# Supplementary material for: Atlas of multilineage stem cell differentiation reveals TMEM88 as a developmental regulator of blood pressure
Source: Nat Commun. 2025 Feb 4;16:1356. doi: 10.1038/s41467-025-56533-2 (PMC11794859; doi:10.1038/s41467-025-56533-2)
Supplement: Supplementary file 5 — Supplementary Data 2 [file 41467_2025_56533_MOESM5_ESM.xlsx]

## Sheet: all_CCC_ligand_receptor
treatment	timepoint	source	target	ligand	receptor	prob	pval	interaction_name	interaction_name_2	pathway_name	annotation	evidence
BMP4	day2	Cluster4	Cluster4	BMP4	BMPR1A_ACVR2A	0.000940053	0.01	BMP4_BMPR1A_ACVR2A	BMP4 - (BMPR1A+ACVR2A)	BMP	Secreted Signaling	KEGG: hsa04350; PMID:26893264
BMP4	day2	Cluster4	Cluster0	BMP4	BMPR1A_ACVR2B	0.00456061	0.01	BMP4_BMPR1A_ACVR2B	BMP4 - (BMPR1A+ACVR2B)	BMP	Secreted Signaling	KEGG: hsa04350; PMID:26893264
BMP4	day2	Cluster4	Cluster1	BMP4	BMPR1A_ACVR2B	0.00242713	0.03	BMP4_BMPR1A_ACVR2B	BMP4 - (BMPR1A+ACVR2B)	BMP	Secreted Signaling	KEGG: hsa04350; PMID:26893264
BMP4	day2	Cluster4	Cluster4	BMP4	BMPR1A_ACVR2B	0.00369151	0.03	BMP4_BMPR1A_ACVR2B	BMP4 - (BMPR1A+ACVR2B)	BMP	Secreted Signaling	KEGG: hsa04350; PMID:26893264
BMP4	day2	Cluster4	Cluster0	BMP4	BMPR1A_BMPR2	0.0020486	0.02	BMP4_BMPR1A_BMPR2	BMP4 - (BMPR1A+BMPR2)	BMP	Secreted Signaling	KEGG: hsa04350; PMID:26893264
BMP4	day2	Cluster4	Cluster1	BMP4	BMPR1A_BMPR2	0.00126772	0.03	BMP4_BMPR1A_BMPR2	BMP4 - (BMPR1A+BMPR2)	BMP	Secreted Signaling	KEGG: hsa04350; PMID:26893264
BMP4	day2	Cluster4	Cluster4	BMP4	BMPR1A_BMPR2	0.00185512	0.03	BMP4_BMPR1A_BMPR2	BMP4 - (BMPR1A+BMPR2)	BMP	Secreted Signaling	KEGG: hsa04350; PMID:26893264
BMP4	day2	Cluster4	Cluster4	BMP4	BMPR1B_ACVR2A	0.000252761	0	BMP4_BMPR1B_ACVR2A	BMP4 - (BMPR1B+ACVR2A)	BMP	Secreted Signaling	KEGG: hsa04350; PMID:26893264
BMP4	day2	Cluster4	Cluster4	BMP4	BMPR1B_ACVR2B	0.0010074	0	BMP4_BMPR1B_ACVR2B	BMP4 - (BMPR1B+ACVR2B)	BMP	Secreted Signaling	KEGG: hsa04350; PMID:26893264
BMP4	day2	Cluster4	Cluster4	BMP4	BMPR1B_BMPR2	0.000501258	0	BMP4_BMPR1B_BMPR2	BMP4 - (BMPR1B+BMPR2)	BMP	Secreted Signaling	KEGG: hsa04350; PMID:26893264
BMP4	day2	Cluster1	Cluster0	BMP7	BMPR1A_ACVR2B	0.0510953	0	BMP7_BMPR1A_ACVR2B	BMP7 - (BMPR1A+ACVR2B)	BMP	Secreted Signaling	KEGG: hsa04350; PMID:26893264
BMP4	day2	Cluster1	Cluster0	BMP7	BMPR1A_BMPR2	0.0252262	0	BMP7_BMPR1A_BMPR2	BMP7 - (BMPR1A+BMPR2)	BMP	Secreted Signaling	KEGG: hsa04350; PMID:26893264
BMP4	day2	Cluster1	Cluster4	BMP7	BMPR1B_ACVR2A	0.00332024	0	BMP7_BMPR1B_ACVR2A	BMP7 - (BMPR1B+ACVR2A)	BMP	Secreted Signaling	KEGG: hsa04350; PMID:26893264
BMP4	day2	Cluster4	Cluster4	BMP7	BMPR1B_ACVR2A	0.000933728	0	BMP7_BMPR1B_ACVR2A	BMP7 - (BMPR1B+ACVR2A)	BMP	Secreted Signaling	KEGG: hsa04350; PMID:26893264
BMP4	day2	Cluster1	Cluster4	BMP7	BMPR1B_ACVR2B	0.0125066	0	BMP7_BMPR1B_ACVR2B	BMP7 - (BMPR1B+ACVR2B)	BMP	Secreted Signaling	KEGG: hsa04350; PMID:26893264
BMP4	day2	Cluster4	Cluster4	BMP7	BMPR1B_ACVR2B	0.00366717	0	BMP7_BMPR1B_ACVR2B	BMP7 - (BMPR1B+ACVR2B)	BMP	Secreted Signaling	KEGG: hsa04350; PMID:26893264
BMP4	day2	Cluster1	Cluster4	BMP7	BMPR1B_BMPR2	0.0064609	0	BMP7_BMPR1B_BMPR2	BMP7 - (BMPR1B+BMPR2)	BMP	Secreted Signaling	KEGG: hsa04350; PMID:26893264
BMP4	day2	Cluster4	Cluster4	BMP7	BMPR1B_BMPR2	0.00184272	0	BMP7_BMPR1B_BMPR2	BMP7 - (BMPR1B+BMPR2)	BMP	Secreted Signaling	KEGG: hsa04350; PMID:26893264
BMP4	day2	Cluster0	Cluster4	WNT3	FZD2_LRP5	0.000177868	0	WNT3_FZD2_LRP5	WNT3 - (FZD2+LRP5)	WNT	Secreted Signaling	KEGG: hsa04310; PMID: 23209147
BMP4	day2	Cluster0	Cluster4	WNT3	FZD3_LRP5	0.000218623	0	WNT3_FZD3_LRP5	WNT3 - (FZD3+LRP5)	WNT	Secreted Signaling	KEGG: hsa04310; PMID: 23209147
BMP4	day2	Cluster0	Cluster4	WNT3	FZD4_LRP5	5.43019e-05	0	WNT3_FZD4_LRP5	WNT3 - (FZD4+LRP5)	WNT	Secreted Signaling	KEGG: hsa04310; PMID: 23209147
BMP4	day2	Cluster1	Cluster4	WNT3	FZD4_LRP5	9.08015e-06	0	WNT3_FZD4_LRP5	WNT3 - (FZD4+LRP5)	WNT	Secreted Signaling	KEGG: hsa04310; PMID: 23209147
BMP4	day2	Cluster4	Cluster4	WNT3	FZD4_LRP5	1.38912e-05	0	WNT3_FZD4_LRP5	WNT3 - (FZD4+LRP5)	WNT	Secreted Signaling	KEGG: hsa04310; PMID: 23209147
BMP4	day2	Cluster0	Cluster4	WNT3	FZD5_LRP5	0.000202118	0	WNT3_FZD5_LRP5	WNT3 - (FZD5+LRP5)	WNT	Secreted Signaling	KEGG: hsa04310; PMID: 23209147
BMP4	day2	Cluster1	Cluster4	WNT3	FZD5_LRP5	3.38096e-05	0	WNT3_FZD5_LRP5	WNT3 - (FZD5+LRP5)	WNT	Secreted Signaling	KEGG: hsa04310; PMID: 23209147
BMP4	day2	Cluster4	Cluster4	WNT3	FZD5_LRP5	5.30319e-05	0.02	WNT3_FZD5_LRP5	WNT3 - (FZD5+LRP5)	WNT	Secreted Signaling	KEGG: hsa04310; PMID: 23209147
BMP4	day2	Cluster0	Cluster4	WNT3	FZD6_LRP5	0.000103995	0	WNT3_FZD6_LRP5	WNT3 - (FZD6+LRP5)	WNT	Secreted Signaling	KEGG: hsa04310; PMID: 23209147
BMP4	day2	Cluster1	Cluster4	WNT3	FZD6_LRP5	1.73917e-05	0.03	WNT3_FZD6_LRP5	WNT3 - (FZD6+LRP5)	WNT	Secreted Signaling	KEGG: hsa04310; PMID: 23209147
BMP4	day2	Cluster4	Cluster4	WNT3	FZD6_LRP5	2.68291e-05	0.03	WNT3_FZD6_LRP5	WNT3 - (FZD6+LRP5)	WNT	Secreted Signaling	KEGG: hsa04310; PMID: 23209147
BMP4	day2	Cluster0	Cluster4	WNT3	FZD7_LRP5	0.000219989	0	WNT3_FZD7_LRP5	WNT3 - (FZD7+LRP5)	WNT	Secreted Signaling	KEGG: hsa04310; PMID: 23209147
BMP4	day2	Cluster0	Cluster4	WNT3	FZD8_LRP5	0.000180918	0	WNT3_FZD8_LRP5	WNT3 - (FZD8+LRP5)	WNT	Secreted Signaling	KEGG: hsa04310; PMID: 23209147
BMP4	day2	Cluster1	Cluster4	WNT3	FZD8_LRP5	3.02617e-05	0	WNT3_FZD8_LRP5	WNT3 - (FZD8+LRP5)	WNT	Secreted Signaling	KEGG: hsa04310; PMID: 23209147
BMP4	day2	Cluster4	Cluster4	WNT3	FZD8_LRP5	4.72952e-05	0	WNT3_FZD8_LRP5	WNT3 - (FZD8+LRP5)	WNT	Secreted Signaling	KEGG: hsa04310; PMID: 23209147
BMP4	day2	Cluster0	Cluster0	WNT3	FZD2_LRP6	8.54803e-05	0	WNT3_FZD2_LRP6	WNT3 - (FZD2+LRP6)	WNT	Secreted Signaling	KEGG: hsa04310; PMID: 23209147
BMP4	day2	Cluster0	Cluster1	WNT3	FZD2_LRP6	2.98985e-05	0	WNT3_FZD2_LRP6	WNT3 - (FZD2+LRP6)	WNT	Secreted Signaling	KEGG: hsa04310; PMID: 23209147
BMP4	day2	Cluster0	Cluster4	WNT3	FZD2_LRP6	0.000250183	0	WNT3_FZD2_LRP6	WNT3 - (FZD2+LRP6)	WNT	Secreted Signaling	KEGG: hsa04310; PMID: 23209147
BMP4	day2	Cluster0	Cluster0	WNT3	FZD3_LRP6	0.000152081	0	WNT3_FZD3_LRP6	WNT3 - (FZD3+LRP6)	WNT	Secreted Signaling	KEGG: hsa04310; PMID: 23209147
BMP4	day2	Cluster1	Cluster0	WNT3	FZD3_LRP6	2.54368e-05	0	WNT3_FZD3_LRP6	WNT3 - (FZD3+LRP6)	WNT	Secreted Signaling	KEGG: hsa04310; PMID: 23209147
BMP4	day2	Cluster0	Cluster1	WNT3	FZD3_LRP6	2.91259e-05	0	WNT3_FZD3_LRP6	WNT3 - (FZD3+LRP6)	WNT	Secreted Signaling	KEGG: hsa04310; PMID: 23209147
BMP4	day2	Cluster0	Cluster4	WNT3	FZD3_LRP6	0.000306335	0	WNT3_FZD3_LRP6	WNT3 - (FZD3+LRP6)	WNT	Secreted Signaling	KEGG: hsa04310; PMID: 23209147
BMP4	day2	Cluster0	Cluster4	WNT3	FZD4_LRP6	7.72751e-05	0	WNT3_FZD4_LRP6	WNT3 - (FZD4+LRP6)	WNT	Secreted Signaling	KEGG: hsa04310; PMID: 23209147
BMP4	day2	Cluster1	Cluster4	WNT3	FZD4_LRP6	1.29224e-05	0	WNT3_FZD4_LRP6	WNT3 - (FZD4+LRP6)	WNT	Secreted Signaling	KEGG: hsa04310; PMID: 23209147
BMP4	day2	Cluster4	Cluster4	WNT3	FZD4_LRP6	1.98452e-05	0	WNT3_FZD4_LRP6	WNT3 - (FZD4+LRP6)	WNT	Secreted Signaling	KEGG: hsa04310; PMID: 23209147
BMP4	day2	Cluster0	Cluster0	WNT3	FZD5_LRP6	7.49893e-05	0	WNT3_FZD5_LRP6	WNT3 - (FZD5+LRP6)	WNT	Secreted Signaling	KEGG: hsa04310; PMID: 23209147
BMP4	day2	Cluster1	Cluster0	WNT3	FZD5_LRP6	1.25401e-05	0	WNT3_FZD5_LRP6	WNT3 - (FZD5+LRP6)	WNT	Secreted Signaling	KEGG: hsa04310; PMID: 23209147
BMP4	day2	Cluster0	Cluster1	WNT3	FZD5_LRP6	1.58482e-05	0	WNT3_FZD5_LRP6	WNT3 - (FZD5+LRP6)	WNT	Secreted Signaling	KEGG: hsa04310; PMID: 23209147
BMP4	day2	Cluster0	Cluster4	WNT3	FZD5_LRP6	0.000283647	0	WNT3_FZD5_LRP6	WNT3 - (FZD5+LRP6)	WNT	Secreted Signaling	KEGG: hsa04310; PMID: 23209147
BMP4	day2	Cluster1	Cluster4	WNT3	FZD5_LRP6	4.74566e-05	0.01	WNT3_FZD5_LRP6	WNT3 - (FZD5+LRP6)	WNT	Secreted Signaling	KEGG: hsa04310; PMID: 23209147
BMP4	day2	Cluster0	Cluster0	WNT3	FZD7_LRP6	0.000157681	0	WNT3_FZD7_LRP6	WNT3 - (FZD7+LRP6)	WNT	Secreted Signaling	KEGG: hsa04310; PMID: 23209147
BMP4	day2	Cluster0	Cluster1	WNT3	FZD7_LRP6	3.85132e-05	0	WNT3_FZD7_LRP6	WNT3 - (FZD7+LRP6)	WNT	Secreted Signaling	KEGG: hsa04310; PMID: 23209147
BMP4	day2	Cluster0	Cluster4	WNT3	FZD7_LRP6	0.00030821	0	WNT3_FZD7_LRP6	WNT3 - (FZD7+LRP6)	WNT	Secreted Signaling	KEGG: hsa04310; PMID: 23209147
BMP4	day2	Cluster0	Cluster4	WNT3	FZD8_LRP6	0.0002544	0	WNT3_FZD8_LRP6	WNT3 - (FZD8+LRP6)	WNT	Secreted Signaling	KEGG: hsa04310; PMID: 23209147
BMP4	day2	Cluster1	Cluster4	WNT3	FZD8_LRP6	4.25603e-05	0	WNT3_FZD8_LRP6	WNT3 - (FZD8+LRP6)	WNT	Secreted Signaling	KEGG: hsa04310; PMID: 23209147
BMP4	day2	Cluster4	Cluster4	WNT3	FZD8_LRP6	6.73609e-05	0	WNT3_FZD8_LRP6	WNT3 - (FZD8+LRP6)	WNT	Secreted Signaling	KEGG: hsa04310; PMID: 23209147
BMP4	day2	Cluster4	Cluster4	WNT5B	FZD4	0.00338345	0	WNT5B_FZD4	WNT5B - FZD4	ncWNT	Secreted Signaling	KEGG: hsa04310
BMP4	day2	Cluster4	Cluster4	WNT5B	FZD5	0.0479067	0.01	WNT5B_FZD5	WNT5B - FZD5	ncWNT	Secreted Signaling	KEGG: hsa04310
BMP4	day2	Cluster4	Cluster4	WNT5B	FZD8	0.0383887	0	WNT5B_FZD8	WNT5B - FZD8	ncWNT	Secreted Signaling	KEGG: hsa04310
BMP4	day2	Cluster0	Cluster0	FGF2	FGFR1	0.229901	0	FGF2_FGFR1	FGF2 - FGFR1	FGF	Secreted Signaling	PMC: 4393358
BMP4	day2	Cluster0	Cluster1	FGF2	FGFR1	0.217165	0	FGF2_FGFR1	FGF2 - FGFR1	FGF	Secreted Signaling	PMC: 4393358
BMP4	day2	Cluster0	Cluster4	FGF2	FGFR1	0.242214	0	FGF2_FGFR1	FGF2 - FGFR1	FGF	Secreted Signaling	PMC: 4393358
BMP4	day2	Cluster0	Cluster1	FGF2	FGFR2	0.053781	0	FGF2_FGFR2	FGF2 - FGFR2	FGF	Secreted Signaling	PMC: 4393358
BMP4	day2	Cluster0	Cluster0	FGF8	FGFR1	0.0247205	0	FGF8_FGFR1	FGF8 - FGFR1	FGF	Secreted Signaling	PMC: 4393358
BMP4	day2	Cluster0	Cluster1	FGF8	FGFR1	0.0230114	0	FGF8_FGFR1	FGF8 - FGFR1	FGF	Secreted Signaling	PMC: 4393358
BMP4	day2	Cluster0	Cluster4	FGF8	FGFR1	0.0264215	0	FGF8_FGFR1	FGF8 - FGFR1	FGF	Secreted Signaling	PMC: 4393358
BMP4	day2	Cluster0	Cluster1	FGF8	FGFR2	0.00480263	0	FGF8_FGFR2	FGF8 - FGFR2	FGF	Secreted Signaling	PMC: 4393358
BMP4	day2	Cluster0	Cluster4	FGF8	FGFR2	0.00125023	0	FGF8_FGFR2	FGF8 - FGFR2	FGF	Secreted Signaling	PMC: 4393358
BMP4	day2	Cluster1	Cluster0	FGF17	FGFR1	0.403457	0	FGF17_FGFR1	FGF17 - FGFR1	FGF	Secreted Signaling	PMC: 4393358
BMP4	day2	Cluster1	Cluster1	FGF17	FGFR1	0.385925	0	FGF17_FGFR1	FGF17 - FGFR1	FGF	Secreted Signaling	PMC: 4393358
BMP4	day2	Cluster1	Cluster4	FGF17	FGFR1	0.419996	0	FGF17_FGFR1	FGF17 - FGFR1	FGF	Secreted Signaling	PMC: 4393358
BMP4	day2	Cluster1	Cluster1	FGF17	FGFR2	0.114076	0	FGF17_FGFR2	FGF17 - FGFR2	FGF	Secreted Signaling	PMC: 4393358
BMP4	day2	Cluster0	Cluster0	VEGFA	FLT1	0.0262108	0	VEGFA_VEGFR1	VEGFA - VEGFR1	VEGF	Secreted Signaling	KEGG: hsa04370; PMID: 16633338
BMP4	day2	Cluster1	Cluster0	VEGFA	FLT1	0.0819606	0	VEGFA_VEGFR1	VEGFA - VEGFR1	VEGF	Secreted Signaling	KEGG: hsa04370; PMID: 16633338
BMP4	day2	Cluster1	Cluster4	VEGFA	FLT1	0.0932857	0	VEGFA_VEGFR1	VEGFA - VEGFR1	VEGF	Secreted Signaling	KEGG: hsa04370; PMID: 16633338
BMP4	day2	Cluster0	Cluster0	VEGFA	KDR	0.0325945	0	VEGFA_VEGFR2	VEGFA - VEGFR2	VEGF	Secreted Signaling	KEGG: hsa04370; PMID: 16633338
BMP4	day2	Cluster1	Cluster0	VEGFA	KDR	0.10052	0	VEGFA_VEGFR2	VEGFA - VEGFR2	VEGF	Secreted Signaling	KEGG: hsa04370; PMID: 16633338
BMP4	day2	Cluster0	Cluster0	VEGFB	FLT1	0.0743748	0	VEGFB_VEGFR1	VEGFB - VEGFR1	VEGF	Secreted Signaling	KEGG: hsa04370; PMID: 16633338
BMP4	day2	Cluster1	Cluster0	VEGFB	FLT1	0.0711107	0	VEGFB_VEGFR1	VEGFB - VEGFR1	VEGF	Secreted Signaling	KEGG: hsa04370; PMID: 16633338
BMP4	day2	Cluster4	Cluster0	VEGFB	FLT1	0.0761638	0	VEGFB_VEGFR1	VEGFB - VEGFR1	VEGF	Secreted Signaling	KEGG: hsa04370; PMID: 16633338
BMP4	day2	Cluster0	Cluster4	VEGFB	FLT1	0.0847485	0	VEGFB_VEGFR1	VEGFB - VEGFR1	VEGF	Secreted Signaling	KEGG: hsa04370; PMID: 16633338
BMP4	day2	Cluster1	Cluster4	VEGFB	FLT1	0.081069	0.02	VEGFB_VEGFR1	VEGFB - VEGFR1	VEGF	Secreted Signaling	KEGG: hsa04370; PMID: 16633338
BMP4	day2	Cluster0	Cluster0	VEGFA	FLT1_KDR	0.0292341	0	VEGFA_VEGFR1R2	VEGFA - VEGFR1R2	VEGF	Secreted Signaling	PMID: 16633338
BMP4	day2	Cluster1	Cluster0	VEGFA	FLT1_KDR	0.0908147	0	VEGFA_VEGFR1R2	VEGFA - VEGFR1R2	VEGF	Secreted Signaling	PMID: 16633338
BMP4	day2	Cluster1	Cluster4	VEGFA	FLT1_KDR	0.0551725	0.04	VEGFA_VEGFR1R2	VEGFA - VEGFR1R2	VEGF	Secreted Signaling	PMID: 16633338
BMP4	day2	Cluster4	Cluster1	SHH	PTCH1_SMO	0.0824556	0	SHH_PTCH1	SHH - PTCH1	HH	Secreted Signaling	KEGG: hsa04340; PMID: 25701396
BMP4	day2	Cluster4	Cluster4	SHH	PTCH1_SMO	0.138467	0	SHH_PTCH1	SHH - PTCH1	HH	Secreted Signaling	KEGG: hsa04340; PMID: 25701396
BMP4	day2	Cluster0	Cluster1	CXCL12	CXCR4	0.0292587	0	CXCL12_CXCR4	CXCL12 - CXCR4	CXCL	Secreted Signaling	KEGG: hsa04060
BMP4	day2	Cluster4	Cluster1	CXCL12	CXCR4	0.0275027	0.01	CXCL12_CXCR4	CXCL12 - CXCR4	CXCL	Secreted Signaling	KEGG: hsa04060
BMP4	day2	Cluster0	Cluster1	MIF	CD74_CXCR4	0.162431	0	MIF_CD74_CXCR4	MIF - (CD74+CXCR4)	MIF	Secreted Signaling	PMID: 29637711; PMID: 24760155
BMP4	day2	Cluster1	Cluster1	MIF	CD74_CXCR4	0.15251	0	MIF_CD74_CXCR4	MIF - (CD74+CXCR4)	MIF	Secreted Signaling	PMID: 29637711; PMID: 24760155
BMP4	day2	Cluster4	Cluster1	MIF	CD74_CXCR4	0.150998	0	MIF_CD74_CXCR4	MIF - (CD74+CXCR4)	MIF	Secreted Signaling	PMID: 29637711; PMID: 24760155
BMP4	day2	Cluster0	Cluster0	MIF	CD74_CD44	0.142759	0	MIF_CD74_CD44	MIF - (CD74+CD44)	MIF	Secreted Signaling	PMID: 29637711; PMID: 26175090
BMP4	day2	Cluster4	Cluster0	TNFSF12	TNFRSF12A	0.0753363	0.04	TNFSF12_TNFRSF12A	TNFSF12 - TNFRSF12A	TWEAK	Secreted Signaling	KEGG: hsa04060
BMP4	day2	Cluster4	Cluster0	SPP1	ITGAV_ITGB1	0.0646964	0	SPP1_ITGAV_ITGB1	SPP1 - (ITGAV+ITGB1)	SPP1	Secreted Signaling	PMID: 21907263
BMP4	day2	Cluster4	Cluster1	SPP1	ITGAV_ITGB1	0.0678428	0	SPP1_ITGAV_ITGB1	SPP1 - (ITGAV+ITGB1)	SPP1	Secreted Signaling	PMID: 21907263
BMP4	day2	Cluster4	Cluster4	SPP1	ITGAV_ITGB1	0.0695275	0	SPP1_ITGAV_ITGB1	SPP1 - (ITGAV+ITGB1)	SPP1	Secreted Signaling	PMID: 21907263
BMP4	day2	Cluster4	Cluster0	SPP1	ITGAV_ITGB5	0.0510024	0	SPP1_ITGAV_ITGB5	SPP1 - (ITGAV+ITGB5)	SPP1	Secreted Signaling	PMID: 21907263
BMP4	day2	Cluster4	Cluster1	SPP1	ITGAV_ITGB5	0.0513129	0	SPP1_ITGAV_ITGB5	SPP1 - (ITGAV+ITGB5)	SPP1	Secreted Signaling	PMID: 21907263
BMP4	day2	Cluster4	Cluster4	SPP1	ITGAV_ITGB5	0.0301541	0.02	SPP1_ITGAV_ITGB5	SPP1 - (ITGAV+ITGB5)	SPP1	Secreted Signaling	PMID: 21907263
BMP4	day2	Cluster4	Cluster4	SPP1	ITGA5_ITGB1	0.0355582	0	SPP1_ITGA5_ITGB1	SPP1 - (ITGA5+ITGB1)	SPP1	Secreted Signaling	PMID: 21907263
BMP4	day2	Cluster4	Cluster4	ANGPTL2	ITGA5_ITGB1	0.0311927	0	ANGPTL2_ITGA5_ITGB1	ANGPTL2 - (ITGA5+ITGB1)	ANGPTL	Secreted Signaling	PMID: 24478758
BMP4	day2	Cluster1	Cluster4	ANGPT2	ITGA5_ITGB1	0.0881557	0	ANGPT2_ITGA5_ITGB1	ANGPT2 - (ITGA5+ITGB1)	ANGPT	Secreted Signaling	PMID: 20651738; PMID: 25635707
BMP4	day2	Cluster4	Cluster0	MDK	SDC2	0.160107	0	MDK_SDC2	MDK - SDC2	MK	Secreted Signaling	PMID: 28356350
BMP4	day2	Cluster0	Cluster1	MDK	SDC2	0.157154	0	MDK_SDC2	MDK - SDC2	MK	Secreted Signaling	PMID: 28356350
BMP4	day2	Cluster4	Cluster1	MDK	SDC2	0.164412	0	MDK_SDC2	MDK - SDC2	MK	Secreted Signaling	PMID: 28356350
BMP4	day2	Cluster0	Cluster4	MDK	SDC2	0.380961	0	MDK_SDC2	MDK - SDC2	MK	Secreted Signaling	PMID: 28356350
BMP4	day2	Cluster1	Cluster4	MDK	SDC2	0.378617	0	MDK_SDC2	MDK - SDC2	MK	Secreted Signaling	PMID: 28356350
BMP4	day2	Cluster4	Cluster4	MDK	SDC2	0.393728	0	MDK_SDC2	MDK - SDC2	MK	Secreted Signaling	PMID: 28356350
BMP4	day2	Cluster0	Cluster1	MDK	SDC4	0.36432	0	MDK_SDC4	MDK - SDC4	MK	Secreted Signaling	PMID: 28356350
BMP4	day2	Cluster1	Cluster1	MDK	SDC4	0.362018	0	MDK_SDC4	MDK - SDC4	MK	Secreted Signaling	PMID: 28356350
BMP4	day2	Cluster4	Cluster1	MDK	SDC4	0.376868	0	MDK_SDC4	MDK - SDC4	MK	Secreted Signaling	PMID: 28356350
BMP4	day2	Cluster0	Cluster0	MDK	PTPRZ1	0.444428	0	MDK_PTPRZ1	MDK - PTPRZ1	MK	Secreted Signaling	PMID: 28356350
BMP4	day2	Cluster1	Cluster0	MDK	PTPRZ1	0.441972	0	MDK_PTPRZ1	MDK - PTPRZ1	MK	Secreted Signaling	PMID: 28356350
BMP4	day2	Cluster4	Cluster0	MDK	PTPRZ1	0.457748	0	MDK_PTPRZ1	MDK - PTPRZ1	MK	Secreted Signaling	PMID: 28356350
BMP4	day2	Cluster0	Cluster0	MDK	ITGA6_ITGB1	0.403669	0	MDK_ITGA6_ITGB1	MDK - (ITGA6+ITGB1)	MK	Secreted Signaling	PMID: 28356350
BMP4	day2	Cluster1	Cluster0	MDK	ITGA6_ITGB1	0.401276	0	MDK_ITGA6_ITGB1	MDK - (ITGA6+ITGB1)	MK	Secreted Signaling	PMID: 28356350
BMP4	day2	Cluster4	Cluster0	MDK	ITGA6_ITGB1	0.416684	0	MDK_ITGA6_ITGB1	MDK - (ITGA6+ITGB1)	MK	Secreted Signaling	PMID: 28356350
BMP4	day2	Cluster4	Cluster1	MDK	ITGA6_ITGB1	0.299377	0	MDK_ITGA6_ITGB1	MDK - (ITGA6+ITGB1)	MK	Secreted Signaling	PMID: 28356350
BMP4	day2	Cluster0	Cluster4	MDK	ITGA6_ITGB1	0.422323	0.02	MDK_ITGA6_ITGB1	MDK - (ITGA6+ITGB1)	MK	Secreted Signaling	PMID: 28356350
BMP4	day2	Cluster1	Cluster4	MDK	ITGA6_ITGB1	0.419897	0.02	MDK_ITGA6_ITGB1	MDK - (ITGA6+ITGB1)	MK	Secreted Signaling	PMID: 28356350
BMP4	day2	Cluster4	Cluster4	MDK	ITGA6_ITGB1	0.4355	0.01	MDK_ITGA6_ITGB1	MDK - (ITGA6+ITGB1)	MK	Secreted Signaling	PMID: 28356350
BMP4	day2	Cluster0	Cluster0	MDK	LRP1	0.359917	0	MDK_LRP1	MDK - LRP1	MK	Secreted Signaling	PMID: 28356350
BMP4	day2	Cluster4	Cluster0	MDK	LRP1	0.372402	0	MDK_LRP1	MDK - LRP1	MK	Secreted Signaling	PMID: 28356350
BMP4	day2	Cluster4	Cluster1	MDK	LRP1	0.363981	0	MDK_LRP1	MDK - LRP1	MK	Secreted Signaling	PMID: 28356350
BMP4	day2	Cluster0	Cluster0	MDK	NCL	0.552383	0	MDK_NCL	MDK - NCL	MK	Secreted Signaling	PMID: 28356350
BMP4	day2	Cluster1	Cluster0	MDK	NCL	0.549921	0	MDK_NCL	MDK - NCL	MK	Secreted Signaling	PMID: 28356350
BMP4	day2	Cluster4	Cluster0	MDK	NCL	0.565645	0	MDK_NCL	MDK - NCL	MK	Secreted Signaling	PMID: 28356350
BMP4	day2	Cluster4	Cluster1	MDK	NCL	0.548227	0	MDK_NCL	MDK - NCL	MK	Secreted Signaling	PMID: 28356350
BMP4	day2	Cluster4	Cluster4	MDK	NCL	0.55385	0	MDK_NCL	MDK - NCL	MK	Secreted Signaling	PMID: 28356350
BMP4	day2	Cluster0	Cluster0	PTN	PTPRZ1	0.0989043	0	PTN_PTPRZ1	PTN - PTPRZ1	PTN	Secreted Signaling	PMID: 28356350; PMID: 25620911
BMP4	day2	Cluster1	Cluster0	PTN	PTPRZ1	0.106838	0	PTN_PTPRZ1	PTN - PTPRZ1	PTN	Secreted Signaling	PMID: 28356350; PMID: 25620911
BMP4	day2	Cluster4	Cluster0	PTN	PTPRZ1	0.189914	0.03	PTN_PTPRZ1	PTN - PTPRZ1	PTN	Secreted Signaling	PMID: 28356350; PMID: 25620911
BMP4	day2	Cluster1	Cluster1	PTN	SDC2	0.027125	0	PTN_SDC2	PTN - SDC2	PTN	Secreted Signaling	PMID: 28356350; PMID: 25620911
BMP4	day2	Cluster0	Cluster4	PTN	SDC2	0.0778648	0	PTN_SDC2	PTN - SDC2	PTN	Secreted Signaling	PMID: 28356350; PMID: 25620911
BMP4	day2	Cluster1	Cluster4	PTN	SDC2	0.0842689	0	PTN_SDC2	PTN - SDC2	PTN	Secreted Signaling	PMID: 28356350; PMID: 25620911
BMP4	day2	Cluster4	Cluster4	PTN	SDC2	0.152797	0.04	PTN_SDC2	PTN - SDC2	PTN	Secreted Signaling	PMID: 28356350; PMID: 25620911
BMP4	day2	Cluster0	Cluster1	PTN	SDC4	0.0729041	0	PTN_SDC4	PTN - SDC4	PTN	Secreted Signaling	PMID: 28356350; PMID: 25620911
BMP4	day2	Cluster1	Cluster1	PTN	SDC4	0.078935	0	PTN_SDC4	PTN - SDC4	PTN	Secreted Signaling	PMID: 28356350; PMID: 25620911
BMP4	day2	Cluster4	Cluster1	PTN	SDC4	0.143807	0	PTN_SDC4	PTN - SDC4	PTN	Secreted Signaling	PMID: 28356350; PMID: 25620911
BMP4	day2	Cluster1	Cluster0	PTN	NCL	0.155784	0	PTN_NCL	PTN - NCL	PTN	Secreted Signaling	PMID: 28356350; PMID: 25620911
BMP4	day2	Cluster0	Cluster1	GAL	GALR2	0.130603	0	GAL_GALR2	GAL - GALR2	GALANIN	Secreted Signaling	KEGG: hsa04080
BMP4	day2	Cluster1	Cluster1	GAL	GALR2	0.118583	0	GAL_GALR2	GAL - GALR2	GALANIN	Secreted Signaling	KEGG: hsa04080
BMP4	day2	Cluster4	Cluster1	GAL	GALR2	0.11571	0.02	GAL_GALR2	GAL - GALR2	GALANIN	Secreted Signaling	KEGG: hsa04080
BMP4	day2	Cluster1	Cluster0	PRSS2	F2RL1	0.257734	0	PRSS2_F2RL1	PRSS2 - F2RL1	PARs	Secreted Signaling	KEGG: hsa04080
BMP4	day2	Cluster4	Cluster0	PRSS2	F2RL1	0.122666	0	PRSS2_F2RL1	PRSS2 - F2RL1	PARs	Secreted Signaling	KEGG: hsa04080
BMP4	day2	Cluster1	Cluster1	PRSS2	F2RL1	0.096897	0	PRSS2_F2RL1	PRSS2 - F2RL1	PARs	Secreted Signaling	KEGG: hsa04080
BMP4	day2	Cluster1	Cluster0	PRSS1	F2RL1	0.241658	0	PRSS1_F2RL1	PRSS1 - F2RL1	PARs	Secreted Signaling	KEGG: hsa04080
BMP4	day2	Cluster1	Cluster1	PRSS1	F2RL1	0.0896414	0	PRSS1_F2RL1	PRSS1 - F2RL1	PARs	Secreted Signaling	KEGG: hsa04080
BMP4	day2	Cluster1	Cluster0	PRSS2	PARD3	0.264309	0	PRSS2_PARD3	PRSS2 - PARD3	PARs	Secreted Signaling	KEGG: hsa04080
BMP4	day2	Cluster1	Cluster0	PRSS1	PARD3	0.24796	0	PRSS1_PARD3	PRSS1 - PARD3	PARs	Secreted Signaling	KEGG: hsa04080
BMP4	day2	Cluster4	Cluster4	SEMA3C	NRP2_PLXNA1	0.0346907	0	SEMA3C_NRP2_PLXNA1	SEMA3C - (NRP2+PLXNA1)	SEMA3	Secreted Signaling	PMID: 27533782
BMP4	day2	Cluster4	Cluster1	SEMA3C	NRP2_PLXNA2	0.117815	0	SEMA3C_NRP2_PLXNA2	SEMA3C - (NRP2+PLXNA2)	SEMA3	Secreted Signaling	PMID: 27533782
BMP4	day2	Cluster4	Cluster4	SEMA3C	NRP2_PLXNA2	0.06791	0	SEMA3C_NRP2_PLXNA2	SEMA3C - (NRP2+PLXNA2)	SEMA3	Secreted Signaling	PMID: 27533782
BMP4	day2	Cluster4	Cluster4	SEMA3D	NRP2_PLXNA1	0.0133423	0	SEMA3D_NRP2_PLXNA1	SEMA3D - (NRP2+PLXNA1)	SEMA3	Secreted Signaling	PMID: 27533782
BMP4	day2	Cluster4	Cluster1	SEMA3D	NRP2_PLXNA2	0.0478481	0	SEMA3D_NRP2_PLXNA2	SEMA3D - (NRP2+PLXNA2)	SEMA3	Secreted Signaling	PMID: 27533782
BMP4	day2	Cluster4	Cluster4	SEMA3D	NRP2_PLXNA2	0.0266839	0	SEMA3D_NRP2_PLXNA2	SEMA3D - (NRP2+PLXNA2)	SEMA3	Secreted Signaling	PMID: 27533782
BMP4	day2	Cluster1	Cluster1	SEMA3F	NRP2_PLXNA2	0.0466455	0	SEMA3F_NRP2_PLXNA2	SEMA3F - (NRP2+PLXNA2)	SEMA3	Secreted Signaling	PMID: 27533782
BMP4	day2	Cluster4	Cluster1	APELA	APLNR	0.0969563	0	APELA_APLNR	APELA - APLNR	APJ	Secreted Signaling	PMID: 25995451
BMP4	day2	Cluster1	Cluster0	GRN	SORT1	0.101995	0	GRN_SORT1	GRN - SORT1	GRN	Secreted Signaling	PMID: 29555433
BMP4	day2	Cluster4	Cluster0	GRN	SORT1	0.108608	0	GRN_SORT1	GRN - SORT1	GRN	Secreted Signaling	PMID: 29555433
BMP4	day2	Cluster4	Cluster4	GRN	SORT1	0.111535	0.01	GRN_SORT1	GRN - SORT1	GRN	Secreted Signaling	PMID: 29555433
BMP4	day2	Cluster0	Cluster1	PSAP	GPR37	0.122424	0	PSAP_GPR37	PSAP - GPR37	PSAP	Secreted Signaling	PMID: 23690594
BMP4	day2	Cluster1	Cluster1	PSAP	GPR37	0.123436	0	PSAP_GPR37	PSAP - GPR37	PSAP	Secreted Signaling	PMID: 23690594
BMP4	day2	Cluster4	Cluster1	PSAP	GPR37	0.125069	0.03	PSAP_GPR37	PSAP - GPR37	PSAP	Secreted Signaling	PMID: 23690594
BMP4	day2	Cluster0	Cluster4	PSAP	GPR37	0.210281	0.04	PSAP_GPR37	PSAP - GPR37	PSAP	Secreted Signaling	PMID: 23690594
BMP4	day2	Cluster1	Cluster4	PSAP	GPR37	0.211843	0.04	PSAP_GPR37	PSAP - GPR37	PSAP	Secreted Signaling	PMID: 23690594
BMP4	day2	Cluster4	Cluster4	PSAP	GPR37	0.21436	0.04	PSAP_GPR37	PSAP - GPR37	PSAP	Secreted Signaling	PMID: 23690594
BMP4	day2	Cluster0	Cluster1	PPIA	BSG	0.557558	0	PPIA_BSG	PPIA - BSG	CypA	Secreted Signaling	PMID: 36012604
BMP4	day2	Cluster1	Cluster1	SLIT2	ROBO1	0.0256869	0	SLIT2_ROBO1	SLIT2 - ROBO1	SLIT	Secreted Signaling	PMID:10102268
BMP4	day2	Cluster4	Cluster1	SLIT2	ROBO1	0.0962487	0	SLIT2_ROBO1	SLIT2 - ROBO1	SLIT	Secreted Signaling	PMID:10102268
BMP4	day2	Cluster4	Cluster4	SLIT2	ROBO1	0.0894766	0.01	SLIT2_ROBO1	SLIT2 - ROBO1	SLIT	Secreted Signaling	PMID:10102268
BMP4	day2	Cluster0	Cluster0	LAMB1	ITGA6_ITGB1	0.247429	0	LAMB1_ITGA6_ITGB1	LAMB1 - (ITGA6+ITGB1)	LAMININ	ECM-Receptor	KEGG: hsa04512
BMP4	day2	Cluster4	Cluster0	LAMB1	ITGA6_ITGB1	0.3455	0	LAMB1_ITGA6_ITGB1	LAMB1 - (ITGA6+ITGB1)	LAMININ	ECM-Receptor	KEGG: hsa04512
BMP4	day2	Cluster0	Cluster1	LAMB1	ITGA6_ITGB1	0.164347	0	LAMB1_ITGA6_ITGB1	LAMB1 - (ITGA6+ITGB1)	LAMININ	ECM-Receptor	KEGG: hsa04512
BMP4	day2	Cluster4	Cluster1	LAMB1	ITGA6_ITGB1	0.239988	0	LAMB1_ITGA6_ITGB1	LAMB1 - (ITGA6+ITGB1)	LAMININ	ECM-Receptor	KEGG: hsa04512
BMP4	day2	Cluster0	Cluster4	LAMB1	ITGA6_ITGB1	0.262036	0.02	LAMB1_ITGA6_ITGB1	LAMB1 - (ITGA6+ITGB1)	LAMININ	ECM-Receptor	KEGG: hsa04512
BMP4	day2	Cluster4	Cluster4	LAMB1	ITGA6_ITGB1	0.363103	0	LAMB1_ITGA6_ITGB1	LAMB1 - (ITGA6+ITGB1)	LAMININ	ECM-Receptor	KEGG: hsa04512
BMP4	day2	Cluster0	Cluster0	LAMB2	ITGA6_ITGB1	0.084883	0.02	LAMB2_ITGA6_ITGB1	LAMB2 - (ITGA6+ITGB1)	LAMININ	ECM-Receptor	KEGG: hsa04512
BMP4	day2	Cluster1	Cluster0	LAMB2	ITGA6_ITGB1	0.0878998	0	LAMB2_ITGA6_ITGB1	LAMB2 - (ITGA6+ITGB1)	LAMININ	ECM-Receptor	KEGG: hsa04512
BMP4	day2	Cluster4	Cluster0	LAMB2	ITGA6_ITGB1	0.086642	0.04	LAMB2_ITGA6_ITGB1	LAMB2 - (ITGA6+ITGB1)	LAMININ	ECM-Receptor	KEGG: hsa04512
BMP4	day2	Cluster1	Cluster4	LAMB2	ITGA6_ITGB1	0.0942686	0.02	LAMB2_ITGA6_ITGB1	LAMB2 - (ITGA6+ITGB1)	LAMININ	ECM-Receptor	KEGG: hsa04512
BMP4	day2	Cluster0	Cluster0	LAMC1	ITGA6_ITGB1	0.249585	0	LAMC1_ITGA6_ITGB1	LAMC1 - (ITGA6+ITGB1)	LAMININ	ECM-Receptor	KEGG: hsa04512
BMP4	day2	Cluster1	Cluster0	LAMC1	ITGA6_ITGB1	0.248468	0	LAMC1_ITGA6_ITGB1	LAMC1 - (ITGA6+ITGB1)	LAMININ	ECM-Receptor	KEGG: hsa04512
BMP4	day2	Cluster4	Cluster0	LAMC1	ITGA6_ITGB1	0.251109	0.01	LAMC1_ITGA6_ITGB1	LAMC1 - (ITGA6+ITGB1)	LAMININ	ECM-Receptor	KEGG: hsa04512
BMP4	day2	Cluster0	Cluster4	LAMC1	ITGA6_ITGB1	0.264275	0.02	LAMC1_ITGA6_ITGB1	LAMC1 - (ITGA6+ITGB1)	LAMININ	ECM-Receptor	KEGG: hsa04512
BMP4	day2	Cluster1	Cluster4	LAMC1	ITGA6_ITGB1	0.263114	0.02	LAMC1_ITGA6_ITGB1	LAMC1 - (ITGA6+ITGB1)	LAMININ	ECM-Receptor	KEGG: hsa04512
BMP4	day2	Cluster1	Cluster0	FN1	ITGAV_ITGB1	0.255991	0.02	FN1_ITGAV_ITGB1	FN1 - (ITGAV+ITGB1)	FN1	ECM-Receptor	KEGG: hsa04512
BMP4	day2	Cluster4	Cluster0	FN1	ITGAV_ITGB1	0.304938	0	FN1_ITGAV_ITGB1	FN1 - (ITGAV+ITGB1)	FN1	ECM-Receptor	KEGG: hsa04512
BMP4	day2	Cluster1	Cluster1	FN1	ITGAV_ITGB1	0.265797	0	FN1_ITGAV_ITGB1	FN1 - (ITGAV+ITGB1)	FN1	ECM-Receptor	KEGG: hsa04512
BMP4	day2	Cluster4	Cluster1	FN1	ITGAV_ITGB1	0.315823	0	FN1_ITGAV_ITGB1	FN1 - (ITGAV+ITGB1)	FN1	ECM-Receptor	KEGG: hsa04512
BMP4	day2	Cluster4	Cluster4	FN1	ITGAV_ITGB1	0.321541	0.02	FN1_ITGAV_ITGB1	FN1 - (ITGAV+ITGB1)	FN1	ECM-Receptor	KEGG: hsa04512
BMP4	day2	Cluster0	Cluster4	FN1	ITGAV_ITGB8	0.194861	0.01	FN1_ITGAV_ITGB8	FN1 - (ITGAV+ITGB8)	FN1	ECM-Receptor	KEGG: hsa04512
BMP4	day2	Cluster1	Cluster4	FN1	ITGAV_ITGB8	0.214626	0	FN1_ITGAV_ITGB8	FN1 - (ITGAV+ITGB8)	FN1	ECM-Receptor	KEGG: hsa04512
BMP4	day2	Cluster4	Cluster4	FN1	ITGAV_ITGB8	0.258411	0	FN1_ITGAV_ITGB8	FN1 - (ITGAV+ITGB8)	FN1	ECM-Receptor	KEGG: hsa04512
BMP4	day2	Cluster0	Cluster4	LAMB1	ITGAV_ITGB8	0.137436	0	LAMB1_ITGAV_ITGB8	LAMB1 - (ITGAV+ITGB8)	LAMININ	ECM-Receptor	KEGG: hsa04512
BMP4	day2	Cluster4	Cluster4	LAMB1	ITGAV_ITGB8	0.203711	0	LAMB1_ITGAV_ITGB8	LAMB1 - (ITGAV+ITGB8)	LAMININ	ECM-Receptor	KEGG: hsa04512
BMP4	day2	Cluster0	Cluster4	LAMB2	ITGAV_ITGB8	0.0430183	0	LAMB2_ITGAV_ITGB8	LAMB2 - (ITGAV+ITGB8)	LAMININ	ECM-Receptor	KEGG: hsa04512
BMP4	day2	Cluster1	Cluster4	LAMB2	ITGAV_ITGB8	0.0446197	0	LAMB2_ITGAV_ITGB8	LAMB2 - (ITGAV+ITGB8)	LAMININ	ECM-Receptor	KEGG: hsa04512
BMP4	day2	Cluster4	Cluster4	LAMB2	ITGAV_ITGB8	0.0439514	0	LAMB2_ITGAV_ITGB8	LAMB2 - (ITGAV+ITGB8)	LAMININ	ECM-Receptor	KEGG: hsa04512
BMP4	day2	Cluster0	Cluster4	LAMC1	ITGAV_ITGB8	0.13881	0	LAMC1_ITGAV_ITGB8	LAMC1 - (ITGAV+ITGB8)	LAMININ	ECM-Receptor	KEGG: hsa04512
BMP4	day2	Cluster1	Cluster4	LAMC1	ITGAV_ITGB8	0.138097	0	LAMC1_ITGAV_ITGB8	LAMC1 - (ITGAV+ITGB8)	LAMININ	ECM-Receptor	KEGG: hsa04512
BMP4	day2	Cluster4	Cluster4	LAMC1	ITGAV_ITGB8	0.139784	0	LAMC1_ITGAV_ITGB8	LAMC1 - (ITGAV+ITGB8)	LAMININ	ECM-Receptor	KEGG: hsa04512
BMP4	day2	Cluster1	Cluster4	COL1A1	ITGAV_ITGB8	0.127839	0	COL1A1_ITGAV_ITGB8	COL1A1 - (ITGAV+ITGB8)	COLLAGEN	ECM-Receptor	KEGG: hsa04512
BMP4	day2	Cluster4	Cluster4	COL1A1	ITGAV_ITGB8	0.0472165	0.01	COL1A1_ITGAV_ITGB8	COL1A1 - (ITGAV+ITGB8)	COLLAGEN	ECM-Receptor	KEGG: hsa04512
BMP4	day2	Cluster0	Cluster4	COL1A2	ITGAV_ITGB8	0.108801	0.01	COL1A2_ITGAV_ITGB8	COL1A2 - (ITGAV+ITGB8)	COLLAGEN	ECM-Receptor	KEGG: hsa04512
BMP4	day2	Cluster1	Cluster4	COL1A2	ITGAV_ITGB8	0.121469	0	COL1A2_ITGAV_ITGB8	COL1A2 - (ITGAV+ITGB8)	COLLAGEN	ECM-Receptor	KEGG: hsa04512
BMP4	day2	Cluster4	Cluster4	COL1A2	ITGAV_ITGB8	0.188564	0	COL1A2_ITGAV_ITGB8	COL1A2 - (ITGAV+ITGB8)	COLLAGEN	ECM-Receptor	KEGG: hsa04512
BMP4	day2	Cluster1	Cluster4	COL2A1	ITGAV_ITGB8	0.143936	0	COL2A1_ITGAV_ITGB8	COL2A1 - (ITGAV+ITGB8)	COLLAGEN	ECM-Receptor	KEGG: hsa04512
BMP4	day2	Cluster4	Cluster4	COL2A1	ITGAV_ITGB8	0.203245	0	COL2A1_ITGAV_ITGB8	COL2A1 - (ITGAV+ITGB8)	COLLAGEN	ECM-Receptor	KEGG: hsa04512
BMP4	day2	Cluster0	Cluster4	COL4A1	ITGAV_ITGB8	0.0514377	0	COL4A1_ITGAV_ITGB8	COL4A1 - (ITGAV+ITGB8)	COLLAGEN	ECM-Receptor	KEGG: hsa04512
BMP4	day2	Cluster1	Cluster4	COL4A1	ITGAV_ITGB8	0.0510031	0	COL4A1_ITGAV_ITGB8	COL4A1 - (ITGAV+ITGB8)	COLLAGEN	ECM-Receptor	KEGG: hsa04512
BMP4	day2	Cluster4	Cluster4	COL4A1	ITGAV_ITGB8	0.204503	0	COL4A1_ITGAV_ITGB8	COL4A1 - (ITGAV+ITGB8)	COLLAGEN	ECM-Receptor	KEGG: hsa04512
BMP4	day2	Cluster0	Cluster4	COL4A2	ITGAV_ITGB8	0.0515644	0	COL4A2_ITGAV_ITGB8	COL4A2 - (ITGAV+ITGB8)	COLLAGEN	ECM-Receptor	KEGG: hsa04512
BMP4	day2	Cluster1	Cluster4	COL4A2	ITGAV_ITGB8	0.0511096	0	COL4A2_ITGAV_ITGB8	COL4A2 - (ITGAV+ITGB8)	COLLAGEN	ECM-Receptor	KEGG: hsa04512
BMP4	day2	Cluster4	Cluster4	COL4A2	ITGAV_ITGB8	0.178929	0	COL4A2_ITGAV_ITGB8	COL4A2 - (ITGAV+ITGB8)	COLLAGEN	ECM-Receptor	KEGG: hsa04512
BMP4	day2	Cluster0	Cluster4	COL4A5	ITGAV_ITGB8	0.04535	0	COL4A5_ITGAV_ITGB8	COL4A5 - (ITGAV+ITGB8)	COLLAGEN	ECM-Receptor	KEGG: hsa04512
BMP4	day2	Cluster1	Cluster4	COL4A5	ITGAV_ITGB8	0.0486854	0	COL4A5_ITGAV_ITGB8	COL4A5 - (ITGAV+ITGB8)	COLLAGEN	ECM-Receptor	KEGG: hsa04512
BMP4	day2	Cluster4	Cluster4	COL4A5	ITGAV_ITGB8	0.0463993	0.02	COL4A5_ITGAV_ITGB8	COL4A5 - (ITGAV+ITGB8)	COLLAGEN	ECM-Receptor	KEGG: hsa04512
BMP4	day2	Cluster0	Cluster4	COL4A6	ITGAV_ITGB8	0.0450861	0.01	COL4A6_ITGAV_ITGB8	COL4A6 - (ITGAV+ITGB8)	COLLAGEN	ECM-Receptor	KEGG: hsa04512
BMP4	day2	Cluster1	Cluster4	COL4A6	ITGAV_ITGB8	0.0507724	0	COL4A6_ITGAV_ITGB8	COL4A6 - (ITGAV+ITGB8)	COLLAGEN	ECM-Receptor	KEGG: hsa04512
BMP4	day2	Cluster4	Cluster4	COL4A6	ITGAV_ITGB8	0.0488678	0.02	COL4A6_ITGAV_ITGB8	COL4A6 - (ITGAV+ITGB8)	COLLAGEN	ECM-Receptor	KEGG: hsa04512
BMP4	day2	Cluster0	Cluster4	COL6A1	ITGAV_ITGB8	0.208699	0	COL6A1_ITGAV_ITGB8	COL6A1 - (ITGAV+ITGB8)	COLLAGEN	ECM-Receptor	KEGG: hsa04512
BMP4	day2	Cluster1	Cluster4	COL6A1	ITGAV_ITGB8	0.221928	0	COL6A1_ITGAV_ITGB8	COL6A1 - (ITGAV+ITGB8)	COLLAGEN	ECM-Receptor	KEGG: hsa04512
BMP4	day2	Cluster4	Cluster4	COL6A1	ITGAV_ITGB8	0.200579	0.01	COL6A1_ITGAV_ITGB8	COL6A1 - (ITGAV+ITGB8)	COLLAGEN	ECM-Receptor	KEGG: hsa04512
BMP4	day2	Cluster0	Cluster4	COL6A2	ITGAV_ITGB8	0.201234	0	COL6A2_ITGAV_ITGB8	COL6A2 - (ITGAV+ITGB8)	COLLAGEN	ECM-Receptor	KEGG: hsa04512
BMP4	day2	Cluster1	Cluster4	COL6A2	ITGAV_ITGB8	0.205478	0	COL6A2_ITGAV_ITGB8	COL6A2 - (ITGAV+ITGB8)	COLLAGEN	ECM-Receptor	KEGG: hsa04512
BMP4	day2	Cluster4	Cluster4	COL6A2	ITGAV_ITGB8	0.202719	0	COL6A2_ITGAV_ITGB8	COL6A2 - (ITGAV+ITGB8)	COLLAGEN	ECM-Receptor	KEGG: hsa04512
BMP4	day2	Cluster4	Cluster4	COL9A1	ITGAV_ITGB8	0.043601	0	COL9A1_ITGAV_ITGB8	COL9A1 - (ITGAV+ITGB8)	COLLAGEN	ECM-Receptor	KEGG: hsa04512
BMP4	day2	Cluster4	Cluster4	COL9A2	ITGAV_ITGB8	0.0140271	0	COL9A2_ITGAV_ITGB8	COL9A2 - (ITGAV+ITGB8)	COLLAGEN	ECM-Receptor	KEGG: hsa04512
BMP4	day2	Cluster0	Cluster4	COL9A3	ITGAV_ITGB8	0.0564324	0	COL9A3_ITGAV_ITGB8	COL9A3 - (ITGAV+ITGB8)	COLLAGEN	ECM-Receptor	KEGG: hsa04512
BMP4	day2	Cluster1	Cluster4	COL9A3	ITGAV_ITGB8	0.0582203	0	COL9A3_ITGAV_ITGB8	COL9A3 - (ITGAV+ITGB8)	COLLAGEN	ECM-Receptor	KEGG: hsa04512
BMP4	day2	Cluster4	Cluster4	COL9A3	ITGAV_ITGB8	0.0630587	0.02	COL9A3_ITGAV_ITGB8	COL9A3 - (ITGAV+ITGB8)	COLLAGEN	ECM-Receptor	KEGG: hsa04512
BMP4	day2	Cluster1	Cluster0	COL1A1	SDC4	0.0760042	0	COL1A1_SDC4	COL1A1 - SDC4	COLLAGEN	ECM-Receptor	KEGG: hsa04512
BMP4	day2	Cluster1	Cluster1	COL1A1	SDC4	0.203869	0	COL1A1_SDC4	COL1A1 - SDC4	COLLAGEN	ECM-Receptor	KEGG: hsa04512
BMP4	day2	Cluster1	Cluster4	COL1A1	SDC4	0.145085	0	COL1A1_SDC4	COL1A1 - SDC4	COLLAGEN	ECM-Receptor	KEGG: hsa04512
BMP4	day2	Cluster4	Cluster0	COL1A2	SDC4	0.115364	0	COL1A2_SDC4	COL1A2 - SDC4	COLLAGEN	ECM-Receptor	KEGG: hsa04512
BMP4	day2	Cluster0	Cluster1	COL1A2	SDC4	0.175791	0	COL1A2_SDC4	COL1A2 - SDC4	COLLAGEN	ECM-Receptor	KEGG: hsa04512
BMP4	day2	Cluster1	Cluster1	COL1A2	SDC4	0.194556	0	COL1A2_SDC4	COL1A2 - SDC4	COLLAGEN	ECM-Receptor	KEGG: hsa04512
BMP4	day2	Cluster4	Cluster1	COL1A2	SDC4	0.288752	0	COL1A2_SDC4	COL1A2 - SDC4	COLLAGEN	ECM-Receptor	KEGG: hsa04512
BMP4	day2	Cluster1	Cluster0	COL2A1	SDC4	0.0862194	0.02	COL2A1_SDC4	COL2A1 - SDC4	COLLAGEN	ECM-Receptor	KEGG: hsa04512
BMP4	day2	Cluster4	Cluster0	COL2A1	SDC4	0.125226	0	COL2A1_SDC4	COL2A1 - SDC4	COLLAGEN	ECM-Receptor	KEGG: hsa04512
BMP4	day2	Cluster1	Cluster1	COL2A1	SDC4	0.227047	0	COL2A1_SDC4	COL2A1 - SDC4	COLLAGEN	ECM-Receptor	KEGG: hsa04512
BMP4	day2	Cluster4	Cluster1	COL2A1	SDC4	0.308271	0	COL2A1_SDC4	COL2A1 - SDC4	COLLAGEN	ECM-Receptor	KEGG: hsa04512
BMP4	day2	Cluster1	Cluster4	COL2A1	SDC4	0.162948	0.04	COL2A1_SDC4	COL2A1 - SDC4	COLLAGEN	ECM-Receptor	KEGG: hsa04512
BMP4	day2	Cluster4	Cluster0	COL4A1	SDC4	0.126077	0	COL4A1_SDC4	COL4A1 - SDC4	COLLAGEN	ECM-Receptor	KEGG: hsa04512
BMP4	day2	Cluster0	Cluster1	COL4A1	SDC4	0.086538	0	COL4A1_SDC4	COL4A1 - SDC4	COLLAGEN	ECM-Receptor	KEGG: hsa04512
BMP4	day2	Cluster1	Cluster1	COL4A1	SDC4	0.0858336	0	COL4A1_SDC4	COL4A1 - SDC4	COLLAGEN	ECM-Receptor	KEGG: hsa04512
BMP4	day2	Cluster4	Cluster1	COL4A1	SDC4	0.309926	0	COL4A1_SDC4	COL4A1 - SDC4	COLLAGEN	ECM-Receptor	KEGG: hsa04512
BMP4	day2	Cluster4	Cluster4	COL4A1	SDC4	0.229372	0	COL4A1_SDC4	COL4A1 - SDC4	COLLAGEN	ECM-Receptor	KEGG: hsa04512
BMP4	day2	Cluster4	Cluster0	COL4A2	SDC4	0.108967	0	COL4A2_SDC4	COL4A2 - SDC4	COLLAGEN	ECM-Receptor	KEGG: hsa04512
BMP4	day2	Cluster0	Cluster1	COL4A2	SDC4	0.0867432	0	COL4A2_SDC4	COL4A2 - SDC4	COLLAGEN	ECM-Receptor	KEGG: hsa04512
BMP4	day2	Cluster1	Cluster1	COL4A2	SDC4	0.0860062	0	COL4A2_SDC4	COL4A2 - SDC4	COLLAGEN	ECM-Receptor	KEGG: hsa04512
BMP4	day2	Cluster4	Cluster1	COL4A2	SDC4	0.275738	0	COL4A2_SDC4	COL4A2 - SDC4	COLLAGEN	ECM-Receptor	KEGG: hsa04512
BMP4	day2	Cluster4	Cluster4	COL4A2	SDC4	0.201476	0.01	COL4A2_SDC4	COL4A2 - SDC4	COLLAGEN	ECM-Receptor	KEGG: hsa04512
BMP4	day2	Cluster0	Cluster1	COL4A5	SDC4	0.0766318	0	COL4A5_SDC4	COL4A5 - SDC4	COLLAGEN	ECM-Receptor	KEGG: hsa04512
BMP4	day2	Cluster1	Cluster1	COL4A5	SDC4	0.0820701	0	COL4A5_SDC4	COL4A5 - SDC4	COLLAGEN	ECM-Receptor	KEGG: hsa04512
BMP4	day2	Cluster0	Cluster1	COL4A6	SDC4	0.0762004	0	COL4A6_SDC4	COL4A6 - SDC4	COLLAGEN	ECM-Receptor	KEGG: hsa04512
BMP4	day2	Cluster1	Cluster1	COL4A6	SDC4	0.0854596	0	COL4A6_SDC4	COL4A6 - SDC4	COLLAGEN	ECM-Receptor	KEGG: hsa04512
BMP4	day2	Cluster0	Cluster1	COL6A1	SDC4	0.315428	0	COL6A1_SDC4	COL6A1 - SDC4	COLLAGEN	ECM-Receptor	KEGG: hsa04512
BMP4	day2	Cluster1	Cluster1	COL6A1	SDC4	0.332579	0	COL6A1_SDC4	COL6A1 - SDC4	COLLAGEN	ECM-Receptor	KEGG: hsa04512
BMP4	day2	Cluster4	Cluster1	COL6A1	SDC4	0.304754	0	COL6A1_SDC4	COL6A1 - SDC4	COLLAGEN	ECM-Receptor	KEGG: hsa04512
BMP4	day2	Cluster0	Cluster1	COL6A2	SDC4	0.305619	0	COL6A2_SDC4	COL6A2 - SDC4	COLLAGEN	ECM-Receptor	KEGG: hsa04512
BMP4	day2	Cluster1	Cluster1	COL6A2	SDC4	0.311207	0	COL6A2_SDC4	COL6A2 - SDC4	COLLAGEN	ECM-Receptor	KEGG: hsa04512
BMP4	day2	Cluster4	Cluster1	COL6A2	SDC4	0.307578	0	COL6A2_SDC4	COL6A2 - SDC4	COLLAGEN	ECM-Receptor	KEGG: hsa04512
BMP4	day2	Cluster4	Cluster0	COL9A1	SDC4	0.0249452	0.01	COL9A1_SDC4	COL9A1 - SDC4	COLLAGEN	ECM-Receptor	KEGG: hsa04512
BMP4	day2	Cluster4	Cluster1	COL9A1	SDC4	0.0737695	0	COL9A1_SDC4	COL9A1 - SDC4	COLLAGEN	ECM-Receptor	KEGG: hsa04512
BMP4	day2	Cluster4	Cluster4	COL9A1	SDC4	0.0501363	0.01	COL9A1_SDC4	COL9A1 - SDC4	COLLAGEN	ECM-Receptor	KEGG: hsa04512
BMP4	day2	Cluster4	Cluster0	COL9A2	SDC4	0.00792046	0.01	COL9A2_SDC4	COL9A2 - SDC4	COLLAGEN	ECM-Receptor	KEGG: hsa04512
BMP4	day2	Cluster4	Cluster1	COL9A2	SDC4	0.0242516	0	COL9A2_SDC4	COL9A2 - SDC4	COLLAGEN	ECM-Receptor	KEGG: hsa04512
BMP4	day2	Cluster4	Cluster4	COL9A2	SDC4	0.0162047	0	COL9A2_SDC4	COL9A2 - SDC4	COLLAGEN	ECM-Receptor	KEGG: hsa04512
BMP4	day2	Cluster0	Cluster1	COL9A3	SDC4	0.094601	0	COL9A3_SDC4	COL9A3 - SDC4	COLLAGEN	ECM-Receptor	KEGG: hsa04512
BMP4	day2	Cluster1	Cluster1	COL9A3	SDC4	0.0974734	0	COL9A3_SDC4	COL9A3 - SDC4	COLLAGEN	ECM-Receptor	KEGG: hsa04512
BMP4	day2	Cluster4	Cluster1	COL9A3	SDC4	0.105209	0	COL9A3_SDC4	COL9A3 - SDC4	COLLAGEN	ECM-Receptor	KEGG: hsa04512
BMP4	day2	Cluster4	Cluster0	FN1	SDC4	0.163562	0	FN1_SDC4	FN1 - SDC4	FN1	ECM-Receptor	KEGG: hsa04512
BMP4	day2	Cluster0	Cluster1	FN1	SDC4	0.29717	0	FN1_SDC4	FN1 - SDC4	FN1	ECM-Receptor	KEGG: hsa04512
BMP4	day2	Cluster1	Cluster1	FN1	SDC4	0.323148	0	FN1_SDC4	FN1 - SDC4	FN1	ECM-Receptor	KEGG: hsa04512
BMP4	day2	Cluster4	Cluster1	FN1	SDC4	0.378404	0	FN1_SDC4	FN1 - SDC4	FN1	ECM-Receptor	KEGG: hsa04512
BMP4	day2	Cluster0	Cluster0	THBS2	SDC4	0.022409	0	THBS2_SDC4	THBS2 - SDC4	THBS	ECM-Receptor	KEGG: hsa04512
BMP4	day2	Cluster0	Cluster1	THBS2	SDC4	0.0666082	0	THBS2_SDC4	THBS2 - SDC4	THBS	ECM-Receptor	KEGG: hsa04512
BMP4	day2	Cluster0	Cluster4	THBS2	SDC4	0.0451574	0	THBS2_SDC4	THBS2 - SDC4	THBS	ECM-Receptor	KEGG: hsa04512
BMP4	day2	Cluster0	Cluster1	THBS4	SDC4	0.0679306	0	THBS4_SDC4	THBS4 - SDC4	THBS	ECM-Receptor	KEGG: hsa04512
BMP4	day2	Cluster1	Cluster1	THBS4	SDC4	0.0686602	0	THBS4_SDC4	THBS4 - SDC4	THBS	ECM-Receptor	KEGG: hsa04512
BMP4	day2	Cluster4	Cluster1	THBS4	SDC4	0.0702202	0	THBS4_SDC4	THBS4 - SDC4	THBS	ECM-Receptor	KEGG: hsa04512
BMP4	day2	Cluster0	Cluster0	LAMB1	SV2A	0.0798129	0.02	LAMB1_SV2A	LAMB1 - SV2A	LAMININ	ECM-Receptor	KEGG: hsa04512
BMP4	day2	Cluster4	Cluster0	LAMB1	SV2A	0.122239	0	LAMB1_SV2A	LAMB1 - SV2A	LAMININ	ECM-Receptor	KEGG: hsa04512
BMP4	day2	Cluster0	Cluster1	LAMB1	SV2A	0.0815851	0	LAMB1_SV2A	LAMB1 - SV2A	LAMININ	ECM-Receptor	KEGG: hsa04512
BMP4	day2	Cluster4	Cluster1	LAMB1	SV2A	0.124825	0	LAMB1_SV2A	LAMB1 - SV2A	LAMININ	ECM-Receptor	KEGG: hsa04512
BMP4	day2	Cluster0	Cluster4	LAMB1	SV2A	0.262217	0	LAMB1_SV2A	LAMB1 - SV2A	LAMININ	ECM-Receptor	KEGG: hsa04512
BMP4	day2	Cluster4	Cluster4	LAMB1	SV2A	0.36332	0	LAMB1_SV2A	LAMB1 - SV2A	LAMININ	ECM-Receptor	KEGG: hsa04512
BMP4	day2	Cluster1	Cluster1	LAMB2	SV2A	0.0253776	0.01	LAMB2_SV2A	LAMB2 - SV2A	LAMININ	ECM-Receptor	KEGG: hsa04512
BMP4	day2	Cluster0	Cluster4	LAMB2	SV2A	0.0911329	0	LAMB2_SV2A	LAMB2 - SV2A	LAMININ	ECM-Receptor	KEGG: hsa04512
BMP4	day2	Cluster1	Cluster4	LAMB2	SV2A	0.0943489	0	LAMB2_SV2A	LAMB2 - SV2A	LAMININ	ECM-Receptor	KEGG: hsa04512
BMP4	day2	Cluster4	Cluster4	LAMB2	SV2A	0.0930082	0	LAMB2_SV2A	LAMB2 - SV2A	LAMININ	ECM-Receptor	KEGG: hsa04512
BMP4	day2	Cluster0	Cluster4	LAMC1	SV2A	0.264458	0	LAMC1_SV2A	LAMC1 - SV2A	LAMININ	ECM-Receptor	KEGG: hsa04512
BMP4	day2	Cluster1	Cluster4	LAMC1	SV2A	0.263297	0	LAMC1_SV2A	LAMC1 - SV2A	LAMININ	ECM-Receptor	KEGG: hsa04512
BMP4	day2	Cluster4	Cluster4	LAMC1	SV2A	0.26604	0	LAMC1_SV2A	LAMC1 - SV2A	LAMININ	ECM-Receptor	KEGG: hsa04512
BMP4	day2	Cluster0	Cluster0	THBS2	CD47	0.0197321	0	THBS2_CD47	THBS2 - CD47	THBS	ECM-Receptor	KEGG: hsa04512
BMP4	day2	Cluster0	Cluster4	THBS2	CD47	0.0193668	0	THBS2_CD47	THBS2 - CD47	THBS	ECM-Receptor	KEGG: hsa04512
BMP4	day2	Cluster1	Cluster0	THBS4	CD47	0.0203715	0.02	THBS4_CD47	THBS4 - CD47	THBS	ECM-Receptor	KEGG: hsa04512
BMP4	day2	Cluster1	Cluster0	HSPG2	DAG1	0.0819304	0	HSPG2_DAG1	HSPG2 - DAG1	HSPG	ECM-Receptor	KEGG: hsa04512
BMP4	day2	Cluster1	Cluster1	HSPG2	DAG1	0.0843894	0	HSPG2_DAG1	HSPG2 - DAG1	HSPG	ECM-Receptor	KEGG: hsa04512
BMP4	day2	Cluster0	Cluster0	LAMB1	DAG1	0.0816133	0.02	LAMB1_DAG1	LAMB1 - DAG1	LAMININ	ECM-Receptor	KEGG: hsa04512
BMP4	day2	Cluster4	Cluster0	LAMB1	DAG1	0.124866	0	LAMB1_DAG1	LAMB1 - DAG1	LAMININ	ECM-Receptor	KEGG: hsa04512
BMP4	day2	Cluster0	Cluster1	LAMB1	DAG1	0.0840637	0	LAMB1_DAG1	LAMB1 - DAG1	LAMININ	ECM-Receptor	KEGG: hsa04512
BMP4	day2	Cluster4	Cluster1	LAMB1	DAG1	0.128434	0	LAMB1_DAG1	LAMB1 - DAG1	LAMININ	ECM-Receptor	KEGG: hsa04512
BMP4	day2	Cluster1	Cluster1	LAMB2	DAG1	0.0261973	0	LAMB2_DAG1	LAMB2 - DAG1	LAMININ	ECM-Receptor	KEGG: hsa04512
BMP4	day2	Cluster0	Cluster0	GABA-GAD1_SLC6A6	GABBR1	0.0437209	0	GABA-B-GAD1_SLC6A6_GABBR1	GABA-B-(GAD1+SLC6A6) - GABBR1	GABA-B	Non-protein Signaling	PMID: 32871173;PMID: 30541966
BMP4	day2	Cluster0	Cluster0	GABA-GAD1_SLC6A8	GABBR1	0.0749018	0	GABA-B-GAD1_SLC6A8_GABBR1	GABA-B-(GAD1+SLC6A8) - GABBR1	GABA-B	Non-protein Signaling	PMID: 32871173;PMID: 30541966
BMP4	day2	Cluster4	Cluster0	Glu-SLC1A1_GLS	GRM4	0.0956816	0	Glutamate-Glu-SLC1A1_GLS_GRM4	Glu-(SLC1A1+GLS) - GRM4	Glutamate	Non-protein Signaling	PMID: 24155668;PMID: 14612154
BMP4	day2	Cluster1	Cluster4	Cholesterol-DHCR24	RORA	0.104103	0.01	Cholesterol-Cholesterol-DHCR24_RORA	CHOLESTEROL-DHCR24 - RORA	Cholesterol	Non-protein Signaling	HMRbase;PMID:12467577;PDB:1N83
BMP4	day2	Cluster1	Cluster4	Cholesterol-LIPA	RORA	0.0769764	0.01	Cholesterol-Cholesterol-LIPA_RORA	CHOLESTEROL-LIPA - RORA	Cholesterol	Non-protein Signaling	HMRbase;PMID:12467577;PDB:1N83
BMP4	day2	Cluster0	Cluster0	APP	CD74	0.116121	0	APP_CD74	APP - CD74	APP	Cell-Cell Contact	PMID: 19849849
BMP4	day2	Cluster0	Cluster1	APP	CD74	0.121029	0	APP_CD74	APP - CD74	APP	Cell-Cell Contact	PMID: 19849849
BMP4	day2	Cluster4	Cluster1	APP	CD74	0.118435	0.04	APP_CD74	APP - CD74	APP	Cell-Cell Contact	PMID: 19849849
BMP4	day2	Cluster0	Cluster4	APP	CD74	0.287439	0.01	APP_CD74	APP - CD74	APP	Cell-Cell Contact	PMID: 19849849
BMP4	day2	Cluster4	Cluster4	APP	CD74	0.282425	0.03	APP_CD74	APP - CD74	APP	Cell-Cell Contact	PMID: 19849849
BMP4	day2	Cluster1	Cluster1	CADM1	CADM1	0.395604	0	CADM1_CADM1	CADM1 - CADM1	CADM	Cell-Cell Contact	PMID: 24503895
BMP4	day2	Cluster4	Cluster1	CADM1	CADM1	0.374902	0	CADM1_CADM1	CADM1 - CADM1	CADM	Cell-Cell Contact	PMID: 24503895
BMP4	day2	Cluster1	Cluster4	CADM1	CADM1	0.374902	0	CADM1_CADM1	CADM1 - CADM1	CADM	Cell-Cell Contact	PMID: 24503895
BMP4	day2	Cluster1	Cluster1	CD99	CD99	0.461787	0	CD99_CD99	CD99 - CD99	CD99	Cell-Cell Contact	KEGG: hsa04514
BMP4	day2	Cluster1	Cluster1	CDH2	CDH2	0.463448	0	CDH2_CDH2	CDH2 - CDH2	CDH	Cell-Cell Contact	KEGG: hsa04514
BMP4	day2	Cluster4	Cluster1	CDH2	CDH2	0.463559	0	CDH2_CDH2	CDH2 - CDH2	CDH	Cell-Cell Contact	KEGG: hsa04514
BMP4	day2	Cluster1	Cluster4	CDH2	CDH2	0.463559	0	CDH2_CDH2	CDH2 - CDH2	CDH	Cell-Cell Contact	KEGG: hsa04514
BMP4	day2	Cluster4	Cluster4	CDH2	CDH2	0.463671	0.02	CDH2_CDH2	CDH2 - CDH2	CDH	Cell-Cell Contact	KEGG: hsa04514
BMP4	day2	Cluster0	Cluster0	CDH1	CDH1	0.351738	0	CDH1_CDH1	CDH1 - CDH1	CDH	Cell-Cell Contact	KEGG: hsa04514
BMP4	day2	Cluster1	Cluster0	CDH1	CDH1	0.329365	0	CDH1_CDH1	CDH1 - CDH1	CDH	Cell-Cell Contact	KEGG: hsa04514
BMP4	day2	Cluster0	Cluster1	CDH1	CDH1	0.329365	0	CDH1_CDH1	CDH1 - CDH1	CDH	Cell-Cell Contact	KEGG: hsa04514
BMP4	day2	Cluster4	Cluster0	DSC2	DSG2	0.295993	0.02	DSC2_DSG2	DSC2 - DSG2	DESMOSOME	Cell-Cell Contact	PMID: 27298358
BMP4	day2	Cluster1	Cluster1	DSC2	DSG2	0.116719	0	DSC2_DSG2	DSC2 - DSG2	DESMOSOME	Cell-Cell Contact	PMID: 27298358
BMP4	day2	Cluster4	Cluster1	DSC2	DSG2	0.302021	0.02	DSC2_DSG2	DSC2 - DSG2	DESMOSOME	Cell-Cell Contact	PMID: 27298358
BMP4	day2	Cluster4	Cluster4	DSC2	DSG2	0.307437	0.02	DSC2_DSG2	DSC2 - DSG2	DESMOSOME	Cell-Cell Contact	PMID: 27298358
BMP4	day2	Cluster4	Cluster0	EFNA1	EPHA1	0.0218473	0	EFNA1_EPHA1	EFNA1 - EPHA1	EPHA	Cell-Cell Contact	PMID: 15114347
BMP4	day2	Cluster4	Cluster1	EFNA1	EPHA1	0.0208976	0	EFNA1_EPHA1	EFNA1 - EPHA1	EPHA	Cell-Cell Contact	PMID: 15114347
BMP4	day2	Cluster4	Cluster4	EFNA1	EPHA1	0.0207087	0	EFNA1_EPHA1	EFNA1 - EPHA1	EPHA	Cell-Cell Contact	PMID: 15114347
BMP4	day2	Cluster4	Cluster1	EFNA1	EPHA2	0.00575138	0	EFNA1_EPHA2	EFNA1 - EPHA2	EPHA	Cell-Cell Contact	PMID: 15114347
BMP4	day2	Cluster4	Cluster4	EFNA1	EPHA4	0.0163833	0	EFNA1_EPHA4	EFNA1 - EPHA4	EPHA	Cell-Cell Contact	PMID: 15114347
BMP4	day2	Cluster0	Cluster0	EFNA4	EPHA1	0.0678787	0	EFNA4_EPHA1	EFNA4 - EPHA1	EPHA	Cell-Cell Contact	PMID: 15114347
BMP4	day2	Cluster1	Cluster0	EFNA4	EPHA1	0.0677396	0	EFNA4_EPHA1	EFNA4 - EPHA1	EPHA	Cell-Cell Contact	PMID: 15114347
BMP4	day2	Cluster0	Cluster1	EFNA4	EPHA2	0.0185111	0	EFNA4_EPHA2	EFNA4 - EPHA2	EPHA	Cell-Cell Contact	PMID: 15114347
BMP4	day2	Cluster1	Cluster1	EFNA4	EPHA2	0.0184712	0	EFNA4_EPHA2	EFNA4 - EPHA2	EPHA	Cell-Cell Contact	PMID: 15114347
BMP4	day2	Cluster4	Cluster1	EFNA4	EPHA2	0.00460669	0	EFNA4_EPHA2	EFNA4 - EPHA2	EPHA	Cell-Cell Contact	PMID: 15114347
BMP4	day2	Cluster0	Cluster4	EFNA4	EPHA4	0.0515087	0	EFNA4_EPHA4	EFNA4 - EPHA4	EPHA	Cell-Cell Contact	PMID: 15114347
BMP4	day2	Cluster1	Cluster4	EFNA4	EPHA4	0.0514012	0	EFNA4_EPHA4	EFNA4 - EPHA4	EPHA	Cell-Cell Contact	PMID: 15114347
BMP4	day2	Cluster4	Cluster4	EFNA4	EPHA4	0.0131506	0.01	EFNA4_EPHA4	EFNA4 - EPHA4	EPHA	Cell-Cell Contact	PMID: 15114347
BMP4	day2	Cluster0	Cluster4	EFNB2	EPHA4	0.146692	0	EFNB2_EPHA4	EFNB2 - EPHA4	EPHB	Cell-Cell Contact	PMID: 15114347
BMP4	day2	Cluster4	Cluster4	EFNB2	EPHA4	0.155548	0	EFNB2_EPHA4	EFNB2 - EPHA4	EPHB	Cell-Cell Contact	PMID: 15114347
BMP4	day2	Cluster0	Cluster1	EFNB2	EPHB3	0.0820152	0	EFNB2_EPHB3	EFNB2 - EPHB3	EPHB	Cell-Cell Contact	PMID: 15114347
BMP4	day2	Cluster4	Cluster1	EFNB2	EPHB3	0.0873663	0	EFNB2_EPHB3	EFNB2 - EPHB3	EPHB	Cell-Cell Contact	PMID: 15114347
BMP4	day2	Cluster0	Cluster0	EFNB2	EPHB4	0.0747979	0	EFNB2_EPHB4	EFNB2 - EPHB4	EPHB	Cell-Cell Contact	PMID: 15114347
BMP4	day2	Cluster4	Cluster0	EFNB2	EPHB4	0.079719	0.03	EFNB2_EPHB4	EFNB2 - EPHB4	EPHB	Cell-Cell Contact	PMID: 15114347
BMP4	day2	Cluster0	Cluster1	EFNB2	EPHB4	0.0764111	0	EFNB2_EPHB4	EFNB2 - EPHB4	EPHB	Cell-Cell Contact	PMID: 15114347
BMP4	day2	Cluster4	Cluster1	EFNB2	EPHB4	0.081429	0.01	EFNB2_EPHB4	EFNB2 - EPHB4	EPHB	Cell-Cell Contact	PMID: 15114347
BMP4	day2	Cluster0	Cluster4	EFNB2	EPHB4	0.0743536	0.04	EFNB2_EPHB4	EFNB2 - EPHB4	EPHB	Cell-Cell Contact	PMID: 15114347
BMP4	day2	Cluster4	Cluster4	EFNB2	EPHB4	0.079248	0.03	EFNB2_EPHB4	EFNB2 - EPHB4	EPHB	Cell-Cell Contact	PMID: 15114347
BMP4	day2	Cluster1	Cluster4	EFNB3	EPHA4	0.0554111	0	EFNB3_EPHA4	EFNB3 - EPHA4	EPHB	Cell-Cell Contact	PMID: 15114347
BMP4	day2	Cluster1	Cluster1	EFNB3	EPHB3	0.0295848	0	EFNB3_EPHB3	EFNB3 - EPHB3	EPHB	Cell-Cell Contact	PMID: 15114347
BMP4	day2	Cluster1	Cluster0	EFNB3	EPHB4	0.0268465	0	EFNB3_EPHB4	EFNB3 - EPHB4	EPHB	Cell-Cell Contact	PMID: 15114347
BMP4	day2	Cluster1	Cluster1	EFNB3	EPHB4	0.0274561	0	EFNB3_EPHB4	EFNB3 - EPHB4	EPHB	Cell-Cell Contact	PMID: 15114347
BMP4	day2	Cluster1	Cluster1	JAM3	JAM3	0.0260674	0	JAM3_JAM3	JAM3 - JAM3	JAM	Cell-Cell Contact	KEGG: hsa04514
BMP4	day2	Cluster1	Cluster1	MPZL1	MPZL1	0.230645	0	MPZL1_MPZL1	MPZL1 - MPZL1	MPZ	Cell-Cell Contact	KEGG: hsa04514
BMP4	day2	Cluster4	Cluster0	NCAM1	FGFR1	0.0367044	0	NCAM1_FGFR1	NCAM1 - FGFR1	NCAM	Cell-Cell Contact	PMID: 12791257
BMP4	day2	Cluster4	Cluster1	NCAM1	FGFR1	0.0346293	0	NCAM1_FGFR1	NCAM1 - FGFR1	NCAM	Cell-Cell Contact	PMID: 12791257
BMP4	day2	Cluster4	Cluster4	NCAM1	FGFR1	0.0386102	0	NCAM1_FGFR1	NCAM1 - FGFR1	NCAM	Cell-Cell Contact	PMID: 12791257
BMP4	day2	Cluster4	Cluster4	NCAM1	NCAM1	0.0019131	0	NCAM1_NCAM1	NCAM1 - NCAM1	NCAM	Cell-Cell Contact	KEGG: hsa04514
BMP4	day2	Cluster0	Cluster4	DLL3	NOTCH2	0.0807024	0	DLL3_NOTCH2	DLL3 - NOTCH2	NOTCH	Cell-Cell Contact	PMID: 22353464
BMP4	day2	Cluster1	Cluster4	DLL3	NOTCH2	0.0840711	0	DLL3_NOTCH2	DLL3 - NOTCH2	NOTCH	Cell-Cell Contact	PMID: 22353464
BMP4	day2	Cluster1	Cluster0	DLL3	NOTCH3	0.0279148	0	DLL3_NOTCH3	DLL3 - NOTCH3	NOTCH	Cell-Cell Contact	PMID: 22353464
BMP4	day2	Cluster4	Cluster0	SEMA4D	PLXNB1	0.0239892	0.02	SEMA4D_PLXNB1	SEMA4D - PLXNB1	SEMA4	Cell-Cell Contact	PMID: 27533782
BMP4	day2	Cluster4	Cluster1	SEMA4D	PLXNB1	0.0249563	0	SEMA4D_PLXNB1	SEMA4D - PLXNB1	SEMA4	Cell-Cell Contact	PMID: 27533782
BMP4	day2	Cluster4	Cluster4	SEMA4D	PLXNB1	0.0252484	0.03	SEMA4D_PLXNB1	SEMA4D - PLXNB1	SEMA4	Cell-Cell Contact	PMID: 27533782
BMP4	day2	Cluster4	Cluster1	SEMA4D	PLXNB2	0.0266607	0	SEMA4D_PLXNB2	SEMA4D - PLXNB2	SEMA4	Cell-Cell Contact	PMID: 27533782
BMP4	day2	Cluster4	Cluster4	SEMA4D	PLXNB2	0.0278398	0.02	SEMA4D_PLXNB2	SEMA4D - PLXNB2	SEMA4	Cell-Cell Contact	PMID: 27533782
BMP4	day2	Cluster4	Cluster4	SEMA4D	CD72	0.00594018	0	SEMA4D_CD72	SEMA4D - CD72	SEMA4	Cell-Cell Contact	PMID: 22325954
BMP4	day2	Cluster0	Cluster1	SEMA6A	PLXNA2	0.296569	0	SEMA6A_PLXNA2	SEMA6A - PLXNA2	SEMA6	Cell-Cell Contact	PMID: 27533782
BMP4	day2	Cluster1	Cluster1	SEMA6A	PLXNA2	0.268894	0	SEMA6A_PLXNA2	SEMA6A - PLXNA2	SEMA6	Cell-Cell Contact	PMID: 27533782
BMP4	day2	Cluster4	Cluster1	SEMA6A	PLXNA2	0.303032	0	SEMA6A_PLXNA2	SEMA6A - PLXNA2	SEMA6	Cell-Cell Contact	PMID: 27533782
BMP4	day2	Cluster1	Cluster1	CDH3	CDH3	0.0309706	0.01	CDH3_CDH3	CDH3 - CDH3	CDH	Cell-Cell Contact	KEGG: hsa04514
BMP4	day2	Cluster0	Cluster0	GJA1	GJA1	0.430975	0	GJA1_GJA1	GJA1 - GJA1	GAP	Cell-Cell Contact	PMID: 32532966;PMID: 15094344
BMP4	day2	Cluster1	Cluster0	GJA1	GJA1	0.422145	0	GJA1_GJA1	GJA1 - GJA1	GAP	Cell-Cell Contact	PMID: 32532966;PMID: 15094344
BMP4	day2	Cluster0	Cluster1	GJA1	GJA1	0.422145	0	GJA1_GJA1	GJA1 - GJA1	GAP	Cell-Cell Contact	PMID: 32532966;PMID: 15094344
BMP4	day2	Cluster0	Cluster0	GJC1	GJA1	0.130724	0	GJC1_GJA1	GJC1 - GJA1	GAP	Cell-Cell Contact	PMID: 32532966;PMID: 15094344
BMP4	day2	Cluster1	Cluster0	GJC1	GJA1	0.130117	0	GJC1_GJA1	GJC1 - GJA1	GAP	Cell-Cell Contact	PMID: 32532966;PMID: 15094344
BMP4	day2	Cluster0	Cluster0	CLDN3	CLDN3	0.31392	0	CLDN3_CLDN3	CLDN3 - CLDN3	CLDN	Cell-Cell Contact	PMID: 31942240
BMP4	day2	Cluster1	Cluster0	CLDN3	CLDN3	0.221258	0	CLDN3_CLDN3	CLDN3 - CLDN3	CLDN	Cell-Cell Contact	PMID: 31942240
BMP4	day2	Cluster4	Cluster0	CLDN3	CLDN3	0.34084	0	CLDN3_CLDN3	CLDN3 - CLDN3	CLDN	Cell-Cell Contact	PMID: 31942240
BMP4	day2	Cluster0	Cluster1	CLDN3	CLDN3	0.221258	0	CLDN3_CLDN3	CLDN3 - CLDN3	CLDN	Cell-Cell Contact	PMID: 31942240
BMP4	day2	Cluster0	Cluster4	CLDN3	CLDN3	0.34084	0	CLDN3_CLDN3	CLDN3 - CLDN3	CLDN	Cell-Cell Contact	PMID: 31942240
BMP4	day2	Cluster4	Cluster4	CLDN3	CLDN3	0.368826	0	CLDN3_CLDN3	CLDN3 - CLDN3	CLDN	Cell-Cell Contact	PMID: 31942240
BMP4	day2	Cluster4	Cluster4	PCDHA12	PCDHA12	0.0231142	0.03	PCDHA12_PCDHA12	PCDHA12 - PCDHA12	PCDH	Cell-Cell Contact	PMID: 35253643; PMID: 32694982
BMP4	day2	Cluster4	Cluster4	PCDHB2	PCDHB2	0.0949805	0	PCDHB2_PCDHB2	PCDHB2 - PCDHB2	PCDH	Cell-Cell Contact	PMID: 35253643; PMID: 32694982
BMP4	day2	Cluster4	Cluster4	PCDHGA10	PCDHGA10	0.0741018	0	PCDHGA10_PCDHGA10	PCDHGA10 - PCDHGA10	PCDH	Cell-Cell Contact	PMID: 35253643; PMID: 32694982
BMP4	day2	Cluster4	Cluster4	PCDHGB7	PCDHGB7	0.00157099	0	PCDHGB7_PCDHGB7	PCDHGB7 - PCDHGB7	PCDH	Cell-Cell Contact	PMID: 35253643; PMID: 32694982
BMP4	day2	Cluster1	Cluster0	FLRT3	ADGRL1	0.0826464	0	FLRT3_ADGRL1	FLRT3 - ADGRL1	ADGRL	Cell-Cell Contact	PMID: 25728924;PMID: 34022279;PMID: 27091502;PMID: 35907405
BMP4	day2	Cluster4	Cluster0	FLRT3	ADGRL1	0.106672	0	FLRT3_ADGRL1	FLRT3 - ADGRL1	ADGRL	Cell-Cell Contact	PMID: 25728924;PMID: 34022279;PMID: 27091502;PMID: 35907405
BMP4	day2	Cluster1	Cluster1	FLRT3	ADGRL1	0.0816522	0	FLRT3_ADGRL1	FLRT3 - ADGRL1	ADGRL	Cell-Cell Contact	PMID: 25728924;PMID: 34022279;PMID: 27091502;PMID: 35907405
BMP4	day2	Cluster4	Cluster1	FLRT3	ADGRL1	0.105422	0	FLRT3_ADGRL1	FLRT3 - ADGRL1	ADGRL	Cell-Cell Contact	PMID: 25728924;PMID: 34022279;PMID: 27091502;PMID: 35907405
BMP4	day2	Cluster1	Cluster4	FLRT3	ADGRL1	0.0907246	0	FLRT3_ADGRL1	FLRT3 - ADGRL1	ADGRL	Cell-Cell Contact	PMID: 25728924;PMID: 34022279;PMID: 27091502;PMID: 35907405
BMP4	day2	Cluster1	Cluster0	FLRT3	ADGRL2	0.0886797	0	FLRT3_ADGRL2	FLRT3 - ADGRL2	ADGRL	Cell-Cell Contact	PMID: 25728924;PMID: 34022279;PMID: 27091502;PMID: 35907405
BMP4	day2	Cluster4	Cluster0	FLRT3	ADGRL2	0.114241	0	FLRT3_ADGRL2	FLRT3 - ADGRL2	ADGRL	Cell-Cell Contact	PMID: 25728924;PMID: 34022279;PMID: 27091502;PMID: 35907405
BMP4	day2	Cluster1	Cluster1	FLRT3	ADGRL2	0.0882076	0	FLRT3_ADGRL2	FLRT3 - ADGRL2	ADGRL	Cell-Cell Contact	PMID: 25728924;PMID: 34022279;PMID: 27091502;PMID: 35907405
BMP4	day2	Cluster4	Cluster1	FLRT3	ADGRL2	0.11365	0	FLRT3_ADGRL2	FLRT3 - ADGRL2	ADGRL	Cell-Cell Contact	PMID: 25728924;PMID: 34022279;PMID: 27091502;PMID: 35907405
BMP4	day2	Cluster1	Cluster4	FLRT3	ADGRL2	0.294912	0	FLRT3_ADGRL2	FLRT3 - ADGRL2	ADGRL	Cell-Cell Contact	PMID: 25728924;PMID: 34022279;PMID: 27091502;PMID: 35907405
BMP4	day2	Cluster4	Cluster4	FLRT3	ADGRL2	0.356655	0	FLRT3_ADGRL2	FLRT3 - ADGRL2	ADGRL	Cell-Cell Contact	PMID: 25728924;PMID: 34022279;PMID: 27091502;PMID: 35907405
BMP4	day2	Cluster0	Cluster4	TENM3	ADGRL2	0.101504	0	TENM3_ADGRL2	TENM3 - ADGRL2	ADGRL	Cell-Cell Contact	PMID: 25728924;PMID: 34022279;PMID: 27091502;PMID: 35907405
BMP4	day2	Cluster1	Cluster4	TENM3	ADGRL2	0.106871	0	TENM3_ADGRL2	TENM3 - ADGRL2	ADGRL	Cell-Cell Contact	PMID: 25728924;PMID: 34022279;PMID: 27091502;PMID: 35907405
BMP4	day2	Cluster4	Cluster4	TENM3	ADGRL2	0.111384	0.01	TENM3_ADGRL2	TENM3 - ADGRL2	ADGRL	Cell-Cell Contact	PMID: 25728924;PMID: 34022279;PMID: 27091502;PMID: 35907405
BMP4	day2	Cluster1	Cluster1	FLRT3	FLRT3	0.234032	0	FLRT3_FLRT3	FLRT3 - FLRT3	FLRT	Cell-Cell Contact	PMID: 27091502
BMP4	day2	Cluster4	Cluster1	FLRT3	FLRT3	0.288239	0	FLRT3_FLRT3	FLRT3 - FLRT3	FLRT	Cell-Cell Contact	PMID: 27091502
BMP4	day2	Cluster1	Cluster4	FLRT3	FLRT3	0.288239	0	FLRT3_FLRT3	FLRT3 - FLRT3	FLRT	Cell-Cell Contact	PMID: 27091502
BMP4	day2	Cluster4	Cluster4	FLRT3	FLRT3	0.349277	0	FLRT3_FLRT3	FLRT3 - FLRT3	FLRT	Cell-Cell Contact	PMID: 27091502
BMP4	day2	Cluster0	Cluster4	LRFN4	PTPRD	0.0251424	0	LRFN4_PTPRD	LRFN4 - PTPRD	PTPR	Cell-Cell Contact	PMID: 29674953;PMID: 23916315
BMP4	day2	Cluster4	Cluster4	LRFN4	PTPRD	0.00631851	0.04	LRFN4_PTPRD	LRFN4 - PTPRD	PTPR	Cell-Cell Contact	PMID: 29674953;PMID: 23916315
BMP4	day2	Cluster0	Cluster1	LRFN4	PTPRF	0.0781471	0	LRFN4_PTPRF	LRFN4 - PTPRF	PTPR	Cell-Cell Contact	PMID: 29674953;PMID: 23916315
BMP4	day2	Cluster0	Cluster1	LRFN4	PTPRS	0.0742241	0	LRFN4_PTPRS	LRFN4 - PTPRS	PTPR	Cell-Cell Contact	PMID: 29674953;PMID: 23916315
BMP4	day2	Cluster0	Cluster0	APP	SORL1	0.313787	0	APP_SORL1	APP - SORL1	APP	Cell-Cell Contact	PMID: 24523320
BMP4	day2	Cluster1	Cluster0	APP	SORL1	0.292874	0	APP_SORL1	APP - SORL1	APP	Cell-Cell Contact	PMID: 24523320
BMP4	day2	Cluster4	Cluster0	APP	SORL1	0.308513	0	APP_SORL1	APP - SORL1	APP	Cell-Cell Contact	PMID: 24523320
BMP4	day2	Cluster0	Cluster1	APP	SORL1	0.139296	0	APP_SORL1	APP - SORL1	APP	Cell-Cell Contact	PMID: 24523320
BMP4	day2	Cluster4	Cluster4	APOA1	ABCA1	0.0606651	0	APOA1_ABCA1	APOA1 - ABCA1	ApoA	Cell-Cell Contact	PMID: 20064972
BMP4	day5	Cluster2	Cluster4	BMP2	BMPR1A_ACVR2A	0.0301999	0	BMP2_BMPR1A_ACVR2A	BMP2 - (BMPR1A+ACVR2A)	BMP	Secreted Signaling	KEGG: hsa04350; PMID:26893264
BMP4	day5	Cluster3	Cluster4	BMP2	BMPR1A_ACVR2A	0.0229828	0	BMP2_BMPR1A_ACVR2A	BMP2 - (BMPR1A+ACVR2A)	BMP	Secreted Signaling	KEGG: hsa04350; PMID:26893264
BMP4	day5	Cluster9	Cluster4	BMP2	BMPR1A_ACVR2A	0.00574479	0.04	BMP2_BMPR1A_ACVR2A	BMP2 - (BMPR1A+ACVR2A)	BMP	Secreted Signaling	KEGG: hsa04350; PMID:26893264
BMP4	day5	Cluster2	Cluster6	BMP2	BMPR1A_ACVR2A	0.0431372	0	BMP2_BMPR1A_ACVR2A	BMP2 - (BMPR1A+ACVR2A)	BMP	Secreted Signaling	KEGG: hsa04350; PMID:26893264
BMP4	day5	Cluster3	Cluster6	BMP2	BMPR1A_ACVR2A	0.0326064	0	BMP2_BMPR1A_ACVR2A	BMP2 - (BMPR1A+ACVR2A)	BMP	Secreted Signaling	KEGG: hsa04350; PMID:26893264
BMP4	day5	Cluster2	Cluster7	BMP2	BMPR1A_ACVR2A	0.0396326	0	BMP2_BMPR1A_ACVR2A	BMP2 - (BMPR1A+ACVR2A)	BMP	Secreted Signaling	KEGG: hsa04350; PMID:26893264
BMP4	day5	Cluster3	Cluster7	BMP2	BMPR1A_ACVR2A	0.03004	0	BMP2_BMPR1A_ACVR2A	BMP2 - (BMPR1A+ACVR2A)	BMP	Secreted Signaling	KEGG: hsa04350; PMID:26893264
BMP4	day5	Cluster2	Cluster0	BMP2	BMPR1A_ACVR2B	0.117822	0	BMP2_BMPR1A_ACVR2B	BMP2 - (BMPR1A+ACVR2B)	BMP	Secreted Signaling	KEGG: hsa04350; PMID:26893264
BMP4	day5	Cluster3	Cluster0	BMP2	BMPR1A_ACVR2B	0.0912162	0	BMP2_BMPR1A_ACVR2B	BMP2 - (BMPR1A+ACVR2B)	BMP	Secreted Signaling	KEGG: hsa04350; PMID:26893264
BMP4	day5	Cluster2	Cluster2	BMP2	BMPR1A_ACVR2B	0.100552	0	BMP2_BMPR1A_ACVR2B	BMP2 - (BMPR1A+ACVR2B)	BMP	Secreted Signaling	KEGG: hsa04350; PMID:26893264
BMP4	day5	Cluster3	Cluster2	BMP2	BMPR1A_ACVR2B	0.0772935	0	BMP2_BMPR1A_ACVR2B	BMP2 - (BMPR1A+ACVR2B)	BMP	Secreted Signaling	KEGG: hsa04350; PMID:26893264
BMP4	day5	Cluster2	Cluster3	BMP2	BMPR1A_ACVR2B	0.105111	0	BMP2_BMPR1A_ACVR2B	BMP2 - (BMPR1A+ACVR2B)	BMP	Secreted Signaling	KEGG: hsa04350; PMID:26893264
BMP4	day5	Cluster3	Cluster3	BMP2	BMPR1A_ACVR2B	0.0809342	0	BMP2_BMPR1A_ACVR2B	BMP2 - (BMPR1A+ACVR2B)	BMP	Secreted Signaling	KEGG: hsa04350; PMID:26893264
BMP4	day5	Cluster2	Cluster4	BMP2	BMPR1A_ACVR2B	0.0516451	0	BMP2_BMPR1A_ACVR2B	BMP2 - (BMPR1A+ACVR2B)	BMP	Secreted Signaling	KEGG: hsa04350; PMID:26893264
BMP4	day5	Cluster3	Cluster4	BMP2	BMPR1A_ACVR2B	0.0399997	0	BMP2_BMPR1A_ACVR2B	BMP2 - (BMPR1A+ACVR2B)	BMP	Secreted Signaling	KEGG: hsa04350; PMID:26893264
BMP4	day5	Cluster2	Cluster6	BMP2	BMPR1A_ACVR2B	0.0900533	0	BMP2_BMPR1A_ACVR2B	BMP2 - (BMPR1A+ACVR2B)	BMP	Secreted Signaling	KEGG: hsa04350; PMID:26893264
BMP4	day5	Cluster3	Cluster6	BMP2	BMPR1A_ACVR2B	0.0693975	0	BMP2_BMPR1A_ACVR2B	BMP2 - (BMPR1A+ACVR2B)	BMP	Secreted Signaling	KEGG: hsa04350; PMID:26893264
BMP4	day5	Cluster2	Cluster7	BMP2	BMPR1A_ACVR2B	0.0824787	0	BMP2_BMPR1A_ACVR2B	BMP2 - (BMPR1A+ACVR2B)	BMP	Secreted Signaling	KEGG: hsa04350; PMID:26893264
BMP4	day5	Cluster3	Cluster7	BMP2	BMPR1A_ACVR2B	0.0639262	0	BMP2_BMPR1A_ACVR2B	BMP2 - (BMPR1A+ACVR2B)	BMP	Secreted Signaling	KEGG: hsa04350; PMID:26893264
BMP4	day5	Cluster2	Cluster9	BMP2	BMPR1A_ACVR2B	0.108203	0	BMP2_BMPR1A_ACVR2B	BMP2 - (BMPR1A+ACVR2B)	BMP	Secreted Signaling	KEGG: hsa04350; PMID:26893264
BMP4	day5	Cluster3	Cluster9	BMP2	BMPR1A_ACVR2B	0.0842708	0	BMP2_BMPR1A_ACVR2B	BMP2 - (BMPR1A+ACVR2B)	BMP	Secreted Signaling	KEGG: hsa04350; PMID:26893264
BMP4	day5	Cluster2	Cluster0	BMP2	BMPR1A_BMPR2	0.0643822	0	BMP2_BMPR1A_BMPR2	BMP2 - (BMPR1A+BMPR2)	BMP	Secreted Signaling	KEGG: hsa04350; PMID:26893264
BMP4	day5	Cluster3	Cluster0	BMP2	BMPR1A_BMPR2	0.0489066	0	BMP2_BMPR1A_BMPR2	BMP2 - (BMPR1A+BMPR2)	BMP	Secreted Signaling	KEGG: hsa04350; PMID:26893264
BMP4	day5	Cluster2	Cluster2	BMP2	BMPR1A_BMPR2	0.0470819	0	BMP2_BMPR1A_BMPR2	BMP2 - (BMPR1A+BMPR2)	BMP	Secreted Signaling	KEGG: hsa04350; PMID:26893264
BMP4	day5	Cluster3	Cluster2	BMP2	BMPR1A_BMPR2	0.0355329	0	BMP2_BMPR1A_BMPR2	BMP2 - (BMPR1A+BMPR2)	BMP	Secreted Signaling	KEGG: hsa04350; PMID:26893264
BMP4	day5	Cluster2	Cluster3	BMP2	BMPR1A_BMPR2	0.0508041	0	BMP2_BMPR1A_BMPR2	BMP2 - (BMPR1A+BMPR2)	BMP	Secreted Signaling	KEGG: hsa04350; PMID:26893264
BMP4	day5	Cluster3	Cluster3	BMP2	BMPR1A_BMPR2	0.0383925	0	BMP2_BMPR1A_BMPR2	BMP2 - (BMPR1A+BMPR2)	BMP	Secreted Signaling	KEGG: hsa04350; PMID:26893264
BMP4	day5	Cluster2	Cluster4	BMP2	BMPR1A_BMPR2	0.0298122	0	BMP2_BMPR1A_BMPR2	BMP2 - (BMPR1A+BMPR2)	BMP	Secreted Signaling	KEGG: hsa04350; PMID:26893264
BMP4	day5	Cluster3	Cluster4	BMP2	BMPR1A_BMPR2	0.0226806	0	BMP2_BMPR1A_BMPR2	BMP2 - (BMPR1A+BMPR2)	BMP	Secreted Signaling	KEGG: hsa04350; PMID:26893264
BMP4	day5	Cluster2	Cluster6	BMP2	BMPR1A_BMPR2	0.0441404	0	BMP2_BMPR1A_BMPR2	BMP2 - (BMPR1A+BMPR2)	BMP	Secreted Signaling	KEGG: hsa04350; PMID:26893264
BMP4	day5	Cluster3	Cluster6	BMP2	BMPR1A_BMPR2	0.0333784	0	BMP2_BMPR1A_BMPR2	BMP2 - (BMPR1A+BMPR2)	BMP	Secreted Signaling	KEGG: hsa04350; PMID:26893264
BMP4	day5	Cluster2	Cluster7	BMP2	BMPR1A_BMPR2	0.0460201	0	BMP2_BMPR1A_BMPR2	BMP2 - (BMPR1A+BMPR2)	BMP	Secreted Signaling	KEGG: hsa04350; PMID:26893264
BMP4	day5	Cluster3	Cluster7	BMP2	BMPR1A_BMPR2	0.0349966	0	BMP2_BMPR1A_BMPR2	BMP2 - (BMPR1A+BMPR2)	BMP	Secreted Signaling	KEGG: hsa04350; PMID:26893264
BMP4	day5	Cluster2	Cluster4	BMP4	BMPR1A_ACVR2A	0.0239554	0.02	BMP4_BMPR1A_ACVR2A	BMP4 - (BMPR1A+ACVR2A)	BMP	Secreted Signaling	KEGG: hsa04350; PMID:26893264
BMP4	day5	Cluster3	Cluster4	BMP4	BMPR1A_ACVR2A	0.0230988	0.02	BMP4_BMPR1A_ACVR2A	BMP4 - (BMPR1A+ACVR2A)	BMP	Secreted Signaling	KEGG: hsa04350; PMID:26893264
BMP4	day5	Cluster6	Cluster4	BMP4	BMPR1A_ACVR2A	0.0227428	0.03	BMP4_BMPR1A_ACVR2A	BMP4 - (BMPR1A+ACVR2A)	BMP	Secreted Signaling	KEGG: hsa04350; PMID:26893264
BMP4	day5	Cluster9	Cluster4	BMP4	BMPR1A_ACVR2A	0.0274375	0	BMP4_BMPR1A_ACVR2A	BMP4 - (BMPR1A+ACVR2A)	BMP	Secreted Signaling	KEGG: hsa04350; PMID:26893264
BMP4	day5	Cluster2	Cluster6	BMP4	BMPR1A_ACVR2A	0.0340156	0	BMP4_BMPR1A_ACVR2A	BMP4 - (BMPR1A+ACVR2A)	BMP	Secreted Signaling	KEGG: hsa04350; PMID:26893264
BMP4	day5	Cluster3	Cluster6	BMP4	BMPR1A_ACVR2A	0.0327746	0.01	BMP4_BMPR1A_ACVR2A	BMP4 - (BMPR1A+ACVR2A)	BMP	Secreted Signaling	KEGG: hsa04350; PMID:26893264
BMP4	day5	Cluster9	Cluster6	BMP4	BMPR1A_ACVR2A	0.0393717	0.01	BMP4_BMPR1A_ACVR2A	BMP4 - (BMPR1A+ACVR2A)	BMP	Secreted Signaling	KEGG: hsa04350; PMID:26893264
BMP4	day5	Cluster2	Cluster7	BMP4	BMPR1A_ACVR2A	0.0313274	0	BMP4_BMPR1A_ACVR2A	BMP4 - (BMPR1A+ACVR2A)	BMP	Secreted Signaling	KEGG: hsa04350; PMID:26893264
BMP4	day5	Cluster3	Cluster7	BMP4	BMPR1A_ACVR2A	0.0301937	0.01	BMP4_BMPR1A_ACVR2A	BMP4 - (BMPR1A+ACVR2A)	BMP	Secreted Signaling	KEGG: hsa04350; PMID:26893264
BMP4	day5	Cluster6	Cluster7	BMP4	BMPR1A_ACVR2A	0.0297964	0.02	BMP4_BMPR1A_ACVR2A	BMP4 - (BMPR1A+ACVR2A)	BMP	Secreted Signaling	KEGG: hsa04350; PMID:26893264
BMP4	day5	Cluster9	Cluster7	BMP4	BMPR1A_ACVR2A	0.0361054	0	BMP4_BMPR1A_ACVR2A	BMP4 - (BMPR1A+ACVR2A)	BMP	Secreted Signaling	KEGG: hsa04350; PMID:26893264
BMP4	day5	Cluster2	Cluster0	BMP4	BMPR1A_ACVR2B	0.0948678	0	BMP4_BMPR1A_ACVR2B	BMP4 - (BMPR1A+ACVR2B)	BMP	Secreted Signaling	KEGG: hsa04350; PMID:26893264
BMP4	day5	Cluster3	Cluster0	BMP4	BMPR1A_ACVR2B	0.0916509	0	BMP4_BMPR1A_ACVR2B	BMP4 - (BMPR1A+ACVR2B)	BMP	Secreted Signaling	KEGG: hsa04350; PMID:26893264
BMP4	day5	Cluster6	Cluster0	BMP4	BMPR1A_ACVR2B	0.0893608	0	BMP4_BMPR1A_ACVR2B	BMP4 - (BMPR1A+ACVR2B)	BMP	Secreted Signaling	KEGG: hsa04350; PMID:26893264
BMP4	day5	Cluster9	Cluster0	BMP4	BMPR1A_ACVR2B	0.105835	0	BMP4_BMPR1A_ACVR2B	BMP4 - (BMPR1A+ACVR2B)	BMP	Secreted Signaling	KEGG: hsa04350; PMID:26893264
BMP4	day5	Cluster2	Cluster2	BMP4	BMPR1A_ACVR2B	0.0804615	0	BMP4_BMPR1A_ACVR2B	BMP4 - (BMPR1A+ACVR2B)	BMP	Secreted Signaling	KEGG: hsa04350; PMID:26893264
BMP4	day5	Cluster3	Cluster2	BMP4	BMPR1A_ACVR2B	0.077671	0	BMP4_BMPR1A_ACVR2B	BMP4 - (BMPR1A+ACVR2B)	BMP	Secreted Signaling	KEGG: hsa04350; PMID:26893264
BMP4	day5	Cluster6	Cluster2	BMP4	BMPR1A_ACVR2B	0.0760389	0	BMP4_BMPR1A_ACVR2B	BMP4 - (BMPR1A+ACVR2B)	BMP	Secreted Signaling	KEGG: hsa04350; PMID:26893264
BMP4	day5	Cluster9	Cluster2	BMP4	BMPR1A_ACVR2B	0.0907459	0	BMP4_BMPR1A_ACVR2B	BMP4 - (BMPR1A+ACVR2B)	BMP	Secreted Signaling	KEGG: hsa04350; PMID:26893264
BMP4	day5	Cluster2	Cluster3	BMP4	BMPR1A_ACVR2B	0.0842333	0	BMP4_BMPR1A_ACVR2B	BMP4 - (BMPR1A+ACVR2B)	BMP	Secreted Signaling	KEGG: hsa04350; PMID:26893264
BMP4	day5	Cluster3	Cluster3	BMP4	BMPR1A_ACVR2B	0.0813273	0	BMP4_BMPR1A_ACVR2B	BMP4 - (BMPR1A+ACVR2B)	BMP	Secreted Signaling	KEGG: hsa04350; PMID:26893264
BMP4	day5	Cluster6	Cluster3	BMP4	BMPR1A_ACVR2B	0.079542	0	BMP4_BMPR1A_ACVR2B	BMP4 - (BMPR1A+ACVR2B)	BMP	Secreted Signaling	KEGG: hsa04350; PMID:26893264
BMP4	day5	Cluster9	Cluster3	BMP4	BMPR1A_ACVR2B	0.0947555	0	BMP4_BMPR1A_ACVR2B	BMP4 - (BMPR1A+ACVR2B)	BMP	Secreted Signaling	KEGG: hsa04350; PMID:26893264
BMP4	day5	Cluster2	Cluster6	BMP4	BMPR1A_ACVR2B	0.0722185	0	BMP4_BMPR1A_ACVR2B	BMP4 - (BMPR1A+ACVR2B)	BMP	Secreted Signaling	KEGG: hsa04350; PMID:26893264
BMP4	day5	Cluster3	Cluster6	BMP4	BMPR1A_ACVR2B	0.0697336	0.04	BMP4_BMPR1A_ACVR2B	BMP4 - (BMPR1A+ACVR2B)	BMP	Secreted Signaling	KEGG: hsa04350; PMID:26893264
BMP4	day5	Cluster9	Cluster6	BMP4	BMPR1A_ACVR2B	0.0811363	0	BMP4_BMPR1A_ACVR2B	BMP4 - (BMPR1A+ACVR2B)	BMP	Secreted Signaling	KEGG: hsa04350; PMID:26893264
BMP4	day5	Cluster2	Cluster7	BMP4	BMPR1A_ACVR2B	0.0664756	0	BMP4_BMPR1A_ACVR2B	BMP4 - (BMPR1A+ACVR2B)	BMP	Secreted Signaling	KEGG: hsa04350; PMID:26893264
BMP4	day5	Cluster3	Cluster7	BMP4	BMPR1A_ACVR2B	0.0642297	0	BMP4_BMPR1A_ACVR2B	BMP4 - (BMPR1A+ACVR2B)	BMP	Secreted Signaling	KEGG: hsa04350; PMID:26893264
BMP4	day5	Cluster6	Cluster7	BMP4	BMPR1A_ACVR2B	0.0625843	0.03	BMP4_BMPR1A_ACVR2B	BMP4 - (BMPR1A+ACVR2B)	BMP	Secreted Signaling	KEGG: hsa04350; PMID:26893264
BMP4	day5	Cluster9	Cluster7	BMP4	BMPR1A_ACVR2B	0.0740327	0.01	BMP4_BMPR1A_ACVR2B	BMP4 - (BMPR1A+ACVR2B)	BMP	Secreted Signaling	KEGG: hsa04350; PMID:26893264
BMP4	day5	Cluster2	Cluster9	BMP4	BMPR1A_ACVR2B	0.0875767	0	BMP4_BMPR1A_ACVR2B	BMP4 - (BMPR1A+ACVR2B)	BMP	Secreted Signaling	KEGG: hsa04350; PMID:26893264
BMP4	day5	Cluster3	Cluster9	BMP4	BMPR1A_ACVR2B	0.0846641	0	BMP4_BMPR1A_ACVR2B	BMP4 - (BMPR1A+ACVR2B)	BMP	Secreted Signaling	KEGG: hsa04350; PMID:26893264
BMP4	day5	Cluster6	Cluster9	BMP4	BMPR1A_ACVR2B	0.0822672	0	BMP4_BMPR1A_ACVR2B	BMP4 - (BMPR1A+ACVR2B)	BMP	Secreted Signaling	KEGG: hsa04350; PMID:26893264
BMP4	day5	Cluster9	Cluster9	BMP4	BMPR1A_ACVR2B	0.0968187	0.01	BMP4_BMPR1A_ACVR2B	BMP4 - (BMPR1A+ACVR2B)	BMP	Secreted Signaling	KEGG: hsa04350; PMID:26893264
BMP4	day5	Cluster2	Cluster0	BMP4	BMPR1A_BMPR2	0.0509883	0	BMP4_BMPR1A_BMPR2	BMP4 - (BMPR1A+BMPR2)	BMP	Secreted Signaling	KEGG: hsa04350; PMID:26893264
BMP4	day5	Cluster3	Cluster0	BMP4	BMPR1A_BMPR2	0.049155	0	BMP4_BMPR1A_BMPR2	BMP4 - (BMPR1A+BMPR2)	BMP	Secreted Signaling	KEGG: hsa04350; PMID:26893264
BMP4	day5	Cluster6	Cluster0	BMP4	BMPR1A_BMPR2	0.0484478	0	BMP4_BMPR1A_BMPR2	BMP4 - (BMPR1A+BMPR2)	BMP	Secreted Signaling	KEGG: hsa04350; PMID:26893264
BMP4	day5	Cluster9	Cluster0	BMP4	BMPR1A_BMPR2	0.0585654	0	BMP4_BMPR1A_BMPR2	BMP4 - (BMPR1A+BMPR2)	BMP	Secreted Signaling	KEGG: hsa04350; PMID:26893264
BMP4	day5	Cluster2	Cluster2	BMP4	BMPR1A_BMPR2	0.0370758	0	BMP4_BMPR1A_BMPR2	BMP4 - (BMPR1A+BMPR2)	BMP	Secreted Signaling	KEGG: hsa04350; PMID:26893264
BMP4	day5	Cluster3	Cluster2	BMP4	BMPR1A_BMPR2	0.0357171	0	BMP4_BMPR1A_BMPR2	BMP4 - (BMPR1A+BMPR2)	BMP	Secreted Signaling	KEGG: hsa04350; PMID:26893264
BMP4	day5	Cluster6	Cluster2	BMP4	BMPR1A_BMPR2	0.0353332	0	BMP4_BMPR1A_BMPR2	BMP4 - (BMPR1A+BMPR2)	BMP	Secreted Signaling	KEGG: hsa04350; PMID:26893264
BMP4	day5	Cluster9	Cluster2	BMP4	BMPR1A_BMPR2	0.0430175	0	BMP4_BMPR1A_BMPR2	BMP4 - (BMPR1A+BMPR2)	BMP	Secreted Signaling	KEGG: hsa04350; PMID:26893264
BMP4	day5	Cluster2	Cluster3	BMP4	BMPR1A_BMPR2	0.040053	0	BMP4_BMPR1A_BMPR2	BMP4 - (BMPR1A+BMPR2)	BMP	Secreted Signaling	KEGG: hsa04350; PMID:26893264
BMP4	day5	Cluster3	Cluster3	BMP4	BMPR1A_BMPR2	0.0385907	0	BMP4_BMPR1A_BMPR2	BMP4 - (BMPR1A+BMPR2)	BMP	Secreted Signaling	KEGG: hsa04350; PMID:26893264
BMP4	day5	Cluster6	Cluster3	BMP4	BMPR1A_BMPR2	0.0381476	0	BMP4_BMPR1A_BMPR2	BMP4 - (BMPR1A+BMPR2)	BMP	Secreted Signaling	KEGG: hsa04350; PMID:26893264
BMP4	day5	Cluster9	Cluster3	BMP4	BMPR1A_BMPR2	0.0463768	0	BMP4_BMPR1A_BMPR2	BMP4 - (BMPR1A+BMPR2)	BMP	Secreted Signaling	KEGG: hsa04350; PMID:26893264
BMP4	day5	Cluster2	Cluster6	BMP4	BMPR1A_BMPR2	0.0348191	0.02	BMP4_BMPR1A_BMPR2	BMP4 - (BMPR1A+BMPR2)	BMP	Secreted Signaling	KEGG: hsa04350; PMID:26893264
BMP4	day5	Cluster9	Cluster6	BMP4	BMPR1A_BMPR2	0.0402761	0	BMP4_BMPR1A_BMPR2	BMP4 - (BMPR1A+BMPR2)	BMP	Secreted Signaling	KEGG: hsa04350; PMID:26893264
BMP4	day5	Cluster2	Cluster7	BMP4	BMPR1A_BMPR2	0.0364811	0	BMP4_BMPR1A_BMPR2	BMP4 - (BMPR1A+BMPR2)	BMP	Secreted Signaling	KEGG: hsa04350; PMID:26893264
BMP4	day5	Cluster3	Cluster7	BMP4	BMPR1A_BMPR2	0.0351737	0	BMP4_BMPR1A_BMPR2	BMP4 - (BMPR1A+BMPR2)	BMP	Secreted Signaling	KEGG: hsa04350; PMID:26893264
BMP4	day5	Cluster6	Cluster7	BMP4	BMPR1A_BMPR2	0.034646	0.01	BMP4_BMPR1A_BMPR2	BMP4 - (BMPR1A+BMPR2)	BMP	Secreted Signaling	KEGG: hsa04350; PMID:26893264
BMP4	day5	Cluster9	Cluster7	BMP4	BMPR1A_BMPR2	0.0418313	0	BMP4_BMPR1A_BMPR2	BMP4 - (BMPR1A+BMPR2)	BMP	Secreted Signaling	KEGG: hsa04350; PMID:26893264
BMP4	day5	Cluster2	Cluster4	BMP7	BMPR1A_ACVR2A	0.0194848	0.02	BMP7_BMPR1A_ACVR2A	BMP7 - (BMPR1A+ACVR2A)	BMP	Secreted Signaling	KEGG: hsa04350; PMID:26893264
BMP4	day5	Cluster3	Cluster4	BMP7	BMPR1A_ACVR2A	0.0190929	0.03	BMP7_BMPR1A_ACVR2A	BMP7 - (BMPR1A+ACVR2A)	BMP	Secreted Signaling	KEGG: hsa04350; PMID:26893264
BMP4	day5	Cluster11	Cluster4	BMP7	BMPR1A_ACVR2A	0.0133355	0.04	BMP7_BMPR1A_ACVR2A	BMP7 - (BMPR1A+ACVR2A)	BMP	Secreted Signaling	KEGG: hsa04350; PMID:26893264
BMP4	day5	Cluster2	Cluster6	BMP7	BMPR1A_ACVR2A	0.027551	0.01	BMP7_BMPR1A_ACVR2A	BMP7 - (BMPR1A+ACVR2A)	BMP	Secreted Signaling	KEGG: hsa04350; PMID:26893264
BMP4	day5	Cluster3	Cluster6	BMP7	BMPR1A_ACVR2A	0.0269882	0.04	BMP7_BMPR1A_ACVR2A	BMP7 - (BMPR1A+ACVR2A)	BMP	Secreted Signaling	KEGG: hsa04350; PMID:26893264
BMP4	day5	Cluster2	Cluster7	BMP7	BMPR1A_ACVR2A	0.0254171	0.01	BMP7_BMPR1A_ACVR2A	BMP7 - (BMPR1A+ACVR2A)	BMP	Secreted Signaling	KEGG: hsa04350; PMID:26893264
BMP4	day5	Cluster3	Cluster7	BMP7	BMPR1A_ACVR2A	0.0249011	0.01	BMP7_BMPR1A_ACVR2A	BMP7 - (BMPR1A+ACVR2A)	BMP	Secreted Signaling	KEGG: hsa04350; PMID:26893264
BMP4	day5	Cluster2	Cluster0	BMP7	BMPR1A_ACVR2B	0.0780047	0	BMP7_BMPR1A_ACVR2B	BMP7 - (BMPR1A+ACVR2B)	BMP	Secreted Signaling	KEGG: hsa04350; PMID:26893264
BMP4	day5	Cluster3	Cluster0	BMP7	BMPR1A_ACVR2B	0.0764992	0	BMP7_BMPR1A_ACVR2B	BMP7 - (BMPR1A+ACVR2B)	BMP	Secreted Signaling	KEGG: hsa04350; PMID:26893264
BMP4	day5	Cluster2	Cluster2	BMP7	BMPR1A_ACVR2B	0.0658598	0	BMP7_BMPR1A_ACVR2B	BMP7 - (BMPR1A+ACVR2B)	BMP	Secreted Signaling	KEGG: hsa04350; PMID:26893264
BMP4	day5	Cluster3	Cluster2	BMP7	BMPR1A_ACVR2B	0.0645662	0	BMP7_BMPR1A_ACVR2B	BMP7 - (BMPR1A+ACVR2B)	BMP	Secreted Signaling	KEGG: hsa04350; PMID:26893264
BMP4	day5	Cluster2	Cluster3	BMP7	BMPR1A_ACVR2B	0.0690207	0	BMP7_BMPR1A_ACVR2B	BMP7 - (BMPR1A+ACVR2B)	BMP	Secreted Signaling	KEGG: hsa04350; PMID:26893264
BMP4	day5	Cluster3	Cluster3	BMP7	BMPR1A_ACVR2B	0.0676705	0	BMP7_BMPR1A_ACVR2B	BMP7 - (BMPR1A+ACVR2B)	BMP	Secreted Signaling	KEGG: hsa04350; PMID:26893264
BMP4	day5	Cluster2	Cluster6	BMP7	BMPR1A_ACVR2B	0.0592072	0.04	BMP7_BMPR1A_ACVR2B	BMP7 - (BMPR1A+ACVR2B)	BMP	Secreted Signaling	KEGG: hsa04350; PMID:26893264
BMP4	day5	Cluster3	Cluster6	BMP7	BMPR1A_ACVR2B	0.0580513	0.04	BMP7_BMPR1A_ACVR2B	BMP7 - (BMPR1A+ACVR2B)	BMP	Secreted Signaling	KEGG: hsa04350; PMID:26893264
BMP4	day5	Cluster2	Cluster7	BMP7	BMPR1A_ACVR2B	0.054699	0	BMP7_BMPR1A_ACVR2B	BMP7 - (BMPR1A+ACVR2B)	BMP	Secreted Signaling	KEGG: hsa04350; PMID:26893264
BMP4	day5	Cluster3	Cluster7	BMP7	BMPR1A_ACVR2B	0.0536462	0	BMP7_BMPR1A_ACVR2B	BMP7 - (BMPR1A+ACVR2B)	BMP	Secreted Signaling	KEGG: hsa04350; PMID:26893264
BMP4	day5	Cluster2	Cluster9	BMP7	BMPR1A_ACVR2B	0.0722861	0	BMP7_BMPR1A_ACVR2B	BMP7 - (BMPR1A+ACVR2B)	BMP	Secreted Signaling	KEGG: hsa04350; PMID:26893264
BMP4	day5	Cluster3	Cluster9	BMP7	BMPR1A_ACVR2B	0.0709119	0.01	BMP7_BMPR1A_ACVR2B	BMP7 - (BMPR1A+ACVR2B)	BMP	Secreted Signaling	KEGG: hsa04350; PMID:26893264
BMP4	day5	Cluster2	Cluster0	BMP7	BMPR1A_BMPR2	0.0414254	0	BMP7_BMPR1A_BMPR2	BMP7 - (BMPR1A+BMPR2)	BMP	Secreted Signaling	KEGG: hsa04350; PMID:26893264
BMP4	day5	Cluster3	Cluster0	BMP7	BMPR1A_BMPR2	0.0405886	0	BMP7_BMPR1A_BMPR2	BMP7 - (BMPR1A+BMPR2)	BMP	Secreted Signaling	KEGG: hsa04350; PMID:26893264
BMP4	day5	Cluster2	Cluster2	BMP7	BMPR1A_BMPR2	0.0300009	0	BMP7_BMPR1A_BMPR2	BMP7 - (BMPR1A+BMPR2)	BMP	Secreted Signaling	KEGG: hsa04350; PMID:26893264
BMP4	day5	Cluster3	Cluster2	BMP7	BMPR1A_BMPR2	0.0293859	0	BMP7_BMPR1A_BMPR2	BMP7 - (BMPR1A+BMPR2)	BMP	Secreted Signaling	KEGG: hsa04350; PMID:26893264
BMP4	day5	Cluster2	Cluster3	BMP7	BMPR1A_BMPR2	0.0324362	0	BMP7_BMPR1A_BMPR2	BMP7 - (BMPR1A+BMPR2)	BMP	Secreted Signaling	KEGG: hsa04350; PMID:26893264
BMP4	day5	Cluster3	Cluster3	BMP7	BMPR1A_BMPR2	0.0317733	0	BMP7_BMPR1A_BMPR2	BMP7 - (BMPR1A+BMPR2)	BMP	Secreted Signaling	KEGG: hsa04350; PMID:26893264
BMP4	day5	Cluster2	Cluster7	BMP7	BMPR1A_BMPR2	0.0296593	0	BMP7_BMPR1A_BMPR2	BMP7 - (BMPR1A+BMPR2)	BMP	Secreted Signaling	KEGG: hsa04350; PMID:26893264
BMP4	day5	Cluster3	Cluster7	BMP7	BMPR1A_BMPR2	0.0290618	0	BMP7_BMPR1A_BMPR2	BMP7 - (BMPR1A+BMPR2)	BMP	Secreted Signaling	KEGG: hsa04350; PMID:26893264
BMP4	day5	Cluster0	Cluster4	GDF11	TGFBR1_ACVR2A	0.0665369	0	GDF11_TGFBR1_ACVR2A	GDF11 - (TGFBR1+ACVR2A)	GDF	Secreted Signaling	KEGG: hsa04350
BMP4	day5	Cluster2	Cluster4	GDF11	TGFBR1_ACVR2A	0.0634628	0	GDF11_TGFBR1_ACVR2A	GDF11 - (TGFBR1+ACVR2A)	GDF	Secreted Signaling	KEGG: hsa04350
BMP4	day5	Cluster3	Cluster4	GDF11	TGFBR1_ACVR2A	0.0672078	0	GDF11_TGFBR1_ACVR2A	GDF11 - (TGFBR1+ACVR2A)	GDF	Secreted Signaling	KEGG: hsa04350
BMP4	day5	Cluster6	Cluster4	GDF11	TGFBR1_ACVR2A	0.0636773	0	GDF11_TGFBR1_ACVR2A	GDF11 - (TGFBR1+ACVR2A)	GDF	Secreted Signaling	KEGG: hsa04350
BMP4	day5	Cluster7	Cluster4	GDF11	TGFBR1_ACVR2A	0.0679737	0	GDF11_TGFBR1_ACVR2A	GDF11 - (TGFBR1+ACVR2A)	GDF	Secreted Signaling	KEGG: hsa04350
BMP4	day5	Cluster9	Cluster4	GDF11	TGFBR1_ACVR2A	0.0655027	0	GDF11_TGFBR1_ACVR2A	GDF11 - (TGFBR1+ACVR2A)	GDF	Secreted Signaling	KEGG: hsa04350
BMP4	day5	Cluster3	Cluster6	GDF11	TGFBR1_ACVR2A	0.0618222	0.02	GDF11_TGFBR1_ACVR2A	GDF11 - (TGFBR1+ACVR2A)	GDF	Secreted Signaling	KEGG: hsa04350
BMP4	day5	Cluster7	Cluster6	GDF11	TGFBR1_ACVR2A	0.0625309	0.03	GDF11_TGFBR1_ACVR2A	GDF11 - (TGFBR1+ACVR2A)	GDF	Secreted Signaling	KEGG: hsa04350
BMP4	day5	Cluster0	Cluster2	GDF11	TGFBR1_ACVR2B	0.131244	0	GDF11_TGFBR1_ACVR2B	GDF11 - (TGFBR1+ACVR2B)	GDF	Secreted Signaling	KEGG: hsa04350
BMP4	day5	Cluster2	Cluster2	GDF11	TGFBR1_ACVR2B	0.125583	0	GDF11_TGFBR1_ACVR2B	GDF11 - (TGFBR1+ACVR2B)	GDF	Secreted Signaling	KEGG: hsa04350
BMP4	day5	Cluster3	Cluster2	GDF11	TGFBR1_ACVR2B	0.132475	0	GDF11_TGFBR1_ACVR2B	GDF11 - (TGFBR1+ACVR2B)	GDF	Secreted Signaling	KEGG: hsa04350
BMP4	day5	Cluster6	Cluster2	GDF11	TGFBR1_ACVR2B	0.125979	0	GDF11_TGFBR1_ACVR2B	GDF11 - (TGFBR1+ACVR2B)	GDF	Secreted Signaling	KEGG: hsa04350
BMP4	day5	Cluster7	Cluster2	GDF11	TGFBR1_ACVR2B	0.133878	0	GDF11_TGFBR1_ACVR2B	GDF11 - (TGFBR1+ACVR2B)	GDF	Secreted Signaling	KEGG: hsa04350
BMP4	day5	Cluster9	Cluster2	GDF11	TGFBR1_ACVR2B	0.129344	0	GDF11_TGFBR1_ACVR2B	GDF11 - (TGFBR1+ACVR2B)	GDF	Secreted Signaling	KEGG: hsa04350
BMP4	day5	Cluster0	Cluster3	GDF11	TGFBR1_ACVR2B	0.134049	0	GDF11_TGFBR1_ACVR2B	GDF11 - (TGFBR1+ACVR2B)	GDF	Secreted Signaling	KEGG: hsa04350
BMP4	day5	Cluster2	Cluster3	GDF11	TGFBR1_ACVR2B	0.128284	0.01	GDF11_TGFBR1_ACVR2B	GDF11 - (TGFBR1+ACVR2B)	GDF	Secreted Signaling	KEGG: hsa04350
BMP4	day5	Cluster3	Cluster3	GDF11	TGFBR1_ACVR2B	0.135302	0	GDF11_TGFBR1_ACVR2B	GDF11 - (TGFBR1+ACVR2B)	GDF	Secreted Signaling	KEGG: hsa04350
BMP4	day5	Cluster6	Cluster3	GDF11	TGFBR1_ACVR2B	0.128688	0	GDF11_TGFBR1_ACVR2B	GDF11 - (TGFBR1+ACVR2B)	GDF	Secreted Signaling	KEGG: hsa04350
BMP4	day5	Cluster7	Cluster3	GDF11	TGFBR1_ACVR2B	0.13673	0	GDF11_TGFBR1_ACVR2B	GDF11 - (TGFBR1+ACVR2B)	GDF	Secreted Signaling	KEGG: hsa04350
BMP4	day5	Cluster9	Cluster3	GDF11	TGFBR1_ACVR2B	0.132114	0	GDF11_TGFBR1_ACVR2B	GDF11 - (TGFBR1+ACVR2B)	GDF	Secreted Signaling	KEGG: hsa04350
BMP4	day5	Cluster3	Cluster4	GDF11	TGFBR1_ACVR2B	0.117381	0.01	GDF11_TGFBR1_ACVR2B	GDF11 - (TGFBR1+ACVR2B)	GDF	Secreted Signaling	KEGG: hsa04350
BMP4	day5	Cluster3	Cluster6	GDF11	TGFBR1_ACVR2B	0.129963	0.01	GDF11_TGFBR1_ACVR2B	GDF11 - (TGFBR1+ACVR2B)	GDF	Secreted Signaling	KEGG: hsa04350
BMP4	day5	Cluster7	Cluster6	GDF11	TGFBR1_ACVR2B	0.131344	0.03	GDF11_TGFBR1_ACVR2B	GDF11 - (TGFBR1+ACVR2B)	GDF	Secreted Signaling	KEGG: hsa04350
BMP4	day5	Cluster0	Cluster2	GDF11	ACVR1B_ACVR2B	0.126711	0	GDF11_ACVR1B_ACVR2B	GDF11 - (ACVR1B+ACVR2B)	GDF	Secreted Signaling	KEGG: hsa04350
BMP4	day5	Cluster2	Cluster2	GDF11	ACVR1B_ACVR2B	0.121218	0	GDF11_ACVR1B_ACVR2B	GDF11 - (ACVR1B+ACVR2B)	GDF	Secreted Signaling	KEGG: hsa04350
BMP4	day5	Cluster3	Cluster2	GDF11	ACVR1B_ACVR2B	0.127906	0	GDF11_ACVR1B_ACVR2B	GDF11 - (ACVR1B+ACVR2B)	GDF	Secreted Signaling	KEGG: hsa04350
BMP4	day5	Cluster6	Cluster2	GDF11	ACVR1B_ACVR2B	0.121602	0	GDF11_ACVR1B_ACVR2B	GDF11 - (ACVR1B+ACVR2B)	GDF	Secreted Signaling	KEGG: hsa04350
BMP4	day5	Cluster7	Cluster2	GDF11	ACVR1B_ACVR2B	0.129267	0	GDF11_ACVR1B_ACVR2B	GDF11 - (ACVR1B+ACVR2B)	GDF	Secreted Signaling	KEGG: hsa04350
BMP4	day5	Cluster9	Cluster2	GDF11	ACVR1B_ACVR2B	0.124867	0	GDF11_ACVR1B_ACVR2B	GDF11 - (ACVR1B+ACVR2B)	GDF	Secreted Signaling	KEGG: hsa04350
BMP4	day5	Cluster6	Cluster0	WNT3	FZD2_LRP5	0.000600752	0	WNT3_FZD2_LRP5	WNT3 - (FZD2+LRP5)	WNT	Secreted Signaling	KEGG: hsa04310; PMID: 23209147
BMP4	day5	Cluster7	Cluster0	WNT3	FZD2_LRP5	0.000428277	0	WNT3_FZD2_LRP5	WNT3 - (FZD2+LRP5)	WNT	Secreted Signaling	KEGG: hsa04310; PMID: 23209147
BMP4	day5	Cluster6	Cluster2	WNT3	FZD2_LRP5	0.000818201	0	WNT3_FZD2_LRP5	WNT3 - (FZD2+LRP5)	WNT	Secreted Signaling	KEGG: hsa04310; PMID: 23209147
BMP4	day5	Cluster7	Cluster2	WNT3	FZD2_LRP5	0.000583683	0	WNT3_FZD2_LRP5	WNT3 - (FZD2+LRP5)	WNT	Secreted Signaling	KEGG: hsa04310; PMID: 23209147
BMP4	day5	Cluster6	Cluster3	WNT3	FZD2_LRP5	0.000944466	0	WNT3_FZD2_LRP5	WNT3 - (FZD2+LRP5)	WNT	Secreted Signaling	KEGG: hsa04310; PMID: 23209147
BMP4	day5	Cluster7	Cluster3	WNT3	FZD2_LRP5	0.000673694	0	WNT3_FZD2_LRP5	WNT3 - (FZD2+LRP5)	WNT	Secreted Signaling	KEGG: hsa04310; PMID: 23209147
BMP4	day5	Cluster6	Cluster4	WNT3	FZD2_LRP5	0.00149615	0	WNT3_FZD2_LRP5	WNT3 - (FZD2+LRP5)	WNT	Secreted Signaling	KEGG: hsa04310; PMID: 23209147
BMP4	day5	Cluster7	Cluster4	WNT3	FZD2_LRP5	0.00106656	0	WNT3_FZD2_LRP5	WNT3 - (FZD2+LRP5)	WNT	Secreted Signaling	KEGG: hsa04310; PMID: 23209147
BMP4	day5	Cluster6	Cluster9	WNT3	FZD2_LRP5	0.00028593	0	WNT3_FZD2_LRP5	WNT3 - (FZD2+LRP5)	WNT	Secreted Signaling	KEGG: hsa04310; PMID: 23209147
BMP4	day5	Cluster7	Cluster9	WNT3	FZD2_LRP5	0.000203878	0	WNT3_FZD2_LRP5	WNT3 - (FZD2+LRP5)	WNT	Secreted Signaling	KEGG: hsa04310; PMID: 23209147
BMP4	day5	Cluster6	Cluster0	WNT3	FZD3_LRP5	0.000572477	0	WNT3_FZD3_LRP5	WNT3 - (FZD3+LRP5)	WNT	Secreted Signaling	KEGG: hsa04310; PMID: 23209147
BMP4	day5	Cluster7	Cluster0	WNT3	FZD3_LRP5	0.000408169	0	WNT3_FZD3_LRP5	WNT3 - (FZD3+LRP5)	WNT	Secreted Signaling	KEGG: hsa04310; PMID: 23209147
BMP4	day5	Cluster6	Cluster2	WNT3	FZD3_LRP5	0.00138124	0	WNT3_FZD3_LRP5	WNT3 - (FZD3+LRP5)	WNT	Secreted Signaling	KEGG: hsa04310; PMID: 23209147
BMP4	day5	Cluster7	Cluster2	WNT3	FZD3_LRP5	0.000984059	0	WNT3_FZD3_LRP5	WNT3 - (FZD3+LRP5)	WNT	Secreted Signaling	KEGG: hsa04310; PMID: 23209147
BMP4	day5	Cluster6	Cluster3	WNT3	FZD3_LRP5	0.00155165	0	WNT3_FZD3_LRP5	WNT3 - (FZD3+LRP5)	WNT	Secreted Signaling	KEGG: hsa04310; PMID: 23209147
BMP4	day5	Cluster7	Cluster3	WNT3	FZD3_LRP5	0.00110538	0	WNT3_FZD3_LRP5	WNT3 - (FZD3+LRP5)	WNT	Secreted Signaling	KEGG: hsa04310; PMID: 23209147
BMP4	day5	Cluster6	Cluster4	WNT3	FZD3_LRP5	0.000891087	0	WNT3_FZD3_LRP5	WNT3 - (FZD3+LRP5)	WNT	Secreted Signaling	KEGG: hsa04310; PMID: 23209147
BMP4	day5	Cluster7	Cluster4	WNT3	FZD3_LRP5	0.0006359	0	WNT3_FZD3_LRP5	WNT3 - (FZD3+LRP5)	WNT	Secreted Signaling	KEGG: hsa04310; PMID: 23209147
BMP4	day5	Cluster6	Cluster9	WNT3	FZD3_LRP5	0.00024737	0	WNT3_FZD3_LRP5	WNT3 - (FZD3+LRP5)	WNT	Secreted Signaling	KEGG: hsa04310; PMID: 23209147
BMP4	day5	Cluster7	Cluster9	WNT3	FZD3_LRP5	0.00017644	0	WNT3_FZD3_LRP5	WNT3 - (FZD3+LRP5)	WNT	Secreted Signaling	KEGG: hsa04310; PMID: 23209147
BMP4	day5	Cluster6	Cluster2	WNT3	FZD4_LRP5	0.00116801	0	WNT3_FZD4_LRP5	WNT3 - (FZD4+LRP5)	WNT	Secreted Signaling	KEGG: hsa04310; PMID: 23209147
BMP4	day5	Cluster7	Cluster2	WNT3	FZD4_LRP5	0.000832552	0	WNT3_FZD4_LRP5	WNT3 - (FZD4+LRP5)	WNT	Secreted Signaling	KEGG: hsa04310; PMID: 23209147
BMP4	day5	Cluster6	Cluster3	WNT3	FZD4_LRP5	0.00100561	0	WNT3_FZD4_LRP5	WNT3 - (FZD4+LRP5)	WNT	Secreted Signaling	KEGG: hsa04310; PMID: 23209147
BMP4	day5	Cluster7	Cluster3	WNT3	FZD4_LRP5	0.000717217	0	WNT3_FZD4_LRP5	WNT3 - (FZD4+LRP5)	WNT	Secreted Signaling	KEGG: hsa04310; PMID: 23209147
BMP4	day5	Cluster6	Cluster0	WNT3	FZD5_LRP5	0.000506802	0	WNT3_FZD5_LRP5	WNT3 - (FZD5+LRP5)	WNT	Secreted Signaling	KEGG: hsa04310; PMID: 23209147
BMP4	day5	Cluster7	Cluster0	WNT3	FZD5_LRP5	0.000361444	0	WNT3_FZD5_LRP5	WNT3 - (FZD5+LRP5)	WNT	Secreted Signaling	KEGG: hsa04310; PMID: 23209147
BMP4	day5	Cluster6	Cluster2	WNT3	FZD5_LRP5	0.00155406	0	WNT3_FZD5_LRP5	WNT3 - (FZD5+LRP5)	WNT	Secreted Signaling	KEGG: hsa04310; PMID: 23209147
BMP4	day5	Cluster7	Cluster2	WNT3	FZD5_LRP5	0.00110674	0	WNT3_FZD5_LRP5	WNT3 - (FZD5+LRP5)	WNT	Secreted Signaling	KEGG: hsa04310; PMID: 23209147
BMP4	day5	Cluster6	Cluster3	WNT3	FZD5_LRP5	0.0015561	0	WNT3_FZD5_LRP5	WNT3 - (FZD5+LRP5)	WNT	Secreted Signaling	KEGG: hsa04310; PMID: 23209147
BMP4	day5	Cluster7	Cluster3	WNT3	FZD5_LRP5	0.00110855	0	WNT3_FZD5_LRP5	WNT3 - (FZD5+LRP5)	WNT	Secreted Signaling	KEGG: hsa04310; PMID: 23209147
BMP4	day5	Cluster6	Cluster4	WNT3	FZD5_LRP5	0.00140397	0	WNT3_FZD5_LRP5	WNT3 - (FZD5+LRP5)	WNT	Secreted Signaling	KEGG: hsa04310; PMID: 23209147
BMP4	day5	Cluster7	Cluster4	WNT3	FZD5_LRP5	0.00100101	0	WNT3_FZD5_LRP5	WNT3 - (FZD5+LRP5)	WNT	Secreted Signaling	KEGG: hsa04310; PMID: 23209147
BMP4	day5	Cluster6	Cluster9	WNT3	FZD5_LRP5	0.000234607	0	WNT3_FZD5_LRP5	WNT3 - (FZD5+LRP5)	WNT	Secreted Signaling	KEGG: hsa04310; PMID: 23209147
BMP4	day5	Cluster7	Cluster9	WNT3	FZD5_LRP5	0.000167354	0	WNT3_FZD5_LRP5	WNT3 - (FZD5+LRP5)	WNT	Secreted Signaling	KEGG: hsa04310; PMID: 23209147
BMP4	day5	Cluster6	Cluster2	WNT3	FZD6_LRP5	0.000785092	0	WNT3_FZD6_LRP5	WNT3 - (FZD6+LRP5)	WNT	Secreted Signaling	KEGG: hsa04310; PMID: 23209147
BMP4	day5	Cluster7	Cluster2	WNT3	FZD6_LRP5	0.000560107	0	WNT3_FZD6_LRP5	WNT3 - (FZD6+LRP5)	WNT	Secreted Signaling	KEGG: hsa04310; PMID: 23209147
BMP4	day5	Cluster6	Cluster9	WNT3	FZD6_LRP5	0.000138661	0	WNT3_FZD6_LRP5	WNT3 - (FZD6+LRP5)	WNT	Secreted Signaling	KEGG: hsa04310; PMID: 23209147
BMP4	day5	Cluster7	Cluster9	WNT3	FZD6_LRP5	9.89906e-05	0	WNT3_FZD6_LRP5	WNT3 - (FZD6+LRP5)	WNT	Secreted Signaling	KEGG: hsa04310; PMID: 23209147
BMP4	day5	Cluster6	Cluster0	WNT3	FZD7_LRP5	0.000630569	0	WNT3_FZD7_LRP5	WNT3 - (FZD7+LRP5)	WNT	Secreted Signaling	KEGG: hsa04310; PMID: 23209147
BMP4	day5	Cluster7	Cluster0	WNT3	FZD7_LRP5	0.000449476	0	WNT3_FZD7_LRP5	WNT3 - (FZD7+LRP5)	WNT	Secreted Signaling	KEGG: hsa04310; PMID: 23209147
BMP4	day5	Cluster6	Cluster2	WNT3	FZD7_LRP5	0.00156094	0	WNT3_FZD7_LRP5	WNT3 - (FZD7+LRP5)	WNT	Secreted Signaling	KEGG: hsa04310; PMID: 23209147
BMP4	day5	Cluster7	Cluster2	WNT3	FZD7_LRP5	0.00111162	0	WNT3_FZD7_LRP5	WNT3 - (FZD7+LRP5)	WNT	Secreted Signaling	KEGG: hsa04310; PMID: 23209147
BMP4	day5	Cluster6	Cluster3	WNT3	FZD7_LRP5	0.00175582	0	WNT3_FZD7_LRP5	WNT3 - (FZD7+LRP5)	WNT	Secreted Signaling	KEGG: hsa04310; PMID: 23209147
BMP4	day5	Cluster7	Cluster3	WNT3	FZD7_LRP5	0.0012503	0	WNT3_FZD7_LRP5	WNT3 - (FZD7+LRP5)	WNT	Secreted Signaling	KEGG: hsa04310; PMID: 23209147
BMP4	day5	Cluster6	Cluster4	WNT3	FZD7_LRP5	0.00159019	0	WNT3_FZD7_LRP5	WNT3 - (FZD7+LRP5)	WNT	Secreted Signaling	KEGG: hsa04310; PMID: 23209147
BMP4	day5	Cluster7	Cluster4	WNT3	FZD7_LRP5	0.00113342	0	WNT3_FZD7_LRP5	WNT3 - (FZD7+LRP5)	WNT	Secreted Signaling	KEGG: hsa04310; PMID: 23209147
BMP4	day5	Cluster6	Cluster9	WNT3	FZD7_LRP5	0.000304206	0	WNT3_FZD7_LRP5	WNT3 - (FZD7+LRP5)	WNT	Secreted Signaling	KEGG: hsa04310; PMID: 23209147
BMP4	day5	Cluster7	Cluster9	WNT3	FZD7_LRP5	0.000216877	0	WNT3_FZD7_LRP5	WNT3 - (FZD7+LRP5)	WNT	Secreted Signaling	KEGG: hsa04310; PMID: 23209147
BMP4	day5	Cluster6	Cluster4	WNT3	FZD8_LRP5	0.000802962	0	WNT3_FZD8_LRP5	WNT3 - (FZD8+LRP5)	WNT	Secreted Signaling	KEGG: hsa04310; PMID: 23209147
BMP4	day5	Cluster7	Cluster4	WNT3	FZD8_LRP5	0.000573099	0	WNT3_FZD8_LRP5	WNT3 - (FZD8+LRP5)	WNT	Secreted Signaling	KEGG: hsa04310; PMID: 23209147
BMP4	day5	Cluster6	Cluster9	WNT3	FZD8_LRP5	0.00013069	0	WNT3_FZD8_LRP5	WNT3 - (FZD8+LRP5)	WNT	Secreted Signaling	KEGG: hsa04310; PMID: 23209147
BMP4	day5	Cluster7	Cluster9	WNT3	FZD8_LRP5	9.33067e-05	0	WNT3_FZD8_LRP5	WNT3 - (FZD8+LRP5)	WNT	Secreted Signaling	KEGG: hsa04310; PMID: 23209147
BMP4	day5	Cluster6	Cluster0	WNT3	FZD2_LRP6	0.000645276	0	WNT3_FZD2_LRP6	WNT3 - (FZD2+LRP6)	WNT	Secreted Signaling	KEGG: hsa04310; PMID: 23209147
BMP4	day5	Cluster7	Cluster0	WNT3	FZD2_LRP6	0.000459931	0	WNT3_FZD2_LRP6	WNT3 - (FZD2+LRP6)	WNT	Secreted Signaling	KEGG: hsa04310; PMID: 23209147
BMP4	day5	Cluster6	Cluster2	WNT3	FZD2_LRP6	0.00140024	0	WNT3_FZD2_LRP6	WNT3 - (FZD2+LRP6)	WNT	Secreted Signaling	KEGG: hsa04310; PMID: 23209147
BMP4	day5	Cluster7	Cluster2	WNT3	FZD2_LRP6	0.000997546	0	WNT3_FZD2_LRP6	WNT3 - (FZD2+LRP6)	WNT	Secreted Signaling	KEGG: hsa04310; PMID: 23209147
BMP4	day5	Cluster6	Cluster3	WNT3	FZD2_LRP6	0.000996614	0	WNT3_FZD2_LRP6	WNT3 - (FZD2+LRP6)	WNT	Secreted Signaling	KEGG: hsa04310; PMID: 23209147
BMP4	day5	Cluster7	Cluster3	WNT3	FZD2_LRP6	0.000710813	0	WNT3_FZD2_LRP6	WNT3 - (FZD2+LRP6)	WNT	Secreted Signaling	KEGG: hsa04310; PMID: 23209147
BMP4	day5	Cluster6	Cluster4	WNT3	FZD2_LRP6	0.00160354	0	WNT3_FZD2_LRP6	WNT3 - (FZD2+LRP6)	WNT	Secreted Signaling	KEGG: hsa04310; PMID: 23209147
BMP4	day5	Cluster7	Cluster4	WNT3	FZD2_LRP6	0.00114291	0	WNT3_FZD2_LRP6	WNT3 - (FZD2+LRP6)	WNT	Secreted Signaling	KEGG: hsa04310; PMID: 23209147
BMP4	day5	Cluster6	Cluster6	WNT3	FZD2_LRP6	0.00246849	0	WNT3_FZD2_LRP6	WNT3 - (FZD2+LRP6)	WNT	Secreted Signaling	KEGG: hsa04310; PMID: 23209147
BMP4	day5	Cluster7	Cluster6	WNT3	FZD2_LRP6	0.00175323	0	WNT3_FZD2_LRP6	WNT3 - (FZD2+LRP6)	WNT	Secreted Signaling	KEGG: hsa04310; PMID: 23209147
BMP4	day5	Cluster6	Cluster7	WNT3	FZD2_LRP6	0.000745792	0	WNT3_FZD2_LRP6	WNT3 - (FZD2+LRP6)	WNT	Secreted Signaling	KEGG: hsa04310; PMID: 23209147
BMP4	day5	Cluster7	Cluster7	WNT3	FZD2_LRP6	0.00053153	0	WNT3_FZD2_LRP6	WNT3 - (FZD2+LRP6)	WNT	Secreted Signaling	KEGG: hsa04310; PMID: 23209147
BMP4	day5	Cluster6	Cluster9	WNT3	FZD2_LRP6	0.000511677	0	WNT3_FZD2_LRP6	WNT3 - (FZD2+LRP6)	WNT	Secreted Signaling	KEGG: hsa04310; PMID: 23209147
BMP4	day5	Cluster7	Cluster9	WNT3	FZD2_LRP6	0.000364162	0	WNT3_FZD2_LRP6	WNT3 - (FZD2+LRP6)	WNT	Secreted Signaling	KEGG: hsa04310; PMID: 23209147
BMP4	day5	Cluster6	Cluster0	WNT3	FZD3_LRP6	0.000614995	0	WNT3_FZD3_LRP6	WNT3 - (FZD3+LRP6)	WNT	Secreted Signaling	KEGG: hsa04310; PMID: 23209147
BMP4	day5	Cluster7	Cluster0	WNT3	FZD3_LRP6	0.000438404	0	WNT3_FZD3_LRP6	WNT3 - (FZD3+LRP6)	WNT	Secreted Signaling	KEGG: hsa04310; PMID: 23209147
BMP4	day5	Cluster6	Cluster2	WNT3	FZD3_LRP6	0.00232884	0	WNT3_FZD3_LRP6	WNT3 - (FZD3+LRP6)	WNT	Secreted Signaling	KEGG: hsa04310; PMID: 23209147
BMP4	day5	Cluster7	Cluster2	WNT3	FZD3_LRP6	0.00165554	0	WNT3_FZD3_LRP6	WNT3 - (FZD3+LRP6)	WNT	Secreted Signaling	KEGG: hsa04310; PMID: 23209147
BMP4	day5	Cluster6	Cluster3	WNT3	FZD3_LRP6	0.00163545	0	WNT3_FZD3_LRP6	WNT3 - (FZD3+LRP6)	WNT	Secreted Signaling	KEGG: hsa04310; PMID: 23209147
BMP4	day5	Cluster7	Cluster3	WNT3	FZD3_LRP6	0.00116488	0	WNT3_FZD3_LRP6	WNT3 - (FZD3+LRP6)	WNT	Secreted Signaling	KEGG: hsa04310; PMID: 23209147
BMP4	day5	Cluster6	Cluster4	WNT3	FZD3_LRP6	0.00095623	0	WNT3_FZD3_LRP6	WNT3 - (FZD3+LRP6)	WNT	Secreted Signaling	KEGG: hsa04310; PMID: 23209147
BMP4	day5	Cluster7	Cluster4	WNT3	FZD3_LRP6	0.00068231	0	WNT3_FZD3_LRP6	WNT3 - (FZD3+LRP6)	WNT	Secreted Signaling	KEGG: hsa04310; PMID: 23209147
BMP4	day5	Cluster6	Cluster6	WNT3	FZD3_LRP6	0.00206671	0	WNT3_FZD3_LRP6	WNT3 - (FZD3+LRP6)	WNT	Secreted Signaling	KEGG: hsa04310; PMID: 23209147
BMP4	day5	Cluster7	Cluster6	WNT3	FZD3_LRP6	0.00146937	0	WNT3_FZD3_LRP6	WNT3 - (FZD3+LRP6)	WNT	Secreted Signaling	KEGG: hsa04310; PMID: 23209147
BMP4	day5	Cluster6	Cluster7	WNT3	FZD3_LRP6	0.000426065	0	WNT3_FZD3_LRP6	WNT3 - (FZD3+LRP6)	WNT	Secreted Signaling	KEGG: hsa04310; PMID: 23209147
BMP4	day5	Cluster7	Cluster7	WNT3	FZD3_LRP6	0.000304028	0	WNT3_FZD3_LRP6	WNT3 - (FZD3+LRP6)	WNT	Secreted Signaling	KEGG: hsa04310; PMID: 23209147
BMP4	day5	Cluster6	Cluster9	WNT3	FZD3_LRP6	0.000444504	0	WNT3_FZD3_LRP6	WNT3 - (FZD3+LRP6)	WNT	Secreted Signaling	KEGG: hsa04310; PMID: 23209147
BMP4	day5	Cluster7	Cluster9	WNT3	FZD3_LRP6	0.000316531	0	WNT3_FZD3_LRP6	WNT3 - (FZD3+LRP6)	WNT	Secreted Signaling	KEGG: hsa04310; PMID: 23209147
BMP4	day5	Cluster6	Cluster2	WNT3	FZD4_LRP6	0.00198041	0	WNT3_FZD4_LRP6	WNT3 - (FZD4+LRP6)	WNT	Secreted Signaling	KEGG: hsa04310; PMID: 23209147
BMP4	day5	Cluster7	Cluster2	WNT3	FZD4_LRP6	0.00140898	0	WNT3_FZD4_LRP6	WNT3 - (FZD4+LRP6)	WNT	Secreted Signaling	KEGG: hsa04310; PMID: 23209147
BMP4	day5	Cluster6	Cluster3	WNT3	FZD4_LRP6	0.00106101	0	WNT3_FZD4_LRP6	WNT3 - (FZD4+LRP6)	WNT	Secreted Signaling	KEGG: hsa04310; PMID: 23209147
BMP4	day5	Cluster7	Cluster3	WNT3	FZD4_LRP6	0.000756642	0	WNT3_FZD4_LRP6	WNT3 - (FZD4+LRP6)	WNT	Secreted Signaling	KEGG: hsa04310; PMID: 23209147
BMP4	day5	Cluster6	Cluster6	WNT3	FZD4_LRP6	0.00130742	0	WNT3_FZD4_LRP6	WNT3 - (FZD4+LRP6)	WNT	Secreted Signaling	KEGG: hsa04310; PMID: 23209147
BMP4	day5	Cluster7	Cluster6	WNT3	FZD4_LRP6	0.000931334	0	WNT3_FZD4_LRP6	WNT3 - (FZD4+LRP6)	WNT	Secreted Signaling	KEGG: hsa04310; PMID: 23209147
BMP4	day5	Cluster6	Cluster7	WNT3	FZD4_LRP6	0.000425153	0	WNT3_FZD4_LRP6	WNT3 - (FZD4+LRP6)	WNT	Secreted Signaling	KEGG: hsa04310; PMID: 23209147
BMP4	day5	Cluster7	Cluster7	WNT3	FZD4_LRP6	0.000303378	0	WNT3_FZD4_LRP6	WNT3 - (FZD4+LRP6)	WNT	Secreted Signaling	KEGG: hsa04310; PMID: 23209147
BMP4	day5	Cluster6	Cluster0	WNT3	FZD5_LRP6	0.000544627	0	WNT3_FZD5_LRP6	WNT3 - (FZD5+LRP6)	WNT	Secreted Signaling	KEGG: hsa04310; PMID: 23209147
BMP4	day5	Cluster7	Cluster0	WNT3	FZD5_LRP6	0.000388358	0	WNT3_FZD5_LRP6	WNT3 - (FZD5+LRP6)	WNT	Secreted Signaling	KEGG: hsa04310; PMID: 23209147
BMP4	day5	Cluster6	Cluster2	WNT3	FZD5_LRP6	0.00260837	0	WNT3_FZD5_LRP6	WNT3 - (FZD5+LRP6)	WNT	Secreted Signaling	KEGG: hsa04310; PMID: 23209147
BMP4	day5	Cluster7	Cluster2	WNT3	FZD5_LRP6	0.00185306	0	WNT3_FZD5_LRP6	WNT3 - (FZD5+LRP6)	WNT	Secreted Signaling	KEGG: hsa04310; PMID: 23209147
BMP4	day5	Cluster6	Cluster3	WNT3	FZD5_LRP6	0.00164013	0	WNT3_FZD5_LRP6	WNT3 - (FZD5+LRP6)	WNT	Secreted Signaling	KEGG: hsa04310; PMID: 23209147
BMP4	day5	Cluster7	Cluster3	WNT3	FZD5_LRP6	0.0011682	0	WNT3_FZD5_LRP6	WNT3 - (FZD5+LRP6)	WNT	Secreted Signaling	KEGG: hsa04310; PMID: 23209147
BMP4	day5	Cluster6	Cluster4	WNT3	FZD5_LRP6	0.00150503	0	WNT3_FZD5_LRP6	WNT3 - (FZD5+LRP6)	WNT	Secreted Signaling	KEGG: hsa04310; PMID: 23209147
BMP4	day5	Cluster7	Cluster4	WNT3	FZD5_LRP6	0.00107288	0	WNT3_FZD5_LRP6	WNT3 - (FZD5+LRP6)	WNT	Secreted Signaling	KEGG: hsa04310; PMID: 23209147
BMP4	day5	Cluster6	Cluster6	WNT3	FZD5_LRP6	0.00109949	0	WNT3_FZD5_LRP6	WNT3 - (FZD5+LRP6)	WNT	Secreted Signaling	KEGG: hsa04310; PMID: 23209147
BMP4	day5	Cluster7	Cluster6	WNT3	FZD5_LRP6	0.000783635	0	WNT3_FZD5_LRP6	WNT3 - (FZD5+LRP6)	WNT	Secreted Signaling	KEGG: hsa04310; PMID: 23209147
BMP4	day5	Cluster6	Cluster7	WNT3	FZD5_LRP6	0.000709691	0	WNT3_FZD5_LRP6	WNT3 - (FZD5+LRP6)	WNT	Secreted Signaling	KEGG: hsa04310; PMID: 23209147
BMP4	day5	Cluster7	Cluster7	WNT3	FZD5_LRP6	0.00050587	0	WNT3_FZD5_LRP6	WNT3 - (FZD5+LRP6)	WNT	Secreted Signaling	KEGG: hsa04310; PMID: 23209147
BMP4	day5	Cluster6	Cluster9	WNT3	FZD5_LRP6	0.000422148	0	WNT3_FZD5_LRP6	WNT3 - (FZD5+LRP6)	WNT	Secreted Signaling	KEGG: hsa04310; PMID: 23209147
BMP4	day5	Cluster7	Cluster9	WNT3	FZD5_LRP6	0.000300667	0	WNT3_FZD5_LRP6	WNT3 - (FZD5+LRP6)	WNT	Secreted Signaling	KEGG: hsa04310; PMID: 23209147
BMP4	day5	Cluster6	Cluster2	WNT3	FZD6_LRP6	0.00134476	0	WNT3_FZD6_LRP6	WNT3 - (FZD6+LRP6)	WNT	Secreted Signaling	KEGG: hsa04310; PMID: 23209147
BMP4	day5	Cluster7	Cluster2	WNT3	FZD6_LRP6	0.000958149	0	WNT3_FZD6_LRP6	WNT3 - (FZD6+LRP6)	WNT	Secreted Signaling	KEGG: hsa04310; PMID: 23209147
BMP4	day5	Cluster6	Cluster9	WNT3	FZD6_LRP6	0.000252099	0	WNT3_FZD6_LRP6	WNT3 - (FZD6+LRP6)	WNT	Secreted Signaling	KEGG: hsa04310; PMID: 23209147
BMP4	day5	Cluster7	Cluster9	WNT3	FZD6_LRP6	0.000179806	0	WNT3_FZD6_LRP6	WNT3 - (FZD6+LRP6)	WNT	Secreted Signaling	KEGG: hsa04310; PMID: 23209147
BMP4	day5	Cluster6	Cluster0	WNT3	FZD7_LRP6	0.000677198	0	WNT3_FZD7_LRP6	WNT3 - (FZD7+LRP6)	WNT	Secreted Signaling	KEGG: hsa04310; PMID: 23209147
BMP4	day5	Cluster7	Cluster0	WNT3	FZD7_LRP6	0.000482618	0	WNT3_FZD7_LRP6	WNT3 - (FZD7+LRP6)	WNT	Secreted Signaling	KEGG: hsa04310; PMID: 23209147
BMP4	day5	Cluster6	Cluster2	WNT3	FZD7_LRP6	0.00261945	0	WNT3_FZD7_LRP6	WNT3 - (FZD7+LRP6)	WNT	Secreted Signaling	KEGG: hsa04310; PMID: 23209147
BMP4	day5	Cluster7	Cluster2	WNT3	FZD7_LRP6	0.00186088	0	WNT3_FZD7_LRP6	WNT3 - (FZD7+LRP6)	WNT	Secreted Signaling	KEGG: hsa04310; PMID: 23209147
BMP4	day5	Cluster6	Cluster3	WNT3	FZD7_LRP6	0.00184994	0	WNT3_FZD7_LRP6	WNT3 - (FZD7+LRP6)	WNT	Secreted Signaling	KEGG: hsa04310; PMID: 23209147
BMP4	day5	Cluster7	Cluster3	WNT3	FZD7_LRP6	0.00131706	0	WNT3_FZD7_LRP6	WNT3 - (FZD7+LRP6)	WNT	Secreted Signaling	KEGG: hsa04310; PMID: 23209147
BMP4	day5	Cluster6	Cluster4	WNT3	FZD7_LRP6	0.001704	0	WNT3_FZD7_LRP6	WNT3 - (FZD7+LRP6)	WNT	Secreted Signaling	KEGG: hsa04310; PMID: 23209147
BMP4	day5	Cluster7	Cluster4	WNT3	FZD7_LRP6	0.0012143	0	WNT3_FZD7_LRP6	WNT3 - (FZD7+LRP6)	WNT	Secreted Signaling	KEGG: hsa04310; PMID: 23209147
BMP4	day5	Cluster6	Cluster6	WNT3	FZD7_LRP6	0.0023676	0	WNT3_FZD7_LRP6	WNT3 - (FZD7+LRP6)	WNT	Secreted Signaling	KEGG: hsa04310; PMID: 23209147
BMP4	day5	Cluster7	Cluster6	WNT3	FZD7_LRP6	0.00168201	0	WNT3_FZD7_LRP6	WNT3 - (FZD7+LRP6)	WNT	Secreted Signaling	KEGG: hsa04310; PMID: 23209147
BMP4	day5	Cluster6	Cluster7	WNT3	FZD7_LRP6	0.000933382	0	WNT3_FZD7_LRP6	WNT3 - (FZD7+LRP6)	WNT	Secreted Signaling	KEGG: hsa04310; PMID: 23209147
BMP4	day5	Cluster7	Cluster7	WNT3	FZD7_LRP6	0.000664753	0	WNT3_FZD7_LRP6	WNT3 - (FZD7+LRP6)	WNT	Secreted Signaling	KEGG: hsa04310; PMID: 23209147
BMP4	day5	Cluster6	Cluster9	WNT3	FZD7_LRP6	0.000543323	0	WNT3_FZD7_LRP6	WNT3 - (FZD7+LRP6)	WNT	Secreted Signaling	KEGG: hsa04310; PMID: 23209147
BMP4	day5	Cluster7	Cluster9	WNT3	FZD7_LRP6	0.000386583	0	WNT3_FZD7_LRP6	WNT3 - (FZD7+LRP6)	WNT	Secreted Signaling	KEGG: hsa04310; PMID: 23209147
BMP4	day5	Cluster6	Cluster4	WNT3	FZD8_LRP6	0.000861818	0	WNT3_FZD8_LRP6	WNT3 - (FZD8+LRP6)	WNT	Secreted Signaling	KEGG: hsa04310; PMID: 23209147
BMP4	day5	Cluster7	Cluster4	WNT3	FZD8_LRP6	0.000615044	0	WNT3_FZD8_LRP6	WNT3 - (FZD8+LRP6)	WNT	Secreted Signaling	KEGG: hsa04310; PMID: 23209147
BMP4	day5	Cluster6	Cluster6	WNT3	FZD8_LRP6	0.00121986	0	WNT3_FZD8_LRP6	WNT3 - (FZD8+LRP6)	WNT	Secreted Signaling	KEGG: hsa04310; PMID: 23209147
BMP4	day5	Cluster7	Cluster6	WNT3	FZD8_LRP6	0.000869159	0	WNT3_FZD8_LRP6	WNT3 - (FZD8+LRP6)	WNT	Secreted Signaling	KEGG: hsa04310; PMID: 23209147
BMP4	day5	Cluster6	Cluster7	WNT3	FZD8_LRP6	0.000697517	0	WNT3_FZD8_LRP6	WNT3 - (FZD8+LRP6)	WNT	Secreted Signaling	KEGG: hsa04310; PMID: 23209147
BMP4	day5	Cluster7	Cluster7	WNT3	FZD8_LRP6	0.000497215	0	WNT3_FZD8_LRP6	WNT3 - (FZD8+LRP6)	WNT	Secreted Signaling	KEGG: hsa04310; PMID: 23209147
BMP4	day5	Cluster6	Cluster9	WNT3	FZD8_LRP6	0.000237814	0	WNT3_FZD8_LRP6	WNT3 - (FZD8+LRP6)	WNT	Secreted Signaling	KEGG: hsa04310; PMID: 23209147
BMP4	day5	Cluster7	Cluster9	WNT3	FZD8_LRP6	0.000169637	0	WNT3_FZD8_LRP6	WNT3 - (FZD8+LRP6)	WNT	Secreted Signaling	KEGG: hsa04310; PMID: 23209147
BMP4	day5	Cluster6	Cluster0	WNT5A	FZD2	0.110311	0	WNT5A_FZD2	WNT5A - FZD2	ncWNT	Secreted Signaling	KEGG: hsa04310
BMP4	day5	Cluster6	Cluster2	WNT5A	FZD2	0.0491558	0	WNT5A_FZD2	WNT5A - FZD2	ncWNT	Secreted Signaling	KEGG: hsa04310
BMP4	day5	Cluster6	Cluster3	WNT5A	FZD2	0.0402292	0	WNT5A_FZD2	WNT5A - FZD2	ncWNT	Secreted Signaling	KEGG: hsa04310
BMP4	day5	Cluster6	Cluster4	WNT5A	FZD2	0.0946247	0	WNT5A_FZD2	WNT5A - FZD2	ncWNT	Secreted Signaling	KEGG: hsa04310
BMP4	day5	Cluster6	Cluster6	WNT5A	FZD2	0.193512	0	WNT5A_FZD2	WNT5A - FZD2	ncWNT	Secreted Signaling	KEGG: hsa04310
BMP4	day5	Cluster6	Cluster7	WNT5A	FZD2	0.145084	0	WNT5A_FZD2	WNT5A - FZD2	ncWNT	Secreted Signaling	KEGG: hsa04310
BMP4	day5	Cluster6	Cluster9	WNT5A	FZD2	0.14715	0	WNT5A_FZD2	WNT5A - FZD2	ncWNT	Secreted Signaling	KEGG: hsa04310
BMP4	day5	Cluster6	Cluster0	WNT5A	FZD3	0.100841	0	WNT5A_FZD3	WNT5A - FZD3	ncWNT	Secreted Signaling	KEGG: hsa04310
BMP4	day5	Cluster6	Cluster2	WNT5A	FZD3	0.133262	0	WNT5A_FZD3	WNT5A - FZD3	ncWNT	Secreted Signaling	KEGG: hsa04310
BMP4	day5	Cluster6	Cluster3	WNT5A	FZD3	0.105523	0	WNT5A_FZD3	WNT5A - FZD3	ncWNT	Secreted Signaling	KEGG: hsa04310
BMP4	day5	Cluster6	Cluster4	WNT5A	FZD3	0.0345917	0	WNT5A_FZD3	WNT5A - FZD3	ncWNT	Secreted Signaling	KEGG: hsa04310
BMP4	day5	Cluster6	Cluster6	WNT5A	FZD3	0.139668	0	WNT5A_FZD3	WNT5A - FZD3	ncWNT	Secreted Signaling	KEGG: hsa04310
BMP4	day5	Cluster6	Cluster7	WNT5A	FZD3	0.0505502	0	WNT5A_FZD3	WNT5A - FZD3	ncWNT	Secreted Signaling	KEGG: hsa04310
BMP4	day5	Cluster6	Cluster9	WNT5A	FZD3	0.113322	0	WNT5A_FZD3	WNT5A - FZD3	ncWNT	Secreted Signaling	KEGG: hsa04310
BMP4	day5	Cluster6	Cluster11	WNT5A	FZD3	0.0288667	0	WNT5A_FZD3	WNT5A - FZD3	ncWNT	Secreted Signaling	KEGG: hsa04310
BMP4	day5	Cluster6	Cluster2	WNT5A	FZD4	0.0976108	0	WNT5A_FZD4	WNT5A - FZD4	ncWNT	Secreted Signaling	KEGG: hsa04310
BMP4	day5	Cluster6	Cluster3	WNT5A	FZD4	0.0455441	0	WNT5A_FZD4	WNT5A - FZD4	ncWNT	Secreted Signaling	KEGG: hsa04310
BMP4	day5	Cluster6	Cluster6	WNT5A	FZD4	0.0573713	0	WNT5A_FZD4	WNT5A - FZD4	ncWNT	Secreted Signaling	KEGG: hsa04310
BMP4	day5	Cluster6	Cluster7	WNT5A	FZD4	0.0503395	0	WNT5A_FZD4	WNT5A - FZD4	ncWNT	Secreted Signaling	KEGG: hsa04310
BMP4	day5	Cluster6	Cluster0	WNT5A	FZD5	0.0801188	0	WNT5A_FZD5	WNT5A - FZD5	ncWNT	Secreted Signaling	KEGG: hsa04310
BMP4	day5	Cluster6	Cluster2	WNT5A	FZD5	0.164741	0	WNT5A_FZD5	WNT5A - FZD5	ncWNT	Secreted Signaling	KEGG: hsa04310
BMP4	day5	Cluster6	Cluster3	WNT5A	FZD5	0.106095	0	WNT5A_FZD5	WNT5A - FZD5	ncWNT	Secreted Signaling	KEGG: hsa04310
BMP4	day5	Cluster6	Cluster4	WNT5A	FZD5	0.0838736	0	WNT5A_FZD5	WNT5A - FZD5	ncWNT	Secreted Signaling	KEGG: hsa04310
BMP4	day5	Cluster6	Cluster6	WNT5A	FZD5	0.0405804	0	WNT5A_FZD5	WNT5A - FZD5	ncWNT	Secreted Signaling	KEGG: hsa04310
BMP4	day5	Cluster6	Cluster7	WNT5A	FZD5	0.132685	0	WNT5A_FZD5	WNT5A - FZD5	ncWNT	Secreted Signaling	KEGG: hsa04310
BMP4	day5	Cluster6	Cluster9	WNT5A	FZD5	0.102788	0	WNT5A_FZD5	WNT5A - FZD5	ncWNT	Secreted Signaling	KEGG: hsa04310
BMP4	day5	Cluster6	Cluster2	WNT5A	FZD6	0.0453277	0	WNT5A_FZD6	WNT5A - FZD6	ncWNT	Secreted Signaling	KEGG: hsa04310
BMP4	day5	Cluster6	Cluster9	WNT5A	FZD6	0.0375432	0	WNT5A_FZD6	WNT5A - FZD6	ncWNT	Secreted Signaling	KEGG: hsa04310
BMP4	day5	Cluster6	Cluster0	WNT5A	FZD7	0.120624	0	WNT5A_FZD7	WNT5A - FZD7	ncWNT	Secreted Signaling	KEGG: hsa04310
BMP4	day5	Cluster6	Cluster2	WNT5A	FZD7	0.166034	0	WNT5A_FZD7	WNT5A - FZD7	ncWNT	Secreted Signaling	KEGG: hsa04310
BMP4	day5	Cluster6	Cluster3	WNT5A	FZD7	0.132875	0	WNT5A_FZD7	WNT5A - FZD7	ncWNT	Secreted Signaling	KEGG: hsa04310
BMP4	day5	Cluster6	Cluster4	WNT5A	FZD7	0.106104	0	WNT5A_FZD7	WNT5A - FZD7	ncWNT	Secreted Signaling	KEGG: hsa04310
BMP4	day5	Cluster6	Cluster6	WNT5A	FZD7	0.179497	0	WNT5A_FZD7	WNT5A - FZD7	ncWNT	Secreted Signaling	KEGG: hsa04310
BMP4	day5	Cluster6	Cluster7	WNT5A	FZD7	0.213929	0	WNT5A_FZD7	WNT5A - FZD7	ncWNT	Secreted Signaling	KEGG: hsa04310
BMP4	day5	Cluster6	Cluster9	WNT5A	FZD7	0.164069	0	WNT5A_FZD7	WNT5A - FZD7	ncWNT	Secreted Signaling	KEGG: hsa04310
BMP4	day5	Cluster6	Cluster11	WNT5A	FZD7	0.0285747	0	WNT5A_FZD7	WNT5A - FZD7	ncWNT	Secreted Signaling	KEGG: hsa04310
BMP4	day5	Cluster6	Cluster4	WNT5A	FZD8	0.0281372	0	WNT5A_FZD8	WNT5A - FZD8	ncWNT	Secreted Signaling	KEGG: hsa04310
BMP4	day5	Cluster6	Cluster6	WNT5A	FZD8	0.0499663	0	WNT5A_FZD8	WNT5A - FZD8	ncWNT	Secreted Signaling	KEGG: hsa04310
BMP4	day5	Cluster6	Cluster7	WNT5A	FZD8	0.128583	0	WNT5A_FZD8	WNT5A - FZD8	ncWNT	Secreted Signaling	KEGG: hsa04310
BMP4	day5	Cluster6	Cluster9	WNT5A	FZD8	0.0334233	0	WNT5A_FZD8	WNT5A - FZD8	ncWNT	Secreted Signaling	KEGG: hsa04310
BMP4	day5	Cluster6	Cluster0	NRG1	ERBB3	0.0204855	0	NRG1_ERBB3	NRG1 - ERBB3	NRG	Secreted Signaling	KEGG: hsa04012
BMP4	day5	Cluster6	Cluster2	NRG1	ERBB3	0.0188178	0	NRG1_ERBB3	NRG1 - ERBB3	NRG	Secreted Signaling	KEGG: hsa04012
BMP4	day5	Cluster6	Cluster3	NRG1	ERBB3	0.0199647	0	NRG1_ERBB3	NRG1 - ERBB3	NRG	Secreted Signaling	KEGG: hsa04012
BMP4	day5	Cluster6	Cluster4	NRG1	ERBB3	0.020231	0	NRG1_ERBB3	NRG1 - ERBB3	NRG	Secreted Signaling	KEGG: hsa04012
BMP4	day5	Cluster6	Cluster0	NRG1	ERBB2_ERBB3	0.0344204	0	NRG1_ERBB2_ERBB3	NRG1 - (ERBB2+ERBB3)	NRG	Secreted Signaling	KEGG: hsa04012
BMP4	day5	Cluster6	Cluster2	NRG1	ERBB2_ERBB3	0.0183052	0	NRG1_ERBB2_ERBB3	NRG1 - (ERBB2+ERBB3)	NRG	Secreted Signaling	KEGG: hsa04012
BMP4	day5	Cluster6	Cluster3	NRG1	ERBB2_ERBB3	0.0196015	0	NRG1_ERBB2_ERBB3	NRG1 - (ERBB2+ERBB3)	NRG	Secreted Signaling	KEGG: hsa04012
BMP4	day5	Cluster6	Cluster4	NRG1	ERBB2_ERBB3	0.0343224	0	NRG1_ERBB2_ERBB3	NRG1 - (ERBB2+ERBB3)	NRG	Secreted Signaling	KEGG: hsa04012
BMP4	day5	Cluster0	Cluster0	FGF2	FGFR1	0.10323	0	FGF2_FGFR1	FGF2 - FGFR1	FGF	Secreted Signaling	PMC: 4393358
BMP4	day5	Cluster6	Cluster0	FGF2	FGFR1	0.0892187	0.01	FGF2_FGFR1	FGF2 - FGFR1	FGF	Secreted Signaling	PMC: 4393358
BMP4	day5	Cluster0	Cluster2	FGF2	FGFR1	0.104964	0	FGF2_FGFR1	FGF2 - FGFR1	FGF	Secreted Signaling	PMC: 4393358
BMP4	day5	Cluster6	Cluster2	FGF2	FGFR1	0.0907413	0	FGF2_FGFR1	FGF2 - FGFR1	FGF	Secreted Signaling	PMC: 4393358
BMP4	day5	Cluster0	Cluster3	FGF2	FGFR1	0.105221	0	FGF2_FGFR1	FGF2 - FGFR1	FGF	Secreted Signaling	PMC: 4393358
BMP4	day5	Cluster6	Cluster3	FGF2	FGFR1	0.0909663	0	FGF2_FGFR1	FGF2 - FGFR1	FGF	Secreted Signaling	PMC: 4393358
BMP4	day5	Cluster0	Cluster6	FGF2	FGFR1	0.0964184	0	FGF2_FGFR1	FGF2 - FGFR1	FGF	Secreted Signaling	PMC: 4393358
BMP4	day5	Cluster6	Cluster6	FGF2	FGFR1	0.0832456	0.03	FGF2_FGFR1	FGF2 - FGFR1	FGF	Secreted Signaling	PMC: 4393358
BMP4	day5	Cluster0	Cluster9	FGF2	FGFR1	0.0989113	0	FGF2_FGFR1	FGF2 - FGFR1	FGF	Secreted Signaling	PMC: 4393358
BMP4	day5	Cluster6	Cluster9	FGF2	FGFR1	0.0854301	0.01	FGF2_FGFR1	FGF2 - FGFR1	FGF	Secreted Signaling	PMC: 4393358
BMP4	day5	Cluster0	Cluster0	FGF2	FGFR2	0.021008	0	FGF2_FGFR2	FGF2 - FGFR2	FGF	Secreted Signaling	PMC: 4393358
BMP4	day5	Cluster0	Cluster2	FGF2	FGFR2	0.0237071	0	FGF2_FGFR2	FGF2 - FGFR2	FGF	Secreted Signaling	PMC: 4393358
BMP4	day5	Cluster6	Cluster2	FGF2	FGFR2	0.0202456	0.01	FGF2_FGFR2	FGF2 - FGFR2	FGF	Secreted Signaling	PMC: 4393358
BMP4	day5	Cluster0	Cluster3	FGF2	FGFR2	0.0245442	0	FGF2_FGFR2	FGF2 - FGFR2	FGF	Secreted Signaling	PMC: 4393358
BMP4	day5	Cluster6	Cluster3	FGF2	FGFR2	0.0209632	0	FGF2_FGFR2	FGF2 - FGFR2	FGF	Secreted Signaling	PMC: 4393358
BMP4	day5	Cluster0	Cluster6	FGF2	FGFR2	0.0199928	0.03	FGF2_FGFR2	FGF2 - FGFR2	FGF	Secreted Signaling	PMC: 4393358
BMP4	day5	Cluster0	Cluster2	FGF2	FGFR3	0.0243477	0	FGF2_FGFR3	FGF2 - FGFR3	FGF	Secreted Signaling	PMC: 4393358
BMP4	day5	Cluster6	Cluster2	FGF2	FGFR3	0.0207947	0	FGF2_FGFR3	FGF2 - FGFR3	FGF	Secreted Signaling	PMC: 4393358
BMP4	day5	Cluster0	Cluster3	FGF2	FGFR3	0.0234689	0	FGF2_FGFR3	FGF2 - FGFR3	FGF	Secreted Signaling	PMC: 4393358
BMP4	day5	Cluster6	Cluster3	FGF2	FGFR3	0.0200415	0	FGF2_FGFR3	FGF2 - FGFR3	FGF	Secreted Signaling	PMC: 4393358
BMP4	day5	Cluster0	Cluster6	FGF2	FGFR3	0.0223593	0	FGF2_FGFR3	FGF2 - FGFR3	FGF	Secreted Signaling	PMC: 4393358
BMP4	day5	Cluster6	Cluster6	FGF2	FGFR3	0.0190908	0.01	FGF2_FGFR3	FGF2 - FGFR3	FGF	Secreted Signaling	PMC: 4393358
BMP4	day5	Cluster0	Cluster2	FGF2	FGFR4	0.0664059	0	FGF2_FGFR4	FGF2 - FGFR4	FGF	Secreted Signaling	PMC: 4393358
BMP4	day5	Cluster6	Cluster2	FGF2	FGFR4	0.0570745	0	FGF2_FGFR4	FGF2 - FGFR4	FGF	Secreted Signaling	PMC: 4393358
BMP4	day5	Cluster0	Cluster3	FGF2	FGFR4	0.0268561	0	FGF2_FGFR4	FGF2 - FGFR4	FGF	Secreted Signaling	PMC: 4393358
BMP4	day5	Cluster6	Cluster3	FGF2	FGFR4	0.0229457	0	FGF2_FGFR4	FGF2 - FGFR4	FGF	Secreted Signaling	PMC: 4393358
BMP4	day5	Cluster6	Cluster0	FGF10	FGFR1	0.0951419	0	FGF10_FGFR1	FGF10 - FGFR1	FGF	Secreted Signaling	PMC: 4393358
BMP4	day5	Cluster6	Cluster2	FGF10	FGFR1	0.0967548	0	FGF10_FGFR1	FGF10 - FGFR1	FGF	Secreted Signaling	PMC: 4393358
BMP4	day5	Cluster6	Cluster3	FGF10	FGFR1	0.0969932	0	FGF10_FGFR1	FGF10 - FGFR1	FGF	Secreted Signaling	PMC: 4393358
BMP4	day5	Cluster6	Cluster4	FGF10	FGFR1	0.0693833	0	FGF10_FGFR1	FGF10 - FGFR1	FGF	Secreted Signaling	PMC: 4393358
BMP4	day5	Cluster6	Cluster6	FGF10	FGFR1	0.0888109	0	FGF10_FGFR1	FGF10 - FGFR1	FGF	Secreted Signaling	PMC: 4393358
BMP4	day5	Cluster6	Cluster7	FGF10	FGFR1	0.0656191	0	FGF10_FGFR1	FGF10 - FGFR1	FGF	Secreted Signaling	PMC: 4393358
BMP4	day5	Cluster6	Cluster9	FGF10	FGFR1	0.091127	0	FGF10_FGFR1	FGF10 - FGFR1	FGF	Secreted Signaling	PMC: 4393358
BMP4	day5	Cluster6	Cluster11	FGF10	FGFR1	0.06644	0	FGF10_FGFR1	FGF10 - FGFR1	FGF	Secreted Signaling	PMC: 4393358
BMP4	day5	Cluster6	Cluster0	FGF10	FGFR2	0.0192239	0	FGF10_FGFR2	FGF10 - FGFR2	FGF	Secreted Signaling	PMC: 4393358
BMP4	day5	Cluster6	Cluster2	FGF10	FGFR2	0.0216988	0	FGF10_FGFR2	FGF10 - FGFR2	FGF	Secreted Signaling	PMC: 4393358
BMP4	day5	Cluster6	Cluster3	FGF10	FGFR2	0.0224667	0	FGF10_FGFR2	FGF10 - FGFR2	FGF	Secreted Signaling	PMC: 4393358
BMP4	day5	Cluster6	Cluster6	FGF10	FGFR2	0.0182932	0	FGF10_FGFR2	FGF10 - FGFR2	FGF	Secreted Signaling	PMC: 4393358
BMP4	day5	Cluster4	Cluster0	FGF17	FGFR1	0.082087	0.02	FGF17_FGFR1	FGF17 - FGFR1	FGF	Secreted Signaling	PMC: 4393358
BMP4	day5	Cluster7	Cluster0	FGF17	FGFR1	0.232539	0	FGF17_FGFR1	FGF17 - FGFR1	FGF	Secreted Signaling	PMC: 4393358
BMP4	day5	Cluster4	Cluster2	FGF17	FGFR1	0.0834991	0	FGF17_FGFR1	FGF17 - FGFR1	FGF	Secreted Signaling	PMC: 4393358
BMP4	day5	Cluster6	Cluster2	FGF17	FGFR1	0.0844202	0.01	FGF17_FGFR1	FGF17 - FGFR1	FGF	Secreted Signaling	PMC: 4393358
BMP4	day5	Cluster7	Cluster2	FGF17	FGFR1	0.235874	0	FGF17_FGFR1	FGF17 - FGFR1	FGF	Secreted Signaling	PMC: 4393358
BMP4	day5	Cluster4	Cluster3	FGF17	FGFR1	0.0837078	0	FGF17_FGFR1	FGF17 - FGFR1	FGF	Secreted Signaling	PMC: 4393358
BMP4	day5	Cluster6	Cluster3	FGF17	FGFR1	0.084631	0.03	FGF17_FGFR1	FGF17 - FGFR1	FGF	Secreted Signaling	PMC: 4393358
BMP4	day5	Cluster7	Cluster3	FGF17	FGFR1	0.236365	0	FGF17_FGFR1	FGF17 - FGFR1	FGF	Secreted Signaling	PMC: 4393358
BMP4	day5	Cluster9	Cluster3	FGF17	FGFR1	0.081993	0.03	FGF17_FGFR1	FGF17 - FGFR1	FGF	Secreted Signaling	PMC: 4393358
BMP4	day5	Cluster7	Cluster4	FGF17	FGFR1	0.176852	0	FGF17_FGFR1	FGF17 - FGFR1	FGF	Secreted Signaling	PMC: 4393358
BMP4	day5	Cluster7	Cluster6	FGF17	FGFR1	0.219281	0	FGF17_FGFR1	FGF17 - FGFR1	FGF	Secreted Signaling	PMC: 4393358
BMP4	day5	Cluster7	Cluster7	FGF17	FGFR1	0.168312	0	FGF17_FGFR1	FGF17 - FGFR1	FGF	Secreted Signaling	PMC: 4393358
BMP4	day5	Cluster7	Cluster9	FGF17	FGFR1	0.224162	0	FGF17_FGFR1	FGF17 - FGFR1	FGF	Secreted Signaling	PMC: 4393358
BMP4	day5	Cluster7	Cluster11	FGF17	FGFR1	0.170183	0	FGF17_FGFR1	FGF17 - FGFR1	FGF	Secreted Signaling	PMC: 4393358
BMP4	day5	Cluster7	Cluster0	FGF17	FGFR2	0.0534633	0	FGF17_FGFR2	FGF17 - FGFR2	FGF	Secreted Signaling	PMC: 4393358
BMP4	day5	Cluster4	Cluster2	FGF17	FGFR2	0.0185152	0.01	FGF17_FGFR2	FGF17 - FGFR2	FGF	Secreted Signaling	PMC: 4393358
BMP4	day5	Cluster7	Cluster2	FGF17	FGFR2	0.0600763	0	FGF17_FGFR2	FGF17 - FGFR2	FGF	Secreted Signaling	PMC: 4393358
BMP4	day5	Cluster4	Cluster3	FGF17	FGFR2	0.0191726	0	FGF17_FGFR2	FGF17 - FGFR2	FGF	Secreted Signaling	PMC: 4393358
BMP4	day5	Cluster6	Cluster3	FGF17	FGFR2	0.0193991	0.03	FGF17_FGFR2	FGF17 - FGFR2	FGF	Secreted Signaling	PMC: 4393358
BMP4	day5	Cluster7	Cluster3	FGF17	FGFR2	0.062116	0	FGF17_FGFR2	FGF17 - FGFR2	FGF	Secreted Signaling	PMC: 4393358
BMP4	day5	Cluster7	Cluster6	FGF17	FGFR2	0.0509613	0	FGF17_FGFR2	FGF17 - FGFR2	FGF	Secreted Signaling	PMC: 4393358
BMP4	day5	Cluster0	Cluster2	FGF17	FGFR3	0.0185042	0.03	FGF17_FGFR3	FGF17 - FGFR3	FGF	Secreted Signaling	PMC: 4393358
BMP4	day5	Cluster3	Cluster2	FGF17	FGFR3	0.0176823	0.04	FGF17_FGFR3	FGF17 - FGFR3	FGF	Secreted Signaling	PMC: 4393358
BMP4	day5	Cluster4	Cluster2	FGF17	FGFR3	0.0190183	0	FGF17_FGFR3	FGF17 - FGFR3	FGF	Secreted Signaling	PMC: 4393358
BMP4	day5	Cluster6	Cluster2	FGF17	FGFR3	0.019243	0	FGF17_FGFR3	FGF17 - FGFR3	FGF	Secreted Signaling	PMC: 4393358
BMP4	day5	Cluster7	Cluster2	FGF17	FGFR3	0.0616377	0	FGF17_FGFR3	FGF17 - FGFR3	FGF	Secreted Signaling	PMC: 4393358
BMP4	day5	Cluster4	Cluster3	FGF17	FGFR3	0.0183282	0	FGF17_FGFR3	FGF17 - FGFR3	FGF	Secreted Signaling	PMC: 4393358
BMP4	day5	Cluster7	Cluster3	FGF17	FGFR3	0.0594951	0	FGF17_FGFR3	FGF17 - FGFR3	FGF	Secreted Signaling	PMC: 4393358
BMP4	day5	Cluster7	Cluster6	FGF17	FGFR3	0.0567812	0	FGF17_FGFR3	FGF17 - FGFR3	FGF	Secreted Signaling	PMC: 4393358
BMP4	day5	Cluster0	Cluster2	FGF17	FGFR4	0.0509959	0	FGF17_FGFR4	FGF17 - FGFR4	FGF	Secreted Signaling	PMC: 4393358
BMP4	day5	Cluster2	Cluster2	FGF17	FGFR4	0.0453574	0	FGF17_FGFR4	FGF17 - FGFR4	FGF	Secreted Signaling	PMC: 4393358
BMP4	day5	Cluster3	Cluster2	FGF17	FGFR4	0.0488027	0	FGF17_FGFR4	FGF17 - FGFR4	FGF	Secreted Signaling	PMC: 4393358
BMP4	day5	Cluster4	Cluster2	FGF17	FGFR4	0.0523645	0	FGF17_FGFR4	FGF17 - FGFR4	FGF	Secreted Signaling	PMC: 4393358
BMP4	day5	Cluster6	Cluster2	FGF17	FGFR4	0.052962	0	FGF17_FGFR4	FGF17 - FGFR4	FGF	Secreted Signaling	PMC: 4393358
BMP4	day5	Cluster7	Cluster2	FGF17	FGFR4	0.157699	0	FGF17_FGFR4	FGF17 - FGFR4	FGF	Secreted Signaling	PMC: 4393358
BMP4	day5	Cluster9	Cluster2	FGF17	FGFR4	0.0512559	0	FGF17_FGFR4	FGF17 - FGFR4	FGF	Secreted Signaling	PMC: 4393358
BMP4	day5	Cluster0	Cluster3	FGF17	FGFR4	0.0204232	0	FGF17_FGFR4	FGF17 - FGFR4	FGF	Secreted Signaling	PMC: 4393358
BMP4	day5	Cluster2	Cluster3	FGF17	FGFR4	0.0181005	0.01	FGF17_FGFR4	FGF17 - FGFR4	FGF	Secreted Signaling	PMC: 4393358
BMP4	day5	Cluster3	Cluster3	FGF17	FGFR4	0.0195178	0	FGF17_FGFR4	FGF17 - FGFR4	FGF	Secreted Signaling	PMC: 4393358
BMP4	day5	Cluster4	Cluster3	FGF17	FGFR4	0.0209894	0	FGF17_FGFR4	FGF17 - FGFR4	FGF	Secreted Signaling	PMC: 4393358
BMP4	day5	Cluster6	Cluster3	FGF17	FGFR4	0.0212369	0	FGF17_FGFR4	FGF17 - FGFR4	FGF	Secreted Signaling	PMC: 4393358
BMP4	day5	Cluster7	Cluster3	FGF17	FGFR4	0.0677212	0	FGF17_FGFR4	FGF17 - FGFR4	FGF	Secreted Signaling	PMC: 4393358
BMP4	day5	Cluster9	Cluster3	FGF17	FGFR4	0.0205307	0	FGF17_FGFR4	FGF17 - FGFR4	FGF	Secreted Signaling	PMC: 4393358
BMP4	day5	Cluster0	Cluster6	PDGFA	PDGFRA	0.0188997	0	PDGFA_PDGFRA	PDGFA - PDGFRA	PDGF	Secreted Signaling	PMID: 15207812
BMP4	day5	Cluster11	Cluster6	PDGFA	PDGFRA	0.0148799	0	PDGFA_PDGFRA	PDGFA - PDGFRA	PDGF	Secreted Signaling	PMID: 15207812
BMP4	day5	Cluster0	Cluster7	PDGFA	PDGFRA	0.00688191	0	PDGFA_PDGFRA	PDGFA - PDGFRA	PDGF	Secreted Signaling	PMID: 15207812
BMP4	day5	Cluster11	Cluster7	PDGFA	PDGFRA	0.00533383	0	PDGFA_PDGFRA	PDGFA - PDGFRA	PDGF	Secreted Signaling	PMID: 15207812
BMP4	day5	Cluster0	Cluster6	PDGFA	PDGFRB	0.00529547	0	PDGFA_PDGFRB	PDGFA - PDGFRB	PDGF	Secreted Signaling	PMID: 15207812
BMP4	day5	Cluster11	Cluster6	PDGFA	PDGFRB	0.00409647	0	PDGFA_PDGFRB	PDGFA - PDGFRB	PDGF	Secreted Signaling	PMID: 15207812
BMP4	day5	Cluster9	Cluster6	PDGFC	PDGFRA	0.0164145	0	PDGFC_PDGFRA	PDGFC - PDGFRA	PDGF	Secreted Signaling	PMID: 15207812
BMP4	day5	Cluster9	Cluster7	PDGFC	PDGFRA	0.00592612	0	PDGFC_PDGFRA	PDGFC - PDGFRA	PDGF	Secreted Signaling	PMID: 15207812
BMP4	day5	Cluster4	Cluster6	PDGFD	PDGFRB	0.00595086	0	PDGFD_PDGFRB	PDGFD - PDGFRB	PDGF	Secreted Signaling	PMID: 15207812
BMP4	day5	Cluster7	Cluster6	PDGFD	PDGFRB	0.00477869	0	PDGFD_PDGFRB	PDGFD - PDGFRB	PDGF	Secreted Signaling	PMID: 15207812
BMP4	day5	Cluster9	Cluster6	PDGFD	PDGFRB	0.00521561	0	PDGFD_PDGFRB	PDGFD - PDGFRB	PDGF	Secreted Signaling	PMID: 15207812
BMP4	day5	Cluster0	Cluster0	VEGFA	FLT1	0.0252052	0.03	VEGFA_VEGFR1	VEGFA - VEGFR1	VEGF	Secreted Signaling	KEGG: hsa04370; PMID: 16633338
BMP4	day5	Cluster2	Cluster0	VEGFA	FLT1	0.100642	0	VEGFA_VEGFR1	VEGFA - VEGFR1	VEGF	Secreted Signaling	KEGG: hsa04370; PMID: 16633338
BMP4	day5	Cluster3	Cluster0	VEGFA	FLT1	0.101119	0	VEGFA_VEGFR1	VEGFA - VEGFR1	VEGF	Secreted Signaling	KEGG: hsa04370; PMID: 16633338
BMP4	day5	Cluster4	Cluster0	VEGFA	FLT1	0.0223101	0.03	VEGFA_VEGFR1	VEGFA - VEGFR1	VEGF	Secreted Signaling	KEGG: hsa04370; PMID: 16633338
BMP4	day5	Cluster6	Cluster0	VEGFA	FLT1	0.0229186	0.03	VEGFA_VEGFR1	VEGFA - VEGFR1	VEGF	Secreted Signaling	KEGG: hsa04370; PMID: 16633338
BMP4	day5	Cluster7	Cluster0	VEGFA	FLT1	0.0273208	0.03	VEGFA_VEGFR1	VEGFA - VEGFR1	VEGF	Secreted Signaling	KEGG: hsa04370; PMID: 16633338
BMP4	day5	Cluster0	Cluster6	VEGFA	FLT1	0.0245936	0.01	VEGFA_VEGFR1	VEGFA - VEGFR1	VEGF	Secreted Signaling	KEGG: hsa04370; PMID: 16633338
BMP4	day5	Cluster2	Cluster6	VEGFA	FLT1	0.0983848	0	VEGFA_VEGFR1	VEGFA - VEGFR1	VEGF	Secreted Signaling	KEGG: hsa04370; PMID: 16633338
BMP4	day5	Cluster3	Cluster6	VEGFA	FLT1	0.0988517	0	VEGFA_VEGFR1	VEGFA - VEGFR1	VEGF	Secreted Signaling	KEGG: hsa04370; PMID: 16633338
BMP4	day5	Cluster4	Cluster6	VEGFA	FLT1	0.0217671	0.01	VEGFA_VEGFR1	VEGFA - VEGFR1	VEGF	Secreted Signaling	KEGG: hsa04370; PMID: 16633338
BMP4	day5	Cluster6	Cluster6	VEGFA	FLT1	0.0223612	0.01	VEGFA_VEGFR1	VEGFA - VEGFR1	VEGF	Secreted Signaling	KEGG: hsa04370; PMID: 16633338
BMP4	day5	Cluster7	Cluster6	VEGFA	FLT1	0.0266593	0.01	VEGFA_VEGFR1	VEGFA - VEGFR1	VEGF	Secreted Signaling	KEGG: hsa04370; PMID: 16633338
BMP4	day5	Cluster0	Cluster6	VEGFA	KDR	0.0490713	0	VEGFA_VEGFR2	VEGFA - VEGFR2	VEGF	Secreted Signaling	KEGG: hsa04370; PMID: 16633338
BMP4	day5	Cluster2	Cluster6	VEGFA	KDR	0.18256	0	VEGFA_VEGFR2	VEGFA - VEGFR2	VEGF	Secreted Signaling	KEGG: hsa04370; PMID: 16633338
BMP4	day5	Cluster3	Cluster6	VEGFA	KDR	0.183345	0	VEGFA_VEGFR2	VEGFA - VEGFR2	VEGF	Secreted Signaling	KEGG: hsa04370; PMID: 16633338
BMP4	day5	Cluster4	Cluster6	VEGFA	KDR	0.0435573	0	VEGFA_VEGFR2	VEGFA - VEGFR2	VEGF	Secreted Signaling	KEGG: hsa04370; PMID: 16633338
BMP4	day5	Cluster6	Cluster6	VEGFA	KDR	0.0447189	0	VEGFA_VEGFR2	VEGFA - VEGFR2	VEGF	Secreted Signaling	KEGG: hsa04370; PMID: 16633338
BMP4	day5	Cluster7	Cluster6	VEGFA	KDR	0.053081	0	VEGFA_VEGFR2	VEGFA - VEGFR2	VEGF	Secreted Signaling	KEGG: hsa04370; PMID: 16633338
BMP4	day5	Cluster0	Cluster0	VEGFB	FLT1	0.0623638	0	VEGFB_VEGFR1	VEGFB - VEGFR1	VEGF	Secreted Signaling	KEGG: hsa04370; PMID: 16633338
BMP4	day5	Cluster2	Cluster0	VEGFB	FLT1	0.0652182	0	VEGFB_VEGFR1	VEGFB - VEGFR1	VEGF	Secreted Signaling	KEGG: hsa04370; PMID: 16633338
BMP4	day5	Cluster3	Cluster0	VEGFB	FLT1	0.0634027	0	VEGFB_VEGFR1	VEGFB - VEGFR1	VEGF	Secreted Signaling	KEGG: hsa04370; PMID: 16633338
BMP4	day5	Cluster4	Cluster0	VEGFB	FLT1	0.0649841	0	VEGFB_VEGFR1	VEGFB - VEGFR1	VEGF	Secreted Signaling	KEGG: hsa04370; PMID: 16633338
BMP4	day5	Cluster6	Cluster0	VEGFB	FLT1	0.0851862	0	VEGFB_VEGFR1	VEGFB - VEGFR1	VEGF	Secreted Signaling	KEGG: hsa04370; PMID: 16633338
BMP4	day5	Cluster7	Cluster0	VEGFB	FLT1	0.0648467	0	VEGFB_VEGFR1	VEGFB - VEGFR1	VEGF	Secreted Signaling	KEGG: hsa04370; PMID: 16633338
BMP4	day5	Cluster9	Cluster0	VEGFB	FLT1	0.0655841	0	VEGFB_VEGFR1	VEGFB - VEGFR1	VEGF	Secreted Signaling	KEGG: hsa04370; PMID: 16633338
BMP4	day5	Cluster0	Cluster6	VEGFB	FLT1	0.0609068	0	VEGFB_VEGFR1	VEGFB - VEGFR1	VEGF	Secreted Signaling	KEGG: hsa04370; PMID: 16633338
BMP4	day5	Cluster2	Cluster6	VEGFB	FLT1	0.0636991	0	VEGFB_VEGFR1	VEGFB - VEGFR1	VEGF	Secreted Signaling	KEGG: hsa04370; PMID: 16633338
BMP4	day5	Cluster3	Cluster6	VEGFB	FLT1	0.061923	0	VEGFB_VEGFR1	VEGFB - VEGFR1	VEGF	Secreted Signaling	KEGG: hsa04370; PMID: 16633338
BMP4	day5	Cluster4	Cluster6	VEGFB	FLT1	0.0634701	0	VEGFB_VEGFR1	VEGFB - VEGFR1	VEGF	Secreted Signaling	KEGG: hsa04370; PMID: 16633338
BMP4	day5	Cluster6	Cluster6	VEGFB	FLT1	0.0832434	0	VEGFB_VEGFR1	VEGFB - VEGFR1	VEGF	Secreted Signaling	KEGG: hsa04370; PMID: 16633338
BMP4	day5	Cluster7	Cluster6	VEGFB	FLT1	0.0633356	0	VEGFB_VEGFR1	VEGFB - VEGFR1	VEGF	Secreted Signaling	KEGG: hsa04370; PMID: 16633338
BMP4	day5	Cluster9	Cluster6	VEGFB	FLT1	0.064057	0	VEGFB_VEGFR1	VEGFB - VEGFR1	VEGF	Secreted Signaling	KEGG: hsa04370; PMID: 16633338
BMP4	day5	Cluster2	Cluster0	PGF	FLT1	0.0226721	0	PGF_VEGFR1	PGF - VEGFR1	VEGF	Secreted Signaling	KEGG: hsa04370; PMID: 16633338
BMP4	day5	Cluster3	Cluster0	PGF	FLT1	0.0242063	0	PGF_VEGFR1	PGF - VEGFR1	VEGF	Secreted Signaling	KEGG: hsa04370; PMID: 16633338
BMP4	day5	Cluster6	Cluster0	PGF	FLT1	0.0687441	0	PGF_VEGFR1	PGF - VEGFR1	VEGF	Secreted Signaling	KEGG: hsa04370; PMID: 16633338
BMP4	day5	Cluster7	Cluster0	PGF	FLT1	0.0701556	0	PGF_VEGFR1	PGF - VEGFR1	VEGF	Secreted Signaling	KEGG: hsa04370; PMID: 16633338
BMP4	day5	Cluster2	Cluster6	PGF	FLT1	0.0221205	0	PGF_VEGFR1	PGF - VEGFR1	VEGF	Secreted Signaling	KEGG: hsa04370; PMID: 16633338
BMP4	day5	Cluster3	Cluster6	PGF	FLT1	0.0236183	0	PGF_VEGFR1	PGF - VEGFR1	VEGF	Secreted Signaling	KEGG: hsa04370; PMID: 16633338
BMP4	day5	Cluster6	Cluster6	PGF	FLT1	0.0671488	0	PGF_VEGFR1	PGF - VEGFR1	VEGF	Secreted Signaling	KEGG: hsa04370; PMID: 16633338
BMP4	day5	Cluster7	Cluster6	PGF	FLT1	0.0685299	0	PGF_VEGFR1	PGF - VEGFR1	VEGF	Secreted Signaling	KEGG: hsa04370; PMID: 16633338
BMP4	day5	Cluster0	Cluster6	VEGFA	FLT1_KDR	0.0475195	0	VEGFA_VEGFR1R2	VEGFA - VEGFR1R2	VEGF	Secreted Signaling	PMID: 16633338
BMP4	day5	Cluster2	Cluster6	VEGFA	FLT1_KDR	0.177575	0	VEGFA_VEGFR1R2	VEGFA - VEGFR1R2	VEGF	Secreted Signaling	PMID: 16633338
BMP4	day5	Cluster3	Cluster6	VEGFA	FLT1_KDR	0.178343	0	VEGFA_VEGFR1R2	VEGFA - VEGFR1R2	VEGF	Secreted Signaling	PMID: 16633338
BMP4	day5	Cluster4	Cluster6	VEGFA	FLT1_KDR	0.0421721	0	VEGFA_VEGFR1R2	VEGFA - VEGFR1R2	VEGF	Secreted Signaling	PMID: 16633338
BMP4	day5	Cluster6	Cluster6	VEGFA	FLT1_KDR	0.0432984	0	VEGFA_VEGFR1R2	VEGFA - VEGFR1R2	VEGF	Secreted Signaling	PMID: 16633338
BMP4	day5	Cluster7	Cluster6	VEGFA	FLT1_KDR	0.0514092	0	VEGFA_VEGFR1R2	VEGFA - VEGFR1R2	VEGF	Secreted Signaling	PMID: 16633338
BMP4	day5	Cluster2	Cluster0	IGF1	IGF1R	0.00076147	0	IGF1_IGF1R	IGF1 - IGF1R	IGF	Secreted Signaling	PMID: 14604834
BMP4	day5	Cluster3	Cluster0	IGF1	IGF1R	0.000849744	0	IGF1_IGF1R	IGF1 - IGF1R	IGF	Secreted Signaling	PMID: 14604834
BMP4	day5	Cluster2	Cluster2	IGF1	IGF1R	0.000674796	0	IGF1_IGF1R	IGF1 - IGF1R	IGF	Secreted Signaling	PMID: 14604834
BMP4	day5	Cluster3	Cluster2	IGF1	IGF1R	0.000753305	0	IGF1_IGF1R	IGF1 - IGF1R	IGF	Secreted Signaling	PMID: 14604834
BMP4	day5	Cluster2	Cluster3	IGF1	IGF1R	0.000682231	0	IGF1_IGF1R	IGF1 - IGF1R	IGF	Secreted Signaling	PMID: 14604834
BMP4	day5	Cluster3	Cluster3	IGF1	IGF1R	0.000761565	0	IGF1_IGF1R	IGF1 - IGF1R	IGF	Secreted Signaling	PMID: 14604834
BMP4	day5	Cluster2	Cluster4	IGF1	IGF1R	0.00416244	0	IGF1_IGF1R	IGF1 - IGF1R	IGF	Secreted Signaling	PMID: 14604834
BMP4	day5	Cluster3	Cluster4	IGF1	IGF1R	0.00462048	0	IGF1_IGF1R	IGF1 - IGF1R	IGF	Secreted Signaling	PMID: 14604834
BMP4	day5	Cluster2	Cluster6	IGF1	IGF1R	0.000800092	0	IGF1_IGF1R	IGF1 - IGF1R	IGF	Secreted Signaling	PMID: 14604834
BMP4	day5	Cluster3	Cluster6	IGF1	IGF1R	0.000893065	0	IGF1_IGF1R	IGF1 - IGF1R	IGF	Secreted Signaling	PMID: 14604834
BMP4	day5	Cluster2	Cluster7	IGF1	IGF1R	0.00109987	0	IGF1_IGF1R	IGF1 - IGF1R	IGF	Secreted Signaling	PMID: 14604834
BMP4	day5	Cluster3	Cluster7	IGF1	IGF1R	0.00122742	0	IGF1_IGF1R	IGF1 - IGF1R	IGF	Secreted Signaling	PMID: 14604834
BMP4	day5	Cluster2	Cluster9	IGF1	IGF1R	0.00126039	0	IGF1_IGF1R	IGF1 - IGF1R	IGF	Secreted Signaling	PMID: 14604834
BMP4	day5	Cluster3	Cluster9	IGF1	IGF1R	0.00140643	0	IGF1_IGF1R	IGF1 - IGF1R	IGF	Secreted Signaling	PMID: 14604834
BMP4	day5	Cluster2	Cluster11	IGF1	IGF1R	0.00115259	0	IGF1_IGF1R	IGF1 - IGF1R	IGF	Secreted Signaling	PMID: 14604834
BMP4	day5	Cluster3	Cluster11	IGF1	IGF1R	0.00128307	0	IGF1_IGF1R	IGF1 - IGF1R	IGF	Secreted Signaling	PMID: 14604834
BMP4	day5	Cluster6	Cluster0	IGF2	IGF1R	0.000951335	0	IGF2_IGF1R	IGF2 - IGF1R	IGF	Secreted Signaling	PMID: 14604834
BMP4	day5	Cluster6	Cluster2	IGF2	IGF1R	0.000843325	0	IGF2_IGF1R	IGF2 - IGF1R	IGF	Secreted Signaling	PMID: 14604834
BMP4	day5	Cluster6	Cluster3	IGF2	IGF1R	0.000852578	0	IGF2_IGF1R	IGF2 - IGF1R	IGF	Secreted Signaling	PMID: 14604834
BMP4	day5	Cluster6	Cluster4	IGF2	IGF1R	0.00517647	0	IGF2_IGF1R	IGF2 - IGF1R	IGF	Secreted Signaling	PMID: 14604834
BMP4	day5	Cluster6	Cluster6	IGF2	IGF1R	0.000999802	0	IGF2_IGF1R	IGF2 - IGF1R	IGF	Secreted Signaling	PMID: 14604834
BMP4	day5	Cluster6	Cluster7	IGF2	IGF1R	0.00137416	0	IGF2_IGF1R	IGF2 - IGF1R	IGF	Secreted Signaling	PMID: 14604834
BMP4	day5	Cluster6	Cluster9	IGF2	IGF1R	0.00157458	0	IGF2_IGF1R	IGF2 - IGF1R	IGF	Secreted Signaling	PMID: 14604834
BMP4	day5	Cluster6	Cluster11	IGF2	IGF1R	0.00143693	0	IGF2_IGF1R	IGF2 - IGF1R	IGF	Secreted Signaling	PMID: 14604834
BMP4	day5	Cluster6	Cluster0	IGF2	IGF2R	0.000888624	0	IGF2_IGF2R	IGF2 - IGF2R	IGF	Secreted Signaling	PMID: 14604834
BMP4	day5	Cluster6	Cluster2	IGF2	IGF2R	0.00240073	0	IGF2_IGF2R	IGF2 - IGF2R	IGF	Secreted Signaling	PMID: 14604834
BMP4	day5	Cluster6	Cluster3	IGF2	IGF2R	0.00229648	0	IGF2_IGF2R	IGF2 - IGF2R	IGF	Secreted Signaling	PMID: 14604834
BMP4	day5	Cluster6	Cluster4	IGF2	IGF2R	0.00427469	0	IGF2_IGF2R	IGF2 - IGF2R	IGF	Secreted Signaling	PMID: 14604834
BMP4	day5	Cluster6	Cluster6	IGF2	IGF2R	0.000919876	0	IGF2_IGF2R	IGF2 - IGF2R	IGF	Secreted Signaling	PMID: 14604834
BMP4	day5	Cluster6	Cluster7	IGF2	IGF2R	0.00131166	0	IGF2_IGF2R	IGF2 - IGF2R	IGF	Secreted Signaling	PMID: 14604834
BMP4	day5	Cluster6	Cluster9	IGF2	IGF2R	0.00416663	0	IGF2_IGF2R	IGF2 - IGF2R	IGF	Secreted Signaling	PMID: 14604834
BMP4	day5	Cluster6	Cluster11	IGF2	IGF2R	0.000686866	0	IGF2_IGF2R	IGF2 - IGF2R	IGF	Secreted Signaling	PMID: 14604834
BMP4	day5	Cluster2	Cluster0	IHH	PTCH1_SMO	0.0361529	0	IHH_PTCH1	IHH - PTCH1	HH	Secreted Signaling	KEGG: hsa04340; PMID: 25701396
BMP4	day5	Cluster2	Cluster4	IHH	PTCH1_SMO	0.0259299	0	IHH_PTCH1	IHH - PTCH1	HH	Secreted Signaling	KEGG: hsa04340; PMID: 25701396
BMP4	day5	Cluster2	Cluster6	IHH	PTCH1_SMO	0.0412754	0	IHH_PTCH1	IHH - PTCH1	HH	Secreted Signaling	KEGG: hsa04340; PMID: 25701396
BMP4	day5	Cluster2	Cluster7	IHH	PTCH1_SMO	0.0437233	0	IHH_PTCH1	IHH - PTCH1	HH	Secreted Signaling	KEGG: hsa04340; PMID: 25701396
BMP4	day5	Cluster2	Cluster9	IHH	PTCH1_SMO	0.0253242	0	IHH_PTCH1	IHH - PTCH1	HH	Secreted Signaling	KEGG: hsa04340; PMID: 25701396
BMP4	day5	Cluster0	Cluster0	SHH	PTCH1_SMO	0.0276829	0.01	SHH_PTCH1	SHH - PTCH1	HH	Secreted Signaling	KEGG: hsa04340; PMID: 25701396
BMP4	day5	Cluster4	Cluster0	SHH	PTCH1_SMO	0.151614	0	SHH_PTCH1	SHH - PTCH1	HH	Secreted Signaling	KEGG: hsa04340; PMID: 25701396
BMP4	day5	Cluster7	Cluster0	SHH	PTCH1_SMO	0.0314618	0.01	SHH_PTCH1	SHH - PTCH1	HH	Secreted Signaling	KEGG: hsa04340; PMID: 25701396
BMP4	day5	Cluster9	Cluster0	SHH	PTCH1_SMO	0.13849	0	SHH_PTCH1	SHH - PTCH1	HH	Secreted Signaling	KEGG: hsa04340; PMID: 25701396
BMP4	day5	Cluster4	Cluster4	SHH	PTCH1_SMO	0.112555	0	SHH_PTCH1	SHH - PTCH1	HH	Secreted Signaling	KEGG: hsa04340; PMID: 25701396
BMP4	day5	Cluster9	Cluster4	SHH	PTCH1_SMO	0.102403	0	SHH_PTCH1	SHH - PTCH1	HH	Secreted Signaling	KEGG: hsa04340; PMID: 25701396
BMP4	day5	Cluster0	Cluster6	SHH	PTCH1_SMO	0.0316448	0.01	SHH_PTCH1	SHH - PTCH1	HH	Secreted Signaling	KEGG: hsa04340; PMID: 25701396
BMP4	day5	Cluster4	Cluster6	SHH	PTCH1_SMO	0.170207	0	SHH_PTCH1	SHH - PTCH1	HH	Secreted Signaling	KEGG: hsa04340; PMID: 25701396
BMP4	day5	Cluster7	Cluster6	SHH	PTCH1_SMO	0.0359444	0.01	SHH_PTCH1	SHH - PTCH1	HH	Secreted Signaling	KEGG: hsa04340; PMID: 25701396
BMP4	day5	Cluster9	Cluster6	SHH	PTCH1_SMO	0.155769	0	SHH_PTCH1	SHH - PTCH1	HH	Secreted Signaling	KEGG: hsa04340; PMID: 25701396
BMP4	day5	Cluster0	Cluster7	SHH	PTCH1_SMO	0.0335415	0.01	SHH_PTCH1	SHH - PTCH1	HH	Secreted Signaling	KEGG: hsa04340; PMID: 25701396
BMP4	day5	Cluster4	Cluster7	SHH	PTCH1_SMO	0.178875	0	SHH_PTCH1	SHH - PTCH1	HH	Secreted Signaling	KEGG: hsa04340; PMID: 25701396
BMP4	day5	Cluster7	Cluster7	SHH	PTCH1_SMO	0.0380887	0.01	SHH_PTCH1	SHH - PTCH1	HH	Secreted Signaling	KEGG: hsa04340; PMID: 25701396
BMP4	day5	Cluster9	Cluster7	SHH	PTCH1_SMO	0.163847	0	SHH_PTCH1	SHH - PTCH1	HH	Secreted Signaling	KEGG: hsa04340; PMID: 25701396
BMP4	day5	Cluster4	Cluster9	SHH	PTCH1_SMO	0.110154	0	SHH_PTCH1	SHH - PTCH1	HH	Secreted Signaling	KEGG: hsa04340; PMID: 25701396
BMP4	day5	Cluster9	Cluster9	SHH	PTCH1_SMO	0.100195	0	SHH_PTCH1	SHH - PTCH1	HH	Secreted Signaling	KEGG: hsa04340; PMID: 25701396
BMP4	day5	Cluster0	Cluster2	CXCL12	CXCR4	0.059562	0	CXCL12_CXCR4	CXCL12 - CXCR4	CXCL	Secreted Signaling	KEGG: hsa04060
BMP4	day5	Cluster0	Cluster3	CXCL12	CXCR4	0.0623682	0	CXCL12_CXCR4	CXCL12 - CXCR4	CXCL	Secreted Signaling	KEGG: hsa04060
BMP4	day5	Cluster0	Cluster6	CXCL12	CXCR4	0.00890999	0	CXCL12_CXCR4	CXCL12 - CXCR4	CXCL	Secreted Signaling	KEGG: hsa04060
BMP4	day5	Cluster0	Cluster7	CXCL12	CXCR4	0.0218449	0	CXCL12_CXCR4	CXCL12 - CXCR4	CXCL	Secreted Signaling	KEGG: hsa04060
BMP4	day5	Cluster0	Cluster9	CXCL12	CXCR4	0.0205324	0	CXCL12_CXCR4	CXCL12 - CXCR4	CXCL	Secreted Signaling	KEGG: hsa04060
BMP4	day5	Cluster0	Cluster2	MIF	CD74_CXCR4	0.18284	0	MIF_CD74_CXCR4	MIF - (CD74+CXCR4)	MIF	Secreted Signaling	PMID: 29637711; PMID: 24760155
BMP4	day5	Cluster2	Cluster2	MIF	CD74_CXCR4	0.173529	0	MIF_CD74_CXCR4	MIF - (CD74+CXCR4)	MIF	Secreted Signaling	PMID: 29637711; PMID: 24760155
BMP4	day5	Cluster3	Cluster2	MIF	CD74_CXCR4	0.169661	0	MIF_CD74_CXCR4	MIF - (CD74+CXCR4)	MIF	Secreted Signaling	PMID: 29637711; PMID: 24760155
BMP4	day5	Cluster4	Cluster2	MIF	CD74_CXCR4	0.169281	0	MIF_CD74_CXCR4	MIF - (CD74+CXCR4)	MIF	Secreted Signaling	PMID: 29637711; PMID: 24760155
BMP4	day5	Cluster6	Cluster2	MIF	CD74_CXCR4	0.170181	0	MIF_CD74_CXCR4	MIF - (CD74+CXCR4)	MIF	Secreted Signaling	PMID: 29637711; PMID: 24760155
BMP4	day5	Cluster7	Cluster2	MIF	CD74_CXCR4	0.170586	0	MIF_CD74_CXCR4	MIF - (CD74+CXCR4)	MIF	Secreted Signaling	PMID: 29637711; PMID: 24760155
BMP4	day5	Cluster9	Cluster2	MIF	CD74_CXCR4	0.169349	0	MIF_CD74_CXCR4	MIF - (CD74+CXCR4)	MIF	Secreted Signaling	PMID: 29637711; PMID: 24760155
BMP4	day5	Cluster11	Cluster2	MIF	CD74_CXCR4	0.162449	0	MIF_CD74_CXCR4	MIF - (CD74+CXCR4)	MIF	Secreted Signaling	PMID: 29637711; PMID: 24760155
BMP4	day5	Cluster0	Cluster3	MIF	CD74_CXCR4	0.189155	0	MIF_CD74_CXCR4	MIF - (CD74+CXCR4)	MIF	Secreted Signaling	PMID: 29637711; PMID: 24760155
BMP4	day5	Cluster2	Cluster3	MIF	CD74_CXCR4	0.179593	0	MIF_CD74_CXCR4	MIF - (CD74+CXCR4)	MIF	Secreted Signaling	PMID: 29637711; PMID: 24760155
BMP4	day5	Cluster3	Cluster3	MIF	CD74_CXCR4	0.175619	0	MIF_CD74_CXCR4	MIF - (CD74+CXCR4)	MIF	Secreted Signaling	PMID: 29637711; PMID: 24760155
BMP4	day5	Cluster4	Cluster3	MIF	CD74_CXCR4	0.175228	0	MIF_CD74_CXCR4	MIF - (CD74+CXCR4)	MIF	Secreted Signaling	PMID: 29637711; PMID: 24760155
BMP4	day5	Cluster6	Cluster3	MIF	CD74_CXCR4	0.176154	0	MIF_CD74_CXCR4	MIF - (CD74+CXCR4)	MIF	Secreted Signaling	PMID: 29637711; PMID: 24760155
BMP4	day5	Cluster7	Cluster3	MIF	CD74_CXCR4	0.176569	0	MIF_CD74_CXCR4	MIF - (CD74+CXCR4)	MIF	Secreted Signaling	PMID: 29637711; PMID: 24760155
BMP4	day5	Cluster9	Cluster3	MIF	CD74_CXCR4	0.175299	0	MIF_CD74_CXCR4	MIF - (CD74+CXCR4)	MIF	Secreted Signaling	PMID: 29637711; PMID: 24760155
BMP4	day5	Cluster11	Cluster3	MIF	CD74_CXCR4	0.168205	0	MIF_CD74_CXCR4	MIF - (CD74+CXCR4)	MIF	Secreted Signaling	PMID: 29637711; PMID: 24760155
BMP4	day5	Cluster0	Cluster6	MIF	CD74_CD44	0.165861	0	MIF_CD74_CD44	MIF - (CD74+CD44)	MIF	Secreted Signaling	PMID: 29637711; PMID: 26175090
BMP4	day5	Cluster2	Cluster6	MIF	CD74_CD44	0.157248	0	MIF_CD74_CD44	MIF - (CD74+CD44)	MIF	Secreted Signaling	PMID: 29637711; PMID: 26175090
BMP4	day5	Cluster3	Cluster6	MIF	CD74_CD44	0.153676	0	MIF_CD74_CD44	MIF - (CD74+CD44)	MIF	Secreted Signaling	PMID: 29637711; PMID: 26175090
BMP4	day5	Cluster4	Cluster6	MIF	CD74_CD44	0.153325	0	MIF_CD74_CD44	MIF - (CD74+CD44)	MIF	Secreted Signaling	PMID: 29637711; PMID: 26175090
BMP4	day5	Cluster6	Cluster6	MIF	CD74_CD44	0.154156	0	MIF_CD74_CD44	MIF - (CD74+CD44)	MIF	Secreted Signaling	PMID: 29637711; PMID: 26175090
BMP4	day5	Cluster7	Cluster6	MIF	CD74_CD44	0.15453	0	MIF_CD74_CD44	MIF - (CD74+CD44)	MIF	Secreted Signaling	PMID: 29637711; PMID: 26175090
BMP4	day5	Cluster9	Cluster6	MIF	CD74_CD44	0.153388	0	MIF_CD74_CD44	MIF - (CD74+CD44)	MIF	Secreted Signaling	PMID: 29637711; PMID: 26175090
BMP4	day5	Cluster11	Cluster6	MIF	CD74_CD44	0.147023	0	MIF_CD74_CD44	MIF - (CD74+CD44)	MIF	Secreted Signaling	PMID: 29637711; PMID: 26175090
BMP4	day5	Cluster0	Cluster7	MIF	CD74_CD44	0.116259	0	MIF_CD74_CD44	MIF - (CD74+CD44)	MIF	Secreted Signaling	PMID: 29637711; PMID: 26175090
BMP4	day5	Cluster2	Cluster7	MIF	CD74_CD44	0.109883	0	MIF_CD74_CD44	MIF - (CD74+CD44)	MIF	Secreted Signaling	PMID: 29637711; PMID: 26175090
BMP4	day5	Cluster3	Cluster7	MIF	CD74_CD44	0.10725	0	MIF_CD74_CD44	MIF - (CD74+CD44)	MIF	Secreted Signaling	PMID: 29637711; PMID: 26175090
BMP4	day5	Cluster4	Cluster7	MIF	CD74_CD44	0.106992	0	MIF_CD74_CD44	MIF - (CD74+CD44)	MIF	Secreted Signaling	PMID: 29637711; PMID: 26175090
BMP4	day5	Cluster6	Cluster7	MIF	CD74_CD44	0.107604	0	MIF_CD74_CD44	MIF - (CD74+CD44)	MIF	Secreted Signaling	PMID: 29637711; PMID: 26175090
BMP4	day5	Cluster7	Cluster7	MIF	CD74_CD44	0.107879	0	MIF_CD74_CD44	MIF - (CD74+CD44)	MIF	Secreted Signaling	PMID: 29637711; PMID: 26175090
BMP4	day5	Cluster9	Cluster7	MIF	CD74_CD44	0.107038	0	MIF_CD74_CD44	MIF - (CD74+CD44)	MIF	Secreted Signaling	PMID: 29637711; PMID: 26175090
BMP4	day5	Cluster11	Cluster7	MIF	CD74_CD44	0.102364	0	MIF_CD74_CD44	MIF - (CD74+CD44)	MIF	Secreted Signaling	PMID: 29637711; PMID: 26175090
BMP4	day5	Cluster2	Cluster0	TNFSF12	TNFRSF12A	0.0610942	0	TNFSF12_TNFRSF12A	TNFSF12 - TNFRSF12A	TWEAK	Secreted Signaling	KEGG: hsa04060
BMP4	day5	Cluster3	Cluster0	TNFSF12	TNFRSF12A	0.0650998	0	TNFSF12_TNFRSF12A	TNFSF12 - TNFRSF12A	TWEAK	Secreted Signaling	KEGG: hsa04060
BMP4	day5	Cluster2	Cluster2	TNFSF12	TNFRSF12A	0.0196054	0	TNFSF12_TNFRSF12A	TNFSF12 - TNFRSF12A	TWEAK	Secreted Signaling	KEGG: hsa04060
BMP4	day5	Cluster3	Cluster2	TNFSF12	TNFRSF12A	0.0209515	0	TNFSF12_TNFRSF12A	TNFSF12 - TNFRSF12A	TWEAK	Secreted Signaling	KEGG: hsa04060
BMP4	day5	Cluster3	Cluster3	TNFSF12	TNFRSF12A	0.0198857	0	TNFSF12_TNFRSF12A	TNFSF12 - TNFRSF12A	TWEAK	Secreted Signaling	KEGG: hsa04060
BMP4	day5	Cluster3	Cluster6	TNFSF12	TNFRSF12A	0.0200564	0.01	TNFSF12_TNFRSF12A	TNFSF12 - TNFRSF12A	TWEAK	Secreted Signaling	KEGG: hsa04060
BMP4	day5	Cluster2	Cluster9	TNFSF12	TNFRSF12A	0.0200968	0.01	TNFSF12_TNFRSF12A	TNFSF12 - TNFRSF12A	TWEAK	Secreted Signaling	KEGG: hsa04060
BMP4	day5	Cluster3	Cluster9	TNFSF12	TNFRSF12A	0.021476	0	TNFSF12_TNFRSF12A	TNFSF12 - TNFRSF12A	TWEAK	Secreted Signaling	KEGG: hsa04060
BMP4	day5	Cluster2	Cluster11	TNFSF12	TNFRSF12A	0.0538333	0.01	TNFSF12_TNFRSF12A	TNFSF12 - TNFRSF12A	TWEAK	Secreted Signaling	KEGG: hsa04060
BMP4	day5	Cluster3	Cluster11	TNFSF12	TNFRSF12A	0.057392	0	TNFSF12_TNFRSF12A	TNFSF12 - TNFRSF12A	TWEAK	Secreted Signaling	KEGG: hsa04060
BMP4	day5	Cluster0	Cluster6	SPP1	CD44	0.0507772	0	SPP1_CD44	SPP1 - CD44	SPP1	Secreted Signaling	PMID: 21907263
BMP4	day5	Cluster4	Cluster6	SPP1	CD44	0.0886386	0	SPP1_CD44	SPP1 - CD44	SPP1	Secreted Signaling	PMID: 21907263
BMP4	day5	Cluster6	Cluster6	SPP1	CD44	0.0406608	0	SPP1_CD44	SPP1 - CD44	SPP1	Secreted Signaling	PMID: 21907263
BMP4	day5	Cluster0	Cluster7	SPP1	CD44	0.021452	0	SPP1_CD44	SPP1 - CD44	SPP1	Secreted Signaling	PMID: 21907263
BMP4	day5	Cluster4	Cluster7	SPP1	CD44	0.0383304	0	SPP1_CD44	SPP1 - CD44	SPP1	Secreted Signaling	PMID: 21907263
BMP4	day5	Cluster6	Cluster7	SPP1	CD44	0.017073	0	SPP1_CD44	SPP1 - CD44	SPP1	Secreted Signaling	PMID: 21907263
BMP4	day5	Cluster4	Cluster0	SPP1	ITGAV_ITGB1	0.0845861	0	SPP1_ITGAV_ITGB1	SPP1 - (ITGAV+ITGB1)	SPP1	Secreted Signaling	PMID: 21907263
BMP4	day5	Cluster0	Cluster2	SPP1	ITGAV_ITGB1	0.0776145	0	SPP1_ITGAV_ITGB1	SPP1 - (ITGAV+ITGB1)	SPP1	Secreted Signaling	PMID: 21907263
BMP4	day5	Cluster4	Cluster2	SPP1	ITGAV_ITGB1	0.132689	0	SPP1_ITGAV_ITGB1	SPP1 - (ITGAV+ITGB1)	SPP1	Secreted Signaling	PMID: 21907263
BMP4	day5	Cluster6	Cluster2	SPP1	ITGAV_ITGB1	0.0625033	0.04	SPP1_ITGAV_ITGB1	SPP1 - (ITGAV+ITGB1)	SPP1	Secreted Signaling	PMID: 21907263
BMP4	day5	Cluster4	Cluster3	SPP1	ITGAV_ITGB1	0.0840096	0	SPP1_ITGAV_ITGB1	SPP1 - (ITGAV+ITGB1)	SPP1	Secreted Signaling	PMID: 21907263
BMP4	day5	Cluster4	Cluster4	SPP1	ITGAV_ITGB1	0.0883208	0	SPP1_ITGAV_ITGB1	SPP1 - (ITGAV+ITGB1)	SPP1	Secreted Signaling	PMID: 21907263
BMP4	day5	Cluster0	Cluster6	SPP1	ITGAV_ITGB1	0.080513	0	SPP1_ITGAV_ITGB1	SPP1 - (ITGAV+ITGB1)	SPP1	Secreted Signaling	PMID: 21907263
BMP4	day5	Cluster4	Cluster6	SPP1	ITGAV_ITGB1	0.137339	0	SPP1_ITGAV_ITGB1	SPP1 - (ITGAV+ITGB1)	SPP1	Secreted Signaling	PMID: 21907263
BMP4	day5	Cluster4	Cluster7	SPP1	ITGAV_ITGB1	0.0875895	0	SPP1_ITGAV_ITGB1	SPP1 - (ITGAV+ITGB1)	SPP1	Secreted Signaling	PMID: 21907263
BMP4	day5	Cluster0	Cluster9	SPP1	ITGAV_ITGB1	0.080014	0	SPP1_ITGAV_ITGB1	SPP1 - (ITGAV+ITGB1)	SPP1	Secreted Signaling	PMID: 21907263
BMP4	day5	Cluster4	Cluster9	SPP1	ITGAV_ITGB1	0.13654	0	SPP1_ITGAV_ITGB1	SPP1 - (ITGAV+ITGB1)	SPP1	Secreted Signaling	PMID: 21907263
BMP4	day5	Cluster4	Cluster11	SPP1	ITGAV_ITGB1	0.0876614	0	SPP1_ITGAV_ITGB1	SPP1 - (ITGAV+ITGB1)	SPP1	Secreted Signaling	PMID: 21907263
BMP4	day5	Cluster4	Cluster0	SPP1	ITGAV_ITGB5	0.0632473	0	SPP1_ITGAV_ITGB5	SPP1 - (ITGAV+ITGB5)	SPP1	Secreted Signaling	PMID: 21907263
BMP4	day5	Cluster0	Cluster2	SPP1	ITGAV_ITGB5	0.057757	0	SPP1_ITGAV_ITGB5	SPP1 - (ITGAV+ITGB5)	SPP1	Secreted Signaling	PMID: 21907263
BMP4	day5	Cluster4	Cluster2	SPP1	ITGAV_ITGB5	0.100273	0	SPP1_ITGAV_ITGB5	SPP1 - (ITGAV+ITGB5)	SPP1	Secreted Signaling	PMID: 21907263
BMP4	day5	Cluster6	Cluster2	SPP1	ITGAV_ITGB5	0.0463178	0.04	SPP1_ITGAV_ITGB5	SPP1 - (ITGAV+ITGB5)	SPP1	Secreted Signaling	PMID: 21907263
BMP4	day5	Cluster4	Cluster3	SPP1	ITGAV_ITGB5	0.063507	0	SPP1_ITGAV_ITGB5	SPP1 - (ITGAV+ITGB5)	SPP1	Secreted Signaling	PMID: 21907263
BMP4	day5	Cluster4	Cluster4	SPP1	ITGAV_ITGB5	0.0683868	0	SPP1_ITGAV_ITGB5	SPP1 - (ITGAV+ITGB5)	SPP1	Secreted Signaling	PMID: 21907263
BMP4	day5	Cluster0	Cluster6	SPP1	ITGAV_ITGB5	0.0557956	0.03	SPP1_ITGAV_ITGB5	SPP1 - (ITGAV+ITGB5)	SPP1	Secreted Signaling	PMID: 21907263
BMP4	day5	Cluster4	Cluster6	SPP1	ITGAV_ITGB5	0.0970165	0	SPP1_ITGAV_ITGB5	SPP1 - (ITGAV+ITGB5)	SPP1	Secreted Signaling	PMID: 21907263
BMP4	day5	Cluster4	Cluster9	SPP1	ITGAV_ITGB5	0.0636206	0	SPP1_ITGAV_ITGB5	SPP1 - (ITGAV+ITGB5)	SPP1	Secreted Signaling	PMID: 21907263
BMP4	day5	Cluster0	Cluster2	SPP1	ITGA5_ITGB1	0.0449998	0.03	SPP1_ITGA5_ITGB1	SPP1 - (ITGA5+ITGB1)	SPP1	Secreted Signaling	PMID: 21907263
BMP4	day5	Cluster4	Cluster2	SPP1	ITGA5_ITGB1	0.0789115	0	SPP1_ITGA5_ITGB1	SPP1 - (ITGA5+ITGB1)	SPP1	Secreted Signaling	PMID: 21907263
BMP4	day5	Cluster0	Cluster3	SPP1	ITGA5_ITGB1	0.0457941	0.01	SPP1_ITGA5_ITGB1	SPP1 - (ITGA5+ITGB1)	SPP1	Secreted Signaling	PMID: 21907263
BMP4	day5	Cluster4	Cluster3	SPP1	ITGA5_ITGB1	0.0802541	0	SPP1_ITGA5_ITGB1	SPP1 - (ITGA5+ITGB1)	SPP1	Secreted Signaling	PMID: 21907263
BMP4	day5	Cluster0	Cluster6	SPP1	ITGA5_ITGB1	0.0487473	0.01	SPP1_ITGA5_ITGB1	SPP1 - (ITGA5+ITGB1)	SPP1	Secreted Signaling	PMID: 21907263
BMP4	day5	Cluster4	Cluster6	SPP1	ITGA5_ITGB1	0.085231	0	SPP1_ITGA5_ITGB1	SPP1 - (ITGA5+ITGB1)	SPP1	Secreted Signaling	PMID: 21907263
BMP4	day5	Cluster0	Cluster7	SPP1	ITGA5_ITGB1	0.0419573	0.04	SPP1_ITGA5_ITGB1	SPP1 - (ITGA5+ITGB1)	SPP1	Secreted Signaling	PMID: 21907263
BMP4	day5	Cluster4	Cluster7	SPP1	ITGA5_ITGB1	0.0737533	0	SPP1_ITGA5_ITGB1	SPP1 - (ITGA5+ITGB1)	SPP1	Secreted Signaling	PMID: 21907263
BMP4	day5	Cluster2	Cluster2	NAMPT	ITGA5_ITGB1	0.180027	0	NAMPT_ITGA5_ITGB1	NAMPT - (ITGA5+ITGB1)	VISFATIN	Secreted Signaling	PMID: 28490838
BMP4	day5	Cluster6	Cluster2	NAMPT	ITGA5_ITGB1	0.17281	0	NAMPT_ITGA5_ITGB1	NAMPT - (ITGA5+ITGB1)	VISFATIN	Secreted Signaling	PMID: 28490838
BMP4	day5	Cluster2	Cluster3	NAMPT	ITGA5_ITGB1	0.182748	0	NAMPT_ITGA5_ITGB1	NAMPT - (ITGA5+ITGB1)	VISFATIN	Secreted Signaling	PMID: 28490838
BMP4	day5	Cluster3	Cluster3	NAMPT	ITGA5_ITGB1	0.14614	0.02	NAMPT_ITGA5_ITGB1	NAMPT - (ITGA5+ITGB1)	VISFATIN	Secreted Signaling	PMID: 28490838
BMP4	day5	Cluster6	Cluster3	NAMPT	ITGA5_ITGB1	0.175446	0.01	NAMPT_ITGA5_ITGB1	NAMPT - (ITGA5+ITGB1)	VISFATIN	Secreted Signaling	PMID: 28490838
BMP4	day5	Cluster2	Cluster6	NAMPT	ITGA5_ITGB1	0.192749	0	NAMPT_ITGA5_ITGB1	NAMPT - (ITGA5+ITGB1)	VISFATIN	Secreted Signaling	PMID: 28490838
BMP4	day5	Cluster3	Cluster6	NAMPT	ITGA5_ITGB1	0.154516	0	NAMPT_ITGA5_ITGB1	NAMPT - (ITGA5+ITGB1)	VISFATIN	Secreted Signaling	PMID: 28490838
BMP4	day5	Cluster4	Cluster6	NAMPT	ITGA5_ITGB1	0.151459	0	NAMPT_ITGA5_ITGB1	NAMPT - (ITGA5+ITGB1)	VISFATIN	Secreted Signaling	PMID: 28490838
BMP4	day5	Cluster6	Cluster6	NAMPT	ITGA5_ITGB1	0.185138	0	NAMPT_ITGA5_ITGB1	NAMPT - (ITGA5+ITGB1)	VISFATIN	Secreted Signaling	PMID: 28490838
BMP4	day5	Cluster7	Cluster6	NAMPT	ITGA5_ITGB1	0.152717	0.02	NAMPT_ITGA5_ITGB1	NAMPT - (ITGA5+ITGB1)	VISFATIN	Secreted Signaling	PMID: 28490838
BMP4	day5	Cluster2	Cluster7	NAMPT	ITGA5_ITGB1	0.169475	0	NAMPT_ITGA5_ITGB1	NAMPT - (ITGA5+ITGB1)	VISFATIN	Secreted Signaling	PMID: 28490838
BMP4	day5	Cluster6	Cluster7	NAMPT	ITGA5_ITGB1	0.162598	0.02	NAMPT_ITGA5_ITGB1	NAMPT - (ITGA5+ITGB1)	VISFATIN	Secreted Signaling	PMID: 28490838
BMP4	day5	Cluster4	Cluster2	ANGPTL2	ITGA5_ITGB1	0.0537296	0	ANGPTL2_ITGA5_ITGB1	ANGPTL2 - (ITGA5+ITGB1)	ANGPTL	Secreted Signaling	PMID: 24478758
BMP4	day5	Cluster6	Cluster2	ANGPTL2	ITGA5_ITGB1	0.0443219	0.02	ANGPTL2_ITGA5_ITGB1	ANGPTL2 - (ITGA5+ITGB1)	ANGPTL	Secreted Signaling	PMID: 24478758
BMP4	day5	Cluster4	Cluster3	ANGPTL2	ITGA5_ITGB1	0.0546691	0	ANGPTL2_ITGA5_ITGB1	ANGPTL2 - (ITGA5+ITGB1)	ANGPTL	Secreted Signaling	PMID: 24478758
BMP4	day5	Cluster6	Cluster3	ANGPTL2	ITGA5_ITGB1	0.0451048	0.02	ANGPTL2_ITGA5_ITGB1	ANGPTL2 - (ITGA5+ITGB1)	ANGPTL	Secreted Signaling	PMID: 24478758
BMP4	day5	Cluster4	Cluster6	ANGPTL2	ITGA5_ITGB1	0.0581598	0	ANGPTL2_ITGA5_ITGB1	ANGPTL2 - (ITGA5+ITGB1)	ANGPTL	Secreted Signaling	PMID: 24478758
BMP4	day5	Cluster6	Cluster6	ANGPTL2	ITGA5_ITGB1	0.0480157	0	ANGPTL2_ITGA5_ITGB1	ANGPTL2 - (ITGA5+ITGB1)	ANGPTL	Secreted Signaling	PMID: 24478758
BMP4	day5	Cluster4	Cluster7	ANGPTL2	ITGA5_ITGB1	0.0501278	0	ANGPTL2_ITGA5_ITGB1	ANGPTL2 - (ITGA5+ITGB1)	ANGPTL	Secreted Signaling	PMID: 24478758
BMP4	day5	Cluster6	Cluster7	ANGPTL2	ITGA5_ITGB1	0.0413232	0.04	ANGPTL2_ITGA5_ITGB1	ANGPTL2 - (ITGA5+ITGB1)	ANGPTL	Secreted Signaling	PMID: 24478758
BMP4	day5	Cluster2	Cluster2	ANGPTL4	ITGA5_ITGB1	0.0413903	0	ANGPTL4_ITGA5_ITGB1	ANGPTL4 - (ITGA5+ITGB1)	ANGPTL	Secreted Signaling	PMID: 30049845
BMP4	day5	Cluster3	Cluster2	ANGPTL4	ITGA5_ITGB1	0.0417493	0	ANGPTL4_ITGA5_ITGB1	ANGPTL4 - (ITGA5+ITGB1)	ANGPTL	Secreted Signaling	PMID: 30049845
BMP4	day5	Cluster6	Cluster2	ANGPTL4	ITGA5_ITGB1	0.0441309	0.03	ANGPTL4_ITGA5_ITGB1	ANGPTL4 - (ITGA5+ITGB1)	ANGPTL	Secreted Signaling	PMID: 30049845
BMP4	day5	Cluster2	Cluster3	ANGPTL4	ITGA5_ITGB1	0.0421237	0	ANGPTL4_ITGA5_ITGB1	ANGPTL4 - (ITGA5+ITGB1)	ANGPTL	Secreted Signaling	PMID: 30049845
BMP4	day5	Cluster3	Cluster3	ANGPTL4	ITGA5_ITGB1	0.0424888	0	ANGPTL4_ITGA5_ITGB1	ANGPTL4 - (ITGA5+ITGB1)	ANGPTL	Secreted Signaling	PMID: 30049845
BMP4	day5	Cluster6	Cluster3	ANGPTL4	ITGA5_ITGB1	0.0449106	0.01	ANGPTL4_ITGA5_ITGB1	ANGPTL4 - (ITGA5+ITGB1)	ANGPTL	Secreted Signaling	PMID: 30049845
BMP4	day5	Cluster2	Cluster6	ANGPTL4	ITGA5_ITGB1	0.0448513	0	ANGPTL4_ITGA5_ITGB1	ANGPTL4 - (ITGA5+ITGB1)	ANGPTL	Secreted Signaling	PMID: 30049845
BMP4	day5	Cluster3	Cluster6	ANGPTL4	ITGA5_ITGB1	0.0452389	0	ANGPTL4_ITGA5_ITGB1	ANGPTL4 - (ITGA5+ITGB1)	ANGPTL	Secreted Signaling	PMID: 30049845
BMP4	day5	Cluster6	Cluster6	ANGPTL4	ITGA5_ITGB1	0.0478097	0	ANGPTL4_ITGA5_ITGB1	ANGPTL4 - (ITGA5+ITGB1)	ANGPTL	Secreted Signaling	PMID: 30049845
BMP4	day5	Cluster2	Cluster7	ANGPTL4	ITGA5_ITGB1	0.038582	0	ANGPTL4_ITGA5_ITGB1	ANGPTL4 - (ITGA5+ITGB1)	ANGPTL	Secreted Signaling	PMID: 30049845
BMP4	day5	Cluster3	Cluster7	ANGPTL4	ITGA5_ITGB1	0.0389176	0	ANGPTL4_ITGA5_ITGB1	ANGPTL4 - (ITGA5+ITGB1)	ANGPTL	Secreted Signaling	PMID: 30049845
BMP4	day5	Cluster6	Cluster7	ANGPTL4	ITGA5_ITGB1	0.0411446	0.01	ANGPTL4_ITGA5_ITGB1	ANGPTL4 - (ITGA5+ITGB1)	ANGPTL	Secreted Signaling	PMID: 30049845
BMP4	day5	Cluster2	Cluster6	ANGPTL4	CDH11	0.0679913	0	ANGPTL4_CDH11	ANGPTL4 - CDH11	ANGPTL	Secreted Signaling	PMID: 30049845
BMP4	day5	Cluster3	Cluster6	ANGPTL4	CDH11	0.0685646	0	ANGPTL4_CDH11	ANGPTL4 - CDH11	ANGPTL	Secreted Signaling	PMID: 30049845
BMP4	day5	Cluster6	Cluster6	ANGPTL4	CDH11	0.0723604	0	ANGPTL4_CDH11	ANGPTL4 - CDH11	ANGPTL	Secreted Signaling	PMID: 30049845
BMP4	day5	Cluster2	Cluster7	ANGPTL4	CDH11	0.0210233	0	ANGPTL4_CDH11	ANGPTL4 - CDH11	ANGPTL	Secreted Signaling	PMID: 30049845
BMP4	day5	Cluster3	Cluster7	ANGPTL4	CDH11	0.0212096	0	ANGPTL4_CDH11	ANGPTL4 - CDH11	ANGPTL	Secreted Signaling	PMID: 30049845
BMP4	day5	Cluster6	Cluster7	ANGPTL4	CDH11	0.0224469	0	ANGPTL4_CDH11	ANGPTL4 - CDH11	ANGPTL	Secreted Signaling	PMID: 30049845
BMP4	day5	Cluster2	Cluster0	ANGPTL4	SDC2	0.0574938	0	ANGPTL4_SDC2	ANGPTL4 - SDC2	ANGPTL	Secreted Signaling	PMID: 29017031
BMP4	day5	Cluster3	Cluster0	ANGPTL4	SDC2	0.057984	0	ANGPTL4_SDC2	ANGPTL4 - SDC2	ANGPTL	Secreted Signaling	PMID: 29017031
BMP4	day5	Cluster6	Cluster0	ANGPTL4	SDC2	0.0612326	0.03	ANGPTL4_SDC2	ANGPTL4 - SDC2	ANGPTL	Secreted Signaling	PMID: 29017031
BMP4	day5	Cluster2	Cluster2	ANGPTL4	SDC2	0.0555652	0	ANGPTL4_SDC2	ANGPTL4 - SDC2	ANGPTL	Secreted Signaling	PMID: 29017031
BMP4	day5	Cluster3	Cluster2	ANGPTL4	SDC2	0.05604	0	ANGPTL4_SDC2	ANGPTL4 - SDC2	ANGPTL	Secreted Signaling	PMID: 29017031
BMP4	day5	Cluster2	Cluster3	ANGPTL4	SDC2	0.0548543	0	ANGPTL4_SDC2	ANGPTL4 - SDC2	ANGPTL	Secreted Signaling	PMID: 29017031
BMP4	day5	Cluster3	Cluster3	ANGPTL4	SDC2	0.0553234	0	ANGPTL4_SDC2	ANGPTL4 - SDC2	ANGPTL	Secreted Signaling	PMID: 29017031
BMP4	day5	Cluster2	Cluster4	ANGPTL4	SDC2	0.0864706	0	ANGPTL4_SDC2	ANGPTL4 - SDC2	ANGPTL	Secreted Signaling	PMID: 29017031
BMP4	day5	Cluster3	Cluster4	ANGPTL4	SDC2	0.0871851	0	ANGPTL4_SDC2	ANGPTL4 - SDC2	ANGPTL	Secreted Signaling	PMID: 29017031
BMP4	day5	Cluster6	Cluster4	ANGPTL4	SDC2	0.09191	0	ANGPTL4_SDC2	ANGPTL4 - SDC2	ANGPTL	Secreted Signaling	PMID: 29017031
BMP4	day5	Cluster2	Cluster6	ANGPTL4	SDC2	0.055331	0	ANGPTL4_SDC2	ANGPTL4 - SDC2	ANGPTL	Secreted Signaling	PMID: 29017031
BMP4	day5	Cluster3	Cluster6	ANGPTL4	SDC2	0.0558039	0	ANGPTL4_SDC2	ANGPTL4 - SDC2	ANGPTL	Secreted Signaling	PMID: 29017031
BMP4	day5	Cluster2	Cluster7	ANGPTL4	SDC2	0.0549115	0	ANGPTL4_SDC2	ANGPTL4 - SDC2	ANGPTL	Secreted Signaling	PMID: 29017031
BMP4	day5	Cluster3	Cluster7	ANGPTL4	SDC2	0.0553811	0	ANGPTL4_SDC2	ANGPTL4 - SDC2	ANGPTL	Secreted Signaling	PMID: 29017031
BMP4	day5	Cluster2	Cluster9	ANGPTL4	SDC2	0.0606549	0	ANGPTL4_SDC2	ANGPTL4 - SDC2	ANGPTL	Secreted Signaling	PMID: 29017031
BMP4	day5	Cluster3	Cluster9	ANGPTL4	SDC2	0.0611704	0	ANGPTL4_SDC2	ANGPTL4 - SDC2	ANGPTL	Secreted Signaling	PMID: 29017031
BMP4	day5	Cluster6	Cluster9	ANGPTL4	SDC2	0.0645852	0.04	ANGPTL4_SDC2	ANGPTL4 - SDC2	ANGPTL	Secreted Signaling	PMID: 29017031
BMP4	day5	Cluster2	Cluster11	ANGPTL4	SDC2	0.0199445	0	ANGPTL4_SDC2	ANGPTL4 - SDC2	ANGPTL	Secreted Signaling	PMID: 29017031
BMP4	day5	Cluster3	Cluster11	ANGPTL4	SDC2	0.0201214	0	ANGPTL4_SDC2	ANGPTL4 - SDC2	ANGPTL	Secreted Signaling	PMID: 29017031
BMP4	day5	Cluster2	Cluster0	ANGPTL4	SDC4	0.0546465	0	ANGPTL4_SDC4	ANGPTL4 - SDC4	ANGPTL	Secreted Signaling	PMID: 29017031
BMP4	day5	Cluster3	Cluster0	ANGPTL4	SDC4	0.0551139	0	ANGPTL4_SDC4	ANGPTL4 - SDC4	ANGPTL	Secreted Signaling	PMID: 29017031
BMP4	day5	Cluster6	Cluster0	ANGPTL4	SDC4	0.0582116	0	ANGPTL4_SDC4	ANGPTL4 - SDC4	ANGPTL	Secreted Signaling	PMID: 29017031
BMP4	day5	Cluster2	Cluster2	ANGPTL4	SDC4	0.0190724	0	ANGPTL4_SDC4	ANGPTL4 - SDC4	ANGPTL	Secreted Signaling	PMID: 29017031
BMP4	day5	Cluster3	Cluster2	ANGPTL4	SDC4	0.0192417	0	ANGPTL4_SDC4	ANGPTL4 - SDC4	ANGPTL	Secreted Signaling	PMID: 29017031
BMP4	day5	Cluster2	Cluster3	ANGPTL4	SDC4	0.0198266	0	ANGPTL4_SDC4	ANGPTL4 - SDC4	ANGPTL	Secreted Signaling	PMID: 29017031
BMP4	day5	Cluster3	Cluster3	ANGPTL4	SDC4	0.0200025	0	ANGPTL4_SDC4	ANGPTL4 - SDC4	ANGPTL	Secreted Signaling	PMID: 29017031
BMP4	day5	Cluster2	Cluster4	ANGPTL4	SDC4	0.0218782	0	ANGPTL4_SDC4	ANGPTL4 - SDC4	ANGPTL	Secreted Signaling	PMID: 29017031
BMP4	day5	Cluster3	Cluster4	ANGPTL4	SDC4	0.0220719	0	ANGPTL4_SDC4	ANGPTL4 - SDC4	ANGPTL	Secreted Signaling	PMID: 29017031
BMP4	day5	Cluster6	Cluster4	ANGPTL4	SDC4	0.0233583	0	ANGPTL4_SDC4	ANGPTL4 - SDC4	ANGPTL	Secreted Signaling	PMID: 29017031
BMP4	day5	Cluster2	Cluster6	ANGPTL4	SDC4	0.0515408	0	ANGPTL4_SDC4	ANGPTL4 - SDC4	ANGPTL	Secreted Signaling	PMID: 29017031
BMP4	day5	Cluster3	Cluster6	ANGPTL4	SDC4	0.0519832	0	ANGPTL4_SDC4	ANGPTL4 - SDC4	ANGPTL	Secreted Signaling	PMID: 29017031
BMP4	day5	Cluster6	Cluster6	ANGPTL4	SDC4	0.0549151	0	ANGPTL4_SDC4	ANGPTL4 - SDC4	ANGPTL	Secreted Signaling	PMID: 29017031
BMP4	day5	Cluster2	Cluster7	ANGPTL4	SDC4	0.0386842	0	ANGPTL4_SDC4	ANGPTL4 - SDC4	ANGPTL	Secreted Signaling	PMID: 29017031
BMP4	day5	Cluster3	Cluster7	ANGPTL4	SDC4	0.0390207	0	ANGPTL4_SDC4	ANGPTL4 - SDC4	ANGPTL	Secreted Signaling	PMID: 29017031
BMP4	day5	Cluster6	Cluster7	ANGPTL4	SDC4	0.0412533	0	ANGPTL4_SDC4	ANGPTL4 - SDC4	ANGPTL	Secreted Signaling	PMID: 29017031
BMP4	day5	Cluster2	Cluster9	ANGPTL4	SDC4	0.0205606	0	ANGPTL4_SDC4	ANGPTL4 - SDC4	ANGPTL	Secreted Signaling	PMID: 29017031
BMP4	day5	Cluster3	Cluster9	ANGPTL4	SDC4	0.0207428	0	ANGPTL4_SDC4	ANGPTL4 - SDC4	ANGPTL	Secreted Signaling	PMID: 29017031
BMP4	day5	Cluster6	Cluster9	ANGPTL4	SDC4	0.0219536	0.01	ANGPTL4_SDC4	ANGPTL4 - SDC4	ANGPTL	Secreted Signaling	PMID: 29017031
BMP4	day5	Cluster2	Cluster11	ANGPTL4	SDC4	0.0133392	0	ANGPTL4_SDC4	ANGPTL4 - SDC4	ANGPTL	Secreted Signaling	PMID: 29017031
BMP4	day5	Cluster3	Cluster11	ANGPTL4	SDC4	0.0134584	0	ANGPTL4_SDC4	ANGPTL4 - SDC4	ANGPTL	Secreted Signaling	PMID: 29017031
BMP4	day5	Cluster4	Cluster2	ANGPT2	ITGA5_ITGB1	0.0542274	0	ANGPT2_ITGA5_ITGB1	ANGPT2 - (ITGA5+ITGB1)	ANGPT	Secreted Signaling	PMID: 20651738; PMID: 25635707
BMP4	day5	Cluster7	Cluster2	ANGPT2	ITGA5_ITGB1	0.0503724	0.03	ANGPT2_ITGA5_ITGB1	ANGPT2 - (ITGA5+ITGB1)	ANGPT	Secreted Signaling	PMID: 20651738; PMID: 25635707
BMP4	day5	Cluster4	Cluster3	ANGPT2	ITGA5_ITGB1	0.0551751	0	ANGPT2_ITGA5_ITGB1	ANGPT2 - (ITGA5+ITGB1)	ANGPT	Secreted Signaling	PMID: 20651738; PMID: 25635707
BMP4	day5	Cluster7	Cluster3	ANGPT2	ITGA5_ITGB1	0.0512564	0.01	ANGPT2_ITGA5_ITGB1	ANGPT2 - (ITGA5+ITGB1)	ANGPT	Secreted Signaling	PMID: 20651738; PMID: 25635707
BMP4	day5	Cluster4	Cluster6	ANGPT2	ITGA5_ITGB1	0.0586961	0	ANGPT2_ITGA5_ITGB1	ANGPT2 - (ITGA5+ITGB1)	ANGPT	Secreted Signaling	PMID: 20651738; PMID: 25635707
BMP4	day5	Cluster7	Cluster6	ANGPT2	ITGA5_ITGB1	0.0545417	0	ANGPT2_ITGA5_ITGB1	ANGPT2 - (ITGA5+ITGB1)	ANGPT	Secreted Signaling	PMID: 20651738; PMID: 25635707
BMP4	day5	Cluster4	Cluster7	ANGPT2	ITGA5_ITGB1	0.050594	0.04	ANGPT2_ITGA5_ITGB1	ANGPT2 - (ITGA5+ITGB1)	ANGPT	Secreted Signaling	PMID: 20651738; PMID: 25635707
BMP4	day5	Cluster0	Cluster4	MDK	SDC2	0.44209	0	MDK_SDC2	MDK - SDC2	MK	Secreted Signaling	PMID: 28356350
BMP4	day5	Cluster2	Cluster4	MDK	SDC2	0.44603	0	MDK_SDC2	MDK - SDC2	MK	Secreted Signaling	PMID: 28356350
BMP4	day5	Cluster3	Cluster4	MDK	SDC2	0.446532	0	MDK_SDC2	MDK - SDC2	MK	Secreted Signaling	PMID: 28356350
BMP4	day5	Cluster4	Cluster4	MDK	SDC2	0.435619	0	MDK_SDC2	MDK - SDC2	MK	Secreted Signaling	PMID: 28356350
BMP4	day5	Cluster6	Cluster4	MDK	SDC2	0.449498	0	MDK_SDC2	MDK - SDC2	MK	Secreted Signaling	PMID: 28356350
BMP4	day5	Cluster7	Cluster4	MDK	SDC2	0.450769	0	MDK_SDC2	MDK - SDC2	MK	Secreted Signaling	PMID: 28356350
BMP4	day5	Cluster9	Cluster4	MDK	SDC2	0.447727	0	MDK_SDC2	MDK - SDC2	MK	Secreted Signaling	PMID: 28356350
BMP4	day5	Cluster11	Cluster4	MDK	SDC2	0.403422	0	MDK_SDC2	MDK - SDC2	MK	Secreted Signaling	PMID: 28356350
BMP4	day5	Cluster0	Cluster0	MDK	SDC4	0.326107	0.04	MDK_SDC4	MDK - SDC4	MK	Secreted Signaling	PMID: 28356350
BMP4	day5	Cluster2	Cluster0	MDK	SDC4	0.329624	0.02	MDK_SDC4	MDK - SDC4	MK	Secreted Signaling	PMID: 28356350
BMP4	day5	Cluster3	Cluster0	MDK	SDC4	0.330073	0.02	MDK_SDC4	MDK - SDC4	MK	Secreted Signaling	PMID: 28356350
BMP4	day5	Cluster6	Cluster0	MDK	SDC4	0.332731	0.01	MDK_SDC4	MDK - SDC4	MK	Secreted Signaling	PMID: 28356350
BMP4	day5	Cluster7	Cluster0	MDK	SDC4	0.333872	0.01	MDK_SDC4	MDK - SDC4	MK	Secreted Signaling	PMID: 28356350
BMP4	day5	Cluster9	Cluster0	MDK	SDC4	0.331143	0.02	MDK_SDC4	MDK - SDC4	MK	Secreted Signaling	PMID: 28356350
BMP4	day5	Cluster0	Cluster4	MDK	SDC4	0.157716	0	MDK_SDC4	MDK - SDC4	MK	Secreted Signaling	PMID: 28356350
BMP4	day5	Cluster2	Cluster4	MDK	SDC4	0.159848	0	MDK_SDC4	MDK - SDC4	MK	Secreted Signaling	PMID: 28356350
BMP4	day5	Cluster3	Cluster4	MDK	SDC4	0.160121	0	MDK_SDC4	MDK - SDC4	MK	Secreted Signaling	PMID: 28356350
BMP4	day5	Cluster4	Cluster4	MDK	SDC4	0.154257	0.01	MDK_SDC4	MDK - SDC4	MK	Secreted Signaling	PMID: 28356350
BMP4	day5	Cluster6	Cluster4	MDK	SDC4	0.161741	0	MDK_SDC4	MDK - SDC4	MK	Secreted Signaling	PMID: 28356350
BMP4	day5	Cluster7	Cluster4	MDK	SDC4	0.162438	0	MDK_SDC4	MDK - SDC4	MK	Secreted Signaling	PMID: 28356350
BMP4	day5	Cluster9	Cluster4	MDK	SDC4	0.160772	0	MDK_SDC4	MDK - SDC4	MK	Secreted Signaling	PMID: 28356350
BMP4	day5	Cluster3	Cluster6	MDK	SDC4	0.316555	0.04	MDK_SDC4	MDK - SDC4	MK	Secreted Signaling	PMID: 28356350
BMP4	day5	Cluster6	Cluster6	MDK	SDC4	0.319157	0.04	MDK_SDC4	MDK - SDC4	MK	Secreted Signaling	PMID: 28356350
BMP4	day5	Cluster7	Cluster6	MDK	SDC4	0.320273	0.04	MDK_SDC4	MDK - SDC4	MK	Secreted Signaling	PMID: 28356350
BMP4	day5	Cluster9	Cluster6	MDK	SDC4	0.317602	0.04	MDK_SDC4	MDK - SDC4	MK	Secreted Signaling	PMID: 28356350
BMP4	day5	Cluster0	Cluster7	MDK	SDC4	0.251986	0.01	MDK_SDC4	MDK - SDC4	MK	Secreted Signaling	PMID: 28356350
BMP4	day5	Cluster2	Cluster7	MDK	SDC4	0.255006	0.01	MDK_SDC4	MDK - SDC4	MK	Secreted Signaling	PMID: 28356350
BMP4	day5	Cluster3	Cluster7	MDK	SDC4	0.255393	0.01	MDK_SDC4	MDK - SDC4	MK	Secreted Signaling	PMID: 28356350
BMP4	day5	Cluster4	Cluster7	MDK	SDC4	0.247066	0.02	MDK_SDC4	MDK - SDC4	MK	Secreted Signaling	PMID: 28356350
BMP4	day5	Cluster6	Cluster7	MDK	SDC4	0.257681	0.01	MDK_SDC4	MDK - SDC4	MK	Secreted Signaling	PMID: 28356350
BMP4	day5	Cluster7	Cluster7	MDK	SDC4	0.258664	0.01	MDK_SDC4	MDK - SDC4	MK	Secreted Signaling	PMID: 28356350
BMP4	day5	Cluster9	Cluster7	MDK	SDC4	0.256313	0.01	MDK_SDC4	MDK - SDC4	MK	Secreted Signaling	PMID: 28356350
BMP4	day5	Cluster11	Cluster7	MDK	SDC4	0.223291	0.02	MDK_SDC4	MDK - SDC4	MK	Secreted Signaling	PMID: 28356350
BMP4	day5	Cluster0	Cluster0	MDK	PTPRZ1	0.32507	0	MDK_PTPRZ1	MDK - PTPRZ1	MK	Secreted Signaling	PMID: 28356350
BMP4	day5	Cluster2	Cluster0	MDK	PTPRZ1	0.328581	0	MDK_PTPRZ1	MDK - PTPRZ1	MK	Secreted Signaling	PMID: 28356350
BMP4	day5	Cluster3	Cluster0	MDK	PTPRZ1	0.32903	0	MDK_PTPRZ1	MDK - PTPRZ1	MK	Secreted Signaling	PMID: 28356350
BMP4	day5	Cluster4	Cluster0	MDK	PTPRZ1	0.319332	0	MDK_PTPRZ1	MDK - PTPRZ1	MK	Secreted Signaling	PMID: 28356350
BMP4	day5	Cluster6	Cluster0	MDK	PTPRZ1	0.331683	0	MDK_PTPRZ1	MDK - PTPRZ1	MK	Secreted Signaling	PMID: 28356350
BMP4	day5	Cluster7	Cluster0	MDK	PTPRZ1	0.332822	0	MDK_PTPRZ1	MDK - PTPRZ1	MK	Secreted Signaling	PMID: 28356350
BMP4	day5	Cluster9	Cluster0	MDK	PTPRZ1	0.330098	0	MDK_PTPRZ1	MDK - PTPRZ1	MK	Secreted Signaling	PMID: 28356350
BMP4	day5	Cluster11	Cluster0	MDK	PTPRZ1	0.291294	0	MDK_PTPRZ1	MDK - PTPRZ1	MK	Secreted Signaling	PMID: 28356350
BMP4	day5	Cluster0	Cluster9	MDK	PTPRZ1	0.129764	0	MDK_PTPRZ1	MDK - PTPRZ1	MK	Secreted Signaling	PMID: 28356350
BMP4	day5	Cluster2	Cluster9	MDK	PTPRZ1	0.131577	0	MDK_PTPRZ1	MDK - PTPRZ1	MK	Secreted Signaling	PMID: 28356350
BMP4	day5	Cluster3	Cluster9	MDK	PTPRZ1	0.13181	0	MDK_PTPRZ1	MDK - PTPRZ1	MK	Secreted Signaling	PMID: 28356350
BMP4	day5	Cluster4	Cluster9	MDK	PTPRZ1	0.126826	0	MDK_PTPRZ1	MDK - PTPRZ1	MK	Secreted Signaling	PMID: 28356350
BMP4	day5	Cluster6	Cluster9	MDK	PTPRZ1	0.133189	0	MDK_PTPRZ1	MDK - PTPRZ1	MK	Secreted Signaling	PMID: 28356350
BMP4	day5	Cluster7	Cluster9	MDK	PTPRZ1	0.133782	0	MDK_PTPRZ1	MDK - PTPRZ1	MK	Secreted Signaling	PMID: 28356350
BMP4	day5	Cluster9	Cluster9	MDK	PTPRZ1	0.132364	0	MDK_PTPRZ1	MDK - PTPRZ1	MK	Secreted Signaling	PMID: 28356350
BMP4	day5	Cluster6	Cluster0	MDK	ITGA6_ITGB1	0.391887	0.04	MDK_ITGA6_ITGB1	MDK - (ITGA6+ITGB1)	MK	Secreted Signaling	PMID: 28356350
BMP4	day5	Cluster7	Cluster0	MDK	ITGA6_ITGB1	0.393111	0.01	MDK_ITGA6_ITGB1	MDK - (ITGA6+ITGB1)	MK	Secreted Signaling	PMID: 28356350
BMP4	day5	Cluster9	Cluster0	MDK	ITGA6_ITGB1	0.390182	0.04	MDK_ITGA6_ITGB1	MDK - (ITGA6+ITGB1)	MK	Secreted Signaling	PMID: 28356350
BMP4	day5	Cluster0	Cluster4	MDK	ITGA6_ITGB1	0.40248	0	MDK_ITGA6_ITGB1	MDK - (ITGA6+ITGB1)	MK	Secreted Signaling	PMID: 28356350
BMP4	day5	Cluster2	Cluster4	MDK	ITGA6_ITGB1	0.406324	0	MDK_ITGA6_ITGB1	MDK - (ITGA6+ITGB1)	MK	Secreted Signaling	PMID: 28356350
BMP4	day5	Cluster3	Cluster4	MDK	ITGA6_ITGB1	0.406815	0	MDK_ITGA6_ITGB1	MDK - (ITGA6+ITGB1)	MK	Secreted Signaling	PMID: 28356350
BMP4	day5	Cluster4	Cluster4	MDK	ITGA6_ITGB1	0.396178	0	MDK_ITGA6_ITGB1	MDK - (ITGA6+ITGB1)	MK	Secreted Signaling	PMID: 28356350
BMP4	day5	Cluster6	Cluster4	MDK	ITGA6_ITGB1	0.409713	0	MDK_ITGA6_ITGB1	MDK - (ITGA6+ITGB1)	MK	Secreted Signaling	PMID: 28356350
BMP4	day5	Cluster7	Cluster4	MDK	ITGA6_ITGB1	0.410955	0	MDK_ITGA6_ITGB1	MDK - (ITGA6+ITGB1)	MK	Secreted Signaling	PMID: 28356350
BMP4	day5	Cluster9	Cluster4	MDK	ITGA6_ITGB1	0.407982	0	MDK_ITGA6_ITGB1	MDK - (ITGA6+ITGB1)	MK	Secreted Signaling	PMID: 28356350
BMP4	day5	Cluster2	Cluster9	MDK	ITGA6_ITGB1	0.395154	0.01	MDK_ITGA6_ITGB1	MDK - (ITGA6+ITGB1)	MK	Secreted Signaling	PMID: 28356350
BMP4	day5	Cluster3	Cluster9	MDK	ITGA6_ITGB1	0.39564	0	MDK_ITGA6_ITGB1	MDK - (ITGA6+ITGB1)	MK	Secreted Signaling	PMID: 28356350
BMP4	day5	Cluster6	Cluster9	MDK	ITGA6_ITGB1	0.398512	0	MDK_ITGA6_ITGB1	MDK - (ITGA6+ITGB1)	MK	Secreted Signaling	PMID: 28356350
BMP4	day5	Cluster7	Cluster9	MDK	ITGA6_ITGB1	0.399743	0	MDK_ITGA6_ITGB1	MDK - (ITGA6+ITGB1)	MK	Secreted Signaling	PMID: 28356350
BMP4	day5	Cluster9	Cluster9	MDK	ITGA6_ITGB1	0.396796	0	MDK_ITGA6_ITGB1	MDK - (ITGA6+ITGB1)	MK	Secreted Signaling	PMID: 28356350
BMP4	day5	Cluster0	Cluster0	MDK	NCL	0.512366	0	MDK_NCL	MDK - NCL	MK	Secreted Signaling	PMID: 28356350
BMP4	day5	Cluster2	Cluster0	MDK	NCL	0.516353	0	MDK_NCL	MDK - NCL	MK	Secreted Signaling	PMID: 28356350
BMP4	day5	Cluster3	Cluster0	MDK	NCL	0.51686	0	MDK_NCL	MDK - NCL	MK	Secreted Signaling	PMID: 28356350
BMP4	day5	Cluster6	Cluster0	MDK	NCL	0.519855	0	MDK_NCL	MDK - NCL	MK	Secreted Signaling	PMID: 28356350
BMP4	day5	Cluster7	Cluster0	MDK	NCL	0.521136	0	MDK_NCL	MDK - NCL	MK	Secreted Signaling	PMID: 28356350
BMP4	day5	Cluster9	Cluster0	MDK	NCL	0.518067	0	MDK_NCL	MDK - NCL	MK	Secreted Signaling	PMID: 28356350
BMP4	day5	Cluster0	Cluster2	MDK	NCL	0.5131	0	MDK_NCL	MDK - NCL	MK	Secreted Signaling	PMID: 28356350
BMP4	day5	Cluster2	Cluster2	MDK	NCL	0.517086	0	MDK_NCL	MDK - NCL	MK	Secreted Signaling	PMID: 28356350
BMP4	day5	Cluster3	Cluster2	MDK	NCL	0.517593	0	MDK_NCL	MDK - NCL	MK	Secreted Signaling	PMID: 28356350
BMP4	day5	Cluster6	Cluster2	MDK	NCL	0.520588	0	MDK_NCL	MDK - NCL	MK	Secreted Signaling	PMID: 28356350
BMP4	day5	Cluster7	Cluster2	MDK	NCL	0.521869	0	MDK_NCL	MDK - NCL	MK	Secreted Signaling	PMID: 28356350
BMP4	day5	Cluster9	Cluster2	MDK	NCL	0.5188	0	MDK_NCL	MDK - NCL	MK	Secreted Signaling	PMID: 28356350
BMP4	day5	Cluster7	Cluster4	MDK	NCL	0.51047	0	MDK_NCL	MDK - NCL	MK	Secreted Signaling	PMID: 28356350
BMP4	day5	Cluster0	Cluster6	MDK	NCL	0.512021	0.04	MDK_NCL	MDK - NCL	MK	Secreted Signaling	PMID: 28356350
BMP4	day5	Cluster2	Cluster6	MDK	NCL	0.516008	0	MDK_NCL	MDK - NCL	MK	Secreted Signaling	PMID: 28356350
BMP4	day5	Cluster3	Cluster6	MDK	NCL	0.516515	0	MDK_NCL	MDK - NCL	MK	Secreted Signaling	PMID: 28356350
BMP4	day5	Cluster6	Cluster6	MDK	NCL	0.51951	0	MDK_NCL	MDK - NCL	MK	Secreted Signaling	PMID: 28356350
BMP4	day5	Cluster7	Cluster6	MDK	NCL	0.520791	0	MDK_NCL	MDK - NCL	MK	Secreted Signaling	PMID: 28356350
BMP4	day5	Cluster9	Cluster6	MDK	NCL	0.517722	0	MDK_NCL	MDK - NCL	MK	Secreted Signaling	PMID: 28356350
BMP4	day5	Cluster0	Cluster9	MDK	NCL	0.517477	0	MDK_NCL	MDK - NCL	MK	Secreted Signaling	PMID: 28356350
BMP4	day5	Cluster2	Cluster9	MDK	NCL	0.52146	0	MDK_NCL	MDK - NCL	MK	Secreted Signaling	PMID: 28356350
BMP4	day5	Cluster3	Cluster9	MDK	NCL	0.521967	0	MDK_NCL	MDK - NCL	MK	Secreted Signaling	PMID: 28356350
BMP4	day5	Cluster4	Cluster9	MDK	NCL	0.510913	0.04	MDK_NCL	MDK - NCL	MK	Secreted Signaling	PMID: 28356350
BMP4	day5	Cluster6	Cluster9	MDK	NCL	0.52496	0	MDK_NCL	MDK - NCL	MK	Secreted Signaling	PMID: 28356350
BMP4	day5	Cluster7	Cluster9	MDK	NCL	0.52624	0	MDK_NCL	MDK - NCL	MK	Secreted Signaling	PMID: 28356350
BMP4	day5	Cluster9	Cluster9	MDK	NCL	0.523174	0	MDK_NCL	MDK - NCL	MK	Secreted Signaling	PMID: 28356350
BMP4	day5	Cluster0	Cluster0	PTN	PTPRZ1	0.0657315	0	PTN_PTPRZ1	PTN - PTPRZ1	PTN	Secreted Signaling	PMID: 28356350; PMID: 25620911
BMP4	day5	Cluster2	Cluster0	PTN	PTPRZ1	0.0570887	0	PTN_PTPRZ1	PTN - PTPRZ1	PTN	Secreted Signaling	PMID: 28356350; PMID: 25620911
BMP4	day5	Cluster3	Cluster0	PTN	PTPRZ1	0.0527547	0	PTN_PTPRZ1	PTN - PTPRZ1	PTN	Secreted Signaling	PMID: 28356350; PMID: 25620911
BMP4	day5	Cluster4	Cluster0	PTN	PTPRZ1	0.172567	0	PTN_PTPRZ1	PTN - PTPRZ1	PTN	Secreted Signaling	PMID: 28356350; PMID: 25620911
BMP4	day5	Cluster6	Cluster0	PTN	PTPRZ1	0.160499	0	PTN_PTPRZ1	PTN - PTPRZ1	PTN	Secreted Signaling	PMID: 28356350; PMID: 25620911
BMP4	day5	Cluster7	Cluster0	PTN	PTPRZ1	0.0648895	0	PTN_PTPRZ1	PTN - PTPRZ1	PTN	Secreted Signaling	PMID: 28356350; PMID: 25620911
BMP4	day5	Cluster9	Cluster0	PTN	PTPRZ1	0.235069	0	PTN_PTPRZ1	PTN - PTPRZ1	PTN	Secreted Signaling	PMID: 28356350; PMID: 25620911
BMP4	day5	Cluster11	Cluster0	PTN	PTPRZ1	0.310108	0	PTN_PTPRZ1	PTN - PTPRZ1	PTN	Secreted Signaling	PMID: 28356350; PMID: 25620911
BMP4	day5	Cluster0	Cluster9	PTN	PTPRZ1	0.0213179	0.01	PTN_PTPRZ1	PTN - PTPRZ1	PTN	Secreted Signaling	PMID: 28356350; PMID: 25620911
BMP4	day5	Cluster2	Cluster9	PTN	PTPRZ1	0.0183999	0.04	PTN_PTPRZ1	PTN - PTPRZ1	PTN	Secreted Signaling	PMID: 28356350; PMID: 25620911
BMP4	day5	Cluster4	Cluster9	PTN	PTPRZ1	0.0606531	0	PTN_PTPRZ1	PTN - PTPRZ1	PTN	Secreted Signaling	PMID: 28356350; PMID: 25620911
BMP4	day5	Cluster6	Cluster9	PTN	PTPRZ1	0.0558827	0	PTN_PTPRZ1	PTN - PTPRZ1	PTN	Secreted Signaling	PMID: 28356350; PMID: 25620911
BMP4	day5	Cluster7	Cluster9	PTN	PTPRZ1	0.021032	0.02	PTN_PTPRZ1	PTN - PTPRZ1	PTN	Secreted Signaling	PMID: 28356350; PMID: 25620911
BMP4	day5	Cluster9	Cluster9	PTN	PTPRZ1	0.0868766	0	PTN_PTPRZ1	PTN - PTPRZ1	PTN	Secreted Signaling	PMID: 28356350; PMID: 25620911
BMP4	day5	Cluster11	Cluster9	PTN	PTPRZ1	0.122165	0	PTN_PTPRZ1	PTN - PTPRZ1	PTN	Secreted Signaling	PMID: 28356350; PMID: 25620911
BMP4	day5	Cluster4	Cluster0	PTN	SDC2	0.181085	0	PTN_SDC2	PTN - SDC2	PTN	Secreted Signaling	PMID: 28356350; PMID: 25620911
BMP4	day5	Cluster6	Cluster0	PTN	SDC2	0.168542	0.04	PTN_SDC2	PTN - SDC2	PTN	Secreted Signaling	PMID: 28356350; PMID: 25620911
BMP4	day5	Cluster9	Cluster0	PTN	SDC2	0.245756	0	PTN_SDC2	PTN - SDC2	PTN	Secreted Signaling	PMID: 28356350; PMID: 25620911
BMP4	day5	Cluster11	Cluster0	PTN	SDC2	0.322767	0	PTN_SDC2	PTN - SDC2	PTN	Secreted Signaling	PMID: 28356350; PMID: 25620911
BMP4	day5	Cluster4	Cluster2	PTN	SDC2	0.175784	0	PTN_SDC2	PTN - SDC2	PTN	Secreted Signaling	PMID: 28356350; PMID: 25620911
BMP4	day5	Cluster9	Cluster2	PTN	SDC2	0.239114	0	PTN_SDC2	PTN - SDC2	PTN	Secreted Signaling	PMID: 28356350; PMID: 25620911
BMP4	day5	Cluster11	Cluster2	PTN	SDC2	0.314913	0	PTN_SDC2	PTN - SDC2	PTN	Secreted Signaling	PMID: 28356350; PMID: 25620911
BMP4	day5	Cluster4	Cluster3	PTN	SDC2	0.173818	0	PTN_SDC2	PTN - SDC2	PTN	Secreted Signaling	PMID: 28356350; PMID: 25620911
BMP4	day5	Cluster9	Cluster3	PTN	SDC2	0.236643	0	PTN_SDC2	PTN - SDC2	PTN	Secreted Signaling	PMID: 28356350; PMID: 25620911
BMP4	day5	Cluster11	Cluster3	PTN	SDC2	0.31198	0	PTN_SDC2	PTN - SDC2	PTN	Secreted Signaling	PMID: 28356350; PMID: 25620911
BMP4	day5	Cluster0	Cluster4	PTN	SDC2	0.103744	0.04	PTN_SDC2	PTN - SDC2	PTN	Secreted Signaling	PMID: 28356350; PMID: 25620911
BMP4	day5	Cluster2	Cluster4	PTN	SDC2	0.0905876	0	PTN_SDC2	PTN - SDC2	PTN	Secreted Signaling	PMID: 28356350; PMID: 25620911
BMP4	day5	Cluster3	Cluster4	PTN	SDC2	0.0839367	0	PTN_SDC2	PTN - SDC2	PTN	Secreted Signaling	PMID: 28356350; PMID: 25620911
BMP4	day5	Cluster4	Cluster4	PTN	SDC2	0.255468	0	PTN_SDC2	PTN - SDC2	PTN	Secreted Signaling	PMID: 28356350; PMID: 25620911
BMP4	day5	Cluster6	Cluster4	PTN	SDC2	0.239279	0	PTN_SDC2	PTN - SDC2	PTN	Secreted Signaling	PMID: 28356350; PMID: 25620911
BMP4	day5	Cluster9	Cluster4	PTN	SDC2	0.33581	0	PTN_SDC2	PTN - SDC2	PTN	Secreted Signaling	PMID: 28356350; PMID: 25620911
BMP4	day5	Cluster11	Cluster4	PTN	SDC2	0.425135	0	PTN_SDC2	PTN - SDC2	PTN	Secreted Signaling	PMID: 28356350; PMID: 25620911
BMP4	day5	Cluster4	Cluster6	PTN	SDC2	0.175137	0	PTN_SDC2	PTN - SDC2	PTN	Secreted Signaling	PMID: 28356350; PMID: 25620911
BMP4	day5	Cluster9	Cluster6	PTN	SDC2	0.238301	0	PTN_SDC2	PTN - SDC2	PTN	Secreted Signaling	PMID: 28356350; PMID: 25620911
BMP4	day5	Cluster11	Cluster6	PTN	SDC2	0.313949	0	PTN_SDC2	PTN - SDC2	PTN	Secreted Signaling	PMID: 28356350; PMID: 25620911
BMP4	day5	Cluster4	Cluster7	PTN	SDC2	0.173977	0	PTN_SDC2	PTN - SDC2	PTN	Secreted Signaling	PMID: 28356350; PMID: 25620911
BMP4	day5	Cluster9	Cluster7	PTN	SDC2	0.236843	0	PTN_SDC2	PTN - SDC2	PTN	Secreted Signaling	PMID: 28356350; PMID: 25620911
BMP4	day5	Cluster11	Cluster7	PTN	SDC2	0.312217	0	PTN_SDC2	PTN - SDC2	PTN	Secreted Signaling	PMID: 28356350; PMID: 25620911
BMP4	day5	Cluster4	Cluster9	PTN	SDC2	0.189674	0	PTN_SDC2	PTN - SDC2	PTN	Secreted Signaling	PMID: 28356350; PMID: 25620911
BMP4	day5	Cluster6	Cluster9	PTN	SDC2	0.176665	0	PTN_SDC2	PTN - SDC2	PTN	Secreted Signaling	PMID: 28356350; PMID: 25620911
BMP4	day5	Cluster9	Cluster9	PTN	SDC2	0.256451	0	PTN_SDC2	PTN - SDC2	PTN	Secreted Signaling	PMID: 28356350; PMID: 25620911
BMP4	day5	Cluster11	Cluster9	PTN	SDC2	0.335324	0	PTN_SDC2	PTN - SDC2	PTN	Secreted Signaling	PMID: 28356350; PMID: 25620911
BMP4	day5	Cluster4	Cluster0	PTN	SDC4	0.173243	0	PTN_SDC4	PTN - SDC4	PTN	Secreted Signaling	PMID: 28356350; PMID: 25620911
BMP4	day5	Cluster6	Cluster0	PTN	SDC4	0.161136	0	PTN_SDC4	PTN - SDC4	PTN	Secreted Signaling	PMID: 28356350; PMID: 25620911
BMP4	day5	Cluster9	Cluster0	PTN	SDC4	0.235919	0	PTN_SDC4	PTN - SDC4	PTN	Secreted Signaling	PMID: 28356350; PMID: 25620911
BMP4	day5	Cluster11	Cluster0	PTN	SDC4	0.311119	0	PTN_SDC4	PTN - SDC4	PTN	Secreted Signaling	PMID: 28356350; PMID: 25620911
BMP4	day5	Cluster4	Cluster2	PTN	SDC4	0.0658411	0	PTN_SDC4	PTN - SDC4	PTN	Secreted Signaling	PMID: 28356350; PMID: 25620911
BMP4	day5	Cluster9	Cluster2	PTN	SDC4	0.094083	0	PTN_SDC4	PTN - SDC4	PTN	Secreted Signaling	PMID: 28356350; PMID: 25620911
BMP4	day5	Cluster11	Cluster2	PTN	SDC4	0.131875	0	PTN_SDC4	PTN - SDC4	PTN	Secreted Signaling	PMID: 28356350; PMID: 25620911
BMP4	day5	Cluster4	Cluster3	PTN	SDC4	0.0683159	0	PTN_SDC4	PTN - SDC4	PTN	Secreted Signaling	PMID: 28356350; PMID: 25620911
BMP4	day5	Cluster9	Cluster3	PTN	SDC4	0.0975086	0	PTN_SDC4	PTN - SDC4	PTN	Secreted Signaling	PMID: 28356350; PMID: 25620911
BMP4	day5	Cluster11	Cluster3	PTN	SDC4	0.13647	0	PTN_SDC4	PTN - SDC4	PTN	Secreted Signaling	PMID: 28356350; PMID: 25620911
BMP4	day5	Cluster4	Cluster4	PTN	SDC4	0.0750011	0	PTN_SDC4	PTN - SDC4	PTN	Secreted Signaling	PMID: 28356350; PMID: 25620911
BMP4	day5	Cluster6	Cluster4	PTN	SDC4	0.0691854	0	PTN_SDC4	PTN - SDC4	PTN	Secreted Signaling	PMID: 28356350; PMID: 25620911
BMP4	day5	Cluster9	Cluster4	PTN	SDC4	0.106723	0	PTN_SDC4	PTN - SDC4	PTN	Secreted Signaling	PMID: 28356350; PMID: 25620911
BMP4	day5	Cluster11	Cluster4	PTN	SDC4	0.14876	0	PTN_SDC4	PTN - SDC4	PTN	Secreted Signaling	PMID: 28356350; PMID: 25620911
BMP4	day5	Cluster4	Cluster6	PTN	SDC4	0.16457	0	PTN_SDC4	PTN - SDC4	PTN	Secreted Signaling	PMID: 28356350; PMID: 25620911
BMP4	day5	Cluster6	Cluster6	PTN	SDC4	0.152957	0.01	PTN_SDC4	PTN - SDC4	PTN	Secreted Signaling	PMID: 28356350; PMID: 25620911
BMP4	day5	Cluster9	Cluster6	PTN	SDC4	0.224963	0	PTN_SDC4	PTN - SDC4	PTN	Secreted Signaling	PMID: 28356350; PMID: 25620911
BMP4	day5	Cluster11	Cluster6	PTN	SDC4	0.298033	0	PTN_SDC4	PTN - SDC4	PTN	Secreted Signaling	PMID: 28356350; PMID: 25620911
BMP4	day5	Cluster2	Cluster7	PTN	SDC4	0.0406271	0.02	PTN_SDC4	PTN - SDC4	PTN	Secreted Signaling	PMID: 28356350; PMID: 25620911
BMP4	day5	Cluster3	Cluster7	PTN	SDC4	0.0374931	0.02	PTN_SDC4	PTN - SDC4	PTN	Secreted Signaling	PMID: 28356350; PMID: 25620911
BMP4	day5	Cluster4	Cluster7	PTN	SDC4	0.127303	0	PTN_SDC4	PTN - SDC4	PTN	Secreted Signaling	PMID: 28356350; PMID: 25620911
BMP4	day5	Cluster6	Cluster7	PTN	SDC4	0.117949	0	PTN_SDC4	PTN - SDC4	PTN	Secreted Signaling	PMID: 28356350; PMID: 25620911
BMP4	day5	Cluster9	Cluster7	PTN	SDC4	0.176916	0	PTN_SDC4	PTN - SDC4	PTN	Secreted Signaling	PMID: 28356350; PMID: 25620911
BMP4	day5	Cluster11	Cluster7	PTN	SDC4	0.239196	0	PTN_SDC4	PTN - SDC4	PTN	Secreted Signaling	PMID: 28356350; PMID: 25620911
BMP4	day5	Cluster4	Cluster9	PTN	SDC4	0.0707155	0	PTN_SDC4	PTN - SDC4	PTN	Secreted Signaling	PMID: 28356350; PMID: 25620911
BMP4	day5	Cluster9	Cluster9	PTN	SDC4	0.100823	0.02	PTN_SDC4	PTN - SDC4	PTN	Secreted Signaling	PMID: 28356350; PMID: 25620911
BMP4	day5	Cluster11	Cluster9	PTN	SDC4	0.140901	0.01	PTN_SDC4	PTN - SDC4	PTN	Secreted Signaling	PMID: 28356350; PMID: 25620911
BMP4	day5	Cluster4	Cluster0	PTN	NCL	0.312706	0	PTN_NCL	PTN - NCL	PTN	Secreted Signaling	PMID: 28356350; PMID: 25620911
BMP4	day5	Cluster6	Cluster0	PTN	NCL	0.294323	0	PTN_NCL	PTN - NCL	PTN	Secreted Signaling	PMID: 28356350; PMID: 25620911
BMP4	day5	Cluster9	Cluster0	PTN	NCL	0.401345	0	PTN_NCL	PTN - NCL	PTN	Secreted Signaling	PMID: 28356350; PMID: 25620911
BMP4	day5	Cluster11	Cluster0	PTN	NCL	0.495107	0	PTN_NCL	PTN - NCL	PTN	Secreted Signaling	PMID: 28356350; PMID: 25620911
BMP4	day5	Cluster4	Cluster2	PTN	NCL	0.313338	0	PTN_NCL	PTN - NCL	PTN	Secreted Signaling	PMID: 28356350; PMID: 25620911
BMP4	day5	Cluster6	Cluster2	PTN	NCL	0.294934	0	PTN_NCL	PTN - NCL	PTN	Secreted Signaling	PMID: 28356350; PMID: 25620911
BMP4	day5	Cluster9	Cluster2	PTN	NCL	0.402051	0	PTN_NCL	PTN - NCL	PTN	Secreted Signaling	PMID: 28356350; PMID: 25620911
BMP4	day5	Cluster11	Cluster2	PTN	NCL	0.495842	0	PTN_NCL	PTN - NCL	PTN	Secreted Signaling	PMID: 28356350; PMID: 25620911
BMP4	day5	Cluster4	Cluster3	PTN	NCL	0.30215	0	PTN_NCL	PTN - NCL	PTN	Secreted Signaling	PMID: 28356350; PMID: 25620911
BMP4	day5	Cluster6	Cluster3	PTN	NCL	0.284131	0.04	PTN_NCL	PTN - NCL	PTN	Secreted Signaling	PMID: 28356350; PMID: 25620911
BMP4	day5	Cluster9	Cluster3	PTN	NCL	0.389493	0	PTN_NCL	PTN - NCL	PTN	Secreted Signaling	PMID: 28356350; PMID: 25620911
BMP4	day5	Cluster11	Cluster3	PTN	NCL	0.482719	0	PTN_NCL	PTN - NCL	PTN	Secreted Signaling	PMID: 28356350; PMID: 25620911
BMP4	day5	Cluster4	Cluster4	PTN	NCL	0.303602	0	PTN_NCL	PTN - NCL	PTN	Secreted Signaling	PMID: 28356350; PMID: 25620911
BMP4	day5	Cluster6	Cluster4	PTN	NCL	0.285532	0.03	PTN_NCL	PTN - NCL	PTN	Secreted Signaling	PMID: 28356350; PMID: 25620911
BMP4	day5	Cluster9	Cluster4	PTN	NCL	0.391128	0	PTN_NCL	PTN - NCL	PTN	Secreted Signaling	PMID: 28356350; PMID: 25620911
BMP4	day5	Cluster11	Cluster4	PTN	NCL	0.484435	0	PTN_NCL	PTN - NCL	PTN	Secreted Signaling	PMID: 28356350; PMID: 25620911
BMP4	day5	Cluster4	Cluster6	PTN	NCL	0.312409	0	PTN_NCL	PTN - NCL	PTN	Secreted Signaling	PMID: 28356350; PMID: 25620911
BMP4	day5	Cluster6	Cluster6	PTN	NCL	0.294036	0	PTN_NCL	PTN - NCL	PTN	Secreted Signaling	PMID: 28356350; PMID: 25620911
BMP4	day5	Cluster9	Cluster6	PTN	NCL	0.401013	0	PTN_NCL	PTN - NCL	PTN	Secreted Signaling	PMID: 28356350; PMID: 25620911
BMP4	day5	Cluster11	Cluster6	PTN	NCL	0.494762	0	PTN_NCL	PTN - NCL	PTN	Secreted Signaling	PMID: 28356350; PMID: 25620911
BMP4	day5	Cluster4	Cluster7	PTN	NCL	0.299365	0	PTN_NCL	PTN - NCL	PTN	Secreted Signaling	PMID: 28356350; PMID: 25620911
BMP4	day5	Cluster9	Cluster7	PTN	NCL	0.386348	0	PTN_NCL	PTN - NCL	PTN	Secreted Signaling	PMID: 28356350; PMID: 25620911
BMP4	day5	Cluster11	Cluster7	PTN	NCL	0.479412	0	PTN_NCL	PTN - NCL	PTN	Secreted Signaling	PMID: 28356350; PMID: 25620911
BMP4	day5	Cluster4	Cluster9	PTN	NCL	0.317121	0	PTN_NCL	PTN - NCL	PTN	Secreted Signaling	PMID: 28356350; PMID: 25620911
BMP4	day5	Cluster6	Cluster9	PTN	NCL	0.298591	0	PTN_NCL	PTN - NCL	PTN	Secreted Signaling	PMID: 28356350; PMID: 25620911
BMP4	day5	Cluster9	Cluster9	PTN	NCL	0.406271	0	PTN_NCL	PTN - NCL	PTN	Secreted Signaling	PMID: 28356350; PMID: 25620911
BMP4	day5	Cluster11	Cluster9	PTN	NCL	0.500222	0	PTN_NCL	PTN - NCL	PTN	Secreted Signaling	PMID: 28356350; PMID: 25620911
BMP4	day5	Cluster4	Cluster11	PTN	NCL	0.297282	0	PTN_NCL	PTN - NCL	PTN	Secreted Signaling	PMID: 28356350; PMID: 25620911
BMP4	day5	Cluster9	Cluster11	PTN	NCL	0.383992	0	PTN_NCL	PTN - NCL	PTN	Secreted Signaling	PMID: 28356350; PMID: 25620911
BMP4	day5	Cluster11	Cluster11	PTN	NCL	0.47693	0	PTN_NCL	PTN - NCL	PTN	Secreted Signaling	PMID: 28356350; PMID: 25620911
BMP4	day5	Cluster0	Cluster0	PRSS2	F2RL1	0.0159792	0	PRSS2_F2RL1	PRSS2 - F2RL1	PARs	Secreted Signaling	KEGG: hsa04080
BMP4	day5	Cluster2	Cluster0	PRSS2	F2RL1	0.0470533	0	PRSS2_F2RL1	PRSS2 - F2RL1	PARs	Secreted Signaling	KEGG: hsa04080
BMP4	day5	Cluster3	Cluster0	PRSS2	F2RL1	0.047119	0	PRSS2_F2RL1	PRSS2 - F2RL1	PARs	Secreted Signaling	KEGG: hsa04080
BMP4	day5	Cluster4	Cluster0	PRSS2	F2RL1	0.0521394	0	PRSS2_F2RL1	PRSS2 - F2RL1	PARs	Secreted Signaling	KEGG: hsa04080
BMP4	day5	Cluster6	Cluster0	PRSS2	F2RL1	0.0163069	0	PRSS2_F2RL1	PRSS2 - F2RL1	PARs	Secreted Signaling	KEGG: hsa04080
BMP4	day5	Cluster7	Cluster0	PRSS2	F2RL1	0.0505508	0	PRSS2_F2RL1	PRSS2 - F2RL1	PARs	Secreted Signaling	KEGG: hsa04080
BMP4	day5	Cluster9	Cluster0	PRSS2	F2RL1	0.0188831	0	PRSS2_F2RL1	PRSS2 - F2RL1	PARs	Secreted Signaling	KEGG: hsa04080
BMP4	day5	Cluster11	Cluster0	PRSS2	F2RL1	0.0469774	0	PRSS2_F2RL1	PRSS2 - F2RL1	PARs	Secreted Signaling	KEGG: hsa04080
BMP4	day5	Cluster2	Cluster0	PRSS1	F2RL1	0.0160513	0	PRSS1_F2RL1	PRSS1 - F2RL1	PARs	Secreted Signaling	KEGG: hsa04080
BMP4	day5	Cluster3	Cluster0	PRSS1	F2RL1	0.0167371	0	PRSS1_F2RL1	PRSS1 - F2RL1	PARs	Secreted Signaling	KEGG: hsa04080
BMP4	day5	Cluster4	Cluster0	PRSS1	F2RL1	0.0170671	0	PRSS1_F2RL1	PRSS1 - F2RL1	PARs	Secreted Signaling	KEGG: hsa04080
BMP4	day5	Cluster6	Cluster0	PRSS1	F2RL1	0.0145347	0	PRSS1_F2RL1	PRSS1 - F2RL1	PARs	Secreted Signaling	KEGG: hsa04080
BMP4	day5	Cluster7	Cluster0	PRSS1	F2RL1	0.0199459	0	PRSS1_F2RL1	PRSS1 - F2RL1	PARs	Secreted Signaling	KEGG: hsa04080
BMP4	day5	Cluster9	Cluster0	PRSS1	F2RL1	0.00686769	0	PRSS1_F2RL1	PRSS1 - F2RL1	PARs	Secreted Signaling	KEGG: hsa04080
BMP4	day5	Cluster11	Cluster0	PRSS1	F2RL1	0.0161858	0	PRSS1_F2RL1	PRSS1 - F2RL1	PARs	Secreted Signaling	KEGG: hsa04080
BMP4	day5	Cluster4	Cluster0	PRSS2	PARD3	0.160132	0	PRSS2_PARD3	PRSS2 - PARD3	PARs	Secreted Signaling	KEGG: hsa04080
BMP4	day5	Cluster7	Cluster0	PRSS2	PARD3	0.155794	0	PRSS2_PARD3	PRSS2 - PARD3	PARs	Secreted Signaling	KEGG: hsa04080
BMP4	day5	Cluster2	Cluster4	PRSS2	PARD3	0.154825	0	PRSS2_PARD3	PRSS2 - PARD3	PARs	Secreted Signaling	KEGG: hsa04080
BMP4	day5	Cluster3	Cluster4	PRSS2	PARD3	0.155017	0	PRSS2_PARD3	PRSS2 - PARD3	PARs	Secreted Signaling	KEGG: hsa04080
BMP4	day5	Cluster4	Cluster4	PRSS2	PARD3	0.169488	0	PRSS2_PARD3	PRSS2 - PARD3	PARs	Secreted Signaling	KEGG: hsa04080
BMP4	day5	Cluster7	Cluster4	PRSS2	PARD3	0.164947	0	PRSS2_PARD3	PRSS2 - PARD3	PARs	Secreted Signaling	KEGG: hsa04080
BMP4	day5	Cluster4	Cluster6	PRSS2	PARD3	0.156714	0	PRSS2_PARD3	PRSS2 - PARD3	PARs	Secreted Signaling	KEGG: hsa04080
BMP4	day5	Cluster4	Cluster9	PRSS2	PARD3	0.160651	0	PRSS2_PARD3	PRSS2 - PARD3	PARs	Secreted Signaling	KEGG: hsa04080
BMP4	day5	Cluster7	Cluster9	PRSS2	PARD3	0.156301	0.03	PRSS2_PARD3	PRSS2 - PARD3	PARs	Secreted Signaling	KEGG: hsa04080
BMP4	day5	Cluster2	Cluster11	PRSS2	PARD3	0.161435	0.02	PRSS2_PARD3	PRSS2 - PARD3	PARs	Secreted Signaling	KEGG: hsa04080
BMP4	day5	Cluster3	Cluster11	PRSS2	PARD3	0.161633	0.01	PRSS2_PARD3	PRSS2 - PARD3	PARs	Secreted Signaling	KEGG: hsa04080
BMP4	day5	Cluster4	Cluster11	PRSS2	PARD3	0.176593	0	PRSS2_PARD3	PRSS2 - PARD3	PARs	Secreted Signaling	KEGG: hsa04080
BMP4	day5	Cluster7	Cluster11	PRSS2	PARD3	0.1719	0	PRSS2_PARD3	PRSS2 - PARD3	PARs	Secreted Signaling	KEGG: hsa04080
BMP4	day5	Cluster4	Cluster0	PRSS1	PARD3	0.0567675	0.01	PRSS1_PARD3	PRSS1 - PARD3	PARs	Secreted Signaling	KEGG: hsa04080
BMP4	day5	Cluster7	Cluster0	PRSS1	PARD3	0.0658939	0	PRSS1_PARD3	PRSS1 - PARD3	PARs	Secreted Signaling	KEGG: hsa04080
BMP4	day5	Cluster2	Cluster4	PRSS1	PARD3	0.0570677	0	PRSS1_PARD3	PRSS1 - PARD3	PARs	Secreted Signaling	KEGG: hsa04080
BMP4	day5	Cluster3	Cluster4	PRSS1	PARD3	0.0594003	0	PRSS1_PARD3	PRSS1 - PARD3	PARs	Secreted Signaling	KEGG: hsa04080
BMP4	day5	Cluster4	Cluster4	PRSS1	PARD3	0.0605196	0	PRSS1_PARD3	PRSS1 - PARD3	PARs	Secreted Signaling	KEGG: hsa04080
BMP4	day5	Cluster7	Cluster4	PRSS1	PARD3	0.0702043	0	PRSS1_PARD3	PRSS1 - PARD3	PARs	Secreted Signaling	KEGG: hsa04080
BMP4	day5	Cluster4	Cluster6	PRSS1	PARD3	0.0554101	0.04	PRSS1_PARD3	PRSS1 - PARD3	PARs	Secreted Signaling	KEGG: hsa04080
BMP4	day5	Cluster7	Cluster6	PRSS1	PARD3	0.0643332	0	PRSS1_PARD3	PRSS1 - PARD3	PARs	Secreted Signaling	KEGG: hsa04080
BMP4	day5	Cluster3	Cluster9	PRSS1	PARD3	0.0559165	0.04	PRSS1_PARD3	PRSS1 - PARD3	PARs	Secreted Signaling	KEGG: hsa04080
BMP4	day5	Cluster4	Cluster9	PRSS1	PARD3	0.0569741	0.01	PRSS1_PARD3	PRSS1 - PARD3	PARs	Secreted Signaling	KEGG: hsa04080
BMP4	day5	Cluster7	Cluster9	PRSS1	PARD3	0.0661314	0	PRSS1_PARD3	PRSS1 - PARD3	PARs	Secreted Signaling	KEGG: hsa04080
BMP4	day5	Cluster2	Cluster11	PRSS1	PARD3	0.0597993	0	PRSS1_PARD3	PRSS1 - PARD3	PARs	Secreted Signaling	KEGG: hsa04080
BMP4	day5	Cluster3	Cluster11	PRSS1	PARD3	0.0622361	0	PRSS1_PARD3	PRSS1 - PARD3	PARs	Secreted Signaling	KEGG: hsa04080
BMP4	day5	Cluster4	Cluster11	PRSS1	PARD3	0.0634052	0	PRSS1_PARD3	PRSS1 - PARD3	PARs	Secreted Signaling	KEGG: hsa04080
BMP4	day5	Cluster7	Cluster11	PRSS1	PARD3	0.0735156	0	PRSS1_PARD3	PRSS1 - PARD3	PARs	Secreted Signaling	KEGG: hsa04080
BMP4	day5	Cluster11	Cluster2	KITLG	KIT	0.0224903	0	KITL_KIT	KITL - KIT	KIT	Secreted Signaling	KEGG: hsa04080
BMP4	day5	Cluster11	Cluster3	KITLG	KIT	0.0227951	0	KITL_KIT	KITL - KIT	KIT	Secreted Signaling	KEGG: hsa04080
BMP4	day5	Cluster4	Cluster2	SEMA3A	NRP1_PLXNA1	0.0189282	0	SEMA3A_NRP1_PLXNA1	SEMA3A - (NRP1+PLXNA1)	SEMA3	Secreted Signaling	PMID: 27533782
BMP4	day5	Cluster4	Cluster3	SEMA3A	NRP1_PLXNA1	0.0197596	0	SEMA3A_NRP1_PLXNA1	SEMA3A - (NRP1+PLXNA1)	SEMA3	Secreted Signaling	PMID: 27533782
BMP4	day5	Cluster0	Cluster6	SEMA3A	NRP1_PLXNA1	0.0293923	0	SEMA3A_NRP1_PLXNA1	SEMA3A - (NRP1+PLXNA1)	SEMA3	Secreted Signaling	PMID: 27533782
BMP4	day5	Cluster2	Cluster6	SEMA3A	NRP1_PLXNA1	0.0295229	0	SEMA3A_NRP1_PLXNA1	SEMA3A - (NRP1+PLXNA1)	SEMA3	Secreted Signaling	PMID: 27533782
BMP4	day5	Cluster4	Cluster6	SEMA3A	NRP1_PLXNA1	0.0329885	0	SEMA3A_NRP1_PLXNA1	SEMA3A - (NRP1+PLXNA1)	SEMA3	Secreted Signaling	PMID: 27533782
BMP4	day5	Cluster6	Cluster6	SEMA3A	NRP1_PLXNA1	0.0295628	0	SEMA3A_NRP1_PLXNA1	SEMA3A - (NRP1+PLXNA1)	SEMA3	Secreted Signaling	PMID: 27533782
BMP4	day5	Cluster11	Cluster6	SEMA3A	NRP1_PLXNA1	0.032845	0.01	SEMA3A_NRP1_PLXNA1	SEMA3A - (NRP1+PLXNA1)	SEMA3	Secreted Signaling	PMID: 27533782
BMP4	day5	Cluster4	Cluster9	SEMA3A	NRP1_PLXNA1	0.0195583	0	SEMA3A_NRP1_PLXNA1	SEMA3A - (NRP1+PLXNA1)	SEMA3	Secreted Signaling	PMID: 27533782
BMP4	day5	Cluster0	Cluster6	SEMA3A	NRP1_PLXNA2	0.0507698	0	SEMA3A_NRP1_PLXNA2	SEMA3A - (NRP1+PLXNA2)	SEMA3	Secreted Signaling	PMID: 27533782
BMP4	day5	Cluster2	Cluster6	SEMA3A	NRP1_PLXNA2	0.0509906	0	SEMA3A_NRP1_PLXNA2	SEMA3A - (NRP1+PLXNA2)	SEMA3	Secreted Signaling	PMID: 27533782
BMP4	day5	Cluster4	Cluster6	SEMA3A	NRP1_PLXNA2	0.0568285	0	SEMA3A_NRP1_PLXNA2	SEMA3A - (NRP1+PLXNA2)	SEMA3	Secreted Signaling	PMID: 27533782
BMP4	day5	Cluster6	Cluster6	SEMA3A	NRP1_PLXNA2	0.0510578	0	SEMA3A_NRP1_PLXNA2	SEMA3A - (NRP1+PLXNA2)	SEMA3	Secreted Signaling	PMID: 27533782
BMP4	day5	Cluster9	Cluster6	SEMA3A	NRP1_PLXNA2	0.0262948	0	SEMA3A_NRP1_PLXNA2	SEMA3A - (NRP1+PLXNA2)	SEMA3	Secreted Signaling	PMID: 27533782
BMP4	day5	Cluster11	Cluster6	SEMA3A	NRP1_PLXNA2	0.0565874	0	SEMA3A_NRP1_PLXNA2	SEMA3A - (NRP1+PLXNA2)	SEMA3	Secreted Signaling	PMID: 27533782
BMP4	day5	Cluster0	Cluster7	SEMA3A	NRP1_PLXNA2	0.0308236	0	SEMA3A_NRP1_PLXNA2	SEMA3A - (NRP1+PLXNA2)	SEMA3	Secreted Signaling	PMID: 27533782
BMP4	day5	Cluster2	Cluster7	SEMA3A	NRP1_PLXNA2	0.0309604	0	SEMA3A_NRP1_PLXNA2	SEMA3A - (NRP1+PLXNA2)	SEMA3	Secreted Signaling	PMID: 27533782
BMP4	day5	Cluster4	Cluster7	SEMA3A	NRP1_PLXNA2	0.0345887	0	SEMA3A_NRP1_PLXNA2	SEMA3A - (NRP1+PLXNA2)	SEMA3	Secreted Signaling	PMID: 27533782
BMP4	day5	Cluster6	Cluster7	SEMA3A	NRP1_PLXNA2	0.0310021	0	SEMA3A_NRP1_PLXNA2	SEMA3A - (NRP1+PLXNA2)	SEMA3	Secreted Signaling	PMID: 27533782
BMP4	day5	Cluster11	Cluster7	SEMA3A	NRP1_PLXNA2	0.0344385	0.01	SEMA3A_NRP1_PLXNA2	SEMA3A - (NRP1+PLXNA2)	SEMA3	Secreted Signaling	PMID: 27533782
BMP4	day5	Cluster4	Cluster2	SEMA3C	NRP1_PLXNA1	0.0232398	0	SEMA3C_NRP1_PLXNA1	SEMA3C - (NRP1+PLXNA1)	SEMA3	Secreted Signaling	PMID: 27533782
BMP4	day5	Cluster4	Cluster3	SEMA3C	NRP1_PLXNA1	0.0242559	0	SEMA3C_NRP1_PLXNA1	SEMA3C - (NRP1+PLXNA1)	SEMA3	Secreted Signaling	PMID: 27533782
BMP4	day5	Cluster9	Cluster3	SEMA3C	NRP1_PLXNA1	0.0201351	0.03	SEMA3C_NRP1_PLXNA1	SEMA3C - (NRP1+PLXNA1)	SEMA3	Secreted Signaling	PMID: 27533782
BMP4	day5	Cluster4	Cluster6	SEMA3C	NRP1_PLXNA1	0.0403712	0	SEMA3C_NRP1_PLXNA1	SEMA3C - (NRP1+PLXNA1)	SEMA3	Secreted Signaling	PMID: 27533782
BMP4	day5	Cluster9	Cluster6	SEMA3C	NRP1_PLXNA1	0.0336068	0	SEMA3C_NRP1_PLXNA1	SEMA3C - (NRP1+PLXNA1)	SEMA3	Secreted Signaling	PMID: 27533782
BMP4	day5	Cluster4	Cluster9	SEMA3C	NRP1_PLXNA1	0.02401	0	SEMA3C_NRP1_PLXNA1	SEMA3C - (NRP1+PLXNA1)	SEMA3	Secreted Signaling	PMID: 27533782
BMP4	day5	Cluster9	Cluster9	SEMA3C	NRP1_PLXNA1	0.0199301	0.02	SEMA3C_NRP1_PLXNA1	SEMA3C - (NRP1+PLXNA1)	SEMA3	Secreted Signaling	PMID: 27533782
BMP4	day5	Cluster4	Cluster6	SEMA3C	NRP1_PLXNA2	0.0691649	0	SEMA3C_NRP1_PLXNA2	SEMA3C - (NRP1+PLXNA2)	SEMA3	Secreted Signaling	PMID: 27533782
BMP4	day5	Cluster9	Cluster6	SEMA3C	NRP1_PLXNA2	0.0578669	0	SEMA3C_NRP1_PLXNA2	SEMA3C - (NRP1+PLXNA2)	SEMA3	Secreted Signaling	PMID: 27533782
BMP4	day5	Cluster4	Cluster7	SEMA3C	NRP1_PLXNA2	0.0423139	0	SEMA3C_NRP1_PLXNA2	SEMA3C - (NRP1+PLXNA2)	SEMA3	Secreted Signaling	PMID: 27533782
BMP4	day5	Cluster9	Cluster7	SEMA3C	NRP1_PLXNA2	0.0352359	0	SEMA3C_NRP1_PLXNA2	SEMA3C - (NRP1+PLXNA2)	SEMA3	Secreted Signaling	PMID: 27533782
BMP4	day5	Cluster4	Cluster2	SEMA3D	NRP1_PLXNA1	0.0221347	0	SEMA3D_NRP1_PLXNA1	SEMA3D - (NRP1+PLXNA1)	SEMA3	Secreted Signaling	PMID: 27533782
BMP4	day5	Cluster3	Cluster3	SEMA3D	NRP1_PLXNA1	0.019649	0	SEMA3D_NRP1_PLXNA1	SEMA3D - (NRP1+PLXNA1)	SEMA3	Secreted Signaling	PMID: 27533782
BMP4	day5	Cluster4	Cluster3	SEMA3D	NRP1_PLXNA1	0.0231036	0	SEMA3D_NRP1_PLXNA1	SEMA3D - (NRP1+PLXNA1)	SEMA3	Secreted Signaling	PMID: 27533782
BMP4	day5	Cluster3	Cluster6	SEMA3D	NRP1_PLXNA1	0.0328064	0	SEMA3D_NRP1_PLXNA1	SEMA3D - (NRP1+PLXNA1)	SEMA3	Secreted Signaling	PMID: 27533782
BMP4	day5	Cluster4	Cluster6	SEMA3D	NRP1_PLXNA1	0.0384834	0	SEMA3D_NRP1_PLXNA1	SEMA3D - (NRP1+PLXNA1)	SEMA3	Secreted Signaling	PMID: 27533782
BMP4	day5	Cluster3	Cluster9	SEMA3D	NRP1_PLXNA1	0.0194489	0.02	SEMA3D_NRP1_PLXNA1	SEMA3D - (NRP1+PLXNA1)	SEMA3	Secreted Signaling	PMID: 27533782
BMP4	day5	Cluster4	Cluster9	SEMA3D	NRP1_PLXNA1	0.0228691	0	SEMA3D_NRP1_PLXNA1	SEMA3D - (NRP1+PLXNA1)	SEMA3	Secreted Signaling	PMID: 27533782
BMP4	day5	Cluster3	Cluster6	SEMA3D	NRP1_PLXNA2	0.0565226	0	SEMA3D_NRP1_PLXNA2	SEMA3D - (NRP1+PLXNA2)	SEMA3	Secreted Signaling	PMID: 27533782
BMP4	day5	Cluster4	Cluster6	SEMA3D	NRP1_PLXNA2	0.0660234	0	SEMA3D_NRP1_PLXNA2	SEMA3D - (NRP1+PLXNA2)	SEMA3	Secreted Signaling	PMID: 27533782
BMP4	day5	Cluster3	Cluster7	SEMA3D	NRP1_PLXNA2	0.0343981	0	SEMA3D_NRP1_PLXNA2	SEMA3D - (NRP1+PLXNA2)	SEMA3	Secreted Signaling	PMID: 27533782
BMP4	day5	Cluster4	Cluster7	SEMA3D	NRP1_PLXNA2	0.0403391	0	SEMA3D_NRP1_PLXNA2	SEMA3D - (NRP1+PLXNA2)	SEMA3	Secreted Signaling	PMID: 27533782
BMP4	day5	Cluster4	Cluster0	SEMA3C	NRP2_PLXNA1	0.0240122	0	SEMA3C_NRP2_PLXNA1	SEMA3C - (NRP2+PLXNA1)	SEMA3	Secreted Signaling	PMID: 27533782
BMP4	day5	Cluster4	Cluster4	SEMA3C	NRP2_PLXNA1	0.043478	0	SEMA3C_NRP2_PLXNA1	SEMA3C - (NRP2+PLXNA1)	SEMA3	Secreted Signaling	PMID: 27533782
BMP4	day5	Cluster9	Cluster4	SEMA3C	NRP2_PLXNA1	0.0362126	0	SEMA3C_NRP2_PLXNA1	SEMA3C - (NRP2+PLXNA1)	SEMA3	Secreted Signaling	PMID: 27533782
BMP4	day5	Cluster4	Cluster6	SEMA3C	NRP2_PLXNA1	0.0436507	0	SEMA3C_NRP2_PLXNA1	SEMA3C - (NRP2+PLXNA1)	SEMA3	Secreted Signaling	PMID: 27533782
BMP4	day5	Cluster9	Cluster6	SEMA3C	NRP2_PLXNA1	0.0363575	0	SEMA3C_NRP2_PLXNA1	SEMA3C - (NRP2+PLXNA1)	SEMA3	Secreted Signaling	PMID: 27533782
BMP4	day5	Cluster4	Cluster9	SEMA3C	NRP2_PLXNA1	0.0247562	0	SEMA3C_NRP2_PLXNA1	SEMA3C - (NRP2+PLXNA1)	SEMA3	Secreted Signaling	PMID: 27533782
BMP4	day5	Cluster4	Cluster11	SEMA3C	NRP2_PLXNA1	0.0347203	0	SEMA3C_NRP2_PLXNA1	SEMA3C - (NRP2+PLXNA1)	SEMA3	Secreted Signaling	PMID: 27533782
BMP4	day5	Cluster9	Cluster11	SEMA3C	NRP2_PLXNA1	0.0288742	0.03	SEMA3C_NRP2_PLXNA1	SEMA3C - (NRP2+PLXNA1)	SEMA3	Secreted Signaling	PMID: 27533782
BMP4	day5	Cluster4	Cluster4	SEMA3C	NRP2_PLXNA2	0.0442506	0	SEMA3C_NRP2_PLXNA2	SEMA3C - (NRP2+PLXNA2)	SEMA3	Secreted Signaling	PMID: 27533782
BMP4	day5	Cluster9	Cluster4	SEMA3C	NRP2_PLXNA2	0.0368611	0	SEMA3C_NRP2_PLXNA2	SEMA3C - (NRP2+PLXNA2)	SEMA3	Secreted Signaling	PMID: 27533782
BMP4	day5	Cluster4	Cluster6	SEMA3C	NRP2_PLXNA2	0.0746016	0	SEMA3C_NRP2_PLXNA2	SEMA3C - (NRP2+PLXNA2)	SEMA3	Secreted Signaling	PMID: 27533782
BMP4	day5	Cluster9	Cluster6	SEMA3C	NRP2_PLXNA2	0.062475	0	SEMA3C_NRP2_PLXNA2	SEMA3C - (NRP2+PLXNA2)	SEMA3	Secreted Signaling	PMID: 27533782
BMP4	day5	Cluster4	Cluster7	SEMA3C	NRP2_PLXNA2	0.0437849	0	SEMA3C_NRP2_PLXNA2	SEMA3C - (NRP2+PLXNA2)	SEMA3	Secreted Signaling	PMID: 27533782
BMP4	day5	Cluster9	Cluster7	SEMA3C	NRP2_PLXNA2	0.0364703	0	SEMA3C_NRP2_PLXNA2	SEMA3C - (NRP2+PLXNA2)	SEMA3	Secreted Signaling	PMID: 27533782
BMP4	day5	Cluster4	Cluster11	SEMA3C	NRP2_PLXNA2	0.0403166	0	SEMA3C_NRP2_PLXNA2	SEMA3C - (NRP2+PLXNA2)	SEMA3	Secreted Signaling	PMID: 27533782
BMP4	day5	Cluster9	Cluster11	SEMA3C	NRP2_PLXNA2	0.033561	0	SEMA3C_NRP2_PLXNA2	SEMA3C - (NRP2+PLXNA2)	SEMA3	Secreted Signaling	PMID: 27533782
BMP4	day5	Cluster4	Cluster11	SEMA3C	NRP2_PLXNA3	0.0422003	0	SEMA3C_NRP2_PLXNA3	SEMA3C - (NRP2+PLXNA3)	SEMA3	Secreted Signaling	PMID: 27533782
BMP4	day5	Cluster9	Cluster11	SEMA3C	NRP2_PLXNA3	0.0351407	0	SEMA3C_NRP2_PLXNA3	SEMA3C - (NRP2+PLXNA3)	SEMA3	Secreted Signaling	PMID: 27533782
BMP4	day5	Cluster4	Cluster0	SEMA3D	NRP2_PLXNA1	0.0228711	0	SEMA3D_NRP2_PLXNA1	SEMA3D - (NRP2+PLXNA1)	SEMA3	Secreted Signaling	PMID: 27533782
BMP4	day5	Cluster3	Cluster4	SEMA3D	NRP2_PLXNA1	0.0353525	0	SEMA3D_NRP2_PLXNA1	SEMA3D - (NRP2+PLXNA1)	SEMA3	Secreted Signaling	PMID: 27533782
BMP4	day5	Cluster4	Cluster4	SEMA3D	NRP2_PLXNA1	0.0414512	0	SEMA3D_NRP2_PLXNA1	SEMA3D - (NRP2+PLXNA1)	SEMA3	Secreted Signaling	PMID: 27533782
BMP4	day5	Cluster3	Cluster6	SEMA3D	NRP2_PLXNA1	0.0354941	0	SEMA3D_NRP2_PLXNA1	SEMA3D - (NRP2+PLXNA1)	SEMA3	Secreted Signaling	PMID: 27533782
BMP4	day5	Cluster4	Cluster6	SEMA3D	NRP2_PLXNA1	0.0416162	0	SEMA3D_NRP2_PLXNA1	SEMA3D - (NRP2+PLXNA1)	SEMA3	Secreted Signaling	PMID: 27533782
BMP4	day5	Cluster4	Cluster9	SEMA3D	NRP2_PLXNA1	0.0235806	0.03	SEMA3D_NRP2_PLXNA1	SEMA3D - (NRP2+PLXNA1)	SEMA3	Secreted Signaling	PMID: 27533782
BMP4	day5	Cluster3	Cluster4	SEMA3D	NRP2_PLXNA2	0.0359862	0	SEMA3D_NRP2_PLXNA2	SEMA3D - (NRP2+PLXNA2)	SEMA3	Secreted Signaling	PMID: 27533782
BMP4	day5	Cluster4	Cluster4	SEMA3D	NRP2_PLXNA2	0.0421894	0	SEMA3D_NRP2_PLXNA2	SEMA3D - (NRP2+PLXNA2)	SEMA3	Secreted Signaling	PMID: 27533782
BMP4	day5	Cluster3	Cluster6	SEMA3D	NRP2_PLXNA2	0.0610307	0	SEMA3D_NRP2_PLXNA2	SEMA3D - (NRP2+PLXNA2)	SEMA3	Secreted Signaling	PMID: 27533782
BMP4	day5	Cluster4	Cluster6	SEMA3D	NRP2_PLXNA2	0.071232	0	SEMA3D_NRP2_PLXNA2	SEMA3D - (NRP2+PLXNA2)	SEMA3	Secreted Signaling	PMID: 27533782
BMP4	day5	Cluster3	Cluster7	SEMA3D	NRP2_PLXNA2	0.0356043	0	SEMA3D_NRP2_PLXNA2	SEMA3D - (NRP2+PLXNA2)	SEMA3	Secreted Signaling	PMID: 27533782
BMP4	day5	Cluster4	Cluster7	SEMA3D	NRP2_PLXNA2	0.0417445	0	SEMA3D_NRP2_PLXNA2	SEMA3D - (NRP2+PLXNA2)	SEMA3	Secreted Signaling	PMID: 27533782
BMP4	day5	Cluster3	Cluster11	SEMA3D	NRP2_PLXNA2	0.0327618	0.02	SEMA3D_NRP2_PLXNA2	SEMA3D - (NRP2+PLXNA2)	SEMA3	Secreted Signaling	PMID: 27533782
BMP4	day5	Cluster4	Cluster11	SEMA3D	NRP2_PLXNA2	0.0384313	0	SEMA3D_NRP2_PLXNA2	SEMA3D - (NRP2+PLXNA2)	SEMA3	Secreted Signaling	PMID: 27533782
BMP4	day5	Cluster3	Cluster11	SEMA3D	NRP2_PLXNA3	0.0343051	0	SEMA3D_NRP2_PLXNA3	SEMA3D - (NRP2+PLXNA3)	SEMA3	Secreted Signaling	PMID: 27533782
BMP4	day5	Cluster4	Cluster11	SEMA3D	NRP2_PLXNA3	0.0402306	0	SEMA3D_NRP2_PLXNA3	SEMA3D - (NRP2+PLXNA3)	SEMA3	Secreted Signaling	PMID: 27533782
BMP4	day5	Cluster4	Cluster6	SEMA3C	NRP1_NRP2	0.0527367	0	SEMA3C_NRP1_NRP2	SEMA3C - (NRP1+NRP2)	SEMA3	Secreted Signaling	PMID: 27533782
BMP4	day5	Cluster9	Cluster6	SEMA3C	NRP1_NRP2	0.0439953	0	SEMA3C_NRP1_NRP2	SEMA3C - (NRP1+NRP2)	SEMA3	Secreted Signaling	PMID: 27533782
BMP4	day5	Cluster4	Cluster7	SEMA3C	NRP1_NRP2	0.0264166	0	SEMA3C_NRP1_NRP2	SEMA3C - (NRP1+NRP2)	SEMA3	Secreted Signaling	PMID: 27533782
BMP4	day5	Cluster9	Cluster7	SEMA3C	NRP1_NRP2	0.0219369	0	SEMA3C_NRP1_NRP2	SEMA3C - (NRP1+NRP2)	SEMA3	Secreted Signaling	PMID: 27533782
BMP4	day5	Cluster4	Cluster2	SEMA3C	PLXND1	0.0208128	0	SEMA3C_PLXND1	SEMA3C - PLXND1	SEMA3	Secreted Signaling	PMID: 27533782
BMP4	day5	Cluster9	Cluster2	SEMA3C	PLXND1	0.0172665	0	SEMA3C_PLXND1	SEMA3C - PLXND1	SEMA3	Secreted Signaling	PMID: 27533782
BMP4	day5	Cluster4	Cluster6	SEMA3C	PLXND1	0.0221427	0	SEMA3C_PLXND1	SEMA3C - PLXND1	SEMA3	Secreted Signaling	PMID: 27533782
BMP4	day5	Cluster9	Cluster6	SEMA3C	PLXND1	0.0183741	0	SEMA3C_PLXND1	SEMA3C - PLXND1	SEMA3	Secreted Signaling	PMID: 27533782
BMP4	day5	Cluster4	Cluster7	SEMA3C	PLXND1	0.0228528	0	SEMA3C_PLXND1	SEMA3C - PLXND1	SEMA3	Secreted Signaling	PMID: 27533782
BMP4	day5	Cluster9	Cluster7	SEMA3C	PLXND1	0.0189657	0	SEMA3C_PLXND1	SEMA3C - PLXND1	SEMA3	Secreted Signaling	PMID: 27533782
BMP4	day5	Cluster0	Cluster2	SEMA3E	PLXND1	0.0161787	0.01	SEMA3E_PLXND1	SEMA3E - PLXND1	SEMA3	Secreted Signaling	PMID: 22325954
BMP4	day5	Cluster2	Cluster2	SEMA3E	PLXND1	0.0158943	0.01	SEMA3E_PLXND1	SEMA3E - PLXND1	SEMA3	Secreted Signaling	PMID: 22325954
BMP4	day5	Cluster4	Cluster2	SEMA3E	PLXND1	0.0602449	0	SEMA3E_PLXND1	SEMA3E - PLXND1	SEMA3	Secreted Signaling	PMID: 22325954
BMP4	day5	Cluster6	Cluster2	SEMA3E	PLXND1	0.0170319	0.01	SEMA3E_PLXND1	SEMA3E - PLXND1	SEMA3	Secreted Signaling	PMID: 22325954
BMP4	day5	Cluster7	Cluster2	SEMA3E	PLXND1	0.0202045	0.01	SEMA3E_PLXND1	SEMA3E - PLXND1	SEMA3	Secreted Signaling	PMID: 22325954
BMP4	day5	Cluster9	Cluster2	SEMA3E	PLXND1	0.0599053	0	SEMA3E_PLXND1	SEMA3E - PLXND1	SEMA3	Secreted Signaling	PMID: 22325954
BMP4	day5	Cluster4	Cluster6	SEMA3E	PLXND1	0.06393	0	SEMA3E_PLXND1	SEMA3E - PLXND1	SEMA3	Secreted Signaling	PMID: 22325954
BMP4	day5	Cluster7	Cluster6	SEMA3E	PLXND1	0.0214964	0.02	SEMA3E_PLXND1	SEMA3E - PLXND1	SEMA3	Secreted Signaling	PMID: 22325954
BMP4	day5	Cluster9	Cluster6	SEMA3E	PLXND1	0.063571	0	SEMA3E_PLXND1	SEMA3E - PLXND1	SEMA3	Secreted Signaling	PMID: 22325954
BMP4	day5	Cluster4	Cluster7	SEMA3E	PLXND1	0.0658898	0	SEMA3E_PLXND1	SEMA3E - PLXND1	SEMA3	Secreted Signaling	PMID: 22325954
BMP4	day5	Cluster7	Cluster7	SEMA3E	PLXND1	0.0221862	0	SEMA3E_PLXND1	SEMA3E - PLXND1	SEMA3	Secreted Signaling	PMID: 22325954
BMP4	day5	Cluster9	Cluster7	SEMA3E	PLXND1	0.0655206	0	SEMA3E_PLXND1	SEMA3E - PLXND1	SEMA3	Secreted Signaling	PMID: 22325954
BMP4	day5	Cluster0	Cluster0	APELA	APLNR	0.0290362	0	APELA_APLNR	APELA - APLNR	APJ	Secreted Signaling	PMID: 25995451
BMP4	day5	Cluster2	Cluster0	APELA	APLNR	0.114298	0	APELA_APLNR	APELA - APLNR	APJ	Secreted Signaling	PMID: 25995451
BMP4	day5	Cluster3	Cluster0	APELA	APLNR	0.121664	0	APELA_APLNR	APELA - APLNR	APJ	Secreted Signaling	PMID: 25995451
BMP4	day5	Cluster0	Cluster6	APELA	APLNR	0.0973706	0	APELA_APLNR	APELA - APLNR	APJ	Secreted Signaling	PMID: 25995451
BMP4	day5	Cluster2	Cluster6	APELA	APLNR	0.317646	0	APELA_APLNR	APELA - APLNR	APJ	Secreted Signaling	PMID: 25995451
BMP4	day5	Cluster3	Cluster6	APELA	APLNR	0.333186	0	APELA_APLNR	APELA - APLNR	APJ	Secreted Signaling	PMID: 25995451
BMP4	day5	Cluster0	Cluster7	APELA	APLNR	0.0334374	0	APELA_APLNR	APELA - APLNR	APJ	Secreted Signaling	PMID: 25995451
BMP4	day5	Cluster2	Cluster7	APELA	APLNR	0.129894	0	APELA_APLNR	APELA - APLNR	APJ	Secreted Signaling	PMID: 25995451
BMP4	day5	Cluster3	Cluster7	APELA	APLNR	0.138108	0	APELA_APLNR	APELA - APLNR	APJ	Secreted Signaling	PMID: 25995451
BMP4	day5	Cluster0	Cluster6	ENHO	GPR19	0.0180228	0	ENHO_GPR19	ENHO - GPR19	ENHO	Secreted Signaling	PMID: 28476646
BMP4	day5	Cluster6	Cluster6	ENHO	GPR19	0.0164992	0	ENHO_GPR19	ENHO - GPR19	ENHO	Secreted Signaling	PMID: 28476646
BMP4	day5	Cluster0	Cluster6	GAS6	AXL	0.0224066	0	GAS6_AXL	GAS6 - AXL	GAS	Secreted Signaling	PMID: 27801848
BMP4	day5	Cluster2	Cluster6	GAS6	AXL	0.0936133	0	GAS6_AXL	GAS6 - AXL	GAS	Secreted Signaling	PMID: 27801848
BMP4	day5	Cluster3	Cluster6	GAS6	AXL	0.0931404	0	GAS6_AXL	GAS6 - AXL	GAS	Secreted Signaling	PMID: 27801848
BMP4	day5	Cluster4	Cluster6	GAS6	AXL	0.0242251	0	GAS6_AXL	GAS6 - AXL	GAS	Secreted Signaling	PMID: 27801848
BMP4	day5	Cluster9	Cluster6	GAS6	AXL	0.0217989	0	GAS6_AXL	GAS6 - AXL	GAS	Secreted Signaling	PMID: 27801848
BMP4	day5	Cluster2	Cluster0	GAS6	TYRO3	0.265437	0.02	GAS6_TYRO3	GAS6 - TYRO3	GAS	Secreted Signaling	PMID: 27801848
BMP4	day5	Cluster3	Cluster0	GAS6	TYRO3	0.264349	0	GAS6_TYRO3	GAS6 - TYRO3	GAS	Secreted Signaling	PMID: 27801848
BMP4	day5	Cluster2	Cluster2	GAS6	TYRO3	0.337835	0	GAS6_TYRO3	GAS6 - TYRO3	GAS	Secreted Signaling	PMID: 27801848
BMP4	day5	Cluster3	Cluster2	GAS6	TYRO3	0.336587	0	GAS6_TYRO3	GAS6 - TYRO3	GAS	Secreted Signaling	PMID: 27801848
BMP4	day5	Cluster2	Cluster3	GAS6	TYRO3	0.336898	0	GAS6_TYRO3	GAS6 - TYRO3	GAS	Secreted Signaling	PMID: 27801848
BMP4	day5	Cluster3	Cluster3	GAS6	TYRO3	0.335651	0	GAS6_TYRO3	GAS6 - TYRO3	GAS	Secreted Signaling	PMID: 27801848
BMP4	day5	Cluster2	Cluster4	GAS6	TYRO3	0.273931	0	GAS6_TYRO3	GAS6 - TYRO3	GAS	Secreted Signaling	PMID: 27801848
BMP4	day5	Cluster3	Cluster4	GAS6	TYRO3	0.272821	0	GAS6_TYRO3	GAS6 - TYRO3	GAS	Secreted Signaling	PMID: 27801848
BMP4	day5	Cluster2	Cluster6	GAS6	TYRO3	0.315536	0	GAS6_TYRO3	GAS6 - TYRO3	GAS	Secreted Signaling	PMID: 27801848
BMP4	day5	Cluster3	Cluster6	GAS6	TYRO3	0.314331	0	GAS6_TYRO3	GAS6 - TYRO3	GAS	Secreted Signaling	PMID: 27801848
BMP4	day5	Cluster2	Cluster7	GAS6	TYRO3	0.326741	0	GAS6_TYRO3	GAS6 - TYRO3	GAS	Secreted Signaling	PMID: 27801848
BMP4	day5	Cluster3	Cluster7	GAS6	TYRO3	0.325514	0	GAS6_TYRO3	GAS6 - TYRO3	GAS	Secreted Signaling	PMID: 27801848
BMP4	day5	Cluster2	Cluster9	GAS6	TYRO3	0.331448	0	GAS6_TYRO3	GAS6 - TYRO3	GAS	Secreted Signaling	PMID: 27801848
BMP4	day5	Cluster3	Cluster9	GAS6	TYRO3	0.330212	0	GAS6_TYRO3	GAS6 - TYRO3	GAS	Secreted Signaling	PMID: 27801848
BMP4	day5	Cluster2	Cluster6	PROS1	AXL	0.0216815	0	PROS1_AXL	PROS1 - AXL	PROS	Secreted Signaling	PMID: 29531161
BMP4	day5	Cluster2	Cluster0	PROS1	TYRO3	0.0719588	0	PROS1_TYRO3	PROS1 - TYRO3	PROS	Secreted Signaling	PMID: 30501104
BMP4	day5	Cluster2	Cluster2	PROS1	TYRO3	0.0986747	0	PROS1_TYRO3	PROS1 - TYRO3	PROS	Secreted Signaling	PMID: 30501104
BMP4	day5	Cluster2	Cluster3	PROS1	TYRO3	0.0983023	0	PROS1_TYRO3	PROS1 - TYRO3	PROS	Secreted Signaling	PMID: 30501104
BMP4	day5	Cluster2	Cluster4	PROS1	TYRO3	0.0748928	0	PROS1_TYRO3	PROS1 - TYRO3	PROS	Secreted Signaling	PMID: 30501104
BMP4	day5	Cluster2	Cluster6	PROS1	TYRO3	0.0900153	0	PROS1_TYRO3	PROS1 - TYRO3	PROS	Secreted Signaling	PMID: 30501104
BMP4	day5	Cluster2	Cluster7	PROS1	TYRO3	0.0943157	0	PROS1_TYRO3	PROS1 - TYRO3	PROS	Secreted Signaling	PMID: 30501104
BMP4	day5	Cluster2	Cluster9	PROS1	TYRO3	0.0961526	0	PROS1_TYRO3	PROS1 - TYRO3	PROS	Secreted Signaling	PMID: 30501104
BMP4	day5	Cluster2	Cluster11	PROS1	TYRO3	0.0641994	0	PROS1_TYRO3	PROS1 - TYRO3	PROS	Secreted Signaling	PMID: 30501104
BMP4	day5	Cluster0	Cluster4	PSAP	GPR37	0.108832	0	PSAP_GPR37	PSAP - GPR37	PSAP	Secreted Signaling	PMID: 23690594
BMP4	day5	Cluster2	Cluster4	PSAP	GPR37	0.110299	0	PSAP_GPR37	PSAP - GPR37	PSAP	Secreted Signaling	PMID: 23690594
BMP4	day5	Cluster3	Cluster4	PSAP	GPR37	0.111573	0	PSAP_GPR37	PSAP - GPR37	PSAP	Secreted Signaling	PMID: 23690594
BMP4	day5	Cluster4	Cluster4	PSAP	GPR37	0.110116	0	PSAP_GPR37	PSAP - GPR37	PSAP	Secreted Signaling	PMID: 23690594
BMP4	day5	Cluster6	Cluster4	PSAP	GPR37	0.109452	0	PSAP_GPR37	PSAP - GPR37	PSAP	Secreted Signaling	PMID: 23690594
BMP4	day5	Cluster7	Cluster4	PSAP	GPR37	0.109189	0	PSAP_GPR37	PSAP - GPR37	PSAP	Secreted Signaling	PMID: 23690594
BMP4	day5	Cluster9	Cluster4	PSAP	GPR37	0.11011	0	PSAP_GPR37	PSAP - GPR37	PSAP	Secreted Signaling	PMID: 23690594
BMP4	day5	Cluster11	Cluster4	PSAP	GPR37	0.110815	0.01	PSAP_GPR37	PSAP - GPR37	PSAP	Secreted Signaling	PMID: 23690594
BMP4	day5	Cluster0	Cluster6	PSAP	GPR37	0.242593	0	PSAP_GPR37	PSAP - GPR37	PSAP	Secreted Signaling	PMID: 23690594
BMP4	day5	Cluster2	Cluster6	PSAP	GPR37	0.245367	0	PSAP_GPR37	PSAP - GPR37	PSAP	Secreted Signaling	PMID: 23690594
BMP4	day5	Cluster3	Cluster6	PSAP	GPR37	0.247766	0	PSAP_GPR37	PSAP - GPR37	PSAP	Secreted Signaling	PMID: 23690594
BMP4	day5	Cluster4	Cluster6	PSAP	GPR37	0.245022	0	PSAP_GPR37	PSAP - GPR37	PSAP	Secreted Signaling	PMID: 23690594
BMP4	day5	Cluster6	Cluster6	PSAP	GPR37	0.243766	0	PSAP_GPR37	PSAP - GPR37	PSAP	Secreted Signaling	PMID: 23690594
BMP4	day5	Cluster7	Cluster6	PSAP	GPR37	0.24327	0	PSAP_GPR37	PSAP - GPR37	PSAP	Secreted Signaling	PMID: 23690594
BMP4	day5	Cluster9	Cluster6	PSAP	GPR37	0.245011	0	PSAP_GPR37	PSAP - GPR37	PSAP	Secreted Signaling	PMID: 23690594
BMP4	day5	Cluster11	Cluster6	PSAP	GPR37	0.24634	0	PSAP_GPR37	PSAP - GPR37	PSAP	Secreted Signaling	PMID: 23690594
BMP4	day5	Cluster0	Cluster7	PSAP	GPR37	0.109052	0	PSAP_GPR37	PSAP - GPR37	PSAP	Secreted Signaling	PMID: 23690594
BMP4	day5	Cluster2	Cluster7	PSAP	GPR37	0.110522	0	PSAP_GPR37	PSAP - GPR37	PSAP	Secreted Signaling	PMID: 23690594
BMP4	day5	Cluster3	Cluster7	PSAP	GPR37	0.111798	0	PSAP_GPR37	PSAP - GPR37	PSAP	Secreted Signaling	PMID: 23690594
BMP4	day5	Cluster4	Cluster7	PSAP	GPR37	0.110339	0	PSAP_GPR37	PSAP - GPR37	PSAP	Secreted Signaling	PMID: 23690594
BMP4	day5	Cluster6	Cluster7	PSAP	GPR37	0.109673	0	PSAP_GPR37	PSAP - GPR37	PSAP	Secreted Signaling	PMID: 23690594
BMP4	day5	Cluster7	Cluster7	PSAP	GPR37	0.10941	0	PSAP_GPR37	PSAP - GPR37	PSAP	Secreted Signaling	PMID: 23690594
BMP4	day5	Cluster9	Cluster7	PSAP	GPR37	0.110333	0	PSAP_GPR37	PSAP - GPR37	PSAP	Secreted Signaling	PMID: 23690594
BMP4	day5	Cluster11	Cluster7	PSAP	GPR37	0.111039	0.02	PSAP_GPR37	PSAP - GPR37	PSAP	Secreted Signaling	PMID: 23690594
BMP4	day5	Cluster6	Cluster0	NTS	SORT1	0.0684183	0	NTS_SORT1	NTS - SORT1	NTS	Secreted Signaling	PMID: 34038712
BMP4	day5	Cluster7	Cluster0	NTS	SORT1	0.0232856	0	NTS_SORT1	NTS - SORT1	NTS	Secreted Signaling	PMID: 34038712
BMP4	day5	Cluster6	Cluster2	NTS	SORT1	0.072987	0	NTS_SORT1	NTS - SORT1	NTS	Secreted Signaling	PMID: 34038712
BMP4	day5	Cluster7	Cluster2	NTS	SORT1	0.0249212	0	NTS_SORT1	NTS - SORT1	NTS	Secreted Signaling	PMID: 34038712
BMP4	day5	Cluster6	Cluster3	NTS	SORT1	0.0730175	0	NTS_SORT1	NTS - SORT1	NTS	Secreted Signaling	PMID: 34038712
BMP4	day5	Cluster7	Cluster3	NTS	SORT1	0.0249321	0	NTS_SORT1	NTS - SORT1	NTS	Secreted Signaling	PMID: 34038712
BMP4	day5	Cluster6	Cluster4	NTS	SORT1	0.0733897	0	NTS_SORT1	NTS - SORT1	NTS	Secreted Signaling	PMID: 34038712
BMP4	day5	Cluster7	Cluster4	NTS	SORT1	0.0250658	0	NTS_SORT1	NTS - SORT1	NTS	Secreted Signaling	PMID: 34038712
BMP4	day5	Cluster6	Cluster6	NTS	SORT1	0.0694247	0	NTS_SORT1	NTS - SORT1	NTS	Secreted Signaling	PMID: 34038712
BMP4	day5	Cluster7	Cluster6	NTS	SORT1	0.023645	0	NTS_SORT1	NTS - SORT1	NTS	Secreted Signaling	PMID: 34038712
BMP4	day5	Cluster6	Cluster11	NTS	SORT1	0.078641	0	NTS_SORT1	NTS - SORT1	NTS	Secreted Signaling	PMID: 34038712
BMP4	day5	Cluster7	Cluster11	NTS	SORT1	0.02696	0.02	NTS_SORT1	NTS - SORT1	NTS	Secreted Signaling	PMID: 34038712
BMP4	day5	Cluster0	Cluster0	PPIA	BSG	0.492633	0	PPIA_BSG	PPIA - BSG	CypA	Secreted Signaling	PMID: 36012604
BMP4	day5	Cluster2	Cluster0	PPIA	BSG	0.493063	0	PPIA_BSG	PPIA - BSG	CypA	Secreted Signaling	PMID: 36012604
BMP4	day5	Cluster6	Cluster0	PPIA	BSG	0.493662	0	PPIA_BSG	PPIA - BSG	CypA	Secreted Signaling	PMID: 36012604
BMP4	day5	Cluster0	Cluster2	PPIA	BSG	0.497643	0	PPIA_BSG	PPIA - BSG	CypA	Secreted Signaling	PMID: 36012604
BMP4	day5	Cluster2	Cluster2	PPIA	BSG	0.498073	0	PPIA_BSG	PPIA - BSG	CypA	Secreted Signaling	PMID: 36012604
BMP4	day5	Cluster3	Cluster2	PPIA	BSG	0.491653	0	PPIA_BSG	PPIA - BSG	CypA	Secreted Signaling	PMID: 36012604
BMP4	day5	Cluster6	Cluster2	PPIA	BSG	0.498673	0	PPIA_BSG	PPIA - BSG	CypA	Secreted Signaling	PMID: 36012604
BMP4	day5	Cluster7	Cluster2	PPIA	BSG	0.491211	0	PPIA_BSG	PPIA - BSG	CypA	Secreted Signaling	PMID: 36012604
BMP4	day5	Cluster9	Cluster2	PPIA	BSG	0.491683	0	PPIA_BSG	PPIA - BSG	CypA	Secreted Signaling	PMID: 36012604
BMP4	day5	Cluster0	Cluster3	PPIA	BSG	0.496869	0	PPIA_BSG	PPIA - BSG	CypA	Secreted Signaling	PMID: 36012604
BMP4	day5	Cluster2	Cluster3	PPIA	BSG	0.4973	0	PPIA_BSG	PPIA - BSG	CypA	Secreted Signaling	PMID: 36012604
BMP4	day5	Cluster3	Cluster3	PPIA	BSG	0.49088	0	PPIA_BSG	PPIA - BSG	CypA	Secreted Signaling	PMID: 36012604
BMP4	day5	Cluster6	Cluster3	PPIA	BSG	0.497899	0	PPIA_BSG	PPIA - BSG	CypA	Secreted Signaling	PMID: 36012604
BMP4	day5	Cluster7	Cluster3	PPIA	BSG	0.490437	0	PPIA_BSG	PPIA - BSG	CypA	Secreted Signaling	PMID: 36012604
BMP4	day5	Cluster9	Cluster3	PPIA	BSG	0.49091	0.01	PPIA_BSG	PPIA - BSG	CypA	Secreted Signaling	PMID: 36012604
BMP4	day5	Cluster0	Cluster6	PPIA	BSG	0.497415	0	PPIA_BSG	PPIA - BSG	CypA	Secreted Signaling	PMID: 36012604
BMP4	day5	Cluster2	Cluster6	PPIA	BSG	0.497846	0	PPIA_BSG	PPIA - BSG	CypA	Secreted Signaling	PMID: 36012604
BMP4	day5	Cluster3	Cluster6	PPIA	BSG	0.491425	0	PPIA_BSG	PPIA - BSG	CypA	Secreted Signaling	PMID: 36012604
BMP4	day5	Cluster6	Cluster6	PPIA	BSG	0.498445	0	PPIA_BSG	PPIA - BSG	CypA	Secreted Signaling	PMID: 36012604
BMP4	day5	Cluster7	Cluster6	PPIA	BSG	0.490983	0.01	PPIA_BSG	PPIA - BSG	CypA	Secreted Signaling	PMID: 36012604
BMP4	day5	Cluster9	Cluster6	PPIA	BSG	0.491456	0	PPIA_BSG	PPIA - BSG	CypA	Secreted Signaling	PMID: 36012604
BMP4	day5	Cluster0	Cluster7	PPIA	BSG	0.497527	0	PPIA_BSG	PPIA - BSG	CypA	Secreted Signaling	PMID: 36012604
BMP4	day5	Cluster2	Cluster7	PPIA	BSG	0.497958	0	PPIA_BSG	PPIA - BSG	CypA	Secreted Signaling	PMID: 36012604
BMP4	day5	Cluster3	Cluster7	PPIA	BSG	0.491538	0	PPIA_BSG	PPIA - BSG	CypA	Secreted Signaling	PMID: 36012604
BMP4	day5	Cluster6	Cluster7	PPIA	BSG	0.498557	0	PPIA_BSG	PPIA - BSG	CypA	Secreted Signaling	PMID: 36012604
BMP4	day5	Cluster7	Cluster7	PPIA	BSG	0.491095	0	PPIA_BSG	PPIA - BSG	CypA	Secreted Signaling	PMID: 36012604
BMP4	day5	Cluster9	Cluster7	PPIA	BSG	0.491568	0	PPIA_BSG	PPIA - BSG	CypA	Secreted Signaling	PMID: 36012604
BMP4	day5	Cluster0	Cluster11	PPIA	BSG	0.495894	0	PPIA_BSG	PPIA - BSG	CypA	Secreted Signaling	PMID: 36012604
BMP4	day5	Cluster2	Cluster11	PPIA	BSG	0.496325	0	PPIA_BSG	PPIA - BSG	CypA	Secreted Signaling	PMID: 36012604
BMP4	day5	Cluster6	Cluster11	PPIA	BSG	0.496924	0	PPIA_BSG	PPIA - BSG	CypA	Secreted Signaling	PMID: 36012604
BMP4	day5	Cluster4	Cluster2	SLIT2	ROBO1	0.0655518	0	SLIT2_ROBO1	SLIT2 - ROBO1	SLIT	Secreted Signaling	PMID:10102268
BMP4	day5	Cluster7	Cluster2	SLIT2	ROBO1	0.0370289	0	SLIT2_ROBO1	SLIT2 - ROBO1	SLIT	Secreted Signaling	PMID:10102268
BMP4	day5	Cluster9	Cluster2	SLIT2	ROBO1	0.0678542	0	SLIT2_ROBO1	SLIT2 - ROBO1	SLIT	Secreted Signaling	PMID:10102268
BMP4	day5	Cluster11	Cluster2	SLIT2	ROBO1	0.0579573	0	SLIT2_ROBO1	SLIT2 - ROBO1	SLIT	Secreted Signaling	PMID:10102268
BMP4	day5	Cluster4	Cluster3	SLIT2	ROBO1	0.067293	0	SLIT2_ROBO1	SLIT2 - ROBO1	SLIT	Secreted Signaling	PMID:10102268
BMP4	day5	Cluster7	Cluster3	SLIT2	ROBO1	0.0380433	0	SLIT2_ROBO1	SLIT2 - ROBO1	SLIT	Secreted Signaling	PMID:10102268
BMP4	day5	Cluster9	Cluster3	SLIT2	ROBO1	0.069652	0	SLIT2_ROBO1	SLIT2 - ROBO1	SLIT	Secreted Signaling	PMID:10102268
BMP4	day5	Cluster11	Cluster3	SLIT2	ROBO1	0.0595096	0.01	SLIT2_ROBO1	SLIT2 - ROBO1	SLIT	Secreted Signaling	PMID:10102268
BMP4	day5	Cluster4	Cluster6	SLIT2	ROBO1	0.0660497	0	SLIT2_ROBO1	SLIT2 - ROBO1	SLIT	Secreted Signaling	PMID:10102268
BMP4	day5	Cluster7	Cluster6	SLIT2	ROBO1	0.0373188	0	SLIT2_ROBO1	SLIT2 - ROBO1	SLIT	Secreted Signaling	PMID:10102268
BMP4	day5	Cluster9	Cluster6	SLIT2	ROBO1	0.0683683	0	SLIT2_ROBO1	SLIT2 - ROBO1	SLIT	Secreted Signaling	PMID:10102268
BMP4	day5	Cluster11	Cluster6	SLIT2	ROBO1	0.058401	0.02	SLIT2_ROBO1	SLIT2 - ROBO1	SLIT	Secreted Signaling	PMID:10102268
BMP4	day5	Cluster4	Cluster7	SLIT2	ROBO1	0.0672616	0	SLIT2_ROBO1	SLIT2 - ROBO1	SLIT	Secreted Signaling	PMID:10102268
BMP4	day5	Cluster7	Cluster7	SLIT2	ROBO1	0.038025	0	SLIT2_ROBO1	SLIT2 - ROBO1	SLIT	Secreted Signaling	PMID:10102268
BMP4	day5	Cluster9	Cluster7	SLIT2	ROBO1	0.0696196	0	SLIT2_ROBO1	SLIT2 - ROBO1	SLIT	Secreted Signaling	PMID:10102268
BMP4	day5	Cluster11	Cluster7	SLIT2	ROBO1	0.0594816	0.01	SLIT2_ROBO1	SLIT2 - ROBO1	SLIT	Secreted Signaling	PMID:10102268
BMP4	day5	Cluster2	Cluster3	FN1	ITGA5_ITGB1	0.282145	0	FN1_ITGA5_ITGB1	FN1 - (ITGA5+ITGB1)	FN1	ECM-Receptor	KEGG: hsa04512
BMP4	day5	Cluster3	Cluster3	FN1	ITGA5_ITGB1	0.285809	0	FN1_ITGA5_ITGB1	FN1 - (ITGA5+ITGB1)	FN1	ECM-Receptor	KEGG: hsa04512
BMP4	day5	Cluster4	Cluster3	FN1	ITGA5_ITGB1	0.284215	0	FN1_ITGA5_ITGB1	FN1 - (ITGA5+ITGB1)	FN1	ECM-Receptor	KEGG: hsa04512
BMP4	day5	Cluster2	Cluster6	FN1	ITGA5_ITGB1	0.295618	0	FN1_ITGA5_ITGB1	FN1 - (ITGA5+ITGB1)	FN1	ECM-Receptor	KEGG: hsa04512
BMP4	day5	Cluster3	Cluster6	FN1	ITGA5_ITGB1	0.299384	0	FN1_ITGA5_ITGB1	FN1 - (ITGA5+ITGB1)	FN1	ECM-Receptor	KEGG: hsa04512
BMP4	day5	Cluster4	Cluster6	FN1	ITGA5_ITGB1	0.297746	0	FN1_ITGA5_ITGB1	FN1 - (ITGA5+ITGB1)	FN1	ECM-Receptor	KEGG: hsa04512
BMP4	day5	Cluster2	Cluster0	LAMA1	ITGA6_ITGB1	0.254017	0	LAMA1_ITGA6_ITGB1	LAMA1 - (ITGA6+ITGB1)	LAMININ	ECM-Receptor	KEGG: hsa04512
BMP4	day5	Cluster3	Cluster0	LAMA1	ITGA6_ITGB1	0.257348	0	LAMA1_ITGA6_ITGB1	LAMA1 - (ITGA6+ITGB1)	LAMININ	ECM-Receptor	KEGG: hsa04512
BMP4	day5	Cluster2	Cluster2	LAMA1	ITGA6_ITGB1	0.245358	0	LAMA1_ITGA6_ITGB1	LAMA1 - (ITGA6+ITGB1)	LAMININ	ECM-Receptor	KEGG: hsa04512
BMP4	day5	Cluster3	Cluster2	LAMA1	ITGA6_ITGB1	0.248613	0	LAMA1_ITGA6_ITGB1	LAMA1 - (ITGA6+ITGB1)	LAMININ	ECM-Receptor	KEGG: hsa04512
BMP4	day5	Cluster2	Cluster3	LAMA1	ITGA6_ITGB1	0.247615	0	LAMA1_ITGA6_ITGB1	LAMA1 - (ITGA6+ITGB1)	LAMININ	ECM-Receptor	KEGG: hsa04512
BMP4	day5	Cluster3	Cluster3	LAMA1	ITGA6_ITGB1	0.25089	0	LAMA1_ITGA6_ITGB1	LAMA1 - (ITGA6+ITGB1)	LAMININ	ECM-Receptor	KEGG: hsa04512
BMP4	day5	Cluster2	Cluster4	LAMA1	ITGA6_ITGB1	0.268338	0	LAMA1_ITGA6_ITGB1	LAMA1 - (ITGA6+ITGB1)	LAMININ	ECM-Receptor	KEGG: hsa04512
BMP4	day5	Cluster3	Cluster4	LAMA1	ITGA6_ITGB1	0.271789	0	LAMA1_ITGA6_ITGB1	LAMA1 - (ITGA6+ITGB1)	LAMININ	ECM-Receptor	KEGG: hsa04512
BMP4	day5	Cluster2	Cluster6	LAMA1	ITGA6_ITGB1	0.153547	0	LAMA1_ITGA6_ITGB1	LAMA1 - (ITGA6+ITGB1)	LAMININ	ECM-Receptor	KEGG: hsa04512
BMP4	day5	Cluster3	Cluster6	LAMA1	ITGA6_ITGB1	0.155835	0	LAMA1_ITGA6_ITGB1	LAMA1 - (ITGA6+ITGB1)	LAMININ	ECM-Receptor	KEGG: hsa04512
BMP4	day5	Cluster2	Cluster7	LAMA1	ITGA6_ITGB1	0.170298	0	LAMA1_ITGA6_ITGB1	LAMA1 - (ITGA6+ITGB1)	LAMININ	ECM-Receptor	KEGG: hsa04512
BMP4	day5	Cluster3	Cluster7	LAMA1	ITGA6_ITGB1	0.172786	0	LAMA1_ITGA6_ITGB1	LAMA1 - (ITGA6+ITGB1)	LAMININ	ECM-Receptor	KEGG: hsa04512
BMP4	day5	Cluster2	Cluster9	LAMA1	ITGA6_ITGB1	0.259305	0	LAMA1_ITGA6_ITGB1	LAMA1 - (ITGA6+ITGB1)	LAMININ	ECM-Receptor	KEGG: hsa04512
BMP4	day5	Cluster3	Cluster9	LAMA1	ITGA6_ITGB1	0.26268	0	LAMA1_ITGA6_ITGB1	LAMA1 - (ITGA6+ITGB1)	LAMININ	ECM-Receptor	KEGG: hsa04512
BMP4	day5	Cluster2	Cluster11	LAMA1	ITGA6_ITGB1	0.163611	0	LAMA1_ITGA6_ITGB1	LAMA1 - (ITGA6+ITGB1)	LAMININ	ECM-Receptor	KEGG: hsa04512
BMP4	day5	Cluster3	Cluster11	LAMA1	ITGA6_ITGB1	0.16602	0	LAMA1_ITGA6_ITGB1	LAMA1 - (ITGA6+ITGB1)	LAMININ	ECM-Receptor	KEGG: hsa04512
BMP4	day5	Cluster4	Cluster0	LAMA5	ITGA6_ITGB1	0.207449	0	LAMA5_ITGA6_ITGB1	LAMA5 - (ITGA6+ITGB1)	LAMININ	ECM-Receptor	KEGG: hsa04512
BMP4	day5	Cluster0	Cluster4	LAMA5	ITGA6_ITGB1	0.218663	0	LAMA5_ITGA6_ITGB1	LAMA5 - (ITGA6+ITGB1)	LAMININ	ECM-Receptor	KEGG: hsa04512
BMP4	day5	Cluster2	Cluster4	LAMA5	ITGA6_ITGB1	0.207125	0	LAMA5_ITGA6_ITGB1	LAMA5 - (ITGA6+ITGB1)	LAMININ	ECM-Receptor	KEGG: hsa04512
BMP4	day5	Cluster3	Cluster4	LAMA5	ITGA6_ITGB1	0.210761	0	LAMA5_ITGA6_ITGB1	LAMA5 - (ITGA6+ITGB1)	LAMININ	ECM-Receptor	KEGG: hsa04512
BMP4	day5	Cluster4	Cluster4	LAMA5	ITGA6_ITGB1	0.219919	0	LAMA5_ITGA6_ITGB1	LAMA5 - (ITGA6+ITGB1)	LAMININ	ECM-Receptor	KEGG: hsa04512
BMP4	day5	Cluster7	Cluster4	LAMA5	ITGA6_ITGB1	0.217708	0	LAMA5_ITGA6_ITGB1	LAMA5 - (ITGA6+ITGB1)	LAMININ	ECM-Receptor	KEGG: hsa04512
BMP4	day5	Cluster9	Cluster4	LAMA5	ITGA6_ITGB1	0.214803	0	LAMA5_ITGA6_ITGB1	LAMA5 - (ITGA6+ITGB1)	LAMININ	ECM-Receptor	KEGG: hsa04512
BMP4	day5	Cluster0	Cluster9	LAMA5	ITGA6_ITGB1	0.21082	0	LAMA5_ITGA6_ITGB1	LAMA5 - (ITGA6+ITGB1)	LAMININ	ECM-Receptor	KEGG: hsa04512
BMP4	day5	Cluster4	Cluster9	LAMA5	ITGA6_ITGB1	0.212043	0	LAMA5_ITGA6_ITGB1	LAMA5 - (ITGA6+ITGB1)	LAMININ	ECM-Receptor	KEGG: hsa04512
BMP4	day5	Cluster7	Cluster9	LAMA5	ITGA6_ITGB1	0.20989	0	LAMA5_ITGA6_ITGB1	LAMA5 - (ITGA6+ITGB1)	LAMININ	ECM-Receptor	KEGG: hsa04512
BMP4	day5	Cluster4	Cluster0	LAMB1	ITGA6_ITGB1	0.310491	0	LAMB1_ITGA6_ITGB1	LAMB1 - (ITGA6+ITGB1)	LAMININ	ECM-Receptor	KEGG: hsa04512
BMP4	day5	Cluster4	Cluster2	LAMB1	ITGA6_ITGB1	0.300682	0	LAMB1_ITGA6_ITGB1	LAMB1 - (ITGA6+ITGB1)	LAMININ	ECM-Receptor	KEGG: hsa04512
BMP4	day5	Cluster4	Cluster3	LAMB1	ITGA6_ITGB1	0.303244	0	LAMB1_ITGA6_ITGB1	LAMB1 - (ITGA6+ITGB1)	LAMININ	ECM-Receptor	KEGG: hsa04512
BMP4	day5	Cluster2	Cluster4	LAMB1	ITGA6_ITGB1	0.301334	0	LAMB1_ITGA6_ITGB1	LAMB1 - (ITGA6+ITGB1)	LAMININ	ECM-Receptor	KEGG: hsa04512
BMP4	day5	Cluster3	Cluster4	LAMB1	ITGA6_ITGB1	0.306722	0	LAMB1_ITGA6_ITGB1	LAMB1 - (ITGA6+ITGB1)	LAMININ	ECM-Receptor	KEGG: hsa04512
BMP4	day5	Cluster4	Cluster4	LAMB1	ITGA6_ITGB1	0.326602	0	LAMB1_ITGA6_ITGB1	LAMB1 - (ITGA6+ITGB1)	LAMININ	ECM-Receptor	KEGG: hsa04512
BMP4	day5	Cluster9	Cluster4	LAMB1	ITGA6_ITGB1	0.305589	0.01	LAMB1_ITGA6_ITGB1	LAMB1 - (ITGA6+ITGB1)	LAMININ	ECM-Receptor	KEGG: hsa04512
BMP4	day5	Cluster4	Cluster9	LAMB1	ITGA6_ITGB1	0.316456	0	LAMB1_ITGA6_ITGB1	LAMB1 - (ITGA6+ITGB1)	LAMININ	ECM-Receptor	KEGG: hsa04512
BMP4	day5	Cluster4	Cluster0	LAMB2	ITGA6_ITGB1	0.0850619	0	LAMB2_ITGA6_ITGB1	LAMB2 - (ITGA6+ITGB1)	LAMININ	ECM-Receptor	KEGG: hsa04512
BMP4	day5	Cluster6	Cluster0	LAMB2	ITGA6_ITGB1	0.198321	0	LAMB2_ITGA6_ITGB1	LAMB2 - (ITGA6+ITGB1)	LAMININ	ECM-Receptor	KEGG: hsa04512
BMP4	day5	Cluster7	Cluster0	LAMB2	ITGA6_ITGB1	0.0841809	0.02	LAMB2_ITGA6_ITGB1	LAMB2 - (ITGA6+ITGB1)	LAMININ	ECM-Receptor	KEGG: hsa04512
BMP4	day5	Cluster6	Cluster2	LAMB2	ITGA6_ITGB1	0.191074	0	LAMB2_ITGA6_ITGB1	LAMB2 - (ITGA6+ITGB1)	LAMININ	ECM-Receptor	KEGG: hsa04512
BMP4	day5	Cluster4	Cluster3	LAMB2	ITGA6_ITGB1	0.0824476	0.04	LAMB2_ITGA6_ITGB1	LAMB2 - (ITGA6+ITGB1)	LAMININ	ECM-Receptor	KEGG: hsa04512
BMP4	day5	Cluster6	Cluster3	LAMB2	ITGA6_ITGB1	0.19296	0	LAMB2_ITGA6_ITGB1	LAMB2 - (ITGA6+ITGB1)	LAMININ	ECM-Receptor	KEGG: hsa04512
BMP4	day5	Cluster2	Cluster4	LAMB2	ITGA6_ITGB1	0.0837605	0	LAMB2_ITGA6_ITGB1	LAMB2 - (ITGA6+ITGB1)	LAMININ	ECM-Receptor	KEGG: hsa04512
BMP4	day5	Cluster3	Cluster4	LAMB2	ITGA6_ITGB1	0.0860906	0	LAMB2_ITGA6_ITGB1	LAMB2 - (ITGA6+ITGB1)	LAMININ	ECM-Receptor	KEGG: hsa04512
BMP4	day5	Cluster4	Cluster4	LAMB2	ITGA6_ITGB1	0.09102	0	LAMB2_ITGA6_ITGB1	LAMB2 - (ITGA6+ITGB1)	LAMININ	ECM-Receptor	KEGG: hsa04512
BMP4	day5	Cluster6	Cluster4	LAMB2	ITGA6_ITGB1	0.210388	0	LAMB2_ITGA6_ITGB1	LAMB2 - (ITGA6+ITGB1)	LAMININ	ECM-Receptor	KEGG: hsa04512
BMP4	day5	Cluster7	Cluster4	LAMB2	ITGA6_ITGB1	0.0900835	0.01	LAMB2_ITGA6_ITGB1	LAMB2 - (ITGA6+ITGB1)	LAMININ	ECM-Receptor	KEGG: hsa04512
BMP4	day5	Cluster6	Cluster6	LAMB2	ITGA6_ITGB1	0.116441	0	LAMB2_ITGA6_ITGB1	LAMB2 - (ITGA6+ITGB1)	LAMININ	ECM-Receptor	KEGG: hsa04512
BMP4	day5	Cluster6	Cluster7	LAMB2	ITGA6_ITGB1	0.129766	0	LAMB2_ITGA6_ITGB1	LAMB2 - (ITGA6+ITGB1)	LAMININ	ECM-Receptor	KEGG: hsa04512
BMP4	day5	Cluster4	Cluster9	LAMB2	ITGA6_ITGB1	0.087244	0	LAMB2_ITGA6_ITGB1	LAMB2 - (ITGA6+ITGB1)	LAMININ	ECM-Receptor	KEGG: hsa04512
BMP4	day5	Cluster6	Cluster9	LAMB2	ITGA6_ITGB1	0.202765	0	LAMB2_ITGA6_ITGB1	LAMB2 - (ITGA6+ITGB1)	LAMININ	ECM-Receptor	KEGG: hsa04512
BMP4	day5	Cluster7	Cluster9	LAMB2	ITGA6_ITGB1	0.0863426	0.03	LAMB2_ITGA6_ITGB1	LAMB2 - (ITGA6+ITGB1)	LAMININ	ECM-Receptor	KEGG: hsa04512
BMP4	day5	Cluster6	Cluster11	LAMB2	ITGA6_ITGB1	0.124431	0	LAMB2_ITGA6_ITGB1	LAMB2 - (ITGA6+ITGB1)	LAMININ	ECM-Receptor	KEGG: hsa04512
BMP4	day5	Cluster0	Cluster2	FN1	ITGAV_ITGB1	0.341153	0.04	FN1_ITGAV_ITGB1	FN1 - (ITGAV+ITGB1)	FN1	ECM-Receptor	KEGG: hsa04512
BMP4	day5	Cluster2	Cluster2	FN1	ITGAV_ITGB1	0.407978	0.02	FN1_ITGAV_ITGB1	FN1 - (ITGAV+ITGB1)	FN1	ECM-Receptor	KEGG: hsa04512
BMP4	day5	Cluster3	Cluster2	FN1	ITGAV_ITGB1	0.412337	0	FN1_ITGAV_ITGB1	FN1 - (ITGAV+ITGB1)	FN1	ECM-Receptor	KEGG: hsa04512
BMP4	day5	Cluster4	Cluster2	FN1	ITGAV_ITGB1	0.410443	0.01	FN1_ITGAV_ITGB1	FN1 - (ITGAV+ITGB1)	FN1	ECM-Receptor	KEGG: hsa04512
BMP4	day5	Cluster6	Cluster2	FN1	ITGAV_ITGB1	0.382277	0.04	FN1_ITGAV_ITGB1	FN1 - (ITGAV+ITGB1)	FN1	ECM-Receptor	KEGG: hsa04512
BMP4	day5	Cluster7	Cluster2	FN1	ITGAV_ITGB1	0.394266	0.04	FN1_ITGAV_ITGB1	FN1 - (ITGAV+ITGB1)	FN1	ECM-Receptor	KEGG: hsa04512
BMP4	day5	Cluster9	Cluster2	FN1	ITGAV_ITGB1	0.35711	0.04	FN1_ITGAV_ITGB1	FN1 - (ITGAV+ITGB1)	FN1	ECM-Receptor	KEGG: hsa04512
BMP4	day5	Cluster11	Cluster2	FN1	ITGAV_ITGB1	0.392486	0.04	FN1_ITGAV_ITGB1	FN1 - (ITGAV+ITGB1)	FN1	ECM-Receptor	KEGG: hsa04512
BMP4	day5	Cluster2	Cluster4	FN1	ITGAV_ITGB1	0.303802	0.04	FN1_ITGAV_ITGB1	FN1 - (ITGAV+ITGB1)	FN1	ECM-Receptor	KEGG: hsa04512
BMP4	day5	Cluster3	Cluster4	FN1	ITGAV_ITGB1	0.307626	0.04	FN1_ITGAV_ITGB1	FN1 - (ITGAV+ITGB1)	FN1	ECM-Receptor	KEGG: hsa04512
BMP4	day5	Cluster4	Cluster4	FN1	ITGAV_ITGB1	0.305963	0.04	FN1_ITGAV_ITGB1	FN1 - (ITGAV+ITGB1)	FN1	ECM-Receptor	KEGG: hsa04512
BMP4	day5	Cluster2	Cluster6	FN1	ITGAV_ITGB1	0.417628	0	FN1_ITGAV_ITGB1	FN1 - (ITGAV+ITGB1)	FN1	ECM-Receptor	KEGG: hsa04512
BMP4	day5	Cluster3	Cluster6	FN1	ITGAV_ITGB1	0.422017	0	FN1_ITGAV_ITGB1	FN1 - (ITGAV+ITGB1)	FN1	ECM-Receptor	KEGG: hsa04512
BMP4	day5	Cluster4	Cluster6	FN1	ITGAV_ITGB1	0.42011	0	FN1_ITGAV_ITGB1	FN1 - (ITGAV+ITGB1)	FN1	ECM-Receptor	KEGG: hsa04512
BMP4	day5	Cluster2	Cluster9	FN1	ITGAV_ITGB1	0.415985	0.03	FN1_ITGAV_ITGB1	FN1 - (ITGAV+ITGB1)	FN1	ECM-Receptor	KEGG: hsa04512
BMP4	day5	Cluster3	Cluster9	FN1	ITGAV_ITGB1	0.420369	0	FN1_ITGAV_ITGB1	FN1 - (ITGAV+ITGB1)	FN1	ECM-Receptor	KEGG: hsa04512
BMP4	day5	Cluster4	Cluster9	FN1	ITGAV_ITGB1	0.418464	0	FN1_ITGAV_ITGB1	FN1 - (ITGAV+ITGB1)	FN1	ECM-Receptor	KEGG: hsa04512
BMP4	day5	Cluster2	Cluster0	VTN	ITGAV_ITGB1	0.0491917	0	VTN_ITGAV_ITGB1	VTN - (ITGAV+ITGB1)	VTN	ECM-Receptor	KEGG: hsa04512
BMP4	day5	Cluster3	Cluster0	VTN	ITGAV_ITGB1	0.0463361	0	VTN_ITGAV_ITGB1	VTN - (ITGAV+ITGB1)	VTN	ECM-Receptor	KEGG: hsa04512
BMP4	day5	Cluster2	Cluster2	VTN	ITGAV_ITGB1	0.0789015	0	VTN_ITGAV_ITGB1	VTN - (ITGAV+ITGB1)	VTN	ECM-Receptor	KEGG: hsa04512
BMP4	day5	Cluster3	Cluster2	VTN	ITGAV_ITGB1	0.0744564	0	VTN_ITGAV_ITGB1	VTN - (ITGAV+ITGB1)	VTN	ECM-Receptor	KEGG: hsa04512
BMP4	day5	Cluster2	Cluster3	VTN	ITGAV_ITGB1	0.0488436	0	VTN_ITGAV_ITGB1	VTN - (ITGAV+ITGB1)	VTN	ECM-Receptor	KEGG: hsa04512
BMP4	day5	Cluster3	Cluster3	VTN	ITGAV_ITGB1	0.0460073	0	VTN_ITGAV_ITGB1	VTN - (ITGAV+ITGB1)	VTN	ECM-Receptor	KEGG: hsa04512
BMP4	day5	Cluster2	Cluster4	VTN	ITGAV_ITGB1	0.0514514	0	VTN_ITGAV_ITGB1	VTN - (ITGAV+ITGB1)	VTN	ECM-Receptor	KEGG: hsa04512
BMP4	day5	Cluster3	Cluster4	VTN	ITGAV_ITGB1	0.0484714	0	VTN_ITGAV_ITGB1	VTN - (ITGAV+ITGB1)	VTN	ECM-Receptor	KEGG: hsa04512
BMP4	day5	Cluster2	Cluster6	VTN	ITGAV_ITGB1	0.0818438	0	VTN_ITGAV_ITGB1	VTN - (ITGAV+ITGB1)	VTN	ECM-Receptor	KEGG: hsa04512
BMP4	day5	Cluster3	Cluster6	VTN	ITGAV_ITGB1	0.0772468	0	VTN_ITGAV_ITGB1	VTN - (ITGAV+ITGB1)	VTN	ECM-Receptor	KEGG: hsa04512
BMP4	day5	Cluster2	Cluster7	VTN	ITGAV_ITGB1	0.0510083	0	VTN_ITGAV_ITGB1	VTN - (ITGAV+ITGB1)	VTN	ECM-Receptor	KEGG: hsa04512
BMP4	day5	Cluster3	Cluster7	VTN	ITGAV_ITGB1	0.0480527	0	VTN_ITGAV_ITGB1	VTN - (ITGAV+ITGB1)	VTN	ECM-Receptor	KEGG: hsa04512
BMP4	day5	Cluster2	Cluster9	VTN	ITGAV_ITGB1	0.0813373	0	VTN_ITGAV_ITGB1	VTN - (ITGAV+ITGB1)	VTN	ECM-Receptor	KEGG: hsa04512
BMP4	day5	Cluster3	Cluster9	VTN	ITGAV_ITGB1	0.0767664	0	VTN_ITGAV_ITGB1	VTN - (ITGAV+ITGB1)	VTN	ECM-Receptor	KEGG: hsa04512
BMP4	day5	Cluster2	Cluster11	VTN	ITGAV_ITGB1	0.0510519	0	VTN_ITGAV_ITGB1	VTN - (ITGAV+ITGB1)	VTN	ECM-Receptor	KEGG: hsa04512
BMP4	day5	Cluster3	Cluster11	VTN	ITGAV_ITGB1	0.0480939	0	VTN_ITGAV_ITGB1	VTN - (ITGAV+ITGB1)	VTN	ECM-Receptor	KEGG: hsa04512
BMP4	day5	Cluster2	Cluster0	VTN	ITGAV_ITGB5	0.0364266	0	VTN_ITGAV_ITGB5	VTN - (ITGAV+ITGB5)	VTN	ECM-Receptor	KEGG: hsa04512
BMP4	day5	Cluster3	Cluster0	VTN	ITGAV_ITGB5	0.0342854	0	VTN_ITGAV_ITGB5	VTN - (ITGAV+ITGB5)	VTN	ECM-Receptor	KEGG: hsa04512
BMP4	day5	Cluster2	Cluster2	VTN	ITGAV_ITGB5	0.0587357	0	VTN_ITGAV_ITGB5	VTN - (ITGAV+ITGB5)	VTN	ECM-Receptor	KEGG: hsa04512
BMP4	day5	Cluster3	Cluster2	VTN	ITGAV_ITGB5	0.0553584	0	VTN_ITGAV_ITGB5	VTN - (ITGAV+ITGB5)	VTN	ECM-Receptor	KEGG: hsa04512
BMP4	day5	Cluster2	Cluster3	VTN	ITGAV_ITGB5	0.0365805	0	VTN_ITGAV_ITGB5	VTN - (ITGAV+ITGB5)	VTN	ECM-Receptor	KEGG: hsa04512
BMP4	day5	Cluster3	Cluster3	VTN	ITGAV_ITGB5	0.0344305	0	VTN_ITGAV_ITGB5	VTN - (ITGAV+ITGB5)	VTN	ECM-Receptor	KEGG: hsa04512
BMP4	day5	Cluster2	Cluster4	VTN	ITGAV_ITGB5	0.0394785	0	VTN_ITGAV_ITGB5	VTN - (ITGAV+ITGB5)	VTN	ECM-Receptor	KEGG: hsa04512
BMP4	day5	Cluster3	Cluster4	VTN	ITGAV_ITGB5	0.0371648	0	VTN_ITGAV_ITGB5	VTN - (ITGAV+ITGB5)	VTN	ECM-Receptor	KEGG: hsa04512
BMP4	day5	Cluster2	Cluster6	VTN	ITGAV_ITGB5	0.0567431	0	VTN_ITGAV_ITGB5	VTN - (ITGAV+ITGB5)	VTN	ECM-Receptor	KEGG: hsa04512
BMP4	day5	Cluster3	Cluster6	VTN	ITGAV_ITGB5	0.0534739	0	VTN_ITGAV_ITGB5	VTN - (ITGAV+ITGB5)	VTN	ECM-Receptor	KEGG: hsa04512
BMP4	day5	Cluster2	Cluster7	VTN	ITGAV_ITGB5	0.0220927	0	VTN_ITGAV_ITGB5	VTN - (ITGAV+ITGB5)	VTN	ECM-Receptor	KEGG: hsa04512
BMP4	day5	Cluster3	Cluster7	VTN	ITGAV_ITGB5	0.0207758	0	VTN_ITGAV_ITGB5	VTN - (ITGAV+ITGB5)	VTN	ECM-Receptor	KEGG: hsa04512
BMP4	day5	Cluster2	Cluster9	VTN	ITGAV_ITGB5	0.0366478	0	VTN_ITGAV_ITGB5	VTN - (ITGAV+ITGB5)	VTN	ECM-Receptor	KEGG: hsa04512
BMP4	day5	Cluster3	Cluster9	VTN	ITGAV_ITGB5	0.034494	0	VTN_ITGAV_ITGB5	VTN - (ITGAV+ITGB5)	VTN	ECM-Receptor	KEGG: hsa04512
BMP4	day5	Cluster2	Cluster11	VTN	ITGAV_ITGB5	0.0220838	0	VTN_ITGAV_ITGB5	VTN - (ITGAV+ITGB5)	VTN	ECM-Receptor	KEGG: hsa04512
BMP4	day5	Cluster3	Cluster11	VTN	ITGAV_ITGB5	0.0207675	0	VTN_ITGAV_ITGB5	VTN - (ITGAV+ITGB5)	VTN	ECM-Receptor	KEGG: hsa04512
BMP4	day5	Cluster2	Cluster0	VTN	ITGAV_ITGB8	0.021577	0	VTN_ITGAV_ITGB8	VTN - (ITGAV+ITGB8)	VTN	ECM-Receptor	KEGG: hsa04512
BMP4	day5	Cluster3	Cluster0	VTN	ITGAV_ITGB8	0.0202903	0	VTN_ITGAV_ITGB8	VTN - (ITGAV+ITGB8)	VTN	ECM-Receptor	KEGG: hsa04512
BMP4	day5	Cluster2	Cluster2	VTN	ITGAV_ITGB8	0.033347	0	VTN_ITGAV_ITGB8	VTN - (ITGAV+ITGB8)	VTN	ECM-Receptor	KEGG: hsa04512
BMP4	day5	Cluster3	Cluster2	VTN	ITGAV_ITGB8	0.0313808	0	VTN_ITGAV_ITGB8	VTN - (ITGAV+ITGB8)	VTN	ECM-Receptor	KEGG: hsa04512
BMP4	day5	Cluster2	Cluster3	VTN	ITGAV_ITGB8	0.0197229	0	VTN_ITGAV_ITGB8	VTN - (ITGAV+ITGB8)	VTN	ECM-Receptor	KEGG: hsa04512
BMP4	day5	Cluster3	Cluster3	VTN	ITGAV_ITGB8	0.0185446	0	VTN_ITGAV_ITGB8	VTN - (ITGAV+ITGB8)	VTN	ECM-Receptor	KEGG: hsa04512
BMP4	day5	Cluster2	Cluster4	VTN	ITGAV_ITGB8	0.0392354	0	VTN_ITGAV_ITGB8	VTN - (ITGAV+ITGB8)	VTN	ECM-Receptor	KEGG: hsa04512
BMP4	day5	Cluster3	Cluster4	VTN	ITGAV_ITGB8	0.0369353	0	VTN_ITGAV_ITGB8	VTN - (ITGAV+ITGB8)	VTN	ECM-Receptor	KEGG: hsa04512
BMP4	day5	Cluster2	Cluster9	VTN	ITGAV_ITGB8	0.0352141	0	VTN_ITGAV_ITGB8	VTN - (ITGAV+ITGB8)	VTN	ECM-Receptor	KEGG: hsa04512
BMP4	day5	Cluster3	Cluster9	VTN	ITGAV_ITGB8	0.0331417	0	VTN_ITGAV_ITGB8	VTN - (ITGAV+ITGB8)	VTN	ECM-Receptor	KEGG: hsa04512
BMP4	day5	Cluster2	Cluster11	VTN	ITGAV_ITGB8	0.0220992	0	VTN_ITGAV_ITGB8	VTN - (ITGAV+ITGB8)	VTN	ECM-Receptor	KEGG: hsa04512
BMP4	day5	Cluster3	Cluster11	VTN	ITGAV_ITGB8	0.020782	0	VTN_ITGAV_ITGB8	VTN - (ITGAV+ITGB8)	VTN	ECM-Receptor	KEGG: hsa04512
BMP4	day5	Cluster0	Cluster2	FN1	ITGAV_ITGB8	0.17255	0.04	FN1_ITGAV_ITGB8	FN1 - (ITGAV+ITGB8)	FN1	ECM-Receptor	KEGG: hsa04512
BMP4	day5	Cluster2	Cluster2	FN1	ITGAV_ITGB8	0.217238	0.04	FN1_ITGAV_ITGB8	FN1 - (ITGAV+ITGB8)	FN1	ECM-Receptor	KEGG: hsa04512
BMP4	day5	Cluster3	Cluster2	FN1	ITGAV_ITGB8	0.220317	0.04	FN1_ITGAV_ITGB8	FN1 - (ITGAV+ITGB8)	FN1	ECM-Receptor	KEGG: hsa04512
BMP4	day5	Cluster4	Cluster2	FN1	ITGAV_ITGB8	0.218977	0.04	FN1_ITGAV_ITGB8	FN1 - (ITGAV+ITGB8)	FN1	ECM-Receptor	KEGG: hsa04512
BMP4	day5	Cluster6	Cluster2	FN1	ITGAV_ITGB8	0.199503	0.04	FN1_ITGAV_ITGB8	FN1 - (ITGAV+ITGB8)	FN1	ECM-Receptor	KEGG: hsa04512
BMP4	day5	Cluster7	Cluster2	FN1	ITGAV_ITGB8	0.207688	0.04	FN1_ITGAV_ITGB8	FN1 - (ITGAV+ITGB8)	FN1	ECM-Receptor	KEGG: hsa04512
BMP4	day5	Cluster9	Cluster2	FN1	ITGAV_ITGB8	0.182809	0.04	FN1_ITGAV_ITGB8	FN1 - (ITGAV+ITGB8)	FN1	ECM-Receptor	KEGG: hsa04512
BMP4	day5	Cluster11	Cluster2	FN1	ITGAV_ITGB8	0.206463	0.04	FN1_ITGAV_ITGB8	FN1 - (ITGAV+ITGB8)	FN1	ECM-Receptor	KEGG: hsa04512
BMP4	day5	Cluster0	Cluster4	FN1	ITGAV_ITGB8	0.197984	0.04	FN1_ITGAV_ITGB8	FN1 - (ITGAV+ITGB8)	FN1	ECM-Receptor	KEGG: hsa04512
BMP4	day5	Cluster2	Cluster4	FN1	ITGAV_ITGB8	0.247291	0	FN1_ITGAV_ITGB8	FN1 - (ITGAV+ITGB8)	FN1	ECM-Receptor	KEGG: hsa04512
BMP4	day5	Cluster3	Cluster4	FN1	ITGAV_ITGB8	0.25066	0	FN1_ITGAV_ITGB8	FN1 - (ITGAV+ITGB8)	FN1	ECM-Receptor	KEGG: hsa04512
BMP4	day5	Cluster4	Cluster4	FN1	ITGAV_ITGB8	0.249194	0	FN1_ITGAV_ITGB8	FN1 - (ITGAV+ITGB8)	FN1	ECM-Receptor	KEGG: hsa04512
BMP4	day5	Cluster6	Cluster4	FN1	ITGAV_ITGB8	0.227817	0.01	FN1_ITGAV_ITGB8	FN1 - (ITGAV+ITGB8)	FN1	ECM-Receptor	KEGG: hsa04512
BMP4	day5	Cluster7	Cluster4	FN1	ITGAV_ITGB8	0.236819	0	FN1_ITGAV_ITGB8	FN1 - (ITGAV+ITGB8)	FN1	ECM-Receptor	KEGG: hsa04512
BMP4	day5	Cluster9	Cluster4	FN1	ITGAV_ITGB8	0.209373	0.04	FN1_ITGAV_ITGB8	FN1 - (ITGAV+ITGB8)	FN1	ECM-Receptor	KEGG: hsa04512
BMP4	day5	Cluster11	Cluster4	FN1	ITGAV_ITGB8	0.235473	0	FN1_ITGAV_ITGB8	FN1 - (ITGAV+ITGB8)	FN1	ECM-Receptor	KEGG: hsa04512
BMP4	day5	Cluster2	Cluster0	LAMA1	ITGAV_ITGB8	0.0829713	0	LAMA1_ITGAV_ITGB8	LAMA1 - (ITGAV+ITGB8)	LAMININ	ECM-Receptor	KEGG: hsa04512
BMP4	day5	Cluster3	Cluster0	LAMA1	ITGAV_ITGB8	0.0843128	0	LAMA1_ITGAV_ITGB8	LAMA1 - (ITGAV+ITGB8)	LAMININ	ECM-Receptor	KEGG: hsa04512
BMP4	day5	Cluster2	Cluster2	LAMA1	ITGAV_ITGB8	0.123987	0	LAMA1_ITGAV_ITGB8	LAMA1 - (ITGAV+ITGB8)	LAMININ	ECM-Receptor	KEGG: hsa04512
BMP4	day5	Cluster3	Cluster2	LAMA1	ITGAV_ITGB8	0.125901	0	LAMA1_ITGAV_ITGB8	LAMA1 - (ITGAV+ITGB8)	LAMININ	ECM-Receptor	KEGG: hsa04512
BMP4	day5	Cluster2	Cluster3	LAMA1	ITGAV_ITGB8	0.0762527	0	LAMA1_ITGAV_ITGB8	LAMA1 - (ITGAV+ITGB8)	LAMININ	ECM-Receptor	KEGG: hsa04512
BMP4	day5	Cluster3	Cluster3	LAMA1	ITGAV_ITGB8	0.0774947	0	LAMA1_ITGAV_ITGB8	LAMA1 - (ITGAV+ITGB8)	LAMININ	ECM-Receptor	KEGG: hsa04512
BMP4	day5	Cluster2	Cluster4	LAMA1	ITGAV_ITGB8	0.143505	0	LAMA1_ITGAV_ITGB8	LAMA1 - (ITGAV+ITGB8)	LAMININ	ECM-Receptor	KEGG: hsa04512
BMP4	day5	Cluster3	Cluster4	LAMA1	ITGAV_ITGB8	0.145669	0	LAMA1_ITGAV_ITGB8	LAMA1 - (ITGAV+ITGB8)	LAMININ	ECM-Receptor	KEGG: hsa04512
BMP4	day5	Cluster9	Cluster4	LAMA1	ITGAV_ITGB8	0.0489145	0.04	LAMA1_ITGAV_ITGB8	LAMA1 - (ITGAV+ITGB8)	LAMININ	ECM-Receptor	KEGG: hsa04512
BMP4	day5	Cluster2	Cluster9	LAMA1	ITGAV_ITGB8	0.130246	0	LAMA1_ITGAV_ITGB8	LAMA1 - (ITGAV+ITGB8)	LAMININ	ECM-Receptor	KEGG: hsa04512
BMP4	day5	Cluster3	Cluster9	LAMA1	ITGAV_ITGB8	0.132241	0	LAMA1_ITGAV_ITGB8	LAMA1 - (ITGAV+ITGB8)	LAMININ	ECM-Receptor	KEGG: hsa04512
BMP4	day5	Cluster2	Cluster11	LAMA1	ITGAV_ITGB8	0.0848506	0.01	LAMA1_ITGAV_ITGB8	LAMA1 - (ITGAV+ITGB8)	LAMININ	ECM-Receptor	KEGG: hsa04512
BMP4	day5	Cluster3	Cluster11	LAMA1	ITGAV_ITGB8	0.0862196	0.01	LAMA1_ITGAV_ITGB8	LAMA1 - (ITGAV+ITGB8)	LAMININ	ECM-Receptor	KEGG: hsa04512
BMP4	day5	Cluster0	Cluster2	LAMA5	ITGAV_ITGB8	0.0974744	0.02	LAMA5_ITGAV_ITGB8	LAMA5 - (ITGAV+ITGB8)	LAMININ	ECM-Receptor	KEGG: hsa04512
BMP4	day5	Cluster2	Cluster2	LAMA5	ITGAV_ITGB8	0.0915817	0.04	LAMA5_ITGAV_ITGB8	LAMA5 - (ITGAV+ITGB8)	LAMININ	ECM-Receptor	KEGG: hsa04512
BMP4	day5	Cluster3	Cluster2	LAMA5	ITGAV_ITGB8	0.0934284	0.04	LAMA5_ITGAV_ITGB8	LAMA5 - (ITGAV+ITGB8)	LAMININ	ECM-Receptor	KEGG: hsa04512
BMP4	day5	Cluster4	Cluster2	LAMA5	ITGAV_ITGB8	0.0981216	0.04	LAMA5_ITGAV_ITGB8	LAMA5 - (ITGAV+ITGB8)	LAMININ	ECM-Receptor	KEGG: hsa04512
BMP4	day5	Cluster6	Cluster2	LAMA5	ITGAV_ITGB8	0.0891112	0.04	LAMA5_ITGAV_ITGB8	LAMA5 - (ITGAV+ITGB8)	LAMININ	ECM-Receptor	KEGG: hsa04512
BMP4	day5	Cluster7	Cluster2	LAMA5	ITGAV_ITGB8	0.0969828	0.04	LAMA5_ITGAV_ITGB8	LAMA5 - (ITGAV+ITGB8)	LAMININ	ECM-Receptor	KEGG: hsa04512
BMP4	day5	Cluster9	Cluster2	LAMA5	ITGAV_ITGB8	0.0954924	0.03	LAMA5_ITGAV_ITGB8	LAMA5 - (ITGAV+ITGB8)	LAMININ	ECM-Receptor	KEGG: hsa04512
BMP4	day5	Cluster0	Cluster4	LAMA5	ITGAV_ITGB8	0.113358	0	LAMA5_ITGAV_ITGB8	LAMA5 - (ITGAV+ITGB8)	LAMININ	ECM-Receptor	KEGG: hsa04512
BMP4	day5	Cluster2	Cluster4	LAMA5	ITGAV_ITGB8	0.106619	0	LAMA5_ITGAV_ITGB8	LAMA5 - (ITGAV+ITGB8)	LAMININ	ECM-Receptor	KEGG: hsa04512
BMP4	day5	Cluster3	Cluster4	LAMA5	ITGAV_ITGB8	0.108733	0	LAMA5_ITGAV_ITGB8	LAMA5 - (ITGAV+ITGB8)	LAMININ	ECM-Receptor	KEGG: hsa04512
BMP4	day5	Cluster4	Cluster4	LAMA5	ITGAV_ITGB8	0.114098	0	LAMA5_ITGAV_ITGB8	LAMA5 - (ITGAV+ITGB8)	LAMININ	ECM-Receptor	KEGG: hsa04512
BMP4	day5	Cluster6	Cluster4	LAMA5	ITGAV_ITGB8	0.103789	0.01	LAMA5_ITGAV_ITGB8	LAMA5 - (ITGAV+ITGB8)	LAMININ	ECM-Receptor	KEGG: hsa04512
BMP4	day5	Cluster7	Cluster4	LAMA5	ITGAV_ITGB8	0.112797	0	LAMA5_ITGAV_ITGB8	LAMA5 - (ITGAV+ITGB8)	LAMININ	ECM-Receptor	KEGG: hsa04512
BMP4	day5	Cluster9	Cluster4	LAMA5	ITGAV_ITGB8	0.111093	0	LAMA5_ITGAV_ITGB8	LAMA5 - (ITGAV+ITGB8)	LAMININ	ECM-Receptor	KEGG: hsa04512
BMP4	day5	Cluster0	Cluster9	LAMA5	ITGAV_ITGB8	0.102551	0.04	LAMA5_ITGAV_ITGB8	LAMA5 - (ITGAV+ITGB8)	LAMININ	ECM-Receptor	KEGG: hsa04512
BMP4	day5	Cluster4	Cluster9	LAMA5	ITGAV_ITGB8	0.103228	0.02	LAMA5_ITGAV_ITGB8	LAMA5 - (ITGAV+ITGB8)	LAMININ	ECM-Receptor	KEGG: hsa04512
BMP4	day5	Cluster0	Cluster2	LAMB1	ITGAV_ITGB8	0.113574	0.04	LAMB1_ITGAV_ITGB8	LAMB1 - (ITGAV+ITGB8)	LAMININ	ECM-Receptor	KEGG: hsa04512
BMP4	day5	Cluster2	Cluster2	LAMB1	ITGAV_ITGB8	0.142695	0.04	LAMB1_ITGAV_ITGB8	LAMB1 - (ITGAV+ITGB8)	LAMININ	ECM-Receptor	KEGG: hsa04512
BMP4	day5	Cluster3	Cluster2	LAMB1	ITGAV_ITGB8	0.145838	0.04	LAMB1_ITGAV_ITGB8	LAMB1 - (ITGAV+ITGB8)	LAMININ	ECM-Receptor	KEGG: hsa04512
BMP4	day5	Cluster4	Cluster2	LAMB1	ITGAV_ITGB8	0.157662	0.02	LAMB1_ITGAV_ITGB8	LAMB1 - (ITGAV+ITGB8)	LAMININ	ECM-Receptor	KEGG: hsa04512
BMP4	day5	Cluster6	Cluster2	LAMB1	ITGAV_ITGB8	0.107409	0.04	LAMB1_ITGAV_ITGB8	LAMB1 - (ITGAV+ITGB8)	LAMININ	ECM-Receptor	KEGG: hsa04512
BMP4	day5	Cluster7	Cluster2	LAMB1	ITGAV_ITGB8	0.113454	0.04	LAMB1_ITGAV_ITGB8	LAMB1 - (ITGAV+ITGB8)	LAMININ	ECM-Receptor	KEGG: hsa04512
BMP4	day5	Cluster9	Cluster2	LAMB1	ITGAV_ITGB8	0.145175	0.04	LAMB1_ITGAV_ITGB8	LAMB1 - (ITGAV+ITGB8)	LAMININ	ECM-Receptor	KEGG: hsa04512
BMP4	day5	Cluster0	Cluster4	LAMB1	ITGAV_ITGB8	0.131699	0.04	LAMB1_ITGAV_ITGB8	LAMB1 - (ITGAV+ITGB8)	LAMININ	ECM-Receptor	KEGG: hsa04512
BMP4	day5	Cluster2	Cluster4	LAMB1	ITGAV_ITGB8	0.164604	0	LAMB1_ITGAV_ITGB8	LAMB1 - (ITGAV+ITGB8)	LAMININ	ECM-Receptor	KEGG: hsa04512
BMP4	day5	Cluster3	Cluster4	LAMB1	ITGAV_ITGB8	0.168136	0	LAMB1_ITGAV_ITGB8	LAMB1 - (ITGAV+ITGB8)	LAMININ	ECM-Receptor	KEGG: hsa04512
BMP4	day5	Cluster4	Cluster4	LAMB1	ITGAV_ITGB8	0.181383	0	LAMB1_ITGAV_ITGB8	LAMB1 - (ITGAV+ITGB8)	LAMININ	ECM-Receptor	KEGG: hsa04512
BMP4	day5	Cluster6	Cluster4	LAMB1	ITGAV_ITGB8	0.124688	0.04	LAMB1_ITGAV_ITGB8	LAMB1 - (ITGAV+ITGB8)	LAMININ	ECM-Receptor	KEGG: hsa04512
BMP4	day5	Cluster7	Cluster4	LAMB1	ITGAV_ITGB8	0.131562	0.04	LAMB1_ITGAV_ITGB8	LAMB1 - (ITGAV+ITGB8)	LAMININ	ECM-Receptor	KEGG: hsa04512
BMP4	day5	Cluster9	Cluster4	LAMB1	ITGAV_ITGB8	0.167391	0	LAMB1_ITGAV_ITGB8	LAMB1 - (ITGAV+ITGB8)	LAMININ	ECM-Receptor	KEGG: hsa04512
BMP4	day5	Cluster11	Cluster4	LAMB1	ITGAV_ITGB8	0.122839	0.04	LAMB1_ITGAV_ITGB8	LAMB1 - (ITGAV+ITGB8)	LAMININ	ECM-Receptor	KEGG: hsa04512
BMP4	day5	Cluster4	Cluster9	LAMB1	ITGAV_ITGB8	0.1653	0	LAMB1_ITGAV_ITGB8	LAMB1 - (ITGAV+ITGB8)	LAMININ	ECM-Receptor	KEGG: hsa04512
BMP4	day5	Cluster6	Cluster0	LAMB2	ITGAV_ITGB8	0.0616782	0	LAMB2_ITGAV_ITGB8	LAMB2 - (ITGAV+ITGB8)	LAMININ	ECM-Receptor	KEGG: hsa04512
BMP4	day5	Cluster0	Cluster2	LAMB2	ITGAV_ITGB8	0.0318601	0.04	LAMB2_ITGAV_ITGB8	LAMB2 - (ITGAV+ITGB8)	LAMININ	ECM-Receptor	KEGG: hsa04512
BMP4	day5	Cluster2	Cluster2	LAMB2	ITGAV_ITGB8	0.0340774	0.04	LAMB2_ITGAV_ITGB8	LAMB2 - (ITGAV+ITGB8)	LAMININ	ECM-Receptor	KEGG: hsa04512
BMP4	day5	Cluster3	Cluster2	LAMB2	ITGAV_ITGB8	0.0350783	0.04	LAMB2_ITGAV_ITGB8	LAMB2 - (ITGAV+ITGB8)	LAMININ	ECM-Receptor	KEGG: hsa04512
BMP4	day5	Cluster4	Cluster2	LAMB2	ITGAV_ITGB8	0.0372057	0.04	LAMB2_ITGAV_ITGB8	LAMB2 - (ITGAV+ITGB8)	LAMININ	ECM-Receptor	KEGG: hsa04512
BMP4	day5	Cluster6	Cluster2	LAMB2	ITGAV_ITGB8	0.0932383	0	LAMB2_ITGAV_ITGB8	LAMB2 - (ITGAV+ITGB8)	LAMININ	ECM-Receptor	KEGG: hsa04512
BMP4	day5	Cluster7	Cluster2	LAMB2	ITGAV_ITGB8	0.0368005	0.04	LAMB2_ITGAV_ITGB8	LAMB2 - (ITGAV+ITGB8)	LAMININ	ECM-Receptor	KEGG: hsa04512
BMP4	day5	Cluster6	Cluster3	LAMB2	ITGAV_ITGB8	0.0565774	0	LAMB2_ITGAV_ITGB8	LAMB2 - (ITGAV+ITGB8)	LAMININ	ECM-Receptor	KEGG: hsa04512
BMP4	day5	Cluster0	Cluster4	LAMB2	ITGAV_ITGB8	0.0374962	0.01	LAMB2_ITGAV_ITGB8	LAMB2 - (ITGAV+ITGB8)	LAMININ	ECM-Receptor	KEGG: hsa04512
BMP4	day5	Cluster2	Cluster4	LAMB2	ITGAV_ITGB8	0.0400894	0	LAMB2_ITGAV_ITGB8	LAMB2 - (ITGAV+ITGB8)	LAMININ	ECM-Receptor	KEGG: hsa04512
BMP4	day5	Cluster3	Cluster4	LAMB2	ITGAV_ITGB8	0.0412594	0	LAMB2_ITGAV_ITGB8	LAMB2 - (ITGAV+ITGB8)	LAMININ	ECM-Receptor	KEGG: hsa04512
BMP4	day5	Cluster4	Cluster4	LAMB2	ITGAV_ITGB8	0.0437447	0	LAMB2_ITGAV_ITGB8	LAMB2 - (ITGAV+ITGB8)	LAMININ	ECM-Receptor	KEGG: hsa04512
BMP4	day5	Cluster6	Cluster4	LAMB2	ITGAV_ITGB8	0.108515	0	LAMB2_ITGAV_ITGB8	LAMB2 - (ITGAV+ITGB8)	LAMININ	ECM-Receptor	KEGG: hsa04512
BMP4	day5	Cluster7	Cluster4	LAMB2	ITGAV_ITGB8	0.0432714	0.01	LAMB2_ITGAV_ITGB8	LAMB2 - (ITGAV+ITGB8)	LAMININ	ECM-Receptor	KEGG: hsa04512
BMP4	day5	Cluster9	Cluster4	LAMB2	ITGAV_ITGB8	0.0396414	0.01	LAMB2_ITGAV_ITGB8	LAMB2 - (ITGAV+ITGB8)	LAMININ	ECM-Receptor	KEGG: hsa04512
BMP4	day5	Cluster4	Cluster9	LAMB2	ITGAV_ITGB8	0.0392802	0.02	LAMB2_ITGAV_ITGB8	LAMB2 - (ITGAV+ITGB8)	LAMININ	ECM-Receptor	KEGG: hsa04512
BMP4	day5	Cluster6	Cluster9	LAMB2	ITGAV_ITGB8	0.0981185	0	LAMB2_ITGAV_ITGB8	LAMB2 - (ITGAV+ITGB8)	LAMININ	ECM-Receptor	KEGG: hsa04512
BMP4	day5	Cluster7	Cluster9	LAMB2	ITGAV_ITGB8	0.0388532	0.03	LAMB2_ITGAV_ITGB8	LAMB2 - (ITGAV+ITGB8)	LAMININ	ECM-Receptor	KEGG: hsa04512
BMP4	day5	Cluster6	Cluster11	LAMB2	ITGAV_ITGB8	0.0631084	0.02	LAMB2_ITGAV_ITGB8	LAMB2 - (ITGAV+ITGB8)	LAMININ	ECM-Receptor	KEGG: hsa04512
BMP4	day5	Cluster6	Cluster0	COL1A1	ITGAV_ITGB8	0.0706998	0	COL1A1_ITGAV_ITGB8	COL1A1 - (ITGAV+ITGB8)	COLLAGEN	ECM-Receptor	KEGG: hsa04512
BMP4	day5	Cluster7	Cluster0	COL1A1	ITGAV_ITGB8	0.0726572	0	COL1A1_ITGAV_ITGB8	COL1A1 - (ITGAV+ITGB8)	COLLAGEN	ECM-Receptor	KEGG: hsa04512
BMP4	day5	Cluster0	Cluster2	COL1A1	ITGAV_ITGB8	0.0388553	0	COL1A1_ITGAV_ITGB8	COL1A1 - (ITGAV+ITGB8)	COLLAGEN	ECM-Receptor	KEGG: hsa04512
BMP4	day5	Cluster2	Cluster2	COL1A1	ITGAV_ITGB8	0.0337216	0.04	COL1A1_ITGAV_ITGB8	COL1A1 - (ITGAV+ITGB8)	COLLAGEN	ECM-Receptor	KEGG: hsa04512
BMP4	day5	Cluster3	Cluster2	COL1A1	ITGAV_ITGB8	0.0356714	0.04	COL1A1_ITGAV_ITGB8	COL1A1 - (ITGAV+ITGB8)	COLLAGEN	ECM-Receptor	KEGG: hsa04512
BMP4	day5	Cluster6	Cluster2	COL1A1	ITGAV_ITGB8	0.106353	0	COL1A1_ITGAV_ITGB8	COL1A1 - (ITGAV+ITGB8)	COLLAGEN	ECM-Receptor	KEGG: hsa04512
BMP4	day5	Cluster7	Cluster2	COL1A1	ITGAV_ITGB8	0.109181	0	COL1A1_ITGAV_ITGB8	COL1A1 - (ITGAV+ITGB8)	COLLAGEN	ECM-Receptor	KEGG: hsa04512
BMP4	day5	Cluster9	Cluster2	COL1A1	ITGAV_ITGB8	0.0369068	0.03	COL1A1_ITGAV_ITGB8	COL1A1 - (ITGAV+ITGB8)	COLLAGEN	ECM-Receptor	KEGG: hsa04512
BMP4	day5	Cluster6	Cluster3	COL1A1	ITGAV_ITGB8	0.0649045	0	COL1A1_ITGAV_ITGB8	COL1A1 - (ITGAV+ITGB8)	COLLAGEN	ECM-Receptor	KEGG: hsa04512
BMP4	day5	Cluster7	Cluster3	COL1A1	ITGAV_ITGB8	0.066713	0	COL1A1_ITGAV_ITGB8	COL1A1 - (ITGAV+ITGB8)	COLLAGEN	ECM-Receptor	KEGG: hsa04512
BMP4	day5	Cluster0	Cluster4	COL1A1	ITGAV_ITGB8	0.0456704	0	COL1A1_ITGAV_ITGB8	COL1A1 - (ITGAV+ITGB8)	COLLAGEN	ECM-Receptor	KEGG: hsa04512
BMP4	day5	Cluster2	Cluster4	COL1A1	ITGAV_ITGB8	0.0396735	0	COL1A1_ITGAV_ITGB8	COL1A1 - (ITGAV+ITGB8)	COLLAGEN	ECM-Receptor	KEGG: hsa04512
BMP4	day5	Cluster3	Cluster4	COL1A1	ITGAV_ITGB8	0.0419525	0	COL1A1_ITGAV_ITGB8	COL1A1 - (ITGAV+ITGB8)	COLLAGEN	ECM-Receptor	KEGG: hsa04512
BMP4	day5	Cluster6	Cluster4	COL1A1	ITGAV_ITGB8	0.123486	0	COL1A1_ITGAV_ITGB8	COL1A1 - (ITGAV+ITGB8)	COLLAGEN	ECM-Receptor	KEGG: hsa04512
BMP4	day5	Cluster7	Cluster4	COL1A1	ITGAV_ITGB8	0.126705	0	COL1A1_ITGAV_ITGB8	COL1A1 - (ITGAV+ITGB8)	COLLAGEN	ECM-Receptor	KEGG: hsa04512
BMP4	day5	Cluster9	Cluster4	COL1A1	ITGAV_ITGB8	0.0433956	0	COL1A1_ITGAV_ITGB8	COL1A1 - (ITGAV+ITGB8)	COLLAGEN	ECM-Receptor	KEGG: hsa04512
BMP4	day5	Cluster0	Cluster9	COL1A1	ITGAV_ITGB8	0.0410177	0	COL1A1_ITGAV_ITGB8	COL1A1 - (ITGAV+ITGB8)	COLLAGEN	ECM-Receptor	KEGG: hsa04512
BMP4	day5	Cluster6	Cluster9	COL1A1	ITGAV_ITGB8	0.111835	0	COL1A1_ITGAV_ITGB8	COL1A1 - (ITGAV+ITGB8)	COLLAGEN	ECM-Receptor	KEGG: hsa04512
BMP4	day5	Cluster7	Cluster9	COL1A1	ITGAV_ITGB8	0.11479	0	COL1A1_ITGAV_ITGB8	COL1A1 - (ITGAV+ITGB8)	COLLAGEN	ECM-Receptor	KEGG: hsa04512
BMP4	day5	Cluster6	Cluster11	COL1A1	ITGAV_ITGB8	0.0723231	0.01	COL1A1_ITGAV_ITGB8	COL1A1 - (ITGAV+ITGB8)	COLLAGEN	ECM-Receptor	KEGG: hsa04512
BMP4	day5	Cluster7	Cluster11	COL1A1	ITGAV_ITGB8	0.0743218	0.01	COL1A1_ITGAV_ITGB8	COL1A1 - (ITGAV+ITGB8)	COLLAGEN	ECM-Receptor	KEGG: hsa04512
BMP4	day5	Cluster7	Cluster0	COL1A2	ITGAV_ITGB8	0.11213	0.02	COL1A2_ITGAV_ITGB8	COL1A2 - (ITGAV+ITGB8)	COLLAGEN	ECM-Receptor	KEGG: hsa04512
BMP4	day5	Cluster0	Cluster2	COL1A2	ITGAV_ITGB8	0.098252	0.04	COL1A2_ITGAV_ITGB8	COL1A2 - (ITGAV+ITGB8)	COLLAGEN	ECM-Receptor	KEGG: hsa04512
BMP4	day5	Cluster2	Cluster2	COL1A2	ITGAV_ITGB8	0.0770705	0.04	COL1A2_ITGAV_ITGB8	COL1A2 - (ITGAV+ITGB8)	COLLAGEN	ECM-Receptor	KEGG: hsa04512
BMP4	day5	Cluster4	Cluster2	COL1A2	ITGAV_ITGB8	0.145912	0	COL1A2_ITGAV_ITGB8	COL1A2 - (ITGAV+ITGB8)	COLLAGEN	ECM-Receptor	KEGG: hsa04512
BMP4	day5	Cluster6	Cluster2	COL1A2	ITGAV_ITGB8	0.150369	0	COL1A2_ITGAV_ITGB8	COL1A2 - (ITGAV+ITGB8)	COLLAGEN	ECM-Receptor	KEGG: hsa04512
BMP4	day5	Cluster7	Cluster2	COL1A2	ITGAV_ITGB8	0.164967	0	COL1A2_ITGAV_ITGB8	COL1A2 - (ITGAV+ITGB8)	COLLAGEN	ECM-Receptor	KEGG: hsa04512
BMP4	day5	Cluster9	Cluster2	COL1A2	ITGAV_ITGB8	0.0938394	0.04	COL1A2_ITGAV_ITGB8	COL1A2 - (ITGAV+ITGB8)	COLLAGEN	ECM-Receptor	KEGG: hsa04512
BMP4	day5	Cluster0	Cluster4	COL1A2	ITGAV_ITGB8	0.114247	0	COL1A2_ITGAV_ITGB8	COL1A2 - (ITGAV+ITGB8)	COLLAGEN	ECM-Receptor	KEGG: hsa04512
BMP4	day5	Cluster2	Cluster4	COL1A2	ITGAV_ITGB8	0.0899611	0.04	COL1A2_ITGAV_ITGB8	COL1A2 - (ITGAV+ITGB8)	COLLAGEN	ECM-Receptor	KEGG: hsa04512
BMP4	day5	Cluster4	Cluster4	COL1A2	ITGAV_ITGB8	0.168218	0	COL1A2_ITGAV_ITGB8	COL1A2 - (ITGAV+ITGB8)	COLLAGEN	ECM-Receptor	KEGG: hsa04512
BMP4	day5	Cluster6	Cluster4	COL1A2	ITGAV_ITGB8	0.173218	0	COL1A2_ITGAV_ITGB8	COL1A2 - (ITGAV+ITGB8)	COLLAGEN	ECM-Receptor	KEGG: hsa04512
BMP4	day5	Cluster7	Cluster4	COL1A2	ITGAV_ITGB8	0.189539	0	COL1A2_ITGAV_ITGB8	COL1A2 - (ITGAV+ITGB8)	COLLAGEN	ECM-Receptor	KEGG: hsa04512
BMP4	day5	Cluster9	Cluster4	COL1A2	ITGAV_ITGB8	0.109203	0.03	COL1A2_ITGAV_ITGB8	COL1A2 - (ITGAV+ITGB8)	COLLAGEN	ECM-Receptor	KEGG: hsa04512
BMP4	day5	Cluster11	Cluster4	COL1A2	ITGAV_ITGB8	0.107871	0.02	COL1A2_ITGAV_ITGB8	COL1A2 - (ITGAV+ITGB8)	COLLAGEN	ECM-Receptor	KEGG: hsa04512
BMP4	day5	Cluster4	Cluster9	COL1A2	ITGAV_ITGB8	0.153083	0	COL1A2_ITGAV_ITGB8	COL1A2 - (ITGAV+ITGB8)	COLLAGEN	ECM-Receptor	KEGG: hsa04512
BMP4	day5	Cluster6	Cluster9	COL1A2	ITGAV_ITGB8	0.157719	0	COL1A2_ITGAV_ITGB8	COL1A2 - (ITGAV+ITGB8)	COLLAGEN	ECM-Receptor	KEGG: hsa04512
BMP4	day5	Cluster7	Cluster9	COL1A2	ITGAV_ITGB8	0.172885	0	COL1A2_ITGAV_ITGB8	COL1A2 - (ITGAV+ITGB8)	COLLAGEN	ECM-Receptor	KEGG: hsa04512
BMP4	day5	Cluster2	Cluster2	COL2A1	ITGAV_ITGB8	0.173466	0.04	COL2A1_ITGAV_ITGB8	COL2A1 - (ITGAV+ITGB8)	COLLAGEN	ECM-Receptor	KEGG: hsa04512
BMP4	day5	Cluster3	Cluster2	COL2A1	ITGAV_ITGB8	0.174815	0.04	COL2A1_ITGAV_ITGB8	COL2A1 - (ITGAV+ITGB8)	COLLAGEN	ECM-Receptor	KEGG: hsa04512
BMP4	day5	Cluster4	Cluster2	COL2A1	ITGAV_ITGB8	0.166938	0.04	COL2A1_ITGAV_ITGB8	COL2A1 - (ITGAV+ITGB8)	COLLAGEN	ECM-Receptor	KEGG: hsa04512
BMP4	day5	Cluster6	Cluster2	COL2A1	ITGAV_ITGB8	0.156134	0.04	COL2A1_ITGAV_ITGB8	COL2A1 - (ITGAV+ITGB8)	COLLAGEN	ECM-Receptor	KEGG: hsa04512
BMP4	day5	Cluster7	Cluster2	COL2A1	ITGAV_ITGB8	0.1608	0.04	COL2A1_ITGAV_ITGB8	COL2A1 - (ITGAV+ITGB8)	COLLAGEN	ECM-Receptor	KEGG: hsa04512
BMP4	day5	Cluster9	Cluster2	COL2A1	ITGAV_ITGB8	0.169192	0.04	COL2A1_ITGAV_ITGB8	COL2A1 - (ITGAV+ITGB8)	COLLAGEN	ECM-Receptor	KEGG: hsa04512
BMP4	day5	Cluster11	Cluster2	COL2A1	ITGAV_ITGB8	0.128101	0.04	COL2A1_ITGAV_ITGB8	COL2A1 - (ITGAV+ITGB8)	COLLAGEN	ECM-Receptor	KEGG: hsa04512
BMP4	day5	Cluster0	Cluster4	COL2A1	ITGAV_ITGB8	0.132424	0.04	COL2A1_ITGAV_ITGB8	COL2A1 - (ITGAV+ITGB8)	COLLAGEN	ECM-Receptor	KEGG: hsa04512
BMP4	day5	Cluster2	Cluster4	COL2A1	ITGAV_ITGB8	0.199003	0	COL2A1_ITGAV_ITGB8	COL2A1 - (ITGAV+ITGB8)	COLLAGEN	ECM-Receptor	KEGG: hsa04512
BMP4	day5	Cluster3	Cluster4	COL2A1	ITGAV_ITGB8	0.200502	0	COL2A1_ITGAV_ITGB8	COL2A1 - (ITGAV+ITGB8)	COLLAGEN	ECM-Receptor	KEGG: hsa04512
BMP4	day5	Cluster4	Cluster4	COL2A1	ITGAV_ITGB8	0.191737	0	COL2A1_ITGAV_ITGB8	COL2A1 - (ITGAV+ITGB8)	COLLAGEN	ECM-Receptor	KEGG: hsa04512
BMP4	day5	Cluster6	Cluster4	COL2A1	ITGAV_ITGB8	0.179674	0.02	COL2A1_ITGAV_ITGB8	COL2A1 - (ITGAV+ITGB8)	COLLAGEN	ECM-Receptor	KEGG: hsa04512
BMP4	day5	Cluster7	Cluster4	COL2A1	ITGAV_ITGB8	0.18489	0	COL2A1_ITGAV_ITGB8	COL2A1 - (ITGAV+ITGB8)	COLLAGEN	ECM-Receptor	KEGG: hsa04512
BMP4	day5	Cluster9	Cluster4	COL2A1	ITGAV_ITGB8	0.194248	0	COL2A1_ITGAV_ITGB8	COL2A1 - (ITGAV+ITGB8)	COLLAGEN	ECM-Receptor	KEGG: hsa04512
BMP4	day5	Cluster11	Cluster4	COL2A1	ITGAV_ITGB8	0.148156	0.04	COL2A1_ITGAV_ITGB8	COL2A1 - (ITGAV+ITGB8)	COLLAGEN	ECM-Receptor	KEGG: hsa04512
BMP4	day5	Cluster3	Cluster9	COL2A1	ITGAV_ITGB8	0.183103	0.03	COL2A1_ITGAV_ITGB8	COL2A1 - (ITGAV+ITGB8)	COLLAGEN	ECM-Receptor	KEGG: hsa04512
BMP4	day5	Cluster0	Cluster2	COL4A1	ITGAV_ITGB8	0.111335	0.04	COL4A1_ITGAV_ITGB8	COL4A1 - (ITGAV+ITGB8)	COLLAGEN	ECM-Receptor	KEGG: hsa04512
BMP4	day5	Cluster2	Cluster2	COL4A1	ITGAV_ITGB8	0.161272	0	COL4A1_ITGAV_ITGB8	COL4A1 - (ITGAV+ITGB8)	COLLAGEN	ECM-Receptor	KEGG: hsa04512
BMP4	day5	Cluster3	Cluster2	COL4A1	ITGAV_ITGB8	0.159138	0.03	COL4A1_ITGAV_ITGB8	COL4A1 - (ITGAV+ITGB8)	COLLAGEN	ECM-Receptor	KEGG: hsa04512
BMP4	day5	Cluster4	Cluster2	COL4A1	ITGAV_ITGB8	0.122289	0.04	COL4A1_ITGAV_ITGB8	COL4A1 - (ITGAV+ITGB8)	COLLAGEN	ECM-Receptor	KEGG: hsa04512
BMP4	day5	Cluster7	Cluster2	COL4A1	ITGAV_ITGB8	0.111026	0.04	COL4A1_ITGAV_ITGB8	COL4A1 - (ITGAV+ITGB8)	COLLAGEN	ECM-Receptor	KEGG: hsa04512
BMP4	day5	Cluster0	Cluster4	COL4A1	ITGAV_ITGB8	0.129154	0.02	COL4A1_ITGAV_ITGB8	COL4A1 - (ITGAV+ITGB8)	COLLAGEN	ECM-Receptor	KEGG: hsa04512
BMP4	day5	Cluster2	Cluster4	COL4A1	ITGAV_ITGB8	0.185417	0	COL4A1_ITGAV_ITGB8	COL4A1 - (ITGAV+ITGB8)	COLLAGEN	ECM-Receptor	KEGG: hsa04512
BMP4	day5	Cluster3	Cluster4	COL4A1	ITGAV_ITGB8	0.183033	0	COL4A1_ITGAV_ITGB8	COL4A1 - (ITGAV+ITGB8)	COLLAGEN	ECM-Receptor	KEGG: hsa04512
BMP4	day5	Cluster4	Cluster4	COL4A1	ITGAV_ITGB8	0.141582	0.03	COL4A1_ITGAV_ITGB8	COL4A1 - (ITGAV+ITGB8)	COLLAGEN	ECM-Receptor	KEGG: hsa04512
BMP4	day5	Cluster6	Cluster4	COL4A1	ITGAV_ITGB8	0.125344	0.04	COL4A1_ITGAV_ITGB8	COL4A1 - (ITGAV+ITGB8)	COLLAGEN	ECM-Receptor	KEGG: hsa04512
BMP4	day5	Cluster7	Cluster4	COL4A1	ITGAV_ITGB8	0.128804	0.03	COL4A1_ITGAV_ITGB8	COL4A1 - (ITGAV+ITGB8)	COLLAGEN	ECM-Receptor	KEGG: hsa04512
BMP4	day5	Cluster9	Cluster4	COL4A1	ITGAV_ITGB8	0.130121	0.03	COL4A1_ITGAV_ITGB8	COL4A1 - (ITGAV+ITGB8)	COLLAGEN	ECM-Receptor	KEGG: hsa04512
BMP4	day5	Cluster2	Cluster9	COL4A1	ITGAV_ITGB8	0.16905	0	COL4A1_ITGAV_ITGB8	COL4A1 - (ITGAV+ITGB8)	COLLAGEN	ECM-Receptor	KEGG: hsa04512
BMP4	day5	Cluster3	Cluster9	COL4A1	ITGAV_ITGB8	0.166833	0	COL4A1_ITGAV_ITGB8	COL4A1 - (ITGAV+ITGB8)	COLLAGEN	ECM-Receptor	KEGG: hsa04512
BMP4	day5	Cluster0	Cluster2	COL4A2	ITGAV_ITGB8	0.112967	0.04	COL4A2_ITGAV_ITGB8	COL4A2 - (ITGAV+ITGB8)	COLLAGEN	ECM-Receptor	KEGG: hsa04512
BMP4	day5	Cluster2	Cluster2	COL4A2	ITGAV_ITGB8	0.151788	0.01	COL4A2_ITGAV_ITGB8	COL4A2 - (ITGAV+ITGB8)	COLLAGEN	ECM-Receptor	KEGG: hsa04512
BMP4	day5	Cluster3	Cluster2	COL4A2	ITGAV_ITGB8	0.116796	0.04	COL4A2_ITGAV_ITGB8	COL4A2 - (ITGAV+ITGB8)	COLLAGEN	ECM-Receptor	KEGG: hsa04512
BMP4	day5	Cluster4	Cluster2	COL4A2	ITGAV_ITGB8	0.153988	0	COL4A2_ITGAV_ITGB8	COL4A2 - (ITGAV+ITGB8)	COLLAGEN	ECM-Receptor	KEGG: hsa04512
BMP4	day5	Cluster6	Cluster2	COL4A2	ITGAV_ITGB8	0.112074	0.04	COL4A2_ITGAV_ITGB8	COL4A2 - (ITGAV+ITGB8)	COLLAGEN	ECM-Receptor	KEGG: hsa04512
BMP4	day5	Cluster7	Cluster2	COL4A2	ITGAV_ITGB8	0.107826	0.04	COL4A2_ITGAV_ITGB8	COL4A2 - (ITGAV+ITGB8)	COLLAGEN	ECM-Receptor	KEGG: hsa04512
BMP4	day5	Cluster9	Cluster2	COL4A2	ITGAV_ITGB8	0.117812	0.04	COL4A2_ITGAV_ITGB8	COL4A2 - (ITGAV+ITGB8)	COLLAGEN	ECM-Receptor	KEGG: hsa04512
BMP4	day5	Cluster0	Cluster4	COL4A2	ITGAV_ITGB8	0.131009	0.01	COL4A2_ITGAV_ITGB8	COL4A2 - (ITGAV+ITGB8)	COLLAGEN	ECM-Receptor	KEGG: hsa04512
BMP4	day5	Cluster2	Cluster4	COL4A2	ITGAV_ITGB8	0.174808	0	COL4A2_ITGAV_ITGB8	COL4A2 - (ITGAV+ITGB8)	COLLAGEN	ECM-Receptor	KEGG: hsa04512
BMP4	day5	Cluster3	Cluster4	COL4A2	ITGAV_ITGB8	0.135357	0	COL4A2_ITGAV_ITGB8	COL4A2 - (ITGAV+ITGB8)	COLLAGEN	ECM-Receptor	KEGG: hsa04512
BMP4	day5	Cluster4	Cluster4	COL4A2	ITGAV_ITGB8	0.177272	0	COL4A2_ITGAV_ITGB8	COL4A2 - (ITGAV+ITGB8)	COLLAGEN	ECM-Receptor	KEGG: hsa04512
BMP4	day5	Cluster6	Cluster4	COL4A2	ITGAV_ITGB8	0.129995	0.01	COL4A2_ITGAV_ITGB8	COL4A2 - (ITGAV+ITGB8)	COLLAGEN	ECM-Receptor	KEGG: hsa04512
BMP4	day5	Cluster7	Cluster4	COL4A2	ITGAV_ITGB8	0.125163	0.02	COL4A2_ITGAV_ITGB8	COL4A2 - (ITGAV+ITGB8)	COLLAGEN	ECM-Receptor	KEGG: hsa04512
BMP4	day5	Cluster9	Cluster4	COL4A2	ITGAV_ITGB8	0.136509	0.02	COL4A2_ITGAV_ITGB8	COL4A2 - (ITGAV+ITGB8)	COLLAGEN	ECM-Receptor	KEGG: hsa04512
BMP4	day5	Cluster2	Cluster9	COL4A2	ITGAV_ITGB8	0.159194	0	COL4A2_ITGAV_ITGB8	COL4A2 - (ITGAV+ITGB8)	COLLAGEN	ECM-Receptor	KEGG: hsa04512
BMP4	day5	Cluster4	Cluster9	COL4A2	ITGAV_ITGB8	0.161481	0	COL4A2_ITGAV_ITGB8	COL4A2 - (ITGAV+ITGB8)	COLLAGEN	ECM-Receptor	KEGG: hsa04512
BMP4	day5	Cluster2	Cluster2	COL4A5	ITGAV_ITGB8	0.13661	0	COL4A5_ITGAV_ITGB8	COL4A5 - (ITGAV+ITGB8)	COLLAGEN	ECM-Receptor	KEGG: hsa04512
BMP4	day5	Cluster3	Cluster2	COL4A5	ITGAV_ITGB8	0.135032	0	COL4A5_ITGAV_ITGB8	COL4A5 - (ITGAV+ITGB8)	COLLAGEN	ECM-Receptor	KEGG: hsa04512
BMP4	day5	Cluster7	Cluster2	COL4A5	ITGAV_ITGB8	0.0990824	0.04	COL4A5_ITGAV_ITGB8	COL4A5 - (ITGAV+ITGB8)	COLLAGEN	ECM-Receptor	KEGG: hsa04512
BMP4	day5	Cluster9	Cluster2	COL4A5	ITGAV_ITGB8	0.125436	0	COL4A5_ITGAV_ITGB8	COL4A5 - (ITGAV+ITGB8)	COLLAGEN	ECM-Receptor	KEGG: hsa04512
BMP4	day5	Cluster2	Cluster4	COL4A5	ITGAV_ITGB8	0.157757	0	COL4A5_ITGAV_ITGB8	COL4A5 - (ITGAV+ITGB8)	COLLAGEN	ECM-Receptor	KEGG: hsa04512
BMP4	day5	Cluster3	Cluster4	COL4A5	ITGAV_ITGB8	0.155979	0	COL4A5_ITGAV_ITGB8	COL4A5 - (ITGAV+ITGB8)	COLLAGEN	ECM-Receptor	KEGG: hsa04512
BMP4	day5	Cluster7	Cluster4	COL4A5	ITGAV_ITGB8	0.115195	0	COL4A5_ITGAV_ITGB8	COL4A5 - (ITGAV+ITGB8)	COLLAGEN	ECM-Receptor	KEGG: hsa04512
BMP4	day5	Cluster9	Cluster4	COL4A5	ITGAV_ITGB8	0.145144	0	COL4A5_ITGAV_ITGB8	COL4A5 - (ITGAV+ITGB8)	COLLAGEN	ECM-Receptor	KEGG: hsa04512
BMP4	day5	Cluster2	Cluster9	COL4A5	ITGAV_ITGB8	0.143401	0	COL4A5_ITGAV_ITGB8	COL4A5 - (ITGAV+ITGB8)	COLLAGEN	ECM-Receptor	KEGG: hsa04512
BMP4	day5	Cluster3	Cluster9	COL4A5	ITGAV_ITGB8	0.141758	0	COL4A5_ITGAV_ITGB8	COL4A5 - (ITGAV+ITGB8)	COLLAGEN	ECM-Receptor	KEGG: hsa04512
BMP4	day5	Cluster9	Cluster9	COL4A5	ITGAV_ITGB8	0.131757	0	COL4A5_ITGAV_ITGB8	COL4A5 - (ITGAV+ITGB8)	COLLAGEN	ECM-Receptor	KEGG: hsa04512
BMP4	day5	Cluster2	Cluster2	COL4A6	ITGAV_ITGB8	0.156843	0	COL4A6_ITGAV_ITGB8	COL4A6 - (ITGAV+ITGB8)	COLLAGEN	ECM-Receptor	KEGG: hsa04512
BMP4	day5	Cluster3	Cluster2	COL4A6	ITGAV_ITGB8	0.155789	0	COL4A6_ITGAV_ITGB8	COL4A6 - (ITGAV+ITGB8)	COLLAGEN	ECM-Receptor	KEGG: hsa04512
BMP4	day5	Cluster7	Cluster2	COL4A6	ITGAV_ITGB8	0.105696	0.04	COL4A6_ITGAV_ITGB8	COL4A6 - (ITGAV+ITGB8)	COLLAGEN	ECM-Receptor	KEGG: hsa04512
BMP4	day5	Cluster9	Cluster2	COL4A6	ITGAV_ITGB8	0.112702	0.04	COL4A6_ITGAV_ITGB8	COL4A6 - (ITGAV+ITGB8)	COLLAGEN	ECM-Receptor	KEGG: hsa04512
BMP4	day5	Cluster2	Cluster4	COL4A6	ITGAV_ITGB8	0.180468	0	COL4A6_ITGAV_ITGB8	COL4A6 - (ITGAV+ITGB8)	COLLAGEN	ECM-Receptor	KEGG: hsa04512
BMP4	day5	Cluster3	Cluster4	COL4A6	ITGAV_ITGB8	0.179288	0	COL4A6_ITGAV_ITGB8	COL4A6 - (ITGAV+ITGB8)	COLLAGEN	ECM-Receptor	KEGG: hsa04512
BMP4	day5	Cluster7	Cluster4	COL4A6	ITGAV_ITGB8	0.122738	0.01	COL4A6_ITGAV_ITGB8	COL4A6 - (ITGAV+ITGB8)	COLLAGEN	ECM-Receptor	KEGG: hsa04512
BMP4	day5	Cluster9	Cluster4	COL4A6	ITGAV_ITGB8	0.130708	0	COL4A6_ITGAV_ITGB8	COL4A6 - (ITGAV+ITGB8)	COLLAGEN	ECM-Receptor	KEGG: hsa04512
BMP4	day5	Cluster2	Cluster9	COL4A6	ITGAV_ITGB8	0.164449	0	COL4A6_ITGAV_ITGB8	COL4A6 - (ITGAV+ITGB8)	COLLAGEN	ECM-Receptor	KEGG: hsa04512
BMP4	day5	Cluster3	Cluster9	COL4A6	ITGAV_ITGB8	0.163354	0	COL4A6_ITGAV_ITGB8	COL4A6 - (ITGAV+ITGB8)	COLLAGEN	ECM-Receptor	KEGG: hsa04512
BMP4	day5	Cluster0	Cluster2	COL6A1	ITGAV_ITGB8	0.150967	0.04	COL6A1_ITGAV_ITGB8	COL6A1 - (ITGAV+ITGB8)	COLLAGEN	ECM-Receptor	KEGG: hsa04512
BMP4	day5	Cluster2	Cluster2	COL6A1	ITGAV_ITGB8	0.151239	0.04	COL6A1_ITGAV_ITGB8	COL6A1 - (ITGAV+ITGB8)	COLLAGEN	ECM-Receptor	KEGG: hsa04512
BMP4	day5	Cluster3	Cluster2	COL6A1	ITGAV_ITGB8	0.152051	0.04	COL6A1_ITGAV_ITGB8	COL6A1 - (ITGAV+ITGB8)	COLLAGEN	ECM-Receptor	KEGG: hsa04512
BMP4	day5	Cluster4	Cluster2	COL6A1	ITGAV_ITGB8	0.151067	0.04	COL6A1_ITGAV_ITGB8	COL6A1 - (ITGAV+ITGB8)	COLLAGEN	ECM-Receptor	KEGG: hsa04512
BMP4	day5	Cluster6	Cluster2	COL6A1	ITGAV_ITGB8	0.162303	0.01	COL6A1_ITGAV_ITGB8	COL6A1 - (ITGAV+ITGB8)	COLLAGEN	ECM-Receptor	KEGG: hsa04512
BMP4	day5	Cluster7	Cluster2	COL6A1	ITGAV_ITGB8	0.164736	0.01	COL6A1_ITGAV_ITGB8	COL6A1 - (ITGAV+ITGB8)	COLLAGEN	ECM-Receptor	KEGG: hsa04512
BMP4	day5	Cluster9	Cluster2	COL6A1	ITGAV_ITGB8	0.138	0.04	COL6A1_ITGAV_ITGB8	COL6A1 - (ITGAV+ITGB8)	COLLAGEN	ECM-Receptor	KEGG: hsa04512
BMP4	day5	Cluster11	Cluster2	COL6A1	ITGAV_ITGB8	0.116653	0.04	COL6A1_ITGAV_ITGB8	COL6A1 - (ITGAV+ITGB8)	COLLAGEN	ECM-Receptor	KEGG: hsa04512
BMP4	day5	Cluster0	Cluster4	COL6A1	ITGAV_ITGB8	0.173888	0	COL6A1_ITGAV_ITGB8	COL6A1 - (ITGAV+ITGB8)	COLLAGEN	ECM-Receptor	KEGG: hsa04512
BMP4	day5	Cluster2	Cluster4	COL6A1	ITGAV_ITGB8	0.174193	0	COL6A1_ITGAV_ITGB8	COL6A1 - (ITGAV+ITGB8)	COLLAGEN	ECM-Receptor	KEGG: hsa04512
BMP4	day5	Cluster3	Cluster4	COL6A1	ITGAV_ITGB8	0.175104	0	COL6A1_ITGAV_ITGB8	COL6A1 - (ITGAV+ITGB8)	COLLAGEN	ECM-Receptor	KEGG: hsa04512
BMP4	day5	Cluster4	Cluster4	COL6A1	ITGAV_ITGB8	0.174001	0	COL6A1_ITGAV_ITGB8	COL6A1 - (ITGAV+ITGB8)	COLLAGEN	ECM-Receptor	KEGG: hsa04512
BMP4	day5	Cluster6	Cluster4	COL6A1	ITGAV_ITGB8	0.186567	0	COL6A1_ITGAV_ITGB8	COL6A1 - (ITGAV+ITGB8)	COLLAGEN	ECM-Receptor	KEGG: hsa04512
BMP4	day5	Cluster7	Cluster4	COL6A1	ITGAV_ITGB8	0.189282	0	COL6A1_ITGAV_ITGB8	COL6A1 - (ITGAV+ITGB8)	COLLAGEN	ECM-Receptor	KEGG: hsa04512
BMP4	day5	Cluster9	Cluster4	COL6A1	ITGAV_ITGB8	0.159322	0.03	COL6A1_ITGAV_ITGB8	COL6A1 - (ITGAV+ITGB8)	COLLAGEN	ECM-Receptor	KEGG: hsa04512
BMP4	day5	Cluster11	Cluster4	COL6A1	ITGAV_ITGB8	0.135194	0.04	COL6A1_ITGAV_ITGB8	COL6A1 - (ITGAV+ITGB8)	COLLAGEN	ECM-Receptor	KEGG: hsa04512
BMP4	day5	Cluster6	Cluster9	COL6A1	ITGAV_ITGB8	0.17012	0	COL6A1_ITGAV_ITGB8	COL6A1 - (ITGAV+ITGB8)	COLLAGEN	ECM-Receptor	KEGG: hsa04512
BMP4	day5	Cluster7	Cluster9	COL6A1	ITGAV_ITGB8	0.172646	0	COL6A1_ITGAV_ITGB8	COL6A1 - (ITGAV+ITGB8)	COLLAGEN	ECM-Receptor	KEGG: hsa04512
BMP4	day5	Cluster0	Cluster2	COL6A2	ITGAV_ITGB8	0.146817	0.04	COL6A2_ITGAV_ITGB8	COL6A2 - (ITGAV+ITGB8)	COLLAGEN	ECM-Receptor	KEGG: hsa04512
BMP4	day5	Cluster2	Cluster2	COL6A2	ITGAV_ITGB8	0.142756	0.04	COL6A2_ITGAV_ITGB8	COL6A2 - (ITGAV+ITGB8)	COLLAGEN	ECM-Receptor	KEGG: hsa04512
BMP4	day5	Cluster3	Cluster2	COL6A2	ITGAV_ITGB8	0.143686	0.04	COL6A2_ITGAV_ITGB8	COL6A2 - (ITGAV+ITGB8)	COLLAGEN	ECM-Receptor	KEGG: hsa04512
BMP4	day5	Cluster4	Cluster2	COL6A2	ITGAV_ITGB8	0.150914	0.04	COL6A2_ITGAV_ITGB8	COL6A2 - (ITGAV+ITGB8)	COLLAGEN	ECM-Receptor	KEGG: hsa04512
BMP4	day5	Cluster6	Cluster2	COL6A2	ITGAV_ITGB8	0.149091	0.04	COL6A2_ITGAV_ITGB8	COL6A2 - (ITGAV+ITGB8)	COLLAGEN	ECM-Receptor	KEGG: hsa04512
BMP4	day5	Cluster7	Cluster2	COL6A2	ITGAV_ITGB8	0.155063	0.02	COL6A2_ITGAV_ITGB8	COL6A2 - (ITGAV+ITGB8)	COLLAGEN	ECM-Receptor	KEGG: hsa04512
BMP4	day5	Cluster9	Cluster2	COL6A2	ITGAV_ITGB8	0.110981	0.04	COL6A2_ITGAV_ITGB8	COL6A2 - (ITGAV+ITGB8)	COLLAGEN	ECM-Receptor	KEGG: hsa04512
BMP4	day5	Cluster0	Cluster4	COL6A2	ITGAV_ITGB8	0.169234	0	COL6A2_ITGAV_ITGB8	COL6A2 - (ITGAV+ITGB8)	COLLAGEN	ECM-Receptor	KEGG: hsa04512
BMP4	day5	Cluster2	Cluster4	COL6A2	ITGAV_ITGB8	0.164672	0	COL6A2_ITGAV_ITGB8	COL6A2 - (ITGAV+ITGB8)	COLLAGEN	ECM-Receptor	KEGG: hsa04512
BMP4	day5	Cluster3	Cluster4	COL6A2	ITGAV_ITGB8	0.165718	0	COL6A2_ITGAV_ITGB8	COL6A2 - (ITGAV+ITGB8)	COLLAGEN	ECM-Receptor	KEGG: hsa04512
BMP4	day5	Cluster4	Cluster4	COL6A2	ITGAV_ITGB8	0.173829	0	COL6A2_ITGAV_ITGB8	COL6A2 - (ITGAV+ITGB8)	COLLAGEN	ECM-Receptor	KEGG: hsa04512
BMP4	day5	Cluster6	Cluster4	COL6A2	ITGAV_ITGB8	0.171786	0	COL6A2_ITGAV_ITGB8	COL6A2 - (ITGAV+ITGB8)	COLLAGEN	ECM-Receptor	KEGG: hsa04512
BMP4	day5	Cluster7	Cluster4	COL6A2	ITGAV_ITGB8	0.178476	0	COL6A2_ITGAV_ITGB8	COL6A2 - (ITGAV+ITGB8)	COLLAGEN	ECM-Receptor	KEGG: hsa04512
BMP4	day5	Cluster9	Cluster4	COL6A2	ITGAV_ITGB8	0.128752	0.04	COL6A2_ITGAV_ITGB8	COL6A2 - (ITGAV+ITGB8)	COLLAGEN	ECM-Receptor	KEGG: hsa04512
BMP4	day5	Cluster7	Cluster9	COL6A2	ITGAV_ITGB8	0.162599	0.01	COL6A2_ITGAV_ITGB8	COL6A2 - (ITGAV+ITGB8)	COLLAGEN	ECM-Receptor	KEGG: hsa04512
BMP4	day5	Cluster9	Cluster0	COL9A1	ITGAV_ITGB8	0.0243015	0	COL9A1_ITGAV_ITGB8	COL9A1 - (ITGAV+ITGB8)	COLLAGEN	ECM-Receptor	KEGG: hsa04512
BMP4	day5	Cluster9	Cluster2	COL9A1	ITGAV_ITGB8	0.0375007	0	COL9A1_ITGAV_ITGB8	COL9A1 - (ITGAV+ITGB8)	COLLAGEN	ECM-Receptor	KEGG: hsa04512
BMP4	day5	Cluster9	Cluster3	COL9A1	ITGAV_ITGB8	0.0222185	0	COL9A1_ITGAV_ITGB8	COL9A1 - (ITGAV+ITGB8)	COLLAGEN	ECM-Receptor	KEGG: hsa04512
BMP4	day5	Cluster9	Cluster4	COL9A1	ITGAV_ITGB8	0.0440891	0	COL9A1_ITGAV_ITGB8	COL9A1 - (ITGAV+ITGB8)	COLLAGEN	ECM-Receptor	KEGG: hsa04512
BMP4	day5	Cluster9	Cluster9	COL9A1	ITGAV_ITGB8	0.0395908	0	COL9A1_ITGAV_ITGB8	COL9A1 - (ITGAV+ITGB8)	COLLAGEN	ECM-Receptor	KEGG: hsa04512
BMP4	day5	Cluster9	Cluster11	COL9A1	ITGAV_ITGB8	0.024888	0.01	COL9A1_ITGAV_ITGB8	COL9A1 - (ITGAV+ITGB8)	COLLAGEN	ECM-Receptor	KEGG: hsa04512
BMP4	day5	Cluster2	Cluster0	COL9A2	ITGAV_ITGB8	0.0837843	0	COL9A2_ITGAV_ITGB8	COL9A2 - (ITGAV+ITGB8)	COLLAGEN	ECM-Receptor	KEGG: hsa04512
BMP4	day5	Cluster3	Cluster0	COL9A2	ITGAV_ITGB8	0.081675	0	COL9A2_ITGAV_ITGB8	COL9A2 - (ITGAV+ITGB8)	COLLAGEN	ECM-Receptor	KEGG: hsa04512
BMP4	day5	Cluster6	Cluster0	COL9A2	ITGAV_ITGB8	0.0829535	0	COL9A2_ITGAV_ITGB8	COL9A2 - (ITGAV+ITGB8)	COLLAGEN	ECM-Receptor	KEGG: hsa04512
BMP4	day5	Cluster2	Cluster2	COL9A2	ITGAV_ITGB8	0.125147	0	COL9A2_ITGAV_ITGB8	COL9A2 - (ITGAV+ITGB8)	COLLAGEN	ECM-Receptor	KEGG: hsa04512
BMP4	day5	Cluster3	Cluster2	COL9A2	ITGAV_ITGB8	0.122135	0	COL9A2_ITGAV_ITGB8	COL9A2 - (ITGAV+ITGB8)	COLLAGEN	ECM-Receptor	KEGG: hsa04512
BMP4	day5	Cluster6	Cluster2	COL9A2	ITGAV_ITGB8	0.123962	0	COL9A2_ITGAV_ITGB8	COL9A2 - (ITGAV+ITGB8)	COLLAGEN	ECM-Receptor	KEGG: hsa04512
BMP4	day5	Cluster7	Cluster2	COL9A2	ITGAV_ITGB8	0.0484013	0.04	COL9A2_ITGAV_ITGB8	COL9A2 - (ITGAV+ITGB8)	COLLAGEN	ECM-Receptor	KEGG: hsa04512
BMP4	day5	Cluster2	Cluster3	COL9A2	ITGAV_ITGB8	0.0770053	0	COL9A2_ITGAV_ITGB8	COL9A2 - (ITGAV+ITGB8)	COLLAGEN	ECM-Receptor	KEGG: hsa04512
BMP4	day5	Cluster3	Cluster3	COL9A2	ITGAV_ITGB8	0.0750526	0	COL9A2_ITGAV_ITGB8	COL9A2 - (ITGAV+ITGB8)	COLLAGEN	ECM-Receptor	KEGG: hsa04512
BMP4	day5	Cluster6	Cluster3	COL9A2	ITGAV_ITGB8	0.0762361	0.02	COL9A2_ITGAV_ITGB8	COL9A2 - (ITGAV+ITGB8)	COLLAGEN	ECM-Receptor	KEGG: hsa04512
BMP4	day5	Cluster2	Cluster4	COL9A2	ITGAV_ITGB8	0.144817	0	COL9A2_ITGAV_ITGB8	COL9A2 - (ITGAV+ITGB8)	COLLAGEN	ECM-Receptor	KEGG: hsa04512
BMP4	day5	Cluster3	Cluster4	COL9A2	ITGAV_ITGB8	0.141408	0	COL9A2_ITGAV_ITGB8	COL9A2 - (ITGAV+ITGB8)	COLLAGEN	ECM-Receptor	KEGG: hsa04512
BMP4	day5	Cluster6	Cluster4	COL9A2	ITGAV_ITGB8	0.143476	0	COL9A2_ITGAV_ITGB8	COL9A2 - (ITGAV+ITGB8)	COLLAGEN	ECM-Receptor	KEGG: hsa04512
BMP4	day5	Cluster7	Cluster4	COL9A2	ITGAV_ITGB8	0.0567919	0	COL9A2_ITGAV_ITGB8	COL9A2 - (ITGAV+ITGB8)	COLLAGEN	ECM-Receptor	KEGG: hsa04512
BMP4	day5	Cluster2	Cluster9	COL9A2	ITGAV_ITGB8	0.131455	0	COL9A2_ITGAV_ITGB8	COL9A2 - (ITGAV+ITGB8)	COLLAGEN	ECM-Receptor	KEGG: hsa04512
BMP4	day5	Cluster3	Cluster9	COL9A2	ITGAV_ITGB8	0.128314	0	COL9A2_ITGAV_ITGB8	COL9A2 - (ITGAV+ITGB8)	COLLAGEN	ECM-Receptor	KEGG: hsa04512
BMP4	day5	Cluster6	Cluster9	COL9A2	ITGAV_ITGB8	0.130219	0	COL9A2_ITGAV_ITGB8	COL9A2 - (ITGAV+ITGB8)	COLLAGEN	ECM-Receptor	KEGG: hsa04512
BMP4	day5	Cluster7	Cluster9	COL9A2	ITGAV_ITGB8	0.0510669	0.03	COL9A2_ITGAV_ITGB8	COL9A2 - (ITGAV+ITGB8)	COLLAGEN	ECM-Receptor	KEGG: hsa04512
BMP4	day5	Cluster2	Cluster11	COL9A2	ITGAV_ITGB8	0.0856803	0.01	COL9A2_ITGAV_ITGB8	COL9A2 - (ITGAV+ITGB8)	COLLAGEN	ECM-Receptor	KEGG: hsa04512
BMP4	day5	Cluster3	Cluster11	COL9A2	ITGAV_ITGB8	0.0835275	0.01	COL9A2_ITGAV_ITGB8	COL9A2 - (ITGAV+ITGB8)	COLLAGEN	ECM-Receptor	KEGG: hsa04512
BMP4	day5	Cluster6	Cluster11	COL9A2	ITGAV_ITGB8	0.0848324	0.03	COL9A2_ITGAV_ITGB8	COL9A2 - (ITGAV+ITGB8)	COLLAGEN	ECM-Receptor	KEGG: hsa04512
BMP4	day5	Cluster0	Cluster2	COL9A3	ITGAV_ITGB8	0.117271	0.04	COL9A3_ITGAV_ITGB8	COL9A3 - (ITGAV+ITGB8)	COLLAGEN	ECM-Receptor	KEGG: hsa04512
BMP4	day5	Cluster2	Cluster2	COL9A3	ITGAV_ITGB8	0.176184	0	COL9A3_ITGAV_ITGB8	COL9A3 - (ITGAV+ITGB8)	COLLAGEN	ECM-Receptor	KEGG: hsa04512
BMP4	day5	Cluster3	Cluster2	COL9A3	ITGAV_ITGB8	0.173841	0	COL9A3_ITGAV_ITGB8	COL9A3 - (ITGAV+ITGB8)	COLLAGEN	ECM-Receptor	KEGG: hsa04512
BMP4	day5	Cluster6	Cluster2	COL9A3	ITGAV_ITGB8	0.176073	0	COL9A3_ITGAV_ITGB8	COL9A3 - (ITGAV+ITGB8)	COLLAGEN	ECM-Receptor	KEGG: hsa04512
BMP4	day5	Cluster7	Cluster2	COL9A3	ITGAV_ITGB8	0.167497	0	COL9A3_ITGAV_ITGB8	COL9A3 - (ITGAV+ITGB8)	COLLAGEN	ECM-Receptor	KEGG: hsa04512
BMP4	day5	Cluster0	Cluster4	COL9A3	ITGAV_ITGB8	0.135895	0.03	COL9A3_ITGAV_ITGB8	COL9A3 - (ITGAV+ITGB8)	COLLAGEN	ECM-Receptor	KEGG: hsa04512
BMP4	day5	Cluster2	Cluster4	COL9A3	ITGAV_ITGB8	0.202023	0	COL9A3_ITGAV_ITGB8	COL9A3 - (ITGAV+ITGB8)	COLLAGEN	ECM-Receptor	KEGG: hsa04512
BMP4	day5	Cluster3	Cluster4	COL9A3	ITGAV_ITGB8	0.19942	0	COL9A3_ITGAV_ITGB8	COL9A3 - (ITGAV+ITGB8)	COLLAGEN	ECM-Receptor	KEGG: hsa04512
BMP4	day5	Cluster6	Cluster4	COL9A3	ITGAV_ITGB8	0.201901	0	COL9A3_ITGAV_ITGB8	COL9A3 - (ITGAV+ITGB8)	COLLAGEN	ECM-Receptor	KEGG: hsa04512
BMP4	day5	Cluster7	Cluster4	COL9A3	ITGAV_ITGB8	0.19236	0	COL9A3_ITGAV_ITGB8	COL9A3 - (ITGAV+ITGB8)	COLLAGEN	ECM-Receptor	KEGG: hsa04512
BMP4	day5	Cluster2	Cluster9	COL9A3	ITGAV_ITGB8	0.184522	0	COL9A3_ITGAV_ITGB8	COL9A3 - (ITGAV+ITGB8)	COLLAGEN	ECM-Receptor	KEGG: hsa04512
BMP4	day5	Cluster3	Cluster9	COL9A3	ITGAV_ITGB8	0.182092	0	COL9A3_ITGAV_ITGB8	COL9A3 - (ITGAV+ITGB8)	COLLAGEN	ECM-Receptor	KEGG: hsa04512
BMP4	day5	Cluster6	Cluster9	COL9A3	ITGAV_ITGB8	0.184408	0	COL9A3_ITGAV_ITGB8	COL9A3 - (ITGAV+ITGB8)	COLLAGEN	ECM-Receptor	KEGG: hsa04512
BMP4	day5	Cluster7	Cluster9	COL9A3	ITGAV_ITGB8	0.175512	0	COL9A3_ITGAV_ITGB8	COL9A3 - (ITGAV+ITGB8)	COLLAGEN	ECM-Receptor	KEGG: hsa04512
BMP4	day5	Cluster0	Cluster6	FN1	CD44	0.247658	0	FN1_CD44	FN1 - CD44	FN1	ECM-Receptor	KEGG: hsa04512
BMP4	day5	Cluster2	Cluster6	FN1	CD44	0.304636	0	FN1_CD44	FN1 - CD44	FN1	ECM-Receptor	KEGG: hsa04512
BMP4	day5	Cluster3	Cluster6	FN1	CD44	0.308467	0	FN1_CD44	FN1 - CD44	FN1	ECM-Receptor	KEGG: hsa04512
BMP4	day5	Cluster4	Cluster6	FN1	CD44	0.3068	0	FN1_CD44	FN1 - CD44	FN1	ECM-Receptor	KEGG: hsa04512
BMP4	day5	Cluster6	Cluster6	FN1	CD44	0.282341	0	FN1_CD44	FN1 - CD44	FN1	ECM-Receptor	KEGG: hsa04512
BMP4	day5	Cluster7	Cluster6	FN1	CD44	0.29268	0	FN1_CD44	FN1 - CD44	FN1	ECM-Receptor	KEGG: hsa04512
BMP4	day5	Cluster9	Cluster6	FN1	CD44	0.260974	0	FN1_CD44	FN1 - CD44	FN1	ECM-Receptor	KEGG: hsa04512
BMP4	day5	Cluster11	Cluster6	FN1	CD44	0.291138	0	FN1_CD44	FN1 - CD44	FN1	ECM-Receptor	KEGG: hsa04512
BMP4	day5	Cluster0	Cluster7	FN1	CD44	0.118867	0	FN1_CD44	FN1 - CD44	FN1	ECM-Receptor	KEGG: hsa04512
BMP4	day5	Cluster2	Cluster7	FN1	CD44	0.15221	0	FN1_CD44	FN1 - CD44	FN1	ECM-Receptor	KEGG: hsa04512
BMP4	day5	Cluster3	Cluster7	FN1	CD44	0.15455	0	FN1_CD44	FN1 - CD44	FN1	ECM-Receptor	KEGG: hsa04512
BMP4	day5	Cluster4	Cluster7	FN1	CD44	0.15353	0	FN1_CD44	FN1 - CD44	FN1	ECM-Receptor	KEGG: hsa04512
BMP4	day5	Cluster6	Cluster7	FN1	CD44	0.138843	0	FN1_CD44	FN1 - CD44	FN1	ECM-Receptor	KEGG: hsa04512
BMP4	day5	Cluster7	Cluster7	FN1	CD44	0.144989	0	FN1_CD44	FN1 - CD44	FN1	ECM-Receptor	KEGG: hsa04512
BMP4	day5	Cluster9	Cluster7	FN1	CD44	0.126422	0	FN1_CD44	FN1 - CD44	FN1	ECM-Receptor	KEGG: hsa04512
BMP4	day5	Cluster11	Cluster7	FN1	CD44	0.144067	0	FN1_CD44	FN1 - CD44	FN1	ECM-Receptor	KEGG: hsa04512
BMP4	day5	Cluster0	Cluster6	COL1A1	CD44	0.0599872	0	COL1A1_CD44	COL1A1 - CD44	COLLAGEN	ECM-Receptor	KEGG: hsa04512
BMP4	day5	Cluster2	Cluster6	COL1A1	CD44	0.0522132	0	COL1A1_CD44	COL1A1 - CD44	COLLAGEN	ECM-Receptor	KEGG: hsa04512
BMP4	day5	Cluster3	Cluster6	COL1A1	CD44	0.0551712	0	COL1A1_CD44	COL1A1 - CD44	COLLAGEN	ECM-Receptor	KEGG: hsa04512
BMP4	day5	Cluster6	Cluster6	COL1A1	CD44	0.158154	0	COL1A1_CD44	COL1A1 - CD44	COLLAGEN	ECM-Receptor	KEGG: hsa04512
BMP4	day5	Cluster7	Cluster6	COL1A1	CD44	0.16211	0	COL1A1_CD44	COL1A1 - CD44	COLLAGEN	ECM-Receptor	KEGG: hsa04512
BMP4	day5	Cluster9	Cluster6	COL1A1	CD44	0.057042	0	COL1A1_CD44	COL1A1 - CD44	COLLAGEN	ECM-Receptor	KEGG: hsa04512
BMP4	day5	Cluster0	Cluster7	COL1A1	CD44	0.0254858	0	COL1A1_CD44	COL1A1 - CD44	COLLAGEN	ECM-Receptor	KEGG: hsa04512
BMP4	day5	Cluster2	Cluster7	COL1A1	CD44	0.022078	0	COL1A1_CD44	COL1A1 - CD44	COLLAGEN	ECM-Receptor	KEGG: hsa04512
BMP4	day5	Cluster3	Cluster7	COL1A1	CD44	0.0233708	0	COL1A1_CD44	COL1A1 - CD44	COLLAGEN	ECM-Receptor	KEGG: hsa04512
BMP4	day5	Cluster6	Cluster7	COL1A1	CD44	0.071486	0	COL1A1_CD44	COL1A1 - CD44	COLLAGEN	ECM-Receptor	KEGG: hsa04512
BMP4	day5	Cluster7	Cluster7	COL1A1	CD44	0.0734634	0	COL1A1_CD44	COL1A1 - CD44	COLLAGEN	ECM-Receptor	KEGG: hsa04512
BMP4	day5	Cluster9	Cluster7	COL1A1	CD44	0.0241909	0	COL1A1_CD44	COL1A1 - CD44	COLLAGEN	ECM-Receptor	KEGG: hsa04512
BMP4	day5	Cluster0	Cluster6	COL1A2	CD44	0.146755	0	COL1A2_CD44	COL1A2 - CD44	COLLAGEN	ECM-Receptor	KEGG: hsa04512
BMP4	day5	Cluster2	Cluster6	COL1A2	CD44	0.116468	0	COL1A2_CD44	COL1A2 - CD44	COLLAGEN	ECM-Receptor	KEGG: hsa04512
BMP4	day5	Cluster3	Cluster6	COL1A2	CD44	0.0512078	0	COL1A2_CD44	COL1A2 - CD44	COLLAGEN	ECM-Receptor	KEGG: hsa04512
BMP4	day5	Cluster4	Cluster6	COL1A2	CD44	0.212401	0	COL1A2_CD44	COL1A2 - CD44	COLLAGEN	ECM-Receptor	KEGG: hsa04512
BMP4	day5	Cluster6	Cluster6	COL1A2	CD44	0.21837	0	COL1A2_CD44	COL1A2 - CD44	COLLAGEN	ECM-Receptor	KEGG: hsa04512
BMP4	day5	Cluster7	Cluster6	COL1A2	CD44	0.237722	0	COL1A2_CD44	COL1A2 - CD44	COLLAGEN	ECM-Receptor	KEGG: hsa04512
BMP4	day5	Cluster9	Cluster6	COL1A2	CD44	0.140504	0	COL1A2_CD44	COL1A2 - CD44	COLLAGEN	ECM-Receptor	KEGG: hsa04512
BMP4	day5	Cluster11	Cluster6	COL1A2	CD44	0.13885	0	COL1A2_CD44	COL1A2 - CD44	COLLAGEN	ECM-Receptor	KEGG: hsa04512
BMP4	day5	Cluster0	Cluster7	COL1A2	CD44	0.0658452	0	COL1A2_CD44	COL1A2 - CD44	COLLAGEN	ECM-Receptor	KEGG: hsa04512
BMP4	day5	Cluster2	Cluster7	COL1A2	CD44	0.051253	0	COL1A2_CD44	COL1A2 - CD44	COLLAGEN	ECM-Receptor	KEGG: hsa04512
BMP4	day5	Cluster3	Cluster7	COL1A2	CD44	0.0216396	0	COL1A2_CD44	COL1A2 - CD44	COLLAGEN	ECM-Receptor	KEGG: hsa04512
BMP4	day5	Cluster4	Cluster7	COL1A2	CD44	0.09952	0	COL1A2_CD44	COL1A2 - CD44	COLLAGEN	ECM-Receptor	KEGG: hsa04512
BMP4	day5	Cluster6	Cluster7	COL1A2	CD44	0.10273	0	COL1A2_CD44	COL1A2 - CD44	COLLAGEN	ECM-Receptor	KEGG: hsa04512
BMP4	day5	Cluster7	Cluster7	COL1A2	CD44	0.11332	0	COL1A2_CD44	COL1A2 - CD44	COLLAGEN	ECM-Receptor	KEGG: hsa04512
BMP4	day5	Cluster9	Cluster7	COL1A2	CD44	0.0627867	0	COL1A2_CD44	COL1A2 - CD44	COLLAGEN	ECM-Receptor	KEGG: hsa04512
BMP4	day5	Cluster11	Cluster7	COL1A2	CD44	0.0619818	0	COL1A2_CD44	COL1A2 - CD44	COLLAGEN	ECM-Receptor	KEGG: hsa04512
BMP4	day5	Cluster0	Cluster6	COL2A1	CD44	0.169118	0	COL2A1_CD44	COL2A1 - CD44	COLLAGEN	ECM-Receptor	KEGG: hsa04512
BMP4	day5	Cluster2	Cluster6	COL2A1	CD44	0.248852	0	COL2A1_CD44	COL2A1 - CD44	COLLAGEN	ECM-Receptor	KEGG: hsa04512
BMP4	day5	Cluster3	Cluster6	COL2A1	CD44	0.25061	0	COL2A1_CD44	COL2A1 - CD44	COLLAGEN	ECM-Receptor	KEGG: hsa04512
BMP4	day5	Cluster4	Cluster6	COL2A1	CD44	0.240313	0	COL2A1_CD44	COL2A1 - CD44	COLLAGEN	ECM-Receptor	KEGG: hsa04512
BMP4	day5	Cluster6	Cluster6	COL2A1	CD44	0.226049	0	COL2A1_CD44	COL2A1 - CD44	COLLAGEN	ECM-Receptor	KEGG: hsa04512
BMP4	day5	Cluster7	Cluster6	COL2A1	CD44	0.232229	0	COL2A1_CD44	COL2A1 - CD44	COLLAGEN	ECM-Receptor	KEGG: hsa04512
BMP4	day5	Cluster9	Cluster6	COL2A1	CD44	0.243269	0	COL2A1_CD44	COL2A1 - CD44	COLLAGEN	ECM-Receptor	KEGG: hsa04512
BMP4	day5	Cluster11	Cluster6	COL2A1	CD44	0.188263	0	COL2A1_CD44	COL2A1 - CD44	COLLAGEN	ECM-Receptor	KEGG: hsa04512
BMP4	day5	Cluster0	Cluster7	COL2A1	CD44	0.0769911	0	COL2A1_CD44	COL2A1 - CD44	COLLAGEN	ECM-Receptor	KEGG: hsa04512
BMP4	day5	Cluster2	Cluster7	COL2A1	CD44	0.119539	0	COL2A1_CD44	COL2A1 - CD44	COLLAGEN	ECM-Receptor	KEGG: hsa04512
BMP4	day5	Cluster3	Cluster7	COL2A1	CD44	0.12053	0	COL2A1_CD44	COL2A1 - CD44	COLLAGEN	ECM-Receptor	KEGG: hsa04512
BMP4	day5	Cluster4	Cluster7	COL2A1	CD44	0.114759	0	COL2A1_CD44	COL2A1 - CD44	COLLAGEN	ECM-Receptor	KEGG: hsa04512
BMP4	day5	Cluster6	Cluster7	COL2A1	CD44	0.106899	0	COL2A1_CD44	COL2A1 - CD44	COLLAGEN	ECM-Receptor	KEGG: hsa04512
BMP4	day5	Cluster7	Cluster7	COL2A1	CD44	0.110286	0	COL2A1_CD44	COL2A1 - CD44	COLLAGEN	ECM-Receptor	KEGG: hsa04512
BMP4	day5	Cluster9	Cluster7	COL2A1	CD44	0.116408	0	COL2A1_CD44	COL2A1 - CD44	COLLAGEN	ECM-Receptor	KEGG: hsa04512
BMP4	day5	Cluster11	Cluster7	COL2A1	CD44	0.0867965	0	COL2A1_CD44	COL2A1 - CD44	COLLAGEN	ECM-Receptor	KEGG: hsa04512
BMP4	day5	Cluster0	Cluster6	COL4A1	CD44	0.165114	0	COL4A1_CD44	COL4A1 - CD44	COLLAGEN	ECM-Receptor	KEGG: hsa04512
BMP4	day5	Cluster2	Cluster6	COL4A1	CD44	0.232853	0	COL4A1_CD44	COL4A1 - CD44	COLLAGEN	ECM-Receptor	KEGG: hsa04512
BMP4	day5	Cluster3	Cluster6	COL4A1	CD44	0.230031	0	COL4A1_CD44	COL4A1 - CD44	COLLAGEN	ECM-Receptor	KEGG: hsa04512
BMP4	day5	Cluster4	Cluster6	COL4A1	CD44	0.180286	0	COL4A1_CD44	COL4A1 - CD44	COLLAGEN	ECM-Receptor	KEGG: hsa04512
BMP4	day5	Cluster6	Cluster6	COL4A1	CD44	0.160438	0	COL4A1_CD44	COL4A1 - CD44	COLLAGEN	ECM-Receptor	KEGG: hsa04512
BMP4	day5	Cluster7	Cluster6	COL4A1	CD44	0.164684	0	COL4A1_CD44	COL4A1 - CD44	COLLAGEN	ECM-Receptor	KEGG: hsa04512
BMP4	day5	Cluster9	Cluster6	COL4A1	CD44	0.166298	0	COL4A1_CD44	COL4A1 - CD44	COLLAGEN	ECM-Receptor	KEGG: hsa04512
BMP4	day5	Cluster0	Cluster7	COL4A1	CD44	0.0749716	0	COL4A1_CD44	COL4A1 - CD44	COLLAGEN	ECM-Receptor	KEGG: hsa04512
BMP4	day5	Cluster2	Cluster7	COL4A1	CD44	0.110629	0	COL4A1_CD44	COL4A1 - CD44	COLLAGEN	ECM-Receptor	KEGG: hsa04512
BMP4	day5	Cluster3	Cluster7	COL4A1	CD44	0.109078	0	COL4A1_CD44	COL4A1 - CD44	COLLAGEN	ECM-Receptor	KEGG: hsa04512
BMP4	day5	Cluster4	Cluster7	COL4A1	CD44	0.0826809	0	COL4A1_CD44	COL4A1 - CD44	COLLAGEN	ECM-Receptor	KEGG: hsa04512
BMP4	day5	Cluster6	Cluster7	COL4A1	CD44	0.0726265	0	COL4A1_CD44	COL4A1 - CD44	COLLAGEN	ECM-Receptor	KEGG: hsa04512
BMP4	day5	Cluster7	Cluster7	COL4A1	CD44	0.0747555	0	COL4A1_CD44	COL4A1 - CD44	COLLAGEN	ECM-Receptor	KEGG: hsa04512
BMP4	day5	Cluster9	Cluster7	COL4A1	CD44	0.0755679	0	COL4A1_CD44	COL4A1 - CD44	COLLAGEN	ECM-Receptor	KEGG: hsa04512
BMP4	day5	Cluster0	Cluster6	COL4A2	CD44	0.167385	0	COL4A2_CD44	COL4A2 - CD44	COLLAGEN	ECM-Receptor	KEGG: hsa04512
BMP4	day5	Cluster2	Cluster6	COL4A2	CD44	0.220264	0	COL4A2_CD44	COL4A2 - CD44	COLLAGEN	ECM-Receptor	KEGG: hsa04512
BMP4	day5	Cluster3	Cluster6	COL4A2	CD44	0.172701	0	COL4A2_CD44	COL4A2 - CD44	COLLAGEN	ECM-Receptor	KEGG: hsa04512
BMP4	day5	Cluster4	Cluster6	COL4A2	CD44	0.223196	0	COL4A2_CD44	COL4A2 - CD44	COLLAGEN	ECM-Receptor	KEGG: hsa04512
[truncated: 87,544 more rows]
