# Supplementary material for: Atlas of multilineage stem cell differentiation reveals TMEM88 as a developmental regulator of blood pressure
Source: Nat Commun. 2025 Feb 4;16:1356. doi: 10.1038/s41467-025-56533-2 (PMC11794859; doi:10.1038/s41467-025-56533-2)
Supplement: Supplementary file 6 — Supplementary Data 3 [file 41467_2025_56533_MOESM6_ESM.zip]

Archive with 784 entries (723 files):
- cpdb_results/
- __MACOSX/._cpdb_results
- cpdb_results/readme.txt
- __MACOSX/cpdb_results/._readme.txt
- cpdb_results/lowDorso_day2_method1/
- __MACOSX/cpdb_results/._lowDorso_day2_method1
- cpdb_results/no_treatment_day2_method2/
- __MACOSX/cpdb_results/._no_treatment_day2_method2
- cpdb_results/no_treatment_tc_day2_method2/
- __MACOSX/cpdb_results/._no_treatment_tc_day2_method2
- cpdb_results/lowDorso_day2_method2/
- __MACOSX/cpdb_results/._lowDorso_day2_method2
- cpdb_results/lowXAV_day2_method2/
- __MACOSX/cpdb_results/._lowXAV_day2_method2
- cpdb_results/BMP4_day5_method1/
- __MACOSX/cpdb_results/._BMP4_day5_method1
- cpdb_results/K02288_day5_method1/
- __MACOSX/cpdb_results/._K02288_day5_method1
- cpdb_results/Dorso_day2_method2/
- __MACOSX/cpdb_results/._Dorso_day2_method2
- cpdb_results/no_treatment_tc_day9_method1/
- __MACOSX/cpdb_results/._no_treatment_tc_day9_method1
- cpdb_results/XAV_day5_method2/
- __MACOSX/cpdb_results/._XAV_day5_method2
- cpdb_results/XAV_day2_method1/
- __MACOSX/cpdb_results/._XAV_day2_method1
- cpdb_results/lowXAV_day2_method1/
- __MACOSX/cpdb_results/._lowXAV_day2_method1
- cpdb_results/CHIR_day2_method2/
- __MACOSX/cpdb_results/._CHIR_day2_method2
- cpdb_results/BMP4_day9_method2/
- __MACOSX/cpdb_results/._BMP4_day9_method2
- cpdb_results/lowXAV_day5_method2/
- __MACOSX/cpdb_results/._lowXAV_day5_method2
- cpdb_results/CHIR_day2_method1/
- __MACOSX/cpdb_results/._CHIR_day2_method1
- cpdb_results/no_treatment_day5_method2/
- __MACOSX/cpdb_results/._no_treatment_day5_method2
- cpdb_results/CHIR_day9_method1/
- __MACOSX/cpdb_results/._CHIR_day9_method1
- cpdb_results/VEGF_day2_method1/
- __MACOSX/cpdb_results/._VEGF_day2_method1
- cpdb_results/CHIR_day9_method2/
- __MACOSX/cpdb_results/._CHIR_day9_method2
- cpdb_results/XAV_day2_method2/
- __MACOSX/cpdb_results/._XAV_day2_method2
- cpdb_results/XAV_day9_method2/
- __MACOSX/cpdb_results/._XAV_day9_method2
- cpdb_results/XAV_day5_method1/
- __MACOSX/cpdb_results/._XAV_day5_method1
- cpdb_results/lowXAV_day9_method1/
- __MACOSX/cpdb_results/._lowXAV_day9_method1
- cpdb_results/VEGF_day2_method2/
- __MACOSX/cpdb_results/._VEGF_day2_method2
- cpdb_results/BMP4_day5_method2/
- __MACOSX/cpdb_results/._BMP4_day5_method2
- cpdb_results/no_treatment_day5_method1/
- __MACOSX/cpdb_results/._no_treatment_day5_method1
- cpdb_results/XAV_day9_method1/
- __MACOSX/cpdb_results/._XAV_day9_method1
- cpdb_results/BMP4_day2_method2/
- __MACOSX/cpdb_results/._BMP4_day2_method2
- cpdb_results/lowXAV_day9_method2/
- __MACOSX/cpdb_results/._lowXAV_day9_method2
- cpdb_results/K02288_day2_method1/
- __MACOSX/cpdb_results/._K02288_day2_method1
- cpdb_results/VEGF_day9_method1/
- __MACOSX/cpdb_results/._VEGF_day9_method1
- cpdb_results/VEGF_day5_method1/
- __MACOSX/cpdb_results/._VEGF_day5_method1
- cpdb_results/Dorso_day9_method1/
- __MACOSX/cpdb_results/._Dorso_day9_method1
- cpdb_results/K02288_day9_method2/
- __MACOSX/cpdb_results/._K02288_day9_method2
- cpdb_results/CHIR_day5_method1/
- __MACOSX/cpdb_results/._CHIR_day5_method1
- cpdb_results/no_treatment_tc_day9_method2/
- __MACOSX/cpdb_results/._no_treatment_tc_day9_method2
- cpdb_results/lowDorso_day5_method2/
- __MACOSX/cpdb_results/._lowDorso_day5_method2
- cpdb_results/K02288_day2_method2/
- __MACOSX/cpdb_results/._K02288_day2_method2
- cpdb_results/lowDorso_day9_method2/
- __MACOSX/cpdb_results/._lowDorso_day9_method2
- cpdb_results/Dorso_day9_method2/
- __MACOSX/cpdb_results/._Dorso_day9_method2
- cpdb_results/K02288_day5_method2/
- __MACOSX/cpdb_results/._K02288_day5_method2
- cpdb_results/no_treatment_tc_day5_method1/
- __MACOSX/cpdb_results/._no_treatment_tc_day5_method1
- cpdb_results/BMP4_day9_method1/
- __MACOSX/cpdb_results/._BMP4_day9_method1
- cpdb_results/K02288_day9_method1/
- __MACOSX/cpdb_results/._K02288_day9_method1
- cpdb_results/VEGF_day9_method2/
- __MACOSX/cpdb_results/._VEGF_day9_method2
- cpdb_results/no_treatment_day2_method1/
- __MACOSX/cpdb_results/._no_treatment_day2_method1
- cpdb_results/no_treatment_tc_day2_method1/
- __MACOSX/cpdb_results/._no_treatment_tc_day2_method1
- cpdb_results/Dorso_day5_method1/
- __MACOSX/cpdb_results/._Dorso_day5_method1
- cpdb_results/BMP4_day2_method1/
- __MACOSX/cpdb_results/._BMP4_day2_method1
- cpdb_results/no_treatment_day9_method2/
- __MACOSX/cpdb_results/._no_treatment_day9_method2
- cpdb_results/VEGF_day5_method2/
- __MACOSX/cpdb_results/._VEGF_day5_method2
- cpdb_results/no_treatment_tc_day5_method2/
- __MACOSX/cpdb_results/._no_treatment_tc_day5_method2
- cpdb_results/Dorso_day5_method2/
- __MACOSX/cpdb_results/._Dorso_day5_method2
- cpdb_results/no_treatment_day9_method1/
- __MACOSX/cpdb_results/._no_treatment_day9_method1
- cpdb_results/Dorso_day2_method1/
- __MACOSX/cpdb_results/._Dorso_day2_method1
- cpdb_results/CHIR_day5_method2/
- __MACOSX/cpdb_results/._CHIR_day5_method2
- cpdb_results/lowXAV_day5_method1/
- __MACOSX/cpdb_results/._lowXAV_day5_method1
- cpdb_results/lowDorso_day5_method1/
- __MACOSX/cpdb_results/._lowDorso_day5_method1
- cpdb_results/lowDorso_day9_method1/
- __MACOSX/cpdb_results/._lowDorso_day9_method1
- cpdb_results/lowDorso_day2_method1/simple_analysis_deconvoluted_08_21_2024_121051.txt
- __MACOSX/cpdb_results/lowDorso_day2_method1/._simple_analysis_deconvoluted_08_21_2024_121051.txt
- cpdb_results/lowDorso_day2_method1/simple_analysis_means_result_08_21_2024_121051.txt
- __MACOSX/cpdb_results/lowDorso_day2_method1/._simple_analysis_means_result_08_21_2024_121051.txt
- cpdb_results/lowDorso_day2_method1/simple_analysis_interaction_scores_08_21_2024_121051.txt
- __MACOSX/cpdb_results/lowDorso_day2_method1/._simple_analysis_interaction_scores_08_21_2024_121051.txt
- cpdb_results/lowDorso_day2_method1/simple_analysis_deconvoluted_percents_08_21_2024_121051.txt
- __MACOSX/cpdb_results/lowDorso_day2_method1/._simple_analysis_deconvoluted_percents_08_21_2024_121051.txt
- cpdb_results/no_treatment_day2_method2/statistical_analysis_deconvoluted_08_21_2024_123451.txt
- __MACOSX/cpdb_results/no_treatment_day2_method2/._statistical_analysis_deconvoluted_08_21_2024_123451.txt
- cpdb_results/no_treatment_day2_method2/statistical_analysis_significant_means_08_21_2024_123451.txt
- __MACOSX/cpdb_results/no_treatment_day2_method2/._statistical_analysis_significant_means_08_21_2024_123451.txt
- cpdb_results/no_treatment_day2_method2/statistical_analysis_pvalues_08_21_2024_123451.txt
- __MACOSX/cpdb_results/no_treatment_day2_method2/._statistical_analysis_pvalues_08_21_2024_123451.txt
- cpdb_results/no_treatment_day2_method2/heatmap.pdf
- __MACOSX/cpdb_results/no_treatment_day2_method2/._heatmap.pdf
- cpdb_results/no_treatment_day2_method2/statistical_analysis_interaction_scores_08_21_2024_123451.txt
- __MACOSX/cpdb_results/no_treatment_day2_method2/._statistical_analysis_interaction_scores_08_21_2024_123451.txt
- cpdb_results/no_treatment_day2_method2/statistical_analysis_means_08_21_2024_123451.txt
- __MACOSX/cpdb_results/no_treatment_day2_method2/._statistical_analysis_means_08_21_2024_123451.txt
- cpdb_results/no_treatment_day2_method2/statistical_analysis_deconvoluted_percents_08_21_2024_123451.txt
- __MACOSX/cpdb_results/no_treatment_day2_method2/._statistical_analysis_deconvoluted_percents_08_21_2024_123451.txt
- cpdb_results/no_treatment_tc_day2_method2/statistical_analysis_deconvoluted_08_21_2024_124217.txt
- __MACOSX/cpdb_results/no_treatment_tc_day2_method2/._statistical_analysis_deconvoluted_08_21_2024_124217.txt
- cpdb_results/no_treatment_tc_day2_method2/statistical_analysis_means_08_21_2024_124217.txt
- __MACOSX/cpdb_results/no_treatment_tc_day2_method2/._statistical_analysis_means_08_21_2024_124217.txt
- cpdb_results/no_treatment_tc_day2_method2/statistical_analysis_deconvoluted_percents_08_21_2024_124217.txt
- __MACOSX/cpdb_results/no_treatment_tc_day2_method2/._statistical_analysis_deconvoluted_percents_08_21_2024_124217.txt
- cpdb_results/no_treatment_tc_day2_method2/statistical_analysis_pvalues_08_21_2024_124217.txt
- __MACOSX/cpdb_results/no_treatment_tc_day2_method2/._statistical_analysis_pvalues_08_21_2024_124217.txt
- cpdb_results/no_treatment_tc_day2_method2/statistical_analysis_interaction_scores_08_21_2024_124217.txt
- __MACOSX/cpdb_results/no_treatment_tc_day2_method2/._statistical_analysis_interaction_scores_08_21_2024_124217.txt
- cpdb_results/no_treatment_tc_day2_method2/heatmap.pdf
- __MACOSX/cpdb_results/no_treatment_tc_day2_method2/._heatmap.pdf
- cpdb_results/no_treatment_tc_day2_method2/statistical_analysis_significant_means_08_21_2024_124217.txt
- __MACOSX/cpdb_results/no_treatment_tc_day2_method2/._statistical_analysis_significant_means_08_21_2024_124217.txt
- cpdb_results/lowDorso_day2_method2/statistical_analysis_deconvoluted_percents_08_21_2024_121207.txt
- __MACOSX/cpdb_results/lowDorso_day2_method2/._statistical_analysis_deconvoluted_percents_08_21_2024_121207.txt
- cpdb_results/lowDorso_day2_method2/statistical_analysis_interaction_scores_08_21_2024_121207.txt
- __MACOSX/cpdb_results/lowDorso_day2_method2/._statistical_analysis_interaction_scores_08_21_2024_121207.txt
- cpdb_results/lowDorso_day2_method2/statistical_analysis_significant_means_08_21_2024_121207.txt
- __MACOSX/cpdb_results/lowDorso_day2_method2/._statistical_analysis_significant_means_08_21_2024_121207.txt
- cpdb_results/lowDorso_day2_method2/statistical_analysis_pvalues_08_21_2024_121207.txt
- __MACOSX/cpdb_results/lowDorso_day2_method2/._statistical_analysis_pvalues_08_21_2024_121207.txt
- cpdb_results/lowDorso_day2_method2/statistical_analysis_deconvoluted_08_21_2024_121207.txt
- __MACOSX/cpdb_results/lowDorso_day2_method2/._statistical_analysis_deconvoluted_08_21_2024_121207.txt
- cpdb_results/lowDorso_day2_method2/heatmap.pdf
- __MACOSX/cpdb_results/lowDorso_day2_method2/._heatmap.pdf
- cpdb_results/lowDorso_day2_method2/statistical_analysis_means_08_21_2024_121207.txt
- __MACOSX/cpdb_results/lowDorso_day2_method2/._statistical_analysis_means_08_21_2024_121207.txt
- cpdb_results/lowXAV_day2_method2/statistical_analysis_means_08_21_2024_114129.txt
- __MACOSX/cpdb_results/lowXAV_day2_method2/._statistical_analysis_means_08_21_2024_114129.txt
- cpdb_results/lowXAV_day2_method2/statistical_analysis_interaction_scores_08_21_2024_114129.txt
- __MACOSX/cpdb_results/lowXAV_day2_method2/._statistical_analysis_interaction_scores_08_21_2024_114129.txt
- cpdb_results/lowXAV_day2_method2/statistical_analysis_significant_means_08_21_2024_114129.txt
- __MACOSX/cpdb_results/lowXAV_day2_method2/._statistical_analysis_significant_means_08_21_2024_114129.txt
- cpdb_results/lowXAV_day2_method2/heatmap.pdf
- __MACOSX/cpdb_results/lowXAV_day2_method2/._heatmap.pdf
- cpdb_results/lowXAV_day2_method2/statistical_analysis_deconvoluted_08_21_2024_114129.txt
- __MACOSX/cpdb_results/lowXAV_day2_method2/._statistical_analysis_deconvoluted_08_21_2024_114129.txt
- cpdb_results/lowXAV_day2_method2/statistical_analysis_pvalues_08_21_2024_114129.txt
- __MACOSX/cpdb_results/lowXAV_day2_method2/._statistical_analysis_pvalues_08_21_2024_114129.txt
- cpdb_results/lowXAV_day2_method2/statistical_analysis_deconvoluted_percents_08_21_2024_114129.txt
- __MACOSX/cpdb_results/lowXAV_day2_method2/._statistical_analysis_deconvoluted_percents_08_21_2024_114129.txt
- cpdb_results/BMP4_day5_method1/simple_analysis_interaction_scores_08_21_2024_115838.txt
- __MACOSX/cpdb_results/BMP4_day5_method1/._simple_analysis_interaction_scores_08_21_2024_115838.txt
- cpdb_results/BMP4_day5_method1/simple_analysis_deconvoluted_percents_08_21_2024_115838.txt
- __MACOSX/cpdb_results/BMP4_day5_method1/._simple_analysis_deconvoluted_percents_08_21_2024_115838.txt
- cpdb_results/BMP4_day5_method1/simple_analysis_deconvoluted_08_21_2024_115838.txt
- __MACOSX/cpdb_results/BMP4_day5_method1/._simple_analysis_deconvoluted_08_21_2024_115838.txt
- cpdb_results/BMP4_day5_method1/simple_analysis_means_result_08_21_2024_115838.txt
- __MACOSX/cpdb_results/BMP4_day5_method1/._simple_analysis_means_result_08_21_2024_115838.txt
- cpdb_results/K02288_day5_method1/simple_analysis_deconvoluted_percents_08_21_2024_122053.txt
- __MACOSX/cpdb_results/K02288_day5_method1/._simple_analysis_deconvoluted_percents_08_21_2024_122053.txt
- cpdb_results/K02288_day5_method1/simple_analysis_deconvoluted_08_21_2024_122053.txt
- __MACOSX/cpdb_results/K02288_day5_method1/._simple_analysis_deconvoluted_08_21_2024_122053.txt
- cpdb_results/K02288_day5_method1/simple_analysis_interaction_scores_08_21_2024_122053.txt
- __MACOSX/cpdb_results/K02288_day5_method1/._simple_analysis_interaction_scores_08_21_2024_122053.txt
- cpdb_results/K02288_day5_method1/simple_analysis_means_result_08_21_2024_122053.txt
- __MACOSX/cpdb_results/K02288_day5_method1/._simple_analysis_means_result_08_21_2024_122053.txt
- cpdb_results/Dorso_day2_method2/statistical_analysis_pvalues_08_21_2024_120442.txt
- __MACOSX/cpdb_results/Dorso_day2_method2/._statistical_analysis_pvalues_08_21_2024_120442.txt
- cpdb_results/Dorso_day2_method2/statistical_analysis_interaction_scores_08_21_2024_120442.txt
- __MACOSX/cpdb_results/Dorso_day2_method2/._statistical_analysis_interaction_scores_08_21_2024_120442.txt
- cpdb_results/Dorso_day2_method2/statistical_analysis_significant_means_08_21_2024_120442.txt
- __MACOSX/cpdb_results/Dorso_day2_method2/._statistical_analysis_significant_means_08_21_2024_120442.txt
- cpdb_results/Dorso_day2_method2/heatmap.pdf
- __MACOSX/cpdb_results/Dorso_day2_method2/._heatmap.pdf
- cpdb_results/Dorso_day2_method2/statistical_analysis_means_08_21_2024_120442.txt
- __MACOSX/cpdb_results/Dorso_day2_method2/._statistical_analysis_means_08_21_2024_120442.txt
- cpdb_results/Dorso_day2_method2/statistical_analysis_deconvoluted_08_21_2024_120442.txt
- __MACOSX/cpdb_results/Dorso_day2_method2/._statistical_analysis_deconvoluted_08_21_2024_120442.txt
- cpdb_results/Dorso_day2_method2/statistical_analysis_deconvoluted_percents_08_21_2024_120442.txt
- __MACOSX/cpdb_results/Dorso_day2_method2/._statistical_analysis_deconvoluted_percents_08_21_2024_120442.txt
- cpdb_results/no_treatment_tc_day9_method1/simple_analysis_means_result_08_21_2024_124450.txt
- __MACOSX/cpdb_results/no_treatment_tc_day9_method1/._simple_analysis_means_result_08_21_2024_124450.txt
- cpdb_results/no_treatment_tc_day9_method1/simple_analysis_deconvoluted_08_21_2024_124450.txt
- __MACOSX/cpdb_results/no_treatment_tc_day9_method1/._simple_analysis_deconvoluted_08_21_2024_124450.txt
- cpdb_results/no_treatment_tc_day9_method1/simple_analysis_deconvoluted_percents_08_21_2024_124450.txt
- __MACOSX/cpdb_results/no_treatment_tc_day9_method1/._simple_analysis_deconvoluted_percents_08_21_2024_124450.txt
- cpdb_results/no_treatment_tc_day9_method1/simple_analysis_interaction_scores_08_21_2024_124450.txt
- __MACOSX/cpdb_results/no_treatment_tc_day9_method1/._simple_analysis_interaction_scores_08_21_2024_124450.txt
- cpdb_results/XAV_day5_method2/statistical_analysis_interaction_scores_08_20_2024_154625.txt
- __MACOSX/cpdb_results/XAV_day5_method2/._statistical_analysis_interaction_scores_08_20_2024_154625.txt
- cpdb_results/XAV_day5_method2/statistical_analysis_deconvoluted_08_20_2024_154625.txt
- __MACOSX/cpdb_results/XAV_day5_method2/._statistical_analysis_deconvoluted_08_20_2024_154625.txt
- cpdb_results/XAV_day5_method2/statistical_analysis_significant_means_08_20_2024_154625.txt
- __MACOSX/cpdb_results/XAV_day5_method2/._statistical_analysis_significant_means_08_20_2024_154625.txt
- cpdb_results/XAV_day5_method2/statistical_analysis_means_08_20_2024_154625.txt
- __MACOSX/cpdb_results/XAV_day5_method2/._statistical_analysis_means_08_20_2024_154625.txt
- cpdb_results/XAV_day5_method2/heatmap.pdf
- __MACOSX/cpdb_results/XAV_day5_method2/._heatmap.pdf
- cpdb_results/XAV_day5_method2/statistical_analysis_pvalues_08_20_2024_154625.txt
- __MACOSX/cpdb_results/XAV_day5_method2/._statistical_analysis_pvalues_08_20_2024_154625.txt
- cpdb_results/XAV_day5_method2/statistical_analysis_deconvoluted_percents_08_20_2024_154625.txt
- __MACOSX/cpdb_results/XAV_day5_method2/._statistical_analysis_deconvoluted_percents_08_20_2024_154625.txt
- cpdb_results/XAV_day2_method1/simple_analysis_means_result_08_20_2024_154313.txt
- __MACOSX/cpdb_results/XAV_day2_method1/._simple_analysis_means_result_08_20_2024_154313.txt
- cpdb_results/XAV_day2_method1/simple_analysis_interaction_scores_08_20_2024_154313.txt
- __MACOSX/cpdb_results/XAV_day2_method1/._simple_analysis_interaction_scores_08_20_2024_154313.txt
- cpdb_results/XAV_day2_method1/simple_analysis_deconvoluted_percents_08_20_2024_154313.txt
- __MACOSX/cpdb_results/XAV_day2_method1/._simple_analysis_deconvoluted_percents_08_20_2024_154313.txt
- cpdb_results/XAV_day2_method1/simple_analysis_deconvoluted_08_20_2024_154313.txt
- __MACOSX/cpdb_results/XAV_day2_method1/._simple_analysis_deconvoluted_08_20_2024_154313.txt
- cpdb_results/lowXAV_day2_method1/simple_analysis_means_result_08_21_2024_113949.txt
- __MACOSX/cpdb_results/lowXAV_day2_method1/._simple_analysis_means_result_08_21_2024_113949.txt
- cpdb_results/lowXAV_day2_method1/simple_analysis_deconvoluted_08_21_2024_113949.txt
- __MACOSX/cpdb_results/lowXAV_day2_method1/._simple_analysis_deconvoluted_08_21_2024_113949.txt
- cpdb_results/lowXAV_day2_method1/simple_analysis_interaction_scores_08_21_2024_113949.txt
- __MACOSX/cpdb_results/lowXAV_day2_method1/._simple_analysis_interaction_scores_08_21_2024_113949.txt
- cpdb_results/lowXAV_day2_method1/simple_analysis_deconvoluted_percents_08_21_2024_113949.txt
- __MACOSX/cpdb_results/lowXAV_day2_method1/._simple_analysis_deconvoluted_percents_08_21_2024_113949.txt
- cpdb_results/CHIR_day2_method2/statistical_analysis_interaction_scores_08_21_2024_114936.txt
- __MACOSX/cpdb_results/CHIR_day2_method2/._statistical_analysis_interaction_scores_08_21_2024_114936.txt
- cpdb_results/CHIR_day2_method2/statistical_analysis_deconvoluted_08_21_2024_114936.txt
- __MACOSX/cpdb_results/CHIR_day2_method2/._statistical_analysis_deconvoluted_08_21_2024_114936.txt
- cpdb_results/CHIR_day2_method2/heatmap.pdf
- __MACOSX/cpdb_results/CHIR_day2_method2/._heatmap.pdf
- cpdb_results/CHIR_day2_method2/statistical_analysis_pvalues_08_21_2024_114936.txt
- __MACOSX/cpdb_results/CHIR_day2_method2/._statistical_analysis_pvalues_08_21_2024_114936.txt
- cpdb_results/CHIR_day2_method2/statistical_analysis_means_08_21_2024_114936.txt
- __MACOSX/cpdb_results/CHIR_day2_method2/._statistical_analysis_means_08_21_2024_114936.txt
- cpdb_results/CHIR_day2_method2/statistical_analysis_deconvoluted_percents_08_21_2024_114936.txt
- __MACOSX/cpdb_results/CHIR_day2_method2/._statistical_analysis_deconvoluted_percents_08_21_2024_114936.txt
- cpdb_results/CHIR_day2_method2/statistical_analysis_significant_means_08_21_2024_114936.txt
- __MACOSX/cpdb_results/CHIR_day2_method2/._statistical_analysis_significant_means_08_21_2024_114936.txt
- cpdb_results/BMP4_day9_method2/statistical_analysis_pvalues_08_21_2024_120247.txt
- __MACOSX/cpdb_results/BMP4_day9_method2/._statistical_analysis_pvalues_08_21_2024_120247.txt
- cpdb_results/BMP4_day9_method2/statistical_analysis_deconvoluted_percents_08_21_2024_120247.txt
- __MACOSX/cpdb_results/BMP4_day9_method2/._statistical_analysis_deconvoluted_percents_08_21_2024_120247.txt
- cpdb_results/BMP4_day9_method2/statistical_analysis_means_08_21_2024_120247.txt
- __MACOSX/cpdb_results/BMP4_day9_method2/._statistical_analysis_means_08_21_2024_120247.txt
- cpdb_results/BMP4_day9_method2/statistical_analysis_interaction_scores_08_21_2024_120247.txt
- __MACOSX/cpdb_results/BMP4_day9_method2/._statistical_analysis_interaction_scores_08_21_2024_120247.txt
- cpdb_results/BMP4_day9_method2/heatmap.pdf
- __MACOSX/cpdb_results/BMP4_day9_method2/._heatmap.pdf
- cpdb_results/BMP4_day9_method2/statistical_analysis_deconvoluted_08_21_2024_120247.txt
- __MACOSX/cpdb_results/BMP4_day9_method2/._statistical_analysis_deconvoluted_08_21_2024_120247.txt
- cpdb_results/BMP4_day9_method2/statistical_analysis_significant_means_08_21_2024_120247.txt
- __MACOSX/cpdb_results/BMP4_day9_method2/._statistical_analysis_significant_means_08_21_2024_120247.txt
- cpdb_results/lowXAV_day5_method2/statistical_analysis_pvalues_08_21_2024_114404.txt
- __MACOSX/cpdb_results/lowXAV_day5_method2/._statistical_analysis_pvalues_08_21_2024_114404.txt
- cpdb_results/lowXAV_day5_method2/statistical_analysis_deconvoluted_percents_08_21_2024_114404.txt
- __MACOSX/cpdb_results/lowXAV_day5_method2/._statistical_analysis_deconvoluted_percents_08_21_2024_114404.txt
- cpdb_results/lowXAV_day5_method2/statistical_analysis_deconvoluted_08_21_2024_114404.txt
- __MACOSX/cpdb_results/lowXAV_day5_method2/._statistical_analysis_deconvoluted_08_21_2024_114404.txt
- cpdb_results/lowXAV_day5_method2/statistical_analysis_significant_means_08_21_2024_114404.txt
- __MACOSX/cpdb_results/lowXAV_day5_method2/._statistical_analysis_significant_means_08_21_2024_114404.txt
- cpdb_results/lowXAV_day5_method2/heatmap.pdf
- __MACOSX/cpdb_results/lowXAV_day5_method2/._heatmap.pdf
- cpdb_results/lowXAV_day5_method2/statistical_analysis_interaction_scores_08_21_2024_114404.txt
- __MACOSX/cpdb_results/lowXAV_day5_method2/._statistical_analysis_interaction_scores_08_21_2024_114404.txt
- cpdb_results/lowXAV_day5_method2/statistical_analysis_means_08_21_2024_114404.txt
- __MACOSX/cpdb_results/lowXAV_day5_method2/._statistical_analysis_means_08_21_2024_114404.txt
- cpdb_results/CHIR_day2_method1/simple_analysis_deconvoluted_percents_08_21_2024_114759.txt
- __MACOSX/cpdb_results/CHIR_day2_method1/._simple_analysis_deconvoluted_percents_08_21_2024_114759.txt
[truncated: 484 more entries]
