# Supplementary material for: Atlas of multilineage stem cell differentiation reveals TMEM88 as a developmental regulator of blood pressure
Source: Nat Commun. 2025 Feb 4;16:1356. doi: 10.1038/s41467-025-56533-2 (PMC11794859; doi:10.1038/s41467-025-56533-2)
Supplement: Supplementary file 6 — Supplementary Data 3 [file 41467_2025_56533_MOESM6_ESM.zip › cpdb_results/no_treatment_tc_day2_method2/statistical_analysis_deconvoluted_percents_08_21_2024_124217.txt]

gene_name	uniprot	is_complex	protein_name	complex_name	id_cp_interaction	gene	Cluster0	Cluster1	Cluster10	Cluster12	Cluster2	Cluster3	Cluster4	Cluster5	Cluster6	Cluster7
UBASH3B	Q8TF42	True	UBS3B_HUMAN	Dehydroepiandrosterone_bySTS	CPI-CS0259A0EB4	ENSG00000154127	0.5	0.027	0.0	0.0	0.083	0.0	0.0	0.0	0.045	0.0
SULT1A1	P50225	True	ST1A1_HUMAN	DHEAsulfate_bySULT2B	CPI-CS099F73A95	ENSG00000196502	0.0	0.068	1.0	0.0	0.056	0.071	0.0	0.375	0.081	0.038
SULT1A1	P50225	True	ST1A1_HUMAN	DHEAsulfate_bySULT2B	CPI-CS0D89E7C19	ENSG00000196502	0.0	0.068	1.0	0.0	0.056	0.071	0.0	0.375	0.081	0.038
SULT1A1	P50225	True	ST1A1_HUMAN	DHEAsulfate_bySULT2B	CPI-CS0412B081A	ENSG00000196502	0.0	0.068	1.0	0.0	0.056	0.071	0.0	0.375	0.081	0.038
SRD5A3	Q9H8P0	True	PORED_HUMAN	Dihydrotestosterone_bySRD5A3	CPI-CS039E9FE7F	ENSG00000128039	0.5	0.301	1.0	0.5	0.389	0.464	1.0	0.5	0.568	0.346
SRD5A1	P18405	True	S5A1_HUMAN	Dihydrotestosterone_bySRD5A1	CPI-CS0EC7F7C75	ENSG00000145545	0.5	0.315	0.0	0.5	0.444	0.321	1.0	0.375	0.441	0.231
SRD5A2	P31213	True	S5A2_HUMAN	Dihydrotestosterone_bySRD5A2	CPI-CS0D228AF4D	ENSG00000277893	0.0	0.014	0.0	0.0	0.0	0.0	0.0	0.0	0.0	0.038
DHCR7	Q9UBM7	True	DHCR7_HUMAN	Desmosterol_byDHCR7	CPI-CS086D3E39F	ENSG00000172893	0.5	0.726	1.0	0.0	0.833	0.643	1.0	0.875	0.811	0.231
DHCR7	Q9UBM7	True	DHCR7_HUMAN	Desmosterol_byDHCR7	CPI-CS0DC57DE37	ENSG00000172893	0.5	0.726	1.0	0.0	0.833	0.643	1.0	0.875	0.811	0.231
DHCR7	Q9UBM7	True	DHCR7_HUMAN	Cholesterol_byDHCR7	CPI-CS06C6527F4	ENSG00000172893	0.5	0.726	1.0	0.0	0.833	0.643	1.0	0.875	0.811	0.231
DHCR7	Q9UBM7	True	DHCR7_HUMAN	Cholesterol_byDHCR7	CPI-CS0BEF10547	ENSG00000172893	0.5	0.726	1.0	0.0	0.833	0.643	1.0	0.875	0.811	0.231
PTGR1	Q14914	True	PTGR1_HUMAN	12oxoLeukotrieneB4_byPTGR1	CPI-CS0A5B6BD7A	ENSG00000106853	1.0	0.932	1.0	0.5	1.0	0.964	1.0	1.0	0.955	0.962
PTGR1	Q14914	True	PTGR1_HUMAN	12oxoLeukotrieneB4_byPTGR1	CPI-CS04A56D5BE	ENSG00000106853	1.0	0.932	1.0	0.5	1.0	0.964	1.0	1.0	0.955	0.962
DAGLA	Q9Y4D2	True	DGLA_HUMAN	2arachidonoylglycerol_byDAGLA	CPI-CS03629A52A	ENSG00000134780	0.0	0.014	0.0	0.0	0.0	0.0	0.0	0.0	0.009	0.0
DAGLA	Q9Y4D2	True	DGLA_HUMAN	2arachidonoylglycerol_byDAGLA	CPI-CS0C6F86DF5	ENSG00000134780	0.0	0.014	0.0	0.0	0.0	0.0	0.0	0.0	0.009	0.0
DAGLA	Q9Y4D2	True	DGLA_HUMAN	2arachidonoylglycerol_byDAGLA	CPI-CS045C37E64	ENSG00000134780	0.0	0.014	0.0	0.0	0.0	0.0	0.0	0.0	0.009	0.0
DAGLB	Q8NCG7	True	DGLB_HUMAN	2arachidonoylglycerol_byDAGLB	CPI-CS007D418BE	ENSG00000164535	0.0	0.096	0.0	0.5	0.194	0.214	0.0	0.125	0.189	0.077
DAGLB	Q8NCG7	True	DGLB_HUMAN	2arachidonoylglycerol_byDAGLB	CPI-CS030959ED1	ENSG00000164535	0.0	0.096	0.0	0.5	0.194	0.214	0.0	0.125	0.189	0.077
DAGLB	Q8NCG7	True	DGLB_HUMAN	2arachidonoylglycerol_byDAGLB	CPI-CS01F7D06F1	ENSG00000164535	0.0	0.096	0.0	0.5	0.194	0.214	0.0	0.125	0.189	0.077
INHBB	P09529	True	INHBB_HUMAN	Inhibin_ligand_B	CPI-CC0AD71E0D3	ENSG00000163083	0.0	0.0	0.0	0.0	0.0	0.0	0.0	0.0	0.036	0.0
INHBB	P09529	True	INHBB_HUMAN	Inhibin_ligand_B	CPI-CC0300AB2DF	ENSG00000163083	0.0	0.0	0.0	0.0	0.0	0.0	0.0	0.0	0.036	0.0
INHBB	P09529	True	INHBB_HUMAN	Inhibin_ligand_B	CPI-CC057B323A5	ENSG00000163083	0.0	0.0	0.0	0.0	0.0	0.0	0.0	0.0	0.036	0.0
INHBB	P09529	True	INHBB_HUMAN	Inhibin_ligand_B	CPI-CC02D192370	ENSG00000163083	0.0	0.0	0.0	0.0	0.0	0.0	0.0	0.0	0.036	0.0
INHBB	P09529	True	INHBB_HUMAN	Inhibin_ligand_B	CPI-CC08375F742	ENSG00000163083	0.0	0.0	0.0	0.0	0.0	0.0	0.0	0.0	0.036	0.0
INHBB	P09529	True	INHBB_HUMAN	Inhibin_ligand_B	CPI-CC0E62974F4	ENSG00000163083	0.0	0.0	0.0	0.0	0.0	0.0	0.0	0.0	0.036	0.0
INHA	P05111	True	INHA_HUMAN	Inhibin_ligand_B	CPI-CC0AD71E0D3	ENSG00000123999	0.0	0.0	0.0	0.0	0.0	0.0	0.0	0.0	0.036	0.0
INHA	P05111	True	INHA_HUMAN	Inhibin_ligand_B	CPI-CC0300AB2DF	ENSG00000123999	0.0	0.0	0.0	0.0	0.0	0.0	0.0	0.0	0.036	0.0
INHA	P05111	True	INHA_HUMAN	Inhibin_ligand_B	CPI-CC057B323A5	ENSG00000123999	0.0	0.0	0.0	0.0	0.0	0.0	0.0	0.0	0.036	0.0
INHA	P05111	True	INHA_HUMAN	Inhibin_ligand_B	CPI-CC02D192370	ENSG00000123999	0.0	0.0	0.0	0.0	0.0	0.0	0.0	0.0	0.036	0.0
INHA	P05111	True	INHA_HUMAN	Inhibin_ligand_B	CPI-CC08375F742	ENSG00000123999	0.0	0.0	0.0	0.0	0.0	0.0	0.0	0.0	0.036	0.0
INHA	P05111	True	INHA_HUMAN	Inhibin_ligand_B	CPI-CC0E62974F4	ENSG00000123999	0.0	0.0	0.0	0.0	0.0	0.0	0.0	0.0	0.036	0.0
ALDH1A1	P00352	True	AL1A1_HUMAN	atRetinoicAcid_byALDH1A1	CPI-CC0010C54C6	ENSG00000165092	0.5	0.014	0.0	0.0	0.0	0.0	0.0	0.625	0.0	0.0
ALDH1A1	P00352	True	AL1A1_HUMAN	atRetinoicAcid_byALDH1A1	CPI-CC048F01E8D	ENSG00000165092	0.5	0.014	0.0	0.0	0.0	0.0	0.0	0.625	0.0	0.0
ALDH1A1	P00352	True	AL1A1_HUMAN	atRetinoicAcid_byALDH1A1	CPI-CC06F5021B7	ENSG00000165092	0.5	0.014	0.0	0.0	0.0	0.0	0.0	0.625	0.0	0.0
ALDH1A1	P00352	True	AL1A1_HUMAN	atRetinoicAcid_byALDH1A1	CPI-CC036F9AC3C	ENSG00000165092	0.5	0.014	0.0	0.0	0.0	0.0	0.0	0.625	0.0	0.0
ALDH1A1	P00352	True	AL1A1_HUMAN	atRetinoicAcid_byALDH1A1	CPI-CC065AB1F5E	ENSG00000165092	0.5	0.014	0.0	0.0	0.0	0.0	0.0	0.625	0.0	0.0
ALDH1A1	P00352	True	AL1A1_HUMAN	atRetinoicAcid_byALDH1A1	CPI-CC01AF691C1	ENSG00000165092	0.5	0.014	0.0	0.0	0.0	0.0	0.0	0.625	0.0	0.0
ALDH1A1	P00352	True	AL1A1_HUMAN	atRetinoicAcid_byALDH1A1	CPI-CC0A31C8D8B	ENSG00000165092	0.5	0.014	0.0	0.0	0.0	0.0	0.0	0.625	0.0	0.0
ALDH1A1	P00352	True	AL1A1_HUMAN	atRetinoicAcid_byALDH1A1	CPI-CC0A06D2C2D	ENSG00000165092	0.5	0.014	0.0	0.0	0.0	0.0	0.0	0.625	0.0	0.0
ALDH1A1	P00352	True	AL1A1_HUMAN	atRetinoicAcid_byALDH1A1	CPI-CC0E829C954	ENSG00000165092	0.5	0.014	0.0	0.0	0.0	0.0	0.0	0.625	0.0	0.0
ALDH1A1	P00352	True	AL1A1_HUMAN	atRetinoicAcid_byALDH1A1	CPI-CS08EE9E5CE	ENSG00000165092	0.5	0.014	0.0	0.0	0.0	0.0	0.0	0.625	0.0	0.0
ALDH1A2	O94788	True	AL1A2_HUMAN	atRetinoicAcid_byALDH1A2	CPI-CC0C61DFEC5	ENSG00000128918	0.0	0.0	0.0	0.0	0.0	0.0	0.0	0.0	0.009	0.038
ALDH1A2	O94788	True	AL1A2_HUMAN	atRetinoicAcid_byALDH1A2	CPI-CC03C7C010D	ENSG00000128918	0.0	0.0	0.0	0.0	0.0	0.0	0.0	0.0	0.009	0.038
ALDH1A2	O94788	True	AL1A2_HUMAN	atRetinoicAcid_byALDH1A2	CPI-CC021B19C0E	ENSG00000128918	0.0	0.0	0.0	0.0	0.0	0.0	0.0	0.0	0.009	0.038
ALDH1A2	O94788	True	AL1A2_HUMAN	atRetinoicAcid_byALDH1A2	CPI-CC061CCD0A0	ENSG00000128918	0.0	0.0	0.0	0.0	0.0	0.0	0.0	0.0	0.009	0.038
ALDH1A2	O94788	True	AL1A2_HUMAN	atRetinoicAcid_byALDH1A2	CPI-CC066507DFB	ENSG00000128918	0.0	0.0	0.0	0.0	0.0	0.0	0.0	0.0	0.009	0.038
ALDH1A2	O94788	True	AL1A2_HUMAN	atRetinoicAcid_byALDH1A2	CPI-CC000118AA2	ENSG00000128918	0.0	0.0	0.0	0.0	0.0	0.0	0.0	0.0	0.009	0.038
ALDH1A2	O94788	True	AL1A2_HUMAN	atRetinoicAcid_byALDH1A2	CPI-CC0B7C148C8	ENSG00000128918	0.0	0.0	0.0	0.0	0.0	0.0	0.0	0.0	0.009	0.038
ALDH1A2	O94788	True	AL1A2_HUMAN	atRetinoicAcid_byALDH1A2	CPI-CC0974AE49B	ENSG00000128918	0.0	0.0	0.0	0.0	0.0	0.0	0.0	0.0	0.009	0.038
ALDH1A2	O94788	True	AL1A2_HUMAN	atRetinoicAcid_byALDH1A2	CPI-CC071BF7D12	ENSG00000128918	0.0	0.0	0.0	0.0	0.0	0.0	0.0	0.0	0.009	0.038
ALDH1A2	O94788	True	AL1A2_HUMAN	atRetinoicAcid_byALDH1A2	CPI-CS033058D2B	ENSG00000128918	0.0	0.0	0.0	0.0	0.0	0.0	0.0	0.0	0.009	0.038
ALDH1A3	P47895	True	AL1A3_HUMAN	atRetinoicAcid_byALDH1A3	CPI-CC03F7FB36A	ENSG00000184254	0.0	0.438	0.0	0.0	0.556	0.5	0.0	0.0	0.225	0.385
ALDH1A3	P47895	True	AL1A3_HUMAN	atRetinoicAcid_byALDH1A3	CPI-CC0564402E8	ENSG00000184254	0.0	0.438	0.0	0.0	0.556	0.5	0.0	0.0	0.225	0.385
ALDH1A3	P47895	True	AL1A3_HUMAN	atRetinoicAcid_byALDH1A3	CPI-CC039D8C2A7	ENSG00000184254	0.0	0.438	0.0	0.0	0.556	0.5	0.0	0.0	0.225	0.385
ALDH1A3	P47895	True	AL1A3_HUMAN	atRetinoicAcid_byALDH1A3	CPI-CC0D32DC80C	ENSG00000184254	0.0	0.438	0.0	0.0	0.556	0.5	0.0	0.0	0.225	0.385
ALDH1A3	P47895	True	AL1A3_HUMAN	atRetinoicAcid_byALDH1A3	CPI-CC0BD81688E	ENSG00000184254	0.0	0.438	0.0	0.0	0.556	0.5	0.0	0.0	0.225	0.385
ALDH1A3	P47895	True	AL1A3_HUMAN	atRetinoicAcid_byALDH1A3	CPI-CC0BEBB9C26	ENSG00000184254	0.0	0.438	0.0	0.0	0.556	0.5	0.0	0.0	0.225	0.385
ALDH1A3	P47895	True	AL1A3_HUMAN	atRetinoicAcid_byALDH1A3	CPI-CC07CAD6A4A	ENSG00000184254	0.0	0.438	0.0	0.0	0.556	0.5	0.0	0.0	0.225	0.385
ALDH1A3	P47895	True	AL1A3_HUMAN	atRetinoicAcid_byALDH1A3	CPI-CC09B046394	ENSG00000184254	0.0	0.438	0.0	0.0	0.556	0.5	0.0	0.0	0.225	0.385
ALDH1A3	P47895	True	AL1A3_HUMAN	atRetinoicAcid_byALDH1A3	CPI-CC00B974CC4	ENSG00000184254	0.0	0.438	0.0	0.0	0.556	0.5	0.0	0.0	0.225	0.385
ALDH1A3	P47895	True	AL1A3_HUMAN	atRetinoicAcid_byALDH1A3	CPI-CS0C61C245A	ENSG00000184254	0.0	0.438	0.0	0.0	0.556	0.5	0.0	0.0	0.225	0.385
BMPR1B	O00238	True	BMR1B_HUMAN	BMPR1B_BMPR2	CPI-CS0569B9B91	ENSG00000138696	0.0	0.0	0.0	0.0	0.0	0.036	0.0	0.0	0.036	0.0
BMPR2	Q13873	True	BMPR2_HUMAN	BMPR1B_BMPR2	CPI-CS0569B9B91	ENSG00000204217	0.0	0.0	0.0	0.0	0.0	0.036	0.0	0.0	0.036	0.0
CYP27B1	O15528	True	CP27B_HUMAN	Calcitriol_byCYP27B1	CPI-CS01DAEDE79	ENSG00000111012	0.0	0.0	0.0	0.0	0.111	0.0	0.0	0.0	0.009	0.038
CEL	P19835	True	CEL_HUMAN	Cholesterol_byCEL	CPI-CS06A0713BD	ENSG00000170835	0.0	0.014	0.0	0.0	0.0	0.0	0.0	0.0	0.0	0.0
CEL	P19835	True	CEL_HUMAN	Cholesterol_byCEL	CPI-CS0CDFC0C7D	ENSG00000170835	0.0	0.014	0.0	0.0	0.0	0.0	0.0	0.0	0.0	0.0
DHCR24	Q15392	True	DHC24_HUMAN	Cholesterol_byDHCR24	CPI-CS0D81115C8	ENSG00000116133	0.5	0.699	1.0	0.0	0.861	0.607	1.0	0.875	0.901	0.577
DHCR24	Q15392	True	DHC24_HUMAN	Cholesterol_byDHCR24	CPI-CS03D61E885	ENSG00000116133	0.5	0.699	1.0	0.0	0.861	0.607	1.0	0.875	0.901	0.577
LIPA	P38571	True	LICH_HUMAN	Cholesterol_byLIPA	CPI-CS0406B0B69	ENSG00000107798	1.0	0.411	0.0	0.5	0.556	0.357	1.0	0.375	0.45	0.5
LIPA	P38571	True	LICH_HUMAN	Cholesterol_byLIPA	CPI-CS0F51152EA	ENSG00000107798	1.0	0.411	0.0	0.5	0.556	0.357	1.0	0.375	0.45	0.5
PNMT	P11086	True	PNMT_HUMAN	Epinephrine_byPNMT	CPI-CS0AB9AD0C3	ENSG00000141744	0.0	0.11	0.0	0.0	0.028	0.0	1.0	0.125	0.135	0.038
PNMT	P11086	True	PNMT_HUMAN	Epinephrine_byPNMT	CPI-CS07947C107	ENSG00000141744	0.0	0.11	0.0	0.0	0.028	0.0	1.0	0.125	0.135	0.038
PNMT	P11086	True	PNMT_HUMAN	Epinephrine_byPNMT	CPI-CS0D4E32D9D	ENSG00000141744	0.0	0.11	0.0	0.0	0.028	0.0	1.0	0.125	0.135	0.038
PNMT	P11086	True	PNMT_HUMAN	Epinephrine_byPNMT	CPI-CS09918B680	ENSG00000141744	0.0	0.11	0.0	0.0	0.028	0.0	1.0	0.125	0.135	0.038
PNMT	P11086	True	PNMT_HUMAN	Adrenaline_byPNMT_and_SLC18A1	CPI-CS09EDD1969	ENSG00000141744	0.0	0.0	0.0	0.0	0.0	0.0	0.0	0.0	0.009	0.0
PNMT	P11086	True	PNMT_HUMAN	Adrenaline_byPNMT_and_SLC18A1	CPI-CS0B66F51DF	ENSG00000141744	0.0	0.0	0.0	0.0	0.0	0.0	0.0	0.0	0.009	0.0
PNMT	P11086	True	PNMT_HUMAN	Adrenaline_byPNMT_and_SLC18A1	CPI-CS07E858C0F	ENSG00000141744	0.0	0.0	0.0	0.0	0.0	0.0	0.0	0.0	0.009	0.0
PNMT	P11086	True	PNMT_HUMAN	Adrenaline_byPNMT_and_SLC18A1	CPI-CS05E2B5099	ENSG00000141744	0.0	0.0	0.0	0.0	0.0	0.0	0.0	0.0	0.009	0.0
PNMT	P11086	True	PNMT_HUMAN	Adrenaline_byPNMT_and_SLC18A2	CPI-CS00979A178	ENSG00000141744	0.0	0.014	0.0	0.0	0.0	0.0	0.0	0.0	0.018	0.038
PNMT	P11086	True	PNMT_HUMAN	Adrenaline_byPNMT_and_SLC18A2	CPI-CS0CCD9D09E	ENSG00000141744	0.0	0.014	0.0	0.0	0.0	0.0	0.0	0.0	0.018	0.038
PNMT	P11086	True	PNMT_HUMAN	Adrenaline_byPNMT_and_SLC18A2	CPI-CS0E52EA029	ENSG00000141744	0.0	0.014	0.0	0.0	0.0	0.0	0.0	0.0	0.018	0.038
PNMT	P11086	True	PNMT_HUMAN	Adrenaline_byPNMT_and_SLC18A2	CPI-CS09B74556F	ENSG00000141744	0.0	0.014	0.0	0.0	0.0	0.0	0.0	0.0	0.018	0.038
HSD17B1	P14061	True	DHB1_HUMAN	Estradiol_byHSD17B1	CPI-CS0A04F7238	ENSG00000108786	0.0	0.192	0.0	0.0	0.167	0.107	0.0	0.125	0.234	0.115
HSD17B1	P14061	True	DHB1_HUMAN	Estradiol_byHSD17B1	CPI-CS0B08AEA2D	ENSG00000108786	0.0	0.192	0.0	0.0	0.167	0.107	0.0	0.125	0.234	0.115
FGA	P02671	True	FIBA_HUMAN	fibrinogen	CPI-CC066E261AE	ENSG00000171560	0.0	0.0	0.0	0.0	0.0	0.0	0.0	0.25	0.0	0.0
FGG	P02679	True	FIBG_HUMAN	fibrinogen	CPI-CC066E261AE	ENSG00000171557	0.0	0.0	0.0	0.0	0.0	0.0	0.0	0.25	0.0	0.0
FGB	P02675	True	FIBB_HUMAN	fibrinogen	CPI-CC066E261AE	ENSG00000171564	0.0	0.0	0.0	0.0	0.0	0.0	0.0	0.25	0.0	0.0
ITGB1	P05556	True	ITB1_HUMAN	integrin_aVb1_complex	CPI-CS0D69D106B	ENSG00000150093	0.5	0.397	1.0	1.0	0.528	0.5	1.0	0.875	0.45	0.192
ITGB1	P05556	True	ITB1_HUMAN	integrin_aVb1_complex	CPI-CS0F34D034A	ENSG00000150093	0.5	0.397	1.0	1.0	0.528	0.5	1.0	0.875	0.45	0.192
ITGAV	P06756	True	ITAV_HUMAN	integrin_aVb1_complex	CPI-CS0D69D106B	ENSG00000138448	0.5	0.397	1.0	1.0	0.528	0.5	1.0	0.875	0.45	0.192
ITGAV	P06756	True	ITAV_HUMAN	integrin_aVb1_complex	CPI-CS0F34D034A	ENSG00000138448	0.5	0.397	1.0	1.0	0.528	0.5	1.0	0.875	0.45	0.192
ITGAV	P06756	True	ITAV_HUMAN	integrin_aVb5_complex	CPI-CS0661098EC	ENSG00000138448	0.5	0.397	1.0	1.0	0.528	0.5	1.0	0.75	0.45	0.192
ITGB5	P18084	True	ITB5_HUMAN	integrin_aVb5_complex	CPI-CS0661098EC	ENSG00000082781	0.5	0.397	1.0	1.0	0.528	0.5	1.0	0.75	0.45	0.192
LTA4H	P09960	True	LKHA4_HUMAN	LeukotrieneB4_byLTA4H	CPI-CS047D9C0D7	ENSG00000111144	0.5	0.89	0.0	1.0	0.972	0.964	1.0	1.0	0.91	0.846
LTA4H	P09960	True	LKHA4_HUMAN	LeukotrieneB4_byLTA4H	CPI-CS0F5B070C5	ENSG00000111144	0.5	0.89	0.0	1.0	0.972	0.964	1.0	1.0	0.91	0.846
DPEP1	P16444	True	DPEP1_HUMAN	LeukotrieneE4_byDPEP1	CPI-CS0150916A7	ENSG00000015413	0.0	0.014	0.0	0.0	0.056	0.0	0.0	0.25	0.018	0.0
DPEP1	P16444	True	DPEP1_HUMAN	LeukotrieneE4_byDPEP1	CPI-CS08225A985	ENSG00000015413	0.0	0.014	0.0	0.0	0.056	0.0	0.0	0.25	0.018	0.0
DPEP2	Q9H4A9	True	DPEP2_HUMAN	LeukotrieneE4_byDPEP2	CPI-CS048E474A5	ENSG00000167261	0.0	0.0	0.0	0.0	0.0	0.0	0.0	0.0	0.0	0.038
DPEP2	Q9H4A9	True	DPEP2_HUMAN	LeukotrieneE4_byDPEP2	CPI-CS058C0BB88	ENSG00000167261	0.0	0.0	0.0	0.0	0.0	0.0	0.0	0.0	0.0	0.038
DPEP3	Q9H4B8	True	DPEP3_HUMAN	LeukotrieneE4_byDPEP3	CPI-CS0C89AD6A7	ENSG00000141096	0.0	0.041	0.0	0.0	0.056	0.0	0.0	0.0	0.063	0.0
DPEP3	Q9H4B8	True	DPEP3_HUMAN	LeukotrieneE4_byDPEP3	CPI-CS0208210C9	ENSG00000141096	0.0	0.041	0.0	0.0	0.056	0.0	0.0	0.0	0.063	0.0
ALOX12	P18054	True	LOX12_HUMAN	LipoxinA4_byALOX12	CPI-CS0C1CAC8F7	ENSG00000108839	0.0	0.0	0.0	0.0	0.0	0.036	0.0	0.0	0.0	0.0
AKR1C3	P42330	True	AK1C3_HUMAN	ProstaglandinD2_byAKR1C3	CPI-CS0D78DAC70	ENSG00000196139	0.0	0.055	0.0	0.0	0.083	0.036	0.0	0.125	0.063	0.038
AKR1C3	P42330	True	AK1C3_HUMAN	ProstaglandinD2_byAKR1C3	CPI-CS0F3C15BCC	ENSG00000196139	0.0	0.055	0.0	0.0	0.083	0.036	0.0	0.125	0.063	0.038
PTGES	O14684	True	PTGES_HUMAN	ProstaglandinE2_byPTGES	CPI-CS09DCEBC2B	ENSG00000148344	0.0	0.027	0.0	0.0	0.0	0.0	0.0	0.0	0.018	0.038
PTGES	O14684	True	PTGES_HUMAN	ProstaglandinE2_byPTGES	CPI-CS0F0453B03	ENSG00000148344	0.0	0.027	0.0	0.0	0.0	0.0	0.0	0.0	0.018	0.038
PTGES	O14684	True	PTGES_HUMAN	ProstaglandinE2_byPTGES	CPI-CS080C76630	ENSG00000148344	0.0	0.027	0.0	0.0	0.0	0.0	0.0	0.0	0.018	0.038
PTGES	O14684	True	PTGES_HUMAN	ProstaglandinE2_byPTGES	CPI-CS023F349AF	ENSG00000148344	0.0	0.027	0.0	0.0	0.0	0.0	0.0	0.0	0.018	0.038
PTGES2	Q9H7Z7	True	PGES2_HUMAN	ProstaglandinE2_byPTGES2	CPI-CS0DEB18CB6	ENSG00000148334	0.0	0.63	1.0	1.0	0.75	0.75	1.0	0.875	0.757	0.538
PTGES2	Q9H7Z7	True	PGES2_HUMAN	ProstaglandinE2_byPTGES2	CPI-CS0086A177F	ENSG00000148334	0.0	0.63	1.0	1.0	0.75	0.75	1.0	0.875	0.757	0.538
PTGES2	Q9H7Z7	True	PGES2_HUMAN	ProstaglandinE2_byPTGES2	CPI-CS0F721837F	ENSG00000148334	0.0	0.63	1.0	1.0	0.75	0.75	1.0	0.875	0.757	0.538
PTGES2	Q9H7Z7	True	PGES2_HUMAN	ProstaglandinE2_byPTGES2	CPI-CS08E678B9D	ENSG00000148334	0.0	0.63	1.0	1.0	0.75	0.75	1.0	0.875	0.757	0.538
PTGES3	Q15185	True	TEBP_HUMAN	ProstaglandinE2_byPTGES3	CPI-CS059CF7CAA	ENSG00000110958	1.0	1.0	1.0	1.0	1.0	1.0	1.0	1.0	1.0	0.962
PTGES3	Q15185	True	TEBP_HUMAN	ProstaglandinE2_byPTGES3	CPI-CS000F037BD	ENSG00000110958	1.0	1.0	1.0	1.0	1.0	1.0	1.0	1.0	1.0	0.962
PTGES3	Q15185	True	TEBP_HUMAN	ProstaglandinE2_byPTGES3	CPI-CS0C9671CB6	ENSG00000110958	1.0	1.0	1.0	1.0	1.0	1.0	1.0	1.0	1.0	0.962
PTGES3	Q15185	True	TEBP_HUMAN	ProstaglandinE2_byPTGES3	CPI-CS036B95798	ENSG00000110958	1.0	1.0	1.0	1.0	1.0	1.0	1.0	1.0	1.0	0.962
AKR1B1	P15121	True	ALDR_HUMAN	ProstaglandinF2a_byAKR1B1	CPI-CS058DED3AA	ENSG00000085662	1.0	0.685	1.0	0.0	0.861	0.571	1.0	0.875	0.883	0.731
CBR1	P16152	True	CBR1_HUMAN	ProstaglandinF2a_byCBR1	CPI-CS08EDCA6A3	ENSG00000159228	0.5	0.658	0.0	0.0	0.75	0.5	1.0	0.375	0.595	0.538
PRXL2B	Q8TBF2	True	PXL2B_HUMAN	ProstaglandinF2a_byPRXL2B	CPI-CS09B28AAF8	ENSG00000157870	0.5	0.288	1.0	0.0	0.306	0.321	0.0	0.125	0.297	0.231
DDC	P20711	True	DDC_HUMAN	SerotoninDopamin_byDDC	CPI-CS0654BA8D3	ENSG00000132437	0.5	0.027	0.0	0.0	0.056	0.0	0.0	0.375	0.0	0.0
DDC	P20711	True	DDC_HUMAN	SerotoninDopamin_byDDC	CPI-CS03C4A5CCC	ENSG00000132437	0.5	0.027	0.0	0.0	0.056	0.0	0.0	0.375	0.0	0.0
DDC	P20711	True	DDC_HUMAN	SerotoninDopamin_byDDC	CPI-CS0DF5F733F	ENSG00000132437	0.5	0.027	0.0	0.0	0.056	0.0	0.0	0.375	0.0	0.0
DDC	P20711	True	DDC_HUMAN	SerotoninDopamin_byDDC	CPI-CS029E9BA69	ENSG00000132437	0.5	0.027	0.0	0.0	0.056	0.0	0.0	0.375	0.0	0.0
DDC	P20711	True	DDC_HUMAN	SerotoninDopamin_byDDC	CPI-CS062F16E86	ENSG00000132437	0.5	0.027	0.0	0.0	0.056	0.0	0.0	0.375	0.0	0.0
DDC	P20711	True	DDC_HUMAN	SerotoninDopamin_byDDC	CPI-CS0682222D2	ENSG00000132437	0.5	0.027	0.0	0.0	0.056	0.0	0.0	0.375	0.0	0.0
DDC	P20711	True	DDC_HUMAN	SerotoninDopamin_byDDC	CPI-CS0A0936BD6	ENSG00000132437	0.5	0.027	0.0	0.0	0.056	0.0	0.0	0.375	0.0	0.0
DDC	P20711	True	DDC_HUMAN	SerotoninDopamin_byDDC	CPI-CS07DA64534	ENSG00000132437	0.5	0.027	0.0	0.0	0.056	0.0	0.0	0.375	0.0	0.0
DDC	P20711	True	DDC_HUMAN	Dopamine_byDDC_and_SLC18A1	CPI-CS0398DD932	ENSG00000132437	0.0	0.0	0.0	0.0	0.0	0.0	0.0	0.0	0.0	0.0
DDC	P20711	True	DDC_HUMAN	Dopamine_byDDC_and_SLC18A1	CPI-CS01EE6EF03	ENSG00000132437	0.0	0.0	0.0	0.0	0.0	0.0	0.0	0.0	0.0	0.0
DDC	P20711	True	DDC_HUMAN	Dopamine_byDDC_and_SLC18A2	CPI-CS039F33B17	ENSG00000132437	0.0	0.014	0.0	0.0	0.0	0.0	0.0	0.0	0.0	0.0
DDC	P20711	True	DDC_HUMAN	Dopamine_byDDC_and_SLC18A2	CPI-CS017E74D3E	ENSG00000132437	0.0	0.014	0.0	0.0	0.0	0.0	0.0	0.0	0.0	0.0
AKR1D1	P51857	True	AK1D1_HUMAN	Testosterone_byAKR1D1	CPI-CS0787D04B3	ENSG00000122787	0.0	0.041	0.0	0.0	0.083	0.107	0.0	0.5	0.0	0.038
HSD17B12	Q53GQ0	True	DHB12_HUMAN	Testosterone_byHSD17B12	CPI-CS0BE6576AD	ENSG00000149084	0.0	0.822	1.0	0.5	0.972	0.821	1.0	1.0	0.928	0.808
TBXAS1	P24557	True	THAS_HUMAN	ThromboxaneA2_byTBXAS1	CPI-CS0D01AFCC7	ENSG00000059377	0.0	0.041	0.0	0.0	0.028	0.0	0.0	0.0	0.117	0.038
TPH1	P17752	True	TPH1_HUMAN	5-HT_byTPH1_and_SLC6A4	CPI-CS08A73BA72	ENSG00000129167	0.0	0.0	0.0	0.0	0.0	0.0	0.0	0.0	0.009	0.038
TPH1	P17752	True	TPH1_HUMAN	5-HT_byTPH1_and_SLC6A4	CPI-CS00699E9D6	ENSG00000129167	0.0	0.0	0.0	0.0	0.0	0.0	0.0	0.0	0.009	0.038
TPH1	P17752	True	TPH1_HUMAN	5-HT_byTPH1_and_SLC6A4	CPI-CS07C928856	ENSG00000129167	0.0	0.0	0.0	0.0	0.0	0.0	0.0	0.0	0.009	0.038
TPH1	P17752	True	TPH1_HUMAN	5-HT_byTPH1_and_SLC6A4	CPI-CS0D12BDF23	ENSG00000129167	0.0	0.0	0.0	0.0	0.0	0.0	0.0	0.0	0.009	0.038
TPH1	P17752	True	TPH1_HUMAN	5-HT_byTPH1_and_SLC6A4	CPI-CS091CE4B74	ENSG00000129167	0.0	0.0	0.0	0.0	0.0	0.0	0.0	0.0	0.009	0.038
TPH1	P17752	True	TPH1_HUMAN	5-HT_byTPH1_and_SLC18A1	CPI-CS07ED33273	ENSG00000129167	0.0	0.0	0.0	0.0	0.0	0.0	0.0	0.0	0.009	0.0
TPH1	P17752	True	TPH1_HUMAN	5-HT_byTPH1_and_SLC18A1	CPI-CS0D479EE58	ENSG00000129167	0.0	0.0	0.0	0.0	0.0	0.0	0.0	0.0	0.009	0.0
TPH1	P17752	True	TPH1_HUMAN	5-HT_byTPH1_and_SLC18A1	CPI-CS0E217D222	ENSG00000129167	0.0	0.0	0.0	0.0	0.0	0.0	0.0	0.0	0.009	0.0
TPH1	P17752	True	TPH1_HUMAN	5-HT_byTPH1_and_SLC18A1	CPI-CS0B361C48F	ENSG00000129167	0.0	0.0	0.0	0.0	0.0	0.0	0.0	0.0	0.009	0.0
TPH1	P17752	True	TPH1_HUMAN	5-HT_byTPH1_and_SLC18A1	CPI-CS0F1FE8541	ENSG00000129167	0.0	0.0	0.0	0.0	0.0	0.0	0.0	0.0	0.009	0.0
TPH1	P17752	True	TPH1_HUMAN	5-HT_byTPH1_and_SLC18A2	CPI-CS0ABF585EC	ENSG00000129167	0.0	0.014	0.0	0.0	0.0	0.0	0.0	0.0	0.018	0.038
TPH1	P17752	True	TPH1_HUMAN	5-HT_byTPH1_and_SLC18A2	CPI-CS05FD872B4	ENSG00000129167	0.0	0.014	0.0	0.0	0.0	0.0	0.0	0.0	0.018	0.038
TPH1	P17752	True	TPH1_HUMAN	5-HT_byTPH1_and_SLC18A2	CPI-CS09463D22E	ENSG00000129167	0.0	0.014	0.0	0.0	0.0	0.0	0.0	0.0	0.018	0.038
TPH1	P17752	True	TPH1_HUMAN	5-HT_byTPH1_and_SLC18A2	CPI-CS0FBE83390	ENSG00000129167	0.0	0.014	0.0	0.0	0.0	0.0	0.0	0.0	0.018	0.038
TPH1	P17752	True	TPH1_HUMAN	5-HT_byTPH1_and_SLC18A2	CPI-CS059692236	ENSG00000129167	0.0	0.014	0.0	0.0	0.0	0.0	0.0	0.0	0.018	0.038
SLC6A4	P31645	True	SC6A4_HUMAN	5-HT_byTPH1_and_SLC6A4	CPI-CS08A73BA72	ENSG00000108576	0.0	0.0	0.0	0.0	0.0	0.0	0.0	0.0	0.009	0.038
SLC6A4	P31645	True	SC6A4_HUMAN	5-HT_byTPH1_and_SLC6A4	CPI-CS00699E9D6	ENSG00000108576	0.0	0.0	0.0	0.0	0.0	0.0	0.0	0.0	0.009	0.038
SLC6A4	P31645	True	SC6A4_HUMAN	5-HT_byTPH1_and_SLC6A4	CPI-CS07C928856	ENSG00000108576	0.0	0.0	0.0	0.0	0.0	0.0	0.0	0.0	0.009	0.038
SLC6A4	P31645	True	SC6A4_HUMAN	5-HT_byTPH1_and_SLC6A4	CPI-CS0D12BDF23	ENSG00000108576	0.0	0.0	0.0	0.0	0.0	0.0	0.0	0.0	0.009	0.038
SLC6A4	P31645	True	SC6A4_HUMAN	5-HT_byTPH1_and_SLC6A4	CPI-CS091CE4B74	ENSG00000108576	0.0	0.0	0.0	0.0	0.0	0.0	0.0	0.0	0.009	0.038
SLC18A1	P54219	True	VMAT1_HUMAN	5-HT_byTPH1_and_SLC18A1	CPI-CS07ED33273	ENSG00000036565	0.0	0.0	0.0	0.0	0.0	0.0	0.0	0.0	0.009	0.0
SLC18A1	P54219	True	VMAT1_HUMAN	5-HT_byTPH1_and_SLC18A1	CPI-CS0D479EE58	ENSG00000036565	0.0	0.0	0.0	0.0	0.0	0.0	0.0	0.0	0.009	0.0
SLC18A1	P54219	True	VMAT1_HUMAN	5-HT_byTPH1_and_SLC18A1	CPI-CS0E217D222	ENSG00000036565	0.0	0.0	0.0	0.0	0.0	0.0	0.0	0.0	0.009	0.0
SLC18A1	P54219	True	VMAT1_HUMAN	5-HT_byTPH1_and_SLC18A1	CPI-CS0B361C48F	ENSG00000036565	0.0	0.0	0.0	0.0	0.0	0.0	0.0	0.0	0.009	0.0
SLC18A1	P54219	True	VMAT1_HUMAN	5-HT_byTPH1_and_SLC18A1	CPI-CS0F1FE8541	ENSG00000036565	0.0	0.0	0.0	0.0	0.0	0.0	0.0	0.0	0.009	0.0
SLC18A1	P54219	True	VMAT1_HUMAN	Adrenaline_byPNMT_and_SLC18A1	CPI-CS09EDD1969	ENSG00000036565	0.0	0.0	0.0	0.0	0.0	0.0	0.0	0.0	0.009	0.0
SLC18A1	P54219	True	VMAT1_HUMAN	Adrenaline_byPNMT_and_SLC18A1	CPI-CS0B66F51DF	ENSG00000036565	0.0	0.0	0.0	0.0	0.0	0.0	0.0	0.0	0.009	0.0
SLC18A1	P54219	True	VMAT1_HUMAN	Adrenaline_byPNMT_and_SLC18A1	CPI-CS07E858C0F	ENSG00000036565	0.0	0.0	0.0	0.0	0.0	0.0	0.0	0.0	0.009	0.0
SLC18A1	P54219	True	VMAT1_HUMAN	Adrenaline_byPNMT_and_SLC18A1	CPI-CS05E2B5099	ENSG00000036565	0.0	0.0	0.0	0.0	0.0	0.0	0.0	0.0	0.009	0.0
SLC18A1	P54219	True	VMAT1_HUMAN	Dopamine_byDDC_and_SLC18A1	CPI-CS0398DD932	ENSG00000036565	0.0	0.0	0.0	0.0	0.0	0.0	0.0	0.0	0.0	0.0
SLC18A1	P54219	True	VMAT1_HUMAN	Dopamine_byDDC_and_SLC18A1	CPI-CS01EE6EF03	ENSG00000036565	0.0	0.0	0.0	0.0	0.0	0.0	0.0	0.0	0.0	0.0
SLC18A2	Q05940	True	VMAT2_HUMAN	5-HT_byTPH1_and_SLC18A2	CPI-CS0ABF585EC	ENSG00000165646	0.0	0.014	0.0	0.0	0.0	0.0	0.0	0.0	0.018	0.038
SLC18A2	Q05940	True	VMAT2_HUMAN	5-HT_byTPH1_and_SLC18A2	CPI-CS05FD872B4	ENSG00000165646	0.0	0.014	0.0	0.0	0.0	0.0	0.0	0.0	0.018	0.038
SLC18A2	Q05940	True	VMAT2_HUMAN	5-HT_byTPH1_and_SLC18A2	CPI-CS09463D22E	ENSG00000165646	0.0	0.014	0.0	0.0	0.0	0.0	0.0	0.0	0.018	0.038
SLC18A2	Q05940	True	VMAT2_HUMAN	5-HT_byTPH1_and_SLC18A2	CPI-CS0FBE83390	ENSG00000165646	0.0	0.014	0.0	0.0	0.0	0.0	0.0	0.0	0.018	0.038
SLC18A2	Q05940	True	VMAT2_HUMAN	5-HT_byTPH1_and_SLC18A2	CPI-CS059692236	ENSG00000165646	0.0	0.014	0.0	0.0	0.0	0.0	0.0	0.0	0.018	0.038
SLC18A2	Q05940	True	VMAT2_HUMAN	Adrenaline_byPNMT_and_SLC18A2	CPI-CS00979A178	ENSG00000165646	0.0	0.014	0.0	0.0	0.0	0.0	0.0	0.0	0.018	0.038
SLC18A2	Q05940	True	VMAT2_HUMAN	Adrenaline_byPNMT_and_SLC18A2	CPI-CS0CCD9D09E	ENSG00000165646	0.0	0.014	0.0	0.0	0.0	0.0	0.0	0.0	0.018	0.038
SLC18A2	Q05940	True	VMAT2_HUMAN	Adrenaline_byPNMT_and_SLC18A2	CPI-CS0E52EA029	ENSG00000165646	0.0	0.014	0.0	0.0	0.0	0.0	0.0	0.0	0.018	0.038
SLC18A2	Q05940	True	VMAT2_HUMAN	Adrenaline_byPNMT_and_SLC18A2	CPI-CS09B74556F	ENSG00000165646	0.0	0.014	0.0	0.0	0.0	0.0	0.0	0.0	0.018	0.038
SLC18A2	Q05940	True	VMAT2_HUMAN	Dopamine_byDDC_and_SLC18A2	CPI-CS039F33B17	ENSG00000165646	0.0	0.014	0.0	0.0	0.0	0.0	0.0	0.0	0.0	0.0
SLC18A2	Q05940	True	VMAT2_HUMAN	Dopamine_byDDC_and_SLC18A2	CPI-CS017E74D3E	ENSG00000165646	0.0	0.014	0.0	0.0	0.0	0.0	0.0	0.0	0.0	0.0
SLC29A1	Q99808	True	S29A1_HUMAN	Adenosine_byNT5E_and_SLC29A1	CPI-CS064B4FE21	ENSG00000112759	0.0	0.041	0.0	0.0	0.028	0.071	0.0	0.0	0.018	0.0
SLC29A1	Q99808	True	S29A1_HUMAN	Adenosine_byNT5E_and_SLC29A1	CPI-CS056D84EB8	ENSG00000112759	0.0	0.041	0.0	0.0	0.028	0.071	0.0	0.0	0.018	0.0
SLC29A1	Q99808	True	S29A1_HUMAN	Adenosine_byNT5E_and_SLC29A1	CPI-CS05357F38C	ENSG00000112759	0.0	0.041	0.0	0.0	0.028	0.071	0.0	0.0	0.018	0.0
NT5E	P21589	True	5NTD_HUMAN	Adenosine_byNT5E_and_SLC29A1	CPI-CS064B4FE21	ENSG00000135318	0.0	0.041	0.0	0.0	0.028	0.071	0.0	0.0	0.018	0.0
NT5E	P21589	True	5NTD_HUMAN	Adenosine_byNT5E_and_SLC29A1	CPI-CS056D84EB8	ENSG00000135318	0.0	0.041	0.0	0.0	0.028	0.071	0.0	0.0	0.018	0.0
NT5E	P21589	True	5NTD_HUMAN	Adenosine_byNT5E_and_SLC29A1	CPI-CS05357F38C	ENSG00000135318	0.0	0.041	0.0	0.0	0.028	0.071	0.0	0.0	0.018	0.0
NT5E	P21589	True	5NTD_HUMAN	Adenosine_byNT5E_and_SLC29A2	CPI-CS0BCAA5227	ENSG00000135318	0.0	0.041	0.0	0.0	0.028	0.071	0.0	0.0	0.018	0.0
NT5E	P21589	True	5NTD_HUMAN	Adenosine_byNT5E_and_SLC29A2	CPI-CS0FDA0F596	ENSG00000135318	0.0	0.041	0.0	0.0	0.028	0.071	0.0	0.0	0.018	0.0
NT5E	P21589	True	5NTD_HUMAN	Adenosine_byNT5E_and_SLC29A2	CPI-CS016DD08B8	ENSG00000135318	0.0	0.041	0.0	0.0	0.028	0.071	0.0	0.0	0.018	0.0
NT5E	P21589	True	5NTD_HUMAN	Adenosine_byNT5E_and_SLC29A3	CPI-CS0517F9783	ENSG00000135318	0.0	0.041	0.0	0.0	0.028	0.071	0.0	0.0	0.018	0.0
NT5E	P21589	True	5NTD_HUMAN	Adenosine_byNT5E_and_SLC29A3	CPI-CS0F865E648	ENSG00000135318	0.0	0.041	0.0	0.0	0.028	0.071	0.0	0.0	0.018	0.0
NT5E	P21589	True	5NTD_HUMAN	Adenosine_byNT5E_and_SLC29A3	CPI-CS0D17EA793	ENSG00000135318	0.0	0.041	0.0	0.0	0.028	0.071	0.0	0.0	0.018	0.0
NT5E	P21589	True	5NTD_HUMAN	Adenosine_byNT5E_and_SLC29A4	CPI-CS0521FD886	ENSG00000135318	0.0	0.041	0.0	0.0	0.028	0.071	0.0	0.0	0.018	0.0
NT5E	P21589	True	5NTD_HUMAN	Adenosine_byNT5E_and_SLC29A4	CPI-CS028B98B8F	ENSG00000135318	0.0	0.041	0.0	0.0	0.028	0.071	0.0	0.0	0.018	0.0
NT5E	P21589	True	5NTD_HUMAN	Adenosine_byNT5E_and_SLC29A4	CPI-CS0985F2C10	ENSG00000135318	0.0	0.041	0.0	0.0	0.028	0.071	0.0	0.0	0.018	0.0
SLC29A2	Q14542	True	S29A2_HUMAN	Adenosine_byNT5E_and_SLC29A2	CPI-CS0BCAA5227	ENSG00000174669	0.0	0.041	0.0	0.0	0.028	0.071	0.0	0.0	0.018	0.0
SLC29A2	Q14542	True	S29A2_HUMAN	Adenosine_byNT5E_and_SLC29A2	CPI-CS0FDA0F596	ENSG00000174669	0.0	0.041	0.0	0.0	0.028	0.071	0.0	0.0	0.018	0.0
SLC29A2	Q14542	True	S29A2_HUMAN	Adenosine_byNT5E_and_SLC29A2	CPI-CS016DD08B8	ENSG00000174669	0.0	0.041	0.0	0.0	0.028	0.071	0.0	0.0	0.018	0.0
SLC29A3	Q9BZD2	True	S29A3_HUMAN	Adenosine_byNT5E_and_SLC29A3	CPI-CS0517F9783	ENSG00000198246	0.0	0.041	0.0	0.0	0.028	0.071	0.0	0.0	0.018	0.0
SLC29A3	Q9BZD2	True	S29A3_HUMAN	Adenosine_byNT5E_and_SLC29A3	CPI-CS0F865E648	ENSG00000198246	0.0	0.041	0.0	0.0	0.028	0.071	0.0	0.0	0.018	0.0
SLC29A3	Q9BZD2	True	S29A3_HUMAN	Adenosine_byNT5E_and_SLC29A3	CPI-CS0D17EA793	ENSG00000198246	0.0	0.041	0.0	0.0	0.028	0.071	0.0	0.0	0.018	0.0
SLC29A4	Q7RTT9	True	S29A4_HUMAN	Adenosine_byNT5E_and_SLC29A4	CPI-CS0521FD886	ENSG00000164638	0.0	0.041	0.0	0.0	0.028	0.071	0.0	0.0	0.018	0.0
SLC29A4	Q7RTT9	True	S29A4_HUMAN	Adenosine_byNT5E_and_SLC29A4	CPI-CS028B98B8F	ENSG00000164638	0.0	0.041	0.0	0.0	0.028	0.071	0.0	0.0	0.018	0.0
SLC29A4	Q7RTT9	True	S29A4_HUMAN	Adenosine_byNT5E_and_SLC29A4	CPI-CS0985F2C10	ENSG00000164638	0.0	0.041	0.0	0.0	0.028	0.071	0.0	0.0	0.018	0.0
POMC	P01189	True	COLI_HUMAN	b-Endorphin_byPOMC	CPI-CS005209739	ENSG00000115138	0.5	0.452	0.0	0.0	0.694	0.536	1.0	0.625	0.486	0.077
POMC	P01189	True	COLI_HUMAN	b-Endorphin_byPOMC	CPI-CS040CDD259	ENSG00000115138	0.5	0.452	0.0	0.0	0.694	0.536	1.0	0.625	0.486	0.077
SLC32A1	Q9H598	True	VIAAT_HUMAN	GABA_byGAD1_and_SLC32A1	CPI-CS0CE0C5AF0	ENSG00000101438	0.0	0.014	0.0	0.0	0.0	0.0	0.0	0.0	0.0	0.0
SLC32A1	Q9H598	True	VIAAT_HUMAN	GABA_byGAD1_and_SLC32A1	CPI-CS0FA38E530	ENSG00000101438	0.0	0.014	0.0	0.0	0.0	0.0	0.0	0.0	0.0	0.0
SLC32A1	Q9H598	True	VIAAT_HUMAN	GABA_byGAD1_and_SLC32A1	CPI-CC0F8CB8104	ENSG00000101438	0.0	0.014	0.0	0.0	0.0	0.0	0.0	0.0	0.0	0.0
SLC32A1	Q9H598	True	VIAAT_HUMAN	GABA_byGAD1_and_SLC32A1	CPI-CC002F8F1E8	ENSG00000101438	0.0	0.014	0.0	0.0	0.0	0.0	0.0	0.0	0.0	0.0
SLC32A1	Q9H598	True	VIAAT_HUMAN	GABA_byGAD1_and_SLC32A1	CPI-CC035C82A9B	ENSG00000101438	0.0	0.014	0.0	0.0	0.0	0.0	0.0	0.0	0.0	0.0
SLC32A1	Q9H598	True	VIAAT_HUMAN	GABA_byGAD1_and_SLC32A1	CPI-CC05830C11D	ENSG00000101438	0.0	0.014	0.0	0.0	0.0	0.0	0.0	0.0	0.0	0.0
SLC32A1	Q9H598	True	VIAAT_HUMAN	GABA_byGAD1_and_SLC32A1	CPI-CC0B77A9502	ENSG00000101438	0.0	0.014	0.0	0.0	0.0	0.0	0.0	0.0	0.0	0.0
SLC32A1	Q9H598	True	VIAAT_HUMAN	GABA_byGAD1_and_SLC32A1	CPI-CC07BC9E69C	ENSG00000101438	0.0	0.014	0.0	0.0	0.0	0.0	0.0	0.0	0.0	0.0
SLC32A1	Q9H598	True	VIAAT_HUMAN	GABA_byGAD1_and_SLC32A1	CPI-CC021D4CBC2	ENSG00000101438	0.0	0.014	0.0	0.0	0.0	0.0	0.0	0.0	0.0	0.0
SLC32A1	Q9H598	True	VIAAT_HUMAN	GABA_byGAD1_and_SLC32A1	CPI-CC0836120E7	ENSG00000101438	0.0	0.014	0.0	0.0	0.0	0.0	0.0	0.0	0.0	0.0
SLC32A1	Q9H598	True	VIAAT_HUMAN	GABA_byGAD2_and_SLC32A1	CPI-CS0F3055E82	ENSG00000101438	0.0	0.0	0.0	0.0	0.0	0.0	0.0	0.0	0.0	0.0
SLC32A1	Q9H598	True	VIAAT_HUMAN	GABA_byGAD2_and_SLC32A1	CPI-CS0AA35FDCE	ENSG00000101438	0.0	0.0	0.0	0.0	0.0	0.0	0.0	0.0	0.0	0.0
SLC32A1	Q9H598	True	VIAAT_HUMAN	GABA_byGAD2_and_SLC32A1	CPI-CC03764C8A9	ENSG00000101438	0.0	0.0	0.0	0.0	0.0	0.0	0.0	0.0	0.0	0.0
SLC32A1	Q9H598	True	VIAAT_HUMAN	GABA_byGAD2_and_SLC32A1	CPI-CC0ACD9602B	ENSG00000101438	0.0	0.0	0.0	0.0	0.0	0.0	0.0	0.0	0.0	0.0
SLC32A1	Q9H598	True	VIAAT_HUMAN	GABA_byGAD2_and_SLC32A1	CPI-CC065D3E23E	ENSG00000101438	0.0	0.0	0.0	0.0	0.0	0.0	0.0	0.0	0.0	0.0
SLC32A1	Q9H598	True	VIAAT_HUMAN	GABA_byGAD2_and_SLC32A1	CPI-CC087A3DDFB	ENSG00000101438	0.0	0.0	0.0	0.0	0.0	0.0	0.0	0.0	0.0	0.0
SLC32A1	Q9H598	True	VIAAT_HUMAN	GABA_byGAD2_and_SLC32A1	CPI-CC0E5F4FF5B	ENSG00000101438	0.0	0.0	0.0	0.0	0.0	0.0	0.0	0.0	0.0	0.0
SLC32A1	Q9H598	True	VIAAT_HUMAN	GABA_byGAD2_and_SLC32A1	CPI-CC031EA2528	ENSG00000101438	0.0	0.0	0.0	0.0	0.0	0.0	0.0	0.0	0.0	0.0
SLC32A1	Q9H598	True	VIAAT_HUMAN	GABA_byGAD2_and_SLC32A1	CPI-CC022137ED0	ENSG00000101438	0.0	0.0	0.0	0.0	0.0	0.0	0.0	0.0	0.0	0.0
SLC32A1	Q9H598	True	VIAAT_HUMAN	GABA_byGAD2_and_SLC32A1	CPI-CC0C8FD4B3E	ENSG00000101438	0.0	0.0	0.0	0.0	0.0	0.0	0.0	0.0	0.0	0.0
GAD1	Q99259	True	DCE1_HUMAN	GABA_byGAD1_and_SLC32A1	CPI-CS0CE0C5AF0	ENSG00000128683	0.0	0.014	0.0	0.0	0.0	0.0	0.0	0.0	0.0	0.0
GAD1	Q99259	True	DCE1_HUMAN	GABA_byGAD1_and_SLC32A1	CPI-CS0FA38E530	ENSG00000128683	0.0	0.014	0.0	0.0	0.0	0.0	0.0	0.0	0.0	0.0
GAD1	Q99259	True	DCE1_HUMAN	GABA_byGAD1_and_SLC32A1	CPI-CC0F8CB8104	ENSG00000128683	0.0	0.014	0.0	0.0	0.0	0.0	0.0	0.0	0.0	0.0
GAD1	Q99259	True	DCE1_HUMAN	GABA_byGAD1_and_SLC32A1	CPI-CC002F8F1E8	ENSG00000128683	0.0	0.014	0.0	0.0	0.0	0.0	0.0	0.0	0.0	0.0
GAD1	Q99259	True	DCE1_HUMAN	GABA_byGAD1_and_SLC32A1	CPI-CC035C82A9B	ENSG00000128683	0.0	0.014	0.0	0.0	0.0	0.0	0.0	0.0	0.0	0.0
GAD1	Q99259	True	DCE1_HUMAN	GABA_byGAD1_and_SLC32A1	CPI-CC05830C11D	ENSG00000128683	0.0	0.014	0.0	0.0	0.0	0.0	0.0	0.0	0.0	0.0
GAD1	Q99259	True	DCE1_HUMAN	GABA_byGAD1_and_SLC32A1	CPI-CC0B77A9502	ENSG00000128683	0.0	0.014	0.0	0.0	0.0	0.0	0.0	0.0	0.0	0.0
GAD1	Q99259	True	DCE1_HUMAN	GABA_byGAD1_and_SLC32A1	CPI-CC07BC9E69C	ENSG00000128683	0.0	0.014	0.0	0.0	0.0	0.0	0.0	0.0	0.0	0.0
GAD1	Q99259	True	DCE1_HUMAN	GABA_byGAD1_and_SLC32A1	CPI-CC021D4CBC2	ENSG00000128683	0.0	0.014	0.0	0.0	0.0	0.0	0.0	0.0	0.0	0.0
GAD1	Q99259	True	DCE1_HUMAN	GABA_byGAD1_and_SLC32A1	CPI-CC0836120E7	ENSG00000128683	0.0	0.014	0.0	0.0	0.0	0.0	0.0	0.0	0.0	0.0
GAD1	Q99259	True	DCE1_HUMAN	GABA_byGAD1_and_SLC6A1	CPI-CS06B116BC0	ENSG00000128683	0.0	0.014	0.0	0.0	0.0	0.0	0.0	0.0	0.045	0.038
GAD1	Q99259	True	DCE1_HUMAN	GABA_byGAD1_and_SLC6A1	CPI-CS04C0A3C19	ENSG00000128683	0.0	0.014	0.0	0.0	0.0	0.0	0.0	0.0	0.045	0.038
GAD1	Q99259	True	DCE1_HUMAN	GABA_byGAD1_and_SLC6A1	CPI-CC01B9552BA	ENSG00000128683	0.0	0.014	0.0	0.0	0.0	0.0	0.0	0.0	0.045	0.038
GAD1	Q99259	True	DCE1_HUMAN	GABA_byGAD1_and_SLC6A1	CPI-CC0E092014F	ENSG00000128683	0.0	0.014	0.0	0.0	0.0	0.0	0.0	0.0	0.045	0.038
GAD1	Q99259	True	DCE1_HUMAN	GABA_byGAD1_and_SLC6A1	CPI-CC07D1D1AD0	ENSG00000128683	0.0	0.014	0.0	0.0	0.0	0.0	0.0	0.0	0.045	0.038
GAD1	Q99259	True	DCE1_HUMAN	GABA_byGAD1_and_SLC6A1	CPI-CC0F65C1997	ENSG00000128683	0.0	0.014	0.0	0.0	0.0	0.0	0.0	0.0	0.045	0.038
GAD1	Q99259	True	DCE1_HUMAN	GABA_byGAD1_and_SLC6A1	CPI-CC0F2E29DCC	ENSG00000128683	0.0	0.014	0.0	0.0	0.0	0.0	0.0	0.0	0.045	0.038
GAD1	Q99259	True	DCE1_HUMAN	GABA_byGAD1_and_SLC6A1	CPI-CC0C87922CA	ENSG00000128683	0.0	0.014	0.0	0.0	0.0	0.0	0.0	0.0	0.045	0.038
GAD1	Q99259	True	DCE1_HUMAN	GABA_byGAD1_and_SLC6A1	CPI-CC0CDF35FE2	ENSG00000128683	0.0	0.014	0.0	0.0	0.0	0.0	0.0	0.0	0.045	0.038
GAD1	Q99259	True	DCE1_HUMAN	GABA_byGAD1_and_SLC6A1	CPI-CC0A95EED6F	ENSG00000128683	0.0	0.014	0.0	0.0	0.0	0.0	0.0	0.0	0.045	0.038
GAD1	Q99259	True	DCE1_HUMAN	GABA_byGAD1_and_SLC6A11	CPI-CS02929CEBB	ENSG00000128683	0.0	0.0	0.0	0.0	0.028	0.0	0.0	0.0	0.0	0.0
GAD1	Q99259	True	DCE1_HUMAN	GABA_byGAD1_and_SLC6A11	CPI-CS0A7EA055F	ENSG00000128683	0.0	0.0	0.0	0.0	0.028	0.0	0.0	0.0	0.0	0.0
GAD1	Q99259	True	DCE1_HUMAN	GABA_byGAD1_and_SLC6A11	CPI-CC08A636173	ENSG00000128683	0.0	0.0	0.0	0.0	0.028	0.0	0.0	0.0	0.0	0.0
GAD1	Q99259	True	DCE1_HUMAN	GABA_byGAD1_and_SLC6A11	CPI-CC0D3781D5C	ENSG00000128683	0.0	0.0	0.0	0.0	0.028	0.0	0.0	0.0	0.0	0.0
GAD1	Q99259	True	DCE1_HUMAN	GABA_byGAD1_and_SLC6A11	CPI-CC01D135078	ENSG00000128683	0.0	0.0	0.0	0.0	0.028	0.0	0.0	0.0	0.0	0.0
GAD1	Q99259	True	DCE1_HUMAN	GABA_byGAD1_and_SLC6A11	CPI-CC040CFDD33	ENSG00000128683	0.0	0.0	0.0	0.0	0.028	0.0	0.0	0.0	0.0	0.0
GAD1	Q99259	True	DCE1_HUMAN	GABA_byGAD1_and_SLC6A11	CPI-CC096B77AA5	ENSG00000128683	0.0	0.0	0.0	0.0	0.028	0.0	0.0	0.0	0.0	0.0
GAD1	Q99259	True	DCE1_HUMAN	GABA_byGAD1_and_SLC6A11	CPI-CC022A52952	ENSG00000128683	0.0	0.0	0.0	0.0	0.028	0.0	0.0	0.0	0.0	0.0
GAD1	Q99259	True	DCE1_HUMAN	GABA_byGAD1_and_SLC6A11	CPI-CC084F4CFB2	ENSG00000128683	0.0	0.0	0.0	0.0	0.028	0.0	0.0	0.0	0.0	0.0
GAD1	Q99259	True	DCE1_HUMAN	GABA_byGAD1_and_SLC6A11	CPI-CC0D3BD85F0	ENSG00000128683	0.0	0.0	0.0	0.0	0.028	0.0	0.0	0.0	0.0	0.0
GAD1	Q99259	True	DCE1_HUMAN	GABA_byGAD1_and_SLC6A6	CPI-CS03CCCE0E4	ENSG00000128683	0.5	0.479	0.0	0.0	0.611	0.643	0.0	0.25	0.279	0.423
GAD1	Q99259	True	DCE1_HUMAN	GABA_byGAD1_and_SLC6A6	CPI-CS0AD67AADC	ENSG00000128683	0.5	0.479	0.0	0.0	0.611	0.643	0.0	0.25	0.279	0.423
GAD1	Q99259	True	DCE1_HUMAN	GABA_byGAD1_and_SLC6A6	CPI-CC06B7CC089	ENSG00000128683	0.5	0.479	0.0	0.0	0.611	0.643	0.0	0.25	0.279	0.423
GAD1	Q99259	True	DCE1_HUMAN	GABA_byGAD1_and_SLC6A6	CPI-CC0695DEB89	ENSG00000128683	0.5	0.479	0.0	0.0	0.611	0.643	0.0	0.25	0.279	0.423
GAD1	Q99259	True	DCE1_HUMAN	GABA_byGAD1_and_SLC6A6	CPI-CC0079D48C9	ENSG00000128683	0.5	0.479	0.0	0.0	0.611	0.643	0.0	0.25	0.279	0.423
GAD1	Q99259	True	DCE1_HUMAN	GABA_byGAD1_and_SLC6A6	CPI-CC06CA4728D	ENSG00000128683	0.5	0.479	0.0	0.0	0.611	0.643	0.0	0.25	0.279	0.423
GAD1	Q99259	True	DCE1_HUMAN	GABA_byGAD1_and_SLC6A6	CPI-CC041DC21EE	ENSG00000128683	0.5	0.479	0.0	0.0	0.611	0.643	0.0	0.25	0.279	0.423
GAD1	Q99259	True	DCE1_HUMAN	GABA_byGAD1_and_SLC6A6	CPI-CC03B91D668	ENSG00000128683	0.5	0.479	0.0	0.0	0.611	0.643	0.0	0.25	0.279	0.423
GAD1	Q99259	True	DCE1_HUMAN	GABA_byGAD1_and_SLC6A6	CPI-CC02C92DB0C	ENSG00000128683	0.5	0.479	0.0	0.0	0.611	0.643	0.0	0.25	0.279	0.423
GAD1	Q99259	True	DCE1_HUMAN	GABA_byGAD1_and_SLC6A6	CPI-CC0D7414489	ENSG00000128683	0.5	0.479	0.0	0.0	0.611	0.643	0.0	0.25	0.279	0.423
GAD1	Q99259	True	DCE1_HUMAN	GABA_byGAD1_and_SLC6A8	CPI-CS0117267C4	ENSG00000128683	0.5	0.562	0.0	0.5	0.556	0.679	1.0	0.25	0.568	0.385
GAD1	Q99259	True	DCE1_HUMAN	GABA_byGAD1_and_SLC6A8	CPI-CS0F9A0EE4B	ENSG00000128683	0.5	0.562	0.0	0.5	0.556	0.679	1.0	0.25	0.568	0.385
GAD1	Q99259	True	DCE1_HUMAN	GABA_byGAD1_and_SLC6A8	CPI-CC0C8C9C0D3	ENSG00000128683	0.5	0.562	0.0	0.5	0.556	0.679	1.0	0.25	0.568	0.385
GAD1	Q99259	True	DCE1_HUMAN	GABA_byGAD1_and_SLC6A8	CPI-CC0852DD8AB	ENSG00000128683	0.5	0.562	0.0	0.5	0.556	0.679	1.0	0.25	0.568	0.385
GAD1	Q99259	True	DCE1_HUMAN	GABA_byGAD1_and_SLC6A8	CPI-CC0F11405A3	ENSG00000128683	0.5	0.562	0.0	0.5	0.556	0.679	1.0	0.25	0.568	0.385
GAD1	Q99259	True	DCE1_HUMAN	GABA_byGAD1_and_SLC6A8	CPI-CC01D8C39D7	ENSG00000128683	0.5	0.562	0.0	0.5	0.556	0.679	1.0	0.25	0.568	0.385
GAD1	Q99259	True	DCE1_HUMAN	GABA_byGAD1_and_SLC6A8	CPI-CC0A5D231B1	ENSG00000128683	0.5	0.562	0.0	0.5	0.556	0.679	1.0	0.25	0.568	0.385
GAD1	Q99259	True	DCE1_HUMAN	GABA_byGAD1_and_SLC6A8	CPI-CC01D6DB673	ENSG00000128683	0.5	0.562	0.0	0.5	0.556	0.679	1.0	0.25	0.568	0.385
GAD1	Q99259	True	DCE1_HUMAN	GABA_byGAD1_and_SLC6A8	CPI-CC040CA96C8	ENSG00000128683	0.5	0.562	0.0	0.5	0.556	0.679	1.0	0.25	0.568	0.385
GAD1	Q99259	True	DCE1_HUMAN	GABA_byGAD1_and_SLC6A8	CPI-CC08D008F7B	ENSG00000128683	0.5	0.562	0.0	0.5	0.556	0.679	1.0	0.25	0.568	0.385
SLC6A1	P30531	True	SC6A1_HUMAN	GABA_byGAD1_and_SLC6A1	CPI-CS06B116BC0	ENSG00000157103	0.0	0.014	0.0	0.0	0.0	0.0	0.0	0.0	0.045	0.038
SLC6A1	P30531	True	SC6A1_HUMAN	GABA_byGAD1_and_SLC6A1	CPI-CS04C0A3C19	ENSG00000157103	0.0	0.014	0.0	0.0	0.0	0.0	0.0	0.0	0.045	0.038
SLC6A1	P30531	True	SC6A1_HUMAN	GABA_byGAD1_and_SLC6A1	CPI-CC01B9552BA	ENSG00000157103	0.0	0.014	0.0	0.0	0.0	0.0	0.0	0.0	0.045	0.038
SLC6A1	P30531	True	SC6A1_HUMAN	GABA_byGAD1_and_SLC6A1	CPI-CC0E092014F	ENSG00000157103	0.0	0.014	0.0	0.0	0.0	0.0	0.0	0.0	0.045	0.038
SLC6A1	P30531	True	SC6A1_HUMAN	GABA_byGAD1_and_SLC6A1	CPI-CC07D1D1AD0	ENSG00000157103	0.0	0.014	0.0	0.0	0.0	0.0	0.0	0.0	0.045	0.038
SLC6A1	P30531	True	SC6A1_HUMAN	GABA_byGAD1_and_SLC6A1	CPI-CC0F65C1997	ENSG00000157103	0.0	0.014	0.0	0.0	0.0	0.0	0.0	0.0	0.045	0.038
SLC6A1	P30531	True	SC6A1_HUMAN	GABA_byGAD1_and_SLC6A1	CPI-CC0F2E29DCC	ENSG00000157103	0.0	0.014	0.0	0.0	0.0	0.0	0.0	0.0	0.045	0.038
SLC6A1	P30531	True	SC6A1_HUMAN	GABA_byGAD1_and_SLC6A1	CPI-CC0C87922CA	ENSG00000157103	0.0	0.014	0.0	0.0	0.0	0.0	0.0	0.0	0.045	0.038
SLC6A1	P30531	True	SC6A1_HUMAN	GABA_byGAD1_and_SLC6A1	CPI-CC0CDF35FE2	ENSG00000157103	0.0	0.014	0.0	0.0	0.0	0.0	0.0	0.0	0.045	0.038
SLC6A1	P30531	True	SC6A1_HUMAN	GABA_byGAD1_and_SLC6A1	CPI-CC0A95EED6F	ENSG00000157103	0.0	0.014	0.0	0.0	0.0	0.0	0.0	0.0	0.045	0.038
SLC6A1	P30531	True	SC6A1_HUMAN	GABA_byGAD2_and_SLC6A1	CPI-CS0E648EBFA	ENSG00000157103	0.0	0.0	0.0	0.0	0.0	0.0	0.0	0.0	0.0	0.0
SLC6A1	P30531	True	SC6A1_HUMAN	GABA_byGAD2_and_SLC6A1	CPI-CS0B096A78D	ENSG00000157103	0.0	0.0	0.0	0.0	0.0	0.0	0.0	0.0	0.0	0.0
SLC6A1	P30531	True	SC6A1_HUMAN	GABA_byGAD2_and_SLC6A1	CPI-CC06C7F820C	ENSG00000157103	0.0	0.0	0.0	0.0	0.0	0.0	0.0	0.0	0.0	0.0
SLC6A1	P30531	True	SC6A1_HUMAN	GABA_byGAD2_and_SLC6A1	CPI-CC01D1ED99D	ENSG00000157103	0.0	0.0	0.0	0.0	0.0	0.0	0.0	0.0	0.0	0.0
SLC6A1	P30531	True	SC6A1_HUMAN	GABA_byGAD2_and_SLC6A1	CPI-CC0CCDF6512	ENSG00000157103	0.0	0.0	0.0	0.0	0.0	0.0	0.0	0.0	0.0	0.0
SLC6A1	P30531	True	SC6A1_HUMAN	GABA_byGAD2_and_SLC6A1	CPI-CC0A1813B1D	ENSG00000157103	0.0	0.0	0.0	0.0	0.0	0.0	0.0	0.0	0.0	0.0
SLC6A1	P30531	True	SC6A1_HUMAN	GABA_byGAD2_and_SLC6A1	CPI-CC027602671	ENSG00000157103	0.0	0.0	0.0	0.0	0.0	0.0	0.0	0.0	0.0	0.0
SLC6A1	P30531	True	SC6A1_HUMAN	GABA_byGAD2_and_SLC6A1	CPI-CC0BCCDDCB8	ENSG00000157103	0.0	0.0	0.0	0.0	0.0	0.0	0.0	0.0	0.0	0.0
SLC6A1	P30531	True	SC6A1_HUMAN	GABA_byGAD2_and_SLC6A1	CPI-CC0E0BDF879	ENSG00000157103	0.0	0.0	0.0	0.0	0.0	0.0	0.0	0.0	0.0	0.0
SLC6A1	P30531	True	SC6A1_HUMAN	GABA_byGAD2_and_SLC6A1	CPI-CC040C320D0	ENSG00000157103	0.0	0.0	0.0	0.0	0.0	0.0	0.0	0.0	0.0	0.0
SLC6A11	P48066	True	S6A11_HUMAN	GABA_byGAD1_and_SLC6A11	CPI-CS02929CEBB	ENSG00000132164	0.0	0.0	0.0	0.0	0.028	0.0	0.0	0.0	0.0	0.0
SLC6A11	P48066	True	S6A11_HUMAN	GABA_byGAD1_and_SLC6A11	CPI-CS0A7EA055F	ENSG00000132164	0.0	0.0	0.0	0.0	0.028	0.0	0.0	0.0	0.0	0.0
SLC6A11	P48066	True	S6A11_HUMAN	GABA_byGAD1_and_SLC6A11	CPI-CC08A636173	ENSG00000132164	0.0	0.0	0.0	0.0	0.028	0.0	0.0	0.0	0.0	0.0
SLC6A11	P48066	True	S6A11_HUMAN	GABA_byGAD1_and_SLC6A11	CPI-CC0D3781D5C	ENSG00000132164	0.0	0.0	0.0	0.0	0.028	0.0	0.0	0.0	0.0	0.0
SLC6A11	P48066	True	S6A11_HUMAN	GABA_byGAD1_and_SLC6A11	CPI-CC01D135078	ENSG00000132164	0.0	0.0	0.0	0.0	0.028	0.0	0.0	0.0	0.0	0.0
SLC6A11	P48066	True	S6A11_HUMAN	GABA_byGAD1_and_SLC6A11	CPI-CC040CFDD33	ENSG00000132164	0.0	0.0	0.0	0.0	0.028	0.0	0.0	0.0	0.0	0.0
SLC6A11	P48066	True	S6A11_HUMAN	GABA_byGAD1_and_SLC6A11	CPI-CC096B77AA5	ENSG00000132164	0.0	0.0	0.0	0.0	0.028	0.0	0.0	0.0	0.0	0.0
SLC6A11	P48066	True	S6A11_HUMAN	GABA_byGAD1_and_SLC6A11	CPI-CC022A52952	ENSG00000132164	0.0	0.0	0.0	0.0	0.028	0.0	0.0	0.0	0.0	0.0
SLC6A11	P48066	True	S6A11_HUMAN	GABA_byGAD1_and_SLC6A11	CPI-CC084F4CFB2	ENSG00000132164	0.0	0.0	0.0	0.0	0.028	0.0	0.0	0.0	0.0	0.0
SLC6A11	P48066	True	S6A11_HUMAN	GABA_byGAD1_and_SLC6A11	CPI-CC0D3BD85F0	ENSG00000132164	0.0	0.0	0.0	0.0	0.028	0.0	0.0	0.0	0.0	0.0
SLC6A11	P48066	True	S6A11_HUMAN	GABA_byGAD2_and_SLC6A11	CPI-CS0E6EE9A46	ENSG00000132164	0.0	0.0	0.0	0.0	0.0	0.0	0.0	0.0	0.0	0.0
SLC6A11	P48066	True	S6A11_HUMAN	GABA_byGAD2_and_SLC6A11	CPI-CS02F1A072B	ENSG00000132164	0.0	0.0	0.0	0.0	0.0	0.0	0.0	0.0	0.0	0.0
SLC6A11	P48066	True	S6A11_HUMAN	GABA_byGAD2_and_SLC6A11	CPI-CC08E2CA1DE	ENSG00000132164	0.0	0.0	0.0	0.0	0.0	0.0	0.0	0.0	0.0	0.0
SLC6A11	P48066	True	S6A11_HUMAN	GABA_byGAD2_and_SLC6A11	CPI-CC024CBCA9B	ENSG00000132164	0.0	0.0	0.0	0.0	0.0	0.0	0.0	0.0	0.0	0.0
SLC6A11	P48066	True	S6A11_HUMAN	GABA_byGAD2_and_SLC6A11	CPI-CC0079A0DC0	ENSG00000132164	0.0	0.0	0.0	0.0	0.0	0.0	0.0	0.0	0.0	0.0
SLC6A11	P48066	True	S6A11_HUMAN	GABA_byGAD2_and_SLC6A11	CPI-CC0B2385C5D	ENSG00000132164	0.0	0.0	0.0	0.0	0.0	0.0	0.0	0.0	0.0	0.0
SLC6A11	P48066	True	S6A11_HUMAN	GABA_byGAD2_and_SLC6A11	CPI-CC0F159ADC3	ENSG00000132164	0.0	0.0	0.0	0.0	0.0	0.0	0.0	0.0	0.0	0.0
SLC6A11	P48066	True	S6A11_HUMAN	GABA_byGAD2_and_SLC6A11	CPI-CC012A2C2D0	ENSG00000132164	0.0	0.0	0.0	0.0	0.0	0.0	0.0	0.0	0.0	0.0
SLC6A11	P48066	True	S6A11_HUMAN	GABA_byGAD2_and_SLC6A11	CPI-CC0B0DD552B	ENSG00000132164	0.0	0.0	0.0	0.0	0.0	0.0	0.0	0.0	0.0	0.0
SLC6A11	P48066	True	S6A11_HUMAN	GABA_byGAD2_and_SLC6A11	CPI-CC0F35FBFA4	ENSG00000132164	0.0	0.0	0.0	0.0	0.0	0.0	0.0	0.0	0.0	0.0
SLC6A6	P31641	True	SC6A6_HUMAN	GABA_byGAD1_and_SLC6A6	CPI-CS03CCCE0E4	ENSG00000131389	0.5	0.479	0.0	0.0	0.611	0.643	0.0	0.25	0.279	0.423
SLC6A6	P31641	True	SC6A6_HUMAN	GABA_byGAD1_and_SLC6A6	CPI-CS0AD67AADC	ENSG00000131389	0.5	0.479	0.0	0.0	0.611	0.643	0.0	0.25	0.279	0.423
SLC6A6	P31641	True	SC6A6_HUMAN	GABA_byGAD1_and_SLC6A6	CPI-CC06B7CC089	ENSG00000131389	0.5	0.479	0.0	0.0	0.611	0.643	0.0	0.25	0.279	0.423
SLC6A6	P31641	True	SC6A6_HUMAN	GABA_byGAD1_and_SLC6A6	CPI-CC0695DEB89	ENSG00000131389	0.5	0.479	0.0	0.0	0.611	0.643	0.0	0.25	0.279	0.423
SLC6A6	P31641	True	SC6A6_HUMAN	GABA_byGAD1_and_SLC6A6	CPI-CC0079D48C9	ENSG00000131389	0.5	0.479	0.0	0.0	0.611	0.643	0.0	0.25	0.279	0.423
SLC6A6	P31641	True	SC6A6_HUMAN	GABA_byGAD1_and_SLC6A6	CPI-CC06CA4728D	ENSG00000131389	0.5	0.479	0.0	0.0	0.611	0.643	0.0	0.25	0.279	0.423
SLC6A6	P31641	True	SC6A6_HUMAN	GABA_byGAD1_and_SLC6A6	CPI-CC041DC21EE	ENSG00000131389	0.5	0.479	0.0	0.0	0.611	0.643	0.0	0.25	0.279	0.423
SLC6A6	P31641	True	SC6A6_HUMAN	GABA_byGAD1_and_SLC6A6	CPI-CC03B91D668	ENSG00000131389	0.5	0.479	0.0	0.0	0.611	0.643	0.0	0.25	0.279	0.423
SLC6A6	P31641	True	SC6A6_HUMAN	GABA_byGAD1_and_SLC6A6	CPI-CC02C92DB0C	ENSG00000131389	0.5	0.479	0.0	0.0	0.611	0.643	0.0	0.25	0.279	0.423
SLC6A6	P31641	True	SC6A6_HUMAN	GABA_byGAD1_and_SLC6A6	CPI-CC0D7414489	ENSG00000131389	0.5	0.479	0.0	0.0	0.611	0.643	0.0	0.25	0.279	0.423
SLC6A6	P31641	True	SC6A6_HUMAN	GABA_byGAD2_and_SLC6A6	CPI-CS02CC3D29A	ENSG00000131389	0.0	0.0	0.0	0.0	0.0	0.036	0.0	0.0	0.0	0.0
SLC6A6	P31641	True	SC6A6_HUMAN	GABA_byGAD2_and_SLC6A6	CPI-CS0DC38225F	ENSG00000131389	0.0	0.0	0.0	0.0	0.0	0.036	0.0	0.0	0.0	0.0
SLC6A6	P31641	True	SC6A6_HUMAN	GABA_byGAD2_and_SLC6A6	CPI-CC0BB611F3F	ENSG00000131389	0.0	0.0	0.0	0.0	0.0	0.036	0.0	0.0	0.0	0.0
SLC6A6	P31641	True	SC6A6_HUMAN	GABA_byGAD2_and_SLC6A6	CPI-CC0D90441AB	ENSG00000131389	0.0	0.0	0.0	0.0	0.0	0.036	0.0	0.0	0.0	0.0
SLC6A6	P31641	True	SC6A6_HUMAN	GABA_byGAD2_and_SLC6A6	CPI-CC0A3EF2F90	ENSG00000131389	0.0	0.0	0.0	0.0	0.0	0.036	0.0	0.0	0.0	0.0
SLC6A6	P31641	True	SC6A6_HUMAN	GABA_byGAD2_and_SLC6A6	CPI-CC04285ECD7	ENSG00000131389	0.0	0.0	0.0	0.0	0.0	0.036	0.0	0.0	0.0	0.0
SLC6A6	P31641	True	SC6A6_HUMAN	GABA_byGAD2_and_SLC6A6	CPI-CC0A073DD31	ENSG00000131389	0.0	0.0	0.0	0.0	0.0	0.036	0.0	0.0	0.0	0.0
SLC6A6	P31641	True	SC6A6_HUMAN	GABA_byGAD2_and_SLC6A6	CPI-CC05D418280	ENSG00000131389	0.0	0.0	0.0	0.0	0.0	0.036	0.0	0.0	0.0	0.0
SLC6A6	P31641	True	SC6A6_HUMAN	GABA_byGAD2_and_SLC6A6	CPI-CC079D8333D	ENSG00000131389	0.0	0.0	0.0	0.0	0.0	0.036	0.0	0.0	0.0	0.0
SLC6A6	P31641	True	SC6A6_HUMAN	GABA_byGAD2_and_SLC6A6	CPI-CC0E1CB4EAF	ENSG00000131389	0.0	0.0	0.0	0.0	0.0	0.036	0.0	0.0	0.0	0.0
SLC6A8	P48029	True	SC6A8_HUMAN	GABA_byGAD1_and_SLC6A8	CPI-CS0117267C4	ENSG00000130821	0.5	0.562	0.0	0.5	0.556	0.679	1.0	0.25	0.568	0.385
SLC6A8	P48029	True	SC6A8_HUMAN	GABA_byGAD1_and_SLC6A8	CPI-CS0F9A0EE4B	ENSG00000130821	0.5	0.562	0.0	0.5	0.556	0.679	1.0	0.25	0.568	0.385
SLC6A8	P48029	True	SC6A8_HUMAN	GABA_byGAD1_and_SLC6A8	CPI-CC0C8C9C0D3	ENSG00000130821	0.5	0.562	0.0	0.5	0.556	0.679	1.0	0.25	0.568	0.385
SLC6A8	P48029	True	SC6A8_HUMAN	GABA_byGAD1_and_SLC6A8	CPI-CC0852DD8AB	ENSG00000130821	0.5	0.562	0.0	0.5	0.556	0.679	1.0	0.25	0.568	0.385
SLC6A8	P48029	True	SC6A8_HUMAN	GABA_byGAD1_and_SLC6A8	CPI-CC0F11405A3	ENSG00000130821	0.5	0.562	0.0	0.5	0.556	0.679	1.0	0.25	0.568	0.385
SLC6A8	P48029	True	SC6A8_HUMAN	GABA_byGAD1_and_SLC6A8	CPI-CC01D8C39D7	ENSG00000130821	0.5	0.562	0.0	0.5	0.556	0.679	1.0	0.25	0.568	0.385
SLC6A8	P48029	True	SC6A8_HUMAN	GABA_byGAD1_and_SLC6A8	CPI-CC0A5D231B1	ENSG00000130821	0.5	0.562	0.0	0.5	0.556	0.679	1.0	0.25	0.568	0.385
SLC6A8	P48029	True	SC6A8_HUMAN	GABA_byGAD1_and_SLC6A8	CPI-CC01D6DB673	ENSG00000130821	0.5	0.562	0.0	0.5	0.556	0.679	1.0	0.25	0.568	0.385
SLC6A8	P48029	True	SC6A8_HUMAN	GABA_byGAD1_and_SLC6A8	CPI-CC040CA96C8	ENSG00000130821	0.5	0.562	0.0	0.5	0.556	0.679	1.0	0.25	0.568	0.385
SLC6A8	P48029	True	SC6A8_HUMAN	GABA_byGAD1_and_SLC6A8	CPI-CC08D008F7B	ENSG00000130821	0.5	0.562	0.0	0.5	0.556	0.679	1.0	0.25	0.568	0.385
SLC6A8	P48029	True	SC6A8_HUMAN	GABA_byGAD2_and_SLC6A8	CPI-CS0C6A5253D	ENSG00000130821	0.0	0.0	0.0	0.0	0.0	0.036	0.0	0.0	0.0	0.0
SLC6A8	P48029	True	SC6A8_HUMAN	GABA_byGAD2_and_SLC6A8	CPI-CS0BADCE0DB	ENSG00000130821	0.0	0.0	0.0	0.0	0.0	0.036	0.0	0.0	0.0	0.0
SLC6A8	P48029	True	SC6A8_HUMAN	GABA_byGAD2_and_SLC6A8	CPI-CC078D80A28	ENSG00000130821	0.0	0.0	0.0	0.0	0.0	0.036	0.0	0.0	0.0	0.0
SLC6A8	P48029	True	SC6A8_HUMAN	GABA_byGAD2_and_SLC6A8	CPI-CC0AA6AA3F7	ENSG00000130821	0.0	0.0	0.0	0.0	0.0	0.036	0.0	0.0	0.0	0.0
SLC6A8	P48029	True	SC6A8_HUMAN	GABA_byGAD2_and_SLC6A8	CPI-CC02E7D674A	ENSG00000130821	0.0	0.0	0.0	0.0	0.0	0.036	0.0	0.0	0.0	0.0
SLC6A8	P48029	True	SC6A8_HUMAN	GABA_byGAD2_and_SLC6A8	CPI-CC0B8207B66	ENSG00000130821	0.0	0.0	0.0	0.0	0.0	0.036	0.0	0.0	0.0	0.0
SLC6A8	P48029	True	SC6A8_HUMAN	GABA_byGAD2_and_SLC6A8	CPI-CC032DC579F	ENSG00000130821	0.0	0.0	0.0	0.0	0.0	0.036	0.0	0.0	0.0	0.0
SLC6A8	P48029	True	SC6A8_HUMAN	GABA_byGAD2_and_SLC6A8	CPI-CC0F34BDB6F	ENSG00000130821	0.0	0.0	0.0	0.0	0.0	0.036	0.0	0.0	0.0	0.0
SLC6A8	P48029	True	SC6A8_HUMAN	GABA_byGAD2_and_SLC6A8	CPI-CC04CA5DC28	ENSG00000130821	0.0	0.0	0.0	0.0	0.0	0.036	0.0	0.0	0.0	0.0
SLC6A8	P48029	True	SC6A8_HUMAN	GABA_byGAD2_and_SLC6A8	CPI-CC06D75C64C	ENSG00000130821	0.0	0.0	0.0	0.0	0.0	0.036	0.0	0.0	0.0	0.0
GAD2	Q05329	True	DCE2_HUMAN	GABA_byGAD2_and_SLC32A1	CPI-CS0F3055E82	ENSG00000136750	0.0	0.0	0.0	0.0	0.0	0.0	0.0	0.0	0.0	0.0
GAD2	Q05329	True	DCE2_HUMAN	GABA_byGAD2_and_SLC32A1	CPI-CS0AA35FDCE	ENSG00000136750	0.0	0.0	0.0	0.0	0.0	0.0	0.0	0.0	0.0	0.0
GAD2	Q05329	True	DCE2_HUMAN	GABA_byGAD2_and_SLC32A1	CPI-CC03764C8A9	ENSG00000136750	0.0	0.0	0.0	0.0	0.0	0.0	0.0	0.0	0.0	0.0
GAD2	Q05329	True	DCE2_HUMAN	GABA_byGAD2_and_SLC32A1	CPI-CC0ACD9602B	ENSG00000136750	0.0	0.0	0.0	0.0	0.0	0.0	0.0	0.0	0.0	0.0
GAD2	Q05329	True	DCE2_HUMAN	GABA_byGAD2_and_SLC32A1	CPI-CC065D3E23E	ENSG00000136750	0.0	0.0	0.0	0.0	0.0	0.0	0.0	0.0	0.0	0.0
GAD2	Q05329	True	DCE2_HUMAN	GABA_byGAD2_and_SLC32A1	CPI-CC087A3DDFB	ENSG00000136750	0.0	0.0	0.0	0.0	0.0	0.0	0.0	0.0	0.0	0.0
GAD2	Q05329	True	DCE2_HUMAN	GABA_byGAD2_and_SLC32A1	CPI-CC0E5F4FF5B	ENSG00000136750	0.0	0.0	0.0	0.0	0.0	0.0	0.0	0.0	0.0	0.0
GAD2	Q05329	True	DCE2_HUMAN	GABA_byGAD2_and_SLC32A1	CPI-CC031EA2528	ENSG00000136750	0.0	0.0	0.0	0.0	0.0	0.0	0.0	0.0	0.0	0.0
GAD2	Q05329	True	DCE2_HUMAN	GABA_byGAD2_and_SLC32A1	CPI-CC022137ED0	ENSG00000136750	0.0	0.0	0.0	0.0	0.0	0.0	0.0	0.0	0.0	0.0
GAD2	Q05329	True	DCE2_HUMAN	GABA_byGAD2_and_SLC32A1	CPI-CC0C8FD4B3E	ENSG00000136750	0.0	0.0	0.0	0.0	0.0	0.0	0.0	0.0	0.0	0.0
GAD2	Q05329	True	DCE2_HUMAN	GABA_byGAD2_and_SLC6A1	CPI-CS0E648EBFA	ENSG00000136750	0.0	0.0	0.0	0.0	0.0	0.0	0.0	0.0	0.0	0.0
GAD2	Q05329	True	DCE2_HUMAN	GABA_byGAD2_and_SLC6A1	CPI-CS0B096A78D	ENSG00000136750	0.0	0.0	0.0	0.0	0.0	0.0	0.0	0.0	0.0	0.0
GAD2	Q05329	True	DCE2_HUMAN	GABA_byGAD2_and_SLC6A1	CPI-CC06C7F820C	ENSG00000136750	0.0	0.0	0.0	0.0	0.0	0.0	0.0	0.0	0.0	0.0
GAD2	Q05329	True	DCE2_HUMAN	GABA_byGAD2_and_SLC6A1	CPI-CC01D1ED99D	ENSG00000136750	0.0	0.0	0.0	0.0	0.0	0.0	0.0	0.0	0.0	0.0
GAD2	Q05329	True	DCE2_HUMAN	GABA_byGAD2_and_SLC6A1	CPI-CC0CCDF6512	ENSG00000136750	0.0	0.0	0.0	0.0	0.0	0.0	0.0	0.0	0.0	0.0
GAD2	Q05329	True	DCE2_HUMAN	GABA_byGAD2_and_SLC6A1	CPI-CC0A1813B1D	ENSG00000136750	0.0	0.0	0.0	0.0	0.0	0.0	0.0	0.0	0.0	0.0
GAD2	Q05329	True	DCE2_HUMAN	GABA_byGAD2_and_SLC6A1	CPI-CC027602671	ENSG00000136750	0.0	0.0	0.0	0.0	0.0	0.0	0.0	0.0	0.0	0.0
GAD2	Q05329	True	DCE2_HUMAN	GABA_byGAD2_and_SLC6A1	CPI-CC0BCCDDCB8	ENSG00000136750	0.0	0.0	0.0	0.0	0.0	0.0	0.0	0.0	0.0	0.0
GAD2	Q05329	True	DCE2_HUMAN	GABA_byGAD2_and_SLC6A1	CPI-CC0E0BDF879	ENSG00000136750	0.0	0.0	0.0	0.0	0.0	0.0	0.0	0.0	0.0	0.0
GAD2	Q05329	True	DCE2_HUMAN	GABA_byGAD2_and_SLC6A1	CPI-CC040C320D0	ENSG00000136750	0.0	0.0	0.0	0.0	0.0	0.0	0.0	0.0	0.0	0.0
GAD2	Q05329	True	DCE2_HUMAN	GABA_byGAD2_and_SLC6A11	CPI-CS0E6EE9A46	ENSG00000136750	0.0	0.0	0.0	0.0	0.0	0.0	0.0	0.0	0.0	0.0
GAD2	Q05329	True	DCE2_HUMAN	GABA_byGAD2_and_SLC6A11	CPI-CS02F1A072B	ENSG00000136750	0.0	0.0	0.0	0.0	0.0	0.0	0.0	0.0	0.0	0.0
GAD2	Q05329	True	DCE2_HUMAN	GABA_byGAD2_and_SLC6A11	CPI-CC08E2CA1DE	ENSG00000136750	0.0	0.0	0.0	0.0	0.0	0.0	0.0	0.0	0.0	0.0
GAD2	Q05329	True	DCE2_HUMAN	GABA_byGAD2_and_SLC6A11	CPI-CC024CBCA9B	ENSG00000136750	0.0	0.0	0.0	0.0	0.0	0.0	0.0	0.0	0.0	0.0
GAD2	Q05329	True	DCE2_HUMAN	GABA_byGAD2_and_SLC6A11	CPI-CC0079A0DC0	ENSG00000136750	0.0	0.0	0.0	0.0	0.0	0.0	0.0	0.0	0.0	0.0
GAD2	Q05329	True	DCE2_HUMAN	GABA_byGAD2_and_SLC6A11	CPI-CC0B2385C5D	ENSG00000136750	0.0	0.0	0.0	0.0	0.0	0.0	0.0	0.0	0.0	0.0
GAD2	Q05329	True	DCE2_HUMAN	GABA_byGAD2_and_SLC6A11	CPI-CC0F159ADC3	ENSG00000136750	0.0	0.0	0.0	0.0	0.0	0.0	0.0	0.0	0.0	0.0
GAD2	Q05329	True	DCE2_HUMAN	GABA_byGAD2_and_SLC6A11	CPI-CC012A2C2D0	ENSG00000136750	0.0	0.0	0.0	0.0	0.0	0.0	0.0	0.0	0.0	0.0
GAD2	Q05329	True	DCE2_HUMAN	GABA_byGAD2_and_SLC6A11	CPI-CC0B0DD552B	ENSG00000136750	0.0	0.0	0.0	0.0	0.0	0.0	0.0	0.0	0.0	0.0
GAD2	Q05329	True	DCE2_HUMAN	GABA_byGAD2_and_SLC6A11	CPI-CC0F35FBFA4	ENSG00000136750	0.0	0.0	0.0	0.0	0.0	0.0	0.0	0.0	0.0	0.0
GAD2	Q05329	True	DCE2_HUMAN	GABA_byGAD2_and_SLC6A6	CPI-CS02CC3D29A	ENSG00000136750	0.0	0.0	0.0	0.0	0.0	0.036	0.0	0.0	0.0	0.0
GAD2	Q05329	True	DCE2_HUMAN	GABA_byGAD2_and_SLC6A6	CPI-CS0DC38225F	ENSG00000136750	0.0	0.0	0.0	0.0	0.0	0.036	0.0	0.0	0.0	0.0
GAD2	Q05329	True	DCE2_HUMAN	GABA_byGAD2_and_SLC6A6	CPI-CC0BB611F3F	ENSG00000136750	0.0	0.0	0.0	0.0	0.0	0.036	0.0	0.0	0.0	0.0
GAD2	Q05329	True	DCE2_HUMAN	GABA_byGAD2_and_SLC6A6	CPI-CC0D90441AB	ENSG00000136750	0.0	0.0	0.0	0.0	0.0	0.036	0.0	0.0	0.0	0.0
GAD2	Q05329	True	DCE2_HUMAN	GABA_byGAD2_and_SLC6A6	CPI-CC0A3EF2F90	ENSG00000136750	0.0	0.0	0.0	0.0	0.0	0.036	0.0	0.0	0.0	0.0
GAD2	Q05329	True	DCE2_HUMAN	GABA_byGAD2_and_SLC6A6	CPI-CC04285ECD7	ENSG00000136750	0.0	0.0	0.0	0.0	0.0	0.036	0.0	0.0	0.0	0.0
GAD2	Q05329	True	DCE2_HUMAN	GABA_byGAD2_and_SLC6A6	CPI-CC0A073DD31	ENSG00000136750	0.0	0.0	0.0	0.0	0.0	0.036	0.0	0.0	0.0	0.0
GAD2	Q05329	True	DCE2_HUMAN	GABA_byGAD2_and_SLC6A6	CPI-CC05D418280	ENSG00000136750	0.0	0.0	0.0	0.0	0.0	0.036	0.0	0.0	0.0	0.0
GAD2	Q05329	True	DCE2_HUMAN	GABA_byGAD2_and_SLC6A6	CPI-CC079D8333D	ENSG00000136750	0.0	0.0	0.0	0.0	0.0	0.036	0.0	0.0	0.0	0.0
GAD2	Q05329	True	DCE2_HUMAN	GABA_byGAD2_and_SLC6A6	CPI-CC0E1CB4EAF	ENSG00000136750	0.0	0.0	0.0	0.0	0.0	0.036	0.0	0.0	0.0	0.0
GAD2	Q05329	True	DCE2_HUMAN	GABA_byGAD2_and_SLC6A8	CPI-CS0C6A5253D	ENSG00000136750	0.0	0.0	0.0	0.0	0.0	0.036	0.0	0.0	0.0	0.0
GAD2	Q05329	True	DCE2_HUMAN	GABA_byGAD2_and_SLC6A8	CPI-CS0BADCE0DB	ENSG00000136750	0.0	0.0	0.0	0.0	0.0	0.036	0.0	0.0	0.0	0.0
GAD2	Q05329	True	DCE2_HUMAN	GABA_byGAD2_and_SLC6A8	CPI-CC078D80A28	ENSG00000136750	0.0	0.0	0.0	0.0	0.0	0.036	0.0	0.0	0.0	0.0
GAD2	Q05329	True	DCE2_HUMAN	GABA_byGAD2_and_SLC6A8	CPI-CC0AA6AA3F7	ENSG00000136750	0.0	0.0	0.0	0.0	0.0	0.036	0.0	0.0	0.0	0.0
GAD2	Q05329	True	DCE2_HUMAN	GABA_byGAD2_and_SLC6A8	CPI-CC02E7D674A	ENSG00000136750	0.0	0.0	0.0	0.0	0.0	0.036	0.0	0.0	0.0	0.0
GAD2	Q05329	True	DCE2_HUMAN	GABA_byGAD2_and_SLC6A8	CPI-CC0B8207B66	ENSG00000136750	0.0	0.0	0.0	0.0	0.0	0.036	0.0	0.0	0.0	0.0
GAD2	Q05329	True	DCE2_HUMAN	GABA_byGAD2_and_SLC6A8	CPI-CC032DC579F	ENSG00000136750	0.0	0.0	0.0	0.0	0.0	0.036	0.0	0.0	0.0	0.0
GAD2	Q05329	True	DCE2_HUMAN	GABA_byGAD2_and_SLC6A8	CPI-CC0F34BDB6F	ENSG00000136750	0.0	0.0	0.0	0.0	0.0	0.036	0.0	0.0	0.0	0.0
GAD2	Q05329	True	DCE2_HUMAN	GABA_byGAD2_and_SLC6A8	CPI-CC04CA5DC28	ENSG00000136750	0.0	0.0	0.0	0.0	0.0	0.036	0.0	0.0	0.0	0.0
GAD2	Q05329	True	DCE2_HUMAN	GABA_byGAD2_and_SLC6A8	CPI-CC06D75C64C	ENSG00000136750	0.0	0.0	0.0	0.0	0.0	0.036	0.0	0.0	0.0	0.0
SLC17A7	Q9P2U7	True	VGLU1_HUMAN	Glutamate_byGLS_and_SLC17A7	CPI-CS09715A1FF	ENSG00000104888	0.0	0.0	0.0	0.0	0.0	0.0	0.0	0.0	0.036	0.0
SLC17A7	Q9P2U7	True	VGLU1_HUMAN	Glutamate_byGLS_and_SLC17A7	CPI-CS0AB7504CD	ENSG00000104888	0.0	0.0	0.0	0.0	0.0	0.0	0.0	0.0	0.036	0.0
SLC17A7	Q9P2U7	True	VGLU1_HUMAN	Glutamate_byGLS_and_SLC17A7	CPI-CS0F73C1DA9	ENSG00000104888	0.0	0.0	0.0	0.0	0.0	0.0	0.0	0.0	0.036	0.0
SLC17A7	Q9P2U7	True	VGLU1_HUMAN	Glutamate_byGLS_and_SLC17A7	CPI-CC00A1F0EC7	ENSG00000104888	0.0	0.0	0.0	0.0	0.0	0.0	0.0	0.0	0.036	0.0
SLC17A7	Q9P2U7	True	VGLU1_HUMAN	Glutamate_byGLS_and_SLC17A7	CPI-CC0ACAF2735	ENSG00000104888	0.0	0.0	0.0	0.0	0.0	0.0	0.0	0.0	0.036	0.0
SLC17A7	Q9P2U7	True	VGLU1_HUMAN	Glutamate_byGLS_and_SLC17A7	CPI-CS009D94220	ENSG00000104888	0.0	0.0	0.0	0.0	0.0	0.0	0.0	0.0	0.036	0.0
SLC17A7	Q9P2U7	True	VGLU1_HUMAN	Glutamate_byGLS_and_SLC17A7	CPI-CC0476711B8	ENSG00000104888	0.0	0.0	0.0	0.0	0.0	0.0	0.0	0.0	0.036	0.0
SLC17A7	Q9P2U7	True	VGLU1_HUMAN	Glutamate_byGLS_and_SLC17A7	CPI-CC04062A92F	ENSG00000104888	0.0	0.0	0.0	0.0	0.0	0.0	0.0	0.0	0.036	0.0
SLC17A7	Q9P2U7	True	VGLU1_HUMAN	Glutamate_byGLS_and_SLC17A7	CPI-CS09A7E9FE7	ENSG00000104888	0.0	0.0	0.0	0.0	0.0	0.0	0.0	0.0	0.036	0.0
SLC17A7	Q9P2U7	True	VGLU1_HUMAN	Glutamate_byGLS_and_SLC17A7	CPI-CC0535DCAC1	ENSG00000104888	0.0	0.0	0.0	0.0	0.0	0.0	0.0	0.0	0.036	0.0
SLC17A7	Q9P2U7	True	VGLU1_HUMAN	Glutamate_byGLS_and_SLC17A7	CPI-CC093B33AB4	ENSG00000104888	0.0	0.0	0.0	0.0	0.0	0.0	0.0	0.0	0.036	0.0
SLC17A7	Q9P2U7	True	VGLU1_HUMAN	Glutamate_byGLS_and_SLC17A7	CPI-CC0456B9A93	ENSG00000104888	0.0	0.0	0.0	0.0	0.0	0.0	0.0	0.0	0.036	0.0
SLC17A7	Q9P2U7	True	VGLU1_HUMAN	Glutamate_byGLS_and_SLC17A7	CPI-CC0F0C48A55	ENSG00000104888	0.0	0.0	0.0	0.0	0.0	0.0	0.0	0.0	0.036	0.0
SLC17A7	Q9P2U7	True	VGLU1_HUMAN	Glutamate_byGLS_and_SLC17A7	CPI-CC09A13B23F	ENSG00000104888	0.0	0.0	0.0	0.0	0.0	0.0	0.0	0.0	0.036	0.0
SLC17A7	Q9P2U7	True	VGLU1_HUMAN	Glutamate_byGLS_and_SLC17A7	CPI-CS0C3432D7F	ENSG00000104888	0.0	0.0	0.0	0.0	0.0	0.0	0.0	0.0	0.036	0.0
SLC17A7	Q9P2U7	True	VGLU1_HUMAN	Glutamate_byGLS_and_SLC17A7	CPI-CS046DB98C7	ENSG00000104888	0.0	0.0	0.0	0.0	0.0	0.0	0.0	0.0	0.036	0.0
SLC17A7	Q9P2U7	True	VGLU1_HUMAN	Glutamate_byGLS_and_SLC17A7	CPI-CS013ADF74E	ENSG00000104888	0.0	0.0	0.0	0.0	0.0	0.0	0.0	0.0	0.036	0.0
SLC17A7	Q9P2U7	True	VGLU1_HUMAN	Glutamate_byGLS_and_SLC17A7	CPI-CS092F9D032	ENSG00000104888	0.0	0.0	0.0	0.0	0.0	0.0	0.0	0.0	0.036	0.0
SLC17A7	Q9P2U7	True	VGLU1_HUMAN	Glutamate_byGLS_and_SLC17A7	CPI-CS007F02C96	ENSG00000104888	0.0	0.0	0.0	0.0	0.0	0.0	0.0	0.0	0.036	0.0
SLC17A7	Q9P2U7	True	VGLU1_HUMAN	Glutamate_byGLS2_and_SLC17A7	CPI-CS0FBD9A478	ENSG00000104888	0.0	0.0	0.0	0.0	0.0	0.0	0.0	0.0	0.018	0.0
SLC17A7	Q9P2U7	True	VGLU1_HUMAN	Glutamate_byGLS2_and_SLC17A7	CPI-CS08AE2D9A9	ENSG00000104888	0.0	0.0	0.0	0.0	0.0	0.0	0.0	0.0	0.018	0.0
SLC17A7	Q9P2U7	True	VGLU1_HUMAN	Glutamate_byGLS2_and_SLC17A7	CPI-CS0AB98CF4B	ENSG00000104888	0.0	0.0	0.0	0.0	0.0	0.0	0.0	0.0	0.018	0.0
SLC17A7	Q9P2U7	True	VGLU1_HUMAN	Glutamate_byGLS2_and_SLC17A7	CPI-CC047030A36	ENSG00000104888	0.0	0.0	0.0	0.0	0.0	0.0	0.0	0.0	0.018	0.0
SLC17A7	Q9P2U7	True	VGLU1_HUMAN	Glutamate_byGLS2_and_SLC17A7	CPI-CC0145A96BC	ENSG00000104888	0.0	0.0	0.0	0.0	0.0	0.0	0.0	0.0	0.018	0.0
SLC17A7	Q9P2U7	True	VGLU1_HUMAN	Glutamate_byGLS2_and_SLC17A7	CPI-CS0940331BF	ENSG00000104888	0.0	0.0	0.0	0.0	0.0	0.0	0.0	0.0	0.018	0.0
SLC17A7	Q9P2U7	True	VGLU1_HUMAN	Glutamate_byGLS2_and_SLC17A7	CPI-CC032282108	ENSG00000104888	0.0	0.0	0.0	0.0	0.0	0.0	0.0	0.0	0.018	0.0
SLC17A7	Q9P2U7	True	VGLU1_HUMAN	Glutamate_byGLS2_and_SLC17A7	CPI-CC08CAFBA94	ENSG00000104888	0.0	0.0	0.0	0.0	0.0	0.0	0.0	0.0	0.018	0.0
SLC17A7	Q9P2U7	True	VGLU1_HUMAN	Glutamate_byGLS2_and_SLC17A7	CPI-CS0D1DC5DFD	ENSG00000104888	0.0	0.0	0.0	0.0	0.0	0.0	0.0	0.0	0.018	0.0
SLC17A7	Q9P2U7	True	VGLU1_HUMAN	Glutamate_byGLS2_and_SLC17A7	CPI-CC00FD66B07	ENSG00000104888	0.0	0.0	0.0	0.0	0.0	0.0	0.0	0.0	0.018	0.0
SLC17A7	Q9P2U7	True	VGLU1_HUMAN	Glutamate_byGLS2_and_SLC17A7	CPI-CC032B985F7	ENSG00000104888	0.0	0.0	0.0	0.0	0.0	0.0	0.0	0.0	0.018	0.0
SLC17A7	Q9P2U7	True	VGLU1_HUMAN	Glutamate_byGLS2_and_SLC17A7	CPI-CC0FE97618B	ENSG00000104888	0.0	0.0	0.0	0.0	0.0	0.0	0.0	0.0	0.018	0.0
SLC17A7	Q9P2U7	True	VGLU1_HUMAN	Glutamate_byGLS2_and_SLC17A7	CPI-CC0B845D70B	ENSG00000104888	0.0	0.0	0.0	0.0	0.0	0.0	0.0	0.0	0.018	0.0
SLC17A7	Q9P2U7	True	VGLU1_HUMAN	Glutamate_byGLS2_and_SLC17A7	CPI-CC0F0E50ABC	ENSG00000104888	0.0	0.0	0.0	0.0	0.0	0.0	0.0	0.0	0.018	0.0
SLC17A7	Q9P2U7	True	VGLU1_HUMAN	Glutamate_byGLS2_and_SLC17A7	CPI-CS059F4ED23	ENSG00000104888	0.0	0.0	0.0	0.0	0.0	0.0	0.0	0.0	0.018	0.0
SLC17A7	Q9P2U7	True	VGLU1_HUMAN	Glutamate_byGLS2_and_SLC17A7	CPI-CS0EC77FC9C	ENSG00000104888	0.0	0.0	0.0	0.0	0.0	0.0	0.0	0.0	0.018	0.0
SLC17A7	Q9P2U7	True	VGLU1_HUMAN	Glutamate_byGLS2_and_SLC17A7	CPI-CS0AE7F1FB9	ENSG00000104888	0.0	0.0	0.0	0.0	0.0	0.0	0.0	0.0	0.018	0.0
SLC17A7	Q9P2U7	True	VGLU1_HUMAN	Glutamate_byGLS2_and_SLC17A7	CPI-CS09CFDCF78	ENSG00000104888	0.0	0.0	0.0	0.0	0.0	0.0	0.0	0.0	0.018	0.0
SLC17A7	Q9P2U7	True	VGLU1_HUMAN	Glutamate_byGLS2_and_SLC17A7	CPI-CS00A95D069	ENSG00000104888	0.0	0.0	0.0	0.0	0.0	0.0	0.0	0.0	0.018	0.0
GLS	O94925	True	GLSK_HUMAN	Glutamate_byGLS_and_SLC17A7	CPI-CS09715A1FF	ENSG00000115419	0.0	0.0	0.0	0.0	0.0	0.0	0.0	0.0	0.036	0.0
GLS	O94925	True	GLSK_HUMAN	Glutamate_byGLS_and_SLC17A7	CPI-CS0AB7504CD	ENSG00000115419	0.0	0.0	0.0	0.0	0.0	0.0	0.0	0.0	0.036	0.0
GLS	O94925	True	GLSK_HUMAN	Glutamate_byGLS_and_SLC17A7	CPI-CS0F73C1DA9	ENSG00000115419	0.0	0.0	0.0	0.0	0.0	0.0	0.0	0.0	0.036	0.0
GLS	O94925	True	GLSK_HUMAN	Glutamate_byGLS_and_SLC17A7	CPI-CC00A1F0EC7	ENSG00000115419	0.0	0.0	0.0	0.0	0.0	0.0	0.0	0.0	0.036	0.0
GLS	O94925	True	GLSK_HUMAN	Glutamate_byGLS_and_SLC17A7	CPI-CC0ACAF2735	ENSG00000115419	0.0	0.0	0.0	0.0	0.0	0.0	0.0	0.0	0.036	0.0
GLS	O94925	True	GLSK_HUMAN	Glutamate_byGLS_and_SLC17A7	CPI-CS009D94220	ENSG00000115419	0.0	0.0	0.0	0.0	0.0	0.0	0.0	0.0	0.036	0.0
GLS	O94925	True	GLSK_HUMAN	Glutamate_byGLS_and_SLC17A7	CPI-CC0476711B8	ENSG00000115419	0.0	0.0	0.0	0.0	0.0	0.0	0.0	0.0	0.036	0.0
GLS	O94925	True	GLSK_HUMAN	Glutamate_byGLS_and_SLC17A7	CPI-CC04062A92F	ENSG00000115419	0.0	0.0	0.0	0.0	0.0	0.0	0.0	0.0	0.036	0.0
GLS	O94925	True	GLSK_HUMAN	Glutamate_byGLS_and_SLC17A7	CPI-CS09A7E9FE7	ENSG00000115419	0.0	0.0	0.0	0.0	0.0	0.0	0.0	0.0	0.036	0.0
GLS	O94925	True	GLSK_HUMAN	Glutamate_byGLS_and_SLC17A7	CPI-CC0535DCAC1	ENSG00000115419	0.0	0.0	0.0	0.0	0.0	0.0	0.0	0.0	0.036	0.0
GLS	O94925	True	GLSK_HUMAN	Glutamate_byGLS_and_SLC17A7	CPI-CC093B33AB4	ENSG00000115419	0.0	0.0	0.0	0.0	0.0	0.0	0.0	0.0	0.036	0.0
GLS	O94925	True	GLSK_HUMAN	Glutamate_byGLS_and_SLC17A7	CPI-CC0456B9A93	ENSG00000115419	0.0	0.0	0.0	0.0	0.0	0.0	0.0	0.0	0.036	0.0
GLS	O94925	True	GLSK_HUMAN	Glutamate_byGLS_and_SLC17A7	CPI-CC0F0C48A55	ENSG00000115419	0.0	0.0	0.0	0.0	0.0	0.0	0.0	0.0	0.036	0.0
GLS	O94925	True	GLSK_HUMAN	Glutamate_byGLS_and_SLC17A7	CPI-CC09A13B23F	ENSG00000115419	0.0	0.0	0.0	0.0	0.0	0.0	0.0	0.0	0.036	0.0
GLS	O94925	True	GLSK_HUMAN	Glutamate_byGLS_and_SLC17A7	CPI-CS0C3432D7F	ENSG00000115419	0.0	0.0	0.0	0.0	0.0	0.0	0.0	0.0	0.036	0.0
GLS	O94925	True	GLSK_HUMAN	Glutamate_byGLS_and_SLC17A7	CPI-CS046DB98C7	ENSG00000115419	0.0	0.0	0.0	0.0	0.0	0.0	0.0	0.0	0.036	0.0
GLS	O94925	True	GLSK_HUMAN	Glutamate_byGLS_and_SLC17A7	CPI-CS013ADF74E	ENSG00000115419	0.0	0.0	0.0	0.0	0.0	0.0	0.0	0.0	0.036	0.0
GLS	O94925	True	GLSK_HUMAN	Glutamate_byGLS_and_SLC17A7	CPI-CS092F9D032	ENSG00000115419	0.0	0.0	0.0	0.0	0.0	0.0	0.0	0.0	0.036	0.0
GLS	O94925	True	GLSK_HUMAN	Glutamate_byGLS_and_SLC17A7	CPI-CS007F02C96	ENSG00000115419	0.0	0.0	0.0	0.0	0.0	0.0	0.0	0.0	0.036	0.0
GLS	O94925	True	GLSK_HUMAN	Glutamate_byGLS_and_SLC1A1	CPI-CS0921FDCC0	ENSG00000115419	0.0	0.123	0.0	0.0	0.056	0.143	0.0	0.375	0.054	0.077
GLS	O94925	True	GLSK_HUMAN	Glutamate_byGLS_and_SLC1A1	CPI-CS0C53F30BC	ENSG00000115419	0.0	0.123	0.0	0.0	0.056	0.143	0.0	0.375	0.054	0.077
GLS	O94925	True	GLSK_HUMAN	Glutamate_byGLS_and_SLC1A1	CPI-CS070ACE5CB	ENSG00000115419	0.0	0.123	0.0	0.0	0.056	0.143	0.0	0.375	0.054	0.077
GLS	O94925	True	GLSK_HUMAN	Glutamate_byGLS_and_SLC1A1	CPI-CC08C4BCAED	ENSG00000115419	0.0	0.123	0.0	0.0	0.056	0.143	0.0	0.375	0.054	0.077
GLS	O94925	True	GLSK_HUMAN	Glutamate_byGLS_and_SLC1A1	CPI-CC00F486A57	ENSG00000115419	0.0	0.123	0.0	0.0	0.056	0.143	0.0	0.375	0.054	0.077
GLS	O94925	True	GLSK_HUMAN	Glutamate_byGLS_and_SLC1A1	CPI-CS07D0E4897	ENSG00000115419	0.0	0.123	0.0	0.0	0.056	0.143	0.0	0.375	0.054	0.077
GLS	O94925	True	GLSK_HUMAN	Glutamate_byGLS_and_SLC1A1	CPI-CC052F5C918	ENSG00000115419	0.0	0.123	0.0	0.0	0.056	0.143	0.0	0.375	0.054	0.077
GLS	O94925	True	GLSK_HUMAN	Glutamate_byGLS_and_SLC1A1	CPI-CC0EAD8AFBF	ENSG00000115419	0.0	0.123	0.0	0.0	0.056	0.143	0.0	0.375	0.054	0.077
GLS	O94925	True	GLSK_HUMAN	Glutamate_byGLS_and_SLC1A1	CPI-CS044A80E08	ENSG00000115419	0.0	0.123	0.0	0.0	0.056	0.143	0.0	0.375	0.054	0.077
GLS	O94925	True	GLSK_HUMAN	Glutamate_byGLS_and_SLC1A1	CPI-CC0B7463256	ENSG00000115419	0.0	0.123	0.0	0.0	0.056	0.143	0.0	0.375	0.054	0.077
GLS	O94925	True	GLSK_HUMAN	Glutamate_byGLS_and_SLC1A1	CPI-CC0699D36D3	ENSG00000115419	0.0	0.123	0.0	0.0	0.056	0.143	0.0	0.375	0.054	0.077
GLS	O94925	True	GLSK_HUMAN	Glutamate_byGLS_and_SLC1A1	CPI-CC0CE99AC11	ENSG00000115419	0.0	0.123	0.0	0.0	0.056	0.143	0.0	0.375	0.054	0.077
GLS	O94925	True	GLSK_HUMAN	Glutamate_byGLS_and_SLC1A1	CPI-CC05708A400	ENSG00000115419	0.0	0.123	0.0	0.0	0.056	0.143	0.0	0.375	0.054	0.077
GLS	O94925	True	GLSK_HUMAN	Glutamate_byGLS_and_SLC1A1	CPI-CC0FC2F01AB	ENSG00000115419	0.0	0.123	0.0	0.0	0.056	0.143	0.0	0.375	0.054	0.077
GLS	O94925	True	GLSK_HUMAN	Glutamate_byGLS_and_SLC1A1	CPI-CS059E38F49	ENSG00000115419	0.0	0.123	0.0	0.0	0.056	0.143	0.0	0.375	0.054	0.077
GLS	O94925	True	GLSK_HUMAN	Glutamate_byGLS_and_SLC1A1	CPI-CS099892F99	ENSG00000115419	0.0	0.123	0.0	0.0	0.056	0.143	0.0	0.375	0.054	0.077
GLS	O94925	True	GLSK_HUMAN	Glutamate_byGLS_and_SLC1A1	CPI-CS035E3DC49	ENSG00000115419	0.0	0.123	0.0	0.0	0.056	0.143	0.0	0.375	0.054	0.077
GLS	O94925	True	GLSK_HUMAN	Glutamate_byGLS_and_SLC1A1	CPI-CS08648BDFD	ENSG00000115419	0.0	0.123	0.0	0.0	0.056	0.143	0.0	0.375	0.054	0.077
GLS	O94925	True	GLSK_HUMAN	Glutamate_byGLS_and_SLC1A1	CPI-CS0BEF05FE2	ENSG00000115419	0.0	0.123	0.0	0.0	0.056	0.143	0.0	0.375	0.054	0.077
GLS	O94925	True	GLSK_HUMAN	Glutamate_byGLS_and_SLC1A2	CPI-CS07BBA568D	ENSG00000115419	0.0	0.0	0.0	0.0	0.0	0.036	0.0	0.0	0.009	0.0
GLS	O94925	True	GLSK_HUMAN	Glutamate_byGLS_and_SLC1A2	CPI-CS056114BA1	ENSG00000115419	0.0	0.0	0.0	0.0	0.0	0.036	0.0	0.0	0.009	0.0
GLS	O94925	True	GLSK_HUMAN	Glutamate_byGLS_and_SLC1A2	CPI-CS034026D0F	ENSG00000115419	0.0	0.0	0.0	0.0	0.0	0.036	0.0	0.0	0.009	0.0
GLS	O94925	True	GLSK_HUMAN	Glutamate_byGLS_and_SLC1A2	CPI-CC0924D1237	ENSG00000115419	0.0	0.0	0.0	0.0	0.0	0.036	0.0	0.0	0.009	0.0
GLS	O94925	True	GLSK_HUMAN	Glutamate_byGLS_and_SLC1A2	CPI-CC0C78F642C	ENSG00000115419	0.0	0.0	0.0	0.0	0.0	0.036	0.0	0.0	0.009	0.0
GLS	O94925	True	GLSK_HUMAN	Glutamate_byGLS_and_SLC1A2	CPI-CS0B15FCB8B	ENSG00000115419	0.0	0.0	0.0	0.0	0.0	0.036	0.0	0.0	0.009	0.0
GLS	O94925	True	GLSK_HUMAN	Glutamate_byGLS_and_SLC1A2	CPI-CC0D02A5FE5	ENSG00000115419	0.0	0.0	0.0	0.0	0.0	0.036	0.0	0.0	0.009	0.0
GLS	O94925	True	GLSK_HUMAN	Glutamate_byGLS_and_SLC1A2	CPI-CC033AC2E73	ENSG00000115419	0.0	0.0	0.0	0.0	0.0	0.036	0.0	0.0	0.009	0.0
GLS	O94925	True	GLSK_HUMAN	Glutamate_byGLS_and_SLC1A2	CPI-CS0A00FD94B	ENSG00000115419	0.0	0.0	0.0	0.0	0.0	0.036	0.0	0.0	0.009	0.0
GLS	O94925	True	GLSK_HUMAN	Glutamate_byGLS_and_SLC1A2	CPI-CC0CA804C89	ENSG00000115419	0.0	0.0	0.0	0.0	0.0	0.036	0.0	0.0	0.009	0.0
GLS	O94925	True	GLSK_HUMAN	Glutamate_byGLS_and_SLC1A2	CPI-CC03E04AA64	ENSG00000115419	0.0	0.0	0.0	0.0	0.0	0.036	0.0	0.0	0.009	0.0
GLS	O94925	True	GLSK_HUMAN	Glutamate_byGLS_and_SLC1A2	CPI-CC0AC4592F2	ENSG00000115419	0.0	0.0	0.0	0.0	0.0	0.036	0.0	0.0	0.009	0.0
GLS	O94925	True	GLSK_HUMAN	Glutamate_byGLS_and_SLC1A2	CPI-CC0DCE246DF	ENSG00000115419	0.0	0.0	0.0	0.0	0.0	0.036	0.0	0.0	0.009	0.0
GLS	O94925	True	GLSK_HUMAN	Glutamate_byGLS_and_SLC1A2	CPI-CC0222B6286	ENSG00000115419	0.0	0.0	0.0	0.0	0.0	0.036	0.0	0.0	0.009	0.0
GLS	O94925	True	GLSK_HUMAN	Glutamate_byGLS_and_SLC1A2	CPI-CS03F7F264A	ENSG00000115419	0.0	0.0	0.0	0.0	0.0	0.036	0.0	0.0	0.009	0.0
GLS	O94925	True	GLSK_HUMAN	Glutamate_byGLS_and_SLC1A2	CPI-CS08C7956BD	ENSG00000115419	0.0	0.0	0.0	0.0	0.0	0.036	0.0	0.0	0.009	0.0
GLS	O94925	True	GLSK_HUMAN	Glutamate_byGLS_and_SLC1A2	CPI-CS0444827FD	ENSG00000115419	0.0	0.0	0.0	0.0	0.0	0.036	0.0	0.0	0.009	0.0
GLS	O94925	True	GLSK_HUMAN	Glutamate_byGLS_and_SLC1A2	CPI-CS0FA9C25E9	ENSG00000115419	0.0	0.0	0.0	0.0	0.0	0.036	0.0	0.0	0.009	0.0
GLS	O94925	True	GLSK_HUMAN	Glutamate_byGLS_and_SLC1A2	CPI-CS0B9E5E3DB	ENSG00000115419	0.0	0.0	0.0	0.0	0.0	0.036	0.0	0.0	0.009	0.0
GLS	O94925	True	GLSK_HUMAN	Glutamate_byGLS_and_SLC1A3	CPI-CS0692512DE	ENSG00000115419	0.0	0.041	1.0	0.0	0.056	0.0	0.0	0.0	0.09	0.038
GLS	O94925	True	GLSK_HUMAN	Glutamate_byGLS_and_SLC1A3	CPI-CS04BFC66DA	ENSG00000115419	0.0	0.041	1.0	0.0	0.056	0.0	0.0	0.0	0.09	0.038
GLS	O94925	True	GLSK_HUMAN	Glutamate_byGLS_and_SLC1A3	CPI-CS04473CE2B	ENSG00000115419	0.0	0.041	1.0	0.0	0.056	0.0	0.0	0.0	0.09	0.038
GLS	O94925	True	GLSK_HUMAN	Glutamate_byGLS_and_SLC1A3	CPI-CC0918CCE56	ENSG00000115419	0.0	0.041	1.0	0.0	0.056	0.0	0.0	0.0	0.09	0.038
GLS	O94925	True	GLSK_HUMAN	Glutamate_byGLS_and_SLC1A3	CPI-CC02BF19DCF	ENSG00000115419	0.0	0.041	1.0	0.0	0.056	0.0	0.0	0.0	0.09	0.038
GLS	O94925	True	GLSK_HUMAN	Glutamate_byGLS_and_SLC1A3	CPI-CS037F4EF32	ENSG00000115419	0.0	0.041	1.0	0.0	0.056	0.0	0.0	0.0	0.09	0.038
GLS	O94925	True	GLSK_HUMAN	Glutamate_byGLS_and_SLC1A3	CPI-CC0063E25BD	ENSG00000115419	0.0	0.041	1.0	0.0	0.056	0.0	0.0	0.0	0.09	0.038
GLS	O94925	True	GLSK_HUMAN	Glutamate_byGLS_and_SLC1A3	CPI-CC0E60351FF	ENSG00000115419	0.0	0.041	1.0	0.0	0.056	0.0	0.0	0.0	0.09	0.038
GLS	O94925	True	GLSK_HUMAN	Glutamate_byGLS_and_SLC1A3	CPI-CS0EB60A2B2	ENSG00000115419	0.0	0.041	1.0	0.0	0.056	0.0	0.0	0.0	0.09	0.038
GLS	O94925	True	GLSK_HUMAN	Glutamate_byGLS_and_SLC1A3	CPI-CC049F2ABCF	ENSG00000115419	0.0	0.041	1.0	0.0	0.056	0.0	0.0	0.0	0.09	0.038
GLS	O94925	True	GLSK_HUMAN	Glutamate_byGLS_and_SLC1A3	CPI-CC0CB231C91	ENSG00000115419	0.0	0.041	1.0	0.0	0.056	0.0	0.0	0.0	0.09	0.038
GLS	O94925	True	GLSK_HUMAN	Glutamate_byGLS_and_SLC1A3	CPI-CC06CC71FC3	ENSG00000115419	0.0	0.041	1.0	0.0	0.056	0.0	0.0	0.0	0.09	0.038
GLS	O94925	True	GLSK_HUMAN	Glutamate_byGLS_and_SLC1A3	CPI-CC0E366FBD5	ENSG00000115419	0.0	0.041	1.0	0.0	0.056	0.0	0.0	0.0	0.09	0.038
GLS	O94925	True	GLSK_HUMAN	Glutamate_byGLS_and_SLC1A3	CPI-CC036772033	ENSG00000115419	0.0	0.041	1.0	0.0	0.056	0.0	0.0	0.0	0.09	0.038
GLS	O94925	True	GLSK_HUMAN	Glutamate_byGLS_and_SLC1A3	CPI-CS06BDC8BFA	ENSG00000115419	0.0	0.041	1.0	0.0	0.056	0.0	0.0	0.0	0.09	0.038
GLS	O94925	True	GLSK_HUMAN	Glutamate_byGLS_and_SLC1A3	CPI-CS077A43ACD	ENSG00000115419	0.0	0.041	1.0	0.0	0.056	0.0	0.0	0.0	0.09	0.038
GLS	O94925	True	GLSK_HUMAN	Glutamate_byGLS_and_SLC1A3	CPI-CS0D33309E7	ENSG00000115419	0.0	0.041	1.0	0.0	0.056	0.0	0.0	0.0	0.09	0.038
GLS	O94925	True	GLSK_HUMAN	Glutamate_byGLS_and_SLC1A3	CPI-CS071698505	ENSG00000115419	0.0	0.041	1.0	0.0	0.056	0.0	0.0	0.0	0.09	0.038
GLS	O94925	True	GLSK_HUMAN	Glutamate_byGLS_and_SLC1A3	CPI-CS017089111	ENSG00000115419	0.0	0.041	1.0	0.0	0.056	0.0	0.0	0.0	0.09	0.038
GLS	O94925	True	GLSK_HUMAN	Glutamate_byGLS_and_SLC1A6	CPI-CS068F11B5E	ENSG00000115419	0.0	0.014	0.0	0.0	0.056	0.107	1.0	0.0	0.135	0.0
GLS	O94925	True	GLSK_HUMAN	Glutamate_byGLS_and_SLC1A6	CPI-CS0BCE841D5	ENSG00000115419	0.0	0.014	0.0	0.0	0.056	0.107	1.0	0.0	0.135	0.0
GLS	O94925	True	GLSK_HUMAN	Glutamate_byGLS_and_SLC1A6	CPI-CS0603C3490	ENSG00000115419	0.0	0.014	0.0	0.0	0.056	0.107	1.0	0.0	0.135	0.0
GLS	O94925	True	GLSK_HUMAN	Glutamate_byGLS_and_SLC1A6	CPI-CC007D5C2B3	ENSG00000115419	0.0	0.014	0.0	0.0	0.056	0.107	1.0	0.0	0.135	0.0
GLS	O94925	True	GLSK_HUMAN	Glutamate_byGLS_and_SLC1A6	CPI-CC096C28605	ENSG00000115419	0.0	0.014	0.0	0.0	0.056	0.107	1.0	0.0	0.135	0.0
GLS	O94925	True	GLSK_HUMAN	Glutamate_byGLS_and_SLC1A6	CPI-CS0792FFF91	ENSG00000115419	0.0	0.014	0.0	0.0	0.056	0.107	1.0	0.0	0.135	0.0
GLS	O94925	True	GLSK_HUMAN	Glutamate_byGLS_and_SLC1A6	CPI-CC0BF385067	ENSG00000115419	0.0	0.014	0.0	0.0	0.056	0.107	1.0	0.0	0.135	0.0
GLS	O94925	True	GLSK_HUMAN	Glutamate_byGLS_and_SLC1A6	CPI-CC0DB5AB2C4	ENSG00000115419	0.0	0.014	0.0	0.0	0.056	0.107	1.0	0.0	0.135	0.0
GLS	O94925	True	GLSK_HUMAN	Glutamate_byGLS_and_SLC1A6	CPI-CS0827BB954	ENSG00000115419	0.0	0.014	0.0	0.0	0.056	0.107	1.0	0.0	0.135	0.0
GLS	O94925	True	GLSK_HUMAN	Glutamate_byGLS_and_SLC1A6	CPI-CC0C8B25F6D	ENSG00000115419	0.0	0.014	0.0	0.0	0.056	0.107	1.0	0.0	0.135	0.0
GLS	O94925	True	GLSK_HUMAN	Glutamate_byGLS_and_SLC1A6	CPI-CC0E5CBF38E	ENSG00000115419	0.0	0.014	0.0	0.0	0.056	0.107	1.0	0.0	0.135	0.0
GLS	O94925	True	GLSK_HUMAN	Glutamate_byGLS_and_SLC1A6	CPI-CC06FC18E3A	ENSG00000115419	0.0	0.014	0.0	0.0	0.056	0.107	1.0	0.0	0.135	0.0
GLS	O94925	True	GLSK_HUMAN	Glutamate_byGLS_and_SLC1A6	CPI-CC0664821F8	ENSG00000115419	0.0	0.014	0.0	0.0	0.056	0.107	1.0	0.0	0.135	0.0
GLS	O94925	True	GLSK_HUMAN	Glutamate_byGLS_and_SLC1A6	CPI-CC05B3DB330	ENSG00000115419	0.0	0.014	0.0	0.0	0.056	0.107	1.0	0.0	0.135	0.0
GLS	O94925	True	GLSK_HUMAN	Glutamate_byGLS_and_SLC1A6	CPI-CS052714C89	ENSG00000115419	0.0	0.014	0.0	0.0	0.056	0.107	1.0	0.0	0.135	0.0
GLS	O94925	True	GLSK_HUMAN	Glutamate_byGLS_and_SLC1A6	CPI-CS0CD4875F8	ENSG00000115419	0.0	0.014	0.0	0.0	0.056	0.107	1.0	0.0	0.135	0.0
GLS	O94925	True	GLSK_HUMAN	Glutamate_byGLS_and_SLC1A6	CPI-CS0C43745D6	ENSG00000115419	0.0	0.014	0.0	0.0	0.056	0.107	1.0	0.0	0.135	0.0
GLS	O94925	True	GLSK_HUMAN	Glutamate_byGLS_and_SLC1A6	CPI-CS07AF8702D	ENSG00000115419	0.0	0.014	0.0	0.0	0.056	0.107	1.0	0.0	0.135	0.0
GLS	O94925	True	GLSK_HUMAN	Glutamate_byGLS_and_SLC1A6	CPI-CS08910752E	ENSG00000115419	0.0	0.014	0.0	0.0	0.056	0.107	1.0	0.0	0.135	0.0
SLC1A1	P43005	True	EAA3_HUMAN	Glutamate_byGLS_and_SLC1A1	CPI-CS0921FDCC0	ENSG00000106688	0.0	0.123	0.0	0.0	0.056	0.143	0.0	0.375	0.054	0.077
SLC1A1	P43005	True	EAA3_HUMAN	Glutamate_byGLS_and_SLC1A1	CPI-CS0C53F30BC	ENSG00000106688	0.0	0.123	0.0	0.0	0.056	0.143	0.0	0.375	0.054	0.077
SLC1A1	P43005	True	EAA3_HUMAN	Glutamate_byGLS_and_SLC1A1	CPI-CS070ACE5CB	ENSG00000106688	0.0	0.123	0.0	0.0	0.056	0.143	0.0	0.375	0.054	0.077
SLC1A1	P43005	True	EAA3_HUMAN	Glutamate_byGLS_and_SLC1A1	CPI-CC08C4BCAED	ENSG00000106688	0.0	0.123	0.0	0.0	0.056	0.143	0.0	0.375	0.054	0.077
SLC1A1	P43005	True	EAA3_HUMAN	Glutamate_byGLS_and_SLC1A1	CPI-CC00F486A57	ENSG00000106688	0.0	0.123	0.0	0.0	0.056	0.143	0.0	0.375	0.054	0.077
SLC1A1	P43005	True	EAA3_HUMAN	Glutamate_byGLS_and_SLC1A1	CPI-CS07D0E4897	ENSG00000106688	0.0	0.123	0.0	0.0	0.056	0.143	0.0	0.375	0.054	0.077
SLC1A1	P43005	True	EAA3_HUMAN	Glutamate_byGLS_and_SLC1A1	CPI-CC052F5C918	ENSG00000106688	0.0	0.123	0.0	0.0	0.056	0.143	0.0	0.375	0.054	0.077
SLC1A1	P43005	True	EAA3_HUMAN	Glutamate_byGLS_and_SLC1A1	CPI-CC0EAD8AFBF	ENSG00000106688	0.0	0.123	0.0	0.0	0.056	0.143	0.0	0.375	0.054	0.077
SLC1A1	P43005	True	EAA3_HUMAN	Glutamate_byGLS_and_SLC1A1	CPI-CS044A80E08	ENSG00000106688	0.0	0.123	0.0	0.0	0.056	0.143	0.0	0.375	0.054	0.077
SLC1A1	P43005	True	EAA3_HUMAN	Glutamate_byGLS_and_SLC1A1	CPI-CC0B7463256	ENSG00000106688	0.0	0.123	0.0	0.0	0.056	0.143	0.0	0.375	0.054	0.077
SLC1A1	P43005	True	EAA3_HUMAN	Glutamate_byGLS_and_SLC1A1	CPI-CC0699D36D3	ENSG00000106688	0.0	0.123	0.0	0.0	0.056	0.143	0.0	0.375	0.054	0.077
SLC1A1	P43005	True	EAA3_HUMAN	Glutamate_byGLS_and_SLC1A1	CPI-CC0CE99AC11	ENSG00000106688	0.0	0.123	0.0	0.0	0.056	0.143	0.0	0.375	0.054	0.077
SLC1A1	P43005	True	EAA3_HUMAN	Glutamate_byGLS_and_SLC1A1	CPI-CC05708A400	ENSG00000106688	0.0	0.123	0.0	0.0	0.056	0.143	0.0	0.375	0.054	0.077
SLC1A1	P43005	True	EAA3_HUMAN	Glutamate_byGLS_and_SLC1A1	CPI-CC0FC2F01AB	ENSG00000106688	0.0	0.123	0.0	0.0	0.056	0.143	0.0	0.375	0.054	0.077
SLC1A1	P43005	True	EAA3_HUMAN	Glutamate_byGLS_and_SLC1A1	CPI-CS059E38F49	ENSG00000106688	0.0	0.123	0.0	0.0	0.056	0.143	0.0	0.375	0.054	0.077
SLC1A1	P43005	True	EAA3_HUMAN	Glutamate_byGLS_and_SLC1A1	CPI-CS099892F99	ENSG00000106688	0.0	0.123	0.0	0.0	0.056	0.143	0.0	0.375	0.054	0.077
SLC1A1	P43005	True	EAA3_HUMAN	Glutamate_byGLS_and_SLC1A1	CPI-CS035E3DC49	ENSG00000106688	0.0	0.123	0.0	0.0	0.056	0.143	0.0	0.375	0.054	0.077
SLC1A1	P43005	True	EAA3_HUMAN	Glutamate_byGLS_and_SLC1A1	CPI-CS08648BDFD	ENSG00000106688	0.0	0.123	0.0	0.0	0.056	0.143	0.0	0.375	0.054	0.077
SLC1A1	P43005	True	EAA3_HUMAN	Glutamate_byGLS_and_SLC1A1	CPI-CS0BEF05FE2	ENSG00000106688	0.0	0.123	0.0	0.0	0.056	0.143	0.0	0.375	0.054	0.077
SLC1A1	P43005	True	EAA3_HUMAN	Glutamate_byGLS2_and_SLC1A1	CPI-CS0899E9304	ENSG00000106688	0.0	0.0	0.0	0.0	0.0	0.0	0.0	0.0	0.018	0.0
SLC1A1	P43005	True	EAA3_HUMAN	Glutamate_byGLS2_and_SLC1A1	CPI-CS06451E34A	ENSG00000106688	0.0	0.0	0.0	0.0	0.0	0.0	0.0	0.0	0.018	0.0
SLC1A1	P43005	True	EAA3_HUMAN	Glutamate_byGLS2_and_SLC1A1	CPI-CS0DD8D3E0E	ENSG00000106688	0.0	0.0	0.0	0.0	0.0	0.0	0.0	0.0	0.018	0.0
SLC1A1	P43005	True	EAA3_HUMAN	Glutamate_byGLS2_and_SLC1A1	CPI-CC007CF847B	ENSG00000106688	0.0	0.0	0.0	0.0	0.0	0.0	0.0	0.0	0.018	0.0
SLC1A1	P43005	True	EAA3_HUMAN	Glutamate_byGLS2_and_SLC1A1	CPI-CC08EE84AE8	ENSG00000106688	0.0	0.0	0.0	0.0	0.0	0.0	0.0	0.0	0.018	0.0
SLC1A1	P43005	True	EAA3_HUMAN	Glutamate_byGLS2_and_SLC1A1	CPI-CS048A34709	ENSG00000106688	0.0	0.0	0.0	0.0	0.0	0.0	0.0	0.0	0.018	0.0
SLC1A1	P43005	True	EAA3_HUMAN	Glutamate_byGLS2_and_SLC1A1	CPI-CC05A802EBC	ENSG00000106688	0.0	0.0	0.0	0.0	0.0	0.0	0.0	0.0	0.018	0.0
SLC1A1	P43005	True	EAA3_HUMAN	Glutamate_byGLS2_and_SLC1A1	CPI-CC086C2B918	ENSG00000106688	0.0	0.0	0.0	0.0	0.0	0.0	0.0	0.0	0.018	0.0
SLC1A1	P43005	True	EAA3_HUMAN	Glutamate_byGLS2_and_SLC1A1	CPI-CS01D65FEFD	ENSG00000106688	0.0	0.0	0.0	0.0	0.0	0.0	0.0	0.0	0.018	0.0
SLC1A1	P43005	True	EAA3_HUMAN	Glutamate_byGLS2_and_SLC1A1	CPI-CC0160048A0	ENSG00000106688	0.0	0.0	0.0	0.0	0.0	0.0	0.0	0.0	0.018	0.0
SLC1A1	P43005	True	EAA3_HUMAN	Glutamate_byGLS2_and_SLC1A1	CPI-CC0E8B3C37F	ENSG00000106688	0.0	0.0	0.0	0.0	0.0	0.0	0.0	0.0	0.018	0.0
SLC1A1	P43005	True	EAA3_HUMAN	Glutamate_byGLS2_and_SLC1A1	CPI-CC072B222EE	ENSG00000106688	0.0	0.0	0.0	0.0	0.0	0.0	0.0	0.0	0.018	0.0
SLC1A1	P43005	True	EAA3_HUMAN	Glutamate_byGLS2_and_SLC1A1	CPI-CC01F565028	ENSG00000106688	0.0	0.0	0.0	0.0	0.0	0.0	0.0	0.0	0.018	0.0
SLC1A1	P43005	True	EAA3_HUMAN	Glutamate_byGLS2_and_SLC1A1	CPI-CC01F8CA118	ENSG00000106688	0.0	0.0	0.0	0.0	0.0	0.0	0.0	0.0	0.018	0.0
SLC1A1	P43005	True	EAA3_HUMAN	Glutamate_byGLS2_and_SLC1A1	CPI-CS089C871BA	ENSG00000106688	0.0	0.0	0.0	0.0	0.0	0.0	0.0	0.0	0.018	0.0
SLC1A1	P43005	True	EAA3_HUMAN	Glutamate_byGLS2_and_SLC1A1	CPI-CS0286AF8D6	ENSG00000106688	0.0	0.0	0.0	0.0	0.0	0.0	0.0	0.0	0.018	0.0
SLC1A1	P43005	True	EAA3_HUMAN	Glutamate_byGLS2_and_SLC1A1	CPI-CS081D8412E	ENSG00000106688	0.0	0.0	0.0	0.0	0.0	0.0	0.0	0.0	0.018	0.0
SLC1A1	P43005	True	EAA3_HUMAN	Glutamate_byGLS2_and_SLC1A1	CPI-CS0041BE443	ENSG00000106688	0.0	0.0	0.0	0.0	0.0	0.0	0.0	0.0	0.018	0.0
SLC1A1	P43005	True	EAA3_HUMAN	Glutamate_byGLS2_and_SLC1A1	CPI-CS0A14FBC54	ENSG00000106688	0.0	0.0	0.0	0.0	0.0	0.0	0.0	0.0	0.018	0.0
SLC1A2	P43004	True	EAA2_HUMAN	Glutamate_byGLS_and_SLC1A2	CPI-CS07BBA568D	ENSG00000110436	0.0	0.0	0.0	0.0	0.0	0.036	0.0	0.0	0.009	0.0
SLC1A2	P43004	True	EAA2_HUMAN	Glutamate_byGLS_and_SLC1A2	CPI-CS056114BA1	ENSG00000110436	0.0	0.0	0.0	0.0	0.0	0.036	0.0	0.0	0.009	0.0
SLC1A2	P43004	True	EAA2_HUMAN	Glutamate_byGLS_and_SLC1A2	CPI-CS034026D0F	ENSG00000110436	0.0	0.0	0.0	0.0	0.0	0.036	0.0	0.0	0.009	0.0
SLC1A2	P43004	True	EAA2_HUMAN	Glutamate_byGLS_and_SLC1A2	CPI-CC0924D1237	ENSG00000110436	0.0	0.0	0.0	0.0	0.0	0.036	0.0	0.0	0.009	0.0
SLC1A2	P43004	True	EAA2_HUMAN	Glutamate_byGLS_and_SLC1A2	CPI-CC0C78F642C	ENSG00000110436	0.0	0.0	0.0	0.0	0.0	0.036	0.0	0.0	0.009	0.0
SLC1A2	P43004	True	EAA2_HUMAN	Glutamate_byGLS_and_SLC1A2	CPI-CS0B15FCB8B	ENSG00000110436	0.0	0.0	0.0	0.0	0.0	0.036	0.0	0.0	0.009	0.0
SLC1A2	P43004	True	EAA2_HUMAN	Glutamate_byGLS_and_SLC1A2	CPI-CC0D02A5FE5	ENSG00000110436	0.0	0.0	0.0	0.0	0.0	0.036	0.0	0.0	0.009	0.0
SLC1A2	P43004	True	EAA2_HUMAN	Glutamate_byGLS_and_SLC1A2	CPI-CC033AC2E73	ENSG00000110436	0.0	0.0	0.0	0.0	0.0	0.036	0.0	0.0	0.009	0.0
SLC1A2	P43004	True	EAA2_HUMAN	Glutamate_byGLS_and_SLC1A2	CPI-CS0A00FD94B	ENSG00000110436	0.0	0.0	0.0	0.0	0.0	0.036	0.0	0.0	0.009	0.0
SLC1A2	P43004	True	EAA2_HUMAN	Glutamate_byGLS_and_SLC1A2	CPI-CC0CA804C89	ENSG00000110436	0.0	0.0	0.0	0.0	0.0	0.036	0.0	0.0	0.009	0.0
SLC1A2	P43004	True	EAA2_HUMAN	Glutamate_byGLS_and_SLC1A2	CPI-CC03E04AA64	ENSG00000110436	0.0	0.0	0.0	0.0	0.0	0.036	0.0	0.0	0.009	0.0
SLC1A2	P43004	True	EAA2_HUMAN	Glutamate_byGLS_and_SLC1A2	CPI-CC0AC4592F2	ENSG00000110436	0.0	0.0	0.0	0.0	0.0	0.036	0.0	0.0	0.009	0.0
SLC1A2	P43004	True	EAA2_HUMAN	Glutamate_byGLS_and_SLC1A2	CPI-CC0DCE246DF	ENSG00000110436	0.0	0.0	0.0	0.0	0.0	0.036	0.0	0.0	0.009	0.0
SLC1A2	P43004	True	EAA2_HUMAN	Glutamate_byGLS_and_SLC1A2	CPI-CC0222B6286	ENSG00000110436	0.0	0.0	0.0	0.0	0.0	0.036	0.0	0.0	0.009	0.0
SLC1A2	P43004	True	EAA2_HUMAN	Glutamate_byGLS_and_SLC1A2	CPI-CS03F7F264A	ENSG00000110436	0.0	0.0	0.0	0.0	0.0	0.036	0.0	0.0	0.009	0.0
SLC1A2	P43004	True	EAA2_HUMAN	Glutamate_byGLS_and_SLC1A2	CPI-CS08C7956BD	ENSG00000110436	0.0	0.0	0.0	0.0	0.0	0.036	0.0	0.0	0.009	0.0
SLC1A2	P43004	True	EAA2_HUMAN	Glutamate_byGLS_and_SLC1A2	CPI-CS0444827FD	ENSG00000110436	0.0	0.0	0.0	0.0	0.0	0.036	0.0	0.0	0.009	0.0
SLC1A2	P43004	True	EAA2_HUMAN	Glutamate_byGLS_and_SLC1A2	CPI-CS0FA9C25E9	ENSG00000110436	0.0	0.0	0.0	0.0	0.0	0.036	0.0	0.0	0.009	0.0
SLC1A2	P43004	True	EAA2_HUMAN	Glutamate_byGLS_and_SLC1A2	CPI-CS0B9E5E3DB	ENSG00000110436	0.0	0.0	0.0	0.0	0.0	0.036	0.0	0.0	0.009	0.0
SLC1A2	P43004	True	EAA2_HUMAN	Glutamate_byGLS2_and_SLC1A2	CPI-CS0B607E7E2	ENSG00000110436	0.0	0.0	0.0	0.0	0.0	0.0	0.0	0.0	0.009	0.0
SLC1A2	P43004	True	EAA2_HUMAN	Glutamate_byGLS2_and_SLC1A2	CPI-CS0CC3AA145	ENSG00000110436	0.0	0.0	0.0	0.0	0.0	0.0	0.0	0.0	0.009	0.0
SLC1A2	P43004	True	EAA2_HUMAN	Glutamate_byGLS2_and_SLC1A2	CPI-CS04F05F7CF	ENSG00000110436	0.0	0.0	0.0	0.0	0.0	0.0	0.0	0.0	0.009	0.0
SLC1A2	P43004	True	EAA2_HUMAN	Glutamate_byGLS2_and_SLC1A2	CPI-CC05BFEA73C	ENSG00000110436	0.0	0.0	0.0	0.0	0.0	0.0	0.0	0.0	0.009	0.0
SLC1A2	P43004	True	EAA2_HUMAN	Glutamate_byGLS2_and_SLC1A2	CPI-CC0DC1D35A7	ENSG00000110436	0.0	0.0	0.0	0.0	0.0	0.0	0.0	0.0	0.009	0.0
SLC1A2	P43004	True	EAA2_HUMAN	Glutamate_byGLS2_and_SLC1A2	CPI-CS01E5ABF3E	ENSG00000110436	0.0	0.0	0.0	0.0	0.0	0.0	0.0	0.0	0.009	0.0
SLC1A2	P43004	True	EAA2_HUMAN	Glutamate_byGLS2_and_SLC1A2	CPI-CC0D4DE23C7	ENSG00000110436	0.0	0.0	0.0	0.0	0.0	0.0	0.0	0.0	0.009	0.0
SLC1A2	P43004	True	EAA2_HUMAN	Glutamate_byGLS2_and_SLC1A2	CPI-CC0B810B839	ENSG00000110436	0.0	0.0	0.0	0.0	0.0	0.0	0.0	0.0	0.009	0.0
SLC1A2	P43004	True	EAA2_HUMAN	Glutamate_byGLS2_and_SLC1A2	CPI-CS053847508	ENSG00000110436	0.0	0.0	0.0	0.0	0.0	0.0	0.0	0.0	0.009	0.0
SLC1A2	P43004	True	EAA2_HUMAN	Glutamate_byGLS2_and_SLC1A2	CPI-CC0B6964744	ENSG00000110436	0.0	0.0	0.0	0.0	0.0	0.0	0.0	0.0	0.009	0.0
SLC1A2	P43004	True	EAA2_HUMAN	Glutamate_byGLS2_and_SLC1A2	CPI-CC0E3F34DEF	ENSG00000110436	0.0	0.0	0.0	0.0	0.0	0.0	0.0	0.0	0.009	0.0
SLC1A2	P43004	True	EAA2_HUMAN	Glutamate_byGLS2_and_SLC1A2	CPI-CC0DE59E92B	ENSG00000110436	0.0	0.0	0.0	0.0	0.0	0.0	0.0	0.0	0.009	0.0
SLC1A2	P43004	True	EAA2_HUMAN	Glutamate_byGLS2_and_SLC1A2	CPI-CC0C109D7DD	ENSG00000110436	0.0	0.0	0.0	0.0	0.0	0.0	0.0	0.0	0.009	0.0
SLC1A2	P43004	True	EAA2_HUMAN	Glutamate_byGLS2_and_SLC1A2	CPI-CC0AC55FB5B	ENSG00000110436	0.0	0.0	0.0	0.0	0.0	0.0	0.0	0.0	0.009	0.0
SLC1A2	P43004	True	EAA2_HUMAN	Glutamate_byGLS2_and_SLC1A2	CPI-CS070B19B57	ENSG00000110436	0.0	0.0	0.0	0.0	0.0	0.0	0.0	0.0	0.009	0.0
SLC1A2	P43004	True	EAA2_HUMAN	Glutamate_byGLS2_and_SLC1A2	CPI-CS0916EF39D	ENSG00000110436	0.0	0.0	0.0	0.0	0.0	0.0	0.0	0.0	0.009	0.0
SLC1A2	P43004	True	EAA2_HUMAN	Glutamate_byGLS2_and_SLC1A2	CPI-CS01E5D0183	ENSG00000110436	0.0	0.0	0.0	0.0	0.0	0.0	0.0	0.0	0.009	0.0
SLC1A2	P43004	True	EAA2_HUMAN	Glutamate_byGLS2_and_SLC1A2	CPI-CS0D7A1419D	ENSG00000110436	0.0	0.0	0.0	0.0	0.0	0.0	0.0	0.0	0.009	0.0
SLC1A2	P43004	True	EAA2_HUMAN	Glutamate_byGLS2_and_SLC1A2	CPI-CS0A2EDD507	ENSG00000110436	0.0	0.0	0.0	0.0	0.0	0.0	0.0	0.0	0.009	0.0
SLC1A3	P43003	True	EAA1_HUMAN	Glutamate_byGLS_and_SLC1A3	CPI-CS0692512DE	ENSG00000079215	0.0	0.041	1.0	0.0	0.056	0.0	0.0	0.0	0.09	0.038
SLC1A3	P43003	True	EAA1_HUMAN	Glutamate_byGLS_and_SLC1A3	CPI-CS04BFC66DA	ENSG00000079215	0.0	0.041	1.0	0.0	0.056	0.0	0.0	0.0	0.09	0.038
SLC1A3	P43003	True	EAA1_HUMAN	Glutamate_byGLS_and_SLC1A3	CPI-CS04473CE2B	ENSG00000079215	0.0	0.041	1.0	0.0	0.056	0.0	0.0	0.0	0.09	0.038
SLC1A3	P43003	True	EAA1_HUMAN	Glutamate_byGLS_and_SLC1A3	CPI-CC0918CCE56	ENSG00000079215	0.0	0.041	1.0	0.0	0.056	0.0	0.0	0.0	0.09	0.038
SLC1A3	P43003	True	EAA1_HUMAN	Glutamate_byGLS_and_SLC1A3	CPI-CC02BF19DCF	ENSG00000079215	0.0	0.041	1.0	0.0	0.056	0.0	0.0	0.0	0.09	0.038
SLC1A3	P43003	True	EAA1_HUMAN	Glutamate_byGLS_and_SLC1A3	CPI-CS037F4EF32	ENSG00000079215	0.0	0.041	1.0	0.0	0.056	0.0	0.0	0.0	0.09	0.038
SLC1A3	P43003	True	EAA1_HUMAN	Glutamate_byGLS_and_SLC1A3	CPI-CC0063E25BD	ENSG00000079215	0.0	0.041	1.0	0.0	0.056	0.0	0.0	0.0	0.09	0.038
SLC1A3	P43003	True	EAA1_HUMAN	Glutamate_byGLS_and_SLC1A3	CPI-CC0E60351FF	ENSG00000079215	0.0	0.041	1.0	0.0	0.056	0.0	0.0	0.0	0.09	0.038
SLC1A3	P43003	True	EAA1_HUMAN	Glutamate_byGLS_and_SLC1A3	CPI-CS0EB60A2B2	ENSG00000079215	0.0	0.041	1.0	0.0	0.056	0.0	0.0	0.0	0.09	0.038
SLC1A3	P43003	True	EAA1_HUMAN	Glutamate_byGLS_and_SLC1A3	CPI-CC049F2ABCF	ENSG00000079215	0.0	0.041	1.0	0.0	0.056	0.0	0.0	0.0	0.09	0.038
SLC1A3	P43003	True	EAA1_HUMAN	Glutamate_byGLS_and_SLC1A3	CPI-CC0CB231C91	ENSG00000079215	0.0	0.041	1.0	0.0	0.056	0.0	0.0	0.0	0.09	0.038
SLC1A3	P43003	True	EAA1_HUMAN	Glutamate_byGLS_and_SLC1A3	CPI-CC06CC71FC3	ENSG00000079215	0.0	0.041	1.0	0.0	0.056	0.0	0.0	0.0	0.09	0.038
SLC1A3	P43003	True	EAA1_HUMAN	Glutamate_byGLS_and_SLC1A3	CPI-CC0E366FBD5	ENSG00000079215	0.0	0.041	1.0	0.0	0.056	0.0	0.0	0.0	0.09	0.038
SLC1A3	P43003	True	EAA1_HUMAN	Glutamate_byGLS_and_SLC1A3	CPI-CC036772033	ENSG00000079215	0.0	0.041	1.0	0.0	0.056	0.0	0.0	0.0	0.09	0.038
SLC1A3	P43003	True	EAA1_HUMAN	Glutamate_byGLS_and_SLC1A3	CPI-CS06BDC8BFA	ENSG00000079215	0.0	0.041	1.0	0.0	0.056	0.0	0.0	0.0	0.09	0.038
SLC1A3	P43003	True	EAA1_HUMAN	Glutamate_byGLS_and_SLC1A3	CPI-CS077A43ACD	ENSG00000079215	0.0	0.041	1.0	0.0	0.056	0.0	0.0	0.0	0.09	0.038
SLC1A3	P43003	True	EAA1_HUMAN	Glutamate_byGLS_and_SLC1A3	CPI-CS0D33309E7	ENSG00000079215	0.0	0.041	1.0	0.0	0.056	0.0	0.0	0.0	0.09	0.038
SLC1A3	P43003	True	EAA1_HUMAN	Glutamate_byGLS_and_SLC1A3	CPI-CS071698505	ENSG00000079215	0.0	0.041	1.0	0.0	0.056	0.0	0.0	0.0	0.09	0.038
SLC1A3	P43003	True	EAA1_HUMAN	Glutamate_byGLS_and_SLC1A3	CPI-CS017089111	ENSG00000079215	0.0	0.041	1.0	0.0	0.056	0.0	0.0	0.0	0.09	0.038
SLC1A3	P43003	True	EAA1_HUMAN	Glutamate_byGLS2_and_SLC1A3	CPI-CS008389A89	ENSG00000079215	0.0	0.0	0.0	0.0	0.0	0.0	0.0	0.0	0.018	0.0
SLC1A3	P43003	True	EAA1_HUMAN	Glutamate_byGLS2_and_SLC1A3	CPI-CS0B4B01B4B	ENSG00000079215	0.0	0.0	0.0	0.0	0.0	0.0	0.0	0.0	0.018	0.0
SLC1A3	P43003	True	EAA1_HUMAN	Glutamate_byGLS2_and_SLC1A3	CPI-CS0484FC19B	ENSG00000079215	0.0	0.0	0.0	0.0	0.0	0.0	0.0	0.0	0.018	0.0
SLC1A3	P43003	True	EAA1_HUMAN	Glutamate_byGLS2_and_SLC1A3	CPI-CC07909859C	ENSG00000079215	0.0	0.0	0.0	0.0	0.0	0.0	0.0	0.0	0.018	0.0
SLC1A3	P43003	True	EAA1_HUMAN	Glutamate_byGLS2_and_SLC1A3	CPI-CC0A8308C2C	ENSG00000079215	0.0	0.0	0.0	0.0	0.0	0.0	0.0	0.0	0.018	0.0
SLC1A3	P43003	True	EAA1_HUMAN	Glutamate_byGLS2_and_SLC1A3	CPI-CS00E19754C	ENSG00000079215	0.0	0.0	0.0	0.0	0.0	0.0	0.0	0.0	0.018	0.0
SLC1A3	P43003	True	EAA1_HUMAN	Glutamate_byGLS2_and_SLC1A3	CPI-CC00CFD9E84	ENSG00000079215	0.0	0.0	0.0	0.0	0.0	0.0	0.0	0.0	0.018	0.0
SLC1A3	P43003	True	EAA1_HUMAN	Glutamate_byGLS2_and_SLC1A3	CPI-CC0B415175C	ENSG00000079215	0.0	0.0	0.0	0.0	0.0	0.0	0.0	0.0	0.018	0.0
SLC1A3	P43003	True	EAA1_HUMAN	Glutamate_byGLS2_and_SLC1A3	CPI-CS06F474F5A	ENSG00000079215	0.0	0.0	0.0	0.0	0.0	0.0	0.0	0.0	0.018	0.0
SLC1A3	P43003	True	EAA1_HUMAN	Glutamate_byGLS2_and_SLC1A3	CPI-CC0C33FB78E	ENSG00000079215	0.0	0.0	0.0	0.0	0.0	0.0	0.0	0.0	0.018	0.0
SLC1A3	P43003	True	EAA1_HUMAN	Glutamate_byGLS2_and_SLC1A3	CPI-CC00605BE5F	ENSG00000079215	0.0	0.0	0.0	0.0	0.0	0.0	0.0	0.0	0.018	0.0
SLC1A3	P43003	True	EAA1_HUMAN	Glutamate_byGLS2_and_SLC1A3	CPI-CC01CD69B71	ENSG00000079215	0.0	0.0	0.0	0.0	0.0	0.0	0.0	0.0	0.018	0.0
SLC1A3	P43003	True	EAA1_HUMAN	Glutamate_byGLS2_and_SLC1A3	CPI-CC09EB70913	ENSG00000079215	0.0	0.0	0.0	0.0	0.0	0.0	0.0	0.0	0.018	0.0
SLC1A3	P43003	True	EAA1_HUMAN	Glutamate_byGLS2_and_SLC1A3	CPI-CC0BB3C6CB3	ENSG00000079215	0.0	0.0	0.0	0.0	0.0	0.0	0.0	0.0	0.018	0.0
SLC1A3	P43003	True	EAA1_HUMAN	Glutamate_byGLS2_and_SLC1A3	CPI-CS09CF4D275	ENSG00000079215	0.0	0.0	0.0	0.0	0.0	0.0	0.0	0.0	0.018	0.0
SLC1A3	P43003	True	EAA1_HUMAN	Glutamate_byGLS2_and_SLC1A3	CPI-CS07C63C8BC	ENSG00000079215	0.0	0.0	0.0	0.0	0.0	0.0	0.0	0.0	0.018	0.0
SLC1A3	P43003	True	EAA1_HUMAN	Glutamate_byGLS2_and_SLC1A3	CPI-CS05D1E58B4	ENSG00000079215	0.0	0.0	0.0	0.0	0.0	0.0	0.0	0.0	0.018	0.0
SLC1A3	P43003	True	EAA1_HUMAN	Glutamate_byGLS2_and_SLC1A3	CPI-CS0591372DE	ENSG00000079215	0.0	0.0	0.0	0.0	0.0	0.0	0.0	0.0	0.018	0.0
SLC1A3	P43003	True	EAA1_HUMAN	Glutamate_byGLS2_and_SLC1A3	CPI-CS0947C60AA	ENSG00000079215	0.0	0.0	0.0	0.0	0.0	0.0	0.0	0.0	0.018	0.0
SLC1A6	P48664	True	EAA4_HUMAN	Glutamate_byGLS_and_SLC1A6	CPI-CS068F11B5E	ENSG00000105143	0.0	0.014	0.0	0.0	0.056	0.107	1.0	0.0	0.135	0.0
SLC1A6	P48664	True	EAA4_HUMAN	Glutamate_byGLS_and_SLC1A6	CPI-CS0BCE841D5	ENSG00000105143	0.0	0.014	0.0	0.0	0.056	0.107	1.0	0.0	0.135	0.0
SLC1A6	P48664	True	EAA4_HUMAN	Glutamate_byGLS_and_SLC1A6	CPI-CS0603C3490	ENSG00000105143	0.0	0.014	0.0	0.0	0.056	0.107	1.0	0.0	0.135	0.0
SLC1A6	P48664	True	EAA4_HUMAN	Glutamate_byGLS_and_SLC1A6	CPI-CC007D5C2B3	ENSG00000105143	0.0	0.014	0.0	0.0	0.056	0.107	1.0	0.0	0.135	0.0
SLC1A6	P48664	True	EAA4_HUMAN	Glutamate_byGLS_and_SLC1A6	CPI-CC096C28605	ENSG00000105143	0.0	0.014	0.0	0.0	0.056	0.107	1.0	0.0	0.135	0.0
SLC1A6	P48664	True	EAA4_HUMAN	Glutamate_byGLS_and_SLC1A6	CPI-CS0792FFF91	ENSG00000105143	0.0	0.014	0.0	0.0	0.056	0.107	1.0	0.0	0.135	0.0
SLC1A6	P48664	True	EAA4_HUMAN	Glutamate_byGLS_and_SLC1A6	CPI-CC0BF385067	ENSG00000105143	0.0	0.014	0.0	0.0	0.056	0.107	1.0	0.0	0.135	0.0
SLC1A6	P48664	True	EAA4_HUMAN	Glutamate_byGLS_and_SLC1A6	CPI-CC0DB5AB2C4	ENSG00000105143	0.0	0.014	0.0	0.0	0.056	0.107	1.0	0.0	0.135	0.0
SLC1A6	P48664	True	EAA4_HUMAN	Glutamate_byGLS_and_SLC1A6	CPI-CS0827BB954	ENSG00000105143	0.0	0.014	0.0	0.0	0.056	0.107	1.0	0.0	0.135	0.0
SLC1A6	P48664	True	EAA4_HUMAN	Glutamate_byGLS_and_SLC1A6	CPI-CC0C8B25F6D	ENSG00000105143	0.0	0.014	0.0	0.0	0.056	0.107	1.0	0.0	0.135	0.0
SLC1A6	P48664	True	EAA4_HUMAN	Glutamate_byGLS_and_SLC1A6	CPI-CC0E5CBF38E	ENSG00000105143	0.0	0.014	0.0	0.0	0.056	0.107	1.0	0.0	0.135	0.0
SLC1A6	P48664	True	EAA4_HUMAN	Glutamate_byGLS_and_SLC1A6	CPI-CC06FC18E3A	ENSG00000105143	0.0	0.014	0.0	0.0	0.056	0.107	1.0	0.0	0.135	0.0
SLC1A6	P48664	True	EAA4_HUMAN	Glutamate_byGLS_and_SLC1A6	CPI-CC0664821F8	ENSG00000105143	0.0	0.014	0.0	0.0	0.056	0.107	1.0	0.0	0.135	0.0
SLC1A6	P48664	True	EAA4_HUMAN	Glutamate_byGLS_and_SLC1A6	CPI-CC05B3DB330	ENSG00000105143	0.0	0.014	0.0	0.0	0.056	0.107	1.0	0.0	0.135	0.0
SLC1A6	P48664	True	EAA4_HUMAN	Glutamate_byGLS_and_SLC1A6	CPI-CS052714C89	ENSG00000105143	0.0	0.014	0.0	0.0	0.056	0.107	1.0	0.0	0.135	0.0
SLC1A6	P48664	True	EAA4_HUMAN	Glutamate_byGLS_and_SLC1A6	CPI-CS0CD4875F8	ENSG00000105143	0.0	0.014	0.0	0.0	0.056	0.107	1.0	0.0	0.135	0.0
SLC1A6	P48664	True	EAA4_HUMAN	Glutamate_byGLS_and_SLC1A6	CPI-CS0C43745D6	ENSG00000105143	0.0	0.014	0.0	0.0	0.056	0.107	1.0	0.0	0.135	0.0
SLC1A6	P48664	True	EAA4_HUMAN	Glutamate_byGLS_and_SLC1A6	CPI-CS07AF8702D	ENSG00000105143	0.0	0.014	0.0	0.0	0.056	0.107	1.0	0.0	0.135	0.0
SLC1A6	P48664	True	EAA4_HUMAN	Glutamate_byGLS_and_SLC1A6	CPI-CS08910752E	ENSG00000105143	0.0	0.014	0.0	0.0	0.056	0.107	1.0	0.0	0.135	0.0
SLC1A6	P48664	True	EAA4_HUMAN	Glutamate_byGLS2_and_SLC1A6	CPI-CS0F46608E1	ENSG00000105143	0.0	0.0	0.0	0.0	0.0	0.0	0.0	0.0	0.018	0.0
SLC1A6	P48664	True	EAA4_HUMAN	Glutamate_byGLS2_and_SLC1A6	CPI-CS013047C58	ENSG00000105143	0.0	0.0	0.0	0.0	0.0	0.0	0.0	0.0	0.018	0.0
SLC1A6	P48664	True	EAA4_HUMAN	Glutamate_byGLS2_and_SLC1A6	CPI-CS03EEE6D2D	ENSG00000105143	0.0	0.0	0.0	0.0	0.0	0.0	0.0	0.0	0.018	0.0
SLC1A6	P48664	True	EAA4_HUMAN	Glutamate_byGLS2_and_SLC1A6	CPI-CC01450B2FA	ENSG00000105143	0.0	0.0	0.0	0.0	0.0	0.0	0.0	0.0	0.018	0.0
SLC1A6	P48664	True	EAA4_HUMAN	Glutamate_byGLS2_and_SLC1A6	CPI-CC0C4BEF4C8	ENSG00000105143	0.0	0.0	0.0	0.0	0.0	0.0	0.0	0.0	0.018	0.0
SLC1A6	P48664	True	EAA4_HUMAN	Glutamate_byGLS2_and_SLC1A6	CPI-CS0D9BFD8AF	ENSG00000105143	0.0	0.0	0.0	0.0	0.0	0.0	0.0	0.0	0.018	0.0
SLC1A6	P48664	True	EAA4_HUMAN	Glutamate_byGLS2_and_SLC1A6	CPI-CC0ACDCA68F	ENSG00000105143	0.0	0.0	0.0	0.0	0.0	0.0	0.0	0.0	0.018	0.0
SLC1A6	P48664	True	EAA4_HUMAN	Glutamate_byGLS2_and_SLC1A6	CPI-CC0FF085B8B	ENSG00000105143	0.0	0.0	0.0	0.0	0.0	0.0	0.0	0.0	0.018	0.0
SLC1A6	P48664	True	EAA4_HUMAN	Glutamate_byGLS2_and_SLC1A6	CPI-CS0A195F101	ENSG00000105143	0.0	0.0	0.0	0.0	0.0	0.0	0.0	0.0	0.018	0.0
SLC1A6	P48664	True	EAA4_HUMAN	Glutamate_byGLS2_and_SLC1A6	CPI-CC00939F2D1	ENSG00000105143	0.0	0.0	0.0	0.0	0.0	0.0	0.0	0.0	0.018	0.0
SLC1A6	P48664	True	EAA4_HUMAN	Glutamate_byGLS2_and_SLC1A6	CPI-CC0567FF312	ENSG00000105143	0.0	0.0	0.0	0.0	0.0	0.0	0.0	0.0	0.018	0.0
SLC1A6	P48664	True	EAA4_HUMAN	Glutamate_byGLS2_and_SLC1A6	CPI-CC064FD0FE9	ENSG00000105143	0.0	0.0	0.0	0.0	0.0	0.0	0.0	0.0	0.018	0.0
SLC1A6	P48664	True	EAA4_HUMAN	Glutamate_byGLS2_and_SLC1A6	CPI-CC04A0FDD1C	ENSG00000105143	0.0	0.0	0.0	0.0	0.0	0.0	0.0	0.0	0.018	0.0
SLC1A6	P48664	True	EAA4_HUMAN	Glutamate_byGLS2_and_SLC1A6	CPI-CC00F5F0266	ENSG00000105143	0.0	0.0	0.0	0.0	0.0	0.0	0.0	0.0	0.018	0.0
SLC1A6	P48664	True	EAA4_HUMAN	Glutamate_byGLS2_and_SLC1A6	CPI-CS0C7C7DD02	ENSG00000105143	0.0	0.0	0.0	0.0	0.0	0.0	0.0	0.0	0.018	0.0
SLC1A6	P48664	True	EAA4_HUMAN	Glutamate_byGLS2_and_SLC1A6	CPI-CS0BC3D8A73	ENSG00000105143	0.0	0.0	0.0	0.0	0.0	0.0	0.0	0.0	0.018	0.0
SLC1A6	P48664	True	EAA4_HUMAN	Glutamate_byGLS2_and_SLC1A6	CPI-CS0554D19E3	ENSG00000105143	0.0	0.0	0.0	0.0	0.0	0.0	0.0	0.0	0.018	0.0
SLC1A6	P48664	True	EAA4_HUMAN	Glutamate_byGLS2_and_SLC1A6	CPI-CS0DB067721	ENSG00000105143	0.0	0.0	0.0	0.0	0.0	0.0	0.0	0.0	0.018	0.0
SLC1A6	P48664	True	EAA4_HUMAN	Glutamate_byGLS2_and_SLC1A6	CPI-CS0270ABC42	ENSG00000105143	0.0	0.0	0.0	0.0	0.0	0.0	0.0	0.0	0.018	0.0
GLS2	Q9UI32	True	GLSL_HUMAN	Glutamate_byGLS2_and_SLC17A7	CPI-CS0FBD9A478	ENSG00000135423	0.0	0.0	0.0	0.0	0.0	0.0	0.0	0.0	0.018	0.0
GLS2	Q9UI32	True	GLSL_HUMAN	Glutamate_byGLS2_and_SLC17A7	CPI-CS08AE2D9A9	ENSG00000135423	0.0	0.0	0.0	0.0	0.0	0.0	0.0	0.0	0.018	0.0
GLS2	Q9UI32	True	GLSL_HUMAN	Glutamate_byGLS2_and_SLC17A7	CPI-CS0AB98CF4B	ENSG00000135423	0.0	0.0	0.0	0.0	0.0	0.0	0.0	0.0	0.018	0.0
GLS2	Q9UI32	True	GLSL_HUMAN	Glutamate_byGLS2_and_SLC17A7	CPI-CC047030A36	ENSG00000135423	0.0	0.0	0.0	0.0	0.0	0.0	0.0	0.0	0.018	0.0
GLS2	Q9UI32	True	GLSL_HUMAN	Glutamate_byGLS2_and_SLC17A7	CPI-CC0145A96BC	ENSG00000135423	0.0	0.0	0.0	0.0	0.0	0.0	0.0	0.0	0.018	0.0
GLS2	Q9UI32	True	GLSL_HUMAN	Glutamate_byGLS2_and_SLC17A7	CPI-CS0940331BF	ENSG00000135423	0.0	0.0	0.0	0.0	0.0	0.0	0.0	0.0	0.018	0.0
GLS2	Q9UI32	True	GLSL_HUMAN	Glutamate_byGLS2_and_SLC17A7	CPI-CC032282108	ENSG00000135423	0.0	0.0	0.0	0.0	0.0	0.0	0.0	0.0	0.018	0.0
GLS2	Q9UI32	True	GLSL_HUMAN	Glutamate_byGLS2_and_SLC17A7	CPI-CC08CAFBA94	ENSG00000135423	0.0	0.0	0.0	0.0	0.0	0.0	0.0	0.0	0.018	0.0
GLS2	Q9UI32	True	GLSL_HUMAN	Glutamate_byGLS2_and_SLC17A7	CPI-CS0D1DC5DFD	ENSG00000135423	0.0	0.0	0.0	0.0	0.0	0.0	0.0	0.0	0.018	0.0
GLS2	Q9UI32	True	GLSL_HUMAN	Glutamate_byGLS2_and_SLC17A7	CPI-CC00FD66B07	ENSG00000135423	0.0	0.0	0.0	0.0	0.0	0.0	0.0	0.0	0.018	0.0
GLS2	Q9UI32	True	GLSL_HUMAN	Glutamate_byGLS2_and_SLC17A7	CPI-CC032B985F7	ENSG00000135423	0.0	0.0	0.0	0.0	0.0	0.0	0.0	0.0	0.018	0.0
GLS2	Q9UI32	True	GLSL_HUMAN	Glutamate_byGLS2_and_SLC17A7	CPI-CC0FE97618B	ENSG00000135423	0.0	0.0	0.0	0.0	0.0	0.0	0.0	0.0	0.018	0.0
GLS2	Q9UI32	True	GLSL_HUMAN	Glutamate_byGLS2_and_SLC17A7	CPI-CC0B845D70B	ENSG00000135423	0.0	0.0	0.0	0.0	0.0	0.0	0.0	0.0	0.018	0.0
GLS2	Q9UI32	True	GLSL_HUMAN	Glutamate_byGLS2_and_SLC17A7	CPI-CC0F0E50ABC	ENSG00000135423	0.0	0.0	0.0	0.0	0.0	0.0	0.0	0.0	0.018	0.0
GLS2	Q9UI32	True	GLSL_HUMAN	Glutamate_byGLS2_and_SLC17A7	CPI-CS059F4ED23	ENSG00000135423	0.0	0.0	0.0	0.0	0.0	0.0	0.0	0.0	0.018	0.0
GLS2	Q9UI32	True	GLSL_HUMAN	Glutamate_byGLS2_and_SLC17A7	CPI-CS0EC77FC9C	ENSG00000135423	0.0	0.0	0.0	0.0	0.0	0.0	0.0	0.0	0.018	0.0
GLS2	Q9UI32	True	GLSL_HUMAN	Glutamate_byGLS2_and_SLC17A7	CPI-CS0AE7F1FB9	ENSG00000135423	0.0	0.0	0.0	0.0	0.0	0.0	0.0	0.0	0.018	0.0
GLS2	Q9UI32	True	GLSL_HUMAN	Glutamate_byGLS2_and_SLC17A7	CPI-CS09CFDCF78	ENSG00000135423	0.0	0.0	0.0	0.0	0.0	0.0	0.0	0.0	0.018	0.0
GLS2	Q9UI32	True	GLSL_HUMAN	Glutamate_byGLS2_and_SLC17A7	CPI-CS00A95D069	ENSG00000135423	0.0	0.0	0.0	0.0	0.0	0.0	0.0	0.0	0.018	0.0
GLS2	Q9UI32	True	GLSL_HUMAN	Glutamate_byGLS2_and_SLC1A1	CPI-CS0899E9304	ENSG00000135423	0.0	0.0	0.0	0.0	0.0	0.0	0.0	0.0	0.018	0.0
GLS2	Q9UI32	True	GLSL_HUMAN	Glutamate_byGLS2_and_SLC1A1	CPI-CS06451E34A	ENSG00000135423	0.0	0.0	0.0	0.0	0.0	0.0	0.0	0.0	0.018	0.0
GLS2	Q9UI32	True	GLSL_HUMAN	Glutamate_byGLS2_and_SLC1A1	CPI-CS0DD8D3E0E	ENSG00000135423	0.0	0.0	0.0	0.0	0.0	0.0	0.0	0.0	0.018	0.0
GLS2	Q9UI32	True	GLSL_HUMAN	Glutamate_byGLS2_and_SLC1A1	CPI-CC007CF847B	ENSG00000135423	0.0	0.0	0.0	0.0	0.0	0.0	0.0	0.0	0.018	0.0
GLS2	Q9UI32	True	GLSL_HUMAN	Glutamate_byGLS2_and_SLC1A1	CPI-CC08EE84AE8	ENSG00000135423	0.0	0.0	0.0	0.0	0.0	0.0	0.0	0.0	0.018	0.0
GLS2	Q9UI32	True	GLSL_HUMAN	Glutamate_byGLS2_and_SLC1A1	CPI-CS048A34709	ENSG00000135423	0.0	0.0	0.0	0.0	0.0	0.0	0.0	0.0	0.018	0.0
GLS2	Q9UI32	True	GLSL_HUMAN	Glutamate_byGLS2_and_SLC1A1	CPI-CC05A802EBC	ENSG00000135423	0.0	0.0	0.0	0.0	0.0	0.0	0.0	0.0	0.018	0.0
GLS2	Q9UI32	True	GLSL_HUMAN	Glutamate_byGLS2_and_SLC1A1	CPI-CC086C2B918	ENSG00000135423	0.0	0.0	0.0	0.0	0.0	0.0	0.0	0.0	0.018	0.0
GLS2	Q9UI32	True	GLSL_HUMAN	Glutamate_byGLS2_and_SLC1A1	CPI-CS01D65FEFD	ENSG00000135423	0.0	0.0	0.0	0.0	0.0	0.0	0.0	0.0	0.018	0.0
GLS2	Q9UI32	True	GLSL_HUMAN	Glutamate_byGLS2_and_SLC1A1	CPI-CC0160048A0	ENSG00000135423	0.0	0.0	0.0	0.0	0.0	0.0	0.0	0.0	0.018	0.0
GLS2	Q9UI32	True	GLSL_HUMAN	Glutamate_byGLS2_and_SLC1A1	CPI-CC0E8B3C37F	ENSG00000135423	0.0	0.0	0.0	0.0	0.0	0.0	0.0	0.0	0.018	0.0
GLS2	Q9UI32	True	GLSL_HUMAN	Glutamate_byGLS2_and_SLC1A1	CPI-CC072B222EE	ENSG00000135423	0.0	0.0	0.0	0.0	0.0	0.0	0.0	0.0	0.018	0.0
GLS2	Q9UI32	True	GLSL_HUMAN	Glutamate_byGLS2_and_SLC1A1	CPI-CC01F565028	ENSG00000135423	0.0	0.0	0.0	0.0	0.0	0.0	0.0	0.0	0.018	0.0
GLS2	Q9UI32	True	GLSL_HUMAN	Glutamate_byGLS2_and_SLC1A1	CPI-CC01F8CA118	ENSG00000135423	0.0	0.0	0.0	0.0	0.0	0.0	0.0	0.0	0.018	0.0
GLS2	Q9UI32	True	GLSL_HUMAN	Glutamate_byGLS2_and_SLC1A1	CPI-CS089C871BA	ENSG00000135423	0.0	0.0	0.0	0.0	0.0	0.0	0.0	0.0	0.018	0.0
GLS2	Q9UI32	True	GLSL_HUMAN	Glutamate_byGLS2_and_SLC1A1	CPI-CS0286AF8D6	ENSG00000135423	0.0	0.0	0.0	0.0	0.0	0.0	0.0	0.0	0.018	0.0
GLS2	Q9UI32	True	GLSL_HUMAN	Glutamate_byGLS2_and_SLC1A1	CPI-CS081D8412E	ENSG00000135423	0.0	0.0	0.0	0.0	0.0	0.0	0.0	0.0	0.018	0.0
GLS2	Q9UI32	True	GLSL_HUMAN	Glutamate_byGLS2_and_SLC1A1	CPI-CS0041BE443	ENSG00000135423	0.0	0.0	0.0	0.0	0.0	0.0	0.0	0.0	0.018	0.0
GLS2	Q9UI32	True	GLSL_HUMAN	Glutamate_byGLS2_and_SLC1A1	CPI-CS0A14FBC54	ENSG00000135423	0.0	0.0	0.0	0.0	0.0	0.0	0.0	0.0	0.018	0.0
GLS2	Q9UI32	True	GLSL_HUMAN	Glutamate_byGLS2_and_SLC1A2	CPI-CS0B607E7E2	ENSG00000135423	0.0	0.0	0.0	0.0	0.0	0.0	0.0	0.0	0.009	0.0
GLS2	Q9UI32	True	GLSL_HUMAN	Glutamate_byGLS2_and_SLC1A2	CPI-CS0CC3AA145	ENSG00000135423	0.0	0.0	0.0	0.0	0.0	0.0	0.0	0.0	0.009	0.0
GLS2	Q9UI32	True	GLSL_HUMAN	Glutamate_byGLS2_and_SLC1A2	CPI-CS04F05F7CF	ENSG00000135423	0.0	0.0	0.0	0.0	0.0	0.0	0.0	0.0	0.009	0.0
GLS2	Q9UI32	True	GLSL_HUMAN	Glutamate_byGLS2_and_SLC1A2	CPI-CC05BFEA73C	ENSG00000135423	0.0	0.0	0.0	0.0	0.0	0.0	0.0	0.0	0.009	0.0
GLS2	Q9UI32	True	GLSL_HUMAN	Glutamate_byGLS2_and_SLC1A2	CPI-CC0DC1D35A7	ENSG00000135423	0.0	0.0	0.0	0.0	0.0	0.0	0.0	0.0	0.009	0.0
GLS2	Q9UI32	True	GLSL_HUMAN	Glutamate_byGLS2_and_SLC1A2	CPI-CS01E5ABF3E	ENSG00000135423	0.0	0.0	0.0	0.0	0.0	0.0	0.0	0.0	0.009	0.0
GLS2	Q9UI32	True	GLSL_HUMAN	Glutamate_byGLS2_and_SLC1A2	CPI-CC0D4DE23C7	ENSG00000135423	0.0	0.0	0.0	0.0	0.0	0.0	0.0	0.0	0.009	0.0
GLS2	Q9UI32	True	GLSL_HUMAN	Glutamate_byGLS2_and_SLC1A2	CPI-CC0B810B839	ENSG00000135423	0.0	0.0	0.0	0.0	0.0	0.0	0.0	0.0	0.009	0.0
GLS2	Q9UI32	True	GLSL_HUMAN	Glutamate_byGLS2_and_SLC1A2	CPI-CS053847508	ENSG00000135423	0.0	0.0	0.0	0.0	0.0	0.0	0.0	0.0	0.009	0.0
GLS2	Q9UI32	True	GLSL_HUMAN	Glutamate_byGLS2_and_SLC1A2	CPI-CC0B6964744	ENSG00000135423	0.0	0.0	0.0	0.0	0.0	0.0	0.0	0.0	0.009	0.0
GLS2	Q9UI32	True	GLSL_HUMAN	Glutamate_byGLS2_and_SLC1A2	CPI-CC0E3F34DEF	ENSG00000135423	0.0	0.0	0.0	0.0	0.0	0.0	0.0	0.0	0.009	0.0
GLS2	Q9UI32	True	GLSL_HUMAN	Glutamate_byGLS2_and_SLC1A2	CPI-CC0DE59E92B	ENSG00000135423	0.0	0.0	0.0	0.0	0.0	0.0	0.0	0.0	0.009	0.0
GLS2	Q9UI32	True	GLSL_HUMAN	Glutamate_byGLS2_and_SLC1A2	CPI-CC0C109D7DD	ENSG00000135423	0.0	0.0	0.0	0.0	0.0	0.0	0.0	0.0	0.009	0.0
GLS2	Q9UI32	True	GLSL_HUMAN	Glutamate_byGLS2_and_SLC1A2	CPI-CC0AC55FB5B	ENSG00000135423	0.0	0.0	0.0	0.0	0.0	0.0	0.0	0.0	0.009	0.0
GLS2	Q9UI32	True	GLSL_HUMAN	Glutamate_byGLS2_and_SLC1A2	CPI-CS070B19B57	ENSG00000135423	0.0	0.0	0.0	0.0	0.0	0.0	0.0	0.0	0.009	0.0
GLS2	Q9UI32	True	GLSL_HUMAN	Glutamate_byGLS2_and_SLC1A2	CPI-CS0916EF39D	ENSG00000135423	0.0	0.0	0.0	0.0	0.0	0.0	0.0	0.0	0.009	0.0
GLS2	Q9UI32	True	GLSL_HUMAN	Glutamate_byGLS2_and_SLC1A2	CPI-CS01E5D0183	ENSG00000135423	0.0	0.0	0.0	0.0	0.0	0.0	0.0	0.0	0.009	0.0
GLS2	Q9UI32	True	GLSL_HUMAN	Glutamate_byGLS2_and_SLC1A2	CPI-CS0D7A1419D	ENSG00000135423	0.0	0.0	0.0	0.0	0.0	0.0	0.0	0.0	0.009	0.0
GLS2	Q9UI32	True	GLSL_HUMAN	Glutamate_byGLS2_and_SLC1A2	CPI-CS0A2EDD507	ENSG00000135423	0.0	0.0	0.0	0.0	0.0	0.0	0.0	0.0	0.009	0.0
GLS2	Q9UI32	True	GLSL_HUMAN	Glutamate_byGLS2_and_SLC1A3	CPI-CS008389A89	ENSG00000135423	0.0	0.0	0.0	0.0	0.0	0.0	0.0	0.0	0.018	0.0
GLS2	Q9UI32	True	GLSL_HUMAN	Glutamate_byGLS2_and_SLC1A3	CPI-CS0B4B01B4B	ENSG00000135423	0.0	0.0	0.0	0.0	0.0	0.0	0.0	0.0	0.018	0.0
GLS2	Q9UI32	True	GLSL_HUMAN	Glutamate_byGLS2_and_SLC1A3	CPI-CS0484FC19B	ENSG00000135423	0.0	0.0	0.0	0.0	0.0	0.0	0.0	0.0	0.018	0.0
GLS2	Q9UI32	True	GLSL_HUMAN	Glutamate_byGLS2_and_SLC1A3	CPI-CC07909859C	ENSG00000135423	0.0	0.0	0.0	0.0	0.0	0.0	0.0	0.0	0.018	0.0
GLS2	Q9UI32	True	GLSL_HUMAN	Glutamate_byGLS2_and_SLC1A3	CPI-CC0A8308C2C	ENSG00000135423	0.0	0.0	0.0	0.0	0.0	0.0	0.0	0.0	0.018	0.0
GLS2	Q9UI32	True	GLSL_HUMAN	Glutamate_byGLS2_and_SLC1A3	CPI-CS00E19754C	ENSG00000135423	0.0	0.0	0.0	0.0	0.0	0.0	0.0	0.0	0.018	0.0
GLS2	Q9UI32	True	GLSL_HUMAN	Glutamate_byGLS2_and_SLC1A3	CPI-CC00CFD9E84	ENSG00000135423	0.0	0.0	0.0	0.0	0.0	0.0	0.0	0.0	0.018	0.0
GLS2	Q9UI32	True	GLSL_HUMAN	Glutamate_byGLS2_and_SLC1A3	CPI-CC0B415175C	ENSG00000135423	0.0	0.0	0.0	0.0	0.0	0.0	0.0	0.0	0.018	0.0
GLS2	Q9UI32	True	GLSL_HUMAN	Glutamate_byGLS2_and_SLC1A3	CPI-CS06F474F5A	ENSG00000135423	0.0	0.0	0.0	0.0	0.0	0.0	0.0	0.0	0.018	0.0
GLS2	Q9UI32	True	GLSL_HUMAN	Glutamate_byGLS2_and_SLC1A3	CPI-CC0C33FB78E	ENSG00000135423	0.0	0.0	0.0	0.0	0.0	0.0	0.0	0.0	0.018	0.0
GLS2	Q9UI32	True	GLSL_HUMAN	Glutamate_byGLS2_and_SLC1A3	CPI-CC00605BE5F	ENSG00000135423	0.0	0.0	0.0	0.0	0.0	0.0	0.0	0.0	0.018	0.0
GLS2	Q9UI32	True	GLSL_HUMAN	Glutamate_byGLS2_and_SLC1A3	CPI-CC01CD69B71	ENSG00000135423	0.0	0.0	0.0	0.0	0.0	0.0	0.0	0.0	0.018	0.0
GLS2	Q9UI32	True	GLSL_HUMAN	Glutamate_byGLS2_and_SLC1A3	CPI-CC09EB70913	ENSG00000135423	0.0	0.0	0.0	0.0	0.0	0.0	0.0	0.0	0.018	0.0
GLS2	Q9UI32	True	GLSL_HUMAN	Glutamate_byGLS2_and_SLC1A3	CPI-CC0BB3C6CB3	ENSG00000135423	0.0	0.0	0.0	0.0	0.0	0.0	0.0	0.0	0.018	0.0
GLS2	Q9UI32	True	GLSL_HUMAN	Glutamate_byGLS2_and_SLC1A3	CPI-CS09CF4D275	ENSG00000135423	0.0	0.0	0.0	0.0	0.0	0.0	0.0	0.0	0.018	0.0
GLS2	Q9UI32	True	GLSL_HUMAN	Glutamate_byGLS2_and_SLC1A3	CPI-CS07C63C8BC	ENSG00000135423	0.0	0.0	0.0	0.0	0.0	0.0	0.0	0.0	0.018	0.0
GLS2	Q9UI32	True	GLSL_HUMAN	Glutamate_byGLS2_and_SLC1A3	CPI-CS05D1E58B4	ENSG00000135423	0.0	0.0	0.0	0.0	0.0	0.0	0.0	0.0	0.018	0.0
GLS2	Q9UI32	True	GLSL_HUMAN	Glutamate_byGLS2_and_SLC1A3	CPI-CS0591372DE	ENSG00000135423	0.0	0.0	0.0	0.0	0.0	0.0	0.0	0.0	0.018	0.0
GLS2	Q9UI32	True	GLSL_HUMAN	Glutamate_byGLS2_and_SLC1A3	CPI-CS0947C60AA	ENSG00000135423	0.0	0.0	0.0	0.0	0.0	0.0	0.0	0.0	0.018	0.0
GLS2	Q9UI32	True	GLSL_HUMAN	Glutamate_byGLS2_and_SLC1A6	CPI-CS0F46608E1	ENSG00000135423	0.0	0.0	0.0	0.0	0.0	0.0	0.0	0.0	0.018	0.0
GLS2	Q9UI32	True	GLSL_HUMAN	Glutamate_byGLS2_and_SLC1A6	CPI-CS013047C58	ENSG00000135423	0.0	0.0	0.0	0.0	0.0	0.0	0.0	0.0	0.018	0.0
GLS2	Q9UI32	True	GLSL_HUMAN	Glutamate_byGLS2_and_SLC1A6	CPI-CS03EEE6D2D	ENSG00000135423	0.0	0.0	0.0	0.0	0.0	0.0	0.0	0.0	0.018	0.0
GLS2	Q9UI32	True	GLSL_HUMAN	Glutamate_byGLS2_and_SLC1A6	CPI-CC01450B2FA	ENSG00000135423	0.0	0.0	0.0	0.0	0.0	0.0	0.0	0.0	0.018	0.0
GLS2	Q9UI32	True	GLSL_HUMAN	Glutamate_byGLS2_and_SLC1A6	CPI-CC0C4BEF4C8	ENSG00000135423	0.0	0.0	0.0	0.0	0.0	0.0	0.0	0.0	0.018	0.0
GLS2	Q9UI32	True	GLSL_HUMAN	Glutamate_byGLS2_and_SLC1A6	CPI-CS0D9BFD8AF	ENSG00000135423	0.0	0.0	0.0	0.0	0.0	0.0	0.0	0.0	0.018	0.0
GLS2	Q9UI32	True	GLSL_HUMAN	Glutamate_byGLS2_and_SLC1A6	CPI-CC0ACDCA68F	ENSG00000135423	0.0	0.0	0.0	0.0	0.0	0.0	0.0	0.0	0.018	0.0
GLS2	Q9UI32	True	GLSL_HUMAN	Glutamate_byGLS2_and_SLC1A6	CPI-CC0FF085B8B	ENSG00000135423	0.0	0.0	0.0	0.0	0.0	0.0	0.0	0.0	0.018	0.0
GLS2	Q9UI32	True	GLSL_HUMAN	Glutamate_byGLS2_and_SLC1A6	CPI-CS0A195F101	ENSG00000135423	0.0	0.0	0.0	0.0	0.0	0.0	0.0	0.0	0.018	0.0
GLS2	Q9UI32	True	GLSL_HUMAN	Glutamate_byGLS2_and_SLC1A6	CPI-CC00939F2D1	ENSG00000135423	0.0	0.0	0.0	0.0	0.0	0.0	0.0	0.0	0.018	0.0
GLS2	Q9UI32	True	GLSL_HUMAN	Glutamate_byGLS2_and_SLC1A6	CPI-CC0567FF312	ENSG00000135423	0.0	0.0	0.0	0.0	0.0	0.0	0.0	0.0	0.018	0.0
GLS2	Q9UI32	True	GLSL_HUMAN	Glutamate_byGLS2_and_SLC1A6	CPI-CC064FD0FE9	ENSG00000135423	0.0	0.0	0.0	0.0	0.0	0.0	0.0	0.0	0.018	0.0
GLS2	Q9UI32	True	GLSL_HUMAN	Glutamate_byGLS2_and_SLC1A6	CPI-CC04A0FDD1C	ENSG00000135423	0.0	0.0	0.0	0.0	0.0	0.0	0.0	0.0	0.018	0.0
GLS2	Q9UI32	True	GLSL_HUMAN	Glutamate_byGLS2_and_SLC1A6	CPI-CC00F5F0266	ENSG00000135423	0.0	0.0	0.0	0.0	0.0	0.0	0.0	0.0	0.018	0.0
GLS2	Q9UI32	True	GLSL_HUMAN	Glutamate_byGLS2_and_SLC1A6	CPI-CS0C7C7DD02	ENSG00000135423	0.0	0.0	0.0	0.0	0.0	0.0	0.0	0.0	0.018	0.0
GLS2	Q9UI32	True	GLSL_HUMAN	Glutamate_byGLS2_and_SLC1A6	CPI-CS0BC3D8A73	ENSG00000135423	0.0	0.0	0.0	0.0	0.0	0.0	0.0	0.0	0.018	0.0
GLS2	Q9UI32	True	GLSL_HUMAN	Glutamate_byGLS2_and_SLC1A6	CPI-CS0554D19E3	ENSG00000135423	0.0	0.0	0.0	0.0	0.0	0.0	0.0	0.0	0.018	0.0
GLS2	Q9UI32	True	GLSL_HUMAN	Glutamate_byGLS2_and_SLC1A6	CPI-CS0DB067721	ENSG00000135423	0.0	0.0	0.0	0.0	0.0	0.0	0.0	0.0	0.018	0.0
GLS2	Q9UI32	True	GLSL_HUMAN	Glutamate_byGLS2_and_SLC1A6	CPI-CS0270ABC42	ENSG00000135423	0.0	0.0	0.0	0.0	0.0	0.0	0.0	0.0	0.018	0.0
LTC4S	Q16873	True	LTC4S_HUMAN	LTC4_byLTC4S	CPI-CS0215886EA	ENSG00000283887	0.0	0.151	0.0	0.5	0.361	0.25	0.0	0.25	0.162	0.192
LTC4S	Q16873	True	LTC4S_HUMAN	LTC4_byLTC4S	CPI-CS0215886EA	ENSG00000213316	0.0	0.151	0.0	0.5	0.361	0.25	0.0	0.25	0.162	0.192
LTC4S	Q16873	True	LTC4S_HUMAN	LTC4_byLTC4S	CPI-CS077A507B6	ENSG00000283887	0.0	0.151	0.0	0.5	0.361	0.25	0.0	0.25	0.162	0.192
LTC4S	Q16873	True	LTC4S_HUMAN	LTC4_byLTC4S	CPI-CS077A507B6	ENSG00000213316	0.0	0.151	0.0	0.5	0.361	0.25	0.0	0.25	0.162	0.192
GGT1	P19440	True	GGT1_HUMAN	LTD4_byGGT1	CPI-CS066F8F865	ENSG00000286070	0.0	0.014	0.0	0.0	0.083	0.0	0.0	0.0	0.036	0.0
GGT1	P19440	True	GGT1_HUMAN	LTD4_byGGT1	CPI-CS066F8F865	ENSG00000100031	0.0	0.014	0.0	0.0	0.083	0.0	0.0	0.0	0.036	0.0
GGT1	P19440	True	GGT1_HUMAN	LTD4_byGGT1	CPI-CS0E87D8FFA	ENSG00000286070	0.0	0.014	0.0	0.0	0.083	0.0	0.0	0.0	0.036	0.0
GGT1	P19440	True	GGT1_HUMAN	LTD4_byGGT1	CPI-CS0E87D8FFA	ENSG00000100031	0.0	0.014	0.0	0.0	0.083	0.0	0.0	0.0	0.036	0.0
NRXN1	P58400	True	NRX1B_HUMAN	NRXN1_CBLN1_complex	CPI-CS0E570EA78	ENSG00000179915	0.0	0.0	0.0	0.0	0.028	0.0	0.0	0.0	0.072	0.038
CBLN1	P23435	True	CBLN1_HUMAN	NRXN1_CBLN1_complex	CPI-CS0E570EA78	ENSG00000102924	0.0	0.0	0.0	0.0	0.028	0.0	0.0	0.0	0.072	0.038
PTGDS	P41222	True	PTGDS_HUMAN	PGD2_byPTGDS	CPI-CS0FADCFDB9	ENSG00000107317	0.0	0.301	0.0	0.0	0.611	0.321	0.0	0.125	0.081	0.192
TENM2	Q9NT68	True	TEN2_HUMAN	TENM2_FLRT1_complex	CPI-CS007F1C612	ENSG00000145934	0.0	0.0	0.0	0.0	0.0	0.0	0.0	0.0	0.027	0.0
TENM2	Q9NT68	True	TEN2_HUMAN	TENM2_FLRT3_complex	CPI-CS04534E61E	ENSG00000145934	0.0	0.0	0.0	0.0	0.028	0.0	0.0	0.0	0.036	0.0
TENM2	Q9NT68	True	TEN2_HUMAN	TENM2_FLRT3_complex	CPI-CS049AAD8F5	ENSG00000145934	0.0	0.0	0.0	0.0	0.028	0.0	0.0	0.0	0.036	0.0
FLRT1	Q9NZU1	True	FLRT1_HUMAN	TENM2_FLRT1_complex	CPI-CS007F1C612	ENSG00000126500	0.0	0.0	0.0	0.0	0.0	0.0	0.0	0.0	0.027	0.0
FLRT1	Q9NZU1	True	FLRT1_HUMAN	TENM3_FLRT1_complex	CPI-CS059C42E4B	ENSG00000126500	0.0	0.0	0.0	0.0	0.0	0.0	0.0	0.0	0.027	0.0
FLRT1	Q9NZU1	True	FLRT1_HUMAN	TENM4_FLRT1_complex	CPI-CS0C8B4ED97	ENSG00000126500	0.0	0.0	0.0	0.0	0.0	0.0	0.0	0.0	0.027	0.0
FLRT3	Q9NZU0	True	FLRT3_HUMAN	TENM2_FLRT3_complex	CPI-CS04534E61E	ENSG00000125848	0.0	0.0	0.0	0.0	0.028	0.0	0.0	0.0	0.036	0.0
FLRT3	Q9NZU0	True	FLRT3_HUMAN	TENM2_FLRT3_complex	CPI-CS049AAD8F5	ENSG00000125848	0.0	0.0	0.0	0.0	0.028	0.0	0.0	0.0	0.036	0.0
FLRT3	Q9NZU0	True	FLRT3_HUMAN	TENM3_FLRT3_complex	CPI-CS0D62B1695	ENSG00000125848	0.5	0.301	1.0	0.0	0.333	0.25	0.0	0.375	0.559	0.385
FLRT3	Q9NZU0	True	FLRT3_HUMAN	TENM4_FLRT3_complex	CPI-CS0B24464AF	ENSG00000125848	0.5	0.288	1.0	0.0	0.222	0.143	0.0	0.25	0.541	0.231
TENM3	Q9P273	True	TEN3_HUMAN	TENM3_FLRT1_complex	CPI-CS059C42E4B	ENSG00000218336	0.0	0.0	0.0	0.0	0.0	0.0	0.0	0.0	0.027	0.0
TENM3	Q9P273	True	TEN3_HUMAN	TENM3_FLRT3_complex	CPI-CS0D62B1695	ENSG00000218336	0.5	0.301	1.0	0.0	0.333	0.25	0.0	0.375	0.559	0.385
TENM4	Q6N022	True	TEN4_HUMAN	TENM4_FLRT1_complex	CPI-CS0C8B4ED97	ENSG00000149256	0.0	0.0	0.0	0.0	0.0	0.0	0.0	0.0	0.027	0.0
TENM4	Q6N022	True	TEN4_HUMAN	TENM4_FLRT3_complex	CPI-CS0B24464AF	ENSG00000149256	0.5	0.288	1.0	0.0	0.222	0.143	0.0	0.25	0.541	0.231
CDH1	P12830	False	CADH1_HUMAN		CPI-SC0A2DB962D	ENSG00000039068	1.0	0.712	0.0	0.0	0.778	0.75	1.0	1.0	0.387	0.731
COL10A1	Q03692	False	COAA1_HUMAN		CPI-SC0B5CEA47D	ENSG00000123500	0.0	0.014	0.0	0.0	0.0	0.0	0.0	0.0	0.009	0.0
COL11A1	P12107	False	COBA1_HUMAN		CPI-SC0C8B7BCBB	ENSG00000060718	0.5	0.014	0.0	0.0	0.111	0.071	0.0	0.125	0.027	0.038
COL11A2	P13942	False	COBA2_HUMAN		CPI-SC0D3C12C3F	ENSG00000204248	0.0	0.014	1.0	0.0	0.0	0.071	0.0	0.0	0.027	0.038
COL12A1	Q99715	False	COCA1_HUMAN		CPI-SC0B86B7CED	ENSG00000111799	0.0	0.0	0.0	0.0	0.0	0.0	0.0	0.0	0.018	0.038
COL13A1	Q5TAT6	False	CODA1_HUMAN		CPI-SC0FA343CEF	ENSG00000197467	0.5	0.342	0.0	1.0	0.583	0.321	0.0	0.25	0.865	0.654
COL14A1	Q05707	False	COEA1_HUMAN		CPI-SC0CCCF9A7F	ENSG00000187955	0.0	0.0	0.0	0.0	0.028	0.0	0.0	0.0	0.009	0.077
COL15A1	P39059	False	COFA1_HUMAN		CPI-SC0E85E1FB0	ENSG00000204291	0.0	0.014	0.0	0.0	0.028	0.0	0.0	0.0	0.0	0.0
COL16A1	Q07092	False	COGA1_HUMAN		CPI-SC0956F4A31	ENSG00000084636	0.0	0.068	0.0	0.0	0.167	0.071	0.0	0.25	0.063	0.038
COL17A1	Q9UMD9	False	COHA1_HUMAN		CPI-SC06EEEC092	ENSG00000065618	0.0	0.027	0.0	0.0	0.028	0.036	0.0	0.0	0.009	0.0
COL18A1	P39060	False	COIA1_HUMAN		CPI-SC04BD52124	ENSG00000182871	1.0	0.795	1.0	1.0	0.944	0.964	1.0	1.0	0.892	0.769
COL19A1	Q14993	False	COJA1_HUMAN		CPI-SC0BDD04147	ENSG00000082293	0.0	0.027	0.0	0.0	0.222	0.179	0.0	0.375	0.027	0.038
COL1A1	P02452	False	CO1A1_HUMAN		CPI-SC04BCFC59C	ENSG00000108821	0.5	0.315	1.0	0.0	0.389	0.179	1.0	0.5	0.288	0.423
COL1A2	P08123	False	CO1A2_HUMAN		CPI-SC03D0A4AD2	ENSG00000164692	1.0	0.822	1.0	0.0	0.611	0.714	1.0	0.375	0.811	0.808
COL20A1	Q9P218	False	COKA1_HUMAN		CPI-SC0D5DDAD29	ENSG00000101203	0.0	0.0	0.0	0.0	0.0	0.0	0.0	0.0	0.009	0.0
COL21A1	Q96P44	False	COLA1_HUMAN		CPI-SC0D10396B4	ENSG00000124749	0.0	0.027	0.0	0.0	0.0	0.0	0.0	0.0	0.045	0.038
COL24A1	Q17RW2	False	COOA1_HUMAN		CPI-SC088A27EA5	ENSG00000171502	0.0	0.0	0.0	0.0	0.0	0.0	0.0	0.0	0.009	0.0
COL26A1	Q96A83	False	COQA1_HUMAN		CPI-SC0F179D307	ENSG00000160963	0.0	0.096	0.0	0.0	0.25	0.25	1.0	0.375	0.243	0.038
COL27A1	Q8IZC6	False	CORA1_HUMAN		CPI-SC044C2FDA4	ENSG00000196739	0.0	0.178	0.0	0.5	0.222	0.036	1.0	0.5	0.324	0.231
COL28A1	Q2UY09	False	COSA1_HUMAN		CPI-SC04251A46C	ENSG00000215018	0.0	0.027	0.0	0.0	0.0	0.0	0.0	0.0	0.027	0.038
COL2A1	P02458	False	CO2A1_HUMAN		CPI-SC09C62F412	ENSG00000139219	0.5	0.438	1.0	1.0	0.833	0.571	1.0	1.0	0.432	0.5
COL3A1	P02461	False	CO3A1_HUMAN		CPI-SC06A152CC0	ENSG00000168542	0.0	0.014	1.0	0.0	0.056	0.0	0.0	0.0	0.045	0.0
COL4A1	P02462	False	CO4A1_HUMAN		CPI-SC03515B178	ENSG00000187498	0.5	0.438	1.0	1.0	0.694	0.786	1.0	1.0	0.685	0.615
COL4A2	P08572	False	CO4A2_HUMAN		CPI-SC046604E76	ENSG00000134871	0.5	0.521	1.0	1.0	0.778	0.643	1.0	0.875	0.685	0.615
COL4A3	Q01955	False	CO4A3_HUMAN		CPI-SC0926FDACC	ENSG00000169031	0.0	0.0	0.0	0.0	0.0	0.0	0.0	0.0	0.018	0.0
COL4A4	P53420	False	CO4A4_HUMAN		CPI-SC072376C7B	ENSG00000081052	0.0	0.014	0.0	0.0	0.056	0.036	0.0	0.0	0.018	0.077
COL4A5	P29400	False	CO4A5_HUMAN		CPI-SC0C287AFC3	ENSG00000188153	0.0	0.534	1.0	0.0	0.694	0.75	1.0	1.0	0.523	0.423
COL4A6	Q14031	False	CO4A6_HUMAN		CPI-SC0FDD31EAB	ENSG00000197565	1.0	0.589	0.0	0.5	0.861	0.75	1.0	1.0	0.441	0.385
COL5A1	P20908	False	CO5A1_HUMAN		CPI-SC0681DB40E	ENSG00000130635	0.0	0.329	1.0	0.5	0.333	0.214	0.0	0.75	0.784	0.385
COL5A2	P05997	False	CO5A2_HUMAN		CPI-SC0345262E7	ENSG00000204262	0.0	0.068	1.0	0.0	0.139	0.0	0.0	0.0	0.153	0.038
COL6A1	P12109	False	CO6A1_HUMAN		CPI-SC0CCB0D955	ENSG00000142156	1.0	1.0	1.0	0.5	1.0	1.0	1.0	0.875	1.0	0.962
COL6A2	P12110	False	CO6A2_HUMAN		CPI-SC01A5C5096	ENSG00000142173	1.0	0.986	1.0	0.5	0.972	1.0	1.0	0.75	1.0	1.0
COL6A3	P12111	False	CO6A3_HUMAN		CPI-SC084C79E20	ENSG00000163359	0.0	0.0	1.0	0.0	0.028	0.0	0.0	0.0	0.027	0.038
COL6A6	A6NMZ7	False	CO6A6_HUMAN		CPI-SC00D0AFED0	ENSG00000206384	0.0	0.0	0.0	0.0	0.0	0.0	0.0	0.0	0.018	0.0
COL7A1	Q02388	False	CO7A1_HUMAN		CPI-SC05640277E	ENSG00000114270	0.0	0.014	0.0	0.0	0.083	0.0	0.0	0.0	0.018	0.0
COL8A1	P27658	False	CO8A1_HUMAN		CPI-SC0B3564B15	ENSG00000144810	0.0	0.014	0.0	0.0	0.0	0.0	0.0	0.0	0.0	0.0
COL8A2	P25067	False	CO8A2_HUMAN		CPI-SC0F94B7D8F	ENSG00000171812	0.0	0.0	0.0	0.0	0.0	0.0	1.0	0.0	0.009	0.0
COL9A1	P20849	False	CO9A1_HUMAN		CPI-SC00065C95C	ENSG00000112280	0.5	0.082	0.0	0.5	0.056	0.0	1.0	0.125	0.126	0.077
COL9A2	Q14055	False	CO9A2_HUMAN		CPI-SC0A916E0E2	ENSG00000049089	0.5	0.123	0.0	0.0	0.333	0.286	1.0	0.625	0.36	0.192
COL9A3	Q14050	False	CO9A3_HUMAN		CPI-SC0BB68FB34	ENSG00000092758	1.0	0.877	1.0	0.5	0.944	0.786	1.0	1.0	0.964	0.846
FN1	P02751	False	FINC_HUMAN		CPI-SC01D1C56CC	ENSG00000115414	1.0	0.986	1.0	1.0	1.0	1.0	1.0	1.0	0.991	1.0
LAMC1	P11047	False	LAMC1_HUMAN		CPI-SC0A460766C	ENSG00000135862	0.5	0.63	1.0	1.0	0.667	0.536	1.0	0.875	0.748	0.5
CDH1	P12830	False	CADH1_HUMAN		CPI-SC09D882C18	ENSG00000039068	1.0	0.712	0.0	0.0	0.778	0.75	1.0	1.0	0.387	0.731
CDH1	P12830	False	CADH1_HUMAN		CPI-SS0CC5DCE80	ENSG00000039068	1.0	0.712	0.0	0.0	0.778	0.75	1.0	1.0	0.387	0.731
CDH2	P19022	False	CADH2_HUMAN		CPI-SS0EE09A201	ENSG00000170558	1.0	1.0	1.0	0.5	1.0	1.0	1.0	1.0	0.991	1.0
CDH3	P22223	False	CADH3_HUMAN		CPI-SS0DA0F5556	ENSG00000062038	0.5	0.548	1.0	0.0	0.611	0.464	0.0	0.375	0.405	0.385
CDH5	P33151	False	CADH5_HUMAN		CPI-SS00C24ED50	ENSG00000179776	0.0	0.014	0.0	1.0	0.0	0.0	0.0	0.0	0.0	0.0
CDH6	P55285	False	CADH6_HUMAN		CPI-SS0C53F7672	ENSG00000113361	0.0	0.0	0.0	0.0	0.056	0.036	0.0	0.875	0.027	0.0
CADM1	Q9BY67	False	CADM1_HUMAN		CPI-SS0889E281D	ENSG00000182985	1.0	0.973	1.0	0.5	0.972	1.0	1.0	0.875	0.973	0.923
CADM3	Q8N126	False	CADM3_HUMAN		CPI-SS09C06644C	ENSG00000162706	0.5	0.027	0.0	0.0	0.028	0.0	0.0	0.125	0.036	0.0
CRTAM	O95727	False	CRTAM_HUMAN		CPI-SS0C9696AAA	ENSG00000109943	0.0	0.014	0.0	0.0	0.0	0.0	0.0	0.0	0.018	0.0
CADM1	Q9BY67	False	CADM1_HUMAN		CPI-SS0B990492C	ENSG00000182985	1.0	0.973	1.0	0.5	0.972	1.0	1.0	0.875	0.973	0.923
CADM3	Q8N126	False	CADM3_HUMAN		CPI-SS00550260E	ENSG00000162706	0.5	0.027	0.0	0.0	0.028	0.0	0.0	0.125	0.036	0.0
NECTIN1	Q15223	False	PVRL1_HUMAN		CPI-SS0C5E9FBFB	ENSG00000110400	0.0	0.164	0.0	0.0	0.167	0.25	0.0	0.25	0.378	0.192
NECTIN2	Q92692	False	PVRL2_HUMAN		CPI-SS02FBD007E	ENSG00000130202	0.5	0.986	1.0	1.0	1.0	0.893	1.0	1.0	0.991	0.923
CADM3	Q8N126	False	CADM3_HUMAN		CPI-SS02D18D12B	ENSG00000162706	0.5	0.027	0.0	0.0	0.028	0.0	0.0	0.125	0.036	0.0
CADM3	Q8N126	False	CADM3_HUMAN		CPI-SS0B3829651	ENSG00000162706	0.5	0.027	0.0	0.0	0.028	0.0	0.0	0.125	0.036	0.0
CEACAM1	P13688	False	CEAM1_HUMAN		CPI-SS0BDC04683	ENSG00000079385	0.0	0.027	0.0	0.0	0.028	0.036	0.0	0.0	0.009	0.0
PODXL2	Q9NZ53	False	PDXL2_HUMAN		CPI-SS0B111D2F5	ENSG00000114631	0.0	0.11	1.0	0.0	0.361	0.071	0.0	0.625	0.324	0.308
SELPLG	Q14242	False	SELPL_HUMAN		CPI-SS085C6A191	ENSG00000110876	0.0	0.0	0.0	0.0	0.0	0.0	0.0	0.0	0.009	0.0
CD44	P16070	False	CD44_HUMAN		CPI-SS06F83AE58	ENSG00000026508	0.0	0.041	0.0	0.0	0.056	0.0	0.0	0.125	0.135	0.115
COL10A1	Q03692	False	COAA1_HUMAN		CPI-SC04FA882F7	ENSG00000123500	0.0	0.014	0.0	0.0	0.0	0.0	0.0	0.0	0.009	0.0
COL11A1	P12107	False	COBA1_HUMAN		CPI-SC0E53A238E	ENSG00000060718	0.5	0.014	0.0	0.0	0.111	0.071	0.0	0.125	0.027	0.038
COL11A2	P13942	False	COBA2_HUMAN		CPI-SC071163509	ENSG00000204248	0.0	0.014	1.0	0.0	0.0	0.071	0.0	0.0	0.027	0.038
COL12A1	Q99715	False	COCA1_HUMAN		CPI-SC0E83A4B71	ENSG00000111799	0.0	0.0	0.0	0.0	0.0	0.0	0.0	0.0	0.018	0.038
COL13A1	Q5TAT6	False	CODA1_HUMAN		CPI-SC0FCF853DB	ENSG00000197467	0.5	0.342	0.0	1.0	0.583	0.321	0.0	0.25	0.865	0.654
COL14A1	Q05707	False	COEA1_HUMAN		CPI-SC0AB5FBF10	ENSG00000187955	0.0	0.0	0.0	0.0	0.028	0.0	0.0	0.0	0.009	0.077
COL15A1	P39059	False	COFA1_HUMAN		CPI-SC027893337	ENSG00000204291	0.0	0.014	0.0	0.0	0.028	0.0	0.0	0.0	0.0	0.0
COL16A1	Q07092	False	COGA1_HUMAN		CPI-SC06AD39F88	ENSG00000084636	0.0	0.068	0.0	0.0	0.167	0.071	0.0	0.25	0.063	0.038
COL17A1	Q9UMD9	False	COHA1_HUMAN		CPI-SC0C841033A	ENSG00000065618	0.0	0.027	0.0	0.0	0.028	0.036	0.0	0.0	0.009	0.0
COL18A1	P39060	False	COIA1_HUMAN		CPI-SC0C739EDCE	ENSG00000182871	1.0	0.795	1.0	1.0	0.944	0.964	1.0	1.0	0.892	0.769
COL19A1	Q14993	False	COJA1_HUMAN		CPI-SC079D293A2	ENSG00000082293	0.0	0.027	0.0	0.0	0.222	0.179	0.0	0.375	0.027	0.038
COL1A1	P02452	False	CO1A1_HUMAN		CPI-SC08DBCCFF0	ENSG00000108821	0.5	0.315	1.0	0.0	0.389	0.179	1.0	0.5	0.288	0.423
COL1A2	P08123	False	CO1A2_HUMAN		CPI-SC09DB9D20A	ENSG00000164692	1.0	0.822	1.0	0.0	0.611	0.714	1.0	0.375	0.811	0.808
COL20A1	Q9P218	False	COKA1_HUMAN		CPI-SC0804EB2C0	ENSG00000101203	0.0	0.0	0.0	0.0	0.0	0.0	0.0	0.0	0.009	0.0
COL21A1	Q96P44	False	COLA1_HUMAN		CPI-SC065DB6486	ENSG00000124749	0.0	0.027	0.0	0.0	0.0	0.0	0.0	0.0	0.045	0.038
COL24A1	Q17RW2	False	COOA1_HUMAN		CPI-SC073A7317A	ENSG00000171502	0.0	0.0	0.0	0.0	0.0	0.0	0.0	0.0	0.009	0.0
COL26A1	Q96A83	False	COQA1_HUMAN		CPI-SC01E6BE079	ENSG00000160963	0.0	0.096	0.0	0.0	0.25	0.25	1.0	0.375	0.243	0.038
COL27A1	Q8IZC6	False	CORA1_HUMAN		CPI-SC050F64BB5	ENSG00000196739	0.0	0.178	0.0	0.5	0.222	0.036	1.0	0.5	0.324	0.231
COL28A1	Q2UY09	False	COSA1_HUMAN		CPI-SC01C274A51	ENSG00000215018	0.0	0.027	0.0	0.0	0.0	0.0	0.0	0.0	0.027	0.038
COL2A1	P02458	False	CO2A1_HUMAN		CPI-SC0EA8ABCFD	ENSG00000139219	0.5	0.438	1.0	1.0	0.833	0.571	1.0	1.0	0.432	0.5
COL3A1	P02461	False	CO3A1_HUMAN		CPI-SC00367777A	ENSG00000168542	0.0	0.014	1.0	0.0	0.056	0.0	0.0	0.0	0.045	0.0
COL4A1	P02462	False	CO4A1_HUMAN		CPI-SC0744E13CB	ENSG00000187498	0.5	0.438	1.0	1.0	0.694	0.786	1.0	1.0	0.685	0.615
COL4A2	P08572	False	CO4A2_HUMAN		CPI-SC03F728659	ENSG00000134871	0.5	0.521	1.0	1.0	0.778	0.643	1.0	0.875	0.685	0.615
COL4A3	Q01955	False	CO4A3_HUMAN		CPI-SC0886D58EF	ENSG00000169031	0.0	0.0	0.0	0.0	0.0	0.0	0.0	0.0	0.018	0.0
COL4A4	P53420	False	CO4A4_HUMAN		CPI-SC04ABF0023	ENSG00000081052	0.0	0.014	0.0	0.0	0.056	0.036	0.0	0.0	0.018	0.077
COL4A5	P29400	False	CO4A5_HUMAN		CPI-SC042B580A3	ENSG00000188153	0.0	0.534	1.0	0.0	0.694	0.75	1.0	1.0	0.523	0.423
COL4A6	Q14031	False	CO4A6_HUMAN		CPI-SC0C8B6ACF5	ENSG00000197565	1.0	0.589	0.0	0.5	0.861	0.75	1.0	1.0	0.441	0.385
COL5A1	P20908	False	CO5A1_HUMAN		CPI-SC0592501EA	ENSG00000130635	0.0	0.329	1.0	0.5	0.333	0.214	0.0	0.75	0.784	0.385
COL5A2	P05997	False	CO5A2_HUMAN		CPI-SC037A0554C	ENSG00000204262	0.0	0.068	1.0	0.0	0.139	0.0	0.0	0.0	0.153	0.038
COL6A1	P12109	False	CO6A1_HUMAN		CPI-SC0549A759B	ENSG00000142156	1.0	1.0	1.0	0.5	1.0	1.0	1.0	0.875	1.0	0.962
COL6A2	P12110	False	CO6A2_HUMAN		CPI-SC0F9FB6DCB	ENSG00000142173	1.0	0.986	1.0	0.5	0.972	1.0	1.0	0.75	1.0	1.0
COL6A3	P12111	False	CO6A3_HUMAN		CPI-SC0ECDD1074	ENSG00000163359	0.0	0.0	1.0	0.0	0.028	0.0	0.0	0.0	0.027	0.038
COL6A6	A6NMZ7	False	CO6A6_HUMAN		CPI-SC0D3870098	ENSG00000206384	0.0	0.0	0.0	0.0	0.0	0.0	0.0	0.0	0.018	0.0
COL7A1	Q02388	False	CO7A1_HUMAN		CPI-SC0E509A5C6	ENSG00000114270	0.0	0.014	0.0	0.0	0.083	0.0	0.0	0.0	0.018	0.0
COL8A1	P27658	False	CO8A1_HUMAN		CPI-SC03760D980	ENSG00000144810	0.0	0.014	0.0	0.0	0.0	0.0	0.0	0.0	0.0	0.0
COL8A2	P25067	False	CO8A2_HUMAN		CPI-SC0453131F6	ENSG00000171812	0.0	0.0	0.0	0.0	0.0	0.0	1.0	0.0	0.009	0.0
COL9A1	P20849	False	CO9A1_HUMAN		CPI-SC070BECDC9	ENSG00000112280	0.5	0.082	0.0	0.5	0.056	0.0	1.0	0.125	0.126	0.077
COL9A2	Q14055	False	CO9A2_HUMAN		CPI-SC0270AA5D9	ENSG00000049089	0.5	0.123	0.0	0.0	0.333	0.286	1.0	0.625	0.36	0.192
COL9A3	Q14050	False	CO9A3_HUMAN		CPI-SC0DC74CBE5	ENSG00000092758	1.0	0.877	1.0	0.5	0.944	0.786	1.0	1.0	0.964	0.846
SEMA7A	O75326	False	SEM7A_HUMAN		CPI-SC03AF43F8B	ENSG00000138623	0.0	0.041	0.0	0.0	0.028	0.071	0.0	0.125	0.099	0.038
COL10A1	Q03692	False	COAA1_HUMAN		CPI-SC0B4F620A6	ENSG00000123500	0.0	0.014	0.0	0.0	0.0	0.0	0.0	0.0	0.009	0.0
COL11A1	P12107	False	COBA1_HUMAN		CPI-SC0B991F6B1	ENSG00000060718	0.5	0.014	0.0	0.0	0.111	0.071	0.0	0.125	0.027	0.038
COL11A2	P13942	False	COBA2_HUMAN		CPI-SC034D4CF73	ENSG00000204248	0.0	0.014	1.0	0.0	0.0	0.071	0.0	0.0	0.027	0.038
COL12A1	Q99715	False	COCA1_HUMAN		CPI-SC0EC720659	ENSG00000111799	0.0	0.0	0.0	0.0	0.0	0.0	0.0	0.0	0.018	0.038
COL13A1	Q5TAT6	False	CODA1_HUMAN		CPI-SC0A18569E5	ENSG00000197467	0.5	0.342	0.0	1.0	0.583	0.321	0.0	0.25	0.865	0.654
COL14A1	Q05707	False	COEA1_HUMAN		CPI-SC0B6D93CD4	ENSG00000187955	0.0	0.0	0.0	0.0	0.028	0.0	0.0	0.0	0.009	0.077
COL15A1	P39059	False	COFA1_HUMAN		CPI-SC01BE5E1F7	ENSG00000204291	0.0	0.014	0.0	0.0	0.028	0.0	0.0	0.0	0.0	0.0
COL16A1	Q07092	False	COGA1_HUMAN		CPI-SC027EF0F68	ENSG00000084636	0.0	0.068	0.0	0.0	0.167	0.071	0.0	0.25	0.063	0.038
COL17A1	Q9UMD9	False	COHA1_HUMAN		CPI-SC00942962B	ENSG00000065618	0.0	0.027	0.0	0.0	0.028	0.036	0.0	0.0	0.009	0.0
COL18A1	P39060	False	COIA1_HUMAN		CPI-SC039737584	ENSG00000182871	1.0	0.795	1.0	1.0	0.944	0.964	1.0	1.0	0.892	0.769
COL19A1	Q14993	False	COJA1_HUMAN		CPI-SC0423059DF	ENSG00000082293	0.0	0.027	0.0	0.0	0.222	0.179	0.0	0.375	0.027	0.038
COL1A1	P02452	False	CO1A1_HUMAN		CPI-SC028882919	ENSG00000108821	0.5	0.315	1.0	0.0	0.389	0.179	1.0	0.5	0.288	0.423
COL1A2	P08123	False	CO1A2_HUMAN		CPI-SC07707E049	ENSG00000164692	1.0	0.822	1.0	0.0	0.611	0.714	1.0	0.375	0.811	0.808
COL20A1	Q9P218	False	COKA1_HUMAN		CPI-SC0F393B830	ENSG00000101203	0.0	0.0	0.0	0.0	0.0	0.0	0.0	0.0	0.009	0.0
COL21A1	Q96P44	False	COLA1_HUMAN		CPI-SC076898564	ENSG00000124749	0.0	0.027	0.0	0.0	0.0	0.0	0.0	0.0	0.045	0.038
COL24A1	Q17RW2	False	COOA1_HUMAN		CPI-SC09E4E673B	ENSG00000171502	0.0	0.0	0.0	0.0	0.0	0.0	0.0	0.0	0.009	0.0
COL26A1	Q96A83	False	COQA1_HUMAN		CPI-SC008D5E4B2	ENSG00000160963	0.0	0.096	0.0	0.0	0.25	0.25	1.0	0.375	0.243	0.038
COL27A1	Q8IZC6	False	CORA1_HUMAN		CPI-SC090152EEE	ENSG00000196739	0.0	0.178	0.0	0.5	0.222	0.036	1.0	0.5	0.324	0.231
COL28A1	Q2UY09	False	COSA1_HUMAN		CPI-SC0E9AA9087	ENSG00000215018	0.0	0.027	0.0	0.0	0.0	0.0	0.0	0.0	0.027	0.038
COL2A1	P02458	False	CO2A1_HUMAN		CPI-SC0AA90A03B	ENSG00000139219	0.5	0.438	1.0	1.0	0.833	0.571	1.0	1.0	0.432	0.5
COL3A1	P02461	False	CO3A1_HUMAN		CPI-SC0A7864078	ENSG00000168542	0.0	0.014	1.0	0.0	0.056	0.0	0.0	0.0	0.045	0.0
COL4A1	P02462	False	CO4A1_HUMAN		CPI-SC0756B421F	ENSG00000187498	0.5	0.438	1.0	1.0	0.694	0.786	1.0	1.0	0.685	0.615
COL4A2	P08572	False	CO4A2_HUMAN		CPI-SC0096917A2	ENSG00000134871	0.5	0.521	1.0	1.0	0.778	0.643	1.0	0.875	0.685	0.615
COL4A3	Q01955	False	CO4A3_HUMAN		CPI-SC0CC8A2F79	ENSG00000169031	0.0	0.0	0.0	0.0	0.0	0.0	0.0	0.0	0.018	0.0
COL4A4	P53420	False	CO4A4_HUMAN		CPI-SC030087D4F	ENSG00000081052	0.0	0.014	0.0	0.0	0.056	0.036	0.0	0.0	0.018	0.077
COL4A5	P29400	False	CO4A5_HUMAN		CPI-SC0F1833AC0	ENSG00000188153	0.0	0.534	1.0	0.0	0.694	0.75	1.0	1.0	0.523	0.423
COL4A6	Q14031	False	CO4A6_HUMAN		CPI-SC0BFDE14E9	ENSG00000197565	1.0	0.589	0.0	0.5	0.861	0.75	1.0	1.0	0.441	0.385
COL5A1	P20908	False	CO5A1_HUMAN		CPI-SC05590EDD3	ENSG00000130635	0.0	0.329	1.0	0.5	0.333	0.214	0.0	0.75	0.784	0.385
COL5A2	P05997	False	CO5A2_HUMAN		CPI-SC0CED85DDE	ENSG00000204262	0.0	0.068	1.0	0.0	0.139	0.0	0.0	0.0	0.153	0.038
COL6A1	P12109	False	CO6A1_HUMAN		CPI-SC0251EEF61	ENSG00000142156	1.0	1.0	1.0	0.5	1.0	1.0	1.0	0.875	1.0	0.962
COL6A2	P12110	False	CO6A2_HUMAN		CPI-SC07F654CB3	ENSG00000142173	1.0	0.986	1.0	0.5	0.972	1.0	1.0	0.75	1.0	1.0
COL6A3	P12111	False	CO6A3_HUMAN		CPI-SC059D160BE	ENSG00000163359	0.0	0.0	1.0	0.0	0.028	0.0	0.0	0.0	0.027	0.038
COL6A6	A6NMZ7	False	CO6A6_HUMAN		CPI-SC0E03C13D1	ENSG00000206384	0.0	0.0	0.0	0.0	0.0	0.0	0.0	0.0	0.018	0.0
COL7A1	Q02388	False	CO7A1_HUMAN		CPI-SC0B4771D76	ENSG00000114270	0.0	0.014	0.0	0.0	0.083	0.0	0.0	0.0	0.018	0.0
COL8A1	P27658	False	CO8A1_HUMAN		CPI-SC068FFC547	ENSG00000144810	0.0	0.014	0.0	0.0	0.0	0.0	0.0	0.0	0.0	0.0
COL8A2	P25067	False	CO8A2_HUMAN		CPI-SC0FCB8DFBB	ENSG00000171812	0.0	0.0	0.0	0.0	0.0	0.0	1.0	0.0	0.009	0.0
COL9A1	P20849	False	CO9A1_HUMAN		CPI-SC050CC3A3F	ENSG00000112280	0.5	0.082	0.0	0.5	0.056	0.0	1.0	0.125	0.126	0.077
COL9A2	Q14055	False	CO9A2_HUMAN		CPI-SC0A210DC1F	ENSG00000049089	0.5	0.123	0.0	0.0	0.333	0.286	1.0	0.625	0.36	0.192
COL9A3	Q14050	False	CO9A3_HUMAN		CPI-SC0FD500AF3	ENSG00000092758	1.0	0.877	1.0	0.5	0.944	0.786	1.0	1.0	0.964	0.846
FN1	P02751	False	FINC_HUMAN		CPI-SC0C91660AB	ENSG00000115414	1.0	0.986	1.0	1.0	1.0	1.0	1.0	1.0	0.991	1.0
COL10A1	Q03692	False	COAA1_HUMAN		CPI-SC0519DE925	ENSG00000123500	0.0	0.014	0.0	0.0	0.0	0.0	0.0	0.0	0.009	0.0
COL11A1	P12107	False	COBA1_HUMAN		CPI-SC06F3DDF90	ENSG00000060718	0.5	0.014	0.0	0.0	0.111	0.071	0.0	0.125	0.027	0.038
COL11A2	P13942	False	COBA2_HUMAN		CPI-SC06DCE672A	ENSG00000204248	0.0	0.014	1.0	0.0	0.0	0.071	0.0	0.0	0.027	0.038
COL12A1	Q99715	False	COCA1_HUMAN		CPI-SC0A3722F1F	ENSG00000111799	0.0	0.0	0.0	0.0	0.0	0.0	0.0	0.0	0.018	0.038
COL13A1	Q5TAT6	False	CODA1_HUMAN		CPI-SC093DFA335	ENSG00000197467	0.5	0.342	0.0	1.0	0.583	0.321	0.0	0.25	0.865	0.654
COL14A1	Q05707	False	COEA1_HUMAN		CPI-SC092A2325E	ENSG00000187955	0.0	0.0	0.0	0.0	0.028	0.0	0.0	0.0	0.009	0.077
COL15A1	P39059	False	COFA1_HUMAN		CPI-SC0BCE0B954	ENSG00000204291	0.0	0.014	0.0	0.0	0.028	0.0	0.0	0.0	0.0	0.0
COL16A1	Q07092	False	COGA1_HUMAN		CPI-SC01633DC81	ENSG00000084636	0.0	0.068	0.0	0.0	0.167	0.071	0.0	0.25	0.063	0.038
COL17A1	Q9UMD9	False	COHA1_HUMAN		CPI-SC0D3C68BD6	ENSG00000065618	0.0	0.027	0.0	0.0	0.028	0.036	0.0	0.0	0.009	0.0
COL18A1	P39060	False	COIA1_HUMAN		CPI-SC0755F1632	ENSG00000182871	1.0	0.795	1.0	1.0	0.944	0.964	1.0	1.0	0.892	0.769
COL19A1	Q14993	False	COJA1_HUMAN		CPI-SC0E09C8768	ENSG00000082293	0.0	0.027	0.0	0.0	0.222	0.179	0.0	0.375	0.027	0.038
COL1A1	P02452	False	CO1A1_HUMAN		CPI-SC0AD2341AF	ENSG00000108821	0.5	0.315	1.0	0.0	0.389	0.179	1.0	0.5	0.288	0.423
COL1A2	P08123	False	CO1A2_HUMAN		CPI-SC015ECCD97	ENSG00000164692	1.0	0.822	1.0	0.0	0.611	0.714	1.0	0.375	0.811	0.808
COL20A1	Q9P218	False	COKA1_HUMAN		CPI-SC0BB8BF2C5	ENSG00000101203	0.0	0.0	0.0	0.0	0.0	0.0	0.0	0.0	0.009	0.0
COL21A1	Q96P44	False	COLA1_HUMAN		CPI-SC0C1E494D6	ENSG00000124749	0.0	0.027	0.0	0.0	0.0	0.0	0.0	0.0	0.045	0.038
COL24A1	Q17RW2	False	COOA1_HUMAN		CPI-SC0B09B811A	ENSG00000171502	0.0	0.0	0.0	0.0	0.0	0.0	0.0	0.0	0.009	0.0
COL26A1	Q96A83	False	COQA1_HUMAN		CPI-SC08885876E	ENSG00000160963	0.0	0.096	0.0	0.0	0.25	0.25	1.0	0.375	0.243	0.038
COL27A1	Q8IZC6	False	CORA1_HUMAN		CPI-SC0FC6454F5	ENSG00000196739	0.0	0.178	0.0	0.5	0.222	0.036	1.0	0.5	0.324	0.231
COL28A1	Q2UY09	False	COSA1_HUMAN		CPI-SC0E40282DA	ENSG00000215018	0.0	0.027	0.0	0.0	0.0	0.0	0.0	0.0	0.027	0.038
COL2A1	P02458	False	CO2A1_HUMAN		CPI-SC0A5E87289	ENSG00000139219	0.5	0.438	1.0	1.0	0.833	0.571	1.0	1.0	0.432	0.5
COL3A1	P02461	False	CO3A1_HUMAN		CPI-SC0C061DC28	ENSG00000168542	0.0	0.014	1.0	0.0	0.056	0.0	0.0	0.0	0.045	0.0
COL4A1	P02462	False	CO4A1_HUMAN		CPI-SC0C351F7DF	ENSG00000187498	0.5	0.438	1.0	1.0	0.694	0.786	1.0	1.0	0.685	0.615
COL4A2	P08572	False	CO4A2_HUMAN		CPI-SC09AE93F66	ENSG00000134871	0.5	0.521	1.0	1.0	0.778	0.643	1.0	0.875	0.685	0.615
COL4A3	Q01955	False	CO4A3_HUMAN		CPI-SC08F17FB3E	ENSG00000169031	0.0	0.0	0.0	0.0	0.0	0.0	0.0	0.0	0.018	0.0
COL4A4	P53420	False	CO4A4_HUMAN		CPI-SC0FAC9844A	ENSG00000081052	0.0	0.014	0.0	0.0	0.056	0.036	0.0	0.0	0.018	0.077
COL4A5	P29400	False	CO4A5_HUMAN		CPI-SC044B5BE16	ENSG00000188153	0.0	0.534	1.0	0.0	0.694	0.75	1.0	1.0	0.523	0.423
COL4A6	Q14031	False	CO4A6_HUMAN		CPI-SC01539071B	ENSG00000197565	1.0	0.589	0.0	0.5	0.861	0.75	1.0	1.0	0.441	0.385
COL5A1	P20908	False	CO5A1_HUMAN		CPI-SC08821B0D2	ENSG00000130635	0.0	0.329	1.0	0.5	0.333	0.214	0.0	0.75	0.784	0.385
COL5A2	P05997	False	CO5A2_HUMAN		CPI-SC075489ADB	ENSG00000204262	0.0	0.068	1.0	0.0	0.139	0.0	0.0	0.0	0.153	0.038
COL6A1	P12109	False	CO6A1_HUMAN		CPI-SC0FB1817EE	ENSG00000142156	1.0	1.0	1.0	0.5	1.0	1.0	1.0	0.875	1.0	0.962
COL6A2	P12110	False	CO6A2_HUMAN		CPI-SC0C5B4E222	ENSG00000142173	1.0	0.986	1.0	0.5	0.972	1.0	1.0	0.75	1.0	1.0
COL6A3	P12111	False	CO6A3_HUMAN		CPI-SC044916391	ENSG00000163359	0.0	0.0	1.0	0.0	0.028	0.0	0.0	0.0	0.027	0.038
COL6A6	A6NMZ7	False	CO6A6_HUMAN		CPI-SC0EDDBD0FB	ENSG00000206384	0.0	0.0	0.0	0.0	0.0	0.0	0.0	0.0	0.018	0.0
COL7A1	Q02388	False	CO7A1_HUMAN		CPI-SC037038602	ENSG00000114270	0.0	0.014	0.0	0.0	0.083	0.0	0.0	0.0	0.018	0.0
COL8A1	P27658	False	CO8A1_HUMAN		CPI-SC04FF0CDA1	ENSG00000144810	0.0	0.014	0.0	0.0	0.0	0.0	0.0	0.0	0.0	0.0
COL8A2	P25067	False	CO8A2_HUMAN		CPI-SC0CC30CEC0	ENSG00000171812	0.0	0.0	0.0	0.0	0.0	0.0	1.0	0.0	0.009	0.0
COL9A1	P20849	False	CO9A1_HUMAN		CPI-SC0E8C3A996	ENSG00000112280	0.5	0.082	0.0	0.5	0.056	0.0	1.0	0.125	0.126	0.077
COL9A2	Q14055	False	CO9A2_HUMAN		CPI-SC0C155763A	ENSG00000049089	0.5	0.123	0.0	0.0	0.333	0.286	1.0	0.625	0.36	0.192
COL9A3	Q14050	False	CO9A3_HUMAN		CPI-SC086D7EC73	ENSG00000092758	1.0	0.877	1.0	0.5	0.944	0.786	1.0	1.0	0.964	0.846
FN1	P02751	False	FINC_HUMAN		CPI-SC0AE4F5BAB	ENSG00000115414	1.0	0.986	1.0	1.0	1.0	1.0	1.0	1.0	0.991	1.0
COL3A1	P02461	False	CO3A1_HUMAN		CPI-SS0343DD0EE	ENSG00000168542	0.0	0.014	1.0	0.0	0.056	0.0	0.0	0.0	0.045	0.0
TGM2	P21980	False	TGM2_HUMAN		CPI-SS09C0B8677	ENSG00000198959	0.0	0.027	0.0	1.0	0.028	0.0	0.0	0.0	0.0	0.038
COL4A1	P02462	False	CO4A1_HUMAN		CPI-SS015BF69EE	ENSG00000187498	0.5	0.438	1.0	1.0	0.694	0.786	1.0	1.0	0.685	0.615
COL4A2	P08572	False	CO4A2_HUMAN		CPI-SS01771D11B	ENSG00000134871	0.5	0.521	1.0	1.0	0.778	0.643	1.0	0.875	0.685	0.615
COL4A3	Q01955	False	CO4A3_HUMAN		CPI-SS0AADAB219	ENSG00000169031	0.0	0.0	0.0	0.0	0.0	0.0	0.0	0.0	0.018	0.0
COL4A4	P53420	False	CO4A4_HUMAN		CPI-SS06D2944B5	ENSG00000081052	0.0	0.014	0.0	0.0	0.056	0.036	0.0	0.0	0.018	0.077
COL4A5	P29400	False	CO4A5_HUMAN		CPI-SS0924C61F1	ENSG00000188153	0.0	0.534	1.0	0.0	0.694	0.75	1.0	1.0	0.523	0.423
COL4A6	Q14031	False	CO4A6_HUMAN		CPI-SS0BBF93C62	ENSG00000197565	1.0	0.589	0.0	0.5	0.861	0.75	1.0	1.0	0.441	0.385
LAMA2	P24043	False	LAMA2_HUMAN		CPI-SS0335C4DDE	ENSG00000196569	0.5	0.137	0.0	0.0	0.111	0.071	0.0	0.125	0.054	0.115
PRNP	F7VJQ1	False	APRIO_HUMAN		CPI-SS0087B834D	ENSG00000171867	0.0	0.123	1.0	0.5	0.139	0.214	0.0	0.375	0.315	0.154
DSC2	Q02487	False	DSC2_HUMAN		CPI-SS06D13FCD3	ENSG00000134755	1.0	0.658	1.0	0.5	0.833	0.643	1.0	0.875	0.676	0.654
DSG2	Q14126	False	DSG2_HUMAN		CPI-SS0B6F0C894	ENSG00000046604	1.0	0.822	1.0	0.5	0.917	0.75	1.0	0.875	0.856	0.962
DAG1	Q14118	False	DAG1_HUMAN		CPI-SS09491FBF4	ENSG00000173402	0.5	0.507	1.0	0.0	0.611	0.393	1.0	1.0	0.468	0.346
DAG1	Q14118	False	DAG1_HUMAN		CPI-SS0D9DE7106	ENSG00000173402	0.5	0.507	1.0	0.0	0.611	0.393	1.0	1.0	0.468	0.346
CLSTN1	O94985	False	CSTN1_HUMAN		CPI-SS0DD3733E8	ENSG00000171603	0.5	0.616	1.0	0.5	0.667	0.75	1.0	0.75	0.721	0.5
CLSTN2	Q9H4D0	False	CSTN2_HUMAN		CPI-SS01A7DC3C1	ENSG00000158258	0.5	0.014	0.0	0.0	0.0	0.036	0.0	0.0	0.063	0.038
CLSTN3	Q9BQT9	False	CSTN3_HUMAN		CPI-SS0180FFBED	ENSG00000139182	0.0	0.11	0.0	0.5	0.25	0.179	1.0	0.625	0.144	0.154
LRRTM1	Q86UE6	False	LRRT1_HUMAN		CPI-SS0EEFFA23C	ENSG00000162951	0.0	0.0	1.0	0.0	0.111	0.0	1.0	0.0	0.234	0.192
LRRTM2	O43300	False	LRRT2_HUMAN		CPI-SS0C0329180	ENSG00000146006	0.0	0.0	0.0	0.0	0.028	0.0	0.0	0.0	0.0	0.0
LRRTM4	Q86VH4	False	LRRT4_HUMAN		CPI-SS0F97A06CD	ENSG00000176204	0.0	0.233	0.0	0.0	0.222	0.321	0.0	0.125	0.117	0.192
NLGN1	Q8N2Q7	False	NLGN1_HUMAN		CPI-SS0731F750C	ENSG00000169760	0.0	0.055	0.0	0.5	0.083	0.036	0.0	0.0	0.054	0.0
NLGN2	Q8NFZ4	False	NLGN2_HUMAN		CPI-SS0C12FCB93	ENSG00000169992	0.5	0.342	1.0	0.0	0.472	0.286	1.0	0.375	0.423	0.423
NLGN3	Q9NZ94	False	NLGN3_HUMAN		CPI-SS07FBAAD8D	ENSG00000196338	0.0	0.027	0.0	0.0	0.0	0.0	0.0	0.25	0.027	0.0
NLGN4X	Q8N0W4	False	NLGNX_HUMAN		CPI-SS0F9118AB4	ENSG00000146938	0.0	0.247	0.0	0.0	0.222	0.25	0.0	0.25	0.099	0.423
NLGN4Y	Q8NFZ3	False	NLGNY_HUMAN		CPI-SS0837C7966	ENSG00000165246	0.0	0.205	0.0	0.5	0.333	0.143	0.0	0.375	0.207	0.038
ICAM1	P05362	False	ICAM1_HUMAN		CPI-SC08CB03AD8	ENSG00000090339	0.5	0.329	0.0	0.0	0.139	0.321	0.0	0.25	0.261	0.346
THY1	P04216	False	THY1_HUMAN		CPI-SC0EFDBED2D	ENSG00000154096	0.0	0.137	1.0	1.0	0.25	0.0	1.0	0.125	0.144	0.154
FN1	P02751	False	FINC_HUMAN		CPI-SC08C485EAE	ENSG00000115414	1.0	0.986	1.0	1.0	1.0	1.0	1.0	1.0	0.991	1.0
LAMA3	Q16787	False	LAMA3_HUMAN		CPI-SC0E5A1BA8E	ENSG00000053747	0.0	0.0	0.0	0.0	0.0	0.036	0.0	0.0	0.0	0.0
THBS1	P07996	False	TSP1_HUMAN		CPI-SC0B80B8591	ENSG00000137801	0.5	0.055	0.0	0.0	0.167	0.071	0.0	0.375	0.063	0.077
CSPG4	Q6UVK1	False	CSPG4_HUMAN		CPI-SC0FA241084	ENSG00000173546	0.0	0.0	0.0	0.0	0.056	0.0	0.0	0.125	0.0	0.0
FN1	P02751	False	FINC_HUMAN		CPI-SC06C3BA86F	ENSG00000115414	1.0	0.986	1.0	1.0	1.0	1.0	1.0	1.0	0.991	1.0
L1CAM	P32004	False	L1CAM_HUMAN		CPI-SC02CB6F5A5	ENSG00000198910	0.5	0.055	0.0	0.0	0.083	0.036	0.0	0.0	0.216	0.115
PLA2G2A	P14555	False	PA2GA_HUMAN		CPI-SC08F3F7DC6	ENSG00000188257	0.0	0.014	0.0	0.0	0.0	0.0	0.0	0.0	0.009	0.0
FBN1	P35555	False	FBN1_HUMAN		CPI-SC0ABE9B7D2	ENSG00000166147	0.0	0.11	1.0	0.0	0.028	0.036	0.0	0.0	0.09	0.038
FN1	P02751	False	FINC_HUMAN		CPI-SC04BC5B245	ENSG00000115414	1.0	0.986	1.0	1.0	1.0	1.0	1.0	1.0	0.991	1.0
TNC	P24821	False	TENA_HUMAN		CPI-SC09B2D1C63	ENSG00000041982	0.0	0.192	1.0	0.0	0.5	0.179	0.0	0.125	0.153	0.077
FN1	P02751	False	FINC_HUMAN		CPI-SC08F923F07	ENSG00000115414	1.0	0.986	1.0	1.0	1.0	1.0	1.0	1.0	0.991	1.0
L1CAM	P32004	False	L1CAM_HUMAN		CPI-SC01D9AD677	ENSG00000198910	0.5	0.055	0.0	0.0	0.083	0.036	0.0	0.0	0.216	0.115
VTN	P04004	False	VTNC_HUMAN		CPI-SC0717E21B0	ENSG00000109072	0.5	0.041	0.0	0.0	0.056	0.107	0.0	0.875	0.072	0.077
FN1	P02751	False	FINC_HUMAN		CPI-SC09B45FB39	ENSG00000115414	1.0	0.986	1.0	1.0	1.0	1.0	1.0	1.0	0.991	1.0
GJA1	P17302	False	CXA1_HUMAN		CPI-SS04829AC68	ENSG00000152661	0.5	0.863	1.0	0.0	0.944	0.964	1.0	1.0	0.946	0.808
GJC1	P36383	False	CXG1_HUMAN		CPI-SS0C4261737	ENSG00000182963	0.0	0.562	0.0	0.5	0.861	0.5	1.0	0.75	0.73	0.346
GJA1	P17302	False	CXA1_HUMAN		CPI-SS024F36886	ENSG00000152661	0.5	0.863	1.0	0.0	0.944	0.964	1.0	1.0	0.946	0.808
GJA5	P36382	False	CXA5_HUMAN		CPI-SS0ACFA4F22	ENSG00000265107	0.0	0.0	0.0	0.0	0.028	0.036	0.0	0.0	0.0	0.0
GJC1	P36383	False	CXG1_HUMAN		CPI-SS0E7883ADC	ENSG00000182963	0.0	0.562	0.0	0.5	0.861	0.5	1.0	0.75	0.73	0.346
GJC1	P36383	False	CXG1_HUMAN		CPI-SS0CEFF4625	ENSG00000182963	0.0	0.562	0.0	0.5	0.861	0.5	1.0	0.75	0.73	0.346
ICAM1	P05362	False	ICAM1_HUMAN		CPI-SS0E9A581F8	ENSG00000090339	0.5	0.329	0.0	0.0	0.139	0.321	0.0	0.25	0.261	0.346
ICAM1	P05362	False	ICAM1_HUMAN		CPI-SC00035437A	ENSG00000090339	0.5	0.329	0.0	0.0	0.139	0.321	0.0	0.25	0.261	0.346
ICAM2	P13598	False	ICAM2_HUMAN		CPI-SC0943ECD6E	ENSG00000108622	0.0	0.027	0.0	0.5	0.0	0.0	0.0	0.0	0.0	0.0
ICAM3	P32942	False	ICAM3_HUMAN		CPI-SC09DC9200A	ENSG00000076662	0.0	0.233	0.0	0.5	0.278	0.321	0.0	0.375	0.369	0.308
ICAM4	Q14773	False	ICAM4_HUMAN		CPI-SC0A3A31D04	ENSG00000105371	0.0	0.137	0.0	0.0	0.278	0.071	0.0	0.125	0.162	0.115
F11R	Q9Y624	False	JAM1_HUMAN		CPI-SC0DEE2AF32	ENSG00000158769	0.5	0.575	1.0	0.5	0.75	0.607	0.0	0.75	0.532	0.538
ICAM1	P05362	False	ICAM1_HUMAN		CPI-SS09C4FCB90	ENSG00000090339	0.5	0.329	0.0	0.0	0.139	0.321	0.0	0.25	0.261	0.346
JAM2	P57087	False	JAM2_HUMAN		CPI-SS087B53ABF	ENSG00000154721	0.0	0.014	0.0	0.0	0.028	0.0	0.0	0.125	0.036	0.038
JAM3	Q9BX67	False	JAM3_HUMAN		CPI-SS0F9D53834	ENSG00000166086	0.0	0.425	0.0	0.0	0.306	0.25	1.0	0.375	0.613	0.269
L1CAM	P32004	False	L1CAM_HUMAN		CPI-SC030C83222	ENSG00000198910	0.5	0.055	0.0	0.0	0.083	0.036	0.0	0.0	0.216	0.115
L1CAM	P32004	False	L1CAM_HUMAN		CPI-SC0EB9B5460	ENSG00000198910	0.5	0.055	0.0	0.0	0.083	0.036	0.0	0.0	0.216	0.115
SPP1	P10451	False	OSTP_HUMAN		CPI-SC069FF84F5	ENSG00000118785	0.0	0.014	1.0	0.0	0.0	0.0	1.0	0.0	0.009	0.0
TNC	P24821	False	TENA_HUMAN		CPI-SC0B5F57CE1	ENSG00000041982	0.0	0.192	1.0	0.0	0.5	0.179	0.0	0.125	0.153	0.077
VCAM1	P19320	False	VCAM1_HUMAN		CPI-SC061E89E41	ENSG00000162692	0.0	0.0	0.0	0.0	0.028	0.0	0.0	0.25	0.0	0.0
L1CAM	P32004	False	L1CAM_HUMAN		CPI-SS0ACD487F0	ENSG00000198910	0.5	0.055	0.0	0.0	0.083	0.036	0.0	0.0	0.216	0.115
LAMC1	P11047	False	LAMC1_HUMAN		CPI-SC024FAED24	ENSG00000135862	0.5	0.63	1.0	1.0	0.667	0.536	1.0	0.875	0.748	0.5
LAMC1	P11047	False	LAMC1_HUMAN		CPI-SC03FF6E42F	ENSG00000135862	0.5	0.63	1.0	1.0	0.667	0.536	1.0	0.875	0.748	0.5
NECTIN1	Q15223	False	PVRL1_HUMAN		CPI-SS00661A3A4	ENSG00000110400	0.0	0.164	0.0	0.0	0.167	0.25	0.0	0.25	0.378	0.192
NECTIN1	Q15223	False	PVRL1_HUMAN		CPI-SS01E0F2D2C	ENSG00000110400	0.0	0.164	0.0	0.0	0.167	0.25	0.0	0.25	0.378	0.192
F2	P00734	False	THRB_HUMAN		CPI-SS058209EC7	ENSG00000180210	0.0	0.014	0.0	0.0	0.111	0.0	0.0	1.0	0.009	0.0
F2	P00734	False	THRB_HUMAN		CPI-SS026335F55	ENSG00000180210	0.0	0.014	0.0	0.0	0.111	0.0	0.0	1.0	0.009	0.0
F2	P00734	False	THRB_HUMAN		CPI-SS09B583B3F	ENSG00000180210	0.0	0.014	0.0	0.0	0.111	0.0	0.0	1.0	0.009	0.0
TNC	P24821	False	TENA_HUMAN		CPI-SC03C27B368	ENSG00000041982	0.0	0.192	1.0	0.0	0.5	0.179	0.0	0.125	0.153	0.077
TGFB1	P01137	False	TGFB1_HUMAN		CPI-SC08AC51E15	ENSG00000105329	0.0	0.836	1.0	1.0	0.889	0.536	1.0	0.75	0.874	0.769
TGFB3	P10600	False	TGFB3_HUMAN		CPI-SC0DA808D76	ENSG00000119699	0.0	0.014	0.0	0.0	0.0	0.0	0.0	0.0	0.036	0.0
ENTPD1	P49961	False	ENTP1_HUMAN		CPI-SS026C7F8A2	ENSG00000138185	0.0	0.0	0.0	0.0	0.056	0.0	0.0	0.0	0.027	0.0
ENTPD1	P49961	False	ENTP1_HUMAN		CPI-SS0E90C46BC	ENSG00000138185	0.0	0.0	0.0	0.0	0.056	0.0	0.0	0.0	0.027	0.0
ENTPD1	P49961	False	ENTP1_HUMAN		CPI-SS08C884E97	ENSG00000138185	0.0	0.0	0.0	0.0	0.056	0.0	0.0	0.0	0.027	0.0
ADM2	Q7Z4H4	False	ADM2_HUMAN		CPI-SC01AD532CA	ENSG00000128165	0.5	0.0	0.0	0.0	0.028	0.036	0.0	0.0	0.027	0.0
POMC	P01189	False	COLI_HUMAN		CPI-SS00BD8FF72	ENSG00000115138	0.5	0.452	0.0	0.0	0.694	0.536	1.0	0.625	0.486	0.077
AGRN	O00468	False	AGRIN_HUMAN		CPI-SS0593F278B	ENSG00000188157	0.0	0.233	1.0	1.0	0.333	0.429	1.0	1.0	0.396	0.115
LRRC4B	Q9NT99	False	LRC4B_HUMAN		CPI-SS023656B4B	ENSG00000131409	0.0	0.027	0.0	0.5	0.028	0.036	0.0	0.0	0.036	0.038
LRFN4	Q6PJG9	False	LRFN4_HUMAN		CPI-SS064D15A83	ENSG00000173621	0.5	0.219	1.0	0.5	0.306	0.286	1.0	0.375	0.324	0.077
LRFN5	Q96NI6	False	LRFN5_HUMAN		CPI-SS0DCD351AD	ENSG00000165379	0.0	0.027	0.0	0.0	0.028	0.0	0.0	0.125	0.027	0.038
LRRTM4	Q86VH4	False	LRRT4_HUMAN		CPI-SS08968FFAE	ENSG00000176204	0.0	0.233	0.0	0.0	0.222	0.321	0.0	0.125	0.117	0.192
SLITRK5	O94991	False	SLIK5_HUMAN		CPI-SS05F136AA2	ENSG00000165300	0.0	0.068	0.0	0.0	0.083	0.036	1.0	0.125	0.063	0.154
IAPP	P10997	False	IAPP_HUMAN		CPI-SS00D9A2FD0	ENSG00000121351	0.5	0.041	0.0	0.0	0.028	0.071	0.0	0.0	0.0	0.0
CALCB	P10092	False	CALCB_HUMAN		CPI-SS07CF0C6E7	ENSG00000175868	0.0	0.0	0.0	0.0	0.0	0.0	0.0	0.0	0.009	0.0
IAPP	P10997	False	IAPP_HUMAN		CPI-SC0980A6E6B	ENSG00000121351	0.5	0.041	0.0	0.0	0.028	0.071	0.0	0.0	0.0	0.0
IAPP	P10997	False	IAPP_HUMAN		CPI-SC04ADD5A88	ENSG00000121351	0.5	0.041	0.0	0.0	0.028	0.071	0.0	0.0	0.0	0.0
APP	P05067	False	A4_HUMAN		CPI-SS080C81D37	ENSG00000142192	1.0	1.0	1.0	1.0	1.0	1.0	1.0	1.0	1.0	0.962
APP	P05067	False	A4_HUMAN		CPI-SS0CB6F5575	ENSG00000142192	1.0	1.0	1.0	1.0	1.0	1.0	1.0	1.0	1.0	0.962
APLP2	Q06481	False	APLP2_HUMAN		CPI-SS0DF830287	ENSG00000084234	1.0	1.0	1.0	1.0	1.0	1.0	1.0	1.0	1.0	1.0
APP	P05067	False	A4_HUMAN		CPI-SS07ACDDCD6	ENSG00000142192	1.0	1.0	1.0	1.0	1.0	1.0	1.0	1.0	1.0	0.962
APP	P05067	False	A4_HUMAN		CPI-SS097A84265	ENSG00000142192	1.0	1.0	1.0	1.0	1.0	1.0	1.0	1.0	1.0	0.962
APP	P05067	False	A4_HUMAN		CPI-SC0E89A4EF0	ENSG00000142192	1.0	1.0	1.0	1.0	1.0	1.0	1.0	1.0	1.0	0.962
APOA1	P02647	False	APOA1_HUMAN		CPI-SC0FE3CE9D1	ENSG00000118137	0.5	0.301	1.0	0.0	0.306	0.357	0.0	1.0	0.342	0.269
APOA2	P02652	False	APOA2_HUMAN		CPI-SC0412566F3	ENSG00000158874	0.5	0.26	1.0	0.0	0.472	0.357	0.0	1.0	0.189	0.077
APOB	P04114	False	APOB_HUMAN		CPI-SC0EFFE8ACB	ENSG00000084674	0.5	0.0	0.0	0.5	0.111	0.143	0.0	0.625	0.027	0.077
APOE	P02649	False	APOE_HUMAN		CPI-SC06C75F978	ENSG00000130203	1.0	1.0	1.0	1.0	1.0	1.0	1.0	1.0	1.0	1.0
CLU	P10909	False	CLUS_HUMAN		CPI-SC046AFCFE9	ENSG00000120885	0.5	0.205	0.0	0.0	0.25	0.286	0.0	1.0	0.324	0.077
ANGPT1	Q15389	False	ANGP1_HUMAN		CPI-SS0DE9B07A8	ENSG00000154188	0.0	0.0	0.0	0.0	0.0	0.0	0.0	0.125	0.009	0.0
ANGPT2	O15123	False	ANGP2_HUMAN		CPI-SS0BAB460FF	ENSG00000091879	0.0	0.616	0.0	0.0	0.583	0.714	0.0	0.125	0.378	0.577
ANGPT4	Q9Y264	False	ANGP4_HUMAN		CPI-SS0D89F86A7	ENSG00000101280	0.0	0.014	0.0	0.0	0.0	0.0	0.0	0.0	0.018	0.0
AGT	P01019	False	ANGT_HUMAN		CPI-SS05996C8FD	ENSG00000135744	0.0	0.014	0.0	0.0	0.0	0.0	0.0	0.375	0.0	0.0
APELA	P0DMC3	False	ELA_HUMAN		CPI-SS08719F19E	ENSG00000248329	0.0	0.178	0.0	0.0	0.306	0.321	0.0	1.0	0.126	0.154
APLN	Q9ULZ1	False	APEL_HUMAN		CPI-SS086CB298F	ENSG00000171388	0.0	0.0	0.0	1.0	0.028	0.0	0.0	0.0	0.009	0.0
APOA1	P02647	False	APOA1_HUMAN		CPI-SS015B29D3F	ENSG00000118137	0.5	0.301	1.0	0.0	0.306	0.357	0.0	1.0	0.342	0.269
APOA1	P02647	False	APOA1_HUMAN		CPI-SC06DAC3119	ENSG00000118137	0.5	0.301	1.0	0.0	0.306	0.357	0.0	1.0	0.342	0.269
NGF	P01138	False	NGF_HUMAN		CPI-SS0EDD4928A	ENSG00000134259	0.0	0.0	0.0	0.0	0.0	0.0	0.0	0.0	0.009	0.0
BDNF	P23560	False	BDNF_HUMAN		CPI-SS0E4E83C2E	ENSG00000176697	0.0	0.0	0.0	0.0	0.0	0.0	0.0	0.0	0.018	0.0
NTF3	P20783	False	NTF3_HUMAN		CPI-SS0AEAEEECB	ENSG00000185652	0.5	0.068	0.0	0.0	0.056	0.071	0.0	0.375	0.072	0.038
NTF4	P34130	False	NTF4_HUMAN		CPI-SS0AA76E0E4	ENSG00000225950	0.0	0.055	1.0	0.0	0.0	0.036	1.0	0.0	0.027	0.0
NGF	P01138	False	NGF_HUMAN		CPI-SS052127A00	ENSG00000134259	0.0	0.0	0.0	0.0	0.0	0.0	0.0	0.0	0.009	0.0
NTF3	P20783	False	NTF3_HUMAN		CPI-SS0BE3867AB	ENSG00000185652	0.5	0.068	0.0	0.0	0.056	0.071	0.0	0.375	0.072	0.038
NGF	P01138	False	NGF_HUMAN		CPI-SS0DD9B3D49	ENSG00000134259	0.0	0.0	0.0	0.0	0.0	0.0	0.0	0.0	0.009	0.0
BDNF	P23560	False	BDNF_HUMAN		CPI-SS09A36B221	ENSG00000176697	0.0	0.0	0.0	0.0	0.0	0.0	0.0	0.0	0.018	0.0
NTS	P30990	False	NEUT_HUMAN		CPI-SS0A437E174	ENSG00000133636	0.0	0.466	0.0	0.5	0.361	0.5	1.0	0.375	0.613	0.231
LRPAP1	P30533	False	AMRP_HUMAN		CPI-SS02A53F29E	ENSG00000163956	1.0	0.945	1.0	0.5	0.972	1.0	1.0	1.0	0.937	0.923
BMP2	P12643	False	BMP2_HUMAN		CPI-SC0C403F032	ENSG00000125845	0.0	0.342	0.0	0.5	0.639	0.571	0.0	1.0	0.595	0.154
BMP4	P12644	False	BMP4_HUMAN		CPI-SC07F8BC578	ENSG00000125378	1.0	0.301	1.0	0.0	0.333	0.286	1.0	0.75	0.324	0.231
BMP5	P22003	False	BMP5_HUMAN		CPI-SC08AB23320	ENSG00000112175	0.0	0.096	1.0	0.0	0.111	0.071	0.0	0.25	0.054	0.038
BMP6	P22004	False	BMP6_HUMAN		CPI-SC0DDF53DDB	ENSG00000153162	0.0	0.0	0.0	0.0	0.0	0.071	0.0	0.0	0.009	0.0
BMP7	P18075	False	BMP7_HUMAN		CPI-SC0DA028FF9	ENSG00000101144	1.0	0.795	0.0	0.0	0.889	0.857	1.0	0.5	0.82	0.846
GDF5	P43026	False	GDF5_HUMAN		CPI-SC0A76B562F	ENSG00000125965	0.0	0.0	0.0	0.0	0.0	0.0	1.0	0.0	0.0	0.0
GDF6	Q6KF10	False	GDF6_HUMAN		CPI-SC090BF166F	ENSG00000156466	0.0	0.0	0.0	0.0	0.028	0.0	0.0	0.0	0.009	0.038
GDF7	Q7Z4P5	False	GDF7_HUMAN		CPI-SC039AFE4AD	ENSG00000143869	0.0	0.0	0.0	0.0	0.0	0.0	0.0	0.0	0.009	0.0
BMP2	P12643	False	BMP2_HUMAN		CPI-SC0464F1C6E	ENSG00000125845	0.0	0.342	0.0	0.5	0.639	0.571	0.0	1.0	0.595	0.154
BMP4	P12644	False	BMP4_HUMAN		CPI-SC052486D3E	ENSG00000125378	1.0	0.301	1.0	0.0	0.333	0.286	1.0	0.75	0.324	0.231
BMP5	P22003	False	BMP5_HUMAN		CPI-SC09FC5131F	ENSG00000112175	0.0	0.096	1.0	0.0	0.111	0.071	0.0	0.25	0.054	0.038
BMP6	P22004	False	BMP6_HUMAN		CPI-SC0C97FACEA	ENSG00000153162	0.0	0.0	0.0	0.0	0.0	0.071	0.0	0.0	0.009	0.0
BMP7	P18075	False	BMP7_HUMAN		CPI-SC0BACF0481	ENSG00000101144	1.0	0.795	0.0	0.0	0.889	0.857	1.0	0.5	0.82	0.846
GDF5	P43026	False	GDF5_HUMAN		CPI-SC061191F76	ENSG00000125965	0.0	0.0	0.0	0.0	0.0	0.0	1.0	0.0	0.0	0.0
GDF6	Q6KF10	False	GDF6_HUMAN		CPI-SC00694A66B	ENSG00000156466	0.0	0.0	0.0	0.0	0.028	0.0	0.0	0.0	0.009	0.038
GDF7	Q7Z4P5	False	GDF7_HUMAN		CPI-SC08FDDEC16	ENSG00000143869	0.0	0.0	0.0	0.0	0.0	0.0	0.0	0.0	0.009	0.0
BMP2	P12643	False	BMP2_HUMAN		CPI-SC05FF723A3	ENSG00000125845	0.0	0.342	0.0	0.5	0.639	0.571	0.0	1.0	0.595	0.154
BMP4	P12644	False	BMP4_HUMAN		CPI-SC00DB2B867	ENSG00000125378	1.0	0.301	1.0	0.0	0.333	0.286	1.0	0.75	0.324	0.231
BMP5	P22003	False	BMP5_HUMAN		CPI-SC00CF68ED3	ENSG00000112175	0.0	0.096	1.0	0.0	0.111	0.071	0.0	0.25	0.054	0.038
BMP6	P22004	False	BMP6_HUMAN		CPI-SC0C676F3BE	ENSG00000153162	0.0	0.0	0.0	0.0	0.0	0.071	0.0	0.0	0.009	0.0
BMP7	P18075	False	BMP7_HUMAN		CPI-SC0D389E644	ENSG00000101144	1.0	0.795	0.0	0.0	0.889	0.857	1.0	0.5	0.82	0.846
GDF5	P43026	False	GDF5_HUMAN		CPI-SC011C55B71	ENSG00000125965	0.0	0.0	0.0	0.0	0.0	0.0	1.0	0.0	0.0	0.0
GDF6	Q6KF10	False	GDF6_HUMAN		CPI-SC0E5E4119C	ENSG00000156466	0.0	0.0	0.0	0.0	0.028	0.0	0.0	0.0	0.009	0.038
GDF7	Q7Z4P5	False	GDF7_HUMAN		CPI-SC0819046AF	ENSG00000143869	0.0	0.0	0.0	0.0	0.0	0.0	0.0	0.0	0.009	0.0
BMP2	P12643	False	BMP2_HUMAN		CPI-SC04266947A	ENSG00000125845	0.0	0.342	0.0	0.5	0.639	0.571	0.0	1.0	0.595	0.154
BMP4	P12644	False	BMP4_HUMAN		CPI-SC01D95B14C	ENSG00000125378	1.0	0.301	1.0	0.0	0.333	0.286	1.0	0.75	0.324	0.231
BMP5	P22003	False	BMP5_HUMAN		CPI-SC09E264612	ENSG00000112175	0.0	0.096	1.0	0.0	0.111	0.071	0.0	0.25	0.054	0.038
BMP6	P22004	False	BMP6_HUMAN		CPI-SC0D05B755E	ENSG00000153162	0.0	0.0	0.0	0.0	0.0	0.071	0.0	0.0	0.009	0.0
BMP7	P18075	False	BMP7_HUMAN		CPI-SC049520B40	ENSG00000101144	1.0	0.795	0.0	0.0	0.889	0.857	1.0	0.5	0.82	0.846
GDF5	P43026	False	GDF5_HUMAN		CPI-SC02AACC81C	ENSG00000125965	0.0	0.0	0.0	0.0	0.0	0.0	1.0	0.0	0.0	0.0
GDF7	Q7Z4P5	False	GDF7_HUMAN		CPI-SC02B778C0B	ENSG00000143869	0.0	0.0	0.0	0.0	0.0	0.0	0.0	0.0	0.009	0.0
BMP2	P12643	False	BMP2_HUMAN		CPI-SC0FB40175C	ENSG00000125845	0.0	0.342	0.0	0.5	0.639	0.571	0.0	1.0	0.595	0.154
BMP4	P12644	False	BMP4_HUMAN		CPI-SC01C6EA11C	ENSG00000125378	1.0	0.301	1.0	0.0	0.333	0.286	1.0	0.75	0.324	0.231
BMP5	P22003	False	BMP5_HUMAN		CPI-SC0D6D4E48B	ENSG00000112175	0.0	0.096	1.0	0.0	0.111	0.071	0.0	0.25	0.054	0.038
BMP6	P22004	False	BMP6_HUMAN		CPI-SC0F6C8C336	ENSG00000153162	0.0	0.0	0.0	0.0	0.0	0.071	0.0	0.0	0.009	0.0
BMP7	P18075	False	BMP7_HUMAN		CPI-SC05824EDF4	ENSG00000101144	1.0	0.795	0.0	0.0	0.889	0.857	1.0	0.5	0.82	0.846
GDF5	P43026	False	GDF5_HUMAN		CPI-SC09AFF0384	ENSG00000125965	0.0	0.0	0.0	0.0	0.0	0.0	1.0	0.0	0.0	0.0
GDF6	Q6KF10	False	GDF6_HUMAN		CPI-SC089058CD0	ENSG00000156466	0.0	0.0	0.0	0.0	0.028	0.0	0.0	0.0	0.009	0.038
GDF7	Q7Z4P5	False	GDF7_HUMAN		CPI-SC06C46F1A9	ENSG00000143869	0.0	0.0	0.0	0.0	0.0	0.0	0.0	0.0	0.009	0.0
BMP2	P12643	False	BMP2_HUMAN		CPI-SC070B9F112	ENSG00000125845	0.0	0.342	0.0	0.5	0.639	0.571	0.0	1.0	0.595	0.154
BMP4	P12644	False	BMP4_HUMAN		CPI-SC0915DDE22	ENSG00000125378	1.0	0.301	1.0	0.0	0.333	0.286	1.0	0.75	0.324	0.231
BMP5	P22003	False	BMP5_HUMAN		CPI-SC085698C59	ENSG00000112175	0.0	0.096	1.0	0.0	0.111	0.071	0.0	0.25	0.054	0.038
BMP6	P22004	False	BMP6_HUMAN		CPI-SC00D19A858	ENSG00000153162	0.0	0.0	0.0	0.0	0.0	0.071	0.0	0.0	0.009	0.0
BMP7	P18075	False	BMP7_HUMAN		CPI-SC0B1EBCCC6	ENSG00000101144	1.0	0.795	0.0	0.0	0.889	0.857	1.0	0.5	0.82	0.846
GDF6	Q6KF10	False	GDF6_HUMAN		CPI-SC0B118E8DA	ENSG00000156466	0.0	0.0	0.0	0.0	0.028	0.0	0.0	0.0	0.009	0.038
GDF7	Q7Z4P5	False	GDF7_HUMAN		CPI-SC0A1278CD8	ENSG00000143869	0.0	0.0	0.0	0.0	0.0	0.0	0.0	0.0	0.009	0.0
BMP5	P22003	False	BMP5_HUMAN		CPI-SC0C33040A3	ENSG00000112175	0.0	0.096	1.0	0.0	0.111	0.071	0.0	0.25	0.054	0.038
BMP6	P22004	False	BMP6_HUMAN		CPI-SC079BB7A02	ENSG00000153162	0.0	0.0	0.0	0.0	0.0	0.071	0.0	0.0	0.009	0.0
BMP7	P18075	False	BMP7_HUMAN		CPI-SC063D5B0A1	ENSG00000101144	1.0	0.795	0.0	0.0	0.889	0.857	1.0	0.5	0.82	0.846
INHA	P05111	False	INHA_HUMAN		CPI-SC06FA9E664	ENSG00000123999	0.0	0.014	0.0	0.0	0.0	0.0	0.0	0.0	0.036	0.0
BMP5	P22003	False	BMP5_HUMAN		CPI-SC04091C5FD	ENSG00000112175	0.0	0.096	1.0	0.0	0.111	0.071	0.0	0.25	0.054	0.038
BMP6	P22004	False	BMP6_HUMAN		CPI-SC0A978EC39	ENSG00000153162	0.0	0.0	0.0	0.0	0.0	0.071	0.0	0.0	0.009	0.0
BMP7	P18075	False	BMP7_HUMAN		CPI-SC0A9057425	ENSG00000101144	1.0	0.795	0.0	0.0	0.889	0.857	1.0	0.5	0.82	0.846
INHA	P05111	False	INHA_HUMAN		CPI-SC0D868E29E	ENSG00000123999	0.0	0.014	0.0	0.0	0.0	0.0	0.0	0.0	0.036	0.0
BMP5	P22003	False	BMP5_HUMAN		CPI-SC0D0822443	ENSG00000112175	0.0	0.096	1.0	0.0	0.111	0.071	0.0	0.25	0.054	0.038
BMP6	P22004	False	BMP6_HUMAN		CPI-SC00DF87C38	ENSG00000153162	0.0	0.0	0.0	0.0	0.0	0.071	0.0	0.0	0.009	0.0
BMP7	P18075	False	BMP7_HUMAN		CPI-SC04771EF53	ENSG00000101144	1.0	0.795	0.0	0.0	0.889	0.857	1.0	0.5	0.82	0.846
BDNF	P23560	False	BDNF_HUMAN		CPI-SS0BA601DC4	ENSG00000176697	0.0	0.0	0.0	0.0	0.0	0.0	0.0	0.0	0.018	0.0
NTN4	Q9HB63	False	NET4_HUMAN		CPI-SS0E3AA6B7B	ENSG00000074527	0.0	0.479	0.0	0.0	0.361	0.25	0.0	0.25	0.369	0.538
NTF3	P20783	False	NTF3_HUMAN		CPI-SS093E05DD4	ENSG00000185652	0.5	0.068	0.0	0.0	0.056	0.071	0.0	0.375	0.072	0.038
NTF4	P34130	False	NTF4_HUMAN		CPI-SS088C1035B	ENSG00000225950	0.0	0.055	1.0	0.0	0.0	0.036	1.0	0.0	0.027	0.0
CALCB	P10092	False	CALCB_HUMAN		CPI-SC02CD655EB	ENSG00000175868	0.0	0.0	0.0	0.0	0.0	0.0	0.0	0.0	0.009	0.0
CLSTN1	O94985	False	CSTN1_HUMAN		CPI-SS084EA55C0	ENSG00000171603	0.5	0.616	1.0	0.5	0.667	0.75	1.0	0.75	0.721	0.5
CLSTN2	Q9H4D0	False	CSTN2_HUMAN		CPI-SS09A6C048C	ENSG00000158258	0.5	0.014	0.0	0.0	0.0	0.036	0.0	0.0	0.063	0.038
CLSTN3	Q9BQT9	False	CSTN3_HUMAN		CPI-SS0B880A155	ENSG00000139182	0.0	0.11	0.0	0.5	0.25	0.179	1.0	0.625	0.144	0.154
LRRTM1	Q86UE6	False	LRRT1_HUMAN		CPI-SS043D3630C	ENSG00000162951	0.0	0.0	1.0	0.0	0.111	0.0	1.0	0.0	0.234	0.192
LRRTM2	O43300	False	LRRT2_HUMAN		CPI-SS0E5F8A5F7	ENSG00000146006	0.0	0.0	0.0	0.0	0.028	0.0	0.0	0.0	0.0	0.0
LRRTM4	Q86VH4	False	LRRT4_HUMAN		CPI-SS03466C597	ENSG00000176204	0.0	0.233	0.0	0.0	0.222	0.321	0.0	0.125	0.117	0.192
NLGN1	Q8N2Q7	False	NLGN1_HUMAN		CPI-SS0D2DF7881	ENSG00000169760	0.0	0.055	0.0	0.5	0.083	0.036	0.0	0.0	0.054	0.0
NLGN2	Q8NFZ4	False	NLGN2_HUMAN		CPI-SS0B360C289	ENSG00000169992	0.5	0.342	1.0	0.0	0.472	0.286	1.0	0.375	0.423	0.423
NLGN3	Q9NZ94	False	NLGN3_HUMAN		CPI-SS0613D0B62	ENSG00000196338	0.0	0.027	0.0	0.0	0.0	0.0	0.0	0.25	0.027	0.0
NLGN4X	Q8N0W4	False	NLGNX_HUMAN		CPI-SS0FA378947	ENSG00000146938	0.0	0.247	0.0	0.0	0.222	0.25	0.0	0.25	0.099	0.423
NLGN4Y	Q8NFZ3	False	NLGNY_HUMAN		CPI-SS0CCB5F46B	ENSG00000165246	0.0	0.205	0.0	0.5	0.333	0.143	0.0	0.375	0.207	0.038
CLSTN1	O94985	False	CSTN1_HUMAN		CPI-SS0BF9265F0	ENSG00000171603	0.5	0.616	1.0	0.5	0.667	0.75	1.0	0.75	0.721	0.5
CLSTN2	Q9H4D0	False	CSTN2_HUMAN		CPI-SS093707FE0	ENSG00000158258	0.5	0.014	0.0	0.0	0.0	0.036	0.0	0.0	0.063	0.038
CLSTN3	Q9BQT9	False	CSTN3_HUMAN		CPI-SS0C1A7F44C	ENSG00000139182	0.0	0.11	0.0	0.5	0.25	0.179	1.0	0.625	0.144	0.154
LRRTM1	Q86UE6	False	LRRT1_HUMAN		CPI-SS0888FD8F7	ENSG00000162951	0.0	0.0	1.0	0.0	0.111	0.0	1.0	0.0	0.234	0.192
LRRTM2	O43300	False	LRRT2_HUMAN		CPI-SS023A16921	ENSG00000146006	0.0	0.0	0.0	0.0	0.028	0.0	0.0	0.0	0.0	0.0
LRRTM4	Q86VH4	False	LRRT4_HUMAN		CPI-SS06157E5AF	ENSG00000176204	0.0	0.233	0.0	0.0	0.222	0.321	0.0	0.125	0.117	0.192
NLGN1	Q8N2Q7	False	NLGN1_HUMAN		CPI-SS0CF0A8519	ENSG00000169760	0.0	0.055	0.0	0.5	0.083	0.036	0.0	0.0	0.054	0.0
NLGN2	Q8NFZ4	False	NLGN2_HUMAN		CPI-SS0934535FF	ENSG00000169992	0.5	0.342	1.0	0.0	0.472	0.286	1.0	0.375	0.423	0.423
NLGN3	Q9NZ94	False	NLGN3_HUMAN		CPI-SS074EA7741	ENSG00000196338	0.0	0.027	0.0	0.0	0.0	0.0	0.0	0.25	0.027	0.0
NLGN4X	Q8N0W4	False	NLGNX_HUMAN		CPI-SS0E988B9C0	ENSG00000146938	0.0	0.247	0.0	0.0	0.222	0.25	0.0	0.25	0.099	0.423
NLGN4Y	Q8NFZ3	False	NLGNY_HUMAN		CPI-SS07C26C799	ENSG00000165246	0.0	0.205	0.0	0.5	0.333	0.143	0.0	0.375	0.207	0.038
CCL2	P13500	False	CCL2_HUMAN		CPI-SS010BB499F	ENSG00000108691	0.0	0.014	0.0	0.0	0.111	0.107	0.0	0.0	0.135	0.0
CCL4	P13236	False	CCL4_HUMAN		CPI-SS087BEB1C9	ENSG00000275302	0.0	0.0	0.0	0.0	0.0	0.0	1.0	0.0	0.0	0.0
CXCL12	P48061	False	SDF1_HUMAN		CPI-SS0B1B18F2D	ENSG00000107562	0.5	0.301	1.0	0.0	0.194	0.036	1.0	0.0	0.333	0.385
CCL27	Q9Y4X3	False	CCL27_HUMAN		CPI-SS0BFCF6B11	ENSG00000213927	0.0	0.014	0.0	0.0	0.056	0.0	0.0	0.0	0.009	0.0
CCL28	Q9NRJ3	False	CCL28_HUMAN		CPI-SS0BCCA6596	ENSG00000151882	0.0	0.014	0.0	0.0	0.028	0.036	0.0	0.0	0.027	0.0
CXCL12	P48061	False	SDF1_HUMAN		CPI-SS0A28DCA72	ENSG00000107562	0.5	0.301	1.0	0.0	0.194	0.036	1.0	0.0	0.333	0.385
CXCL14	O95715	False	CXL14_HUMAN		CPI-SS0669CC233	ENSG00000145824	0.0	0.041	0.0	0.0	0.028	0.0	1.0	0.125	0.054	0.077
CCK	P06307	False	CCKN_HUMAN		CPI-SS00AD71822	ENSG00000187094	0.0	0.0	0.0	0.0	0.0	0.0	0.0	0.0	0.009	0.038
C1QL1	O75973	False	C1QRF_HUMAN		CPI-SS0F62347D4	ENSG00000131094	0.0	0.164	1.0	0.0	0.139	0.107	1.0	0.125	0.459	0.192
C1QL3	Q5VWW1	False	C1QL3_HUMAN		CPI-SS0348885FD	ENSG00000165985	0.5	0.0	0.0	0.0	0.0	0.0	0.0	0.0	0.0	0.0
C1QL4	Q86Z23	False	C1QL4_HUMAN		CPI-SS035DE17DA	ENSG00000186897	0.0	0.0	0.0	0.0	0.028	0.0	0.0	0.0	0.0	0.0
C5	P01031	False	CO5_HUMAN		CPI-SS00581282E	ENSG00000106804	0.0	0.0	0.0	0.0	0.028	0.0	0.0	0.625	0.036	0.0
UCN	P55089	False	UCN1_HUMAN		CPI-SS0E654708F	ENSG00000163794	0.0	0.014	0.0	0.0	0.0	0.036	0.0	0.0	0.045	0.0
IHH	Q14623	False	IHH_HUMAN		CPI-SC0037338E6	ENSG00000163501	0.0	0.0	0.0	0.0	0.083	0.036	0.0	0.875	0.009	0.0
SHH	Q15465	False	SHH_HUMAN		CPI-SC006170BDC	ENSG00000164690	0.0	0.027	0.0	0.0	0.083	0.071	0.0	0.125	0.0	0.038
IHH	Q14623	False	IHH_HUMAN		CPI-SC036B73615	ENSG00000163501	0.0	0.0	0.0	0.0	0.083	0.036	0.0	0.875	0.009	0.0
SHH	Q15465	False	SHH_HUMAN		CPI-SC08B0B5F27	ENSG00000164690	0.0	0.027	0.0	0.0	0.083	0.071	0.0	0.125	0.0	0.038
IHH	Q14623	False	IHH_HUMAN		CPI-SC0C3E862AA	ENSG00000163501	0.0	0.0	0.0	0.0	0.083	0.036	0.0	0.875	0.009	0.0
SHH	Q15465	False	SHH_HUMAN		CPI-SC07F2D6624	ENSG00000164690	0.0	0.027	0.0	0.0	0.083	0.071	0.0	0.125	0.0	0.038
IHH	Q14623	False	IHH_HUMAN		CPI-SS055233B99	ENSG00000163501	0.0	0.0	0.0	0.0	0.083	0.036	0.0	0.875	0.009	0.0
SHH	Q15465	False	SHH_HUMAN		CPI-SS0F7A89A4F	ENSG00000164690	0.0	0.027	0.0	0.0	0.083	0.071	0.0	0.125	0.0	0.038
EDN1	P05305	False	EDN1_HUMAN		CPI-SS0D8632EB4	ENSG00000078401	0.0	0.0	1.0	0.0	0.056	0.0	0.0	0.0	0.027	0.038
EDN3	P14138	False	EDN3_HUMAN		CPI-SS03D5CBF55	ENSG00000124205	0.0	0.014	0.0	0.0	0.0	0.0	0.0	0.0	0.0	0.0
EDN1	P05305	False	EDN1_HUMAN		CPI-SS09B92F236	ENSG00000078401	0.0	0.0	1.0	0.0	0.056	0.0	0.0	0.0	0.027	0.038
EDN3	P14138	False	EDN3_HUMAN		CPI-SS0696491A3	ENSG00000124205	0.0	0.014	0.0	0.0	0.0	0.0	0.0	0.0	0.0	0.0
EFNA1	P20827	False	EFNA1_HUMAN		CPI-SS0FF49C823	ENSG00000169242	0.5	0.164	1.0	0.5	0.222	0.214	0.0	0.75	0.297	0.115
EFNA2	O43921	False	EFNA2_HUMAN		CPI-SS0B34CBA4B	ENSG00000099617	0.0	0.014	0.0	0.0	0.167	0.071	0.0	0.0	0.072	0.038
EFNA3	P52797	False	EFNA3_HUMAN		CPI-SS0222DF7B4	ENSG00000143590	1.0	0.178	0.0	0.0	0.278	0.071	0.0	0.375	0.243	0.385
EFNA4	P52798	False	EFNA4_HUMAN		CPI-SS05BB5902B	ENSG00000243364	1.0	0.425	0.0	0.5	0.389	0.393	0.0	0.375	0.477	0.423
EFNA5	P52803	False	EFNA5_HUMAN		CPI-SS04E33D0FB	ENSG00000184349	0.5	0.137	1.0	0.0	0.306	0.25	0.0	0.625	0.189	0.038
EFNA1	P20827	False	EFNA1_HUMAN		CPI-SS046F6F0C1	ENSG00000169242	0.5	0.164	1.0	0.5	0.222	0.214	0.0	0.75	0.297	0.115
EFNA2	O43921	False	EFNA2_HUMAN		CPI-SS08A54963F	ENSG00000099617	0.0	0.014	0.0	0.0	0.167	0.071	0.0	0.0	0.072	0.038
EFNA3	P52797	False	EFNA3_HUMAN		CPI-SS0CBCBBA83	ENSG00000143590	1.0	0.178	0.0	0.0	0.278	0.071	0.0	0.375	0.243	0.385
EFNA4	P52798	False	EFNA4_HUMAN		CPI-SS0475BE8ED	ENSG00000243364	1.0	0.425	0.0	0.5	0.389	0.393	0.0	0.375	0.477	0.423
EFNA5	P52803	False	EFNA5_HUMAN		CPI-SS09587DA63	ENSG00000184349	0.5	0.137	1.0	0.0	0.306	0.25	0.0	0.625	0.189	0.038
EFNB1	P98172	False	EFNB1_HUMAN		CPI-SS0087A3F67	ENSG00000090776	1.0	0.356	1.0	0.0	0.111	0.071	1.0	0.125	0.486	0.423
EFNA1	P20827	False	EFNA1_HUMAN		CPI-SS0EBFE1854	ENSG00000169242	0.5	0.164	1.0	0.5	0.222	0.214	0.0	0.75	0.297	0.115
EFNA2	O43921	False	EFNA2_HUMAN		CPI-SS0E63AB61E	ENSG00000099617	0.0	0.014	0.0	0.0	0.167	0.071	0.0	0.0	0.072	0.038
EFNA3	P52797	False	EFNA3_HUMAN		CPI-SS05B4EB419	ENSG00000143590	1.0	0.178	0.0	0.0	0.278	0.071	0.0	0.375	0.243	0.385
EFNA4	P52798	False	EFNA4_HUMAN		CPI-SS0659DBE72	ENSG00000243364	1.0	0.425	0.0	0.5	0.389	0.393	0.0	0.375	0.477	0.423
EFNA5	P52803	False	EFNA5_HUMAN		CPI-SS0FC01B947	ENSG00000184349	0.5	0.137	1.0	0.0	0.306	0.25	0.0	0.625	0.189	0.038
EFNB1	P98172	False	EFNB1_HUMAN		CPI-SS03446CB39	ENSG00000090776	1.0	0.356	1.0	0.0	0.111	0.071	1.0	0.125	0.486	0.423
EFNB2	P52799	False	EFNB2_HUMAN		CPI-SS087E0E3FB	ENSG00000125266	1.0	0.082	1.0	0.5	0.194	0.071	0.0	0.875	0.279	0.192
EFNB3	Q15768	False	EFNB3_HUMAN		CPI-SS084B1ED25	ENSG00000108947	0.5	0.288	1.0	0.0	0.333	0.143	1.0	0.125	0.333	0.385
EFNA1	P20827	False	EFNA1_HUMAN		CPI-SS03E450F99	ENSG00000169242	0.5	0.164	1.0	0.5	0.222	0.214	0.0	0.75	0.297	0.115
EFNA2	O43921	False	EFNA2_HUMAN		CPI-SS01DCC7684	ENSG00000099617	0.0	0.014	0.0	0.0	0.167	0.071	0.0	0.0	0.072	0.038
EFNA3	P52797	False	EFNA3_HUMAN		CPI-SS0D5DBB634	ENSG00000143590	1.0	0.178	0.0	0.0	0.278	0.071	0.0	0.375	0.243	0.385
EFNA4	P52798	False	EFNA4_HUMAN		CPI-SS0F81DBF22	ENSG00000243364	1.0	0.425	0.0	0.5	0.389	0.393	0.0	0.375	0.477	0.423
EFNA5	P52803	False	EFNA5_HUMAN		CPI-SS028688B7B	ENSG00000184349	0.5	0.137	1.0	0.0	0.306	0.25	0.0	0.625	0.189	0.038
EFNA5	P52803	False	EFNA5_HUMAN		CPI-SS068ACD209	ENSG00000184349	0.5	0.137	1.0	0.0	0.306	0.25	0.0	0.625	0.189	0.038
EFNB1	P98172	False	EFNB1_HUMAN		CPI-SS06E797E50	ENSG00000090776	1.0	0.356	1.0	0.0	0.111	0.071	1.0	0.125	0.486	0.423
EFNB2	P52799	False	EFNB2_HUMAN		CPI-SS0ECC9DF3E	ENSG00000125266	1.0	0.082	1.0	0.5	0.194	0.071	0.0	0.875	0.279	0.192
EFNB3	Q15768	False	EFNB3_HUMAN		CPI-SS0ECCB4382	ENSG00000108947	0.5	0.288	1.0	0.0	0.333	0.143	1.0	0.125	0.333	0.385
EFNB1	P98172	False	EFNB1_HUMAN		CPI-SS03C7D1520	ENSG00000090776	1.0	0.356	1.0	0.0	0.111	0.071	1.0	0.125	0.486	0.423
EFNB2	P52799	False	EFNB2_HUMAN		CPI-SS0BFD8E056	ENSG00000125266	1.0	0.082	1.0	0.5	0.194	0.071	0.0	0.875	0.279	0.192
EFNB3	Q15768	False	EFNB3_HUMAN		CPI-SS0CE96B837	ENSG00000108947	0.5	0.288	1.0	0.0	0.333	0.143	1.0	0.125	0.333	0.385
EFNB1	P98172	False	EFNB1_HUMAN		CPI-SS0C2003B74	ENSG00000090776	1.0	0.356	1.0	0.0	0.111	0.071	1.0	0.125	0.486	0.423
EFNB2	P52799	False	EFNB2_HUMAN		CPI-SS082ABF1EA	ENSG00000125266	1.0	0.082	1.0	0.5	0.194	0.071	0.0	0.875	0.279	0.192
EFNB3	Q15768	False	EFNB3_HUMAN		CPI-SS01BBAD475	ENSG00000108947	0.5	0.288	1.0	0.0	0.333	0.143	1.0	0.125	0.333	0.385
EFNB1	P98172	False	EFNB1_HUMAN		CPI-SS09D9D6811	ENSG00000090776	1.0	0.356	1.0	0.0	0.111	0.071	1.0	0.125	0.486	0.423
EFNB2	P52799	False	EFNB2_HUMAN		CPI-SS08D0F9109	ENSG00000125266	1.0	0.082	1.0	0.5	0.194	0.071	0.0	0.875	0.279	0.192
EFNB3	Q15768	False	EFNB3_HUMAN		CPI-SS0F6AA700E	ENSG00000108947	0.5	0.288	1.0	0.0	0.333	0.143	1.0	0.125	0.333	0.385
EFNB1	P98172	False	EFNB1_HUMAN		CPI-SS040D3C47C	ENSG00000090776	1.0	0.356	1.0	0.0	0.111	0.071	1.0	0.125	0.486	0.423
EFNB2	P52799	False	EFNB2_HUMAN		CPI-SS05ABE6795	ENSG00000125266	1.0	0.082	1.0	0.5	0.194	0.071	0.0	0.875	0.279	0.192
EFNB3	Q15768	False	EFNB3_HUMAN		CPI-SS0A39F4895	ENSG00000108947	0.5	0.288	1.0	0.0	0.333	0.143	1.0	0.125	0.333	0.385
EGF	P01133	False	EGF_HUMAN		CPI-SS09947DDD9	ENSG00000138798	0.0	0.027	0.0	0.0	0.0	0.0	0.0	0.0	0.009	0.0
HBEGF	Q99075	False	HBEGF_HUMAN		CPI-SS09B2ACA25	ENSG00000113070	0.5	0.123	0.0	0.0	0.194	0.107	0.0	0.125	0.081	0.077
TGFA	P01135	False	TGFA_HUMAN		CPI-SS07E5C3060	ENSG00000163235	0.0	0.068	0.0	0.0	0.0	0.0	0.0	0.0	0.009	0.038
NRG1	Q02297	False	NRG1_HUMAN		CPI-SS02B906C26	ENSG00000157168	0.0	0.014	0.0	0.0	0.111	0.036	1.0	0.125	0.243	0.154
NRG2	O14511	False	NRG2_HUMAN		CPI-SS053613259	ENSG00000158458	0.0	0.0	0.0	0.0	0.111	0.036	0.0	0.0	0.324	0.077
HBEGF	Q99075	False	HBEGF_HUMAN		CPI-SS060B846D1	ENSG00000113070	0.5	0.123	0.0	0.0	0.194	0.107	0.0	0.125	0.081	0.077
NRG1	Q02297	False	NRG1_HUMAN		CPI-SS0BD5C2A23	ENSG00000157168	0.0	0.014	0.0	0.0	0.111	0.036	1.0	0.125	0.243	0.154
NRG2	O14511	False	NRG2_HUMAN		CPI-SS0E063192D	ENSG00000158458	0.0	0.0	0.0	0.0	0.111	0.036	0.0	0.0	0.324	0.077
NRG3	P56975	False	NRG3_HUMAN		CPI-SS0D5E30C6C	ENSG00000185737	0.0	0.164	0.0	0.5	0.194	0.143	0.0	0.125	0.081	0.154
NRG4	Q8WWG1	False	NRG4_HUMAN		CPI-SS0627D0E22	ENSG00000169752	0.0	0.0	0.0	0.0	0.056	0.036	0.0	0.0	0.045	0.0
HBEGF	Q99075	False	HBEGF_HUMAN		CPI-SS03E7FB333	ENSG00000113070	0.5	0.123	0.0	0.0	0.194	0.107	0.0	0.125	0.081	0.077
FGF1	P05230	False	FGF1_HUMAN		CPI-SS04A97448D	ENSG00000113578	0.0	0.0	0.0	0.0	0.0	0.0	0.0	0.0	0.0	0.038
FGF10	O15520	False	FGF10_HUMAN		CPI-SS0AECC113F	ENSG00000070193	0.0	0.0	1.0	0.0	0.028	0.0	0.0	0.0	0.036	0.0
FGF2	P09038	False	FGF2_HUMAN		CPI-SS05A94DE17	ENSG00000138685	0.0	0.274	0.0	1.0	0.333	0.107	1.0	0.125	0.36	0.269
FGF22	Q9HCT0	False	FGF22_HUMAN		CPI-SS09D21167E	ENSG00000070388	0.0	0.0	0.0	0.0	0.056	0.0	0.0	0.0	0.018	0.0
FGF3	P11487	False	FGF3_HUMAN		CPI-SS06D341996	ENSG00000186895	0.0	0.014	0.0	0.0	0.0	0.036	0.0	0.0	0.162	0.038
FGF7	P21781	False	FGF7_HUMAN		CPI-SS0E928B8C8	ENSG00000140285	0.5	0.014	0.0	0.0	0.083	0.036	0.0	0.125	0.045	0.0
FGF1	P05230	False	FGF1_HUMAN		CPI-SS0755A26DD	ENSG00000113578	0.0	0.0	0.0	0.0	0.0	0.0	0.0	0.0	0.0	0.038
FGF2	P09038	False	FGF2_HUMAN		CPI-SS01F67987A	ENSG00000138685	0.0	0.274	0.0	1.0	0.333	0.107	1.0	0.125	0.36	0.269
FGF4	P08620	False	FGF4_HUMAN		CPI-SS0FFB9E01B	ENSG00000075388	0.5	0.274	0.0	0.0	0.028	0.071	0.0	0.25	0.306	0.538
NCAM1	P13591	False	NCAM1_HUMAN		CPI-SS05632AB58	ENSG00000149294	0.0	0.082	1.0	0.0	0.111	0.107	0.0	0.125	0.351	0.308
FGF1	P05230	False	FGF1_HUMAN		CPI-SS015819E65	ENSG00000113578	0.0	0.0	0.0	0.0	0.0	0.0	0.0	0.0	0.0	0.038
FGF17	O60258	False	FGF17_HUMAN		CPI-SS0BC9F7E9E	ENSG00000158815	1.0	1.0	0.0	0.5	0.833	0.964	1.0	0.375	0.928	0.923
FGF2	P09038	False	FGF2_HUMAN		CPI-SS0D636A374	ENSG00000138685	0.0	0.274	0.0	1.0	0.333	0.107	1.0	0.125	0.36	0.269
FGF20	Q9NP95	False	FGF20_HUMAN		CPI-SS0696C2B28	ENSG00000078579	0.0	0.014	0.0	0.0	0.083	0.036	0.0	0.125	0.0	0.0
FGF8	P55075	False	FGF8_HUMAN		CPI-SS0CFABB69A	ENSG00000107831	0.0	0.123	1.0	0.0	0.222	0.071	0.0	0.125	0.153	0.231
FGF1	P05230	False	FGF1_HUMAN		CPI-SS0D9366D11	ENSG00000113578	0.0	0.0	0.0	0.0	0.0	0.0	0.0	0.0	0.0	0.038
FGF2	P09038	False	FGF2_HUMAN		CPI-SS008FB916C	ENSG00000138685	0.0	0.274	0.0	1.0	0.333	0.107	1.0	0.125	0.36	0.269
SDC2	P34741	False	SDC2_HUMAN		CPI-SS001D9549D	ENSG00000169439	0.5	0.589	1.0	0.5	0.75	0.679	1.0	1.0	0.766	0.615
FGF19	O95750	False	FGF19_HUMAN		CPI-SC068641E32	ENSG00000162344	0.0	0.096	0.0	0.0	0.167	0.036	0.0	0.0	0.252	0.038
NCAM1	P13591	False	NCAM1_HUMAN		CPI-SS0C21302BC	ENSG00000149294	0.0	0.082	1.0	0.0	0.111	0.107	0.0	0.125	0.351	0.308
FLRT1	Q9NZU1	False	FLRT1_HUMAN		CPI-SS0813792B7	ENSG00000126500	0.0	0.0	0.0	0.0	0.0	0.0	0.0	0.0	0.027	0.0
FLRT2	O43155	False	FLRT2_HUMAN		CPI-SS008E98D3E	ENSG00000185070	0.0	0.123	0.0	0.0	0.25	0.321	0.0	0.75	0.18	0.077
NRXN1	Q9ULB1	False	NRX1A_HUMAN		CPI-SS019D9440E	ENSG00000179915	0.5	0.205	0.0	0.0	0.167	0.286	0.0	0.125	0.126	0.308
NRXN2	P58401	False	NRX2B_HUMAN		CPI-SS0B0B67CA2	ENSG00000110076	0.0	0.027	0.0	0.0	0.0	0.0	0.0	0.0	0.036	0.038
NRXN3	Q9HDB5	False	NRX3B_HUMAN		CPI-SS05E4F3F47	ENSG00000021645	0.0	0.178	0.0	0.0	0.333	0.214	0.0	0.25	0.252	0.192
TENM1	Q9UKZ4	False	TEN1_HUMAN		CPI-SS085E3E37F	ENSG00000009694	0.0	0.041	0.0	0.0	0.139	0.107	0.0	0.0	0.288	0.115
TENM2	Q9NT68	False	TEN2_HUMAN		CPI-SS09159B142	ENSG00000145934	0.0	0.0	0.0	0.0	0.028	0.0	0.0	0.0	0.036	0.0
TENM3	Q9P273	False	TEN3_HUMAN		CPI-SS04FD52559	ENSG00000218336	0.5	0.301	1.0	0.0	0.333	0.25	0.0	0.375	0.559	0.385
TENM4	Q6N022	False	TEN4_HUMAN		CPI-SS0EC12EAD9	ENSG00000149256	1.0	0.288	1.0	0.0	0.222	0.143	0.0	0.25	0.541	0.231
FLRT1	Q9NZU1	False	FLRT1_HUMAN		CPI-SS0430C8A78	ENSG00000126500	0.0	0.0	0.0	0.0	0.0	0.0	0.0	0.0	0.027	0.0
FLRT2	O43155	False	FLRT2_HUMAN		CPI-SS0474E1C15	ENSG00000185070	0.0	0.123	0.0	0.0	0.25	0.321	0.0	0.75	0.18	0.077
FLRT3	Q9NZU0	False	FLRT3_HUMAN		CPI-SS052641D5A	ENSG00000125848	0.5	0.603	1.0	0.0	0.556	0.679	1.0	1.0	0.577	0.5
TENM1	Q9UKZ4	False	TEN1_HUMAN		CPI-SS038A612D7	ENSG00000009694	0.0	0.041	0.0	0.0	0.139	0.107	0.0	0.0	0.288	0.115
TENM2	Q9NT68	False	TEN2_HUMAN		CPI-SS0BCB3D402	ENSG00000145934	0.0	0.0	0.0	0.0	0.028	0.0	0.0	0.0	0.036	0.0
TENM3	Q9P273	False	TEN3_HUMAN		CPI-SS0EA023E51	ENSG00000218336	0.5	0.301	1.0	0.0	0.333	0.25	0.0	0.375	0.559	0.385
TENM4	Q6N022	False	TEN4_HUMAN		CPI-SS01F00A48A	ENSG00000149256	1.0	0.288	1.0	0.0	0.222	0.143	0.0	0.25	0.541	0.231
UNC5A	Q6ZN44	False	UNC5A_HUMAN		CPI-SS0F6BE4D47	ENSG00000113763	0.0	0.014	0.0	0.0	0.056	0.0	0.0	0.0	0.045	0.0
FLRT3	Q9NZU0	False	FLRT3_HUMAN		CPI-SS08BFFB96E	ENSG00000125848	0.5	0.603	1.0	0.0	0.556	0.679	1.0	1.0	0.577	0.5
TENM1	Q9UKZ4	False	TEN1_HUMAN		CPI-SS083BB1EB3	ENSG00000009694	0.0	0.041	0.0	0.0	0.139	0.107	0.0	0.0	0.288	0.115
TENM2	Q9NT68	False	TEN2_HUMAN		CPI-SS021718DBF	ENSG00000145934	0.0	0.0	0.0	0.0	0.028	0.0	0.0	0.0	0.036	0.0
TENM3	Q9P273	False	TEN3_HUMAN		CPI-SS075F456AF	ENSG00000218336	0.5	0.301	1.0	0.0	0.333	0.25	0.0	0.375	0.559	0.385
TENM4	Q6N022	False	TEN4_HUMAN		CPI-SS0FD44484F	ENSG00000149256	1.0	0.288	1.0	0.0	0.222	0.143	0.0	0.25	0.541	0.231
GAL	P22466	False	GALA_HUMAN		CPI-SS0BE567EFB	ENSG00000069482	1.0	0.863	0.0	0.5	0.833	0.714	1.0	0.75	0.847	0.731
GALP	Q9UBC7	False	GALP_HUMAN		CPI-SS0F4D3206E	ENSG00000197487	0.0	0.014	0.0	0.0	0.0	0.036	0.0	0.0	0.009	0.0
GAL	P22466	False	GALA_HUMAN		CPI-SC0BEEB7AB4	ENSG00000069482	1.0	0.863	0.0	0.5	0.833	0.714	1.0	0.75	0.847	0.731
GALP	Q9UBC7	False	GALP_HUMAN		CPI-SC011C5B39B	ENSG00000197487	0.0	0.014	0.0	0.0	0.0	0.036	0.0	0.0	0.009	0.0
GAL	P22466	False	GALA_HUMAN		CPI-SS04BCE85CA	ENSG00000069482	1.0	0.863	0.0	0.5	0.833	0.714	1.0	0.75	0.847	0.731
GALP	Q9UBC7	False	GALP_HUMAN		CPI-SS0FDCE3128	ENSG00000197487	0.0	0.014	0.0	0.0	0.0	0.036	0.0	0.0	0.009	0.0
GAL	P22466	False	GALA_HUMAN		CPI-SC01BE13839	ENSG00000069482	1.0	0.863	0.0	0.5	0.833	0.714	1.0	0.75	0.847	0.731
GALP	Q9UBC7	False	GALP_HUMAN		CPI-SC059D65FDD	ENSG00000197487	0.0	0.014	0.0	0.0	0.0	0.036	0.0	0.0	0.009	0.0
SPX	Q9BT56	False	SPXN_HUMAN		CPI-SC03034B5D1	ENSG00000134548	0.0	0.014	0.0	0.0	0.028	0.0	0.0	0.0	0.027	0.0
GAL	P22466	False	GALA_HUMAN		CPI-SS0442ADAA5	ENSG00000069482	1.0	0.863	0.0	0.5	0.833	0.714	1.0	0.75	0.847	0.731
GALP	Q9UBC7	False	GALP_HUMAN		CPI-SS0B11567AF	ENSG00000197487	0.0	0.014	0.0	0.0	0.0	0.036	0.0	0.0	0.009	0.0
GAL	P22466	False	GALA_HUMAN		CPI-SC0B72F5448	ENSG00000069482	1.0	0.863	0.0	0.5	0.833	0.714	1.0	0.75	0.847	0.731
GALP	Q9UBC7	False	GALP_HUMAN		CPI-SC010BF9A71	ENSG00000197487	0.0	0.014	0.0	0.0	0.0	0.036	0.0	0.0	0.009	0.0
SPX	Q9BT56	False	SPXN_HUMAN		CPI-SC07FCF82A7	ENSG00000134548	0.0	0.014	0.0	0.0	0.028	0.0	0.0	0.0	0.027	0.0
LGALS3	P17931	False	LEG3_HUMAN		CPI-SS076940BCD	ENSG00000131981	0.0	0.096	1.0	0.0	0.083	0.036	1.0	0.5	0.144	0.038
GAS6	Q14393	False	GAS6_HUMAN		CPI-SS0F7FF099C	ENSG00000183087	1.0	0.164	1.0	0.0	0.444	0.286	1.0	0.75	0.189	0.154
LGALS9	O00182	False	LEG9_HUMAN		CPI-SS0CE693E3E	ENSG00000168961	0.0	0.014	0.0	0.0	0.0	0.0	0.0	0.0	0.0	0.0
GAS6	Q14393	False	GAS6_HUMAN		CPI-SS0AE964947	ENSG00000183087	1.0	0.164	1.0	0.0	0.444	0.286	1.0	0.75	0.189	0.154
GAS6	Q14393	False	GAS6_HUMAN		CPI-SS0BDA0E5E0	ENSG00000183087	1.0	0.164	1.0	0.0	0.444	0.286	1.0	0.75	0.189	0.154
TULP1	O00294	False	TULP1_HUMAN		CPI-SS0E9F23560	ENSG00000112041	0.0	0.014	0.0	0.0	0.0	0.0	0.0	0.0	0.009	0.0
GDF10	P55107	False	GDF10_HUMAN		CPI-SC0A86600AA	ENSG00000266524	0.5	0.068	0.0	0.0	0.028	0.0	0.0	0.0	0.036	0.0
GDF11	O95390	False	GDF11_HUMAN		CPI-SC0002A7A8F	ENSG00000135414	0.5	0.425	1.0	0.5	0.611	0.607	1.0	0.75	0.613	0.538
GDF3	Q9NR23	False	GDF3_HUMAN		CPI-SC01987CF29	ENSG00000184344	0.0	0.027	0.0	0.0	0.0	0.0	0.0	0.0	0.0	0.0
INHA	P05111	False	INHA_HUMAN		CPI-SC0FDDA8A63	ENSG00000123999	0.0	0.014	0.0	0.0	0.0	0.0	0.0	0.0	0.036	0.0
GDF11	O95390	False	GDF11_HUMAN		CPI-SC00C9C81E3	ENSG00000135414	0.5	0.425	1.0	0.5	0.611	0.607	1.0	0.75	0.613	0.538
INHA	P05111	False	INHA_HUMAN		CPI-SC0B3D321CC	ENSG00000123999	0.0	0.014	0.0	0.0	0.0	0.0	0.0	0.0	0.036	0.0
GDF11	O95390	False	GDF11_HUMAN		CPI-SC001669E22	ENSG00000135414	0.5	0.425	1.0	0.5	0.611	0.607	1.0	0.75	0.613	0.538
GDF11	O95390	False	GDF11_HUMAN		CPI-SC017215F7F	ENSG00000135414	0.5	0.425	1.0	0.5	0.611	0.607	1.0	0.75	0.613	0.538
GDF9	O60383	False	GDF9_HUMAN		CPI-SC0FDB4B6D9	ENSG00000164404	0.0	0.0	0.0	0.5	0.0	0.0	0.0	0.0	0.027	0.0
GHRL	Q9UBU3	False	GHRL_HUMAN		CPI-SS0C9DBD840	ENSG00000157017	0.0	0.027	0.0	0.0	0.111	0.071	0.0	0.25	0.054	0.0
GHRL	Q9UBU3	False	GHRL_HUMAN		CPI-SS02AEB612C	ENSG00000157017	0.0	0.027	0.0	0.0	0.111	0.071	0.0	0.25	0.054	0.0
HLA-E	P13747	False	HLAE_HUMAN		CPI-SS03EF699C7	ENSG00000204592	0.5	0.808	1.0	1.0	0.778	0.821	1.0	0.75	0.694	0.615
HLA-E	P13747	False	HLAE_HUMAN		CPI-SC05A060D3B	ENSG00000204592	0.5	0.808	1.0	1.0	0.778	0.821	1.0	0.75	0.694	0.615
HLA-E	P13747	False	HLAE_HUMAN		CPI-SS0F16EAEBB	ENSG00000204592	0.5	0.808	1.0	1.0	0.778	0.821	1.0	0.75	0.694	0.615
HLA-F	P30511	False	HLAF_HUMAN		CPI-SS0436D5870	ENSG00000204642	0.0	0.014	0.0	0.0	0.056	0.0	0.0	0.0	0.0	0.0
INHA	P05111	False	INHA_HUMAN		CPI-SC0E760DE88	ENSG00000123999	0.0	0.014	0.0	0.0	0.0	0.0	0.0	0.0	0.036	0.0
INHA	P05111	False	INHA_HUMAN		CPI-SC020B01F65	ENSG00000123999	0.0	0.014	0.0	0.0	0.0	0.0	0.0	0.0	0.036	0.0
IGF1	P05019	False	IGF1_HUMAN		CPI-SC033AB13AE	ENSG00000017427	0.0	0.014	0.0	0.0	0.0	0.036	0.0	0.125	0.0	0.0
IGF1	P05019	False	IGF1_HUMAN		CPI-SS0E41702C1	ENSG00000017427	0.0	0.014	0.0	0.0	0.0	0.036	0.0	0.125	0.0	0.0
IGF2	P01344	False	IGF2_HUMAN		CPI-SS0579FA162	ENSG00000167244	0.0	0.219	1.0	0.0	0.111	0.179	0.0	0.125	0.261	0.462
IGF1	P05019	False	IGF1_HUMAN		CPI-SC0322BA9B5	ENSG00000017427	0.0	0.014	0.0	0.0	0.0	0.036	0.0	0.125	0.0	0.0
NRG1	Q02297	False	NRG1_HUMAN		CPI-SC06CB2F292	ENSG00000157168	0.0	0.014	0.0	0.0	0.111	0.036	1.0	0.125	0.243	0.154
IGF2	P01344	False	IGF2_HUMAN		CPI-SS042A6F835	ENSG00000167244	0.0	0.219	1.0	0.0	0.111	0.179	0.0	0.125	0.261	0.462
IGFBP3	P17936	False	IBP3_HUMAN		CPI-SS099ACF7FB	ENSG00000146674	0.5	0.014	0.0	0.0	0.028	0.0	0.0	0.5	0.063	0.0
IGFL2	Q6UWQ7	False	IGFL2_HUMAN		CPI-SS08EDE5442	ENSG00000204866	0.0	0.014	0.0	0.0	0.0	0.0	0.0	0.0	0.0	0.0
IFNE	Q86WN2	False	IFNE_HUMAN		CPI-SC06DAFCB1D	ENSG00000184995	0.0	0.0	0.0	0.0	0.0	0.0	0.0	0.125	0.009	0.0
IL11	P20809	False	IL11_HUMAN		CPI-SC0409FF431	ENSG00000095752	0.0	0.014	0.0	0.0	0.0	0.036	0.0	0.0	0.027	0.038
IL15	P40933	False	IL15_HUMAN		CPI-SC0C6EBD4D8	ENSG00000164136	0.0	0.0	0.0	0.0	0.028	0.036	0.0	0.0	0.0	0.0
IL17C	Q9P0M4	False	IL17C_HUMAN		CPI-SC0BB896AE4	ENSG00000124391	0.0	0.014	0.0	0.0	0.0	0.0	0.0	0.0	0.0	0.0
IL1RAP	Q9NPH3	False	IL1AP_HUMAN		CPI-SS0E12A78EF	ENSG00000196083	0.0	0.041	0.0	0.0	0.083	0.0	0.0	0.0	0.09	0.038
LRRC4B	Q9NT99	False	LRC4B_HUMAN		CPI-SS0D8DC28C6	ENSG00000131409	0.0	0.027	0.0	0.5	0.028	0.036	0.0	0.0	0.036	0.038
LRRC4C	Q9HCJ2	False	LRC4C_HUMAN		CPI-SS00373B59C	ENSG00000148948	0.0	0.123	0.0	0.0	0.028	0.107	0.0	0.0	0.108	0.077
LRFN4	Q6PJG9	False	LRFN4_HUMAN		CPI-SS0F023190B	ENSG00000173621	0.5	0.219	1.0	0.5	0.306	0.286	1.0	0.375	0.324	0.077
LRFN5	Q96NI6	False	LRFN5_HUMAN		CPI-SS0CBB9D57D	ENSG00000165379	0.0	0.027	0.0	0.0	0.028	0.0	0.0	0.125	0.027	0.038
IL33	O95760	False	IL33_HUMAN		CPI-SC0A2B4E2CE	ENSG00000137033	0.0	0.055	0.0	0.0	0.0	0.036	0.0	0.0	0.018	0.0
IL6	P05231	False	IL6_HUMAN		CPI-SC0E81D7329	ENSG00000136244	0.0	0.0	0.0	0.0	0.028	0.0	0.0	0.0	0.0	0.038
LEFTY1	O75610	False	LFTY1_HUMAN		CPI-SS0E9F84F1F	ENSG00000243709	0.0	0.055	0.0	0.0	0.0	0.036	0.0	0.125	0.09	0.0
LEFTY2	O00292	False	LFTY2_HUMAN		CPI-SS033A27302	ENSG00000143768	0.0	0.0	0.0	0.0	0.056	0.0	0.0	0.0	0.261	0.038
LRRC4B	Q9NT99	False	LRC4B_HUMAN		CPI-SS0E0D00210	ENSG00000131409	0.0	0.027	0.0	0.5	0.028	0.036	0.0	0.0	0.036	0.038
LRFN4	Q6PJG9	False	LRFN4_HUMAN		CPI-SS0FA9304CE	ENSG00000173621	0.5	0.219	1.0	0.5	0.306	0.286	1.0	0.375	0.324	0.077
LRFN5	Q96NI6	False	LRFN5_HUMAN		CPI-SS081E1A895	ENSG00000165379	0.0	0.027	0.0	0.0	0.028	0.0	0.0	0.125	0.027	0.038
NLGN3	Q9NZ94	False	NLGN3_HUMAN		CPI-SS08069FE13	ENSG00000196338	0.0	0.027	0.0	0.0	0.0	0.0	0.0	0.25	0.027	0.0
SLITRK3	O94933	False	SLIK3_HUMAN		CPI-SS044E718AF	ENSG00000121871	0.0	0.0	0.0	0.0	0.0	0.0	0.0	0.0	0.018	0.0
LTB	Q06643	False	TNFC_HUMAN		CPI-SS02C509183	ENSG00000227507	0.0	0.014	0.0	0.0	0.028	0.0	0.0	0.0	0.0	0.0
LPAR1	Q92633	False	LPAR1_HUMAN		CPI-SS0E4245B64	ENSG00000198121	0.0	0.041	0.0	0.0	0.111	0.071	0.0	0.0	0.153	0.077
LPAR2	Q9HBW0	False	LPAR2_HUMAN		CPI-SS076F4624B	ENSG00000064547	0.5	0.452	0.0	1.0	0.639	0.429	1.0	0.75	0.523	0.385
LPAR3	Q9UBY5	False	LPAR3_HUMAN		CPI-SS046661AE7	ENSG00000171517	0.0	0.014	0.0	0.0	0.0	0.036	0.0	0.125	0.054	0.0
THY1	P04216	False	THY1_HUMAN		CPI-SS0118D1B89	ENSG00000154096	0.0	0.137	1.0	1.0	0.25	0.0	1.0	0.125	0.144	0.154
CD55	P08174	False	DAF_HUMAN		CPI-SS061A7E099	ENSG00000196352	0.5	0.123	0.0	0.5	0.25	0.143	1.0	0.0	0.153	0.077
MDK	P21741	False	MK_HUMAN		CPI-SS027E12A36	ENSG00000110492	1.0	1.0	1.0	1.0	1.0	1.0	1.0	1.0	1.0	1.0
PTN	P21246	False	PTN_HUMAN		CPI-SS04E690D72	ENSG00000105894	0.5	0.466	1.0	1.0	0.5	0.536	1.0	0.25	0.559	0.462
AMH	P03971	False	MIS_HUMAN		CPI-SC0C68323CF	ENSG00000104899	0.5	0.055	0.0	0.5	0.111	0.071	0.0	0.125	0.09	0.077
AMH	P03971	False	MIS_HUMAN		CPI-SC077F81192	ENSG00000104899	0.5	0.055	0.0	0.5	0.111	0.071	0.0	0.125	0.09	0.077
AMH	P03971	False	MIS_HUMAN		CPI-SC09C7944F4	ENSG00000104899	0.5	0.055	0.0	0.5	0.111	0.071	0.0	0.125	0.09	0.077
NECTIN3	Q9NQS3	False	PVRL3_HUMAN		CPI-SS042FCC9BE	ENSG00000177707	0.5	0.26	1.0	0.5	0.306	0.179	0.0	0.25	0.441	0.346
NTN1	O95631	False	NET1_HUMAN		CPI-SS04F1CBF06	ENSG00000065320	0.0	0.356	0.0	0.0	0.472	0.286	0.0	0.0	0.396	0.385
NTN1	O95631	False	NET1_HUMAN		CPI-SS0E3C09735	ENSG00000065320	0.0	0.356	0.0	0.0	0.472	0.286	0.0	0.0	0.396	0.385
NTN1	O95631	False	NET1_HUMAN		CPI-SS0503D8A55	ENSG00000065320	0.0	0.356	0.0	0.0	0.472	0.286	0.0	0.0	0.396	0.385
NTN1	O95631	False	NET1_HUMAN		CPI-SS00C9DE87A	ENSG00000065320	0.0	0.356	0.0	0.0	0.472	0.286	0.0	0.0	0.396	0.385
NTN4	Q9HB63	False	NET4_HUMAN		CPI-SS0C72D53A2	ENSG00000074527	0.0	0.479	0.0	0.0	0.361	0.25	0.0	0.25	0.369	0.538
NTN1	O95631	False	NET1_HUMAN		CPI-SS07660BCA2	ENSG00000065320	0.0	0.356	0.0	0.0	0.472	0.286	0.0	0.0	0.396	0.385
NTN4	Q9HB63	False	NET4_HUMAN		CPI-SS0BA4E3F44	ENSG00000074527	0.0	0.479	0.0	0.0	0.361	0.25	0.0	0.25	0.369	0.538
NRXN1	Q9ULB1	False	NRX1A_HUMAN		CPI-SS085E14488	ENSG00000179915	0.5	0.205	0.0	0.0	0.167	0.286	0.0	0.125	0.126	0.308
NRXN2	P58401	False	NRX2B_HUMAN		CPI-SS0193D81E1	ENSG00000110076	0.0	0.027	0.0	0.0	0.0	0.0	0.0	0.0	0.036	0.038
NTS	P30990	False	NEUT_HUMAN		CPI-SS06C93E09A	ENSG00000133636	0.0	0.466	0.0	0.5	0.361	0.5	1.0	0.375	0.613	0.231
NRTN	Q99748	False	NRTN_HUMAN		CPI-SC060C69786	ENSG00000171119	0.5	0.137	1.0	0.0	0.139	0.143	0.0	0.125	0.144	0.231
NTF3	P20783	False	NTF3_HUMAN		CPI-SS05162C56B	ENSG00000185652	0.5	0.068	0.0	0.0	0.056	0.071	0.0	0.375	0.072	0.038
PTPRS	Q13332	False	PTPRS_HUMAN		CPI-SS01D36DDFA	ENSG00000105426	0.5	0.699	1.0	0.0	0.917	0.679	1.0	0.5	0.829	0.846
NODAL	Q96S42	False	NODAL_HUMAN		CPI-SC08F1D4358	ENSG00000156574	1.0	0.671	1.0	0.5	0.333	0.286	1.0	0.25	0.378	0.577
NODAL	Q96S42	False	NODAL_HUMAN		CPI-SC08C72892F	ENSG00000156574	1.0	0.671	1.0	0.5	0.333	0.286	1.0	0.25	0.378	0.577
NODAL	Q96S42	False	NODAL_HUMAN		CPI-SC0397B3290	ENSG00000156574	1.0	0.671	1.0	0.5	0.333	0.286	1.0	0.25	0.378	0.577
NODAL	Q96S42	False	NODAL_HUMAN		CPI-SC0C620668E	ENSG00000156574	1.0	0.671	1.0	0.5	0.333	0.286	1.0	0.25	0.378	0.577
NODAL	Q96S42	False	NODAL_HUMAN		CPI-SC0AB5E1FE3	ENSG00000156574	1.0	0.671	1.0	0.5	0.333	0.286	1.0	0.25	0.378	0.577
NODAL	Q96S42	False	NODAL_HUMAN		CPI-SC061F99EF4	ENSG00000156574	1.0	0.671	1.0	0.5	0.333	0.286	1.0	0.25	0.378	0.577
DLK1	P80370	False	DLK1_HUMAN		CPI-SS0FC612D4D	ENSG00000185559	1.0	0.712	1.0	0.5	0.722	0.5	1.0	1.0	0.82	0.923
DLL1	O00548	False	DLL1_HUMAN		CPI-SS04A5D6B6F	ENSG00000198719	0.0	0.123	0.0	1.0	0.194	0.143	0.0	0.375	0.64	0.5
DLL3	Q9NYJ7	False	DLL3_HUMAN		CPI-SS0E5A6ADB3	ENSG00000090932	0.5	0.63	0.0	1.0	0.472	0.321	1.0	0.125	0.883	0.769
DLL4	Q9NR61	False	DLL4_HUMAN		CPI-SS0AFCA0602	ENSG00000128917	0.0	0.0	0.0	0.0	0.028	0.0	0.0	0.0	0.0	0.0
JAG1	P78504	False	JAG1_HUMAN		CPI-SS052ADA696	ENSG00000101384	0.5	0.151	1.0	0.0	0.222	0.107	0.0	0.125	0.279	0.115
JAG2	Q9Y219	False	JAG2_HUMAN		CPI-SS0DB3F5A37	ENSG00000184916	0.0	0.123	1.0	0.0	0.056	0.0	0.0	0.0	0.072	0.038
DLK1	P80370	False	DLK1_HUMAN		CPI-SS0E1A8414D	ENSG00000185559	1.0	0.712	1.0	0.5	0.722	0.5	1.0	1.0	0.82	0.923
DLL1	O00548	False	DLL1_HUMAN		CPI-SS0423580E5	ENSG00000198719	0.0	0.123	0.0	1.0	0.194	0.143	0.0	0.375	0.64	0.5
DLL3	Q9NYJ7	False	DLL3_HUMAN		CPI-SS06BBCAC08	ENSG00000090932	0.5	0.63	0.0	1.0	0.472	0.321	1.0	0.125	0.883	0.769
DLL4	Q9NR61	False	DLL4_HUMAN		CPI-SS08E4D6FA9	ENSG00000128917	0.0	0.0	0.0	0.0	0.028	0.0	0.0	0.0	0.0	0.0
JAG1	P78504	False	JAG1_HUMAN		CPI-SS060B82BBC	ENSG00000101384	0.5	0.151	1.0	0.0	0.222	0.107	0.0	0.125	0.279	0.115
JAG2	Q9Y219	False	JAG2_HUMAN		CPI-SS065B2DBAE	ENSG00000184916	0.0	0.123	1.0	0.0	0.056	0.0	0.0	0.0	0.072	0.038
DLK1	P80370	False	DLK1_HUMAN		CPI-SS007AA9FDE	ENSG00000185559	1.0	0.712	1.0	0.5	0.722	0.5	1.0	1.0	0.82	0.923
DLL1	O00548	False	DLL1_HUMAN		CPI-SS047232C64	ENSG00000198719	0.0	0.123	0.0	1.0	0.194	0.143	0.0	0.375	0.64	0.5
DLL3	Q9NYJ7	False	DLL3_HUMAN		CPI-SS035E5A708	ENSG00000090932	0.5	0.63	0.0	1.0	0.472	0.321	1.0	0.125	0.883	0.769
DLL4	Q9NR61	False	DLL4_HUMAN		CPI-SS0938C6980	ENSG00000128917	0.0	0.0	0.0	0.0	0.028	0.0	0.0	0.0	0.0	0.0
JAG1	P78504	False	JAG1_HUMAN		CPI-SS0B99F22A2	ENSG00000101384	0.5	0.151	1.0	0.0	0.222	0.107	0.0	0.125	0.279	0.115
JAG2	Q9Y219	False	JAG2_HUMAN		CPI-SS0263EFDDF	ENSG00000184916	0.0	0.123	1.0	0.0	0.056	0.0	0.0	0.0	0.072	0.038
DLK1	P80370	False	DLK1_HUMAN		CPI-SS0D37C7C70	ENSG00000185559	1.0	0.712	1.0	0.5	0.722	0.5	1.0	1.0	0.82	0.923
DLL1	O00548	False	DLL1_HUMAN		CPI-SS0FB5FE587	ENSG00000198719	0.0	0.123	0.0	1.0	0.194	0.143	0.0	0.375	0.64	0.5
DLL3	Q9NYJ7	False	DLL3_HUMAN		CPI-SS098C2FFC0	ENSG00000090932	0.5	0.63	0.0	1.0	0.472	0.321	1.0	0.125	0.883	0.769
DLL4	Q9NR61	False	DLL4_HUMAN		CPI-SS0558101D1	ENSG00000128917	0.0	0.0	0.0	0.0	0.028	0.0	0.0	0.0	0.0	0.0
JAG1	P78504	False	JAG1_HUMAN		CPI-SS0837E9F59	ENSG00000101384	0.5	0.151	1.0	0.0	0.222	0.107	0.0	0.125	0.279	0.115
JAG2	Q9Y219	False	JAG2_HUMAN		CPI-SS096F3E0F2	ENSG00000184916	0.0	0.123	1.0	0.0	0.056	0.0	0.0	0.0	0.072	0.038
JAG1	P78504	False	JAG1_HUMAN		CPI-SS015B87133	ENSG00000101384	0.5	0.151	1.0	0.0	0.222	0.107	0.0	0.125	0.279	0.115
JAG1	P78504	False	JAG1_HUMAN		CPI-SS0EDD8CDD4	ENSG00000101384	0.5	0.151	1.0	0.0	0.222	0.107	0.0	0.125	0.279	0.115
JAG2	Q9Y219	False	JAG2_HUMAN		CPI-SS02EEA092C	ENSG00000184916	0.0	0.123	1.0	0.0	0.056	0.0	0.0	0.0	0.072	0.038
LIF	P15018	False	LIF_HUMAN		CPI-SC0F30798CC	ENSG00000128342	0.0	0.0	0.0	0.0	0.0	0.0	0.0	0.0	0.018	0.0
PDYN	P01213	False	PDYN_HUMAN		CPI-SS0CD40D735	ENSG00000101327	0.0	0.0	0.0	0.0	0.0	0.036	0.0	0.0	0.0	0.0
PDYN	P01213	False	PDYN_HUMAN		CPI-SS0AFFDEC0B	ENSG00000101327	0.0	0.0	0.0	0.0	0.0	0.036	0.0	0.0	0.0	0.0
OXT	P01178	False	NEU1_HUMAN		CPI-SS0E8F8E4F1	ENSG00000101405	0.0	0.027	0.0	0.0	0.0	0.0	0.0	0.125	0.009	0.0
AVP	P01185	False	NEU2_HUMAN		CPI-SS00399ED03	ENSG00000101200	0.0	0.0	0.0	0.0	0.0	0.0	0.0	0.125	0.0	0.0
OXT	P01178	False	NEU1_HUMAN		CPI-SS04B547174	ENSG00000101405	0.0	0.027	0.0	0.0	0.0	0.0	0.0	0.125	0.009	0.0
AVP	P01185	False	NEU2_HUMAN		CPI-SS0C916344D	ENSG00000101200	0.0	0.0	0.0	0.0	0.0	0.0	0.0	0.125	0.0	0.0
PTH2	Q96A98	False	TIP39_HUMAN		CPI-SS06CBEA807	ENSG00000142538	0.0	0.014	0.0	0.0	0.0	0.036	0.0	0.125	0.009	0.0
PTH2	Q96A98	False	TIP39_HUMAN		CPI-SS07E3769D0	ENSG00000142538	0.0	0.014	0.0	0.0	0.0	0.036	0.0	0.125	0.009	0.0
SCT	P09683	False	SECR_HUMAN		CPI-SS0EC70F078	ENSG00000070031	0.0	0.11	1.0	0.0	0.111	0.071	1.0	0.5	0.018	0.154
SCT	P09683	False	SECR_HUMAN		CPI-SS0CB25BBAE	ENSG00000070031	0.0	0.11	1.0	0.0	0.111	0.071	1.0	0.5	0.018	0.154
PGF	P49763	False	PLGF_HUMAN		CPI-SS07361522F	ENSG00000119630	0.0	0.274	1.0	0.0	0.194	0.179	1.0	0.625	0.55	0.538
VEGFA	P15692	False	VEGFA_HUMAN		CPI-SS0B9B3870A	ENSG00000112715	0.5	0.644	1.0	0.5	0.889	1.0	1.0	0.875	0.405	0.423
VEGFB	P49765	False	VEGFB_HUMAN		CPI-SS00D51DD37	ENSG00000173511	1.0	0.767	1.0	0.5	0.833	0.821	1.0	0.75	0.847	0.808
PGF	P49763	False	PLGF_HUMAN		CPI-SC0B51DC960	ENSG00000119630	0.0	0.274	1.0	0.0	0.194	0.179	1.0	0.625	0.55	0.538
VEGFA	P15692	False	VEGFA_HUMAN		CPI-SC0AFC650CD	ENSG00000112715	0.5	0.644	1.0	0.5	0.889	1.0	1.0	0.875	0.405	0.423
VEGFB	P49765	False	VEGFB_HUMAN		CPI-SC03F1C301F	ENSG00000173511	1.0	0.767	1.0	0.5	0.833	0.821	1.0	0.75	0.847	0.808
PGF	P49763	False	PLGF_HUMAN		CPI-SS01790830C	ENSG00000119630	0.0	0.274	1.0	0.0	0.194	0.179	1.0	0.625	0.55	0.538
SEMA3A	Q14563	False	SEM3A_HUMAN		CPI-SS034083FFA	ENSG00000075213	0.5	0.11	0.0	0.0	0.278	0.286	0.0	0.25	0.072	0.154
VEGFA	P15692	False	VEGFA_HUMAN		CPI-SS043E22BF5	ENSG00000112715	0.5	0.644	1.0	0.5	0.889	1.0	1.0	0.875	0.405	0.423
VEGFB	P49765	False	VEGFB_HUMAN		CPI-SS00508D1C2	ENSG00000173511	1.0	0.767	1.0	0.5	0.833	0.821	1.0	0.75	0.847	0.808
PGF	P49763	False	PLGF_HUMAN		CPI-SS065D9259F	ENSG00000119630	0.0	0.274	1.0	0.0	0.194	0.179	1.0	0.625	0.55	0.538
SEMA3C	Q99985	False	SEM3C_HUMAN		CPI-SS0F67B526A	ENSG00000075223	0.0	0.068	0.0	0.0	0.0	0.036	0.0	0.0	0.054	0.192
SEMA3F	Q13275	False	SEM3F_HUMAN		CPI-SS0674B0F46	ENSG00000001617	0.0	0.397	1.0	0.0	0.417	0.107	1.0	0.5	0.333	0.462
VEGFA	P15692	False	VEGFA_HUMAN		CPI-SS046F8AD8B	ENSG00000112715	0.5	0.644	1.0	0.5	0.889	1.0	1.0	0.875	0.405	0.423
PLAU	P00749	False	UROK_HUMAN		CPI-SS036B08188	ENSG00000122861	0.0	0.055	0.0	1.0	0.028	0.036	0.0	0.0	0.135	0.115
PDGFA	P04085	False	PDGFA_HUMAN		CPI-SS0B70EB09E	ENSG00000197461	1.0	0.301	0.0	0.0	0.25	0.321	1.0	0.625	0.117	0.231
PDGFB	P01127	False	PDGFB_HUMAN		CPI-SS0FEEB187C	ENSG00000100311	0.0	0.014	0.0	0.0	0.0	0.036	0.0	0.375	0.027	0.0
PDGFC	Q9NRA1	False	PDGFC_HUMAN		CPI-SS06DA9B4FE	ENSG00000145431	0.0	0.0	0.0	0.5	0.056	0.036	1.0	0.125	0.018	0.077
PDGFB	P01127	False	PDGFB_HUMAN		CPI-SC00DF4C861	ENSG00000100311	0.0	0.014	0.0	0.0	0.0	0.036	0.0	0.375	0.027	0.0
PDGFD	Q9GZP0	False	PDGFD_HUMAN		CPI-SC042177446	ENSG00000170962	0.0	0.123	0.0	0.5	0.139	0.071	0.0	0.125	0.063	0.038
PDGFB	P01127	False	PDGFB_HUMAN		CPI-SS05A26A1DE	ENSG00000100311	0.0	0.014	0.0	0.0	0.0	0.036	0.0	0.375	0.027	0.0
PDGFD	Q9GZP0	False	PDGFD_HUMAN		CPI-SS0B3C76C9D	ENSG00000170962	0.0	0.123	0.0	0.5	0.139	0.071	0.0	0.125	0.063	0.038
PVR	P15151	False	PVR_HUMAN		CPI-SS0A8627ED6	ENSG00000073008	0.0	0.137	1.0	0.5	0.278	0.143	0.0	0.625	0.396	0.077
PVR	P15151	False	PVR_HUMAN		CPI-SS0B84DAE3D	ENSG00000073008	0.0	0.137	1.0	0.5	0.278	0.143	0.0	0.625	0.396	0.077
NPY	P01303	False	NPY_HUMAN		CPI-SS0666DE74B	ENSG00000122585	1.0	0.301	1.0	0.5	0.194	0.286	1.0	0.75	0.559	0.269
PYY	P10082	False	PYY_HUMAN		CPI-SS0A9F17199	ENSG00000131096	0.0	0.082	0.0	0.0	0.083	0.107	1.0	0.0	0.081	0.038
NPY	P01303	False	NPY_HUMAN		CPI-SS0D9B4021E	ENSG00000122585	1.0	0.301	1.0	0.5	0.194	0.286	1.0	0.75	0.559	0.269
PYY	P10082	False	PYY_HUMAN		CPI-SS0445D021B	ENSG00000131096	0.0	0.082	0.0	0.0	0.083	0.107	1.0	0.0	0.081	0.038
PROK2	Q9HC23	False	PROK2_HUMAN		CPI-SS09F635449	ENSG00000163421	0.0	0.0	0.0	0.0	0.028	0.0	0.0	0.0	0.0	0.0
PSAP	P07602	False	SAP_HUMAN		CPI-SS0D8DE8E59	ENSG00000197746	1.0	0.986	1.0	1.0	1.0	1.0	1.0	1.0	0.982	1.0
WNT11	O96014	False	WNT11_HUMAN		CPI-SC0B9D5B3BB	ENSG00000085741	0.0	0.014	0.0	0.0	0.056	0.0	0.0	0.25	0.045	0.0
WNT16	Q9UBV4	False	WNT16_HUMAN		CPI-SC08F2BED38	ENSG00000002745	0.5	0.014	0.0	0.0	0.0	0.0	0.0	0.0	0.0	0.0
WNT2B	Q93097	False	WNT2B_HUMAN		CPI-SC077E857AE	ENSG00000134245	0.0	0.041	0.0	0.0	0.111	0.0	0.0	0.25	0.063	0.077
WNT3	P56703	False	WNT3_HUMAN		CPI-SC07648DD90	ENSG00000108379	0.0	0.233	0.0	0.0	0.194	0.143	0.0	0.25	0.586	0.538
WNT3A	P56704	False	WNT3A_HUMAN		CPI-SC01C2F8BE5	ENSG00000154342	0.0	0.123	0.0	0.0	0.0	0.0	1.0	0.0	0.225	0.115
WNT4	P56705	False	WNT4_HUMAN		CPI-SC028E09B43	ENSG00000162552	0.0	0.151	0.0	0.0	0.139	0.071	1.0	0.0	0.631	0.385
WNT5A	P41221	False	WNT5A_HUMAN		CPI-SC05E81C125	ENSG00000114251	0.0	0.151	1.0	0.0	0.111	0.036	1.0	0.125	0.73	0.269
WNT5B	Q9H1J7	False	WNT5B_HUMAN		CPI-SC02EBDBB5C	ENSG00000111186	0.0	0.123	1.0	0.5	0.167	0.107	0.0	0.25	0.162	0.077
WNT8A	Q9H1J5	False	WNT8A_HUMAN		CPI-SC0BB739BFE	ENSG00000061492	0.0	0.014	0.0	0.0	0.0	0.0	0.0	0.0	0.036	0.038
DKK1	O94907	False	DKK1_HUMAN		CPI-SC07CA7AF54	ENSG00000107984	1.0	0.945	0.0	0.5	0.806	0.75	1.0	0.625	0.775	0.731
RSPO2	Q6UXX9	False	RSPO2_HUMAN		CPI-SS01E3453DB	ENSG00000147655	0.0	0.0	1.0	0.0	0.0	0.0	0.0	0.0	0.0	0.0
RSPO3	Q9BXY4	False	RSPO3_HUMAN		CPI-SS0ACAB1835	ENSG00000146374	0.5	0.356	0.0	0.0	0.111	0.071	0.0	0.25	0.613	0.5
RSPO4	Q2I0M5	False	RSPO4_HUMAN		CPI-SS034D3988F	ENSG00000101282	0.0	0.014	0.0	0.0	0.0	0.0	0.0	0.0	0.027	0.0
RSPO2	Q6UXX9	False	RSPO2_HUMAN		CPI-SS056D0AD0D	ENSG00000147655	0.0	0.0	1.0	0.0	0.0	0.0	0.0	0.0	0.0	0.0
RSPO3	Q9BXY4	False	RSPO3_HUMAN		CPI-SS0C3906934	ENSG00000146374	0.5	0.356	0.0	0.0	0.111	0.071	0.0	0.25	0.613	0.5
RSPO4	Q2I0M5	False	RSPO4_HUMAN		CPI-SS079CAC99C	ENSG00000101282	0.0	0.014	0.0	0.0	0.0	0.0	0.0	0.0	0.027	0.0
RELN	P78509	False	RELN_HUMAN		CPI-SS0AD2A36FE	ENSG00000189056	0.0	0.055	1.0	0.0	0.056	0.036	0.0	0.0	0.072	0.0
RELN	P78509	False	RELN_HUMAN		CPI-SS06DF3325D	ENSG00000189056	0.0	0.055	1.0	0.0	0.056	0.036	0.0	0.0	0.072	0.0
RARRES2	Q99969	False	RARR2_HUMAN		CPI-SS0CDEE4A57	ENSG00000106538	1.0	0.863	0.0	0.0	0.806	0.821	1.0	0.5	0.82	0.731
DKK1	O94907	False	DKK1_HUMAN		CPI-SS09EE83769	ENSG00000107984	1.0	0.945	0.0	0.5	0.806	0.75	1.0	0.625	0.775	0.731
DKK1	O94907	False	DKK1_HUMAN		CPI-SS0703C3CE4	ENSG00000107984	1.0	0.945	0.0	0.5	0.806	0.75	1.0	0.625	0.775	0.731
SCT	P09683	False	SECR_HUMAN		CPI-SS021F26C73	ENSG00000070031	0.0	0.11	1.0	0.0	0.111	0.071	1.0	0.5	0.018	0.154
SELE	P16581	False	LYAM2_HUMAN		CPI-SS04F90EE0D	ENSG00000007908	0.0	0.0	0.0	0.0	0.0	0.0	0.0	0.125	0.0	0.0
SEMA3A	Q14563	False	SEM3A_HUMAN		CPI-SC0C8A5C197	ENSG00000075213	0.5	0.11	0.0	0.0	0.278	0.286	0.0	0.25	0.072	0.154
SEMA3A	Q14563	False	SEM3A_HUMAN		CPI-SC019D0A439	ENSG00000075213	0.5	0.11	0.0	0.0	0.278	0.286	0.0	0.25	0.072	0.154
SEMA6A	Q9H2E6	False	SEM6A_HUMAN		CPI-SC08F771F98	ENSG00000092421	0.5	0.575	1.0	0.5	0.861	0.857	1.0	0.625	0.847	0.5
SEMA3A	Q14563	False	SEM3A_HUMAN		CPI-SC05F339947	ENSG00000075213	0.5	0.11	0.0	0.0	0.278	0.286	0.0	0.25	0.072	0.154
SEMA3A	Q14563	False	SEM3A_HUMAN		CPI-SC096905331	ENSG00000075213	0.5	0.11	0.0	0.0	0.278	0.286	0.0	0.25	0.072	0.154
SEMA3E	O15041	False	SEM3E_HUMAN		CPI-SS0F3A089DE	ENSG00000170381	0.0	0.151	0.0	0.0	0.111	0.321	1.0	0.375	0.18	0.038
SEMA4A	Q9H3S1	False	SEM4A_HUMAN		CPI-SS044C72D0D	ENSG00000196189	0.0	0.014	0.0	0.0	0.083	0.036	0.0	0.125	0.027	0.0
SEMA4C	Q9C0C4	False	SEM4C_HUMAN		CPI-SS0892F3080	ENSG00000168758	0.5	0.397	1.0	0.5	0.472	0.536	1.0	0.5	0.468	0.5
SEMA4D	Q92854	False	SEM4D_HUMAN		CPI-SS012F60F11	ENSG00000187764	0.0	0.151	0.0	0.5	0.139	0.25	0.0	0.375	0.108	0.192
SEMA4G	Q9NTN9	False	SEM4G_HUMAN		CPI-SS011931B0F	ENSG00000095539	0.0	0.068	0.0	0.0	0.222	0.107	0.0	0.375	0.135	0.077
SEMA4D	Q92854	False	SEM4D_HUMAN		CPI-SS0BC7F3EB5	ENSG00000187764	0.0	0.151	0.0	0.5	0.139	0.25	0.0	0.375	0.108	0.192
SEMA4D	Q92854	False	SEM4D_HUMAN		CPI-SS0606E97F0	ENSG00000187764	0.0	0.151	0.0	0.5	0.139	0.25	0.0	0.375	0.108	0.192
SEMA6D	Q8NFY4	False	SEM6D_HUMAN		CPI-SC03CCAAB4B	ENSG00000137872	0.0	0.014	1.0	0.0	0.028	0.107	0.0	0.125	0.306	0.038
SEMA6D	Q8NFY4	False	SEM6D_HUMAN		CPI-SC0E3C606DB	ENSG00000137872	0.0	0.014	1.0	0.0	0.028	0.107	0.0	0.125	0.306	0.038
SEMA7A	O75326	False	SEM7A_HUMAN		CPI-SS0EBDDDF8A	ENSG00000138623	0.0	0.041	0.0	0.0	0.028	0.071	0.0	0.125	0.099	0.038
SLIT1	O75093	False	SLIT1_HUMAN		CPI-SS027028983	ENSG00000187122	0.0	0.014	0.0	0.0	0.0	0.0	0.0	0.0	0.027	0.0
SLIT2	O94813	False	SLIT2_HUMAN		CPI-SS0A932EB77	ENSG00000145147	0.5	0.288	0.0	0.0	0.083	0.071	1.0	0.0	0.18	0.385
SLIT2	O94813	False	SLIT2_HUMAN		CPI-SS0D0235DCE	ENSG00000145147	0.5	0.288	0.0	0.0	0.083	0.071	1.0	0.0	0.18	0.385
CORT	O00230	False	CORT_HUMAN		CPI-SS06CE0CF64	ENSG00000241563	0.0	0.014	0.0	0.0	0.028	0.0	0.0	0.0	0.009	0.0
SST	P61278	False	SMS_HUMAN		CPI-SS0A512249D	ENSG00000157005	0.5	0.151	0.0	0.0	0.083	0.036	0.0	0.125	0.018	0.154
CORT	O00230	False	CORT_HUMAN		CPI-SS0C272BD3D	ENSG00000241563	0.0	0.014	0.0	0.0	0.028	0.0	0.0	0.0	0.009	0.0
SST	P61278	False	SMS_HUMAN		CPI-SS0FE594C97	ENSG00000157005	0.5	0.151	0.0	0.0	0.083	0.036	0.0	0.125	0.018	0.154
CORT	O00230	False	CORT_HUMAN		CPI-SS0AB20B9AD	ENSG00000241563	0.0	0.014	0.0	0.0	0.028	0.0	0.0	0.0	0.009	0.0
SST	P61278	False	SMS_HUMAN		CPI-SS05A3441B9	ENSG00000157005	0.5	0.151	0.0	0.0	0.083	0.036	0.0	0.125	0.018	0.154
GH2	P01242	False	SOM2_HUMAN		CPI-SS0DB45E7DF	ENSG00000136487	0.0	0.0	0.0	0.0	0.0	0.0	0.0	0.0	0.009	0.0
SHH	Q15465	False	SHH_HUMAN		CPI-SC04220334A	ENSG00000164690	0.0	0.027	0.0	0.0	0.083	0.071	0.0	0.125	0.0	0.038
SHH	Q15465	False	SHH_HUMAN		CPI-SC0351D1E88	ENSG00000164690	0.0	0.027	0.0	0.0	0.083	0.071	0.0	0.125	0.0	0.038
SHH	Q15465	False	SHH_HUMAN		CPI-SC054175DCB	ENSG00000164690	0.0	0.027	0.0	0.0	0.083	0.071	0.0	0.125	0.0	0.038
SDC1	P18827	False	SDC1_HUMAN		CPI-SS0D60A535B	ENSG00000115884	0.0	0.096	0.0	0.5	0.25	0.036	0.0	0.375	0.189	0.077
SDC2	P34741	False	SDC2_HUMAN		CPI-SS0D681D90E	ENSG00000169439	0.5	0.589	1.0	0.5	0.75	0.679	1.0	1.0	0.766	0.615
TAC3	Q9UHF0	False	TKNK_HUMAN		CPI-SS0CDDDEE9F	ENSG00000166863	0.0	0.041	1.0	0.5	0.056	0.036	0.0	0.375	0.09	0.038
TAC3	Q9UHF0	False	TKNK_HUMAN		CPI-SS0F5177C81	ENSG00000166863	0.0	0.041	1.0	0.5	0.056	0.036	0.0	0.375	0.09	0.038
TAFA5	Q7Z5A7	False	TAFA5_HUMAN		CPI-SS0E91D96D7	ENSG00000219438	0.0	0.164	0.0	0.0	0.444	0.286	0.0	0.25	0.369	0.077
TAX1BP3	O14907	False	TX1B3_HUMAN		CPI-SS06CF1662B	ENSG00000213977	0.5	0.329	1.0	0.0	0.25	0.357	0.0	0.875	0.432	0.269
RTN4R	Q9BZR6	False	RTN4R_HUMAN		CPI-SS0F4EF9618	ENSG00000040608	0.0	0.192	0.0	0.0	0.25	0.036	1.0	0.0	0.135	0.154
TAX1BP3	O14907	False	TX1B3_HUMAN		CPI-SS01080B145	ENSG00000213977	0.5	0.329	1.0	0.0	0.25	0.357	0.0	0.875	0.432	0.269
THY1	P04216	False	THY1_HUMAN		CPI-SS0F0492F71	ENSG00000154096	0.0	0.137	1.0	1.0	0.25	0.0	1.0	0.125	0.144	0.154
HFE	Q30201	False	HFE_HUMAN		CPI-SS0FF0C7449	ENSG00000010704	0.0	0.0	0.0	0.0	0.0	0.071	0.0	0.0	0.009	0.0
TGFB1	P01137	False	TGFB1_HUMAN		CPI-SC01AADFEB3	ENSG00000105329	0.0	0.836	1.0	1.0	0.889	0.536	1.0	0.75	0.874	0.769
TGFB2	P61812	False	TGFB2_HUMAN		CPI-SC0F36DD437	ENSG00000092969	0.5	0.027	1.0	0.0	0.0	0.071	0.0	0.75	0.117	0.038
TGFB3	P10600	False	TGFB3_HUMAN		CPI-SC074D3FFBC	ENSG00000119699	0.0	0.014	0.0	0.0	0.0	0.0	0.0	0.0	0.036	0.0
TGFB1	P01137	False	TGFB1_HUMAN		CPI-SC0DABCC4B5	ENSG00000105329	0.0	0.836	1.0	1.0	0.889	0.536	1.0	0.75	0.874	0.769
TGFB2	P61812	False	TGFB2_HUMAN		CPI-SC070741884	ENSG00000092969	0.5	0.027	1.0	0.0	0.0	0.071	0.0	0.75	0.117	0.038
TGFB3	P10600	False	TGFB3_HUMAN		CPI-SC051FC855D	ENSG00000119699	0.0	0.014	0.0	0.0	0.0	0.0	0.0	0.0	0.036	0.0
TGFB1	P01137	False	TGFB1_HUMAN		CPI-SS085EE60B1	ENSG00000105329	0.0	0.836	1.0	1.0	0.889	0.536	1.0	0.75	0.874	0.769
TGFB2	P61812	False	TGFB2_HUMAN		CPI-SS0178F5C45	ENSG00000092969	0.5	0.027	1.0	0.0	0.0	0.071	0.0	0.75	0.117	0.038
TGFB3	P10600	False	TGFB3_HUMAN		CPI-SS0D46E2B45	ENSG00000119699	0.0	0.014	0.0	0.0	0.0	0.0	0.0	0.0	0.036	0.0
FGFR4	P22455	False	FGFR4_HUMAN		CPI-SS0D62FB89C	ENSG00000160867	0.5	0.205	0.0	0.0	0.389	0.321	0.0	0.875	0.351	0.038
TGFB3	P10600	False	TGFB3_HUMAN		CPI-SC0202406F0	ENSG00000119699	0.0	0.014	0.0	0.0	0.0	0.0	0.0	0.0	0.036	0.0
BTLA	Q7Z6A9	False	BTLA_HUMAN		CPI-SS08330207B	ENSG00000186265	0.0	0.014	0.0	0.0	0.0	0.0	0.0	0.0	0.0	0.0
CD160	O95971	False	BY55_HUMAN		CPI-SS0879B8E95	ENSG00000117281	0.0	0.0	1.0	0.0	0.056	0.071	0.0	0.0	0.009	0.0
LTA	P01374	False	TNFB_HUMAN		CPI-SS0110361CB	ENSG00000226979	0.0	0.0	0.0	0.0	0.0	0.0	0.0	0.0	0.009	0.0
LTA	P01374	False	TNFB_HUMAN		CPI-SS084BE3E4B	ENSG00000226979	0.0	0.0	0.0	0.0	0.0	0.0	0.0	0.0	0.009	0.0
LTA	P01374	False	TNFB_HUMAN		CPI-SS07D9A48A2	ENSG00000226979	0.0	0.0	0.0	0.0	0.0	0.0	0.0	0.0	0.009	0.0
TNFSF10	P50591	False	TNF10_HUMAN		CPI-SS085A1A34C	ENSG00000121858	0.0	0.027	0.0	0.0	0.083	0.071	0.0	0.125	0.0	0.0
TNFSF10	P50591	False	TNF10_HUMAN		CPI-SS001865B32	ENSG00000121858	0.0	0.027	0.0	0.0	0.083	0.071	0.0	0.125	0.0	0.0
TNFSF10	P50591	False	TNF10_HUMAN		CPI-SS053CE866E	ENSG00000121858	0.0	0.027	0.0	0.0	0.083	0.071	0.0	0.125	0.0	0.0
TNFSF10	P50591	False	TNF10_HUMAN		CPI-SS095E52E66	ENSG00000121858	0.0	0.027	0.0	0.0	0.083	0.071	0.0	0.125	0.0	0.0
TNFSF10	P50591	False	TNF10_HUMAN		CPI-SS05A3055C3	ENSG00000121858	0.0	0.027	0.0	0.0	0.083	0.071	0.0	0.125	0.0	0.0
TNFSF11	O14788	False	TNF11_HUMAN		CPI-SS0F83BE97B	ENSG00000120659	0.0	0.0	0.0	0.0	0.0	0.0	0.0	0.0	0.009	0.0
TNFSF11	O14788	False	TNF11_HUMAN		CPI-SS0ED2573CA	ENSG00000120659	0.0	0.0	0.0	0.0	0.0	0.0	0.0	0.0	0.009	0.0
TNFSF12	O43508	False	TNF12_HUMAN		CPI-SS02EF3E1BA	ENSG00000239697	0.0	0.055	0.0	0.0	0.222	0.179	0.0	0.375	0.054	0.115
TNFSF12	O43508	False	TNF12_HUMAN		CPI-SS079DDF890	ENSG00000239697	0.0	0.055	0.0	0.0	0.222	0.179	0.0	0.375	0.054	0.115
TNFSF13B	Q9Y275	False	TN13B_HUMAN		CPI-SS07FEEF0C3	ENSG00000102524	0.0	0.027	0.0	0.0	0.0	0.071	0.0	0.0	0.009	0.0
TNFSF13B	Q9Y275	False	TN13B_HUMAN		CPI-SS018FE2F97	ENSG00000102524	0.0	0.027	0.0	0.0	0.0	0.071	0.0	0.0	0.009	0.0
TNFSF13B	Q9Y275	False	TN13B_HUMAN		CPI-SS0247B3C14	ENSG00000102524	0.0	0.027	0.0	0.0	0.0	0.071	0.0	0.0	0.009	0.0
VEGFA	P15692	False	VEGFA_HUMAN		CPI-SS0C03F7CDC	ENSG00000112715	0.5	0.644	1.0	0.5	0.889	1.0	1.0	0.875	0.405	0.423
VEGFC	P49767	False	VEGFC_HUMAN		CPI-SS0EC8C81E0	ENSG00000150630	0.0	0.014	0.0	0.5	0.028	0.071	0.0	0.625	0.009	0.0
VEGFD	O43915	False	VEGFD_HUMAN		CPI-SS0EBA5A4D8	ENSG00000165197	0.0	0.014	0.0	0.0	0.0	0.0	0.0	0.0	0.0	0.0
VEGFC	P49767	False	VEGFC_HUMAN		CPI-SS005572B52	ENSG00000150630	0.0	0.014	0.0	0.5	0.028	0.071	0.0	0.625	0.009	0.0
VEGFD	O43915	False	VEGFD_HUMAN		CPI-SS0D883FFF1	ENSG00000165197	0.0	0.014	0.0	0.0	0.0	0.0	0.0	0.0	0.0	0.0
DKK1	O94907	False	DKK1_HUMAN		CPI-SC040194150	ENSG00000107984	1.0	0.945	0.0	0.5	0.806	0.75	1.0	0.625	0.775	0.731
WNT11	O96014	False	WNT11_HUMAN		CPI-SS0672B7F35	ENSG00000085741	0.0	0.014	0.0	0.0	0.056	0.0	0.0	0.25	0.045	0.0
WNT16	Q9UBV4	False	WNT16_HUMAN		CPI-SS0E27F8FC9	ENSG00000002745	0.5	0.014	0.0	0.0	0.0	0.0	0.0	0.0	0.0	0.0
WNT2B	Q93097	False	WNT2B_HUMAN		CPI-SS040DBE4BA	ENSG00000134245	0.0	0.041	0.0	0.0	0.111	0.0	0.0	0.25	0.063	0.077
WNT3	P56703	False	WNT3_HUMAN		CPI-SS04FD5CAA2	ENSG00000108379	0.0	0.233	0.0	0.0	0.194	0.143	0.0	0.25	0.586	0.538
WNT3A	P56704	False	WNT3A_HUMAN		CPI-SS0084A1684	ENSG00000154342	0.0	0.123	0.0	0.0	0.0	0.0	1.0	0.0	0.225	0.115
WNT4	P56705	False	WNT4_HUMAN		CPI-SS0568E47E6	ENSG00000162552	0.0	0.151	0.0	0.0	0.139	0.071	1.0	0.0	0.631	0.385
WNT5A	P41221	False	WNT5A_HUMAN		CPI-SS067D03CAF	ENSG00000114251	0.0	0.151	1.0	0.0	0.111	0.036	1.0	0.125	0.73	0.269
WNT5B	Q9H1J7	False	WNT5B_HUMAN		CPI-SS0930ADC94	ENSG00000111186	0.0	0.123	1.0	0.5	0.167	0.107	0.0	0.25	0.162	0.077
WNT8A	Q9H1J5	False	WNT8A_HUMAN		CPI-SS0705AA2B9	ENSG00000061492	0.0	0.014	0.0	0.0	0.0	0.0	0.0	0.0	0.036	0.038
WNT11	O96014	False	WNT11_HUMAN		CPI-SS01072357C	ENSG00000085741	0.0	0.014	0.0	0.0	0.056	0.0	0.0	0.25	0.045	0.0
WNT16	Q9UBV4	False	WNT16_HUMAN		CPI-SS075B13211	ENSG00000002745	0.5	0.014	0.0	0.0	0.0	0.0	0.0	0.0	0.0	0.0
WNT2B	Q93097	False	WNT2B_HUMAN		CPI-SS0786D3749	ENSG00000134245	0.0	0.041	0.0	0.0	0.111	0.0	0.0	0.25	0.063	0.077
WNT3	P56703	False	WNT3_HUMAN		CPI-SS0A10C2A8F	ENSG00000108379	0.0	0.233	0.0	0.0	0.194	0.143	0.0	0.25	0.586	0.538
WNT3A	P56704	False	WNT3A_HUMAN		CPI-SS0CCE526F7	ENSG00000154342	0.0	0.123	0.0	0.0	0.0	0.0	1.0	0.0	0.225	0.115
WNT4	P56705	False	WNT4_HUMAN		CPI-SS0EE63435D	ENSG00000162552	0.0	0.151	0.0	0.0	0.139	0.071	1.0	0.0	0.631	0.385
WNT5A	P41221	False	WNT5A_HUMAN		CPI-SS007954822	ENSG00000114251	0.0	0.151	1.0	0.0	0.111	0.036	1.0	0.125	0.73	0.269
WNT5B	Q9H1J7	False	WNT5B_HUMAN		CPI-SS05C7CF827	ENSG00000111186	0.0	0.123	1.0	0.5	0.167	0.107	0.0	0.25	0.162	0.077
WNT8A	Q9H1J5	False	WNT8A_HUMAN		CPI-SS0D184698A	ENSG00000061492	0.0	0.014	0.0	0.0	0.0	0.0	0.0	0.0	0.036	0.038
WNT11	O96014	False	WNT11_HUMAN		CPI-SC0744403E1	ENSG00000085741	0.0	0.014	0.0	0.0	0.056	0.0	0.0	0.25	0.045	0.0
WNT16	Q9UBV4	False	WNT16_HUMAN		CPI-SC04B4CB182	ENSG00000002745	0.5	0.014	0.0	0.0	0.0	0.0	0.0	0.0	0.0	0.0
WNT2B	Q93097	False	WNT2B_HUMAN		CPI-SC086EAFF18	ENSG00000134245	0.0	0.041	0.0	0.0	0.111	0.0	0.0	0.25	0.063	0.077
WNT3	P56703	False	WNT3_HUMAN		CPI-SC01A9C52E5	ENSG00000108379	0.0	0.233	0.0	0.0	0.194	0.143	0.0	0.25	0.586	0.538
WNT3A	P56704	False	WNT3A_HUMAN		CPI-SC03170177A	ENSG00000154342	0.0	0.123	0.0	0.0	0.0	0.0	1.0	0.0	0.225	0.115
WNT4	P56705	False	WNT4_HUMAN		CPI-SC094731290	ENSG00000162552	0.0	0.151	0.0	0.0	0.139	0.071	1.0	0.0	0.631	0.385
WNT5B	Q9H1J7	False	WNT5B_HUMAN		CPI-SC0F416B44F	ENSG00000111186	0.0	0.123	1.0	0.5	0.167	0.107	0.0	0.25	0.162	0.077
WNT8A	Q9H1J5	False	WNT8A_HUMAN		CPI-SC0F2C233F1	ENSG00000061492	0.0	0.014	0.0	0.0	0.0	0.0	0.0	0.0	0.036	0.038
WNT11	O96014	False	WNT11_HUMAN		CPI-SC0735548E0	ENSG00000085741	0.0	0.014	0.0	0.0	0.056	0.0	0.0	0.25	0.045	0.0
WNT16	Q9UBV4	False	WNT16_HUMAN		CPI-SC07B9CD502	ENSG00000002745	0.5	0.014	0.0	0.0	0.0	0.0	0.0	0.0	0.0	0.0
WNT2B	Q93097	False	WNT2B_HUMAN		CPI-SC04091DFF6	ENSG00000134245	0.0	0.041	0.0	0.0	0.111	0.0	0.0	0.25	0.063	0.077
WNT3	P56703	False	WNT3_HUMAN		CPI-SC02CD1EEDE	ENSG00000108379	0.0	0.233	0.0	0.0	0.194	0.143	0.0	0.25	0.586	0.538
WNT3A	P56704	False	WNT3A_HUMAN		CPI-SC0B7D84FC7	ENSG00000154342	0.0	0.123	0.0	0.0	0.0	0.0	1.0	0.0	0.225	0.115
WNT4	P56705	False	WNT4_HUMAN		CPI-SC047C4B365	ENSG00000162552	0.0	0.151	0.0	0.0	0.139	0.071	1.0	0.0	0.631	0.385
WNT5B	Q9H1J7	False	WNT5B_HUMAN		CPI-SC056F0C465	ENSG00000111186	0.0	0.123	1.0	0.5	0.167	0.107	0.0	0.25	0.162	0.077
WNT8A	Q9H1J5	False	WNT8A_HUMAN		CPI-SC0B94370C2	ENSG00000061492	0.0	0.014	0.0	0.0	0.0	0.0	0.0	0.0	0.036	0.038
WNT11	O96014	False	WNT11_HUMAN		CPI-SC07B7E6361	ENSG00000085741	0.0	0.014	0.0	0.0	0.056	0.0	0.0	0.25	0.045	0.0
WNT16	Q9UBV4	False	WNT16_HUMAN		CPI-SC0A49C6C7E	ENSG00000002745	0.5	0.014	0.0	0.0	0.0	0.0	0.0	0.0	0.0	0.0
WNT2B	Q93097	False	WNT2B_HUMAN		CPI-SC0A81AF307	ENSG00000134245	0.0	0.041	0.0	0.0	0.111	0.0	0.0	0.25	0.063	0.077
WNT3	P56703	False	WNT3_HUMAN		CPI-SC050F278B4	ENSG00000108379	0.0	0.233	0.0	0.0	0.194	0.143	0.0	0.25	0.586	0.538
WNT3A	P56704	False	WNT3A_HUMAN		CPI-SC051E1E7D7	ENSG00000154342	0.0	0.123	0.0	0.0	0.0	0.0	1.0	0.0	0.225	0.115
WNT4	P56705	False	WNT4_HUMAN		CPI-SC0D6D44FE1	ENSG00000162552	0.0	0.151	0.0	0.0	0.139	0.071	1.0	0.0	0.631	0.385
WNT5A	P41221	False	WNT5A_HUMAN		CPI-SC0E0F34C9F	ENSG00000114251	0.0	0.151	1.0	0.0	0.111	0.036	1.0	0.125	0.73	0.269
WNT5B	Q9H1J7	False	WNT5B_HUMAN		CPI-SC0B18D6471	ENSG00000111186	0.0	0.123	1.0	0.5	0.167	0.107	0.0	0.25	0.162	0.077
WNT8A	Q9H1J5	False	WNT8A_HUMAN		CPI-SC0E5BBC28B	ENSG00000061492	0.0	0.014	0.0	0.0	0.0	0.0	0.0	0.0	0.036	0.038
WNT11	O96014	False	WNT11_HUMAN		CPI-SC00A8BC9AA	ENSG00000085741	0.0	0.014	0.0	0.0	0.056	0.0	0.0	0.25	0.045	0.0
WNT16	Q9UBV4	False	WNT16_HUMAN		CPI-SC00A87321E	ENSG00000002745	0.5	0.014	0.0	0.0	0.0	0.0	0.0	0.0	0.0	0.0
WNT2B	Q93097	False	WNT2B_HUMAN		CPI-SC07B51ACC4	ENSG00000134245	0.0	0.041	0.0	0.0	0.111	0.0	0.0	0.25	0.063	0.077
WNT3	P56703	False	WNT3_HUMAN		CPI-SC07AB82EAB	ENSG00000108379	0.0	0.233	0.0	0.0	0.194	0.143	0.0	0.25	0.586	0.538
WNT3A	P56704	False	WNT3A_HUMAN		CPI-SC0114AE598	ENSG00000154342	0.0	0.123	0.0	0.0	0.0	0.0	1.0	0.0	0.225	0.115
WNT4	P56705	False	WNT4_HUMAN		CPI-SC023CE19F9	ENSG00000162552	0.0	0.151	0.0	0.0	0.139	0.071	1.0	0.0	0.631	0.385
WNT5A	P41221	False	WNT5A_HUMAN		CPI-SC0EE5FCF62	ENSG00000114251	0.0	0.151	1.0	0.0	0.111	0.036	1.0	0.125	0.73	0.269
WNT5B	Q9H1J7	False	WNT5B_HUMAN		CPI-SC07FD56C95	ENSG00000111186	0.0	0.123	1.0	0.5	0.167	0.107	0.0	0.25	0.162	0.077
WNT8A	Q9H1J5	False	WNT8A_HUMAN		CPI-SC028E64C95	ENSG00000061492	0.0	0.014	0.0	0.0	0.0	0.0	0.0	0.0	0.036	0.038
WNT11	O96014	False	WNT11_HUMAN		CPI-SC029ADF8EA	ENSG00000085741	0.0	0.014	0.0	0.0	0.056	0.0	0.0	0.25	0.045	0.0
WNT16	Q9UBV4	False	WNT16_HUMAN		CPI-SC04F7D62D5	ENSG00000002745	0.5	0.014	0.0	0.0	0.0	0.0	0.0	0.0	0.0	0.0
WNT2B	Q93097	False	WNT2B_HUMAN		CPI-SC06037057B	ENSG00000134245	0.0	0.041	0.0	0.0	0.111	0.0	0.0	0.25	0.063	0.077
WNT3	P56703	False	WNT3_HUMAN		CPI-SC0148F76F0	ENSG00000108379	0.0	0.233	0.0	0.0	0.194	0.143	0.0	0.25	0.586	0.538
WNT3A	P56704	False	WNT3A_HUMAN		CPI-SC0782ECD47	ENSG00000154342	0.0	0.123	0.0	0.0	0.0	0.0	1.0	0.0	0.225	0.115
WNT4	P56705	False	WNT4_HUMAN		CPI-SC0EB633CED	ENSG00000162552	0.0	0.151	0.0	0.0	0.139	0.071	1.0	0.0	0.631	0.385
WNT5A	P41221	False	WNT5A_HUMAN		CPI-SC0675C8528	ENSG00000114251	0.0	0.151	1.0	0.0	0.111	0.036	1.0	0.125	0.73	0.269
WNT5B	Q9H1J7	False	WNT5B_HUMAN		CPI-SC0A79539F5	ENSG00000111186	0.0	0.123	1.0	0.5	0.167	0.107	0.0	0.25	0.162	0.077
WNT8A	Q9H1J5	False	WNT8A_HUMAN		CPI-SC0D32DCC97	ENSG00000061492	0.0	0.014	0.0	0.0	0.0	0.0	0.0	0.0	0.036	0.038
WNT11	O96014	False	WNT11_HUMAN		CPI-SC054FD289E	ENSG00000085741	0.0	0.014	0.0	0.0	0.056	0.0	0.0	0.25	0.045	0.0
WNT16	Q9UBV4	False	WNT16_HUMAN		CPI-SC074888BE6	ENSG00000002745	0.5	0.014	0.0	0.0	0.0	0.0	0.0	0.0	0.0	0.0
WNT2B	Q93097	False	WNT2B_HUMAN		CPI-SC058678C1B	ENSG00000134245	0.0	0.041	0.0	0.0	0.111	0.0	0.0	0.25	0.063	0.077
WNT3	P56703	False	WNT3_HUMAN		CPI-SC0EBBD9B59	ENSG00000108379	0.0	0.233	0.0	0.0	0.194	0.143	0.0	0.25	0.586	0.538
WNT3A	P56704	False	WNT3A_HUMAN		CPI-SC080C0C5A2	ENSG00000154342	0.0	0.123	0.0	0.0	0.0	0.0	1.0	0.0	0.225	0.115
WNT4	P56705	False	WNT4_HUMAN		CPI-SC0245AE3FF	ENSG00000162552	0.0	0.151	0.0	0.0	0.139	0.071	1.0	0.0	0.631	0.385
WNT5A	P41221	False	WNT5A_HUMAN		CPI-SC07D1540F8	ENSG00000114251	0.0	0.151	1.0	0.0	0.111	0.036	1.0	0.125	0.73	0.269
WNT5B	Q9H1J7	False	WNT5B_HUMAN		CPI-SC066B2A89A	ENSG00000111186	0.0	0.123	1.0	0.5	0.167	0.107	0.0	0.25	0.162	0.077
WNT8A	Q9H1J5	False	WNT8A_HUMAN		CPI-SC052157D7B	ENSG00000061492	0.0	0.014	0.0	0.0	0.0	0.0	0.0	0.0	0.036	0.038
WNT11	O96014	False	WNT11_HUMAN		CPI-SC044BB9279	ENSG00000085741	0.0	0.014	0.0	0.0	0.056	0.0	0.0	0.25	0.045	0.0
WNT16	Q9UBV4	False	WNT16_HUMAN		CPI-SC0827E3502	ENSG00000002745	0.5	0.014	0.0	0.0	0.0	0.0	0.0	0.0	0.0	0.0
WNT2B	Q93097	False	WNT2B_HUMAN		CPI-SC0671450D5	ENSG00000134245	0.0	0.041	0.0	0.0	0.111	0.0	0.0	0.25	0.063	0.077
WNT3	P56703	False	WNT3_HUMAN		CPI-SC066A4E191	ENSG00000108379	0.0	0.233	0.0	0.0	0.194	0.143	0.0	0.25	0.586	0.538
WNT3A	P56704	False	WNT3A_HUMAN		CPI-SC03753E185	ENSG00000154342	0.0	0.123	0.0	0.0	0.0	0.0	1.0	0.0	0.225	0.115
WNT4	P56705	False	WNT4_HUMAN		CPI-SC0E11F543C	ENSG00000162552	0.0	0.151	0.0	0.0	0.139	0.071	1.0	0.0	0.631	0.385
WNT5A	P41221	False	WNT5A_HUMAN		CPI-SC081B09E04	ENSG00000114251	0.0	0.151	1.0	0.0	0.111	0.036	1.0	0.125	0.73	0.269
WNT5B	Q9H1J7	False	WNT5B_HUMAN		CPI-SC02753B9BD	ENSG00000111186	0.0	0.123	1.0	0.5	0.167	0.107	0.0	0.25	0.162	0.077
WNT8A	Q9H1J5	False	WNT8A_HUMAN		CPI-SC0FDE82C05	ENSG00000061492	0.0	0.014	0.0	0.0	0.0	0.0	0.0	0.0	0.036	0.038
WNT11	O96014	False	WNT11_HUMAN		CPI-SC06CA35957	ENSG00000085741	0.0	0.014	0.0	0.0	0.056	0.0	0.0	0.25	0.045	0.0
WNT16	Q9UBV4	False	WNT16_HUMAN		CPI-SC00D0D0EC3	ENSG00000002745	0.5	0.014	0.0	0.0	0.0	0.0	0.0	0.0	0.0	0.0
WNT2B	Q93097	False	WNT2B_HUMAN		CPI-SC015580274	ENSG00000134245	0.0	0.041	0.0	0.0	0.111	0.0	0.0	0.25	0.063	0.077
WNT3	P56703	False	WNT3_HUMAN		CPI-SC0C646FE07	ENSG00000108379	0.0	0.233	0.0	0.0	0.194	0.143	0.0	0.25	0.586	0.538
WNT3A	P56704	False	WNT3A_HUMAN		CPI-SC0E6C99C1D	ENSG00000154342	0.0	0.123	0.0	0.0	0.0	0.0	1.0	0.0	0.225	0.115
WNT4	P56705	False	WNT4_HUMAN		CPI-SC063989793	ENSG00000162552	0.0	0.151	0.0	0.0	0.139	0.071	1.0	0.0	0.631	0.385
WNT5A	P41221	False	WNT5A_HUMAN		CPI-SC0B739B6BE	ENSG00000114251	0.0	0.151	1.0	0.0	0.111	0.036	1.0	0.125	0.73	0.269
WNT5B	Q9H1J7	False	WNT5B_HUMAN		CPI-SC018C0B727	ENSG00000111186	0.0	0.123	1.0	0.5	0.167	0.107	0.0	0.25	0.162	0.077
WNT8A	Q9H1J5	False	WNT8A_HUMAN		CPI-SC089FF57F2	ENSG00000061492	0.0	0.014	0.0	0.0	0.0	0.0	0.0	0.0	0.036	0.038
WNT11	O96014	False	WNT11_HUMAN		CPI-SC0953D36EF	ENSG00000085741	0.0	0.014	0.0	0.0	0.056	0.0	0.0	0.25	0.045	0.0
WNT16	Q9UBV4	False	WNT16_HUMAN		CPI-SC060CAF2BD	ENSG00000002745	0.5	0.014	0.0	0.0	0.0	0.0	0.0	0.0	0.0	0.0
WNT2B	Q93097	False	WNT2B_HUMAN		CPI-SC05D7BF6AC	ENSG00000134245	0.0	0.041	0.0	0.0	0.111	0.0	0.0	0.25	0.063	0.077
WNT3	P56703	False	WNT3_HUMAN		CPI-SC09E6AC2F5	ENSG00000108379	0.0	0.233	0.0	0.0	0.194	0.143	0.0	0.25	0.586	0.538
WNT3A	P56704	False	WNT3A_HUMAN		CPI-SC0BCA5D6A5	ENSG00000154342	0.0	0.123	0.0	0.0	0.0	0.0	1.0	0.0	0.225	0.115
WNT4	P56705	False	WNT4_HUMAN		CPI-SC09C59F73D	ENSG00000162552	0.0	0.151	0.0	0.0	0.139	0.071	1.0	0.0	0.631	0.385
WNT5A	P41221	False	WNT5A_HUMAN		CPI-SC016937C58	ENSG00000114251	0.0	0.151	1.0	0.0	0.111	0.036	1.0	0.125	0.73	0.269
WNT5B	Q9H1J7	False	WNT5B_HUMAN		CPI-SC0D721C667	ENSG00000111186	0.0	0.123	1.0	0.5	0.167	0.107	0.0	0.25	0.162	0.077
WNT8A	Q9H1J5	False	WNT8A_HUMAN		CPI-SC022BEBD83	ENSG00000061492	0.0	0.014	0.0	0.0	0.0	0.0	0.0	0.0	0.036	0.038
WNT11	O96014	False	WNT11_HUMAN		CPI-SC010561E8D	ENSG00000085741	0.0	0.014	0.0	0.0	0.056	0.0	0.0	0.25	0.045	0.0
WNT16	Q9UBV4	False	WNT16_HUMAN		CPI-SC06E0B84C9	ENSG00000002745	0.5	0.014	0.0	0.0	0.0	0.0	0.0	0.0	0.0	0.0
WNT2B	Q93097	False	WNT2B_HUMAN		CPI-SC0B6207B1C	ENSG00000134245	0.0	0.041	0.0	0.0	0.111	0.0	0.0	0.25	0.063	0.077
WNT3	P56703	False	WNT3_HUMAN		CPI-SC092B44A03	ENSG00000108379	0.0	0.233	0.0	0.0	0.194	0.143	0.0	0.25	0.586	0.538
WNT3A	P56704	False	WNT3A_HUMAN		CPI-SC0DCBE8C69	ENSG00000154342	0.0	0.123	0.0	0.0	0.0	0.0	1.0	0.0	0.225	0.115
WNT4	P56705	False	WNT4_HUMAN		CPI-SC04AF69F59	ENSG00000162552	0.0	0.151	0.0	0.0	0.139	0.071	1.0	0.0	0.631	0.385
WNT5A	P41221	False	WNT5A_HUMAN		CPI-SC0E149DD74	ENSG00000114251	0.0	0.151	1.0	0.0	0.111	0.036	1.0	0.125	0.73	0.269
WNT5B	Q9H1J7	False	WNT5B_HUMAN		CPI-SC09771D617	ENSG00000111186	0.0	0.123	1.0	0.5	0.167	0.107	0.0	0.25	0.162	0.077
WNT8A	Q9H1J5	False	WNT8A_HUMAN		CPI-SC0FFE2D207	ENSG00000061492	0.0	0.014	0.0	0.0	0.0	0.0	0.0	0.0	0.036	0.038
WNT11	O96014	False	WNT11_HUMAN		CPI-SC08E2BBB8C	ENSG00000085741	0.0	0.014	0.0	0.0	0.056	0.0	0.0	0.25	0.045	0.0
WNT16	Q9UBV4	False	WNT16_HUMAN		CPI-SC04CC06812	ENSG00000002745	0.5	0.014	0.0	0.0	0.0	0.0	0.0	0.0	0.0	0.0
WNT2B	Q93097	False	WNT2B_HUMAN		CPI-SC0FBD05A5F	ENSG00000134245	0.0	0.041	0.0	0.0	0.111	0.0	0.0	0.25	0.063	0.077
WNT3	P56703	False	WNT3_HUMAN		CPI-SC0AA850318	ENSG00000108379	0.0	0.233	0.0	0.0	0.194	0.143	0.0	0.25	0.586	0.538
WNT3A	P56704	False	WNT3A_HUMAN		CPI-SC00806A658	ENSG00000154342	0.0	0.123	0.0	0.0	0.0	0.0	1.0	0.0	0.225	0.115
WNT4	P56705	False	WNT4_HUMAN		CPI-SC0A1AC8874	ENSG00000162552	0.0	0.151	0.0	0.0	0.139	0.071	1.0	0.0	0.631	0.385
WNT5A	P41221	False	WNT5A_HUMAN		CPI-SC027A59AFB	ENSG00000114251	0.0	0.151	1.0	0.0	0.111	0.036	1.0	0.125	0.73	0.269
WNT5B	Q9H1J7	False	WNT5B_HUMAN		CPI-SC01FEEE70F	ENSG00000111186	0.0	0.123	1.0	0.5	0.167	0.107	0.0	0.25	0.162	0.077
WNT8A	Q9H1J5	False	WNT8A_HUMAN		CPI-SC0243F2680	ENSG00000061492	0.0	0.014	0.0	0.0	0.0	0.0	0.0	0.0	0.036	0.038
WNT11	O96014	False	WNT11_HUMAN		CPI-SC0FD6A26C5	ENSG00000085741	0.0	0.014	0.0	0.0	0.056	0.0	0.0	0.25	0.045	0.0
WNT16	Q9UBV4	False	WNT16_HUMAN		CPI-SC0B3222CB2	ENSG00000002745	0.5	0.014	0.0	0.0	0.0	0.0	0.0	0.0	0.0	0.0
WNT2B	Q93097	False	WNT2B_HUMAN		CPI-SC081C6762E	ENSG00000134245	0.0	0.041	0.0	0.0	0.111	0.0	0.0	0.25	0.063	0.077
WNT3	P56703	False	WNT3_HUMAN		CPI-SC0ACB46CDE	ENSG00000108379	0.0	0.233	0.0	0.0	0.194	0.143	0.0	0.25	0.586	0.538
WNT3A	P56704	False	WNT3A_HUMAN		CPI-SC03E162C20	ENSG00000154342	0.0	0.123	0.0	0.0	0.0	0.0	1.0	0.0	0.225	0.115
WNT4	P56705	False	WNT4_HUMAN		CPI-SC033C6423D	ENSG00000162552	0.0	0.151	0.0	0.0	0.139	0.071	1.0	0.0	0.631	0.385
WNT5A	P41221	False	WNT5A_HUMAN		CPI-SC0DD562B41	ENSG00000114251	0.0	0.151	1.0	0.0	0.111	0.036	1.0	0.125	0.73	0.269
WNT5B	Q9H1J7	False	WNT5B_HUMAN		CPI-SC0D06695E4	ENSG00000111186	0.0	0.123	1.0	0.5	0.167	0.107	0.0	0.25	0.162	0.077
WNT8A	Q9H1J5	False	WNT8A_HUMAN		CPI-SC0B07BD0D1	ENSG00000061492	0.0	0.014	0.0	0.0	0.0	0.0	0.0	0.0	0.036	0.038
WNT11	O96014	False	WNT11_HUMAN		CPI-SC08496F2AE	ENSG00000085741	0.0	0.014	0.0	0.0	0.056	0.0	0.0	0.25	0.045	0.0
WNT16	Q9UBV4	False	WNT16_HUMAN		CPI-SC0A27844A8	ENSG00000002745	0.5	0.014	0.0	0.0	0.0	0.0	0.0	0.0	0.0	0.0
WNT2B	Q93097	False	WNT2B_HUMAN		CPI-SC02D16C89A	ENSG00000134245	0.0	0.041	0.0	0.0	0.111	0.0	0.0	0.25	0.063	0.077
WNT3	P56703	False	WNT3_HUMAN		CPI-SC08EAA7ADA	ENSG00000108379	0.0	0.233	0.0	0.0	0.194	0.143	0.0	0.25	0.586	0.538
WNT3A	P56704	False	WNT3A_HUMAN		CPI-SC010EF74F3	ENSG00000154342	0.0	0.123	0.0	0.0	0.0	0.0	1.0	0.0	0.225	0.115
WNT4	P56705	False	WNT4_HUMAN		CPI-SC0C945DA9F	ENSG00000162552	0.0	0.151	0.0	0.0	0.139	0.071	1.0	0.0	0.631	0.385
WNT5A	P41221	False	WNT5A_HUMAN		CPI-SC01D1E05E8	ENSG00000114251	0.0	0.151	1.0	0.0	0.111	0.036	1.0	0.125	0.73	0.269
WNT5B	Q9H1J7	False	WNT5B_HUMAN		CPI-SC0FE1FBFB5	ENSG00000111186	0.0	0.123	1.0	0.5	0.167	0.107	0.0	0.25	0.162	0.077
WNT8A	Q9H1J5	False	WNT8A_HUMAN		CPI-SC0E88C8058	ENSG00000061492	0.0	0.014	0.0	0.0	0.0	0.0	0.0	0.0	0.036	0.038
WNT11	O96014	False	WNT11_HUMAN		CPI-SC0342728D2	ENSG00000085741	0.0	0.014	0.0	0.0	0.056	0.0	0.0	0.25	0.045	0.0
WNT16	Q9UBV4	False	WNT16_HUMAN		CPI-SC081E1CE0B	ENSG00000002745	0.5	0.014	0.0	0.0	0.0	0.0	0.0	0.0	0.0	0.0
WNT2B	Q93097	False	WNT2B_HUMAN		CPI-SC0796645C7	ENSG00000134245	0.0	0.041	0.0	0.0	0.111	0.0	0.0	0.25	0.063	0.077
WNT3	P56703	False	WNT3_HUMAN		CPI-SC08E139858	ENSG00000108379	0.0	0.233	0.0	0.0	0.194	0.143	0.0	0.25	0.586	0.538
WNT3A	P56704	False	WNT3A_HUMAN		CPI-SC03671C9F6	ENSG00000154342	0.0	0.123	0.0	0.0	0.0	0.0	1.0	0.0	0.225	0.115
WNT4	P56705	False	WNT4_HUMAN		CPI-SC068774A8A	ENSG00000162552	0.0	0.151	0.0	0.0	0.139	0.071	1.0	0.0	0.631	0.385
WNT5A	P41221	False	WNT5A_HUMAN		CPI-SC039EE3D74	ENSG00000114251	0.0	0.151	1.0	0.0	0.111	0.036	1.0	0.125	0.73	0.269
WNT5B	Q9H1J7	False	WNT5B_HUMAN		CPI-SC02D62FB5B	ENSG00000111186	0.0	0.123	1.0	0.5	0.167	0.107	0.0	0.25	0.162	0.077
WNT8A	Q9H1J5	False	WNT8A_HUMAN		CPI-SC0BDD170C7	ENSG00000061492	0.0	0.014	0.0	0.0	0.0	0.0	0.0	0.0	0.036	0.038
WNT11	O96014	False	WNT11_HUMAN		CPI-SC0714EE585	ENSG00000085741	0.0	0.014	0.0	0.0	0.056	0.0	0.0	0.25	0.045	0.0
WNT16	Q9UBV4	False	WNT16_HUMAN		CPI-SC0115378E7	ENSG00000002745	0.5	0.014	0.0	0.0	0.0	0.0	0.0	0.0	0.0	0.0
WNT2B	Q93097	False	WNT2B_HUMAN		CPI-SC0DE64F872	ENSG00000134245	0.0	0.041	0.0	0.0	0.111	0.0	0.0	0.25	0.063	0.077
WNT3	P56703	False	WNT3_HUMAN		CPI-SC026062296	ENSG00000108379	0.0	0.233	0.0	0.0	0.194	0.143	0.0	0.25	0.586	0.538
WNT3A	P56704	False	WNT3A_HUMAN		CPI-SC0E5329148	ENSG00000154342	0.0	0.123	0.0	0.0	0.0	0.0	1.0	0.0	0.225	0.115
WNT4	P56705	False	WNT4_HUMAN		CPI-SC052C897AB	ENSG00000162552	0.0	0.151	0.0	0.0	0.139	0.071	1.0	0.0	0.631	0.385
WNT5A	P41221	False	WNT5A_HUMAN		CPI-SC09CB5E882	ENSG00000114251	0.0	0.151	1.0	0.0	0.111	0.036	1.0	0.125	0.73	0.269
WNT5B	Q9H1J7	False	WNT5B_HUMAN		CPI-SC01F6AC0E2	ENSG00000111186	0.0	0.123	1.0	0.5	0.167	0.107	0.0	0.25	0.162	0.077
WNT8A	Q9H1J5	False	WNT8A_HUMAN		CPI-SC04D905E1E	ENSG00000061492	0.0	0.014	0.0	0.0	0.0	0.0	0.0	0.0	0.036	0.038
WNT11	O96014	False	WNT11_HUMAN		CPI-SC0D837BE1B	ENSG00000085741	0.0	0.014	0.0	0.0	0.056	0.0	0.0	0.25	0.045	0.0
WNT16	Q9UBV4	False	WNT16_HUMAN		CPI-SC067A0FAD8	ENSG00000002745	0.5	0.014	0.0	0.0	0.0	0.0	0.0	0.0	0.0	0.0
WNT2B	Q93097	False	WNT2B_HUMAN		CPI-SC063E27411	ENSG00000134245	0.0	0.041	0.0	0.0	0.111	0.0	0.0	0.25	0.063	0.077
WNT3	P56703	False	WNT3_HUMAN		CPI-SC06C2EDE8B	ENSG00000108379	0.0	0.233	0.0	0.0	0.194	0.143	0.0	0.25	0.586	0.538
WNT3A	P56704	False	WNT3A_HUMAN		CPI-SC07CD59D6A	ENSG00000154342	0.0	0.123	0.0	0.0	0.0	0.0	1.0	0.0	0.225	0.115
WNT4	P56705	False	WNT4_HUMAN		CPI-SC006CB27E1	ENSG00000162552	0.0	0.151	0.0	0.0	0.139	0.071	1.0	0.0	0.631	0.385
WNT5A	P41221	False	WNT5A_HUMAN		CPI-SC00FA2B152	ENSG00000114251	0.0	0.151	1.0	0.0	0.111	0.036	1.0	0.125	0.73	0.269
WNT5B	Q9H1J7	False	WNT5B_HUMAN		CPI-SC059D7F9EE	ENSG00000111186	0.0	0.123	1.0	0.5	0.167	0.107	0.0	0.25	0.162	0.077
WNT8A	Q9H1J5	False	WNT8A_HUMAN		CPI-SC0A0207B24	ENSG00000061492	0.0	0.014	0.0	0.0	0.0	0.0	0.0	0.0	0.036	0.038
WNT11	O96014	False	WNT11_HUMAN		CPI-SC04590CF27	ENSG00000085741	0.0	0.014	0.0	0.0	0.056	0.0	0.0	0.25	0.045	0.0
WNT16	Q9UBV4	False	WNT16_HUMAN		CPI-SC0277D6476	ENSG00000002745	0.5	0.014	0.0	0.0	0.0	0.0	0.0	0.0	0.0	0.0
WNT2B	Q93097	False	WNT2B_HUMAN		CPI-SC0DBD2C78A	ENSG00000134245	0.0	0.041	0.0	0.0	0.111	0.0	0.0	0.25	0.063	0.077
WNT3	P56703	False	WNT3_HUMAN		CPI-SC0596FD9F6	ENSG00000108379	0.0	0.233	0.0	0.0	0.194	0.143	0.0	0.25	0.586	0.538
WNT3A	P56704	False	WNT3A_HUMAN		CPI-SC0889E4F05	ENSG00000154342	0.0	0.123	0.0	0.0	0.0	0.0	1.0	0.0	0.225	0.115
WNT4	P56705	False	WNT4_HUMAN		CPI-SC07D38F0B5	ENSG00000162552	0.0	0.151	0.0	0.0	0.139	0.071	1.0	0.0	0.631	0.385
WNT5A	P41221	False	WNT5A_HUMAN		CPI-SC07DA6989D	ENSG00000114251	0.0	0.151	1.0	0.0	0.111	0.036	1.0	0.125	0.73	0.269
WNT5B	Q9H1J7	False	WNT5B_HUMAN		CPI-SC0C1671F4D	ENSG00000111186	0.0	0.123	1.0	0.5	0.167	0.107	0.0	0.25	0.162	0.077
WNT8A	Q9H1J5	False	WNT8A_HUMAN		CPI-SC027A5CF3D	ENSG00000061492	0.0	0.014	0.0	0.0	0.0	0.0	0.0	0.0	0.036	0.038
WNT3	P56703	False	WNT3_HUMAN		CPI-SC0CF9E0563	ENSG00000108379	0.0	0.233	0.0	0.0	0.194	0.143	0.0	0.25	0.586	0.538
WNT3A	P56704	False	WNT3A_HUMAN		CPI-SC03686CF16	ENSG00000154342	0.0	0.123	0.0	0.0	0.0	0.0	1.0	0.0	0.225	0.115
WNT5A	P41221	False	WNT5A_HUMAN		CPI-SC092468258	ENSG00000114251	0.0	0.151	1.0	0.0	0.111	0.036	1.0	0.125	0.73	0.269
WNT11	O96014	False	WNT11_HUMAN		CPI-SC0B95D4E55	ENSG00000085741	0.0	0.014	0.0	0.0	0.056	0.0	0.0	0.25	0.045	0.0
WNT16	Q9UBV4	False	WNT16_HUMAN		CPI-SC006391BC5	ENSG00000002745	0.5	0.014	0.0	0.0	0.0	0.0	0.0	0.0	0.0	0.0
WNT2B	Q93097	False	WNT2B_HUMAN		CPI-SC0CC357E07	ENSG00000134245	0.0	0.041	0.0	0.0	0.111	0.0	0.0	0.25	0.063	0.077
WNT3	P56703	False	WNT3_HUMAN		CPI-SC02FACCE0B	ENSG00000108379	0.0	0.233	0.0	0.0	0.194	0.143	0.0	0.25	0.586	0.538
WNT3A	P56704	False	WNT3A_HUMAN		CPI-SC090434118	ENSG00000154342	0.0	0.123	0.0	0.0	0.0	0.0	1.0	0.0	0.225	0.115
WNT4	P56705	False	WNT4_HUMAN		CPI-SC08A288087	ENSG00000162552	0.0	0.151	0.0	0.0	0.139	0.071	1.0	0.0	0.631	0.385
WNT5A	P41221	False	WNT5A_HUMAN		CPI-SC0D7F9CEEB	ENSG00000114251	0.0	0.151	1.0	0.0	0.111	0.036	1.0	0.125	0.73	0.269
WNT5B	Q9H1J7	False	WNT5B_HUMAN		CPI-SC002829D48	ENSG00000111186	0.0	0.123	1.0	0.5	0.167	0.107	0.0	0.25	0.162	0.077
WNT8A	Q9H1J5	False	WNT8A_HUMAN		CPI-SC09A735D6F	ENSG00000061492	0.0	0.014	0.0	0.0	0.0	0.0	0.0	0.0	0.036	0.038
WNT11	O96014	False	WNT11_HUMAN		CPI-SC01B29532D	ENSG00000085741	0.0	0.014	0.0	0.0	0.056	0.0	0.0	0.25	0.045	0.0
WNT16	Q9UBV4	False	WNT16_HUMAN		CPI-SC00DA032E2	ENSG00000002745	0.5	0.014	0.0	0.0	0.0	0.0	0.0	0.0	0.0	0.0
WNT2B	Q93097	False	WNT2B_HUMAN		CPI-SC0ECADFABF	ENSG00000134245	0.0	0.041	0.0	0.0	0.111	0.0	0.0	0.25	0.063	0.077
WNT3	P56703	False	WNT3_HUMAN		CPI-SC05CCD8E17	ENSG00000108379	0.0	0.233	0.0	0.0	0.194	0.143	0.0	0.25	0.586	0.538
WNT3A	P56704	False	WNT3A_HUMAN		CPI-SC01AAA545F	ENSG00000154342	0.0	0.123	0.0	0.0	0.0	0.0	1.0	0.0	0.225	0.115
WNT4	P56705	False	WNT4_HUMAN		CPI-SC052B6F4F3	ENSG00000162552	0.0	0.151	0.0	0.0	0.139	0.071	1.0	0.0	0.631	0.385
WNT5A	P41221	False	WNT5A_HUMAN		CPI-SC01FD57BC9	ENSG00000114251	0.0	0.151	1.0	0.0	0.111	0.036	1.0	0.125	0.73	0.269
WNT5B	Q9H1J7	False	WNT5B_HUMAN		CPI-SC08CF56014	ENSG00000111186	0.0	0.123	1.0	0.5	0.167	0.107	0.0	0.25	0.162	0.077
WNT8A	Q9H1J5	False	WNT8A_HUMAN		CPI-SC02B03DCA6	ENSG00000061492	0.0	0.014	0.0	0.0	0.0	0.0	0.0	0.0	0.036	0.038
WNT11	O96014	False	WNT11_HUMAN		CPI-SS0429E615A	ENSG00000085741	0.0	0.014	0.0	0.0	0.056	0.0	0.0	0.25	0.045	0.0
WNT16	Q9UBV4	False	WNT16_HUMAN		CPI-SS050A950B9	ENSG00000002745	0.5	0.014	0.0	0.0	0.0	0.0	0.0	0.0	0.0	0.0
WNT2B	Q93097	False	WNT2B_HUMAN		CPI-SS05207EFF8	ENSG00000134245	0.0	0.041	0.0	0.0	0.111	0.0	0.0	0.25	0.063	0.077
WNT3	P56703	False	WNT3_HUMAN		CPI-SS0DF9024C0	ENSG00000108379	0.0	0.233	0.0	0.0	0.194	0.143	0.0	0.25	0.586	0.538
WNT3A	P56704	False	WNT3A_HUMAN		CPI-SS00E2C8381	ENSG00000154342	0.0	0.123	0.0	0.0	0.0	0.0	1.0	0.0	0.225	0.115
WNT4	P56705	False	WNT4_HUMAN		CPI-SS036707F4C	ENSG00000162552	0.0	0.151	0.0	0.0	0.139	0.071	1.0	0.0	0.631	0.385
WNT5A	P41221	False	WNT5A_HUMAN		CPI-SS0F1E79A03	ENSG00000114251	0.0	0.151	1.0	0.0	0.111	0.036	1.0	0.125	0.73	0.269
WNT5B	Q9H1J7	False	WNT5B_HUMAN		CPI-SS0FF2EEAE8	ENSG00000111186	0.0	0.123	1.0	0.5	0.167	0.107	0.0	0.25	0.162	0.077
WNT8A	Q9H1J5	False	WNT8A_HUMAN		CPI-SS03146C969	ENSG00000061492	0.0	0.014	0.0	0.0	0.0	0.0	0.0	0.0	0.036	0.038
WNT11	O96014	False	WNT11_HUMAN		CPI-SS0C283076A	ENSG00000085741	0.0	0.014	0.0	0.0	0.056	0.0	0.0	0.25	0.045	0.0
WNT16	Q9UBV4	False	WNT16_HUMAN		CPI-SS0C2782258	ENSG00000002745	0.5	0.014	0.0	0.0	0.0	0.0	0.0	0.0	0.0	0.0
WNT2B	Q93097	False	WNT2B_HUMAN		CPI-SS08643DD8A	ENSG00000134245	0.0	0.041	0.0	0.0	0.111	0.0	0.0	0.25	0.063	0.077
WNT3	P56703	False	WNT3_HUMAN		CPI-SS0E9BE6A4E	ENSG00000108379	0.0	0.233	0.0	0.0	0.194	0.143	0.0	0.25	0.586	0.538
WNT3A	P56704	False	WNT3A_HUMAN		CPI-SS0F05B138C	ENSG00000154342	0.0	0.123	0.0	0.0	0.0	0.0	1.0	0.0	0.225	0.115
WNT4	P56705	False	WNT4_HUMAN		CPI-SS0661CE946	ENSG00000162552	0.0	0.151	0.0	0.0	0.139	0.071	1.0	0.0	0.631	0.385
WNT5A	P41221	False	WNT5A_HUMAN		CPI-SS03F33B34C	ENSG00000114251	0.0	0.151	1.0	0.0	0.111	0.036	1.0	0.125	0.73	0.269
WNT5B	Q9H1J7	False	WNT5B_HUMAN		CPI-SS0AC302C73	ENSG00000111186	0.0	0.123	1.0	0.5	0.167	0.107	0.0	0.25	0.162	0.077
WNT8A	Q9H1J5	False	WNT8A_HUMAN		CPI-SS029E5DD2D	ENSG00000061492	0.0	0.014	0.0	0.0	0.0	0.0	0.0	0.0	0.036	0.038
WNT11	O96014	False	WNT11_HUMAN		CPI-SS0102731DE	ENSG00000085741	0.0	0.014	0.0	0.0	0.056	0.0	0.0	0.25	0.045	0.0
WNT16	Q9UBV4	False	WNT16_HUMAN		CPI-SS0B09698F7	ENSG00000002745	0.5	0.014	0.0	0.0	0.0	0.0	0.0	0.0	0.0	0.0
WNT2B	Q93097	False	WNT2B_HUMAN		CPI-SS058493298	ENSG00000134245	0.0	0.041	0.0	0.0	0.111	0.0	0.0	0.25	0.063	0.077
WNT3	P56703	False	WNT3_HUMAN		CPI-SS0D2044B87	ENSG00000108379	0.0	0.233	0.0	0.0	0.194	0.143	0.0	0.25	0.586	0.538
WNT3A	P56704	False	WNT3A_HUMAN		CPI-SS01F46C4AB	ENSG00000154342	0.0	0.123	0.0	0.0	0.0	0.0	1.0	0.0	0.225	0.115
WNT4	P56705	False	WNT4_HUMAN		CPI-SS0D5AAA463	ENSG00000162552	0.0	0.151	0.0	0.0	0.139	0.071	1.0	0.0	0.631	0.385
WNT5A	P41221	False	WNT5A_HUMAN		CPI-SS0734D2DA8	ENSG00000114251	0.0	0.151	1.0	0.0	0.111	0.036	1.0	0.125	0.73	0.269
WNT5B	Q9H1J7	False	WNT5B_HUMAN		CPI-SS022D3CA81	ENSG00000111186	0.0	0.123	1.0	0.5	0.167	0.107	0.0	0.25	0.162	0.077
WNT8A	Q9H1J5	False	WNT8A_HUMAN		CPI-SS0ED712AE3	ENSG00000061492	0.0	0.014	0.0	0.0	0.0	0.0	0.0	0.0	0.036	0.038
WNT5A	P41221	False	WNT5A_HUMAN		CPI-SS073F3FAD5	ENSG00000114251	0.0	0.151	1.0	0.0	0.111	0.036	1.0	0.125	0.73	0.269
WNT5A	P41221	False	WNT5A_HUMAN		CPI-SS0E7CBFD03	ENSG00000114251	0.0	0.151	1.0	0.0	0.111	0.036	1.0	0.125	0.73	0.269
ARTN	Q5T4W7	False	ARTN_HUMAN		CPI-SC08032972C	ENSG00000117407	0.0	0.027	0.0	0.0	0.056	0.0	0.0	0.0	0.0	0.0
GDNF	P39905	False	GDNF_HUMAN		CPI-SC0BDF87EA3	ENSG00000168621	0.0	0.0	0.0	0.0	0.083	0.0	0.0	0.0	0.036	0.038
CD226	Q15762	False	CD226_HUMAN		CPI-SS06207F70E	ENSG00000150637	0.0	0.014	0.0	0.5	0.0	0.0	0.0	0.0	0.072	0.0
CD248	Q9HCU0	False	CD248_HUMAN		CPI-SS095632066	ENSG00000174807	0.0	0.0	0.0	0.5	0.0	0.0	0.0	0.0	0.018	0.0
CD44	P16070	False	CD44_HUMAN		CPI-SS01503DD69	ENSG00000026508	0.0	0.041	0.0	0.0	0.056	0.0	0.0	0.125	0.135	0.115
CD47	Q08722	False	CD47_HUMAN		CPI-SS0E80C8B3C	ENSG00000196776	0.0	0.164	0.0	1.0	0.222	0.179	1.0	0.625	0.396	0.154
CD48	P09326	False	CD48_HUMAN		CPI-SS056FF4363	ENSG00000117091	0.0	0.192	0.0	0.0	0.194	0.179	0.0	0.0	0.108	0.038
CD52	P31358	False	CD52_HUMAN		CPI-SS073C1B796	ENSG00000169442	0.0	0.0	0.0	0.0	0.083	0.036	0.0	0.0	0.036	0.038
CD93	Q9NPY3	False	C1QR1_HUMAN		CPI-SS0B1650B85	ENSG00000125810	0.0	0.0	0.0	0.0	0.0	0.0	0.0	0.0	0.009	0.0
CD96	P40200	False	TACT_HUMAN		CPI-SS03F821467	ENSG00000153283	0.0	0.041	0.0	0.0	0.0	0.0	0.0	0.0	0.027	0.038
CD99	P14209	False	CD99_HUMAN		CPI-SS01560CA22	ENSG00000002586	1.0	0.986	1.0	1.0	1.0	1.0	1.0	1.0	0.973	1.0
CLCF1	Q9UBD9	False	CLCF1_HUMAN		CPI-SC08497FAC9	ENSG00000175505	0.0	0.027	0.0	0.0	0.194	0.036	0.0	0.0	0.0	0.154
CNTF	P26441	False	CNTF_HUMAN		CPI-SC05C95A92C	ENSG00000242689	0.0	0.0	0.0	0.0	0.0	0.0	0.0	0.0	0.009	0.0
ERVH48-1	M5A8F1	False	SUPYN_HUMAN		CPI-SS001D6BC6C	ENSG00000233056	0.0	0.123	1.0	0.0	0.083	0.071	0.0	0.0	0.036	0.0
ESAM	Q96AP7	False	ESAM_HUMAN		CPI-SS04C672963	ENSG00000149564	0.0	0.014	0.0	1.0	0.0	0.071	0.0	0.0	0.018	0.0
FLT3LG	P49771	False	FLT3L_HUMAN		CPI-SS0D97E07F8	ENSG00000090554	0.0	0.014	0.0	0.0	0.028	0.036	1.0	0.0	0.027	0.038
KITLG	P21583	False	SCF_HUMAN		CPI-SS0A612BCEF	ENSG00000049130	0.0	0.027	0.0	0.0	0.083	0.071	0.0	0.25	0.045	0.0
MPZL1	O95297	False	MPZL1_HUMAN		CPI-SS09CEEE405	ENSG00000197965	1.0	0.74	1.0	0.5	0.722	0.75	1.0	1.0	0.757	0.692
MST1	P26927	False	HGFL_HUMAN		CPI-SS03EACE0E0	ENSG00000173531	0.0	0.151	1.0	0.0	0.278	0.143	0.0	0.125	0.144	0.192
NELL2	Q99435	False	NELL2_HUMAN		CPI-SS02B2C16ED	ENSG00000184613	0.5	0.247	0.0	0.0	0.278	0.25	0.0	0.125	0.171	0.5
PPIA	P62937	False	PPIA_HUMAN		CPI-SS0E2453044	ENSG00000196262	1.0	1.0	1.0	1.0	1.0	1.0	1.0	1.0	1.0	1.0
PROC	P04070	False	PROC_HUMAN		CPI-SS0291D3D2E	ENSG00000115718	0.0	0.0	0.0	0.0	0.0	0.0	0.0	0.5	0.009	0.0
PTPRD	P23468	False	PTPRD_HUMAN		CPI-SS096F8C268	ENSG00000153707	0.5	0.178	1.0	0.0	0.278	0.179	1.0	0.5	0.342	0.346
PTPRD	P23468	False	PTPRD_HUMAN		CPI-SS0F9F83827	ENSG00000153707	0.5	0.178	1.0	0.0	0.278	0.179	1.0	0.5	0.342	0.346
RBP4	P02753	False	RET4_HUMAN		CPI-SS0ABEE4D3D	ENSG00000138207	0.0	0.041	0.0	0.0	0.056	0.036	0.0	0.25	0.072	0.038
SIGLEC15	Q6ZMC9	False	SIG15_HUMAN		CPI-SS07D508428	ENSG00000197046	0.0	0.0	0.0	0.0	0.0	0.0	0.0	0.0	0.009	0.0
CD177	Q8N6Q3	False	CD177_HUMAN		CPI-SS0AB1A3A6D	ENSG00000204936	0.0	0.178	0.0	0.0	0.139	0.071	0.0	0.0	0.613	0.231
ACVR1	Q04771	True	ACVR1_HUMAN	ACVR_1A2A_receptor	CPI-SC0C33040A3	ENSG00000115170	0.0	0.247	0.0	0.0	0.222	0.107	0.0	0.25	0.288	0.231
ACVR1	Q04771	True	ACVR1_HUMAN	ACVR_1A2A_receptor	CPI-SC079BB7A02	ENSG00000115170	0.0	0.247	0.0	0.0	0.222	0.107	0.0	0.25	0.288	0.231
ACVR1	Q04771	True	ACVR1_HUMAN	ACVR_1A2A_receptor	CPI-SC063D5B0A1	ENSG00000115170	0.0	0.247	0.0	0.0	0.222	0.107	0.0	0.25	0.288	0.231
ACVR1	Q04771	True	ACVR1_HUMAN	ACVR_1A2A_receptor	CPI-SC06FA9E664	ENSG00000115170	0.0	0.247	0.0	0.0	0.222	0.107	0.0	0.25	0.288	0.231
ACVR1	Q04771	True	ACVR1_HUMAN	ACVR_1A2A_receptor	CPI-CC0AD71E0D3	ENSG00000115170	0.0	0.247	0.0	0.0	0.222	0.107	0.0	0.25	0.288	0.231
ACVR1	Q04771	True	ACVR1_HUMAN	ACVR_1A2B_receptor	CPI-SC04091C5FD	ENSG00000115170	0.0	0.247	0.0	0.0	0.222	0.214	0.0	0.25	0.288	0.231
ACVR1	Q04771	True	ACVR1_HUMAN	ACVR_1A2B_receptor	CPI-SC0A978EC39	ENSG00000115170	0.0	0.247	0.0	0.0	0.222	0.214	0.0	0.25	0.288	0.231
ACVR1	Q04771	True	ACVR1_HUMAN	ACVR_1A2B_receptor	CPI-SC0A9057425	ENSG00000115170	0.0	0.247	0.0	0.0	0.222	0.214	0.0	0.25	0.288	0.231
ACVR1	Q04771	True	ACVR1_HUMAN	ACVR_1A2B_receptor	CPI-SC0D868E29E	ENSG00000115170	0.0	0.247	0.0	0.0	0.222	0.214	0.0	0.25	0.288	0.231
ACVR1	Q04771	True	ACVR1_HUMAN	ACVR_1A2B_receptor	CPI-CC0300AB2DF	ENSG00000115170	0.0	0.247	0.0	0.0	0.222	0.214	0.0	0.25	0.288	0.231
ACVR1	Q04771	True	ACVR1_HUMAN	ACVR1_BMPR2	CPI-SC0D0822443	ENSG00000115170	0.0	0.247	0.0	0.0	0.222	0.214	0.0	0.25	0.288	0.231
ACVR1	Q04771	True	ACVR1_HUMAN	ACVR1_BMPR2	CPI-SC00DF87C38	ENSG00000115170	0.0	0.247	0.0	0.0	0.222	0.214	0.0	0.25	0.288	0.231
ACVR1	Q04771	True	ACVR1_HUMAN	ACVR1_BMPR2	CPI-SC04771EF53	ENSG00000115170	0.0	0.247	0.0	0.0	0.222	0.214	0.0	0.25	0.288	0.231
ACVR1	Q04771	True	ACVR1_HUMAN	MIS_receptor_3	CPI-SC0C68323CF	ENSG00000115170	0.0	0.233	0.0	0.0	0.222	0.179	0.0	0.25	0.126	0.115
ACVR1	Q04771	True	ACVR1_HUMAN	TGFbeta_receptor2	CPI-SC01AADFEB3	ENSG00000115170	0.0	0.041	0.0	0.0	0.028	0.036	0.0	0.25	0.063	0.115
ACVR1	Q04771	True	ACVR1_HUMAN	TGFbeta_receptor2	CPI-SC0F36DD437	ENSG00000115170	0.0	0.041	0.0	0.0	0.028	0.036	0.0	0.25	0.063	0.115
ACVR1	Q04771	True	ACVR1_HUMAN	TGFbeta_receptor2	CPI-SC074D3FFBC	ENSG00000115170	0.0	0.041	0.0	0.0	0.028	0.036	0.0	0.25	0.063	0.115
ACVR2A	P27037	True	AVR2A_HUMAN	ACVR_1A2A_receptor	CPI-SC0C33040A3	ENSG00000121989	0.0	0.247	0.0	0.0	0.222	0.107	0.0	0.25	0.288	0.231
ACVR2A	P27037	True	AVR2A_HUMAN	ACVR_1A2A_receptor	CPI-SC079BB7A02	ENSG00000121989	0.0	0.247	0.0	0.0	0.222	0.107	0.0	0.25	0.288	0.231
ACVR2A	P27037	True	AVR2A_HUMAN	ACVR_1A2A_receptor	CPI-SC063D5B0A1	ENSG00000121989	0.0	0.247	0.0	0.0	0.222	0.107	0.0	0.25	0.288	0.231
ACVR2A	P27037	True	AVR2A_HUMAN	ACVR_1A2A_receptor	CPI-SC06FA9E664	ENSG00000121989	0.0	0.247	0.0	0.0	0.222	0.107	0.0	0.25	0.288	0.231
ACVR2A	P27037	True	AVR2A_HUMAN	ACVR_1A2A_receptor	CPI-CC0AD71E0D3	ENSG00000121989	0.0	0.247	0.0	0.0	0.222	0.107	0.0	0.25	0.288	0.231
ACVR2A	P27037	True	AVR2A_HUMAN	ACVR_1B2A_receptor	CPI-SC00C9C81E3	ENSG00000121989	0.0	0.205	0.0	0.0	0.444	0.107	0.0	0.625	0.36	0.269
ACVR2A	P27037	True	AVR2A_HUMAN	ACVR_1B2A_receptor	CPI-SC0B3D321CC	ENSG00000121989	0.0	0.205	0.0	0.0	0.444	0.107	0.0	0.625	0.36	0.269
ACVR2A	P27037	True	AVR2A_HUMAN	ACVR_1B2A_receptor	CPI-CC02D192370	ENSG00000121989	0.0	0.205	0.0	0.0	0.444	0.107	0.0	0.625	0.36	0.269
ACVR2A	P27037	True	AVR2A_HUMAN	ACVR_1C2A_receptor	CPI-SC0E760DE88	ENSG00000121989	0.0	0.014	0.0	0.0	0.056	0.0	0.0	0.0	0.045	0.0
ACVR2A	P27037	True	AVR2A_HUMAN	ACVR_1C2A_receptor	CPI-CC08375F742	ENSG00000121989	0.0	0.014	0.0	0.0	0.056	0.0	0.0	0.0	0.045	0.0
ACVR2A	P27037	True	AVR2A_HUMAN	BMR1A_ACR2A	CPI-SC0464F1C6E	ENSG00000121989	0.0	0.274	0.0	0.0	0.444	0.107	0.0	0.625	0.36	0.231
ACVR2A	P27037	True	AVR2A_HUMAN	BMR1A_ACR2A	CPI-SC052486D3E	ENSG00000121989	0.0	0.274	0.0	0.0	0.444	0.107	0.0	0.625	0.36	0.231
ACVR2A	P27037	True	AVR2A_HUMAN	BMR1A_ACR2A	CPI-SC09FC5131F	ENSG00000121989	0.0	0.274	0.0	0.0	0.444	0.107	0.0	0.625	0.36	0.231
ACVR2A	P27037	True	AVR2A_HUMAN	BMR1A_ACR2A	CPI-SC0C97FACEA	ENSG00000121989	0.0	0.274	0.0	0.0	0.444	0.107	0.0	0.625	0.36	0.231
ACVR2A	P27037	True	AVR2A_HUMAN	BMR1A_ACR2A	CPI-SC0BACF0481	ENSG00000121989	0.0	0.274	0.0	0.0	0.444	0.107	0.0	0.625	0.36	0.231
ACVR2A	P27037	True	AVR2A_HUMAN	BMR1A_ACR2A	CPI-SC061191F76	ENSG00000121989	0.0	0.274	0.0	0.0	0.444	0.107	0.0	0.625	0.36	0.231
ACVR2A	P27037	True	AVR2A_HUMAN	BMR1A_ACR2A	CPI-SC00694A66B	ENSG00000121989	0.0	0.274	0.0	0.0	0.444	0.107	0.0	0.625	0.36	0.231
ACVR2A	P27037	True	AVR2A_HUMAN	BMR1A_ACR2A	CPI-SC08FDDEC16	ENSG00000121989	0.0	0.274	0.0	0.0	0.444	0.107	0.0	0.625	0.36	0.231
ACVR2A	P27037	True	AVR2A_HUMAN	BMR1B_AVR2A	CPI-SC05FF723A3	ENSG00000121989	0.0	0.0	0.0	0.0	0.0	0.036	0.0	0.0	0.036	0.0
ACVR2A	P27037	True	AVR2A_HUMAN	BMR1B_AVR2A	CPI-SC00DB2B867	ENSG00000121989	0.0	0.0	0.0	0.0	0.0	0.036	0.0	0.0	0.036	0.0
ACVR2A	P27037	True	AVR2A_HUMAN	BMR1B_AVR2A	CPI-SC00CF68ED3	ENSG00000121989	0.0	0.0	0.0	0.0	0.0	0.036	0.0	0.0	0.036	0.0
ACVR2A	P27037	True	AVR2A_HUMAN	BMR1B_AVR2A	CPI-SC0C676F3BE	ENSG00000121989	0.0	0.0	0.0	0.0	0.0	0.036	0.0	0.0	0.036	0.0
ACVR2A	P27037	True	AVR2A_HUMAN	BMR1B_AVR2A	CPI-SC0D389E644	ENSG00000121989	0.0	0.0	0.0	0.0	0.0	0.036	0.0	0.0	0.036	0.0
ACVR2A	P27037	True	AVR2A_HUMAN	BMR1B_AVR2A	CPI-SC011C55B71	ENSG00000121989	0.0	0.0	0.0	0.0	0.0	0.036	0.0	0.0	0.036	0.0
ACVR2A	P27037	True	AVR2A_HUMAN	BMR1B_AVR2A	CPI-SC0E5E4119C	ENSG00000121989	0.0	0.0	0.0	0.0	0.0	0.036	0.0	0.0	0.036	0.0
ACVR2A	P27037	True	AVR2A_HUMAN	BMR1B_AVR2A	CPI-SC0819046AF	ENSG00000121989	0.0	0.0	0.0	0.0	0.0	0.036	0.0	0.0	0.036	0.0
ACVR2A	P27037	True	AVR2A_HUMAN	NODAL_receptor_IbIIa_CFC1	CPI-SC08F1D4358	ENSG00000121989	0.0	0.055	0.0	0.0	0.056	0.107	0.0	0.125	0.126	0.077
ACVR2A	P27037	True	AVR2A_HUMAN	NODAL_receptor_IbIIa_TDGF1	CPI-SC08C72892F	ENSG00000121989	0.0	0.205	0.0	0.0	0.444	0.107	0.0	0.625	0.36	0.269
ACVR2A	P27037	True	AVR2A_HUMAN	TGFR_AVR2A	CPI-SC001669E22	ENSG00000121989	0.0	0.274	0.0	0.0	0.444	0.107	0.0	0.5	0.36	0.308
ACVR2B	Q13705	True	AVR2B_HUMAN	ACVR_1A2B_receptor	CPI-SC04091C5FD	ENSG00000114739	0.0	0.247	0.0	0.0	0.222	0.214	0.0	0.25	0.288	0.231
ACVR2B	Q13705	True	AVR2B_HUMAN	ACVR_1A2B_receptor	CPI-SC0A978EC39	ENSG00000114739	0.0	0.247	0.0	0.0	0.222	0.214	0.0	0.25	0.288	0.231
ACVR2B	Q13705	True	AVR2B_HUMAN	ACVR_1A2B_receptor	CPI-SC0A9057425	ENSG00000114739	0.0	0.247	0.0	0.0	0.222	0.214	0.0	0.25	0.288	0.231
ACVR2B	Q13705	True	AVR2B_HUMAN	ACVR_1A2B_receptor	CPI-SC0D868E29E	ENSG00000114739	0.0	0.247	0.0	0.0	0.222	0.214	0.0	0.25	0.288	0.231
ACVR2B	Q13705	True	AVR2B_HUMAN	ACVR_1A2B_receptor	CPI-CC0300AB2DF	ENSG00000114739	0.0	0.247	0.0	0.0	0.222	0.214	0.0	0.25	0.288	0.231
ACVR2B	Q13705	True	AVR2B_HUMAN	ACVR_1B2B_receptor	CPI-SC0A86600AA	ENSG00000114739	0.0	0.205	1.0	0.0	0.444	0.429	1.0	0.625	0.414	0.269
ACVR2B	Q13705	True	AVR2B_HUMAN	ACVR_1B2B_receptor	CPI-SC0002A7A8F	ENSG00000114739	0.0	0.205	1.0	0.0	0.444	0.429	1.0	0.625	0.414	0.269
ACVR2B	Q13705	True	AVR2B_HUMAN	ACVR_1B2B_receptor	CPI-SC01987CF29	ENSG00000114739	0.0	0.205	1.0	0.0	0.444	0.429	1.0	0.625	0.414	0.269
ACVR2B	Q13705	True	AVR2B_HUMAN	ACVR_1B2B_receptor	CPI-SC0FDDA8A63	ENSG00000114739	0.0	0.205	1.0	0.0	0.444	0.429	1.0	0.625	0.414	0.269
ACVR2B	Q13705	True	AVR2B_HUMAN	ACVR_1B2B_receptor	CPI-CC057B323A5	ENSG00000114739	0.0	0.205	1.0	0.0	0.444	0.429	1.0	0.625	0.414	0.269
ACVR2B	Q13705	True	AVR2B_HUMAN	ACVR_1C2B_receptor	CPI-SC020B01F65	ENSG00000114739	0.0	0.014	0.0	0.0	0.056	0.0	0.0	0.0	0.045	0.0
ACVR2B	Q13705	True	AVR2B_HUMAN	ACVR_1C2B_receptor	CPI-CC0E62974F4	ENSG00000114739	0.0	0.014	0.0	0.0	0.056	0.0	0.0	0.0	0.045	0.0
ACVR2B	Q13705	True	AVR2B_HUMAN	BMR1A_AVR2B	CPI-SC04266947A	ENSG00000114739	0.5	0.329	1.0	0.0	0.528	0.393	1.0	0.625	0.486	0.231
ACVR2B	Q13705	True	AVR2B_HUMAN	BMR1A_AVR2B	CPI-SC01D95B14C	ENSG00000114739	0.5	0.329	1.0	0.0	0.528	0.393	1.0	0.625	0.486	0.231
ACVR2B	Q13705	True	AVR2B_HUMAN	BMR1A_AVR2B	CPI-SC09E264612	ENSG00000114739	0.5	0.329	1.0	0.0	0.528	0.393	1.0	0.625	0.486	0.231
ACVR2B	Q13705	True	AVR2B_HUMAN	BMR1A_AVR2B	CPI-SC0D05B755E	ENSG00000114739	0.5	0.329	1.0	0.0	0.528	0.393	1.0	0.625	0.486	0.231
ACVR2B	Q13705	True	AVR2B_HUMAN	BMR1A_AVR2B	CPI-SC049520B40	ENSG00000114739	0.5	0.329	1.0	0.0	0.528	0.393	1.0	0.625	0.486	0.231
ACVR2B	Q13705	True	AVR2B_HUMAN	BMR1A_AVR2B	CPI-SC02AACC81C	ENSG00000114739	0.5	0.329	1.0	0.0	0.528	0.393	1.0	0.625	0.486	0.231
ACVR2B	Q13705	True	AVR2B_HUMAN	BMR1A_AVR2B	CPI-SC02B778C0B	ENSG00000114739	0.5	0.329	1.0	0.0	0.528	0.393	1.0	0.625	0.486	0.231
ACVR2B	Q13705	True	AVR2B_HUMAN	BMR1B_AVR2B	CPI-SC0FB40175C	ENSG00000114739	0.0	0.0	0.0	0.0	0.0	0.036	0.0	0.0	0.036	0.0
ACVR2B	Q13705	True	AVR2B_HUMAN	BMR1B_AVR2B	CPI-SC01C6EA11C	ENSG00000114739	0.0	0.0	0.0	0.0	0.0	0.036	0.0	0.0	0.036	0.0
ACVR2B	Q13705	True	AVR2B_HUMAN	BMR1B_AVR2B	CPI-SC0D6D4E48B	ENSG00000114739	0.0	0.0	0.0	0.0	0.0	0.036	0.0	0.0	0.036	0.0
ACVR2B	Q13705	True	AVR2B_HUMAN	BMR1B_AVR2B	CPI-SC0F6C8C336	ENSG00000114739	0.0	0.0	0.0	0.0	0.0	0.036	0.0	0.0	0.036	0.0
ACVR2B	Q13705	True	AVR2B_HUMAN	BMR1B_AVR2B	CPI-SC05824EDF4	ENSG00000114739	0.0	0.0	0.0	0.0	0.0	0.036	0.0	0.0	0.036	0.0
ACVR2B	Q13705	True	AVR2B_HUMAN	BMR1B_AVR2B	CPI-SC09AFF0384	ENSG00000114739	0.0	0.0	0.0	0.0	0.0	0.036	0.0	0.0	0.036	0.0
ACVR2B	Q13705	True	AVR2B_HUMAN	BMR1B_AVR2B	CPI-SC089058CD0	ENSG00000114739	0.0	0.0	0.0	0.0	0.0	0.036	0.0	0.0	0.036	0.0
ACVR2B	Q13705	True	AVR2B_HUMAN	BMR1B_AVR2B	CPI-SC06C46F1A9	ENSG00000114739	0.0	0.0	0.0	0.0	0.0	0.036	0.0	0.0	0.036	0.0
ACVR2B	Q13705	True	AVR2B_HUMAN	NODAL_receptor_IbIIb_CFC1	CPI-SC0397B3290	ENSG00000114739	0.0	0.055	1.0	0.0	0.056	0.107	0.0	0.125	0.126	0.077
ACVR2B	Q13705	True	AVR2B_HUMAN	NODAL_receptor_IbIIb_TDGF1	CPI-SC0C620668E	ENSG00000114739	0.0	0.205	1.0	0.0	0.444	0.429	1.0	0.625	0.414	0.269
ACVR2B	Q13705	True	AVR2B_HUMAN	NODAL_receptor_IcIIb_CFC1	CPI-SC0AB5E1FE3	ENSG00000114739	0.0	0.014	0.0	0.0	0.056	0.0	0.0	0.0	0.045	0.0
ACVR2B	Q13705	True	AVR2B_HUMAN	NODAL_receptor_IcIIb_TDGF1	CPI-SC061F99EF4	ENSG00000114739	0.0	0.014	0.0	0.0	0.056	0.0	0.0	0.0	0.045	0.0
ACVR2B	Q13705	True	AVR2B_HUMAN	TGFR_AVR2B	CPI-SC017215F7F	ENSG00000114739	0.0	0.534	0.0	0.0	0.556	0.607	1.0	0.5	0.586	0.423
ACVR1B	P36896	True	ACV1B_HUMAN	ACVR_1B2A_receptor	CPI-SC00C9C81E3	ENSG00000135503	0.0	0.205	0.0	0.0	0.444	0.107	0.0	0.625	0.36	0.269
ACVR1B	P36896	True	ACV1B_HUMAN	ACVR_1B2A_receptor	CPI-SC0B3D321CC	ENSG00000135503	0.0	0.205	0.0	0.0	0.444	0.107	0.0	0.625	0.36	0.269
ACVR1B	P36896	True	ACV1B_HUMAN	ACVR_1B2A_receptor	CPI-CC02D192370	ENSG00000135503	0.0	0.205	0.0	0.0	0.444	0.107	0.0	0.625	0.36	0.269
ACVR1B	P36896	True	ACV1B_HUMAN	ACVR_1B2B_receptor	CPI-SC0A86600AA	ENSG00000135503	0.0	0.205	1.0	0.0	0.444	0.429	1.0	0.625	0.414	0.269
ACVR1B	P36896	True	ACV1B_HUMAN	ACVR_1B2B_receptor	CPI-SC0002A7A8F	ENSG00000135503	0.0	0.205	1.0	0.0	0.444	0.429	1.0	0.625	0.414	0.269
ACVR1B	P36896	True	ACV1B_HUMAN	ACVR_1B2B_receptor	CPI-SC01987CF29	ENSG00000135503	0.0	0.205	1.0	0.0	0.444	0.429	1.0	0.625	0.414	0.269
ACVR1B	P36896	True	ACV1B_HUMAN	ACVR_1B2B_receptor	CPI-SC0FDDA8A63	ENSG00000135503	0.0	0.205	1.0	0.0	0.444	0.429	1.0	0.625	0.414	0.269
ACVR1B	P36896	True	ACV1B_HUMAN	ACVR_1B2B_receptor	CPI-CC057B323A5	ENSG00000135503	0.0	0.205	1.0	0.0	0.444	0.429	1.0	0.625	0.414	0.269
ACVR1B	P36896	True	ACV1B_HUMAN	NODAL_receptor_IbIIa_CFC1	CPI-SC08F1D4358	ENSG00000135503	0.0	0.055	0.0	0.0	0.056	0.107	0.0	0.125	0.126	0.077
ACVR1B	P36896	True	ACV1B_HUMAN	NODAL_receptor_IbIIa_TDGF1	CPI-SC08C72892F	ENSG00000135503	0.0	0.205	0.0	0.0	0.444	0.107	0.0	0.625	0.36	0.269
ACVR1B	P36896	True	ACV1B_HUMAN	NODAL_receptor_IbIIb_CFC1	CPI-SC0397B3290	ENSG00000135503	0.0	0.055	1.0	0.0	0.056	0.107	0.0	0.125	0.126	0.077
ACVR1B	P36896	True	ACV1B_HUMAN	NODAL_receptor_IbIIb_TDGF1	CPI-SC0C620668E	ENSG00000135503	0.0	0.205	1.0	0.0	0.444	0.429	1.0	0.625	0.414	0.269
ACVR1C	Q8NER5	True	ACV1C_HUMAN	ACVR_1C2A_receptor	CPI-SC0E760DE88	ENSG00000123612	0.0	0.014	0.0	0.0	0.056	0.0	0.0	0.0	0.045	0.0
ACVR1C	Q8NER5	True	ACV1C_HUMAN	ACVR_1C2A_receptor	CPI-CC08375F742	ENSG00000123612	0.0	0.014	0.0	0.0	0.056	0.0	0.0	0.0	0.045	0.0
ACVR1C	Q8NER5	True	ACV1C_HUMAN	ACVR_1C2B_receptor	CPI-SC020B01F65	ENSG00000123612	0.0	0.014	0.0	0.0	0.056	0.0	0.0	0.0	0.045	0.0
ACVR1C	Q8NER5	True	ACV1C_HUMAN	ACVR_1C2B_receptor	CPI-CC0E62974F4	ENSG00000123612	0.0	0.014	0.0	0.0	0.056	0.0	0.0	0.0	0.045	0.0
ACVR1C	Q8NER5	True	ACV1C_HUMAN	NODAL_receptor_IcIIb_CFC1	CPI-SC0AB5E1FE3	ENSG00000123612	0.0	0.014	0.0	0.0	0.056	0.0	0.0	0.0	0.045	0.0
ACVR1C	Q8NER5	True	ACV1C_HUMAN	NODAL_receptor_IcIIb_TDGF1	CPI-SC061F99EF4	ENSG00000123612	0.0	0.014	0.0	0.0	0.056	0.0	0.0	0.0	0.045	0.0
BMPR2	Q13873	True	BMPR2_HUMAN	ACVR1_BMPR2	CPI-SC0D0822443	ENSG00000204217	0.0	0.247	0.0	0.0	0.222	0.214	0.0	0.25	0.288	0.231
BMPR2	Q13873	True	BMPR2_HUMAN	ACVR1_BMPR2	CPI-SC00DF87C38	ENSG00000204217	0.0	0.247	0.0	0.0	0.222	0.214	0.0	0.25	0.288	0.231
BMPR2	Q13873	True	BMPR2_HUMAN	ACVR1_BMPR2	CPI-SC04771EF53	ENSG00000204217	0.0	0.247	0.0	0.0	0.222	0.214	0.0	0.25	0.288	0.231
BMPR2	Q13873	True	BMPR2_HUMAN	BMPR1A_BMPR2	CPI-SC070B9F112	ENSG00000204217	0.5	0.329	1.0	0.0	0.444	0.393	1.0	0.5	0.486	0.231
BMPR2	Q13873	True	BMPR2_HUMAN	BMPR1A_BMPR2	CPI-SC0915DDE22	ENSG00000204217	0.5	0.329	1.0	0.0	0.444	0.393	1.0	0.5	0.486	0.231
BMPR2	Q13873	True	BMPR2_HUMAN	BMPR1A_BMPR2	CPI-SC085698C59	ENSG00000204217	0.5	0.329	1.0	0.0	0.444	0.393	1.0	0.5	0.486	0.231
BMPR2	Q13873	True	BMPR2_HUMAN	BMPR1A_BMPR2	CPI-SC00D19A858	ENSG00000204217	0.5	0.329	1.0	0.0	0.444	0.393	1.0	0.5	0.486	0.231
BMPR2	Q13873	True	BMPR2_HUMAN	BMPR1A_BMPR2	CPI-SC0B1EBCCC6	ENSG00000204217	0.5	0.329	1.0	0.0	0.444	0.393	1.0	0.5	0.486	0.231
BMPR2	Q13873	True	BMPR2_HUMAN	BMPR1A_BMPR2	CPI-SC0B118E8DA	ENSG00000204217	0.5	0.329	1.0	0.0	0.444	0.393	1.0	0.5	0.486	0.231
BMPR2	Q13873	True	BMPR2_HUMAN	BMPR1A_BMPR2	CPI-SC0A1278CD8	ENSG00000204217	0.5	0.329	1.0	0.0	0.444	0.393	1.0	0.5	0.486	0.231
BMPR2	Q13873	True	BMPR2_HUMAN	BMPR1B_BMPR2	CPI-SC0C403F032	ENSG00000204217	0.0	0.0	0.0	0.0	0.0	0.036	0.0	0.0	0.036	0.0
BMPR2	Q13873	True	BMPR2_HUMAN	BMPR1B_BMPR2	CPI-SC07F8BC578	ENSG00000204217	0.0	0.0	0.0	0.0	0.0	0.036	0.0	0.0	0.036	0.0
BMPR2	Q13873	True	BMPR2_HUMAN	BMPR1B_BMPR2	CPI-SC08AB23320	ENSG00000204217	0.0	0.0	0.0	0.0	0.0	0.036	0.0	0.0	0.036	0.0
BMPR2	Q13873	True	BMPR2_HUMAN	BMPR1B_BMPR2	CPI-SC0DDF53DDB	ENSG00000204217	0.0	0.0	0.0	0.0	0.0	0.036	0.0	0.0	0.036	0.0
BMPR2	Q13873	True	BMPR2_HUMAN	BMPR1B_BMPR2	CPI-SC0DA028FF9	ENSG00000204217	0.0	0.0	0.0	0.0	0.0	0.036	0.0	0.0	0.036	0.0
BMPR2	Q13873	True	BMPR2_HUMAN	BMPR1B_BMPR2	CPI-SC0A76B562F	ENSG00000204217	0.0	0.0	0.0	0.0	0.0	0.036	0.0	0.0	0.036	0.0
BMPR2	Q13873	True	BMPR2_HUMAN	BMPR1B_BMPR2	CPI-SC090BF166F	ENSG00000204217	0.0	0.0	0.0	0.0	0.0	0.036	0.0	0.0	0.036	0.0
BMPR2	Q13873	True	BMPR2_HUMAN	BMPR1B_BMPR2	CPI-SC039AFE4AD	ENSG00000204217	0.0	0.0	0.0	0.0	0.0	0.036	0.0	0.0	0.036	0.0
BMPR2	Q13873	True	BMPR2_HUMAN	TGFR_BMPR2	CPI-SC0FDB4B6D9	ENSG00000204217	0.0	0.438	0.0	0.0	0.444	0.571	1.0	0.5	0.486	0.423
CALCR	P30988	True	CALCR_HUMAN	AMY1_receptor	CPI-SC0980A6E6B	ENSG00000004948	0.0	0.014	0.0	0.0	0.056	0.036	0.0	0.0	0.036	0.0
CALCR	P30988	True	CALCR_HUMAN	AMY2_receptor	CPI-SC04ADD5A88	ENSG00000004948	0.0	0.068	0.0	0.0	0.028	0.036	0.0	0.0	0.036	0.077
RAMP1	O60894	True	RAMP1_HUMAN	AMY1_receptor	CPI-SC0980A6E6B	ENSG00000132329	0.0	0.014	0.0	0.0	0.056	0.036	0.0	0.0	0.036	0.0
RAMP1	O60894	True	RAMP1_HUMAN	RAMP1_complex	CPI-SC02CD655EB	ENSG00000132329	0.0	0.0	0.0	0.0	0.0	0.0	0.0	0.0	0.0	0.0
RAMP2	O60895	True	RAMP2_HUMAN	AMY2_receptor	CPI-SC04ADD5A88	ENSG00000131477	0.0	0.068	0.0	0.0	0.028	0.036	0.0	0.0	0.036	0.077
RAMP2	O60895	True	RAMP2_HUMAN	RAMP2_complex	CPI-SC01AD532CA	ENSG00000131477	0.0	0.0	0.0	0.5	0.0	0.0	0.0	0.0	0.0	0.0
FGFR4	P22455	True	FGFR4_HUMAN	BetaKlotho_FGFR4	CPI-SC068641E32	ENSG00000160867	0.0	0.0	0.0	0.0	0.056	0.0	0.0	0.5	0.009	0.0
KLB	Q86Z14	True	KLOTB_HUMAN	BetaKlotho_FGFR4	CPI-SC068641E32	ENSG00000134962	0.0	0.0	0.0	0.0	0.056	0.0	0.0	0.5	0.009	0.0
BMPR1A	P36894	True	BMR1A_HUMAN	BMPR1A_BMPR2	CPI-SC070B9F112	ENSG00000107779	0.5	0.329	1.0	0.0	0.444	0.393	1.0	0.5	0.486	0.231
BMPR1A	P36894	True	BMR1A_HUMAN	BMPR1A_BMPR2	CPI-SC0915DDE22	ENSG00000107779	0.5	0.329	1.0	0.0	0.444	0.393	1.0	0.5	0.486	0.231
BMPR1A	P36894	True	BMR1A_HUMAN	BMPR1A_BMPR2	CPI-SC085698C59	ENSG00000107779	0.5	0.329	1.0	0.0	0.444	0.393	1.0	0.5	0.486	0.231
BMPR1A	P36894	True	BMR1A_HUMAN	BMPR1A_BMPR2	CPI-SC00D19A858	ENSG00000107779	0.5	0.329	1.0	0.0	0.444	0.393	1.0	0.5	0.486	0.231
BMPR1A	P36894	True	BMR1A_HUMAN	BMPR1A_BMPR2	CPI-SC0B1EBCCC6	ENSG00000107779	0.5	0.329	1.0	0.0	0.444	0.393	1.0	0.5	0.486	0.231
BMPR1A	P36894	True	BMR1A_HUMAN	BMPR1A_BMPR2	CPI-SC0B118E8DA	ENSG00000107779	0.5	0.329	1.0	0.0	0.444	0.393	1.0	0.5	0.486	0.231
BMPR1A	P36894	True	BMR1A_HUMAN	BMPR1A_BMPR2	CPI-SC0A1278CD8	ENSG00000107779	0.5	0.329	1.0	0.0	0.444	0.393	1.0	0.5	0.486	0.231
BMPR1A	P36894	True	BMR1A_HUMAN	BMR1A_ACR2A	CPI-SC0464F1C6E	ENSG00000107779	0.0	0.274	0.0	0.0	0.444	0.107	0.0	0.625	0.36	0.231
BMPR1A	P36894	True	BMR1A_HUMAN	BMR1A_ACR2A	CPI-SC052486D3E	ENSG00000107779	0.0	0.274	0.0	0.0	0.444	0.107	0.0	0.625	0.36	0.231
BMPR1A	P36894	True	BMR1A_HUMAN	BMR1A_ACR2A	CPI-SC09FC5131F	ENSG00000107779	0.0	0.274	0.0	0.0	0.444	0.107	0.0	0.625	0.36	0.231
BMPR1A	P36894	True	BMR1A_HUMAN	BMR1A_ACR2A	CPI-SC0C97FACEA	ENSG00000107779	0.0	0.274	0.0	0.0	0.444	0.107	0.0	0.625	0.36	0.231
BMPR1A	P36894	True	BMR1A_HUMAN	BMR1A_ACR2A	CPI-SC0BACF0481	ENSG00000107779	0.0	0.274	0.0	0.0	0.444	0.107	0.0	0.625	0.36	0.231
BMPR1A	P36894	True	BMR1A_HUMAN	BMR1A_ACR2A	CPI-SC061191F76	ENSG00000107779	0.0	0.274	0.0	0.0	0.444	0.107	0.0	0.625	0.36	0.231
BMPR1A	P36894	True	BMR1A_HUMAN	BMR1A_ACR2A	CPI-SC00694A66B	ENSG00000107779	0.0	0.274	0.0	0.0	0.444	0.107	0.0	0.625	0.36	0.231
BMPR1A	P36894	True	BMR1A_HUMAN	BMR1A_ACR2A	CPI-SC08FDDEC16	ENSG00000107779	0.0	0.274	0.0	0.0	0.444	0.107	0.0	0.625	0.36	0.231
BMPR1A	P36894	True	BMR1A_HUMAN	BMR1A_AVR2B	CPI-SC04266947A	ENSG00000107779	0.5	0.329	1.0	0.0	0.528	0.393	1.0	0.625	0.486	0.231
BMPR1A	P36894	True	BMR1A_HUMAN	BMR1A_AVR2B	CPI-SC01D95B14C	ENSG00000107779	0.5	0.329	1.0	0.0	0.528	0.393	1.0	0.625	0.486	0.231
BMPR1A	P36894	True	BMR1A_HUMAN	BMR1A_AVR2B	CPI-SC09E264612	ENSG00000107779	0.5	0.329	1.0	0.0	0.528	0.393	1.0	0.625	0.486	0.231
BMPR1A	P36894	True	BMR1A_HUMAN	BMR1A_AVR2B	CPI-SC0D05B755E	ENSG00000107779	0.5	0.329	1.0	0.0	0.528	0.393	1.0	0.625	0.486	0.231
BMPR1A	P36894	True	BMR1A_HUMAN	BMR1A_AVR2B	CPI-SC049520B40	ENSG00000107779	0.5	0.329	1.0	0.0	0.528	0.393	1.0	0.625	0.486	0.231
BMPR1A	P36894	True	BMR1A_HUMAN	BMR1A_AVR2B	CPI-SC02AACC81C	ENSG00000107779	0.5	0.329	1.0	0.0	0.528	0.393	1.0	0.625	0.486	0.231
BMPR1A	P36894	True	BMR1A_HUMAN	BMR1A_AVR2B	CPI-SC02B778C0B	ENSG00000107779	0.5	0.329	1.0	0.0	0.528	0.393	1.0	0.625	0.486	0.231
BMPR1A	P36894	True	BMR1A_HUMAN	MIS_receptor_1	CPI-SC077F81192	ENSG00000107779	0.0	0.233	0.0	0.0	0.444	0.179	1.0	0.25	0.126	0.115
BMPR1B	O00238	True	BMR1B_HUMAN	BMPR1B_BMPR2	CPI-SC0C403F032	ENSG00000138696	0.0	0.0	0.0	0.0	0.0	0.036	0.0	0.0	0.036	0.0
BMPR1B	O00238	True	BMR1B_HUMAN	BMPR1B_BMPR2	CPI-SC07F8BC578	ENSG00000138696	0.0	0.0	0.0	0.0	0.0	0.036	0.0	0.0	0.036	0.0
BMPR1B	O00238	True	BMR1B_HUMAN	BMPR1B_BMPR2	CPI-SC08AB23320	ENSG00000138696	0.0	0.0	0.0	0.0	0.0	0.036	0.0	0.0	0.036	0.0
BMPR1B	O00238	True	BMR1B_HUMAN	BMPR1B_BMPR2	CPI-SC0DDF53DDB	ENSG00000138696	0.0	0.0	0.0	0.0	0.0	0.036	0.0	0.0	0.036	0.0
BMPR1B	O00238	True	BMR1B_HUMAN	BMPR1B_BMPR2	CPI-SC0DA028FF9	ENSG00000138696	0.0	0.0	0.0	0.0	0.0	0.036	0.0	0.0	0.036	0.0
BMPR1B	O00238	True	BMR1B_HUMAN	BMPR1B_BMPR2	CPI-SC0A76B562F	ENSG00000138696	0.0	0.0	0.0	0.0	0.0	0.036	0.0	0.0	0.036	0.0
BMPR1B	O00238	True	BMR1B_HUMAN	BMPR1B_BMPR2	CPI-SC090BF166F	ENSG00000138696	0.0	0.0	0.0	0.0	0.0	0.036	0.0	0.0	0.036	0.0
BMPR1B	O00238	True	BMR1B_HUMAN	BMPR1B_BMPR2	CPI-SC039AFE4AD	ENSG00000138696	0.0	0.0	0.0	0.0	0.0	0.036	0.0	0.0	0.036	0.0
BMPR1B	O00238	True	BMR1B_HUMAN	BMR1B_AVR2A	CPI-SC05FF723A3	ENSG00000138696	0.0	0.0	0.0	0.0	0.0	0.036	0.0	0.0	0.036	0.0
BMPR1B	O00238	True	BMR1B_HUMAN	BMR1B_AVR2A	CPI-SC00DB2B867	ENSG00000138696	0.0	0.0	0.0	0.0	0.0	0.036	0.0	0.0	0.036	0.0
BMPR1B	O00238	True	BMR1B_HUMAN	BMR1B_AVR2A	CPI-SC00CF68ED3	ENSG00000138696	0.0	0.0	0.0	0.0	0.0	0.036	0.0	0.0	0.036	0.0
BMPR1B	O00238	True	BMR1B_HUMAN	BMR1B_AVR2A	CPI-SC0C676F3BE	ENSG00000138696	0.0	0.0	0.0	0.0	0.0	0.036	0.0	0.0	0.036	0.0
BMPR1B	O00238	True	BMR1B_HUMAN	BMR1B_AVR2A	CPI-SC0D389E644	ENSG00000138696	0.0	0.0	0.0	0.0	0.0	0.036	0.0	0.0	0.036	0.0
BMPR1B	O00238	True	BMR1B_HUMAN	BMR1B_AVR2A	CPI-SC011C55B71	ENSG00000138696	0.0	0.0	0.0	0.0	0.0	0.036	0.0	0.0	0.036	0.0
BMPR1B	O00238	True	BMR1B_HUMAN	BMR1B_AVR2A	CPI-SC0E5E4119C	ENSG00000138696	0.0	0.0	0.0	0.0	0.0	0.036	0.0	0.0	0.036	0.0
BMPR1B	O00238	True	BMR1B_HUMAN	BMR1B_AVR2A	CPI-SC0819046AF	ENSG00000138696	0.0	0.0	0.0	0.0	0.0	0.036	0.0	0.0	0.036	0.0
BMPR1B	O00238	True	BMR1B_HUMAN	BMR1B_AVR2B	CPI-SC0FB40175C	ENSG00000138696	0.0	0.0	0.0	0.0	0.0	0.036	0.0	0.0	0.036	0.0
BMPR1B	O00238	True	BMR1B_HUMAN	BMR1B_AVR2B	CPI-SC01C6EA11C	ENSG00000138696	0.0	0.0	0.0	0.0	0.0	0.036	0.0	0.0	0.036	0.0
BMPR1B	O00238	True	BMR1B_HUMAN	BMR1B_AVR2B	CPI-SC0D6D4E48B	ENSG00000138696	0.0	0.0	0.0	0.0	0.0	0.036	0.0	0.0	0.036	0.0
BMPR1B	O00238	True	BMR1B_HUMAN	BMR1B_AVR2B	CPI-SC0F6C8C336	ENSG00000138696	0.0	0.0	0.0	0.0	0.0	0.036	0.0	0.0	0.036	0.0
BMPR1B	O00238	True	BMR1B_HUMAN	BMR1B_AVR2B	CPI-SC05824EDF4	ENSG00000138696	0.0	0.0	0.0	0.0	0.0	0.036	0.0	0.0	0.036	0.0
BMPR1B	O00238	True	BMR1B_HUMAN	BMR1B_AVR2B	CPI-SC09AFF0384	ENSG00000138696	0.0	0.0	0.0	0.0	0.0	0.036	0.0	0.0	0.036	0.0
BMPR1B	O00238	True	BMR1B_HUMAN	BMR1B_AVR2B	CPI-SC089058CD0	ENSG00000138696	0.0	0.0	0.0	0.0	0.0	0.036	0.0	0.0	0.036	0.0
BMPR1B	O00238	True	BMR1B_HUMAN	BMR1B_AVR2B	CPI-SC06C46F1A9	ENSG00000138696	0.0	0.0	0.0	0.0	0.0	0.036	0.0	0.0	0.036	0.0
BMPR1B	O00238	True	BMR1B_HUMAN	MIS_receptor_2	CPI-SC09C7944F4	ENSG00000138696	0.0	0.0	0.0	0.0	0.0	0.036	0.0	0.0	0.036	0.0
KLRD1	Q13241	True	KLRD1_HUMAN	CD94:NKG2A	CPI-SC05A060D3B	ENSG00000134539	0.0	0.0	0.0	0.0	0.0	0.0	0.0	0.0	0.0	0.0
KLRC1	P26715	True	NKG2A_HUMAN	CD94:NKG2A	CPI-SC05A060D3B	ENSG00000134545	0.0	0.0	0.0	0.0	0.0	0.0	0.0	0.0	0.0	0.0
CNTFR	P26992	True	CNTFR_HUMAN	CNTF_1R	CPI-SC08497FAC9	ENSG00000122756	0.0	0.151	0.0	0.0	0.222	0.214	0.0	0.25	0.324	0.269
CNTFR	P26992	True	CNTFR_HUMAN	CNTF_1R	CPI-SC05C95A92C	ENSG00000122756	0.0	0.151	0.0	0.0	0.222	0.214	0.0	0.25	0.324	0.269
LIFR	P42702	True	LIFR_HUMAN	CNTF_1R	CPI-SC08497FAC9	ENSG00000113594	0.0	0.151	0.0	0.0	0.222	0.214	0.0	0.25	0.324	0.269
LIFR	P42702	True	LIFR_HUMAN	CNTF_1R	CPI-SC05C95A92C	ENSG00000113594	0.0	0.151	0.0	0.0	0.222	0.214	0.0	0.25	0.324	0.269
LIFR	P42702	True	LIFR_HUMAN	LIFR	CPI-SC0F30798CC	ENSG00000113594	0.0	0.151	0.0	0.0	0.222	0.321	0.0	0.75	0.324	0.269
IL6ST	P40189	True	IL6RB_HUMAN	CNTF_1R	CPI-SC08497FAC9	ENSG00000134352	0.0	0.151	0.0	0.0	0.222	0.214	0.0	0.25	0.324	0.269
IL6ST	P40189	True	IL6RB_HUMAN	CNTF_1R	CPI-SC05C95A92C	ENSG00000134352	0.0	0.151	0.0	0.0	0.222	0.214	0.0	0.25	0.324	0.269
IL6ST	P40189	True	IL6RB_HUMAN	IL11_receptor	CPI-SC0409FF431	ENSG00000134352	0.0	0.055	0.0	0.0	0.0	0.071	0.0	0.0	0.036	0.038
IL6ST	P40189	True	IL6RB_HUMAN	IL6_receptor	CPI-SC0E81D7329	ENSG00000134352	0.0	0.0	0.0	0.0	0.0	0.0	0.0	0.0	0.036	0.0
IL6ST	P40189	True	IL6RB_HUMAN	LIFR	CPI-SC0F30798CC	ENSG00000134352	0.0	0.151	0.0	0.0	0.222	0.321	0.0	0.75	0.324	0.269
AMN	Q9BXJ7	True	AMNLS_HUMAN	CUBN_AMN_complex	CPI-SC06DAC3119	ENSG00000166126	0.0	0.0	0.0	0.0	0.028	0.0	0.0	0.25	0.009	0.0
CUBN	O60494	True	CUBN_HUMAN	CUBN_AMN_complex	CPI-SC06DAC3119	ENSG00000107611	0.0	0.0	0.0	0.0	0.028	0.0	0.0	0.25	0.009	0.0
RYK	P34925	True	RYK_HUMAN	FDZ8_RYK	CPI-SC0CF9E0563	ENSG00000163785	0.0	0.164	0.0	0.0	0.222	0.107	0.0	0.25	0.153	0.346
RYK	P34925	True	RYK_HUMAN	FDZ8_RYK	CPI-SC03686CF16	ENSG00000163785	0.0	0.164	0.0	0.0	0.222	0.107	0.0	0.25	0.153	0.346
RYK	P34925	True	RYK_HUMAN	FDZ8_RYK	CPI-SC092468258	ENSG00000163785	0.0	0.164	0.0	0.0	0.222	0.107	0.0	0.25	0.153	0.346
FZD8	Q9H461	True	FZD8_HUMAN	FDZ8_RYK	CPI-SC0CF9E0563	ENSG00000177283	0.0	0.164	0.0	0.0	0.222	0.107	0.0	0.25	0.153	0.346
FZD8	Q9H461	True	FZD8_HUMAN	FDZ8_RYK	CPI-SC03686CF16	ENSG00000177283	0.0	0.164	0.0	0.0	0.222	0.107	0.0	0.25	0.153	0.346
[truncated: 2,195 more rows]
