# Supplementary material for: Atlas of multilineage stem cell differentiation reveals TMEM88 as a developmental regulator of blood pressure
Source: Nat Commun. 2025 Feb 4;16:1356. doi: 10.1038/s41467-025-56533-2 (PMC11794859; doi:10.1038/s41467-025-56533-2)
Supplement: Supplementary file 6 — Supplementary Data 3 [file 41467_2025_56533_MOESM6_ESM.zip › cpdb_results/no_treatment_tc_day2_method2/statistical_analysis_significant_means_08_21_2024_124217.txt]

id_cp_interaction	interacting_pair	partner_a	partner_b	gene_a	gene_b	secreted	receptor_a	receptor_b	annotation_strategy	is_integrin	directionality	classification	rank	Cluster0|Cluster0	Cluster0|Cluster1	Cluster0|Cluster2	Cluster0|Cluster3	Cluster0|Cluster4	Cluster0|Cluster5	Cluster0|Cluster6	Cluster0|Cluster7	Cluster0|Cluster10	Cluster0|Cluster12	Cluster1|Cluster0	Cluster1|Cluster1	Cluster1|Cluster2	Cluster1|Cluster3	Cluster1|Cluster4	Cluster1|Cluster5	Cluster1|Cluster6	Cluster1|Cluster7	Cluster1|Cluster10	Cluster1|Cluster12	Cluster2|Cluster0	Cluster2|Cluster1	Cluster2|Cluster2	Cluster2|Cluster3	Cluster2|Cluster4	Cluster2|Cluster5	Cluster2|Cluster6	Cluster2|Cluster7	Cluster2|Cluster10	Cluster2|Cluster12	Cluster3|Cluster0	Cluster3|Cluster1	Cluster3|Cluster2	Cluster3|Cluster3	Cluster3|Cluster4	Cluster3|Cluster5
CPI-SS0C53F7672	CDH6_CDH6	simple:P55285	simple:P55285	CDH6	CDH6	False	False	False	curated	False	Adhesion-Adhesion	Adhesion by Cadherin	0.01
CPI-CS0D33309E7	Glutamate_byGLS_and_SLC1A3_GRM3	complex:Glutamate_byGLS_and_SLC1A3	simple:Q14832		GRM3	True	False	True	curated	False	Ligand-Receptor	Signaling by Glutamate	0.01
CPI-SS056D0AD0D	RSPO2_LGR5	simple:Q6UXX9	simple:O75473	RSPO2	LGR5	True	False	True	curated	False	Ligand-Receptor	Signaling by R-spondin	0.01
CPI-CS0F3C15BCC	ProstaglandinD2_byAKR1C3_PTGDR	complex:ProstaglandinD2_byAKR1C3	simple:Q13258		PTGDR	True	False	True	curated	False	Ligand-Receptor	Signaling by Prostaglandin	0.01
CPI-SC034D4CF73	COL11A2_integrin_a10b1_complex	simple:P13942	complex:integrin_a10b1_complex	COL11A2		True	False	False	curated	True	Adhesion-Adhesion	Adhesion by Collagen/Integrin	0.01
CPI-SS00C24ED50	CDH5_CDH5	simple:P33151	simple:P33151	CDH5	CDH5	False	False	False	curated	False	Adhesion-Adhesion	Adhesion by Cadherin	0.01
CPI-SC04771EF53	BMP7_ACVR1_BMPR2	simple:P18075	complex:ACVR1_BMPR2	BMP7		True	False	True	curated	False	Ligand-Receptor	Signaling by BMP	0.01																											2.556
CPI-SS0C5E9FBFB	NECTIN1_NECTIN3	simple:Q15223	simple:Q9NQS3	NECTIN1	NECTIN3	True	True	False	curated	False	Adhesion-Adhesion	Adhesion by Nectin	0.01
CPI-SC01AD532CA	ADM2_RAMP2_complex	simple:Q7Z4H4	complex:RAMP2_complex	ADM2		True	False	True	curated	False	Ligand-Receptor	Signaling by Adrenomedullin	0.01										1.957
CPI-SC0FCB8DFBB	COL8A2_integrin_a10b1_complex	simple:P25067	complex:integrin_a10b1_complex	COL8A2		True	False	False	curated	True	Adhesion-Adhesion	Adhesion by Collagen/Integrin	0.01
CPI-SS0348885FD	C1QL3_ADGRB3	simple:Q5VWW1	simple:O60242	C1QL3	ADGRB3	True	False	True	curated	False	Ligand-Receptor	Signaling by Complement	0.01						1.118
CPI-CS04BFC66DA	Glutamate_byGLS_and_SLC1A3_GRIA4	complex:Glutamate_byGLS_and_SLC1A3	simple:P48058		GRIA4	True	False	True	curated	False	Ligand-Receptor	Signaling by Glutamate	0.01
CPI-SC059D160BE	COL6A3_integrin_a10b1_complex	simple:P12111	complex:integrin_a10b1_complex	COL6A3		True	False	False	curated	True	Adhesion-Adhesion	Adhesion by Collagen/Integrin	0.01
CPI-SC071163509	COL11A2_integrin_a1b1_complex	simple:P13942	complex:integrin_a1b1_complex	COL11A2		True	False	False	curated	True	Adhesion-Adhesion	Adhesion by Collagen/Integrin	0.01
CPI-SS0EBDDDF8A	SEMA7A_PLXNC1	simple:O75326	simple:O60486	SEMA7A	PLXNC1	False	False	True	curated	False	Ligand-Receptor	Signaling by Semaphorin	0.01
CPI-SS0F6AA700E	EFNB3_EPHB4	simple:Q15768	simple:P54760	EFNB3	EPHB4	False	True	True	curated	False	Ligand-Receptor	Signaling by Ephrin	0.01
CPI-SC06AD39F88	COL16A1_integrin_a1b1_complex	simple:Q07092	complex:integrin_a1b1_complex	COL16A1		True	False	False	curated	True	Adhesion-Adhesion	Adhesion by Collagen/Integrin	0.01																										0.536
CPI-SS0F7A89A4F	SHH_HHIP	simple:Q15465	simple:Q96QV1	SHH	HHIP	True	False	False	curated	False	Ligand-Ligand	Signaling by Sonic hedgehog	0.01
CPI-CS017089111	Glutamate_byGLS_and_SLC1A3_GRM8	complex:Glutamate_byGLS_and_SLC1A3	simple:O00222		GRM8	True	False	True	curated	False	Ligand-Receptor	Signaling by Glutamate	0.01
CPI-SC0A9057425	BMP7_ACVR_1A2B_receptor	simple:P18075	complex:ACVR_1A2B_receptor	BMP7		True	False	True	curated	False	Ligand-Receptor	Signaling by BMP	0.01																											2.556
CPI-SC07F2D6624	SHH_PTCH_GAS1_transmembrane_receptor	simple:Q15465	complex:PTCH_GAS1_transmembrane_receptor	SHH		True	False	True	curated	False	Ligand-Receptor	Signaling by Sonic hedgehog	0.01
CPI-CS04473CE2B	Glutamate_byGLS_and_SLC1A3_GRIK1	complex:Glutamate_byGLS_and_SLC1A3	simple:P39086		GRIK1	True	False	True	curated	False	Ligand-Receptor	Signaling by Glutamate	0.01
CPI-SC00367777A	COL3A1_integrin_a1b1_complex	simple:P02461	complex:integrin_a1b1_complex	COL3A1		True	False	False	curated	True	Adhesion-Adhesion	Adhesion by Collagen/Integrin	0.01
CPI-SC0A7864078	COL3A1_integrin_a10b1_complex	simple:P02461	complex:integrin_a10b1_complex	COL3A1		True	False	False	curated	True	Adhesion-Adhesion	Adhesion by Collagen/Integrin	0.01
CPI-SS00D9A2FD0	IAPP_CALCR	simple:P10997	simple:P30988	IAPP	CALCR	True	False	True	curated	False	Ligand-Receptor	Signaling by Amylin	0.01			1.4
CPI-SC0453131F6	COL8A2_integrin_a1b1_complex	simple:P25067	complex:integrin_a1b1_complex	COL8A2		True	False	False	curated	True	Adhesion-Adhesion	Adhesion by Collagen/Integrin	0.01
CPI-SS055233B99	IHH_HHIP	simple:Q14623	simple:Q96QV1	IHH	HHIP	True	False	False	curated	False	Ligand-Ligand	Signaling by Indian hedgehog	0.01
CPI-SC0ECDD1074	COL6A3_integrin_a1b1_complex	simple:P12111	complex:integrin_a1b1_complex	COL6A3		True	False	False	curated	True	Adhesion-Adhesion	Adhesion by Collagen/Integrin	0.01
CPI-SC063D5B0A1	BMP7_ACVR_1A2A_receptor	simple:P18075	complex:ACVR_1A2A_receptor	BMP7		True	False	True	curated	False	Ligand-Receptor	Signaling by BMP	0.01																											2.556
CPI-SS095E52E66	TNFSF10_TNFRSF10D	simple:P50591	simple:Q9UBN6	TNFSF10	TNFRSF10D	True	False	True	curated	False	Ligand-Receptor	Signaling by Tumor necrosis factor	0.01
CPI-SS0C12FCB93	NLGN2_NRXN3	simple:Q8NFZ4	simple:Q9HDB5	NLGN2	NRXN3	False	False	False	curated	False	Ligand-Receptor	Signaling by Neuroligin	0.01																							1.519
CPI-CS0D01AFCC7	ThromboxaneA2_byTBXAS1_TBXA2R	complex:ThromboxaneA2_byTBXAS1	simple:P21731		TBXA2R	True	False	True	curated	False	Ligand-Receptor	Signaling by Thromboxane	0.01
CPI-SS053CE866E	TNFSF10_TNFRSF10C	simple:P50591	simple:O14798	TNFSF10	TNFRSF10C	True	False	True	curated	False	Ligand-Receptor	Signaling by Tumor necrosis factor	0.01
CPI-SC00DA032E2	WNT16_FZD9_LRP6	simple:Q9UBV4	complex:FZD9_LRP6	WNT16		True	False	False	curated	False	Ligand-Receptor	Signaling by WNT	0.01										1.945
CPI-SS01DCC7684	EFNA2_EPHA7	simple:O43921	simple:Q15375	EFNA2	EPHA7	False	False	True	curated	False	Ligand-Receptor	Signaling by Ephrin	0.01																												0.532
CPI-SC01B29532D	WNT11_FZD9_LRP6	simple:O96014	complex:FZD9_LRP6	WNT11		True	False	False	curated	False	Ligand-Receptor	Signaling by WNT	0.01
CPI-SS02AEB612C	GHRL_GPR39	simple:Q9UBU3	simple:O43194	GHRL	GPR39	True	False	True	curated	False	Ligand-Receptor	Signaling by Growth hormone-releasing hormone	0.01
CPI-CS08225A985	LeukotrieneE4_byDPEP1_CYSLTR2	complex:LeukotrieneE4_byDPEP1	simple:Q9NS75		CYSLTR2	True	False	True	curated	False	Ligand-Receptor	Signaling by Lipoxin/Leukotriene	0.01
CPI-SS0DE9B07A8	ANGPT1_TEK	simple:Q15389	simple:Q02763	ANGPT1	TEK	True	False	True	curated	False	Ligand-Receptor	Signaling by Angiopoietin	0.01
CPI-SS04C672963	ESAM_ESAM	simple:Q96AP7	simple:Q96AP7	ESAM	ESAM	False	False	False	curated	False	Adhesion-Adhesion		0.01
CPI-SS04B547174	OXT_OXTR	simple:P01178	simple:P30559	OXT	OXTR	True	False	True	curated	False	Ligand-Receptor	Signaling by Oxytocin	0.01
CPI-SS0C916344D	AVP_OXTR	simple:P01185	simple:P30559	AVP	OXTR	True	False	True	curated	False	Ligand-Receptor	Signaling by Vasopressin	0.01
CPI-SS07E3769D0	PTH2_PTH2R	simple:Q96A98	simple:P49190	PTH2	PTH2R	True	False	True	curated	False	Ligand-Receptor	Signaling by Parathyroid hormone	0.01
CPI-SC05CCD8E17	WNT3_FZD9_LRP6	simple:P56703	complex:FZD9_LRP6	WNT3		True	False	False	curated	False	Ligand-Receptor	Signaling by WNT	0.02
CPI-SC0ECADFABF	WNT2B_FZD9_LRP6	simple:Q93097	complex:FZD9_LRP6	WNT2B		True	False	False	curated	False	Ligand-Receptor	Signaling by WNT	0.02																														1.242
CPI-SC09DB9D20A	COL1A2_integrin_a1b1_complex	simple:P08123	complex:integrin_a1b1_complex	COL1A2		True	False	False	curated	True	Adhesion-Adhesion	Adhesion by Collagen/Integrin	0.02
CPI-SC054FD289E	WNT11_FZD2_LRP6	simple:O96014	complex:FZD2_LRP6	WNT11		True	False	False	curated	False	Ligand-Receptor	Signaling by WNT	0.02
CPI-SS0D5DBB634	EFNA3_EPHA7	simple:P52797	simple:Q15375	EFNA3	EPHA7	False	False	True	curated	False	Ligand-Receptor	Signaling by Ephrin	0.02								2.167
CPI-SC08DBCCFF0	COL1A1_integrin_a1b1_complex	simple:P02452	complex:integrin_a1b1_complex	COL1A1		True	False	False	curated	True	Adhesion-Adhesion	Adhesion by Collagen/Integrin	0.02
CPI-SC0DC74CBE5	COL9A3_integrin_a1b1_complex	simple:Q14050	complex:integrin_a1b1_complex	COL9A3		True	False	False	curated	True	Adhesion-Adhesion	Adhesion by Collagen/Integrin	0.02						2.538
CPI-SC006170BDC	SHH_PTCH_BOC_transmembrane_receptor	simple:Q15465	complex:PTCH_BOC_transmembrane_receptor	SHH		True	False	True	curated	False	Ligand-Receptor	Signaling by Sonic hedgehog	0.02
CPI-SS0F81DBF22	EFNA4_EPHA7	simple:P52798	simple:Q15375	EFNA4	EPHA7	True	False	True	curated	False	Ligand-Receptor	Signaling by Ephrin	0.02								2.194
CPI-CC06F5021B7	atRetinoicAcid_byALDH1A1_RAreceptor_RARB	complex:atRetinoicAcid_byALDH1A1	complex:RAreceptor_RARB			True	False	True	curated	False	Ligand-Receptor	Signaling by Retinoic Acid	0.02									2.749
CPI-SS04F1CBF06	NTN1_DCC	simple:O95631	simple:P43146	NTN1	DCC	True	False	True	curated	False	Ligand-Receptor	Signaling by Netrin	0.02																										1.155
CPI-SC049520B40	BMP7_BMR1A_AVR2B	simple:P18075	complex:BMR1A_AVR2B	BMP7		True	False	True	curated	False	Ligand-Receptor	Signaling by BMP	0.02																							2.99				2.874
CPI-CS0654BA8D3	SerotoninDopamin_byDDC_HTR1D	complex:SerotoninDopamin_byDDC	simple:P28221		HTR1D	True	False	True	curated	False	Ligand-Receptor	Signaling by Serotonin/Dopamine	0.02				1.421
CPI-SS0672B7F35	WNT11_CER1	simple:O96014	simple:O95813	WNT11	CER1	True	False	False	curated	False	Ligand-Ligand	Signaling by WNT inhibition	0.02
CPI-SC0592501EA	COL5A1_integrin_a1b1_complex	simple:P20908	complex:integrin_a1b1_complex	COL5A1		True	False	False	curated	True	Adhesion-Adhesion	Adhesion by Collagen/Integrin	0.02
CPI-SC037A0554C	COL5A2_integrin_a1b1_complex	simple:P05997	complex:integrin_a1b1_complex	COL5A2		True	False	False	curated	True	Adhesion-Adhesion	Adhesion by Collagen/Integrin	0.02
CPI-SC0549A759B	COL6A1_integrin_a1b1_complex	simple:P12109	complex:integrin_a1b1_complex	COL6A1		True	False	False	curated	True	Adhesion-Adhesion	Adhesion by Collagen/Integrin	0.02																3.35
CPI-SS09B2ACA25	HBEGF_EGFR	simple:Q99075	simple:P00533	HBEGF	EGFR	True	True	True	curated	False	Ligand-Receptor	Signaling by Epidermal growth factor	0.02						1.144																				0.572
CPI-SS0ABEE4D3D	RBP4_STRA6	simple:P02753	simple:Q9BX79	RBP4	STRA6	True	False	True	curated	False	Ligand-Receptor		0.02
CPI-SS001865B32	TNFSF10_TNFRSF10B	simple:P50591	simple:O14763	TNFSF10	TNFRSF10B	True	False	True	curated	False	Ligand-Receptor	Signaling by Tumor necrosis factor	0.02
CPI-SS05A3055C3	TNFSF10_TNFRSF11B	simple:P50591	simple:O00300	TNFSF10	TNFRSF11B	True	False	False	curated	False	Ligand-Receptor	Signaling by Tumor necrosis factor	0.02
CPI-CS0DF5F733F	SerotoninDopamin_byDDC_HTR2B	complex:SerotoninDopamin_byDDC	simple:P41595		HTR2B	True	False	True	curated	False	Ligand-Receptor	Signaling by Serotonin/Dopamine	0.02					2.874
CPI-CS071698505	Glutamate_byGLS_and_SLC1A3_GRM4	complex:Glutamate_byGLS_and_SLC1A3	simple:Q14833		GRM4	True	False	True	curated	False	Ligand-Receptor	Signaling by Glutamate	0.02
CPI-CS0A5B6BD7A	12oxoLeukotrieneB4_byPTGR1_LTB4R	complex:12oxoLeukotrieneB4_byPTGR1	simple:Q15722		LTB4R	True	False	True	curated	False	Ligand-Receptor	Signaling by Lipoxin/Leukotriene	0.02																												3.2
CPI-SC0DBD2C78A	WNT2B_FZD8_LRP5	simple:Q93097	complex:FZD8_LRP5	WNT2B		True	False	False	curated	False	Ligand-Receptor	Signaling by WNT	0.02																												0.926
CPI-SS0D8632EB4	EDN1_EDNRA	simple:P05305	simple:P25101	EDN1	EDNRA	True	False	True	curated	False	Ligand-Receptor	Signaling by Endothelin	0.02
CPI-SC068641E32	FGF19_BetaKlotho_FGFR4	simple:O95750	complex:BetaKlotho_FGFR4	FGF19		True	False	False	curated	False	Ligand-Receptor	Signaling by Fibroblast growth factor	0.02																										1.264
CPI-SS0B09698F7	WNT16_SFRP5	simple:Q9UBV4	simple:Q5T4F7	WNT16	SFRP5	True	False	False	curated	False	Ligand-Ligand	Signaling by WNT inhibition	0.02	1.828					2.627
CPI-SS0102731DE	WNT11_SFRP5	simple:O96014	simple:Q5T4F7	WNT11	SFRP5	True	False	False	curated	False	Ligand-Ligand	Signaling by WNT inhibition	0.02
CPI-SS026335F55	F2_F2RL2	simple:P00734	simple:O00254	F2	F2RL2	True	False	True	curated	False	Ligand-Receptor	Adhesion by Prothrombin	0.02																														1.517
CPI-SC0322BA9B5	IGF1_integrin_a6b4_complex	simple:P05019	complex:integrin_a6b4_complex	IGF1		True	False	False	curated	True	Ligand-Receptor	Signaling by Insulin-like growth factor	0.02
CPI-SC0037338E6	IHH_PTCH_BOC_transmembrane_receptor	simple:Q14623	complex:PTCH_BOC_transmembrane_receptor	IHH		True	False	True	curated	False	Ligand-Receptor	Signaling by Indian hedgehog	0.02
CPI-CS062F16E86	SerotoninDopamin_byDDC_HTR7	complex:SerotoninDopamin_byDDC	simple:P34969		HTR7	True	False	True	curated	False	Ligand-Receptor	Signaling by Serotonin/Dopamine	0.02					2.951
CPI-SS087B53ABF	JAM2_JAM3	simple:P57087	simple:Q9BX67	JAM2	JAM3	True	False	False	curated	False	Adhesion-Adhesion	Adhesion by JAM	0.02
CPI-SS005572B52	VEGFC_FLT4	simple:P49767	simple:P35916	VEGFC	FLT4	True	False	True	curated	False	Ligand-Receptor	Signaling by Vascular endothelial growth factor	0.02
CPI-SC096905331	SEMA3A_PlexinA4_complex1	simple:Q14563	complex:PlexinA4_complex1	SEMA3A		True	False	True	curated	False	Ligand-Receptor	Signaling by Semaphorin	0.02																											0.845
CPI-CS0692512DE	Glutamate_byGLS_and_SLC1A3_GRIA3	complex:Glutamate_byGLS_and_SLC1A3	simple:P42263		GRIA3	True	False	True	curated	False	Ligand-Receptor	Signaling by Glutamate	0.02
CPI-CS0C43745D6	Glutamate_byGLS_and_SLC1A6_GRM3	complex:Glutamate_byGLS_and_SLC1A6	simple:Q14832		GRM3	True	False	True	curated	False	Ligand-Receptor	Signaling by Glutamate	0.02
CPI-SS093E05DD4	NTF3_NTRK2	simple:P20783	simple:Q16620	NTF3	NTRK2	True	False	True	curated	False	Ligand-Receptor	Signaling by Neurotrophin	0.02									2.476
CPI-SC077E857AE	WNT2B_FZD8_LRP6	simple:Q93097	complex:FZD8_LRP6	WNT2B		True	False	False	curated	False	Ligand-Receptor	Signaling by WNT	0.02																												0.973
CPI-CS047D9C0D7	LeukotrieneB4_byLTA4H_LTB4R	complex:LeukotrieneB4_byLTA4H	simple:Q15722		LTB4R	True	False	True	curated	False	Ligand-Receptor	Signaling by Lipoxin/Leukotriene	0.02
CPI-CS0682222D2	SerotoninDopamin_byDDC_DRD4	complex:SerotoninDopamin_byDDC	simple:P21917		DRD4	True	False	True	curated	False	Ligand-Receptor	Signaling by Serotonin/Dopamine	0.02	2.149
CPI-SC027EF0F68	COL16A1_integrin_a10b1_complex	simple:Q07092	complex:integrin_a10b1_complex	COL16A1		True	False	False	curated	True	Adhesion-Adhesion	Adhesion by Collagen/Integrin	0.02																														1.592
CPI-SS05162C56B	NTF3_NTRK3	simple:P20783	simple:Q16288	NTF3	NTRK3	True	False	True	curated	False	Ligand-Receptor	Signaling by Neurotrophin	0.02							1.894
CPI-CS0412B081A	DHEAsulfate_bySULT2B_PPARG	complex:DHEAsulfate_bySULT2B	simple:P37231		PPARG	True	False	True	curated	False	Ligand-Receptor	Signaling by Dehydroepiandrosterone	0.02
CPI-SC07CA7AF54	DKK1_Kremen1_LRP6	simple:O94907	complex:Kremen1_LRP6	DKK1		True	False	False	curated	False	Ligand-Receptor	Signaling by WNT inhibition	0.02												3.464	3.545
CPI-SC02D16C89A	WNT2B_FZD6_LRP5	simple:Q93097	complex:FZD6_LRP5	WNT2B		True	False	False	curated	False	Ligand-Receptor	Signaling by WNT	0.02																										1.306
CPI-SC058678C1B	WNT2B_FZD2_LRP6	simple:Q93097	complex:FZD2_LRP6	WNT2B		True	False	False	curated	False	Ligand-Receptor	Signaling by WNT	0.02																										2.128
CPI-SS088C1035B	NTF4_NTRK2	simple:P34130	simple:Q16620	NTF4	NTRK2	True	False	True	curated	False	Ligand-Receptor	Signaling by Neurotrophin	0.02
CPI-SC0FCF853DB	COL13A1_integrin_a1b1_complex	simple:Q5TAT6	complex:integrin_a1b1_complex	COL13A1		False	False	False	curated	True	Adhesion-Adhesion	Adhesion by Collagen/Integrin	0.02
CPI-SC05D7BF6AC	WNT2B_FZD4_LRP5	simple:Q93097	complex:FZD4_LRP5	WNT2B		True	False	False	curated	False	Ligand-Receptor	Signaling by WNT	0.02																										1.535
CPI-SS0DD3733E8	CLSTN1_NRXN3	simple:O94985	simple:Q9HDB5	CLSTN1	NRXN3	False	False	False	curated	False	Ligand-Receptor	Signaling by Calsyntenin	0.03																																	2.225
CPI-SC0423059DF	COL19A1_integrin_a10b1_complex	simple:Q14993	complex:integrin_a10b1_complex	COL19A1		True	False	False	curated	True	Adhesion-Adhesion	Adhesion by Collagen/Integrin	0.03																														1.652
CPI-CS035E3DC49	Glutamate_byGLS_and_SLC1A1_GRM3	complex:Glutamate_byGLS_and_SLC1A1	simple:Q14832		GRM3	True	False	True	curated	False	Ligand-Receptor	Signaling by Glutamate	0.03														0.47																				0.495
CPI-SS0E9F84F1F	LEFTY1_TDGF1	simple:O75610	simple:P13385	LEFTY1	TDGF1	True	False	False	curated	False	Ligand-Receptor	Signaling by Left-right determination factor	0.03
CPI-SC0671450D5	WNT2B_FZD3_LRP5	simple:Q93097	complex:FZD3_LRP5	WNT2B		True	False	False	curated	False	Ligand-Receptor	Signaling by WNT	0.03																							1.31
CPI-CS08910752E	Glutamate_byGLS_and_SLC1A6_GRM8	complex:Glutamate_byGLS_and_SLC1A6	simple:O00222		GRM8	True	False	True	curated	False	Ligand-Receptor	Signaling by Glutamate	0.03
CPI-SS05E4F3F47	NRXN3_ADGRL1	simple:Q9HDB5	simple:O94910	NRXN3	ADGRL1	False	False	True	curated	False	Receptor-Receptor	Signaling by Neurexin	0.03																							1.564			1.966
CPI-SC0CED85DDE	COL5A2_integrin_a10b1_complex	simple:P05997	complex:integrin_a10b1_complex	COL5A2		True	False	False	curated	True	Adhesion-Adhesion	Adhesion by Collagen/Integrin	0.03																														1.527
CPI-CS0EC7F7C75	Dihydrotestosterone_bySRD5A1_AR	complex:Dihydrotestosterone_bySRD5A1	simple:P10275		AR	True	False	True	curated	False	Ligand-Receptor	Signaling by Steroids	0.03
CPI-CS0BEF05FE2	Glutamate_byGLS_and_SLC1A1_GRM8	complex:Glutamate_byGLS_and_SLC1A1	simple:O00222		GRM8	True	False	True	curated	False	Ligand-Receptor	Signaling by Glutamate	0.03																			1.983
CPI-SS06CBEA807	PTH2_PTH1R	simple:Q96A98	simple:Q03431	PTH2	PTH1R	True	False	True	curated	False	Ligand-Receptor	Signaling by Parathyroid hormone	0.03
CPI-SC0796645C7	WNT2B_FZD6_LRP6	simple:Q93097	complex:FZD6_LRP6	WNT2B		True	False	False	curated	False	Ligand-Receptor	Signaling by WNT	0.03																										1.306
CPI-SS0696C2B28	FGF20_FGFR3	simple:Q9NP95	simple:P22607	FGF20	FGFR3	True	False	True	curated	False	Ligand-Receptor	Signaling by Fibroblast growth factor	0.03
CPI-SC0DE64F872	WNT2B_FZD7_LRP5	simple:Q93097	complex:FZD7_LRP5	WNT2B		True	False	False	curated	False	Ligand-Receptor	Signaling by WNT	0.03																							1.31
CPI-SS08A54963F	EFNA2_EPHA2	simple:O43921	simple:P29317	EFNA2	EPHA2	False	False	True	curated	False	Ligand-Receptor	Signaling by Ephrin	0.03																							1.663				1.36			2.419
CPI-SS0B360C289	NLGN2_NRXN1	simple:Q8NFZ4	simple:Q9ULB1	NLGN2	NRXN1	False	False	False	curated	False	Ligand-Receptor	Signaling by Neuroligin	0.03																								1.497				1.588
CPI-CS0603C3490	Glutamate_byGLS_and_SLC1A6_GRIK1	complex:Glutamate_byGLS_and_SLC1A6	simple:P39086		GRIK1	True	False	True	curated	False	Ligand-Receptor	Signaling by Glutamate	0.03
CPI-SS0F97A06CD	LRRTM4_NRXN3	simple:Q86VH4	simple:Q9HDB5	LRRTM4	NRXN3	False	False	False	curated	False	Ligand-Receptor	Signaling by Leucine-Rich Repeat Transmembrane Neuronal Protein	0.03													1.045																				1.232
CPI-CS0BCE841D5	Glutamate_byGLS_and_SLC1A6_GRIA4	complex:Glutamate_byGLS_and_SLC1A6	simple:P48058		GRIA4	True	False	True	curated	False	Ligand-Receptor	Signaling by Glutamate	0.03
CPI-CS0C53F30BC	Glutamate_byGLS_and_SLC1A1_GRIA4	complex:Glutamate_byGLS_and_SLC1A1	simple:P48058		GRIA4	True	False	True	curated	False	Ligand-Receptor	Signaling by Glutamate	0.03																				1.31
CPI-SS0B990492C	CADM1_NECTIN3	simple:Q9BY67	simple:Q9NQS3	CADM1	NECTIN3	False	False	False	curated	False	Adhesion-Adhesion	Adhesion by CADM	0.03																	3.473										3.42
CPI-SS083BB1EB3	TENM1_ADGRL2	simple:Q9UKZ4	simple:O95490	TENM1	ADGRL2	False	False	True	curated	False	Ligand-Receptor	Signaling by Teneurin	0.03
CPI-SS075F456AF	TENM3_ADGRL2	simple:Q9P273	simple:O95490	TENM3	ADGRL2	False	False	True	curated	False	Ligand-Receptor	Signaling by Teneurin	0.03
CPI-SC030C83222	L1CAM_pL1:Ezrin	simple:P32004	complex:pL1:Ezrin	L1CAM		False	False	True	curated	False	Ligand-Receptor	Adhesion by L1CAM	0.03							1.337
CPI-SS044C72D0D	SEMA4A_PLXND1	simple:Q9H3S1	simple:Q9Y4D7	SEMA4A	PLXND1	False	False	True	curated	False	Ligand-Receptor	Signaling by Semaphorin	0.03
CPI-SS058493298	WNT2B_SFRP5	simple:Q93097	simple:Q5T4F7	WNT2B	SFRP5	True	False	False	curated	False	Ligand-Ligand	Signaling by WNT inhibition	0.03																										1.924
CPI-SS0ACD487F0	L1CAM_L1CAM	simple:P32004	simple:P32004	L1CAM	L1CAM	False	False	False	curated	False	Adhesion-Adhesion	Adhesion by L1CAM	0.03							1.337
CPI-SS06DF3325D	RELN_VLDLR	simple:P78509	simple:P98155	RELN	VLDLR	True	False	True	curated	False	Ligand-Receptor	Signaling by Reelin	0.03
CPI-CS07AF8702D	Glutamate_byGLS_and_SLC1A6_GRM4	complex:Glutamate_byGLS_and_SLC1A6	simple:Q14833		GRM4	True	False	True	curated	False	Ligand-Receptor	Signaling by Glutamate	0.03
CPI-CS068F11B5E	Glutamate_byGLS_and_SLC1A6_GRIA3	complex:Glutamate_byGLS_and_SLC1A6	simple:P42263		GRIA3	True	False	True	curated	False	Ligand-Receptor	Signaling by Glutamate	0.03
CPI-SS028688B7B	EFNA5_EPHA7	simple:P52803	simple:Q15375	EFNA5	EPHA7	False	False	True	curated	False	Ligand-Receptor	Signaling by Ephrin	0.03								1.308																				0.814
CPI-SC08497FAC9	CLCF1_CNTF_1R	simple:Q9UBD9	complex:CNTF_1R	CLCF1		True	False	True	curated	False	Ligand-Receptor		0.03																											0.938	0.898
CPI-CS0117267C4	GABA_byGAD1_and_SLC6A8_GABBR1	complex:GABA_byGAD1_and_SLC6A8	simple:Q9UBS5		GABBR1	True	False	True	curated	False	Ligand-Receptor	Signaling by GABA	0.03																	1.93
CPI-SS0A612BCEF	KITLG_KIT	simple:P21583	simple:P10721	KITLG	KIT	True	False	True	curated	False	Ligand-Receptor		0.03
CPI-SS0F62347D4	C1QL1_ADGRB3	simple:O75973	simple:O60242	C1QL1	ADGRB3	True	False	True	curated	False	Ligand-Receptor	Signaling by Complement	0.03
CPI-SS06F83AE58	CD44_SELE	simple:P16070	simple:P16581	CD44	SELE	False	True	False	curated	False	Ligand-Receptor		0.03
CPI-SC0E53A238E	COL11A1_integrin_a1b1_complex	simple:P12107	complex:integrin_a1b1_complex	COL11A1		True	False	False	curated	True	Adhesion-Adhesion	Adhesion by Collagen/Integrin	0.03						1.335																				0.421
CPI-SC03CCAAB4B	SEMA6D_PlexinA1_complex1	simple:Q8NFY4	complex:PlexinA1_complex1	SEMA6D		False	False	True	curated	False	Ligand-Receptor	Signaling by Semaphorin	0.03
CPI-SS06D341996	FGF3_FGFR2	simple:P11487	simple:P21802	FGF3	FGFR2	True	False	True	curated	False	Ligand-Receptor	Signaling by Fibroblast growth factor	0.03
CPI-SS01BBAD475	EFNB3_EPHB3	simple:Q15768	simple:P54753	EFNB3	EPHB3	False	True	True	curated	False	Ligand-Receptor	Signaling by Ephrin	0.03																	1.82
CPI-SC06037057B	WNT2B_FZD2_LRP5	simple:Q93097	complex:FZD2_LRP5	WNT2B		True	False	False	curated	False	Ligand-Receptor	Signaling by WNT	0.03																							1.31
CPI-SS0837C7966	NLGN4Y_NRXN3	simple:Q8NFZ3	simple:Q9HDB5	NLGN4Y	NRXN3	False	False	False	curated	False	Ligand-Receptor		0.03																							1.243				1.08
CPI-CS070ACE5CB	Glutamate_byGLS_and_SLC1A1_GRIK1	complex:Glutamate_byGLS_and_SLC1A1	simple:P39086		GRIK1	True	False	True	curated	False	Ligand-Receptor	Signaling by Glutamate	0.03																			1.978
CPI-SC01FD57BC9	WNT5A_FZD9_LRP6	simple:P41221	complex:FZD9_LRP6	WNT5A		True	False	False	curated	False	Ligand-Receptor	Signaling by WNT	0.03
CPI-SC01E6BE079	COL26A1_integrin_a1b1_complex	simple:Q96A83	complex:integrin_a1b1_complex	COL26A1		True	False	False	curated	True	Adhesion-Adhesion	Adhesion by Collagen/Integrin	0.03
CPI-SC0F9FB6DCB	COL6A2_integrin_a1b1_complex	simple:P12110	complex:integrin_a1b1_complex	COL6A2		True	False	False	curated	True	Adhesion-Adhesion	Adhesion by Collagen/Integrin	0.03						3.185										2.943
CPI-SC042B580A3	COL4A5_integrin_a1b1_complex	simple:P29400	complex:integrin_a1b1_complex	COL4A5		True	False	False	curated	True	Adhesion-Adhesion	Adhesion by Collagen/Integrin	0.03																										1.646										1.784
CPI-SC070BECDC9	COL9A1_integrin_a1b1_complex	simple:P20849	complex:integrin_a1b1_complex	COL9A1		True	False	False	curated	True	Adhesion-Adhesion	Adhesion by Collagen/Integrin	0.03						1.331
CPI-SC0270AA5D9	COL9A2_integrin_a1b1_complex	simple:Q14055	complex:integrin_a1b1_complex	COL9A2		True	False	False	curated	True	Adhesion-Adhesion	Adhesion by Collagen/Integrin	0.03						1.243
CPI-SC079D293A2	COL19A1_integrin_a1b1_complex	simple:Q14993	complex:integrin_a1b1_complex	COL19A1		True	False	False	curated	True	Adhesion-Adhesion	Adhesion by Collagen/Integrin	0.03																										0.596										0.519
CPI-SS0E63AB61E	EFNA2_EPHA4	simple:O43921	simple:P54764	EFNA2	EPHA4	False	False	True	curated	False	Ligand-Receptor	Signaling by Ephrin	0.03																					2.46		1.713		2.46
CPI-SC0B991F6B1	COL11A1_integrin_a10b1_complex	simple:P12107	complex:integrin_a10b1_complex	COL11A1		True	False	False	curated	True	Adhesion-Adhesion	Adhesion by Collagen/Integrin	0.03										2.391																				1.478
CPI-SC052B6F4F3	WNT4_FZD9_LRP6	simple:P56705	complex:FZD9_LRP6	WNT4		True	False	False	curated	False	Ligand-Receptor	Signaling by WNT	0.03
CPI-SC0714EE585	WNT11_FZD7_LRP5	simple:O96014	complex:FZD7_LRP5	WNT11		True	False	False	curated	False	Ligand-Receptor	Signaling by WNT	0.04
CPI-SC086EAFF18	WNT2B_FZD1_LRP5	simple:Q93097	complex:FZD1_LRP5	WNT2B		True	False	False	curated	False	Ligand-Receptor	Signaling by WNT	0.04																					1.264						0.501
CPI-SS03E450F99	EFNA1_EPHA7	simple:P20827	simple:Q15375	EFNA1	EPHA7	True	False	True	curated	False	Ligand-Receptor	Signaling by Ephrin	0.04
CPI-SC0953D36EF	WNT11_FZD4_LRP5	simple:O96014	complex:FZD4_LRP5	WNT11		True	False	False	curated	False	Ligand-Receptor	Signaling by WNT	0.04
CPI-SC0B6207B1C	WNT2B_FZD4_LRP6	simple:Q93097	complex:FZD4_LRP6	WNT2B		True	False	False	curated	False	Ligand-Receptor	Signaling by WNT	0.04																										2.017				1.207
CPI-SC0B9D5B3BB	WNT11_FZD8_LRP6	simple:O96014	complex:FZD8_LRP6	WNT11		True	False	False	curated	False	Ligand-Receptor	Signaling by WNT	0.04
CPI-SS052ADA696	JAG1_NOTCH1	simple:P78504	simple:P46531	JAG1	NOTCH1	False	False	True	curated	False	Ligand-Receptor	Signaling by Notch	0.04
CPI-CS07947C107	Epinephrine_byPNMT_ADRA2B	complex:Epinephrine_byPNMT	simple:P18089		ADRA2B	True	False	True	curated	False	Ligand-Receptor	Signaling by Epinephrine	0.04																0.48
CPI-SC0744403E1	WNT11_FZD1_LRP5	simple:O96014	complex:FZD1_LRP5	WNT11		True	False	False	curated	False	Ligand-Receptor	Signaling by WNT	0.04
CPI-SC019D0A439	SEMA3A_PlexinA2_complex1	simple:Q14563	complex:PlexinA2_complex1	SEMA3A		True	False	True	curated	False	Ligand-Receptor	Signaling by Semaphorin	0.04																							0.993				0.845						1.047
CPI-SS0DCD351AD	LRFN5_PTPRS	simple:Q96NI6	simple:Q13332	LRFN5	PTPRS	False	False	True	curated	False	Ligand-Receptor	Signaling by Leucine Rich Repeat And Fibronectin	0.04
CPI-SC0FA241084	CSPG4_integrin_a3b1_complex	simple:Q6UVK1	complex:integrin_a3b1_complex	CSPG4		False	False	False	curated	True	Ligand-Receptor		0.04
CPI-SS0CBB9D57D	LRFN5_PTPRF	simple:Q96NI6	simple:P10586	LRFN5	PTPRF	False	False	True	curated	False	Ligand-Receptor	Signaling by Leucine Rich Repeat And Fibronectin	0.04
CPI-CS0921FDCC0	Glutamate_byGLS_and_SLC1A1_GRIA3	complex:Glutamate_byGLS_and_SLC1A1	simple:P42263		GRIA3	True	False	True	curated	False	Ligand-Receptor	Signaling by Glutamate	0.04													0.516																				0.542
CPI-SS0B34CBA4B	EFNA2_EPHA1	simple:O43921	simple:P21709	EFNA2	EPHA1	False	False	True	curated	False	Ligand-Receptor	Signaling by Ephrin	0.04																						1.446	1.599	1.427				1.271
CPI-SC06CA35957	WNT11_FZD3_LRP6	simple:O96014	complex:FZD3_LRP6	WNT11		True	False	False	curated	False	Ligand-Receptor	Signaling by WNT	0.04
CPI-SS023656B4B	LRRC4B_PTPRS	simple:Q9NT99	simple:Q13332	LRRC4B	PTPRS	False	False	True	curated	False	Ligand-Receptor	Signaling by Leucine Rich Repeat And Fibronectin	0.04
CPI-CS08648BDFD	Glutamate_byGLS_and_SLC1A1_GRM4	complex:Glutamate_byGLS_and_SLC1A1	simple:Q14833		GRM4	True	False	True	curated	False	Ligand-Receptor	Signaling by Glutamate	0.04																	0.49
CPI-SC04B4CB182	WNT16_FZD1_LRP5	simple:Q9UBV4	complex:FZD1_LRP5	WNT16		True	False	False	curated	False	Ligand-Receptor	Signaling by WNT	0.04	1.968		1.166			1.32	1.204
CPI-CS0FADCFDB9	PGD2_byPTGDS_PTGDR	complex:PGD2_byPTGDS	simple:Q13258		PTGDR	True	False	True	curated	False	Ligand-Receptor	Signaling by Prostaglandin	0.04																1.312										1.941										1.425
CPI-SS0429E615A	WNT11_SFRP1	simple:O96014	simple:Q8N474	WNT11	SFRP1	True	False	False	curated	False	Ligand-Ligand	Signaling by WNT inhibition	0.04
CPI-SC0C8B6ACF5	COL4A6_integrin_a1b1_complex	simple:Q14031	complex:integrin_a1b1_complex	COL4A6		True	False	False	curated	True	Adhesion-Adhesion	Adhesion by Collagen/Integrin	0.04						2.448																				2.038										1.871
CPI-SS05A26A1DE	PDGFB_PDGFRB	simple:P01127	simple:P09619	PDGFB	PDGFRB	True	False	True	curated	False	Ligand-Receptor	Signaling by Platelet-derived growth factor	0.04
CPI-SC03F728659	COL4A2_integrin_a1b1_complex	simple:P08572	complex:integrin_a1b1_complex	COL4A2		True	False	False	curated	True	Adhesion-Adhesion	Adhesion by Collagen/Integrin	0.04																										1.745
CPI-SC0744E13CB	COL4A1_integrin_a1b1_complex	simple:P02462	complex:integrin_a1b1_complex	COL4A1		True	False	False	curated	True	Adhesion-Adhesion	Adhesion by Collagen/Integrin	0.04																										1.705										1.808
CPI-SC0EA8ABCFD	COL2A1_integrin_a1b1_complex	simple:P02458	complex:integrin_a1b1_complex	COL2A1		True	False	False	curated	True	Adhesion-Adhesion	Adhesion by Collagen/Integrin	0.04																										2.164
CPI-SC050F64BB5	COL27A1_integrin_a1b1_complex	simple:Q8IZC6	complex:integrin_a1b1_complex	COL27A1		True	False	False	curated	True	Adhesion-Adhesion	Adhesion by Collagen/Integrin	0.04
CPI-SS05207EFF8	WNT2B_SFRP1	simple:Q93097	simple:Q8N474	WNT2B	SFRP1	True	False	False	curated	False	Ligand-Ligand	Signaling by WNT inhibition	0.04																							3.156				2.93
CPI-SC07B9CD502	WNT16_FZD1_LRP6	simple:Q9UBV4	complex:FZD1_LRP6	WNT16		True	False	False	curated	False	Ligand-Receptor	Signaling by WNT	0.04	1.968		1.166			1.32	1.204
CPI-SC04091DFF6	WNT2B_FZD1_LRP6	simple:Q93097	complex:FZD1_LRP6	WNT2B		True	False	False	curated	False	Ligand-Receptor	Signaling by WNT	0.04																					1.264						0.501
CPI-SS033A27302	LEFTY2_TDGF1	simple:O00292	simple:P13385	LEFTY2	TDGF1	True	False	False	curated	False	Ligand-Receptor	Signaling by Left-right determination factor	0.04
CPI-SS0C283076A	WNT11_SFRP2	simple:O96014	simple:Q96HF1	WNT11	SFRP2	True	False	False	curated	False	Ligand-Ligand	Signaling by WNT inhibition	0.04
CPI-SC01AAA545F	WNT3A_FZD9_LRP6	simple:P56704	complex:FZD9_LRP6	WNT3A		True	False	False	curated	False	Ligand-Receptor	Signaling by WNT	0.04																				1.317
CPI-SS040DBE4BA	WNT2B_CER1	simple:Q93097	simple:O95813	WNT2B	CER1	True	False	False	curated	False	Ligand-Ligand	Signaling by WNT inhibition	0.04																							2.101	2.29
CPI-SC08B0B5F27	SHH_PTCH_CDON_transmembrane_receptor	simple:Q15465	complex:PTCH_CDON_transmembrane_receptor	SHH		True	False	True	curated	False	Ligand-Receptor	Signaling by Sonic hedgehog	0.04
CPI-SS0A512249D	SST_SSTR1	simple:P61278	simple:P30872	SST	SSTR1	True	False	True	curated	False	Ligand-Receptor	Signaling by Somatostatin	0.04						1.217										0.629
CPI-SC07B51ACC4	WNT2B_FZD10_LRP6	simple:Q93097	complex:FZD10_LRP6	WNT2B		True	False	False	curated	False	Ligand-Receptor	Signaling by WNT	0.04																					1.293	0.672
CPI-SS056FF4363	CD48_CD244	simple:P09326	simple:Q9BZW8	CD48	CD244	False	False	True	curated	False	Ligand-Receptor		0.04																			2.15										2.132
CPI-SC07B7E6361	WNT11_FZD10_LRP5	simple:O96014	complex:FZD10_LRP5	WNT11		True	False	False	curated	False	Ligand-Receptor	Signaling by WNT	0.04
CPI-SC00DF4C861	PDGFB_PDGFR_complex	simple:P01127	complex:PDGFR_complex	PDGFB		True	False	True	curated	False	Ligand-Receptor	Signaling by Platelet-derived growth factor	0.04
CPI-SS0FE594C97	SST_SSTR2	simple:P61278	simple:P30874	SST	SSTR2	True	False	True	curated	False	Ligand-Receptor	Signaling by Somatostatin	0.04													1.169	1.038			0.879
CPI-SC033AB13AE	IGF1_IGF1R_enhancerComGPC3	simple:P05019	complex:IGF1R_enhancerComGPC3	IGF1		True	False	True	curated	False	Ligand-Receptor	Signaling by Insulin-like growth factor	0.04
CPI-SC00A87321E	WNT16_FZD10_LRP6	simple:Q9UBV4	complex:FZD10_LRP6	WNT16		True	False	False	curated	False	Ligand-Receptor	Signaling by WNT	0.04	1.996	1.375				1.11		1.149
CPI-SC0A49C6C7E	WNT16_FZD10_LRP5	simple:Q9UBV4	complex:FZD10_LRP5	WNT16		True	False	False	curated	False	Ligand-Receptor	Signaling by WNT	0.04	1.969	1.375				1.11		1.149
CPI-SC00A8BC9AA	WNT11_FZD10_LRP6	simple:O96014	complex:FZD10_LRP6	WNT11		True	False	False	curated	False	Ligand-Receptor	Signaling by WNT	0.04
CPI-SS042FCC9BE	NECTIN3_PVR	simple:Q9NQS3	simple:P15151	NECTIN3	PVR	True	False	True	curated	False	Ligand-Receptor	Signaling by Nectin	0.04
CPI-SS0E3C09735	NTN1_DSCAM	simple:O95631	simple:O60469	NTN1	DSCAM	True	False	False	curated	False	Ligand-Receptor	Signaling by Netrin	0.04														1.664										1.871
CPI-SC0A81AF307	WNT2B_FZD10_LRP5	simple:Q93097	complex:FZD10_LRP5	WNT2B		True	False	False	curated	False	Ligand-Receptor	Signaling by WNT	0.04																					1.265	0.672
CPI-CS029E9BA69	SerotoninDopamin_byDDC_HTR2C	complex:SerotoninDopamin_byDDC	simple:P28335		HTR2C	True	False	True	curated	False	Ligand-Receptor	Signaling by Serotonin/Dopamine	0.04					3.238			1.296
CPI-SC0D837BE1B	WNT11_FZD7_LRP6	simple:O96014	complex:FZD7_LRP6	WNT11		True	False	False	curated	False	Ligand-Receptor	Signaling by WNT	0.04
CPI-SS081E1A895	LRFN5_PTPRD	simple:Q96NI6	simple:P23468	LRFN5	PTPRD	False	False	True	curated	False	Ligand-Receptor	Signaling by Leucine Rich Repeat And Fibronectin	0.04
CPI-SS0E2453044	PPIA_BSG	simple:P62937	simple:P35613	PPIA	BSG	True	False	False	curated	False	Ligand-Receptor		0.04
CPI-SS0892F3080	SEMA4C_PLXNB2	simple:Q9C0C4	simple:O15031	SEMA4C	PLXNB2	False	True	True	curated	False	Ligand-Receptor	Signaling by Semaphorin	0.04																																				2.415
CPI-SS09B92F236	EDN1_EDNRB	simple:P05305	simple:P24530	EDN1	EDNRB	True	False	True	curated	False	Ligand-Receptor	Signaling by Endothelin	0.04
CPI-CS0D89E7C19	DHEAsulfate_bySULT2B_PPARD	complex:DHEAsulfate_bySULT2B	simple:Q03181		PPARD	True	False	False	curated	False	Ligand-Receptor	Signaling by Dehydroepiandrosterone	0.04
CPI-SC0735548E0	WNT11_FZD1_LRP6	simple:O96014	complex:FZD1_LRP6	WNT11		True	False	False	curated	False	Ligand-Receptor	Signaling by WNT	0.04
CPI-SS0F67B526A	SEMA3C_NRP2	simple:Q99985	simple:O60462	SEMA3C	NRP2	True	False	True	curated	False	Ligand-Receptor	Signaling by Semaphorin	0.04
CPI-SS0A9F17199	PYY_NPY1R	simple:P10082	simple:P25929	PYY	NPY1R	True	False	True	curated	False	Ligand-Receptor	Signaling by Peptide YY	0.04																																			2.071
CPI-SS0CFABB69A	FGF8_FGFR3	simple:P55075	simple:P22607	FGF8	FGFR3	True	False	True	curated	False	Ligand-Receptor	Signaling by Fibroblast growth factor	0.04																										1.508
CPI-SS085E3E37F	TENM1_ADGRL1	simple:Q9UKZ4	simple:O94910	TENM1	ADGRL1	False	False	True	curated	False	Ligand-Receptor	Signaling by Teneurin	0.04
CPI-SC04590CF27	WNT11_FZD8_LRP5	simple:O96014	complex:FZD8_LRP5	WNT11		True	False	False	curated	False	Ligand-Receptor	Signaling by WNT	0.04
CPI-SS011931B0F	SEMA4G_PLXNB2	simple:Q9NTN9	simple:O15031	SEMA4G	PLXNB2	False	False	True	curated	False	Ligand-Receptor	Signaling by Semaphorin	0.05																										1.739	1.443
CPI-SC0DABCC4B5	TGFB1_TGFbeta_receptor1	simple:P01137	complex:TGFbeta_receptor1	TGFB1		True	False	True	curated	False	Ligand-Receptor	Signaling by Transforming growth factor	0.05																										2.509
CPI-SS02B2C16ED	NELL2_ROBO3	simple:Q99435	simple:Q96MS0	NELL2	ROBO3	True	False	True	curated	False	Ligand-Receptor		0.05										2.228																				1.645
CPI-SS02FBD007E	NECTIN2_NECTIN3	simple:Q92692	simple:Q9NQS3	NECTIN2	NECTIN3	False	True	False	curated	False	Adhesion-Adhesion	Adhesion by Nectin	0.05																	3.482										3.389
CPI-SC0B3222CB2	WNT16_FZD5_LRP6	simple:Q9UBV4	complex:FZD5_LRP6	WNT16		True	False	False	curated	False	Ligand-Receptor	Signaling by WNT	0.05		1.554	2.17	2.296		2.811		1.788
CPI-SC0342728D2	WNT11_FZD6_LRP6	simple:O96014	complex:FZD6_LRP6	WNT11		True	False	False	curated	False	Ligand-Receptor	Signaling by WNT	0.05
CPI-SC0FD6A26C5	WNT11_FZD5_LRP6	simple:O96014	complex:FZD5_LRP6	WNT11		True	False	False	curated	False	Ligand-Receptor	Signaling by WNT	0.05
CPI-SC08F1D4358	NODAL_NODAL_receptor_IbIIa_CFC1	simple:Q96S42	complex:NODAL_receptor_IbIIa_CFC1	NODAL		True	False	True	curated	False	Ligand-Receptor	Signaling by NODAL	0.05														2.141		2.163	2.195
CPI-SS0F9D53834	JAM3_JAM3	simple:Q9BX67	simple:Q9BX67	JAM3	JAM3	True	False	False	curated	False	Adhesion-Adhesion	Adhesion by JAM	0.05																	2.108
CPI-SC0EB9B5460	L1CAM_integrin_a9b1_complex	simple:P32004	complex:integrin_a9b1_complex	L1CAM		False	False	False	curated	True	Ligand-Receptor	Adhesion by L1CAM	0.05			1.541							1.937
CPI-SC036B73615	IHH_PTCH_CDON_transmembrane_receptor	simple:Q14623	complex:PTCH_CDON_transmembrane_receptor	IHH		True	False	True	curated	False	Ligand-Receptor	Signaling by Indian hedgehog	0.05
CPI-SC0B5F57CE1	TNC_integrin_a9b1_complex	simple:P24821	complex:integrin_a9b1_complex	TNC		True	False	False	curated	True	Ligand-Receptor	Adhesion by tenascin	0.05																						1.217	1.491	1.238			1.351			1.887
CPI-SS01072357C	WNT11_FRZB	simple:O96014	simple:Q92765	WNT11	FRZB	True	False	False	curated	False	Ligand-Ligand	Signaling by WNT inhibition	0.05
CPI-CC039D8C2A7	atRetinoicAcid_byALDH1A3_RAreceptor_RARB	complex:atRetinoicAcid_byALDH1A3	complex:RAreceptor_RARB			True	False	True	curated	False	Ligand-Receptor	Signaling by Retinoic Acid	0.05																			2.604										2.861
CPI-SS067D03CAF	WNT5A_CER1	simple:P41221	simple:O95813	WNT5A	CER1	True	False	False	curated	False	Ligand-Ligand	Signaling by WNT inhibition	0.05
CPI-SC08E2BBB8C	WNT11_FZD5_LRP5	simple:O96014	complex:FZD5_LRP5	WNT11		True	False	False	curated	False	Ligand-Receptor	Signaling by WNT	0.05
CPI-SS0786D3749	WNT2B_FRZB	simple:Q93097	simple:Q92765	WNT2B	FRZB	True	False	False	curated	False	Ligand-Ligand	Signaling by WNT inhibition	0.05																							0.607			1.1
CPI-CS039E9FE7F	Dihydrotestosterone_bySRD5A3_AR	complex:Dihydrotestosterone_bySRD5A3	simple:P10275		AR	True	False	True	curated	False	Ligand-Receptor	Signaling by Steroids	0.05																															2.104
CPI-SC050CC3A3F	COL9A1_integrin_a10b1_complex	simple:P20849	complex:integrin_a10b1_complex	COL9A1		True	False	False	curated	True	Adhesion-Adhesion	Adhesion by Collagen/Integrin	0.05										2.387
CPI-CC0E60351FF	Glutamate_byGLS_and_SLC1A3_Glutamate_Kainate_2_5_complex	complex:Glutamate_byGLS_and_SLC1A3	complex:Glutamate_Kainate_2_5_complex			True	False	True	curated	False	Ligand-Receptor	Signaling by Glutamate	0.05
CPI-SS09491FBF4	DAG1_CELSR3	simple:Q14118	simple:Q9NYQ7	DAG1	CELSR3	True	True	True	curated	False	Adhesion-Adhesion		0.05																					2.25						1.658
CPI-SS0B3C76C9D	PDGFD_PDGFRB	simple:Q9GZP0	simple:P09619	PDGFD	PDGFRB	True	False	True	curated	False	Ligand-Receptor	Signaling by Platelet-derived growth factor	0.05																	0.524
CPI-SC0B1EBCCC6	BMP7_BMPR1A_BMPR2	simple:P18075	complex:BMPR1A_BMPR2	BMP7		True	False	True	curated	False	Ligand-Receptor	Signaling by BMP	0.05					4.037																		2.891		3.643	2.985	2.874
CPI-SC08496F2AE	WNT11_FZD6_LRP5	simple:O96014	complex:FZD6_LRP5	WNT11		True	False	False	curated	False	Ligand-Receptor	Signaling by WNT	0.05
CPI-SS01560CA22	CD99_PILRA	simple:P14209	simple:Q9UKJ1	CD99	PILRA	True	False	True	curated	False	Ligand-Receptor		0.05																										3.188										3.222
CPI-SC010561E8D	WNT11_FZD4_LRP6	simple:O96014	complex:FZD4_LRP6	WNT11		True	False	False	curated	False	Ligand-Receptor	Signaling by WNT	0.05
CPI-SC008D5E4B2	COL26A1_integrin_a10b1_complex	simple:Q96A83	complex:integrin_a10b1_complex	COL26A1		True	False	False	curated	True	Adhesion-Adhesion	Adhesion by Collagen/Integrin	0.05																														1.708
CPI-SS04FD52559	TENM3_ADGRL1	simple:Q9P273	simple:O94910	TENM3	ADGRL1	False	False	True	curated	False	Ligand-Receptor	Signaling by Teneurin	0.05
CPI-SC04CC06812	WNT16_FZD5_LRP5	simple:Q9UBV4	complex:FZD5_LRP5	WNT16		True	False	False	curated	False	Ligand-Receptor	Signaling by WNT	0.05		1.554	2.013	1.83		2.238		1.63
CPI-SS07660BCA2	NTN1_UNC5C	simple:O95631	simple:O95185	NTN1	UNC5C	True	False	True	curated	False	Ligand-Receptor	Signaling by Netrin	0.05																			2.398										2.605
CPI-SS038A612D7	TENM1_ADGRL3	simple:Q9UKZ4	simple:Q9HAR2	TENM1	ADGRL3	False	False	True	curated	False	Ligand-Receptor	Signaling by Teneurin	0.05
CPI-SC044BB9279	WNT11_FZD3_LRP5	simple:O96014	complex:FZD3_LRP5	WNT11		True	False	False	curated	False	Ligand-Receptor	Signaling by WNT	0.05
CPI-SS0E5A6ADB3	DLL3_NOTCH1	simple:Q9NYJ7	simple:P46531	DLL3	NOTCH1	False	False	True	curated	False	Ligand-Receptor	Signaling by Notch	0.05
CPI-SC0C739EDCE	COL18A1_integrin_a1b1_complex	simple:P39060	complex:integrin_a1b1_complex	COL18A1		True	False	False	curated	True	Adhesion-Adhesion	Adhesion by Collagen/Integrin	0.05						2.593																				2.353										2.392
CPI-SS015B87133	JAG1_CD46	simple:P78504	simple:P15529	JAG1	CD46	False	False	True	curated	False	Ligand-Receptor		0.05
CPI-SS075B13211	WNT16_FRZB	simple:Q9UBV4	simple:Q92765	WNT16	FRZB	True	False	False	curated	False	Ligand-Ligand	Signaling by WNT inhibition	0.05			1.311	1.156	2.843	1.803	1.13
CPI-SC017215F7F	GDF11_TGFR_AVR2B	simple:O95390	complex:TGFR_AVR2B	GDF11		True	False	True	curated	False	Ligand-Receptor	Signaling by Growth differentiation factor	0.05
CPI-SS096F3E0F2	JAG2_NOTCH4	simple:Q9Y219	simple:Q99466	JAG2	NOTCH4	False	False	True	curated	False	Ligand-Receptor	Signaling by Notch	0.05													0.513		2.061
CPI-SS0A28DCA72	CXCL12_CXCR4	simple:P48061	simple:P61073	CXCL12	CXCR4	True	False	True	curated	False	Ligand-Receptor	Signaling by Chemokines	0.05													2.762
CPI-SS0C3906934	RSPO3_LGR5	simple:Q9BXY4	simple:O75473	RSPO3	LGR5	True	False	True	curated	False	Ligand-Receptor	Signaling by R-spondin	0.05									2.675										2.501
CPI-SC01AADFEB3	TGFB1_TGFbeta_receptor2	simple:P01137	complex:TGFbeta_receptor2	TGFB1		True	False	True	curated	False	Ligand-Receptor	Signaling by Transforming growth factor	0.05																										2.509
CPI-SC060CAF2BD	WNT16_FZD4_LRP5	simple:Q9UBV4	complex:FZD4_LRP5	WNT16		True	False	False	curated	False	Ligand-Receptor	Signaling by WNT	0.06		1.299	1.315	1.366		2.238	1.166	1.406
CPI-CS0B08AEA2D	Estradiol_byHSD17B1_GPER1	complex:Estradiol_byHSD17B1	simple:Q99527		GPER1	True	False	True	curated	False	Ligand-Receptor	Signaling by Estradiol	0.06																0.623										0.556										0.456
CPI-SS02A53F29E	LRPAP1_SORT1	simple:P30533	simple:Q99523	LRPAP1	SORT1	False	False	True	curated	False	Ligand-Receptor		0.06																							3.23
CPI-SC061191F76	GDF5_BMR1A_ACR2A	simple:P43026	complex:BMR1A_ACR2A	GDF5		True	False	True	curated	False	Ligand-Receptor	Signaling by Growth differentiation factor	0.06
CPI-CS0787D04B3	Testosterone_byAKR1D1_AR	complex:Testosterone_byAKR1D1	simple:P10275		AR	True	False	True	curated	False	Ligand-Receptor	Signaling by Steroids	0.06																															1.317
CPI-SC094731290	WNT4_FZD1_LRP5	simple:P56705	complex:FZD1_LRP5	WNT4		True	False	False	curated	False	Ligand-Receptor	Signaling by WNT	0.06
CPI-CS0DC57DE37	Desmosterol_byDHCR7_NR1H3	complex:Desmosterol_byDHCR7	simple:Q13133		NR1H3	True	False	True	curated	False	Ligand-Receptor	Signaling by Cholesterol/Desmosterol	0.06																											2.195		3.826
CPI-SC0E11F543C	WNT4_FZD3_LRP5	simple:P56705	complex:FZD3_LRP5	WNT4		True	False	False	curated	False	Ligand-Receptor	Signaling by WNT	0.06
CPI-SC0C3E862AA	IHH_PTCH_GAS1_transmembrane_receptor	simple:Q14623	complex:PTCH_GAS1_transmembrane_receptor	IHH		True	False	True	curated	False	Ligand-Receptor	Signaling by Indian hedgehog	0.06
CPI-SS0DB3F5A37	JAG2_NOTCH1	simple:Q9Y219	simple:P46531	JAG2	NOTCH1	False	False	True	curated	False	Ligand-Receptor	Signaling by Notch	0.06												1.128					1.218
CPI-SC0E0F34C9F	WNT5A_FZD10_LRP5	simple:P41221	complex:FZD10_LRP5	WNT5A		True	False	False	curated	False	Ligand-Receptor	Signaling by WNT	0.06
CPI-SS0BAB460FF	ANGPT2_TEK	simple:O15123	simple:Q02763	ANGPT2	TEK	True	False	True	curated	False	Ligand-Receptor	Signaling by Angiopoietin	0.06																				2.635										2.436
CPI-SC0EE5FCF62	WNT5A_FZD10_LRP6	simple:P41221	complex:FZD10_LRP6	WNT5A		True	False	False	curated	False	Ligand-Receptor	Signaling by WNT	0.06
CPI-SC015580274	WNT2B_FZD3_LRP6	simple:Q93097	complex:FZD3_LRP6	WNT2B		True	False	False	curated	False	Ligand-Receptor	Signaling by WNT	0.06																							1.554	1.593		1.749
CPI-SS0442ADAA5	GAL_GALR3	simple:P22466	simple:O60755	GAL	GALR3	True	False	True	curated	False	Ligand-Receptor	Signaling by Galanin	0.06										4.375										3.974										3.771
CPI-SC08F771F98	SEMA6A_PlexinA2_complex1	simple:Q9H2E6	complex:PlexinA2_complex1	SEMA6A		False	False	True	curated	False	Ligand-Receptor	Signaling by Semaphorin	0.06																							2.519				2.371						2.592
CPI-SS0AD2A36FE	RELN_LRP8	simple:P78509	simple:Q14114	RELN	LRP8	True	False	True	curated	False	Ligand-Receptor	Signaling by Reelin	0.06
CPI-SC0C33040A3	BMP5_ACVR_1A2A_receptor	simple:P22003	complex:ACVR_1A2A_receptor	BMP5		True	False	True	curated	False	Ligand-Receptor	Signaling by BMP	0.06
CPI-SC029ADF8EA	WNT11_FZD2_LRP5	simple:O96014	complex:FZD2_LRP5	WNT11		True	False	False	curated	False	Ligand-Receptor	Signaling by WNT	0.06
CPI-SC0EBBD9B59	WNT3_FZD2_LRP6	simple:P56703	complex:FZD2_LRP6	WNT3		True	False	False	curated	False	Ligand-Receptor	Signaling by WNT	0.06
CPI-SC047C4B365	WNT4_FZD1_LRP6	simple:P56705	complex:FZD1_LRP6	WNT4		True	False	False	curated	False	Ligand-Receptor	Signaling by WNT	0.06
CPI-SC05E81C125	WNT5A_FZD8_LRP6	simple:P41221	complex:FZD8_LRP6	WNT5A		True	False	False	curated	False	Ligand-Receptor	Signaling by WNT	0.06
CPI-SS0E3AA6B7B	NTN4_NTRK2	simple:Q9HB63	simple:Q16620	NTN4	NTRK2	True	False	True	curated	False	Ligand-Receptor	Signaling by Netrin	0.06																			2.617										2.306
CPI-SS09A6C048C	CLSTN2_NRXN1	simple:Q9H4D0	simple:Q9ULB1	CLSTN2	NRXN1	False	False	False	curated	False	Ligand-Receptor	Signaling by Calsyntenin	0.06	2.085	1.6	1.474	1.736			1.408	1.827
CPI-SS01D36DDFA	PTPRS_NTRK3	simple:Q13332	simple:Q16288	PTPRS	NTRK3	False	True	True	curated	False	Receptor-Receptor		0.06																	2.625										3.135
CPI-SC063E27411	WNT2B_FZD7_LRP6	simple:Q93097	complex:FZD7_LRP6	WNT2B		True	False	False	curated	False	Ligand-Receptor	Signaling by WNT	0.06																							1.554	1.593		2.245
CPI-SC0277D6476	WNT16_FZD8_LRP5	simple:Q9UBV4	complex:FZD8_LRP5	WNT16		True	False	False	curated	False	Ligand-Receptor	Signaling by WNT	0.06		1.267	1.346	1.149		1.443	1.215	1.63
CPI-SC07DA6989D	WNT5A_FZD8_LRP5	simple:P41221	complex:FZD8_LRP5	WNT5A		True	False	False	curated	False	Ligand-Receptor	Signaling by WNT	0.06
CPI-SS0D62FB89C	FGFR4_TGFBR3	simple:P22455	simple:Q03167	FGFR4	TGFBR3	True	True	True	curated	False	Receptor-Receptor		0.06
CPI-SC092468258	WNT5A_FDZ8_RYK	simple:P41221	complex:FDZ8_RYK	WNT5A		True	False	True	curated	False	Ligand-Receptor	Signaling by WNT	0.06
CPI-SS019D9440E	NRXN1_ADGRL1	simple:Q9ULB1	simple:O94910	NRXN1	ADGRL1	False	False	True	curated	False	Receptor-Receptor	Signaling by Neurexin	0.06																1.808																	1.543			1.944
CPI-SS03466C597	LRRTM4_NRXN1	simple:Q86VH4	simple:Q9ULB1	LRRTM4	NRXN1	False	False	False	curated	False	Ligand-Receptor	Signaling by Leucine-Rich Repeat Transmembrane Neuronal Protein	0.06														1.023				1.114										1.079				1.075		1.211
CPI-SS0D2DF7881	NLGN1_NRXN1	simple:Q8N2Q7	simple:Q9ULB1	NLGN1	NRXN1	False	False	False	curated	False	Ligand-Receptor	Signaling by Neuroligin	0.06
CPI-SS0A8627ED6	PVR_CD226	simple:P15151	simple:Q15762	PVR	CD226	True	True	True	curated	False	Ligand-Receptor	Signaling by Poliovirus receptor	0.06																														1.573
CPI-CS040CDD259	b-Endorphin_byPOMC_OPRK1	complex:b-Endorphin_byPOMC	simple:P41145		OPRK1	True	False	True	curated	False	Ligand-Receptor	Signaling by Proopiomelanocortin	0.06						1.448																				1.732										1.356
CPI-SS0613D0B62	NLGN3_NRXN1	simple:Q9NZ94	simple:Q9ULB1	NLGN3	NRXN1	False	False	False	curated	False	Ligand-Receptor	Signaling by Neuroligin	0.06
CPI-SS0EA023E51	TENM3_ADGRL3	simple:Q9P273	simple:Q9HAR2	TENM3	ADGRL3	False	False	True	curated	False	Ligand-Receptor	Signaling by Teneurin	0.06
CPI-SS0B111D2F5	PODXL2_SELE	simple:Q9NZ53	simple:P16581	PODXL2	SELE	False	False	False	curated	False	Ligand-Receptor	Signaling by Podocalyxin-like protein	0.06																0.409										0.914
CPI-SS08643DD8A	WNT2B_SFRP2	simple:Q93097	simple:Q96HF1	WNT2B	SFRP2	True	False	False	curated	False	Ligand-Ligand	Signaling by WNT inhibition	0.06																					3.41		2.688				2.528
CPI-SS0661CE946	WNT4_SFRP2	simple:P56705	simple:Q96HF1	WNT4	SFRP2	True	False	False	curated	False	Ligand-Ligand	Signaling by WNT inhibition	0.06
CPI-SS01F46C4AB	WNT3A_SFRP5	simple:P56704	simple:Q5T4F7	WNT3A	SFRP5	True	False	False	curated	False	Ligand-Ligand	Signaling by WNT inhibition	0.06																1.999
CPI-SS0568E47E6	WNT4_CER1	simple:P56705	simple:O95813	WNT4	CER1	True	False	False	curated	False	Ligand-Ligand	Signaling by WNT inhibition	0.06
CPI-SS04FD5CAA2	WNT3_CER1	simple:P56703	simple:O95813	WNT3	CER1	True	False	False	curated	False	Ligand-Ligand	Signaling by WNT inhibition	0.06
CPI-SS0E7CBFD03	WNT5A_ROR2	simple:P41221	simple:Q01974	WNT5A	ROR2	True	False	True	curated	False	Ligand-Receptor	Signaling by WNT	0.06
CPI-CS037F4EF32	Glutamate_byGLS_and_SLC1A3_GRIK2	complex:Glutamate_byGLS_and_SLC1A3	simple:Q13002		GRIK2	True	False	True	curated	False	Ligand-Receptor	Signaling by Glutamate	0.06
CPI-SS0E41702C1	IGF1_IGF1R	simple:P05019	simple:P08069	IGF1	IGF1R	True	False	True	curated	False	Ligand-Receptor	Signaling by Insulin-like growth factor	0.06
CPI-SC001669E22	GDF11_TGFR_AVR2A	simple:O95390	complex:TGFR_AVR2A	GDF11		True	False	True	curated	False	Ligand-Receptor	Signaling by Growth differentiation factor	0.06
CPI-SS0F4EF9618	RTN4R_ADGRB1	simple:Q9BZR6	simple:O14514	RTN4R	ADGRB1	False	True	True	curated	False	Ligand-Receptor		0.06															2.21										2.302
CPI-SC08CF56014	WNT5B_FZD9_LRP6	simple:Q9H1J7	complex:FZD9_LRP6	WNT5B		True	False	False	curated	False	Ligand-Receptor	Signaling by WNT	0.06																				1.269										1.323
CPI-SS0335C4DDE	LAMA2_ADGRG6	simple:P24043	simple:Q86SQ4	LAMA2	ADGRG6	True	False	True	curated	False	Ligand-Receptor		0.06						2.622							0.515			1.967										1.909
CPI-SC07D38F0B5	WNT4_FZD8_LRP5	simple:P56705	complex:FZD8_LRP5	WNT4		True	False	False	curated	False	Ligand-Receptor	Signaling by WNT	0.06
CPI-SS0263EFDDF	JAG2_NOTCH3	simple:Q9Y219	simple:Q9UM47	JAG2	NOTCH3	False	False	True	curated	False	Ligand-Receptor	Signaling by Notch	0.06													1.657	1.43
CPI-SS07FBAAD8D	NLGN3_NRXN3	simple:Q9NZ94	simple:Q9HDB5	NLGN3	NRXN3	False	False	False	curated	False	Ligand-Receptor	Signaling by Neuroligin	0.06
CPI-SC061E89E41	VCAM1_integrin_a9b1_complex	simple:P19320	complex:integrin_a9b1_complex	VCAM1		False	False	False	curated	True	Ligand-Receptor	Adhesion by VCAM	0.06
CPI-SS0C2003B74	EFNB1_EPHB3	simple:P98172	simple:P54753	EFNB1	EPHB3	False	False	True	curated	False	Ligand-Receptor	Signaling by Ephrin	0.06							3.2										1.957
CPI-SC027A59AFB	WNT5A_FZD5_LRP5	simple:P41221	complex:FZD5_LRP5	WNT5A		True	False	False	curated	False	Ligand-Receptor	Signaling by WNT	0.06
CPI-SC0D0822443	BMP5_ACVR1_BMPR2	simple:P22003	complex:ACVR1_BMPR2	BMP5		True	False	True	curated	False	Ligand-Receptor	Signaling by BMP	0.06
CPI-SC0FBD05A5F	WNT2B_FZD5_LRP5	simple:Q93097	complex:FZD5_LRP5	WNT2B		True	False	False	curated	False	Ligand-Receptor	Signaling by WNT	0.06																							1.31	1.127		1.535
CPI-SC04091C5FD	BMP5_ACVR_1A2B_receptor	simple:P22003	complex:ACVR_1A2B_receptor	BMP5		True	False	True	curated	False	Ligand-Receptor	Signaling by BMP	0.06
CPI-SS0731F750C	NLGN1_NRXN3	simple:Q8N2Q7	simple:Q9HDB5	NLGN1	NRXN3	False	False	False	curated	False	Ligand-Receptor	Signaling by Neuroligin	0.06
CPI-SS01A7DC3C1	CLSTN2_NRXN3	simple:Q9H4D0	simple:Q9HDB5	CLSTN2	NRXN3	False	False	False	curated	False	Ligand-Receptor	Signaling by Calsyntenin	0.06		1.476	1.757	1.524		1.61	1.594	1.525
CPI-SC02CB6F5A5	L1CAM_integrin_a5b1_complex	simple:P32004	complex:integrin_a5b1_complex	L1CAM		False	False	False	curated	True	Ligand-Receptor	Adhesion by L1CAM	0.06			2.355				2.465			2.892
CPI-SC08F2BED38	WNT16_FZD8_LRP6	simple:Q9UBV4	complex:FZD8_LRP6	WNT16		True	False	False	curated	False	Ligand-Receptor	Signaling by WNT	0.06		1.267	1.346	1.149		1.443	1.215	1.676
CPI-SS02D18D12B	CADM3_CADM4	simple:Q8N126	simple:Q8NFZ8	CADM3	CADM4	False	False	False	curated	False	Adhesion-Adhesion	Adhesion by CADM	0.07		1.253	1.161	1.338		1.618
CPI-SC023CE19F9	WNT4_FZD10_LRP6	simple:P56705	complex:FZD10_LRP6	WNT4		True	False	False	curated	False	Ligand-Receptor	Signaling by WNT	0.07
CPI-SC081C6762E	WNT2B_FZD5_LRP6	simple:Q93097	complex:FZD5_LRP6	WNT2B		True	False	False	curated	False	Ligand-Receptor	Signaling by WNT	0.07																							1.467	1.593		2.108
CPI-SS0889E281D	CADM1_CADM1	simple:Q9BY67	simple:Q9BY67	CADM1	CADM1	False	False	False	curated	False	Adhesion-Adhesion	Adhesion by CADM	0.07												5.073	5.02	5.085								5.02		5.032								5.085	5.032
CPI-SS03F33B34C	WNT5A_SFRP2	simple:P41221	simple:Q96HF1	WNT5A	SFRP2	True	False	False	curated	False	Ligand-Ligand	Signaling by WNT inhibition	0.07
CPI-SC06CB2F292	NRG1_integrin_a6b4_complex	simple:Q02297	complex:integrin_a6b4_complex	NRG1		True	True	False	curated	True	Ligand-Receptor	Signaling by Neuregulin	0.07																					1.117
CPI-SC07AB82EAB	WNT3_FZD10_LRP6	simple:P56703	complex:FZD10_LRP6	WNT3		True	False	False	curated	False	Ligand-Receptor	Signaling by WNT	0.07
CPI-SS09EE83769	DKK1_LRP5	simple:O94907	simple:O75197	DKK1	LRP5	True	False	True	curated	False	Ligand-Receptor	Signaling by WNT	0.07												4.135	4.324	4.141	4.974	4.549	4.139	3.941
CPI-SS0084A1684	WNT3A_CER1	simple:P56704	simple:O95813	WNT3A	CER1	True	False	False	curated	False	Ligand-Ligand	Signaling by WNT inhibition	0.07													2.175	2.365
CPI-SS0E0D00210	LRRC4B_PTPRD	simple:Q9NT99	simple:P23468	LRRC4B	PTPRD	False	False	True	curated	False	Ligand-Receptor	Signaling by Leucine Rich Repeat And Fibronectin	0.07
CPI-SS073F3FAD5	WNT5A_ROR1	simple:P41221	simple:Q01973	WNT5A	ROR1	True	False	True	curated	False	Ligand-Receptor	Signaling by WNT	0.07
CPI-SS00661A3A4	NECTIN1_CADM3	simple:Q15223	simple:Q8N126	NECTIN1	CADM3	True	True	False	curated	False	Adhesion-Adhesion	Adhesion by Nectin	0.07											1.244										1.216										1.439
CPI-SC0D6D44FE1	WNT4_FZD10_LRP5	simple:P56705	complex:FZD10_LRP5	WNT4		True	False	False	curated	False	Ligand-Receptor	Signaling by WNT	0.07
CPI-SC050F278B4	WNT3_FZD10_LRP5	simple:P56703	complex:FZD10_LRP5	WNT3		True	False	False	curated	False	Ligand-Receptor	Signaling by WNT	0.07
CPI-SC0B739B6BE	WNT5A_FZD3_LRP6	simple:P41221	complex:FZD3_LRP6	WNT5A		True	False	False	curated	False	Ligand-Receptor	Signaling by WNT	0.07
CPI-SS06207F70E	CD226_NECTIN2	simple:Q15762	simple:Q92692	CD226	NECTIN2	False	True	True	curated	False	Adhesion-Adhesion		0.07
CPI-CS03CCCE0E4	GABA_byGAD1_and_SLC6A6_GABBR1	complex:GABA_byGAD1_and_SLC6A6	simple:Q9UBS5		GABBR1	True	False	True	curated	False	Ligand-Receptor	Signaling by GABA	0.07																	1.745						1.811	1.843			2.003						1.879	1.911
CPI-SS09B583B3F	F2_THBD	simple:P00734	simple:P07204	F2	THBD	True	False	True	curated	False	Ligand-Receptor	Adhesion by Prothrombin	0.07																						0.636	0.622	0.656
CPI-SC0FDB4B6D9	GDF9_TGFR_BMPR2	simple:O60383	complex:TGFR_BMPR2	GDF9		True	False	True	curated	False	Ligand-Receptor	Signaling by Growth differentiation factor	0.07
CPI-SC028E09B43	WNT4_FZD8_LRP6	simple:P56705	complex:FZD8_LRP6	WNT4		True	False	False	curated	False	Ligand-Receptor	Signaling by WNT	0.07
CPI-SS0291D3D2E	PROC_PROCR	simple:P04070	simple:Q9UNN8	PROC	PROCR	True	False	True	curated	False	Ligand-Receptor		0.07
CPI-SS0F1E79A03	WNT5A_SFRP1	simple:P41221	simple:Q8N474	WNT5A	SFRP1	True	False	False	curated	False	Ligand-Ligand	Signaling by WNT inhibition	0.07
CPI-SS036707F4C	WNT4_SFRP1	simple:P56705	simple:Q8N474	WNT4	SFRP1	True	False	False	curated	False	Ligand-Ligand	Signaling by WNT inhibition	0.07
CPI-SS0B1B18F2D	CXCL12_DPP4	simple:P48061	simple:P27487	CXCL12	DPP4	True	False	True	curated	False	Ligand-Receptor	Signaling by Chemokines	0.07						1.784										1.325										1.08
CPI-SC0A27844A8	WNT16_FZD6_LRP5	simple:Q9UBV4	complex:FZD6_LRP5	WNT16		True	False	False	curated	False	Ligand-Receptor	Signaling by WNT	0.07	1.803	1.581	1.647	1.514		2.009	1.466	1.604
CPI-SS053613259	NRG2_ERBB3	simple:O14511	simple:P21860	NRG2	ERBB3	True	False	True	curated	False	Ligand-Receptor	Signaling by Neuregulin	0.07																						1.504	1.641			1.786
CPI-SC0827E3502	WNT16_FZD3_LRP5	simple:Q9UBV4	complex:FZD3_LRP5	WNT16		True	False	False	curated	False	Ligand-Receptor	Signaling by WNT	0.07	1.969	1.824	2.013	1.83		2.238	1.828	1.63
CPI-SS0669CC233	CXCL14_CXCR4	simple:O95715	simple:P61073	CXCL14	CXCR4	True	False	True	curated	False	Ligand-Receptor	Signaling by Chemokines	0.07
CPI-SS0EE63435D	WNT4_FRZB	simple:P56705	simple:Q92765	WNT4	FRZB	True	False	False	curated	False	Ligand-Ligand	Signaling by WNT inhibition	0.07
CPI-SS00373B59C	LRRC4C_PTPRF	simple:Q9HCJ2	simple:P10586	LRRC4C	PTPRF	False	False	True	curated	False	Ligand-Receptor	Signaling by Leucine Rich Repeat And Fibronectin	0.07												2.32	2.382			2.69																				2.656
CPI-SS0E063192D	NRG2_ERBB4	simple:O14511	simple:Q15303	NRG2	ERBB4	True	False	True	curated	False	Ligand-Receptor	Signaling by Neuregulin	0.07																										1.777
CPI-SC052C897AB	WNT4_FZD7_LRP5	simple:P56705	complex:FZD7_LRP5	WNT4		True	False	False	curated	False	Ligand-Receptor	Signaling by WNT	0.07
CPI-SC09CB5E882	WNT5A_FZD7_LRP5	simple:P41221	complex:FZD7_LRP5	WNT5A		True	False	False	curated	False	Ligand-Receptor	Signaling by WNT	0.07
CPI-SS035E5A708	DLL3_NOTCH3	simple:Q9NYJ7	simple:Q9UM47	DLL3	NOTCH3	False	False	True	curated	False	Ligand-Receptor	Signaling by Notch	0.07
CPI-SS00E2C8381	WNT3A_SFRP1	simple:P56704	simple:Q8N474	WNT3A	SFRP1	True	False	False	curated	False	Ligand-Ligand	Signaling by WNT inhibition	0.07													3.23
CPI-SC081B09E04	WNT5A_FZD3_LRP5	simple:P41221	complex:FZD3_LRP5	WNT5A		True	False	False	curated	False	Ligand-Receptor	Signaling by WNT	0.07
CPI-CS077A507B6	LTC4_byLTC4S_CYSLTR2	complex:LTC4_byLTC4S	simple:Q9NS75		CYSLTR2	True	False	True	curated	False	Ligand-Receptor	Signaling by Lipoxin/Leukotriene	0.07																			1.985										2.362
CPI-SS080C81D37	APP_CD74	simple:P05067	simple:P04233	APP	CD74	False	False	True	curated	False	Ligand-Receptor	Signaling by Amyloid-beta precursor protein	0.07																														3.931
CPI-CS007D418BE	2arachidonoylglycerol_byDAGLB_CNR1	complex:2arachidonoylglycerol_byDAGLB	simple:P21554		CNR1	True	False	True	curated	False	Ligand-Receptor	Signaling by Arachidonoylglycerol	0.07																												0.697						0.694
CPI-SS09D9D6811	EFNB1_EPHB4	simple:P98172	simple:P54760	EFNB1	EPHB4	False	False	True	curated	False	Ligand-Receptor	Signaling by Ephrin	0.07			3.091
CPI-SC0ABE9B7D2	FBN1_integrin_a5b1_complex	simple:P35555	complex:integrin_a5b1_complex	FBN1		True	False	False	curated	True	Ligand-Receptor		0.07													1.652				1.762
CPI-SC0EB633CED	WNT4_FZD2_LRP5	simple:P56705	complex:FZD2_LRP5	WNT4		True	False	False	curated	False	Ligand-Receptor	Signaling by WNT	0.07
CPI-SC06DAFCB1D	IFNE_Type_I_IFNR	simple:Q86WN2	complex:Type_I_IFNR	IFNE		True	False	True	curated	False	Ligand-Receptor	Signaling by Interferon	0.07
CPI-SC090152EEE	COL27A1_integrin_a10b1_complex	simple:Q8IZC6	complex:integrin_a10b1_complex	COL27A1		True	False	False	curated	True	Adhesion-Adhesion	Adhesion by Collagen/Integrin	0.07																				1.596										1.68
CPI-SC06E0B84C9	WNT16_FZD4_LRP6	simple:Q9UBV4	complex:FZD4_LRP6	WNT16		True	False	False	curated	False	Ligand-Receptor	Signaling by WNT	0.07		1.299	1.315	1.366		2.72	1.166	1.406		1.911
CPI-SC070741884	TGFB2_TGFbeta_receptor1	simple:P61812	complex:TGFbeta_receptor1	TGFB2		True	False	True	curated	False	Ligand-Receptor	Signaling by Transforming growth factor	0.07						1.445		1.23
CPI-SS0475BE8ED	EFNA4_EPHA2	simple:P52798	simple:P29317	EFNA4	EPHA2	True	False	True	curated	False	Ligand-Receptor	Signaling by Ephrin	0.07			3.325							4.081			2.22							2.976
CPI-SS007954822	WNT5A_FRZB	simple:P41221	simple:Q92765	WNT5A	FRZB	True	False	False	curated	False	Ligand-Ligand	Signaling by WNT inhibition	0.07
CPI-CC01AF691C1	atRetinoicAcid_byALDH1A1_RAreceptor_RARG_RXRG	complex:atRetinoicAcid_byALDH1A1	complex:RAreceptor_RARG_RXRG			True	False	True	curated	False	Ligand-Receptor	Signaling by Retinoic Acid	0.08		1.476	1.497	1.389				1.482
CPI-CS086D3E39F	Desmosterol_byDHCR7_NR1H2	complex:Desmosterol_byDHCR7	simple:P55055		NR1H2	True	False	True	curated	False	Ligand-Receptor	Signaling by Cholesterol/Desmosterol	0.08																							2.787				2.682		4.035
CPI-SC01A9C52E5	WNT3_FZD1_LRP5	simple:P56703	complex:FZD1_LRP5	WNT3		True	False	False	curated	False	Ligand-Receptor	Signaling by WNT	0.08
CPI-CC065AB1F5E	atRetinoicAcid_byALDH1A1_RAreceptor_RARG	complex:atRetinoicAcid_byALDH1A1	complex:RAreceptor_RARG			True	False	True	curated	False	Ligand-Receptor	Signaling by Retinoic Acid	0.08		1.476	1.497	1.389				1.482
CPI-SC02CD1EEDE	WNT3_FZD1_LRP6	simple:P56703	complex:FZD1_LRP6	WNT3		True	False	False	curated	False	Ligand-Receptor	Signaling by WNT	0.08
CPI-SS0E27F8FC9	WNT16_CER1	simple:Q9UBV4	simple:O95813	WNT16	CER1	True	False	False	curated	False	Ligand-Ligand	Signaling by WNT inhibition	0.08	2.297	2.324	2.804	2.994		1.522	2.239	2.272		2.132
CPI-SS084EA55C0	CLSTN1_NRXN1	simple:O94985	simple:Q9ULB1	CLSTN1	NRXN1	False	False	False	curated	False	Ligand-Receptor	Signaling by Calsyntenin	0.08																																		2.203
CPI-SS0D60A535B	SDC1_ADGRA2	simple:P18827	simple:Q96PE1	SDC1	ADGRA2	True	False	True	curated	False	Ligand-Receptor	Signaling by Syndecan	0.08																													2.157	1.56
CPI-SS08069FE13	NLGN3_PTPRD	simple:Q9NZ94	simple:P23468	NLGN3	PTPRD	False	False	True	curated	False	Ligand-Receptor	Signaling by Neuroligin	0.08
CPI-CS0259A0EB4	Dehydroepiandrosterone_bySTS_PPARA	complex:Dehydroepiandrosterone_bySTS	simple:Q07869		PPARA	True	False	True	curated	False	Ligand-Receptor	Signaling by Dehydroepiandrosterone	0.08		1.45	1.538	1.599		1.531	1.385	1.308	2.761	2.111
CPI-SS0D9DE7106	DAG1_NRXN3	simple:Q14118	simple:Q9HDB5	DAG1	NRXN3	True	True	False	curated	False	Ligand-Receptor		0.08																							1.933				1.77
CPI-SS060B846D1	HBEGF_ERBB4	simple:Q99075	simple:Q15303	HBEGF	ERBB4	True	True	True	curated	False	Ligand-Receptor	Signaling by Epidermal growth factor	0.08	1.88					2.518			2.37							1.833						0.798				1.945										1.808
CPI-SS0734D2DA8	WNT5A_SFRP5	simple:P41221	simple:Q5T4F7	WNT5A	SFRP5	True	False	False	curated	False	Ligand-Ligand	Signaling by WNT inhibition	0.08																1.991										1.922
CPI-SC0C945DA9F	WNT4_FZD6_LRP5	simple:P56705	complex:FZD6_LRP5	WNT4		True	False	False	curated	False	Ligand-Receptor	Signaling by WNT	0.08
CPI-SC01D1E05E8	WNT5A_FZD6_LRP5	simple:P41221	complex:FZD6_LRP5	WNT5A		True	False	False	curated	False	Ligand-Receptor	Signaling by WNT	0.08
CPI-SC081E1CE0B	WNT16_FZD6_LRP6	simple:Q9UBV4	complex:FZD6_LRP6	WNT16		True	False	False	curated	False	Ligand-Receptor	Signaling by WNT	0.08	1.803	1.581	1.647	1.514		2.009	1.466	1.604	2.584
CPI-SS0AECC113F	FGF10_FGFR2	simple:O15520	simple:P21802	FGF10	FGFR2	True	False	True	curated	False	Ligand-Receptor	Signaling by Fibroblast growth factor	0.08
CPI-SS0D8DC28C6	LRRC4B_PTPRF	simple:Q9NT99	simple:P10586	LRRC4B	PTPRF	False	False	True	curated	False	Ligand-Receptor	Signaling by Leucine Rich Repeat And Fibronectin	0.08
CPI-SC0115378E7	WNT16_FZD7_LRP5	simple:Q9UBV4	complex:FZD7_LRP5	WNT16		True	False	False	curated	False	Ligand-Receptor	Signaling by WNT	0.08	1.969	1.824	2.013	1.83	2.663	2.238	1.828	1.63
CPI-SC0E5329148	WNT3A_FZD7_LRP5	simple:P56704	complex:FZD7_LRP5	WNT3A		True	False	False	curated	False	Ligand-Receptor	Signaling by WNT	0.08
CPI-SC0A210DC1F	COL9A2_integrin_a10b1_complex	simple:Q14055	complex:integrin_a10b1_complex	COL9A2		True	False	False	curated	True	Adhesion-Adhesion	Adhesion by Collagen/Integrin	0.08										2.3										1.469										1.819
CPI-SS085EE60B1	TGFB1_TGFBR3	simple:P01137	simple:Q03167	TGFB1	TGFBR3	True	False	True	curated	False	Ligand-Receptor	Signaling by Transforming growth factor	0.08
CPI-SC05590EDD3	COL5A1_integrin_a10b1_complex	simple:P20908	complex:integrin_a10b1_complex	COL5A1		True	False	False	curated	True	Adhesion-Adhesion	Adhesion by Collagen/Integrin	0.08																				1.802										1.762
CPI-SC0F1833AC0	COL4A5_integrin_a10b1_complex	simple:P29400	complex:integrin_a10b1_complex	COL4A5		True	False	False	curated	True	Adhesion-Adhesion	Adhesion by Collagen/Integrin	0.08																				2.367										2.703
CPI-SS0D5AAA463	WNT4_SFRP5	simple:P56705	simple:Q5T4F7	WNT4	SFRP5	True	False	False	curated	False	Ligand-Ligand	Signaling by WNT inhibition	0.08																2.016										1.97
CPI-SC0A18569E5	COL13A1_integrin_a10b1_complex	simple:Q5TAT6	complex:integrin_a10b1_complex	COL13A1		False	False	False	curated	True	Adhesion-Adhesion	Adhesion by Collagen/Integrin	0.08										2.296										1.97										2.366
CPI-SC0F36DD437	TGFB2_TGFbeta_receptor2	simple:P61812	complex:TGFbeta_receptor2	TGFB2		True	False	True	curated	False	Ligand-Receptor	Signaling by Transforming growth factor	0.08						1.445		1.23
CPI-SS0E9BE6A4E	WNT3_SFRP2	simple:P56703	simple:Q96HF1	WNT3	SFRP2	True	False	False	curated	False	Ligand-Ligand	Signaling by WNT inhibition	0.08
CPI-SS0FEEB187C	PDGFB_PDGFRA	simple:P01127	simple:P16234	PDGFB	PDGFRA	True	False	True	curated	False	Ligand-Receptor	Signaling by Platelet-derived growth factor	0.08
CPI-SS0180FFBED	CLSTN3_NRXN3	simple:Q9BQT9	simple:Q9HDB5	CLSTN3	NRXN3	False	False	False	curated	False	Ligand-Receptor	Signaling by Calsyntenin	0.08																							1.085
CPI-SS0EEFFA23C	LRRTM1_NRXN3	simple:Q86UE6	simple:Q9HDB5	LRRTM1	NRXN3	False	False	False	curated	False	Ligand-Receptor	Signaling by Leucine-Rich Repeat Transmembrane Neuronal Protein	0.08
CPI-SS0F9118AB4	NLGN4X_NRXN3	simple:Q8N0W4	simple:Q9HDB5	NLGN4X	NRXN3	False	False	False	curated	False	Ligand-Receptor	Signaling by Neuroligin	0.08													1.165																				1.228
CPI-SS02EEA092C	JAG2_VASN	simple:Q9Y219	simple:Q6EMK4	JAG2	VASN	True	False	False	curated	False	Ligand-Receptor		0.08																	0.892	1.02
CPI-SS0A437E174	NTS_SORT1	simple:P30990	simple:Q99523	NTS	SORT1	True	False	True	curated	False	Ligand-Receptor	Signaling by Neurotensin	0.08
CPI-SC04F7D62D5	WNT16_FZD2_LRP5	simple:Q9UBV4	complex:FZD2_LRP5	WNT16		True	False	False	curated	False	Ligand-Receptor	Signaling by WNT	0.08	1.969	1.824	2.013	1.83	2.663	2.238	1.828	1.63
CPI-SC0675C8528	WNT5A_FZD2_LRP5	simple:P41221	complex:FZD2_LRP5	WNT5A		True	False	False	curated	False	Ligand-Receptor	Signaling by WNT	0.08
CPI-SC080C0C5A2	WNT3A_FZD2_LRP6	simple:P56704	complex:FZD2_LRP6	WNT3A		True	False	False	curated	False	Ligand-Receptor	Signaling by WNT	0.08																2.202
CPI-SC06DAC3119	APOA1_CUBN_AMN_complex	simple:P02647	complex:CUBN_AMN_complex	APOA1		True	False	True	curated	False	Ligand-Receptor	Signaling by Apolipoprotein	0.08						1.479										0.9										0.964										1.084
CPI-CS0A04F7238	Estradiol_byHSD17B1_ESR2	complex:Estradiol_byHSD17B1	simple:Q92731		ESR2	True	False	True	curated	False	Ligand-Receptor	Signaling by Estradiol	0.08													0.628		2.726										2.659										2.559
CPI-CS0BE6576AD	Testosterone_byHSD17B12_AR	complex:Testosterone_byHSD17B12	simple:P10275		AR	True	False	True	curated	False	Ligand-Receptor	Signaling by Steroids	0.08																					3.456						2.641
CPI-SC0A86600AA	GDF10_ACVR_1B2B_receptor	simple:P55107	complex:ACVR_1B2B_receptor	GDF10		True	False	True	curated	False	Ligand-Receptor	Signaling by Growth differentiation factor	0.08		1.573	1.986	1.986	2.847	2.35	1.94	1.727	2.76
CPI-SS0CB6F5575	APP_PLXNA4	simple:P05067	simple:Q9HCM2	APP	PLXNA4	False	False	True	curated	False	Ligand-Receptor	Signaling by Amyloid-beta precursor protein	0.08																	3.09										3.193
CPI-SS0DF830287	APLP2_PLXNA4	simple:Q06481	simple:Q9HCM2	APLP2	PLXNA4	False	False	True	curated	False	Ligand-Receptor	Signaling by Amyloid-like protein	0.08							3.594										3.564										3.659
CPI-SC063989793	WNT4_FZD3_LRP6	simple:P56705	complex:FZD3_LRP6	WNT4		True	False	False	curated	False	Ligand-Receptor	Signaling by WNT	0.08
CPI-SS012F60F11	SEMA4D_PLXNB2	simple:Q92854	simple:O15031	SEMA4D	PLXNB2	False	True	True	curated	False	Ligand-Receptor	Signaling by Semaphorin	0.08																	1.35																			1.831
CPI-SS036B08188	PLAU_PLAUR	simple:P00749	simple:Q03405	PLAU	PLAUR	True	False	True	curated	False	Ligand-Receptor	Signaling by Plasminogen Activator	0.08
CPI-SC0002A7A8F	GDF11_ACVR_1B2B_receptor	simple:O95390	complex:ACVR_1B2B_receptor	GDF11		True	False	True	curated	False	Ligand-Receptor	Signaling by Growth differentiation factor	0.08																																				2.495
CPI-SS0CE96B837	EFNB3_EPHB1	simple:Q15768	simple:P54762	EFNB3	EPHB1	False	True	True	curated	False	Ligand-Receptor	Signaling by Ephrin	0.08					3.249										2.768										2.786
CPI-SC0AA850318	WNT3_FZD5_LRP5	simple:P56703	complex:FZD5_LRP5	WNT3		True	False	False	curated	False	Ligand-Receptor	Signaling by WNT	0.08
CPI-SC0A1AC8874	WNT4_FZD5_LRP5	simple:P56705	complex:FZD5_LRP5	WNT4		True	False	False	curated	False	Ligand-Receptor	Signaling by WNT	0.08
CPI-SC0C68323CF	AMH_MIS_receptor_3	simple:P03971	complex:MIS_receptor_3	AMH		True	False	True	curated	False	Ligand-Receptor	Signaling by Muellerian-inhibiting factor	0.08		1.541	1.523	1.426		1.485
CPI-SC00D0D0EC3	WNT16_FZD3_LRP6	simple:Q9UBV4	complex:FZD3_LRP6	WNT16		True	False	False	curated	False	Ligand-Receptor	Signaling by WNT	0.08	1.978	1.919	2.258	2.296		2.453	1.93	1.788	2.847
CPI-SS0D2044B87	WNT3_SFRP5	simple:P56703	simple:Q5T4F7	WNT3	SFRP5	True	False	False	curated	False	Ligand-Ligand	Signaling by WNT inhibition	0.08																2.199										2.101										2.02
CPI-SS06CF1662B	TAX1BP3_ADGRB1	simple:O14907	simple:O14514	TAX1BP3	ADGRB1	False	False	True	curated	False	Ligand-Receptor	Signaling by Thromboxane	0.09					2.848				2.761																										2.497
CPI-SS027E12A36	MDK_PTPRZ1	simple:P21741	simple:P23471	MDK	PTPRZ1	True	False	False	curated	False	Ligand-Receptor	Signaling by Midkine	0.09			4.814										4.751										4.84										4.884
CPI-SS0BD5C2A23	NRG1_ERBB4	simple:Q02297	simple:Q15303	NRG1	ERBB4	True	True	True	curated	False	Ligand-Receptor	Signaling by Neuregulin	0.09																										1.782
CPI-SS065B2DBAE	JAG2_NOTCH2	simple:Q9Y219	simple:Q04721	JAG2	NOTCH2	False	False	True	curated	False	Ligand-Receptor	Signaling by Notch	0.09											2.136
CPI-SS0FC612D4D	DLK1_NOTCH1	simple:P80370	simple:P46531	DLK1	NOTCH1	False	False	True	curated	False	Ligand-Receptor	Signaling by Notch	0.09
CPI-SS03C7D1520	EFNB1_EPHB1	simple:P98172	simple:P54762	EFNB1	EPHB1	False	False	True	curated	False	Ligand-Receptor	Signaling by Ephrin	0.09					4.149			2.188							2.905
CPI-SS0ECCB4382	EFNB3_EPHB2	simple:Q15768	simple:P29323	EFNB3	EPHB2	False	True	True	curated	False	Ligand-Receptor	Signaling by Ephrin	0.09									2.937							1.59										1.607
CPI-CC00B974CC4	atRetinoicAcid_byALDH1A3_RAreceptor_RXRG	complex:atRetinoicAcid_byALDH1A3	complex:RAreceptor_RXRG			True	False	True	curated	False	Ligand-Receptor	Signaling by Retinoic Acid	0.09																	1.669	1.712					1.814	1.664	2.925		1.927	1.969
CPI-SS047232C64	DLL1_NOTCH3	simple:O00548	simple:Q9UM47	DLL1	NOTCH3	False	False	True	curated	False	Ligand-Receptor	Signaling by Notch	0.09
CPI-SS0474E1C15	FLRT2_ADGRL3	simple:O43155	simple:Q9HAR2	FLRT2	ADGRL3	False	False	True	curated	False	Ligand-Receptor	Signaling by Fibronectin	0.09																																				1.34
CPI-SS04A5D6B6F	DLL1_NOTCH1	simple:O00548	simple:P46531	DLL1	NOTCH1	False	False	True	curated	False	Ligand-Receptor	Signaling by Notch	0.09
CPI-SS08968FFAE	LRRTM4_PTPRS	simple:Q86VH4	simple:Q13332	LRRTM4	PTPRS	False	False	True	curated	False	Ligand-Receptor	Signaling by Leucine-Rich Repeat Transmembrane Neuronal Protein	0.09													2.537				2.272	2.363					2.502										2.725		3.092
CPI-SS0FA378947	NLGN4X_NRXN1	simple:Q8N0W4	simple:Q9ULB1	NLGN4X	NRXN1	False	False	False	curated	False	Ligand-Receptor	Signaling by Neuroligin	0.09														1.143				1.234																1.206
CPI-SC07D1540F8	WNT5A_FZD2_LRP6	simple:P41221	complex:FZD2_LRP6	WNT5A		True	False	False	curated	False	Ligand-Receptor	Signaling by WNT	0.09
CPI-SS01E3453DB	RSPO2_LGR4	simple:Q6UXX9	simple:Q9BXB1	RSPO2	LGR4	True	False	True	curated	False	Ligand-Receptor	Signaling by R-spondin	0.09
CPI-SC066A4E191	WNT3_FZD3_LRP5	simple:P56703	complex:FZD3_LRP5	WNT3		True	False	False	curated	False	Ligand-Receptor	Signaling by WNT	0.09
CPI-SC03753E185	WNT3A_FZD3_LRP5	simple:P56704	complex:FZD3_LRP5	WNT3A		True	False	False	curated	False	Ligand-Receptor	Signaling by WNT	0.09
CPI-SC0E6C99C1D	WNT3A_FZD3_LRP6	simple:P56704	complex:FZD3_LRP6	WNT3A		True	False	False	curated	False	Ligand-Receptor	Signaling by WNT	0.09
CPI-SC016937C58	WNT5A_FZD4_LRP5	simple:P41221	complex:FZD4_LRP5	WNT5A		True	False	False	curated	False	Ligand-Receptor	Signaling by WNT	0.09																1.602
CPI-SC01C2F8BE5	WNT3A_FZD8_LRP6	simple:P56704	complex:FZD8_LRP6	WNT3A		True	False	False	curated	False	Ligand-Receptor	Signaling by WNT	0.09																		1.048
CPI-SC07648DD90	WNT3_FZD8_LRP6	simple:P56703	complex:FZD8_LRP6	WNT3		True	False	False	curated	False	Ligand-Receptor	Signaling by WNT	0.09
CPI-CS08E678B9D	ProstaglandinE2_byPTGES2_PTGER4	complex:ProstaglandinE2_byPTGES2	simple:P35408		PTGER4	True	False	True	curated	False	Ligand-Receptor	Signaling by Prostaglandin	0.09															3.292										3.592										3.619
CPI-SS0CCB5F46B	NLGN4Y_NRXN1	simple:Q8NFZ3	simple:Q9ULB1	NLGN4Y	NRXN1	False	False	False	curated	False	Ligand-Receptor	Signaling by Neuroligin	0.09																		1.095				1.086		1.221				1.312
CPI-SS06D13FCD3	DSC2_DSG2	simple:Q02487	simple:Q14126	DSC2	DSG2	False	False	False	curated	False	Adhesion-Adhesion	Adhesion by Desmosome	0.09																					4.228		3.811					3.998	4.514
CPI-CS0086A177F	ProstaglandinE2_byPTGES2_PTGER2	complex:ProstaglandinE2_byPTGES2	simple:P43116		PTGER2	True	False	True	curated	False	Ligand-Receptor	Signaling by Prostaglandin	0.09															3.265										3.566										3.593
CPI-SC068774A8A	WNT4_FZD6_LRP6	simple:P56705	complex:FZD6_LRP6	WNT4		True	False	False	curated	False	Ligand-Receptor	Signaling by WNT	0.09
CPI-SC067A0FAD8	WNT16_FZD7_LRP6	simple:Q9UBV4	complex:FZD7_LRP6	WNT16		True	False	False	curated	False	Ligand-Receptor	Signaling by WNT	0.09	2.794	1.919	2.258	2.296	2.595	2.948	1.93	1.788	2.847
CPI-SC0596FD9F6	WNT3_FZD8_LRP5	simple:P56703	complex:FZD8_LRP5	WNT3		True	False	False	curated	False	Ligand-Receptor	Signaling by WNT	0.09
CPI-SC0889E4F05	WNT3A_FZD8_LRP5	simple:P56704	complex:FZD8_LRP5	WNT3A		True	False	False	curated	False	Ligand-Receptor	Signaling by WNT	0.09																		1.001
CPI-SC0CF9E0563	WNT3_FDZ8_RYK	simple:P56703	complex:FDZ8_RYK	WNT3		True	False	True	curated	False	Ligand-Receptor	Signaling by WNT	0.09
CPI-SC03686CF16	WNT3A_FDZ8_RYK	simple:P56704	complex:FDZ8_RYK	WNT3A		True	False	True	curated	False	Ligand-Receptor	Signaling by WNT	0.09																		1.048
CPI-SC0BFDE14E9	COL4A6_integrin_a10b1_complex	simple:Q14031	complex:integrin_a10b1_complex	COL4A6		True	False	False	curated	True	Adhesion-Adhesion	Adhesion by Collagen/Integrin	0.09										3.505										2.496										3.094
CPI-SC07707E049	COL1A2_integrin_a10b1_complex	simple:P08123	complex:integrin_a10b1_complex	COL1A2		True	False	False	curated	True	Adhesion-Adhesion	Adhesion by Collagen/Integrin	0.09										3.768										3.585										2.88
CPI-SC028882919	COL1A1_integrin_a10b1_complex	simple:P02452	complex:integrin_a10b1_complex	COL1A1		True	False	False	curated	True	Adhesion-Adhesion	Adhesion by Collagen/Integrin	0.09										2.473										1.949										2.049
CPI-SS0AE964947	GAS6_AXL	simple:Q14393	simple:P30530	GAS6	AXL	True	False	True	curated	False	Ligand-Receptor	Signaling by Growth arrest	0.09			2.093				2.085	2.165															1.098				1.089	1.169
CPI-SS0DF9024C0	WNT3_SFRP1	simple:P56703	simple:Q8N474	WNT3	SFRP1	True	False	False	curated	False	Ligand-Ligand	Signaling by WNT inhibition	0.09
CPI-SS0C2782258	WNT16_SFRP2	simple:Q9UBV4	simple:Q96HF1	WNT16	SFRP2	True	False	False	curated	False	Ligand-Ligand	Signaling by WNT inhibition	0.09	4.114	2.734	3.391	2.633	3.912	1.28	3.231	3.063		2.434
CPI-SS022D3CA81	WNT5B_SFRP5	simple:Q9H1J7	simple:Q5T4F7	WNT5B	SFRP5	True	False	False	curated	False	Ligand-Ligand	Signaling by WNT inhibition	0.09																1.951										2.005										1.917
CPI-SS0E80C8B3C	CD47_SIRPA	simple:Q08722	simple:P78324	CD47	SIRPA	False	True	True	curated	False	Ligand-Receptor		0.09
CPI-SS0F9F83827	PTPRD_IL1RAPL1	simple:P23468	simple:Q9NZN1	PTPRD	IL1RAPL1	False	True	True	curated	False	Ligand-Receptor		0.09									2.651										2.112										2.293
CPI-SS086CB298F	APLN_APLNR	simple:Q9ULZ1	simple:P35414	APLN	APLNR	True	False	True	curated	False	Ligand-Receptor	Signaling by Apelin	0.09
CPI-SC074888BE6	WNT16_FZD2_LRP6	simple:Q9UBV4	complex:FZD2_LRP6	WNT16		True	False	False	curated	False	Ligand-Receptor	Signaling by WNT	0.09	2.205	1.919	2.092	1.86	2.595	2.831	1.93	1.788	2.706
CPI-SS0EDD8CDD4	JAG1_VASN	simple:P78504	simple:Q6EMK4	JAG1	VASN	True	False	False	curated	False	Ligand-Receptor		0.09									2.878
CPI-SC051E1E7D7	WNT3A_FZD10_LRP5	simple:P56704	complex:FZD10_LRP5	WNT3A		True	False	False	curated	False	Ligand-Receptor	Signaling by WNT	0.09											1.34	0.746
CPI-SC0114AE598	WNT3A_FZD10_LRP6	simple:P56704	complex:FZD10_LRP6	WNT3A		True	False	False	curated	False	Ligand-Receptor	Signaling by WNT	0.09											1.367	0.746
CPI-SC02AACC81C	GDF5_BMR1A_AVR2B	simple:P43026	complex:BMR1A_AVR2B	GDF5		True	False	True	curated	False	Ligand-Receptor	Signaling by Growth differentiation factor	0.09
CPI-SC09FC5131F	BMP5_BMR1A_ACR2A	simple:P22003	complex:BMR1A_ACR2A	BMP5		True	False	True	curated	False	Ligand-Receptor	Signaling by BMP	0.09																										1.209
CPI-SC0F416B44F	WNT5B_FZD1_LRP5	simple:Q9H1J7	complex:FZD1_LRP5	WNT5B		True	False	False	curated	False	Ligand-Receptor	Signaling by WNT	0.09																					1.345
CPI-SC0BACF0481	BMP7_BMR1A_ACR2A	simple:P18075	complex:BMR1A_ACR2A	BMP7		True	False	True	curated	False	Ligand-Receptor	Signaling by BMP	0.09						3.448										2.868							2.827			3.053	2.71									2.962
CPI-SC0782ECD47	WNT3A_FZD2_LRP5	simple:P56704	complex:FZD2_LRP5	WNT3A		True	False	False	curated	False	Ligand-Receptor	Signaling by WNT	0.09
CPI-SC0B7D84FC7	WNT3A_FZD1_LRP6	simple:P56704	complex:FZD1_LRP6	WNT3A		True	False	False	curated	False	Ligand-Receptor	Signaling by WNT	0.09											1.339
CPI-SS0A10C2A8F	WNT3_FRZB	simple:P56703	simple:Q92765	WNT3	FRZB	True	False	False	curated	False	Ligand-Ligand	Signaling by WNT inhibition	0.09
CPI-SC09E264612	BMP5_BMR1A_AVR2B	simple:P22003	complex:BMR1A_AVR2B	BMP5		True	False	True	curated	False	Ligand-Receptor	Signaling by BMP	0.09
CPI-SC085698C59	BMP5_BMPR1A_BMPR2	simple:P22003	complex:BMPR1A_BMPR2	BMP5		True	False	True	curated	False	Ligand-Receptor	Signaling by BMP	0.09
CPI-SC0096917A2	COL4A2_integrin_a10b1_complex	simple:P08572	complex:integrin_a10b1_complex	COL4A2		True	False	False	curated	True	Adhesion-Adhesion	Adhesion by Collagen/Integrin	0.1										2.216										2.253										2.801
CPI-SC0756B421F	COL4A1_integrin_a10b1_complex	simple:P02462	complex:integrin_a10b1_complex	COL4A1		True	False	False	curated	True	Adhesion-Adhesion	Adhesion by Collagen/Integrin	0.1										2.224										2.124										2.761
CPI-SC0AA90A03B	COL2A1_integrin_a10b1_complex	simple:P02458	complex:integrin_a10b1_complex	COL2A1		True	False	False	curated	True	Adhesion-Adhesion	Adhesion by Collagen/Integrin	0.1										2.099										2.18										3.22
CPI-SC08C72892F	NODAL_NODAL_receptor_IbIIa_TDGF1	simple:Q96S42	complex:NODAL_receptor_IbIIa_TDGF1	NODAL		True	False	True	curated	False	Ligand-Receptor	Signaling by NODAL	0.1												2.342	2.755	2.165		2.992	2.649	2.496
CPI-SC056F0C465	WNT5B_FZD1_LRP6	simple:Q9H1J7	complex:FZD1_LRP6	WNT5B		True	False	False	curated	False	Ligand-Receptor	Signaling by WNT	0.1											1.291										1.345
CPI-CS0D81115C8	Cholesterol_byDHCR24_RORA	complex:Cholesterol_byDHCR24	simple:P35398		RORA	True	False	True	curated	False	Ligand-Receptor	Signaling by Cholesterol/Desmosterol	0.1																							3.172	3.09	4.386	3.341
CPI-SC03170177A	WNT3A_FZD1_LRP5	simple:P56704	complex:FZD1_LRP5	WNT3A		True	False	False	curated	False	Ligand-Receptor	Signaling by WNT	0.1											1.339
CPI-SC039737584	COL18A1_integrin_a10b1_complex	simple:P39060	complex:integrin_a10b1_complex	COL18A1		True	False	False	curated	True	Adhesion-Adhesion	Adhesion by Collagen/Integrin	0.1										3.65										2.904										3.409
CPI-SC09B2D1C63	TNC_integrin_a8b1_complex	simple:P24821	complex:integrin_a8b1_complex	TNC		True	False	False	curated	True	Ligand-Receptor	Adhesion by tenascin	0.1																	1.338		2.81								1.879		3.351	2.036
CPI-CS000F037BD	ProstaglandinE2_byPTGES3_PTGER2	complex:ProstaglandinE2_byPTGES3	simple:P43116		PTGER2	True	False	True	curated	False	Ligand-Receptor	Signaling by Prostaglandin	0.1					5.134										4.873										4.914										4.892
CPI-CC0BD81688E	atRetinoicAcid_byALDH1A3_RAreceptor_RARG	complex:atRetinoicAcid_byALDH1A3	complex:RAreceptor_RARG			True	False	True	curated	False	Ligand-Receptor	Signaling by Retinoic Acid	0.1												1.33	1.352					1.337				1.588	1.61	1.501				1.594				1.476	1.497
CPI-SC07F654CB3	COL6A2_integrin_a10b1_complex	simple:P12110	complex:integrin_a10b1_complex	COL6A2		True	False	False	curated	True	Adhesion-Adhesion	Adhesion by Collagen/Integrin	0.1										4.241										4.0										3.766
CPI-SC0251EEF61	COL6A1_integrin_a10b1_complex	simple:P12109	complex:integrin_a10b1_complex	COL6A1		True	False	False	curated	True	Adhesion-Adhesion	Adhesion by Collagen/Integrin	0.1										4.286										4.407										4.21
CPI-CS036B95798	ProstaglandinE2_byPTGES3_PTGER4	complex:ProstaglandinE2_byPTGES3	simple:P35408		PTGER4	True	False	True	curated	False	Ligand-Receptor	Signaling by Prostaglandin	0.1					5.161										4.899										4.941										4.918
CPI-SC039EE3D74	WNT5A_FZD6_LRP6	simple:P41221	complex:FZD6_LRP6	WNT5A		True	False	False	curated	False	Ligand-Receptor	Signaling by WNT	0.1
CPI-SC026062296	WNT3_FZD7_LRP5	simple:P56703	complex:FZD7_LRP5	WNT3		True	False	False	curated	False	Ligand-Receptor	Signaling by WNT	0.1
CPI-SC01F6AC0E2	WNT5B_FZD7_LRP5	simple:Q9H1J7	complex:FZD7_LRP5	WNT5B		True	False	False	curated	False	Ligand-Receptor	Signaling by WNT	0.1
CPI-SC0FD500AF3	COL9A3_integrin_a10b1_complex	simple:Q14050	complex:integrin_a10b1_complex	COL9A3		True	False	False	curated	True	Adhesion-Adhesion	Adhesion by Collagen/Integrin	0.1										3.595										2.931										3.091
CPI-SC0C91660AB	FN1_integrin_a10b1_complex	simple:P02751	complex:integrin_a10b1_complex	FN1		True	False	False	curated	True	Adhesion-Adhesion	Adhesion by Fibronectin	0.1										4.449										4.036										4.376
CPI-SS05632AB58	NCAM1_FGFR1	simple:P13591	simple:P11362	NCAM1	FGFR1	True	True	True	curated	False	Ligand-Receptor	Signaling by Fibroblast growth factor	0.1
CPI-SC0C1671F4D	WNT5B_FZD8_LRP5	simple:Q9H1J7	complex:FZD8_LRP5	WNT5B		True	False	False	curated	False	Ligand-Receptor	Signaling by WNT	0.1																												1.007
CPI-SS0BC9F7E9E	FGF17_FGFR3	simple:O60258	simple:P22607	FGF17	FGFR3	True	False	True	curated	False	Ligand-Receptor	Signaling by Fibroblast growth factor	0.1											5.63	4.65	4.722	4.438		5.051	4.546	4.661
CPI-SS0D636A374	FGF2_FGFR3	simple:P09038	simple:P22607	FGF2	FGFR3	True	False	True	curated	False	Ligand-Receptor	Signaling by Fibroblast growth factor	0.1
CPI-CC0BEBB9C26	atRetinoicAcid_byALDH1A3_RAreceptor_RARG_RXRG	complex:atRetinoicAcid_byALDH1A3	complex:RAreceptor_RARG_RXRG			True	False	True	curated	False	Ligand-Receptor	Signaling by Retinoic Acid	0.1												1.33	1.352					1.337				1.588	1.61	1.501				1.594				1.476	1.497
CPI-SS0D5E30C6C	NRG3_ERBB4	simple:P56975	simple:Q15303	NRG3	ERBB4	True	False	True	curated	False	Ligand-Receptor	Signaling by Neuregulin	0.1																1.906										1.953										1.867
CPI-CS0D62B1695	TENM3_FLRT3_complex_ADGRL3	complex:TENM3_FLRT3_complex	simple:Q9HAR2		ADGRL3	False	True	True	curated	False	Ligand-Receptor	Signaling by Fibronectin	0.1
CPI-SS0B99F22A2	JAG1_NOTCH3	simple:P78504	simple:Q9UM47	JAG1	NOTCH3	False	False	True	curated	False	Ligand-Receptor	Signaling by Notch	0.1			2.384										1.666										1.784										1.619
CPI-CC0A06D2C2D	atRetinoicAcid_byALDH1A1_RAreceptor_RXRB	complex:atRetinoicAcid_byALDH1A1	complex:RAreceptor_RXRB			True	False	True	curated	False	Ligand-Receptor	Signaling by Retinoic Acid	0.1		1.298		1.42		1.718	1.366	1.591
CPI-SC0148F76F0	WNT3_FZD2_LRP5	simple:P56703	complex:FZD2_LRP5	WNT3		True	False	False	curated	False	Ligand-Receptor	Signaling by WNT	0.1
CPI-SC0245AE3FF	WNT4_FZD2_LRP6	simple:P56705	complex:FZD2_LRP6	WNT4		True	False	False	curated	False	Ligand-Receptor	Signaling by WNT	0.1
CPI-SS04E690D72	PTN_PTPRZ1	simple:P21246	simple:P23471	PTN	PTPRZ1	True	False	False	curated	False	Ligand-Receptor	Signaling by Pleiotrophin	0.1													2.236										2.295										2.37
CPI-SS05BB5902B	EFNA4_EPHA1	simple:P52798	simple:P21709	EFNA4	EPHA1	True	False	True	curated	False	Ligand-Receptor	Signaling by Ephrin	0.1		3.108	3.261	3.089								2.003	2.156																				2.108
CPI-SS0EC8C81E0	VEGFC_KDR	simple:P49767	simple:P35968	VEGFC	KDR	True	False	True	curated	False	Ligand-Receptor	Signaling by Vascular endothelial growth factor	0.1
CPI-SC02753B9BD	WNT5B_FZD3_LRP5	simple:Q9H1J7	complex:FZD3_LRP5	WNT5B		True	False	False	curated	False	Ligand-Receptor	Signaling by WNT	0.1
CPI-SS05F136AA2	SLITRK5_PTPRS	simple:O94991	simple:Q13332	SLITRK5	PTPRS	False	False	True	curated	False	Ligand-Receptor	Signaling by SLIT and NTRK-like protein	0.1
CPI-SS04F90EE0D	SELE_GLG1	simple:P16581	simple:Q92896	SELE	GLG1	False	False	False	curated	False	Ligand-Receptor	Signaling by Selectin	0.1
CPI-SC0C8A5C197	SEMA3A_PlexinA1_complex3	simple:Q14563	complex:PlexinA1_complex3	SEMA3A		True	False	True	curated	False	Ligand-Receptor	Signaling by Semaphorin	0.1						2.105										1.35							0.993			1.678	0.845						1.047			1.732
CPI-SS064D15A83	LRFN4_PTPRS	simple:Q6PJG9	simple:Q13332	LRFN4	PTPRS	False	False	True	curated	False	Ligand-Receptor	Signaling by Leucine Rich Repeat And Fibronectin	0.1					3.559																		2.665										2.705
CPI-SS050A950B9	WNT16_SFRP1	simple:Q9UBV4	simple:Q8N474	WNT16	SFRP1	True	False	False	curated	False	Ligand-Ligand	Signaling by WNT inhibition	0.1	2.384	3.354	3.859	3.547	2.859	2.914	3.633	3.593	3.459	3.482
CPI-CS0D4E32D9D	Epinephrine_byPNMT_ADRA2C	complex:Epinephrine_byPNMT	simple:P18825		ADRA2C	True	False	True	curated	False	Ligand-Receptor	Signaling by Epinephrine	0.1											2.993	2.432					2.317
CPI-SS0F05B138C	WNT3A_SFRP2	simple:P56704	simple:Q96HF1	WNT3A	SFRP2	True	False	False	curated	False	Ligand-Ligand	Signaling by WNT inhibition	0.1													2.762				2.602
CPI-SC0C646FE07	WNT3_FZD3_LRP6	simple:P56703	complex:FZD3_LRP6	WNT3		True	False	False	curated	False	Ligand-Receptor	Signaling by WNT	0.1
CPI-SS0DA0F5556	CDH3_CDH3	simple:P22223	simple:P22223	CDH3	CDH3	False	False	False	curated	False	Adhesion-Adhesion	Adhesion by Cadherin	0.1												2.208	2.3						3.519			2.3							3.61
CPI-SS0B3829651	CADM3_EPB41L1	simple:Q8N126	simple:Q9H4G0	CADM3	EPB41L1	False	False	False	curated	False	Adhesion-Adhesion	Adhesion by CADM	0.1		1.257	1.46	1.179		1.685	1.229	1.193	2.627
CPI-SS060B82BBC	JAG1_NOTCH2	simple:P78504	simple:Q04721	JAG1	NOTCH2	False	False	True	curated	False	Ligand-Receptor	Signaling by Notch	0.1	2.863
CPI-SS058209EC7	F2_F2R	simple:P00734	simple:P25116	F2	F2R	True	False	True	curated	False	Ligand-Receptor	Adhesion by Prothrombin	0.1																							1.003	0.902						2.266
CPI-SS04BCE85CA	GAL_GALR2	simple:P22466	simple:O43603	GAL	GALR2	True	False	True	curated	False	Ligand-Receptor	Signaling by Galanin	0.1	5.355										4.955	3.341						3.198			4.752										4.283
CPI-SC042177446	PDGFD_PDGFR_complex	simple:Q9GZP0	complex:PDGFR_complex	PDGFD		True	False	True	curated	False	Ligand-Receptor	Signaling by Platelet-derived growth factor	0.1															1.559		0.524		1.918						1.554				1.913
CPI-SS085E14488	NRXN1_DAG1	simple:Q9ULB1	simple:Q14118	NRXN1	DAG1	True	False	True	curated	False	Receptor-Receptor	Signaling by Neurexin	0.1						3.139							1.776			2.654										2.528							1.911			2.789
CPI-SC09C59F73D	WNT4_FZD4_LRP5	simple:P56705	complex:FZD4_LRP5	WNT4		True	False	False	curated	False	Ligand-Receptor	Signaling by WNT	0.1																1.626										1.58
CPI-SC0BCA5D6A5	WNT3A_FZD4_LRP5	simple:P56704	complex:FZD4_LRP5	WNT3A		True	False	False	curated	False	Ligand-Receptor	Signaling by WNT	0.1																1.61
CPI-SC00C9C81E3	GDF11_ACVR_1B2A_receptor	simple:O95390	complex:ACVR_1B2A_receptor	GDF11		True	False	True	curated	False	Ligand-Receptor	Signaling by Growth differentiation factor	0.11																										2.316							2.13			2.368
CPI-SS00550260E	CADM3_NECTIN3	simple:Q8N126	simple:Q9NQS3	CADM3	NECTIN3	False	False	False	curated	False	Adhesion-Adhesion	Adhesion by CADM	0.11	1.891	1.465	1.561	1.28		1.406	1.846	1.684	2.761	2.032
CPI-SS0A932EB77	SLIT2_ROBO1	simple:O94813	simple:Q9Y6N7	SLIT2	ROBO1	True	False	True	curated	False	Ligand-Receptor	Signaling by SLIT and NTRK-like protein	0.11													2.284				2.341	2.289
CPI-CC0DB5AB2C4	Glutamate_byGLS_and_SLC1A6_Glutamate_Kainate_2_5_complex	complex:Glutamate_byGLS_and_SLC1A6	complex:Glutamate_Kainate_2_5_complex			True	False	True	curated	False	Ligand-Receptor	Signaling by Glutamate	0.11																															1.171		0.596	0.638
CPI-SC077F81192	AMH_MIS_receptor_1	simple:P03971	complex:MIS_receptor_1	AMH		True	False	True	curated	False	Ligand-Receptor	Signaling by Muellerian-inhibiting factor	0.11		1.541	1.889		2.697	1.485																	1.026
CPI-SS001D6BC6C	ERVH48-1_SLC1A5	simple:M5A8F1	simple:Q15758	ERVH48-1	SLC1A5	True	False	True	curated	False	Ligand-Receptor		0.11													1.848				2.07
CPI-SS0CCE526F7	WNT3A_FRZB	simple:P56704	simple:Q92765	WNT3A	FRZB	True	False	False	curated	False	Ligand-Ligand	Signaling by WNT inhibition	0.11																1.175
CPI-SS0E91D96D7	TAFA5_S1PR2	simple:Q7Z5A7	simple:O95136	TAFA5	S1PR2	True	False	True	curated	False	Ligand-Receptor	Signaling by TAFA	0.11																					1.943		1.184			1.547	1.21		2.895
CPI-SS0FB5FE587	DLL1_NOTCH4	simple:O00548	simple:Q99466	DLL1	NOTCH4	False	False	True	curated	False	Ligand-Receptor	Signaling by Notch	0.11															2.074										2.169										2.105
CPI-SS0BA4E3F44	NTN4_UNC5D	simple:Q9HB63	simple:Q6UXZ4	NTN4	UNC5D	True	False	True	curated	False	Ligand-Receptor	Signaling by Netrin	0.11													1.561	1.833		2.264			2.926							1.952
CPI-SS00C9DE87A	NTN1_UNC5B	simple:O95631	simple:Q8IZJ1	NTN1	UNC5B	True	False	True	curated	False	Ligand-Receptor	Signaling by Netrin	0.11																1.983			2.756							2.19		1.445	2.962							1.799
CPI-SS01080B145	TAX1BP3_ADGRB2	simple:O14907	simple:O60241	TAX1BP3	ADGRB2	False	False	True	curated	False	Ligand-Receptor	Signaling by Thromboxane	0.11
CPI-SC0A79539F5	WNT5B_FZD2_LRP5	simple:Q9H1J7	complex:FZD2_LRP5	WNT5B		True	False	False	curated	False	Ligand-Receptor	Signaling by WNT	0.11
CPI-SC006CB27E1	WNT4_FZD7_LRP6	simple:P56705	complex:FZD7_LRP6	WNT4		True	False	False	curated	False	Ligand-Receptor	Signaling by WNT	0.11
CPI-SS0837E9F59	JAG1_NOTCH4	simple:P78504	simple:Q99466	JAG1	NOTCH4	False	False	True	curated	False	Ligand-Receptor	Signaling by Notch	0.11					2.788										2.07										2.188										2.023
CPI-SS0ACAB1835	RSPO3_LGR4	simple:Q9BXY4	simple:Q9BXB1	RSPO3	LGR4	True	False	True	curated	False	Ligand-Receptor	Signaling by R-spondin	0.11																2.761			3.208
CPI-SS06BBCAC08	DLL3_NOTCH2	simple:Q9NYJ7	simple:Q04721	DLL3	NOTCH2	False	False	True	curated	False	Ligand-Receptor	Signaling by Notch	0.11
CPI-CS0AD67AADC	GABA_byGAD1_and_SLC6A6_GABBR2	complex:GABA_byGAD1_and_SLC6A6	simple:O75899		GABBR2	True	False	True	curated	False	Ligand-Receptor	Signaling by GABA	0.11	1.791				2.696						1.876				2.781						2.133				3.038						2.201				3.106
CPI-SC02EBDBB5C	WNT5B_FZD8_LRP6	simple:Q9H1J7	complex:FZD8_LRP6	WNT5B		True	False	False	curated	False	Ligand-Receptor	Signaling by WNT	0.11																		1.0										1.054
CPI-SC04AF69F59	WNT4_FZD4_LRP6	simple:P56705	complex:FZD4_LRP6	WNT4		True	False	False	curated	False	Ligand-Receptor	Signaling by WNT	0.11																2.108										2.062
CPI-SS098C2FFC0	DLL3_NOTCH4	simple:Q9NYJ7	simple:Q99466	DLL3	NOTCH4	False	False	True	curated	False	Ligand-Receptor	Signaling by Notch	0.11					2.671										3.217										2.793										2.506
CPI-SS0BFD8E056	EFNB2_EPHB1	simple:P52799	simple:P54762	EFNB2	EPHB1	False	True	True	curated	False	Ligand-Receptor	Signaling by Ephrin	0.11					4.343			2.382																	2.563
CPI-SC00FA2B152	WNT5A_FZD7_LRP6	simple:P41221	complex:FZD7_LRP6	WNT5A		True	False	False	curated	False	Ligand-Receptor	Signaling by WNT	0.11
CPI-SC0B80B8591	THBS1_integrin_a3b1_complex	simple:P07996	complex:integrin_a3b1_complex	THBS1		False	False	False	curated	True	Ligand-Receptor	Adhesion by Thrombospondin	0.11	2.129		1.442					1.447	3.481														0.521					0.526	2.56
CPI-SC033C6423D	WNT4_FZD5_LRP6	simple:P56705	complex:FZD5_LRP6	WNT4		True	False	False	curated	False	Ligand-Receptor	Signaling by WNT	0.11																2.199										2.153
CPI-CC0EAD8AFBF	Glutamate_byGLS_and_SLC1A1_Glutamate_Kainate_2_5_complex	complex:Glutamate_byGLS_and_SLC1A1	complex:Glutamate_Kainate_2_5_complex			True	False	True	curated	False	Ligand-Receptor	Signaling by Glutamate	0.11											1.222		0.647	0.689																	1.247		0.672	0.714
CPI-SC010EF74F3	WNT3A_FZD6_LRP5	simple:P56704	complex:FZD6_LRP5	WNT3A		True	False	False	curated	False	Ligand-Receptor	Signaling by WNT	0.11																1.38
CPI-SC08E139858	WNT3_FZD6_LRP6	simple:P56703	complex:FZD6_LRP6	WNT3		True	False	False	curated	False	Ligand-Receptor	Signaling by WNT	0.11
CPI-SC03671C9F6	WNT3A_FZD6_LRP6	simple:P56704	complex:FZD6_LRP6	WNT3A		True	False	False	curated	False	Ligand-Receptor	Signaling by WNT	0.11																1.38
CPI-SS0E928B8C8	FGF7_FGFR2	simple:P21781	simple:P21802	FGF7	FGFR2	True	False	True	curated	False	Ligand-Receptor	Signaling by Fibroblast growth factor	0.11		1.805	2.031	1.862	2.704	2.596	2.161	1.931	3.5
CPI-SC0D721C667	WNT5B_FZD4_LRP5	simple:Q9H1J7	complex:FZD4_LRP5	WNT5B		True	False	False	curated	False	Ligand-Receptor	Signaling by WNT	0.12																1.562										1.616										1.528
CPI-SS043D3630C	LRRTM1_NRXN1	simple:Q86UE6	simple:Q9ULB1	LRRTM1	NRXN1	False	False	False	curated	False	Ligand-Receptor	Signaling by Leucine-Rich Repeat Transmembrane Neuronal Protein	0.12
CPI-SC07CD59D6A	WNT3A_FZD7_LRP6	simple:P56704	complex:FZD7_LRP6	WNT3A		True	False	False	curated	False	Ligand-Receptor	Signaling by WNT	0.12																2.32
CPI-SC03F1C301F	VEGFB_FLT1_complex	simple:P49765	complex:FLT1_complex	VEGFB		True	False	True	curated	False	Ligand-Receptor	Signaling by Vascular endothelial growth factor	0.12										4.261										3.994										4.084
CPI-SC06C2EDE8B	WNT3_FZD7_LRP6	simple:P56703	complex:FZD7_LRP6	WNT3		True	False	False	curated	False	Ligand-Receptor	Signaling by WNT	0.12																2.519
CPI-SS0659DBE72	EFNA4_EPHA4	simple:P52798	simple:P54764	EFNA4	EPHA4	True	False	True	curated	False	Ligand-Receptor	Signaling by Ephrin	0.12	4.122		3.375		4.122						3.017		2.27								2.93										2.968
CPI-SS0F3A089DE	SEMA3E_PLXND1	simple:O15041	simple:Q9Y4D7	SEMA3E	PLXND1	True	False	True	curated	False	Ligand-Receptor	Signaling by Semaphorin	0.12																																1.73			2.766
CPI-SC09E6AC2F5	WNT3_FZD4_LRP5	simple:P56703	complex:FZD4_LRP5	WNT3		True	False	False	curated	False	Ligand-Receptor	Signaling by WNT	0.12																1.809										1.712
CPI-SC08EAA7ADA	WNT3_FZD6_LRP5	simple:P56703	complex:FZD6_LRP5	WNT3		True	False	False	curated	False	Ligand-Receptor	Signaling by WNT	0.12
CPI-SS008E98D3E	FLRT2_ADGRL1	simple:O43155	simple:O94910	FLRT2	ADGRL1	False	False	True	curated	False	Ligand-Receptor	Signaling by Fibronectin	0.12																										1.834							1.563			1.965
CPI-SC069FF84F5	SPP1_integrin_a9b1_complex	simple:P10451	complex:integrin_a9b1_complex	SPP1		True	False	False	curated	True	Ligand-Receptor	Adhesion by Osteopontin	0.12
CPI-SS03E7FB333	HBEGF_ERBB2	simple:Q99075	simple:P04626	HBEGF	ERBB2	True	True	True	curated	False	Ligand-Receptor	Signaling by Epidermal growth factor	0.12	3.427				3.298	2.712					2.742					2.028					2.854				2.726	2.14					2.717					2.003
CPI-SS0FF2EEAE8	WNT5B_SFRP1	simple:Q9H1J7	simple:Q8N474	WNT5B	SFRP1	True	False	False	curated	False	Ligand-Ligand	Signaling by WNT inhibition	0.12													3.182										3.236
CPI-SC00806A658	WNT3A_FZD5_LRP5	simple:P56704	complex:FZD5_LRP5	WNT3A		True	False	False	curated	False	Ligand-Receptor	Signaling by WNT	0.12													1.384			1.61
CPI-SS0CEFF4625	GJC1_GJC1	simple:P36383	simple:P36383	GJC1	GJC1	False	False	False	curated	False	Gap-Gap	Adhesion by GAP junction	0.12													2.929									2.929	3.581		4.057	3.235	3.291
CPI-SC01D9AD677	L1CAM_integrin_aVb1_complex	simple:P32004	complex:integrin_aVb1_complex	L1CAM		False	False	False	curated	True	Ligand-Receptor	Adhesion by L1CAM	0.12				1.905		2.714			3.155	3.25
CPI-CC09B046394	atRetinoicAcid_byALDH1A3_RAreceptor_RXRB	complex:atRetinoicAcid_byALDH1A3	complex:RAreceptor_RXRB			True	False	True	curated	False	Ligand-Receptor	Signaling by Retinoic Acid	0.12														1.275		1.573	1.22	1.446				1.411		1.533		1.831	1.478	1.704						1.42		1.718
CPI-SS0087B834D	PRNP_ADGRG6	simple:F7VJQ1	simple:Q86SQ4	PRNP	ADGRG6	False	False	True	curated	False	Ligand-Receptor		0.12																1.919										1.952										2.095
CPI-SC0DCBE8C69	WNT3A_FZD4_LRP6	simple:P56704	complex:FZD4_LRP6	WNT3A		True	False	False	curated	False	Ligand-Receptor	Signaling by WNT	0.12																2.092
CPI-SC0397B3290	NODAL_NODAL_receptor_IbIIb_CFC1	simple:Q96S42	complex:NODAL_receptor_IbIIb_CFC1	NODAL		True	False	True	curated	False	Ligand-Receptor	Signaling by NODAL	0.13									3.98					2.141		2.163	2.195		3.529
CPI-CC03F7FB36A	atRetinoicAcid_byALDH1A3_RAreceptor_RARA	complex:atRetinoicAcid_byALDH1A3	complex:RAreceptor_RARA			True	False	True	curated	False	Ligand-Receptor	Signaling by Retinoic Acid	0.13												1.479				1.943	1.442					1.737	1.587		2.893	2.201	1.7					1.624			2.78	2.088
CPI-CC0010C54C6	atRetinoicAcid_byALDH1A1_RAreceptor_RARA	complex:atRetinoicAcid_byALDH1A1	complex:RAreceptor_RARA			True	False	True	curated	False	Ligand-Receptor	Signaling by Retinoic Acid	0.13		1.624		1.332	2.78	2.088	1.588	1.445
CPI-SS0703C3CE4	DKK1_LRP6	simple:O94907	simple:O75581	DKK1	LRP6	True	False	True	curated	False	Ligand-Receptor	Signaling by WNT	0.13											5.105	4.229	4.569	4.607	4.906	5.259	4.241	4.099	5.158							4.343										4.452
CPI-CC048F01E8D	atRetinoicAcid_byALDH1A1_RAreceptor_RARA_RXRA	complex:atRetinoicAcid_byALDH1A1	complex:RAreceptor_RARA_RXRA			True	False	True	curated	False	Ligand-Receptor	Signaling by Retinoic Acid	0.13		1.624		1.332	2.78	2.088	1.588	1.445
CPI-SS00D51DD37	VEGFB_FLT1	simple:P49765	simple:P17948	VEGFB	FLT1	True	False	True	curated	False	Ligand-Receptor	Signaling by Vascular endothelial growth factor	0.13										4.261			2.764							3.994			2.855							4.084			2.825
CPI-CS0F9A0EE4B	GABA_byGAD1_and_SLC6A8_GABBR2	complex:GABA_byGAD1_and_SLC6A8	simple:O75899		GABBR2	True	False	True	curated	False	Ligand-Receptor	Signaling by GABA	0.13					2.945										2.966						2.006				2.911						2.348				3.253
CPI-SC0C620668E	NODAL_NODAL_receptor_IbIIb_TDGF1	simple:Q96S42	complex:NODAL_receptor_IbIIb_TDGF1	NODAL		True	False	True	curated	False	Ligand-Receptor	Signaling by NODAL	0.13												2.342	2.755	2.755	3.616	3.119	2.71	2.496	3.529
CPI-SS0F16EAEBB	HLA-E_VSIR	simple:P13747	simple:Q9H7M9	HLA-E	VSIR	False	False	True	curated	False	Ligand-Receptor		0.13										3.176						1.924				3.88										3.757						2.039
CPI-SC0FE1FBFB5	WNT5B_FZD6_LRP5	simple:Q9H1J7	complex:FZD6_LRP5	WNT5B		True	False	False	curated	False	Ligand-Receptor	Signaling by WNT	0.13																1.332										1.387
CPI-SC0E149DD74	WNT5A_FZD4_LRP6	simple:P41221	complex:FZD4_LRP6	WNT5A		True	False	False	curated	False	Ligand-Receptor	Signaling by WNT	0.13																2.084										2.015
CPI-SC0464F1C6E	BMP2_BMR1A_ACR2A	simple:P12643	complex:BMR1A_ACR2A	BMP2		True	False	True	curated	False	Ligand-Receptor	Signaling by BMP	0.13																							1.916			2.143	1.8									2.041
CPI-SS084B1ED25	EFNB3_EPHA4	simple:Q15768	simple:P54764	EFNB3	EPHA4	False	True	True	curated	False	Ligand-Receptor	Signaling by Ephrin	0.13	3.206										2.726		1.979								2.743		1.997
CPI-SC0DD562B41	WNT5A_FZD5_LRP6	simple:P41221	complex:FZD5_LRP6	WNT5A		True	False	False	curated	False	Ligand-Receptor	Signaling by WNT	0.13																2.175										2.106
CPI-SS09C06644C	CADM3_CADM1	simple:Q8N126	simple:Q9BY67	CADM3	CADM1	False	False	False	curated	False	Adhesion-Adhesion	Adhesion by CADM	0.13	3.434	3.446	3.393	3.458	3.4	2.876	3.213	3.285	2.69	2.039
CPI-CS06C6527F4	Cholesterol_byDHCR7_RORA	complex:Cholesterol_byDHCR7	simple:P35398		RORA	True	False	True	curated	False	Ligand-Receptor	Signaling by Cholesterol/Desmosterol	0.13													2.254										2.511	2.429	3.725	2.681
CPI-SS0B880A155	CLSTN3_NRXN1	simple:Q9BQT9	simple:Q9ULB1	CLSTN3	NRXN1	False	False	False	curated	False	Ligand-Receptor	Signaling by Calsyntenin	0.13																								1.063				1.154
CPI-SS0C4261737	GJC1_GJA1	simple:P36383	simple:P17302	GJC1	GJA1	False	False	False	curated	False	Gap-Gap	Adhesion by GAP junction	0.13																							4.177	4.358		4.476	4.254		4.633
CPI-SC0ACB46CDE	WNT3_FZD5_LRP6	simple:P56703	complex:FZD5_LRP6	WNT3		True	False	False	curated	False	Ligand-Receptor	Signaling by WNT	0.13																2.382										2.285										2.204
CPI-SS0924C61F1	COL4A5_ADGRG6	simple:P29400	simple:Q86SQ4	COL4A5	ADGRG6	True	False	True	curated	False	Adhesion-Adhesion	Adhesion by Collagen/Integrin	0.14																2.806							1.688	1.647		3.141							1.826	1.784		3.279
CPI-SS0606E97F0	SEMA4D_PLXNB1	simple:Q92854	simple:O43157	SEMA4D	PLXNB1	True	True	True	curated	False	Ligand-Receptor	Signaling by Semaphorin	0.14															2.545			1.388																	2.73	1.695
CPI-SS0F023190B	LRFN4_PTPRF	simple:Q6PJG9	simple:P10586	LRFN4	PTPRF	False	False	True	curated	False	Ligand-Receptor	Signaling by Leucine Rich Repeat And Fibronectin	0.14																										3.012										3.052
CPI-SS042A6F835	IGF2_IGF2R	simple:P01344	simple:P11717	IGF2	IGF2R	True	False	True	curated	False	Ligand-Receptor	Signaling by Insulin-like growth factor	0.14
CPI-CS0B24464AF	TENM4_FLRT3_complex_ADGRL1	complex:TENM4_FLRT3_complex	simple:O94910		ADGRL1	False	True	True	curated	False	Ligand-Receptor	Signaling by Fibronectin	0.14
CPI-SC02D62FB5B	WNT5B_FZD6_LRP6	simple:Q9H1J7	complex:FZD6_LRP6	WNT5B		True	False	False	curated	False	Ligand-Receptor	Signaling by WNT	0.14																										1.387
CPI-SC070B9F112	BMP2_BMPR1A_BMPR2	simple:P12643	complex:BMPR1A_BMPR2	BMP2		True	False	True	curated	False	Ligand-Receptor	Signaling by BMP	0.14																											1.964
CPI-CS0406B0B69	Cholesterol_byLIPA_RORA	complex:Cholesterol_byLIPA	simple:P35398		RORA	True	False	True	curated	False	Ligand-Receptor	Signaling by Cholesterol	0.14	3.374		3.136	3.054	4.35	3.306			3.924	3.384			1.736										1.896		3.11
CPI-CS0792FFF91	Glutamate_byGLS_and_SLC1A6_GRIK2	complex:Glutamate_byGLS_and_SLC1A6	simple:Q13002		GRIK2	True	False	True	curated	False	Ligand-Receptor	Signaling by Glutamate	0.14																															1.301			0.638		0.939
CPI-SS0D0235DCE	SLIT2_ROBO2	simple:O94813	simple:Q9HCK4	SLIT2	ROBO2	True	False	True	curated	False	Ligand-Receptor	Signaling by SLIT and NTRK-like protein	0.14					2.94	2.993									2.343	2.397		1.057
CPI-CC0564402E8	atRetinoicAcid_byALDH1A3_RAreceptor_RARA_RXRA	complex:atRetinoicAcid_byALDH1A3	complex:RAreceptor_RARA_RXRA			True	False	True	curated	False	Ligand-Receptor	Signaling by Retinoic Acid	0.14												1.479			2.635	1.943	1.442					1.737	1.587		2.893	2.201	1.7					1.624			2.78	2.088
CPI-SS076940BCD	LGALS3_MERTK	simple:P17931	simple:Q12866	LGALS3	MERTK	True	False	True	curated	False	Ligand-Receptor	Signaling by Galectin	0.14
CPI-SC07FD56C95	WNT5B_FZD10_LRP6	simple:Q9H1J7	complex:FZD10_LRP6	WNT5B		True	False	False	curated	False	Ligand-Receptor	Signaling by WNT	0.14											1.319	0.698									1.373	0.752									1.285
CPI-SC09771D617	WNT5B_FZD4_LRP6	simple:Q9H1J7	complex:FZD4_LRP6	WNT5B		True	False	False	curated	False	Ligand-Receptor	Signaling by WNT	0.14																2.044										2.098										2.01
CPI-SS05C7CF827	WNT5B_FRZB	simple:Q9H1J7	simple:Q92765	WNT5B	FRZB	True	False	False	curated	False	Ligand-Ligand	Signaling by WNT inhibition	0.14																1.127										1.181										1.093
CPI-CS07D0E4897	Glutamate_byGLS_and_SLC1A1_GRIK2	complex:Glutamate_byGLS_and_SLC1A1	simple:Q13002		GRIK2	True	False	True	curated	False	Ligand-Receptor	Signaling by Glutamate	0.14											1.351		0.668	0.689		0.989															1.376		0.693	0.714		1.014
CPI-SC0B18D6471	WNT5B_FZD10_LRP5	simple:Q9H1J7	complex:FZD10_LRP5	WNT5B		True	False	False	curated	False	Ligand-Receptor	Signaling by WNT	0.14											1.292	0.698									1.346	0.752									1.258
CPI-SS08719F19E	APELA_APLNR	simple:P0DMC3	simple:P35414	APELA	APLNR	True	False	True	curated	False	Ligand-Receptor	Signaling by Apelin	0.15																	3.093										3.317
CPI-SS0087A3F67	EFNB1_EPHA2	simple:P98172	simple:P29317	EFNB1	EPHA2	False	False	True	curated	False	Ligand-Receptor	Signaling by Ephrin	0.15			3.31	3.147						4.066			2.067							2.823
CPI-SS0CBCBBA83	EFNA3_EPHA2	simple:P52797	simple:P29317	EFNA3	EPHA2	False	False	True	curated	False	Ligand-Receptor	Signaling by Ephrin	0.15			3.297	3.135	3.536		2.995			4.053													1.863							2.619
CPI-SS0D37C7C70	DLK1_NOTCH4	simple:P80370	simple:Q99466	DLK1	NOTCH4	False	False	True	curated	False	Ligand-Receptor	Signaling by Notch	0.15					3.391										3.164										3.066										2.687
CPI-CC0E829C954	atRetinoicAcid_byALDH1A1_RAreceptor_RXRG	complex:atRetinoicAcid_byALDH1A1	complex:RAreceptor_RXRG			True	False	True	curated	False	Ligand-Receptor	Signaling by Retinoic Acid	0.15	2.126	1.508	1.701	1.551	2.813		1.815	1.857
CPI-SC03E162C20	WNT3A_FZD5_LRP6	simple:P56704	complex:FZD5_LRP6	WNT3A		True	False	False	curated	False	Ligand-Receptor	Signaling by WNT	0.15													1.542	1.668		2.182
CPI-SS02EF3E1BA	TNFSF12_TNFRSF12A	simple:O43508	simple:Q9NP84	TNFSF12	TNFRSF12A	True	False	True	curated	False	Ligand-Receptor	Signaling by Tumor necrosis factor	0.15																						2.04	2.635	2.633		2.87							2.52	2.518		2.755
CPI-CC07CAD6A4A	atRetinoicAcid_byALDH1A3_RAreceptor_RXRA	complex:atRetinoicAcid_byALDH1A3	complex:RAreceptor_RXRA			True	False	True	curated	False	Ligand-Receptor	Signaling by Retinoic Acid	0.15													2.43			2.813				2.857		2.472	2.688		3.309	3.071	2.357			3.115		2.359	2.575		3.196	2.958
CPI-SS079DDF890	TNFSF12_TNFRSF25	simple:O43508	simple:Q93038	TNFSF12	TNFRSF25	True	False	True	curated	False	Ligand-Receptor	Signaling by Tumor necrosis factor	0.15																					1.367		0.753	0.658		0.89				1.547	1.252		0.638			0.775
CPI-CS099F73A95	DHEAsulfate_bySULT2B_PPARA	complex:DHEAsulfate_bySULT2B	simple:Q07869		PPARA	True	False	True	curated	False	Ligand-Receptor	Signaling by Dehydroepiandrosterone	0.15
CPI-SC04266947A	BMP2_BMR1A_AVR2B	simple:P12643	complex:BMR1A_AVR2B	BMP2		True	False	True	curated	False	Ligand-Receptor	Signaling by BMP	0.15																							2.079			2.217	1.964
CPI-SC018C0B727	WNT5B_FZD3_LRP6	simple:Q9H1J7	complex:FZD3_LRP6	WNT5B		True	False	False	curated	False	Ligand-Receptor	Signaling by WNT	0.15																										1.83
CPI-SS0178F5C45	TGFB2_TGFBR3	simple:P61812	simple:Q03167	TGFB2	TGFBR3	True	False	True	curated	False	Ligand-Receptor	Signaling by Transforming growth factor	0.15		2.12			3.406		2.111	2.241
CPI-SS0C72D53A2	NTN4_UNC5B	simple:Q9HB63	simple:Q8IZJ1	NTN4	UNC5B	True	False	True	curated	False	Ligand-Receptor	Signaling by Netrin	0.15												1.227				2.224		1.48	2.997							1.913			2.685							1.723
CPI-SS008FB916C	FGF2_FGFR4	simple:P09038	simple:P22455	FGF2	FGFR4	True	False	True	curated	False	Ligand-Receptor	Signaling by Fibroblast growth factor	0.15																2.357										2.486										2.03
CPI-SS02B906C26	NRG1_ERBB3	simple:Q02297	simple:P21860	NRG1	ERBB3	True	True	True	curated	False	Ligand-Receptor	Signaling by Neuregulin	0.15																						1.509	1.646
CPI-SS01F67987A	FGF2_FGFR1	simple:P09038	simple:P11362	FGF2	FGFR1	True	False	True	curated	False	Ligand-Receptor	Signaling by Fibroblast growth factor	0.15																							2.974
CPI-CS0661098EC	integrin_aVb5_complex_ADGRB1	complex:integrin_aVb5_complex	simple:O14514		ADGRB1	False	False	True	curated	True	Ligand-Receptor	Signaling by Integrin	0.15					2.805				2.719						2.584										2.777				2.69						2.789
CPI-SS0C21302BC	NCAM1_AGRN	simple:P13591	simple:O00468	NCAM1	AGRN	True	True	False	curated	False	Ligand-Receptor	Signaling by Leucine-Rich Repeat Transmembrane Neuronal Protein	0.15																										2.477										2.477
CPI-SS007AA9FDE	DLK1_NOTCH3	simple:P80370	simple:Q9UM47	DLK1	NOTCH3	False	False	True	curated	False	Ligand-Receptor	Signaling by Notch	0.16													2.76										2.662
CPI-SS0AC302C73	WNT5B_SFRP2	simple:Q9H1J7	simple:Q96HF1	WNT5B	SFRP2	True	False	False	curated	False	Ligand-Ligand	Signaling by WNT inhibition	0.16													2.714										2.769				2.608
CPI-SS0930ADC94	WNT5B_CER1	simple:Q9H1J7	simple:O95813	WNT5B	CER1	True	False	False	curated	False	Ligand-Ligand	Signaling by WNT inhibition	0.16													2.127	2.317									2.182	2.371										2.283
CPI-SS0FF49C823	EFNA1_EPHA1	simple:P20827	simple:P21709	EFNA1	EPHA1	True	False	True	curated	False	Ligand-Receptor	Signaling by Ephrin	0.16																						1.513	1.666										1.62
CPI-SS0222DF7B4	EFNA3_EPHA1	simple:P52797	simple:P21709	EFNA3	EPHA1	False	False	True	curated	False	Ligand-Receptor	Signaling by Ephrin	0.16		3.08	3.233	3.062		2.713		2.906					1.641									1.646	1.799
CPI-SS0579FA162	IGF2_IGF1R	simple:P01344	simple:P08069	IGF2	IGF1R	True	False	True	curated	False	Ligand-Receptor	Signaling by Insulin-like growth factor	0.16													2.276
CPI-SS0FA9304CE	LRFN4_PTPRD	simple:Q6PJG9	simple:P23468	LRFN4	PTPRD	False	False	True	curated	False	Ligand-Receptor	Signaling by Leucine Rich Repeat And Fibronectin	0.16									3.313																				2.786
CPI-SS09587DA63	EFNA5_EPHA2	simple:P52803	simple:P29317	EFNA5	EPHA2	False	False	True	curated	False	Ligand-Receptor	Signaling by Ephrin	0.16			2.439							3.195													1.944							2.7			1.849
CPI-SS06E797E50	EFNB1_EPHB2	simple:P98172	simple:P29323	EFNB1	EPHB2	False	False	True	curated	False	Ligand-Receptor	Signaling by Ephrin	0.16						2.97		2.713	3.838							1.727
CPI-SC05F339947	SEMA3A_PlexinA3_complex1	simple:Q14563	complex:PlexinA3_complex1	SEMA3A		True	False	True	curated	False	Ligand-Receptor	Signaling by Semaphorin	0.16						1.855			2.677							1.101			1.922				0.993			1.429	0.845		2.25				1.047			1.483
CPI-SS07ACDDCD6	APP_SORL1	simple:P05067	simple:Q92673	APP	SORL1	True	False	True	curated	False	Ligand-Receptor	Signaling by Amyloid-beta precursor protein	0.16						4.286										4.307							3.77			4.41							3.879			4.519
CPI-SC092B44A03	WNT3_FZD4_LRP6	simple:P56703	complex:FZD4_LRP6	WNT3		True	False	False	curated	False	Ligand-Receptor	Signaling by WNT	0.16																2.291										2.194										2.113
CPI-SS03446CB39	EFNB1_EPHA4	simple:P98172	simple:P54764	EFNB1	EPHA4	False	False	True	curated	False	Ligand-Receptor	Signaling by Ephrin	0.16	4.107		3.36		4.107						2.863		2.116
CPI-SC0B51DC960	PGF_FLT1_complex	simple:P49763	complex:FLT1_complex	PGF		True	False	True	curated	False	Ligand-Receptor	Signaling by Placenta growth factor	0.16																				2.815										2.665
CPI-SS05A94DE17	FGF2_FGFR2	simple:P09038	simple:P21802	FGF2	FGFR2	True	False	True	curated	False	Ligand-Receptor	Signaling by Fibroblast growth factor	0.16																			2.951							2.175			3.08
CPI-SC066B2A89A	WNT5B_FZD2_LRP6	simple:Q9H1J7	complex:FZD2_LRP6	WNT5B		True	False	False	curated	False	Ligand-Receptor	Signaling by WNT	0.16																2.154										2.209										2.121
CPI-SS07361522F	PGF_FLT1	simple:P49763	simple:P17948	PGF	FLT1	True	False	True	curated	False	Ligand-Receptor	Signaling by Placenta growth factor	0.16																				2.815
CPI-SS0A39F4895	EFNB3_EPHB6	simple:Q15768	simple:O15197	EFNB3	EPHB6	True	True	True	curated	False	Ligand-Receptor	Signaling by Ephrin	0.17	2.839								2.892		2.359					1.662					2.376					1.679
CPI-SS0BBF93C62	COL4A6_ADGRG6	simple:Q14031	simple:Q86SQ4	COL4A6	ADGRG6	True	False	True	curated	False	Adhesion-Adhesion	Adhesion by Collagen/Integrin	0.17			2.491	2.449		3.944										2.935							2.08	2.039		3.533							1.913	1.871		3.366
CPI-SS06DA9B4FE	PDGFC_PDGFRA	simple:Q9NRA1	simple:P16234	PDGFC	PDGFRA	True	False	True	curated	False	Ligand-Receptor	Signaling by Platelet-derived growth factor	0.17
CPI-SC052486D3E	BMP4_BMR1A_ACR2A	simple:P12644	complex:BMR1A_ACR2A	BMP4		True	False	True	curated	False	Ligand-Receptor	Signaling by BMP	0.17			2.604			2.831	2.488									1.556
CPI-SS0FFB9E01B	FGF4_FGFR1	simple:P08620	simple:P11362	FGF4	FGFR1	True	False	True	curated	False	Ligand-Receptor	Signaling by Fibroblast growth factor	0.17													2.962			3.054				3.2
CPI-SS09CEEE405	MPZL1_MPZL1	simple:O95297	simple:O95297	MPZL1	MPZL1	False	False	False	curated	False	Adhesion-Adhesion		0.17									4.661										4.378										4.299
CPI-SS0423580E5	DLL1_NOTCH2	simple:O00548	simple:Q04721	DLL1	NOTCH2	False	False	True	curated	False	Ligand-Receptor	Signaling by Notch	0.17
CPI-SS046F6F0C1	EFNA1_EPHA2	simple:P20827	simple:P29317	EFNA1	EPHA2	True	False	True	curated	False	Ligand-Receptor	Signaling by Ephrin	0.17										2.802													1.73							2.486
CPI-SS099ACF7FB	IGFBP3_TMEM219	simple:P17936	simple:Q86XT9	IGFBP3	TMEM219	True	False	True	curated	False	Ligand-Receptor	Signaling by Insulin-like growth factor	0.17		3.804	3.804	3.647	4.022		3.612	3.66	3.856	3.851
CPI-SC059D7F9EE	WNT5B_FZD7_LRP6	simple:Q9H1J7	complex:FZD7_LRP6	WNT5B		True	False	False	curated	False	Ligand-Receptor	Signaling by WNT	0.17																2.272										2.326										2.238
CPI-SS0FD44484F	TENM4_ADGRL2	simple:Q6N022	simple:O95490	TENM4	ADGRL2	False	False	True	curated	False	Ligand-Receptor	Signaling by Teneurin	0.18			3.424	3.219	4.101	3.388	3.245	3.312
CPI-SS015BF69EE	COL4A1_ADGRG6	simple:P02462	simple:Q86SQ4	COL4A1	ADGRG6	True	False	True	curated	False	Adhesion-Adhesion	Adhesion by Collagen/Integrin	0.18						2.663										2.563							1.747	1.706		3.2							1.851	1.809		3.304
CPI-CC0A31C8D8B	atRetinoicAcid_byALDH1A1_RAreceptor_RXRA	complex:atRetinoicAcid_byALDH1A1	complex:RAreceptor_RXRA			True	False	True	curated	False	Ligand-Receptor	Signaling by Retinoic Acid	0.18	2.145	2.359	2.575	2.246	3.196	2.958	2.245	2.226		3.002
CPI-SS01771D11B	COL4A2_ADGRG6	simple:P08572	simple:Q86SQ4	COL4A2	ADGRG6	True	False	True	curated	False	Adhesion-Adhesion	Adhesion by Collagen/Integrin	0.18						2.655										2.692							1.787	1.746		3.24										2.993
CPI-SS0D8DE8E59	PSAP_GPR37	simple:P07602	simple:O15354	PSAP	GPR37	True	False	True	curated	False	Ligand-Receptor	Signaling by Prosaposin	0.18												3.674						4.039				3.794						4.159				3.688
CPI-SS04E33D0FB	EFNA5_EPHA1	simple:P52803	simple:P21709	EFNA5	EPHA1	False	False	True	curated	False	Ligand-Receptor	Signaling by Ephrin	0.18		2.222	2.375	2.203									1.557									1.727	1.88	1.709								1.632	1.785	1.613
CPI-SS082ABF1EA	EFNB2_EPHB3	simple:P52799	simple:P54753	EFNB2	EPHB3	False	True	True	curated	False	Ligand-Receptor	Signaling by Ephrin	0.18		3.074	2.983	3.065			3.395	3.238
CPI-SS0E1A8414D	DLK1_NOTCH2	simple:P80370	simple:Q04721	DLK1	NOTCH2	False	False	True	curated	False	Ligand-Receptor	Signaling by Notch	0.18
CPI-SS068ACD209	EFNA5_EPHB2	simple:P52803	simple:P29323	EFNA5	EPHB2	False	False	True	curated	False	Ligand-Receptor	Signaling by Ephrin	0.18						2.099	1.672	1.841	2.966																	1.604	1.177	1.347								1.509
CPI-SC01FEEE70F	WNT5B_FZD5_LRP5	simple:Q9H1J7	complex:FZD5_LRP5	WNT5B		True	False	False	curated	False	Ligand-Receptor	Signaling by WNT	0.19													1.336			1.562							1.39			1.616							1.303			1.528
CPI-SS0593F278B	AGRN_PTPRS	simple:O00468	simple:Q13332	AGRN	PTPRS	True	False	True	curated	False	Ligand-Receptor	Signaling by Agrin	0.19																																	2.927
CPI-SC03FF6E42F	LAMC1_integrin_a7b1_complex	simple:P11047	complex:integrin_a7b1_complex	LAMC1		True	False	False	curated	True	Ligand-Receptor	Adhesion by Laminin	0.19					3.352										3.435										3.465
CPI-SS05B4EB419	EFNA3_EPHA4	simple:P52797	simple:P54764	EFNA3	EPHA4	False	False	True	curated	False	Ligand-Receptor	Signaling by Ephrin	0.2	4.094	2.927	3.347	2.982	4.094	2.848		2.859	3.467		2.502		1.755								2.659		1.913
CPI-SS0FC01B947	EFNA5_EPHA4	simple:P52803	simple:P54764	EFNA5	EPHA4	False	False	True	curated	False	Ligand-Receptor	Signaling by Ephrin	0.2	3.235		2.488		3.235																2.741		1.994								2.646		1.899
CPI-SS01F00A48A	TENM4_ADGRL3	simple:Q6N022	simple:Q9HAR2	TENM4	ADGRL3	False	False	True	curated	False	Ligand-Receptor	Signaling by Teneurin	0.2	2.961	2.327	2.412	2.307		2.786	2.379	2.593
CPI-SC040194150	DKK1_Kremen2_LRP6	simple:O94907	complex:Kremen2_LRP6	DKK1		True	False	False	curated	False	Ligand-Receptor	Signaling by WNT inhibition	0.2					4.117				4.2				3.494	3.437	4.906				4.989						3.991				4.074						4.099
CPI-SS001D9549D	SDC2_FGFR4	simple:P34741	simple:P22455	SDC2	FGFR4	True	False	True	curated	False	Ligand-Receptor		0.2																3.085										3.434										3.344
CPI-SS0D681D90E	SDC2_ADGRA2	simple:P34741	simple:Q96PE1	SDC2	ADGRA2	True	False	True	curated	False	Ligand-Receptor	Signaling by Syndecan	0.2									3.095										2.937										3.286	2.689
CPI-SS0666DE74B	NPY_NPY1R	simple:P01303	simple:P25929	NPY	NPY1R	True	False	True	curated	False	Ligand-Receptor	Signaling by Pro-neuregulin	0.2					3.791				4.043						2.365				2.617						2.138				2.39						2.376
CPI-SS0F7FF099C	GAS6_MERTK	simple:Q14393	simple:Q12866	GAS6	MERTK	True	False	True	curated	False	Ligand-Receptor	Signaling by Growth arrest	0.21		2.281	2.592	2.42		2.708	2.3	2.144	3.495													1.285	1.596	1.424		1.712	1.304						1.305
CPI-SC0717E21B0	VTN_integrin_aVb1_complex	simple:P04004	complex:integrin_aVb1_complex	VTN		True	False	False	curated	True	Ligand-Receptor	Adhesion by Vitronectin	0.21	2.225	2.004	2.197	2.209	2.865	3.018	2.055		3.459	3.554																										1.992
CPI-SS04829AC68	GJA1_GJA1	simple:P17302	simple:P17302	GJA1	GJA1	False	False	False	curated	False	Gap-Gap	Adhesion by GAP junction	0.21																								4.954		5.072	4.85						4.954	5.136		5.253
CPI-SC01D95B14C	BMP4_BMR1A_AVR2B	simple:P12644	complex:BMR1A_AVR2B	BMP4		True	False	True	curated	False	Ligand-Receptor	Signaling by BMP	0.21			2.768		3.421	2.905	2.652		3.334
CPI-SS0BDA0E5E0	GAS6_TYRO3	simple:Q14393	simple:Q06418	GAS6	TYRO3	True	False	True	curated	False	Ligand-Receptor	Signaling by Growth arrest	0.21		3.472	3.725	3.528	4.192	3.33	3.444	3.417	4.104													2.476	2.729	2.532			2.449						2.438
CPI-SC06C3BA86F	FN1_integrin_a5b1_complex	simple:P02751	complex:integrin_a5b1_complex	FN1		True	False	False	curated	True	Adhesion-Adhesion	Adhesion by Fibronectin	0.21			4.625				4.734			5.162			4.211				4.321						4.552				4.661			5.088			4.618
CPI-SS0EC12EAD9	TENM4_ADGRL1	simple:Q6N022	simple:O94910	TENM4	ADGRL1	False	False	True	curated	False	Ligand-Receptor	Signaling by Teneurin	0.21	3.122		3.009	2.868	3.833	3.411	2.819		3.747
CPI-SS0EBFE1854	EFNA1_EPHA4	simple:P20827	simple:P54764	EFNA1	EPHA4	True	False	True	curated	False	Ligand-Receptor	Signaling by Ephrin	0.21	2.842												1.647								2.527		1.78										1.734
CPI-SC0AFC650CD	VEGFA_FLT1_complex	simple:P15692	complex:FLT1_complex	VEGFA		True	False	True	curated	False	Ligand-Receptor	Signaling by Vascular endothelial growth factor	0.22										3.459							1.808			3.611							2.432	2.096	3.529	4.235						2.472
CPI-SS015B29D3F	APOA1_ABCA1	simple:P02647	simple:O95477	APOA1	ABCA1	True	False	False	curated	False	Ligand-Receptor	Signaling by Apolipoprotein	0.22					3.208	2.716									2.629	2.137									2.693	2.202									2.813	2.322
CPI-SS0B9B3870A	VEGFA_FLT1	simple:P15692	simple:P17948	VEGFA	FLT1	True	False	True	curated	False	Ligand-Receptor	Signaling by Vascular endothelial growth factor	0.22													2.382							3.611		2.575	3.005	2.783	3.616		2.432	2.682		4.235	3.447	2.99	3.421	3.198	4.031
CPI-SS034083FFA	SEMA3A_NRP1	simple:Q14563	simple:O14786	SEMA3A	NRP1	True	False	True	curated	False	Ligand-Receptor	Signaling by Semaphorin	0.22						2.105			3.231	2.121						1.35			2.477	1.366			0.993			1.678	0.845		2.804	1.694			1.047			1.732
CPI-SC0D06695E4	WNT5B_FZD5_LRP6	simple:Q9H1J7	complex:FZD5_LRP6	WNT5B		True	False	False	curated	False	Ligand-Receptor	Signaling by WNT	0.23													1.493	1.62		2.134							1.548	1.674		2.189							1.46	1.586		2.101
CPI-SS065D9259F	PGF_NRP2	simple:P49763	simple:O60462	PGF	NRP2	True	False	True	curated	False	Ligand-Receptor	Signaling by Placenta growth factor	0.23																			3.685	3.992									3.534	3.842
CPI-SS0674B0F46	SEMA3F_NRP2	simple:Q13275	simple:O60462	SEMA3F	NRP2	True	False	True	curated	False	Ligand-Receptor	Signaling by Semaphorin	0.23																	2.364		4.026	4.334							2.374		4.036	4.344
CPI-SC0915DDE22	BMP4_BMPR1A_BMPR2	simple:P12644	complex:BMPR1A_BMPR2	BMP4		True	False	True	curated	False	Ligand-Receptor	Signaling by BMP	0.23	2.696		2.669		3.421	2.763	2.652		3.334
CPI-SS0CB25BBAE	SCT_VIPR2	simple:P09683	simple:P41587	SCT	VIPR2	True	False	True	curated	False	Ligand-Receptor	Signaling by Secretin	0.23													1.205	1.388									1.171	1.354
CPI-SS052641D5A	FLRT3_ADGRL3	simple:Q9NZU0	simple:Q9HAR2	FLRT3	ADGRL3	False	False	True	curated	False	Ligand-Receptor	Signaling by Fibronectin	0.23																2.108																				2.233
CPI-SS0C03F7CDC	VEGFA_KDR	simple:P15692	simple:P35968	VEGFA	KDR	True	False	True	curated	False	Ligand-Receptor	Signaling by Vascular endothelial growth factor	0.23										4.442							2.045		3.42	4.595							2.668	2.096	4.044	5.218						2.472
CPI-SS08BFFB96E	FLRT3_ADGRL2	simple:Q9NZU0	simple:O95490	FLRT3	ADGRL2	False	False	True	curated	False	Ligand-Receptor	Signaling by Fibronectin	0.23													2.746																				2.87
CPI-SS040D3C47C	EFNB1_EPHB6	simple:P98172	simple:O15197	EFNB1	EPHB6	True	False	True	curated	False	Ligand-Receptor	Signaling by Ephrin	0.23	3.739		2.545		3.541	3.042			3.793		2.496					1.799
CPI-SS097A84265	APP_TNFRSF21	simple:P05067	simple:O75509	APP	TNFRSF21	False	False	True	curated	False	Ligand-Receptor	Signaling by Amyloid-beta precursor protein	0.24						4.107										4.128					4.749	3.551				4.231		3.679			4.858	3.66				4.34
CPI-SS0EE09A201	CDH2_CDH2	simple:P19022	simple:P19022	CDH2	CDH2	False	False	False	curated	False	Adhesion-Adhesion	Adhesion by Cadherin	0.24												6.685	6.653	6.664	6.82			6.653				6.653	6.621	6.632	6.788			6.621				6.664	6.632	6.643	6.799
CPI-SS043E22BF5	VEGFA_NRP1	simple:P15692	simple:O14786	VEGFA	NRP1	True	False	True	curated	False	Ligand-Receptor	Signaling by Vascular endothelial growth factor	0.24									3.351							2.377			3.503	2.393			2.316	2.054		3.0	2.167		4.127	3.017			2.731	2.47		3.416
CPI-SC04BC5B245	FN1_integrin_a8b1_complex	simple:P02751	complex:integrin_a8b1_complex	FN1		True	False	False	curated	True	Adhesion-Adhesion	Adhesion by Fibronectin	0.24							4.199		5.671								3.786		5.257								4.126		5.598	4.283
CPI-SS0B70EB09E	PDGFA_PDGFRA	simple:P04085	simple:P16234	PDGFA	PDGFRA	True	False	True	curated	False	Ligand-Receptor	Signaling by Platelet-derived growth factor	0.25	3.027	2.732	2.573	2.436	3.487	3.132	3.525	2.991	4.426								1.89		2.79								1.759		2.66
CPI-SS08D0F9109	EFNB2_EPHB4	simple:P52799	simple:P54760	EFNB2	EPHB4	False	True	True	curated	False	Ligand-Receptor	Signaling by Ephrin	0.25		3.041	3.285	2.831	3.899	2.993	3.007	3.066	3.812
CPI-SS00508D1C2	VEGFB_NRP1	simple:P49765	simple:O14786	VEGFB	NRP1	True	False	True	curated	False	Ligand-Receptor	Signaling by Vascular endothelial growth factor	0.25						3.027			4.153	3.043						2.759			3.886	2.776						2.85			3.976	2.866						2.82
CPI-SS01790830C	PGF_NRP1	simple:P49763	simple:O14786	PGF	NRP1	True	False	True	curated	False	Ligand-Receptor	Signaling by Placenta growth factor	0.26																1.581			2.707							1.43			2.557
CPI-SS0ECC9DF3E	EFNB2_EPHB2	simple:P52799	simple:P29323	EFNB2	EPHB2	False	True	True	curated	False	Ligand-Receptor	Signaling by Ephrin	0.26	2.877	2.471	2.645			3.164	2.738	2.907	4.032
CPI-SC08C485EAE	FN1_integrin_a3b1_complex	simple:P02751	complex:integrin_a3b1_complex	FN1		True	False	False	curated	True	Adhesion-Adhesion	Adhesion by Fibronectin	0.28	4.112							3.43	5.464				3.012					3.016	5.05		4.039		3.352					3.357	5.391		4.106		3.419
CPI-SC024FAED24	LAMC1_integrin_a6b1_complex	simple:P11047	complex:integrin_a6b1_complex	LAMC1		True	False	False	curated	True	Ligand-Receptor	Adhesion by Laminin	0.29				3.584									3.649	3.668									3.679	3.698									3.462	3.481
CPI-SS046F8AD8B	VEGFA_NRP2	simple:P15692	simple:O60462	VEGFA	NRP2	True	False	True	curated	False	Ligand-Receptor	Signaling by Vascular endothelial growth factor	0.3									4.328	4.636							2.819		4.481	4.788		2.759					3.443	3.228	5.104	5.412		3.174	2.981	2.995	3.889
CPI-SS087E0E3FB	EFNB2_EPHA4	simple:P52799	simple:P54764	EFNB2	EPHA4	False	True	True	curated	False	Ligand-Receptor	Signaling by Ephrin	0.34	4.301	3.134	3.554	3.189	4.301	3.055	3.002	3.066	3.674												2.52
CPI-SS05ABE6795	EFNB2_EPHB6	simple:P52799	simple:O15197	EFNB2	EPHB6	True	True	True	curated	False	Ligand-Receptor	Signaling by Ephrin	0.39	3.934	2.443	2.74	2.565	3.735	3.237	2.5	2.59	3.987												2.153					1.456
CPI-SC08F923F07	FN1_integrin_aVb1_complex	simple:P02751	complex:integrin_aVb1_complex	FN1		True	False	False	curated	True	Adhesion-Adhesion	Adhesion by Fibronectin	0.39						4.984			5.425	5.52						4.57			5.011	5.106		3.896	4.089	4.102		4.91	3.948		5.352	5.447		3.963	4.156	4.169		4.977
CPI-SC09B45FB39	FN1_integrin_aVb5_complex	simple:P02751	complex:integrin_aVb5_complex	FN1		True	False	False	curated	True	Adhesion-Adhesion	Adhesion by Fibronectin	0.43						4.755			5.425	5.411						4.341			5.011	4.998		3.896	4.089	4.102		4.682	3.948		5.352	5.338		3.963	4.156	4.169	4.824	4.748
CPI-SS06C93E09A	NTS_NTSR1	simple:P30990	simple:P30989	NTS	NTSR1	True	False	True	curated	False	Ligand-Receptor	Signaling by Neurotensin	1.43
CPI-CS0E87D8FFA	LTD4_byGGT1_CYSLTR2	complex:LTD4_byGGT1	simple:Q9NS75		CYSLTR2	True	False	True	curated	False	Ligand-Receptor	Signaling by Lipoxin/Leukotriene	1.43
CPI-SS0118D1B89	THY1_ADGRE5	simple:P04216	simple:P48960	THY1	ADGRE5	True	False	True	curated	False	Adhesion-Adhesion	Adhesion by antigen THY1	1.43
CPI-SS0193D81E1	NRXN2_DAG1	simple:P58401	simple:Q14118	NRXN2	DAG1	True	False	True	curated	False	Receptor-Receptor	Signaling by Neurexin	1.43
CPI-SS0503D8A55	NTN1_UNC5A	simple:O95631	simple:Q6ZN44	NTN1	UNC5A	True	False	True	curated	False	Ligand-Receptor	Signaling by Netrin	1.43
CPI-CS0F5B070C5	LeukotrieneB4_byLTA4H_LTB4R2	complex:LeukotrieneB4_byLTA4H	simple:Q9NPC1		LTB4R2	True	False	True	curated	False	Ligand-Receptor	Signaling by Lipoxin/Leukotriene	1.43
CPI-CS0D69D106B	integrin_aVb1_complex_ADGRE5	complex:integrin_aVb1_complex	simple:P48960		ADGRE5	True	False	True	curated	True	Ligand-Receptor	Signaling by Integrin	1.43
CPI-SS02C509183	LTB_LTBR	simple:Q06643	simple:P36941	LTB	LTBR	False	False	True	curated	False	Ligand-Receptor	Signaling by Lipoxin/Leukotriene	1.43
CPI-CC0E62974F4	Inhibin_ligand_B_ACVR_1C2B_receptor	complex:Inhibin_ligand_B	complex:ACVR_1C2B_receptor			True	False	True	curated	False	Ligand-Receptor	Signaling by Inhibin/Activin	1.43
CPI-SS061A7E099	CD55_ADGRE5	simple:P08174	simple:P48960	CD55	ADGRE5	True	True	True	curated	False	Ligand-Receptor		1.43
CPI-SC09C7944F4	AMH_MIS_receptor_2	simple:P03971	complex:MIS_receptor_2	AMH		True	False	True	curated	False	Ligand-Receptor	Signaling by Muellerian-inhibiting factor	1.43
CPI-SC020B01F65	INHA_ACVR_1C2B_receptor	simple:P05111	complex:ACVR_1C2B_receptor	INHA		True	False	True	curated	False	Ligand-Receptor	Signaling by Inhibin/Activin	1.43
CPI-SS076F4624B	LPAR2_ADGRE5	simple:Q9HBW0	simple:P48960	LPAR2	ADGRE5	True	True	True	curated	False	Receptor-Receptor	Signaling by Lysophosphatidic acid receptor	1.43
CPI-CS04A56D5BE	12oxoLeukotrieneB4_byPTGR1_LTB4R2	complex:12oxoLeukotrieneB4_byPTGR1	simple:Q9NPC1		LTB4R2	True	False	True	curated	False	Ligand-Receptor	Signaling by Lipoxin/Leukotriene	1.43
CPI-SC060C69786	NRTN_RET_receptor_2	simple:Q99748	complex:RET_receptor_2	NRTN		True	False	True	curated	False	Ligand-Receptor	Signaling by Neurotrophin	1.43
CPI-SS0E4245B64	LPAR1_ADGRE5	simple:Q92633	simple:P48960	LPAR1	ADGRE5	True	True	True	curated	False	Receptor-Receptor	Signaling by Lysophosphatidic acid receptor	1.43
CPI-CC08375F742	Inhibin_ligand_B_ACVR_1C2A_receptor	complex:Inhibin_ligand_B	complex:ACVR_1C2A_receptor			True	False	True	curated	False	Ligand-Receptor	Signaling by Inhibin/Activin	1.43
CPI-CS0208210C9	LeukotrieneE4_byDPEP3_CYSLTR2	complex:LeukotrieneE4_byDPEP3	simple:Q9NS75		CYSLTR2	True	False	True	curated	False	Ligand-Receptor	Signaling by Lipoxin/Leukotriene	1.43
CPI-CS0C1CAC8F7	LipoxinA4_byALOX12_CYSLTR1	complex:LipoxinA4_byALOX12	simple:Q9Y271		CYSLTR1	True	False	True	curated	False	Ligand-Receptor	Signaling by Lipoxin/Leukotriene	1.43
CPI-CS058C0BB88	LeukotrieneE4_byDPEP2_CYSLTR2	complex:LeukotrieneE4_byDPEP2	simple:Q9NS75		CYSLTR2	True	False	True	curated	False	Ligand-Receptor	Signaling by Lipoxin/Leukotriene	1.43
CPI-SC0E81D7329	IL6_IL6_receptor	simple:P05231	complex:IL6_receptor	IL6		True	False	True	curated	False	Ligand-Receptor	Signaling by Interleukin	1.43
CPI-SS0558101D1	DLL4_NOTCH4	simple:Q9NR61	simple:Q99466	DLL4	NOTCH4	False	False	True	curated	False	Ligand-Receptor	Signaling by Notch	1.43
CPI-SS0938C6980	DLL4_NOTCH3	simple:Q9NR61	simple:Q9UM47	DLL4	NOTCH3	False	False	True	curated	False	Ligand-Receptor	Signaling by Notch	1.43
CPI-SS044E718AF	SLITRK3_PTPRD	simple:O94933	simple:P23468	SLITRK3	PTPRD	False	False	True	curated	False	Ligand-Receptor	Signaling by SLIT and NTRK-like protein	1.43
CPI-CS0150916A7	LeukotrieneE4_byDPEP1_CYSLTR1	complex:LeukotrieneE4_byDPEP1	simple:Q9Y271		CYSLTR1	True	False	True	curated	False	Ligand-Receptor	Signaling by Lipoxin/Leukotriene	1.43
CPI-CS048E474A5	LeukotrieneE4_byDPEP2_CYSLTR1	complex:LeukotrieneE4_byDPEP2	simple:Q9Y271		CYSLTR1	True	False	True	curated	False	Ligand-Receptor	Signaling by Lipoxin/Leukotriene	1.43
CPI-CS0C89AD6A7	LeukotrieneE4_byDPEP3_CYSLTR1	complex:LeukotrieneE4_byDPEP3	simple:Q9Y271		CYSLTR1	True	False	True	curated	False	Ligand-Receptor	Signaling by Lipoxin/Leukotriene	1.43
CPI-CS066F8F865	LTD4_byGGT1_CYSLTR1	complex:LTD4_byGGT1	simple:Q9Y271		CYSLTR1	True	False	True	curated	False	Ligand-Receptor	Signaling by Lipoxin/Leukotriene	1.43
CPI-SS08E4D6FA9	DLL4_NOTCH2	simple:Q9NR61	simple:Q04721	DLL4	NOTCH2	False	False	True	curated	False	Ligand-Receptor	Signaling by Notch	1.43
CPI-SC0F30798CC	LIF_LIFR	simple:P15018	complex:LIFR	LIF		True	False	True	curated	False	Ligand-Receptor		1.43
CPI-SS0AFCA0602	DLL4_NOTCH1	simple:Q9NR61	simple:P46531	DLL4	NOTCH1	False	False	True	curated	False	Ligand-Receptor	Signaling by Notch	1.43
CPI-SS08EDE5442	IGFL2_IGFLR1	simple:Q6UWQ7	simple:Q9H665	IGFL2	IGFLR1	True	False	True	curated	False	Ligand-Receptor	Signaling by Insulin-like growth factor	1.43
CPI-SS0CD40D735	PDYN_OPRD1	simple:P01213	simple:P41143	PDYN	OPRD1	True	False	True	curated	False	Ligand-Receptor	Signaling by Opioid	1.43
CPI-SS0AFFDEC0B	PDYN_OPRK1	simple:P01213	simple:P41145	PDYN	OPRK1	True	False	True	curated	False	Ligand-Receptor	Signaling by Opioid	1.43
CPI-CS0215886EA	LTC4_byLTC4S_CYSLTR1	complex:LTC4_byLTC4S	simple:Q9Y271		CYSLTR1	True	False	True	curated	False	Ligand-Receptor	Signaling by Lipoxin/Leukotriene	1.43
CPI-SS0E8F8E4F1	OXT_AVPR1A	simple:P01178	simple:P37288	OXT	AVPR1A	True	False	True	curated	False	Ligand-Receptor	Signaling by Oxytocin	1.43
CPI-SS00399ED03	AVP_AVPR1A	simple:P01185	simple:P37288	AVP	AVPR1A	True	False	True	curated	False	Ligand-Receptor	Signaling by Vasopressin	1.43
CPI-SC061F99EF4	NODAL_NODAL_receptor_IcIIb_TDGF1	simple:Q96S42	complex:NODAL_receptor_IcIIb_TDGF1	NODAL		True	False	True	curated	False	Ligand-Receptor	Signaling by NODAL	1.43
CPI-SS0E12A78EF	IL1RAP_PTPRF	simple:Q9NPH3	simple:P10586	IL1RAP	PTPRF	True	True	True	curated	False	Adhesion-Adhesion	Signaling by Interleukin	1.43
CPI-SC0AB5E1FE3	NODAL_NODAL_receptor_IcIIb_CFC1	simple:Q96S42	complex:NODAL_receptor_IcIIb_CFC1	NODAL		True	False	True	curated	False	Ligand-Receptor	Signaling by NODAL	1.43
CPI-SC0A2B4E2CE	IL33_IL33_receptor	simple:O95760	complex:IL33_receptor	IL33		True	False	True	curated	False	Ligand-Receptor	Signaling by Interleukin	1.43
CPI-SC0BB896AE4	IL17C_IL17_receptor_AE	simple:Q9P0M4	complex:IL17_receptor_AE	IL17C		True	False	True	curated	False	Ligand-Receptor	Signaling by Interleukin	1.43
CPI-SC0C6EBD4D8	IL15_IL15_receptor	simple:P40933	complex:IL15_receptor	IL15		True	False	True	curated	False	Ligand-Receptor	Signaling by Interleukin	1.43
CPI-SC0409FF431	IL11_IL11_receptor	simple:P20809	complex:IL11_receptor	IL11		True	False	True	curated	False	Ligand-Receptor	Signaling by Interleukin	1.43
CPI-CS005209739	b-Endorphin_byPOMC_OPRD1	complex:b-Endorphin_byPOMC	simple:P41143		OPRD1	True	False	True	curated	False	Ligand-Receptor	Signaling by Proopiomelanocortin	1.43
CPI-SS046661AE7	LPAR3_ADGRE5	simple:Q9UBY5	simple:P48960	LPAR3	ADGRE5	True	True	True	curated	False	Receptor-Receptor	Signaling by Lysophosphatidic acid receptor	1.43
CPI-SC0A2DB962D	CDH1_integrin_a2b1_complex	simple:P12830	complex:integrin_a2b1_complex	CDH1		False	False	False	curated	True	Adhesion-Adhesion	Adhesion by Cadherin	1.43
CPI-SS0B84DAE3D	PVR_CD96	simple:P15151	simple:P40200	PVR	CD96	True	True	True	curated	False	Ligand-Receptor	Signaling by Poliovirus receptor	1.43
CPI-SC089FF57F2	WNT8A_FZD3_LRP6	simple:Q9H1J5	complex:FZD3_LRP6	WNT8A		True	False	False	curated	False	Ligand-Receptor	Signaling by WNT	1.43
CPI-SC0FDE82C05	WNT8A_FZD3_LRP5	simple:Q9H1J5	complex:FZD3_LRP5	WNT8A		True	False	False	curated	False	Ligand-Receptor	Signaling by WNT	1.43
CPI-SC052157D7B	WNT8A_FZD2_LRP6	simple:Q9H1J5	complex:FZD2_LRP6	WNT8A		True	False	False	curated	False	Ligand-Receptor	Signaling by WNT	1.43
CPI-SC0D32DCC97	WNT8A_FZD2_LRP5	simple:Q9H1J5	complex:FZD2_LRP5	WNT8A		True	False	False	curated	False	Ligand-Receptor	Signaling by WNT	1.43
CPI-SC028E64C95	WNT8A_FZD10_LRP6	simple:Q9H1J5	complex:FZD10_LRP6	WNT8A		True	False	False	curated	False	Ligand-Receptor	Signaling by WNT	1.43
CPI-SC0E5BBC28B	WNT8A_FZD10_LRP5	simple:Q9H1J5	complex:FZD10_LRP5	WNT8A		True	False	False	curated	False	Ligand-Receptor	Signaling by WNT	1.43
CPI-SC0B94370C2	WNT8A_FZD1_LRP6	simple:Q9H1J5	complex:FZD1_LRP6	WNT8A		True	False	False	curated	False	Ligand-Receptor	Signaling by WNT	1.43
CPI-SC0F2C233F1	WNT8A_FZD1_LRP5	simple:Q9H1J5	complex:FZD1_LRP5	WNT8A		True	False	False	curated	False	Ligand-Receptor	Signaling by WNT	1.43
CPI-SS0D184698A	WNT8A_FRZB	simple:Q9H1J5	simple:Q92765	WNT8A	FRZB	True	False	False	curated	False	Ligand-Ligand	Signaling by WNT inhibition	1.43
CPI-SS0705AA2B9	WNT8A_CER1	simple:Q9H1J5	simple:O95813	WNT8A	CER1	True	False	False	curated	False	Ligand-Ligand	Signaling by WNT inhibition	1.43
CPI-SS0D883FFF1	VEGFD_FLT4	simple:O43915	simple:P35916	VEGFD	FLT4	True	False	True	curated	False	Ligand-Receptor	Signaling by Vascular endothelial growth factor	1.43
CPI-SS0EBA5A4D8	VEGFD_KDR	simple:O43915	simple:P35968	VEGFD	KDR	True	False	True	curated	False	Ligand-Receptor	Signaling by Vascular endothelial growth factor	1.43
CPI-SS0247B3C14	TNFSF13B_TNFRSF13C	simple:Q9Y275	simple:Q96RJ3	TNFSF13B	TNFRSF13C	True	False	True	curated	False	Ligand-Receptor	Signaling by Tumor necrosis factor	1.43
CPI-SS018FE2F97	TNFSF13B_TNFRSF17	simple:Q9Y275	simple:Q02223	TNFSF13B	TNFRSF17	True	False	True	curated	False	Ligand-Receptor	Signaling by Tumor necrosis factor	1.43
CPI-SC022BEBD83	WNT8A_FZD4_LRP5	simple:Q9H1J5	complex:FZD4_LRP5	WNT8A		True	False	False	curated	False	Ligand-Receptor	Signaling by WNT	1.43
CPI-SS07FEEF0C3	TNFSF13B_TNFRSF13B	simple:Q9Y275	simple:O14836	TNFSF13B	TNFRSF13B	True	False	True	curated	False	Ligand-Receptor	Signaling by Tumor necrosis factor	1.43
CPI-SS0F83BE97B	TNFSF11_TNFRSF11B	simple:O14788	simple:O00300	TNFSF11	TNFRSF11B	True	True	False	curated	False	Ligand-Receptor	Signaling by Tumor necrosis factor	1.43
CPI-SS085A1A34C	TNFSF10_TNFRSF10A	simple:P50591	simple:O00220	TNFSF10	TNFRSF10A	True	False	True	curated	False	Ligand-Receptor	Signaling by Tumor necrosis factor	1.43
CPI-SS07D9A48A2	LTA_TNFRSF1B	simple:P01374	simple:P20333	LTA	TNFRSF1B	True	False	True	curated	False	Ligand-Receptor	Signaling by Tumor necrosis factor	1.43
CPI-SS084BE3E4B	LTA_TNFRSF1A	simple:P01374	simple:P19438	LTA	TNFRSF1A	True	False	True	curated	False	Ligand-Receptor	Signaling by Tumor necrosis factor	1.43
CPI-SS0110361CB	LTA_TNFRSF14	simple:P01374	simple:Q92956	LTA	TNFRSF14	True	False	True	curated	False	Ligand-Receptor	Signaling by Tumor necrosis factor	1.43
CPI-SS0879B8E95	CD160_TNFRSF14	simple:O95971	simple:Q92956	CD160	TNFRSF14	False	True	True	curated	False	Adhesion-Adhesion	Signaling by Tumor necrosis factor	1.43
CPI-SS08330207B	BTLA_TNFRSF14	simple:Q7Z6A9	simple:Q92956	BTLA	TNFRSF14	False	True	True	curated	False	Ligand-Receptor	Signaling by Tumor necrosis factor	1.43
CPI-SC0202406F0	TGFB3_integrin_aVb8_complex	simple:P10600	complex:integrin_aVb8_complex	TGFB3		True	False	False	curated	True	Ligand-Receptor	Signaling by Transforming growth factor	1.43
CPI-SS0D46E2B45	TGFB3_TGFBR3	simple:P10600	simple:Q03167	TGFB3	TGFBR3	True	False	True	curated	False	Ligand-Receptor	Signaling by Transforming growth factor	1.43
CPI-SC051FC855D	TGFB3_TGFbeta_receptor1	simple:P10600	complex:TGFbeta_receptor1	TGFB3		True	False	True	curated	False	Ligand-Receptor	Signaling by Transforming growth factor	1.43
CPI-SC074D3FFBC	TGFB3_TGFbeta_receptor2	simple:P10600	complex:TGFbeta_receptor2	TGFB3		True	False	True	curated	False	Ligand-Receptor	Signaling by Transforming growth factor	1.43
CPI-SS0FF0C7449	HFE_TFRC	simple:Q30201	simple:P02786	HFE	TFRC	True	False	True	curated	False	Ligand-Receptor		1.43
CPI-CS0F34D034A	integrin_aVb1_complex_ADGRE2	complex:integrin_aVb1_complex	simple:Q9UHX3		ADGRE2	False	False	True	curated	True	Ligand-Receptor	Signaling by Integrin	1.43
CPI-SS0F0492F71	THY1_ADGRE2	simple:P04216	simple:Q9UHX3	THY1	ADGRE2	False	False	True	curated	False	Adhesion-Adhesion	Adhesion by antigen THY1	1.43
CPI-SC0E760DE88	INHA_ACVR_1C2A_receptor	simple:P05111	complex:ACVR_1C2A_receptor	INHA		True	False	True	curated	False	Ligand-Receptor	Signaling by Inhibin/Activin	1.43
CPI-SS0F5177C81	TAC3_TACR3	simple:Q9UHF0	simple:P29371	TAC3	TACR3	True	False	True	curated	False	Ligand-Receptor	Signaling by Tachykinins	1.43
CPI-SC0FFE2D207	WNT8A_FZD4_LRP6	simple:Q9H1J5	complex:FZD4_LRP6	WNT8A		True	False	False	curated	False	Ligand-Receptor	Signaling by WNT	1.43
CPI-SC0B07BD0D1	WNT8A_FZD5_LRP6	simple:Q9H1J5	complex:FZD5_LRP6	WNT8A		True	False	False	curated	False	Ligand-Receptor	Signaling by WNT	1.43
CPI-SS096F8C268	PTPRD_IL1RAP	simple:P23468	simple:Q9NPH3	PTPRD	IL1RAP	True	True	True	curated	False	Ligand-Receptor		1.43
CPI-SS03EACE0E0	MST1_MST1R	simple:P26927	simple:Q04912	MST1	MST1R	True	False	True	curated	False	Ligand-Receptor		1.43
CPI-SS0D97E07F8	FLT3LG_FLT3	simple:P49771	simple:P36888	FLT3LG	FLT3	True	False	True	curated	False	Ligand-Receptor		1.43
CPI-SC05C95A92C	CNTF_CNTF_1R	simple:P26441	complex:CNTF_1R	CNTF		True	False	True	curated	False	Ligand-Receptor		1.43
CPI-SS03F821467	CD96_NECTIN1	simple:P40200	simple:Q15223	CD96	NECTIN1	True	True	True	curated	False	Receptor-Receptor		1.43
CPI-SS0B1650B85	CD93_IFNGR1	simple:Q9NPY3	simple:P15260	CD93	IFNGR1	False	True	True	curated	False	Ligand-Receptor		1.43
CPI-SS073C1B796	CD52_SIGLEC10	simple:P31358	simple:Q96LC7	CD52	SIGLEC10	True	False	False	curated	False	Ligand-Receptor		1.43
CPI-SS01503DD69	CD44_TYROBP	simple:P16070	simple:O43914	CD44	TYROBP	False	True	False	curated	False	Ligand-Receptor		1.43
CPI-SS095632066	CD248_IL6R	simple:Q9HCU0	simple:P08887	CD248	IL6R	True	False	True	curated	False	Ligand-Receptor		1.43
CPI-CS0E570EA78	NRXN1_CBLN1_complex_GRID2	complex:NRXN1_CBLN1_complex	simple:O43424		GRID2	False	True	True	curated	False	Ligand-Receptor		1.43
CPI-SC0BDF87EA3	GDNF_RET_receptor_1	simple:P39905	complex:RET_receptor_1	GDNF		True	False	True	curated	False	Ligand-Receptor		1.43
CPI-SC08032972C	ARTN_RET_receptor_1	simple:Q5T4W7	complex:RET_receptor_1	ARTN		True	False	True	curated	False	Ligand-Receptor	Signaling by RET receptors	1.43
CPI-SS0ED712AE3	WNT8A_SFRP5	simple:Q9H1J5	simple:Q5T4F7	WNT8A	SFRP5	True	False	False	curated	False	Ligand-Ligand	Signaling by WNT inhibition	1.43
CPI-SS029E5DD2D	WNT8A_SFRP2	simple:Q9H1J5	simple:Q96HF1	WNT8A	SFRP2	True	False	False	curated	False	Ligand-Ligand	Signaling by WNT inhibition	1.43
CPI-SC0243F2680	WNT8A_FZD5_LRP5	simple:Q9H1J5	complex:FZD5_LRP5	WNT8A		True	False	False	curated	False	Ligand-Receptor	Signaling by WNT	1.43
CPI-SS03146C969	WNT8A_SFRP1	simple:Q9H1J5	simple:Q8N474	WNT8A	SFRP1	True	False	False	curated	False	Ligand-Ligand	Signaling by WNT inhibition	1.43
CPI-SC09A735D6F	WNT8A_FZD9_LRP5	simple:Q9H1J5	complex:FZD9_LRP5	WNT8A		True	False	False	curated	False	Ligand-Receptor	Signaling by WNT	1.43
CPI-SC002829D48	WNT5B_FZD9_LRP5	simple:Q9H1J7	complex:FZD9_LRP5	WNT5B		True	False	False	curated	False	Ligand-Receptor	Signaling by WNT	1.43
CPI-SC0D7F9CEEB	WNT5A_FZD9_LRP5	simple:P41221	complex:FZD9_LRP5	WNT5A		True	False	False	curated	False	Ligand-Receptor	Signaling by WNT	1.43
CPI-SC08A288087	WNT4_FZD9_LRP5	simple:P56705	complex:FZD9_LRP5	WNT4		True	False	False	curated	False	Ligand-Receptor	Signaling by WNT	1.43
CPI-SC090434118	WNT3A_FZD9_LRP5	simple:P56704	complex:FZD9_LRP5	WNT3A		True	False	False	curated	False	Ligand-Receptor	Signaling by WNT	1.43
CPI-SC02FACCE0B	WNT3_FZD9_LRP5	simple:P56703	complex:FZD9_LRP5	WNT3		True	False	False	curated	False	Ligand-Receptor	Signaling by WNT	1.43
CPI-SC0CC357E07	WNT2B_FZD9_LRP5	simple:Q93097	complex:FZD9_LRP5	WNT2B		True	False	False	curated	False	Ligand-Receptor	Signaling by WNT	1.43
CPI-SC006391BC5	WNT16_FZD9_LRP5	simple:Q9UBV4	complex:FZD9_LRP5	WNT16		True	False	False	curated	False	Ligand-Receptor	Signaling by WNT	1.43
CPI-SC0B95D4E55	WNT11_FZD9_LRP5	simple:O96014	complex:FZD9_LRP5	WNT11		True	False	False	curated	False	Ligand-Receptor	Signaling by WNT	1.43
CPI-SC027A5CF3D	WNT8A_FZD8_LRP5	simple:Q9H1J5	complex:FZD8_LRP5	WNT8A		True	False	False	curated	False	Ligand-Receptor	Signaling by WNT	1.43
CPI-SC0A0207B24	WNT8A_FZD7_LRP6	simple:Q9H1J5	complex:FZD7_LRP6	WNT8A		True	False	False	curated	False	Ligand-Receptor	Signaling by WNT	1.43
CPI-SC04D905E1E	WNT8A_FZD7_LRP5	simple:Q9H1J5	complex:FZD7_LRP5	WNT8A		True	False	False	curated	False	Ligand-Receptor	Signaling by WNT	1.43
CPI-SC0BDD170C7	WNT8A_FZD6_LRP6	simple:Q9H1J5	complex:FZD6_LRP6	WNT8A		True	False	False	curated	False	Ligand-Receptor	Signaling by WNT	1.43
CPI-SC0E88C8058	WNT8A_FZD6_LRP5	simple:Q9H1J5	complex:FZD6_LRP5	WNT8A		True	False	False	curated	False	Ligand-Receptor	Signaling by WNT	1.43
CPI-SC02B03DCA6	WNT8A_FZD9_LRP6	simple:Q9H1J5	complex:FZD9_LRP6	WNT8A		True	False	False	curated	False	Ligand-Receptor	Signaling by WNT	1.43
CPI-SS0CDDDEE9F	TAC3_TACR1	simple:Q9UHF0	simple:P25103	TAC3	TACR1	True	False	True	curated	False	Ligand-Receptor	Signaling by Tachykinins	1.43
CPI-SC054175DCB	SHH_PTCH2_GAS1_transmembrane_receptor	simple:Q15465	complex:PTCH2_GAS1_transmembrane_receptor	SHH		True	False	True	curated	False	Ligand-Receptor	Signaling by Sonic hedgehog	1.43
CPI-SC0351D1E88	SHH_PTCH2_CDON_transmembrane_receptor	simple:Q15465	complex:PTCH2_CDON_transmembrane_receptor	SHH		True	False	True	curated	False	Ligand-Receptor	Signaling by Sonic hedgehog	1.43
CPI-CS08EE9E5CE	atRetinoicAcid_byALDH1A1_RORB	complex:atRetinoicAcid_byALDH1A1	simple:Q92753		RORB	True	False	True	curated	False	Ligand-Receptor	Signaling by Retinoic Acid	1.43
CPI-CC071BF7D12	atRetinoicAcid_byALDH1A2_RAreceptor_RXRG	complex:atRetinoicAcid_byALDH1A2	complex:RAreceptor_RXRG			True	False	True	curated	False	Ligand-Receptor	Signaling by Retinoic Acid	1.43
CPI-CC0974AE49B	atRetinoicAcid_byALDH1A2_RAreceptor_RXRB	complex:atRetinoicAcid_byALDH1A2	complex:RAreceptor_RXRB			True	False	True	curated	False	Ligand-Receptor	Signaling by Retinoic Acid	1.43
CPI-CC0B7C148C8	atRetinoicAcid_byALDH1A2_RAreceptor_RXRA	complex:atRetinoicAcid_byALDH1A2	complex:RAreceptor_RXRA			True	False	True	curated	False	Ligand-Receptor	Signaling by Retinoic Acid	1.43
CPI-CC000118AA2	atRetinoicAcid_byALDH1A2_RAreceptor_RARG_RXRG	complex:atRetinoicAcid_byALDH1A2	complex:RAreceptor_RARG_RXRG			True	False	True	curated	False	Ligand-Receptor	Signaling by Retinoic Acid	1.43
CPI-CC066507DFB	atRetinoicAcid_byALDH1A2_RAreceptor_RARG	complex:atRetinoicAcid_byALDH1A2	complex:RAreceptor_RARG			True	False	True	curated	False	Ligand-Receptor	Signaling by Retinoic Acid	1.43
CPI-CC0D32DC80C	atRetinoicAcid_byALDH1A3_RAreceptor_RARB_RXRB	complex:atRetinoicAcid_byALDH1A3	complex:RAreceptor_RARB_RXRB			True	False	True	curated	False	Ligand-Receptor	Signaling by Retinoic Acid	1.43
CPI-CC061CCD0A0	atRetinoicAcid_byALDH1A2_RAreceptor_RARB_RXRB	complex:atRetinoicAcid_byALDH1A2	complex:RAreceptor_RARB_RXRB			True	False	True	curated	False	Ligand-Receptor	Signaling by Retinoic Acid	1.43
CPI-CC036F9AC3C	atRetinoicAcid_byALDH1A1_RAreceptor_RARB_RXRB	complex:atRetinoicAcid_byALDH1A1	complex:RAreceptor_RARB_RXRB			True	False	True	curated	False	Ligand-Receptor	Signaling by Retinoic Acid	1.43
CPI-CC021B19C0E	atRetinoicAcid_byALDH1A2_RAreceptor_RARB	complex:atRetinoicAcid_byALDH1A2	complex:RAreceptor_RARB			True	False	True	curated	False	Ligand-Receptor	Signaling by Retinoic Acid	1.43
CPI-CC03C7C010D	atRetinoicAcid_byALDH1A2_RAreceptor_RARA_RXRA	complex:atRetinoicAcid_byALDH1A2	complex:RAreceptor_RARA_RXRA			True	False	True	curated	False	Ligand-Receptor	Signaling by Retinoic Acid	1.43
CPI-CC0C61DFEC5	atRetinoicAcid_byALDH1A2_RAreceptor_RARA	complex:atRetinoicAcid_byALDH1A2	complex:RAreceptor_RARA			True	False	True	curated	False	Ligand-Receptor	Signaling by Retinoic Acid	1.43
CPI-SS079CAC99C	RSPO4_LGR5	simple:Q2I0M5	simple:O75473	RSPO4	LGR5	True	False	True	curated	False	Ligand-Receptor	Signaling by R-spondin	1.43
CPI-SS034D3988F	RSPO4_LGR4	simple:Q2I0M5	simple:Q9BXB1	RSPO4	LGR4	True	False	True	curated	False	Ligand-Receptor	Signaling by R-spondin	1.43
CPI-CS033058D2B	atRetinoicAcid_byALDH1A2_RORB	complex:atRetinoicAcid_byALDH1A2	simple:Q92753		RORB	True	False	True	curated	False	Ligand-Receptor	Signaling by Retinoic Acid	1.43
CPI-SC0BB739BFE	WNT8A_FZD8_LRP6	simple:Q9H1J5	complex:FZD8_LRP6	WNT8A		True	False	False	curated	False	Ligand-Receptor	Signaling by WNT	1.43
CPI-CS0C9671CB6	ProstaglandinE2_byPTGES3_PTGER3	complex:ProstaglandinE2_byPTGES3	simple:P43115		PTGER3	True	False	True	curated	False	Ligand-Receptor	Signaling by Prostaglandin	1.43
CPI-CS0F721837F	ProstaglandinE2_byPTGES2_PTGER3	complex:ProstaglandinE2_byPTGES2	simple:P43115		PTGER3	True	False	True	curated	False	Ligand-Receptor	Signaling by Prostaglandin	1.43
CPI-CS080C76630	ProstaglandinE2_byPTGES_PTGER3	complex:ProstaglandinE2_byPTGES	simple:P43115		PTGER3	True	False	True	curated	False	Ligand-Receptor	Signaling by Prostaglandin	1.43
CPI-CS0F0453B03	ProstaglandinE2_byPTGES_PTGER2	complex:ProstaglandinE2_byPTGES	simple:P43116		PTGER2	True	False	True	curated	False	Ligand-Receptor	Signaling by Prostaglandin	1.43
CPI-CS059CF7CAA	ProstaglandinE2_byPTGES3_PTGER1	complex:ProstaglandinE2_byPTGES3	simple:P34995		PTGER1	True	False	True	curated	False	Ligand-Receptor	Signaling by Prostaglandin	1.43
CPI-CS0DEB18CB6	ProstaglandinE2_byPTGES2_PTGER1	complex:ProstaglandinE2_byPTGES2	simple:P34995		PTGER1	True	False	True	curated	False	Ligand-Receptor	Signaling by Prostaglandin	1.43
CPI-CS09DCEBC2B	ProstaglandinE2_byPTGES_PTGER1	complex:ProstaglandinE2_byPTGES	simple:P34995		PTGER1	True	False	True	curated	False	Ligand-Receptor	Signaling by Prostaglandin	1.43
CPI-CS09B28AAF8	ProstaglandinF2a_byPRXL2B_PTGFR	complex:ProstaglandinF2a_byPRXL2B	simple:P43088		PTGFR	True	False	True	curated	False	Ligand-Receptor		1.43
CPI-CS08EDCA6A3	ProstaglandinF2a_byCBR1_PTGFR	complex:ProstaglandinF2a_byCBR1	simple:P43088		PTGFR	True	False	True	curated	False	Ligand-Receptor	Signaling by Prostaglandin	1.43
CPI-CS0D78DAC70	ProstaglandinD2_byAKR1C3_PTGFR	complex:ProstaglandinD2_byAKR1C3	simple:P43088		PTGFR	True	False	True	curated	False	Ligand-Receptor	Signaling by Prostaglandin	1.43
CPI-CS058DED3AA	ProstaglandinF2a_byAKR1B1_PTGFR	complex:ProstaglandinF2a_byAKR1B1	simple:P43088		PTGFR	True	False	True	curated	False	Ligand-Receptor	Signaling by Prostaglandin	1.43
CPI-SS09F635449	PROK2_PROKR1	simple:Q9HC23	simple:Q8TCW9	PROK2	PROKR1	True	False	True	curated	False	Ligand-Receptor	Signaling by Prokineticin	1.43
CPI-SS0445D021B	PYY_NPY5R	simple:P10082	simple:Q15761	PYY	NPY5R	True	False	True	curated	False	Ligand-Receptor	Signaling by Peptide YY	1.43
CPI-SS0D9B4021E	NPY_NPY5R	simple:P01303	simple:Q15761	NPY	NPY5R	True	False	True	curated	False	Ligand-Receptor	Signaling by Pro-neuregulin	1.43
CPI-CS023F349AF	ProstaglandinE2_byPTGES_PTGER4	complex:ProstaglandinE2_byPTGES	simple:P35408		PTGER4	True	False	True	curated	False	Ligand-Receptor	Signaling by Prostaglandin	1.43
CPI-CS0C61C245A	atRetinoicAcid_byALDH1A3_RORB	complex:atRetinoicAcid_byALDH1A3	simple:Q92753		RORB	True	False	True	curated	False	Ligand-Receptor	Signaling by Retinoic Acid	1.43
CPI-SS0CDEE4A57	RARRES2_CMKLR1	simple:Q99969	simple:Q99788	RARRES2	CMKLR1	True	False	True	curated	False	Ligand-Receptor	Signaling by Retinoid acid	1.43
CPI-SS021F26C73	SCT_SCTR	simple:P09683	simple:P47872	SCT	SCTR	True	False	True	curated	False	Ligand-Receptor	Signaling by Secretin	1.43
CPI-SC04220334A	SHH_PTCH2_BOC_transmembrane_receptor	simple:Q15465	complex:PTCH2_BOC_transmembrane_receptor	SHH		True	False	True	curated	False	Ligand-Receptor	Signaling by Sonic hedgehog	1.43
CPI-SS0DB45E7DF	GH2_GHR	simple:P01242	simple:P10912	GH2	GHR	True	False	True	curated	False	Ligand-Receptor	Signaling by Somatostatin	1.43
CPI-SS05A3441B9	SST_SSTR3	simple:P61278	simple:P32745	SST	SSTR3	True	False	True	curated	False	Ligand-Receptor	Signaling by Somatostatin	1.43
CPI-SS0AB20B9AD	CORT_SSTR3	simple:O00230	simple:P32745	CORT	SSTR3	True	False	True	curated	False	Ligand-Receptor	Signaling by Somatostatin	1.43
CPI-SS0C272BD3D	CORT_SSTR2	simple:O00230	simple:P30874	CORT	SSTR2	True	False	True	curated	False	Ligand-Receptor	Signaling by Somatostatin	1.43
CPI-SS06CE0CF64	CORT_SSTR1	simple:O00230	simple:P30872	CORT	SSTR1	True	False	True	curated	False	Ligand-Receptor	Signaling by Somatostatin	1.43
CPI-SS027028983	SLIT1_ROBO1	simple:O75093	simple:Q9Y6N7	SLIT1	ROBO1	True	False	True	curated	False	Ligand-Receptor	Signaling by SLIT and NTRK-like protein	1.43
CPI-CS07DA64534	SerotoninDopamin_byDDC_HTR3A	complex:SerotoninDopamin_byDDC	simple:P46098		HTR3A	True	False	True	curated	False	Ligand-Receptor	Signaling by Serotonin/Dopamine	1.43
CPI-CS017E74D3E	Dopamine_byDDC_and_SLC18A2_DRD5	complex:Dopamine_byDDC_and_SLC18A2	simple:P21918		DRD5	True	False	True	curated	False	Ligand-Receptor	Signaling by Serotonin/Dopamine	1.43
CPI-CS01EE6EF03	Dopamine_byDDC_and_SLC18A1_DRD5	complex:Dopamine_byDDC_and_SLC18A1	simple:P21918		DRD5	True	False	True	curated	False	Ligand-Receptor	Signaling by Serotonin/Dopamine	1.43
CPI-CS0A0936BD6	SerotoninDopamin_byDDC_DRD5	complex:SerotoninDopamin_byDDC	simple:P21918		DRD5	True	False	True	curated	False	Ligand-Receptor	Signaling by Serotonin/Dopamine	1.43
CPI-CS039F33B17	Dopamine_byDDC_and_SLC18A2_DRD4	complex:Dopamine_byDDC_and_SLC18A2	simple:P21917		DRD4	True	False	True	curated	False	Ligand-Receptor	Signaling by Serotonin/Dopamine	1.43
CPI-CS0398DD932	Dopamine_byDDC_and_SLC18A1_DRD4	complex:Dopamine_byDDC_and_SLC18A1	simple:P21917		DRD4	True	False	True	curated	False	Ligand-Receptor	Signaling by Serotonin/Dopamine	1.43
CPI-CS091CE4B74	5-HT_byTPH1_and_SLC6A4_HTR7	complex:5-HT_byTPH1_and_SLC6A4	simple:P34969		HTR7	True	False	True	curated	False	Ligand-Receptor	Signaling by Serotonin	1.43
CPI-CS059692236	5-HT_byTPH1_and_SLC18A2_HTR7	complex:5-HT_byTPH1_and_SLC18A2	simple:P34969		HTR7	True	False	True	curated	False	Ligand-Receptor	Signaling by Serotonin	1.43
CPI-CS0F1FE8541	5-HT_byTPH1_and_SLC18A1_HTR7	complex:5-HT_byTPH1_and_SLC18A1	simple:P34969		HTR7	True	False	True	curated	False	Ligand-Receptor	Signaling by Serotonin	1.43
CPI-CS0D12BDF23	5-HT_byTPH1_and_SLC6A4_HTR2C	complex:5-HT_byTPH1_and_SLC6A4	simple:P28335		HTR2C	True	False	True	curated	False	Ligand-Receptor	Signaling by Serotonin	1.43
CPI-SS0BC7F3EB5	SEMA4D_CD72	simple:Q92854	simple:P21854	SEMA4D	CD72	False	True	False	curated	False	Ligand-Receptor	Signaling by Semaphorin	1.43
CPI-SC0E3C606DB	SEMA6D_PlexinA1_complex2	simple:Q8NFY4	complex:PlexinA1_complex2	SEMA6D		False	False	True	curated	False	Ligand-Receptor	Signaling by Semaphorin	1.43
CPI-CS07ED33273	5-HT_byTPH1_and_SLC18A1_HTR1D	complex:5-HT_byTPH1_and_SLC18A1	simple:P28221		HTR1D	True	False	True	curated	False	Ligand-Receptor	Signaling by Serotonin	1.43
CPI-CS0ABF585EC	5-HT_byTPH1_and_SLC18A2_HTR1D	complex:5-HT_byTPH1_and_SLC18A2	simple:P28221		HTR1D	True	False	True	curated	False	Ligand-Receptor	Signaling by Serotonin	1.43
CPI-CS08A73BA72	5-HT_byTPH1_and_SLC6A4_HTR1D	complex:5-HT_byTPH1_and_SLC6A4	simple:P28221		HTR1D	True	False	True	curated	False	Ligand-Receptor	Signaling by Serotonin	1.43
CPI-CS0D479EE58	5-HT_byTPH1_and_SLC18A1_HTR1E	complex:5-HT_byTPH1_and_SLC18A1	simple:P28566		HTR1E	True	False	True	curated	False	Ligand-Receptor	Signaling by Serotonin	1.43
CPI-SS0EC70F078	SCT_VIPR1	simple:P09683	simple:P32241	SCT	VIPR1	True	False	True	curated	False	Ligand-Receptor	Signaling by Secretin	1.43
CPI-CS05FD872B4	5-HT_byTPH1_and_SLC18A2_HTR1E	complex:5-HT_byTPH1_and_SLC18A2	simple:P28566		HTR1E	True	False	True	curated	False	Ligand-Receptor	Signaling by Serotonin	1.43
CPI-CS03C4A5CCC	SerotoninDopamin_byDDC_HTR1E	complex:SerotoninDopamin_byDDC	simple:P28566		HTR1E	True	False	True	curated	False	Ligand-Receptor	Signaling by Serotonin/Dopamine	1.43
CPI-CS0E217D222	5-HT_byTPH1_and_SLC18A1_HTR2B	complex:5-HT_byTPH1_and_SLC18A1	simple:P41595		HTR2B	True	False	True	curated	False	Ligand-Receptor	Signaling by Serotonin	1.43
CPI-CS09463D22E	5-HT_byTPH1_and_SLC18A2_HTR2B	complex:5-HT_byTPH1_and_SLC18A2	simple:P41595		HTR2B	True	False	True	curated	False	Ligand-Receptor	Signaling by Serotonin	1.43
CPI-CS07C928856	5-HT_byTPH1_and_SLC6A4_HTR2B	complex:5-HT_byTPH1_and_SLC6A4	simple:P41595		HTR2B	True	False	True	curated	False	Ligand-Receptor	Signaling by Serotonin	1.43
CPI-CS0B361C48F	5-HT_byTPH1_and_SLC18A1_HTR2C	complex:5-HT_byTPH1_and_SLC18A1	simple:P28335		HTR2C	True	False	True	curated	False	Ligand-Receptor	Signaling by Serotonin	1.43
CPI-CS0FBE83390	5-HT_byTPH1_and_SLC18A2_HTR2C	complex:5-HT_byTPH1_and_SLC18A2	simple:P28335		HTR2C	True	False	True	curated	False	Ligand-Receptor	Signaling by Serotonin	1.43
CPI-CS00699E9D6	5-HT_byTPH1_and_SLC6A4_HTR1E	complex:5-HT_byTPH1_and_SLC6A4	simple:P28566		HTR1E	True	False	True	curated	False	Ligand-Receptor	Signaling by Serotonin	1.43
CPI-SS0ED2573CA	TNFSF11_TNFRSF11A	simple:O14788	simple:Q9Y6Q6	TNFSF11	TNFRSF11A	True	True	True	curated	False	Ligand-Receptor	Signaling by Tumor necrosis factor	1.43
CPI-CC0A8308C2C	Glutamate_byGLS2_and_SLC1A3_Glutamate_Kainate_1_5_complex	complex:Glutamate_byGLS2_and_SLC1A3	complex:Glutamate_Kainate_1_5_complex			True	False	True	curated	False	Ligand-Receptor	Signaling by Glutamate	1.43
CPI-SC05A060D3B	HLA-E_CD94:NKG2A	simple:P13747	complex:CD94:NKG2A	HLA-E		False	False	True	curated	False	Ligand-Receptor	Signaling by HLA	1.43
CPI-SS05996C8FD	AGT_AGTR1	simple:P01019	simple:P30556	AGT	AGTR1	True	False	True	curated	False	Ligand-Receptor	Signaling by Angiotensinogen	1.43
CPI-CS03629A52A	2arachidonoylglycerol_byDAGLA_CNR1	complex:2arachidonoylglycerol_byDAGLA	simple:P21554		CNR1	True	False	True	curated	False	Ligand-Receptor	Signaling by Arachidonoylglycerol	1.43
CPI-CS0C6F86DF5	2arachidonoylglycerol_byDAGLA_CNR2	complex:2arachidonoylglycerol_byDAGLA	simple:P34972		CNR2	True	False	True	curated	False	Ligand-Receptor	Signaling by Arachidonoylglycerol	1.43
CPI-CS030959ED1	2arachidonoylglycerol_byDAGLB_CNR2	complex:2arachidonoylglycerol_byDAGLB	simple:P34972		CNR2	True	False	True	curated	False	Ligand-Receptor	Signaling by Arachidonoylglycerol	1.43
CPI-CS045C37E64	2arachidonoylglycerol_byDAGLA_GPR55	complex:2arachidonoylglycerol_byDAGLA	simple:Q9Y2T6		GPR55	True	False	True	curated	False	Ligand-Receptor	Signaling by Arachidonoylglycerol	1.43
CPI-CS01F7D06F1	2arachidonoylglycerol_byDAGLB_GPR55	complex:2arachidonoylglycerol_byDAGLB	simple:Q9Y2T6		GPR55	True	False	True	curated	False	Ligand-Receptor	Signaling by Arachidonoylglycerol	1.43
CPI-SS0EDD4928A	NGF_NGFR	simple:P01138	simple:P08138	NGF	NGFR	True	False	True	curated	False	Ligand-Receptor	Signaling by Beta-nerve growth factor	1.43
CPI-SS0E4E83C2E	BDNF_NGFR	simple:P23560	simple:P08138	BDNF	NGFR	True	False	True	curated	False	Ligand-Receptor	Signaling by Brain-derived neurotrophic factor	1.43
CPI-SS0AEAEEECB	NTF3_NGFR	simple:P20783	simple:P08138	NTF3	NGFR	True	False	True	curated	False	Ligand-Receptor	Signaling by Neurotrophin	1.43
CPI-SS0AA76E0E4	NTF4_NGFR	simple:P34130	simple:P08138	NTF4	NGFR	True	False	True	curated	False	Ligand-Receptor	Signaling by Neurotrophin	1.43
CPI-SS052127A00	NGF_NTRK1	simple:P01138	simple:P04629	NGF	NTRK1	True	False	True	curated	False	Ligand-Receptor	Signaling by Beta-nerve growth factor	1.43
CPI-SS0BE3867AB	NTF3_NTRK1	simple:P20783	simple:P04629	NTF3	NTRK1	True	False	True	curated	False	Ligand-Receptor	Signaling by Neurotrophin	1.43
CPI-SS0DD9B3D49	NGF_SORT1	simple:P01138	simple:Q99523	NGF	SORT1	True	False	True	curated	False	Ligand-Receptor	Signaling by Beta-nerve growth factor	1.43
CPI-SS09A36B221	BDNF_SORT1	simple:P23560	simple:Q99523	BDNF	SORT1	True	False	True	curated	False	Ligand-Receptor	Signaling by Brain-derived neurotrophic factor	1.43
CPI-SC0C403F032	BMP2_BMPR1B_BMPR2	simple:P12643	complex:BMPR1B_BMPR2	BMP2		True	False	True	curated	False	Ligand-Receptor	Signaling by BMP	1.43
CPI-SC07F8BC578	BMP4_BMPR1B_BMPR2	simple:P12644	complex:BMPR1B_BMPR2	BMP4		True	False	True	curated	False	Ligand-Receptor	Signaling by BMP	1.43
CPI-SC08AB23320	BMP5_BMPR1B_BMPR2	simple:P22003	complex:BMPR1B_BMPR2	BMP5		True	False	True	curated	False	Ligand-Receptor	Signaling by BMP	1.43
CPI-SC011C55B71	GDF5_BMR1B_AVR2A	simple:P43026	complex:BMR1B_AVR2A	GDF5		True	False	True	curated	False	Ligand-Receptor	Signaling by Growth differentiation factor	1.43
CPI-SC0D389E644	BMP7_BMR1B_AVR2A	simple:P18075	complex:BMR1B_AVR2A	BMP7		True	False	True	curated	False	Ligand-Receptor	Signaling by BMP	1.43
CPI-SC0C676F3BE	BMP6_BMR1B_AVR2A	simple:P22004	complex:BMR1B_AVR2A	BMP6		True	False	True	curated	False	Ligand-Receptor	Signaling by BMP	1.43
CPI-SC00CF68ED3	BMP5_BMR1B_AVR2A	simple:P22003	complex:BMR1B_AVR2A	BMP5		True	False	True	curated	False	Ligand-Receptor	Signaling by BMP	1.43
CPI-SC00DB2B867	BMP4_BMR1B_AVR2A	simple:P12644	complex:BMR1B_AVR2A	BMP4		True	False	True	curated	False	Ligand-Receptor	Signaling by BMP	1.43
CPI-SC05FF723A3	BMP2_BMR1B_AVR2A	simple:P12643	complex:BMR1B_AVR2A	BMP2		True	False	True	curated	False	Ligand-Receptor	Signaling by BMP	1.43
CPI-SS0D89F86A7	ANGPT4_TEK	simple:Q9Y264	simple:Q02763	ANGPT4	TEK	True	False	True	curated	False	Ligand-Receptor	Signaling by Angiopoietin	1.43
CPI-SC08FDDEC16	GDF7_BMR1A_ACR2A	simple:Q7Z4P5	complex:BMR1A_ACR2A	GDF7		True	False	True	curated	False	Ligand-Receptor	Signaling by Growth differentiation factor	1.43
CPI-SC0C97FACEA	BMP6_BMR1A_ACR2A	simple:P22004	complex:BMR1A_ACR2A	BMP6		True	False	True	curated	False	Ligand-Receptor	Signaling by BMP	1.43
CPI-SC039AFE4AD	GDF7_BMPR1B_BMPR2	simple:Q7Z4P5	complex:BMPR1B_BMPR2	GDF7		True	False	True	curated	False	Ligand-Receptor	Signaling by Growth differentiation factor	1.43
CPI-SC090BF166F	GDF6_BMPR1B_BMPR2	simple:Q6KF10	complex:BMPR1B_BMPR2	GDF6		True	False	True	curated	False	Ligand-Receptor	Signaling by Growth differentiation factor	1.43
CPI-SC0A76B562F	GDF5_BMPR1B_BMPR2	simple:P43026	complex:BMPR1B_BMPR2	GDF5		True	False	True	curated	False	Ligand-Receptor	Signaling by Growth differentiation factor	1.43
CPI-SC0DA028FF9	BMP7_BMPR1B_BMPR2	simple:P18075	complex:BMPR1B_BMPR2	BMP7		True	False	True	curated	False	Ligand-Receptor	Signaling by BMP	1.43
CPI-SC0DDF53DDB	BMP6_BMPR1B_BMPR2	simple:P22004	complex:BMPR1B_BMPR2	BMP6		True	False	True	curated	False	Ligand-Receptor	Signaling by BMP	1.43
CPI-SC00694A66B	GDF6_BMR1A_ACR2A	simple:Q6KF10	complex:BMR1A_ACR2A	GDF6		True	False	True	curated	False	Ligand-Receptor	Signaling by Growth differentiation factor	1.43
CPI-CS01DAEDE79	Calcitriol_byCYP27B1_VDR	complex:Calcitriol_byCYP27B1	simple:P11473		VDR	True	False	True	curated	False	Ligand-Receptor	Signaling by Steroids	1.43
CPI-CS0D228AF4D	Dihydrotestosterone_bySRD5A2_AR	complex:Dihydrotestosterone_bySRD5A2	simple:P10275		AR	True	False	True	curated	False	Ligand-Receptor	Signaling by Steroids	1.43
CPI-SC046AFCFE9	CLU_TREM2_receptor	simple:P10909	complex:TREM2_receptor	CLU		True	False	True	curated	False	Ligand-Receptor		1.43
CPI-CS09EDD1969	Adrenaline_byPNMT_and_SLC18A1_ADRA2A	complex:Adrenaline_byPNMT_and_SLC18A1	simple:P08913		ADRA2A	True	False	True	curated	False	Ligand-Receptor	Signaling by Adrenaline	1.43
CPI-SS08C884E97	ENTPD1_ADORA2B	simple:P49961	simple:P29275	ENTPD1	ADORA2B	False	False	True	curated	False	Ligand-Receptor	Signaling by Ectonucleoside	1.43
CPI-CS0985F2C10	Adenosine_byNT5E_and_SLC29A4_ADORA2B	complex:Adenosine_byNT5E_and_SLC29A4	simple:P29275		ADORA2B	True	False	True	curated	False	Ligand-Receptor	Signaling by Adenosine	1.43
CPI-CS0D17EA793	Adenosine_byNT5E_and_SLC29A3_ADORA2B	complex:Adenosine_byNT5E_and_SLC29A3	simple:P29275		ADORA2B	True	False	True	curated	False	Ligand-Receptor	Signaling by Adenosine	1.43
CPI-CS016DD08B8	Adenosine_byNT5E_and_SLC29A2_ADORA2B	complex:Adenosine_byNT5E_and_SLC29A2	simple:P29275		ADORA2B	True	False	True	curated	False	Ligand-Receptor	Signaling by Adenosine	1.43
CPI-CS05357F38C	Adenosine_byNT5E_and_SLC29A1_ADORA2B	complex:Adenosine_byNT5E_and_SLC29A1	simple:P29275		ADORA2B	True	False	True	curated	False	Ligand-Receptor	Signaling by Adenosine	1.43
CPI-CS00979A178	Adrenaline_byPNMT_and_SLC18A2_ADRA2A	complex:Adrenaline_byPNMT_and_SLC18A2	simple:P08913		ADRA2A	True	False	True	curated	False	Ligand-Receptor	Signaling by Adrenaline	1.43
CPI-SS0E90C46BC	ENTPD1_ADORA2A	simple:P49961	simple:P29274	ENTPD1	ADORA2A	False	False	True	curated	False	Ligand-Receptor	Signaling by Ectonucleoside	1.43
CPI-CS0F865E648	Adenosine_byNT5E_and_SLC29A3_ADORA2A	complex:Adenosine_byNT5E_and_SLC29A3	simple:P29274		ADORA2A	True	False	True	curated	False	Ligand-Receptor	Signaling by Adenosine	1.43
CPI-CS0FDA0F596	Adenosine_byNT5E_and_SLC29A2_ADORA2A	complex:Adenosine_byNT5E_and_SLC29A2	simple:P29274		ADORA2A	True	False	True	curated	False	Ligand-Receptor	Signaling by Adenosine	1.43
CPI-CS056D84EB8	Adenosine_byNT5E_and_SLC29A1_ADORA2A	complex:Adenosine_byNT5E_and_SLC29A1	simple:P29274		ADORA2A	True	False	True	curated	False	Ligand-Receptor	Signaling by Adenosine	1.43
CPI-SS026C7F8A2	ENTPD1_ADORA1	simple:P49961	simple:P30542	ENTPD1	ADORA1	False	False	True	curated	False	Ligand-Receptor	Signaling by Ectonucleoside	1.43
CPI-CS0521FD886	Adenosine_byNT5E_and_SLC29A4_ADORA1	complex:Adenosine_byNT5E_and_SLC29A4	simple:P30542		ADORA1	True	False	True	curated	False	Ligand-Receptor	Signaling by Adenosine	1.43
CPI-CS0517F9783	Adenosine_byNT5E_and_SLC29A3_ADORA1	complex:Adenosine_byNT5E_and_SLC29A3	simple:P30542		ADORA1	True	False	True	curated	False	Ligand-Receptor	Signaling by Adenosine	1.43
CPI-CS028B98B8F	Adenosine_byNT5E_and_SLC29A4_ADORA2A	complex:Adenosine_byNT5E_and_SLC29A4	simple:P29274		ADORA2A	True	False	True	curated	False	Ligand-Receptor	Signaling by Adenosine	1.43
CPI-SC0E5E4119C	GDF6_BMR1B_AVR2A	simple:Q6KF10	complex:BMR1B_AVR2A	GDF6		True	False	True	curated	False	Ligand-Receptor	Signaling by Growth differentiation factor	1.43
CPI-CS0AB9AD0C3	Epinephrine_byPNMT_ADRA2A	complex:Epinephrine_byPNMT	simple:P08913		ADRA2A	True	False	True	curated	False	Ligand-Receptor	Signaling by Epinephrine	1.43
CPI-CS0CCD9D09E	Adrenaline_byPNMT_and_SLC18A2_ADRA2B	complex:Adrenaline_byPNMT_and_SLC18A2	simple:P18089		ADRA2B	True	False	True	curated	False	Ligand-Receptor	Signaling by Adrenaline	1.43
CPI-SC06C75F978	APOE_TREM2_receptor	simple:P02649	complex:TREM2_receptor	APOE		True	False	True	curated	False	Ligand-Receptor	Signaling by Apolipoprotein	1.43
CPI-SC0EFFE8ACB	APOB_TREM2_receptor	simple:P04114	complex:TREM2_receptor	APOB		True	False	True	curated	False	Ligand-Receptor	Signaling by Apolipoprotein	1.43
CPI-SC0412566F3	APOA2_TREM2_receptor	simple:P02652	complex:TREM2_receptor	APOA2		True	False	True	curated	False	Ligand-Receptor	Signaling by Apolipoprotein	1.43
CPI-SC0FE3CE9D1	APOA1_TREM2_receptor	simple:P02647	complex:TREM2_receptor	APOA1		True	False	True	curated	False	Ligand-Receptor	Signaling by Apolipoprotein	1.43
CPI-SC0E89A4EF0	APP_TREM2_receptor	simple:P05067	complex:TREM2_receptor	APP		False	False	True	curated	False	Ligand-Receptor	Signaling by Amyloid-beta precursor protein	1.43
CPI-SC04ADD5A88	IAPP_AMY2_receptor	simple:P10997	complex:AMY2_receptor	IAPP		True	False	True	curated	False	Ligand-Receptor	Signaling by Amylin	1.43
CPI-CS0B66F51DF	Adrenaline_byPNMT_and_SLC18A1_ADRA2B	complex:Adrenaline_byPNMT_and_SLC18A1	simple:P18089		ADRA2B	True	False	True	curated	False	Ligand-Receptor	Signaling by Adrenaline	1.43
CPI-SC0980A6E6B	IAPP_AMY1_receptor	simple:P10997	complex:AMY1_receptor	IAPP		True	False	True	curated	False	Ligand-Receptor	Signaling by Amylin	1.43
CPI-SS00BD8FF72	POMC_MC1R	simple:P01189	simple:Q01726	POMC	MC1R	True	False	True	curated	False	Ligand-Receptor	Signaling by Podocalyxin-like protein	1.43
CPI-CS09918B680	Epinephrine_byPNMT_ADRB2	complex:Epinephrine_byPNMT	simple:P07550		ADRB2	True	False	True	curated	False	Ligand-Receptor	Signaling by Epinephrine	1.43
CPI-CS09B74556F	Adrenaline_byPNMT_and_SLC18A2_ADRB2	complex:Adrenaline_byPNMT_and_SLC18A2	simple:P07550		ADRB2	True	False	True	curated	False	Ligand-Receptor	Signaling by Adrenaline	1.43
CPI-CS05E2B5099	Adrenaline_byPNMT_and_SLC18A1_ADRB2	complex:Adrenaline_byPNMT_and_SLC18A1	simple:P07550		ADRB2	True	False	True	curated	False	Ligand-Receptor	Signaling by Adrenaline	1.43
CPI-CS0E52EA029	Adrenaline_byPNMT_and_SLC18A2_ADRA2C	complex:Adrenaline_byPNMT_and_SLC18A2	simple:P18825		ADRA2C	True	False	True	curated	False	Ligand-Receptor	Signaling by Adrenaline	1.43
CPI-CS07E858C0F	Adrenaline_byPNMT_and_SLC18A1_ADRA2C	complex:Adrenaline_byPNMT_and_SLC18A1	simple:P18825		ADRA2C	True	False	True	curated	False	Ligand-Receptor	Signaling by Adrenaline	1.43
CPI-SS07CF0C6E7	CALCB_CALCR	simple:P10092	simple:P30988	CALCB	CALCR	True	False	True	curated	False	Ligand-Receptor	Signaling by Calcitonin	1.43
CPI-CS0BCAA5227	Adenosine_byNT5E_and_SLC29A2_ADORA1	complex:Adenosine_byNT5E_and_SLC29A2	simple:P30542		ADORA1	True	False	True	curated	False	Ligand-Receptor	Signaling by Adenosine	1.43
CPI-SC0819046AF	GDF7_BMR1B_AVR2A	simple:Q7Z4P5	complex:BMR1B_AVR2A	GDF7		True	False	True	curated	False	Ligand-Receptor	Signaling by Growth differentiation factor	1.43
CPI-SC02B778C0B	GDF7_BMR1A_AVR2B	simple:Q7Z4P5	complex:BMR1A_AVR2B	GDF7		True	False	True	curated	False	Ligand-Receptor	Signaling by Growth differentiation factor	1.43
CPI-SS0BCCA6596	CCL28_CCR10	simple:Q9NRJ3	simple:P46092	CCL28	CCR10	True	False	True	curated	False	Ligand-Receptor	Signaling by Chemokines	1.43
CPI-SS00AD71822	CCK_CCKBR	simple:P06307	simple:P32239	CCK	CCKBR	True	False	True	curated	False	Ligand-Receptor	Signaling by Cholecystokinin	1.43
CPI-CS06A0713BD	Cholesterol_byCEL_RORA	complex:Cholesterol_byCEL	simple:P35398		RORA	True	False	True	curated	False	Ligand-Receptor	Signaling by Cholesterol	1.43
CPI-CS0CDFC0C7D	Cholesterol_byCEL_RORC	complex:Cholesterol_byCEL	simple:P51449		RORC	True	False	True	curated	False	Ligand-Receptor	Signaling by Cholesterol	1.43
CPI-CS0F51152EA	Cholesterol_byLIPA_RORC	complex:Cholesterol_byLIPA	simple:P51449		RORC	True	False	True	curated	False	Ligand-Receptor	Signaling by Cholesterol	1.43
CPI-CS03D61E885	Cholesterol_byDHCR24_RORC	complex:Cholesterol_byDHCR24	simple:P51449		RORC	True	False	True	curated	False	Ligand-Receptor	Signaling by Cholesterol/Desmosterol	1.43
CPI-CS0BEF10547	Cholesterol_byDHCR7_RORC	complex:Cholesterol_byDHCR7	simple:P51449		RORC	True	False	True	curated	False	Ligand-Receptor	Signaling by Cholesterol/Desmosterol	1.43
CPI-SS035DE17DA	C1QL4_ADGRB3	simple:Q86Z23	simple:O60242	C1QL4	ADGRB3	True	False	True	curated	False	Ligand-Receptor	Signaling by Complement	1.43
CPI-SS00581282E	C5_C5AR1	simple:P01031	simple:P21730	C5	C5AR1	True	False	True	curated	False	Ligand-Receptor	Signaling by Complement	1.43
CPI-SS0E654708F	UCN_CRHR2	simple:P55089	simple:Q13324	UCN	CRHR2	True	False	True	curated	False	Ligand-Receptor	Signaling by Urocortin/Urotensin	1.43
CPI-SS03D5CBF55	EDN3_EDNRA	simple:P14138	simple:P25101	EDN3	EDNRA	True	False	True	curated	False	Ligand-Receptor	Signaling by Endothelin	1.43
CPI-SS0696491A3	EDN3_EDNRB	simple:P14138	simple:P24530	EDN3	EDNRB	True	False	True	curated	False	Ligand-Receptor	Signaling by Endothelin	1.43
CPI-SS09947DDD9	EGF_EGFR	simple:P01133	simple:P00533	EGF	EGFR	True	False	True	curated	False	Ligand-Receptor	Signaling by Epidermal growth factor	1.43
CPI-SS07E5C3060	TGFA_EGFR	simple:P01135	simple:P00533	TGFA	EGFR	True	False	True	curated	False	Ligand-Receptor	Signaling by Transforming growth factor	1.43
CPI-SS0627D0E22	NRG4_ERBB4	simple:Q8WWG1	simple:Q15303	NRG4	ERBB4	True	False	True	curated	False	Ligand-Receptor	Signaling by Neuregulin	1.43
CPI-SS04A97448D	FGF1_FGFR2	simple:P05230	simple:P21802	FGF1	FGFR2	True	False	True	curated	False	Ligand-Receptor	Signaling by Fibroblast growth factor	1.43
CPI-SS09D21167E	FGF22_FGFR2	simple:Q9HCT0	simple:P21802	FGF22	FGFR2	True	False	True	curated	False	Ligand-Receptor	Signaling by Fibroblast growth factor	1.43
CPI-CS049AAD8F5	TENM2_FLRT3_complex_ADGRL2	complex:TENM2_FLRT3_complex	simple:O95490		ADGRL2	False	True	True	curated	False	Ligand-Receptor	Signaling by Fibronectin	1.43
CPI-SS0F6BE4D47	UNC5A_ADGRL3	simple:Q6ZN44	simple:Q9HAR2	UNC5A	ADGRL3	False	True	True	curated	False	Receptor-Receptor		1.43
CPI-SS0BCB3D402	TENM2_ADGRL3	simple:Q9NT68	simple:Q9HAR2	TENM2	ADGRL3	False	False	True	curated	False	Ligand-Receptor	Signaling by Teneurin	1.43
CPI-CS059C42E4B	TENM3_FLRT1_complex_ADGRL3	complex:TENM3_FLRT1_complex	simple:Q9HAR2		ADGRL3	False	True	True	curated	False	Ligand-Receptor	Signaling by Fibronectin	1.43
CPI-SS0430C8A78	FLRT1_ADGRL3	simple:Q9NZU1	simple:Q9HAR2	FLRT1	ADGRL3	False	False	True	curated	False	Ligand-Receptor	Signaling by Fibronectin	1.43
CPI-SS09159B142	TENM2_ADGRL1	simple:Q9NT68	simple:O94910	TENM2	ADGRL1	False	False	True	curated	False	Ligand-Receptor	Signaling by Teneurin	1.43
CPI-SS0BFCF6B11	CCL27_CCR10	simple:Q9Y4X3	simple:P46092	CCL27	CCR10	True	False	True	curated	False	Ligand-Receptor	Signaling by Chemokines	1.43
CPI-SS0B0B67CA2	NRXN2_ADGRL1	simple:P58401	simple:O94910	NRXN2	ADGRL1	False	False	True	curated	False	Receptor-Receptor	Signaling by Neurexin	1.43
CPI-CS0C8B4ED97	TENM4_FLRT1_complex_ADGRL1	complex:TENM4_FLRT1_complex	simple:O94910		ADGRL1	False	True	True	curated	False	Ligand-Receptor	Signaling by Fibronectin	1.43
CPI-CS007F1C612	TENM2_FLRT1_complex_ADGRL1	complex:TENM2_FLRT1_complex	simple:O94910		ADGRL1	False	True	True	curated	False	Ligand-Receptor	Signaling by Fibronectin	1.43
CPI-SS0813792B7	FLRT1_ADGRL1	simple:Q9NZU1	simple:O94910	FLRT1	ADGRL1	False	False	True	curated	False	Ligand-Receptor	Signaling by Fibronectin	1.43
CPI-SS0D9366D11	FGF1_FGFR4	simple:P05230	simple:P22455	FGF1	FGFR4	True	False	True	curated	False	Ligand-Receptor	Signaling by Fibroblast growth factor	1.43
CPI-SS015819E65	FGF1_FGFR3	simple:P05230	simple:P22607	FGF1	FGFR3	True	False	True	curated	False	Ligand-Receptor	Signaling by Fibroblast growth factor	1.43
CPI-SS0755A26DD	FGF1_FGFR1	simple:P05230	simple:P11362	FGF1	FGFR1	True	False	True	curated	False	Ligand-Receptor	Signaling by Fibroblast growth factor	1.43
CPI-CS04534E61E	TENM2_FLRT3_complex_ADGRL1	complex:TENM2_FLRT3_complex	simple:O94910		ADGRL1	False	True	True	curated	False	Ligand-Receptor	Signaling by Fibronectin	1.43
CPI-SS087BEB1C9	CCL4_ACKR2	simple:P13236	simple:O00590	CCL4	ACKR2	True	False	True	curated	False	Ligand-Receptor	Signaling by Chemokines	1.43
CPI-SS010BB499F	CCL2_ACKR2	simple:P13500	simple:O00590	CCL2	ACKR2	True	False	True	curated	False	Ligand-Receptor	Signaling by Chemokines	1.43
CPI-SS07C26C799	NLGN4Y_NRXN2	simple:Q8NFZ3	simple:P58401	NLGN4Y	NRXN2	False	False	False	curated	False	Ligand-Receptor	Signaling by Neuroligin	1.43
CPI-CC0AD71E0D3	Inhibin_ligand_B_ACVR_1A2A_receptor	complex:Inhibin_ligand_B	complex:ACVR_1A2A_receptor			True	False	True	curated	False	Ligand-Receptor	Signaling by Inhibin/Activin	1.43
CPI-SC06FA9E664	INHA_ACVR_1A2A_receptor	simple:P05111	complex:ACVR_1A2A_receptor	INHA		True	False	True	curated	False	Ligand-Receptor	Signaling by Inhibin/Activin	1.43
CPI-SC079BB7A02	BMP6_ACVR_1A2A_receptor	simple:P22004	complex:ACVR_1A2A_receptor	BMP6		True	False	True	curated	False	Ligand-Receptor	Signaling by BMP	1.43
CPI-SC0A1278CD8	GDF7_BMPR1A_BMPR2	simple:Q7Z4P5	complex:BMPR1A_BMPR2	GDF7		True	False	True	curated	False	Ligand-Receptor	Signaling by Growth differentiation factor	1.43
CPI-SC0B118E8DA	GDF6_BMPR1A_BMPR2	simple:Q6KF10	complex:BMPR1A_BMPR2	GDF6		True	False	True	curated	False	Ligand-Receptor	Signaling by Growth differentiation factor	1.43
CPI-SC00D19A858	BMP6_BMPR1A_BMPR2	simple:P22004	complex:BMPR1A_BMPR2	BMP6		True	False	True	curated	False	Ligand-Receptor	Signaling by BMP	1.43
CPI-SC0A978EC39	BMP6_ACVR_1A2B_receptor	simple:P22004	complex:ACVR_1A2B_receptor	BMP6		True	False	True	curated	False	Ligand-Receptor	Signaling by BMP	1.43
CPI-SC06C46F1A9	GDF7_BMR1B_AVR2B	simple:Q7Z4P5	complex:BMR1B_AVR2B	GDF7		True	False	True	curated	False	Ligand-Receptor	Signaling by Growth differentiation factor	1.43
CPI-SC09AFF0384	GDF5_BMR1B_AVR2B	simple:P43026	complex:BMR1B_AVR2B	GDF5		True	False	True	curated	False	Ligand-Receptor	Signaling by Growth differentiation factor	1.43
CPI-SC05824EDF4	BMP7_BMR1B_AVR2B	simple:P18075	complex:BMR1B_AVR2B	BMP7		True	False	True	curated	False	Ligand-Receptor	Signaling by BMP	1.43
CPI-SC0F6C8C336	BMP6_BMR1B_AVR2B	simple:P22004	complex:BMR1B_AVR2B	BMP6		True	False	True	curated	False	Ligand-Receptor	Signaling by BMP	1.43
CPI-SC0D6D4E48B	BMP5_BMR1B_AVR2B	simple:P22003	complex:BMR1B_AVR2B	BMP5		True	False	True	curated	False	Ligand-Receptor	Signaling by BMP	1.43
CPI-SC01C6EA11C	BMP4_BMR1B_AVR2B	simple:P12644	complex:BMR1B_AVR2B	BMP4		True	False	True	curated	False	Ligand-Receptor	Signaling by BMP	1.43
CPI-SC0FB40175C	BMP2_BMR1B_AVR2B	simple:P12643	complex:BMR1B_AVR2B	BMP2		True	False	True	curated	False	Ligand-Receptor	Signaling by BMP	1.43
CPI-SC089058CD0	GDF6_BMR1B_AVR2B	simple:Q6KF10	complex:BMR1B_AVR2B	GDF6		True	False	True	curated	False	Ligand-Receptor	Signaling by Growth differentiation factor	1.43
CPI-SC0D05B755E	BMP6_BMR1A_AVR2B	simple:P22004	complex:BMR1A_AVR2B	BMP6		True	False	True	curated	False	Ligand-Receptor	Signaling by BMP	1.43
CPI-SC0D868E29E	INHA_ACVR_1A2B_receptor	simple:P05111	complex:ACVR_1A2B_receptor	INHA		True	False	True	curated	False	Ligand-Receptor	Signaling by Inhibin/Activin	1.43
CPI-SC00DF87C38	BMP6_ACVR1_BMPR2	simple:P22004	complex:ACVR1_BMPR2	BMP6		True	False	True	curated	False	Ligand-Receptor	Signaling by BMP	1.43
CPI-SS0E988B9C0	NLGN4X_NRXN2	simple:Q8N0W4	simple:P58401	NLGN4X	NRXN2	False	False	False	curated	False	Ligand-Receptor	Signaling by Neuroligin	1.43
CPI-SS074EA7741	NLGN3_NRXN2	simple:Q9NZ94	simple:P58401	NLGN3	NRXN2	False	False	False	curated	False	Ligand-Receptor	Signaling by Neuroligin	1.43
CPI-SS0934535FF	NLGN2_NRXN2	simple:Q8NFZ4	simple:P58401	NLGN2	NRXN2	False	False	False	curated	False	Ligand-Receptor	Signaling by Neuroligin	1.43
CPI-SS0CF0A8519	NLGN1_NRXN2	simple:Q8N2Q7	simple:P58401	NLGN1	NRXN2	False	False	False	curated	False	Ligand-Receptor	Signaling by Neuroligin	1.43
CPI-SS06157E5AF	LRRTM4_NRXN2	simple:Q86VH4	simple:P58401	LRRTM4	NRXN2	False	False	False	curated	False	Ligand-Receptor	Signaling by Leucine-Rich Repeat Transmembrane Neuronal Protein	1.43
CPI-SS023A16921	LRRTM2_NRXN2	simple:O43300	simple:P58401	LRRTM2	NRXN2	False	False	False	curated	False	Ligand-Receptor	Signaling by Leucine-Rich Repeat Transmembrane Neuronal Protein	1.43
CPI-CC0300AB2DF	Inhibin_ligand_B_ACVR_1A2B_receptor	complex:Inhibin_ligand_B	complex:ACVR_1A2B_receptor			True	False	True	curated	False	Ligand-Receptor	Signaling by Inhibin/Activin	1.43
CPI-SS0888FD8F7	LRRTM1_NRXN2	simple:Q86UE6	simple:P58401	LRRTM1	NRXN2	False	False	False	curated	False	Ligand-Receptor	Signaling by Leucine-Rich Repeat Transmembrane Neuronal Protein	1.43
CPI-SS093707FE0	CLSTN2_NRXN2	simple:Q9H4D0	simple:P58401	CLSTN2	NRXN2	False	False	False	curated	False	Ligand-Receptor	Signaling by Calsyntenin	1.43
CPI-SS0BF9265F0	CLSTN1_NRXN2	simple:O94985	simple:P58401	CLSTN1	NRXN2	False	False	False	curated	False	Ligand-Receptor	Signaling by Calsyntenin	1.43
CPI-SS0E5F8A5F7	LRRTM2_NRXN1	simple:O43300	simple:Q9ULB1	LRRTM2	NRXN1	False	False	False	curated	False	Ligand-Receptor	Signaling by Leucine-Rich Repeat Transmembrane Neuronal Protein	1.43
CPI-SC02CD655EB	CALCB_RAMP1_complex	simple:P10092	complex:RAMP1_complex	CALCB		True	False	True	curated	False	Ligand-Receptor	Signaling by Calcitonin	1.43
CPI-SS0BA601DC4	BDNF_NTRK2	simple:P23560	simple:Q16620	BDNF	NTRK2	True	False	True	curated	False	Ligand-Receptor	Signaling by Brain-derived neurotrophic factor	1.43
CPI-CS0569B9B91	BMPR1B_BMPR2_BMPR1A	complex:BMPR1B_BMPR2	simple:P36894		BMPR1A	False	True	True	curated	False	Receptor-Receptor	Signaling by BMP	1.43
CPI-SS0C1A7F44C	CLSTN3_NRXN2	simple:Q9BQT9	simple:P58401	CLSTN3	NRXN2	False	False	False	curated	False	Ligand-Receptor	Signaling by Calsyntenin	1.43
CPI-SS021718DBF	TENM2_ADGRL2	simple:Q9NT68	simple:O95490	TENM2	ADGRL2	False	False	True	curated	False	Ligand-Receptor	Signaling by Teneurin	1.43
CPI-CS064B4FE21	Adenosine_byNT5E_and_SLC29A1_ADORA1	complex:Adenosine_byNT5E_and_SLC29A1	simple:P30542		ADORA1	True	False	True	curated	False	Ligand-Receptor	Signaling by Adenosine	1.43
CPI-SC08AC51E15	TGFB1_integrin_aVb6_complex	simple:P01137	complex:integrin_aVb6_complex	TGFB1		True	False	False	curated	True	Ligand-Receptor	Signaling by Transforming growth factor	1.43
CPI-SC00065C95C	COL9A1_integrin_a2b1_complex	simple:P20849	complex:integrin_a2b1_complex	COL9A1		True	False	False	curated	True	Adhesion-Adhesion	Adhesion by Collagen/Integrin	1.43
CPI-SC0A916E0E2	COL9A2_integrin_a2b1_complex	simple:Q14055	complex:integrin_a2b1_complex	COL9A2		True	False	False	curated	True	Adhesion-Adhesion	Adhesion by Collagen/Integrin	1.43
CPI-SC0BB68FB34	COL9A3_integrin_a2b1_complex	simple:Q14050	complex:integrin_a2b1_complex	COL9A3		True	False	False	curated	True	Adhesion-Adhesion	Adhesion by Collagen/Integrin	1.43
CPI-SC01D1C56CC	FN1_integrin_a2b1_complex	simple:P02751	complex:integrin_a2b1_complex	FN1		True	False	False	curated	True	Adhesion-Adhesion	Adhesion by Fibronectin	1.43
CPI-SC0A460766C	LAMC1_integrin_a2b1_complex	simple:P11047	complex:integrin_a2b1_complex	LAMC1		True	False	False	curated	True	Ligand-Receptor	Adhesion by Laminin	1.43
CPI-SC09D882C18	CDH1_integrin_aEb7_complex	simple:P12830	complex:integrin_aEb7_complex	CDH1		False	False	False	curated	True	Adhesion-Adhesion	Adhesion by Cadherin	1.43
CPI-SS0CC5DCE80	CDH1_KLRG1	simple:P12830	simple:Q96E93	CDH1	KLRG1	False	False	True	curated	False	Ligand-Receptor	Adhesion by Cadherin	1.43
CPI-SS0C9696AAA	CRTAM_CADM1	simple:O95727	simple:Q9BY67	CRTAM	CADM1	False	False	False	curated	False	Adhesion-Adhesion		1.43
CPI-SS0BDC04683	CEACAM1_SELE	simple:P13688	simple:P16581	CEACAM1	SELE	True	False	False	curated	False	Adhesion-Adhesion	Adhesion by CEAM	1.43
CPI-SS085C6A191	SELPLG_SELE	simple:Q14242	simple:P16581	SELPLG	SELE	False	True	False	curated	False	Ligand-Receptor	Signaling by Selectin	1.43
CPI-SC04FA882F7	COL10A1_integrin_a1b1_complex	simple:Q03692	complex:integrin_a1b1_complex	COL10A1		True	False	False	curated	True	Ligand-Receptor	Adhesion by Collagen/Integrin	1.43
CPI-SC0E83A4B71	COL12A1_integrin_a1b1_complex	simple:Q99715	complex:integrin_a1b1_complex	COL12A1		True	False	False	curated	True	Adhesion-Adhesion	Adhesion by Collagen/Integrin	1.43
CPI-SC0AB5FBF10	COL14A1_integrin_a1b1_complex	simple:Q05707	complex:integrin_a1b1_complex	COL14A1		True	False	False	curated	True	Adhesion-Adhesion	Adhesion by Collagen/Integrin	1.43
CPI-SC027893337	COL15A1_integrin_a1b1_complex	simple:P39059	complex:integrin_a1b1_complex	COL15A1		True	False	False	curated	True	Adhesion-Adhesion	Adhesion by Collagen/Integrin	1.43
CPI-SC0C841033A	COL17A1_integrin_a1b1_complex	simple:Q9UMD9	complex:integrin_a1b1_complex	COL17A1		True	False	False	curated	True	Adhesion-Adhesion	Adhesion by Collagen/Integrin	1.43
CPI-SC0804EB2C0	COL20A1_integrin_a1b1_complex	simple:Q9P218	complex:integrin_a1b1_complex	COL20A1		True	False	False	curated	True	Adhesion-Adhesion	Adhesion by Collagen/Integrin	1.43
CPI-SC065DB6486	COL21A1_integrin_a1b1_complex	simple:Q96P44	complex:integrin_a1b1_complex	COL21A1		True	False	False	curated	True	Adhesion-Adhesion	Adhesion by Collagen/Integrin	1.43
CPI-SC0F393B830	COL20A1_integrin_a10b1_complex	simple:Q9P218	complex:integrin_a10b1_complex	COL20A1		True	False	False	curated	True	Adhesion-Adhesion	Adhesion by Collagen/Integrin	1.43
CPI-SC00942962B	COL17A1_integrin_a10b1_complex	simple:Q9UMD9	complex:integrin_a10b1_complex	COL17A1		True	False	False	curated	True	Adhesion-Adhesion	Adhesion by Collagen/Integrin	1.43
CPI-SC01BE5E1F7	COL15A1_integrin_a10b1_complex	simple:P39059	complex:integrin_a10b1_complex	COL15A1		True	False	False	curated	True	Adhesion-Adhesion	Adhesion by Collagen/Integrin	1.43
CPI-SC0B6D93CD4	COL14A1_integrin_a10b1_complex	simple:Q05707	complex:integrin_a10b1_complex	COL14A1		True	False	False	curated	True	Adhesion-Adhesion	Adhesion by Collagen/Integrin	1.43
CPI-SC0EC720659	COL12A1_integrin_a10b1_complex	simple:Q99715	complex:integrin_a10b1_complex	COL12A1		True	False	False	curated	True	Adhesion-Adhesion	Adhesion by Collagen/Integrin	1.43
CPI-SC0B4F620A6	COL10A1_integrin_a10b1_complex	simple:Q03692	complex:integrin_a10b1_complex	COL10A1		True	False	False	curated	True	Adhesion-Adhesion	Adhesion by Collagen/Integrin	1.43
CPI-SC0F94B7D8F	COL8A2_integrin_a2b1_complex	simple:P25067	complex:integrin_a2b1_complex	COL8A2		True	False	False	curated	True	Adhesion-Adhesion	Adhesion by Collagen/Integrin	1.43
CPI-SC03AF43F8B	SEMA7A_integrin_a1b1_complex	simple:O75326	complex:integrin_a1b1_complex	SEMA7A		False	False	False	curated	True	Ligand-Receptor	Signaling by Semaphorin	1.43
CPI-SC0E509A5C6	COL7A1_integrin_a1b1_complex	simple:Q02388	complex:integrin_a1b1_complex	COL7A1		True	False	False	curated	True	Adhesion-Adhesion	Adhesion by Collagen/Integrin	1.43
CPI-SC0D3870098	COL6A6_integrin_a1b1_complex	simple:A6NMZ7	complex:integrin_a1b1_complex	COL6A6		True	False	False	curated	True	Adhesion-Adhesion	Adhesion by Collagen/Integrin	1.43
CPI-SC04ABF0023	COL4A4_integrin_a1b1_complex	simple:P53420	complex:integrin_a1b1_complex	COL4A4		True	False	False	curated	True	Adhesion-Adhesion	Adhesion by Collagen/Integrin	1.43
CPI-SC0886D58EF	COL4A3_integrin_a1b1_complex	simple:Q01955	complex:integrin_a1b1_complex	COL4A3		True	False	False	curated	True	Adhesion-Adhesion	Adhesion by Collagen/Integrin	1.43
CPI-SC01C274A51	COL28A1_integrin_a1b1_complex	simple:Q2UY09	complex:integrin_a1b1_complex	COL28A1		True	False	False	curated	True	Adhesion-Adhesion	Adhesion by Collagen/Integrin	1.43
CPI-SC073A7317A	COL24A1_integrin_a1b1_complex	simple:Q17RW2	complex:integrin_a1b1_complex	COL24A1		True	False	False	curated	True	Adhesion-Adhesion	Adhesion by Collagen/Integrin	1.43
CPI-SC03760D980	COL8A1_integrin_a1b1_complex	simple:P27658	complex:integrin_a1b1_complex	COL8A1		True	False	False	curated	True	Adhesion-Adhesion	Adhesion by Collagen/Integrin	1.43
CPI-SC0B3564B15	COL8A1_integrin_a2b1_complex	simple:P27658	complex:integrin_a2b1_complex	COL8A1		True	False	False	curated	True	Adhesion-Adhesion	Adhesion by Collagen/Integrin	1.43
CPI-SC05640277E	COL7A1_integrin_a2b1_complex	simple:Q02388	complex:integrin_a2b1_complex	COL7A1		True	False	False	curated	True	Adhesion-Adhesion	Adhesion by Collagen/Integrin	1.43
CPI-SC00D0AFED0	COL6A6_integrin_a2b1_complex	simple:A6NMZ7	complex:integrin_a2b1_complex	COL6A6		True	False	False	curated	True	Adhesion-Adhesion	Adhesion by Collagen/Integrin	1.43
CPI-SC0D5DDAD29	COL20A1_integrin_a2b1_complex	simple:Q9P218	complex:integrin_a2b1_complex	COL20A1		True	False	False	curated	True	Adhesion-Adhesion	Adhesion by Collagen/Integrin	1.43
CPI-SC03D0A4AD2	COL1A2_integrin_a2b1_complex	simple:P08123	complex:integrin_a2b1_complex	COL1A2		True	False	False	curated	True	Adhesion-Adhesion	Adhesion by Collagen/Integrin	1.43
CPI-SC04BCFC59C	COL1A1_integrin_a2b1_complex	simple:P02452	complex:integrin_a2b1_complex	COL1A1		True	False	False	curated	True	Adhesion-Adhesion	Adhesion by Collagen/Integrin	1.43
CPI-SC0BDD04147	COL19A1_integrin_a2b1_complex	simple:Q14993	complex:integrin_a2b1_complex	COL19A1		True	False	False	curated	True	Adhesion-Adhesion	Adhesion by Collagen/Integrin	1.43
CPI-SC04BD52124	COL18A1_integrin_a2b1_complex	simple:P39060	complex:integrin_a2b1_complex	COL18A1		True	False	False	curated	True	Adhesion-Adhesion	Adhesion by Collagen/Integrin	1.43
CPI-SC06EEEC092	COL17A1_integrin_a2b1_complex	simple:Q9UMD9	complex:integrin_a2b1_complex	COL17A1		True	False	False	curated	True	Adhesion-Adhesion	Adhesion by Collagen/Integrin	1.43
CPI-SC0D10396B4	COL21A1_integrin_a2b1_complex	simple:Q96P44	complex:integrin_a2b1_complex	COL21A1		True	False	False	curated	True	Adhesion-Adhesion	Adhesion by Collagen/Integrin	1.43
CPI-SC0956F4A31	COL16A1_integrin_a2b1_complex	simple:Q07092	complex:integrin_a2b1_complex	COL16A1		True	False	False	curated	True	Adhesion-Adhesion	Adhesion by Collagen/Integrin	1.43
CPI-SC0CCCF9A7F	COL14A1_integrin_a2b1_complex	simple:Q05707	complex:integrin_a2b1_complex	COL14A1		True	False	False	curated	True	Adhesion-Adhesion	Adhesion by Collagen/Integrin	1.43
CPI-SC0FA343CEF	COL13A1_integrin_a2b1_complex	simple:Q5TAT6	complex:integrin_a2b1_complex	COL13A1		False	False	False	curated	True	Adhesion-Adhesion	Adhesion by Collagen/Integrin	1.43
CPI-SC0B86B7CED	COL12A1_integrin_a2b1_complex	simple:Q99715	complex:integrin_a2b1_complex	COL12A1		True	False	False	curated	True	Adhesion-Adhesion	Adhesion by Collagen/Integrin	1.43
CPI-SC0D3C12C3F	COL11A2_integrin_a2b1_complex	simple:P13942	complex:integrin_a2b1_complex	COL11A2		True	False	False	curated	True	Adhesion-Adhesion	Adhesion by Collagen/Integrin	1.43
CPI-SC0C8B7BCBB	COL11A1_integrin_a2b1_complex	simple:P12107	complex:integrin_a2b1_complex	COL11A1		True	False	False	curated	True	Adhesion-Adhesion	Adhesion by Collagen/Integrin	1.43
CPI-SC0B5CEA47D	COL10A1_integrin_a2b1_complex	simple:Q03692	complex:integrin_a2b1_complex	COL10A1		True	False	False	curated	True	Adhesion-Adhesion	Adhesion by Collagen/Integrin	1.43
CPI-SC0E85E1FB0	COL15A1_integrin_a2b1_complex	simple:P39059	complex:integrin_a2b1_complex	COL15A1		True	False	False	curated	True	Adhesion-Adhesion	Adhesion by Collagen/Integrin	1.43
CPI-SC076898564	COL21A1_integrin_a10b1_complex	simple:Q96P44	complex:integrin_a10b1_complex	COL21A1		True	False	False	curated	True	Adhesion-Adhesion	Adhesion by Collagen/Integrin	1.43
CPI-SC088A27EA5	COL24A1_integrin_a2b1_complex	simple:Q17RW2	complex:integrin_a2b1_complex	COL24A1		True	False	False	curated	True	Adhesion-Adhesion	Adhesion by Collagen/Integrin	1.43
CPI-SC044C2FDA4	COL27A1_integrin_a2b1_complex	simple:Q8IZC6	complex:integrin_a2b1_complex	COL27A1		True	False	False	curated	True	Adhesion-Adhesion	Adhesion by Collagen/Integrin	1.43
CPI-SC084C79E20	COL6A3_integrin_a2b1_complex	simple:P12111	complex:integrin_a2b1_complex	COL6A3		True	False	False	curated	True	Adhesion-Adhesion	Adhesion by Collagen/Integrin	1.43
CPI-SC01A5C5096	COL6A2_integrin_a2b1_complex	simple:P12110	complex:integrin_a2b1_complex	COL6A2		True	False	False	curated	True	Adhesion-Adhesion	Adhesion by Collagen/Integrin	1.43
CPI-SC0CCB0D955	COL6A1_integrin_a2b1_complex	simple:P12109	complex:integrin_a2b1_complex	COL6A1		True	False	False	curated	True	Adhesion-Adhesion	Adhesion by Collagen/Integrin	1.43
CPI-SC0345262E7	COL5A2_integrin_a2b1_complex	simple:P05997	complex:integrin_a2b1_complex	COL5A2		True	False	False	curated	True	Adhesion-Adhesion	Adhesion by Collagen/Integrin	1.43
CPI-SC0681DB40E	COL5A1_integrin_a2b1_complex	simple:P20908	complex:integrin_a2b1_complex	COL5A1		True	False	False	curated	True	Adhesion-Adhesion	Adhesion by Collagen/Integrin	1.43
CPI-SC0FDD31EAB	COL4A6_integrin_a2b1_complex	simple:Q14031	complex:integrin_a2b1_complex	COL4A6		True	False	False	curated	True	Adhesion-Adhesion	Adhesion by Collagen/Integrin	1.43
CPI-SC0F179D307	COL26A1_integrin_a2b1_complex	simple:Q96A83	complex:integrin_a2b1_complex	COL26A1		True	False	False	curated	True	Adhesion-Adhesion	Adhesion by Collagen/Integrin	1.43
CPI-SC0C287AFC3	COL4A5_integrin_a2b1_complex	simple:P29400	complex:integrin_a2b1_complex	COL4A5		True	False	False	curated	True	Adhesion-Adhesion	Adhesion by Collagen/Integrin	1.43
CPI-SC0926FDACC	COL4A3_integrin_a2b1_complex	simple:Q01955	complex:integrin_a2b1_complex	COL4A3		True	False	False	curated	True	Adhesion-Adhesion	Adhesion by Collagen/Integrin	1.43
CPI-SC046604E76	COL4A2_integrin_a2b1_complex	simple:P08572	complex:integrin_a2b1_complex	COL4A2		True	False	False	curated	True	Adhesion-Adhesion	Adhesion by Collagen/Integrin	1.43
CPI-SC03515B178	COL4A1_integrin_a2b1_complex	simple:P02462	complex:integrin_a2b1_complex	COL4A1		True	False	False	curated	True	Adhesion-Adhesion	Adhesion by Collagen/Integrin	1.43
CPI-SC06A152CC0	COL3A1_integrin_a2b1_complex	simple:P02461	complex:integrin_a2b1_complex	COL3A1		True	False	False	curated	True	Adhesion-Adhesion	Adhesion by Collagen/Integrin	1.43
CPI-SC09C62F412	COL2A1_integrin_a2b1_complex	simple:P02458	complex:integrin_a2b1_complex	COL2A1		True	False	False	curated	True	Adhesion-Adhesion	Adhesion by Collagen/Integrin	1.43
CPI-SC04251A46C	COL28A1_integrin_a2b1_complex	simple:Q2UY09	complex:integrin_a2b1_complex	COL28A1		True	False	False	curated	True	Adhesion-Adhesion	Adhesion by Collagen/Integrin	1.43
CPI-SC072376C7B	COL4A4_integrin_a2b1_complex	simple:P53420	complex:integrin_a2b1_complex	COL4A4		True	False	False	curated	True	Adhesion-Adhesion	Adhesion by Collagen/Integrin	1.43
CPI-SC0DA808D76	TGFB3_integrin_aVb6_complex	simple:P10600	complex:integrin_aVb6_complex	TGFB3		True	False	False	curated	True	Ligand-Receptor	Signaling by Transforming growth factor	1.43
CPI-SC09E4E673B	COL24A1_integrin_a10b1_complex	simple:Q17RW2	complex:integrin_a10b1_complex	COL24A1		True	False	False	curated	True	Adhesion-Adhesion	Adhesion by Collagen/Integrin	1.43
CPI-SC0CC8A2F79	COL4A3_integrin_a10b1_complex	simple:Q01955	complex:integrin_a10b1_complex	COL4A3		True	False	False	curated	True	Adhesion-Adhesion	Adhesion by Collagen/Integrin	1.43
CPI-SC0EDDBD0FB	COL6A6_integrin_a11b1_complex	simple:A6NMZ7	complex:integrin_a11b1_complex	COL6A6		True	False	False	curated	True	Adhesion-Adhesion	Adhesion by Collagen/Integrin	1.43
CPI-SC037038602	COL7A1_integrin_a11b1_complex	simple:Q02388	complex:integrin_a11b1_complex	COL7A1		True	False	False	curated	True	Adhesion-Adhesion	Adhesion by Collagen/Integrin	1.43
CPI-SC04FF0CDA1	COL8A1_integrin_a11b1_complex	simple:P27658	complex:integrin_a11b1_complex	COL8A1		True	False	False	curated	True	Adhesion-Adhesion	Adhesion by Collagen/Integrin	1.43
CPI-SC0CC30CEC0	COL8A2_integrin_a11b1_complex	simple:P25067	complex:integrin_a11b1_complex	COL8A2		True	False	False	curated	True	Adhesion-Adhesion	Adhesion by Collagen/Integrin	1.43
CPI-SC0E8C3A996	COL9A1_integrin_a11b1_complex	simple:P20849	complex:integrin_a11b1_complex	COL9A1		True	False	False	curated	True	Adhesion-Adhesion	Adhesion by Collagen/Integrin	1.43
CPI-SC0C155763A	COL9A2_integrin_a11b1_complex	simple:Q14055	complex:integrin_a11b1_complex	COL9A2		True	False	False	curated	True	Adhesion-Adhesion	Adhesion by Collagen/Integrin	1.43
CPI-SC086D7EC73	COL9A3_integrin_a11b1_complex	simple:Q14050	complex:integrin_a11b1_complex	COL9A3		True	False	False	curated	True	Adhesion-Adhesion	Adhesion by Collagen/Integrin	1.43
CPI-SC0AE4F5BAB	FN1_integrin_a11b1_complex	simple:P02751	complex:integrin_a11b1_complex	FN1		True	False	False	curated	True	Adhesion-Adhesion	Adhesion by Fibronectin	1.43
CPI-SS0343DD0EE	COL3A1_ADGRG1	simple:P02461	simple:Q9Y653	COL3A1	ADGRG1	True	False	True	curated	False	Adhesion-Adhesion	Adhesion by Collagen/Integrin	1.43
CPI-SS09C0B8677	TGM2_ADGRG1	simple:P21980	simple:Q9Y653	TGM2	ADGRG1	True	False	True	curated	False	Ligand-Receptor		1.43
CPI-SS0AADAB219	COL4A3_ADGRG6	simple:Q01955	simple:Q86SQ4	COL4A3	ADGRG6	True	False	True	curated	False	Adhesion-Adhesion	Adhesion by Collagen/Integrin	1.43
CPI-SS06D2944B5	COL4A4_ADGRG6	simple:P53420	simple:Q86SQ4	COL4A4	ADGRG6	True	False	True	curated	False	Adhesion-Adhesion	Adhesion by Collagen/Integrin	1.43
CPI-SS0B6F0C894	DSG2_DSC3	simple:Q14126	simple:Q14574	DSG2	DSC3	False	False	False	curated	False	Adhesion-Adhesion	Adhesion by Desmosome	1.43
CPI-SS0C0329180	LRRTM2_NRXN3	simple:O43300	simple:Q9HDB5	LRRTM2	NRXN3	False	False	False	curated	False	Ligand-Receptor	Signaling by Leucine-Rich Repeat Transmembrane Neuronal Protein	1.43
CPI-CC066E261AE	fibrinogen_integrin_aXb2_complex	complex:fibrinogen	complex:integrin_aXb2_complex			False	False	False	curated	True	Ligand-Receptor	Adhesion by Fibribogen	1.43
CPI-SC08CB03AD8	ICAM1_integrin_aXb2_complex	simple:P05362	complex:integrin_aXb2_complex	ICAM1		False	True	False	curated	True	Ligand-Receptor	Adhesion by ICAM	1.43
CPI-SC0EFDBED2D	THY1_integrin_aXb2_complex	simple:P04216	complex:integrin_aXb2_complex	THY1		False	False	False	curated	True	Adhesion-Adhesion	Adhesion by antigen THY1	1.43
CPI-SC03C27B368	TNC_integrin_aVb6_complex	simple:P24821	complex:integrin_aVb6_complex	TNC		True	False	False	curated	True	Ligand-Receptor	Adhesion by tenascin	1.43
CPI-SS01E0F2D2C	NECTIN1_NECTIN4	simple:Q15223	simple:Q96NY8	NECTIN1	NECTIN4	True	True	True	curated	False	Adhesion-Adhesion	Adhesion by Nectin	1.43
CPI-SS09C4FCB90	ICAM1_SPN	simple:P05362	simple:P16150	ICAM1	SPN	False	True	False	curated	False	Adhesion-Adhesion	Adhesion by ICAM	1.43
CPI-SC0DEE2AF32	F11R_integrin_aLb2_complex	simple:Q9Y624	complex:integrin_aLb2_complex	F11R		False	True	False	curated	True	Ligand-Receptor	Adhesion by Prothrombin	1.43
CPI-SC0A3A31D04	ICAM4_integrin_aLb2_complex	simple:Q14773	complex:integrin_aLb2_complex	ICAM4		True	False	False	curated	True	Ligand-Receptor	Adhesion by ICAM	1.43
CPI-SC09DC9200A	ICAM3_integrin_aLb2_complex	simple:P32942	complex:integrin_aLb2_complex	ICAM3		False	False	False	curated	True	Ligand-Receptor	Adhesion by ICAM	1.43
CPI-SC044916391	COL6A3_integrin_a11b1_complex	simple:P12111	complex:integrin_a11b1_complex	COL6A3		True	False	False	curated	True	Adhesion-Adhesion	Adhesion by Collagen/Integrin	1.43
CPI-SC0943ECD6E	ICAM2_integrin_aLb2_complex	simple:P13598	complex:integrin_aLb2_complex	ICAM2		False	False	False	curated	True	Ligand-Receptor	Adhesion by ICAM	1.43
CPI-SS0E9A581F8	ICAM1_ITGAL	simple:P05362	simple:P20701	ICAM1	ITGAL	False	True	True	curated	False	Ligand-Receptor	Adhesion by ICAM	1.43
CPI-SS0E7883ADC	GJC1_GJA5	simple:P36383	simple:P36382	GJC1	GJA5	False	False	False	curated	False	Gap-Gap	Adhesion by GAP junction	1.43
CPI-SS0ACFA4F22	GJA5_GJA5	simple:P36382	simple:P36382	GJA5	GJA5	False	False	False	curated	False	Gap-Gap	Adhesion by GAP junction	1.43
CPI-SS024F36886	GJA1_GJA5	simple:P17302	simple:P36382	GJA1	GJA5	False	False	False	curated	False	Gap-Gap	Adhesion by GAP junction	1.43
CPI-SC08F3F7DC6	PLA2G2A_integrin_a5b1_complex	simple:P14555	complex:integrin_a5b1_complex	PLA2G2A		True	False	False	curated	True	Ligand-Receptor	Cell adhesion by Phospholipase	1.43
CPI-SC0E5A1BA8E	LAMA3_integrin_a3b1_complex	simple:Q16787	complex:integrin_a3b1_complex	LAMA3		True	False	False	curated	True	Ligand-Receptor	Adhesion by Laminin	1.43
CPI-SC00035437A	ICAM1_integrin_aLb2_complex	simple:P05362	complex:integrin_aLb2_complex	ICAM1		False	True	False	curated	True	Ligand-Receptor	Adhesion by ICAM	1.43
CPI-SC0C5B4E222	COL6A2_integrin_a11b1_complex	simple:P12110	complex:integrin_a11b1_complex	COL6A2		True	False	False	curated	True	Adhesion-Adhesion	Adhesion by Collagen/Integrin	1.43
CPI-SC0FB1817EE	COL6A1_integrin_a11b1_complex	simple:P12109	complex:integrin_a11b1_complex	COL6A1		True	False	False	curated	True	Adhesion-Adhesion	Adhesion by Collagen/Integrin	1.43
CPI-SC075489ADB	COL5A2_integrin_a11b1_complex	simple:P05997	complex:integrin_a11b1_complex	COL5A2		True	False	False	curated	True	Adhesion-Adhesion	Adhesion by Collagen/Integrin	1.43
CPI-SC0755F1632	COL18A1_integrin_a11b1_complex	simple:P39060	complex:integrin_a11b1_complex	COL18A1		True	False	False	curated	True	Adhesion-Adhesion	Adhesion by Collagen/Integrin	1.43
CPI-SC0D3C68BD6	COL17A1_integrin_a11b1_complex	simple:Q9UMD9	complex:integrin_a11b1_complex	COL17A1		True	False	False	curated	True	Adhesion-Adhesion	Adhesion by Collagen/Integrin	1.43
CPI-SC01633DC81	COL16A1_integrin_a11b1_complex	simple:Q07092	complex:integrin_a11b1_complex	COL16A1		True	False	False	curated	True	Adhesion-Adhesion	Adhesion by Collagen/Integrin	1.43
CPI-SC0BCE0B954	COL15A1_integrin_a11b1_complex	simple:P39059	complex:integrin_a11b1_complex	COL15A1		True	False	False	curated	True	Adhesion-Adhesion	Adhesion by Collagen/Integrin	1.43
CPI-SC092A2325E	COL14A1_integrin_a11b1_complex	simple:Q05707	complex:integrin_a11b1_complex	COL14A1		True	False	False	curated	True	Adhesion-Adhesion	Adhesion by Collagen/Integrin	1.43
CPI-SC093DFA335	COL13A1_integrin_a11b1_complex	simple:Q5TAT6	complex:integrin_a11b1_complex	COL13A1		False	False	False	curated	True	Adhesion-Adhesion	Adhesion by Collagen/Integrin	1.43
CPI-SC0E09C8768	COL19A1_integrin_a11b1_complex	simple:Q14993	complex:integrin_a11b1_complex	COL19A1		True	False	False	curated	True	Adhesion-Adhesion	Adhesion by Collagen/Integrin	1.43
CPI-SC0A3722F1F	COL12A1_integrin_a11b1_complex	simple:Q99715	complex:integrin_a11b1_complex	COL12A1		True	False	False	curated	True	Adhesion-Adhesion	Adhesion by Collagen/Integrin	1.43
CPI-SC06F3DDF90	COL11A1_integrin_a11b1_complex	simple:P12107	complex:integrin_a11b1_complex	COL11A1		True	False	False	curated	True	Adhesion-Adhesion	Adhesion by Collagen/Integrin	1.43
CPI-SC0519DE925	COL10A1_integrin_a11b1_complex	simple:Q03692	complex:integrin_a11b1_complex	COL10A1		True	False	False	curated	True	Adhesion-Adhesion	Adhesion by Collagen/Integrin	1.43
CPI-SC068FFC547	COL8A1_integrin_a10b1_complex	simple:P27658	complex:integrin_a10b1_complex	COL8A1		True	False	False	curated	True	Adhesion-Adhesion	Adhesion by Collagen/Integrin	1.43
CPI-SC0B4771D76	COL7A1_integrin_a10b1_complex	simple:Q02388	complex:integrin_a10b1_complex	COL7A1		True	False	False	curated	True	Adhesion-Adhesion	Adhesion by Collagen/Integrin	1.43
CPI-SC0E03C13D1	COL6A6_integrin_a10b1_complex	simple:A6NMZ7	complex:integrin_a10b1_complex	COL6A6		True	False	False	curated	True	Adhesion-Adhesion	Adhesion by Collagen/Integrin	1.43
CPI-SC030087D4F	COL4A4_integrin_a10b1_complex	simple:P53420	complex:integrin_a10b1_complex	COL4A4		True	False	False	curated	True	Adhesion-Adhesion	Adhesion by Collagen/Integrin	1.43
CPI-SC06DCE672A	COL11A2_integrin_a11b1_complex	simple:P13942	complex:integrin_a11b1_complex	COL11A2		True	False	False	curated	True	Adhesion-Adhesion	Adhesion by Collagen/Integrin	1.43
CPI-SC0E9AA9087	COL28A1_integrin_a10b1_complex	simple:Q2UY09	complex:integrin_a10b1_complex	COL28A1		True	False	False	curated	True	Adhesion-Adhesion	Adhesion by Collagen/Integrin	1.43
CPI-SC0AD2341AF	COL1A1_integrin_a11b1_complex	simple:P02452	complex:integrin_a11b1_complex	COL1A1		True	False	False	curated	True	Adhesion-Adhesion	Adhesion by Collagen/Integrin	1.43
CPI-SC0BB8BF2C5	COL20A1_integrin_a11b1_complex	simple:Q9P218	complex:integrin_a11b1_complex	COL20A1		True	False	False	curated	True	Adhesion-Adhesion	Adhesion by Collagen/Integrin	1.43
CPI-SC08821B0D2	COL5A1_integrin_a11b1_complex	simple:P20908	complex:integrin_a11b1_complex	COL5A1		True	False	False	curated	True	Adhesion-Adhesion	Adhesion by Collagen/Integrin	1.43
CPI-SC01539071B	COL4A6_integrin_a11b1_complex	simple:Q14031	complex:integrin_a11b1_complex	COL4A6		True	False	False	curated	True	Adhesion-Adhesion	Adhesion by Collagen/Integrin	1.43
CPI-SC044B5BE16	COL4A5_integrin_a11b1_complex	simple:P29400	complex:integrin_a11b1_complex	COL4A5		True	False	False	curated	True	Adhesion-Adhesion	Adhesion by Collagen/Integrin	1.43
CPI-SC0FAC9844A	COL4A4_integrin_a11b1_complex	simple:P53420	complex:integrin_a11b1_complex	COL4A4		True	False	False	curated	True	Adhesion-Adhesion	Adhesion by Collagen/Integrin	1.43
CPI-SC08F17FB3E	COL4A3_integrin_a11b1_complex	simple:Q01955	complex:integrin_a11b1_complex	COL4A3		True	False	False	curated	True	Adhesion-Adhesion	Adhesion by Collagen/Integrin	1.43
CPI-SC09AE93F66	COL4A2_integrin_a11b1_complex	simple:P08572	complex:integrin_a11b1_complex	COL4A2		True	False	False	curated	True	Adhesion-Adhesion	Adhesion by Collagen/Integrin	1.43
CPI-SC015ECCD97	COL1A2_integrin_a11b1_complex	simple:P08123	complex:integrin_a11b1_complex	COL1A2		True	False	False	curated	True	Adhesion-Adhesion	Adhesion by Collagen/Integrin	1.43
CPI-SC0C351F7DF	COL4A1_integrin_a11b1_complex	simple:P02462	complex:integrin_a11b1_complex	COL4A1		True	False	False	curated	True	Adhesion-Adhesion	Adhesion by Collagen/Integrin	1.43
CPI-SC0A5E87289	COL2A1_integrin_a11b1_complex	simple:P02458	complex:integrin_a11b1_complex	COL2A1		True	False	False	curated	True	Adhesion-Adhesion	Adhesion by Collagen/Integrin	1.43
CPI-SC0E40282DA	COL28A1_integrin_a11b1_complex	simple:Q2UY09	complex:integrin_a11b1_complex	COL28A1		True	False	False	curated	True	Adhesion-Adhesion	Adhesion by Collagen/Integrin	1.43
CPI-SC0FC6454F5	COL27A1_integrin_a11b1_complex	simple:Q8IZC6	complex:integrin_a11b1_complex	COL27A1		True	False	False	curated	True	Adhesion-Adhesion	Adhesion by Collagen/Integrin	1.43
CPI-SC08885876E	COL26A1_integrin_a11b1_complex	simple:Q96A83	complex:integrin_a11b1_complex	COL26A1		True	False	False	curated	True	Adhesion-Adhesion	Adhesion by Collagen/Integrin	1.43
CPI-SC0B09B811A	COL24A1_integrin_a11b1_complex	simple:Q17RW2	complex:integrin_a11b1_complex	COL24A1		True	False	False	curated	True	Adhesion-Adhesion	Adhesion by Collagen/Integrin	1.43
CPI-SC0C1E494D6	COL21A1_integrin_a11b1_complex	simple:Q96P44	complex:integrin_a11b1_complex	COL21A1		True	False	False	curated	True	Adhesion-Adhesion	Adhesion by Collagen/Integrin	1.43
CPI-SC0C061DC28	COL3A1_integrin_a11b1_complex	simple:P02461	complex:integrin_a11b1_complex	COL3A1		True	False	False	curated	True	Adhesion-Adhesion	Adhesion by Collagen/Integrin	1.43
CPI-SS0436D5870	HLA-F_VSIR	simple:P30511	simple:Q9H7M9	HLA-F	VSIR	False	False	True	curated	False	Ligand-Receptor		1.43
CPI-CS0CE0C5AF0	GABA_byGAD1_and_SLC32A1_GABBR1	complex:GABA_byGAD1_and_SLC32A1	simple:Q9UBS5		GABBR1	True	False	True	curated	False	Ligand-Receptor	Signaling by GABA	1.43
CPI-CS02929CEBB	GABA_byGAD1_and_SLC6A11_GABBR1	complex:GABA_byGAD1_and_SLC6A11	simple:Q9UBS5		GABBR1	True	False	True	curated	False	Ligand-Receptor	Signaling by GABA	1.43
CPI-CS053847508	Glutamate_byGLS2_and_SLC1A2_GRIK3	complex:Glutamate_byGLS2_and_SLC1A2	simple:Q13003		GRIK3	True	False	True	curated	False	Ligand-Receptor	Signaling by Glutamate	1.43
CPI-CS06F474F5A	Glutamate_byGLS2_and_SLC1A3_GRIK3	complex:Glutamate_byGLS2_and_SLC1A3	simple:Q13003		GRIK3	True	False	True	curated	False	Ligand-Receptor	Signaling by Glutamate	1.43
CPI-CS0A195F101	Glutamate_byGLS2_and_SLC1A6_GRIK3	complex:Glutamate_byGLS2_and_SLC1A6	simple:Q13003		GRIK3	True	False	True	curated	False	Ligand-Receptor	Signaling by Glutamate	1.43
CPI-CC0535DCAC1	Glutamate_byGLS_and_SLC17A7_Glutamate_Kainate_3_4_complex	complex:Glutamate_byGLS_and_SLC17A7	complex:Glutamate_Kainate_3_4_complex			True	False	True	curated	False	Ligand-Receptor	Signaling by Glutamate	1.43
CPI-CC0B7463256	Glutamate_byGLS_and_SLC1A1_Glutamate_Kainate_3_4_complex	complex:Glutamate_byGLS_and_SLC1A1	complex:Glutamate_Kainate_3_4_complex			True	False	True	curated	False	Ligand-Receptor	Signaling by Glutamate	1.43
CPI-CC0CA804C89	Glutamate_byGLS_and_SLC1A2_Glutamate_Kainate_3_4_complex	complex:Glutamate_byGLS_and_SLC1A2	complex:Glutamate_Kainate_3_4_complex			True	False	True	curated	False	Ligand-Receptor	Signaling by Glutamate	1.43
CPI-CC049F2ABCF	Glutamate_byGLS_and_SLC1A3_Glutamate_Kainate_3_4_complex	complex:Glutamate_byGLS_and_SLC1A3	complex:Glutamate_Kainate_3_4_complex			True	False	True	curated	False	Ligand-Receptor	Signaling by Glutamate	1.43
CPI-CC0C8B25F6D	Glutamate_byGLS_and_SLC1A6_Glutamate_Kainate_3_4_complex	complex:Glutamate_byGLS_and_SLC1A6	complex:Glutamate_Kainate_3_4_complex			True	False	True	curated	False	Ligand-Receptor	Signaling by Glutamate	1.43
CPI-CC00FD66B07	Glutamate_byGLS2_and_SLC17A7_Glutamate_Kainate_3_4_complex	complex:Glutamate_byGLS2_and_SLC17A7	complex:Glutamate_Kainate_3_4_complex			True	False	True	curated	False	Ligand-Receptor	Signaling by Glutamate	1.43
CPI-CC0160048A0	Glutamate_byGLS2_and_SLC1A1_Glutamate_Kainate_3_4_complex	complex:Glutamate_byGLS2_and_SLC1A1	complex:Glutamate_Kainate_3_4_complex			True	False	True	curated	False	Ligand-Receptor	Signaling by Glutamate	1.43
CPI-CC0B6964744	Glutamate_byGLS2_and_SLC1A2_Glutamate_Kainate_3_4_complex	complex:Glutamate_byGLS2_and_SLC1A2	complex:Glutamate_Kainate_3_4_complex			True	False	True	curated	False	Ligand-Receptor	Signaling by Glutamate	1.43
CPI-CC0C33FB78E	Glutamate_byGLS2_and_SLC1A3_Glutamate_Kainate_3_4_complex	complex:Glutamate_byGLS2_and_SLC1A3	complex:Glutamate_Kainate_3_4_complex			True	False	True	curated	False	Ligand-Receptor	Signaling by Glutamate	1.43
CPI-CC00939F2D1	Glutamate_byGLS2_and_SLC1A6_Glutamate_Kainate_3_4_complex	complex:Glutamate_byGLS2_and_SLC1A6	complex:Glutamate_Kainate_3_4_complex			True	False	True	curated	False	Ligand-Receptor	Signaling by Glutamate	1.43
CPI-CC093B33AB4	Glutamate_byGLS_and_SLC17A7_Glutamate_Kainate_3_5_complex	complex:Glutamate_byGLS_and_SLC17A7	complex:Glutamate_Kainate_3_5_complex			True	False	True	curated	False	Ligand-Receptor	Signaling by Glutamate	1.43
CPI-CC0699D36D3	Glutamate_byGLS_and_SLC1A1_Glutamate_Kainate_3_5_complex	complex:Glutamate_byGLS_and_SLC1A1	complex:Glutamate_Kainate_3_5_complex			True	False	True	curated	False	Ligand-Receptor	Signaling by Glutamate	1.43
CPI-CC03E04AA64	Glutamate_byGLS_and_SLC1A2_Glutamate_Kainate_3_5_complex	complex:Glutamate_byGLS_and_SLC1A2	complex:Glutamate_Kainate_3_5_complex			True	False	True	curated	False	Ligand-Receptor	Signaling by Glutamate	1.43
CPI-CC0CB231C91	Glutamate_byGLS_and_SLC1A3_Glutamate_Kainate_3_5_complex	complex:Glutamate_byGLS_and_SLC1A3	complex:Glutamate_Kainate_3_5_complex			True	False	True	curated	False	Ligand-Receptor	Signaling by Glutamate	1.43
CPI-CC0DE59E92B	Glutamate_byGLS2_and_SLC1A2_Glutamate_NMDA_1_2A_complex	complex:Glutamate_byGLS2_and_SLC1A2	complex:Glutamate_NMDA_1_2A_complex			True	False	True	curated	False	Ligand-Receptor	Signaling by Glutamate	1.43
CPI-CC072B222EE	Glutamate_byGLS2_and_SLC1A1_Glutamate_NMDA_1_2A_complex	complex:Glutamate_byGLS2_and_SLC1A1	complex:Glutamate_NMDA_1_2A_complex			True	False	True	curated	False	Ligand-Receptor	Signaling by Glutamate	1.43
CPI-CC0FE97618B	Glutamate_byGLS2_and_SLC17A7_Glutamate_NMDA_1_2A_complex	complex:Glutamate_byGLS2_and_SLC17A7	complex:Glutamate_NMDA_1_2A_complex			True	False	True	curated	False	Ligand-Receptor	Signaling by Glutamate	1.43
CPI-CC06FC18E3A	Glutamate_byGLS_and_SLC1A6_Glutamate_NMDA_1_2A_complex	complex:Glutamate_byGLS_and_SLC1A6	complex:Glutamate_NMDA_1_2A_complex			True	False	True	curated	False	Ligand-Receptor	Signaling by Glutamate	1.43
CPI-CC06CC71FC3	Glutamate_byGLS_and_SLC1A3_Glutamate_NMDA_1_2A_complex	complex:Glutamate_byGLS_and_SLC1A3	complex:Glutamate_NMDA_1_2A_complex			True	False	True	curated	False	Ligand-Receptor	Signaling by Glutamate	1.43
CPI-CC0AC4592F2	Glutamate_byGLS_and_SLC1A2_Glutamate_NMDA_1_2A_complex	complex:Glutamate_byGLS_and_SLC1A2	complex:Glutamate_NMDA_1_2A_complex			True	False	True	curated	False	Ligand-Receptor	Signaling by Glutamate	1.43
CPI-CS01D65FEFD	Glutamate_byGLS2_and_SLC1A1_GRIK3	complex:Glutamate_byGLS2_and_SLC1A1	simple:Q13003		GRIK3	True	False	True	curated	False	Ligand-Receptor	Signaling by Glutamate	1.43
CPI-CC0CE99AC11	Glutamate_byGLS_and_SLC1A1_Glutamate_NMDA_1_2A_complex	complex:Glutamate_byGLS_and_SLC1A1	complex:Glutamate_NMDA_1_2A_complex			True	False	True	curated	False	Ligand-Receptor	Signaling by Glutamate	1.43
CPI-CC0567FF312	Glutamate_byGLS2_and_SLC1A6_Glutamate_Kainate_3_5_complex	complex:Glutamate_byGLS2_and_SLC1A6	complex:Glutamate_Kainate_3_5_complex			True	False	True	curated	False	Ligand-Receptor	Signaling by Glutamate	1.43
CPI-CC00605BE5F	Glutamate_byGLS2_and_SLC1A3_Glutamate_Kainate_3_5_complex	complex:Glutamate_byGLS2_and_SLC1A3	complex:Glutamate_Kainate_3_5_complex			True	False	True	curated	False	Ligand-Receptor	Signaling by Glutamate	1.43
CPI-CC0E3F34DEF	Glutamate_byGLS2_and_SLC1A2_Glutamate_Kainate_3_5_complex	complex:Glutamate_byGLS2_and_SLC1A2	complex:Glutamate_Kainate_3_5_complex			True	False	True	curated	False	Ligand-Receptor	Signaling by Glutamate	1.43
CPI-CC0E8B3C37F	Glutamate_byGLS2_and_SLC1A1_Glutamate_Kainate_3_5_complex	complex:Glutamate_byGLS2_and_SLC1A1	complex:Glutamate_Kainate_3_5_complex			True	False	True	curated	False	Ligand-Receptor	Signaling by Glutamate	1.43
CPI-CC032B985F7	Glutamate_byGLS2_and_SLC17A7_Glutamate_Kainate_3_5_complex	complex:Glutamate_byGLS2_and_SLC17A7	complex:Glutamate_Kainate_3_5_complex			True	False	True	curated	False	Ligand-Receptor	Signaling by Glutamate	1.43
CPI-CC0E5CBF38E	Glutamate_byGLS_and_SLC1A6_Glutamate_Kainate_3_5_complex	complex:Glutamate_byGLS_and_SLC1A6	complex:Glutamate_Kainate_3_5_complex			True	False	True	curated	False	Ligand-Receptor	Signaling by Glutamate	1.43
CPI-CC0456B9A93	Glutamate_byGLS_and_SLC17A7_Glutamate_NMDA_1_2A_complex	complex:Glutamate_byGLS_and_SLC17A7	complex:Glutamate_NMDA_1_2A_complex			True	False	True	curated	False	Ligand-Receptor	Signaling by Glutamate	1.43
CPI-CS0D1DC5DFD	Glutamate_byGLS2_and_SLC17A7_GRIK3	complex:Glutamate_byGLS2_and_SLC17A7	simple:Q13003		GRIK3	True	False	True	curated	False	Ligand-Receptor	Signaling by Glutamate	1.43
CPI-CS0827BB954	Glutamate_byGLS_and_SLC1A6_GRIK3	complex:Glutamate_byGLS_and_SLC1A6	simple:Q13003		GRIK3	True	False	True	curated	False	Ligand-Receptor	Signaling by Glutamate	1.43
CPI-CS0EB60A2B2	Glutamate_byGLS_and_SLC1A3_GRIK3	complex:Glutamate_byGLS_and_SLC1A3	simple:Q13003		GRIK3	True	False	True	curated	False	Ligand-Receptor	Signaling by Glutamate	1.43
CPI-CC052F5C918	Glutamate_byGLS_and_SLC1A1_Glutamate_Kainate_2_4_complex	complex:Glutamate_byGLS_and_SLC1A1	complex:Glutamate_Kainate_2_4_complex			True	False	True	curated	False	Ligand-Receptor	Signaling by Glutamate	1.43
CPI-CC0476711B8	Glutamate_byGLS_and_SLC17A7_Glutamate_Kainate_2_4_complex	complex:Glutamate_byGLS_and_SLC17A7	complex:Glutamate_Kainate_2_4_complex			True	False	True	curated	False	Ligand-Receptor	Signaling by Glutamate	1.43
CPI-CS0D9BFD8AF	Glutamate_byGLS2_and_SLC1A6_GRIK2	complex:Glutamate_byGLS2_and_SLC1A6	simple:Q13002		GRIK2	True	False	True	curated	False	Ligand-Receptor	Signaling by Glutamate	1.43
CPI-CS00E19754C	Glutamate_byGLS2_and_SLC1A3_GRIK2	complex:Glutamate_byGLS2_and_SLC1A3	simple:Q13002		GRIK2	True	False	True	curated	False	Ligand-Receptor	Signaling by Glutamate	1.43
CPI-CS01E5ABF3E	Glutamate_byGLS2_and_SLC1A2_GRIK2	complex:Glutamate_byGLS2_and_SLC1A2	simple:Q13002		GRIK2	True	False	True	curated	False	Ligand-Receptor	Signaling by Glutamate	1.43
CPI-CS048A34709	Glutamate_byGLS2_and_SLC1A1_GRIK2	complex:Glutamate_byGLS2_and_SLC1A1	simple:Q13002		GRIK2	True	False	True	curated	False	Ligand-Receptor	Signaling by Glutamate	1.43
CPI-CC0D02A5FE5	Glutamate_byGLS_and_SLC1A2_Glutamate_Kainate_2_4_complex	complex:Glutamate_byGLS_and_SLC1A2	complex:Glutamate_Kainate_2_4_complex			True	False	True	curated	False	Ligand-Receptor	Signaling by Glutamate	1.43
CPI-CS0940331BF	Glutamate_byGLS2_and_SLC17A7_GRIK2	complex:Glutamate_byGLS2_and_SLC17A7	simple:Q13002		GRIK2	True	False	True	curated	False	Ligand-Receptor	Signaling by Glutamate	1.43
CPI-CS009D94220	Glutamate_byGLS_and_SLC17A7_GRIK2	complex:Glutamate_byGLS_and_SLC17A7	simple:Q13002		GRIK2	True	False	True	curated	False	Ligand-Receptor	Signaling by Glutamate	1.43
CPI-CC0C4BEF4C8	Glutamate_byGLS2_and_SLC1A6_Glutamate_Kainate_1_5_complex	complex:Glutamate_byGLS2_and_SLC1A6	complex:Glutamate_Kainate_1_5_complex			True	False	True	curated	False	Ligand-Receptor	Signaling by Glutamate	1.43
CPI-SS07D508428	SIGLEC15_CD44	simple:Q6ZMC9	simple:P16070	SIGLEC15	CD44	False	False	True	curated	False	Ligand-Receptor		1.43
CPI-CC0DC1D35A7	Glutamate_byGLS2_and_SLC1A2_Glutamate_Kainate_1_5_complex	complex:Glutamate_byGLS2_and_SLC1A2	complex:Glutamate_Kainate_1_5_complex			True	False	True	curated	False	Ligand-Receptor	Signaling by Glutamate	1.43
CPI-CC08EE84AE8	Glutamate_byGLS2_and_SLC1A1_Glutamate_Kainate_1_5_complex	complex:Glutamate_byGLS2_and_SLC1A1	complex:Glutamate_Kainate_1_5_complex			True	False	True	curated	False	Ligand-Receptor	Signaling by Glutamate	1.43
CPI-CC0145A96BC	Glutamate_byGLS2_and_SLC17A7_Glutamate_Kainate_1_5_complex	complex:Glutamate_byGLS2_and_SLC17A7	complex:Glutamate_Kainate_1_5_complex			True	False	True	curated	False	Ligand-Receptor	Signaling by Glutamate	1.43
CPI-CS0B15FCB8B	Glutamate_byGLS_and_SLC1A2_GRIK2	complex:Glutamate_byGLS_and_SLC1A2	simple:Q13002		GRIK2	True	False	True	curated	False	Ligand-Receptor	Signaling by Glutamate	1.43
CPI-CC01CD69B71	Glutamate_byGLS2_and_SLC1A3_Glutamate_NMDA_1_2A_complex	complex:Glutamate_byGLS2_and_SLC1A3	complex:Glutamate_NMDA_1_2A_complex			True	False	True	curated	False	Ligand-Receptor	Signaling by Glutamate	1.43
CPI-CC0063E25BD	Glutamate_byGLS_and_SLC1A3_Glutamate_Kainate_2_4_complex	complex:Glutamate_byGLS_and_SLC1A3	complex:Glutamate_Kainate_2_4_complex			True	False	True	curated	False	Ligand-Receptor	Signaling by Glutamate	1.43
CPI-CC032282108	Glutamate_byGLS2_and_SLC17A7_Glutamate_Kainate_2_4_complex	complex:Glutamate_byGLS2_and_SLC17A7	complex:Glutamate_Kainate_2_4_complex			True	False	True	curated	False	Ligand-Receptor	Signaling by Glutamate	1.43
CPI-CS0A00FD94B	Glutamate_byGLS_and_SLC1A2_GRIK3	complex:Glutamate_byGLS_and_SLC1A2	simple:Q13003		GRIK3	True	False	True	curated	False	Ligand-Receptor	Signaling by Glutamate	1.43
CPI-CS044A80E08	Glutamate_byGLS_and_SLC1A1_GRIK3	complex:Glutamate_byGLS_and_SLC1A1	simple:Q13003		GRIK3	True	False	True	curated	False	Ligand-Receptor	Signaling by Glutamate	1.43
CPI-CS09A7E9FE7	Glutamate_byGLS_and_SLC17A7_GRIK3	complex:Glutamate_byGLS_and_SLC17A7	simple:Q13003		GRIK3	True	False	True	curated	False	Ligand-Receptor	Signaling by Glutamate	1.43
CPI-CC0FF085B8B	Glutamate_byGLS2_and_SLC1A6_Glutamate_Kainate_2_5_complex	complex:Glutamate_byGLS2_and_SLC1A6	complex:Glutamate_Kainate_2_5_complex			True	False	True	curated	False	Ligand-Receptor	Signaling by Glutamate	1.43
CPI-CC0B415175C	Glutamate_byGLS2_and_SLC1A3_Glutamate_Kainate_2_5_complex	complex:Glutamate_byGLS2_and_SLC1A3	complex:Glutamate_Kainate_2_5_complex			True	False	True	curated	False	Ligand-Receptor	Signaling by Glutamate	1.43
CPI-CC0B810B839	Glutamate_byGLS2_and_SLC1A2_Glutamate_Kainate_2_5_complex	complex:Glutamate_byGLS2_and_SLC1A2	complex:Glutamate_Kainate_2_5_complex			True	False	True	curated	False	Ligand-Receptor	Signaling by Glutamate	1.43
CPI-CC0BF385067	Glutamate_byGLS_and_SLC1A6_Glutamate_Kainate_2_4_complex	complex:Glutamate_byGLS_and_SLC1A6	complex:Glutamate_Kainate_2_4_complex			True	False	True	curated	False	Ligand-Receptor	Signaling by Glutamate	1.43
CPI-CC086C2B918	Glutamate_byGLS2_and_SLC1A1_Glutamate_Kainate_2_5_complex	complex:Glutamate_byGLS2_and_SLC1A1	complex:Glutamate_Kainate_2_5_complex			True	False	True	curated	False	Ligand-Receptor	Signaling by Glutamate	1.43
CPI-CC033AC2E73	Glutamate_byGLS_and_SLC1A2_Glutamate_Kainate_2_5_complex	complex:Glutamate_byGLS_and_SLC1A2	complex:Glutamate_Kainate_2_5_complex			True	False	True	curated	False	Ligand-Receptor	Signaling by Glutamate	1.43
CPI-CC04062A92F	Glutamate_byGLS_and_SLC17A7_Glutamate_Kainate_2_5_complex	complex:Glutamate_byGLS_and_SLC17A7	complex:Glutamate_Kainate_2_5_complex			True	False	True	curated	False	Ligand-Receptor	Signaling by Glutamate	1.43
CPI-CC0ACDCA68F	Glutamate_byGLS2_and_SLC1A6_Glutamate_Kainate_2_4_complex	complex:Glutamate_byGLS2_and_SLC1A6	complex:Glutamate_Kainate_2_4_complex			True	False	True	curated	False	Ligand-Receptor	Signaling by Glutamate	1.43
CPI-CC00CFD9E84	Glutamate_byGLS2_and_SLC1A3_Glutamate_Kainate_2_4_complex	complex:Glutamate_byGLS2_and_SLC1A3	complex:Glutamate_Kainate_2_4_complex			True	False	True	curated	False	Ligand-Receptor	Signaling by Glutamate	1.43
CPI-CC0D4DE23C7	Glutamate_byGLS2_and_SLC1A2_Glutamate_Kainate_2_4_complex	complex:Glutamate_byGLS2_and_SLC1A2	complex:Glutamate_Kainate_2_4_complex			True	False	True	curated	False	Ligand-Receptor	Signaling by Glutamate	1.43
CPI-CC05A802EBC	Glutamate_byGLS2_and_SLC1A1_Glutamate_Kainate_2_4_complex	complex:Glutamate_byGLS2_and_SLC1A1	complex:Glutamate_Kainate_2_4_complex			True	False	True	curated	False	Ligand-Receptor	Signaling by Glutamate	1.43
CPI-CC08CAFBA94	Glutamate_byGLS2_and_SLC17A7_Glutamate_Kainate_2_5_complex	complex:Glutamate_byGLS2_and_SLC17A7	complex:Glutamate_Kainate_2_5_complex			True	False	True	curated	False	Ligand-Receptor	Signaling by Glutamate	1.43
CPI-CC096C28605	Glutamate_byGLS_and_SLC1A6_Glutamate_Kainate_1_5_complex	complex:Glutamate_byGLS_and_SLC1A6	complex:Glutamate_Kainate_1_5_complex			True	False	True	curated	False	Ligand-Receptor	Signaling by Glutamate	1.43
CPI-CC064FD0FE9	Glutamate_byGLS2_and_SLC1A6_Glutamate_NMDA_1_2A_complex	complex:Glutamate_byGLS2_and_SLC1A6	complex:Glutamate_NMDA_1_2A_complex			True	False	True	curated	False	Ligand-Receptor	Signaling by Glutamate	1.43
CPI-CC05708A400	Glutamate_byGLS_and_SLC1A1_Glutamate_NMDA_1_2B_complex	complex:Glutamate_byGLS_and_SLC1A1	complex:Glutamate_NMDA_1_2B_complex			True	False	True	curated	False	Ligand-Receptor	Signaling by Glutamate	1.43
CPI-CS07C63C8BC	Glutamate_byGLS2_and_SLC1A3_GRM2	complex:Glutamate_byGLS2_and_SLC1A3	simple:Q14416		GRM2	True	False	True	curated	False	Ligand-Receptor	Signaling by Glutamate	1.43
CPI-CS0BC3D8A73	Glutamate_byGLS2_and_SLC1A6_GRM2	complex:Glutamate_byGLS2_and_SLC1A6	simple:Q14416		GRM2	True	False	True	curated	False	Ligand-Receptor	Signaling by Glutamate	1.43
CPI-CS013ADF74E	Glutamate_byGLS_and_SLC17A7_GRM3	complex:Glutamate_byGLS_and_SLC17A7	simple:Q14832		GRM3	True	False	True	curated	False	Ligand-Receptor	Signaling by Glutamate	1.43
CPI-CS0444827FD	Glutamate_byGLS_and_SLC1A2_GRM3	complex:Glutamate_byGLS_and_SLC1A2	simple:Q14832		GRM3	True	False	True	curated	False	Ligand-Receptor	Signaling by Glutamate	1.43
CPI-CS0AE7F1FB9	Glutamate_byGLS2_and_SLC17A7_GRM3	complex:Glutamate_byGLS2_and_SLC17A7	simple:Q14832		GRM3	True	False	True	curated	False	Ligand-Receptor	Signaling by Glutamate	1.43
CPI-CS081D8412E	Glutamate_byGLS2_and_SLC1A1_GRM3	complex:Glutamate_byGLS2_and_SLC1A1	simple:Q14832		GRM3	True	False	True	curated	False	Ligand-Receptor	Signaling by Glutamate	1.43
CPI-CS01E5D0183	Glutamate_byGLS2_and_SLC1A2_GRM3	complex:Glutamate_byGLS2_and_SLC1A2	simple:Q14832		GRM3	True	False	True	curated	False	Ligand-Receptor	Signaling by Glutamate	1.43
CPI-CS05D1E58B4	Glutamate_byGLS2_and_SLC1A3_GRM3	complex:Glutamate_byGLS2_and_SLC1A3	simple:Q14832		GRM3	True	False	True	curated	False	Ligand-Receptor	Signaling by Glutamate	1.43
CPI-CS0554D19E3	Glutamate_byGLS2_and_SLC1A6_GRM3	complex:Glutamate_byGLS2_and_SLC1A6	simple:Q14832		GRM3	True	False	True	curated	False	Ligand-Receptor	Signaling by Glutamate	1.43
CPI-CS092F9D032	Glutamate_byGLS_and_SLC17A7_GRM4	complex:Glutamate_byGLS_and_SLC17A7	simple:Q14833		GRM4	True	False	True	curated	False	Ligand-Receptor	Signaling by Glutamate	1.43
CPI-CS0FA9C25E9	Glutamate_byGLS_and_SLC1A2_GRM4	complex:Glutamate_byGLS_and_SLC1A2	simple:Q14833		GRM4	True	False	True	curated	False	Ligand-Receptor	Signaling by Glutamate	1.43
CPI-CS09CFDCF78	Glutamate_byGLS2_and_SLC17A7_GRM4	complex:Glutamate_byGLS2_and_SLC17A7	simple:Q14833		GRM4	True	False	True	curated	False	Ligand-Receptor	Signaling by Glutamate	1.43
CPI-CS0041BE443	Glutamate_byGLS2_and_SLC1A1_GRM4	complex:Glutamate_byGLS2_and_SLC1A1	simple:Q14833		GRM4	True	False	True	curated	False	Ligand-Receptor	Signaling by Glutamate	1.43
CPI-CS0D7A1419D	Glutamate_byGLS2_and_SLC1A2_GRM4	complex:Glutamate_byGLS2_and_SLC1A2	simple:Q14833		GRM4	True	False	True	curated	False	Ligand-Receptor	Signaling by Glutamate	1.43
CPI-CS0591372DE	Glutamate_byGLS2_and_SLC1A3_GRM4	complex:Glutamate_byGLS2_and_SLC1A3	simple:Q14833		GRM4	True	False	True	curated	False	Ligand-Receptor	Signaling by Glutamate	1.43
CPI-CS0DB067721	Glutamate_byGLS2_and_SLC1A6_GRM4	complex:Glutamate_byGLS2_and_SLC1A6	simple:Q14833		GRM4	True	False	True	curated	False	Ligand-Receptor	Signaling by Glutamate	1.43
CPI-CS007F02C96	Glutamate_byGLS_and_SLC17A7_GRM8	complex:Glutamate_byGLS_and_SLC17A7	simple:O00222		GRM8	True	False	True	curated	False	Ligand-Receptor	Signaling by Glutamate	1.43
CPI-SS03EF699C7	HLA-E_KLRC1	simple:P13747	simple:P26715	HLA-E	KLRC1	False	False	True	curated	False	Ligand-Receptor	Signaling by HLA	1.43
CPI-SS0C9DBD840	GHRL_GHRHR	simple:Q9UBU3	simple:Q02643	GHRL	GHRHR	True	False	True	curated	False	Ligand-Receptor	Signaling by Growth hormone-releasing hormone	1.43
CPI-CC02D192370	Inhibin_ligand_B_ACVR_1B2A_receptor	complex:Inhibin_ligand_B	complex:ACVR_1B2A_receptor			True	False	True	curated	False	Ligand-Receptor	Signaling by Inhibin/Activin	1.43
CPI-SC0B3D321CC	INHA_ACVR_1B2A_receptor	simple:P05111	complex:ACVR_1B2A_receptor	INHA		True	False	True	curated	False	Ligand-Receptor	Signaling by Inhibin/Activin	1.43
CPI-CC057B323A5	Inhibin_ligand_B_ACVR_1B2B_receptor	complex:Inhibin_ligand_B	complex:ACVR_1B2B_receptor			True	False	True	curated	False	Ligand-Receptor	Signaling by Inhibin/Activin	1.43
CPI-SC0FDDA8A63	INHA_ACVR_1B2B_receptor	simple:P05111	complex:ACVR_1B2B_receptor	INHA		True	False	True	curated	False	Ligand-Receptor	Signaling by Inhibin/Activin	1.43
CPI-CS0916EF39D	Glutamate_byGLS2_and_SLC1A2_GRM2	complex:Glutamate_byGLS2_and_SLC1A2	simple:Q14416		GRM2	True	False	True	curated	False	Ligand-Receptor	Signaling by Glutamate	1.43
CPI-SC01987CF29	GDF3_ACVR_1B2B_receptor	simple:Q9NR23	complex:ACVR_1B2B_receptor	GDF3		True	False	True	curated	False	Ligand-Receptor	Signaling by Growth differentiation factor	1.43
CPI-CS0270ABC42	Glutamate_byGLS2_and_SLC1A6_GRM8	complex:Glutamate_byGLS2_and_SLC1A6	simple:O00222		GRM8	True	False	True	curated	False	Ligand-Receptor	Signaling by Glutamate	1.43
CPI-CS0947C60AA	Glutamate_byGLS2_and_SLC1A3_GRM8	complex:Glutamate_byGLS2_and_SLC1A3	simple:O00222		GRM8	True	False	True	curated	False	Ligand-Receptor	Signaling by Glutamate	1.43
CPI-CS0A2EDD507	Glutamate_byGLS2_and_SLC1A2_GRM8	complex:Glutamate_byGLS2_and_SLC1A2	simple:O00222		GRM8	True	False	True	curated	False	Ligand-Receptor	Signaling by Glutamate	1.43
CPI-CS0A14FBC54	Glutamate_byGLS2_and_SLC1A1_GRM8	complex:Glutamate_byGLS2_and_SLC1A1	simple:O00222		GRM8	True	False	True	curated	False	Ligand-Receptor	Signaling by Glutamate	1.43
CPI-CS00A95D069	Glutamate_byGLS2_and_SLC17A7_GRM8	complex:Glutamate_byGLS2_and_SLC17A7	simple:O00222		GRM8	True	False	True	curated	False	Ligand-Receptor	Signaling by Glutamate	1.43
CPI-CS0B9E5E3DB	Glutamate_byGLS_and_SLC1A2_GRM8	complex:Glutamate_byGLS_and_SLC1A2	simple:O00222		GRM8	True	False	True	curated	False	Ligand-Receptor	Signaling by Glutamate	1.43
CPI-SS0E9F23560	TULP1_TYRO3	simple:O00294	simple:Q06418	TULP1	TYRO3	True	False	True	curated	False	Ligand-Receptor		1.43
CPI-CS0286AF8D6	Glutamate_byGLS2_and_SLC1A1_GRM2	complex:Glutamate_byGLS2_and_SLC1A1	simple:Q14416		GRM2	True	False	True	curated	False	Ligand-Receptor	Signaling by Glutamate	1.43
CPI-CS0EC77FC9C	Glutamate_byGLS2_and_SLC17A7_GRM2	complex:Glutamate_byGLS2_and_SLC17A7	simple:Q14416		GRM2	True	False	True	curated	False	Ligand-Receptor	Signaling by Glutamate	1.43
CPI-CS0CD4875F8	Glutamate_byGLS_and_SLC1A6_GRM2	complex:Glutamate_byGLS_and_SLC1A6	simple:Q14416		GRM2	True	False	True	curated	False	Ligand-Receptor	Signaling by Glutamate	1.43
CPI-CC0F0E50ABC	Glutamate_byGLS2_and_SLC17A7_Glutamate_NMDA_1_2C_complex	complex:Glutamate_byGLS2_and_SLC17A7	complex:Glutamate_NMDA_1_2C_complex			True	False	True	curated	False	Ligand-Receptor	Signaling by Glutamate	1.43
CPI-CC05B3DB330	Glutamate_byGLS_and_SLC1A6_Glutamate_NMDA_1_2C_complex	complex:Glutamate_byGLS_and_SLC1A6	complex:Glutamate_NMDA_1_2C_complex			True	False	True	curated	False	Ligand-Receptor	Signaling by Glutamate	1.43
CPI-CC036772033	Glutamate_byGLS_and_SLC1A3_Glutamate_NMDA_1_2C_complex	complex:Glutamate_byGLS_and_SLC1A3	complex:Glutamate_NMDA_1_2C_complex			True	False	True	curated	False	Ligand-Receptor	Signaling by Glutamate	1.43
CPI-CC0222B6286	Glutamate_byGLS_and_SLC1A2_Glutamate_NMDA_1_2C_complex	complex:Glutamate_byGLS_and_SLC1A2	complex:Glutamate_NMDA_1_2C_complex			True	False	True	curated	False	Ligand-Receptor	Signaling by Glutamate	1.43
CPI-CC0FC2F01AB	Glutamate_byGLS_and_SLC1A1_Glutamate_NMDA_1_2C_complex	complex:Glutamate_byGLS_and_SLC1A1	complex:Glutamate_NMDA_1_2C_complex			True	False	True	curated	False	Ligand-Receptor	Signaling by Glutamate	1.43
CPI-CC09A13B23F	Glutamate_byGLS_and_SLC17A7_Glutamate_NMDA_1_2C_complex	complex:Glutamate_byGLS_and_SLC17A7	complex:Glutamate_NMDA_1_2C_complex			True	False	True	curated	False	Ligand-Receptor	Signaling by Glutamate	1.43
CPI-CC01F8CA118	Glutamate_byGLS2_and_SLC1A1_Glutamate_NMDA_1_2C_complex	complex:Glutamate_byGLS2_and_SLC1A1	complex:Glutamate_NMDA_1_2C_complex			True	False	True	curated	False	Ligand-Receptor	Signaling by Glutamate	1.43
CPI-CC04A0FDD1C	Glutamate_byGLS2_and_SLC1A6_Glutamate_NMDA_1_2B_complex	complex:Glutamate_byGLS2_and_SLC1A6	complex:Glutamate_NMDA_1_2B_complex			True	False	True	curated	False	Ligand-Receptor	Signaling by Glutamate	1.43
CPI-CC0C109D7DD	Glutamate_byGLS2_and_SLC1A2_Glutamate_NMDA_1_2B_complex	complex:Glutamate_byGLS2_and_SLC1A2	complex:Glutamate_NMDA_1_2B_complex			True	False	True	curated	False	Ligand-Receptor	Signaling by Glutamate	1.43
CPI-CC01F565028	Glutamate_byGLS2_and_SLC1A1_Glutamate_NMDA_1_2B_complex	complex:Glutamate_byGLS2_and_SLC1A1	complex:Glutamate_NMDA_1_2B_complex			True	False	True	curated	False	Ligand-Receptor	Signaling by Glutamate	1.43
CPI-CC0B845D70B	Glutamate_byGLS2_and_SLC17A7_Glutamate_NMDA_1_2B_complex	complex:Glutamate_byGLS2_and_SLC17A7	complex:Glutamate_NMDA_1_2B_complex			True	False	True	curated	False	Ligand-Receptor	Signaling by Glutamate	1.43
CPI-CC0664821F8	Glutamate_byGLS_and_SLC1A6_Glutamate_NMDA_1_2B_complex	complex:Glutamate_byGLS_and_SLC1A6	complex:Glutamate_NMDA_1_2B_complex			True	False	True	curated	False	Ligand-Receptor	Signaling by Glutamate	1.43
CPI-CC0E366FBD5	Glutamate_byGLS_and_SLC1A3_Glutamate_NMDA_1_2B_complex	complex:Glutamate_byGLS_and_SLC1A3	complex:Glutamate_NMDA_1_2B_complex			True	False	True	curated	False	Ligand-Receptor	Signaling by Glutamate	1.43
CPI-CC0DCE246DF	Glutamate_byGLS_and_SLC1A2_Glutamate_NMDA_1_2B_complex	complex:Glutamate_byGLS_and_SLC1A2	complex:Glutamate_NMDA_1_2B_complex			True	False	True	curated	False	Ligand-Receptor	Signaling by Glutamate	1.43
CPI-CC09EB70913	Glutamate_byGLS2_and_SLC1A3_Glutamate_NMDA_1_2B_complex	complex:Glutamate_byGLS2_and_SLC1A3	complex:Glutamate_NMDA_1_2B_complex			True	False	True	curated	False	Ligand-Receptor	Signaling by Glutamate	1.43
CPI-CC0F0C48A55	Glutamate_byGLS_and_SLC17A7_Glutamate_NMDA_1_2B_complex	complex:Glutamate_byGLS_and_SLC17A7	complex:Glutamate_NMDA_1_2B_complex			True	False	True	curated	False	Ligand-Receptor	Signaling by Glutamate	1.43
CPI-CC0AC55FB5B	Glutamate_byGLS2_and_SLC1A2_Glutamate_NMDA_1_2C_complex	complex:Glutamate_byGLS2_and_SLC1A2	complex:Glutamate_NMDA_1_2C_complex			True	False	True	curated	False	Ligand-Receptor	Signaling by Glutamate	1.43
CPI-CC00F5F0266	Glutamate_byGLS2_and_SLC1A6_Glutamate_NMDA_1_2C_complex	complex:Glutamate_byGLS2_and_SLC1A6	complex:Glutamate_NMDA_1_2C_complex			True	False	True	curated	False	Ligand-Receptor	Signaling by Glutamate	1.43
CPI-CS077A43ACD	Glutamate_byGLS_and_SLC1A3_GRM2	complex:Glutamate_byGLS_and_SLC1A3	simple:Q14416		GRM2	True	False	True	curated	False	Ligand-Receptor	Signaling by Glutamate	1.43
CPI-CS08C7956BD	Glutamate_byGLS_and_SLC1A2_GRM2	complex:Glutamate_byGLS_and_SLC1A2	simple:Q14416		GRM2	True	False	True	curated	False	Ligand-Receptor	Signaling by Glutamate	1.43
CPI-CS099892F99	Glutamate_byGLS_and_SLC1A1_GRM2	complex:Glutamate_byGLS_and_SLC1A1	simple:Q14416		GRM2	True	False	True	curated	False	Ligand-Receptor	Signaling by Glutamate	1.43
CPI-CS046DB98C7	Glutamate_byGLS_and_SLC17A7_GRM2	complex:Glutamate_byGLS_and_SLC17A7	simple:Q14416		GRM2	True	False	True	curated	False	Ligand-Receptor	Signaling by Glutamate	1.43
CPI-CS0C7C7DD02	Glutamate_byGLS2_and_SLC1A6_GRM1	complex:Glutamate_byGLS2_and_SLC1A6	simple:Q13255		GRM1	True	False	True	curated	False	Ligand-Receptor	Signaling by Glutamate	1.43
CPI-CS09CF4D275	Glutamate_byGLS2_and_SLC1A3_GRM1	complex:Glutamate_byGLS2_and_SLC1A3	simple:Q13255		GRM1	True	False	True	curated	False	Ligand-Receptor	Signaling by Glutamate	1.43
CPI-CC0BB3C6CB3	Glutamate_byGLS2_and_SLC1A3_Glutamate_NMDA_1_2C_complex	complex:Glutamate_byGLS2_and_SLC1A3	complex:Glutamate_NMDA_1_2C_complex			True	False	True	curated	False	Ligand-Receptor	Signaling by Glutamate	1.43
CPI-CS070B19B57	Glutamate_byGLS2_and_SLC1A2_GRM1	complex:Glutamate_byGLS2_and_SLC1A2	simple:Q13255		GRM1	True	False	True	curated	False	Ligand-Receptor	Signaling by Glutamate	1.43
CPI-CS059F4ED23	Glutamate_byGLS2_and_SLC17A7_GRM1	complex:Glutamate_byGLS2_and_SLC17A7	simple:Q13255		GRM1	True	False	True	curated	False	Ligand-Receptor	Signaling by Glutamate	1.43
CPI-CS052714C89	Glutamate_byGLS_and_SLC1A6_GRM1	complex:Glutamate_byGLS_and_SLC1A6	simple:Q13255		GRM1	True	False	True	curated	False	Ligand-Receptor	Signaling by Glutamate	1.43
CPI-CS06BDC8BFA	Glutamate_byGLS_and_SLC1A3_GRM1	complex:Glutamate_byGLS_and_SLC1A3	simple:Q13255		GRM1	True	False	True	curated	False	Ligand-Receptor	Signaling by Glutamate	1.43
CPI-CS03F7F264A	Glutamate_byGLS_and_SLC1A2_GRM1	complex:Glutamate_byGLS_and_SLC1A2	simple:Q13255		GRM1	True	False	True	curated	False	Ligand-Receptor	Signaling by Glutamate	1.43
CPI-CS059E38F49	Glutamate_byGLS_and_SLC1A1_GRM1	complex:Glutamate_byGLS_and_SLC1A1	simple:Q13255		GRM1	True	False	True	curated	False	Ligand-Receptor	Signaling by Glutamate	1.43
CPI-CS0C3432D7F	Glutamate_byGLS_and_SLC17A7_GRM1	complex:Glutamate_byGLS_and_SLC17A7	simple:Q13255		GRM1	True	False	True	curated	False	Ligand-Receptor	Signaling by Glutamate	1.43
CPI-CS089C871BA	Glutamate_byGLS2_and_SLC1A1_GRM1	complex:Glutamate_byGLS2_and_SLC1A1	simple:Q13255		GRM1	True	False	True	curated	False	Ligand-Receptor	Signaling by Glutamate	1.43
CPI-CS06B116BC0	GABA_byGAD1_and_SLC6A1_GABBR1	complex:GABA_byGAD1_and_SLC6A1	simple:Q9UBS5		GABBR1	True	False	True	curated	False	Ligand-Receptor	Signaling by GABA	1.43
CPI-CC02BF19DCF	Glutamate_byGLS_and_SLC1A3_Glutamate_Kainate_1_5_complex	complex:Glutamate_byGLS_and_SLC1A3	complex:Glutamate_Kainate_1_5_complex			True	False	True	curated	False	Ligand-Receptor	Signaling by Glutamate	1.43
CPI-CC00F486A57	Glutamate_byGLS_and_SLC1A1_Glutamate_Kainate_1_5_complex	complex:Glutamate_byGLS_and_SLC1A1	complex:Glutamate_Kainate_1_5_complex			True	False	True	curated	False	Ligand-Receptor	Signaling by Glutamate	1.43
CPI-CC0079D48C9	GABA_byGAD1_and_SLC6A6_GABA-A_a3b3g2S_complex	complex:GABA_byGAD1_and_SLC6A6	complex:GABA-A_a3b3g2S_complex			True	False	True	curated	False	Ligand-Receptor	Signaling by GABA	1.43
CPI-CC0F11405A3	GABA_byGAD1_and_SLC6A8_GABA-A_a3b3g2S_complex	complex:GABA_byGAD1_and_SLC6A8	complex:GABA-A_a3b3g2S_complex			True	False	True	curated	False	Ligand-Receptor	Signaling by GABA	1.43
CPI-CC065D3E23E	GABA_byGAD2_and_SLC32A1_GABA-A_a3b3g2S_complex	complex:GABA_byGAD2_and_SLC32A1	complex:GABA-A_a3b3g2S_complex			True	False	True	curated	False	Ligand-Receptor	Signaling by GABA	1.43
CPI-CC0CCDF6512	GABA_byGAD2_and_SLC6A1_GABA-A_a3b3g2S_complex	complex:GABA_byGAD2_and_SLC6A1	complex:GABA-A_a3b3g2S_complex			True	False	True	curated	False	Ligand-Receptor	Signaling by GABA	1.43
CPI-CC0079A0DC0	GABA_byGAD2_and_SLC6A11_GABA-A_a3b3g2S_complex	complex:GABA_byGAD2_and_SLC6A11	complex:GABA-A_a3b3g2S_complex			True	False	True	curated	False	Ligand-Receptor	Signaling by GABA	1.43
CPI-CC0A3EF2F90	GABA_byGAD2_and_SLC6A6_GABA-A_a3b3g2S_complex	complex:GABA_byGAD2_and_SLC6A6	complex:GABA-A_a3b3g2S_complex			True	False	True	curated	False	Ligand-Receptor	Signaling by GABA	1.43
CPI-CC02E7D674A	GABA_byGAD2_and_SLC6A8_GABA-A_a3b3g2S_complex	complex:GABA_byGAD2_and_SLC6A8	complex:GABA-A_a3b3g2S_complex			True	False	True	curated	False	Ligand-Receptor	Signaling by GABA	1.43
CPI-CC05830C11D	GABA_byGAD1_and_SLC32A1_GABA-A_a3b3o_complex	complex:GABA_byGAD1_and_SLC32A1	complex:GABA-A_a3b3o_complex			True	False	True	curated	False	Ligand-Receptor	Signaling by GABA	1.43
CPI-CC0F65C1997	GABA_byGAD1_and_SLC6A1_GABA-A_a3b3o_complex	complex:GABA_byGAD1_and_SLC6A1	complex:GABA-A_a3b3o_complex			True	False	True	curated	False	Ligand-Receptor	Signaling by GABA	1.43
CPI-CC040CFDD33	GABA_byGAD1_and_SLC6A11_GABA-A_a3b3o_complex	complex:GABA_byGAD1_and_SLC6A11	complex:GABA-A_a3b3o_complex			True	False	True	curated	False	Ligand-Receptor	Signaling by GABA	1.43
CPI-CC06CA4728D	GABA_byGAD1_and_SLC6A6_GABA-A_a3b3o_complex	complex:GABA_byGAD1_and_SLC6A6	complex:GABA-A_a3b3o_complex			True	False	True	curated	False	Ligand-Receptor	Signaling by GABA	1.43
CPI-CC01D8C39D7	GABA_byGAD1_and_SLC6A8_GABA-A_a3b3o_complex	complex:GABA_byGAD1_and_SLC6A8	complex:GABA-A_a3b3o_complex			True	False	True	curated	False	Ligand-Receptor	Signaling by GABA	1.43
CPI-CC087A3DDFB	GABA_byGAD2_and_SLC32A1_GABA-A_a3b3o_complex	complex:GABA_byGAD2_and_SLC32A1	complex:GABA-A_a3b3o_complex			True	False	True	curated	False	Ligand-Receptor	Signaling by GABA	1.43
CPI-CC0A1813B1D	GABA_byGAD2_and_SLC6A1_GABA-A_a3b3o_complex	complex:GABA_byGAD2_and_SLC6A1	complex:GABA-A_a3b3o_complex			True	False	True	curated	False	Ligand-Receptor	Signaling by GABA	1.43
CPI-CC0B2385C5D	GABA_byGAD2_and_SLC6A11_GABA-A_a3b3o_complex	complex:GABA_byGAD2_and_SLC6A11	complex:GABA-A_a3b3o_complex			True	False	True	curated	False	Ligand-Receptor	Signaling by GABA	1.43
CPI-CC04285ECD7	GABA_byGAD2_and_SLC6A6_GABA-A_a3b3o_complex	complex:GABA_byGAD2_and_SLC6A6	complex:GABA-A_a3b3o_complex			True	False	True	curated	False	Ligand-Receptor	Signaling by GABA	1.43
CPI-CC0B8207B66	GABA_byGAD2_and_SLC6A8_GABA-A_a3b3o_complex	complex:GABA_byGAD2_and_SLC6A8	complex:GABA-A_a3b3o_complex			True	False	True	curated	False	Ligand-Receptor	Signaling by GABA	1.43
CPI-CC03B91D668	GABA_byGAD1_and_SLC6A6_GABA-A_a4b3d_complex	complex:GABA_byGAD1_and_SLC6A6	complex:GABA-A_a4b3d_complex			True	False	True	curated	False	Ligand-Receptor	Signaling by GABA	1.43
CPI-CC022A52952	GABA_byGAD1_and_SLC6A11_GABA-A_a4b3d_complex	complex:GABA_byGAD1_and_SLC6A11	complex:GABA-A_a4b3d_complex			True	False	True	curated	False	Ligand-Receptor	Signaling by GABA	1.43
CPI-CC0C87922CA	GABA_byGAD1_and_SLC6A1_GABA-A_a4b3d_complex	complex:GABA_byGAD1_and_SLC6A1	complex:GABA-A_a4b3d_complex			True	False	True	curated	False	Ligand-Receptor	Signaling by GABA	1.43
CPI-CC07BC9E69C	GABA_byGAD1_and_SLC32A1_GABA-A_a4b3d_complex	complex:GABA_byGAD1_and_SLC32A1	complex:GABA-A_a4b3d_complex			True	False	True	curated	False	Ligand-Receptor	Signaling by GABA	1.43
CPI-CC032DC579F	GABA_byGAD2_and_SLC6A8_GABA-A_a4b2d_complex	complex:GABA_byGAD2_and_SLC6A8	complex:GABA-A_a4b2d_complex			True	False	True	curated	False	Ligand-Receptor	Signaling by GABA	1.43
CPI-CC0A073DD31	GABA_byGAD2_and_SLC6A6_GABA-A_a4b2d_complex	complex:GABA_byGAD2_and_SLC6A6	complex:GABA-A_a4b2d_complex			True	False	True	curated	False	Ligand-Receptor	Signaling by GABA	1.43
CPI-CC01D135078	GABA_byGAD1_and_SLC6A11_GABA-A_a3b3g2S_complex	complex:GABA_byGAD1_and_SLC6A11	complex:GABA-A_a3b3g2S_complex			True	False	True	curated	False	Ligand-Receptor	Signaling by GABA	1.43
CPI-CC0F159ADC3	GABA_byGAD2_and_SLC6A11_GABA-A_a4b2d_complex	complex:GABA_byGAD2_and_SLC6A11	complex:GABA-A_a4b2d_complex			True	False	True	curated	False	Ligand-Receptor	Signaling by GABA	1.43
CPI-CC0E5F4FF5B	GABA_byGAD2_and_SLC32A1_GABA-A_a4b2d_complex	complex:GABA_byGAD2_and_SLC32A1	complex:GABA-A_a4b2d_complex			True	False	True	curated	False	Ligand-Receptor	Signaling by GABA	1.43
CPI-CC0A5D231B1	GABA_byGAD1_and_SLC6A8_GABA-A_a4b2d_complex	complex:GABA_byGAD1_and_SLC6A8	complex:GABA-A_a4b2d_complex			True	False	True	curated	False	Ligand-Receptor	Signaling by GABA	1.43
CPI-CC041DC21EE	GABA_byGAD1_and_SLC6A6_GABA-A_a4b2d_complex	complex:GABA_byGAD1_and_SLC6A6	complex:GABA-A_a4b2d_complex			True	False	True	curated	False	Ligand-Receptor	Signaling by GABA	1.43
CPI-CC096B77AA5	GABA_byGAD1_and_SLC6A11_GABA-A_a4b2d_complex	complex:GABA_byGAD1_and_SLC6A11	complex:GABA-A_a4b2d_complex			True	False	True	curated	False	Ligand-Receptor	Signaling by GABA	1.43
CPI-CC0F2E29DCC	GABA_byGAD1_and_SLC6A1_GABA-A_a4b2d_complex	complex:GABA_byGAD1_and_SLC6A1	complex:GABA-A_a4b2d_complex			True	False	True	curated	False	Ligand-Receptor	Signaling by GABA	1.43
CPI-CC0B77A9502	GABA_byGAD1_and_SLC32A1_GABA-A_a4b2d_complex	complex:GABA_byGAD1_and_SLC32A1	complex:GABA-A_a4b2d_complex			True	False	True	curated	False	Ligand-Receptor	Signaling by GABA	1.43
CPI-CC027602671	GABA_byGAD2_and_SLC6A1_GABA-A_a4b2d_complex	complex:GABA_byGAD2_and_SLC6A1	complex:GABA-A_a4b2d_complex			True	False	True	curated	False	Ligand-Receptor	Signaling by GABA	1.43
CPI-CC07D1D1AD0	GABA_byGAD1_and_SLC6A1_GABA-A_a3b3g2S_complex	complex:GABA_byGAD1_and_SLC6A1	complex:GABA-A_a3b3g2S_complex			True	False	True	curated	False	Ligand-Receptor	Signaling by GABA	1.43
CPI-CC035C82A9B	GABA_byGAD1_and_SLC32A1_GABA-A_a3b3g2S_complex	complex:GABA_byGAD1_and_SLC32A1	complex:GABA-A_a3b3g2S_complex			True	False	True	curated	False	Ligand-Receptor	Signaling by GABA	1.43
CPI-CC0AA6AA3F7	GABA_byGAD2_and_SLC6A8_GABA-A_a3b3e_complex	complex:GABA_byGAD2_and_SLC6A8	complex:GABA-A_a3b3e_complex			True	False	True	curated	False	Ligand-Receptor	Signaling by GABA	1.43
CPI-CC0F8CB8104	GABA_byGAD1_and_SLC32A1_GABA-A_a2b3g2S_complex	complex:GABA_byGAD1_and_SLC32A1	complex:GABA-A_a2b3g2S_complex			True	False	True	curated	False	Ligand-Receptor	Signaling by GABA	1.43
CPI-CS0BADCE0DB	GABA_byGAD2_and_SLC6A8_GABBR2	complex:GABA_byGAD2_and_SLC6A8	simple:O75899		GABBR2	True	False	True	curated	False	Ligand-Receptor	Signaling by GABA	1.43
CPI-CS0DC38225F	GABA_byGAD2_and_SLC6A6_GABBR2	complex:GABA_byGAD2_and_SLC6A6	simple:O75899		GABBR2	True	False	True	curated	False	Ligand-Receptor	Signaling by GABA	1.43
CPI-CS02F1A072B	GABA_byGAD2_and_SLC6A11_GABBR2	complex:GABA_byGAD2_and_SLC6A11	simple:O75899		GABBR2	True	False	True	curated	False	Ligand-Receptor	Signaling by GABA	1.43
CPI-CS0B096A78D	GABA_byGAD2_and_SLC6A1_GABBR2	complex:GABA_byGAD2_and_SLC6A1	simple:O75899		GABBR2	True	False	True	curated	False	Ligand-Receptor	Signaling by GABA	1.43
CPI-CS0AA35FDCE	GABA_byGAD2_and_SLC32A1_GABBR2	complex:GABA_byGAD2_and_SLC32A1	simple:O75899		GABBR2	True	False	True	curated	False	Ligand-Receptor	Signaling by GABA	1.43
CPI-CC01B9552BA	GABA_byGAD1_and_SLC6A1_GABA-A_a2b3g2S_complex	complex:GABA_byGAD1_and_SLC6A1	complex:GABA-A_a2b3g2S_complex			True	False	True	curated	False	Ligand-Receptor	Signaling by GABA	1.43
CPI-CS0A7EA055F	GABA_byGAD1_and_SLC6A11_GABBR2	complex:GABA_byGAD1_and_SLC6A11	simple:O75899		GABBR2	True	False	True	curated	False	Ligand-Receptor	Signaling by GABA	1.43
CPI-CS0FA38E530	GABA_byGAD1_and_SLC32A1_GABBR2	complex:GABA_byGAD1_and_SLC32A1	simple:O75899		GABBR2	True	False	True	curated	False	Ligand-Receptor	Signaling by GABA	1.43
CPI-CS0C6A5253D	GABA_byGAD2_and_SLC6A8_GABBR1	complex:GABA_byGAD2_and_SLC6A8	simple:Q9UBS5		GABBR1	True	False	True	curated	False	Ligand-Receptor	Signaling by GABA	1.43
CPI-CS02CC3D29A	GABA_byGAD2_and_SLC6A6_GABBR1	complex:GABA_byGAD2_and_SLC6A6	simple:Q9UBS5		GABBR1	True	False	True	curated	False	Ligand-Receptor	Signaling by GABA	1.43
CPI-CS0E6EE9A46	GABA_byGAD2_and_SLC6A11_GABBR1	complex:GABA_byGAD2_and_SLC6A11	simple:Q9UBS5		GABBR1	True	False	True	curated	False	Ligand-Receptor	Signaling by GABA	1.43
CPI-CS0E648EBFA	GABA_byGAD2_and_SLC6A1_GABBR1	complex:GABA_byGAD2_and_SLC6A1	simple:Q9UBS5		GABBR1	True	False	True	curated	False	Ligand-Receptor	Signaling by GABA	1.43
CPI-CS0F3055E82	GABA_byGAD2_and_SLC32A1_GABBR1	complex:GABA_byGAD2_and_SLC32A1	simple:Q9UBS5		GABBR1	True	False	True	curated	False	Ligand-Receptor	Signaling by GABA	1.43
CPI-CS04C0A3C19	GABA_byGAD1_and_SLC6A1_GABBR2	complex:GABA_byGAD1_and_SLC6A1	simple:O75899		GABBR2	True	False	True	curated	False	Ligand-Receptor	Signaling by GABA	1.43
CPI-CC01D6DB673	GABA_byGAD1_and_SLC6A8_GABA-A_a4b3d_complex	complex:GABA_byGAD1_and_SLC6A8	complex:GABA-A_a4b3d_complex			True	False	True	curated	False	Ligand-Receptor	Signaling by GABA	1.43
CPI-CC08A636173	GABA_byGAD1_and_SLC6A11_GABA-A_a2b3g2S_complex	complex:GABA_byGAD1_and_SLC6A11	complex:GABA-A_a2b3g2S_complex			True	False	True	curated	False	Ligand-Receptor	Signaling by GABA	1.43
CPI-CC0C8C9C0D3	GABA_byGAD1_and_SLC6A8_GABA-A_a2b3g2S_complex	complex:GABA_byGAD1_and_SLC6A8	complex:GABA-A_a2b3g2S_complex			True	False	True	curated	False	Ligand-Receptor	Signaling by GABA	1.43
CPI-CC0D90441AB	GABA_byGAD2_and_SLC6A6_GABA-A_a3b3e_complex	complex:GABA_byGAD2_and_SLC6A6	complex:GABA-A_a3b3e_complex			True	False	True	curated	False	Ligand-Receptor	Signaling by GABA	1.43
CPI-CC024CBCA9B	GABA_byGAD2_and_SLC6A11_GABA-A_a3b3e_complex	complex:GABA_byGAD2_and_SLC6A11	complex:GABA-A_a3b3e_complex			True	False	True	curated	False	Ligand-Receptor	Signaling by GABA	1.43
CPI-CC01D1ED99D	GABA_byGAD2_and_SLC6A1_GABA-A_a3b3e_complex	complex:GABA_byGAD2_and_SLC6A1	complex:GABA-A_a3b3e_complex			True	False	True	curated	False	Ligand-Receptor	Signaling by GABA	1.43
CPI-CC0ACD9602B	GABA_byGAD2_and_SLC32A1_GABA-A_a3b3e_complex	complex:GABA_byGAD2_and_SLC32A1	complex:GABA-A_a3b3e_complex			True	False	True	curated	False	Ligand-Receptor	Signaling by GABA	1.43
CPI-CC0852DD8AB	GABA_byGAD1_and_SLC6A8_GABA-A_a3b3e_complex	complex:GABA_byGAD1_and_SLC6A8	complex:GABA-A_a3b3e_complex			True	False	True	curated	False	Ligand-Receptor	Signaling by GABA	1.43
CPI-CC0695DEB89	GABA_byGAD1_and_SLC6A6_GABA-A_a3b3e_complex	complex:GABA_byGAD1_and_SLC6A6	complex:GABA-A_a3b3e_complex			True	False	True	curated	False	Ligand-Receptor	Signaling by GABA	1.43
CPI-CC06B7CC089	GABA_byGAD1_and_SLC6A6_GABA-A_a2b3g2S_complex	complex:GABA_byGAD1_and_SLC6A6	complex:GABA-A_a2b3g2S_complex			True	False	True	curated	False	Ligand-Receptor	Signaling by GABA	1.43
CPI-CC0D3781D5C	GABA_byGAD1_and_SLC6A11_GABA-A_a3b3e_complex	complex:GABA_byGAD1_and_SLC6A11	complex:GABA-A_a3b3e_complex			True	False	True	curated	False	Ligand-Receptor	Signaling by GABA	1.43
CPI-CC002F8F1E8	GABA_byGAD1_and_SLC32A1_GABA-A_a3b3e_complex	complex:GABA_byGAD1_and_SLC32A1	complex:GABA-A_a3b3e_complex			True	False	True	curated	False	Ligand-Receptor	Signaling by GABA	1.43
CPI-CC078D80A28	GABA_byGAD2_and_SLC6A8_GABA-A_a2b3g2S_complex	complex:GABA_byGAD2_and_SLC6A8	complex:GABA-A_a2b3g2S_complex			True	False	True	curated	False	Ligand-Receptor	Signaling by GABA	1.43
CPI-CC0BB611F3F	GABA_byGAD2_and_SLC6A6_GABA-A_a2b3g2S_complex	complex:GABA_byGAD2_and_SLC6A6	complex:GABA-A_a2b3g2S_complex			True	False	True	curated	False	Ligand-Receptor	Signaling by GABA	1.43
CPI-CC08E2CA1DE	GABA_byGAD2_and_SLC6A11_GABA-A_a2b3g2S_complex	complex:GABA_byGAD2_and_SLC6A11	complex:GABA-A_a2b3g2S_complex			True	False	True	curated	False	Ligand-Receptor	Signaling by GABA	1.43
CPI-CC06C7F820C	GABA_byGAD2_and_SLC6A1_GABA-A_a2b3g2S_complex	complex:GABA_byGAD2_and_SLC6A1	complex:GABA-A_a2b3g2S_complex			True	False	True	curated	False	Ligand-Receptor	Signaling by GABA	1.43
CPI-CC03764C8A9	GABA_byGAD2_and_SLC32A1_GABA-A_a2b3g2S_complex	complex:GABA_byGAD2_and_SLC32A1	complex:GABA-A_a2b3g2S_complex			True	False	True	curated	False	Ligand-Receptor	Signaling by GABA	1.43
CPI-CC0E092014F	GABA_byGAD1_and_SLC6A1_GABA-A_a3b3e_complex	complex:GABA_byGAD1_and_SLC6A1	complex:GABA-A_a3b3e_complex			True	False	True	curated	False	Ligand-Receptor	Signaling by GABA	1.43
CPI-CC0C78F642C	Glutamate_byGLS_and_SLC1A2_Glutamate_Kainate_1_5_complex	complex:Glutamate_byGLS_and_SLC1A2	complex:Glutamate_Kainate_1_5_complex			True	False	True	curated	False	Ligand-Receptor	Signaling by Glutamate	1.43
CPI-CC031EA2528	GABA_byGAD2_and_SLC32A1_GABA-A_a4b3d_complex	complex:GABA_byGAD2_and_SLC32A1	complex:GABA-A_a4b3d_complex			True	False	True	curated	False	Ligand-Receptor	Signaling by GABA	1.43
CPI-CC012A2C2D0	GABA_byGAD2_and_SLC6A11_GABA-A_a4b3d_complex	complex:GABA_byGAD2_and_SLC6A11	complex:GABA-A_a4b3d_complex			True	False	True	curated	False	Ligand-Receptor	Signaling by GABA	1.43
CPI-CS07BBA568D	Glutamate_byGLS_and_SLC1A2_GRIA3	complex:Glutamate_byGLS_and_SLC1A2	simple:P42263		GRIA3	True	False	True	curated	False	Ligand-Receptor	Signaling by Glutamate	1.43
CPI-CS0FBD9A478	Glutamate_byGLS2_and_SLC17A7_GRIA3	complex:Glutamate_byGLS2_and_SLC17A7	simple:P42263		GRIA3	True	False	True	curated	False	Ligand-Receptor	Signaling by Glutamate	1.43
CPI-CS0899E9304	Glutamate_byGLS2_and_SLC1A1_GRIA3	complex:Glutamate_byGLS2_and_SLC1A1	simple:P42263		GRIA3	True	False	True	curated	False	Ligand-Receptor	Signaling by Glutamate	1.43
CPI-CS0B607E7E2	Glutamate_byGLS2_and_SLC1A2_GRIA3	complex:Glutamate_byGLS2_and_SLC1A2	simple:P42263		GRIA3	True	False	True	curated	False	Ligand-Receptor	Signaling by Glutamate	1.43
CPI-CS008389A89	Glutamate_byGLS2_and_SLC1A3_GRIA3	complex:Glutamate_byGLS2_and_SLC1A3	simple:P42263		GRIA3	True	False	True	curated	False	Ligand-Receptor	Signaling by Glutamate	1.43
CPI-CS0F46608E1	Glutamate_byGLS2_and_SLC1A6_GRIA3	complex:Glutamate_byGLS2_and_SLC1A6	simple:P42263		GRIA3	True	False	True	curated	False	Ligand-Receptor	Signaling by Glutamate	1.43
CPI-CS0AB7504CD	Glutamate_byGLS_and_SLC17A7_GRIA4	complex:Glutamate_byGLS_and_SLC17A7	simple:P48058		GRIA4	True	False	True	curated	False	Ligand-Receptor	Signaling by Glutamate	1.43
CPI-CS056114BA1	Glutamate_byGLS_and_SLC1A2_GRIA4	complex:Glutamate_byGLS_and_SLC1A2	simple:P48058		GRIA4	True	False	True	curated	False	Ligand-Receptor	Signaling by Glutamate	1.43
CPI-CS08AE2D9A9	Glutamate_byGLS2_and_SLC17A7_GRIA4	complex:Glutamate_byGLS2_and_SLC17A7	simple:P48058		GRIA4	True	False	True	curated	False	Ligand-Receptor	Signaling by Glutamate	1.43
CPI-CS06451E34A	Glutamate_byGLS2_and_SLC1A1_GRIA4	complex:Glutamate_byGLS2_and_SLC1A1	simple:P48058		GRIA4	True	False	True	curated	False	Ligand-Receptor	Signaling by Glutamate	1.43
CPI-CS0CC3AA145	Glutamate_byGLS2_and_SLC1A2_GRIA4	complex:Glutamate_byGLS2_and_SLC1A2	simple:P48058		GRIA4	True	False	True	curated	False	Ligand-Receptor	Signaling by Glutamate	1.43
CPI-CS0B4B01B4B	Glutamate_byGLS2_and_SLC1A3_GRIA4	complex:Glutamate_byGLS2_and_SLC1A3	simple:P48058		GRIA4	True	False	True	curated	False	Ligand-Receptor	Signaling by Glutamate	1.43
CPI-CS013047C58	Glutamate_byGLS2_and_SLC1A6_GRIA4	complex:Glutamate_byGLS2_and_SLC1A6	simple:P48058		GRIA4	True	False	True	curated	False	Ligand-Receptor	Signaling by Glutamate	1.43
CPI-CS0F73C1DA9	Glutamate_byGLS_and_SLC17A7_GRIK1	complex:Glutamate_byGLS_and_SLC17A7	simple:P39086		GRIK1	True	False	True	curated	False	Ligand-Receptor	Signaling by Glutamate	1.43
CPI-CS034026D0F	Glutamate_byGLS_and_SLC1A2_GRIK1	complex:Glutamate_byGLS_and_SLC1A2	simple:P39086		GRIK1	True	False	True	curated	False	Ligand-Receptor	Signaling by Glutamate	1.43
CPI-CS0AB98CF4B	Glutamate_byGLS2_and_SLC17A7_GRIK1	complex:Glutamate_byGLS2_and_SLC17A7	simple:P39086		GRIK1	True	False	True	curated	False	Ligand-Receptor	Signaling by Glutamate	1.43
CPI-CS0DD8D3E0E	Glutamate_byGLS2_and_SLC1A1_GRIK1	complex:Glutamate_byGLS2_and_SLC1A1	simple:P39086		GRIK1	True	False	True	curated	False	Ligand-Receptor	Signaling by Glutamate	1.43
CPI-CC0ACAF2735	Glutamate_byGLS_and_SLC17A7_Glutamate_Kainate_1_5_complex	complex:Glutamate_byGLS_and_SLC17A7	complex:Glutamate_Kainate_1_5_complex			True	False	True	curated	False	Ligand-Receptor	Signaling by Glutamate	1.43
CPI-CC01450B2FA	Glutamate_byGLS2_and_SLC1A6_Glutamate_Kainate_1_4_complex	complex:Glutamate_byGLS2_and_SLC1A6	complex:Glutamate_Kainate_1_4_complex			True	False	True	curated	False	Ligand-Receptor	Signaling by Glutamate	1.43
CPI-CC07909859C	Glutamate_byGLS2_and_SLC1A3_Glutamate_Kainate_1_4_complex	complex:Glutamate_byGLS2_and_SLC1A3	complex:Glutamate_Kainate_1_4_complex			True	False	True	curated	False	Ligand-Receptor	Signaling by Glutamate	1.43
CPI-CC05BFEA73C	Glutamate_byGLS2_and_SLC1A2_Glutamate_Kainate_1_4_complex	complex:Glutamate_byGLS2_and_SLC1A2	complex:Glutamate_Kainate_1_4_complex			True	False	True	curated	False	Ligand-Receptor	Signaling by Glutamate	1.43
CPI-CC007CF847B	Glutamate_byGLS2_and_SLC1A1_Glutamate_Kainate_1_4_complex	complex:Glutamate_byGLS2_and_SLC1A1	complex:Glutamate_Kainate_1_4_complex			True	False	True	curated	False	Ligand-Receptor	Signaling by Glutamate	1.43
CPI-CC047030A36	Glutamate_byGLS2_and_SLC17A7_Glutamate_Kainate_1_4_complex	complex:Glutamate_byGLS2_and_SLC17A7	complex:Glutamate_Kainate_1_4_complex			True	False	True	curated	False	Ligand-Receptor	Signaling by Glutamate	1.43
CPI-CS09715A1FF	Glutamate_byGLS_and_SLC17A7_GRIA3	complex:Glutamate_byGLS_and_SLC17A7	simple:P42263		GRIA3	True	False	True	curated	False	Ligand-Receptor	Signaling by Glutamate	1.43
CPI-CC007D5C2B3	Glutamate_byGLS_and_SLC1A6_Glutamate_Kainate_1_4_complex	complex:Glutamate_byGLS_and_SLC1A6	complex:Glutamate_Kainate_1_4_complex			True	False	True	curated	False	Ligand-Receptor	Signaling by Glutamate	1.43
CPI-CC0924D1237	Glutamate_byGLS_and_SLC1A2_Glutamate_Kainate_1_4_complex	complex:Glutamate_byGLS_and_SLC1A2	complex:Glutamate_Kainate_1_4_complex			True	False	True	curated	False	Ligand-Receptor	Signaling by Glutamate	1.43
CPI-CC08C4BCAED	Glutamate_byGLS_and_SLC1A1_Glutamate_Kainate_1_4_complex	complex:Glutamate_byGLS_and_SLC1A1	complex:Glutamate_Kainate_1_4_complex			True	False	True	curated	False	Ligand-Receptor	Signaling by Glutamate	1.43
CPI-CC00A1F0EC7	Glutamate_byGLS_and_SLC17A7_Glutamate_Kainate_1_4_complex	complex:Glutamate_byGLS_and_SLC17A7	complex:Glutamate_Kainate_1_4_complex			True	False	True	curated	False	Ligand-Receptor	Signaling by Glutamate	1.43
CPI-CS03EEE6D2D	Glutamate_byGLS2_and_SLC1A6_GRIK1	complex:Glutamate_byGLS2_and_SLC1A6	simple:P39086		GRIK1	True	False	True	curated	False	Ligand-Receptor	Signaling by Glutamate	1.43
CPI-CS0484FC19B	Glutamate_byGLS2_and_SLC1A3_GRIK1	complex:Glutamate_byGLS2_and_SLC1A3	simple:P39086		GRIK1	True	False	True	curated	False	Ligand-Receptor	Signaling by Glutamate	1.43
CPI-CS04F05F7CF	Glutamate_byGLS2_and_SLC1A2_GRIK1	complex:Glutamate_byGLS2_and_SLC1A2	simple:P39086		GRIK1	True	False	True	curated	False	Ligand-Receptor	Signaling by Glutamate	1.43
CPI-CC0918CCE56	Glutamate_byGLS_and_SLC1A3_Glutamate_Kainate_1_4_complex	complex:Glutamate_byGLS_and_SLC1A3	complex:Glutamate_Kainate_1_4_complex			True	False	True	curated	False	Ligand-Receptor	Signaling by Glutamate	1.43
CPI-SS0CE693E3E	LGALS9_P4HB	simple:O00182	simple:P07237	LGALS9	P4HB	True	False	False	curated	False	Ligand-Receptor	Signaling by Galectin	1.43
CPI-SC07FCF82A7	SPX_GALR3	simple:Q9BT56	complex:GALR3	SPX		True	False	True	curated	False	Ligand-Receptor	Signaling by Spexin precursor	1.43
CPI-SC010BF9A71	GALP_GALR3	simple:Q9UBC7	complex:GALR3	GALP		True	False	True	curated	False	Ligand-Receptor	Signaling by Galanin	1.43
CPI-CC0A95EED6F	GABA_byGAD1_and_SLC6A1_GABA-A_a5b3g2S_complex	complex:GABA_byGAD1_and_SLC6A1	complex:GABA-A_a5b3g2S_complex			True	False	True	curated	False	Ligand-Receptor	Signaling by GABA	1.43
CPI-CC0836120E7	GABA_byGAD1_and_SLC32A1_GABA-A_a5b3g2S_complex	complex:GABA_byGAD1_and_SLC32A1	complex:GABA-A_a5b3g2S_complex			True	False	True	curated	False	Ligand-Receptor	Signaling by GABA	1.43
CPI-CC04CA5DC28	GABA_byGAD2_and_SLC6A8_GABA-A_a4b3g2S_complex	complex:GABA_byGAD2_and_SLC6A8	complex:GABA-A_a4b3g2S_complex			True	False	True	curated	False	Ligand-Receptor	Signaling by GABA	1.43
CPI-CC079D8333D	GABA_byGAD2_and_SLC6A6_GABA-A_a4b3g2S_complex	complex:GABA_byGAD2_and_SLC6A6	complex:GABA-A_a4b3g2S_complex			True	False	True	curated	False	Ligand-Receptor	Signaling by GABA	1.43
CPI-CC0B0DD552B	GABA_byGAD2_and_SLC6A11_GABA-A_a4b3g2S_complex	complex:GABA_byGAD2_and_SLC6A11	complex:GABA-A_a4b3g2S_complex			True	False	True	curated	False	Ligand-Receptor	Signaling by GABA	1.43
CPI-CC0E0BDF879	GABA_byGAD2_and_SLC6A1_GABA-A_a4b3g2S_complex	complex:GABA_byGAD2_and_SLC6A1	complex:GABA-A_a4b3g2S_complex			True	False	True	curated	False	Ligand-Receptor	Signaling by GABA	1.43
CPI-CC0D3BD85F0	GABA_byGAD1_and_SLC6A11_GABA-A_a5b3g2S_complex	complex:GABA_byGAD1_and_SLC6A11	complex:GABA-A_a5b3g2S_complex			True	False	True	curated	False	Ligand-Receptor	Signaling by GABA	1.43
CPI-CC022137ED0	GABA_byGAD2_and_SLC32A1_GABA-A_a4b3g2S_complex	complex:GABA_byGAD2_and_SLC32A1	complex:GABA-A_a4b3g2S_complex			True	False	True	curated	False	Ligand-Receptor	Signaling by GABA	1.43
CPI-CC02C92DB0C	GABA_byGAD1_and_SLC6A6_GABA-A_a4b3g2S_complex	complex:GABA_byGAD1_and_SLC6A6	complex:GABA-A_a4b3g2S_complex			True	False	True	curated	False	Ligand-Receptor	Signaling by GABA	1.43
CPI-CC084F4CFB2	GABA_byGAD1_and_SLC6A11_GABA-A_a4b3g2S_complex	complex:GABA_byGAD1_and_SLC6A11	complex:GABA-A_a4b3g2S_complex			True	False	True	curated	False	Ligand-Receptor	Signaling by GABA	1.43
CPI-CC0CDF35FE2	GABA_byGAD1_and_SLC6A1_GABA-A_a4b3g2S_complex	complex:GABA_byGAD1_and_SLC6A1	complex:GABA-A_a4b3g2S_complex			True	False	True	curated	False	Ligand-Receptor	Signaling by GABA	1.43
CPI-CC021D4CBC2	GABA_byGAD1_and_SLC32A1_GABA-A_a4b3g2S_complex	complex:GABA_byGAD1_and_SLC32A1	complex:GABA-A_a4b3g2S_complex			True	False	True	curated	False	Ligand-Receptor	Signaling by GABA	1.43
CPI-CC0F34BDB6F	GABA_byGAD2_and_SLC6A8_GABA-A_a4b3d_complex	complex:GABA_byGAD2_and_SLC6A8	complex:GABA-A_a4b3d_complex			True	False	True	curated	False	Ligand-Receptor	Signaling by GABA	1.43
CPI-CC05D418280	GABA_byGAD2_and_SLC6A6_GABA-A_a4b3d_complex	complex:GABA_byGAD2_and_SLC6A6	complex:GABA-A_a4b3d_complex			True	False	True	curated	False	Ligand-Receptor	Signaling by GABA	1.43
CPI-CC040CA96C8	GABA_byGAD1_and_SLC6A8_GABA-A_a4b3g2S_complex	complex:GABA_byGAD1_and_SLC6A8	complex:GABA-A_a4b3g2S_complex			True	False	True	curated	False	Ligand-Receptor	Signaling by GABA	1.43
CPI-CC0BCCDDCB8	GABA_byGAD2_and_SLC6A1_GABA-A_a4b3d_complex	complex:GABA_byGAD2_and_SLC6A1	complex:GABA-A_a4b3d_complex			True	False	True	curated	False	Ligand-Receptor	Signaling by GABA	1.43
CPI-CC0D7414489	GABA_byGAD1_and_SLC6A6_GABA-A_a5b3g2S_complex	complex:GABA_byGAD1_and_SLC6A6	complex:GABA-A_a5b3g2S_complex			True	False	True	curated	False	Ligand-Receptor	Signaling by GABA	1.43
CPI-CC0C8FD4B3E	GABA_byGAD2_and_SLC32A1_GABA-A_a5b3g2S_complex	complex:GABA_byGAD2_and_SLC32A1	complex:GABA-A_a5b3g2S_complex			True	False	True	curated	False	Ligand-Receptor	Signaling by GABA	1.43
CPI-SC0B72F5448	GAL_GALR3	simple:P22466	complex:GALR3	GAL		True	False	True	curated	False	Ligand-Receptor	Signaling by Galanin	1.43
CPI-SS0B11567AF	GALP_GALR3	simple:Q9UBC7	simple:O60755	GALP	GALR3	True	False	True	curated	False	Ligand-Receptor	Signaling by Galanin	1.43
CPI-SC03034B5D1	SPX_GALR2	simple:Q9BT56	complex:GALR2	SPX		True	False	True	curated	False	Ligand-Receptor	Signaling by Spexin precursor	1.43
CPI-SC059D65FDD	GALP_GALR2	simple:Q9UBC7	complex:GALR2	GALP		True	False	True	curated	False	Ligand-Receptor	Signaling by Galanin	1.43
CPI-SC01BE13839	GAL_GALR2	simple:P22466	complex:GALR2	GAL		True	False	True	curated	False	Ligand-Receptor	Signaling by Galanin	1.43
CPI-SS0FDCE3128	GALP_GALR2	simple:Q9UBC7	simple:O43603	GALP	GALR2	True	False	True	curated	False	Ligand-Receptor	Signaling by Galanin	1.43
CPI-CC08D008F7B	GABA_byGAD1_and_SLC6A8_GABA-A_a5b3g2S_complex	complex:GABA_byGAD1_and_SLC6A8	complex:GABA-A_a5b3g2S_complex			True	False	True	curated	False	Ligand-Receptor	Signaling by GABA	1.43
CPI-SC011C5B39B	GALP_GALR1	simple:Q9UBC7	complex:GALR1	GALP		True	False	True	curated	False	Ligand-Receptor	Signaling by Galanin	1.43
CPI-SS0F4D3206E	GALP_GALR1	simple:Q9UBC7	simple:P47211	GALP	GALR1	True	False	True	curated	False	Ligand-Receptor	Signaling by Galanin	1.43
CPI-SS0BE567EFB	GAL_GALR1	simple:P22466	simple:P47211	GAL	GALR1	True	False	True	curated	False	Ligand-Receptor	Signaling by Galanin	1.43
CPI-CC06D75C64C	GABA_byGAD2_and_SLC6A8_GABA-A_a5b3g2S_complex	complex:GABA_byGAD2_and_SLC6A8	complex:GABA-A_a5b3g2S_complex			True	False	True	curated	False	Ligand-Receptor	Signaling by GABA	1.43
CPI-CC0E1CB4EAF	GABA_byGAD2_and_SLC6A6_GABA-A_a5b3g2S_complex	complex:GABA_byGAD2_and_SLC6A6	complex:GABA-A_a5b3g2S_complex			True	False	True	curated	False	Ligand-Receptor	Signaling by GABA	1.43
CPI-CC0F35FBFA4	GABA_byGAD2_and_SLC6A11_GABA-A_a5b3g2S_complex	complex:GABA_byGAD2_and_SLC6A11	complex:GABA-A_a5b3g2S_complex			True	False	True	curated	False	Ligand-Receptor	Signaling by GABA	1.43
CPI-CC040C320D0	GABA_byGAD2_and_SLC6A1_GABA-A_a5b3g2S_complex	complex:GABA_byGAD2_and_SLC6A1	complex:GABA-A_a5b3g2S_complex			True	False	True	curated	False	Ligand-Receptor	Signaling by GABA	1.43
CPI-SC0BEEB7AB4	GAL_GALR1	simple:P22466	complex:GALR1	GAL		True	False	True	curated	False	Ligand-Receptor	Signaling by Galanin	1.43
CPI-SS0AB1A3A6D	CD177_PECAM1	simple:Q8N6Q3	simple:P16284	CD177	PECAM1	False	False	True	curated	False	Ligand-Receptor		1.43
[truncated: 64 more columns]
