# Supplementary material for: Atlas of multilineage stem cell differentiation reveals TMEM88 as a developmental regulator of blood pressure
Source: Nat Commun. 2025 Feb 4;16:1356. doi: 10.1038/s41467-025-56533-2 (PMC11794859; doi:10.1038/s41467-025-56533-2)
Supplement: Supplementary file 6 — Supplementary Data 3 [file 41467_2025_56533_MOESM6_ESM.zip › cpdb_results/Dorso_day2_method2/statistical_analysis_deconvoluted_08_21_2024_120442.txt]

gene_name	uniprot	is_complex	protein_name	complex_name	id_cp_interaction	gene	Cluster0	Cluster1	Cluster10	Cluster12	Cluster2	Cluster3	Cluster4	Cluster6	Cluster7	Cluster9
UBASH3B	Q8TF42	True	UBS3B_HUMAN	Dehydroepiandrosterone_bySTS	CPI-CS05760BB78	ENSG00000154127	0.115	0.124	0.0	0.0	0.0	0.0	0.0	0.0	0.0	0.0
UBASH3B	Q8TF42	True	UBS3B_HUMAN	Dehydroepiandrosterone_bySTS	CPI-CS0259A0EB4	ENSG00000154127	0.115	0.124	0.0	0.0	0.0	0.0	0.0	0.0	0.0	0.0
SULT1A1	P50225	True	ST1A1_HUMAN	DHEAsulfate_bySULT2B	CPI-CS099F73A95	ENSG00000196502	0.314	0.465	1.944	0.0	0.0	1.013	0.0	2.0	0.0	0.0
SULT1A1	P50225	True	ST1A1_HUMAN	DHEAsulfate_bySULT2B	CPI-CS0D89E7C19	ENSG00000196502	0.314	0.465	1.944	0.0	0.0	1.013	0.0	2.0	0.0	0.0
SULT1A1	P50225	True	ST1A1_HUMAN	DHEAsulfate_bySULT2B	CPI-CS0412B081A	ENSG00000196502	0.314	0.465	1.944	0.0	0.0	1.013	0.0	2.0	0.0	0.0
SRD5A3	Q9H8P0	True	PORED_HUMAN	Dihydrotestosterone_bySRD5A3	CPI-CS039E9FE7F	ENSG00000128039	2.579	1.457	0.0	0.0	1.346	1.971	2.458	1.988	4.2	2.493
SRD5A1	P18405	True	S5A1_HUMAN	Dihydrotestosterone_bySRD5A1	CPI-CS0EC7F7C75	ENSG00000145545	1.664	1.269	1.916	0.0	1.534	2.099	0.703	2.139	1.147	0.859
SRD5A2	P31213	True	S5A2_HUMAN	Dihydrotestosterone_bySRD5A2	CPI-CS0D228AF4D	ENSG00000277893	0.0	0.005	0.0	0.0	0.0	0.0	0.0	0.0	0.0	0.0
CYP21A2	P08686	True	CP21A_HUMAN	Desoxycorticosterone_byCYP21A2	CPI-CS012A5546C	ENSG00000231852	0.008	0.01	0.0	0.0	0.0	0.0	0.0	0.0	0.0	0.0
DHCR7	Q9UBM7	True	DHCR7_HUMAN	Desmosterol_byDHCR7	CPI-CS086D3E39F	ENSG00000172893	1.828	1.676	0.0	0.0	3.125	0.962	1.143	4.043	2.458	0.938
DHCR7	Q9UBM7	True	DHCR7_HUMAN	Desmosterol_byDHCR7	CPI-CS0DC57DE37	ENSG00000172893	1.828	1.676	0.0	0.0	3.125	0.962	1.143	4.043	2.458	0.938
DHCR7	Q9UBM7	True	DHCR7_HUMAN	Cholesterol_byDHCR7	CPI-CS06C6527F4	ENSG00000172893	1.828	1.676	0.0	0.0	3.125	0.962	1.143	4.043	2.458	0.938
DHCR7	Q9UBM7	True	DHCR7_HUMAN	Cholesterol_byDHCR7	CPI-CS0BEF10547	ENSG00000172893	1.828	1.676	0.0	0.0	3.125	0.962	1.143	4.043	2.458	0.938
PTGR1	Q14914	True	PTGR1_HUMAN	12oxoLeukotrieneB4_byPTGR1	CPI-CS0A5B6BD7A	ENSG00000106853	4.363	4.262	4.903	5.067	5.377	5.191	4.958	5.373	4.277	4.187
PTGR1	Q14914	True	PTGR1_HUMAN	12oxoLeukotrieneB4_byPTGR1	CPI-CS04A56D5BE	ENSG00000106853	4.363	4.262	4.903	5.067	5.377	5.191	4.958	5.373	4.277	4.187
DAGLA	Q9Y4D2	True	DGLA_HUMAN	2arachidonoylglycerol_byDAGLA	CPI-CS03629A52A	ENSG00000134780	0.11	0.154	0.0	0.0	0.0	0.0	0.0	0.0	0.0	0.0
DAGLA	Q9Y4D2	True	DGLA_HUMAN	2arachidonoylglycerol_byDAGLA	CPI-CS045C37E64	ENSG00000134780	0.11	0.154	0.0	0.0	0.0	0.0	0.0	0.0	0.0	0.0
DAGLB	Q8NCG7	True	DGLB_HUMAN	2arachidonoylglycerol_byDAGLB	CPI-CS007D418BE	ENSG00000164535	0.601	0.435	2.04	4.158	0.0	0.912	0.357	2.175	0.0	0.762
DAGLB	Q8NCG7	True	DGLB_HUMAN	2arachidonoylglycerol_byDAGLB	CPI-CS01F7D06F1	ENSG00000164535	0.601	0.435	2.04	4.158	0.0	0.912	0.357	2.175	0.0	0.762
DHRS9	Q9BPW9	True	DHRS9_HUMAN	5alphaDihydroprogesterone_byDHRS9	CPI-CS072C12EF4	ENSG00000073737	0.0	0.0	1.93	0.0	0.0	0.0	0.0	0.0	0.0	0.0
INHBA	P08476	True	INHBA_HUMAN	Inhibin_ligand_A	CPI-CC07611BF54	ENSG00000122641	0.0	0.006	0.0	0.0	0.0	0.0	0.0	0.0	0.0	0.0
INHBA	P08476	True	INHBA_HUMAN	Inhibin_ligand_A	CPI-CC07323E253	ENSG00000122641	0.0	0.006	0.0	0.0	0.0	0.0	0.0	0.0	0.0	0.0
INHBA	P08476	True	INHBA_HUMAN	Inhibin_ligand_A	CPI-CC04553E312	ENSG00000122641	0.0	0.006	0.0	0.0	0.0	0.0	0.0	0.0	0.0	0.0
INHBA	P08476	True	INHBA_HUMAN	Inhibin_ligand_A	CPI-CC0FA8B4931	ENSG00000122641	0.0	0.006	0.0	0.0	0.0	0.0	0.0	0.0	0.0	0.0
INHBA	P08476	True	INHBA_HUMAN	Inhibin_ligand_A	CPI-CC0BDA1C176	ENSG00000122641	0.0	0.006	0.0	0.0	0.0	0.0	0.0	0.0	0.0	0.0
INHBA	P08476	True	INHBA_HUMAN	Inhibin_ligand_A	CPI-CC0C1E0C4B7	ENSG00000122641	0.0	0.006	0.0	0.0	0.0	0.0	0.0	0.0	0.0	0.0
INHA	P05111	True	INHA_HUMAN	Inhibin_ligand_A	CPI-CC07611BF54	ENSG00000123999	0.0	0.006	0.0	0.0	0.0	0.0	0.0	0.0	0.0	0.0
INHA	P05111	True	INHA_HUMAN	Inhibin_ligand_A	CPI-CC07323E253	ENSG00000123999	0.0	0.006	0.0	0.0	0.0	0.0	0.0	0.0	0.0	0.0
INHA	P05111	True	INHA_HUMAN	Inhibin_ligand_A	CPI-CC04553E312	ENSG00000123999	0.0	0.006	0.0	0.0	0.0	0.0	0.0	0.0	0.0	0.0
INHA	P05111	True	INHA_HUMAN	Inhibin_ligand_A	CPI-CC0FA8B4931	ENSG00000123999	0.0	0.006	0.0	0.0	0.0	0.0	0.0	0.0	0.0	0.0
INHA	P05111	True	INHA_HUMAN	Inhibin_ligand_A	CPI-CC0BDA1C176	ENSG00000123999	0.0	0.006	0.0	0.0	0.0	0.0	0.0	0.0	0.0	0.0
INHA	P05111	True	INHA_HUMAN	Inhibin_ligand_A	CPI-CC0C1E0C4B7	ENSG00000123999	0.0	0.006	0.0	0.0	0.0	0.0	0.0	0.0	0.0	0.0
CYP17A1	P05093	True	CP17A_HUMAN	Androstenedione_byCYP17A1	CPI-CS0D5502736	ENSG00000148795	0.004	0.034	0.0	0.0	0.0	0.0	0.0	0.0	0.0	0.0
ALDH1A1	P00352	True	AL1A1_HUMAN	atRetinoicAcid_byALDH1A1	CPI-CC0010C54C6	ENSG00000165092	0.091	0.115	0.0	0.0	0.0	0.0	0.328	0.0	0.0	0.0
ALDH1A1	P00352	True	AL1A1_HUMAN	atRetinoicAcid_byALDH1A1	CPI-CC048F01E8D	ENSG00000165092	0.091	0.115	0.0	0.0	0.0	0.0	0.328	0.0	0.0	0.0
ALDH1A1	P00352	True	AL1A1_HUMAN	atRetinoicAcid_byALDH1A1	CPI-CC06F5021B7	ENSG00000165092	0.091	0.115	0.0	0.0	0.0	0.0	0.328	0.0	0.0	0.0
ALDH1A1	P00352	True	AL1A1_HUMAN	atRetinoicAcid_byALDH1A1	CPI-CC036F9AC3C	ENSG00000165092	0.091	0.115	0.0	0.0	0.0	0.0	0.328	0.0	0.0	0.0
ALDH1A1	P00352	True	AL1A1_HUMAN	atRetinoicAcid_byALDH1A1	CPI-CC065AB1F5E	ENSG00000165092	0.091	0.115	0.0	0.0	0.0	0.0	0.328	0.0	0.0	0.0
ALDH1A1	P00352	True	AL1A1_HUMAN	atRetinoicAcid_byALDH1A1	CPI-CC01AF691C1	ENSG00000165092	0.091	0.115	0.0	0.0	0.0	0.0	0.328	0.0	0.0	0.0
ALDH1A1	P00352	True	AL1A1_HUMAN	atRetinoicAcid_byALDH1A1	CPI-CC0A31C8D8B	ENSG00000165092	0.091	0.115	0.0	0.0	0.0	0.0	0.328	0.0	0.0	0.0
ALDH1A1	P00352	True	AL1A1_HUMAN	atRetinoicAcid_byALDH1A1	CPI-CC0A06D2C2D	ENSG00000165092	0.091	0.115	0.0	0.0	0.0	0.0	0.328	0.0	0.0	0.0
ALDH1A1	P00352	True	AL1A1_HUMAN	atRetinoicAcid_byALDH1A1	CPI-CC0E829C954	ENSG00000165092	0.091	0.115	0.0	0.0	0.0	0.0	0.328	0.0	0.0	0.0
ALDH1A1	P00352	True	AL1A1_HUMAN	atRetinoicAcid_byALDH1A1	CPI-CS08EE9E5CE	ENSG00000165092	0.091	0.115	0.0	0.0	0.0	0.0	0.328	0.0	0.0	0.0
ALDH1A2	O94788	True	AL1A2_HUMAN	atRetinoicAcid_byALDH1A2	CPI-CC0C61DFEC5	ENSG00000128918	0.027	0.046	0.0	0.0	0.0	0.0	0.0	0.0	0.0	0.0
ALDH1A2	O94788	True	AL1A2_HUMAN	atRetinoicAcid_byALDH1A2	CPI-CC03C7C010D	ENSG00000128918	0.027	0.046	0.0	0.0	0.0	0.0	0.0	0.0	0.0	0.0
ALDH1A2	O94788	True	AL1A2_HUMAN	atRetinoicAcid_byALDH1A2	CPI-CC021B19C0E	ENSG00000128918	0.027	0.046	0.0	0.0	0.0	0.0	0.0	0.0	0.0	0.0
ALDH1A2	O94788	True	AL1A2_HUMAN	atRetinoicAcid_byALDH1A2	CPI-CC061CCD0A0	ENSG00000128918	0.027	0.046	0.0	0.0	0.0	0.0	0.0	0.0	0.0	0.0
ALDH1A2	O94788	True	AL1A2_HUMAN	atRetinoicAcid_byALDH1A2	CPI-CC066507DFB	ENSG00000128918	0.027	0.046	0.0	0.0	0.0	0.0	0.0	0.0	0.0	0.0
ALDH1A2	O94788	True	AL1A2_HUMAN	atRetinoicAcid_byALDH1A2	CPI-CC000118AA2	ENSG00000128918	0.027	0.046	0.0	0.0	0.0	0.0	0.0	0.0	0.0	0.0
ALDH1A2	O94788	True	AL1A2_HUMAN	atRetinoicAcid_byALDH1A2	CPI-CC0B7C148C8	ENSG00000128918	0.027	0.046	0.0	0.0	0.0	0.0	0.0	0.0	0.0	0.0
ALDH1A2	O94788	True	AL1A2_HUMAN	atRetinoicAcid_byALDH1A2	CPI-CC0974AE49B	ENSG00000128918	0.027	0.046	0.0	0.0	0.0	0.0	0.0	0.0	0.0	0.0
ALDH1A2	O94788	True	AL1A2_HUMAN	atRetinoicAcid_byALDH1A2	CPI-CC071BF7D12	ENSG00000128918	0.027	0.046	0.0	0.0	0.0	0.0	0.0	0.0	0.0	0.0
ALDH1A2	O94788	True	AL1A2_HUMAN	atRetinoicAcid_byALDH1A2	CPI-CS033058D2B	ENSG00000128918	0.027	0.046	0.0	0.0	0.0	0.0	0.0	0.0	0.0	0.0
ALDH1A3	P47895	True	AL1A3_HUMAN	atRetinoicAcid_byALDH1A3	CPI-CC03F7FB36A	ENSG00000184254	0.218	0.161	0.0	4.212	0.0	1.031	0.0	0.0	0.0	0.0
ALDH1A3	P47895	True	AL1A3_HUMAN	atRetinoicAcid_byALDH1A3	CPI-CC0564402E8	ENSG00000184254	0.218	0.161	0.0	4.212	0.0	1.031	0.0	0.0	0.0	0.0
ALDH1A3	P47895	True	AL1A3_HUMAN	atRetinoicAcid_byALDH1A3	CPI-CC039D8C2A7	ENSG00000184254	0.218	0.161	0.0	4.212	0.0	1.031	0.0	0.0	0.0	0.0
ALDH1A3	P47895	True	AL1A3_HUMAN	atRetinoicAcid_byALDH1A3	CPI-CC0D32DC80C	ENSG00000184254	0.218	0.161	0.0	4.212	0.0	1.031	0.0	0.0	0.0	0.0
ALDH1A3	P47895	True	AL1A3_HUMAN	atRetinoicAcid_byALDH1A3	CPI-CC0BD81688E	ENSG00000184254	0.218	0.161	0.0	4.212	0.0	1.031	0.0	0.0	0.0	0.0
ALDH1A3	P47895	True	AL1A3_HUMAN	atRetinoicAcid_byALDH1A3	CPI-CC0BEBB9C26	ENSG00000184254	0.218	0.161	0.0	4.212	0.0	1.031	0.0	0.0	0.0	0.0
ALDH1A3	P47895	True	AL1A3_HUMAN	atRetinoicAcid_byALDH1A3	CPI-CC07CAD6A4A	ENSG00000184254	0.218	0.161	0.0	4.212	0.0	1.031	0.0	0.0	0.0	0.0
ALDH1A3	P47895	True	AL1A3_HUMAN	atRetinoicAcid_byALDH1A3	CPI-CC09B046394	ENSG00000184254	0.218	0.161	0.0	4.212	0.0	1.031	0.0	0.0	0.0	0.0
ALDH1A3	P47895	True	AL1A3_HUMAN	atRetinoicAcid_byALDH1A3	CPI-CC00B974CC4	ENSG00000184254	0.218	0.161	0.0	4.212	0.0	1.031	0.0	0.0	0.0	0.0
ALDH1A3	P47895	True	AL1A3_HUMAN	atRetinoicAcid_byALDH1A3	CPI-CS0C61C245A	ENSG00000184254	0.218	0.161	0.0	4.212	0.0	1.031	0.0	0.0	0.0	0.0
BMPR1B	O00238	True	BMR1B_HUMAN	BMPR1B_BMPR2	CPI-CS0569B9B91	ENSG00000138696	0.081	0.045	0.0	0.0	0.0	0.0	0.0	0.0	0.983	0.864
BMPR2	Q13873	True	BMPR2_HUMAN	BMPR1B_BMPR2	CPI-CS0569B9B91	ENSG00000204217	0.081	0.045	0.0	0.0	0.0	0.0	0.0	0.0	0.983	0.864
CEL	P19835	True	CEL_HUMAN	Cholesterol_byCEL	CPI-CS06A0713BD	ENSG00000170835	0.124	0.087	0.0	0.0	0.0	0.0	0.0	0.0	0.0	0.0
CEL	P19835	True	CEL_HUMAN	Cholesterol_byCEL	CPI-CS0CDFC0C7D	ENSG00000170835	0.124	0.087	0.0	0.0	0.0	0.0	0.0	0.0	0.0	0.0
DHCR24	Q15392	True	DHC24_HUMAN	Cholesterol_byDHCR24	CPI-CS0D81115C8	ENSG00000116133	2.665	3.576	3.541	0.0	3.446	1.596	1.814	3.393	4.302	2.586
DHCR24	Q15392	True	DHC24_HUMAN	Cholesterol_byDHCR24	CPI-CS03D61E885	ENSG00000116133	2.665	3.576	3.541	0.0	3.446	1.596	1.814	3.393	4.302	2.586
LIPA	P38571	True	LICH_HUMAN	Cholesterol_byLIPA	CPI-CS0406B0B69	ENSG00000107798	0.985	2.352	0.0	3.926	1.13	1.81	1.608	1.893	2.006	2.443
LIPA	P38571	True	LICH_HUMAN	Cholesterol_byLIPA	CPI-CS0F51152EA	ENSG00000107798	0.985	2.352	0.0	3.926	1.13	1.81	1.608	1.893	2.006	2.443
PNMT	P11086	True	PNMT_HUMAN	Epinephrine_byPNMT	CPI-CS0A5499A2C	ENSG00000141744	0.386	1.384	1.831	0.0	1.353	0.852	0.0	0.0	1.831	0.742
PNMT	P11086	True	PNMT_HUMAN	Epinephrine_byPNMT	CPI-CS0AB9AD0C3	ENSG00000141744	0.386	1.384	1.831	0.0	1.353	0.852	0.0	0.0	1.831	0.742
PNMT	P11086	True	PNMT_HUMAN	Epinephrine_byPNMT	CPI-CS07947C107	ENSG00000141744	0.386	1.384	1.831	0.0	1.353	0.852	0.0	0.0	1.831	0.742
PNMT	P11086	True	PNMT_HUMAN	Epinephrine_byPNMT	CPI-CS0D4E32D9D	ENSG00000141744	0.386	1.384	1.831	0.0	1.353	0.852	0.0	0.0	1.831	0.742
PNMT	P11086	True	PNMT_HUMAN	Epinephrine_byPNMT	CPI-CS09918B680	ENSG00000141744	0.386	1.384	1.831	0.0	1.353	0.852	0.0	0.0	1.831	0.742
PNMT	P11086	True	PNMT_HUMAN	Epinephrine_byPNMT	CPI-CS09342A843	ENSG00000141744	0.386	1.384	1.831	0.0	1.353	0.852	0.0	0.0	1.831	0.742
PNMT	P11086	True	PNMT_HUMAN	Adrenaline_byPNMT_and_SLC18A2	CPI-CS0C22FCA29	ENSG00000141744	0.034	0.006	0.0	0.0	0.0	0.0	0.0	0.0	0.0	0.0
PNMT	P11086	True	PNMT_HUMAN	Adrenaline_byPNMT_and_SLC18A2	CPI-CS00979A178	ENSG00000141744	0.034	0.006	0.0	0.0	0.0	0.0	0.0	0.0	0.0	0.0
PNMT	P11086	True	PNMT_HUMAN	Adrenaline_byPNMT_and_SLC18A2	CPI-CS0CCD9D09E	ENSG00000141744	0.034	0.006	0.0	0.0	0.0	0.0	0.0	0.0	0.0	0.0
PNMT	P11086	True	PNMT_HUMAN	Adrenaline_byPNMT_and_SLC18A2	CPI-CS0E52EA029	ENSG00000141744	0.034	0.006	0.0	0.0	0.0	0.0	0.0	0.0	0.0	0.0
PNMT	P11086	True	PNMT_HUMAN	Adrenaline_byPNMT_and_SLC18A2	CPI-CS09B74556F	ENSG00000141744	0.034	0.006	0.0	0.0	0.0	0.0	0.0	0.0	0.0	0.0
PNMT	P11086	True	PNMT_HUMAN	Adrenaline_byPNMT_and_SLC18A2	CPI-CS046C11B05	ENSG00000141744	0.034	0.006	0.0	0.0	0.0	0.0	0.0	0.0	0.0	0.0
CYP19A1	P11511	True	CP19A_HUMAN	Estradiol_byCYP19A1	CPI-CS0B87D36A1	ENSG00000137869	0.012	0.022	0.0	0.0	0.0	0.0	0.0	0.0	0.0	0.0
CYP19A1	P11511	True	CP19A_HUMAN	Estradiol_byCYP19A1	CPI-CS0DAC88EFA	ENSG00000137869	0.012	0.022	0.0	0.0	0.0	0.0	0.0	0.0	0.0	0.0
CYP19A1	P11511	True	CP19A_HUMAN	Estradiol_byCYP19A1	CPI-CS0669F64A4	ENSG00000137869	0.012	0.022	0.0	0.0	0.0	0.0	0.0	0.0	0.0	0.0
HSD17B1	P14061	True	DHB1_HUMAN	Estradiol_byHSD17B1	CPI-CS0A04F7238	ENSG00000108786	0.426	0.5	1.931	0.0	1.193	0.0	0.0	1.814	0.982	0.754
HSD17B1	P14061	True	DHB1_HUMAN	Estradiol_byHSD17B1	CPI-CS0B08AEA2D	ENSG00000108786	0.426	0.5	1.931	0.0	1.193	0.0	0.0	1.814	0.982	0.754
HSD17B1	P14061	True	DHB1_HUMAN	Estradiol_byHSD17B1	CPI-CS0EF401B5F	ENSG00000108786	0.426	0.5	1.931	0.0	1.193	0.0	0.0	1.814	0.982	0.754
FGA	P02671	True	FIBA_HUMAN	fibrinogen	CPI-CC0287DE56B	ENSG00000171560	0.004	0.011	0.0	0.0	0.0	0.0	0.0	0.0	0.0	0.0
FGA	P02671	True	FIBA_HUMAN	fibrinogen	CPI-CC066E261AE	ENSG00000171560	0.004	0.011	0.0	0.0	0.0	0.0	0.0	0.0	0.0	0.0
FGG	P02679	True	FIBG_HUMAN	fibrinogen	CPI-CC0287DE56B	ENSG00000171557	0.004	0.011	0.0	0.0	0.0	0.0	0.0	0.0	0.0	0.0
FGG	P02679	True	FIBG_HUMAN	fibrinogen	CPI-CC066E261AE	ENSG00000171557	0.004	0.011	0.0	0.0	0.0	0.0	0.0	0.0	0.0	0.0
FGB	P02675	True	FIBB_HUMAN	fibrinogen	CPI-CC0287DE56B	ENSG00000171564	0.004	0.011	0.0	0.0	0.0	0.0	0.0	0.0	0.0	0.0
FGB	P02675	True	FIBB_HUMAN	fibrinogen	CPI-CC066E261AE	ENSG00000171564	0.004	0.011	0.0	0.0	0.0	0.0	0.0	0.0	0.0	0.0
HDC	P19113	True	DCHS_HUMAN	Histamine_byHDC	CPI-CS0B6CBE509	ENSG00000140287	0.0	0.005	0.0	0.0	0.0	0.0	0.0	0.0	0.0	0.0
HDC	P19113	True	DCHS_HUMAN	Histamine_byHDC	CPI-CS0FF6E7611	ENSG00000140287	0.0	0.005	0.0	0.0	0.0	0.0	0.0	0.0	0.0	0.0
HDC	P19113	True	DCHS_HUMAN	Histamine_byHDC	CPI-CS045AC7D7C	ENSG00000140287	0.0	0.005	0.0	0.0	0.0	0.0	0.0	0.0	0.0	0.0
HDC	P19113	True	DCHS_HUMAN	Histamine_byHDC	CPI-CS0D98D69FC	ENSG00000140287	0.0	0.005	0.0	0.0	0.0	0.0	0.0	0.0	0.0	0.0
EBI3	Q14213	True	IL27B_HUMAN	IL35	CPI-CC0D8A77C69	ENSG00000105246	0.016	0.0	0.0	0.0	0.0	0.0	0.0	0.0	0.0	0.0
IL12A	P29459	True	IL12A_HUMAN	IL35	CPI-CC0D8A77C69	ENSG00000168811	0.016	0.0	0.0	0.0	0.0	0.0	0.0	0.0	0.0	0.0
ITGB1	P05556	True	ITB1_HUMAN	integrin_aVb1_complex	CPI-CS0D69D106B	ENSG00000150093	1.329	1.416	5.506	4.442	3.108	2.134	3.238	4.128	0.0	1.906
ITGB1	P05556	True	ITB1_HUMAN	integrin_aVb1_complex	CPI-CS0F34D034A	ENSG00000150093	1.329	1.416	5.506	4.442	3.108	2.134	3.238	4.128	0.0	1.906
ITGAV	P06756	True	ITAV_HUMAN	integrin_aVb1_complex	CPI-CS0D69D106B	ENSG00000138448	1.329	1.416	5.506	4.442	3.108	2.134	3.238	4.128	0.0	1.906
ITGAV	P06756	True	ITAV_HUMAN	integrin_aVb1_complex	CPI-CS0F34D034A	ENSG00000138448	1.329	1.416	5.506	4.442	3.108	2.134	3.238	4.128	0.0	1.906
ITGAV	P06756	True	ITAV_HUMAN	integrin_aVb5_complex	CPI-CS0661098EC	ENSG00000138448	1.329	1.416	1.86	3.973	2.944	2.134	3.238	2.283	0.0	1.906
ITGB5	P18084	True	ITB5_HUMAN	integrin_aVb5_complex	CPI-CS0661098EC	ENSG00000082781	1.329	1.416	1.86	3.973	2.944	2.134	3.238	2.283	0.0	1.906
TYR	P14679	True	TYRO_HUMAN	Ldopa_byTYR	CPI-CS034170CC8	ENSG00000077498	0.004	0.0	0.0	0.0	0.0	0.0	0.0	0.0	0.0	0.0
LTA4H	P09960	True	LKHA4_HUMAN	LeukotrieneB4_byLTA4H	CPI-CS0AFE4D0CB	ENSG00000111144	4.93	4.326	2.016	0.0	3.213	3.686	4.33	4.312	4.983	4.428
LTA4H	P09960	True	LKHA4_HUMAN	LeukotrieneB4_byLTA4H	CPI-CS047D9C0D7	ENSG00000111144	4.93	4.326	2.016	0.0	3.213	3.686	4.33	4.312	4.983	4.428
LTA4H	P09960	True	LKHA4_HUMAN	LeukotrieneB4_byLTA4H	CPI-CS0F5B070C5	ENSG00000111144	4.93	4.326	2.016	0.0	3.213	3.686	4.33	4.312	4.983	4.428
GGT1	P19440	True	GGT1_HUMAN	LeukotrieneD4_byGGT1	CPI-CS0C4ABE334	ENSG00000286070	0.029	0.039	0.0	0.0	0.0	0.0	0.0	0.0	0.0	0.0
GGT1	P19440	True	GGT1_HUMAN	LeukotrieneD4_byGGT1	CPI-CS0C4ABE334	ENSG00000100031	0.029	0.039	0.0	0.0	0.0	0.0	0.0	0.0	0.0	0.0
GGT1	P19440	True	GGT1_HUMAN	LeukotrieneD4_byGGT1	CPI-CS0A0F970F5	ENSG00000286070	0.029	0.039	0.0	0.0	0.0	0.0	0.0	0.0	0.0	0.0
GGT1	P19440	True	GGT1_HUMAN	LeukotrieneD4_byGGT1	CPI-CS0A0F970F5	ENSG00000100031	0.029	0.039	0.0	0.0	0.0	0.0	0.0	0.0	0.0	0.0
GGT1	P19440	True	GGT1_HUMAN	LeukotrieneD4_byGGT1	CPI-CS0957C3253	ENSG00000286070	0.029	0.039	0.0	0.0	0.0	0.0	0.0	0.0	0.0	0.0
GGT1	P19440	True	GGT1_HUMAN	LeukotrieneD4_byGGT1	CPI-CS0957C3253	ENSG00000100031	0.029	0.039	0.0	0.0	0.0	0.0	0.0	0.0	0.0	0.0
GGT1	P19440	True	GGT1_HUMAN	LTD4_byGGT1	CPI-CS066F8F865	ENSG00000286070	0.192	0.107	0.0	0.0	0.0	0.0	0.0	0.0	0.952	0.0
GGT1	P19440	True	GGT1_HUMAN	LTD4_byGGT1	CPI-CS066F8F865	ENSG00000100031	0.192	0.107	0.0	0.0	0.0	0.0	0.0	0.0	0.952	0.0
GGT1	P19440	True	GGT1_HUMAN	LTD4_byGGT1	CPI-CS0E87D8FFA	ENSG00000286070	0.192	0.107	0.0	0.0	0.0	0.0	0.0	0.0	0.952	0.0
GGT1	P19440	True	GGT1_HUMAN	LTD4_byGGT1	CPI-CS0E87D8FFA	ENSG00000100031	0.192	0.107	0.0	0.0	0.0	0.0	0.0	0.0	0.952	0.0
GGT5	P36269	True	GGT5_HUMAN	LeukotrieneD4_byGGT1	CPI-CS0C4ABE334	ENSG00000099998	0.029	0.039	0.0	0.0	0.0	0.0	0.0	0.0	0.0	0.0
GGT5	P36269	True	GGT5_HUMAN	LeukotrieneD4_byGGT1	CPI-CS0A0F970F5	ENSG00000099998	0.029	0.039	0.0	0.0	0.0	0.0	0.0	0.0	0.0	0.0
GGT5	P36269	True	GGT5_HUMAN	LeukotrieneD4_byGGT1	CPI-CS0957C3253	ENSG00000099998	0.029	0.039	0.0	0.0	0.0	0.0	0.0	0.0	0.0	0.0
DPEP1	P16444	True	DPEP1_HUMAN	LeukotrieneE4_byDPEP1	CPI-CS0150916A7	ENSG00000015413	1.172	0.701	0.0	0.0	0.0	1.641	1.35	0.0	0.934	0.0
DPEP1	P16444	True	DPEP1_HUMAN	LeukotrieneE4_byDPEP1	CPI-CS08225A985	ENSG00000015413	1.172	0.701	0.0	0.0	0.0	1.641	1.35	0.0	0.934	0.0
DPEP3	Q9H4B8	True	DPEP3_HUMAN	LeukotrieneE4_byDPEP3	CPI-CS0C89AD6A7	ENSG00000141096	0.277	0.111	0.0	0.0	0.0	0.0	0.0	0.0	0.0	0.0
DPEP3	Q9H4B8	True	DPEP3_HUMAN	LeukotrieneE4_byDPEP3	CPI-CS0208210C9	ENSG00000141096	0.277	0.111	0.0	0.0	0.0	0.0	0.0	0.0	0.0	0.0
ALOX12	P18054	True	LOX12_HUMAN	LipoxinA4_byALOX12	CPI-CS0C94B5884	ENSG00000108839	0.044	0.017	0.0	0.0	0.0	0.0	0.0	0.0	0.0	0.0
ALOX12	P18054	True	LOX12_HUMAN	LipoxinA4_byALOX12	CPI-CS0C1CAC8F7	ENSG00000108839	0.044	0.017	0.0	0.0	0.0	0.0	0.0	0.0	0.0	0.0
TPO	P07202	True	PERT_HUMAN	Lthyroxine_byTPO	CPI-CS0245870E9	ENSG00000115705	0.004	0.011	0.0	0.0	0.0	0.0	0.0	0.0	0.0	0.0
ASMT	P46597	True	ASMT_HUMAN	Melatonin_byASMT	CPI-CS05C6F5BDD	ENSG00000196433	0.07	0.005	0.0	0.0	0.0	0.0	0.321	0.0	0.0	0.0
ASMT	P46597	True	ASMT_HUMAN	Melatonin_byASMT	CPI-CS0586481F9	ENSG00000196433	0.07	0.005	0.0	0.0	0.0	0.0	0.321	0.0	0.0	0.0
CYP11A1	P05108	True	CP11A_HUMAN	Pregnenolone_byCYP11A1	CPI-CS06A285DD6	ENSG00000140459	0.411	0.522	1.958	0.0	0.0	0.0	0.663	0.0	0.0	0.0
FDX2	Q6P4F2	True	FDX2_HUMAN	Pregnenolone_byCYP11A1	CPI-CS06A285DD6	ENSG00000267673	0.411	0.522	1.958	0.0	0.0	0.0	0.663	0.0	0.0	0.0
FDX1	P10109	True	ADX_HUMAN	Pregnenolone_byCYP11A1	CPI-CS06A285DD6	ENSG00000137714	0.411	0.522	1.958	0.0	0.0	0.0	0.663	0.0	0.0	0.0
FDXR	P22570	True	ADRO_HUMAN	Pregnenolone_byCYP11A1	CPI-CS06A285DD6	ENSG00000161513	0.411	0.522	1.958	0.0	0.0	0.0	0.663	0.0	0.0	0.0
PTGIS	Q16647	True	PTGIS_HUMAN	Prostacyclin_byPTGIS	CPI-CS09A35DD21	ENSG00000124212	0.812	0.387	0.0	0.0	1.446	0.918	0.658	0.0	0.0	0.77
AKR1C3	P42330	True	AK1C3_HUMAN	ProstaglandinD2_byAKR1C3	CPI-CS0D78DAC70	ENSG00000196139	0.772	0.309	0.0	0.0	0.0	1.847	0.0	0.0	0.0	0.0
AKR1C3	P42330	True	AK1C3_HUMAN	ProstaglandinD2_byAKR1C3	CPI-CS0F3C15BCC	ENSG00000196139	0.772	0.309	0.0	0.0	0.0	1.847	0.0	0.0	0.0	0.0
AKR1C3	P42330	True	AK1C3_HUMAN	ProstaglandinD2_byAKR1C3	CPI-CS09C48BE1A	ENSG00000196139	0.772	0.309	0.0	0.0	0.0	1.847	0.0	0.0	0.0	0.0
PTGES	O14684	True	PTGES_HUMAN	ProstaglandinE2_byPTGES	CPI-CS09DCEBC2B	ENSG00000148344	0.171	0.111	0.0	0.0	0.0	0.903	0.0	1.823	0.0	0.785
PTGES	O14684	True	PTGES_HUMAN	ProstaglandinE2_byPTGES	CPI-CS0F0453B03	ENSG00000148344	0.171	0.111	0.0	0.0	0.0	0.903	0.0	1.823	0.0	0.785
PTGES	O14684	True	PTGES_HUMAN	ProstaglandinE2_byPTGES	CPI-CS080C76630	ENSG00000148344	0.171	0.111	0.0	0.0	0.0	0.903	0.0	1.823	0.0	0.785
PTGES	O14684	True	PTGES_HUMAN	ProstaglandinE2_byPTGES	CPI-CS023F349AF	ENSG00000148344	0.171	0.111	0.0	0.0	0.0	0.903	0.0	1.823	0.0	0.785
PTGES2	Q9H7Z7	True	PGES2_HUMAN	ProstaglandinE2_byPTGES2	CPI-CS0DEB18CB6	ENSG00000148334	3.511	2.547	4.671	3.952	4.146	4.435	3.17	1.906	3.233	3.443
PTGES2	Q9H7Z7	True	PGES2_HUMAN	ProstaglandinE2_byPTGES2	CPI-CS0086A177F	ENSG00000148334	3.511	2.547	4.671	3.952	4.146	4.435	3.17	1.906	3.233	3.443
PTGES2	Q9H7Z7	True	PGES2_HUMAN	ProstaglandinE2_byPTGES2	CPI-CS0F721837F	ENSG00000148334	3.511	2.547	4.671	3.952	4.146	4.435	3.17	1.906	3.233	3.443
PTGES2	Q9H7Z7	True	PGES2_HUMAN	ProstaglandinE2_byPTGES2	CPI-CS08E678B9D	ENSG00000148334	3.511	2.547	4.671	3.952	4.146	4.435	3.17	1.906	3.233	3.443
PTGES3	Q15185	True	TEBP_HUMAN	ProstaglandinE2_byPTGES3	CPI-CS059CF7CAA	ENSG00000110958	6.624	5.976	5.699	4.864	6.327	5.928	6.326	6.424	6.135	6.193
PTGES3	Q15185	True	TEBP_HUMAN	ProstaglandinE2_byPTGES3	CPI-CS000F037BD	ENSG00000110958	6.624	5.976	5.699	4.864	6.327	5.928	6.326	6.424	6.135	6.193
PTGES3	Q15185	True	TEBP_HUMAN	ProstaglandinE2_byPTGES3	CPI-CS0C9671CB6	ENSG00000110958	6.624	5.976	5.699	4.864	6.327	5.928	6.326	6.424	6.135	6.193
PTGES3	Q15185	True	TEBP_HUMAN	ProstaglandinE2_byPTGES3	CPI-CS036B95798	ENSG00000110958	6.624	5.976	5.699	4.864	6.327	5.928	6.326	6.424	6.135	6.193
AKR1B1	P15121	True	ALDR_HUMAN	ProstaglandinF2a_byAKR1B1	CPI-CS058DED3AA	ENSG00000085662	4.554	4.275	4.456	5.716	4.361	3.583	3.83	4.418	4.705	4.626
CBR1	P16152	True	CBR1_HUMAN	ProstaglandinF2a_byCBR1	CPI-CS08EDCA6A3	ENSG00000159228	4.401	3.288	0.0	0.0	2.348	3.799	4.055	2.451	4.729	2.934
PRXL2B	Q8TBF2	True	PXL2B_HUMAN	ProstaglandinF2a_byPRXL2B	CPI-CS09B28AAF8	ENSG00000157870	1.1	0.794	0.0	0.0	1.321	2.085	0.968	1.821	0.985	0.821
DDC	P20711	True	DDC_HUMAN	SerotoninDopamin_byDDC	CPI-CS0654BA8D3	ENSG00000132437	0.017	0.018	0.0	0.0	0.0	0.0	0.0	0.0	0.0	0.0
DDC	P20711	True	DDC_HUMAN	SerotoninDopamin_byDDC	CPI-CS03C4A5CCC	ENSG00000132437	0.017	0.018	0.0	0.0	0.0	0.0	0.0	0.0	0.0	0.0
DDC	P20711	True	DDC_HUMAN	SerotoninDopamin_byDDC	CPI-CS0B7FF1D20	ENSG00000132437	0.017	0.018	0.0	0.0	0.0	0.0	0.0	0.0	0.0	0.0
DDC	P20711	True	DDC_HUMAN	SerotoninDopamin_byDDC	CPI-CS0DF5F733F	ENSG00000132437	0.017	0.018	0.0	0.0	0.0	0.0	0.0	0.0	0.0	0.0
DDC	P20711	True	DDC_HUMAN	SerotoninDopamin_byDDC	CPI-CS029E9BA69	ENSG00000132437	0.017	0.018	0.0	0.0	0.0	0.0	0.0	0.0	0.0	0.0
DDC	P20711	True	DDC_HUMAN	SerotoninDopamin_byDDC	CPI-CS062F16E86	ENSG00000132437	0.017	0.018	0.0	0.0	0.0	0.0	0.0	0.0	0.0	0.0
DDC	P20711	True	DDC_HUMAN	SerotoninDopamin_byDDC	CPI-CS0AB91708D	ENSG00000132437	0.017	0.018	0.0	0.0	0.0	0.0	0.0	0.0	0.0	0.0
DDC	P20711	True	DDC_HUMAN	SerotoninDopamin_byDDC	CPI-CS075E4969A	ENSG00000132437	0.017	0.018	0.0	0.0	0.0	0.0	0.0	0.0	0.0	0.0
DDC	P20711	True	DDC_HUMAN	SerotoninDopamin_byDDC	CPI-CS0682222D2	ENSG00000132437	0.017	0.018	0.0	0.0	0.0	0.0	0.0	0.0	0.0	0.0
DDC	P20711	True	DDC_HUMAN	SerotoninDopamin_byDDC	CPI-CS0A0936BD6	ENSG00000132437	0.017	0.018	0.0	0.0	0.0	0.0	0.0	0.0	0.0	0.0
DDC	P20711	True	DDC_HUMAN	SerotoninDopamin_byDDC	CPI-CS07DA64534	ENSG00000132437	0.017	0.018	0.0	0.0	0.0	0.0	0.0	0.0	0.0	0.0
DDC	P20711	True	DDC_HUMAN	Dopamine_byDDC_and_SLC6A3	CPI-CS09E4953BB	ENSG00000132437	0.0	0.005	0.0	0.0	0.0	0.0	0.0	0.0	0.0	0.0
DDC	P20711	True	DDC_HUMAN	Dopamine_byDDC_and_SLC6A3	CPI-CS0CBA297C7	ENSG00000132437	0.0	0.005	0.0	0.0	0.0	0.0	0.0	0.0	0.0	0.0
DDC	P20711	True	DDC_HUMAN	Dopamine_byDDC_and_SLC6A3	CPI-CS01A3157EB	ENSG00000132437	0.0	0.005	0.0	0.0	0.0	0.0	0.0	0.0	0.0	0.0
DDC	P20711	True	DDC_HUMAN	Dopamine_byDDC_and_SLC6A3	CPI-CS063480C92	ENSG00000132437	0.0	0.005	0.0	0.0	0.0	0.0	0.0	0.0	0.0	0.0
DDC	P20711	True	DDC_HUMAN	Dopamine_byDDC_and_SLC18A2	CPI-CS04B5BF177	ENSG00000132437	0.017	0.006	0.0	0.0	0.0	0.0	0.0	0.0	0.0	0.0
DDC	P20711	True	DDC_HUMAN	Dopamine_byDDC_and_SLC18A2	CPI-CS0795A8A7A	ENSG00000132437	0.017	0.006	0.0	0.0	0.0	0.0	0.0	0.0	0.0	0.0
DDC	P20711	True	DDC_HUMAN	Dopamine_byDDC_and_SLC18A2	CPI-CS039F33B17	ENSG00000132437	0.017	0.006	0.0	0.0	0.0	0.0	0.0	0.0	0.0	0.0
DDC	P20711	True	DDC_HUMAN	Dopamine_byDDC_and_SLC18A2	CPI-CS017E74D3E	ENSG00000132437	0.017	0.006	0.0	0.0	0.0	0.0	0.0	0.0	0.0	0.0
AKR1D1	P51857	True	AK1D1_HUMAN	Testosterone_byAKR1D1	CPI-CS0787D04B3	ENSG00000122787	0.022	0.162	0.0	0.0	0.0	0.0	0.0	0.0	0.0	0.0
HSD17B12	Q53GQ0	True	DHB12_HUMAN	Testosterone_byHSD17B12	CPI-CS0BE6576AD	ENSG00000149084	4.306	4.021	4.801	5.369	4.932	5.191	3.575	4.649	5.105	3.924
TBXAS1	P24557	True	THAS_HUMAN	ThromboxaneA2_byTBXAS1	CPI-CS0D01AFCC7	ENSG00000059377	0.097	0.127	0.0	0.0	0.0	0.0	0.31	0.0	0.0	0.0
TPH1	P17752	True	TPH1_HUMAN	5-HT_byTPH1_and_SLC6A4	CPI-CS08A73BA72	ENSG00000129167	0.016	0.0	0.0	0.0	0.0	0.0	0.329	0.0	0.0	0.0
TPH1	P17752	True	TPH1_HUMAN	5-HT_byTPH1_and_SLC6A4	CPI-CS00699E9D6	ENSG00000129167	0.016	0.0	0.0	0.0	0.0	0.0	0.329	0.0	0.0	0.0
TPH1	P17752	True	TPH1_HUMAN	5-HT_byTPH1_and_SLC6A4	CPI-CS00F1C7E51	ENSG00000129167	0.016	0.0	0.0	0.0	0.0	0.0	0.329	0.0	0.0	0.0
TPH1	P17752	True	TPH1_HUMAN	5-HT_byTPH1_and_SLC6A4	CPI-CS07C928856	ENSG00000129167	0.016	0.0	0.0	0.0	0.0	0.0	0.329	0.0	0.0	0.0
TPH1	P17752	True	TPH1_HUMAN	5-HT_byTPH1_and_SLC6A4	CPI-CS0D12BDF23	ENSG00000129167	0.016	0.0	0.0	0.0	0.0	0.0	0.329	0.0	0.0	0.0
TPH1	P17752	True	TPH1_HUMAN	5-HT_byTPH1_and_SLC6A4	CPI-CS091CE4B74	ENSG00000129167	0.016	0.0	0.0	0.0	0.0	0.0	0.329	0.0	0.0	0.0
TPH1	P17752	True	TPH1_HUMAN	5-HT_byTPH1_and_SLC18A2	CPI-CS0ABF585EC	ENSG00000129167	0.034	0.006	0.0	0.0	0.0	0.0	0.0	0.0	0.0	0.0
TPH1	P17752	True	TPH1_HUMAN	5-HT_byTPH1_and_SLC18A2	CPI-CS05FD872B4	ENSG00000129167	0.034	0.006	0.0	0.0	0.0	0.0	0.0	0.0	0.0	0.0
TPH1	P17752	True	TPH1_HUMAN	5-HT_byTPH1_and_SLC18A2	CPI-CS0B5EFDF87	ENSG00000129167	0.034	0.006	0.0	0.0	0.0	0.0	0.0	0.0	0.0	0.0
TPH1	P17752	True	TPH1_HUMAN	5-HT_byTPH1_and_SLC18A2	CPI-CS09463D22E	ENSG00000129167	0.034	0.006	0.0	0.0	0.0	0.0	0.0	0.0	0.0	0.0
TPH1	P17752	True	TPH1_HUMAN	5-HT_byTPH1_and_SLC18A2	CPI-CS0FBE83390	ENSG00000129167	0.034	0.006	0.0	0.0	0.0	0.0	0.0	0.0	0.0	0.0
TPH1	P17752	True	TPH1_HUMAN	5-HT_byTPH1_and_SLC18A2	CPI-CS059692236	ENSG00000129167	0.034	0.006	0.0	0.0	0.0	0.0	0.0	0.0	0.0	0.0
SLC6A4	P31645	True	SC6A4_HUMAN	5-HT_byTPH1_and_SLC6A4	CPI-CS08A73BA72	ENSG00000108576	0.016	0.0	0.0	0.0	0.0	0.0	0.329	0.0	0.0	0.0
SLC6A4	P31645	True	SC6A4_HUMAN	5-HT_byTPH1_and_SLC6A4	CPI-CS00699E9D6	ENSG00000108576	0.016	0.0	0.0	0.0	0.0	0.0	0.329	0.0	0.0	0.0
SLC6A4	P31645	True	SC6A4_HUMAN	5-HT_byTPH1_and_SLC6A4	CPI-CS00F1C7E51	ENSG00000108576	0.016	0.0	0.0	0.0	0.0	0.0	0.329	0.0	0.0	0.0
SLC6A4	P31645	True	SC6A4_HUMAN	5-HT_byTPH1_and_SLC6A4	CPI-CS07C928856	ENSG00000108576	0.016	0.0	0.0	0.0	0.0	0.0	0.329	0.0	0.0	0.0
SLC6A4	P31645	True	SC6A4_HUMAN	5-HT_byTPH1_and_SLC6A4	CPI-CS0D12BDF23	ENSG00000108576	0.016	0.0	0.0	0.0	0.0	0.0	0.329	0.0	0.0	0.0
SLC6A4	P31645	True	SC6A4_HUMAN	5-HT_byTPH1_and_SLC6A4	CPI-CS091CE4B74	ENSG00000108576	0.016	0.0	0.0	0.0	0.0	0.0	0.329	0.0	0.0	0.0
SLC6A4	P31645	True	SC6A4_HUMAN	5-HT_byTPH2_and_SLC6A4	CPI-CS004966156	ENSG00000108576	0.0	0.0	0.0	0.0	0.0	0.0	0.0	0.0	0.0	0.0
SLC6A4	P31645	True	SC6A4_HUMAN	5-HT_byTPH2_and_SLC6A4	CPI-CS0B31D535F	ENSG00000108576	0.0	0.0	0.0	0.0	0.0	0.0	0.0	0.0	0.0	0.0
SLC6A4	P31645	True	SC6A4_HUMAN	5-HT_byTPH2_and_SLC6A4	CPI-CS01EA98FFF	ENSG00000108576	0.0	0.0	0.0	0.0	0.0	0.0	0.0	0.0	0.0	0.0
SLC6A4	P31645	True	SC6A4_HUMAN	5-HT_byTPH2_and_SLC6A4	CPI-CS0DB983DDE	ENSG00000108576	0.0	0.0	0.0	0.0	0.0	0.0	0.0	0.0	0.0	0.0
SLC6A4	P31645	True	SC6A4_HUMAN	5-HT_byTPH2_and_SLC6A4	CPI-CS0470204FB	ENSG00000108576	0.0	0.0	0.0	0.0	0.0	0.0	0.0	0.0	0.0	0.0
SLC6A4	P31645	True	SC6A4_HUMAN	5-HT_byTPH2_and_SLC6A4	CPI-CS08EFEF89B	ENSG00000108576	0.0	0.0	0.0	0.0	0.0	0.0	0.0	0.0	0.0	0.0
SLC18A2	Q05940	True	VMAT2_HUMAN	5-HT_byTPH1_and_SLC18A2	CPI-CS0ABF585EC	ENSG00000165646	0.034	0.006	0.0	0.0	0.0	0.0	0.0	0.0	0.0	0.0
SLC18A2	Q05940	True	VMAT2_HUMAN	5-HT_byTPH1_and_SLC18A2	CPI-CS05FD872B4	ENSG00000165646	0.034	0.006	0.0	0.0	0.0	0.0	0.0	0.0	0.0	0.0
SLC18A2	Q05940	True	VMAT2_HUMAN	5-HT_byTPH1_and_SLC18A2	CPI-CS0B5EFDF87	ENSG00000165646	0.034	0.006	0.0	0.0	0.0	0.0	0.0	0.0	0.0	0.0
SLC18A2	Q05940	True	VMAT2_HUMAN	5-HT_byTPH1_and_SLC18A2	CPI-CS09463D22E	ENSG00000165646	0.034	0.006	0.0	0.0	0.0	0.0	0.0	0.0	0.0	0.0
SLC18A2	Q05940	True	VMAT2_HUMAN	5-HT_byTPH1_and_SLC18A2	CPI-CS0FBE83390	ENSG00000165646	0.034	0.006	0.0	0.0	0.0	0.0	0.0	0.0	0.0	0.0
SLC18A2	Q05940	True	VMAT2_HUMAN	5-HT_byTPH1_and_SLC18A2	CPI-CS059692236	ENSG00000165646	0.034	0.006	0.0	0.0	0.0	0.0	0.0	0.0	0.0	0.0
SLC18A2	Q05940	True	VMAT2_HUMAN	5-HT_byTPH2_and_SLC18A2	CPI-CS0CB4D5AA2	ENSG00000165646	0.0	0.006	0.0	0.0	0.0	0.0	0.0	0.0	0.0	0.0
SLC18A2	Q05940	True	VMAT2_HUMAN	5-HT_byTPH2_and_SLC18A2	CPI-CS01C80FFD5	ENSG00000165646	0.0	0.006	0.0	0.0	0.0	0.0	0.0	0.0	0.0	0.0
SLC18A2	Q05940	True	VMAT2_HUMAN	5-HT_byTPH2_and_SLC18A2	CPI-CS0BAEBE4DB	ENSG00000165646	0.0	0.006	0.0	0.0	0.0	0.0	0.0	0.0	0.0	0.0
SLC18A2	Q05940	True	VMAT2_HUMAN	5-HT_byTPH2_and_SLC18A2	CPI-CS08A9A272D	ENSG00000165646	0.0	0.006	0.0	0.0	0.0	0.0	0.0	0.0	0.0	0.0
SLC18A2	Q05940	True	VMAT2_HUMAN	5-HT_byTPH2_and_SLC18A2	CPI-CS0C605AFB6	ENSG00000165646	0.0	0.006	0.0	0.0	0.0	0.0	0.0	0.0	0.0	0.0
SLC18A2	Q05940	True	VMAT2_HUMAN	5-HT_byTPH2_and_SLC18A2	CPI-CS0778BF832	ENSG00000165646	0.0	0.006	0.0	0.0	0.0	0.0	0.0	0.0	0.0	0.0
SLC18A2	Q05940	True	VMAT2_HUMAN	Adrenaline_byPNMT_and_SLC18A2	CPI-CS0C22FCA29	ENSG00000165646	0.034	0.006	0.0	0.0	0.0	0.0	0.0	0.0	0.0	0.0
SLC18A2	Q05940	True	VMAT2_HUMAN	Adrenaline_byPNMT_and_SLC18A2	CPI-CS00979A178	ENSG00000165646	0.034	0.006	0.0	0.0	0.0	0.0	0.0	0.0	0.0	0.0
SLC18A2	Q05940	True	VMAT2_HUMAN	Adrenaline_byPNMT_and_SLC18A2	CPI-CS0CCD9D09E	ENSG00000165646	0.034	0.006	0.0	0.0	0.0	0.0	0.0	0.0	0.0	0.0
SLC18A2	Q05940	True	VMAT2_HUMAN	Adrenaline_byPNMT_and_SLC18A2	CPI-CS0E52EA029	ENSG00000165646	0.034	0.006	0.0	0.0	0.0	0.0	0.0	0.0	0.0	0.0
SLC18A2	Q05940	True	VMAT2_HUMAN	Adrenaline_byPNMT_and_SLC18A2	CPI-CS09B74556F	ENSG00000165646	0.034	0.006	0.0	0.0	0.0	0.0	0.0	0.0	0.0	0.0
SLC18A2	Q05940	True	VMAT2_HUMAN	Adrenaline_byPNMT_and_SLC18A2	CPI-CS046C11B05	ENSG00000165646	0.034	0.006	0.0	0.0	0.0	0.0	0.0	0.0	0.0	0.0
SLC18A2	Q05940	True	VMAT2_HUMAN	Dopamine_byDDC_and_SLC18A2	CPI-CS04B5BF177	ENSG00000165646	0.017	0.006	0.0	0.0	0.0	0.0	0.0	0.0	0.0	0.0
SLC18A2	Q05940	True	VMAT2_HUMAN	Dopamine_byDDC_and_SLC18A2	CPI-CS0795A8A7A	ENSG00000165646	0.017	0.006	0.0	0.0	0.0	0.0	0.0	0.0	0.0	0.0
SLC18A2	Q05940	True	VMAT2_HUMAN	Dopamine_byDDC_and_SLC18A2	CPI-CS039F33B17	ENSG00000165646	0.017	0.006	0.0	0.0	0.0	0.0	0.0	0.0	0.0	0.0
SLC18A2	Q05940	True	VMAT2_HUMAN	Dopamine_byDDC_and_SLC18A2	CPI-CS017E74D3E	ENSG00000165646	0.017	0.006	0.0	0.0	0.0	0.0	0.0	0.0	0.0	0.0
SLC18A2	Q05940	True	VMAT2_HUMAN	Noradrenaline_byDBH_and_SLC18A2	CPI-CS02EA1C9D1	ENSG00000165646	0.025	0.006	0.0	0.0	0.0	0.0	0.0	0.0	0.0	0.0
SLC18A2	Q05940	True	VMAT2_HUMAN	Noradrenaline_byDBH_and_SLC18A2	CPI-CS0EAD92BCF	ENSG00000165646	0.025	0.006	0.0	0.0	0.0	0.0	0.0	0.0	0.0	0.0
SLC18A2	Q05940	True	VMAT2_HUMAN	Noradrenaline_byDBH_and_SLC18A2	CPI-CS0345842F1	ENSG00000165646	0.025	0.006	0.0	0.0	0.0	0.0	0.0	0.0	0.0	0.0
SLC18A2	Q05940	True	VMAT2_HUMAN	Noradrenaline_byDBH_and_SLC18A2	CPI-CS04395827F	ENSG00000165646	0.025	0.006	0.0	0.0	0.0	0.0	0.0	0.0	0.0	0.0
SLC18A2	Q05940	True	VMAT2_HUMAN	Noradrenaline_byDBH_and_SLC18A2	CPI-CS0E8897714	ENSG00000165646	0.025	0.006	0.0	0.0	0.0	0.0	0.0	0.0	0.0	0.0
SLC18A2	Q05940	True	VMAT2_HUMAN	Noradrenaline_byDBH_and_SLC18A2	CPI-CS067A8F850	ENSG00000165646	0.025	0.006	0.0	0.0	0.0	0.0	0.0	0.0	0.0	0.0
TPH2	Q8IWU9	True	TPH2_HUMAN	5-HT_byTPH2_and_SLC6A4	CPI-CS004966156	ENSG00000139287	0.0	0.0	0.0	0.0	0.0	0.0	0.0	0.0	0.0	0.0
TPH2	Q8IWU9	True	TPH2_HUMAN	5-HT_byTPH2_and_SLC6A4	CPI-CS0B31D535F	ENSG00000139287	0.0	0.0	0.0	0.0	0.0	0.0	0.0	0.0	0.0	0.0
TPH2	Q8IWU9	True	TPH2_HUMAN	5-HT_byTPH2_and_SLC6A4	CPI-CS01EA98FFF	ENSG00000139287	0.0	0.0	0.0	0.0	0.0	0.0	0.0	0.0	0.0	0.0
TPH2	Q8IWU9	True	TPH2_HUMAN	5-HT_byTPH2_and_SLC6A4	CPI-CS0DB983DDE	ENSG00000139287	0.0	0.0	0.0	0.0	0.0	0.0	0.0	0.0	0.0	0.0
TPH2	Q8IWU9	True	TPH2_HUMAN	5-HT_byTPH2_and_SLC6A4	CPI-CS0470204FB	ENSG00000139287	0.0	0.0	0.0	0.0	0.0	0.0	0.0	0.0	0.0	0.0
TPH2	Q8IWU9	True	TPH2_HUMAN	5-HT_byTPH2_and_SLC6A4	CPI-CS08EFEF89B	ENSG00000139287	0.0	0.0	0.0	0.0	0.0	0.0	0.0	0.0	0.0	0.0
TPH2	Q8IWU9	True	TPH2_HUMAN	5-HT_byTPH2_and_SLC18A2	CPI-CS0CB4D5AA2	ENSG00000139287	0.0	0.006	0.0	0.0	0.0	0.0	0.0	0.0	0.0	0.0
TPH2	Q8IWU9	True	TPH2_HUMAN	5-HT_byTPH2_and_SLC18A2	CPI-CS01C80FFD5	ENSG00000139287	0.0	0.006	0.0	0.0	0.0	0.0	0.0	0.0	0.0	0.0
TPH2	Q8IWU9	True	TPH2_HUMAN	5-HT_byTPH2_and_SLC18A2	CPI-CS0BAEBE4DB	ENSG00000139287	0.0	0.006	0.0	0.0	0.0	0.0	0.0	0.0	0.0	0.0
TPH2	Q8IWU9	True	TPH2_HUMAN	5-HT_byTPH2_and_SLC18A2	CPI-CS08A9A272D	ENSG00000139287	0.0	0.006	0.0	0.0	0.0	0.0	0.0	0.0	0.0	0.0
TPH2	Q8IWU9	True	TPH2_HUMAN	5-HT_byTPH2_and_SLC18A2	CPI-CS0C605AFB6	ENSG00000139287	0.0	0.006	0.0	0.0	0.0	0.0	0.0	0.0	0.0	0.0
TPH2	Q8IWU9	True	TPH2_HUMAN	5-HT_byTPH2_and_SLC18A2	CPI-CS0778BF832	ENSG00000139287	0.0	0.006	0.0	0.0	0.0	0.0	0.0	0.0	0.0	0.0
SLC29A1	Q99808	True	S29A1_HUMAN	Adenosine_byNT5E_and_SLC29A1	CPI-CS064B4FE21	ENSG00000112759	0.041	0.327	0.0	0.0	0.0	0.0	0.0	0.0	0.0	0.0
SLC29A1	Q99808	True	S29A1_HUMAN	Adenosine_byNT5E_and_SLC29A1	CPI-CS05357F38C	ENSG00000112759	0.041	0.327	0.0	0.0	0.0	0.0	0.0	0.0	0.0	0.0
NT5E	P21589	True	5NTD_HUMAN	Adenosine_byNT5E_and_SLC29A1	CPI-CS064B4FE21	ENSG00000135318	0.041	0.327	0.0	0.0	0.0	0.0	0.0	0.0	0.0	0.0
NT5E	P21589	True	5NTD_HUMAN	Adenosine_byNT5E_and_SLC29A1	CPI-CS05357F38C	ENSG00000135318	0.041	0.327	0.0	0.0	0.0	0.0	0.0	0.0	0.0	0.0
NT5E	P21589	True	5NTD_HUMAN	Adenosine_byNT5E_and_SLC29A2	CPI-CS0BCAA5227	ENSG00000135318	0.041	0.327	0.0	0.0	0.0	0.0	0.0	0.0	0.0	0.0
NT5E	P21589	True	5NTD_HUMAN	Adenosine_byNT5E_and_SLC29A2	CPI-CS016DD08B8	ENSG00000135318	0.041	0.327	0.0	0.0	0.0	0.0	0.0	0.0	0.0	0.0
NT5E	P21589	True	5NTD_HUMAN	Adenosine_byNT5E_and_SLC29A3	CPI-CS0517F9783	ENSG00000135318	0.041	0.327	0.0	0.0	0.0	0.0	0.0	0.0	0.0	0.0
NT5E	P21589	True	5NTD_HUMAN	Adenosine_byNT5E_and_SLC29A3	CPI-CS0D17EA793	ENSG00000135318	0.041	0.327	0.0	0.0	0.0	0.0	0.0	0.0	0.0	0.0
NT5E	P21589	True	5NTD_HUMAN	Adenosine_byNT5E_and_SLC29A4	CPI-CS0521FD886	ENSG00000135318	0.041	0.327	0.0	0.0	0.0	0.0	0.0	0.0	0.0	0.0
NT5E	P21589	True	5NTD_HUMAN	Adenosine_byNT5E_and_SLC29A4	CPI-CS0985F2C10	ENSG00000135318	0.041	0.327	0.0	0.0	0.0	0.0	0.0	0.0	0.0	0.0
SLC29A2	Q14542	True	S29A2_HUMAN	Adenosine_byNT5E_and_SLC29A2	CPI-CS0BCAA5227	ENSG00000174669	0.041	0.327	0.0	0.0	0.0	0.0	0.0	0.0	0.0	0.0
SLC29A2	Q14542	True	S29A2_HUMAN	Adenosine_byNT5E_and_SLC29A2	CPI-CS016DD08B8	ENSG00000174669	0.041	0.327	0.0	0.0	0.0	0.0	0.0	0.0	0.0	0.0
SLC29A3	Q9BZD2	True	S29A3_HUMAN	Adenosine_byNT5E_and_SLC29A3	CPI-CS0517F9783	ENSG00000198246	0.041	0.327	0.0	0.0	0.0	0.0	0.0	0.0	0.0	0.0
SLC29A3	Q9BZD2	True	S29A3_HUMAN	Adenosine_byNT5E_and_SLC29A3	CPI-CS0D17EA793	ENSG00000198246	0.041	0.327	0.0	0.0	0.0	0.0	0.0	0.0	0.0	0.0
SLC29A4	Q7RTT9	True	S29A4_HUMAN	Adenosine_byNT5E_and_SLC29A4	CPI-CS0521FD886	ENSG00000164638	0.041	0.327	0.0	0.0	0.0	0.0	0.0	0.0	0.0	0.0
SLC29A4	Q7RTT9	True	S29A4_HUMAN	Adenosine_byNT5E_and_SLC29A4	CPI-CS0985F2C10	ENSG00000164638	0.041	0.327	0.0	0.0	0.0	0.0	0.0	0.0	0.0	0.0
POMC	P01189	True	COLI_HUMAN	b-Endorphin_byPOMC	CPI-CS005209739	ENSG00000115138	0.797	1.133	0.0	4.275	1.37	0.942	0.726	1.894	1.053	0.0
POMC	P01189	True	COLI_HUMAN	b-Endorphin_byPOMC	CPI-CS040CDD259	ENSG00000115138	0.797	1.133	0.0	4.275	1.37	0.942	0.726	1.894	1.053	0.0
SLC6A3	Q01959	True	SC6A3_HUMAN	Dopamine_byDDC_and_SLC6A3	CPI-CS09E4953BB	ENSG00000142319	0.0	0.005	0.0	0.0	0.0	0.0	0.0	0.0	0.0	0.0
SLC6A3	Q01959	True	SC6A3_HUMAN	Dopamine_byDDC_and_SLC6A3	CPI-CS09E4953BB	ENSG00000276996	0.0	0.005	0.0	0.0	0.0	0.0	0.0	0.0	0.0	0.0
SLC6A3	Q01959	True	SC6A3_HUMAN	Dopamine_byDDC_and_SLC6A3	CPI-CS0CBA297C7	ENSG00000142319	0.0	0.005	0.0	0.0	0.0	0.0	0.0	0.0	0.0	0.0
SLC6A3	Q01959	True	SC6A3_HUMAN	Dopamine_byDDC_and_SLC6A3	CPI-CS0CBA297C7	ENSG00000276996	0.0	0.005	0.0	0.0	0.0	0.0	0.0	0.0	0.0	0.0
SLC6A3	Q01959	True	SC6A3_HUMAN	Dopamine_byDDC_and_SLC6A3	CPI-CS01A3157EB	ENSG00000142319	0.0	0.005	0.0	0.0	0.0	0.0	0.0	0.0	0.0	0.0
SLC6A3	Q01959	True	SC6A3_HUMAN	Dopamine_byDDC_and_SLC6A3	CPI-CS01A3157EB	ENSG00000276996	0.0	0.005	0.0	0.0	0.0	0.0	0.0	0.0	0.0	0.0
SLC6A3	Q01959	True	SC6A3_HUMAN	Dopamine_byDDC_and_SLC6A3	CPI-CS063480C92	ENSG00000142319	0.0	0.005	0.0	0.0	0.0	0.0	0.0	0.0	0.0	0.0
SLC6A3	Q01959	True	SC6A3_HUMAN	Dopamine_byDDC_and_SLC6A3	CPI-CS063480C92	ENSG00000276996	0.0	0.005	0.0	0.0	0.0	0.0	0.0	0.0	0.0	0.0
SLC32A1	Q9H598	True	VIAAT_HUMAN	GABA_byGAD1_and_SLC32A1	CPI-CS0CE0C5AF0	ENSG00000101438	0.005	0.006	0.0	0.0	0.0	0.0	0.0	0.0	0.0	0.0
SLC32A1	Q9H598	True	VIAAT_HUMAN	GABA_byGAD1_and_SLC32A1	CPI-CS0FA38E530	ENSG00000101438	0.005	0.006	0.0	0.0	0.0	0.0	0.0	0.0	0.0	0.0
SLC32A1	Q9H598	True	VIAAT_HUMAN	GABA_byGAD1_and_SLC32A1	CPI-CC09C521706	ENSG00000101438	0.005	0.006	0.0	0.0	0.0	0.0	0.0	0.0	0.0	0.0
SLC32A1	Q9H598	True	VIAAT_HUMAN	GABA_byGAD1_and_SLC32A1	CPI-CC0990A372B	ENSG00000101438	0.005	0.006	0.0	0.0	0.0	0.0	0.0	0.0	0.0	0.0
SLC32A1	Q9H598	True	VIAAT_HUMAN	GABA_byGAD1_and_SLC32A1	CPI-CC0392C7337	ENSG00000101438	0.005	0.006	0.0	0.0	0.0	0.0	0.0	0.0	0.0	0.0
SLC32A1	Q9H598	True	VIAAT_HUMAN	GABA_byGAD1_and_SLC32A1	CPI-CC0CAFBA656	ENSG00000101438	0.005	0.006	0.0	0.0	0.0	0.0	0.0	0.0	0.0	0.0
SLC32A1	Q9H598	True	VIAAT_HUMAN	GABA_byGAD1_and_SLC32A1	CPI-CC0608D4CA8	ENSG00000101438	0.005	0.006	0.0	0.0	0.0	0.0	0.0	0.0	0.0	0.0
SLC32A1	Q9H598	True	VIAAT_HUMAN	GABA_byGAD1_and_SLC32A1	CPI-CC0F8CB8104	ENSG00000101438	0.005	0.006	0.0	0.0	0.0	0.0	0.0	0.0	0.0	0.0
SLC32A1	Q9H598	True	VIAAT_HUMAN	GABA_byGAD1_and_SLC32A1	CPI-CC002F8F1E8	ENSG00000101438	0.005	0.006	0.0	0.0	0.0	0.0	0.0	0.0	0.0	0.0
SLC32A1	Q9H598	True	VIAAT_HUMAN	GABA_byGAD1_and_SLC32A1	CPI-CC035C82A9B	ENSG00000101438	0.005	0.006	0.0	0.0	0.0	0.0	0.0	0.0	0.0	0.0
SLC32A1	Q9H598	True	VIAAT_HUMAN	GABA_byGAD1_and_SLC32A1	CPI-CC05830C11D	ENSG00000101438	0.005	0.006	0.0	0.0	0.0	0.0	0.0	0.0	0.0	0.0
SLC32A1	Q9H598	True	VIAAT_HUMAN	GABA_byGAD1_and_SLC32A1	CPI-CC0B77A9502	ENSG00000101438	0.005	0.006	0.0	0.0	0.0	0.0	0.0	0.0	0.0	0.0
SLC32A1	Q9H598	True	VIAAT_HUMAN	GABA_byGAD1_and_SLC32A1	CPI-CC07BC9E69C	ENSG00000101438	0.005	0.006	0.0	0.0	0.0	0.0	0.0	0.0	0.0	0.0
SLC32A1	Q9H598	True	VIAAT_HUMAN	GABA_byGAD1_and_SLC32A1	CPI-CC021D4CBC2	ENSG00000101438	0.005	0.006	0.0	0.0	0.0	0.0	0.0	0.0	0.0	0.0
SLC32A1	Q9H598	True	VIAAT_HUMAN	GABA_byGAD1_and_SLC32A1	CPI-CC0836120E7	ENSG00000101438	0.005	0.006	0.0	0.0	0.0	0.0	0.0	0.0	0.0	0.0
SLC32A1	Q9H598	True	VIAAT_HUMAN	GABA_byGAD1_and_SLC32A1	CPI-CC0B41182ED	ENSG00000101438	0.005	0.006	0.0	0.0	0.0	0.0	0.0	0.0	0.0	0.0
SLC32A1	Q9H598	True	VIAAT_HUMAN	GABA_byGAD1_and_SLC32A1	CPI-CC0B9F66E8C	ENSG00000101438	0.005	0.006	0.0	0.0	0.0	0.0	0.0	0.0	0.0	0.0
GAD1	Q99259	True	DCE1_HUMAN	GABA_byGAD1_and_SLC32A1	CPI-CS0CE0C5AF0	ENSG00000128683	0.005	0.006	0.0	0.0	0.0	0.0	0.0	0.0	0.0	0.0
GAD1	Q99259	True	DCE1_HUMAN	GABA_byGAD1_and_SLC32A1	CPI-CS0FA38E530	ENSG00000128683	0.005	0.006	0.0	0.0	0.0	0.0	0.0	0.0	0.0	0.0
GAD1	Q99259	True	DCE1_HUMAN	GABA_byGAD1_and_SLC32A1	CPI-CC09C521706	ENSG00000128683	0.005	0.006	0.0	0.0	0.0	0.0	0.0	0.0	0.0	0.0
GAD1	Q99259	True	DCE1_HUMAN	GABA_byGAD1_and_SLC32A1	CPI-CC0990A372B	ENSG00000128683	0.005	0.006	0.0	0.0	0.0	0.0	0.0	0.0	0.0	0.0
GAD1	Q99259	True	DCE1_HUMAN	GABA_byGAD1_and_SLC32A1	CPI-CC0392C7337	ENSG00000128683	0.005	0.006	0.0	0.0	0.0	0.0	0.0	0.0	0.0	0.0
GAD1	Q99259	True	DCE1_HUMAN	GABA_byGAD1_and_SLC32A1	CPI-CC0CAFBA656	ENSG00000128683	0.005	0.006	0.0	0.0	0.0	0.0	0.0	0.0	0.0	0.0
GAD1	Q99259	True	DCE1_HUMAN	GABA_byGAD1_and_SLC32A1	CPI-CC0608D4CA8	ENSG00000128683	0.005	0.006	0.0	0.0	0.0	0.0	0.0	0.0	0.0	0.0
GAD1	Q99259	True	DCE1_HUMAN	GABA_byGAD1_and_SLC32A1	CPI-CC0F8CB8104	ENSG00000128683	0.005	0.006	0.0	0.0	0.0	0.0	0.0	0.0	0.0	0.0
GAD1	Q99259	True	DCE1_HUMAN	GABA_byGAD1_and_SLC32A1	CPI-CC002F8F1E8	ENSG00000128683	0.005	0.006	0.0	0.0	0.0	0.0	0.0	0.0	0.0	0.0
GAD1	Q99259	True	DCE1_HUMAN	GABA_byGAD1_and_SLC32A1	CPI-CC035C82A9B	ENSG00000128683	0.005	0.006	0.0	0.0	0.0	0.0	0.0	0.0	0.0	0.0
GAD1	Q99259	True	DCE1_HUMAN	GABA_byGAD1_and_SLC32A1	CPI-CC05830C11D	ENSG00000128683	0.005	0.006	0.0	0.0	0.0	0.0	0.0	0.0	0.0	0.0
GAD1	Q99259	True	DCE1_HUMAN	GABA_byGAD1_and_SLC32A1	CPI-CC0B77A9502	ENSG00000128683	0.005	0.006	0.0	0.0	0.0	0.0	0.0	0.0	0.0	0.0
GAD1	Q99259	True	DCE1_HUMAN	GABA_byGAD1_and_SLC32A1	CPI-CC07BC9E69C	ENSG00000128683	0.005	0.006	0.0	0.0	0.0	0.0	0.0	0.0	0.0	0.0
GAD1	Q99259	True	DCE1_HUMAN	GABA_byGAD1_and_SLC32A1	CPI-CC021D4CBC2	ENSG00000128683	0.005	0.006	0.0	0.0	0.0	0.0	0.0	0.0	0.0	0.0
GAD1	Q99259	True	DCE1_HUMAN	GABA_byGAD1_and_SLC32A1	CPI-CC0836120E7	ENSG00000128683	0.005	0.006	0.0	0.0	0.0	0.0	0.0	0.0	0.0	0.0
GAD1	Q99259	True	DCE1_HUMAN	GABA_byGAD1_and_SLC32A1	CPI-CC0B41182ED	ENSG00000128683	0.005	0.006	0.0	0.0	0.0	0.0	0.0	0.0	0.0	0.0
GAD1	Q99259	True	DCE1_HUMAN	GABA_byGAD1_and_SLC32A1	CPI-CC0B9F66E8C	ENSG00000128683	0.005	0.006	0.0	0.0	0.0	0.0	0.0	0.0	0.0	0.0
GAD1	Q99259	True	DCE1_HUMAN	GABA_byGAD1_and_SLC6A1	CPI-CS06B116BC0	ENSG00000128683	0.029	0.023	0.0	0.0	0.0	0.0	1.044	0.0	0.0	0.0
GAD1	Q99259	True	DCE1_HUMAN	GABA_byGAD1_and_SLC6A1	CPI-CS04C0A3C19	ENSG00000128683	0.029	0.023	0.0	0.0	0.0	0.0	1.044	0.0	0.0	0.0
GAD1	Q99259	True	DCE1_HUMAN	GABA_byGAD1_and_SLC6A1	CPI-CC0200FD25E	ENSG00000128683	0.029	0.023	0.0	0.0	0.0	0.0	1.044	0.0	0.0	0.0
GAD1	Q99259	True	DCE1_HUMAN	GABA_byGAD1_and_SLC6A1	CPI-CC07921E343	ENSG00000128683	0.029	0.023	0.0	0.0	0.0	0.0	1.044	0.0	0.0	0.0
GAD1	Q99259	True	DCE1_HUMAN	GABA_byGAD1_and_SLC6A1	CPI-CC03C18523A	ENSG00000128683	0.029	0.023	0.0	0.0	0.0	0.0	1.044	0.0	0.0	0.0
GAD1	Q99259	True	DCE1_HUMAN	GABA_byGAD1_and_SLC6A1	CPI-CC0DF227F32	ENSG00000128683	0.029	0.023	0.0	0.0	0.0	0.0	1.044	0.0	0.0	0.0
GAD1	Q99259	True	DCE1_HUMAN	GABA_byGAD1_and_SLC6A1	CPI-CC0C3E95213	ENSG00000128683	0.029	0.023	0.0	0.0	0.0	0.0	1.044	0.0	0.0	0.0
GAD1	Q99259	True	DCE1_HUMAN	GABA_byGAD1_and_SLC6A1	CPI-CC01B9552BA	ENSG00000128683	0.029	0.023	0.0	0.0	0.0	0.0	1.044	0.0	0.0	0.0
GAD1	Q99259	True	DCE1_HUMAN	GABA_byGAD1_and_SLC6A1	CPI-CC0E092014F	ENSG00000128683	0.029	0.023	0.0	0.0	0.0	0.0	1.044	0.0	0.0	0.0
GAD1	Q99259	True	DCE1_HUMAN	GABA_byGAD1_and_SLC6A1	CPI-CC07D1D1AD0	ENSG00000128683	0.029	0.023	0.0	0.0	0.0	0.0	1.044	0.0	0.0	0.0
GAD1	Q99259	True	DCE1_HUMAN	GABA_byGAD1_and_SLC6A1	CPI-CC0F65C1997	ENSG00000128683	0.029	0.023	0.0	0.0	0.0	0.0	1.044	0.0	0.0	0.0
GAD1	Q99259	True	DCE1_HUMAN	GABA_byGAD1_and_SLC6A1	CPI-CC0F2E29DCC	ENSG00000128683	0.029	0.023	0.0	0.0	0.0	0.0	1.044	0.0	0.0	0.0
GAD1	Q99259	True	DCE1_HUMAN	GABA_byGAD1_and_SLC6A1	CPI-CC0C87922CA	ENSG00000128683	0.029	0.023	0.0	0.0	0.0	0.0	1.044	0.0	0.0	0.0
GAD1	Q99259	True	DCE1_HUMAN	GABA_byGAD1_and_SLC6A1	CPI-CC0CDF35FE2	ENSG00000128683	0.029	0.023	0.0	0.0	0.0	0.0	1.044	0.0	0.0	0.0
GAD1	Q99259	True	DCE1_HUMAN	GABA_byGAD1_and_SLC6A1	CPI-CC0A95EED6F	ENSG00000128683	0.029	0.023	0.0	0.0	0.0	0.0	1.044	0.0	0.0	0.0
GAD1	Q99259	True	DCE1_HUMAN	GABA_byGAD1_and_SLC6A1	CPI-CC06A23B181	ENSG00000128683	0.029	0.023	0.0	0.0	0.0	0.0	1.044	0.0	0.0	0.0
GAD1	Q99259	True	DCE1_HUMAN	GABA_byGAD1_and_SLC6A1	CPI-CC02B07EA5C	ENSG00000128683	0.029	0.023	0.0	0.0	0.0	0.0	1.044	0.0	0.0	0.0
GAD1	Q99259	True	DCE1_HUMAN	GABA_byGAD1_and_SLC6A11	CPI-CS02929CEBB	ENSG00000128683	0.112	0.005	0.0	0.0	0.0	0.0	0.0	0.0	0.0	0.862
GAD1	Q99259	True	DCE1_HUMAN	GABA_byGAD1_and_SLC6A11	CPI-CS0A7EA055F	ENSG00000128683	0.112	0.005	0.0	0.0	0.0	0.0	0.0	0.0	0.0	0.862
GAD1	Q99259	True	DCE1_HUMAN	GABA_byGAD1_and_SLC6A11	CPI-CC0CBCCF256	ENSG00000128683	0.112	0.005	0.0	0.0	0.0	0.0	0.0	0.0	0.0	0.862
GAD1	Q99259	True	DCE1_HUMAN	GABA_byGAD1_and_SLC6A11	CPI-CC02E4FE92E	ENSG00000128683	0.112	0.005	0.0	0.0	0.0	0.0	0.0	0.0	0.0	0.862
GAD1	Q99259	True	DCE1_HUMAN	GABA_byGAD1_and_SLC6A11	CPI-CC004185A70	ENSG00000128683	0.112	0.005	0.0	0.0	0.0	0.0	0.0	0.0	0.0	0.862
GAD1	Q99259	True	DCE1_HUMAN	GABA_byGAD1_and_SLC6A11	CPI-CC0E8A76CD6	ENSG00000128683	0.112	0.005	0.0	0.0	0.0	0.0	0.0	0.0	0.0	0.862
GAD1	Q99259	True	DCE1_HUMAN	GABA_byGAD1_and_SLC6A11	CPI-CC09E9DF123	ENSG00000128683	0.112	0.005	0.0	0.0	0.0	0.0	0.0	0.0	0.0	0.862
GAD1	Q99259	True	DCE1_HUMAN	GABA_byGAD1_and_SLC6A11	CPI-CC08A636173	ENSG00000128683	0.112	0.005	0.0	0.0	0.0	0.0	0.0	0.0	0.0	0.862
GAD1	Q99259	True	DCE1_HUMAN	GABA_byGAD1_and_SLC6A11	CPI-CC0D3781D5C	ENSG00000128683	0.112	0.005	0.0	0.0	0.0	0.0	0.0	0.0	0.0	0.862
GAD1	Q99259	True	DCE1_HUMAN	GABA_byGAD1_and_SLC6A11	CPI-CC01D135078	ENSG00000128683	0.112	0.005	0.0	0.0	0.0	0.0	0.0	0.0	0.0	0.862
GAD1	Q99259	True	DCE1_HUMAN	GABA_byGAD1_and_SLC6A11	CPI-CC040CFDD33	ENSG00000128683	0.112	0.005	0.0	0.0	0.0	0.0	0.0	0.0	0.0	0.862
GAD1	Q99259	True	DCE1_HUMAN	GABA_byGAD1_and_SLC6A11	CPI-CC096B77AA5	ENSG00000128683	0.112	0.005	0.0	0.0	0.0	0.0	0.0	0.0	0.0	0.862
GAD1	Q99259	True	DCE1_HUMAN	GABA_byGAD1_and_SLC6A11	CPI-CC022A52952	ENSG00000128683	0.112	0.005	0.0	0.0	0.0	0.0	0.0	0.0	0.0	0.862
GAD1	Q99259	True	DCE1_HUMAN	GABA_byGAD1_and_SLC6A11	CPI-CC084F4CFB2	ENSG00000128683	0.112	0.005	0.0	0.0	0.0	0.0	0.0	0.0	0.0	0.862
GAD1	Q99259	True	DCE1_HUMAN	GABA_byGAD1_and_SLC6A11	CPI-CC0D3BD85F0	ENSG00000128683	0.112	0.005	0.0	0.0	0.0	0.0	0.0	0.0	0.0	0.862
GAD1	Q99259	True	DCE1_HUMAN	GABA_byGAD1_and_SLC6A11	CPI-CC0C7DAF2F3	ENSG00000128683	0.112	0.005	0.0	0.0	0.0	0.0	0.0	0.0	0.0	0.862
GAD1	Q99259	True	DCE1_HUMAN	GABA_byGAD1_and_SLC6A11	CPI-CC0E67ABF53	ENSG00000128683	0.112	0.005	0.0	0.0	0.0	0.0	0.0	0.0	0.0	0.862
GAD1	Q99259	True	DCE1_HUMAN	GABA_byGAD1_and_SLC6A12	CPI-CS0DE2ED1D0	ENSG00000128683	0.008	0.006	0.0	0.0	0.0	0.0	0.0	0.0	0.0	0.0
GAD1	Q99259	True	DCE1_HUMAN	GABA_byGAD1_and_SLC6A12	CPI-CS025E1B7C6	ENSG00000128683	0.008	0.006	0.0	0.0	0.0	0.0	0.0	0.0	0.0	0.0
GAD1	Q99259	True	DCE1_HUMAN	GABA_byGAD1_and_SLC6A12	CPI-CC061180998	ENSG00000128683	0.008	0.006	0.0	0.0	0.0	0.0	0.0	0.0	0.0	0.0
GAD1	Q99259	True	DCE1_HUMAN	GABA_byGAD1_and_SLC6A12	CPI-CC0C820256C	ENSG00000128683	0.008	0.006	0.0	0.0	0.0	0.0	0.0	0.0	0.0	0.0
GAD1	Q99259	True	DCE1_HUMAN	GABA_byGAD1_and_SLC6A12	CPI-CC03F9B0D3E	ENSG00000128683	0.008	0.006	0.0	0.0	0.0	0.0	0.0	0.0	0.0	0.0
GAD1	Q99259	True	DCE1_HUMAN	GABA_byGAD1_and_SLC6A12	CPI-CC0EBAAB6B8	ENSG00000128683	0.008	0.006	0.0	0.0	0.0	0.0	0.0	0.0	0.0	0.0
GAD1	Q99259	True	DCE1_HUMAN	GABA_byGAD1_and_SLC6A12	CPI-CC017F52E16	ENSG00000128683	0.008	0.006	0.0	0.0	0.0	0.0	0.0	0.0	0.0	0.0
GAD1	Q99259	True	DCE1_HUMAN	GABA_byGAD1_and_SLC6A12	CPI-CC0F0C72A29	ENSG00000128683	0.008	0.006	0.0	0.0	0.0	0.0	0.0	0.0	0.0	0.0
GAD1	Q99259	True	DCE1_HUMAN	GABA_byGAD1_and_SLC6A12	CPI-CC08C75F9A4	ENSG00000128683	0.008	0.006	0.0	0.0	0.0	0.0	0.0	0.0	0.0	0.0
GAD1	Q99259	True	DCE1_HUMAN	GABA_byGAD1_and_SLC6A12	CPI-CC019BF818D	ENSG00000128683	0.008	0.006	0.0	0.0	0.0	0.0	0.0	0.0	0.0	0.0
GAD1	Q99259	True	DCE1_HUMAN	GABA_byGAD1_and_SLC6A12	CPI-CC05F37DDE7	ENSG00000128683	0.008	0.006	0.0	0.0	0.0	0.0	0.0	0.0	0.0	0.0
GAD1	Q99259	True	DCE1_HUMAN	GABA_byGAD1_and_SLC6A12	CPI-CC0C00325D2	ENSG00000128683	0.008	0.006	0.0	0.0	0.0	0.0	0.0	0.0	0.0	0.0
GAD1	Q99259	True	DCE1_HUMAN	GABA_byGAD1_and_SLC6A12	CPI-CC0536A862B	ENSG00000128683	0.008	0.006	0.0	0.0	0.0	0.0	0.0	0.0	0.0	0.0
GAD1	Q99259	True	DCE1_HUMAN	GABA_byGAD1_and_SLC6A12	CPI-CC0F9B0C393	ENSG00000128683	0.008	0.006	0.0	0.0	0.0	0.0	0.0	0.0	0.0	0.0
GAD1	Q99259	True	DCE1_HUMAN	GABA_byGAD1_and_SLC6A12	CPI-CC065B3548D	ENSG00000128683	0.008	0.006	0.0	0.0	0.0	0.0	0.0	0.0	0.0	0.0
GAD1	Q99259	True	DCE1_HUMAN	GABA_byGAD1_and_SLC6A12	CPI-CC028B16791	ENSG00000128683	0.008	0.006	0.0	0.0	0.0	0.0	0.0	0.0	0.0	0.0
GAD1	Q99259	True	DCE1_HUMAN	GABA_byGAD1_and_SLC6A12	CPI-CC00289F31E	ENSG00000128683	0.008	0.006	0.0	0.0	0.0	0.0	0.0	0.0	0.0	0.0
GAD1	Q99259	True	DCE1_HUMAN	GABA_byGAD1_and_SLC6A13	CPI-CS0E715A989	ENSG00000128683	0.0	0.0	0.0	0.0	0.0	0.0	0.327	0.0	0.0	0.0
GAD1	Q99259	True	DCE1_HUMAN	GABA_byGAD1_and_SLC6A13	CPI-CS04368D963	ENSG00000128683	0.0	0.0	0.0	0.0	0.0	0.0	0.327	0.0	0.0	0.0
GAD1	Q99259	True	DCE1_HUMAN	GABA_byGAD1_and_SLC6A13	CPI-CC07643D38C	ENSG00000128683	0.0	0.0	0.0	0.0	0.0	0.0	0.327	0.0	0.0	0.0
GAD1	Q99259	True	DCE1_HUMAN	GABA_byGAD1_and_SLC6A13	CPI-CC0489A8F45	ENSG00000128683	0.0	0.0	0.0	0.0	0.0	0.0	0.327	0.0	0.0	0.0
GAD1	Q99259	True	DCE1_HUMAN	GABA_byGAD1_and_SLC6A13	CPI-CC07774ECF6	ENSG00000128683	0.0	0.0	0.0	0.0	0.0	0.0	0.327	0.0	0.0	0.0
GAD1	Q99259	True	DCE1_HUMAN	GABA_byGAD1_and_SLC6A13	CPI-CC0604DCB2A	ENSG00000128683	0.0	0.0	0.0	0.0	0.0	0.0	0.327	0.0	0.0	0.0
GAD1	Q99259	True	DCE1_HUMAN	GABA_byGAD1_and_SLC6A13	CPI-CC036F9ABD3	ENSG00000128683	0.0	0.0	0.0	0.0	0.0	0.0	0.327	0.0	0.0	0.0
GAD1	Q99259	True	DCE1_HUMAN	GABA_byGAD1_and_SLC6A13	CPI-CC002C86EAE	ENSG00000128683	0.0	0.0	0.0	0.0	0.0	0.0	0.327	0.0	0.0	0.0
GAD1	Q99259	True	DCE1_HUMAN	GABA_byGAD1_and_SLC6A13	CPI-CC02329B61A	ENSG00000128683	0.0	0.0	0.0	0.0	0.0	0.0	0.327	0.0	0.0	0.0
GAD1	Q99259	True	DCE1_HUMAN	GABA_byGAD1_and_SLC6A13	CPI-CC0195F6CE4	ENSG00000128683	0.0	0.0	0.0	0.0	0.0	0.0	0.327	0.0	0.0	0.0
GAD1	Q99259	True	DCE1_HUMAN	GABA_byGAD1_and_SLC6A13	CPI-CC09C537C2D	ENSG00000128683	0.0	0.0	0.0	0.0	0.0	0.0	0.327	0.0	0.0	0.0
GAD1	Q99259	True	DCE1_HUMAN	GABA_byGAD1_and_SLC6A13	CPI-CC07936BEBD	ENSG00000128683	0.0	0.0	0.0	0.0	0.0	0.0	0.327	0.0	0.0	0.0
GAD1	Q99259	True	DCE1_HUMAN	GABA_byGAD1_and_SLC6A13	CPI-CC01C3B4299	ENSG00000128683	0.0	0.0	0.0	0.0	0.0	0.0	0.327	0.0	0.0	0.0
GAD1	Q99259	True	DCE1_HUMAN	GABA_byGAD1_and_SLC6A13	CPI-CC0EB1A69E6	ENSG00000128683	0.0	0.0	0.0	0.0	0.0	0.0	0.327	0.0	0.0	0.0
GAD1	Q99259	True	DCE1_HUMAN	GABA_byGAD1_and_SLC6A13	CPI-CC025A561B8	ENSG00000128683	0.0	0.0	0.0	0.0	0.0	0.0	0.327	0.0	0.0	0.0
GAD1	Q99259	True	DCE1_HUMAN	GABA_byGAD1_and_SLC6A13	CPI-CC0F677619F	ENSG00000128683	0.0	0.0	0.0	0.0	0.0	0.0	0.327	0.0	0.0	0.0
GAD1	Q99259	True	DCE1_HUMAN	GABA_byGAD1_and_SLC6A13	CPI-CC040318B79	ENSG00000128683	0.0	0.0	0.0	0.0	0.0	0.0	0.327	0.0	0.0	0.0
GAD1	Q99259	True	DCE1_HUMAN	GABA_byGAD1_and_SLC6A6	CPI-CS03CCCE0E4	ENSG00000128683	1.238	0.9	0.0	0.0	1.492	1.21	1.018	0.0	0.0	0.933
GAD1	Q99259	True	DCE1_HUMAN	GABA_byGAD1_and_SLC6A6	CPI-CS0AD67AADC	ENSG00000128683	1.238	0.9	0.0	0.0	1.492	1.21	1.018	0.0	0.0	0.933
GAD1	Q99259	True	DCE1_HUMAN	GABA_byGAD1_and_SLC6A6	CPI-CC0946F123A	ENSG00000128683	1.238	0.9	0.0	0.0	1.492	1.21	1.018	0.0	0.0	0.933
GAD1	Q99259	True	DCE1_HUMAN	GABA_byGAD1_and_SLC6A6	CPI-CC05D2522F1	ENSG00000128683	1.238	0.9	0.0	0.0	1.492	1.21	1.018	0.0	0.0	0.933
GAD1	Q99259	True	DCE1_HUMAN	GABA_byGAD1_and_SLC6A6	CPI-CC089C08005	ENSG00000128683	1.238	0.9	0.0	0.0	1.492	1.21	1.018	0.0	0.0	0.933
GAD1	Q99259	True	DCE1_HUMAN	GABA_byGAD1_and_SLC6A6	CPI-CC03AA4B30D	ENSG00000128683	1.238	0.9	0.0	0.0	1.492	1.21	1.018	0.0	0.0	0.933
GAD1	Q99259	True	DCE1_HUMAN	GABA_byGAD1_and_SLC6A6	CPI-CC026E0AF6E	ENSG00000128683	1.238	0.9	0.0	0.0	1.492	1.21	1.018	0.0	0.0	0.933
GAD1	Q99259	True	DCE1_HUMAN	GABA_byGAD1_and_SLC6A6	CPI-CC06B7CC089	ENSG00000128683	1.238	0.9	0.0	0.0	1.492	1.21	1.018	0.0	0.0	0.933
GAD1	Q99259	True	DCE1_HUMAN	GABA_byGAD1_and_SLC6A6	CPI-CC0695DEB89	ENSG00000128683	1.238	0.9	0.0	0.0	1.492	1.21	1.018	0.0	0.0	0.933
GAD1	Q99259	True	DCE1_HUMAN	GABA_byGAD1_and_SLC6A6	CPI-CC0079D48C9	ENSG00000128683	1.238	0.9	0.0	0.0	1.492	1.21	1.018	0.0	0.0	0.933
GAD1	Q99259	True	DCE1_HUMAN	GABA_byGAD1_and_SLC6A6	CPI-CC06CA4728D	ENSG00000128683	1.238	0.9	0.0	0.0	1.492	1.21	1.018	0.0	0.0	0.933
GAD1	Q99259	True	DCE1_HUMAN	GABA_byGAD1_and_SLC6A6	CPI-CC041DC21EE	ENSG00000128683	1.238	0.9	0.0	0.0	1.492	1.21	1.018	0.0	0.0	0.933
GAD1	Q99259	True	DCE1_HUMAN	GABA_byGAD1_and_SLC6A6	CPI-CC03B91D668	ENSG00000128683	1.238	0.9	0.0	0.0	1.492	1.21	1.018	0.0	0.0	0.933
GAD1	Q99259	True	DCE1_HUMAN	GABA_byGAD1_and_SLC6A6	CPI-CC02C92DB0C	ENSG00000128683	1.238	0.9	0.0	0.0	1.492	1.21	1.018	0.0	0.0	0.933
GAD1	Q99259	True	DCE1_HUMAN	GABA_byGAD1_and_SLC6A6	CPI-CC0D7414489	ENSG00000128683	1.238	0.9	0.0	0.0	1.492	1.21	1.018	0.0	0.0	0.933
GAD1	Q99259	True	DCE1_HUMAN	GABA_byGAD1_and_SLC6A6	CPI-CC0F9339AD3	ENSG00000128683	1.238	0.9	0.0	0.0	1.492	1.21	1.018	0.0	0.0	0.933
GAD1	Q99259	True	DCE1_HUMAN	GABA_byGAD1_and_SLC6A6	CPI-CC00289947C	ENSG00000128683	1.238	0.9	0.0	0.0	1.492	1.21	1.018	0.0	0.0	0.933
GAD1	Q99259	True	DCE1_HUMAN	GABA_byGAD1_and_SLC6A8	CPI-CS0117267C4	ENSG00000128683	2.696	1.605	0.0	0.0	0.0	1.21	1.766	1.965	2.354	3.597
GAD1	Q99259	True	DCE1_HUMAN	GABA_byGAD1_and_SLC6A8	CPI-CS0F9A0EE4B	ENSG00000128683	2.696	1.605	0.0	0.0	0.0	1.21	1.766	1.965	2.354	3.597
GAD1	Q99259	True	DCE1_HUMAN	GABA_byGAD1_and_SLC6A8	CPI-CC055A75E96	ENSG00000128683	2.696	1.605	0.0	0.0	0.0	1.21	1.766	1.965	2.354	3.597
GAD1	Q99259	True	DCE1_HUMAN	GABA_byGAD1_and_SLC6A8	CPI-CC0A41CB438	ENSG00000128683	2.696	1.605	0.0	0.0	0.0	1.21	1.766	1.965	2.354	3.597
GAD1	Q99259	True	DCE1_HUMAN	GABA_byGAD1_and_SLC6A8	CPI-CC08D4D19FA	ENSG00000128683	2.696	1.605	0.0	0.0	0.0	1.21	1.766	1.965	2.354	3.597
GAD1	Q99259	True	DCE1_HUMAN	GABA_byGAD1_and_SLC6A8	CPI-CC05283AAC1	ENSG00000128683	2.696	1.605	0.0	0.0	0.0	1.21	1.766	1.965	2.354	3.597
GAD1	Q99259	True	DCE1_HUMAN	GABA_byGAD1_and_SLC6A8	CPI-CC0348C5437	ENSG00000128683	2.696	1.605	0.0	0.0	0.0	1.21	1.766	1.965	2.354	3.597
GAD1	Q99259	True	DCE1_HUMAN	GABA_byGAD1_and_SLC6A8	CPI-CC0C8C9C0D3	ENSG00000128683	2.696	1.605	0.0	0.0	0.0	1.21	1.766	1.965	2.354	3.597
GAD1	Q99259	True	DCE1_HUMAN	GABA_byGAD1_and_SLC6A8	CPI-CC0852DD8AB	ENSG00000128683	2.696	1.605	0.0	0.0	0.0	1.21	1.766	1.965	2.354	3.597
GAD1	Q99259	True	DCE1_HUMAN	GABA_byGAD1_and_SLC6A8	CPI-CC0F11405A3	ENSG00000128683	2.696	1.605	0.0	0.0	0.0	1.21	1.766	1.965	2.354	3.597
GAD1	Q99259	True	DCE1_HUMAN	GABA_byGAD1_and_SLC6A8	CPI-CC01D8C39D7	ENSG00000128683	2.696	1.605	0.0	0.0	0.0	1.21	1.766	1.965	2.354	3.597
GAD1	Q99259	True	DCE1_HUMAN	GABA_byGAD1_and_SLC6A8	CPI-CC0A5D231B1	ENSG00000128683	2.696	1.605	0.0	0.0	0.0	1.21	1.766	1.965	2.354	3.597
GAD1	Q99259	True	DCE1_HUMAN	GABA_byGAD1_and_SLC6A8	CPI-CC01D6DB673	ENSG00000128683	2.696	1.605	0.0	0.0	0.0	1.21	1.766	1.965	2.354	3.597
GAD1	Q99259	True	DCE1_HUMAN	GABA_byGAD1_and_SLC6A8	CPI-CC040CA96C8	ENSG00000128683	2.696	1.605	0.0	0.0	0.0	1.21	1.766	1.965	2.354	3.597
GAD1	Q99259	True	DCE1_HUMAN	GABA_byGAD1_and_SLC6A8	CPI-CC08D008F7B	ENSG00000128683	2.696	1.605	0.0	0.0	0.0	1.21	1.766	1.965	2.354	3.597
GAD1	Q99259	True	DCE1_HUMAN	GABA_byGAD1_and_SLC6A8	CPI-CC0D0306B1A	ENSG00000128683	2.696	1.605	0.0	0.0	0.0	1.21	1.766	1.965	2.354	3.597
GAD1	Q99259	True	DCE1_HUMAN	GABA_byGAD1_and_SLC6A8	CPI-CC03526B5EE	ENSG00000128683	2.696	1.605	0.0	0.0	0.0	1.21	1.766	1.965	2.354	3.597
SLC6A1	P30531	True	SC6A1_HUMAN	GABA_byGAD1_and_SLC6A1	CPI-CS06B116BC0	ENSG00000157103	0.029	0.023	0.0	0.0	0.0	0.0	1.044	0.0	0.0	0.0
SLC6A1	P30531	True	SC6A1_HUMAN	GABA_byGAD1_and_SLC6A1	CPI-CS04C0A3C19	ENSG00000157103	0.029	0.023	0.0	0.0	0.0	0.0	1.044	0.0	0.0	0.0
SLC6A1	P30531	True	SC6A1_HUMAN	GABA_byGAD1_and_SLC6A1	CPI-CC0200FD25E	ENSG00000157103	0.029	0.023	0.0	0.0	0.0	0.0	1.044	0.0	0.0	0.0
SLC6A1	P30531	True	SC6A1_HUMAN	GABA_byGAD1_and_SLC6A1	CPI-CC07921E343	ENSG00000157103	0.029	0.023	0.0	0.0	0.0	0.0	1.044	0.0	0.0	0.0
SLC6A1	P30531	True	SC6A1_HUMAN	GABA_byGAD1_and_SLC6A1	CPI-CC03C18523A	ENSG00000157103	0.029	0.023	0.0	0.0	0.0	0.0	1.044	0.0	0.0	0.0
SLC6A1	P30531	True	SC6A1_HUMAN	GABA_byGAD1_and_SLC6A1	CPI-CC0DF227F32	ENSG00000157103	0.029	0.023	0.0	0.0	0.0	0.0	1.044	0.0	0.0	0.0
SLC6A1	P30531	True	SC6A1_HUMAN	GABA_byGAD1_and_SLC6A1	CPI-CC0C3E95213	ENSG00000157103	0.029	0.023	0.0	0.0	0.0	0.0	1.044	0.0	0.0	0.0
SLC6A1	P30531	True	SC6A1_HUMAN	GABA_byGAD1_and_SLC6A1	CPI-CC01B9552BA	ENSG00000157103	0.029	0.023	0.0	0.0	0.0	0.0	1.044	0.0	0.0	0.0
SLC6A1	P30531	True	SC6A1_HUMAN	GABA_byGAD1_and_SLC6A1	CPI-CC0E092014F	ENSG00000157103	0.029	0.023	0.0	0.0	0.0	0.0	1.044	0.0	0.0	0.0
SLC6A1	P30531	True	SC6A1_HUMAN	GABA_byGAD1_and_SLC6A1	CPI-CC07D1D1AD0	ENSG00000157103	0.029	0.023	0.0	0.0	0.0	0.0	1.044	0.0	0.0	0.0
SLC6A1	P30531	True	SC6A1_HUMAN	GABA_byGAD1_and_SLC6A1	CPI-CC0F65C1997	ENSG00000157103	0.029	0.023	0.0	0.0	0.0	0.0	1.044	0.0	0.0	0.0
SLC6A1	P30531	True	SC6A1_HUMAN	GABA_byGAD1_and_SLC6A1	CPI-CC0F2E29DCC	ENSG00000157103	0.029	0.023	0.0	0.0	0.0	0.0	1.044	0.0	0.0	0.0
SLC6A1	P30531	True	SC6A1_HUMAN	GABA_byGAD1_and_SLC6A1	CPI-CC0C87922CA	ENSG00000157103	0.029	0.023	0.0	0.0	0.0	0.0	1.044	0.0	0.0	0.0
SLC6A1	P30531	True	SC6A1_HUMAN	GABA_byGAD1_and_SLC6A1	CPI-CC0CDF35FE2	ENSG00000157103	0.029	0.023	0.0	0.0	0.0	0.0	1.044	0.0	0.0	0.0
SLC6A1	P30531	True	SC6A1_HUMAN	GABA_byGAD1_and_SLC6A1	CPI-CC0A95EED6F	ENSG00000157103	0.029	0.023	0.0	0.0	0.0	0.0	1.044	0.0	0.0	0.0
SLC6A1	P30531	True	SC6A1_HUMAN	GABA_byGAD1_and_SLC6A1	CPI-CC06A23B181	ENSG00000157103	0.029	0.023	0.0	0.0	0.0	0.0	1.044	0.0	0.0	0.0
SLC6A1	P30531	True	SC6A1_HUMAN	GABA_byGAD1_and_SLC6A1	CPI-CC02B07EA5C	ENSG00000157103	0.029	0.023	0.0	0.0	0.0	0.0	1.044	0.0	0.0	0.0
SLC6A11	P48066	True	S6A11_HUMAN	GABA_byGAD1_and_SLC6A11	CPI-CS02929CEBB	ENSG00000132164	0.112	0.005	0.0	0.0	0.0	0.0	0.0	0.0	0.0	0.862
SLC6A11	P48066	True	S6A11_HUMAN	GABA_byGAD1_and_SLC6A11	CPI-CS0A7EA055F	ENSG00000132164	0.112	0.005	0.0	0.0	0.0	0.0	0.0	0.0	0.0	0.862
SLC6A11	P48066	True	S6A11_HUMAN	GABA_byGAD1_and_SLC6A11	CPI-CC0CBCCF256	ENSG00000132164	0.112	0.005	0.0	0.0	0.0	0.0	0.0	0.0	0.0	0.862
SLC6A11	P48066	True	S6A11_HUMAN	GABA_byGAD1_and_SLC6A11	CPI-CC02E4FE92E	ENSG00000132164	0.112	0.005	0.0	0.0	0.0	0.0	0.0	0.0	0.0	0.862
SLC6A11	P48066	True	S6A11_HUMAN	GABA_byGAD1_and_SLC6A11	CPI-CC004185A70	ENSG00000132164	0.112	0.005	0.0	0.0	0.0	0.0	0.0	0.0	0.0	0.862
SLC6A11	P48066	True	S6A11_HUMAN	GABA_byGAD1_and_SLC6A11	CPI-CC0E8A76CD6	ENSG00000132164	0.112	0.005	0.0	0.0	0.0	0.0	0.0	0.0	0.0	0.862
SLC6A11	P48066	True	S6A11_HUMAN	GABA_byGAD1_and_SLC6A11	CPI-CC09E9DF123	ENSG00000132164	0.112	0.005	0.0	0.0	0.0	0.0	0.0	0.0	0.0	0.862
SLC6A11	P48066	True	S6A11_HUMAN	GABA_byGAD1_and_SLC6A11	CPI-CC08A636173	ENSG00000132164	0.112	0.005	0.0	0.0	0.0	0.0	0.0	0.0	0.0	0.862
SLC6A11	P48066	True	S6A11_HUMAN	GABA_byGAD1_and_SLC6A11	CPI-CC0D3781D5C	ENSG00000132164	0.112	0.005	0.0	0.0	0.0	0.0	0.0	0.0	0.0	0.862
SLC6A11	P48066	True	S6A11_HUMAN	GABA_byGAD1_and_SLC6A11	CPI-CC01D135078	ENSG00000132164	0.112	0.005	0.0	0.0	0.0	0.0	0.0	0.0	0.0	0.862
SLC6A11	P48066	True	S6A11_HUMAN	GABA_byGAD1_and_SLC6A11	CPI-CC040CFDD33	ENSG00000132164	0.112	0.005	0.0	0.0	0.0	0.0	0.0	0.0	0.0	0.862
SLC6A11	P48066	True	S6A11_HUMAN	GABA_byGAD1_and_SLC6A11	CPI-CC096B77AA5	ENSG00000132164	0.112	0.005	0.0	0.0	0.0	0.0	0.0	0.0	0.0	0.862
SLC6A11	P48066	True	S6A11_HUMAN	GABA_byGAD1_and_SLC6A11	CPI-CC022A52952	ENSG00000132164	0.112	0.005	0.0	0.0	0.0	0.0	0.0	0.0	0.0	0.862
SLC6A11	P48066	True	S6A11_HUMAN	GABA_byGAD1_and_SLC6A11	CPI-CC084F4CFB2	ENSG00000132164	0.112	0.005	0.0	0.0	0.0	0.0	0.0	0.0	0.0	0.862
SLC6A11	P48066	True	S6A11_HUMAN	GABA_byGAD1_and_SLC6A11	CPI-CC0D3BD85F0	ENSG00000132164	0.112	0.005	0.0	0.0	0.0	0.0	0.0	0.0	0.0	0.862
SLC6A11	P48066	True	S6A11_HUMAN	GABA_byGAD1_and_SLC6A11	CPI-CC0C7DAF2F3	ENSG00000132164	0.112	0.005	0.0	0.0	0.0	0.0	0.0	0.0	0.0	0.862
SLC6A11	P48066	True	S6A11_HUMAN	GABA_byGAD1_and_SLC6A11	CPI-CC0E67ABF53	ENSG00000132164	0.112	0.005	0.0	0.0	0.0	0.0	0.0	0.0	0.0	0.862
SLC6A12	P48065	True	S6A12_HUMAN	GABA_byGAD1_and_SLC6A12	CPI-CS0DE2ED1D0	ENSG00000111181	0.008	0.006	0.0	0.0	0.0	0.0	0.0	0.0	0.0	0.0
SLC6A12	P48065	True	S6A12_HUMAN	GABA_byGAD1_and_SLC6A12	CPI-CS025E1B7C6	ENSG00000111181	0.008	0.006	0.0	0.0	0.0	0.0	0.0	0.0	0.0	0.0
SLC6A12	P48065	True	S6A12_HUMAN	GABA_byGAD1_and_SLC6A12	CPI-CC061180998	ENSG00000111181	0.008	0.006	0.0	0.0	0.0	0.0	0.0	0.0	0.0	0.0
SLC6A12	P48065	True	S6A12_HUMAN	GABA_byGAD1_and_SLC6A12	CPI-CC0C820256C	ENSG00000111181	0.008	0.006	0.0	0.0	0.0	0.0	0.0	0.0	0.0	0.0
SLC6A12	P48065	True	S6A12_HUMAN	GABA_byGAD1_and_SLC6A12	CPI-CC03F9B0D3E	ENSG00000111181	0.008	0.006	0.0	0.0	0.0	0.0	0.0	0.0	0.0	0.0
SLC6A12	P48065	True	S6A12_HUMAN	GABA_byGAD1_and_SLC6A12	CPI-CC0EBAAB6B8	ENSG00000111181	0.008	0.006	0.0	0.0	0.0	0.0	0.0	0.0	0.0	0.0
SLC6A12	P48065	True	S6A12_HUMAN	GABA_byGAD1_and_SLC6A12	CPI-CC017F52E16	ENSG00000111181	0.008	0.006	0.0	0.0	0.0	0.0	0.0	0.0	0.0	0.0
SLC6A12	P48065	True	S6A12_HUMAN	GABA_byGAD1_and_SLC6A12	CPI-CC0F0C72A29	ENSG00000111181	0.008	0.006	0.0	0.0	0.0	0.0	0.0	0.0	0.0	0.0
SLC6A12	P48065	True	S6A12_HUMAN	GABA_byGAD1_and_SLC6A12	CPI-CC08C75F9A4	ENSG00000111181	0.008	0.006	0.0	0.0	0.0	0.0	0.0	0.0	0.0	0.0
SLC6A12	P48065	True	S6A12_HUMAN	GABA_byGAD1_and_SLC6A12	CPI-CC019BF818D	ENSG00000111181	0.008	0.006	0.0	0.0	0.0	0.0	0.0	0.0	0.0	0.0
SLC6A12	P48065	True	S6A12_HUMAN	GABA_byGAD1_and_SLC6A12	CPI-CC05F37DDE7	ENSG00000111181	0.008	0.006	0.0	0.0	0.0	0.0	0.0	0.0	0.0	0.0
SLC6A12	P48065	True	S6A12_HUMAN	GABA_byGAD1_and_SLC6A12	CPI-CC0C00325D2	ENSG00000111181	0.008	0.006	0.0	0.0	0.0	0.0	0.0	0.0	0.0	0.0
SLC6A12	P48065	True	S6A12_HUMAN	GABA_byGAD1_and_SLC6A12	CPI-CC0536A862B	ENSG00000111181	0.008	0.006	0.0	0.0	0.0	0.0	0.0	0.0	0.0	0.0
SLC6A12	P48065	True	S6A12_HUMAN	GABA_byGAD1_and_SLC6A12	CPI-CC0F9B0C393	ENSG00000111181	0.008	0.006	0.0	0.0	0.0	0.0	0.0	0.0	0.0	0.0
SLC6A12	P48065	True	S6A12_HUMAN	GABA_byGAD1_and_SLC6A12	CPI-CC065B3548D	ENSG00000111181	0.008	0.006	0.0	0.0	0.0	0.0	0.0	0.0	0.0	0.0
SLC6A12	P48065	True	S6A12_HUMAN	GABA_byGAD1_and_SLC6A12	CPI-CC028B16791	ENSG00000111181	0.008	0.006	0.0	0.0	0.0	0.0	0.0	0.0	0.0	0.0
SLC6A12	P48065	True	S6A12_HUMAN	GABA_byGAD1_and_SLC6A12	CPI-CC00289F31E	ENSG00000111181	0.008	0.006	0.0	0.0	0.0	0.0	0.0	0.0	0.0	0.0
SLC6A13	Q9NSD5	True	S6A13_HUMAN	GABA_byGAD1_and_SLC6A13	CPI-CS0E715A989	ENSG00000010379	0.0	0.0	0.0	0.0	0.0	0.0	0.327	0.0	0.0	0.0
SLC6A13	Q9NSD5	True	S6A13_HUMAN	GABA_byGAD1_and_SLC6A13	CPI-CS04368D963	ENSG00000010379	0.0	0.0	0.0	0.0	0.0	0.0	0.327	0.0	0.0	0.0
SLC6A13	Q9NSD5	True	S6A13_HUMAN	GABA_byGAD1_and_SLC6A13	CPI-CC07643D38C	ENSG00000010379	0.0	0.0	0.0	0.0	0.0	0.0	0.327	0.0	0.0	0.0
SLC6A13	Q9NSD5	True	S6A13_HUMAN	GABA_byGAD1_and_SLC6A13	CPI-CC0489A8F45	ENSG00000010379	0.0	0.0	0.0	0.0	0.0	0.0	0.327	0.0	0.0	0.0
SLC6A13	Q9NSD5	True	S6A13_HUMAN	GABA_byGAD1_and_SLC6A13	CPI-CC07774ECF6	ENSG00000010379	0.0	0.0	0.0	0.0	0.0	0.0	0.327	0.0	0.0	0.0
SLC6A13	Q9NSD5	True	S6A13_HUMAN	GABA_byGAD1_and_SLC6A13	CPI-CC0604DCB2A	ENSG00000010379	0.0	0.0	0.0	0.0	0.0	0.0	0.327	0.0	0.0	0.0
SLC6A13	Q9NSD5	True	S6A13_HUMAN	GABA_byGAD1_and_SLC6A13	CPI-CC036F9ABD3	ENSG00000010379	0.0	0.0	0.0	0.0	0.0	0.0	0.327	0.0	0.0	0.0
SLC6A13	Q9NSD5	True	S6A13_HUMAN	GABA_byGAD1_and_SLC6A13	CPI-CC002C86EAE	ENSG00000010379	0.0	0.0	0.0	0.0	0.0	0.0	0.327	0.0	0.0	0.0
SLC6A13	Q9NSD5	True	S6A13_HUMAN	GABA_byGAD1_and_SLC6A13	CPI-CC02329B61A	ENSG00000010379	0.0	0.0	0.0	0.0	0.0	0.0	0.327	0.0	0.0	0.0
SLC6A13	Q9NSD5	True	S6A13_HUMAN	GABA_byGAD1_and_SLC6A13	CPI-CC0195F6CE4	ENSG00000010379	0.0	0.0	0.0	0.0	0.0	0.0	0.327	0.0	0.0	0.0
SLC6A13	Q9NSD5	True	S6A13_HUMAN	GABA_byGAD1_and_SLC6A13	CPI-CC09C537C2D	ENSG00000010379	0.0	0.0	0.0	0.0	0.0	0.0	0.327	0.0	0.0	0.0
SLC6A13	Q9NSD5	True	S6A13_HUMAN	GABA_byGAD1_and_SLC6A13	CPI-CC07936BEBD	ENSG00000010379	0.0	0.0	0.0	0.0	0.0	0.0	0.327	0.0	0.0	0.0
SLC6A13	Q9NSD5	True	S6A13_HUMAN	GABA_byGAD1_and_SLC6A13	CPI-CC01C3B4299	ENSG00000010379	0.0	0.0	0.0	0.0	0.0	0.0	0.327	0.0	0.0	0.0
SLC6A13	Q9NSD5	True	S6A13_HUMAN	GABA_byGAD1_and_SLC6A13	CPI-CC0EB1A69E6	ENSG00000010379	0.0	0.0	0.0	0.0	0.0	0.0	0.327	0.0	0.0	0.0
SLC6A13	Q9NSD5	True	S6A13_HUMAN	GABA_byGAD1_and_SLC6A13	CPI-CC025A561B8	ENSG00000010379	0.0	0.0	0.0	0.0	0.0	0.0	0.327	0.0	0.0	0.0
SLC6A13	Q9NSD5	True	S6A13_HUMAN	GABA_byGAD1_and_SLC6A13	CPI-CC0F677619F	ENSG00000010379	0.0	0.0	0.0	0.0	0.0	0.0	0.327	0.0	0.0	0.0
SLC6A13	Q9NSD5	True	S6A13_HUMAN	GABA_byGAD1_and_SLC6A13	CPI-CC040318B79	ENSG00000010379	0.0	0.0	0.0	0.0	0.0	0.0	0.327	0.0	0.0	0.0
SLC6A6	P31641	True	SC6A6_HUMAN	GABA_byGAD1_and_SLC6A6	CPI-CS03CCCE0E4	ENSG00000131389	1.238	0.9	0.0	0.0	1.492	1.21	1.018	0.0	0.0	0.933
SLC6A6	P31641	True	SC6A6_HUMAN	GABA_byGAD1_and_SLC6A6	CPI-CS0AD67AADC	ENSG00000131389	1.238	0.9	0.0	0.0	1.492	1.21	1.018	0.0	0.0	0.933
SLC6A6	P31641	True	SC6A6_HUMAN	GABA_byGAD1_and_SLC6A6	CPI-CC0946F123A	ENSG00000131389	1.238	0.9	0.0	0.0	1.492	1.21	1.018	0.0	0.0	0.933
SLC6A6	P31641	True	SC6A6_HUMAN	GABA_byGAD1_and_SLC6A6	CPI-CC05D2522F1	ENSG00000131389	1.238	0.9	0.0	0.0	1.492	1.21	1.018	0.0	0.0	0.933
SLC6A6	P31641	True	SC6A6_HUMAN	GABA_byGAD1_and_SLC6A6	CPI-CC089C08005	ENSG00000131389	1.238	0.9	0.0	0.0	1.492	1.21	1.018	0.0	0.0	0.933
SLC6A6	P31641	True	SC6A6_HUMAN	GABA_byGAD1_and_SLC6A6	CPI-CC03AA4B30D	ENSG00000131389	1.238	0.9	0.0	0.0	1.492	1.21	1.018	0.0	0.0	0.933
SLC6A6	P31641	True	SC6A6_HUMAN	GABA_byGAD1_and_SLC6A6	CPI-CC026E0AF6E	ENSG00000131389	1.238	0.9	0.0	0.0	1.492	1.21	1.018	0.0	0.0	0.933
SLC6A6	P31641	True	SC6A6_HUMAN	GABA_byGAD1_and_SLC6A6	CPI-CC06B7CC089	ENSG00000131389	1.238	0.9	0.0	0.0	1.492	1.21	1.018	0.0	0.0	0.933
SLC6A6	P31641	True	SC6A6_HUMAN	GABA_byGAD1_and_SLC6A6	CPI-CC0695DEB89	ENSG00000131389	1.238	0.9	0.0	0.0	1.492	1.21	1.018	0.0	0.0	0.933
SLC6A6	P31641	True	SC6A6_HUMAN	GABA_byGAD1_and_SLC6A6	CPI-CC0079D48C9	ENSG00000131389	1.238	0.9	0.0	0.0	1.492	1.21	1.018	0.0	0.0	0.933
SLC6A6	P31641	True	SC6A6_HUMAN	GABA_byGAD1_and_SLC6A6	CPI-CC06CA4728D	ENSG00000131389	1.238	0.9	0.0	0.0	1.492	1.21	1.018	0.0	0.0	0.933
SLC6A6	P31641	True	SC6A6_HUMAN	GABA_byGAD1_and_SLC6A6	CPI-CC041DC21EE	ENSG00000131389	1.238	0.9	0.0	0.0	1.492	1.21	1.018	0.0	0.0	0.933
SLC6A6	P31641	True	SC6A6_HUMAN	GABA_byGAD1_and_SLC6A6	CPI-CC03B91D668	ENSG00000131389	1.238	0.9	0.0	0.0	1.492	1.21	1.018	0.0	0.0	0.933
SLC6A6	P31641	True	SC6A6_HUMAN	GABA_byGAD1_and_SLC6A6	CPI-CC02C92DB0C	ENSG00000131389	1.238	0.9	0.0	0.0	1.492	1.21	1.018	0.0	0.0	0.933
SLC6A6	P31641	True	SC6A6_HUMAN	GABA_byGAD1_and_SLC6A6	CPI-CC0D7414489	ENSG00000131389	1.238	0.9	0.0	0.0	1.492	1.21	1.018	0.0	0.0	0.933
SLC6A6	P31641	True	SC6A6_HUMAN	GABA_byGAD1_and_SLC6A6	CPI-CC0F9339AD3	ENSG00000131389	1.238	0.9	0.0	0.0	1.492	1.21	1.018	0.0	0.0	0.933
SLC6A6	P31641	True	SC6A6_HUMAN	GABA_byGAD1_and_SLC6A6	CPI-CC00289947C	ENSG00000131389	1.238	0.9	0.0	0.0	1.492	1.21	1.018	0.0	0.0	0.933
SLC6A8	P48029	True	SC6A8_HUMAN	GABA_byGAD1_and_SLC6A8	CPI-CS0117267C4	ENSG00000130821	2.696	1.605	0.0	0.0	0.0	1.21	1.766	1.965	2.354	3.597
SLC6A8	P48029	True	SC6A8_HUMAN	GABA_byGAD1_and_SLC6A8	CPI-CS0F9A0EE4B	ENSG00000130821	2.696	1.605	0.0	0.0	0.0	1.21	1.766	1.965	2.354	3.597
SLC6A8	P48029	True	SC6A8_HUMAN	GABA_byGAD1_and_SLC6A8	CPI-CC055A75E96	ENSG00000130821	2.696	1.605	0.0	0.0	0.0	1.21	1.766	1.965	2.354	3.597
SLC6A8	P48029	True	SC6A8_HUMAN	GABA_byGAD1_and_SLC6A8	CPI-CC0A41CB438	ENSG00000130821	2.696	1.605	0.0	0.0	0.0	1.21	1.766	1.965	2.354	3.597
SLC6A8	P48029	True	SC6A8_HUMAN	GABA_byGAD1_and_SLC6A8	CPI-CC08D4D19FA	ENSG00000130821	2.696	1.605	0.0	0.0	0.0	1.21	1.766	1.965	2.354	3.597
SLC6A8	P48029	True	SC6A8_HUMAN	GABA_byGAD1_and_SLC6A8	CPI-CC05283AAC1	ENSG00000130821	2.696	1.605	0.0	0.0	0.0	1.21	1.766	1.965	2.354	3.597
SLC6A8	P48029	True	SC6A8_HUMAN	GABA_byGAD1_and_SLC6A8	CPI-CC0348C5437	ENSG00000130821	2.696	1.605	0.0	0.0	0.0	1.21	1.766	1.965	2.354	3.597
SLC6A8	P48029	True	SC6A8_HUMAN	GABA_byGAD1_and_SLC6A8	CPI-CC0C8C9C0D3	ENSG00000130821	2.696	1.605	0.0	0.0	0.0	1.21	1.766	1.965	2.354	3.597
SLC6A8	P48029	True	SC6A8_HUMAN	GABA_byGAD1_and_SLC6A8	CPI-CC0852DD8AB	ENSG00000130821	2.696	1.605	0.0	0.0	0.0	1.21	1.766	1.965	2.354	3.597
SLC6A8	P48029	True	SC6A8_HUMAN	GABA_byGAD1_and_SLC6A8	CPI-CC0F11405A3	ENSG00000130821	2.696	1.605	0.0	0.0	0.0	1.21	1.766	1.965	2.354	3.597
SLC6A8	P48029	True	SC6A8_HUMAN	GABA_byGAD1_and_SLC6A8	CPI-CC01D8C39D7	ENSG00000130821	2.696	1.605	0.0	0.0	0.0	1.21	1.766	1.965	2.354	3.597
SLC6A8	P48029	True	SC6A8_HUMAN	GABA_byGAD1_and_SLC6A8	CPI-CC0A5D231B1	ENSG00000130821	2.696	1.605	0.0	0.0	0.0	1.21	1.766	1.965	2.354	3.597
SLC6A8	P48029	True	SC6A8_HUMAN	GABA_byGAD1_and_SLC6A8	CPI-CC01D6DB673	ENSG00000130821	2.696	1.605	0.0	0.0	0.0	1.21	1.766	1.965	2.354	3.597
SLC6A8	P48029	True	SC6A8_HUMAN	GABA_byGAD1_and_SLC6A8	CPI-CC040CA96C8	ENSG00000130821	2.696	1.605	0.0	0.0	0.0	1.21	1.766	1.965	2.354	3.597
SLC6A8	P48029	True	SC6A8_HUMAN	GABA_byGAD1_and_SLC6A8	CPI-CC08D008F7B	ENSG00000130821	2.696	1.605	0.0	0.0	0.0	1.21	1.766	1.965	2.354	3.597
SLC6A8	P48029	True	SC6A8_HUMAN	GABA_byGAD1_and_SLC6A8	CPI-CC0D0306B1A	ENSG00000130821	2.696	1.605	0.0	0.0	0.0	1.21	1.766	1.965	2.354	3.597
SLC6A8	P48029	True	SC6A8_HUMAN	GABA_byGAD1_and_SLC6A8	CPI-CC03526B5EE	ENSG00000130821	2.696	1.605	0.0	0.0	0.0	1.21	1.766	1.965	2.354	3.597
SLC17A7	Q9P2U7	True	VGLU1_HUMAN	Glutamate_byGLS_and_SLC17A7	CPI-CS00CF3D781	ENSG00000104888	0.016	0.067	0.0	0.0	0.0	0.0	0.0	0.0	0.0	0.0
SLC17A7	Q9P2U7	True	VGLU1_HUMAN	Glutamate_byGLS_and_SLC17A7	CPI-CS09715A1FF	ENSG00000104888	0.016	0.067	0.0	0.0	0.0	0.0	0.0	0.0	0.0	0.0
SLC17A7	Q9P2U7	True	VGLU1_HUMAN	Glutamate_byGLS_and_SLC17A7	CPI-CS0AB7504CD	ENSG00000104888	0.016	0.067	0.0	0.0	0.0	0.0	0.0	0.0	0.0	0.0
SLC17A7	Q9P2U7	True	VGLU1_HUMAN	Glutamate_byGLS_and_SLC17A7	CPI-CS0F73C1DA9	ENSG00000104888	0.016	0.067	0.0	0.0	0.0	0.0	0.0	0.0	0.0	0.0
SLC17A7	Q9P2U7	True	VGLU1_HUMAN	Glutamate_byGLS_and_SLC17A7	CPI-CC00A1F0EC7	ENSG00000104888	0.016	0.067	0.0	0.0	0.0	0.0	0.0	0.0	0.0	0.0
SLC17A7	Q9P2U7	True	VGLU1_HUMAN	Glutamate_byGLS_and_SLC17A7	CPI-CC0ACAF2735	ENSG00000104888	0.016	0.067	0.0	0.0	0.0	0.0	0.0	0.0	0.0	0.0
SLC17A7	Q9P2U7	True	VGLU1_HUMAN	Glutamate_byGLS_and_SLC17A7	CPI-CS009D94220	ENSG00000104888	0.016	0.067	0.0	0.0	0.0	0.0	0.0	0.0	0.0	0.0
SLC17A7	Q9P2U7	True	VGLU1_HUMAN	Glutamate_byGLS_and_SLC17A7	CPI-CC0476711B8	ENSG00000104888	0.016	0.067	0.0	0.0	0.0	0.0	0.0	0.0	0.0	0.0
SLC17A7	Q9P2U7	True	VGLU1_HUMAN	Glutamate_byGLS_and_SLC17A7	CPI-CC04062A92F	ENSG00000104888	0.016	0.067	0.0	0.0	0.0	0.0	0.0	0.0	0.0	0.0
SLC17A7	Q9P2U7	True	VGLU1_HUMAN	Glutamate_byGLS_and_SLC17A7	CPI-CS09A7E9FE7	ENSG00000104888	0.016	0.067	0.0	0.0	0.0	0.0	0.0	0.0	0.0	0.0
SLC17A7	Q9P2U7	True	VGLU1_HUMAN	Glutamate_byGLS_and_SLC17A7	CPI-CC0535DCAC1	ENSG00000104888	0.016	0.067	0.0	0.0	0.0	0.0	0.0	0.0	0.0	0.0
SLC17A7	Q9P2U7	True	VGLU1_HUMAN	Glutamate_byGLS_and_SLC17A7	CPI-CC093B33AB4	ENSG00000104888	0.016	0.067	0.0	0.0	0.0	0.0	0.0	0.0	0.0	0.0
SLC17A7	Q9P2U7	True	VGLU1_HUMAN	Glutamate_byGLS_and_SLC17A7	CPI-CC0456B9A93	ENSG00000104888	0.016	0.067	0.0	0.0	0.0	0.0	0.0	0.0	0.0	0.0
SLC17A7	Q9P2U7	True	VGLU1_HUMAN	Glutamate_byGLS_and_SLC17A7	CPI-CC0F0C48A55	ENSG00000104888	0.016	0.067	0.0	0.0	0.0	0.0	0.0	0.0	0.0	0.0
SLC17A7	Q9P2U7	True	VGLU1_HUMAN	Glutamate_byGLS_and_SLC17A7	CPI-CC09A13B23F	ENSG00000104888	0.016	0.067	0.0	0.0	0.0	0.0	0.0	0.0	0.0	0.0
SLC17A7	Q9P2U7	True	VGLU1_HUMAN	Glutamate_byGLS_and_SLC17A7	CPI-CC0B3CE8661	ENSG00000104888	0.016	0.067	0.0	0.0	0.0	0.0	0.0	0.0	0.0	0.0
SLC17A7	Q9P2U7	True	VGLU1_HUMAN	Glutamate_byGLS_and_SLC17A7	CPI-CS0C3432D7F	ENSG00000104888	0.016	0.067	0.0	0.0	0.0	0.0	0.0	0.0	0.0	0.0
SLC17A7	Q9P2U7	True	VGLU1_HUMAN	Glutamate_byGLS_and_SLC17A7	CPI-CS046DB98C7	ENSG00000104888	0.016	0.067	0.0	0.0	0.0	0.0	0.0	0.0	0.0	0.0
SLC17A7	Q9P2U7	True	VGLU1_HUMAN	Glutamate_byGLS_and_SLC17A7	CPI-CS013ADF74E	ENSG00000104888	0.016	0.067	0.0	0.0	0.0	0.0	0.0	0.0	0.0	0.0
SLC17A7	Q9P2U7	True	VGLU1_HUMAN	Glutamate_byGLS_and_SLC17A7	CPI-CS092F9D032	ENSG00000104888	0.016	0.067	0.0	0.0	0.0	0.0	0.0	0.0	0.0	0.0
SLC17A7	Q9P2U7	True	VGLU1_HUMAN	Glutamate_byGLS_and_SLC17A7	CPI-CS065936301	ENSG00000104888	0.016	0.067	0.0	0.0	0.0	0.0	0.0	0.0	0.0	0.0
SLC17A7	Q9P2U7	True	VGLU1_HUMAN	Glutamate_byGLS_and_SLC17A7	CPI-CS0A5114B04	ENSG00000104888	0.016	0.067	0.0	0.0	0.0	0.0	0.0	0.0	0.0	0.0
SLC17A7	Q9P2U7	True	VGLU1_HUMAN	Glutamate_byGLS_and_SLC17A7	CPI-CS0F37D7476	ENSG00000104888	0.016	0.067	0.0	0.0	0.0	0.0	0.0	0.0	0.0	0.0
SLC17A7	Q9P2U7	True	VGLU1_HUMAN	Glutamate_byGLS_and_SLC17A7	CPI-CS007F02C96	ENSG00000104888	0.016	0.067	0.0	0.0	0.0	0.0	0.0	0.0	0.0	0.0
SLC17A7	Q9P2U7	True	VGLU1_HUMAN	Glutamate_byGLS2_and_SLC17A7	CPI-CS07CF0C9B9	ENSG00000104888	0.016	0.067	0.0	0.0	0.0	0.0	0.0	0.0	0.0	0.0
SLC17A7	Q9P2U7	True	VGLU1_HUMAN	Glutamate_byGLS2_and_SLC17A7	CPI-CS0FBD9A478	ENSG00000104888	0.016	0.067	0.0	0.0	0.0	0.0	0.0	0.0	0.0	0.0
SLC17A7	Q9P2U7	True	VGLU1_HUMAN	Glutamate_byGLS2_and_SLC17A7	CPI-CS08AE2D9A9	ENSG00000104888	0.016	0.067	0.0	0.0	0.0	0.0	0.0	0.0	0.0	0.0
SLC17A7	Q9P2U7	True	VGLU1_HUMAN	Glutamate_byGLS2_and_SLC17A7	CPI-CS0AB98CF4B	ENSG00000104888	0.016	0.067	0.0	0.0	0.0	0.0	0.0	0.0	0.0	0.0
SLC17A7	Q9P2U7	True	VGLU1_HUMAN	Glutamate_byGLS2_and_SLC17A7	CPI-CC047030A36	ENSG00000104888	0.016	0.067	0.0	0.0	0.0	0.0	0.0	0.0	0.0	0.0
SLC17A7	Q9P2U7	True	VGLU1_HUMAN	Glutamate_byGLS2_and_SLC17A7	CPI-CC0145A96BC	ENSG00000104888	0.016	0.067	0.0	0.0	0.0	0.0	0.0	0.0	0.0	0.0
SLC17A7	Q9P2U7	True	VGLU1_HUMAN	Glutamate_byGLS2_and_SLC17A7	CPI-CS0940331BF	ENSG00000104888	0.016	0.067	0.0	0.0	0.0	0.0	0.0	0.0	0.0	0.0
SLC17A7	Q9P2U7	True	VGLU1_HUMAN	Glutamate_byGLS2_and_SLC17A7	CPI-CC032282108	ENSG00000104888	0.016	0.067	0.0	0.0	0.0	0.0	0.0	0.0	0.0	0.0
SLC17A7	Q9P2U7	True	VGLU1_HUMAN	Glutamate_byGLS2_and_SLC17A7	CPI-CC08CAFBA94	ENSG00000104888	0.016	0.067	0.0	0.0	0.0	0.0	0.0	0.0	0.0	0.0
SLC17A7	Q9P2U7	True	VGLU1_HUMAN	Glutamate_byGLS2_and_SLC17A7	CPI-CS0D1DC5DFD	ENSG00000104888	0.016	0.067	0.0	0.0	0.0	0.0	0.0	0.0	0.0	0.0
SLC17A7	Q9P2U7	True	VGLU1_HUMAN	Glutamate_byGLS2_and_SLC17A7	CPI-CC00FD66B07	ENSG00000104888	0.016	0.067	0.0	0.0	0.0	0.0	0.0	0.0	0.0	0.0
SLC17A7	Q9P2U7	True	VGLU1_HUMAN	Glutamate_byGLS2_and_SLC17A7	CPI-CC032B985F7	ENSG00000104888	0.016	0.067	0.0	0.0	0.0	0.0	0.0	0.0	0.0	0.0
SLC17A7	Q9P2U7	True	VGLU1_HUMAN	Glutamate_byGLS2_and_SLC17A7	CPI-CC0FE97618B	ENSG00000104888	0.016	0.067	0.0	0.0	0.0	0.0	0.0	0.0	0.0	0.0
SLC17A7	Q9P2U7	True	VGLU1_HUMAN	Glutamate_byGLS2_and_SLC17A7	CPI-CC0B845D70B	ENSG00000104888	0.016	0.067	0.0	0.0	0.0	0.0	0.0	0.0	0.0	0.0
SLC17A7	Q9P2U7	True	VGLU1_HUMAN	Glutamate_byGLS2_and_SLC17A7	CPI-CC0F0E50ABC	ENSG00000104888	0.016	0.067	0.0	0.0	0.0	0.0	0.0	0.0	0.0	0.0
SLC17A7	Q9P2U7	True	VGLU1_HUMAN	Glutamate_byGLS2_and_SLC17A7	CPI-CC0AA96E404	ENSG00000104888	0.016	0.067	0.0	0.0	0.0	0.0	0.0	0.0	0.0	0.0
SLC17A7	Q9P2U7	True	VGLU1_HUMAN	Glutamate_byGLS2_and_SLC17A7	CPI-CS059F4ED23	ENSG00000104888	0.016	0.067	0.0	0.0	0.0	0.0	0.0	0.0	0.0	0.0
SLC17A7	Q9P2U7	True	VGLU1_HUMAN	Glutamate_byGLS2_and_SLC17A7	CPI-CS0EC77FC9C	ENSG00000104888	0.016	0.067	0.0	0.0	0.0	0.0	0.0	0.0	0.0	0.0
SLC17A7	Q9P2U7	True	VGLU1_HUMAN	Glutamate_byGLS2_and_SLC17A7	CPI-CS0AE7F1FB9	ENSG00000104888	0.016	0.067	0.0	0.0	0.0	0.0	0.0	0.0	0.0	0.0
SLC17A7	Q9P2U7	True	VGLU1_HUMAN	Glutamate_byGLS2_and_SLC17A7	CPI-CS09CFDCF78	ENSG00000104888	0.016	0.067	0.0	0.0	0.0	0.0	0.0	0.0	0.0	0.0
SLC17A7	Q9P2U7	True	VGLU1_HUMAN	Glutamate_byGLS2_and_SLC17A7	CPI-CS0BA5C6CCB	ENSG00000104888	0.016	0.067	0.0	0.0	0.0	0.0	0.0	0.0	0.0	0.0
SLC17A7	Q9P2U7	True	VGLU1_HUMAN	Glutamate_byGLS2_and_SLC17A7	CPI-CS0EC6271ED	ENSG00000104888	0.016	0.067	0.0	0.0	0.0	0.0	0.0	0.0	0.0	0.0
SLC17A7	Q9P2U7	True	VGLU1_HUMAN	Glutamate_byGLS2_and_SLC17A7	CPI-CS004BB0890	ENSG00000104888	0.016	0.067	0.0	0.0	0.0	0.0	0.0	0.0	0.0	0.0
SLC17A7	Q9P2U7	True	VGLU1_HUMAN	Glutamate_byGLS2_and_SLC17A7	CPI-CS00A95D069	ENSG00000104888	0.016	0.067	0.0	0.0	0.0	0.0	0.0	0.0	0.0	0.0
GLS	O94925	True	GLSK_HUMAN	Glutamate_byGLS_and_SLC17A7	CPI-CS00CF3D781	ENSG00000115419	0.016	0.067	0.0	0.0	0.0	0.0	0.0	0.0	0.0	0.0
GLS	O94925	True	GLSK_HUMAN	Glutamate_byGLS_and_SLC17A7	CPI-CS09715A1FF	ENSG00000115419	0.016	0.067	0.0	0.0	0.0	0.0	0.0	0.0	0.0	0.0
GLS	O94925	True	GLSK_HUMAN	Glutamate_byGLS_and_SLC17A7	CPI-CS0AB7504CD	ENSG00000115419	0.016	0.067	0.0	0.0	0.0	0.0	0.0	0.0	0.0	0.0
GLS	O94925	True	GLSK_HUMAN	Glutamate_byGLS_and_SLC17A7	CPI-CS0F73C1DA9	ENSG00000115419	0.016	0.067	0.0	0.0	0.0	0.0	0.0	0.0	0.0	0.0
GLS	O94925	True	GLSK_HUMAN	Glutamate_byGLS_and_SLC17A7	CPI-CC00A1F0EC7	ENSG00000115419	0.016	0.067	0.0	0.0	0.0	0.0	0.0	0.0	0.0	0.0
GLS	O94925	True	GLSK_HUMAN	Glutamate_byGLS_and_SLC17A7	CPI-CC0ACAF2735	ENSG00000115419	0.016	0.067	0.0	0.0	0.0	0.0	0.0	0.0	0.0	0.0
GLS	O94925	True	GLSK_HUMAN	Glutamate_byGLS_and_SLC17A7	CPI-CS009D94220	ENSG00000115419	0.016	0.067	0.0	0.0	0.0	0.0	0.0	0.0	0.0	0.0
GLS	O94925	True	GLSK_HUMAN	Glutamate_byGLS_and_SLC17A7	CPI-CC0476711B8	ENSG00000115419	0.016	0.067	0.0	0.0	0.0	0.0	0.0	0.0	0.0	0.0
GLS	O94925	True	GLSK_HUMAN	Glutamate_byGLS_and_SLC17A7	CPI-CC04062A92F	ENSG00000115419	0.016	0.067	0.0	0.0	0.0	0.0	0.0	0.0	0.0	0.0
GLS	O94925	True	GLSK_HUMAN	Glutamate_byGLS_and_SLC17A7	CPI-CS09A7E9FE7	ENSG00000115419	0.016	0.067	0.0	0.0	0.0	0.0	0.0	0.0	0.0	0.0
GLS	O94925	True	GLSK_HUMAN	Glutamate_byGLS_and_SLC17A7	CPI-CC0535DCAC1	ENSG00000115419	0.016	0.067	0.0	0.0	0.0	0.0	0.0	0.0	0.0	0.0
GLS	O94925	True	GLSK_HUMAN	Glutamate_byGLS_and_SLC17A7	CPI-CC093B33AB4	ENSG00000115419	0.016	0.067	0.0	0.0	0.0	0.0	0.0	0.0	0.0	0.0
GLS	O94925	True	GLSK_HUMAN	Glutamate_byGLS_and_SLC17A7	CPI-CC0456B9A93	ENSG00000115419	0.016	0.067	0.0	0.0	0.0	0.0	0.0	0.0	0.0	0.0
GLS	O94925	True	GLSK_HUMAN	Glutamate_byGLS_and_SLC17A7	CPI-CC0F0C48A55	ENSG00000115419	0.016	0.067	0.0	0.0	0.0	0.0	0.0	0.0	0.0	0.0
GLS	O94925	True	GLSK_HUMAN	Glutamate_byGLS_and_SLC17A7	CPI-CC09A13B23F	ENSG00000115419	0.016	0.067	0.0	0.0	0.0	0.0	0.0	0.0	0.0	0.0
GLS	O94925	True	GLSK_HUMAN	Glutamate_byGLS_and_SLC17A7	CPI-CC0B3CE8661	ENSG00000115419	0.016	0.067	0.0	0.0	0.0	0.0	0.0	0.0	0.0	0.0
GLS	O94925	True	GLSK_HUMAN	Glutamate_byGLS_and_SLC17A7	CPI-CS0C3432D7F	ENSG00000115419	0.016	0.067	0.0	0.0	0.0	0.0	0.0	0.0	0.0	0.0
GLS	O94925	True	GLSK_HUMAN	Glutamate_byGLS_and_SLC17A7	CPI-CS046DB98C7	ENSG00000115419	0.016	0.067	0.0	0.0	0.0	0.0	0.0	0.0	0.0	0.0
GLS	O94925	True	GLSK_HUMAN	Glutamate_byGLS_and_SLC17A7	CPI-CS013ADF74E	ENSG00000115419	0.016	0.067	0.0	0.0	0.0	0.0	0.0	0.0	0.0	0.0
GLS	O94925	True	GLSK_HUMAN	Glutamate_byGLS_and_SLC17A7	CPI-CS092F9D032	ENSG00000115419	0.016	0.067	0.0	0.0	0.0	0.0	0.0	0.0	0.0	0.0
GLS	O94925	True	GLSK_HUMAN	Glutamate_byGLS_and_SLC17A7	CPI-CS065936301	ENSG00000115419	0.016	0.067	0.0	0.0	0.0	0.0	0.0	0.0	0.0	0.0
GLS	O94925	True	GLSK_HUMAN	Glutamate_byGLS_and_SLC17A7	CPI-CS0A5114B04	ENSG00000115419	0.016	0.067	0.0	0.0	0.0	0.0	0.0	0.0	0.0	0.0
GLS	O94925	True	GLSK_HUMAN	Glutamate_byGLS_and_SLC17A7	CPI-CS0F37D7476	ENSG00000115419	0.016	0.067	0.0	0.0	0.0	0.0	0.0	0.0	0.0	0.0
GLS	O94925	True	GLSK_HUMAN	Glutamate_byGLS_and_SLC17A7	CPI-CS007F02C96	ENSG00000115419	0.016	0.067	0.0	0.0	0.0	0.0	0.0	0.0	0.0	0.0
GLS	O94925	True	GLSK_HUMAN	Glutamate_byGLS_and_SLC17A8	CPI-CS0A7A0DFA4	ENSG00000115419	0.0	0.006	0.0	0.0	0.0	0.0	0.0	0.0	0.0	0.0
GLS	O94925	True	GLSK_HUMAN	Glutamate_byGLS_and_SLC17A8	CPI-CS0CC66DA88	ENSG00000115419	0.0	0.006	0.0	0.0	0.0	0.0	0.0	0.0	0.0	0.0
GLS	O94925	True	GLSK_HUMAN	Glutamate_byGLS_and_SLC17A8	CPI-CS01E787EA3	ENSG00000115419	0.0	0.006	0.0	0.0	0.0	0.0	0.0	0.0	0.0	0.0
GLS	O94925	True	GLSK_HUMAN	Glutamate_byGLS_and_SLC17A8	CPI-CS0EE79A115	ENSG00000115419	0.0	0.006	0.0	0.0	0.0	0.0	0.0	0.0	0.0	0.0
GLS	O94925	True	GLSK_HUMAN	Glutamate_byGLS_and_SLC17A8	CPI-CC0AF0BFF2F	ENSG00000115419	0.0	0.006	0.0	0.0	0.0	0.0	0.0	0.0	0.0	0.0
GLS	O94925	True	GLSK_HUMAN	Glutamate_byGLS_and_SLC17A8	CPI-CC0CF47E58F	ENSG00000115419	0.0	0.006	0.0	0.0	0.0	0.0	0.0	0.0	0.0	0.0
GLS	O94925	True	GLSK_HUMAN	Glutamate_byGLS_and_SLC17A8	CPI-CS0F1EA3405	ENSG00000115419	0.0	0.006	0.0	0.0	0.0	0.0	0.0	0.0	0.0	0.0
GLS	O94925	True	GLSK_HUMAN	Glutamate_byGLS_and_SLC17A8	CPI-CC01959C6DB	ENSG00000115419	0.0	0.006	0.0	0.0	0.0	0.0	0.0	0.0	0.0	0.0
GLS	O94925	True	GLSK_HUMAN	Glutamate_byGLS_and_SLC17A8	CPI-CC01ABAB207	ENSG00000115419	0.0	0.006	0.0	0.0	0.0	0.0	0.0	0.0	0.0	0.0
GLS	O94925	True	GLSK_HUMAN	Glutamate_byGLS_and_SLC17A8	CPI-CS0CA393163	ENSG00000115419	0.0	0.006	0.0	0.0	0.0	0.0	0.0	0.0	0.0	0.0
GLS	O94925	True	GLSK_HUMAN	Glutamate_byGLS_and_SLC17A8	CPI-CC08139357E	ENSG00000115419	0.0	0.006	0.0	0.0	0.0	0.0	0.0	0.0	0.0	0.0
GLS	O94925	True	GLSK_HUMAN	Glutamate_byGLS_and_SLC17A8	CPI-CC04069CB35	ENSG00000115419	0.0	0.006	0.0	0.0	0.0	0.0	0.0	0.0	0.0	0.0
GLS	O94925	True	GLSK_HUMAN	Glutamate_byGLS_and_SLC17A8	CPI-CC0859442EA	ENSG00000115419	0.0	0.006	0.0	0.0	0.0	0.0	0.0	0.0	0.0	0.0
GLS	O94925	True	GLSK_HUMAN	Glutamate_byGLS_and_SLC17A8	CPI-CC014C4FF5F	ENSG00000115419	0.0	0.006	0.0	0.0	0.0	0.0	0.0	0.0	0.0	0.0
GLS	O94925	True	GLSK_HUMAN	Glutamate_byGLS_and_SLC17A8	CPI-CC07BE1B308	ENSG00000115419	0.0	0.006	0.0	0.0	0.0	0.0	0.0	0.0	0.0	0.0
GLS	O94925	True	GLSK_HUMAN	Glutamate_byGLS_and_SLC17A8	CPI-CC00FE16546	ENSG00000115419	0.0	0.006	0.0	0.0	0.0	0.0	0.0	0.0	0.0	0.0
GLS	O94925	True	GLSK_HUMAN	Glutamate_byGLS_and_SLC17A8	CPI-CS0A5982069	ENSG00000115419	0.0	0.006	0.0	0.0	0.0	0.0	0.0	0.0	0.0	0.0
GLS	O94925	True	GLSK_HUMAN	Glutamate_byGLS_and_SLC17A8	CPI-CS00F7ADF6B	ENSG00000115419	0.0	0.006	0.0	0.0	0.0	0.0	0.0	0.0	0.0	0.0
GLS	O94925	True	GLSK_HUMAN	Glutamate_byGLS_and_SLC17A8	CPI-CS01EA6FC47	ENSG00000115419	0.0	0.006	0.0	0.0	0.0	0.0	0.0	0.0	0.0	0.0
GLS	O94925	True	GLSK_HUMAN	Glutamate_byGLS_and_SLC17A8	CPI-CS03479D25E	ENSG00000115419	0.0	0.006	0.0	0.0	0.0	0.0	0.0	0.0	0.0	0.0
GLS	O94925	True	GLSK_HUMAN	Glutamate_byGLS_and_SLC17A8	CPI-CS094459C68	ENSG00000115419	0.0	0.006	0.0	0.0	0.0	0.0	0.0	0.0	0.0	0.0
GLS	O94925	True	GLSK_HUMAN	Glutamate_byGLS_and_SLC17A8	CPI-CS07B0A120C	ENSG00000115419	0.0	0.006	0.0	0.0	0.0	0.0	0.0	0.0	0.0	0.0
GLS	O94925	True	GLSK_HUMAN	Glutamate_byGLS_and_SLC17A8	CPI-CS0CDD9F86D	ENSG00000115419	0.0	0.006	0.0	0.0	0.0	0.0	0.0	0.0	0.0	0.0
GLS	O94925	True	GLSK_HUMAN	Glutamate_byGLS_and_SLC17A8	CPI-CS008F12179	ENSG00000115419	0.0	0.006	0.0	0.0	0.0	0.0	0.0	0.0	0.0	0.0
GLS	O94925	True	GLSK_HUMAN	Glutamate_byGLS_and_SLC1A1	CPI-CS0D893EB03	ENSG00000115419	0.975	1.219	0.0	0.0	2.911	1.912	0.0	1.756	0.0	1.553
GLS	O94925	True	GLSK_HUMAN	Glutamate_byGLS_and_SLC1A1	CPI-CS0921FDCC0	ENSG00000115419	0.975	1.219	0.0	0.0	2.911	1.912	0.0	1.756	0.0	1.553
GLS	O94925	True	GLSK_HUMAN	Glutamate_byGLS_and_SLC1A1	CPI-CS0C53F30BC	ENSG00000115419	0.975	1.219	0.0	0.0	2.911	1.912	0.0	1.756	0.0	1.553
GLS	O94925	True	GLSK_HUMAN	Glutamate_byGLS_and_SLC1A1	CPI-CS070ACE5CB	ENSG00000115419	0.975	1.219	0.0	0.0	2.911	1.912	0.0	1.756	0.0	1.553
GLS	O94925	True	GLSK_HUMAN	Glutamate_byGLS_and_SLC1A1	CPI-CC08C4BCAED	ENSG00000115419	0.975	1.219	0.0	0.0	2.911	1.912	0.0	1.756	0.0	1.553
GLS	O94925	True	GLSK_HUMAN	Glutamate_byGLS_and_SLC1A1	CPI-CC00F486A57	ENSG00000115419	0.975	1.219	0.0	0.0	2.911	1.912	0.0	1.756	0.0	1.553
GLS	O94925	True	GLSK_HUMAN	Glutamate_byGLS_and_SLC1A1	CPI-CS07D0E4897	ENSG00000115419	0.975	1.219	0.0	0.0	2.911	1.912	0.0	1.756	0.0	1.553
GLS	O94925	True	GLSK_HUMAN	Glutamate_byGLS_and_SLC1A1	CPI-CC052F5C918	ENSG00000115419	0.975	1.219	0.0	0.0	2.911	1.912	0.0	1.756	0.0	1.553
GLS	O94925	True	GLSK_HUMAN	Glutamate_byGLS_and_SLC1A1	CPI-CC0EAD8AFBF	ENSG00000115419	0.975	1.219	0.0	0.0	2.911	1.912	0.0	1.756	0.0	1.553
GLS	O94925	True	GLSK_HUMAN	Glutamate_byGLS_and_SLC1A1	CPI-CS044A80E08	ENSG00000115419	0.975	1.219	0.0	0.0	2.911	1.912	0.0	1.756	0.0	1.553
GLS	O94925	True	GLSK_HUMAN	Glutamate_byGLS_and_SLC1A1	CPI-CC0B7463256	ENSG00000115419	0.975	1.219	0.0	0.0	2.911	1.912	0.0	1.756	0.0	1.553
GLS	O94925	True	GLSK_HUMAN	Glutamate_byGLS_and_SLC1A1	CPI-CC0699D36D3	ENSG00000115419	0.975	1.219	0.0	0.0	2.911	1.912	0.0	1.756	0.0	1.553
GLS	O94925	True	GLSK_HUMAN	Glutamate_byGLS_and_SLC1A1	CPI-CC0CE99AC11	ENSG00000115419	0.975	1.219	0.0	0.0	2.911	1.912	0.0	1.756	0.0	1.553
GLS	O94925	True	GLSK_HUMAN	Glutamate_byGLS_and_SLC1A1	CPI-CC05708A400	ENSG00000115419	0.975	1.219	0.0	0.0	2.911	1.912	0.0	1.756	0.0	1.553
GLS	O94925	True	GLSK_HUMAN	Glutamate_byGLS_and_SLC1A1	CPI-CC0FC2F01AB	ENSG00000115419	0.975	1.219	0.0	0.0	2.911	1.912	0.0	1.756	0.0	1.553
GLS	O94925	True	GLSK_HUMAN	Glutamate_byGLS_and_SLC1A1	CPI-CC037A4383F	ENSG00000115419	0.975	1.219	0.0	0.0	2.911	1.912	0.0	1.756	0.0	1.553
GLS	O94925	True	GLSK_HUMAN	Glutamate_byGLS_and_SLC1A1	CPI-CS059E38F49	ENSG00000115419	0.975	1.219	0.0	0.0	2.911	1.912	0.0	1.756	0.0	1.553
GLS	O94925	True	GLSK_HUMAN	Glutamate_byGLS_and_SLC1A1	CPI-CS099892F99	ENSG00000115419	0.975	1.219	0.0	0.0	2.911	1.912	0.0	1.756	0.0	1.553
GLS	O94925	True	GLSK_HUMAN	Glutamate_byGLS_and_SLC1A1	CPI-CS035E3DC49	ENSG00000115419	0.975	1.219	0.0	0.0	2.911	1.912	0.0	1.756	0.0	1.553
GLS	O94925	True	GLSK_HUMAN	Glutamate_byGLS_and_SLC1A1	CPI-CS08648BDFD	ENSG00000115419	0.975	1.219	0.0	0.0	2.911	1.912	0.0	1.756	0.0	1.553
GLS	O94925	True	GLSK_HUMAN	Glutamate_byGLS_and_SLC1A1	CPI-CS0EECB890E	ENSG00000115419	0.975	1.219	0.0	0.0	2.911	1.912	0.0	1.756	0.0	1.553
GLS	O94925	True	GLSK_HUMAN	Glutamate_byGLS_and_SLC1A1	CPI-CS0A1A5DA91	ENSG00000115419	0.975	1.219	0.0	0.0	2.911	1.912	0.0	1.756	0.0	1.553
GLS	O94925	True	GLSK_HUMAN	Glutamate_byGLS_and_SLC1A1	CPI-CS093EF3F47	ENSG00000115419	0.975	1.219	0.0	0.0	2.911	1.912	0.0	1.756	0.0	1.553
GLS	O94925	True	GLSK_HUMAN	Glutamate_byGLS_and_SLC1A1	CPI-CS0BEF05FE2	ENSG00000115419	0.975	1.219	0.0	0.0	2.911	1.912	0.0	1.756	0.0	1.553
GLS	O94925	True	GLSK_HUMAN	Glutamate_byGLS_and_SLC1A2	CPI-CS00BBBEE62	ENSG00000115419	0.017	0.022	0.0	0.0	1.19	0.0	0.323	0.0	0.0	0.0
GLS	O94925	True	GLSK_HUMAN	Glutamate_byGLS_and_SLC1A2	CPI-CS07BBA568D	ENSG00000115419	0.017	0.022	0.0	0.0	1.19	0.0	0.323	0.0	0.0	0.0
GLS	O94925	True	GLSK_HUMAN	Glutamate_byGLS_and_SLC1A2	CPI-CS056114BA1	ENSG00000115419	0.017	0.022	0.0	0.0	1.19	0.0	0.323	0.0	0.0	0.0
GLS	O94925	True	GLSK_HUMAN	Glutamate_byGLS_and_SLC1A2	CPI-CS034026D0F	ENSG00000115419	0.017	0.022	0.0	0.0	1.19	0.0	0.323	0.0	0.0	0.0
GLS	O94925	True	GLSK_HUMAN	Glutamate_byGLS_and_SLC1A2	CPI-CC0924D1237	ENSG00000115419	0.017	0.022	0.0	0.0	1.19	0.0	0.323	0.0	0.0	0.0
GLS	O94925	True	GLSK_HUMAN	Glutamate_byGLS_and_SLC1A2	CPI-CC0C78F642C	ENSG00000115419	0.017	0.022	0.0	0.0	1.19	0.0	0.323	0.0	0.0	0.0
GLS	O94925	True	GLSK_HUMAN	Glutamate_byGLS_and_SLC1A2	CPI-CS0B15FCB8B	ENSG00000115419	0.017	0.022	0.0	0.0	1.19	0.0	0.323	0.0	0.0	0.0
GLS	O94925	True	GLSK_HUMAN	Glutamate_byGLS_and_SLC1A2	CPI-CC0D02A5FE5	ENSG00000115419	0.017	0.022	0.0	0.0	1.19	0.0	0.323	0.0	0.0	0.0
GLS	O94925	True	GLSK_HUMAN	Glutamate_byGLS_and_SLC1A2	CPI-CC033AC2E73	ENSG00000115419	0.017	0.022	0.0	0.0	1.19	0.0	0.323	0.0	0.0	0.0
GLS	O94925	True	GLSK_HUMAN	Glutamate_byGLS_and_SLC1A2	CPI-CS0A00FD94B	ENSG00000115419	0.017	0.022	0.0	0.0	1.19	0.0	0.323	0.0	0.0	0.0
GLS	O94925	True	GLSK_HUMAN	Glutamate_byGLS_and_SLC1A2	CPI-CC0CA804C89	ENSG00000115419	0.017	0.022	0.0	0.0	1.19	0.0	0.323	0.0	0.0	0.0
GLS	O94925	True	GLSK_HUMAN	Glutamate_byGLS_and_SLC1A2	CPI-CC03E04AA64	ENSG00000115419	0.017	0.022	0.0	0.0	1.19	0.0	0.323	0.0	0.0	0.0
GLS	O94925	True	GLSK_HUMAN	Glutamate_byGLS_and_SLC1A2	CPI-CC0AC4592F2	ENSG00000115419	0.017	0.022	0.0	0.0	1.19	0.0	0.323	0.0	0.0	0.0
GLS	O94925	True	GLSK_HUMAN	Glutamate_byGLS_and_SLC1A2	CPI-CC0DCE246DF	ENSG00000115419	0.017	0.022	0.0	0.0	1.19	0.0	0.323	0.0	0.0	0.0
GLS	O94925	True	GLSK_HUMAN	Glutamate_byGLS_and_SLC1A2	CPI-CC0222B6286	ENSG00000115419	0.017	0.022	0.0	0.0	1.19	0.0	0.323	0.0	0.0	0.0
GLS	O94925	True	GLSK_HUMAN	Glutamate_byGLS_and_SLC1A2	CPI-CC0DD99C42B	ENSG00000115419	0.017	0.022	0.0	0.0	1.19	0.0	0.323	0.0	0.0	0.0
GLS	O94925	True	GLSK_HUMAN	Glutamate_byGLS_and_SLC1A2	CPI-CS03F7F264A	ENSG00000115419	0.017	0.022	0.0	0.0	1.19	0.0	0.323	0.0	0.0	0.0
GLS	O94925	True	GLSK_HUMAN	Glutamate_byGLS_and_SLC1A2	CPI-CS08C7956BD	ENSG00000115419	0.017	0.022	0.0	0.0	1.19	0.0	0.323	0.0	0.0	0.0
GLS	O94925	True	GLSK_HUMAN	Glutamate_byGLS_and_SLC1A2	CPI-CS0444827FD	ENSG00000115419	0.017	0.022	0.0	0.0	1.19	0.0	0.323	0.0	0.0	0.0
GLS	O94925	True	GLSK_HUMAN	Glutamate_byGLS_and_SLC1A2	CPI-CS0FA9C25E9	ENSG00000115419	0.017	0.022	0.0	0.0	1.19	0.0	0.323	0.0	0.0	0.0
GLS	O94925	True	GLSK_HUMAN	Glutamate_byGLS_and_SLC1A2	CPI-CS04A0AEE4C	ENSG00000115419	0.017	0.022	0.0	0.0	1.19	0.0	0.323	0.0	0.0	0.0
GLS	O94925	True	GLSK_HUMAN	Glutamate_byGLS_and_SLC1A2	CPI-CS0B90BEB16	ENSG00000115419	0.017	0.022	0.0	0.0	1.19	0.0	0.323	0.0	0.0	0.0
GLS	O94925	True	GLSK_HUMAN	Glutamate_byGLS_and_SLC1A2	CPI-CS007136501	ENSG00000115419	0.017	0.022	0.0	0.0	1.19	0.0	0.323	0.0	0.0	0.0
GLS	O94925	True	GLSK_HUMAN	Glutamate_byGLS_and_SLC1A2	CPI-CS0B9E5E3DB	ENSG00000115419	0.017	0.022	0.0	0.0	1.19	0.0	0.323	0.0	0.0	0.0
GLS	O94925	True	GLSK_HUMAN	Glutamate_byGLS_and_SLC1A3	CPI-CS0E765613E	ENSG00000115419	0.338	0.072	2.093	0.0	0.0	1.188	0.346	0.0	0.0	0.0
GLS	O94925	True	GLSK_HUMAN	Glutamate_byGLS_and_SLC1A3	CPI-CS0692512DE	ENSG00000115419	0.338	0.072	2.093	0.0	0.0	1.188	0.346	0.0	0.0	0.0
GLS	O94925	True	GLSK_HUMAN	Glutamate_byGLS_and_SLC1A3	CPI-CS04BFC66DA	ENSG00000115419	0.338	0.072	2.093	0.0	0.0	1.188	0.346	0.0	0.0	0.0
GLS	O94925	True	GLSK_HUMAN	Glutamate_byGLS_and_SLC1A3	CPI-CS04473CE2B	ENSG00000115419	0.338	0.072	2.093	0.0	0.0	1.188	0.346	0.0	0.0	0.0
GLS	O94925	True	GLSK_HUMAN	Glutamate_byGLS_and_SLC1A3	CPI-CC0918CCE56	ENSG00000115419	0.338	0.072	2.093	0.0	0.0	1.188	0.346	0.0	0.0	0.0
GLS	O94925	True	GLSK_HUMAN	Glutamate_byGLS_and_SLC1A3	CPI-CC02BF19DCF	ENSG00000115419	0.338	0.072	2.093	0.0	0.0	1.188	0.346	0.0	0.0	0.0
GLS	O94925	True	GLSK_HUMAN	Glutamate_byGLS_and_SLC1A3	CPI-CS037F4EF32	ENSG00000115419	0.338	0.072	2.093	0.0	0.0	1.188	0.346	0.0	0.0	0.0
GLS	O94925	True	GLSK_HUMAN	Glutamate_byGLS_and_SLC1A3	CPI-CC0063E25BD	ENSG00000115419	0.338	0.072	2.093	0.0	0.0	1.188	0.346	0.0	0.0	0.0
GLS	O94925	True	GLSK_HUMAN	Glutamate_byGLS_and_SLC1A3	CPI-CC0E60351FF	ENSG00000115419	0.338	0.072	2.093	0.0	0.0	1.188	0.346	0.0	0.0	0.0
GLS	O94925	True	GLSK_HUMAN	Glutamate_byGLS_and_SLC1A3	CPI-CS0EB60A2B2	ENSG00000115419	0.338	0.072	2.093	0.0	0.0	1.188	0.346	0.0	0.0	0.0
GLS	O94925	True	GLSK_HUMAN	Glutamate_byGLS_and_SLC1A3	CPI-CC049F2ABCF	ENSG00000115419	0.338	0.072	2.093	0.0	0.0	1.188	0.346	0.0	0.0	0.0
GLS	O94925	True	GLSK_HUMAN	Glutamate_byGLS_and_SLC1A3	CPI-CC0CB231C91	ENSG00000115419	0.338	0.072	2.093	0.0	0.0	1.188	0.346	0.0	0.0	0.0
GLS	O94925	True	GLSK_HUMAN	Glutamate_byGLS_and_SLC1A3	CPI-CC06CC71FC3	ENSG00000115419	0.338	0.072	2.093	0.0	0.0	1.188	0.346	0.0	0.0	0.0
GLS	O94925	True	GLSK_HUMAN	Glutamate_byGLS_and_SLC1A3	CPI-CC0E366FBD5	ENSG00000115419	0.338	0.072	2.093	0.0	0.0	1.188	0.346	0.0	0.0	0.0
GLS	O94925	True	GLSK_HUMAN	Glutamate_byGLS_and_SLC1A3	CPI-CC036772033	ENSG00000115419	0.338	0.072	2.093	0.0	0.0	1.188	0.346	0.0	0.0	0.0
GLS	O94925	True	GLSK_HUMAN	Glutamate_byGLS_and_SLC1A3	CPI-CC016C39E1C	ENSG00000115419	0.338	0.072	2.093	0.0	0.0	1.188	0.346	0.0	0.0	0.0
GLS	O94925	True	GLSK_HUMAN	Glutamate_byGLS_and_SLC1A3	CPI-CS06BDC8BFA	ENSG00000115419	0.338	0.072	2.093	0.0	0.0	1.188	0.346	0.0	0.0	0.0
GLS	O94925	True	GLSK_HUMAN	Glutamate_byGLS_and_SLC1A3	CPI-CS077A43ACD	ENSG00000115419	0.338	0.072	2.093	0.0	0.0	1.188	0.346	0.0	0.0	0.0
GLS	O94925	True	GLSK_HUMAN	Glutamate_byGLS_and_SLC1A3	CPI-CS0D33309E7	ENSG00000115419	0.338	0.072	2.093	0.0	0.0	1.188	0.346	0.0	0.0	0.0
GLS	O94925	True	GLSK_HUMAN	Glutamate_byGLS_and_SLC1A3	CPI-CS071698505	ENSG00000115419	0.338	0.072	2.093	0.0	0.0	1.188	0.346	0.0	0.0	0.0
GLS	O94925	True	GLSK_HUMAN	Glutamate_byGLS_and_SLC1A3	CPI-CS0305D24F6	ENSG00000115419	0.338	0.072	2.093	0.0	0.0	1.188	0.346	0.0	0.0	0.0
GLS	O94925	True	GLSK_HUMAN	Glutamate_byGLS_and_SLC1A3	CPI-CS002D05AD7	ENSG00000115419	0.338	0.072	2.093	0.0	0.0	1.188	0.346	0.0	0.0	0.0
GLS	O94925	True	GLSK_HUMAN	Glutamate_byGLS_and_SLC1A3	CPI-CS09F74FD39	ENSG00000115419	0.338	0.072	2.093	0.0	0.0	1.188	0.346	0.0	0.0	0.0
GLS	O94925	True	GLSK_HUMAN	Glutamate_byGLS_and_SLC1A3	CPI-CS017089111	ENSG00000115419	0.338	0.072	2.093	0.0	0.0	1.188	0.346	0.0	0.0	0.0
GLS	O94925	True	GLSK_HUMAN	Glutamate_byGLS_and_SLC1A6	CPI-CS0D4790CB0	ENSG00000115419	0.856	0.275	0.0	0.0	0.0	1.935	0.96	0.0	0.0	1.59
GLS	O94925	True	GLSK_HUMAN	Glutamate_byGLS_and_SLC1A6	CPI-CS068F11B5E	ENSG00000115419	0.856	0.275	0.0	0.0	0.0	1.935	0.96	0.0	0.0	1.59
GLS	O94925	True	GLSK_HUMAN	Glutamate_byGLS_and_SLC1A6	CPI-CS0BCE841D5	ENSG00000115419	0.856	0.275	0.0	0.0	0.0	1.935	0.96	0.0	0.0	1.59
GLS	O94925	True	GLSK_HUMAN	Glutamate_byGLS_and_SLC1A6	CPI-CS0603C3490	ENSG00000115419	0.856	0.275	0.0	0.0	0.0	1.935	0.96	0.0	0.0	1.59
GLS	O94925	True	GLSK_HUMAN	Glutamate_byGLS_and_SLC1A6	CPI-CC007D5C2B3	ENSG00000115419	0.856	0.275	0.0	0.0	0.0	1.935	0.96	0.0	0.0	1.59
GLS	O94925	True	GLSK_HUMAN	Glutamate_byGLS_and_SLC1A6	CPI-CC096C28605	ENSG00000115419	0.856	0.275	0.0	0.0	0.0	1.935	0.96	0.0	0.0	1.59
GLS	O94925	True	GLSK_HUMAN	Glutamate_byGLS_and_SLC1A6	CPI-CS0792FFF91	ENSG00000115419	0.856	0.275	0.0	0.0	0.0	1.935	0.96	0.0	0.0	1.59
GLS	O94925	True	GLSK_HUMAN	Glutamate_byGLS_and_SLC1A6	CPI-CC0BF385067	ENSG00000115419	0.856	0.275	0.0	0.0	0.0	1.935	0.96	0.0	0.0	1.59
GLS	O94925	True	GLSK_HUMAN	Glutamate_byGLS_and_SLC1A6	CPI-CC0DB5AB2C4	ENSG00000115419	0.856	0.275	0.0	0.0	0.0	1.935	0.96	0.0	0.0	1.59
GLS	O94925	True	GLSK_HUMAN	Glutamate_byGLS_and_SLC1A6	CPI-CS0827BB954	ENSG00000115419	0.856	0.275	0.0	0.0	0.0	1.935	0.96	0.0	0.0	1.59
GLS	O94925	True	GLSK_HUMAN	Glutamate_byGLS_and_SLC1A6	CPI-CC0C8B25F6D	ENSG00000115419	0.856	0.275	0.0	0.0	0.0	1.935	0.96	0.0	0.0	1.59
GLS	O94925	True	GLSK_HUMAN	Glutamate_byGLS_and_SLC1A6	CPI-CC0E5CBF38E	ENSG00000115419	0.856	0.275	0.0	0.0	0.0	1.935	0.96	0.0	0.0	1.59
GLS	O94925	True	GLSK_HUMAN	Glutamate_byGLS_and_SLC1A6	CPI-CC06FC18E3A	ENSG00000115419	0.856	0.275	0.0	0.0	0.0	1.935	0.96	0.0	0.0	1.59
GLS	O94925	True	GLSK_HUMAN	Glutamate_byGLS_and_SLC1A6	CPI-CC0664821F8	ENSG00000115419	0.856	0.275	0.0	0.0	0.0	1.935	0.96	0.0	0.0	1.59
GLS	O94925	True	GLSK_HUMAN	Glutamate_byGLS_and_SLC1A6	CPI-CC05B3DB330	ENSG00000115419	0.856	0.275	0.0	0.0	0.0	1.935	0.96	0.0	0.0	1.59
GLS	O94925	True	GLSK_HUMAN	Glutamate_byGLS_and_SLC1A6	CPI-CC002EFE61E	ENSG00000115419	0.856	0.275	0.0	0.0	0.0	1.935	0.96	0.0	0.0	1.59
GLS	O94925	True	GLSK_HUMAN	Glutamate_byGLS_and_SLC1A6	CPI-CS052714C89	ENSG00000115419	0.856	0.275	0.0	0.0	0.0	1.935	0.96	0.0	0.0	1.59
GLS	O94925	True	GLSK_HUMAN	Glutamate_byGLS_and_SLC1A6	CPI-CS0CD4875F8	ENSG00000115419	0.856	0.275	0.0	0.0	0.0	1.935	0.96	0.0	0.0	1.59
GLS	O94925	True	GLSK_HUMAN	Glutamate_byGLS_and_SLC1A6	CPI-CS0C43745D6	ENSG00000115419	0.856	0.275	0.0	0.0	0.0	1.935	0.96	0.0	0.0	1.59
GLS	O94925	True	GLSK_HUMAN	Glutamate_byGLS_and_SLC1A6	CPI-CS07AF8702D	ENSG00000115419	0.856	0.275	0.0	0.0	0.0	1.935	0.96	0.0	0.0	1.59
GLS	O94925	True	GLSK_HUMAN	Glutamate_byGLS_and_SLC1A6	CPI-CS0A5376E7A	ENSG00000115419	0.856	0.275	0.0	0.0	0.0	1.935	0.96	0.0	0.0	1.59
GLS	O94925	True	GLSK_HUMAN	Glutamate_byGLS_and_SLC1A6	CPI-CS020F306DA	ENSG00000115419	0.856	0.275	0.0	0.0	0.0	1.935	0.96	0.0	0.0	1.59
GLS	O94925	True	GLSK_HUMAN	Glutamate_byGLS_and_SLC1A6	CPI-CS07EF8D9C2	ENSG00000115419	0.856	0.275	0.0	0.0	0.0	1.935	0.96	0.0	0.0	1.59
GLS	O94925	True	GLSK_HUMAN	Glutamate_byGLS_and_SLC1A6	CPI-CS08910752E	ENSG00000115419	0.856	0.275	0.0	0.0	0.0	1.935	0.96	0.0	0.0	1.59
SLC17A8	Q8NDX2	True	VGLU3_HUMAN	Glutamate_byGLS_and_SLC17A8	CPI-CS0A7A0DFA4	ENSG00000179520	0.0	0.006	0.0	0.0	0.0	0.0	0.0	0.0	0.0	0.0
SLC17A8	Q8NDX2	True	VGLU3_HUMAN	Glutamate_byGLS_and_SLC17A8	CPI-CS0CC66DA88	ENSG00000179520	0.0	0.006	0.0	0.0	0.0	0.0	0.0	0.0	0.0	0.0
SLC17A8	Q8NDX2	True	VGLU3_HUMAN	Glutamate_byGLS_and_SLC17A8	CPI-CS01E787EA3	ENSG00000179520	0.0	0.006	0.0	0.0	0.0	0.0	0.0	0.0	0.0	0.0
SLC17A8	Q8NDX2	True	VGLU3_HUMAN	Glutamate_byGLS_and_SLC17A8	CPI-CS0EE79A115	ENSG00000179520	0.0	0.006	0.0	0.0	0.0	0.0	0.0	0.0	0.0	0.0
SLC17A8	Q8NDX2	True	VGLU3_HUMAN	Glutamate_byGLS_and_SLC17A8	CPI-CC0AF0BFF2F	ENSG00000179520	0.0	0.006	0.0	0.0	0.0	0.0	0.0	0.0	0.0	0.0
SLC17A8	Q8NDX2	True	VGLU3_HUMAN	Glutamate_byGLS_and_SLC17A8	CPI-CC0CF47E58F	ENSG00000179520	0.0	0.006	0.0	0.0	0.0	0.0	0.0	0.0	0.0	0.0
SLC17A8	Q8NDX2	True	VGLU3_HUMAN	Glutamate_byGLS_and_SLC17A8	CPI-CS0F1EA3405	ENSG00000179520	0.0	0.006	0.0	0.0	0.0	0.0	0.0	0.0	0.0	0.0
SLC17A8	Q8NDX2	True	VGLU3_HUMAN	Glutamate_byGLS_and_SLC17A8	CPI-CC01959C6DB	ENSG00000179520	0.0	0.006	0.0	0.0	0.0	0.0	0.0	0.0	0.0	0.0
SLC17A8	Q8NDX2	True	VGLU3_HUMAN	Glutamate_byGLS_and_SLC17A8	CPI-CC01ABAB207	ENSG00000179520	0.0	0.006	0.0	0.0	0.0	0.0	0.0	0.0	0.0	0.0
SLC17A8	Q8NDX2	True	VGLU3_HUMAN	Glutamate_byGLS_and_SLC17A8	CPI-CS0CA393163	ENSG00000179520	0.0	0.006	0.0	0.0	0.0	0.0	0.0	0.0	0.0	0.0
SLC17A8	Q8NDX2	True	VGLU3_HUMAN	Glutamate_byGLS_and_SLC17A8	CPI-CC08139357E	ENSG00000179520	0.0	0.006	0.0	0.0	0.0	0.0	0.0	0.0	0.0	0.0
SLC17A8	Q8NDX2	True	VGLU3_HUMAN	Glutamate_byGLS_and_SLC17A8	CPI-CC04069CB35	ENSG00000179520	0.0	0.006	0.0	0.0	0.0	0.0	0.0	0.0	0.0	0.0
SLC17A8	Q8NDX2	True	VGLU3_HUMAN	Glutamate_byGLS_and_SLC17A8	CPI-CC0859442EA	ENSG00000179520	0.0	0.006	0.0	0.0	0.0	0.0	0.0	0.0	0.0	0.0
SLC17A8	Q8NDX2	True	VGLU3_HUMAN	Glutamate_byGLS_and_SLC17A8	CPI-CC014C4FF5F	ENSG00000179520	0.0	0.006	0.0	0.0	0.0	0.0	0.0	0.0	0.0	0.0
SLC17A8	Q8NDX2	True	VGLU3_HUMAN	Glutamate_byGLS_and_SLC17A8	CPI-CC07BE1B308	ENSG00000179520	0.0	0.006	0.0	0.0	0.0	0.0	0.0	0.0	0.0	0.0
SLC17A8	Q8NDX2	True	VGLU3_HUMAN	Glutamate_byGLS_and_SLC17A8	CPI-CC00FE16546	ENSG00000179520	0.0	0.006	0.0	0.0	0.0	0.0	0.0	0.0	0.0	0.0
SLC17A8	Q8NDX2	True	VGLU3_HUMAN	Glutamate_byGLS_and_SLC17A8	CPI-CS0A5982069	ENSG00000179520	0.0	0.006	0.0	0.0	0.0	0.0	0.0	0.0	0.0	0.0
SLC17A8	Q8NDX2	True	VGLU3_HUMAN	Glutamate_byGLS_and_SLC17A8	CPI-CS00F7ADF6B	ENSG00000179520	0.0	0.006	0.0	0.0	0.0	0.0	0.0	0.0	0.0	0.0
SLC17A8	Q8NDX2	True	VGLU3_HUMAN	Glutamate_byGLS_and_SLC17A8	CPI-CS01EA6FC47	ENSG00000179520	0.0	0.006	0.0	0.0	0.0	0.0	0.0	0.0	0.0	0.0
SLC17A8	Q8NDX2	True	VGLU3_HUMAN	Glutamate_byGLS_and_SLC17A8	CPI-CS03479D25E	ENSG00000179520	0.0	0.006	0.0	0.0	0.0	0.0	0.0	0.0	0.0	0.0
SLC17A8	Q8NDX2	True	VGLU3_HUMAN	Glutamate_byGLS_and_SLC17A8	CPI-CS094459C68	ENSG00000179520	0.0	0.006	0.0	0.0	0.0	0.0	0.0	0.0	0.0	0.0
SLC17A8	Q8NDX2	True	VGLU3_HUMAN	Glutamate_byGLS_and_SLC17A8	CPI-CS07B0A120C	ENSG00000179520	0.0	0.006	0.0	0.0	0.0	0.0	0.0	0.0	0.0	0.0
SLC17A8	Q8NDX2	True	VGLU3_HUMAN	Glutamate_byGLS_and_SLC17A8	CPI-CS0CDD9F86D	ENSG00000179520	0.0	0.006	0.0	0.0	0.0	0.0	0.0	0.0	0.0	0.0
SLC17A8	Q8NDX2	True	VGLU3_HUMAN	Glutamate_byGLS_and_SLC17A8	CPI-CS008F12179	ENSG00000179520	0.0	0.006	0.0	0.0	0.0	0.0	0.0	0.0	0.0	0.0
SLC17A8	Q8NDX2	True	VGLU3_HUMAN	Glutamate_byGLS2_and_SLC17A8	CPI-CS037E61225	ENSG00000179520	0.0	0.006	0.0	0.0	0.0	0.0	0.0	0.0	0.0	0.0
SLC17A8	Q8NDX2	True	VGLU3_HUMAN	Glutamate_byGLS2_and_SLC17A8	CPI-CS071E7684F	ENSG00000179520	0.0	0.006	0.0	0.0	0.0	0.0	0.0	0.0	0.0	0.0
SLC17A8	Q8NDX2	True	VGLU3_HUMAN	Glutamate_byGLS2_and_SLC17A8	CPI-CS07CDBB858	ENSG00000179520	0.0	0.006	0.0	0.0	0.0	0.0	0.0	0.0	0.0	0.0
SLC17A8	Q8NDX2	True	VGLU3_HUMAN	Glutamate_byGLS2_and_SLC17A8	CPI-CS00271E4F9	ENSG00000179520	0.0	0.006	0.0	0.0	0.0	0.0	0.0	0.0	0.0	0.0
SLC17A8	Q8NDX2	True	VGLU3_HUMAN	Glutamate_byGLS2_and_SLC17A8	CPI-CC01ABA8B9E	ENSG00000179520	0.0	0.006	0.0	0.0	0.0	0.0	0.0	0.0	0.0	0.0
SLC17A8	Q8NDX2	True	VGLU3_HUMAN	Glutamate_byGLS2_and_SLC17A8	CPI-CC0212DA3AE	ENSG00000179520	0.0	0.006	0.0	0.0	0.0	0.0	0.0	0.0	0.0	0.0
SLC17A8	Q8NDX2	True	VGLU3_HUMAN	Glutamate_byGLS2_and_SLC17A8	CPI-CS0C7259F7C	ENSG00000179520	0.0	0.006	0.0	0.0	0.0	0.0	0.0	0.0	0.0	0.0
SLC17A8	Q8NDX2	True	VGLU3_HUMAN	Glutamate_byGLS2_and_SLC17A8	CPI-CC02F47F87C	ENSG00000179520	0.0	0.006	0.0	0.0	0.0	0.0	0.0	0.0	0.0	0.0
SLC17A8	Q8NDX2	True	VGLU3_HUMAN	Glutamate_byGLS2_and_SLC17A8	CPI-CC0D4DB34E9	ENSG00000179520	0.0	0.006	0.0	0.0	0.0	0.0	0.0	0.0	0.0	0.0
SLC17A8	Q8NDX2	True	VGLU3_HUMAN	Glutamate_byGLS2_and_SLC17A8	CPI-CS0AB128395	ENSG00000179520	0.0	0.006	0.0	0.0	0.0	0.0	0.0	0.0	0.0	0.0
SLC17A8	Q8NDX2	True	VGLU3_HUMAN	Glutamate_byGLS2_and_SLC17A8	CPI-CC0E019A0C0	ENSG00000179520	0.0	0.006	0.0	0.0	0.0	0.0	0.0	0.0	0.0	0.0
SLC17A8	Q8NDX2	True	VGLU3_HUMAN	Glutamate_byGLS2_and_SLC17A8	CPI-CC08537FF5B	ENSG00000179520	0.0	0.006	0.0	0.0	0.0	0.0	0.0	0.0	0.0	0.0
SLC17A8	Q8NDX2	True	VGLU3_HUMAN	Glutamate_byGLS2_and_SLC17A8	CPI-CC033072405	ENSG00000179520	0.0	0.006	0.0	0.0	0.0	0.0	0.0	0.0	0.0	0.0
SLC17A8	Q8NDX2	True	VGLU3_HUMAN	Glutamate_byGLS2_and_SLC17A8	CPI-CC084ABBDE8	ENSG00000179520	0.0	0.006	0.0	0.0	0.0	0.0	0.0	0.0	0.0	0.0
SLC17A8	Q8NDX2	True	VGLU3_HUMAN	Glutamate_byGLS2_and_SLC17A8	CPI-CC00A4CC26C	ENSG00000179520	0.0	0.006	0.0	0.0	0.0	0.0	0.0	0.0	0.0	0.0
SLC17A8	Q8NDX2	True	VGLU3_HUMAN	Glutamate_byGLS2_and_SLC17A8	CPI-CC02D7E1CD1	ENSG00000179520	0.0	0.006	0.0	0.0	0.0	0.0	0.0	0.0	0.0	0.0
SLC17A8	Q8NDX2	True	VGLU3_HUMAN	Glutamate_byGLS2_and_SLC17A8	CPI-CS0416CB0F5	ENSG00000179520	0.0	0.006	0.0	0.0	0.0	0.0	0.0	0.0	0.0	0.0
SLC17A8	Q8NDX2	True	VGLU3_HUMAN	Glutamate_byGLS2_and_SLC17A8	CPI-CS090CDDA91	ENSG00000179520	0.0	0.006	0.0	0.0	0.0	0.0	0.0	0.0	0.0	0.0
SLC17A8	Q8NDX2	True	VGLU3_HUMAN	Glutamate_byGLS2_and_SLC17A8	CPI-CS0A5B00FEC	ENSG00000179520	0.0	0.006	0.0	0.0	0.0	0.0	0.0	0.0	0.0	0.0
SLC17A8	Q8NDX2	True	VGLU3_HUMAN	Glutamate_byGLS2_and_SLC17A8	CPI-CS00323BD9A	ENSG00000179520	0.0	0.006	0.0	0.0	0.0	0.0	0.0	0.0	0.0	0.0
SLC17A8	Q8NDX2	True	VGLU3_HUMAN	Glutamate_byGLS2_and_SLC17A8	CPI-CS0A5C5F9DF	ENSG00000179520	0.0	0.006	0.0	0.0	0.0	0.0	0.0	0.0	0.0	0.0
SLC17A8	Q8NDX2	True	VGLU3_HUMAN	Glutamate_byGLS2_and_SLC17A8	CPI-CS0B8F51188	ENSG00000179520	0.0	0.006	0.0	0.0	0.0	0.0	0.0	0.0	0.0	0.0
SLC17A8	Q8NDX2	True	VGLU3_HUMAN	Glutamate_byGLS2_and_SLC17A8	CPI-CS00B734C46	ENSG00000179520	0.0	0.006	0.0	0.0	0.0	0.0	0.0	0.0	0.0	0.0
SLC17A8	Q8NDX2	True	VGLU3_HUMAN	Glutamate_byGLS2_and_SLC17A8	CPI-CS01BC2C4FF	ENSG00000179520	0.0	0.006	0.0	0.0	0.0	0.0	0.0	0.0	0.0	0.0
SLC1A1	P43005	True	EAA3_HUMAN	Glutamate_byGLS_and_SLC1A1	CPI-CS0D893EB03	ENSG00000106688	0.975	1.219	0.0	0.0	2.911	1.912	0.0	1.756	0.0	1.553
SLC1A1	P43005	True	EAA3_HUMAN	Glutamate_byGLS_and_SLC1A1	CPI-CS0921FDCC0	ENSG00000106688	0.975	1.219	0.0	0.0	2.911	1.912	0.0	1.756	0.0	1.553
SLC1A1	P43005	True	EAA3_HUMAN	Glutamate_byGLS_and_SLC1A1	CPI-CS0C53F30BC	ENSG00000106688	0.975	1.219	0.0	0.0	2.911	1.912	0.0	1.756	0.0	1.553
SLC1A1	P43005	True	EAA3_HUMAN	Glutamate_byGLS_and_SLC1A1	CPI-CS070ACE5CB	ENSG00000106688	0.975	1.219	0.0	0.0	2.911	1.912	0.0	1.756	0.0	1.553
SLC1A1	P43005	True	EAA3_HUMAN	Glutamate_byGLS_and_SLC1A1	CPI-CC08C4BCAED	ENSG00000106688	0.975	1.219	0.0	0.0	2.911	1.912	0.0	1.756	0.0	1.553
SLC1A1	P43005	True	EAA3_HUMAN	Glutamate_byGLS_and_SLC1A1	CPI-CC00F486A57	ENSG00000106688	0.975	1.219	0.0	0.0	2.911	1.912	0.0	1.756	0.0	1.553
SLC1A1	P43005	True	EAA3_HUMAN	Glutamate_byGLS_and_SLC1A1	CPI-CS07D0E4897	ENSG00000106688	0.975	1.219	0.0	0.0	2.911	1.912	0.0	1.756	0.0	1.553
SLC1A1	P43005	True	EAA3_HUMAN	Glutamate_byGLS_and_SLC1A1	CPI-CC052F5C918	ENSG00000106688	0.975	1.219	0.0	0.0	2.911	1.912	0.0	1.756	0.0	1.553
SLC1A1	P43005	True	EAA3_HUMAN	Glutamate_byGLS_and_SLC1A1	CPI-CC0EAD8AFBF	ENSG00000106688	0.975	1.219	0.0	0.0	2.911	1.912	0.0	1.756	0.0	1.553
SLC1A1	P43005	True	EAA3_HUMAN	Glutamate_byGLS_and_SLC1A1	CPI-CS044A80E08	ENSG00000106688	0.975	1.219	0.0	0.0	2.911	1.912	0.0	1.756	0.0	1.553
SLC1A1	P43005	True	EAA3_HUMAN	Glutamate_byGLS_and_SLC1A1	CPI-CC0B7463256	ENSG00000106688	0.975	1.219	0.0	0.0	2.911	1.912	0.0	1.756	0.0	1.553
SLC1A1	P43005	True	EAA3_HUMAN	Glutamate_byGLS_and_SLC1A1	CPI-CC0699D36D3	ENSG00000106688	0.975	1.219	0.0	0.0	2.911	1.912	0.0	1.756	0.0	1.553
SLC1A1	P43005	True	EAA3_HUMAN	Glutamate_byGLS_and_SLC1A1	CPI-CC0CE99AC11	ENSG00000106688	0.975	1.219	0.0	0.0	2.911	1.912	0.0	1.756	0.0	1.553
SLC1A1	P43005	True	EAA3_HUMAN	Glutamate_byGLS_and_SLC1A1	CPI-CC05708A400	ENSG00000106688	0.975	1.219	0.0	0.0	2.911	1.912	0.0	1.756	0.0	1.553
SLC1A1	P43005	True	EAA3_HUMAN	Glutamate_byGLS_and_SLC1A1	CPI-CC0FC2F01AB	ENSG00000106688	0.975	1.219	0.0	0.0	2.911	1.912	0.0	1.756	0.0	1.553
SLC1A1	P43005	True	EAA3_HUMAN	Glutamate_byGLS_and_SLC1A1	CPI-CC037A4383F	ENSG00000106688	0.975	1.219	0.0	0.0	2.911	1.912	0.0	1.756	0.0	1.553
SLC1A1	P43005	True	EAA3_HUMAN	Glutamate_byGLS_and_SLC1A1	CPI-CS059E38F49	ENSG00000106688	0.975	1.219	0.0	0.0	2.911	1.912	0.0	1.756	0.0	1.553
SLC1A1	P43005	True	EAA3_HUMAN	Glutamate_byGLS_and_SLC1A1	CPI-CS099892F99	ENSG00000106688	0.975	1.219	0.0	0.0	2.911	1.912	0.0	1.756	0.0	1.553
SLC1A1	P43005	True	EAA3_HUMAN	Glutamate_byGLS_and_SLC1A1	CPI-CS035E3DC49	ENSG00000106688	0.975	1.219	0.0	0.0	2.911	1.912	0.0	1.756	0.0	1.553
SLC1A1	P43005	True	EAA3_HUMAN	Glutamate_byGLS_and_SLC1A1	CPI-CS08648BDFD	ENSG00000106688	0.975	1.219	0.0	0.0	2.911	1.912	0.0	1.756	0.0	1.553
SLC1A1	P43005	True	EAA3_HUMAN	Glutamate_byGLS_and_SLC1A1	CPI-CS0EECB890E	ENSG00000106688	0.975	1.219	0.0	0.0	2.911	1.912	0.0	1.756	0.0	1.553
SLC1A1	P43005	True	EAA3_HUMAN	Glutamate_byGLS_and_SLC1A1	CPI-CS0A1A5DA91	ENSG00000106688	0.975	1.219	0.0	0.0	2.911	1.912	0.0	1.756	0.0	1.553
SLC1A1	P43005	True	EAA3_HUMAN	Glutamate_byGLS_and_SLC1A1	CPI-CS093EF3F47	ENSG00000106688	0.975	1.219	0.0	0.0	2.911	1.912	0.0	1.756	0.0	1.553
SLC1A1	P43005	True	EAA3_HUMAN	Glutamate_byGLS_and_SLC1A1	CPI-CS0BEF05FE2	ENSG00000106688	0.975	1.219	0.0	0.0	2.911	1.912	0.0	1.756	0.0	1.553
SLC1A1	P43005	True	EAA3_HUMAN	Glutamate_byGLS2_and_SLC1A1	CPI-CS0E5DBD27E	ENSG00000106688	0.319	0.111	0.0	0.0	0.0	0.0	0.0	0.0	0.0	0.0
SLC1A1	P43005	True	EAA3_HUMAN	Glutamate_byGLS2_and_SLC1A1	CPI-CS0899E9304	ENSG00000106688	0.319	0.111	0.0	0.0	0.0	0.0	0.0	0.0	0.0	0.0
SLC1A1	P43005	True	EAA3_HUMAN	Glutamate_byGLS2_and_SLC1A1	CPI-CS06451E34A	ENSG00000106688	0.319	0.111	0.0	0.0	0.0	0.0	0.0	0.0	0.0	0.0
SLC1A1	P43005	True	EAA3_HUMAN	Glutamate_byGLS2_and_SLC1A1	CPI-CS0DD8D3E0E	ENSG00000106688	0.319	0.111	0.0	0.0	0.0	0.0	0.0	0.0	0.0	0.0
SLC1A1	P43005	True	EAA3_HUMAN	Glutamate_byGLS2_and_SLC1A1	CPI-CC007CF847B	ENSG00000106688	0.319	0.111	0.0	0.0	0.0	0.0	0.0	0.0	0.0	0.0
SLC1A1	P43005	True	EAA3_HUMAN	Glutamate_byGLS2_and_SLC1A1	CPI-CC08EE84AE8	ENSG00000106688	0.319	0.111	0.0	0.0	0.0	0.0	0.0	0.0	0.0	0.0
SLC1A1	P43005	True	EAA3_HUMAN	Glutamate_byGLS2_and_SLC1A1	CPI-CS048A34709	ENSG00000106688	0.319	0.111	0.0	0.0	0.0	0.0	0.0	0.0	0.0	0.0
SLC1A1	P43005	True	EAA3_HUMAN	Glutamate_byGLS2_and_SLC1A1	CPI-CC05A802EBC	ENSG00000106688	0.319	0.111	0.0	0.0	0.0	0.0	0.0	0.0	0.0	0.0
SLC1A1	P43005	True	EAA3_HUMAN	Glutamate_byGLS2_and_SLC1A1	CPI-CC086C2B918	ENSG00000106688	0.319	0.111	0.0	0.0	0.0	0.0	0.0	0.0	0.0	0.0
SLC1A1	P43005	True	EAA3_HUMAN	Glutamate_byGLS2_and_SLC1A1	CPI-CS01D65FEFD	ENSG00000106688	0.319	0.111	0.0	0.0	0.0	0.0	0.0	0.0	0.0	0.0
SLC1A1	P43005	True	EAA3_HUMAN	Glutamate_byGLS2_and_SLC1A1	CPI-CC0160048A0	ENSG00000106688	0.319	0.111	0.0	0.0	0.0	0.0	0.0	0.0	0.0	0.0
SLC1A1	P43005	True	EAA3_HUMAN	Glutamate_byGLS2_and_SLC1A1	CPI-CC0E8B3C37F	ENSG00000106688	0.319	0.111	0.0	0.0	0.0	0.0	0.0	0.0	0.0	0.0
SLC1A1	P43005	True	EAA3_HUMAN	Glutamate_byGLS2_and_SLC1A1	CPI-CC072B222EE	ENSG00000106688	0.319	0.111	0.0	0.0	0.0	0.0	0.0	0.0	0.0	0.0
SLC1A1	P43005	True	EAA3_HUMAN	Glutamate_byGLS2_and_SLC1A1	CPI-CC01F565028	ENSG00000106688	0.319	0.111	0.0	0.0	0.0	0.0	0.0	0.0	0.0	0.0
SLC1A1	P43005	True	EAA3_HUMAN	Glutamate_byGLS2_and_SLC1A1	CPI-CC01F8CA118	ENSG00000106688	0.319	0.111	0.0	0.0	0.0	0.0	0.0	0.0	0.0	0.0
SLC1A1	P43005	True	EAA3_HUMAN	Glutamate_byGLS2_and_SLC1A1	CPI-CC07C08B2DE	ENSG00000106688	0.319	0.111	0.0	0.0	0.0	0.0	0.0	0.0	0.0	0.0
SLC1A1	P43005	True	EAA3_HUMAN	Glutamate_byGLS2_and_SLC1A1	CPI-CS089C871BA	ENSG00000106688	0.319	0.111	0.0	0.0	0.0	0.0	0.0	0.0	0.0	0.0
SLC1A1	P43005	True	EAA3_HUMAN	Glutamate_byGLS2_and_SLC1A1	CPI-CS0286AF8D6	ENSG00000106688	0.319	0.111	0.0	0.0	0.0	0.0	0.0	0.0	0.0	0.0
SLC1A1	P43005	True	EAA3_HUMAN	Glutamate_byGLS2_and_SLC1A1	CPI-CS081D8412E	ENSG00000106688	0.319	0.111	0.0	0.0	0.0	0.0	0.0	0.0	0.0	0.0
SLC1A1	P43005	True	EAA3_HUMAN	Glutamate_byGLS2_and_SLC1A1	CPI-CS0041BE443	ENSG00000106688	0.319	0.111	0.0	0.0	0.0	0.0	0.0	0.0	0.0	0.0
SLC1A1	P43005	True	EAA3_HUMAN	Glutamate_byGLS2_and_SLC1A1	CPI-CS05B11F2F4	ENSG00000106688	0.319	0.111	0.0	0.0	0.0	0.0	0.0	0.0	0.0	0.0
SLC1A1	P43005	True	EAA3_HUMAN	Glutamate_byGLS2_and_SLC1A1	CPI-CS05610B89F	ENSG00000106688	0.319	0.111	0.0	0.0	0.0	0.0	0.0	0.0	0.0	0.0
SLC1A1	P43005	True	EAA3_HUMAN	Glutamate_byGLS2_and_SLC1A1	CPI-CS00061350E	ENSG00000106688	0.319	0.111	0.0	0.0	0.0	0.0	0.0	0.0	0.0	0.0
SLC1A1	P43005	True	EAA3_HUMAN	Glutamate_byGLS2_and_SLC1A1	CPI-CS0A14FBC54	ENSG00000106688	0.319	0.111	0.0	0.0	0.0	0.0	0.0	0.0	0.0	0.0
SLC1A2	P43004	True	EAA2_HUMAN	Glutamate_byGLS_and_SLC1A2	CPI-CS00BBBEE62	ENSG00000110436	0.017	0.022	0.0	0.0	1.19	0.0	0.323	0.0	0.0	0.0
SLC1A2	P43004	True	EAA2_HUMAN	Glutamate_byGLS_and_SLC1A2	CPI-CS07BBA568D	ENSG00000110436	0.017	0.022	0.0	0.0	1.19	0.0	0.323	0.0	0.0	0.0
SLC1A2	P43004	True	EAA2_HUMAN	Glutamate_byGLS_and_SLC1A2	CPI-CS056114BA1	ENSG00000110436	0.017	0.022	0.0	0.0	1.19	0.0	0.323	0.0	0.0	0.0
SLC1A2	P43004	True	EAA2_HUMAN	Glutamate_byGLS_and_SLC1A2	CPI-CS034026D0F	ENSG00000110436	0.017	0.022	0.0	0.0	1.19	0.0	0.323	0.0	0.0	0.0
SLC1A2	P43004	True	EAA2_HUMAN	Glutamate_byGLS_and_SLC1A2	CPI-CC0924D1237	ENSG00000110436	0.017	0.022	0.0	0.0	1.19	0.0	0.323	0.0	0.0	0.0
SLC1A2	P43004	True	EAA2_HUMAN	Glutamate_byGLS_and_SLC1A2	CPI-CC0C78F642C	ENSG00000110436	0.017	0.022	0.0	0.0	1.19	0.0	0.323	0.0	0.0	0.0
SLC1A2	P43004	True	EAA2_HUMAN	Glutamate_byGLS_and_SLC1A2	CPI-CS0B15FCB8B	ENSG00000110436	0.017	0.022	0.0	0.0	1.19	0.0	0.323	0.0	0.0	0.0
SLC1A2	P43004	True	EAA2_HUMAN	Glutamate_byGLS_and_SLC1A2	CPI-CC0D02A5FE5	ENSG00000110436	0.017	0.022	0.0	0.0	1.19	0.0	0.323	0.0	0.0	0.0
SLC1A2	P43004	True	EAA2_HUMAN	Glutamate_byGLS_and_SLC1A2	CPI-CC033AC2E73	ENSG00000110436	0.017	0.022	0.0	0.0	1.19	0.0	0.323	0.0	0.0	0.0
SLC1A2	P43004	True	EAA2_HUMAN	Glutamate_byGLS_and_SLC1A2	CPI-CS0A00FD94B	ENSG00000110436	0.017	0.022	0.0	0.0	1.19	0.0	0.323	0.0	0.0	0.0
SLC1A2	P43004	True	EAA2_HUMAN	Glutamate_byGLS_and_SLC1A2	CPI-CC0CA804C89	ENSG00000110436	0.017	0.022	0.0	0.0	1.19	0.0	0.323	0.0	0.0	0.0
SLC1A2	P43004	True	EAA2_HUMAN	Glutamate_byGLS_and_SLC1A2	CPI-CC03E04AA64	ENSG00000110436	0.017	0.022	0.0	0.0	1.19	0.0	0.323	0.0	0.0	0.0
SLC1A2	P43004	True	EAA2_HUMAN	Glutamate_byGLS_and_SLC1A2	CPI-CC0AC4592F2	ENSG00000110436	0.017	0.022	0.0	0.0	1.19	0.0	0.323	0.0	0.0	0.0
SLC1A2	P43004	True	EAA2_HUMAN	Glutamate_byGLS_and_SLC1A2	CPI-CC0DCE246DF	ENSG00000110436	0.017	0.022	0.0	0.0	1.19	0.0	0.323	0.0	0.0	0.0
SLC1A2	P43004	True	EAA2_HUMAN	Glutamate_byGLS_and_SLC1A2	CPI-CC0222B6286	ENSG00000110436	0.017	0.022	0.0	0.0	1.19	0.0	0.323	0.0	0.0	0.0
SLC1A2	P43004	True	EAA2_HUMAN	Glutamate_byGLS_and_SLC1A2	CPI-CC0DD99C42B	ENSG00000110436	0.017	0.022	0.0	0.0	1.19	0.0	0.323	0.0	0.0	0.0
SLC1A2	P43004	True	EAA2_HUMAN	Glutamate_byGLS_and_SLC1A2	CPI-CS03F7F264A	ENSG00000110436	0.017	0.022	0.0	0.0	1.19	0.0	0.323	0.0	0.0	0.0
SLC1A2	P43004	True	EAA2_HUMAN	Glutamate_byGLS_and_SLC1A2	CPI-CS08C7956BD	ENSG00000110436	0.017	0.022	0.0	0.0	1.19	0.0	0.323	0.0	0.0	0.0
SLC1A2	P43004	True	EAA2_HUMAN	Glutamate_byGLS_and_SLC1A2	CPI-CS0444827FD	ENSG00000110436	0.017	0.022	0.0	0.0	1.19	0.0	0.323	0.0	0.0	0.0
SLC1A2	P43004	True	EAA2_HUMAN	Glutamate_byGLS_and_SLC1A2	CPI-CS0FA9C25E9	ENSG00000110436	0.017	0.022	0.0	0.0	1.19	0.0	0.323	0.0	0.0	0.0
SLC1A2	P43004	True	EAA2_HUMAN	Glutamate_byGLS_and_SLC1A2	CPI-CS04A0AEE4C	ENSG00000110436	0.017	0.022	0.0	0.0	1.19	0.0	0.323	0.0	0.0	0.0
SLC1A2	P43004	True	EAA2_HUMAN	Glutamate_byGLS_and_SLC1A2	CPI-CS0B90BEB16	ENSG00000110436	0.017	0.022	0.0	0.0	1.19	0.0	0.323	0.0	0.0	0.0
SLC1A2	P43004	True	EAA2_HUMAN	Glutamate_byGLS_and_SLC1A2	CPI-CS007136501	ENSG00000110436	0.017	0.022	0.0	0.0	1.19	0.0	0.323	0.0	0.0	0.0
SLC1A2	P43004	True	EAA2_HUMAN	Glutamate_byGLS_and_SLC1A2	CPI-CS0B9E5E3DB	ENSG00000110436	0.017	0.022	0.0	0.0	1.19	0.0	0.323	0.0	0.0	0.0
SLC1A2	P43004	True	EAA2_HUMAN	Glutamate_byGLS2_and_SLC1A2	CPI-CS07040A8BB	ENSG00000110436	0.017	0.022	0.0	0.0	0.0	0.0	0.0	0.0	0.0	0.0
SLC1A2	P43004	True	EAA2_HUMAN	Glutamate_byGLS2_and_SLC1A2	CPI-CS0B607E7E2	ENSG00000110436	0.017	0.022	0.0	0.0	0.0	0.0	0.0	0.0	0.0	0.0
SLC1A2	P43004	True	EAA2_HUMAN	Glutamate_byGLS2_and_SLC1A2	CPI-CS0CC3AA145	ENSG00000110436	0.017	0.022	0.0	0.0	0.0	0.0	0.0	0.0	0.0	0.0
SLC1A2	P43004	True	EAA2_HUMAN	Glutamate_byGLS2_and_SLC1A2	CPI-CS04F05F7CF	ENSG00000110436	0.017	0.022	0.0	0.0	0.0	0.0	0.0	0.0	0.0	0.0
SLC1A2	P43004	True	EAA2_HUMAN	Glutamate_byGLS2_and_SLC1A2	CPI-CC05BFEA73C	ENSG00000110436	0.017	0.022	0.0	0.0	0.0	0.0	0.0	0.0	0.0	0.0
SLC1A2	P43004	True	EAA2_HUMAN	Glutamate_byGLS2_and_SLC1A2	CPI-CC0DC1D35A7	ENSG00000110436	0.017	0.022	0.0	0.0	0.0	0.0	0.0	0.0	0.0	0.0
SLC1A2	P43004	True	EAA2_HUMAN	Glutamate_byGLS2_and_SLC1A2	CPI-CS01E5ABF3E	ENSG00000110436	0.017	0.022	0.0	0.0	0.0	0.0	0.0	0.0	0.0	0.0
SLC1A2	P43004	True	EAA2_HUMAN	Glutamate_byGLS2_and_SLC1A2	CPI-CC0D4DE23C7	ENSG00000110436	0.017	0.022	0.0	0.0	0.0	0.0	0.0	0.0	0.0	0.0
SLC1A2	P43004	True	EAA2_HUMAN	Glutamate_byGLS2_and_SLC1A2	CPI-CC0B810B839	ENSG00000110436	0.017	0.022	0.0	0.0	0.0	0.0	0.0	0.0	0.0	0.0
SLC1A2	P43004	True	EAA2_HUMAN	Glutamate_byGLS2_and_SLC1A2	CPI-CS053847508	ENSG00000110436	0.017	0.022	0.0	0.0	0.0	0.0	0.0	0.0	0.0	0.0
SLC1A2	P43004	True	EAA2_HUMAN	Glutamate_byGLS2_and_SLC1A2	CPI-CC0B6964744	ENSG00000110436	0.017	0.022	0.0	0.0	0.0	0.0	0.0	0.0	0.0	0.0
SLC1A2	P43004	True	EAA2_HUMAN	Glutamate_byGLS2_and_SLC1A2	CPI-CC0E3F34DEF	ENSG00000110436	0.017	0.022	0.0	0.0	0.0	0.0	0.0	0.0	0.0	0.0
SLC1A2	P43004	True	EAA2_HUMAN	Glutamate_byGLS2_and_SLC1A2	CPI-CC0DE59E92B	ENSG00000110436	0.017	0.022	0.0	0.0	0.0	0.0	0.0	0.0	0.0	0.0
SLC1A2	P43004	True	EAA2_HUMAN	Glutamate_byGLS2_and_SLC1A2	CPI-CC0C109D7DD	ENSG00000110436	0.017	0.022	0.0	0.0	0.0	0.0	0.0	0.0	0.0	0.0
SLC1A2	P43004	True	EAA2_HUMAN	Glutamate_byGLS2_and_SLC1A2	CPI-CC0AC55FB5B	ENSG00000110436	0.017	0.022	0.0	0.0	0.0	0.0	0.0	0.0	0.0	0.0
SLC1A2	P43004	True	EAA2_HUMAN	Glutamate_byGLS2_and_SLC1A2	CPI-CC017AB6A86	ENSG00000110436	0.017	0.022	0.0	0.0	0.0	0.0	0.0	0.0	0.0	0.0
SLC1A2	P43004	True	EAA2_HUMAN	Glutamate_byGLS2_and_SLC1A2	CPI-CS070B19B57	ENSG00000110436	0.017	0.022	0.0	0.0	0.0	0.0	0.0	0.0	0.0	0.0
SLC1A2	P43004	True	EAA2_HUMAN	Glutamate_byGLS2_and_SLC1A2	CPI-CS0916EF39D	ENSG00000110436	0.017	0.022	0.0	0.0	0.0	0.0	0.0	0.0	0.0	0.0
SLC1A2	P43004	True	EAA2_HUMAN	Glutamate_byGLS2_and_SLC1A2	CPI-CS01E5D0183	ENSG00000110436	0.017	0.022	0.0	0.0	0.0	0.0	0.0	0.0	0.0	0.0
SLC1A2	P43004	True	EAA2_HUMAN	Glutamate_byGLS2_and_SLC1A2	CPI-CS0D7A1419D	ENSG00000110436	0.017	0.022	0.0	0.0	0.0	0.0	0.0	0.0	0.0	0.0
SLC1A2	P43004	True	EAA2_HUMAN	Glutamate_byGLS2_and_SLC1A2	CPI-CS06CD4A71F	ENSG00000110436	0.017	0.022	0.0	0.0	0.0	0.0	0.0	0.0	0.0	0.0
SLC1A2	P43004	True	EAA2_HUMAN	Glutamate_byGLS2_and_SLC1A2	CPI-CS055AEE574	ENSG00000110436	0.017	0.022	0.0	0.0	0.0	0.0	0.0	0.0	0.0	0.0
SLC1A2	P43004	True	EAA2_HUMAN	Glutamate_byGLS2_and_SLC1A2	CPI-CS0975DD44D	ENSG00000110436	0.017	0.022	0.0	0.0	0.0	0.0	0.0	0.0	0.0	0.0
SLC1A2	P43004	True	EAA2_HUMAN	Glutamate_byGLS2_and_SLC1A2	CPI-CS0A2EDD507	ENSG00000110436	0.017	0.022	0.0	0.0	0.0	0.0	0.0	0.0	0.0	0.0
SLC1A3	P43003	True	EAA1_HUMAN	Glutamate_byGLS_and_SLC1A3	CPI-CS0E765613E	ENSG00000079215	0.338	0.072	2.093	0.0	0.0	1.188	0.346	0.0	0.0	0.0
SLC1A3	P43003	True	EAA1_HUMAN	Glutamate_byGLS_and_SLC1A3	CPI-CS0692512DE	ENSG00000079215	0.338	0.072	2.093	0.0	0.0	1.188	0.346	0.0	0.0	0.0
SLC1A3	P43003	True	EAA1_HUMAN	Glutamate_byGLS_and_SLC1A3	CPI-CS04BFC66DA	ENSG00000079215	0.338	0.072	2.093	0.0	0.0	1.188	0.346	0.0	0.0	0.0
SLC1A3	P43003	True	EAA1_HUMAN	Glutamate_byGLS_and_SLC1A3	CPI-CS04473CE2B	ENSG00000079215	0.338	0.072	2.093	0.0	0.0	1.188	0.346	0.0	0.0	0.0
SLC1A3	P43003	True	EAA1_HUMAN	Glutamate_byGLS_and_SLC1A3	CPI-CC0918CCE56	ENSG00000079215	0.338	0.072	2.093	0.0	0.0	1.188	0.346	0.0	0.0	0.0
SLC1A3	P43003	True	EAA1_HUMAN	Glutamate_byGLS_and_SLC1A3	CPI-CC02BF19DCF	ENSG00000079215	0.338	0.072	2.093	0.0	0.0	1.188	0.346	0.0	0.0	0.0
SLC1A3	P43003	True	EAA1_HUMAN	Glutamate_byGLS_and_SLC1A3	CPI-CS037F4EF32	ENSG00000079215	0.338	0.072	2.093	0.0	0.0	1.188	0.346	0.0	0.0	0.0
SLC1A3	P43003	True	EAA1_HUMAN	Glutamate_byGLS_and_SLC1A3	CPI-CC0063E25BD	ENSG00000079215	0.338	0.072	2.093	0.0	0.0	1.188	0.346	0.0	0.0	0.0
SLC1A3	P43003	True	EAA1_HUMAN	Glutamate_byGLS_and_SLC1A3	CPI-CC0E60351FF	ENSG00000079215	0.338	0.072	2.093	0.0	0.0	1.188	0.346	0.0	0.0	0.0
SLC1A3	P43003	True	EAA1_HUMAN	Glutamate_byGLS_and_SLC1A3	CPI-CS0EB60A2B2	ENSG00000079215	0.338	0.072	2.093	0.0	0.0	1.188	0.346	0.0	0.0	0.0
SLC1A3	P43003	True	EAA1_HUMAN	Glutamate_byGLS_and_SLC1A3	CPI-CC049F2ABCF	ENSG00000079215	0.338	0.072	2.093	0.0	0.0	1.188	0.346	0.0	0.0	0.0
SLC1A3	P43003	True	EAA1_HUMAN	Glutamate_byGLS_and_SLC1A3	CPI-CC0CB231C91	ENSG00000079215	0.338	0.072	2.093	0.0	0.0	1.188	0.346	0.0	0.0	0.0
SLC1A3	P43003	True	EAA1_HUMAN	Glutamate_byGLS_and_SLC1A3	CPI-CC06CC71FC3	ENSG00000079215	0.338	0.072	2.093	0.0	0.0	1.188	0.346	0.0	0.0	0.0
SLC1A3	P43003	True	EAA1_HUMAN	Glutamate_byGLS_and_SLC1A3	CPI-CC0E366FBD5	ENSG00000079215	0.338	0.072	2.093	0.0	0.0	1.188	0.346	0.0	0.0	0.0
SLC1A3	P43003	True	EAA1_HUMAN	Glutamate_byGLS_and_SLC1A3	CPI-CC036772033	ENSG00000079215	0.338	0.072	2.093	0.0	0.0	1.188	0.346	0.0	0.0	0.0
SLC1A3	P43003	True	EAA1_HUMAN	Glutamate_byGLS_and_SLC1A3	CPI-CC016C39E1C	ENSG00000079215	0.338	0.072	2.093	0.0	0.0	1.188	0.346	0.0	0.0	0.0
SLC1A3	P43003	True	EAA1_HUMAN	Glutamate_byGLS_and_SLC1A3	CPI-CS06BDC8BFA	ENSG00000079215	0.338	0.072	2.093	0.0	0.0	1.188	0.346	0.0	0.0	0.0
SLC1A3	P43003	True	EAA1_HUMAN	Glutamate_byGLS_and_SLC1A3	CPI-CS077A43ACD	ENSG00000079215	0.338	0.072	2.093	0.0	0.0	1.188	0.346	0.0	0.0	0.0
SLC1A3	P43003	True	EAA1_HUMAN	Glutamate_byGLS_and_SLC1A3	CPI-CS0D33309E7	ENSG00000079215	0.338	0.072	2.093	0.0	0.0	1.188	0.346	0.0	0.0	0.0
SLC1A3	P43003	True	EAA1_HUMAN	Glutamate_byGLS_and_SLC1A3	CPI-CS071698505	ENSG00000079215	0.338	0.072	2.093	0.0	0.0	1.188	0.346	0.0	0.0	0.0
SLC1A3	P43003	True	EAA1_HUMAN	Glutamate_byGLS_and_SLC1A3	CPI-CS0305D24F6	ENSG00000079215	0.338	0.072	2.093	0.0	0.0	1.188	0.346	0.0	0.0	0.0
SLC1A3	P43003	True	EAA1_HUMAN	Glutamate_byGLS_and_SLC1A3	CPI-CS002D05AD7	ENSG00000079215	0.338	0.072	2.093	0.0	0.0	1.188	0.346	0.0	0.0	0.0
SLC1A3	P43003	True	EAA1_HUMAN	Glutamate_byGLS_and_SLC1A3	CPI-CS09F74FD39	ENSG00000079215	0.338	0.072	2.093	0.0	0.0	1.188	0.346	0.0	0.0	0.0
SLC1A3	P43003	True	EAA1_HUMAN	Glutamate_byGLS_and_SLC1A3	CPI-CS017089111	ENSG00000079215	0.338	0.072	2.093	0.0	0.0	1.188	0.346	0.0	0.0	0.0
SLC1A3	P43003	True	EAA1_HUMAN	Glutamate_byGLS2_and_SLC1A3	CPI-CS0D028DAA4	ENSG00000079215	0.319	0.072	0.0	0.0	0.0	0.0	0.0	0.0	0.0	0.0
SLC1A3	P43003	True	EAA1_HUMAN	Glutamate_byGLS2_and_SLC1A3	CPI-CS008389A89	ENSG00000079215	0.319	0.072	0.0	0.0	0.0	0.0	0.0	0.0	0.0	0.0
SLC1A3	P43003	True	EAA1_HUMAN	Glutamate_byGLS2_and_SLC1A3	CPI-CS0B4B01B4B	ENSG00000079215	0.319	0.072	0.0	0.0	0.0	0.0	0.0	0.0	0.0	0.0
SLC1A3	P43003	True	EAA1_HUMAN	Glutamate_byGLS2_and_SLC1A3	CPI-CS0484FC19B	ENSG00000079215	0.319	0.072	0.0	0.0	0.0	0.0	0.0	0.0	0.0	0.0
SLC1A3	P43003	True	EAA1_HUMAN	Glutamate_byGLS2_and_SLC1A3	CPI-CC07909859C	ENSG00000079215	0.319	0.072	0.0	0.0	0.0	0.0	0.0	0.0	0.0	0.0
SLC1A3	P43003	True	EAA1_HUMAN	Glutamate_byGLS2_and_SLC1A3	CPI-CC0A8308C2C	ENSG00000079215	0.319	0.072	0.0	0.0	0.0	0.0	0.0	0.0	0.0	0.0
SLC1A3	P43003	True	EAA1_HUMAN	Glutamate_byGLS2_and_SLC1A3	CPI-CS00E19754C	ENSG00000079215	0.319	0.072	0.0	0.0	0.0	0.0	0.0	0.0	0.0	0.0
SLC1A3	P43003	True	EAA1_HUMAN	Glutamate_byGLS2_and_SLC1A3	CPI-CC00CFD9E84	ENSG00000079215	0.319	0.072	0.0	0.0	0.0	0.0	0.0	0.0	0.0	0.0
SLC1A3	P43003	True	EAA1_HUMAN	Glutamate_byGLS2_and_SLC1A3	CPI-CC0B415175C	ENSG00000079215	0.319	0.072	0.0	0.0	0.0	0.0	0.0	0.0	0.0	0.0
SLC1A3	P43003	True	EAA1_HUMAN	Glutamate_byGLS2_and_SLC1A3	CPI-CS06F474F5A	ENSG00000079215	0.319	0.072	0.0	0.0	0.0	0.0	0.0	0.0	0.0	0.0
SLC1A3	P43003	True	EAA1_HUMAN	Glutamate_byGLS2_and_SLC1A3	CPI-CC0C33FB78E	ENSG00000079215	0.319	0.072	0.0	0.0	0.0	0.0	0.0	0.0	0.0	0.0
SLC1A3	P43003	True	EAA1_HUMAN	Glutamate_byGLS2_and_SLC1A3	CPI-CC00605BE5F	ENSG00000079215	0.319	0.072	0.0	0.0	0.0	0.0	0.0	0.0	0.0	0.0
SLC1A3	P43003	True	EAA1_HUMAN	Glutamate_byGLS2_and_SLC1A3	CPI-CC01CD69B71	ENSG00000079215	0.319	0.072	0.0	0.0	0.0	0.0	0.0	0.0	0.0	0.0
SLC1A3	P43003	True	EAA1_HUMAN	Glutamate_byGLS2_and_SLC1A3	CPI-CC09EB70913	ENSG00000079215	0.319	0.072	0.0	0.0	0.0	0.0	0.0	0.0	0.0	0.0
SLC1A3	P43003	True	EAA1_HUMAN	Glutamate_byGLS2_and_SLC1A3	CPI-CC0BB3C6CB3	ENSG00000079215	0.319	0.072	0.0	0.0	0.0	0.0	0.0	0.0	0.0	0.0
SLC1A3	P43003	True	EAA1_HUMAN	Glutamate_byGLS2_and_SLC1A3	CPI-CC01E49D97E	ENSG00000079215	0.319	0.072	0.0	0.0	0.0	0.0	0.0	0.0	0.0	0.0
SLC1A3	P43003	True	EAA1_HUMAN	Glutamate_byGLS2_and_SLC1A3	CPI-CS09CF4D275	ENSG00000079215	0.319	0.072	0.0	0.0	0.0	0.0	0.0	0.0	0.0	0.0
SLC1A3	P43003	True	EAA1_HUMAN	Glutamate_byGLS2_and_SLC1A3	CPI-CS07C63C8BC	ENSG00000079215	0.319	0.072	0.0	0.0	0.0	0.0	0.0	0.0	0.0	0.0
SLC1A3	P43003	True	EAA1_HUMAN	Glutamate_byGLS2_and_SLC1A3	CPI-CS05D1E58B4	ENSG00000079215	0.319	0.072	0.0	0.0	0.0	0.0	0.0	0.0	0.0	0.0
SLC1A3	P43003	True	EAA1_HUMAN	Glutamate_byGLS2_and_SLC1A3	CPI-CS0591372DE	ENSG00000079215	0.319	0.072	0.0	0.0	0.0	0.0	0.0	0.0	0.0	0.0
SLC1A3	P43003	True	EAA1_HUMAN	Glutamate_byGLS2_and_SLC1A3	CPI-CS03D684E7D	ENSG00000079215	0.319	0.072	0.0	0.0	0.0	0.0	0.0	0.0	0.0	0.0
SLC1A3	P43003	True	EAA1_HUMAN	Glutamate_byGLS2_and_SLC1A3	CPI-CS09698412B	ENSG00000079215	0.319	0.072	0.0	0.0	0.0	0.0	0.0	0.0	0.0	0.0
SLC1A3	P43003	True	EAA1_HUMAN	Glutamate_byGLS2_and_SLC1A3	CPI-CS0EFE72F4B	ENSG00000079215	0.319	0.072	0.0	0.0	0.0	0.0	0.0	0.0	0.0	0.0
SLC1A3	P43003	True	EAA1_HUMAN	Glutamate_byGLS2_and_SLC1A3	CPI-CS0947C60AA	ENSG00000079215	0.319	0.072	0.0	0.0	0.0	0.0	0.0	0.0	0.0	0.0
SLC1A6	P48664	True	EAA4_HUMAN	Glutamate_byGLS_and_SLC1A6	CPI-CS0D4790CB0	ENSG00000105143	0.856	0.275	0.0	0.0	0.0	1.935	0.96	0.0	0.0	1.59
SLC1A6	P48664	True	EAA4_HUMAN	Glutamate_byGLS_and_SLC1A6	CPI-CS068F11B5E	ENSG00000105143	0.856	0.275	0.0	0.0	0.0	1.935	0.96	0.0	0.0	1.59
SLC1A6	P48664	True	EAA4_HUMAN	Glutamate_byGLS_and_SLC1A6	CPI-CS0BCE841D5	ENSG00000105143	0.856	0.275	0.0	0.0	0.0	1.935	0.96	0.0	0.0	1.59
SLC1A6	P48664	True	EAA4_HUMAN	Glutamate_byGLS_and_SLC1A6	CPI-CS0603C3490	ENSG00000105143	0.856	0.275	0.0	0.0	0.0	1.935	0.96	0.0	0.0	1.59
SLC1A6	P48664	True	EAA4_HUMAN	Glutamate_byGLS_and_SLC1A6	CPI-CC007D5C2B3	ENSG00000105143	0.856	0.275	0.0	0.0	0.0	1.935	0.96	0.0	0.0	1.59
SLC1A6	P48664	True	EAA4_HUMAN	Glutamate_byGLS_and_SLC1A6	CPI-CC096C28605	ENSG00000105143	0.856	0.275	0.0	0.0	0.0	1.935	0.96	0.0	0.0	1.59
SLC1A6	P48664	True	EAA4_HUMAN	Glutamate_byGLS_and_SLC1A6	CPI-CS0792FFF91	ENSG00000105143	0.856	0.275	0.0	0.0	0.0	1.935	0.96	0.0	0.0	1.59
SLC1A6	P48664	True	EAA4_HUMAN	Glutamate_byGLS_and_SLC1A6	CPI-CC0BF385067	ENSG00000105143	0.856	0.275	0.0	0.0	0.0	1.935	0.96	0.0	0.0	1.59
SLC1A6	P48664	True	EAA4_HUMAN	Glutamate_byGLS_and_SLC1A6	CPI-CC0DB5AB2C4	ENSG00000105143	0.856	0.275	0.0	0.0	0.0	1.935	0.96	0.0	0.0	1.59
SLC1A6	P48664	True	EAA4_HUMAN	Glutamate_byGLS_and_SLC1A6	CPI-CS0827BB954	ENSG00000105143	0.856	0.275	0.0	0.0	0.0	1.935	0.96	0.0	0.0	1.59
SLC1A6	P48664	True	EAA4_HUMAN	Glutamate_byGLS_and_SLC1A6	CPI-CC0C8B25F6D	ENSG00000105143	0.856	0.275	0.0	0.0	0.0	1.935	0.96	0.0	0.0	1.59
SLC1A6	P48664	True	EAA4_HUMAN	Glutamate_byGLS_and_SLC1A6	CPI-CC0E5CBF38E	ENSG00000105143	0.856	0.275	0.0	0.0	0.0	1.935	0.96	0.0	0.0	1.59
SLC1A6	P48664	True	EAA4_HUMAN	Glutamate_byGLS_and_SLC1A6	CPI-CC06FC18E3A	ENSG00000105143	0.856	0.275	0.0	0.0	0.0	1.935	0.96	0.0	0.0	1.59
SLC1A6	P48664	True	EAA4_HUMAN	Glutamate_byGLS_and_SLC1A6	CPI-CC0664821F8	ENSG00000105143	0.856	0.275	0.0	0.0	0.0	1.935	0.96	0.0	0.0	1.59
SLC1A6	P48664	True	EAA4_HUMAN	Glutamate_byGLS_and_SLC1A6	CPI-CC05B3DB330	ENSG00000105143	0.856	0.275	0.0	0.0	0.0	1.935	0.96	0.0	0.0	1.59
SLC1A6	P48664	True	EAA4_HUMAN	Glutamate_byGLS_and_SLC1A6	CPI-CC002EFE61E	ENSG00000105143	0.856	0.275	0.0	0.0	0.0	1.935	0.96	0.0	0.0	1.59
SLC1A6	P48664	True	EAA4_HUMAN	Glutamate_byGLS_and_SLC1A6	CPI-CS052714C89	ENSG00000105143	0.856	0.275	0.0	0.0	0.0	1.935	0.96	0.0	0.0	1.59
SLC1A6	P48664	True	EAA4_HUMAN	Glutamate_byGLS_and_SLC1A6	CPI-CS0CD4875F8	ENSG00000105143	0.856	0.275	0.0	0.0	0.0	1.935	0.96	0.0	0.0	1.59
SLC1A6	P48664	True	EAA4_HUMAN	Glutamate_byGLS_and_SLC1A6	CPI-CS0C43745D6	ENSG00000105143	0.856	0.275	0.0	0.0	0.0	1.935	0.96	0.0	0.0	1.59
SLC1A6	P48664	True	EAA4_HUMAN	Glutamate_byGLS_and_SLC1A6	CPI-CS07AF8702D	ENSG00000105143	0.856	0.275	0.0	0.0	0.0	1.935	0.96	0.0	0.0	1.59
SLC1A6	P48664	True	EAA4_HUMAN	Glutamate_byGLS_and_SLC1A6	CPI-CS0A5376E7A	ENSG00000105143	0.856	0.275	0.0	0.0	0.0	1.935	0.96	0.0	0.0	1.59
SLC1A6	P48664	True	EAA4_HUMAN	Glutamate_byGLS_and_SLC1A6	CPI-CS020F306DA	ENSG00000105143	0.856	0.275	0.0	0.0	0.0	1.935	0.96	0.0	0.0	1.59
SLC1A6	P48664	True	EAA4_HUMAN	Glutamate_byGLS_and_SLC1A6	CPI-CS07EF8D9C2	ENSG00000105143	0.856	0.275	0.0	0.0	0.0	1.935	0.96	0.0	0.0	1.59
SLC1A6	P48664	True	EAA4_HUMAN	Glutamate_byGLS_and_SLC1A6	CPI-CS08910752E	ENSG00000105143	0.856	0.275	0.0	0.0	0.0	1.935	0.96	0.0	0.0	1.59
SLC1A6	P48664	True	EAA4_HUMAN	Glutamate_byGLS2_and_SLC1A6	CPI-CS096A4BF1B	ENSG00000105143	0.319	0.111	0.0	0.0	0.0	0.0	0.0	0.0	0.0	0.0
SLC1A6	P48664	True	EAA4_HUMAN	Glutamate_byGLS2_and_SLC1A6	CPI-CS0F46608E1	ENSG00000105143	0.319	0.111	0.0	0.0	0.0	0.0	0.0	0.0	0.0	0.0
SLC1A6	P48664	True	EAA4_HUMAN	Glutamate_byGLS2_and_SLC1A6	CPI-CS013047C58	ENSG00000105143	0.319	0.111	0.0	0.0	0.0	0.0	0.0	0.0	0.0	0.0
SLC1A6	P48664	True	EAA4_HUMAN	Glutamate_byGLS2_and_SLC1A6	CPI-CS03EEE6D2D	ENSG00000105143	0.319	0.111	0.0	0.0	0.0	0.0	0.0	0.0	0.0	0.0
SLC1A6	P48664	True	EAA4_HUMAN	Glutamate_byGLS2_and_SLC1A6	CPI-CC01450B2FA	ENSG00000105143	0.319	0.111	0.0	0.0	0.0	0.0	0.0	0.0	0.0	0.0
SLC1A6	P48664	True	EAA4_HUMAN	Glutamate_byGLS2_and_SLC1A6	CPI-CC0C4BEF4C8	ENSG00000105143	0.319	0.111	0.0	0.0	0.0	0.0	0.0	0.0	0.0	0.0
SLC1A6	P48664	True	EAA4_HUMAN	Glutamate_byGLS2_and_SLC1A6	CPI-CS0D9BFD8AF	ENSG00000105143	0.319	0.111	0.0	0.0	0.0	0.0	0.0	0.0	0.0	0.0
SLC1A6	P48664	True	EAA4_HUMAN	Glutamate_byGLS2_and_SLC1A6	CPI-CC0ACDCA68F	ENSG00000105143	0.319	0.111	0.0	0.0	0.0	0.0	0.0	0.0	0.0	0.0
SLC1A6	P48664	True	EAA4_HUMAN	Glutamate_byGLS2_and_SLC1A6	CPI-CC0FF085B8B	ENSG00000105143	0.319	0.111	0.0	0.0	0.0	0.0	0.0	0.0	0.0	0.0
SLC1A6	P48664	True	EAA4_HUMAN	Glutamate_byGLS2_and_SLC1A6	CPI-CS0A195F101	ENSG00000105143	0.319	0.111	0.0	0.0	0.0	0.0	0.0	0.0	0.0	0.0
SLC1A6	P48664	True	EAA4_HUMAN	Glutamate_byGLS2_and_SLC1A6	CPI-CC00939F2D1	ENSG00000105143	0.319	0.111	0.0	0.0	0.0	0.0	0.0	0.0	0.0	0.0
SLC1A6	P48664	True	EAA4_HUMAN	Glutamate_byGLS2_and_SLC1A6	CPI-CC0567FF312	ENSG00000105143	0.319	0.111	0.0	0.0	0.0	0.0	0.0	0.0	0.0	0.0
SLC1A6	P48664	True	EAA4_HUMAN	Glutamate_byGLS2_and_SLC1A6	CPI-CC064FD0FE9	ENSG00000105143	0.319	0.111	0.0	0.0	0.0	0.0	0.0	0.0	0.0	0.0
SLC1A6	P48664	True	EAA4_HUMAN	Glutamate_byGLS2_and_SLC1A6	CPI-CC04A0FDD1C	ENSG00000105143	0.319	0.111	0.0	0.0	0.0	0.0	0.0	0.0	0.0	0.0
SLC1A6	P48664	True	EAA4_HUMAN	Glutamate_byGLS2_and_SLC1A6	CPI-CC00F5F0266	ENSG00000105143	0.319	0.111	0.0	0.0	0.0	0.0	0.0	0.0	0.0	0.0
SLC1A6	P48664	True	EAA4_HUMAN	Glutamate_byGLS2_and_SLC1A6	CPI-CC00BFD8B11	ENSG00000105143	0.319	0.111	0.0	0.0	0.0	0.0	0.0	0.0	0.0	0.0
SLC1A6	P48664	True	EAA4_HUMAN	Glutamate_byGLS2_and_SLC1A6	CPI-CS0C7C7DD02	ENSG00000105143	0.319	0.111	0.0	0.0	0.0	0.0	0.0	0.0	0.0	0.0
SLC1A6	P48664	True	EAA4_HUMAN	Glutamate_byGLS2_and_SLC1A6	CPI-CS0BC3D8A73	ENSG00000105143	0.319	0.111	0.0	0.0	0.0	0.0	0.0	0.0	0.0	0.0
SLC1A6	P48664	True	EAA4_HUMAN	Glutamate_byGLS2_and_SLC1A6	CPI-CS0554D19E3	ENSG00000105143	0.319	0.111	0.0	0.0	0.0	0.0	0.0	0.0	0.0	0.0
SLC1A6	P48664	True	EAA4_HUMAN	Glutamate_byGLS2_and_SLC1A6	CPI-CS0DB067721	ENSG00000105143	0.319	0.111	0.0	0.0	0.0	0.0	0.0	0.0	0.0	0.0
SLC1A6	P48664	True	EAA4_HUMAN	Glutamate_byGLS2_and_SLC1A6	CPI-CS0F106270D	ENSG00000105143	0.319	0.111	0.0	0.0	0.0	0.0	0.0	0.0	0.0	0.0
SLC1A6	P48664	True	EAA4_HUMAN	Glutamate_byGLS2_and_SLC1A6	CPI-CS0764E52B3	ENSG00000105143	0.319	0.111	0.0	0.0	0.0	0.0	0.0	0.0	0.0	0.0
SLC1A6	P48664	True	EAA4_HUMAN	Glutamate_byGLS2_and_SLC1A6	CPI-CS09E87611A	ENSG00000105143	0.319	0.111	0.0	0.0	0.0	0.0	0.0	0.0	0.0	0.0
SLC1A6	P48664	True	EAA4_HUMAN	Glutamate_byGLS2_and_SLC1A6	CPI-CS0270ABC42	ENSG00000105143	0.319	0.111	0.0	0.0	0.0	0.0	0.0	0.0	0.0	0.0
GLS2	Q9UI32	True	GLSL_HUMAN	Glutamate_byGLS2_and_SLC17A7	CPI-CS07CF0C9B9	ENSG00000135423	0.016	0.067	0.0	0.0	0.0	0.0	0.0	0.0	0.0	0.0
GLS2	Q9UI32	True	GLSL_HUMAN	Glutamate_byGLS2_and_SLC17A7	CPI-CS0FBD9A478	ENSG00000135423	0.016	0.067	0.0	0.0	0.0	0.0	0.0	0.0	0.0	0.0
GLS2	Q9UI32	True	GLSL_HUMAN	Glutamate_byGLS2_and_SLC17A7	CPI-CS08AE2D9A9	ENSG00000135423	0.016	0.067	0.0	0.0	0.0	0.0	0.0	0.0	0.0	0.0
GLS2	Q9UI32	True	GLSL_HUMAN	Glutamate_byGLS2_and_SLC17A7	CPI-CS0AB98CF4B	ENSG00000135423	0.016	0.067	0.0	0.0	0.0	0.0	0.0	0.0	0.0	0.0
GLS2	Q9UI32	True	GLSL_HUMAN	Glutamate_byGLS2_and_SLC17A7	CPI-CC047030A36	ENSG00000135423	0.016	0.067	0.0	0.0	0.0	0.0	0.0	0.0	0.0	0.0
GLS2	Q9UI32	True	GLSL_HUMAN	Glutamate_byGLS2_and_SLC17A7	CPI-CC0145A96BC	ENSG00000135423	0.016	0.067	0.0	0.0	0.0	0.0	0.0	0.0	0.0	0.0
GLS2	Q9UI32	True	GLSL_HUMAN	Glutamate_byGLS2_and_SLC17A7	CPI-CS0940331BF	ENSG00000135423	0.016	0.067	0.0	0.0	0.0	0.0	0.0	0.0	0.0	0.0
GLS2	Q9UI32	True	GLSL_HUMAN	Glutamate_byGLS2_and_SLC17A7	CPI-CC032282108	ENSG00000135423	0.016	0.067	0.0	0.0	0.0	0.0	0.0	0.0	0.0	0.0
GLS2	Q9UI32	True	GLSL_HUMAN	Glutamate_byGLS2_and_SLC17A7	CPI-CC08CAFBA94	ENSG00000135423	0.016	0.067	0.0	0.0	0.0	0.0	0.0	0.0	0.0	0.0
GLS2	Q9UI32	True	GLSL_HUMAN	Glutamate_byGLS2_and_SLC17A7	CPI-CS0D1DC5DFD	ENSG00000135423	0.016	0.067	0.0	0.0	0.0	0.0	0.0	0.0	0.0	0.0
GLS2	Q9UI32	True	GLSL_HUMAN	Glutamate_byGLS2_and_SLC17A7	CPI-CC00FD66B07	ENSG00000135423	0.016	0.067	0.0	0.0	0.0	0.0	0.0	0.0	0.0	0.0
GLS2	Q9UI32	True	GLSL_HUMAN	Glutamate_byGLS2_and_SLC17A7	CPI-CC032B985F7	ENSG00000135423	0.016	0.067	0.0	0.0	0.0	0.0	0.0	0.0	0.0	0.0
GLS2	Q9UI32	True	GLSL_HUMAN	Glutamate_byGLS2_and_SLC17A7	CPI-CC0FE97618B	ENSG00000135423	0.016	0.067	0.0	0.0	0.0	0.0	0.0	0.0	0.0	0.0
GLS2	Q9UI32	True	GLSL_HUMAN	Glutamate_byGLS2_and_SLC17A7	CPI-CC0B845D70B	ENSG00000135423	0.016	0.067	0.0	0.0	0.0	0.0	0.0	0.0	0.0	0.0
GLS2	Q9UI32	True	GLSL_HUMAN	Glutamate_byGLS2_and_SLC17A7	CPI-CC0F0E50ABC	ENSG00000135423	0.016	0.067	0.0	0.0	0.0	0.0	0.0	0.0	0.0	0.0
GLS2	Q9UI32	True	GLSL_HUMAN	Glutamate_byGLS2_and_SLC17A7	CPI-CC0AA96E404	ENSG00000135423	0.016	0.067	0.0	0.0	0.0	0.0	0.0	0.0	0.0	0.0
GLS2	Q9UI32	True	GLSL_HUMAN	Glutamate_byGLS2_and_SLC17A7	CPI-CS059F4ED23	ENSG00000135423	0.016	0.067	0.0	0.0	0.0	0.0	0.0	0.0	0.0	0.0
GLS2	Q9UI32	True	GLSL_HUMAN	Glutamate_byGLS2_and_SLC17A7	CPI-CS0EC77FC9C	ENSG00000135423	0.016	0.067	0.0	0.0	0.0	0.0	0.0	0.0	0.0	0.0
GLS2	Q9UI32	True	GLSL_HUMAN	Glutamate_byGLS2_and_SLC17A7	CPI-CS0AE7F1FB9	ENSG00000135423	0.016	0.067	0.0	0.0	0.0	0.0	0.0	0.0	0.0	0.0
GLS2	Q9UI32	True	GLSL_HUMAN	Glutamate_byGLS2_and_SLC17A7	CPI-CS09CFDCF78	ENSG00000135423	0.016	0.067	0.0	0.0	0.0	0.0	0.0	0.0	0.0	0.0
GLS2	Q9UI32	True	GLSL_HUMAN	Glutamate_byGLS2_and_SLC17A7	CPI-CS0BA5C6CCB	ENSG00000135423	0.016	0.067	0.0	0.0	0.0	0.0	0.0	0.0	0.0	0.0
GLS2	Q9UI32	True	GLSL_HUMAN	Glutamate_byGLS2_and_SLC17A7	CPI-CS0EC6271ED	ENSG00000135423	0.016	0.067	0.0	0.0	0.0	0.0	0.0	0.0	0.0	0.0
GLS2	Q9UI32	True	GLSL_HUMAN	Glutamate_byGLS2_and_SLC17A7	CPI-CS004BB0890	ENSG00000135423	0.016	0.067	0.0	0.0	0.0	0.0	0.0	0.0	0.0	0.0
GLS2	Q9UI32	True	GLSL_HUMAN	Glutamate_byGLS2_and_SLC17A7	CPI-CS00A95D069	ENSG00000135423	0.016	0.067	0.0	0.0	0.0	0.0	0.0	0.0	0.0	0.0
GLS2	Q9UI32	True	GLSL_HUMAN	Glutamate_byGLS2_and_SLC17A8	CPI-CS037E61225	ENSG00000135423	0.0	0.006	0.0	0.0	0.0	0.0	0.0	0.0	0.0	0.0
GLS2	Q9UI32	True	GLSL_HUMAN	Glutamate_byGLS2_and_SLC17A8	CPI-CS071E7684F	ENSG00000135423	0.0	0.006	0.0	0.0	0.0	0.0	0.0	0.0	0.0	0.0
GLS2	Q9UI32	True	GLSL_HUMAN	Glutamate_byGLS2_and_SLC17A8	CPI-CS07CDBB858	ENSG00000135423	0.0	0.006	0.0	0.0	0.0	0.0	0.0	0.0	0.0	0.0
GLS2	Q9UI32	True	GLSL_HUMAN	Glutamate_byGLS2_and_SLC17A8	CPI-CS00271E4F9	ENSG00000135423	0.0	0.006	0.0	0.0	0.0	0.0	0.0	0.0	0.0	0.0
GLS2	Q9UI32	True	GLSL_HUMAN	Glutamate_byGLS2_and_SLC17A8	CPI-CC01ABA8B9E	ENSG00000135423	0.0	0.006	0.0	0.0	0.0	0.0	0.0	0.0	0.0	0.0
GLS2	Q9UI32	True	GLSL_HUMAN	Glutamate_byGLS2_and_SLC17A8	CPI-CC0212DA3AE	ENSG00000135423	0.0	0.006	0.0	0.0	0.0	0.0	0.0	0.0	0.0	0.0
GLS2	Q9UI32	True	GLSL_HUMAN	Glutamate_byGLS2_and_SLC17A8	CPI-CS0C7259F7C	ENSG00000135423	0.0	0.006	0.0	0.0	0.0	0.0	0.0	0.0	0.0	0.0
GLS2	Q9UI32	True	GLSL_HUMAN	Glutamate_byGLS2_and_SLC17A8	CPI-CC02F47F87C	ENSG00000135423	0.0	0.006	0.0	0.0	0.0	0.0	0.0	0.0	0.0	0.0
GLS2	Q9UI32	True	GLSL_HUMAN	Glutamate_byGLS2_and_SLC17A8	CPI-CC0D4DB34E9	ENSG00000135423	0.0	0.006	0.0	0.0	0.0	0.0	0.0	0.0	0.0	0.0
GLS2	Q9UI32	True	GLSL_HUMAN	Glutamate_byGLS2_and_SLC17A8	CPI-CS0AB128395	ENSG00000135423	0.0	0.006	0.0	0.0	0.0	0.0	0.0	0.0	0.0	0.0
GLS2	Q9UI32	True	GLSL_HUMAN	Glutamate_byGLS2_and_SLC17A8	CPI-CC0E019A0C0	ENSG00000135423	0.0	0.006	0.0	0.0	0.0	0.0	0.0	0.0	0.0	0.0
GLS2	Q9UI32	True	GLSL_HUMAN	Glutamate_byGLS2_and_SLC17A8	CPI-CC08537FF5B	ENSG00000135423	0.0	0.006	0.0	0.0	0.0	0.0	0.0	0.0	0.0	0.0
GLS2	Q9UI32	True	GLSL_HUMAN	Glutamate_byGLS2_and_SLC17A8	CPI-CC033072405	ENSG00000135423	0.0	0.006	0.0	0.0	0.0	0.0	0.0	0.0	0.0	0.0
GLS2	Q9UI32	True	GLSL_HUMAN	Glutamate_byGLS2_and_SLC17A8	CPI-CC084ABBDE8	ENSG00000135423	0.0	0.006	0.0	0.0	0.0	0.0	0.0	0.0	0.0	0.0
GLS2	Q9UI32	True	GLSL_HUMAN	Glutamate_byGLS2_and_SLC17A8	CPI-CC00A4CC26C	ENSG00000135423	0.0	0.006	0.0	0.0	0.0	0.0	0.0	0.0	0.0	0.0
GLS2	Q9UI32	True	GLSL_HUMAN	Glutamate_byGLS2_and_SLC17A8	CPI-CC02D7E1CD1	ENSG00000135423	0.0	0.006	0.0	0.0	0.0	0.0	0.0	0.0	0.0	0.0
GLS2	Q9UI32	True	GLSL_HUMAN	Glutamate_byGLS2_and_SLC17A8	CPI-CS0416CB0F5	ENSG00000135423	0.0	0.006	0.0	0.0	0.0	0.0	0.0	0.0	0.0	0.0
GLS2	Q9UI32	True	GLSL_HUMAN	Glutamate_byGLS2_and_SLC17A8	CPI-CS090CDDA91	ENSG00000135423	0.0	0.006	0.0	0.0	0.0	0.0	0.0	0.0	0.0	0.0
GLS2	Q9UI32	True	GLSL_HUMAN	Glutamate_byGLS2_and_SLC17A8	CPI-CS0A5B00FEC	ENSG00000135423	0.0	0.006	0.0	0.0	0.0	0.0	0.0	0.0	0.0	0.0
GLS2	Q9UI32	True	GLSL_HUMAN	Glutamate_byGLS2_and_SLC17A8	CPI-CS00323BD9A	ENSG00000135423	0.0	0.006	0.0	0.0	0.0	0.0	0.0	0.0	0.0	0.0
GLS2	Q9UI32	True	GLSL_HUMAN	Glutamate_byGLS2_and_SLC17A8	CPI-CS0A5C5F9DF	ENSG00000135423	0.0	0.006	0.0	0.0	0.0	0.0	0.0	0.0	0.0	0.0
GLS2	Q9UI32	True	GLSL_HUMAN	Glutamate_byGLS2_and_SLC17A8	CPI-CS0B8F51188	ENSG00000135423	0.0	0.006	0.0	0.0	0.0	0.0	0.0	0.0	0.0	0.0
GLS2	Q9UI32	True	GLSL_HUMAN	Glutamate_byGLS2_and_SLC17A8	CPI-CS00B734C46	ENSG00000135423	0.0	0.006	0.0	0.0	0.0	0.0	0.0	0.0	0.0	0.0
GLS2	Q9UI32	True	GLSL_HUMAN	Glutamate_byGLS2_and_SLC17A8	CPI-CS01BC2C4FF	ENSG00000135423	0.0	0.006	0.0	0.0	0.0	0.0	0.0	0.0	0.0	0.0
GLS2	Q9UI32	True	GLSL_HUMAN	Glutamate_byGLS2_and_SLC1A1	CPI-CS0E5DBD27E	ENSG00000135423	0.319	0.111	0.0	0.0	0.0	0.0	0.0	0.0	0.0	0.0
GLS2	Q9UI32	True	GLSL_HUMAN	Glutamate_byGLS2_and_SLC1A1	CPI-CS0899E9304	ENSG00000135423	0.319	0.111	0.0	0.0	0.0	0.0	0.0	0.0	0.0	0.0
GLS2	Q9UI32	True	GLSL_HUMAN	Glutamate_byGLS2_and_SLC1A1	CPI-CS06451E34A	ENSG00000135423	0.319	0.111	0.0	0.0	0.0	0.0	0.0	0.0	0.0	0.0
GLS2	Q9UI32	True	GLSL_HUMAN	Glutamate_byGLS2_and_SLC1A1	CPI-CS0DD8D3E0E	ENSG00000135423	0.319	0.111	0.0	0.0	0.0	0.0	0.0	0.0	0.0	0.0
GLS2	Q9UI32	True	GLSL_HUMAN	Glutamate_byGLS2_and_SLC1A1	CPI-CC007CF847B	ENSG00000135423	0.319	0.111	0.0	0.0	0.0	0.0	0.0	0.0	0.0	0.0
GLS2	Q9UI32	True	GLSL_HUMAN	Glutamate_byGLS2_and_SLC1A1	CPI-CC08EE84AE8	ENSG00000135423	0.319	0.111	0.0	0.0	0.0	0.0	0.0	0.0	0.0	0.0
GLS2	Q9UI32	True	GLSL_HUMAN	Glutamate_byGLS2_and_SLC1A1	CPI-CS048A34709	ENSG00000135423	0.319	0.111	0.0	0.0	0.0	0.0	0.0	0.0	0.0	0.0
GLS2	Q9UI32	True	GLSL_HUMAN	Glutamate_byGLS2_and_SLC1A1	CPI-CC05A802EBC	ENSG00000135423	0.319	0.111	0.0	0.0	0.0	0.0	0.0	0.0	0.0	0.0
GLS2	Q9UI32	True	GLSL_HUMAN	Glutamate_byGLS2_and_SLC1A1	CPI-CC086C2B918	ENSG00000135423	0.319	0.111	0.0	0.0	0.0	0.0	0.0	0.0	0.0	0.0
GLS2	Q9UI32	True	GLSL_HUMAN	Glutamate_byGLS2_and_SLC1A1	CPI-CS01D65FEFD	ENSG00000135423	0.319	0.111	0.0	0.0	0.0	0.0	0.0	0.0	0.0	0.0
GLS2	Q9UI32	True	GLSL_HUMAN	Glutamate_byGLS2_and_SLC1A1	CPI-CC0160048A0	ENSG00000135423	0.319	0.111	0.0	0.0	0.0	0.0	0.0	0.0	0.0	0.0
GLS2	Q9UI32	True	GLSL_HUMAN	Glutamate_byGLS2_and_SLC1A1	CPI-CC0E8B3C37F	ENSG00000135423	0.319	0.111	0.0	0.0	0.0	0.0	0.0	0.0	0.0	0.0
GLS2	Q9UI32	True	GLSL_HUMAN	Glutamate_byGLS2_and_SLC1A1	CPI-CC072B222EE	ENSG00000135423	0.319	0.111	0.0	0.0	0.0	0.0	0.0	0.0	0.0	0.0
GLS2	Q9UI32	True	GLSL_HUMAN	Glutamate_byGLS2_and_SLC1A1	CPI-CC01F565028	ENSG00000135423	0.319	0.111	0.0	0.0	0.0	0.0	0.0	0.0	0.0	0.0
GLS2	Q9UI32	True	GLSL_HUMAN	Glutamate_byGLS2_and_SLC1A1	CPI-CC01F8CA118	ENSG00000135423	0.319	0.111	0.0	0.0	0.0	0.0	0.0	0.0	0.0	0.0
GLS2	Q9UI32	True	GLSL_HUMAN	Glutamate_byGLS2_and_SLC1A1	CPI-CC07C08B2DE	ENSG00000135423	0.319	0.111	0.0	0.0	0.0	0.0	0.0	0.0	0.0	0.0
GLS2	Q9UI32	True	GLSL_HUMAN	Glutamate_byGLS2_and_SLC1A1	CPI-CS089C871BA	ENSG00000135423	0.319	0.111	0.0	0.0	0.0	0.0	0.0	0.0	0.0	0.0
GLS2	Q9UI32	True	GLSL_HUMAN	Glutamate_byGLS2_and_SLC1A1	CPI-CS0286AF8D6	ENSG00000135423	0.319	0.111	0.0	0.0	0.0	0.0	0.0	0.0	0.0	0.0
GLS2	Q9UI32	True	GLSL_HUMAN	Glutamate_byGLS2_and_SLC1A1	CPI-CS081D8412E	ENSG00000135423	0.319	0.111	0.0	0.0	0.0	0.0	0.0	0.0	0.0	0.0
GLS2	Q9UI32	True	GLSL_HUMAN	Glutamate_byGLS2_and_SLC1A1	CPI-CS0041BE443	ENSG00000135423	0.319	0.111	0.0	0.0	0.0	0.0	0.0	0.0	0.0	0.0
GLS2	Q9UI32	True	GLSL_HUMAN	Glutamate_byGLS2_and_SLC1A1	CPI-CS05B11F2F4	ENSG00000135423	0.319	0.111	0.0	0.0	0.0	0.0	0.0	0.0	0.0	0.0
GLS2	Q9UI32	True	GLSL_HUMAN	Glutamate_byGLS2_and_SLC1A1	CPI-CS05610B89F	ENSG00000135423	0.319	0.111	0.0	0.0	0.0	0.0	0.0	0.0	0.0	0.0
GLS2	Q9UI32	True	GLSL_HUMAN	Glutamate_byGLS2_and_SLC1A1	CPI-CS00061350E	ENSG00000135423	0.319	0.111	0.0	0.0	0.0	0.0	0.0	0.0	0.0	0.0
GLS2	Q9UI32	True	GLSL_HUMAN	Glutamate_byGLS2_and_SLC1A1	CPI-CS0A14FBC54	ENSG00000135423	0.319	0.111	0.0	0.0	0.0	0.0	0.0	0.0	0.0	0.0
GLS2	Q9UI32	True	GLSL_HUMAN	Glutamate_byGLS2_and_SLC1A2	CPI-CS07040A8BB	ENSG00000135423	0.017	0.022	0.0	0.0	0.0	0.0	0.0	0.0	0.0	0.0
GLS2	Q9UI32	True	GLSL_HUMAN	Glutamate_byGLS2_and_SLC1A2	CPI-CS0B607E7E2	ENSG00000135423	0.017	0.022	0.0	0.0	0.0	0.0	0.0	0.0	0.0	0.0
GLS2	Q9UI32	True	GLSL_HUMAN	Glutamate_byGLS2_and_SLC1A2	CPI-CS0CC3AA145	ENSG00000135423	0.017	0.022	0.0	0.0	0.0	0.0	0.0	0.0	0.0	0.0
GLS2	Q9UI32	True	GLSL_HUMAN	Glutamate_byGLS2_and_SLC1A2	CPI-CS04F05F7CF	ENSG00000135423	0.017	0.022	0.0	0.0	0.0	0.0	0.0	0.0	0.0	0.0
GLS2	Q9UI32	True	GLSL_HUMAN	Glutamate_byGLS2_and_SLC1A2	CPI-CC05BFEA73C	ENSG00000135423	0.017	0.022	0.0	0.0	0.0	0.0	0.0	0.0	0.0	0.0
GLS2	Q9UI32	True	GLSL_HUMAN	Glutamate_byGLS2_and_SLC1A2	CPI-CC0DC1D35A7	ENSG00000135423	0.017	0.022	0.0	0.0	0.0	0.0	0.0	0.0	0.0	0.0
GLS2	Q9UI32	True	GLSL_HUMAN	Glutamate_byGLS2_and_SLC1A2	CPI-CS01E5ABF3E	ENSG00000135423	0.017	0.022	0.0	0.0	0.0	0.0	0.0	0.0	0.0	0.0
GLS2	Q9UI32	True	GLSL_HUMAN	Glutamate_byGLS2_and_SLC1A2	CPI-CC0D4DE23C7	ENSG00000135423	0.017	0.022	0.0	0.0	0.0	0.0	0.0	0.0	0.0	0.0
GLS2	Q9UI32	True	GLSL_HUMAN	Glutamate_byGLS2_and_SLC1A2	CPI-CC0B810B839	ENSG00000135423	0.017	0.022	0.0	0.0	0.0	0.0	0.0	0.0	0.0	0.0
GLS2	Q9UI32	True	GLSL_HUMAN	Glutamate_byGLS2_and_SLC1A2	CPI-CS053847508	ENSG00000135423	0.017	0.022	0.0	0.0	0.0	0.0	0.0	0.0	0.0	0.0
GLS2	Q9UI32	True	GLSL_HUMAN	Glutamate_byGLS2_and_SLC1A2	CPI-CC0B6964744	ENSG00000135423	0.017	0.022	0.0	0.0	0.0	0.0	0.0	0.0	0.0	0.0
GLS2	Q9UI32	True	GLSL_HUMAN	Glutamate_byGLS2_and_SLC1A2	CPI-CC0E3F34DEF	ENSG00000135423	0.017	0.022	0.0	0.0	0.0	0.0	0.0	0.0	0.0	0.0
GLS2	Q9UI32	True	GLSL_HUMAN	Glutamate_byGLS2_and_SLC1A2	CPI-CC0DE59E92B	ENSG00000135423	0.017	0.022	0.0	0.0	0.0	0.0	0.0	0.0	0.0	0.0
GLS2	Q9UI32	True	GLSL_HUMAN	Glutamate_byGLS2_and_SLC1A2	CPI-CC0C109D7DD	ENSG00000135423	0.017	0.022	0.0	0.0	0.0	0.0	0.0	0.0	0.0	0.0
GLS2	Q9UI32	True	GLSL_HUMAN	Glutamate_byGLS2_and_SLC1A2	CPI-CC0AC55FB5B	ENSG00000135423	0.017	0.022	0.0	0.0	0.0	0.0	0.0	0.0	0.0	0.0
GLS2	Q9UI32	True	GLSL_HUMAN	Glutamate_byGLS2_and_SLC1A2	CPI-CC017AB6A86	ENSG00000135423	0.017	0.022	0.0	0.0	0.0	0.0	0.0	0.0	0.0	0.0
GLS2	Q9UI32	True	GLSL_HUMAN	Glutamate_byGLS2_and_SLC1A2	CPI-CS070B19B57	ENSG00000135423	0.017	0.022	0.0	0.0	0.0	0.0	0.0	0.0	0.0	0.0
GLS2	Q9UI32	True	GLSL_HUMAN	Glutamate_byGLS2_and_SLC1A2	CPI-CS0916EF39D	ENSG00000135423	0.017	0.022	0.0	0.0	0.0	0.0	0.0	0.0	0.0	0.0
GLS2	Q9UI32	True	GLSL_HUMAN	Glutamate_byGLS2_and_SLC1A2	CPI-CS01E5D0183	ENSG00000135423	0.017	0.022	0.0	0.0	0.0	0.0	0.0	0.0	0.0	0.0
GLS2	Q9UI32	True	GLSL_HUMAN	Glutamate_byGLS2_and_SLC1A2	CPI-CS0D7A1419D	ENSG00000135423	0.017	0.022	0.0	0.0	0.0	0.0	0.0	0.0	0.0	0.0
GLS2	Q9UI32	True	GLSL_HUMAN	Glutamate_byGLS2_and_SLC1A2	CPI-CS06CD4A71F	ENSG00000135423	0.017	0.022	0.0	0.0	0.0	0.0	0.0	0.0	0.0	0.0
GLS2	Q9UI32	True	GLSL_HUMAN	Glutamate_byGLS2_and_SLC1A2	CPI-CS055AEE574	ENSG00000135423	0.017	0.022	0.0	0.0	0.0	0.0	0.0	0.0	0.0	0.0
GLS2	Q9UI32	True	GLSL_HUMAN	Glutamate_byGLS2_and_SLC1A2	CPI-CS0975DD44D	ENSG00000135423	0.017	0.022	0.0	0.0	0.0	0.0	0.0	0.0	0.0	0.0
GLS2	Q9UI32	True	GLSL_HUMAN	Glutamate_byGLS2_and_SLC1A2	CPI-CS0A2EDD507	ENSG00000135423	0.017	0.022	0.0	0.0	0.0	0.0	0.0	0.0	0.0	0.0
GLS2	Q9UI32	True	GLSL_HUMAN	Glutamate_byGLS2_and_SLC1A3	CPI-CS0D028DAA4	ENSG00000135423	0.319	0.072	0.0	0.0	0.0	0.0	0.0	0.0	0.0	0.0
GLS2	Q9UI32	True	GLSL_HUMAN	Glutamate_byGLS2_and_SLC1A3	CPI-CS008389A89	ENSG00000135423	0.319	0.072	0.0	0.0	0.0	0.0	0.0	0.0	0.0	0.0
GLS2	Q9UI32	True	GLSL_HUMAN	Glutamate_byGLS2_and_SLC1A3	CPI-CS0B4B01B4B	ENSG00000135423	0.319	0.072	0.0	0.0	0.0	0.0	0.0	0.0	0.0	0.0
GLS2	Q9UI32	True	GLSL_HUMAN	Glutamate_byGLS2_and_SLC1A3	CPI-CS0484FC19B	ENSG00000135423	0.319	0.072	0.0	0.0	0.0	0.0	0.0	0.0	0.0	0.0
GLS2	Q9UI32	True	GLSL_HUMAN	Glutamate_byGLS2_and_SLC1A3	CPI-CC07909859C	ENSG00000135423	0.319	0.072	0.0	0.0	0.0	0.0	0.0	0.0	0.0	0.0
GLS2	Q9UI32	True	GLSL_HUMAN	Glutamate_byGLS2_and_SLC1A3	CPI-CC0A8308C2C	ENSG00000135423	0.319	0.072	0.0	0.0	0.0	0.0	0.0	0.0	0.0	0.0
GLS2	Q9UI32	True	GLSL_HUMAN	Glutamate_byGLS2_and_SLC1A3	CPI-CS00E19754C	ENSG00000135423	0.319	0.072	0.0	0.0	0.0	0.0	0.0	0.0	0.0	0.0
GLS2	Q9UI32	True	GLSL_HUMAN	Glutamate_byGLS2_and_SLC1A3	CPI-CC00CFD9E84	ENSG00000135423	0.319	0.072	0.0	0.0	0.0	0.0	0.0	0.0	0.0	0.0
GLS2	Q9UI32	True	GLSL_HUMAN	Glutamate_byGLS2_and_SLC1A3	CPI-CC0B415175C	ENSG00000135423	0.319	0.072	0.0	0.0	0.0	0.0	0.0	0.0	0.0	0.0
GLS2	Q9UI32	True	GLSL_HUMAN	Glutamate_byGLS2_and_SLC1A3	CPI-CS06F474F5A	ENSG00000135423	0.319	0.072	0.0	0.0	0.0	0.0	0.0	0.0	0.0	0.0
GLS2	Q9UI32	True	GLSL_HUMAN	Glutamate_byGLS2_and_SLC1A3	CPI-CC0C33FB78E	ENSG00000135423	0.319	0.072	0.0	0.0	0.0	0.0	0.0	0.0	0.0	0.0
GLS2	Q9UI32	True	GLSL_HUMAN	Glutamate_byGLS2_and_SLC1A3	CPI-CC00605BE5F	ENSG00000135423	0.319	0.072	0.0	0.0	0.0	0.0	0.0	0.0	0.0	0.0
GLS2	Q9UI32	True	GLSL_HUMAN	Glutamate_byGLS2_and_SLC1A3	CPI-CC01CD69B71	ENSG00000135423	0.319	0.072	0.0	0.0	0.0	0.0	0.0	0.0	0.0	0.0
GLS2	Q9UI32	True	GLSL_HUMAN	Glutamate_byGLS2_and_SLC1A3	CPI-CC09EB70913	ENSG00000135423	0.319	0.072	0.0	0.0	0.0	0.0	0.0	0.0	0.0	0.0
GLS2	Q9UI32	True	GLSL_HUMAN	Glutamate_byGLS2_and_SLC1A3	CPI-CC0BB3C6CB3	ENSG00000135423	0.319	0.072	0.0	0.0	0.0	0.0	0.0	0.0	0.0	0.0
GLS2	Q9UI32	True	GLSL_HUMAN	Glutamate_byGLS2_and_SLC1A3	CPI-CC01E49D97E	ENSG00000135423	0.319	0.072	0.0	0.0	0.0	0.0	0.0	0.0	0.0	0.0
GLS2	Q9UI32	True	GLSL_HUMAN	Glutamate_byGLS2_and_SLC1A3	CPI-CS09CF4D275	ENSG00000135423	0.319	0.072	0.0	0.0	0.0	0.0	0.0	0.0	0.0	0.0
GLS2	Q9UI32	True	GLSL_HUMAN	Glutamate_byGLS2_and_SLC1A3	CPI-CS07C63C8BC	ENSG00000135423	0.319	0.072	0.0	0.0	0.0	0.0	0.0	0.0	0.0	0.0
GLS2	Q9UI32	True	GLSL_HUMAN	Glutamate_byGLS2_and_SLC1A3	CPI-CS05D1E58B4	ENSG00000135423	0.319	0.072	0.0	0.0	0.0	0.0	0.0	0.0	0.0	0.0
GLS2	Q9UI32	True	GLSL_HUMAN	Glutamate_byGLS2_and_SLC1A3	CPI-CS0591372DE	ENSG00000135423	0.319	0.072	0.0	0.0	0.0	0.0	0.0	0.0	0.0	0.0
GLS2	Q9UI32	True	GLSL_HUMAN	Glutamate_byGLS2_and_SLC1A3	CPI-CS03D684E7D	ENSG00000135423	0.319	0.072	0.0	0.0	0.0	0.0	0.0	0.0	0.0	0.0
GLS2	Q9UI32	True	GLSL_HUMAN	Glutamate_byGLS2_and_SLC1A3	CPI-CS09698412B	ENSG00000135423	0.319	0.072	0.0	0.0	0.0	0.0	0.0	0.0	0.0	0.0
GLS2	Q9UI32	True	GLSL_HUMAN	Glutamate_byGLS2_and_SLC1A3	CPI-CS0EFE72F4B	ENSG00000135423	0.319	0.072	0.0	0.0	0.0	0.0	0.0	0.0	0.0	0.0
GLS2	Q9UI32	True	GLSL_HUMAN	Glutamate_byGLS2_and_SLC1A3	CPI-CS0947C60AA	ENSG00000135423	0.319	0.072	0.0	0.0	0.0	0.0	0.0	0.0	0.0	0.0
GLS2	Q9UI32	True	GLSL_HUMAN	Glutamate_byGLS2_and_SLC1A6	CPI-CS096A4BF1B	ENSG00000135423	0.319	0.111	0.0	0.0	0.0	0.0	0.0	0.0	0.0	0.0
GLS2	Q9UI32	True	GLSL_HUMAN	Glutamate_byGLS2_and_SLC1A6	CPI-CS0F46608E1	ENSG00000135423	0.319	0.111	0.0	0.0	0.0	0.0	0.0	0.0	0.0	0.0
GLS2	Q9UI32	True	GLSL_HUMAN	Glutamate_byGLS2_and_SLC1A6	CPI-CS013047C58	ENSG00000135423	0.319	0.111	0.0	0.0	0.0	0.0	0.0	0.0	0.0	0.0
GLS2	Q9UI32	True	GLSL_HUMAN	Glutamate_byGLS2_and_SLC1A6	CPI-CS03EEE6D2D	ENSG00000135423	0.319	0.111	0.0	0.0	0.0	0.0	0.0	0.0	0.0	0.0
GLS2	Q9UI32	True	GLSL_HUMAN	Glutamate_byGLS2_and_SLC1A6	CPI-CC01450B2FA	ENSG00000135423	0.319	0.111	0.0	0.0	0.0	0.0	0.0	0.0	0.0	0.0
GLS2	Q9UI32	True	GLSL_HUMAN	Glutamate_byGLS2_and_SLC1A6	CPI-CC0C4BEF4C8	ENSG00000135423	0.319	0.111	0.0	0.0	0.0	0.0	0.0	0.0	0.0	0.0
GLS2	Q9UI32	True	GLSL_HUMAN	Glutamate_byGLS2_and_SLC1A6	CPI-CS0D9BFD8AF	ENSG00000135423	0.319	0.111	0.0	0.0	0.0	0.0	0.0	0.0	0.0	0.0
GLS2	Q9UI32	True	GLSL_HUMAN	Glutamate_byGLS2_and_SLC1A6	CPI-CC0ACDCA68F	ENSG00000135423	0.319	0.111	0.0	0.0	0.0	0.0	0.0	0.0	0.0	0.0
GLS2	Q9UI32	True	GLSL_HUMAN	Glutamate_byGLS2_and_SLC1A6	CPI-CC0FF085B8B	ENSG00000135423	0.319	0.111	0.0	0.0	0.0	0.0	0.0	0.0	0.0	0.0
GLS2	Q9UI32	True	GLSL_HUMAN	Glutamate_byGLS2_and_SLC1A6	CPI-CS0A195F101	ENSG00000135423	0.319	0.111	0.0	0.0	0.0	0.0	0.0	0.0	0.0	0.0
GLS2	Q9UI32	True	GLSL_HUMAN	Glutamate_byGLS2_and_SLC1A6	CPI-CC00939F2D1	ENSG00000135423	0.319	0.111	0.0	0.0	0.0	0.0	0.0	0.0	0.0	0.0
GLS2	Q9UI32	True	GLSL_HUMAN	Glutamate_byGLS2_and_SLC1A6	CPI-CC0567FF312	ENSG00000135423	0.319	0.111	0.0	0.0	0.0	0.0	0.0	0.0	0.0	0.0
GLS2	Q9UI32	True	GLSL_HUMAN	Glutamate_byGLS2_and_SLC1A6	CPI-CC064FD0FE9	ENSG00000135423	0.319	0.111	0.0	0.0	0.0	0.0	0.0	0.0	0.0	0.0
GLS2	Q9UI32	True	GLSL_HUMAN	Glutamate_byGLS2_and_SLC1A6	CPI-CC04A0FDD1C	ENSG00000135423	0.319	0.111	0.0	0.0	0.0	0.0	0.0	0.0	0.0	0.0
GLS2	Q9UI32	True	GLSL_HUMAN	Glutamate_byGLS2_and_SLC1A6	CPI-CC00F5F0266	ENSG00000135423	0.319	0.111	0.0	0.0	0.0	0.0	0.0	0.0	0.0	0.0
GLS2	Q9UI32	True	GLSL_HUMAN	Glutamate_byGLS2_and_SLC1A6	CPI-CC00BFD8B11	ENSG00000135423	0.319	0.111	0.0	0.0	0.0	0.0	0.0	0.0	0.0	0.0
GLS2	Q9UI32	True	GLSL_HUMAN	Glutamate_byGLS2_and_SLC1A6	CPI-CS0C7C7DD02	ENSG00000135423	0.319	0.111	0.0	0.0	0.0	0.0	0.0	0.0	0.0	0.0
GLS2	Q9UI32	True	GLSL_HUMAN	Glutamate_byGLS2_and_SLC1A6	CPI-CS0BC3D8A73	ENSG00000135423	0.319	0.111	0.0	0.0	0.0	0.0	0.0	0.0	0.0	0.0
GLS2	Q9UI32	True	GLSL_HUMAN	Glutamate_byGLS2_and_SLC1A6	CPI-CS0554D19E3	ENSG00000135423	0.319	0.111	0.0	0.0	0.0	0.0	0.0	0.0	0.0	0.0
GLS2	Q9UI32	True	GLSL_HUMAN	Glutamate_byGLS2_and_SLC1A6	CPI-CS0DB067721	ENSG00000135423	0.319	0.111	0.0	0.0	0.0	0.0	0.0	0.0	0.0	0.0
GLS2	Q9UI32	True	GLSL_HUMAN	Glutamate_byGLS2_and_SLC1A6	CPI-CS0F106270D	ENSG00000135423	0.319	0.111	0.0	0.0	0.0	0.0	0.0	0.0	0.0	0.0
GLS2	Q9UI32	True	GLSL_HUMAN	Glutamate_byGLS2_and_SLC1A6	CPI-CS0764E52B3	ENSG00000135423	0.319	0.111	0.0	0.0	0.0	0.0	0.0	0.0	0.0	0.0
GLS2	Q9UI32	True	GLSL_HUMAN	Glutamate_byGLS2_and_SLC1A6	CPI-CS09E87611A	ENSG00000135423	0.319	0.111	0.0	0.0	0.0	0.0	0.0	0.0	0.0	0.0
GLS2	Q9UI32	True	GLSL_HUMAN	Glutamate_byGLS2_and_SLC1A6	CPI-CS0270ABC42	ENSG00000135423	0.319	0.111	0.0	0.0	0.0	0.0	0.0	0.0	0.0	0.0
LTC4S	Q16873	True	LTC4S_HUMAN	LTC4_byLTC4S	CPI-CS0215886EA	ENSG00000283887	0.483	0.638	0.0	0.0	1.193	1.8	0.63	0.0	0.0	1.682
LTC4S	Q16873	True	LTC4S_HUMAN	LTC4_byLTC4S	CPI-CS0215886EA	ENSG00000213316	0.483	0.638	0.0	0.0	1.193	1.8	0.63	0.0	0.0	1.682
LTC4S	Q16873	True	LTC4S_HUMAN	LTC4_byLTC4S	CPI-CS077A507B6	ENSG00000283887	0.483	0.638	0.0	0.0	1.193	1.8	0.63	0.0	0.0	1.682
LTC4S	Q16873	True	LTC4S_HUMAN	LTC4_byLTC4S	CPI-CS077A507B6	ENSG00000213316	0.483	0.638	0.0	0.0	1.193	1.8	0.63	0.0	0.0	1.682
DBH	P09172	True	DOPO_HUMAN	Noradrenaline_byDBH_and_SLC6A2	CPI-CS0DDBC236B	ENSG00000123454	0.02	0.0	0.0	0.0	0.0	0.0	0.0	0.0	0.0	0.0
DBH	P09172	True	DOPO_HUMAN	Noradrenaline_byDBH_and_SLC6A2	CPI-CS0102B6543	ENSG00000123454	0.02	0.0	0.0	0.0	0.0	0.0	0.0	0.0	0.0	0.0
DBH	P09172	True	DOPO_HUMAN	Noradrenaline_byDBH_and_SLC6A2	CPI-CS05A217639	ENSG00000123454	0.02	0.0	0.0	0.0	0.0	0.0	0.0	0.0	0.0	0.0
DBH	P09172	True	DOPO_HUMAN	Noradrenaline_byDBH_and_SLC6A2	CPI-CS0749A56F0	ENSG00000123454	0.02	0.0	0.0	0.0	0.0	0.0	0.0	0.0	0.0	0.0
DBH	P09172	True	DOPO_HUMAN	Noradrenaline_byDBH_and_SLC6A2	CPI-CS09C112D46	ENSG00000123454	0.02	0.0	0.0	0.0	0.0	0.0	0.0	0.0	0.0	0.0
DBH	P09172	True	DOPO_HUMAN	Noradrenaline_byDBH_and_SLC6A2	CPI-CS0389CC0EC	ENSG00000123454	0.02	0.0	0.0	0.0	0.0	0.0	0.0	0.0	0.0	0.0
DBH	P09172	True	DOPO_HUMAN	Noradrenaline_byDBH_and_SLC18A2	CPI-CS02EA1C9D1	ENSG00000123454	0.025	0.006	0.0	0.0	0.0	0.0	0.0	0.0	0.0	0.0
DBH	P09172	True	DOPO_HUMAN	Noradrenaline_byDBH_and_SLC18A2	CPI-CS0EAD92BCF	ENSG00000123454	0.025	0.006	0.0	0.0	0.0	0.0	0.0	0.0	0.0	0.0
DBH	P09172	True	DOPO_HUMAN	Noradrenaline_byDBH_and_SLC18A2	CPI-CS0345842F1	ENSG00000123454	0.025	0.006	0.0	0.0	0.0	0.0	0.0	0.0	0.0	0.0
DBH	P09172	True	DOPO_HUMAN	Noradrenaline_byDBH_and_SLC18A2	CPI-CS04395827F	ENSG00000123454	0.025	0.006	0.0	0.0	0.0	0.0	0.0	0.0	0.0	0.0
DBH	P09172	True	DOPO_HUMAN	Noradrenaline_byDBH_and_SLC18A2	CPI-CS0E8897714	ENSG00000123454	0.025	0.006	0.0	0.0	0.0	0.0	0.0	0.0	0.0	0.0
DBH	P09172	True	DOPO_HUMAN	Noradrenaline_byDBH_and_SLC18A2	CPI-CS067A8F850	ENSG00000123454	0.025	0.006	0.0	0.0	0.0	0.0	0.0	0.0	0.0	0.0
SLC6A2	P23975	True	SC6A2_HUMAN	Noradrenaline_byDBH_and_SLC6A2	CPI-CS0DDBC236B	ENSG00000103546	0.02	0.0	0.0	0.0	0.0	0.0	0.0	0.0	0.0	0.0
SLC6A2	P23975	True	SC6A2_HUMAN	Noradrenaline_byDBH_and_SLC6A2	CPI-CS0102B6543	ENSG00000103546	0.02	0.0	0.0	0.0	0.0	0.0	0.0	0.0	0.0	0.0
SLC6A2	P23975	True	SC6A2_HUMAN	Noradrenaline_byDBH_and_SLC6A2	CPI-CS05A217639	ENSG00000103546	0.02	0.0	0.0	0.0	0.0	0.0	0.0	0.0	0.0	0.0
SLC6A2	P23975	True	SC6A2_HUMAN	Noradrenaline_byDBH_and_SLC6A2	CPI-CS0749A56F0	ENSG00000103546	0.02	0.0	0.0	0.0	0.0	0.0	0.0	0.0	0.0	0.0
SLC6A2	P23975	True	SC6A2_HUMAN	Noradrenaline_byDBH_and_SLC6A2	CPI-CS09C112D46	ENSG00000103546	0.02	0.0	0.0	0.0	0.0	0.0	0.0	0.0	0.0	0.0
SLC6A2	P23975	True	SC6A2_HUMAN	Noradrenaline_byDBH_and_SLC6A2	CPI-CS0389CC0EC	ENSG00000103546	0.02	0.0	0.0	0.0	0.0	0.0	0.0	0.0	0.0	0.0
NRXN1	P58400	True	NRX1B_HUMAN	NRXN1_CBLN1_complex	CPI-CS0E570EA78	ENSG00000179915	0.18	0.006	0.0	0.0	0.0	0.0	0.709	0.0	0.955	0.0
CBLN1	P23435	True	CBLN1_HUMAN	NRXN1_CBLN1_complex	CPI-CS0E570EA78	ENSG00000102924	0.18	0.006	0.0	0.0	0.0	0.0	0.709	0.0	0.955	0.0
PTGDS	P41222	True	PTGDS_HUMAN	PGD2_byPTGDS	CPI-CS0FADCFDB9	ENSG00000107317	0.313	0.45	0.0	0.0	1.247	0.0	0.334	0.0	0.0	0.0
PTGDS	P41222	True	PTGDS_HUMAN	PGD2_byPTGDS	CPI-CS0F4093169	ENSG00000107317	0.313	0.45	0.0	0.0	1.247	0.0	0.334	0.0	0.0	0.0
TENM2	Q9NT68	True	TEN2_HUMAN	TENM2_FLRT1_complex	CPI-CS007F1C612	ENSG00000145934	0.004	0.006	0.0	0.0	0.0	0.0	0.0	0.0	0.0	0.0
TENM2	Q9NT68	True	TEN2_HUMAN	TENM2_FLRT3_complex	CPI-CS04534E61E	ENSG00000145934	0.022	0.046	0.0	0.0	0.0	0.0	0.0	0.0	0.0	0.0
TENM2	Q9NT68	True	TEN2_HUMAN	TENM2_FLRT3_complex	CPI-CS049AAD8F5	ENSG00000145934	0.022	0.046	0.0	0.0	0.0	0.0	0.0	0.0	0.0	0.0
FLRT1	Q9NZU1	True	FLRT1_HUMAN	TENM2_FLRT1_complex	CPI-CS007F1C612	ENSG00000126500	0.004	0.006	0.0	0.0	0.0	0.0	0.0	0.0	0.0	0.0
FLRT1	Q9NZU1	True	FLRT1_HUMAN	TENM3_FLRT1_complex	CPI-CS059C42E4B	ENSG00000126500	0.004	0.006	0.0	0.0	0.0	0.0	0.0	0.0	0.0	0.0
FLRT1	Q9NZU1	True	FLRT1_HUMAN	TENM4_FLRT1_complex	CPI-CS0C8B4ED97	ENSG00000126500	0.004	0.006	0.0	0.0	0.0	0.0	0.0	0.0	0.0	0.0
FLRT3	Q9NZU0	True	FLRT3_HUMAN	TENM2_FLRT3_complex	CPI-CS04534E61E	ENSG00000125848	0.022	0.046	0.0	0.0	0.0	0.0	0.0	0.0	0.0	0.0
FLRT3	Q9NZU0	True	FLRT3_HUMAN	TENM2_FLRT3_complex	CPI-CS049AAD8F5	ENSG00000125848	0.022	0.046	0.0	0.0	0.0	0.0	0.0	0.0	0.0	0.0
FLRT3	Q9NZU0	True	FLRT3_HUMAN	TENM3_FLRT3_complex	CPI-CS0D62B1695	ENSG00000125848	0.413	1.066	0.0	4.172	1.261	1.057	1.922	0.0	3.298	2.476
FLRT3	Q9NZU0	True	FLRT3_HUMAN	TENM4_FLRT3_complex	CPI-CS0B24464AF	ENSG00000125848	0.401	1.105	0.0	0.0	1.279	0.0	0.343	0.0	0.0	2.574
TENM3	Q9P273	True	TEN3_HUMAN	TENM3_FLRT1_complex	CPI-CS059C42E4B	ENSG00000218336	0.004	0.006	0.0	0.0	0.0	0.0	0.0	0.0	0.0	0.0
TENM3	Q9P273	True	TEN3_HUMAN	TENM3_FLRT3_complex	CPI-CS0D62B1695	ENSG00000218336	0.413	1.066	0.0	4.172	1.261	1.057	1.922	0.0	3.298	2.476
TENM4	Q6N022	True	TEN4_HUMAN	TENM4_FLRT1_complex	CPI-CS0C8B4ED97	ENSG00000149256	0.004	0.006	0.0	0.0	0.0	0.0	0.0	0.0	0.0	0.0
TENM4	Q6N022	True	TEN4_HUMAN	TENM4_FLRT3_complex	CPI-CS0B24464AF	ENSG00000149256	0.401	1.105	0.0	0.0	1.279	0.0	0.343	0.0	0.0	2.574
CDH1	P12830	False	CADH1_HUMAN		CPI-SC0A2DB962D	ENSG00000039068	4.059	3.319	0.0	5.256	4.385	4.141	3.531	0.0	1.873	3.651
COL10A1	Q03692	False	COAA1_HUMAN		CPI-SC0B5CEA47D	ENSG00000123500	0.009	0.005	0.0	0.0	0.0	0.0	0.0	0.0	0.0	0.0
COL11A1	P12107	False	COBA1_HUMAN		CPI-SC0C8B7BCBB	ENSG00000060718	0.386	0.317	0.0	0.0	0.0	0.862	1.345	0.0	0.0	1.023
COL11A2	P13942	False	COBA2_HUMAN		CPI-SC0D3C12C3F	ENSG00000204248	0.055	0.067	0.0	0.0	0.0	0.0	0.324	0.0	0.0	0.0
COL12A1	Q99715	False	COCA1_HUMAN		CPI-SC0B86B7CED	ENSG00000111799	0.0	0.012	0.0	0.0	0.0	0.0	0.0	0.0	0.981	0.0
COL13A1	Q5TAT6	False	CODA1_HUMAN		CPI-SC0FA343CEF	ENSG00000197467	0.24	1.77	0.0	0.0	0.0	1.061	0.0	2.895	3.421	0.825
COL14A1	Q05707	False	COEA1_HUMAN		CPI-SC0CCCF9A7F	ENSG00000187955	0.276	0.14	0.0	0.0	1.175	0.0	0.383	0.0	0.968	0.879
COL15A1	P39059	False	COFA1_HUMAN		CPI-SC0E85E1FB0	ENSG00000204291	0.008	0.017	0.0	0.0	0.0	0.0	0.0	0.0	0.0	0.0
COL16A1	Q07092	False	COGA1_HUMAN		CPI-SC0956F4A31	ENSG00000084636	0.176	0.353	0.0	0.0	1.324	0.0	0.0	0.0	0.0	0.0
COL17A1	Q9UMD9	False	COHA1_HUMAN		CPI-SC06EEEC092	ENSG00000065618	0.114	0.14	0.0	0.0	0.0	0.0	0.0	0.0	0.0	0.0
COL18A1	P39060	False	COIA1_HUMAN		CPI-SC04BD52124	ENSG00000182871	4.255	3.659	6.698	4.833	6.018	6.01	3.573	4.861	3.859	4.065
COL1A1	P02452	False	CO1A1_HUMAN		CPI-SC04BCFC59C	ENSG00000108821	0.832	2.51	5.034	0.0	3.005	1.118	1.433	2.429	4.993	2.033
COL1A2	P08123	False	CO1A2_HUMAN		CPI-SC03D0A4AD2	ENSG00000164692	1.719	2.93	4.085	5.637	4.011	3.03	3.501	4.224	5.57	3.135
COL20A1	Q9P218	False	COKA1_HUMAN		CPI-SC0D5DDAD29	ENSG00000101203	0.004	0.006	0.0	0.0	0.0	0.0	0.0	0.0	0.0	0.0
COL21A1	Q96P44	False	COLA1_HUMAN		CPI-SC0D10396B4	ENSG00000124749	0.076	0.011	0.0	0.0	0.0	0.0	0.0	0.0	0.0	0.0
COL24A1	Q17RW2	False	COOA1_HUMAN		CPI-SC088A27EA5	ENSG00000171502	0.004	0.0	0.0	0.0	0.0	0.0	0.322	0.0	0.0	0.0
COL26A1	Q96A83	False	COQA1_HUMAN		CPI-SC0F179D307	ENSG00000160963	0.661	0.299	0.0	0.0	0.0	0.979	1.431	2.691	0.0	0.0
COL27A1	Q8IZC6	False	CORA1_HUMAN		CPI-SC044C2FDA4	ENSG00000196739	0.603	0.514	0.0	0.0	1.44	2.05	1.403	0.0	0.0	0.838
COL28A1	Q2UY09	False	COSA1_HUMAN		CPI-SC04251A46C	ENSG00000215018	0.037	0.032	0.0	0.0	0.0	0.0	0.348	0.0	0.0	0.82
COL2A1	P02458	False	CO2A1_HUMAN		CPI-SC09C62F412	ENSG00000139219	0.998	3.215	7.247	0.0	4.168	5.702	2.401	3.11	5.199	4.499
COL3A1	P02461	False	CO3A1_HUMAN		CPI-SC06A152CC0	ENSG00000168542	0.06	0.181	0.0	0.0	0.0	0.0	0.382	0.0	1.522	1.199
COL4A1	P02462	False	CO4A1_HUMAN		CPI-SC03515B178	ENSG00000187498	2.274	1.677	4.46	6.403	3.076	4.992	2.863	4.311	4.708	3.316
COL4A2	P08572	False	CO4A2_HUMAN		CPI-SC046604E76	ENSG00000134871	2.106	1.617	5.707	7.113	5.565	3.574	3.785	2.251	2.259	1.947
COL4A3	Q01955	False	CO4A3_HUMAN		CPI-SC0926FDACC	ENSG00000169031	0.012	0.022	0.0	0.0	0.0	0.0	0.0	0.0	0.0	0.0
COL4A4	P53420	False	CO4A4_HUMAN		CPI-SC072376C7B	ENSG00000081052	0.054	0.114	0.0	0.0	0.0	0.981	0.327	0.0	0.0	0.733
COL4A5	P29400	False	CO4A5_HUMAN		CPI-SC0C287AFC3	ENSG00000188153	1.412	1.825	2.074	0.0	4.914	4.465	2.201	2.042	1.987	3.481
COL4A6	Q14031	False	CO4A6_HUMAN		CPI-SC0FDD31EAB	ENSG00000197565	1.189	1.772	0.0	0.0	4.637	5.365	1.42	4.126	2.124	0.955
COL5A1	P20908	False	CO5A1_HUMAN		CPI-SC0681DB40E	ENSG00000130635	0.241	0.53	0.0	0.0	0.0	0.0	0.859	2.431	0.0	0.0
COL5A2	P05997	False	CO5A2_HUMAN		CPI-SC0345262E7	ENSG00000204262	0.454	0.695	0.0	5.849	0.0	0.995	1.851	2.508	2.114	2.326
COL5A3	P25940	False	CO5A3_HUMAN		CPI-SC0D5418330	ENSG00000080573	0.123	0.016	0.0	0.0	0.0	0.897	0.0	0.0	0.0	0.0
COL6A1	P12109	False	CO6A1_HUMAN		CPI-SC0CCB0D955	ENSG00000142156	4.938	5.729	2.774	5.625	5.206	5.176	3.585	5.163	5.419	4.037
COL6A2	P12110	False	CO6A2_HUMAN		CPI-SC01A5C5096	ENSG00000142173	4.65	5.285	2.015	5.703	4.999	4.988	4.02	4.333	5.657	2.758
COL6A3	P12111	False	CO6A3_HUMAN		CPI-SC084C79E20	ENSG00000163359	0.074	0.061	0.0	0.0	0.0	0.0	0.677	0.0	0.0	0.854
COL6A5	A8TX70	False	CO6A5_HUMAN		CPI-SC0A6F94686	ENSG00000172752	0.004	0.0	0.0	0.0	0.0	0.0	0.0	0.0	0.0	0.0
COL6A6	A6NMZ7	False	CO6A6_HUMAN		CPI-SC00D0AFED0	ENSG00000206384	0.008	0.011	0.0	0.0	0.0	0.0	0.0	0.0	0.0	0.0
COL7A1	Q02388	False	CO7A1_HUMAN		CPI-SC05640277E	ENSG00000114270	0.137	0.181	1.932	0.0	0.0	0.0	0.0	0.0	0.0	0.0
COL8A1	P27658	False	CO8A1_HUMAN		CPI-SC0B3564B15	ENSG00000144810	0.043	0.022	0.0	0.0	0.0	0.0	0.0	0.0	0.0	0.0
COL8A2	P25067	False	CO8A2_HUMAN		CPI-SC0F94B7D8F	ENSG00000171812	0.057	0.023	0.0	0.0	0.0	0.0	0.0	0.0	0.0	0.0
COL9A1	P20849	False	CO9A1_HUMAN		CPI-SC00065C95C	ENSG00000112280	0.601	0.37	0.0	3.973	0.0	0.0	0.64	0.0	0.0	1.478
COL9A2	Q14055	False	CO9A2_HUMAN		CPI-SC0A916E0E2	ENSG00000049089	0.235	0.335	0.0	0.0	3.134	0.0	0.416	0.0	0.0	2.068
COL9A3	Q14050	False	CO9A3_HUMAN		CPI-SC0BB68FB34	ENSG00000092758	1.786	2.129	2.484	5.222	5.645	2.855	2.644	0.0	4.15	2.042
FN1	P02751	False	FINC_HUMAN		CPI-SC01D1C56CC	ENSG00000115414	3.839	5.274	7.179	5.985	6.788	7.792	5.094	5.466	6.32	5.326
LAMC1	P11047	False	LAMC1_HUMAN		CPI-SC0A460766C	ENSG00000135862	2.86	2.268	4.388	5.927	1.339	2.189	2.213	2.206	1.093	2.838
CDH1	P12830	False	CADH1_HUMAN		CPI-SC09D882C18	ENSG00000039068	4.059	3.319	0.0	5.256	4.385	4.141	3.531	0.0	1.873	3.651
CDH1	P12830	False	CADH1_HUMAN		CPI-SS0CC5DCE80	ENSG00000039068	4.059	3.319	0.0	5.256	4.385	4.141	3.531	0.0	1.873	3.651
CDH2	P19022	False	CADH2_HUMAN		CPI-SS0EE09A201	ENSG00000170558	3.407	5.731	5.893	4.972	5.753	5.774	4.633	4.797	4.386	4.924
CDH2	P19022	False	CADH2_HUMAN		CPI-SS0ADFF0666	ENSG00000170558	3.407	5.731	5.893	4.972	5.753	5.774	4.633	4.797	4.386	4.924
CDH3	P22223	False	CADH3_HUMAN		CPI-SS0DA0F5556	ENSG00000062038	1.975	2.153	4.687	4.31	2.867	0.0	1.753	0.0	1.031	0.0
CDH5	P33151	False	CADH5_HUMAN		CPI-SS00C24ED50	ENSG00000179776	0.008	0.0	0.0	4.866	0.0	0.0	0.0	0.0	0.0	0.0
CDH6	P55285	False	CADH6_HUMAN		CPI-SS0C53F7672	ENSG00000113361	0.072	0.079	0.0	0.0	1.547	0.0	0.439	0.0	0.0	0.82
CDH7	Q9ULB5	False	CADH7_HUMAN		CPI-SS0BE3D537D	ENSG00000081138	0.097	0.1	0.0	0.0	0.0	0.884	0.0	0.0	0.0	0.0
CADM1	Q9BY67	False	CADM1_HUMAN		CPI-SS0889E281D	ENSG00000182985	1.716	4.089	4.847	0.0	4.001	4.008	2.65	5.154	5.611	5.537
CADM3	Q8N126	False	CADM3_HUMAN		CPI-SS09C06644C	ENSG00000162706	0.144	0.11	0.0	0.0	1.353	0.0	0.0	0.0	0.0	0.0
CRTAM	O95727	False	CRTAM_HUMAN		CPI-SS0C9696AAA	ENSG00000109943	0.0	0.029	0.0	0.0	0.0	0.0	0.0	0.0	0.0	0.0
CADM1	Q9BY67	False	CADM1_HUMAN		CPI-SS0B990492C	ENSG00000182985	1.716	4.089	4.847	0.0	4.001	4.008	2.65	5.154	5.611	5.537
CADM3	Q8N126	False	CADM3_HUMAN		CPI-SS00550260E	ENSG00000162706	0.144	0.11	0.0	0.0	1.353	0.0	0.0	0.0	0.0	0.0
NECTIN1	Q15223	False	PVRL1_HUMAN		CPI-SS0C5E9FBFB	ENSG00000110400	0.886	0.627	0.0	0.0	1.203	0.909	0.33	0.0	0.992	0.0
NECTIN2	Q92692	False	PVRL2_HUMAN		CPI-SS02FBD007E	ENSG00000130202	3.688	5.303	5.847	5.012	5.831	4.938	4.17	4.978	4.208	5.336
CADM3	Q8N126	False	CADM3_HUMAN		CPI-SS02D18D12B	ENSG00000162706	0.144	0.11	0.0	0.0	1.353	0.0	0.0	0.0	0.0	0.0
CADM3	Q8N126	False	CADM3_HUMAN		CPI-SS0B3829651	ENSG00000162706	0.144	0.11	0.0	0.0	1.353	0.0	0.0	0.0	0.0	0.0
CEACAM1	P13688	False	CEAM1_HUMAN		CPI-SS0A2D7895C	ENSG00000079385	0.107	0.112	0.0	0.0	0.0	0.0	0.988	0.0	0.0	0.0
CEACAM6	P40199	False	CEAM6_HUMAN		CPI-SS001BF66E8	ENSG00000086548	0.018	0.017	0.0	0.0	0.0	0.0	0.0	0.0	0.0	0.0
COL10A1	Q03692	False	COAA1_HUMAN		CPI-SC04FA882F7	ENSG00000123500	0.009	0.005	0.0	0.0	0.0	0.0	0.0	0.0	0.0	0.0
COL11A1	P12107	False	COBA1_HUMAN		CPI-SC0E53A238E	ENSG00000060718	0.386	0.317	0.0	0.0	0.0	0.862	1.345	0.0	0.0	1.023
COL11A2	P13942	False	COBA2_HUMAN		CPI-SC071163509	ENSG00000204248	0.055	0.067	0.0	0.0	0.0	0.0	0.324	0.0	0.0	0.0
COL12A1	Q99715	False	COCA1_HUMAN		CPI-SC0E83A4B71	ENSG00000111799	0.0	0.012	0.0	0.0	0.0	0.0	0.0	0.0	0.981	0.0
COL13A1	Q5TAT6	False	CODA1_HUMAN		CPI-SC0FCF853DB	ENSG00000197467	0.24	1.77	0.0	0.0	0.0	1.061	0.0	2.895	3.421	0.825
COL14A1	Q05707	False	COEA1_HUMAN		CPI-SC0AB5FBF10	ENSG00000187955	0.276	0.14	0.0	0.0	1.175	0.0	0.383	0.0	0.968	0.879
COL15A1	P39059	False	COFA1_HUMAN		CPI-SC027893337	ENSG00000204291	0.008	0.017	0.0	0.0	0.0	0.0	0.0	0.0	0.0	0.0
COL16A1	Q07092	False	COGA1_HUMAN		CPI-SC06AD39F88	ENSG00000084636	0.176	0.353	0.0	0.0	1.324	0.0	0.0	0.0	0.0	0.0
COL17A1	Q9UMD9	False	COHA1_HUMAN		CPI-SC0C841033A	ENSG00000065618	0.114	0.14	0.0	0.0	0.0	0.0	0.0	0.0	0.0	0.0
COL18A1	P39060	False	COIA1_HUMAN		CPI-SC0C739EDCE	ENSG00000182871	4.255	3.659	6.698	4.833	6.018	6.01	3.573	4.861	3.859	4.065
COL1A1	P02452	False	CO1A1_HUMAN		CPI-SC08DBCCFF0	ENSG00000108821	0.832	2.51	5.034	0.0	3.005	1.118	1.433	2.429	4.993	2.033
COL1A2	P08123	False	CO1A2_HUMAN		CPI-SC09DB9D20A	ENSG00000164692	1.719	2.93	4.085	5.637	4.011	3.03	3.501	4.224	5.57	3.135
COL20A1	Q9P218	False	COKA1_HUMAN		CPI-SC0804EB2C0	ENSG00000101203	0.004	0.006	0.0	0.0	0.0	0.0	0.0	0.0	0.0	0.0
COL21A1	Q96P44	False	COLA1_HUMAN		CPI-SC065DB6486	ENSG00000124749	0.076	0.011	0.0	0.0	0.0	0.0	0.0	0.0	0.0	0.0
COL24A1	Q17RW2	False	COOA1_HUMAN		CPI-SC073A7317A	ENSG00000171502	0.004	0.0	0.0	0.0	0.0	0.0	0.322	0.0	0.0	0.0
COL26A1	Q96A83	False	COQA1_HUMAN		CPI-SC01E6BE079	ENSG00000160963	0.661	0.299	0.0	0.0	0.0	0.979	1.431	2.691	0.0	0.0
COL27A1	Q8IZC6	False	CORA1_HUMAN		CPI-SC050F64BB5	ENSG00000196739	0.603	0.514	0.0	0.0	1.44	2.05	1.403	0.0	0.0	0.838
COL28A1	Q2UY09	False	COSA1_HUMAN		CPI-SC01C274A51	ENSG00000215018	0.037	0.032	0.0	0.0	0.0	0.0	0.348	0.0	0.0	0.82
COL2A1	P02458	False	CO2A1_HUMAN		CPI-SC0EA8ABCFD	ENSG00000139219	0.998	3.215	7.247	0.0	4.168	5.702	2.401	3.11	5.199	4.499
COL3A1	P02461	False	CO3A1_HUMAN		CPI-SC00367777A	ENSG00000168542	0.06	0.181	0.0	0.0	0.0	0.0	0.382	0.0	1.522	1.199
COL4A1	P02462	False	CO4A1_HUMAN		CPI-SC0744E13CB	ENSG00000187498	2.274	1.677	4.46	6.403	3.076	4.992	2.863	4.311	4.708	3.316
COL4A2	P08572	False	CO4A2_HUMAN		CPI-SC03F728659	ENSG00000134871	2.106	1.617	5.707	7.113	5.565	3.574	3.785	2.251	2.259	1.947
COL4A3	Q01955	False	CO4A3_HUMAN		CPI-SC0886D58EF	ENSG00000169031	0.012	0.022	0.0	0.0	0.0	0.0	0.0	0.0	0.0	0.0
COL4A4	P53420	False	CO4A4_HUMAN		CPI-SC04ABF0023	ENSG00000081052	0.054	0.114	0.0	0.0	0.0	0.981	0.327	0.0	0.0	0.733
COL4A5	P29400	False	CO4A5_HUMAN		CPI-SC042B580A3	ENSG00000188153	1.412	1.825	2.074	0.0	4.914	4.465	2.201	2.042	1.987	3.481
COL4A6	Q14031	False	CO4A6_HUMAN		CPI-SC0C8B6ACF5	ENSG00000197565	1.189	1.772	0.0	0.0	4.637	5.365	1.42	4.126	2.124	0.955
COL5A1	P20908	False	CO5A1_HUMAN		CPI-SC0592501EA	ENSG00000130635	0.241	0.53	0.0	0.0	0.0	0.0	0.859	2.431	0.0	0.0
COL5A2	P05997	False	CO5A2_HUMAN		CPI-SC037A0554C	ENSG00000204262	0.454	0.695	0.0	5.849	0.0	0.995	1.851	2.508	2.114	2.326
COL5A3	P25940	False	CO5A3_HUMAN		CPI-SC00EAD4C47	ENSG00000080573	0.123	0.016	0.0	0.0	0.0	0.897	0.0	0.0	0.0	0.0
COL6A1	P12109	False	CO6A1_HUMAN		CPI-SC0549A759B	ENSG00000142156	4.938	5.729	2.774	5.625	5.206	5.176	3.585	5.163	5.419	4.037
COL6A2	P12110	False	CO6A2_HUMAN		CPI-SC0F9FB6DCB	ENSG00000142173	4.65	5.285	2.015	5.703	4.999	4.988	4.02	4.333	5.657	2.758
COL6A3	P12111	False	CO6A3_HUMAN		CPI-SC0ECDD1074	ENSG00000163359	0.074	0.061	0.0	0.0	0.0	0.0	0.677	0.0	0.0	0.854
COL6A5	A8TX70	False	CO6A5_HUMAN		CPI-SC0C6DC4D50	ENSG00000172752	0.004	0.0	0.0	0.0	0.0	0.0	0.0	0.0	0.0	0.0
COL6A6	A6NMZ7	False	CO6A6_HUMAN		CPI-SC0D3870098	ENSG00000206384	0.008	0.011	0.0	0.0	0.0	0.0	0.0	0.0	0.0	0.0
COL7A1	Q02388	False	CO7A1_HUMAN		CPI-SC0E509A5C6	ENSG00000114270	0.137	0.181	1.932	0.0	0.0	0.0	0.0	0.0	0.0	0.0
COL8A1	P27658	False	CO8A1_HUMAN		CPI-SC03760D980	ENSG00000144810	0.043	0.022	0.0	0.0	0.0	0.0	0.0	0.0	0.0	0.0
COL8A2	P25067	False	CO8A2_HUMAN		CPI-SC0453131F6	ENSG00000171812	0.057	0.023	0.0	0.0	0.0	0.0	0.0	0.0	0.0	0.0
COL9A1	P20849	False	CO9A1_HUMAN		CPI-SC070BECDC9	ENSG00000112280	0.601	0.37	0.0	3.973	0.0	0.0	0.64	0.0	0.0	1.478
COL9A2	Q14055	False	CO9A2_HUMAN		CPI-SC0270AA5D9	ENSG00000049089	0.235	0.335	0.0	0.0	3.134	0.0	0.416	0.0	0.0	2.068
COL9A3	Q14050	False	CO9A3_HUMAN		CPI-SC0DC74CBE5	ENSG00000092758	1.786	2.129	2.484	5.222	5.645	2.855	2.644	0.0	4.15	2.042
SEMA7A	O75326	False	SEM7A_HUMAN		CPI-SC03AF43F8B	ENSG00000138623	0.078	0.052	0.0	0.0	0.0	0.0	0.33	0.0	0.0	0.0
COL10A1	Q03692	False	COAA1_HUMAN		CPI-SC0B4F620A6	ENSG00000123500	0.009	0.005	0.0	0.0	0.0	0.0	0.0	0.0	0.0	0.0
COL11A1	P12107	False	COBA1_HUMAN		CPI-SC0B991F6B1	ENSG00000060718	0.386	0.317	0.0	0.0	0.0	0.862	1.345	0.0	0.0	1.023
COL11A2	P13942	False	COBA2_HUMAN		CPI-SC034D4CF73	ENSG00000204248	0.055	0.067	0.0	0.0	0.0	0.0	0.324	0.0	0.0	0.0
COL12A1	Q99715	False	COCA1_HUMAN		CPI-SC0EC720659	ENSG00000111799	0.0	0.012	0.0	0.0	0.0	0.0	0.0	0.0	0.981	0.0
COL13A1	Q5TAT6	False	CODA1_HUMAN		CPI-SC0A18569E5	ENSG00000197467	0.24	1.77	0.0	0.0	0.0	1.061	0.0	2.895	3.421	0.825
COL14A1	Q05707	False	COEA1_HUMAN		CPI-SC0B6D93CD4	ENSG00000187955	0.276	0.14	0.0	0.0	1.175	0.0	0.383	0.0	0.968	0.879
COL15A1	P39059	False	COFA1_HUMAN		CPI-SC01BE5E1F7	ENSG00000204291	0.008	0.017	0.0	0.0	0.0	0.0	0.0	0.0	0.0	0.0
COL16A1	Q07092	False	COGA1_HUMAN		CPI-SC027EF0F68	ENSG00000084636	0.176	0.353	0.0	0.0	1.324	0.0	0.0	0.0	0.0	0.0
COL17A1	Q9UMD9	False	COHA1_HUMAN		CPI-SC00942962B	ENSG00000065618	0.114	0.14	0.0	0.0	0.0	0.0	0.0	0.0	0.0	0.0
COL18A1	P39060	False	COIA1_HUMAN		CPI-SC039737584	ENSG00000182871	4.255	3.659	6.698	4.833	6.018	6.01	3.573	4.861	3.859	4.065
COL1A1	P02452	False	CO1A1_HUMAN		CPI-SC028882919	ENSG00000108821	0.832	2.51	5.034	0.0	3.005	1.118	1.433	2.429	4.993	2.033
COL1A2	P08123	False	CO1A2_HUMAN		CPI-SC07707E049	ENSG00000164692	1.719	2.93	4.085	5.637	4.011	3.03	3.501	4.224	5.57	3.135
COL20A1	Q9P218	False	COKA1_HUMAN		CPI-SC0F393B830	ENSG00000101203	0.004	0.006	0.0	0.0	0.0	0.0	0.0	0.0	0.0	0.0
COL21A1	Q96P44	False	COLA1_HUMAN		CPI-SC076898564	ENSG00000124749	0.076	0.011	0.0	0.0	0.0	0.0	0.0	0.0	0.0	0.0
COL24A1	Q17RW2	False	COOA1_HUMAN		CPI-SC09E4E673B	ENSG00000171502	0.004	0.0	0.0	0.0	0.0	0.0	0.322	0.0	0.0	0.0
COL26A1	Q96A83	False	COQA1_HUMAN		CPI-SC008D5E4B2	ENSG00000160963	0.661	0.299	0.0	0.0	0.0	0.979	1.431	2.691	0.0	0.0
COL27A1	Q8IZC6	False	CORA1_HUMAN		CPI-SC090152EEE	ENSG00000196739	0.603	0.514	0.0	0.0	1.44	2.05	1.403	0.0	0.0	0.838
COL28A1	Q2UY09	False	COSA1_HUMAN		CPI-SC0E9AA9087	ENSG00000215018	0.037	0.032	0.0	0.0	0.0	0.0	0.348	0.0	0.0	0.82
COL2A1	P02458	False	CO2A1_HUMAN		CPI-SC0AA90A03B	ENSG00000139219	0.998	3.215	7.247	0.0	4.168	5.702	2.401	3.11	5.199	4.499
COL3A1	P02461	False	CO3A1_HUMAN		CPI-SC0A7864078	ENSG00000168542	0.06	0.181	0.0	0.0	0.0	0.0	0.382	0.0	1.522	1.199
COL4A1	P02462	False	CO4A1_HUMAN		CPI-SC0756B421F	ENSG00000187498	2.274	1.677	4.46	6.403	3.076	4.992	2.863	4.311	4.708	3.316
COL4A2	P08572	False	CO4A2_HUMAN		CPI-SC0096917A2	ENSG00000134871	2.106	1.617	5.707	7.113	5.565	3.574	3.785	2.251	2.259	1.947
COL4A3	Q01955	False	CO4A3_HUMAN		CPI-SC0CC8A2F79	ENSG00000169031	0.012	0.022	0.0	0.0	0.0	0.0	0.0	0.0	0.0	0.0
COL4A4	P53420	False	CO4A4_HUMAN		CPI-SC030087D4F	ENSG00000081052	0.054	0.114	0.0	0.0	0.0	0.981	0.327	0.0	0.0	0.733
COL4A5	P29400	False	CO4A5_HUMAN		CPI-SC0F1833AC0	ENSG00000188153	1.412	1.825	2.074	0.0	4.914	4.465	2.201	2.042	1.987	3.481
COL4A6	Q14031	False	CO4A6_HUMAN		CPI-SC0BFDE14E9	ENSG00000197565	1.189	1.772	0.0	0.0	4.637	5.365	1.42	4.126	2.124	0.955
COL5A1	P20908	False	CO5A1_HUMAN		CPI-SC05590EDD3	ENSG00000130635	0.241	0.53	0.0	0.0	0.0	0.0	0.859	2.431	0.0	0.0
COL5A2	P05997	False	CO5A2_HUMAN		CPI-SC0CED85DDE	ENSG00000204262	0.454	0.695	0.0	5.849	0.0	0.995	1.851	2.508	2.114	2.326
COL5A3	P25940	False	CO5A3_HUMAN		CPI-SC0DA063880	ENSG00000080573	0.123	0.016	0.0	0.0	0.0	0.897	0.0	0.0	0.0	0.0
COL6A1	P12109	False	CO6A1_HUMAN		CPI-SC0251EEF61	ENSG00000142156	4.938	5.729	2.774	5.625	5.206	5.176	3.585	5.163	5.419	4.037
COL6A2	P12110	False	CO6A2_HUMAN		CPI-SC07F654CB3	ENSG00000142173	4.65	5.285	2.015	5.703	4.999	4.988	4.02	4.333	5.657	2.758
COL6A3	P12111	False	CO6A3_HUMAN		CPI-SC059D160BE	ENSG00000163359	0.074	0.061	0.0	0.0	0.0	0.0	0.677	0.0	0.0	0.854
COL6A5	A8TX70	False	CO6A5_HUMAN		CPI-SC0E4A99136	ENSG00000172752	0.004	0.0	0.0	0.0	0.0	0.0	0.0	0.0	0.0	0.0
COL6A6	A6NMZ7	False	CO6A6_HUMAN		CPI-SC0E03C13D1	ENSG00000206384	0.008	0.011	0.0	0.0	0.0	0.0	0.0	0.0	0.0	0.0
COL7A1	Q02388	False	CO7A1_HUMAN		CPI-SC0B4771D76	ENSG00000114270	0.137	0.181	1.932	0.0	0.0	0.0	0.0	0.0	0.0	0.0
COL8A1	P27658	False	CO8A1_HUMAN		CPI-SC068FFC547	ENSG00000144810	0.043	0.022	0.0	0.0	0.0	0.0	0.0	0.0	0.0	0.0
COL8A2	P25067	False	CO8A2_HUMAN		CPI-SC0FCB8DFBB	ENSG00000171812	0.057	0.023	0.0	0.0	0.0	0.0	0.0	0.0	0.0	0.0
COL9A1	P20849	False	CO9A1_HUMAN		CPI-SC050CC3A3F	ENSG00000112280	0.601	0.37	0.0	3.973	0.0	0.0	0.64	0.0	0.0	1.478
COL9A2	Q14055	False	CO9A2_HUMAN		CPI-SC0A210DC1F	ENSG00000049089	0.235	0.335	0.0	0.0	3.134	0.0	0.416	0.0	0.0	2.068
COL9A3	Q14050	False	CO9A3_HUMAN		CPI-SC0FD500AF3	ENSG00000092758	1.786	2.129	2.484	5.222	5.645	2.855	2.644	0.0	4.15	2.042
FN1	P02751	False	FINC_HUMAN		CPI-SC0C91660AB	ENSG00000115414	3.839	5.274	7.179	5.985	6.788	7.792	5.094	5.466	6.32	5.326
COL10A1	Q03692	False	COAA1_HUMAN		CPI-SC0519DE925	ENSG00000123500	0.009	0.005	0.0	0.0	0.0	0.0	0.0	0.0	0.0	0.0
COL11A1	P12107	False	COBA1_HUMAN		CPI-SC06F3DDF90	ENSG00000060718	0.386	0.317	0.0	0.0	0.0	0.862	1.345	0.0	0.0	1.023
COL11A2	P13942	False	COBA2_HUMAN		CPI-SC06DCE672A	ENSG00000204248	0.055	0.067	0.0	0.0	0.0	0.0	0.324	0.0	0.0	0.0
COL12A1	Q99715	False	COCA1_HUMAN		CPI-SC0A3722F1F	ENSG00000111799	0.0	0.012	0.0	0.0	0.0	0.0	0.0	0.0	0.981	0.0
COL13A1	Q5TAT6	False	CODA1_HUMAN		CPI-SC093DFA335	ENSG00000197467	0.24	1.77	0.0	0.0	0.0	1.061	0.0	2.895	3.421	0.825
COL14A1	Q05707	False	COEA1_HUMAN		CPI-SC092A2325E	ENSG00000187955	0.276	0.14	0.0	0.0	1.175	0.0	0.383	0.0	0.968	0.879
COL15A1	P39059	False	COFA1_HUMAN		CPI-SC0BCE0B954	ENSG00000204291	0.008	0.017	0.0	0.0	0.0	0.0	0.0	0.0	0.0	0.0
COL16A1	Q07092	False	COGA1_HUMAN		CPI-SC01633DC81	ENSG00000084636	0.176	0.353	0.0	0.0	1.324	0.0	0.0	0.0	0.0	0.0
COL17A1	Q9UMD9	False	COHA1_HUMAN		CPI-SC0D3C68BD6	ENSG00000065618	0.114	0.14	0.0	0.0	0.0	0.0	0.0	0.0	0.0	0.0
COL18A1	P39060	False	COIA1_HUMAN		CPI-SC0755F1632	ENSG00000182871	4.255	3.659	6.698	4.833	6.018	6.01	3.573	4.861	3.859	4.065
COL1A1	P02452	False	CO1A1_HUMAN		CPI-SC0AD2341AF	ENSG00000108821	0.832	2.51	5.034	0.0	3.005	1.118	1.433	2.429	4.993	2.033
COL1A2	P08123	False	CO1A2_HUMAN		CPI-SC015ECCD97	ENSG00000164692	1.719	2.93	4.085	5.637	4.011	3.03	3.501	4.224	5.57	3.135
COL20A1	Q9P218	False	COKA1_HUMAN		CPI-SC0BB8BF2C5	ENSG00000101203	0.004	0.006	0.0	0.0	0.0	0.0	0.0	0.0	0.0	0.0
COL21A1	Q96P44	False	COLA1_HUMAN		CPI-SC0C1E494D6	ENSG00000124749	0.076	0.011	0.0	0.0	0.0	0.0	0.0	0.0	0.0	0.0
COL24A1	Q17RW2	False	COOA1_HUMAN		CPI-SC0B09B811A	ENSG00000171502	0.004	0.0	0.0	0.0	0.0	0.0	0.322	0.0	0.0	0.0
COL26A1	Q96A83	False	COQA1_HUMAN		CPI-SC08885876E	ENSG00000160963	0.661	0.299	0.0	0.0	0.0	0.979	1.431	2.691	0.0	0.0
COL27A1	Q8IZC6	False	CORA1_HUMAN		CPI-SC0FC6454F5	ENSG00000196739	0.603	0.514	0.0	0.0	1.44	2.05	1.403	0.0	0.0	0.838
COL28A1	Q2UY09	False	COSA1_HUMAN		CPI-SC0E40282DA	ENSG00000215018	0.037	0.032	0.0	0.0	0.0	0.0	0.348	0.0	0.0	0.82
COL2A1	P02458	False	CO2A1_HUMAN		CPI-SC0A5E87289	ENSG00000139219	0.998	3.215	7.247	0.0	4.168	5.702	2.401	3.11	5.199	4.499
COL3A1	P02461	False	CO3A1_HUMAN		CPI-SC0C061DC28	ENSG00000168542	0.06	0.181	0.0	0.0	0.0	0.0	0.382	0.0	1.522	1.199
COL4A1	P02462	False	CO4A1_HUMAN		CPI-SC0C351F7DF	ENSG00000187498	2.274	1.677	4.46	6.403	3.076	4.992	2.863	4.311	4.708	3.316
COL4A2	P08572	False	CO4A2_HUMAN		CPI-SC09AE93F66	ENSG00000134871	2.106	1.617	5.707	7.113	5.565	3.574	3.785	2.251	2.259	1.947
COL4A3	Q01955	False	CO4A3_HUMAN		CPI-SC08F17FB3E	ENSG00000169031	0.012	0.022	0.0	0.0	0.0	0.0	0.0	0.0	0.0	0.0
COL4A4	P53420	False	CO4A4_HUMAN		CPI-SC0FAC9844A	ENSG00000081052	0.054	0.114	0.0	0.0	0.0	0.981	0.327	0.0	0.0	0.733
COL4A5	P29400	False	CO4A5_HUMAN		CPI-SC044B5BE16	ENSG00000188153	1.412	1.825	2.074	0.0	4.914	4.465	2.201	2.042	1.987	3.481
COL4A6	Q14031	False	CO4A6_HUMAN		CPI-SC01539071B	ENSG00000197565	1.189	1.772	0.0	0.0	4.637	5.365	1.42	4.126	2.124	0.955
COL5A1	P20908	False	CO5A1_HUMAN		CPI-SC08821B0D2	ENSG00000130635	0.241	0.53	0.0	0.0	0.0	0.0	0.859	2.431	0.0	0.0
COL5A2	P05997	False	CO5A2_HUMAN		CPI-SC075489ADB	ENSG00000204262	0.454	0.695	0.0	5.849	0.0	0.995	1.851	2.508	2.114	2.326
COL5A3	P25940	False	CO5A3_HUMAN		CPI-SC0D0BFC9F7	ENSG00000080573	0.123	0.016	0.0	0.0	0.0	0.897	0.0	0.0	0.0	0.0
COL6A1	P12109	False	CO6A1_HUMAN		CPI-SC0FB1817EE	ENSG00000142156	4.938	5.729	2.774	5.625	5.206	5.176	3.585	5.163	5.419	4.037
COL6A2	P12110	False	CO6A2_HUMAN		CPI-SC0C5B4E222	ENSG00000142173	4.65	5.285	2.015	5.703	4.999	4.988	4.02	4.333	5.657	2.758
COL6A3	P12111	False	CO6A3_HUMAN		CPI-SC044916391	ENSG00000163359	0.074	0.061	0.0	0.0	0.0	0.0	0.677	0.0	0.0	0.854
COL6A5	A8TX70	False	CO6A5_HUMAN		CPI-SC0E453F338	ENSG00000172752	0.004	0.0	0.0	0.0	0.0	0.0	0.0	0.0	0.0	0.0
COL6A6	A6NMZ7	False	CO6A6_HUMAN		CPI-SC0EDDBD0FB	ENSG00000206384	0.008	0.011	0.0	0.0	0.0	0.0	0.0	0.0	0.0	0.0
COL7A1	Q02388	False	CO7A1_HUMAN		CPI-SC037038602	ENSG00000114270	0.137	0.181	1.932	0.0	0.0	0.0	0.0	0.0	0.0	0.0
COL8A1	P27658	False	CO8A1_HUMAN		CPI-SC04FF0CDA1	ENSG00000144810	0.043	0.022	0.0	0.0	0.0	0.0	0.0	0.0	0.0	0.0
COL8A2	P25067	False	CO8A2_HUMAN		CPI-SC0CC30CEC0	ENSG00000171812	0.057	0.023	0.0	0.0	0.0	0.0	0.0	0.0	0.0	0.0
COL9A1	P20849	False	CO9A1_HUMAN		CPI-SC0E8C3A996	ENSG00000112280	0.601	0.37	0.0	3.973	0.0	0.0	0.64	0.0	0.0	1.478
COL9A2	Q14055	False	CO9A2_HUMAN		CPI-SC0C155763A	ENSG00000049089	0.235	0.335	0.0	0.0	3.134	0.0	0.416	0.0	0.0	2.068
COL9A3	Q14050	False	CO9A3_HUMAN		CPI-SC086D7EC73	ENSG00000092758	1.786	2.129	2.484	5.222	5.645	2.855	2.644	0.0	4.15	2.042
FN1	P02751	False	FINC_HUMAN		CPI-SC0AE4F5BAB	ENSG00000115414	3.839	5.274	7.179	5.985	6.788	7.792	5.094	5.466	6.32	5.326
COL3A1	P02461	False	CO3A1_HUMAN		CPI-SS0343DD0EE	ENSG00000168542	0.06	0.181	0.0	0.0	0.0	0.0	0.382	0.0	1.522	1.199
TGM2	P21980	False	TGM2_HUMAN		CPI-SS09C0B8677	ENSG00000198959	0.079	0.143	0.0	0.0	0.0	0.0	1.22	0.0	0.0	0.0
COL4A1	P02462	False	CO4A1_HUMAN		CPI-SS015BF69EE	ENSG00000187498	2.274	1.677	4.46	6.403	3.076	4.992	2.863	4.311	4.708	3.316
COL4A2	P08572	False	CO4A2_HUMAN		CPI-SS01771D11B	ENSG00000134871	2.106	1.617	5.707	7.113	5.565	3.574	3.785	2.251	2.259	1.947
COL4A3	Q01955	False	CO4A3_HUMAN		CPI-SS0AADAB219	ENSG00000169031	0.012	0.022	0.0	0.0	0.0	0.0	0.0	0.0	0.0	0.0
COL4A4	P53420	False	CO4A4_HUMAN		CPI-SS06D2944B5	ENSG00000081052	0.054	0.114	0.0	0.0	0.0	0.981	0.327	0.0	0.0	0.733
COL4A5	P29400	False	CO4A5_HUMAN		CPI-SS0924C61F1	ENSG00000188153	1.412	1.825	2.074	0.0	4.914	4.465	2.201	2.042	1.987	3.481
COL4A6	Q14031	False	CO4A6_HUMAN		CPI-SS0BBF93C62	ENSG00000197565	1.189	1.772	0.0	0.0	4.637	5.365	1.42	4.126	2.124	0.955
LAMA2	P24043	False	LAMA2_HUMAN		CPI-SS0335C4DDE	ENSG00000196569	0.211	0.31	0.0	0.0	1.186	0.0	0.0	0.0	0.979	0.0
PRNP	F7VJQ1	False	APRIO_HUMAN		CPI-SS0087B834D	ENSG00000171867	0.681	0.55	0.0	0.0	0.0	1.908	0.399	0.0	0.0	1.621
DSC2	Q02487	False	DSC2_HUMAN		CPI-SS06D13FCD3	ENSG00000134755	1.952	2.053	1.976	0.0	3.056	4.176	3.262	1.859	1.036	1.855
DSG2	Q14126	False	DSG2_HUMAN		CPI-SS0B6F0C894	ENSG00000046604	4.029	4.034	4.581	0.0	4.618	3.548	4.802	4.433	4.9	2.542
DAG1	Q14118	False	DAG1_HUMAN		CPI-SS09491FBF4	ENSG00000173402	2.031	1.887	4.912	5.278	2.56	2.387	2.971	2.191	1.173	2.717
DAG1	Q14118	False	DAG1_HUMAN		CPI-SS0D9DE7106	ENSG00000173402	2.031	1.887	4.912	5.278	2.56	2.387	2.971	2.191	1.173	2.717
CLSTN1	O94985	False	CSTN1_HUMAN		CPI-SS0DD3733E8	ENSG00000171603	2.52	2.32	0.0	5.369	1.249	2.931	2.446	3.968	4.264	2.737
CLSTN2	Q9H4D0	False	CSTN2_HUMAN		CPI-SS01A7DC3C1	ENSG00000158258	0.022	0.04	2.676	0.0	0.0	0.0	0.391	3.921	2.163	0.0
CLSTN3	Q9BQT9	False	CSTN3_HUMAN		CPI-SS0180FFBED	ENSG00000139182	0.637	0.705	0.0	0.0	2.464	0.0	1.329	0.0	1.931	0.0
LRRTM1	Q86UE6	False	LRRT1_HUMAN		CPI-SS0EEFFA23C	ENSG00000162951	0.119	0.051	0.0	0.0	1.281	0.0	0.0	0.0	0.0	0.0
LRRTM2	O43300	False	LRRT2_HUMAN		CPI-SS0C0329180	ENSG00000146006	0.008	0.006	0.0	0.0	1.318	0.0	0.0	0.0	0.0	0.0
LRRTM3	Q86VH5	False	LRRT3_HUMAN		CPI-SS026EC3854	ENSG00000198739	0.004	0.0	0.0	0.0	0.0	0.0	0.0	0.0	0.0	0.0
LRRTM4	Q86VH4	False	LRRT4_HUMAN		CPI-SS0F97A06CD	ENSG00000176204	0.553	0.509	0.0	0.0	1.405	0.943	0.0	1.903	0.0	0.0
NLGN1	Q8N2Q7	False	NLGN1_HUMAN		CPI-SS0731F750C	ENSG00000169760	0.629	0.219	0.0	0.0	0.0	0.0	0.3	0.0	0.0	1.743
NLGN2	Q8NFZ4	False	NLGN2_HUMAN		CPI-SS0C12FCB93	ENSG00000169992	0.897	1.351	0.0	0.0	2.567	0.0	0.728	0.0	2.978	1.954
NLGN3	Q9NZ94	False	NLGN3_HUMAN		CPI-SS07FBAAD8D	ENSG00000196338	0.123	0.17	0.0	0.0	0.0	0.0	0.0	0.0	0.0	0.0
NLGN4X	Q8N0W4	False	NLGNX_HUMAN		CPI-SS0F9118AB4	ENSG00000146938	2.108	1.515	1.741	4.244	2.527	1.862	3.041	1.709	2.528	2.169
NLGN4Y	Q8NFZ3	False	NLGNY_HUMAN		CPI-SS0837C7966	ENSG00000165246	1.207	0.752	0.0	4.05	2.495	0.0	1.306	0.0	2.068	2.399
ICAM1	P05362	False	ICAM1_HUMAN		CPI-SC0C09120F1	ENSG00000090339	0.282	0.432	0.0	4.087	0.0	0.0	1.267	0.0	0.0	0.0
JAM3	Q9BX67	False	JAM3_HUMAN		CPI-SC071B77A18	ENSG00000166086	1.363	1.463	2.043	4.162	1.332	2.841	0.727	2.011	0.0	3.511
F10	P00742	False	FA10_HUMAN		CPI-SC02C7E2DB4	ENSG00000126218	0.651	1.5	0.0	4.605	0.0	3.825	1.581	2.059	1.106	0.879
C3	P01024	False	CO3_HUMAN		CPI-SC0C93C7670	ENSG00000125730	0.054	0.339	1.973	0.0	0.0	0.983	0.0	0.0	0.0	0.0
FCER2	P06734	False	FCER2_HUMAN		CPI-SC00D92ECAF	ENSG00000104921	0.004	0.0	0.0	0.0	0.0	0.0	0.0	0.0	0.0	0.0
THY1	P04216	False	THY1_HUMAN		CPI-SC003905460	ENSG00000154096	2.778	1.152	0.0	4.542	2.821	1.179	3.91	1.685	2.751	0.838
GP1BA	P07359	False	GP1BA_HUMAN		CPI-SC0329DFA42	ENSG00000185245	0.064	0.04	0.0	0.0	0.0	0.0	0.326	0.0	0.0	0.0
ICAM1	P05362	False	ICAM1_HUMAN		CPI-SC08CB03AD8	ENSG00000090339	0.282	0.432	0.0	4.087	0.0	0.0	1.267	0.0	0.0	0.0
FCER2	P06734	False	FCER2_HUMAN		CPI-SC0542462B9	ENSG00000104921	0.004	0.0	0.0	0.0	0.0	0.0	0.0	0.0	0.0	0.0
THY1	P04216	False	THY1_HUMAN		CPI-SC0EFDBED2D	ENSG00000154096	2.778	1.152	0.0	4.542	2.821	1.179	3.91	1.685	2.751	0.838
FN1	P02751	False	FINC_HUMAN		CPI-SC08C485EAE	ENSG00000115414	3.839	5.274	7.179	5.985	6.788	7.792	5.094	5.466	6.32	5.326
LAMA3	Q16787	False	LAMA3_HUMAN		CPI-SC0E5A1BA8E	ENSG00000053747	0.016	0.01	0.0	0.0	0.0	0.0	0.0	0.0	0.0	0.0
THBS1	P07996	False	TSP1_HUMAN		CPI-SC0B80B8591	ENSG00000137801	0.18	0.106	2.044	0.0	0.0	0.0	0.0	1.927	0.0	0.0
CSPG4	Q6UVK1	False	CSPG4_HUMAN		CPI-SC0FA241084	ENSG00000173546	0.063	0.016	0.0	0.0	1.192	0.0	0.0	0.0	0.0	0.0
FN1	P02751	False	FINC_HUMAN		CPI-SC0F96CE387	ENSG00000115414	3.839	5.274	7.179	5.985	6.788	7.792	5.094	5.466	6.32	5.326
JAM2	P57087	False	JAM2_HUMAN		CPI-SC0C2126F8E	ENSG00000154721	0.471	0.195	0.0	0.0	0.0	0.0	0.318	0.0	0.0	0.768
SPP1	P10451	False	OSTP_HUMAN		CPI-SC0C81483EA	ENSG00000118785	0.688	0.194	0.0	0.0	1.274	0.962	1.099	0.0	0.0	0.0
TNC	P24821	False	TENA_HUMAN		CPI-SC00B50273B	ENSG00000041982	0.155	0.26	0.0	0.0	1.487	0.0	0.0	2.069	0.0	1.059
VCAM1	P19320	False	VCAM1_HUMAN		CPI-SC0B2557C9D	ENSG00000162692	0.0	0.033	0.0	0.0	0.0	0.0	0.0	0.0	0.977	0.861
PLA2G2A	P14555	False	PA2GA_HUMAN		CPI-SC09A33C92E	ENSG00000188257	0.211	0.013	0.0	0.0	0.0	0.0	0.0	0.0	0.0	0.0
PLAUR	Q03405	False	UPAR_HUMAN		CPI-SC0E029AB31	ENSG00000011422	0.251	0.183	0.0	0.0	0.0	0.0	0.358	0.0	0.0	0.0
FN1	P02751	False	FINC_HUMAN		CPI-SC034EE8AAA	ENSG00000115414	3.839	5.274	7.179	5.985	6.788	7.792	5.094	5.466	6.32	5.326
VCAM1	P19320	False	VCAM1_HUMAN		CPI-SC06C0A2080	ENSG00000162692	0.0	0.033	0.0	0.0	0.0	0.0	0.0	0.0	0.977	0.861
MADCAM1	Q13477	False	MADCA_HUMAN		CPI-SC056FC1F11	ENSG00000099866	0.08	0.141	0.0	0.0	0.0	0.0	0.0	0.0	0.0	0.0
FN1	P02751	False	FINC_HUMAN		CPI-SC06C3BA86F	ENSG00000115414	3.839	5.274	7.179	5.985	6.788	7.792	5.094	5.466	6.32	5.326
L1CAM	P32004	False	L1CAM_HUMAN		CPI-SC02CB6F5A5	ENSG00000198910	0.237	0.155	0.0	0.0	0.0	0.0	0.673	0.0	0.0	0.0
PLA2G2A	P14555	False	PA2GA_HUMAN		CPI-SC08F3F7DC6	ENSG00000188257	0.211	0.013	0.0	0.0	0.0	0.0	0.0	0.0	0.0	0.0
FBN1	P35555	False	FBN1_HUMAN		CPI-SC0ABE9B7D2	ENSG00000166147	0.242	0.378	1.958	3.993	0.0	0.0	0.298	1.753	1.905	0.0
FN1	P02751	False	FINC_HUMAN		CPI-SC04BC5B245	ENSG00000115414	3.839	5.274	7.179	5.985	6.788	7.792	5.094	5.466	6.32	5.326
TNC	P24821	False	TENA_HUMAN		CPI-SC09B2D1C63	ENSG00000041982	0.155	0.26	0.0	0.0	1.487	0.0	0.0	2.069	0.0	1.059
FN1	P02751	False	FINC_HUMAN		CPI-SC08F923F07	ENSG00000115414	3.839	5.274	7.179	5.985	6.788	7.792	5.094	5.466	6.32	5.326
L1CAM	P32004	False	L1CAM_HUMAN		CPI-SC01D9AD677	ENSG00000198910	0.237	0.155	0.0	0.0	0.0	0.0	0.673	0.0	0.0	0.0
VTN	P04004	False	VTNC_HUMAN		CPI-SC0717E21B0	ENSG00000109072	0.09	0.297	0.0	0.0	1.961	2.085	0.337	0.0	0.0	0.85
FN1	P02751	False	FINC_HUMAN		CPI-SC09B45FB39	ENSG00000115414	3.839	5.274	7.179	5.985	6.788	7.792	5.094	5.466	6.32	5.326
GJA1	P17302	False	CXA1_HUMAN		CPI-SS04829AC68	ENSG00000152661	5.42	4.365	2.507	0.0	5.65	3.691	4.542	6.513	5.447	5.793
GJA3	Q9Y6H8	False	CXA3_HUMAN		CPI-SS08658BB16	ENSG00000121743	0.0	0.011	0.0	0.0	0.0	0.0	0.0	0.0	0.0	0.864
GJC1	P36383	False	CXG1_HUMAN		CPI-SS0C4261737	ENSG00000182963	2.251	1.565	0.0	0.0	1.473	2.278	1.772	2.41	0.0	2.037
GJA1	P17302	False	CXA1_HUMAN		CPI-SS024F36886	ENSG00000152661	5.42	4.365	2.507	0.0	5.65	3.691	4.542	6.513	5.447	5.793
GJA3	Q9Y6H8	False	CXA3_HUMAN		CPI-SS0F5FC7262	ENSG00000121743	0.0	0.011	0.0	0.0	0.0	0.0	0.0	0.0	0.0	0.864
GJA5	P36382	False	CXA5_HUMAN		CPI-SS0ACFA4F22	ENSG00000265107	0.078	0.05	0.0	4.776	1.337	0.0	0.322	0.0	0.0	0.0
GJC1	P36383	False	CXG1_HUMAN		CPI-SS0E7883ADC	ENSG00000182963	2.251	1.565	0.0	0.0	1.473	2.278	1.772	2.41	0.0	2.037
GJA3	Q9Y6H8	False	CXA3_HUMAN		CPI-SS00457EB1A	ENSG00000121743	0.0	0.011	0.0	0.0	0.0	0.0	0.0	0.0	0.0	0.864
GJA3	Q9Y6H8	False	CXA3_HUMAN		CPI-SS062D2530F	ENSG00000121743	0.0	0.011	0.0	0.0	0.0	0.0	0.0	0.0	0.0	0.864
GJC1	P36383	False	CXG1_HUMAN		CPI-SS0CEFF4625	ENSG00000182963	2.251	1.565	0.0	0.0	1.473	2.278	1.772	2.41	0.0	2.037
ICAM1	P05362	False	ICAM1_HUMAN		CPI-SS0E9A581F8	ENSG00000090339	0.282	0.432	0.0	4.087	0.0	0.0	1.267	0.0	0.0	0.0
ICAM1	P05362	False	ICAM1_HUMAN		CPI-SC00035437A	ENSG00000090339	0.282	0.432	0.0	4.087	0.0	0.0	1.267	0.0	0.0	0.0
ICAM2	P13598	False	ICAM2_HUMAN		CPI-SC0943ECD6E	ENSG00000108622	0.012	0.005	0.0	0.0	0.0	0.0	0.0	0.0	0.0	0.0
ICAM3	P32942	False	ICAM3_HUMAN		CPI-SC09DC9200A	ENSG00000076662	1.219	1.419	0.0	4.006	0.0	1.854	0.723	0.0	1.878	0.796
ICAM4	Q14773	False	ICAM4_HUMAN		CPI-SC0A3A31D04	ENSG00000105371	0.2	0.53	0.0	0.0	0.0	1.023	0.393	1.848	2.029	0.0
F11R	Q9Y624	False	JAM1_HUMAN		CPI-SC0DEE2AF32	ENSG00000158769	2.305	1.955	2.027	0.0	3.254	4.275	2.223	3.993	1.032	2.106
ICAM1	P05362	False	ICAM1_HUMAN		CPI-SS09C4FCB90	ENSG00000090339	0.282	0.432	0.0	4.087	0.0	0.0	1.267	0.0	0.0	0.0
JAM2	P57087	False	JAM2_HUMAN		CPI-SS087B53ABF	ENSG00000154721	0.471	0.195	0.0	0.0	0.0	0.0	0.318	0.0	0.0	0.768
JAM3	Q9BX67	False	JAM3_HUMAN		CPI-SS0F9D53834	ENSG00000166086	1.363	1.463	2.043	4.162	1.332	2.841	0.727	2.011	0.0	3.511
L1CAM	P32004	False	L1CAM_HUMAN		CPI-SC030C83222	ENSG00000198910	0.237	0.155	0.0	0.0	0.0	0.0	0.673	0.0	0.0	0.0
L1CAM	P32004	False	L1CAM_HUMAN		CPI-SC0EB9B5460	ENSG00000198910	0.237	0.155	0.0	0.0	0.0	0.0	0.673	0.0	0.0	0.0
SPP1	P10451	False	OSTP_HUMAN		CPI-SC069FF84F5	ENSG00000118785	0.688	0.194	0.0	0.0	1.274	0.962	1.099	0.0	0.0	0.0
TNC	P24821	False	TENA_HUMAN		CPI-SC0B5F57CE1	ENSG00000041982	0.155	0.26	0.0	0.0	1.487	0.0	0.0	2.069	0.0	1.059
VCAM1	P19320	False	VCAM1_HUMAN		CPI-SC061E89E41	ENSG00000162692	0.0	0.033	0.0	0.0	0.0	0.0	0.0	0.0	0.977	0.861
L1CAM	P32004	False	L1CAM_HUMAN		CPI-SS0ACD487F0	ENSG00000198910	0.237	0.155	0.0	0.0	0.0	0.0	0.673	0.0	0.0	0.0
LAMC1	P11047	False	LAMC1_HUMAN		CPI-SC024FAED24	ENSG00000135862	2.86	2.268	4.388	5.927	1.339	2.189	2.213	2.206	1.093	2.838
LAMC1	P11047	False	LAMC1_HUMAN		CPI-SC03FF6E42F	ENSG00000135862	2.86	2.268	4.388	5.927	1.339	2.189	2.213	2.206	1.093	2.838
NECTIN1	Q15223	False	PVRL1_HUMAN		CPI-SS00661A3A4	ENSG00000110400	0.886	0.627	0.0	0.0	1.203	0.909	0.33	0.0	0.992	0.0
NECTIN1	Q15223	False	PVRL1_HUMAN		CPI-SS01E0F2D2C	ENSG00000110400	0.886	0.627	0.0	0.0	1.203	0.909	0.33	0.0	0.992	0.0
NECTIN2	Q92692	False	PVRL2_HUMAN		CPI-SS0E14458C9	ENSG00000130202	3.688	5.303	5.847	5.012	5.831	4.938	4.17	4.978	4.208	5.336
NECTIN3	Q9NQS3	False	PVRL3_HUMAN		CPI-SS0BA232458	ENSG00000177707	0.849	0.618	0.0	0.0	2.715	1.948	1.294	1.856	1.087	3.419
PVR	P15151	False	PVR_HUMAN		CPI-SS00561BBD7	ENSG00000073008	0.389	0.267	0.0	0.0	0.0	0.979	0.35	1.968	0.0	0.0
F2	P00734	False	THRB_HUMAN		CPI-SS058209EC7	ENSG00000180210	0.004	0.024	0.0	0.0	0.0	0.961	0.0	0.0	0.0	0.0
F2	P00734	False	THRB_HUMAN		CPI-SS026335F55	ENSG00000180210	0.004	0.024	0.0	0.0	0.0	0.961	0.0	0.0	0.0	0.0
F2	P00734	False	THRB_HUMAN		CPI-SS0BDC2B411	ENSG00000180210	0.004	0.024	0.0	0.0	0.0	0.961	0.0	0.0	0.0	0.0
F2	P00734	False	THRB_HUMAN		CPI-SS09B583B3F	ENSG00000180210	0.004	0.024	0.0	0.0	0.0	0.961	0.0	0.0	0.0	0.0
TNC	P24821	False	TENA_HUMAN		CPI-SC03C27B368	ENSG00000041982	0.155	0.26	0.0	0.0	1.487	0.0	0.0	2.069	0.0	1.059
TGFB1	P01137	False	TGFB1_HUMAN		CPI-SC08AC51E15	ENSG00000105329	1.754	3.572	0.0	4.141	2.527	3.305	3.127	5.164	4.837	1.818
TGFB3	P10600	False	TGFB3_HUMAN		CPI-SC0DA808D76	ENSG00000119699	0.008	0.005	1.929	0.0	0.0	0.0	0.341	0.0	0.0	0.0
THBS1	P07996	False	TSP1_HUMAN		CPI-SS0C93E48D7	ENSG00000137801	0.18	0.106	2.044	0.0	0.0	0.0	0.0	1.927	0.0	0.0
THBS2	P35442	False	TSP2_HUMAN		CPI-SS0914C7C85	ENSG00000186340	1.091	0.086	0.0	0.0	0.0	0.87	0.938	0.0	0.0	0.731
ENTPD1	P49961	False	ENTP1_HUMAN		CPI-SS026C7F8A2	ENSG00000138185	0.237	0.195	0.0	4.074	0.0	0.996	0.305	0.0	0.0	0.0
ENTPD1	P49961	False	ENTP1_HUMAN		CPI-SS08C884E97	ENSG00000138185	0.237	0.195	0.0	4.074	0.0	0.996	0.305	0.0	0.0	0.0
ADM	P35318	False	ADML_HUMAN		CPI-SC063148F3A	ENSG00000148926	1.056	0.612	0.0	4.278	2.646	0.0	1.199	0.0	0.0	2.7
ADM2	Q7Z4H4	False	ADM2_HUMAN		CPI-SC0C396EE2C	ENSG00000128165	0.128	0.088	0.0	0.0	0.0	0.0	0.0	0.0	0.0	0.0
ADM	P35318	False	ADML_HUMAN		CPI-SS0D2FABC4A	ENSG00000148926	1.056	0.612	0.0	4.278	2.646	0.0	1.199	0.0	0.0	2.7
ADM2	Q7Z4H4	False	ADM2_HUMAN		CPI-SC01AD532CA	ENSG00000128165	0.128	0.088	0.0	0.0	0.0	0.0	0.0	0.0	0.0	0.0
POMC	P01189	False	COLI_HUMAN		CPI-SS00BD8FF72	ENSG00000115138	0.797	1.133	0.0	4.275	1.37	0.942	0.726	1.894	1.053	0.0
AGRN	O00468	False	AGRIN_HUMAN		CPI-SC0AD2CE0A8	ENSG00000188157	1.435	1.173	0.0	0.0	1.422	0.959	1.781	0.0	1.177	1.711
AGRN	O00468	False	AGRIN_HUMAN		CPI-SS0593F278B	ENSG00000188157	1.435	1.173	0.0	0.0	1.422	0.959	1.781	0.0	1.177	1.711
LRRC4B	Q9NT99	False	LRC4B_HUMAN		CPI-SS023656B4B	ENSG00000131409	0.12	0.343	0.0	0.0	0.0	0.0	0.688	0.0	0.979	0.816
LRFN4	Q6PJG9	False	LRFN4_HUMAN		CPI-SS064D15A83	ENSG00000173621	1.495	0.816	2.253	0.0	0.0	1.062	1.322	0.0	1.978	1.52
LRFN5	Q96NI6	False	LRFN5_HUMAN		CPI-SS0DCD351AD	ENSG00000165379	0.029	0.055	0.0	0.0	0.0	0.901	0.0	0.0	0.0	0.0
LRRTM4	Q86VH4	False	LRRT4_HUMAN		CPI-SS08968FFAE	ENSG00000176204	0.553	0.509	0.0	0.0	1.405	0.943	0.0	1.903	0.0	0.0
SLITRK5	O94991	False	SLIK5_HUMAN		CPI-SS05F136AA2	ENSG00000165300	0.438	0.322	0.0	0.0	0.0	0.0	0.322	1.804	0.0	1.63
SLITRK6	Q9H5Y7	False	SLIK6_HUMAN		CPI-SS0FAD26C76	ENSG00000184564	0.0	0.01	0.0	0.0	0.0	0.0	0.0	0.0	0.0	0.808
IAPP	P10997	False	IAPP_HUMAN		CPI-SS00D9A2FD0	ENSG00000121351	0.008	0.0	0.0	0.0	0.0	0.0	0.0	0.0	0.0	0.0
CALCA	P01258	False	CALC_HUMAN		CPI-SS015B2F961	ENSG00000110680	0.175	0.427	0.0	0.0	0.0	0.0	0.315	0.0	0.0	0.763
CALCB	P10092	False	CALCB_HUMAN		CPI-SS07CF0C6E7	ENSG00000175868	0.319	0.058	0.0	0.0	0.0	0.0	0.0	0.0	0.0	0.0
IAPP	P10997	False	IAPP_HUMAN		CPI-SC0980A6E6B	ENSG00000121351	0.008	0.0	0.0	0.0	0.0	0.0	0.0	0.0	0.0	0.0
IAPP	P10997	False	IAPP_HUMAN		CPI-SC04ADD5A88	ENSG00000121351	0.008	0.0	0.0	0.0	0.0	0.0	0.0	0.0	0.0	0.0
IAPP	P10997	False	IAPP_HUMAN		CPI-SC0CE7302FB	ENSG00000121351	0.008	0.0	0.0	0.0	0.0	0.0	0.0	0.0	0.0	0.0
APP	P05067	False	A4_HUMAN		CPI-SS080C81D37	ENSG00000142192	5.467	4.753	5.431	5.487	5.558	5.542	5.648	5.447	5.566	5.302
APP	P05067	False	A4_HUMAN		CPI-SS0F66EA6BE	ENSG00000142192	5.467	4.753	5.431	5.487	5.558	5.542	5.648	5.447	5.566	5.302
ANXA1	P04083	False	ANXA1_HUMAN		CPI-SS030BB46BB	ENSG00000135046	0.22	0.335	0.0	0.0	0.0	0.0	0.638	0.0	0.849	0.0
TAFA5	Q7Z5A7	False	TAFA5_HUMAN		CPI-SS06190D4BE	ENSG00000219438	0.893	0.498	0.0	0.0	0.0	0.0	0.723	0.0	0.0	0.0
SAA1	P0DJI8	False	SAA1_HUMAN		CPI-SS05F45873A	ENSG00000173432	0.0	0.006	0.0	0.0	0.0	0.0	0.0	0.0	0.0	0.0
APP	P05067	False	A4_HUMAN		CPI-SS0CB6F5575	ENSG00000142192	5.467	4.753	5.431	5.487	5.558	5.542	5.648	5.447	5.566	5.302
APLP2	Q06481	False	APLP2_HUMAN		CPI-SS0DF830287	ENSG00000084234	5.565	5.746	6.086	4.814	5.966	5.569	5.598	6.045	5.698	5.752
APP	P05067	False	A4_HUMAN		CPI-SS07ACDDCD6	ENSG00000142192	5.467	4.753	5.431	5.487	5.558	5.542	5.648	5.447	5.566	5.302
APP	P05067	False	A4_HUMAN		CPI-SS097A84265	ENSG00000142192	5.467	4.753	5.431	5.487	5.558	5.542	5.648	5.447	5.566	5.302
PI16	Q6UXB8	False	PI16_HUMAN		CPI-SS012E7C8B8	ENSG00000164530	0.008	0.011	0.0	0.0	0.0	0.0	0.0	0.0	0.0	0.0
APP	P05067	False	A4_HUMAN		CPI-SC0E89A4EF0	ENSG00000142192	5.467	4.753	5.431	5.487	5.558	5.542	5.648	5.447	5.566	5.302
APOA1	P02647	False	APOA1_HUMAN		CPI-SC0FE3CE9D1	ENSG00000118137	0.324	0.534	5.726	0.0	2.217	1.058	1.187	0.0	0.0	1.893
APOA2	P02652	False	APOA2_HUMAN		CPI-SC0412566F3	ENSG00000158874	0.504	1.792	2.129	0.0	2.809	1.437	0.679	0.0	0.0	0.798
APOB	P04114	False	APOB_HUMAN		CPI-SC0EFFE8ACB	ENSG00000084674	0.014	0.042	0.0	0.0	0.0	0.0	0.0	0.0	0.0	0.0
APOE	P02649	False	APOE_HUMAN		CPI-SC06C75F978	ENSG00000130203	7.407	7.488	7.718	6.83	7.613	7.556	7.55	7.429	7.473	7.035
CLU	P10909	False	CLUS_HUMAN		CPI-SC046AFCFE9	ENSG00000120885	3.463	1.461	1.81	0.0	1.767	1.011	4.377	4.1	4.027	3.573
ANGPT1	Q15389	False	ANGP1_HUMAN		CPI-SS0DE9B07A8	ENSG00000154188	0.034	0.0	2.028	0.0	0.0	0.0	0.0	0.0	0.0	0.0
ANGPT2	O15123	False	ANGP2_HUMAN		CPI-SS0BAB460FF	ENSG00000091879	0.331	2.51	2.037	0.0	0.0	1.186	0.666	2.86	1.193	1.586
ANGPT4	Q9Y264	False	ANGP4_HUMAN		CPI-SS0D89F86A7	ENSG00000101280	0.009	0.026	0.0	0.0	0.0	0.0	0.0	0.0	0.0	0.0
AGT	P01019	False	ANGT_HUMAN		CPI-SS05996C8FD	ENSG00000135744	0.008	0.017	0.0	0.0	0.0	0.0	0.0	0.0	0.0	0.0
APELA	P0DMC3	False	ELA_HUMAN		CPI-SS08719F19E	ENSG00000248329	1.245	0.261	2.243	0.0	3.412	3.718	1.615	0.0	2.242	0.879
APLN	Q9ULZ1	False	APEL_HUMAN		CPI-SS086CB298F	ENSG00000171388	0.05	0.084	0.0	0.0	0.0	0.0	0.0	0.0	0.0	0.0
APOA1	P02647	False	APOA1_HUMAN		CPI-SS015B29D3F	ENSG00000118137	0.324	0.534	5.726	0.0	2.217	1.058	1.187	0.0	0.0	1.893
APOA1	P02647	False	APOA1_HUMAN		CPI-SC06DAC3119	ENSG00000118137	0.324	0.534	5.726	0.0	2.217	1.058	1.187	0.0	0.0	1.893
APOB	P04114	False	APOB_HUMAN		CPI-SS00BE17C71	ENSG00000084674	0.014	0.042	0.0	0.0	0.0	0.0	0.0	0.0	0.0	0.0
NGF	P01138	False	NGF_HUMAN		CPI-SS0EDD4928A	ENSG00000134259	0.004	0.0	0.0	0.0	0.0	0.0	0.0	0.0	0.0	0.0
BDNF	P23560	False	BDNF_HUMAN		CPI-SS0E4E83C2E	ENSG00000176697	0.134	0.027	0.0	0.0	0.0	0.0	0.315	0.0	0.0	0.0
NTF3	P20783	False	NTF3_HUMAN		CPI-SS0AEAEEECB	ENSG00000185652	0.094	0.088	0.0	0.0	0.0	1.171	0.0	0.0	0.0	0.0
NTF4	P34130	False	NTF4_HUMAN		CPI-SS0AA76E0E4	ENSG00000225950	0.102	0.24	2.261	0.0	0.0	0.0	0.672	1.803	0.0	0.0
CD80	P33681	False	CD80_HUMAN		CPI-SS081A36E07	ENSG00000121594	0.0	0.012	0.0	0.0	0.0	0.0	0.0	0.0	0.0	0.0
NGF	P01138	False	NGF_HUMAN		CPI-SS052127A00	ENSG00000134259	0.004	0.0	0.0	0.0	0.0	0.0	0.0	0.0	0.0	0.0
NTF3	P20783	False	NTF3_HUMAN		CPI-SS0BE3867AB	ENSG00000185652	0.094	0.088	0.0	0.0	0.0	1.171	0.0	0.0	0.0	0.0
NGF	P01138	False	NGF_HUMAN		CPI-SS0DD9B3D49	ENSG00000134259	0.004	0.0	0.0	0.0	0.0	0.0	0.0	0.0	0.0	0.0
BDNF	P23560	False	BDNF_HUMAN		CPI-SS09A36B221	ENSG00000176697	0.134	0.027	0.0	0.0	0.0	0.0	0.315	0.0	0.0	0.0
NTS	P30990	False	NEUT_HUMAN		CPI-SS0A437E174	ENSG00000133636	1.151	1.299	2.595	0.0	0.0	2.174	1.009	3.579	3.19	0.0
LRPAP1	P30533	False	AMRP_HUMAN		CPI-SS02A53F29E	ENSG00000163956	4.144	4.386	5.56	4.836	5.105	3.656	4.509	4.52	5.075	4.012
BMP2	P12643	False	BMP2_HUMAN		CPI-SC0C403F032	ENSG00000125845	0.17	0.705	5.518	0.0	3.596	2.21	0.369	4.745	2.267	1.011
BMP4	P12644	False	BMP4_HUMAN		CPI-SC07F8BC578	ENSG00000125378	0.338	0.348	4.707	0.0	3.697	1.297	1.42	0.0	1.718	1.874
BMP5	P22003	False	BMP5_HUMAN		CPI-SC08AB23320	ENSG00000112175	0.005	0.032	2.271	0.0	0.0	0.0	0.0	0.0	0.0	0.0
BMP6	P22004	False	BMP6_HUMAN		CPI-SC0DDF53DDB	ENSG00000153162	0.004	0.006	0.0	0.0	0.0	0.0	0.0	0.0	0.0	0.0
BMP7	P18075	False	BMP7_HUMAN		CPI-SC0DA028FF9	ENSG00000101144	0.83	3.727	4.782	0.0	2.986	0.935	1.879	0.0	4.414	2.577
GDF5	P43026	False	GDF5_HUMAN		CPI-SC0A76B562F	ENSG00000125965	0.004	0.0	0.0	0.0	0.0	0.0	0.0	0.0	0.0	0.0
GDF6	Q6KF10	False	GDF6_HUMAN		CPI-SC090BF166F	ENSG00000156466	0.021	0.017	0.0	0.0	0.0	0.0	0.0	0.0	0.0	0.0
GDF7	Q7Z4P5	False	GDF7_HUMAN		CPI-SC039AFE4AD	ENSG00000143869	0.0	0.017	0.0	0.0	0.0	0.0	0.341	0.0	0.0	0.818
BMP2	P12643	False	BMP2_HUMAN		CPI-SC0464F1C6E	ENSG00000125845	0.17	0.705	5.518	0.0	3.596	2.21	0.369	4.745	2.267	1.011
BMP4	P12644	False	BMP4_HUMAN		CPI-SC052486D3E	ENSG00000125378	0.338	0.348	4.707	0.0	3.697	1.297	1.42	0.0	1.718	1.874
BMP5	P22003	False	BMP5_HUMAN		CPI-SC09FC5131F	ENSG00000112175	0.005	0.032	2.271	0.0	0.0	0.0	0.0	0.0	0.0	0.0
BMP6	P22004	False	BMP6_HUMAN		CPI-SC0C97FACEA	ENSG00000153162	0.004	0.006	0.0	0.0	0.0	0.0	0.0	0.0	0.0	0.0
BMP7	P18075	False	BMP7_HUMAN		CPI-SC0BACF0481	ENSG00000101144	0.83	3.727	4.782	0.0	2.986	0.935	1.879	0.0	4.414	2.577
GDF5	P43026	False	GDF5_HUMAN		CPI-SC061191F76	ENSG00000125965	0.004	0.0	0.0	0.0	0.0	0.0	0.0	0.0	0.0	0.0
GDF6	Q6KF10	False	GDF6_HUMAN		CPI-SC00694A66B	ENSG00000156466	0.021	0.017	0.0	0.0	0.0	0.0	0.0	0.0	0.0	0.0
GDF7	Q7Z4P5	False	GDF7_HUMAN		CPI-SC08FDDEC16	ENSG00000143869	0.0	0.017	0.0	0.0	0.0	0.0	0.341	0.0	0.0	0.818
BMP2	P12643	False	BMP2_HUMAN		CPI-SC05FF723A3	ENSG00000125845	0.17	0.705	5.518	0.0	3.596	2.21	0.369	4.745	2.267	1.011
BMP4	P12644	False	BMP4_HUMAN		CPI-SC00DB2B867	ENSG00000125378	0.338	0.348	4.707	0.0	3.697	1.297	1.42	0.0	1.718	1.874
BMP5	P22003	False	BMP5_HUMAN		CPI-SC00CF68ED3	ENSG00000112175	0.005	0.032	2.271	0.0	0.0	0.0	0.0	0.0	0.0	0.0
BMP6	P22004	False	BMP6_HUMAN		CPI-SC0C676F3BE	ENSG00000153162	0.004	0.006	0.0	0.0	0.0	0.0	0.0	0.0	0.0	0.0
BMP7	P18075	False	BMP7_HUMAN		CPI-SC0D389E644	ENSG00000101144	0.83	3.727	4.782	0.0	2.986	0.935	1.879	0.0	4.414	2.577
GDF5	P43026	False	GDF5_HUMAN		CPI-SC011C55B71	ENSG00000125965	0.004	0.0	0.0	0.0	0.0	0.0	0.0	0.0	0.0	0.0
GDF6	Q6KF10	False	GDF6_HUMAN		CPI-SC0E5E4119C	ENSG00000156466	0.021	0.017	0.0	0.0	0.0	0.0	0.0	0.0	0.0	0.0
GDF7	Q7Z4P5	False	GDF7_HUMAN		CPI-SC0819046AF	ENSG00000143869	0.0	0.017	0.0	0.0	0.0	0.0	0.341	0.0	0.0	0.818
BMP2	P12643	False	BMP2_HUMAN		CPI-SC04266947A	ENSG00000125845	0.17	0.705	5.518	0.0	3.596	2.21	0.369	4.745	2.267	1.011
BMP4	P12644	False	BMP4_HUMAN		CPI-SC01D95B14C	ENSG00000125378	0.338	0.348	4.707	0.0	3.697	1.297	1.42	0.0	1.718	1.874
BMP5	P22003	False	BMP5_HUMAN		CPI-SC09E264612	ENSG00000112175	0.005	0.032	2.271	0.0	0.0	0.0	0.0	0.0	0.0	0.0
BMP6	P22004	False	BMP6_HUMAN		CPI-SC0D05B755E	ENSG00000153162	0.004	0.006	0.0	0.0	0.0	0.0	0.0	0.0	0.0	0.0
BMP7	P18075	False	BMP7_HUMAN		CPI-SC049520B40	ENSG00000101144	0.83	3.727	4.782	0.0	2.986	0.935	1.879	0.0	4.414	2.577
GDF5	P43026	False	GDF5_HUMAN		CPI-SC02AACC81C	ENSG00000125965	0.004	0.0	0.0	0.0	0.0	0.0	0.0	0.0	0.0	0.0
GDF7	Q7Z4P5	False	GDF7_HUMAN		CPI-SC02B778C0B	ENSG00000143869	0.0	0.017	0.0	0.0	0.0	0.0	0.341	0.0	0.0	0.818
BMP2	P12643	False	BMP2_HUMAN		CPI-SC0FB40175C	ENSG00000125845	0.17	0.705	5.518	0.0	3.596	2.21	0.369	4.745	2.267	1.011
BMP4	P12644	False	BMP4_HUMAN		CPI-SC01C6EA11C	ENSG00000125378	0.338	0.348	4.707	0.0	3.697	1.297	1.42	0.0	1.718	1.874
BMP5	P22003	False	BMP5_HUMAN		CPI-SC0D6D4E48B	ENSG00000112175	0.005	0.032	2.271	0.0	0.0	0.0	0.0	0.0	0.0	0.0
BMP6	P22004	False	BMP6_HUMAN		CPI-SC0F6C8C336	ENSG00000153162	0.004	0.006	0.0	0.0	0.0	0.0	0.0	0.0	0.0	0.0
BMP7	P18075	False	BMP7_HUMAN		CPI-SC05824EDF4	ENSG00000101144	0.83	3.727	4.782	0.0	2.986	0.935	1.879	0.0	4.414	2.577
GDF5	P43026	False	GDF5_HUMAN		CPI-SC09AFF0384	ENSG00000125965	0.004	0.0	0.0	0.0	0.0	0.0	0.0	0.0	0.0	0.0
GDF6	Q6KF10	False	GDF6_HUMAN		CPI-SC089058CD0	ENSG00000156466	0.021	0.017	0.0	0.0	0.0	0.0	0.0	0.0	0.0	0.0
GDF7	Q7Z4P5	False	GDF7_HUMAN		CPI-SC06C46F1A9	ENSG00000143869	0.0	0.017	0.0	0.0	0.0	0.0	0.341	0.0	0.0	0.818
BMP2	P12643	False	BMP2_HUMAN		CPI-SC070B9F112	ENSG00000125845	0.17	0.705	5.518	0.0	3.596	2.21	0.369	4.745	2.267	1.011
BMP4	P12644	False	BMP4_HUMAN		CPI-SC0915DDE22	ENSG00000125378	0.338	0.348	4.707	0.0	3.697	1.297	1.42	0.0	1.718	1.874
BMP5	P22003	False	BMP5_HUMAN		CPI-SC085698C59	ENSG00000112175	0.005	0.032	2.271	0.0	0.0	0.0	0.0	0.0	0.0	0.0
BMP6	P22004	False	BMP6_HUMAN		CPI-SC00D19A858	ENSG00000153162	0.004	0.006	0.0	0.0	0.0	0.0	0.0	0.0	0.0	0.0
BMP7	P18075	False	BMP7_HUMAN		CPI-SC0B1EBCCC6	ENSG00000101144	0.83	3.727	4.782	0.0	2.986	0.935	1.879	0.0	4.414	2.577
GDF6	Q6KF10	False	GDF6_HUMAN		CPI-SC0B118E8DA	ENSG00000156466	0.021	0.017	0.0	0.0	0.0	0.0	0.0	0.0	0.0	0.0
GDF7	Q7Z4P5	False	GDF7_HUMAN		CPI-SC0A1278CD8	ENSG00000143869	0.0	0.017	0.0	0.0	0.0	0.0	0.341	0.0	0.0	0.818
BMP5	P22003	False	BMP5_HUMAN		CPI-SC0C33040A3	ENSG00000112175	0.005	0.032	2.271	0.0	0.0	0.0	0.0	0.0	0.0	0.0
BMP6	P22004	False	BMP6_HUMAN		CPI-SC079BB7A02	ENSG00000153162	0.004	0.006	0.0	0.0	0.0	0.0	0.0	0.0	0.0	0.0
BMP7	P18075	False	BMP7_HUMAN		CPI-SC063D5B0A1	ENSG00000101144	0.83	3.727	4.782	0.0	2.986	0.935	1.879	0.0	4.414	2.577
INHA	P05111	False	INHA_HUMAN		CPI-SC06FA9E664	ENSG00000123999	0.02	0.051	0.0	0.0	0.0	0.0	0.0	0.0	0.0	0.0
BMP5	P22003	False	BMP5_HUMAN		CPI-SC04091C5FD	ENSG00000112175	0.005	0.032	2.271	0.0	0.0	0.0	0.0	0.0	0.0	0.0
BMP6	P22004	False	BMP6_HUMAN		CPI-SC0A978EC39	ENSG00000153162	0.004	0.006	0.0	0.0	0.0	0.0	0.0	0.0	0.0	0.0
BMP7	P18075	False	BMP7_HUMAN		CPI-SC0A9057425	ENSG00000101144	0.83	3.727	4.782	0.0	2.986	0.935	1.879	0.0	4.414	2.577
INHA	P05111	False	INHA_HUMAN		CPI-SC0D868E29E	ENSG00000123999	0.02	0.051	0.0	0.0	0.0	0.0	0.0	0.0	0.0	0.0
BMP5	P22003	False	BMP5_HUMAN		CPI-SC0D0822443	ENSG00000112175	0.005	0.032	2.271	0.0	0.0	0.0	0.0	0.0	0.0	0.0
BMP6	P22004	False	BMP6_HUMAN		CPI-SC00DF87C38	ENSG00000153162	0.004	0.006	0.0	0.0	0.0	0.0	0.0	0.0	0.0	0.0
BMP7	P18075	False	BMP7_HUMAN		CPI-SC04771EF53	ENSG00000101144	0.83	3.727	4.782	0.0	2.986	0.935	1.879	0.0	4.414	2.577
BDNF	P23560	False	BDNF_HUMAN		CPI-SS0BA601DC4	ENSG00000176697	0.134	0.027	0.0	0.0	0.0	0.0	0.315	0.0	0.0	0.0
NTN4	Q9HB63	False	NET4_HUMAN		CPI-SS0E3AA6B7B	ENSG00000074527	0.083	1.023	0.0	0.0	0.0	0.0	0.347	3.871	1.001	0.834
NTF3	P20783	False	NTF3_HUMAN		CPI-SS093E05DD4	ENSG00000185652	0.094	0.088	0.0	0.0	0.0	1.171	0.0	0.0	0.0	0.0
NTF4	P34130	False	NTF4_HUMAN		CPI-SS088C1035B	ENSG00000225950	0.102	0.24	2.261	0.0	0.0	0.0	0.672	1.803	0.0	0.0
CALCA	P01258	False	CALC_HUMAN		CPI-SC00EA503F2	ENSG00000110680	0.175	0.427	0.0	0.0	0.0	0.0	0.315	0.0	0.0	0.763
CALCB	P10092	False	CALCB_HUMAN		CPI-SC02CD655EB	ENSG00000175868	0.319	0.058	0.0	0.0	0.0	0.0	0.0	0.0	0.0	0.0
CLSTN1	O94985	False	CSTN1_HUMAN		CPI-SS084EA55C0	ENSG00000171603	2.52	2.32	0.0	5.369	1.249	2.931	2.446	3.968	4.264	2.737
CLSTN2	Q9H4D0	False	CSTN2_HUMAN		CPI-SS09A6C048C	ENSG00000158258	0.022	0.04	2.676	0.0	0.0	0.0	0.391	3.921	2.163	0.0
CLSTN3	Q9BQT9	False	CSTN3_HUMAN		CPI-SS0B880A155	ENSG00000139182	0.637	0.705	0.0	0.0	2.464	0.0	1.329	0.0	1.931	0.0
LRRTM1	Q86UE6	False	LRRT1_HUMAN		CPI-SS043D3630C	ENSG00000162951	0.119	0.051	0.0	0.0	1.281	0.0	0.0	0.0	0.0	0.0
LRRTM2	O43300	False	LRRT2_HUMAN		CPI-SS0E5F8A5F7	ENSG00000146006	0.008	0.006	0.0	0.0	1.318	0.0	0.0	0.0	0.0	0.0
LRRTM3	Q86VH5	False	LRRT3_HUMAN		CPI-SS0626DF0EB	ENSG00000198739	0.004	0.0	0.0	0.0	0.0	0.0	0.0	0.0	0.0	0.0
LRRTM4	Q86VH4	False	LRRT4_HUMAN		CPI-SS03466C597	ENSG00000176204	0.553	0.509	0.0	0.0	1.405	0.943	0.0	1.903	0.0	0.0
NLGN1	Q8N2Q7	False	NLGN1_HUMAN		CPI-SS0D2DF7881	ENSG00000169760	0.629	0.219	0.0	0.0	0.0	0.0	0.3	0.0	0.0	1.743
NLGN2	Q8NFZ4	False	NLGN2_HUMAN		CPI-SS0B360C289	ENSG00000169992	0.897	1.351	0.0	0.0	2.567	0.0	0.728	0.0	2.978	1.954
NLGN3	Q9NZ94	False	NLGN3_HUMAN		CPI-SS0613D0B62	ENSG00000196338	0.123	0.17	0.0	0.0	0.0	0.0	0.0	0.0	0.0	0.0
NLGN4X	Q8N0W4	False	NLGNX_HUMAN		CPI-SS0FA378947	ENSG00000146938	2.108	1.515	1.741	4.244	2.527	1.862	3.041	1.709	2.528	2.169
NLGN4Y	Q8NFZ3	False	NLGNY_HUMAN		CPI-SS0CCB5F46B	ENSG00000165246	1.207	0.752	0.0	4.05	2.495	0.0	1.306	0.0	2.068	2.399
CLSTN1	O94985	False	CSTN1_HUMAN		CPI-SS0BF9265F0	ENSG00000171603	2.52	2.32	0.0	5.369	1.249	2.931	2.446	3.968	4.264	2.737
CLSTN2	Q9H4D0	False	CSTN2_HUMAN		CPI-SS093707FE0	ENSG00000158258	0.022	0.04	2.676	0.0	0.0	0.0	0.391	3.921	2.163	0.0
CLSTN3	Q9BQT9	False	CSTN3_HUMAN		CPI-SS0C1A7F44C	ENSG00000139182	0.637	0.705	0.0	0.0	2.464	0.0	1.329	0.0	1.931	0.0
LRRTM1	Q86UE6	False	LRRT1_HUMAN		CPI-SS0888FD8F7	ENSG00000162951	0.119	0.051	0.0	0.0	1.281	0.0	0.0	0.0	0.0	0.0
LRRTM2	O43300	False	LRRT2_HUMAN		CPI-SS023A16921	ENSG00000146006	0.008	0.006	0.0	0.0	1.318	0.0	0.0	0.0	0.0	0.0
LRRTM3	Q86VH5	False	LRRT3_HUMAN		CPI-SS08D8F6957	ENSG00000198739	0.004	0.0	0.0	0.0	0.0	0.0	0.0	0.0	0.0	0.0
LRRTM4	Q86VH4	False	LRRT4_HUMAN		CPI-SS06157E5AF	ENSG00000176204	0.553	0.509	0.0	0.0	1.405	0.943	0.0	1.903	0.0	0.0
NLGN1	Q8N2Q7	False	NLGN1_HUMAN		CPI-SS0CF0A8519	ENSG00000169760	0.629	0.219	0.0	0.0	0.0	0.0	0.3	0.0	0.0	1.743
NLGN2	Q8NFZ4	False	NLGN2_HUMAN		CPI-SS0934535FF	ENSG00000169992	0.897	1.351	0.0	0.0	2.567	0.0	0.728	0.0	2.978	1.954
NLGN3	Q9NZ94	False	NLGN3_HUMAN		CPI-SS074EA7741	ENSG00000196338	0.123	0.17	0.0	0.0	0.0	0.0	0.0	0.0	0.0	0.0
NLGN4X	Q8N0W4	False	NLGNX_HUMAN		CPI-SS0E988B9C0	ENSG00000146938	2.108	1.515	1.741	4.244	2.527	1.862	3.041	1.709	2.528	2.169
NLGN4Y	Q8NFZ3	False	NLGNY_HUMAN		CPI-SS07C26C799	ENSG00000165246	1.207	0.752	0.0	4.05	2.495	0.0	1.306	0.0	2.068	2.399
CCL2	P13500	False	CCL2_HUMAN		CPI-SS010BB499F	ENSG00000108691	0.185	0.032	0.0	0.0	0.0	0.0	0.0	1.993	0.984	0.0
CCL3	P10147	False	CCL3_HUMAN		CPI-SS0B03ACD14	ENSG00000277632	0.012	0.011	0.0	0.0	0.0	0.0	0.0	0.0	0.0	0.0
CCL5	P13501	False	CCL5_HUMAN		CPI-SS0E555F91F	ENSG00000271503	0.025	0.011	0.0	0.0	0.0	0.0	0.0	0.0	0.0	0.0
CXCL11	O14625	False	CXL11_HUMAN		CPI-SS0CC738ABC	ENSG00000169248	0.0	0.024	0.0	0.0	0.0	0.0	0.0	0.0	0.0	0.0
CXCL12	P48061	False	SDF1_HUMAN		CPI-SS0B1B18F2D	ENSG00000107562	1.803	0.894	0.0	0.0	1.389	1.085	1.304	1.768	1.951	0.0
CXCL2	P19875	False	CXCL2_HUMAN		CPI-SS0CDAC688B	ENSG00000081041	0.025	0.011	0.0	0.0	0.0	0.0	0.0	0.0	0.0	0.0
CCL5	P13501	False	CCL5_HUMAN		CPI-SS0EA05941A	ENSG00000271503	0.025	0.011	0.0	0.0	0.0	0.0	0.0	0.0	0.0	0.0
CCL25	O15444	False	CCL25_HUMAN		CPI-SS0CCD89E02	ENSG00000131142	0.025	0.006	0.0	0.0	0.0	0.0	0.0	0.0	0.0	0.0
CCL2	P13500	False	CCL2_HUMAN		CPI-SS0DBFB8BEA	ENSG00000108691	0.185	0.032	0.0	0.0	0.0	0.0	0.0	1.993	0.984	0.0
CCL5	P13501	False	CCL5_HUMAN		CPI-SS05B7D3407	ENSG00000271503	0.025	0.011	0.0	0.0	0.0	0.0	0.0	0.0	0.0	0.0
CXCL1	P09341	False	GROA_HUMAN		CPI-SS052BBD9F9	ENSG00000163739	0.033	0.012	0.0	0.0	0.0	0.0	0.0	0.0	0.0	0.0
CCL20	P78556	False	CCL20_HUMAN		CPI-SS0079E2156	ENSG00000115009	0.0	0.005	0.0	0.0	0.0	0.0	0.0	0.0	0.0	0.0
CCL27	Q9Y4X3	False	CCL27_HUMAN		CPI-SS0BFCF6B11	ENSG00000213927	0.046	0.045	0.0	0.0	0.0	0.0	0.0	0.0	0.983	0.0
CCL28	Q9NRJ3	False	CCL28_HUMAN		CPI-SS0BCCA6596	ENSG00000151882	0.04	0.06	0.0	0.0	0.0	0.0	0.318	0.0	0.0	0.0
CCL5	P13501	False	CCL5_HUMAN		CPI-SS0BDA6DD92	ENSG00000271503	0.025	0.011	0.0	0.0	0.0	0.0	0.0	0.0	0.0	0.0
PPBP	P02775	False	CXCL7_HUMAN		CPI-SS0C491A3C1	ENSG00000163736	0.008	0.0	0.0	0.0	0.0	0.0	0.0	0.0	0.0	0.0
CXCL1	P09341	False	GROA_HUMAN		CPI-SS08102DC9E	ENSG00000163739	0.033	0.012	0.0	0.0	0.0	0.0	0.0	0.0	0.0	0.0
CXCL2	P19875	False	CXCL2_HUMAN		CPI-SS0F562FEA5	ENSG00000081041	0.025	0.011	0.0	0.0	0.0	0.0	0.0	0.0	0.0	0.0
CXCL3	P19876	False	CXCL3_HUMAN		CPI-SS09185EA8F	ENSG00000163734	0.575	0.049	0.0	0.0	0.0	0.895	0.645	0.0	1.112	0.0
CXCL5	P42830	False	CXCL5_HUMAN		CPI-SS00270ECE6	ENSG00000163735	0.422	0.059	0.0	0.0	0.0	0.905	0.0	0.0	0.0	0.0
CXCL6	P80162	False	CXCL6_HUMAN		CPI-SS093B46106	ENSG00000124875	0.25	0.005	0.0	0.0	0.0	0.888	0.0	0.0	0.0	0.856
CXCL11	O14625	False	CXL11_HUMAN		CPI-SS0747FCACD	ENSG00000169248	0.0	0.024	0.0	0.0	0.0	0.0	0.0	0.0	0.0	0.0
CXCL12	P48061	False	SDF1_HUMAN		CPI-SS0A28DCA72	ENSG00000107562	1.803	0.894	0.0	0.0	1.389	1.085	1.304	1.768	1.951	0.0
CXCL14	O95715	False	CXL14_HUMAN		CPI-SS0669CC233	ENSG00000145824	0.206	0.157	0.0	0.0	0.0	0.0	1.285	0.0	0.0	0.0
CCK	P06307	False	CCKN_HUMAN		CPI-SS00AD71822	ENSG00000187094	0.166	0.181	0.0	0.0	0.0	0.0	0.0	0.0	0.0	0.0
LHB	P01229	False	LSHB_HUMAN		CPI-SS0DEF5D0CE	ENSG00000104826	0.025	0.039	0.0	0.0	0.0	0.0	0.0	0.0	0.0	0.0
C1QL1	O75973	False	C1QRF_HUMAN		CPI-SS0F62347D4	ENSG00000131094	0.608	0.618	2.062	0.0	0.0	0.964	0.349	0.0	1.049	0.0
C1QL2	Q7Z5L3	False	C1QL2_HUMAN		CPI-SS0EB51E2A2	ENSG00000144119	0.0	0.027	0.0	0.0	0.0	0.0	0.0	0.0	0.0	0.0
C1QL3	Q5VWW1	False	C1QL3_HUMAN		CPI-SS0348885FD	ENSG00000165985	0.037	0.027	0.0	0.0	0.0	0.0	0.0	0.0	0.0	0.0
C1QL4	Q86Z23	False	C1QL4_HUMAN		CPI-SS035DE17DA	ENSG00000186897	0.012	0.011	0.0	0.0	0.0	0.0	0.0	0.0	0.0	0.0
C3	P01024	False	CO3_HUMAN		CPI-SS00F4019EA	ENSG00000125730	0.054	0.339	1.973	0.0	0.0	0.983	0.0	0.0	0.0	0.0
C5	P01031	False	CO5_HUMAN		CPI-SS0A7E3A1AF	ENSG00000106804	0.052	0.059	0.0	0.0	1.399	0.0	0.332	0.0	0.0	0.0
C5	P01031	False	CO5_HUMAN		CPI-SS00581282E	ENSG00000106804	0.052	0.059	0.0	0.0	1.399	0.0	0.332	0.0	0.0	0.0
UCN	P55089	False	UCN1_HUMAN		CPI-SS0E654708F	ENSG00000163794	0.066	0.056	0.0	0.0	0.0	0.0	0.0	0.0	0.0	0.867
CSF1	P09603	False	CSF1_HUMAN		CPI-SS0AB1F04A0	ENSG00000184371	0.074	0.056	0.0	0.0	0.0	0.0	0.0	1.993	0.0	0.0
IL34	Q6ZMJ4	False	IL34_HUMAN		CPI-SS015162AFC	ENSG00000157368	0.225	0.227	0.0	0.0	0.0	0.89	0.0	0.0	0.0	0.0
IHH	Q14623	False	IHH_HUMAN		CPI-SC0037338E6	ENSG00000163501	0.009	0.011	0.0	0.0	1.472	1.167	0.0	0.0	0.0	0.0
SHH	Q15465	False	SHH_HUMAN		CPI-SC006170BDC	ENSG00000164690	0.32	0.867	0.0	0.0	2.374	0.87	2.763	0.0	1.117	2.532
IHH	Q14623	False	IHH_HUMAN		CPI-SC036B73615	ENSG00000163501	0.009	0.011	0.0	0.0	1.472	1.167	0.0	0.0	0.0	0.0
SHH	Q15465	False	SHH_HUMAN		CPI-SC08B0B5F27	ENSG00000164690	0.32	0.867	0.0	0.0	2.374	0.87	2.763	0.0	1.117	2.532
IHH	Q14623	False	IHH_HUMAN		CPI-SC0C3E862AA	ENSG00000163501	0.009	0.011	0.0	0.0	1.472	1.167	0.0	0.0	0.0	0.0
SHH	Q15465	False	SHH_HUMAN		CPI-SC07F2D6624	ENSG00000164690	0.32	0.867	0.0	0.0	2.374	0.87	2.763	0.0	1.117	2.532
IHH	Q14623	False	IHH_HUMAN		CPI-SS055233B99	ENSG00000163501	0.009	0.011	0.0	0.0	1.472	1.167	0.0	0.0	0.0	0.0
SHH	Q15465	False	SHH_HUMAN		CPI-SS0F7A89A4F	ENSG00000164690	0.32	0.867	0.0	0.0	2.374	0.87	2.763	0.0	1.117	2.532
EDN1	P05305	False	EDN1_HUMAN		CPI-SS0D8632EB4	ENSG00000078401	0.026	0.065	0.0	0.0	0.0	0.0	0.0	0.0	0.0	0.0
EDN3	P14138	False	EDN3_HUMAN		CPI-SS03D5CBF55	ENSG00000124205	0.042	0.017	0.0	0.0	0.0	0.0	0.0	0.0	0.0	0.0
EDN1	P05305	False	EDN1_HUMAN		CPI-SS09B92F236	ENSG00000078401	0.026	0.065	0.0	0.0	0.0	0.0	0.0	0.0	0.0	0.0
EDN3	P14138	False	EDN3_HUMAN		CPI-SS0696491A3	ENSG00000124205	0.042	0.017	0.0	0.0	0.0	0.0	0.0	0.0	0.0	0.0
EFNA1	P20827	False	EFNA1_HUMAN		CPI-SS0FF49C823	ENSG00000169242	0.119	0.152	0.0	5.019	1.618	0.0	0.462	0.0	0.0	0.0
EFNA2	O43921	False	EFNA2_HUMAN		CPI-SS0B34CBA4B	ENSG00000099617	0.054	0.028	0.0	0.0	0.0	0.0	0.0	0.0	0.0	0.0
EFNA3	P52797	False	EFNA3_HUMAN		CPI-SS0222DF7B4	ENSG00000143590	0.497	0.29	0.0	0.0	2.594	0.0	0.754	0.0	0.0	0.0
EFNA4	P52798	False	EFNA4_HUMAN		CPI-SS05BB5902B	ENSG00000243364	1.425	1.095	0.0	0.0	1.34	1.94	1.849	0.0	0.966	1.564
EFNA5	P52803	False	EFNA5_HUMAN		CPI-SS04E33D0FB	ENSG00000184349	1.256	0.408	0.0	0.0	2.754	1.078	2.104	2.342	2.008	2.588
EFNA1	P20827	False	EFNA1_HUMAN		CPI-SS046F6F0C1	ENSG00000169242	0.119	0.152	0.0	5.019	1.618	0.0	0.462	0.0	0.0	0.0
EFNA2	O43921	False	EFNA2_HUMAN		CPI-SS08A54963F	ENSG00000099617	0.054	0.028	0.0	0.0	0.0	0.0	0.0	0.0	0.0	0.0
EFNA3	P52797	False	EFNA3_HUMAN		CPI-SS0CBCBBA83	ENSG00000143590	0.497	0.29	0.0	0.0	2.594	0.0	0.754	0.0	0.0	0.0
EFNA4	P52798	False	EFNA4_HUMAN		CPI-SS0475BE8ED	ENSG00000243364	1.425	1.095	0.0	0.0	1.34	1.94	1.849	0.0	0.966	1.564
EFNA5	P52803	False	EFNA5_HUMAN		CPI-SS09587DA63	ENSG00000184349	1.256	0.408	0.0	0.0	2.754	1.078	2.104	2.342	2.008	2.588
EFNB1	P98172	False	EFNB1_HUMAN		CPI-SS0087A3F67	ENSG00000090776	0.459	1.014	0.0	4.217	0.0	0.0	1.178	2.581	2.458	0.885
EFNA1	P20827	False	EFNA1_HUMAN		CPI-SS09CA492BA	ENSG00000169242	0.119	0.152	0.0	5.019	1.618	0.0	0.462	0.0	0.0	0.0
EFNA2	O43921	False	EFNA2_HUMAN		CPI-SS0C875BA24	ENSG00000099617	0.054	0.028	0.0	0.0	0.0	0.0	0.0	0.0	0.0	0.0
EFNA3	P52797	False	EFNA3_HUMAN		CPI-SS0EF309375	ENSG00000143590	0.497	0.29	0.0	0.0	2.594	0.0	0.754	0.0	0.0	0.0
EFNA4	P52798	False	EFNA4_HUMAN		CPI-SS0D1D8FF06	ENSG00000243364	1.425	1.095	0.0	0.0	1.34	1.94	1.849	0.0	0.966	1.564
EFNA5	P52803	False	EFNA5_HUMAN		CPI-SS0C70ADA28	ENSG00000184349	1.256	0.408	0.0	0.0	2.754	1.078	2.104	2.342	2.008	2.588
EFNA1	P20827	False	EFNA1_HUMAN		CPI-SS0EBFE1854	ENSG00000169242	0.119	0.152	0.0	5.019	1.618	0.0	0.462	0.0	0.0	0.0
EFNA2	O43921	False	EFNA2_HUMAN		CPI-SS0E63AB61E	ENSG00000099617	0.054	0.028	0.0	0.0	0.0	0.0	0.0	0.0	0.0	0.0
EFNA3	P52797	False	EFNA3_HUMAN		CPI-SS05B4EB419	ENSG00000143590	0.497	0.29	0.0	0.0	2.594	0.0	0.754	0.0	0.0	0.0
EFNA4	P52798	False	EFNA4_HUMAN		CPI-SS0659DBE72	ENSG00000243364	1.425	1.095	0.0	0.0	1.34	1.94	1.849	0.0	0.966	1.564
EFNA5	P52803	False	EFNA5_HUMAN		CPI-SS0FC01B947	ENSG00000184349	1.256	0.408	0.0	0.0	2.754	1.078	2.104	2.342	2.008	2.588
EFNB1	P98172	False	EFNB1_HUMAN		CPI-SS03446CB39	ENSG00000090776	0.459	1.014	0.0	4.217	0.0	0.0	1.178	2.581	2.458	0.885
EFNB2	P52799	False	EFNB2_HUMAN		CPI-SS087E0E3FB	ENSG00000125266	2.317	1.041	4.746	5.053	2.678	1.927	3.047	2.8	4.351	4.564
EFNB3	Q15768	False	EFNB3_HUMAN		CPI-SS084B1ED25	ENSG00000108947	0.898	1.61	0.0	0.0	0.0	0.0	0.73	1.885	2.203	2.778
EFNA1	P20827	False	EFNA1_HUMAN		CPI-SS03E450F99	ENSG00000169242	0.119	0.152	0.0	5.019	1.618	0.0	0.462	0.0	0.0	0.0
EFNA2	O43921	False	EFNA2_HUMAN		CPI-SS01DCC7684	ENSG00000099617	0.054	0.028	0.0	0.0	0.0	0.0	0.0	0.0	0.0	0.0
EFNA3	P52797	False	EFNA3_HUMAN		CPI-SS0D5DBB634	ENSG00000143590	0.497	0.29	0.0	0.0	2.594	0.0	0.754	0.0	0.0	0.0
EFNA4	P52798	False	EFNA4_HUMAN		CPI-SS0F81DBF22	ENSG00000243364	1.425	1.095	0.0	0.0	1.34	1.94	1.849	0.0	0.966	1.564
EFNA5	P52803	False	EFNA5_HUMAN		CPI-SS028688B7B	ENSG00000184349	1.256	0.408	0.0	0.0	2.754	1.078	2.104	2.342	2.008	2.588
EFNA1	P20827	False	EFNA1_HUMAN		CPI-SS037E6BEDF	ENSG00000169242	0.119	0.152	0.0	5.019	1.618	0.0	0.462	0.0	0.0	0.0
EFNA2	O43921	False	EFNA2_HUMAN		CPI-SS0830C7910	ENSG00000099617	0.054	0.028	0.0	0.0	0.0	0.0	0.0	0.0	0.0	0.0
EFNA3	P52797	False	EFNA3_HUMAN		CPI-SS0C8ED6F41	ENSG00000143590	0.497	0.29	0.0	0.0	2.594	0.0	0.754	0.0	0.0	0.0
EFNA4	P52798	False	EFNA4_HUMAN		CPI-SS0AA68C8E5	ENSG00000243364	1.425	1.095	0.0	0.0	1.34	1.94	1.849	0.0	0.966	1.564
EFNA5	P52803	False	EFNA5_HUMAN		CPI-SS0F6A01237	ENSG00000184349	1.256	0.408	0.0	0.0	2.754	1.078	2.104	2.342	2.008	2.588
EFNA5	P52803	False	EFNA5_HUMAN		CPI-SS068ACD209	ENSG00000184349	1.256	0.408	0.0	0.0	2.754	1.078	2.104	2.342	2.008	2.588
EFNB1	P98172	False	EFNB1_HUMAN		CPI-SS06E797E50	ENSG00000090776	0.459	1.014	0.0	4.217	0.0	0.0	1.178	2.581	2.458	0.885
EFNB2	P52799	False	EFNB2_HUMAN		CPI-SS0ECC9DF3E	ENSG00000125266	2.317	1.041	4.746	5.053	2.678	1.927	3.047	2.8	4.351	4.564
EFNB3	Q15768	False	EFNB3_HUMAN		CPI-SS0ECCB4382	ENSG00000108947	0.898	1.61	0.0	0.0	0.0	0.0	0.73	1.885	2.203	2.778
EFNB1	P98172	False	EFNB1_HUMAN		CPI-SS03C7D1520	ENSG00000090776	0.459	1.014	0.0	4.217	0.0	0.0	1.178	2.581	2.458	0.885
EFNB2	P52799	False	EFNB2_HUMAN		CPI-SS0BFD8E056	ENSG00000125266	2.317	1.041	4.746	5.053	2.678	1.927	3.047	2.8	4.351	4.564
EFNB3	Q15768	False	EFNB3_HUMAN		CPI-SS0CE96B837	ENSG00000108947	0.898	1.61	0.0	0.0	0.0	0.0	0.73	1.885	2.203	2.778
EFNB1	P98172	False	EFNB1_HUMAN		CPI-SS0C2003B74	ENSG00000090776	0.459	1.014	0.0	4.217	0.0	0.0	1.178	2.581	2.458	0.885
EFNB2	P52799	False	EFNB2_HUMAN		CPI-SS082ABF1EA	ENSG00000125266	2.317	1.041	4.746	5.053	2.678	1.927	3.047	2.8	4.351	4.564
EFNB3	Q15768	False	EFNB3_HUMAN		CPI-SS01BBAD475	ENSG00000108947	0.898	1.61	0.0	0.0	0.0	0.0	0.73	1.885	2.203	2.778
EFNB1	P98172	False	EFNB1_HUMAN		CPI-SS09D9D6811	ENSG00000090776	0.459	1.014	0.0	4.217	0.0	0.0	1.178	2.581	2.458	0.885
EFNB2	P52799	False	EFNB2_HUMAN		CPI-SS08D0F9109	ENSG00000125266	2.317	1.041	4.746	5.053	2.678	1.927	3.047	2.8	4.351	4.564
EFNB3	Q15768	False	EFNB3_HUMAN		CPI-SS0F6AA700E	ENSG00000108947	0.898	1.61	0.0	0.0	0.0	0.0	0.73	1.885	2.203	2.778
EFNB1	P98172	False	EFNB1_HUMAN		CPI-SS040D3C47C	ENSG00000090776	0.459	1.014	0.0	4.217	0.0	0.0	1.178	2.581	2.458	0.885
EFNB2	P52799	False	EFNB2_HUMAN		CPI-SS05ABE6795	ENSG00000125266	2.317	1.041	4.746	5.053	2.678	1.927	3.047	2.8	4.351	4.564
EFNB3	Q15768	False	EFNB3_HUMAN		CPI-SS0A39F4895	ENSG00000108947	0.898	1.61	0.0	0.0	0.0	0.0	0.73	1.885	2.203	2.778
AREG	P15514	False	AREG_HUMAN		CPI-SS052119104	ENSG00000109321	0.021	0.011	0.0	0.0	0.0	0.0	0.0	0.0	0.0	0.0
BTC	P35070	False	BTC_HUMAN		CPI-SS0CC966B71	ENSG00000174808	0.013	0.0	0.0	0.0	0.0	0.0	0.306	0.0	1.008	0.0
EGF	P01133	False	EGF_HUMAN		CPI-SS09947DDD9	ENSG00000138798	0.061	0.043	0.0	0.0	0.0	0.0	1.336	0.0	0.0	0.0
EREG	O14944	False	EREG_HUMAN		CPI-SS004C23DCE	ENSG00000124882	0.0	0.0	0.0	0.0	0.0	0.0	0.318	0.0	0.0	0.0
HBEGF	Q99075	False	HBEGF_HUMAN		CPI-SS09B2ACA25	ENSG00000113070	0.177	0.495	0.0	0.0	0.0	0.0	0.0	0.0	0.0	0.0
TGFA	P01135	False	TGFA_HUMAN		CPI-SS07E5C3060	ENSG00000163235	0.074	0.153	0.0	0.0	0.0	0.0	0.0	0.0	0.975	0.0
BTC	P35070	False	BTC_HUMAN		CPI-SS05A6C9EC5	ENSG00000174808	0.013	0.0	0.0	0.0	0.0	0.0	0.306	0.0	1.008	0.0
NRG1	Q02297	False	NRG1_HUMAN		CPI-SS02B906C26	ENSG00000157168	0.155	0.111	0.0	0.0	1.263	0.0	0.0	0.0	0.0	1.685
NRG2	O14511	False	NRG2_HUMAN		CPI-SS053613259	ENSG00000158458	0.036	0.025	0.0	0.0	0.0	0.0	0.0	0.0	0.0	0.0
BTC	P35070	False	BTC_HUMAN		CPI-SS0F0D7F25C	ENSG00000174808	0.013	0.0	0.0	0.0	0.0	0.0	0.306	0.0	1.008	0.0
EREG	O14944	False	EREG_HUMAN		CPI-SS0FC42EC80	ENSG00000124882	0.0	0.0	0.0	0.0	0.0	0.0	0.318	0.0	0.0	0.0
HBEGF	Q99075	False	HBEGF_HUMAN		CPI-SS060B846D1	ENSG00000113070	0.177	0.495	0.0	0.0	0.0	0.0	0.0	0.0	0.0	0.0
NRG1	Q02297	False	NRG1_HUMAN		CPI-SS0BD5C2A23	ENSG00000157168	0.155	0.111	0.0	0.0	1.263	0.0	0.0	0.0	0.0	1.685
NRG2	O14511	False	NRG2_HUMAN		CPI-SS0E063192D	ENSG00000158458	0.036	0.025	0.0	0.0	0.0	0.0	0.0	0.0	0.0	0.0
NRG3	P56975	False	NRG3_HUMAN		CPI-SS0D5E30C6C	ENSG00000185737	0.08	0.046	0.0	0.0	0.0	0.0	0.0	0.0	0.0	0.832
NRG4	Q8WWG1	False	NRG4_HUMAN		CPI-SS0627D0E22	ENSG00000169752	0.05	0.078	0.0	0.0	0.0	0.898	0.387	0.0	0.0	0.781
HBEGF	Q99075	False	HBEGF_HUMAN		CPI-SS03E7FB333	ENSG00000113070	0.177	0.495	0.0	0.0	0.0	0.0	0.0	0.0	0.0	0.0
FCER2	P06734	False	FCER2_HUMAN		CPI-SS000568A0E	ENSG00000104921	0.004	0.0	0.0	0.0	0.0	0.0	0.0	0.0	0.0	0.0
FCER2	P06734	False	FCER2_HUMAN		CPI-SS0D26FB68C	ENSG00000104921	0.004	0.0	0.0	0.0	0.0	0.0	0.0	0.0	0.0	0.0
FGF1	P05230	False	FGF1_HUMAN		CPI-SS04A97448D	ENSG00000113578	0.195	0.187	0.0	0.0	0.0	0.0	0.0	0.0	1.168	1.576
FGF10	O15520	False	FGF10_HUMAN		CPI-SS0AECC113F	ENSG00000070193	0.034	0.047	0.0	0.0	0.0	0.0	0.68	0.0	1.047	0.808
FGF2	P09038	False	FGF2_HUMAN		CPI-SS05A94DE17	ENSG00000138685	2.649	0.615	1.866	0.0	2.679	0.869	2.279	2.543	2.035	2.814
FGF22	Q9HCT0	False	FGF22_HUMAN		CPI-SS09D21167E	ENSG00000070388	0.165	0.105	0.0	0.0	0.0	0.0	0.0	0.0	0.0	0.0
FGF3	P11487	False	FGF3_HUMAN		CPI-SS06D341996	ENSG00000186895	0.004	0.0	0.0	0.0	0.0	0.0	0.0	0.0	0.0	0.0
FGF7	P21781	False	FGF7_HUMAN		CPI-SS0E928B8C8	ENSG00000140285	0.098	0.167	0.0	0.0	0.0	0.0	0.0	0.0	0.0	0.0
FGF1	P05230	False	FGF1_HUMAN		CPI-SS0755A26DD	ENSG00000113578	0.195	0.187	0.0	0.0	0.0	0.0	0.0	0.0	1.168	1.576
FGF2	P09038	False	FGF2_HUMAN		CPI-SS01F67987A	ENSG00000138685	2.649	0.615	1.866	0.0	2.679	0.869	2.279	2.543	2.035	2.814
FGF4	P08620	False	FGF4_HUMAN		CPI-SS0FFB9E01B	ENSG00000075388	1.165	1.557	1.9	0.0	0.0	0.0	0.772	0.0	0.953	0.0
FGF5	P12034	False	FGF5_HUMAN		CPI-SS01333FFA6	ENSG00000138675	0.0	0.005	0.0	0.0	0.0	0.0	0.0	0.0	0.0	0.0
NCAM1	P13591	False	NCAM1_HUMAN		CPI-SS05632AB58	ENSG00000149294	0.139	0.23	2.695	0.0	0.0	0.0	0.0	4.245	2.216	0.0
FGF1	P05230	False	FGF1_HUMAN		CPI-SS015819E65	ENSG00000113578	0.195	0.187	0.0	0.0	0.0	0.0	0.0	0.0	1.168	1.576
FGF17	O60258	False	FGF17_HUMAN		CPI-SS0BC9F7E9E	ENSG00000158815	2.22	6.282	3.876	5.309	2.778	1.271	2.003	2.863	4.617	4.333
FGF2	P09038	False	FGF2_HUMAN		CPI-SS0D636A374	ENSG00000138685	2.649	0.615	1.866	0.0	2.679	0.869	2.279	2.543	2.035	2.814
FGF20	Q9NP95	False	FGF20_HUMAN		CPI-SS0696C2B28	ENSG00000078579	0.028	0.073	0.0	0.0	0.0	0.0	0.325	0.0	0.941	0.0
FGF8	P55075	False	FGF8_HUMAN		CPI-SS0CFABB69A	ENSG00000107831	1.503	0.414	0.0	0.0	0.0	0.996	0.711	2.176	2.15	0.0
FGF1	P05230	False	FGF1_HUMAN		CPI-SS0D9366D11	ENSG00000113578	0.195	0.187	0.0	0.0	0.0	0.0	0.0	0.0	1.168	1.576
FGF2	P09038	False	FGF2_HUMAN		CPI-SS008FB916C	ENSG00000138685	2.649	0.615	1.866	0.0	2.679	0.869	2.279	2.543	2.035	2.814
SDC2	P34741	False	SDC2_HUMAN		CPI-SS001D9549D	ENSG00000169439	1.766	1.93	3.968	0.0	3.873	4.644	3.738	1.823	3.13	1.919
FGF19	O95750	False	FGF19_HUMAN		CPI-SC068641E32	ENSG00000162344	0.737	0.442	1.988	0.0	0.0	0.0	0.972	0.0	0.933	0.0
FGF21	Q9NSA1	False	FGF21_HUMAN		CPI-SC0601E173E	ENSG00000105550	0.0	0.006	0.0	0.0	0.0	0.0	0.0	0.0	0.0	0.0
FGF23	Q9GZV9	False	FGF23_HUMAN		CPI-SC0F6764DA8	ENSG00000118972	0.062	0.056	0.0	0.0	0.0	0.0	0.321	0.0	0.0	0.0
NCAM1	P13591	False	NCAM1_HUMAN		CPI-SS0C21302BC	ENSG00000149294	0.139	0.23	2.695	0.0	0.0	0.0	0.0	4.245	2.216	0.0
FLRT1	Q9NZU1	False	FLRT1_HUMAN		CPI-SS0813792B7	ENSG00000126500	0.004	0.006	0.0	0.0	0.0	0.0	0.0	0.0	0.0	0.0
FLRT2	O43155	False	FLRT2_HUMAN		CPI-SS008E98D3E	ENSG00000185070	0.451	0.474	2.057	0.0	2.677	0.961	1.379	2.113	0.0	0.915
NRXN1	Q9ULB1	False	NRX1A_HUMAN		CPI-SS019D9440E	ENSG00000179915	1.168	1.084	2.334	0.0	1.175	0.0	0.981	0.0	1.0	0.743
NRXN2	P58401	False	NRX2B_HUMAN		CPI-SS0B0B67CA2	ENSG00000110076	0.057	0.041	0.0	0.0	0.0	0.0	0.0	0.0	0.0	0.0
NRXN3	Q9HDB5	False	NRX3B_HUMAN		CPI-SS05E4F3F47	ENSG00000021645	0.155	0.185	0.0	0.0	0.0	0.0	0.369	2.268	1.122	0.866
TENM1	Q9UKZ4	False	TEN1_HUMAN		CPI-SS085E3E37F	ENSG00000009694	0.101	0.063	0.0	0.0	0.0	1.828	0.0	0.0	0.998	0.0
TENM2	Q9NT68	False	TEN2_HUMAN		CPI-SS09159B142	ENSG00000145934	0.022	0.046	0.0	0.0	0.0	0.0	0.0	0.0	0.0	0.0
TENM3	Q9P273	False	TEN3_HUMAN		CPI-SS04FD52559	ENSG00000218336	1.24	1.066	0.0	4.32	1.261	1.057	1.922	0.0	3.68	2.476
TENM4	Q6N022	False	TEN4_HUMAN		CPI-SS0EC12EAD9	ENSG00000149256	0.401	1.105	0.0	0.0	1.279	0.0	0.343	0.0	0.0	2.574
FLRT1	Q9NZU1	False	FLRT1_HUMAN		CPI-SS0430C8A78	ENSG00000126500	0.004	0.006	0.0	0.0	0.0	0.0	0.0	0.0	0.0	0.0
FLRT2	O43155	False	FLRT2_HUMAN		CPI-SS0474E1C15	ENSG00000185070	0.451	0.474	2.057	0.0	2.677	0.961	1.379	2.113	0.0	0.915
FLRT3	Q9NZU0	False	FLRT3_HUMAN		CPI-SS052641D5A	ENSG00000125848	0.413	3.604	2.591	4.172	3.061	3.362	3.269	1.842	3.298	4.123
TENM1	Q9UKZ4	False	TEN1_HUMAN		CPI-SS038A612D7	ENSG00000009694	0.101	0.063	0.0	0.0	0.0	1.828	0.0	0.0	0.998	0.0
TENM2	Q9NT68	False	TEN2_HUMAN		CPI-SS0BCB3D402	ENSG00000145934	0.022	0.046	0.0	0.0	0.0	0.0	0.0	0.0	0.0	0.0
TENM3	Q9P273	False	TEN3_HUMAN		CPI-SS0EA023E51	ENSG00000218336	1.24	1.066	0.0	4.32	1.261	1.057	1.922	0.0	3.68	2.476
TENM4	Q6N022	False	TEN4_HUMAN		CPI-SS01F00A48A	ENSG00000149256	0.401	1.105	0.0	0.0	1.279	0.0	0.343	0.0	0.0	2.574
UNC5A	Q6ZN44	False	UNC5A_HUMAN		CPI-SS0F6BE4D47	ENSG00000113763	0.033	0.0	0.0	0.0	0.0	0.0	0.0	0.0	0.0	0.0
FLRT3	Q9NZU0	False	FLRT3_HUMAN		CPI-SS08BFFB96E	ENSG00000125848	0.413	3.604	2.591	4.172	3.061	3.362	3.269	1.842	3.298	4.123
TENM1	Q9UKZ4	False	TEN1_HUMAN		CPI-SS083BB1EB3	ENSG00000009694	0.101	0.063	0.0	0.0	0.0	1.828	0.0	0.0	0.998	0.0
TENM2	Q9NT68	False	TEN2_HUMAN		CPI-SS021718DBF	ENSG00000145934	0.022	0.046	0.0	0.0	0.0	0.0	0.0	0.0	0.0	0.0
TENM3	Q9P273	False	TEN3_HUMAN		CPI-SS075F456AF	ENSG00000218336	1.24	1.066	0.0	4.32	1.261	1.057	1.922	0.0	3.68	2.476
TENM4	Q6N022	False	TEN4_HUMAN		CPI-SS0FD44484F	ENSG00000149256	0.401	1.105	0.0	0.0	1.279	0.0	0.343	0.0	0.0	2.574
GAL	P22466	False	GALA_HUMAN		CPI-SS0BE567EFB	ENSG00000069482	5.43	5.215	1.996	5.454	5.288	3.643	4.549	3.267	5.504	3.356
GALP	Q9UBC7	False	GALP_HUMAN		CPI-SS0F4D3206E	ENSG00000197487	0.012	0.0	0.0	0.0	0.0	0.0	0.0	0.0	0.0	0.0
GAL	P22466	False	GALA_HUMAN		CPI-SC0BEEB7AB4	ENSG00000069482	5.43	5.215	1.996	5.454	5.288	3.643	4.549	3.267	5.504	3.356
GALP	Q9UBC7	False	GALP_HUMAN		CPI-SC011C5B39B	ENSG00000197487	0.012	0.0	0.0	0.0	0.0	0.0	0.0	0.0	0.0	0.0
GAL	P22466	False	GALA_HUMAN		CPI-SS04BCE85CA	ENSG00000069482	5.43	5.215	1.996	5.454	5.288	3.643	4.549	3.267	5.504	3.356
GALP	Q9UBC7	False	GALP_HUMAN		CPI-SS0FDCE3128	ENSG00000197487	0.012	0.0	0.0	0.0	0.0	0.0	0.0	0.0	0.0	0.0
GAL	P22466	False	GALA_HUMAN		CPI-SC01BE13839	ENSG00000069482	5.43	5.215	1.996	5.454	5.288	3.643	4.549	3.267	5.504	3.356
GALP	Q9UBC7	False	GALP_HUMAN		CPI-SC059D65FDD	ENSG00000197487	0.012	0.0	0.0	0.0	0.0	0.0	0.0	0.0	0.0	0.0
SPX	Q9BT56	False	SPXN_HUMAN		CPI-SC03034B5D1	ENSG00000134548	0.106	0.079	0.0	0.0	0.0	0.0	0.0	2.004	0.0	0.0
GAL	P22466	False	GALA_HUMAN		CPI-SS0442ADAA5	ENSG00000069482	5.43	5.215	1.996	5.454	5.288	3.643	4.549	3.267	5.504	3.356
GALP	Q9UBC7	False	GALP_HUMAN		CPI-SS0B11567AF	ENSG00000197487	0.012	0.0	0.0	0.0	0.0	0.0	0.0	0.0	0.0	0.0
GAL	P22466	False	GALA_HUMAN		CPI-SC0B72F5448	ENSG00000069482	5.43	5.215	1.996	5.454	5.288	3.643	4.549	3.267	5.504	3.356
GALP	Q9UBC7	False	GALP_HUMAN		CPI-SC010BF9A71	ENSG00000197487	0.012	0.0	0.0	0.0	0.0	0.0	0.0	0.0	0.0	0.0
SPX	Q9BT56	False	SPXN_HUMAN		CPI-SC07FCF82A7	ENSG00000134548	0.106	0.079	0.0	0.0	0.0	0.0	0.0	2.004	0.0	0.0
LGALS3	P17931	False	LEG3_HUMAN		CPI-SS076940BCD	ENSG00000131981	1.095	1.127	0.0	0.0	0.0	1.051	2.393	0.0	0.0	0.652
GAS6	Q14393	False	GAS6_HUMAN		CPI-SS0F7FF099C	ENSG00000183087	1.198	0.673	2.084	0.0	2.742	3.478	0.949	0.0	2.114	1.76
LGALS9	O00182	False	LEG9_HUMAN		CPI-SC0CF28722B	ENSG00000168961	0.041	0.028	0.0	0.0	0.0	0.0	0.0	0.0	0.0	0.0
LGALS9	O00182	False	LEG9_HUMAN		CPI-SS0E23CEB91	ENSG00000168961	0.041	0.028	0.0	0.0	0.0	0.0	0.0	0.0	0.0	0.0
LGALS9	O00182	False	LEG9_HUMAN		CPI-SS0CE693E3E	ENSG00000168961	0.041	0.028	0.0	0.0	0.0	0.0	0.0	0.0	0.0	0.0
GIP	P09681	False	GIP_HUMAN		CPI-SS00C33AA55	ENSG00000159224	0.028	0.078	0.0	0.0	0.0	0.0	0.0	0.0	0.0	0.0
GRP	P07492	False	GRP_HUMAN		CPI-SS07AF9303D	ENSG00000134443	0.009	0.027	0.0	0.0	0.0	0.0	0.0	0.0	0.0	0.0
NMB	P08949	False	NMB_HUMAN		CPI-SS0B9B66F8E	ENSG00000197696	2.386	2.176	0.0	4.148	2.56	2.087	1.809	1.83	0.0	1.685
GAS6	Q14393	False	GAS6_HUMAN		CPI-SS0AE964947	ENSG00000183087	1.198	0.673	2.084	0.0	2.742	3.478	0.949	0.0	2.114	1.76
GAS6	Q14393	False	GAS6_HUMAN		CPI-SS0BDA0E5E0	ENSG00000183087	1.198	0.673	2.084	0.0	2.742	3.478	0.949	0.0	2.114	1.76
TULP1	O00294	False	TULP1_HUMAN		CPI-SS0E9F23560	ENSG00000112041	0.178	0.123	0.0	0.0	0.0	0.0	0.314	1.786	0.0	0.0
GDF10	P55107	False	GDF10_HUMAN		CPI-SC0A86600AA	ENSG00000266524	0.017	0.168	0.0	0.0	0.0	0.0	0.0	0.0	0.0	0.0
GDF11	O95390	False	GDF11_HUMAN		CPI-SC0002A7A8F	ENSG00000135414	2.059	2.142	5.134	4.755	4.268	3.869	2.557	2.131	4.395	4.586
GDF3	Q9NR23	False	GDF3_HUMAN		CPI-SC01987CF29	ENSG00000184344	0.74	0.058	0.0	0.0	0.0	0.889	0.381	0.0	0.939	0.0
INHA	P05111	False	INHA_HUMAN		CPI-SC0FDDA8A63	ENSG00000123999	0.02	0.051	0.0	0.0	0.0	0.0	0.0	0.0	0.0	0.0
GDF11	O95390	False	GDF11_HUMAN		CPI-SC00C9C81E3	ENSG00000135414	2.059	2.142	5.134	4.755	4.268	3.869	2.557	2.131	4.395	4.586
INHA	P05111	False	INHA_HUMAN		CPI-SC0B3D321CC	ENSG00000123999	0.02	0.051	0.0	0.0	0.0	0.0	0.0	0.0	0.0	0.0
GDF11	O95390	False	GDF11_HUMAN		CPI-SC001669E22	ENSG00000135414	2.059	2.142	5.134	4.755	4.268	3.869	2.557	2.131	4.395	4.586
GDF11	O95390	False	GDF11_HUMAN		CPI-SC017215F7F	ENSG00000135414	2.059	2.142	5.134	4.755	4.268	3.869	2.557	2.131	4.395	4.586
GDF9	O60383	False	GDF9_HUMAN		CPI-SC0FDB4B6D9	ENSG00000164404	0.004	0.017	0.0	0.0	0.0	0.0	0.0	0.0	0.0	0.0
GHRH	P01286	False	SLIB_HUMAN		CPI-SS074050495	ENSG00000118702	0.004	0.0	0.0	0.0	0.0	0.0	0.0	0.0	0.0	0.0
GHRL	Q9UBU3	False	GHRL_HUMAN		CPI-SS0C9DBD840	ENSG00000157017	0.115	0.084	0.0	0.0	0.0	1.014	0.357	0.0	0.0	0.0
GHRL	Q9UBU3	False	GHRL_HUMAN		CPI-SS02AEB612C	ENSG00000157017	0.115	0.084	0.0	0.0	0.0	1.014	0.357	0.0	0.0	0.0
HLA-E	P13747	False	HLAE_HUMAN		CPI-SS0C4FA643F	ENSG00000204592	2.447	2.486	2.082	6.195	2.937	1.951	3.294	1.965	3.826	2.647
HLA-E	P13747	False	HLAE_HUMAN		CPI-SC066BD3097	ENSG00000204592	2.447	2.486	2.082	6.195	2.937	1.951	3.294	1.965	3.826	2.647
HLA-E	P13747	False	HLAE_HUMAN		CPI-SS03339363E	ENSG00000204592	2.447	2.486	2.082	6.195	2.937	1.951	3.294	1.965	3.826	2.647
HLA-E	P13747	False	HLAE_HUMAN		CPI-SS0F16EAEBB	ENSG00000204592	2.447	2.486	2.082	6.195	2.937	1.951	3.294	1.965	3.826	2.647
HLA-F	P30511	False	HLAF_HUMAN		CPI-SS0436D5870	ENSG00000204642	0.243	0.242	0.0	0.0	0.0	0.0	0.345	0.0	0.0	0.0
INHA	P05111	False	INHA_HUMAN		CPI-SC0E760DE88	ENSG00000123999	0.02	0.051	0.0	0.0	0.0	0.0	0.0	0.0	0.0	0.0
INHA	P05111	False	INHA_HUMAN		CPI-SC020B01F65	ENSG00000123999	0.02	0.051	0.0	0.0	0.0	0.0	0.0	0.0	0.0	0.0
IGF1	P05019	False	IGF1_HUMAN		CPI-SC033AB13AE	ENSG00000017427	0.008	0.069	0.0	0.0	1.257	0.0	0.0	0.0	0.0	0.785
IGF1	P05019	False	IGF1_HUMAN		CPI-SS0E41702C1	ENSG00000017427	0.008	0.069	0.0	0.0	1.257	0.0	0.0	0.0	0.0	0.785
IGF2	P01344	False	IGF2_HUMAN		CPI-SS0579FA162	ENSG00000167244	0.115	0.561	0.0	0.0	0.0	0.0	0.71	0.0	0.0	0.0
IGF1	P05019	False	IGF1_HUMAN		CPI-SC0322BA9B5	ENSG00000017427	0.008	0.069	0.0	0.0	1.257	0.0	0.0	0.0	0.0	0.785
NRG1	Q02297	False	NRG1_HUMAN		CPI-SC06CB2F292	ENSG00000157168	0.155	0.111	0.0	0.0	1.263	0.0	0.0	0.0	0.0	1.685
IGF2	P01344	False	IGF2_HUMAN		CPI-SS042A6F835	ENSG00000167244	0.115	0.561	0.0	0.0	0.0	0.0	0.71	0.0	0.0	0.0
IGFBP3	P17936	False	IBP3_HUMAN		CPI-SS099ACF7FB	ENSG00000146674	0.104	0.101	0.0	0.0	0.0	0.0	0.322	0.0	0.959	0.0
IGFL3	Q6UXB1	False	IGFL3_HUMAN		CPI-SS0327E1782	ENSG00000188624	0.0	0.005	0.0	0.0	0.0	0.0	0.0	0.0	0.0	0.0
IFNE	Q86WN2	False	IFNE_HUMAN		CPI-SC06DAFCB1D	ENSG00000184995	0.005	0.0	0.0	0.0	0.0	0.0	0.0	0.0	0.0	0.0
IFNG	P01579	False	IFNG_HUMAN		CPI-SC02DEB4893	ENSG00000111537	0.004	0.012	0.0	0.0	0.0	0.0	0.0	0.0	0.0	0.0
IL11	P20809	False	IL11_HUMAN		CPI-SC0409FF431	ENSG00000095752	0.049	0.137	0.0	0.0	0.0	0.0	0.0	2.874	0.0	0.0
IL15	P40933	False	IL15_HUMAN		CPI-SC0C6EBD4D8	ENSG00000164136	0.049	0.037	0.0	0.0	0.0	0.0	0.0	0.0	0.0	0.0
IL17C	Q9P0M4	False	IL17C_HUMAN		CPI-SC0BB896AE4	ENSG00000124391	0.012	0.011	0.0	0.0	0.0	0.0	0.0	0.0	0.0	0.0
IL1A	P01583	False	IL1A_HUMAN		CPI-SC0A7A5EEB3	ENSG00000115008	0.004	0.0	0.0	0.0	0.0	0.0	0.0	0.0	0.0	0.0
IL1B	P01584	False	IL1B_HUMAN		CPI-SC0D5A18C2E	ENSG00000125538	0.0	0.0	0.0	0.0	0.0	0.0	0.0	0.0	0.0	0.0
IL1RN	P18510	False	IL1RA_HUMAN		CPI-SC06CA2BDAB	ENSG00000136689	0.0	0.005	0.0	0.0	0.0	0.0	0.0	0.0	0.0	0.0
IL36G	Q9NZH8	False	IL36G_HUMAN		CPI-SC01F1DB97B	ENSG00000136688	0.0	0.006	0.0	0.0	0.0	0.0	0.0	0.0	0.0	0.0
IL1RAP	Q9NPH3	False	IL1AP_HUMAN		CPI-SS0E12A78EF	ENSG00000196083	0.102	0.061	0.0	0.0	0.0	0.0	0.0	0.0	0.0	0.0
LRRC4B	Q9NT99	False	LRC4B_HUMAN		CPI-SS0D8DC28C6	ENSG00000131409	0.12	0.343	0.0	0.0	0.0	0.0	0.688	0.0	0.979	0.816
LRRC4C	Q9HCJ2	False	LRC4C_HUMAN		CPI-SS00373B59C	ENSG00000148948	0.322	0.065	0.0	0.0	0.0	0.0	0.0	1.791	0.0	0.0
LRFN4	Q6PJG9	False	LRFN4_HUMAN		CPI-SS0F023190B	ENSG00000173621	1.495	0.816	2.253	0.0	0.0	1.062	1.322	0.0	1.978	1.52
LRFN5	Q96NI6	False	LRFN5_HUMAN		CPI-SS0CBB9D57D	ENSG00000165379	0.029	0.055	0.0	0.0	0.0	0.901	0.0	0.0	0.0	0.0
IL33	O95760	False	IL33_HUMAN		CPI-SC0A2B4E2CE	ENSG00000137033	0.055	0.146	0.0	0.0	0.0	0.892	0.0	0.0	0.0	0.0
IL37	Q9NZH6	False	IL37_HUMAN		CPI-SC025EE7104	ENSG00000125571	0.012	0.01	0.0	0.0	0.0	0.0	0.0	0.0	0.0	0.0
IL6	P05231	False	IL6_HUMAN		CPI-SC0E81D7329	ENSG00000136244	0.021	0.012	0.0	0.0	0.0	0.0	0.0	0.0	0.0	0.0
IL7	P13232	False	IL7_HUMAN		CPI-SC0089DC473	ENSG00000104432	0.012	0.0	0.0	0.0	0.0	0.0	0.0	0.0	0.0	0.0
RAET1G	Q6H3X3	False	RET1G_HUMAN		CPI-SC0A30300BD	ENSG00000203722	0.0	0.006	0.0	0.0	0.0	0.0	0.0	0.0	0.0	0.0
ULBP1	Q9BZM6	False	N2DL1_HUMAN		CPI-SC07B215915	ENSG00000111981	0.017	0.016	0.0	0.0	0.0	0.0	0.0	0.0	0.0	0.0
ULBP2	Q9BZM5	False	N2DL2_HUMAN		CPI-SC013345660	ENSG00000131015	0.004	0.011	0.0	0.0	0.0	0.0	0.0	0.0	0.0	0.0
ULBP3	Q9BZM4	False	N2DL3_HUMAN		CPI-SC059E0FCB6	ENSG00000131019	0.016	0.0	0.0	0.0	0.0	0.0	0.0	0.0	0.0	0.0
MICB	Q29980	False	MICB_HUMAN		CPI-SC00BFC481D	ENSG00000204516	0.28	0.235	0.0	0.0	0.0	0.892	0.351	0.0	0.974	0.0
LEFTY1	O75610	False	LFTY1_HUMAN		CPI-SS0E9F84F1F	ENSG00000243709	2.016	1.142	0.0	0.0	1.32	0.827	2.226	0.0	1.178	0.0
LEFTY2	O00292	False	LFTY2_HUMAN		CPI-SS033A27302	ENSG00000143768	0.532	0.21	0.0	0.0	0.0	1.036	1.103	0.0	0.0	0.0
LRRC4B	Q9NT99	False	LRC4B_HUMAN		CPI-SS0E0D00210	ENSG00000131409	0.12	0.343	0.0	0.0	0.0	0.0	0.688	0.0	0.979	0.816
LRFN4	Q6PJG9	False	LRFN4_HUMAN		CPI-SS0FA9304CE	ENSG00000173621	1.495	0.816	2.253	0.0	0.0	1.062	1.322	0.0	1.978	1.52
LRFN5	Q96NI6	False	LRFN5_HUMAN		CPI-SS081E1A895	ENSG00000165379	0.029	0.055	0.0	0.0	0.0	0.901	0.0	0.0	0.0	0.0
NLGN3	Q9NZ94	False	NLGN3_HUMAN		CPI-SS08069FE13	ENSG00000196338	0.123	0.17	0.0	0.0	0.0	0.0	0.0	0.0	0.0	0.0
SLITRK3	O94933	False	SLIK3_HUMAN		CPI-SS044E718AF	ENSG00000121871	0.008	0.038	0.0	0.0	0.0	0.0	0.0	0.0	0.0	0.0
LTB	Q06643	False	TNFC_HUMAN		CPI-SS02C509183	ENSG00000227507	0.033	0.092	0.0	0.0	0.0	0.0	0.0	0.0	0.0	0.0
TNFSF14	O43557	False	TNF14_HUMAN		CPI-SS0859C173B	ENSG00000125735	0.008	0.248	0.0	0.0	0.0	0.0	0.0	0.0	0.0	0.0
LPAR1	Q92633	False	LPAR1_HUMAN		CPI-SS0E4245B64	ENSG00000198121	0.15	0.073	0.0	0.0	0.0	0.0	0.0	0.0	0.0	0.0
LPAR2	Q9HBW0	False	LPAR2_HUMAN		CPI-SS076F4624B	ENSG00000064547	1.282	1.398	2.068	0.0	2.726	3.049	2.184	1.862	1.981	0.884
LPAR3	Q9UBY5	False	LPAR3_HUMAN		CPI-SS046661AE7	ENSG00000171517	0.234	0.06	0.0	0.0	0.0	1.072	0.325	0.0	0.985	1.688
THY1	P04216	False	THY1_HUMAN		CPI-SS0118D1B89	ENSG00000154096	2.778	1.152	0.0	4.542	2.821	1.179	3.91	1.685	2.751	0.838
CD55	P08174	False	DAF_HUMAN		CPI-SS061A7E099	ENSG00000196352	0.892	0.474	0.0	0.0	0.0	1.069	2.043	0.0	1.934	0.754
SFTPD	P35247	False	SFTPD_HUMAN		CPI-SS0305C793D	ENSG00000133661	0.021	0.022	0.0	0.0	0.0	0.0	0.0	0.0	0.0	0.0
MDK	P21741	False	MK_HUMAN		CPI-SS012AFC842	ENSG00000110492	6.803	6.88	8.054	7.495	7.553	7.52	7.056	6.773	7.514	7.304
PTN	P21246	False	PTN_HUMAN		CPI-SS05D7900BF	ENSG00000105894	1.164	1.868	2.389	3.948	0.0	1.886	1.943	4.177	3.131	3.452
MDK	P21741	False	MK_HUMAN		CPI-SS027E12A36	ENSG00000110492	6.803	6.88	8.054	7.495	7.553	7.52	7.056	6.773	7.514	7.304
PTN	P21246	False	PTN_HUMAN		CPI-SS04E690D72	ENSG00000105894	1.164	1.868	2.389	3.948	0.0	1.886	1.943	4.177	3.131	3.452
AMH	P03971	False	MIS_HUMAN		CPI-SC0C68323CF	ENSG00000104899	0.305	0.342	0.0	0.0	1.215	0.918	0.0	0.0	1.999	0.0
AMH	P03971	False	MIS_HUMAN		CPI-SC077F81192	ENSG00000104899	0.305	0.342	0.0	0.0	1.215	0.918	0.0	0.0	1.999	0.0
AMH	P03971	False	MIS_HUMAN		CPI-SC09C7944F4	ENSG00000104899	0.305	0.342	0.0	0.0	1.215	0.918	0.0	0.0	1.999	0.0
NECTIN3	Q9NQS3	False	PVRL3_HUMAN		CPI-SS042FCC9BE	ENSG00000177707	0.849	0.618	0.0	0.0	2.715	1.948	1.294	1.856	1.087	3.419
NTN1	O95631	False	NET1_HUMAN		CPI-SS04F1CBF06	ENSG00000065320	0.064	0.273	1.98	0.0	0.0	0.0	0.0	0.0	0.929	0.0
NTN1	O95631	False	NET1_HUMAN		CPI-SS0E3C09735	ENSG00000065320	0.064	0.273	1.98	0.0	0.0	0.0	0.0	0.0	0.929	0.0
NTN1	O95631	False	NET1_HUMAN		CPI-SS0503D8A55	ENSG00000065320	0.064	0.273	1.98	0.0	0.0	0.0	0.0	0.0	0.929	0.0
NTN1	O95631	False	NET1_HUMAN		CPI-SS00C9DE87A	ENSG00000065320	0.064	0.273	1.98	0.0	0.0	0.0	0.0	0.0	0.929	0.0
NTN4	Q9HB63	False	NET4_HUMAN		CPI-SS0C72D53A2	ENSG00000074527	0.083	1.023	0.0	0.0	0.0	0.0	0.347	3.871	1.001	0.834
NTN1	O95631	False	NET1_HUMAN		CPI-SS07660BCA2	ENSG00000065320	0.064	0.273	1.98	0.0	0.0	0.0	0.0	0.0	0.929	0.0
NTN4	Q9HB63	False	NET4_HUMAN		CPI-SS0BA4E3F44	ENSG00000074527	0.083	1.023	0.0	0.0	0.0	0.0	0.347	3.871	1.001	0.834
NRXN1	Q9ULB1	False	NRX1A_HUMAN		CPI-SS085E14488	ENSG00000179915	1.168	1.084	2.334	0.0	1.175	0.0	0.981	0.0	1.0	0.743
NRXN2	P58401	False	NRX2B_HUMAN		CPI-SS0193D81E1	ENSG00000110076	0.057	0.041	0.0	0.0	0.0	0.0	0.0	0.0	0.0	0.0
NMU	P48645	False	NMU_HUMAN		CPI-SS018BD4882	ENSG00000109255	1.79	0.599	0.0	0.0	0.0	1.152	1.302	1.781	0.932	0.741
NMU	P48645	False	NMU_HUMAN		CPI-SS07B3139A0	ENSG00000109255	1.79	0.599	0.0	0.0	0.0	1.152	1.302	1.781	0.932	0.741
NPFF	O15130	False	NPFF_HUMAN		CPI-SS0C7FC7214	ENSG00000139574	0.0	0.005	0.0	0.0	0.0	0.0	0.0	0.0	0.0	0.0
NPFF	O15130	False	NPFF_HUMAN		CPI-SS06CA10698	ENSG00000139574	0.0	0.005	0.0	0.0	0.0	0.0	0.0	0.0	0.0	0.0
NTS	P30990	False	NEUT_HUMAN		CPI-SS06C93E09A	ENSG00000133636	1.151	1.299	2.595	0.0	0.0	2.174	1.009	3.579	3.19	0.0
NRTN	Q99748	False	NRTN_HUMAN		CPI-SC060C69786	ENSG00000171119	0.467	0.926	0.0	0.0	1.305	0.0	0.0	0.0	1.948	1.521
NTF3	P20783	False	NTF3_HUMAN		CPI-SS05162C56B	ENSG00000185652	0.094	0.088	0.0	0.0	0.0	1.171	0.0	0.0	0.0	0.0
PTPRS	Q13332	False	PTPRS_HUMAN		CPI-SS01D36DDFA	ENSG00000105426	2.758	2.872	0.0	0.0	2.939	1.999	4.121	4.199	2.537	2.61
NODAL	Q96S42	False	NODAL_HUMAN		CPI-SC08F1D4358	ENSG00000156574	4.281	4.715	2.759	4.396	3.019	2.308	2.998	4.228	5.333	1.212
NODAL	Q96S42	False	NODAL_HUMAN		CPI-SC08C72892F	ENSG00000156574	4.281	4.715	2.759	4.396	3.019	2.308	2.998	4.228	5.333	1.212
NODAL	Q96S42	False	NODAL_HUMAN		CPI-SC0397B3290	ENSG00000156574	4.281	4.715	2.759	4.396	3.019	2.308	2.998	4.228	5.333	1.212
NODAL	Q96S42	False	NODAL_HUMAN		CPI-SC0C620668E	ENSG00000156574	4.281	4.715	2.759	4.396	3.019	2.308	2.998	4.228	5.333	1.212
NODAL	Q96S42	False	NODAL_HUMAN		CPI-SC0AB5E1FE3	ENSG00000156574	4.281	4.715	2.759	4.396	3.019	2.308	2.998	4.228	5.333	1.212
NODAL	Q96S42	False	NODAL_HUMAN		CPI-SC061F99EF4	ENSG00000156574	4.281	4.715	2.759	4.396	3.019	2.308	2.998	4.228	5.333	1.212
CNTN1	Q12860	False	CNTN1_HUMAN		CPI-SS0A6FCBF7C	ENSG00000018236	0.057	0.011	0.0	0.0	0.0	0.0	0.0	0.0	0.0	0.0
DLK1	P80370	False	DLK1_HUMAN		CPI-SS0FC612D4D	ENSG00000185559	0.242	0.81	0.0	0.0	1.716	2.67	0.0	0.0	2.158	3.335
DLL1	O00548	False	DLL1_HUMAN		CPI-SS04A5D6B6F	ENSG00000198719	0.087	0.036	0.0	0.0	0.0	0.998	0.34	0.0	0.0	0.0
DLL3	Q9NYJ7	False	DLL3_HUMAN		CPI-SS0E5A6ADB3	ENSG00000090932	1.504	2.188	0.0	0.0	4.325	0.0	1.53	3.199	1.213	0.0
JAG1	P78504	False	JAG1_HUMAN		CPI-SS052ADA696	ENSG00000101384	1.104	0.499	0.0	5.255	0.0	1.221	2.226	2.758	1.127	0.845
JAG2	Q9Y219	False	JAG2_HUMAN		CPI-SS0DB3F5A37	ENSG00000184916	0.079	0.051	0.0	4.844	0.0	0.913	0.0	0.0	0.0	0.0
CNTN1	Q12860	False	CNTN1_HUMAN		CPI-SS029811409	ENSG00000018236	0.057	0.011	0.0	0.0	0.0	0.0	0.0	0.0	0.0	0.0
DLK1	P80370	False	DLK1_HUMAN		CPI-SS0E1A8414D	ENSG00000185559	0.242	0.81	0.0	0.0	1.716	2.67	0.0	0.0	2.158	3.335
DLL1	O00548	False	DLL1_HUMAN		CPI-SS0423580E5	ENSG00000198719	0.087	0.036	0.0	0.0	0.0	0.998	0.34	0.0	0.0	0.0
DLL3	Q9NYJ7	False	DLL3_HUMAN		CPI-SS06BBCAC08	ENSG00000090932	1.504	2.188	0.0	0.0	4.325	0.0	1.53	3.199	1.213	0.0
JAG1	P78504	False	JAG1_HUMAN		CPI-SS060B82BBC	ENSG00000101384	1.104	0.499	0.0	5.255	0.0	1.221	2.226	2.758	1.127	0.845
JAG2	Q9Y219	False	JAG2_HUMAN		CPI-SS065B2DBAE	ENSG00000184916	0.079	0.051	0.0	4.844	0.0	0.913	0.0	0.0	0.0	0.0
CNTN1	Q12860	False	CNTN1_HUMAN		CPI-SS0730D1EF3	ENSG00000018236	0.057	0.011	0.0	0.0	0.0	0.0	0.0	0.0	0.0	0.0
CNTN1	Q12860	False	CNTN1_HUMAN		CPI-SS0BDC912F3	ENSG00000018236	0.057	0.011	0.0	0.0	0.0	0.0	0.0	0.0	0.0	0.0
DLK1	P80370	False	DLK1_HUMAN		CPI-SS007AA9FDE	ENSG00000185559	0.242	0.81	0.0	0.0	1.716	2.67	0.0	0.0	2.158	3.335
DLL1	O00548	False	DLL1_HUMAN		CPI-SS047232C64	ENSG00000198719	0.087	0.036	0.0	0.0	0.0	0.998	0.34	0.0	0.0	0.0
DLL3	Q9NYJ7	False	DLL3_HUMAN		CPI-SS035E5A708	ENSG00000090932	1.504	2.188	0.0	0.0	4.325	0.0	1.53	3.199	1.213	0.0
JAG1	P78504	False	JAG1_HUMAN		CPI-SS0B99F22A2	ENSG00000101384	1.104	0.499	0.0	5.255	0.0	1.221	2.226	2.758	1.127	0.845
JAG2	Q9Y219	False	JAG2_HUMAN		CPI-SS0263EFDDF	ENSG00000184916	0.079	0.051	0.0	4.844	0.0	0.913	0.0	0.0	0.0	0.0
DLK1	P80370	False	DLK1_HUMAN		CPI-SS0D37C7C70	ENSG00000185559	0.242	0.81	0.0	0.0	1.716	2.67	0.0	0.0	2.158	3.335
DLL1	O00548	False	DLL1_HUMAN		CPI-SS0FB5FE587	ENSG00000198719	0.087	0.036	0.0	0.0	0.0	0.998	0.34	0.0	0.0	0.0
DLL3	Q9NYJ7	False	DLL3_HUMAN		CPI-SS098C2FFC0	ENSG00000090932	1.504	2.188	0.0	0.0	4.325	0.0	1.53	3.199	1.213	0.0
JAG1	P78504	False	JAG1_HUMAN		CPI-SS0837E9F59	ENSG00000101384	1.104	0.499	0.0	5.255	0.0	1.221	2.226	2.758	1.127	0.845
JAG2	Q9Y219	False	JAG2_HUMAN		CPI-SS096F3E0F2	ENSG00000184916	0.079	0.051	0.0	4.844	0.0	0.913	0.0	0.0	0.0	0.0
JAG1	P78504	False	JAG1_HUMAN		CPI-SS015B87133	ENSG00000101384	1.104	0.499	0.0	5.255	0.0	1.221	2.226	2.758	1.127	0.845
JAG1	P78504	False	JAG1_HUMAN		CPI-SS0EDD8CDD4	ENSG00000101384	1.104	0.499	0.0	5.255	0.0	1.221	2.226	2.758	1.127	0.845
JAG2	Q9Y219	False	JAG2_HUMAN		CPI-SS02EEA092C	ENSG00000184916	0.079	0.051	0.0	4.844	0.0	0.913	0.0	0.0	0.0	0.0
LIF	P15018	False	LIF_HUMAN		CPI-SC0F30798CC	ENSG00000128342	0.024	0.033	0.0	0.0	0.0	0.0	0.0	0.0	0.0	0.0
PDYN	P01213	False	PDYN_HUMAN		CPI-SS0CD40D735	ENSG00000101327	0.008	0.011	0.0	0.0	0.0	0.0	0.0	0.0	0.0	0.0
PENK	P01210	False	PENK_HUMAN		CPI-SS0BD6EE954	ENSG00000181195	0.004	0.016	0.0	0.0	0.0	0.0	0.0	1.813	0.0	0.0
PDYN	P01213	False	PDYN_HUMAN		CPI-SS0AFFDEC0B	ENSG00000101327	0.008	0.011	0.0	0.0	0.0	0.0	0.0	0.0	0.0	0.0
PENK	P01210	False	PENK_HUMAN		CPI-SS0D1EF9598	ENSG00000181195	0.004	0.016	0.0	0.0	0.0	0.0	0.0	1.813	0.0	0.0
HCRT	O43612	False	OREX_HUMAN		CPI-SS084816B12	ENSG00000161610	0.008	0.011	2.013	0.0	0.0	0.0	0.0	0.0	0.0	0.0
HCRT	O43612	False	OREX_HUMAN		CPI-SS02461AE98	ENSG00000161610	0.008	0.011	2.013	0.0	0.0	0.0	0.0	0.0	0.0	0.0
OXT	P01178	False	NEU1_HUMAN		CPI-SS0E8F8E4F1	ENSG00000101405	0.06	0.062	0.0	0.0	0.0	0.0	0.0	0.0	0.0	0.0
AVP	P01185	False	NEU2_HUMAN		CPI-SS00399ED03	ENSG00000101200	0.039	0.028	0.0	0.0	0.0	0.0	0.0	0.0	0.0	0.0
OXT	P01178	False	NEU1_HUMAN		CPI-SS0A5B111F1	ENSG00000101405	0.06	0.062	0.0	0.0	0.0	0.0	0.0	0.0	0.0	0.0
AVP	P01185	False	NEU2_HUMAN		CPI-SS0FCF733EA	ENSG00000101200	0.039	0.028	0.0	0.0	0.0	0.0	0.0	0.0	0.0	0.0
OXT	P01178	False	NEU1_HUMAN		CPI-SS04B547174	ENSG00000101405	0.06	0.062	0.0	0.0	0.0	0.0	0.0	0.0	0.0	0.0
AVP	P01185	False	NEU2_HUMAN		CPI-SS0C916344D	ENSG00000101200	0.039	0.028	0.0	0.0	0.0	0.0	0.0	0.0	0.0	0.0
PTH2	Q96A98	False	TIP39_HUMAN		CPI-SS06CBEA807	ENSG00000142538	0.053	0.066	2.02	0.0	0.0	0.0	0.0	0.0	0.0	0.0
PTH2	Q96A98	False	TIP39_HUMAN		CPI-SS07E3769D0	ENSG00000142538	0.053	0.066	2.02	0.0	0.0	0.0	0.0	0.0	0.0	0.0
NPY	P01303	False	NPY_HUMAN		CPI-SS07EC71D8C	ENSG00000122585	0.471	0.745	0.0	0.0	2.807	5.49	0.755	2.318	1.35	0.953
ADCYAP1	P18509	False	PACA_HUMAN		CPI-SS0133239EA	ENSG00000141433	0.004	0.0	0.0	0.0	0.0	0.0	0.0	0.0	0.0	0.0
ADCYAP1	P18509	False	PACA_HUMAN		CPI-SS062DED513	ENSG00000141433	0.004	0.0	0.0	0.0	0.0	0.0	0.0	0.0	0.0	0.0
SCT	P09683	False	SECR_HUMAN		CPI-SS0EC70F078	ENSG00000070031	0.346	0.173	0.0	4.099	1.568	0.0	0.0	1.806	0.98	0.0
ADCYAP1	P18509	False	PACA_HUMAN		CPI-SS02CCE14A7	ENSG00000141433	0.004	0.0	0.0	0.0	0.0	0.0	0.0	0.0	0.0	0.0
SCT	P09683	False	SECR_HUMAN		CPI-SS0CB25BBAE	ENSG00000070031	0.346	0.173	0.0	4.099	1.568	0.0	0.0	1.806	0.98	0.0
PGF	P49763	False	PLGF_HUMAN		CPI-SS07361522F	ENSG00000119630	0.45	1.196	0.0	0.0	3.032	1.098	0.45	2.721	2.386	2.889
VEGFA	P15692	False	VEGFA_HUMAN		CPI-SS0B9B3870A	ENSG00000112715	1.327	3.408	4.557	0.0	5.184	5.375	3.329	0.0	3.711	3.795
VEGFB	P49765	False	VEGFB_HUMAN		CPI-SS00D51DD37	ENSG00000173511	3.347	2.702	5.574	4.309	2.639	4.79	3.835	4.877	3.634	4.368
PGF	P49763	False	PLGF_HUMAN		CPI-SC0B51DC960	ENSG00000119630	0.45	1.196	0.0	0.0	3.032	1.098	0.45	2.721	2.386	2.889
VEGFA	P15692	False	VEGFA_HUMAN		CPI-SC0AFC650CD	ENSG00000112715	1.327	3.408	4.557	0.0	5.184	5.375	3.329	0.0	3.711	3.795
VEGFB	P49765	False	VEGFB_HUMAN		CPI-SC03F1C301F	ENSG00000173511	3.347	2.702	5.574	4.309	2.639	4.79	3.835	4.877	3.634	4.368
PGF	P49763	False	PLGF_HUMAN		CPI-SS01790830C	ENSG00000119630	0.45	1.196	0.0	0.0	3.032	1.098	0.45	2.721	2.386	2.889
SEMA3A	Q14563	False	SEM3A_HUMAN		CPI-SS034083FFA	ENSG00000075213	0.85	0.402	1.878	0.0	2.684	0.828	1.568	0.0	0.0	1.422
VEGFA	P15692	False	VEGFA_HUMAN		CPI-SS043E22BF5	ENSG00000112715	1.327	3.408	4.557	0.0	5.184	5.375	3.329	0.0	3.711	3.795
VEGFB	P49765	False	VEGFB_HUMAN		CPI-SS00508D1C2	ENSG00000173511	3.347	2.702	5.574	4.309	2.639	4.79	3.835	4.877	3.634	4.368
PGF	P49763	False	PLGF_HUMAN		CPI-SS065D9259F	ENSG00000119630	0.45	1.196	0.0	0.0	3.032	1.098	0.45	2.721	2.386	2.889
SEMA3C	Q99985	False	SEM3C_HUMAN		CPI-SS0F67B526A	ENSG00000075223	0.249	0.174	0.0	0.0	0.0	0.0	2.451	0.0	0.0	0.707
SEMA3F	Q13275	False	SEM3F_HUMAN		CPI-SS0674B0F46	ENSG00000001617	0.325	1.461	0.0	0.0	1.318	0.903	0.321	0.0	2.139	0.865
VEGFA	P15692	False	VEGFA_HUMAN		CPI-SS046F8AD8B	ENSG00000112715	1.327	3.408	4.557	0.0	5.184	5.375	3.329	0.0	3.711	3.795
PLAU	P00749	False	UROK_HUMAN		CPI-SS036B08188	ENSG00000122861	0.159	0.152	0.0	0.0	0.0	0.0	0.0	0.0	0.0	0.0
PDGFA	P04085	False	PDGFA_HUMAN		CPI-SS0B70EB09E	ENSG00000197461	1.517	0.369	0.0	0.0	1.786	2.008	1.682	2.021	0.0	0.0
PDGFB	P01127	False	PDGFB_HUMAN		CPI-SS0FEEB187C	ENSG00000100311	0.306	0.094	0.0	4.133	1.199	0.0	0.0	0.0	0.0	0.0
PDGFC	Q9NRA1	False	PDGFC_HUMAN		CPI-SS06DA9B4FE	ENSG00000145431	0.111	0.094	0.0	0.0	0.0	0.0	0.642	0.0	0.0	0.809
PDGFB	P01127	False	PDGFB_HUMAN		CPI-SC00DF4C861	ENSG00000100311	0.306	0.094	0.0	4.133	1.199	0.0	0.0	0.0	0.0	0.0
PDGFD	Q9GZP0	False	PDGFD_HUMAN		CPI-SC042177446	ENSG00000170962	0.36	0.24	0.0	0.0	1.122	0.0	1.015	0.0	2.096	0.775
PDGFB	P01127	False	PDGFB_HUMAN		CPI-SS05A26A1DE	ENSG00000100311	0.306	0.094	0.0	4.133	1.199	0.0	0.0	0.0	0.0	0.0
PDGFD	Q9GZP0	False	PDGFD_HUMAN		CPI-SS0B3C76C9D	ENSG00000170962	0.36	0.24	0.0	0.0	1.122	0.0	1.015	0.0	2.096	0.775
PODXL	O00592	False	PODXL_HUMAN		CPI-SS08920B6FF	ENSG00000128567	3.471	3.213	4.368	5.621	2.817	5.17	4.207	2.706	2.312	4.74
PODXL2	Q9NZ53	False	PDXL2_HUMAN		CPI-SS01EBB8D76	ENSG00000114631	1.757	0.819	1.96	0.0	1.505	1.039	0.309	0.0	2.826	0.866
SELPLG	Q14242	False	SELPL_HUMAN		CPI-SS0D479FBB7	ENSG00000110876	0.004	0.0	0.0	0.0	0.0	0.0	0.0	0.0	0.0	0.0
CD34	P28906	False	CD34_HUMAN		CPI-SS00D1CB372	ENSG00000174059	0.004	0.016	0.0	6.056	0.0	0.0	0.0	0.0	0.0	0.0
PVR	P15151	False	PVR_HUMAN		CPI-SS0A8627ED6	ENSG00000073008	0.389	0.267	0.0	0.0	0.0	0.979	0.35	1.968	0.0	0.0
PVR	P15151	False	PVR_HUMAN		CPI-SS0B84DAE3D	ENSG00000073008	0.389	0.267	0.0	0.0	0.0	0.979	0.35	1.968	0.0	0.0
NPY	P01303	False	NPY_HUMAN		CPI-SS0666DE74B	ENSG00000122585	0.471	0.745	0.0	0.0	2.807	5.49	0.755	2.318	1.35	0.953
PPY	P01298	False	PAHO_HUMAN		CPI-SS0611CCD79	ENSG00000108849	0.013	0.005	0.0	0.0	0.0	0.0	0.0	0.0	0.0	0.0
PYY	P10082	False	PYY_HUMAN		CPI-SS0A9F17199	ENSG00000131096	0.509	1.523	0.0	0.0	2.593	1.801	0.622	0.0	0.0	0.0
NPY	P01303	False	NPY_HUMAN		CPI-SS0E2083FAC	ENSG00000122585	0.471	0.745	0.0	0.0	2.807	5.49	0.755	2.318	1.35	0.953
PPY	P01298	False	PAHO_HUMAN		CPI-SS06F643928	ENSG00000108849	0.013	0.005	0.0	0.0	0.0	0.0	0.0	0.0	0.0	0.0
PYY	P10082	False	PYY_HUMAN		CPI-SS0FEF2FF5D	ENSG00000131096	0.509	1.523	0.0	0.0	2.593	1.801	0.622	0.0	0.0	0.0
NPY	P01303	False	NPY_HUMAN		CPI-SS0D9B4021E	ENSG00000122585	0.471	0.745	0.0	0.0	2.807	5.49	0.755	2.318	1.35	0.953
PPY	P01298	False	PAHO_HUMAN		CPI-SS0C2000B56	ENSG00000108849	0.013	0.005	0.0	0.0	0.0	0.0	0.0	0.0	0.0	0.0
PYY	P10082	False	PYY_HUMAN		CPI-SS0445D021B	ENSG00000131096	0.509	1.523	0.0	0.0	2.593	1.801	0.622	0.0	0.0	0.0
PROK2	Q9HC23	False	PROK2_HUMAN		CPI-SS09F635449	ENSG00000163421	0.103	0.056	0.0	0.0	0.0	0.0	0.0	0.0	0.0	0.78
PSAP	P07602	False	SAP_HUMAN		CPI-SS0D8DE8E59	ENSG00000197746	4.961	4.893	5.793	5.981	5.399	5.609	5.006	5.829	5.608	4.404
PSAP	P07602	False	SAP_HUMAN		CPI-SS075B1AA3A	ENSG00000197746	4.961	4.893	5.793	5.981	5.399	5.609	5.006	5.829	5.608	4.404
RSPO1	Q2MKA7	False	RSPO1_HUMAN		CPI-SC0E7F51B25	ENSG00000169218	0.008	0.0	0.0	0.0	0.0	0.0	0.0	0.0	0.0	0.0
WNT11	O96014	False	WNT11_HUMAN		CPI-SC0B9D5B3BB	ENSG00000085741	0.013	0.027	2.433	0.0	0.0	0.0	0.0	0.0	0.0	0.0
WNT16	Q9UBV4	False	WNT16_HUMAN		CPI-SC08F2BED38	ENSG00000002745	0.0	0.007	0.0	0.0	0.0	0.0	0.0	0.0	0.0	0.0
WNT2B	Q93097	False	WNT2B_HUMAN		CPI-SC077E857AE	ENSG00000134245	0.146	0.215	0.0	0.0	0.0	1.01	0.0	2.681	0.0	0.0
WNT3	P56703	False	WNT3_HUMAN		CPI-SC07648DD90	ENSG00000108379	1.016	1.085	0.0	0.0	2.817	0.986	0.312	0.0	1.954	0.765
WNT3A	P56704	False	WNT3A_HUMAN		CPI-SC01C2F8BE5	ENSG00000154342	0.151	0.401	0.0	0.0	0.0	0.0	0.314	0.0	0.0	0.0
WNT4	P56705	False	WNT4_HUMAN		CPI-SC028E09B43	ENSG00000162552	0.025	0.213	0.0	0.0	0.0	0.0	0.0	1.999	0.0	0.786
WNT5A	P41221	False	WNT5A_HUMAN		CPI-SC05E81C125	ENSG00000114251	0.107	0.106	0.0	0.0	0.0	1.229	0.731	0.0	0.0	0.915
WNT5B	Q9H1J7	False	WNT5B_HUMAN		CPI-SC02EBDBB5C	ENSG00000111186	0.87	0.255	4.172	0.0	0.0	0.0	0.754	0.0	0.0	0.0
WNT6	Q9Y6F9	False	WNT6_HUMAN		CPI-SC0D8F589A1	ENSG00000115596	0.013	0.011	0.0	0.0	0.0	0.0	0.0	0.0	0.0	0.0
WNT7A	O00755	False	WNT7A_HUMAN		CPI-SC0942D4B76	ENSG00000154764	0.0	0.006	0.0	0.0	0.0	0.0	0.0	0.0	0.0	0.0
WNT7B	P56706	False	WNT7B_HUMAN		CPI-SC0434B6726	ENSG00000188064	0.008	0.0	0.0	0.0	0.0	0.0	0.341	0.0	0.0	0.0
WNT8A	Q9H1J5	False	WNT8A_HUMAN		CPI-SC0BB739BFE	ENSG00000061492	0.053	0.011	0.0	0.0	0.0	0.0	0.323	0.0	0.0	0.0
WNT9A	O14904	False	WNT9A_HUMAN		CPI-SC0F9E07951	ENSG00000143816	0.008	0.017	0.0	0.0	0.0	0.0	0.0	0.0	0.0	0.0
WNT9B	O14905	False	WNT9B_HUMAN		CPI-SC005D197A2	ENSG00000158955	0.005	0.005	0.0	0.0	0.0	0.0	0.0	0.0	0.0	0.753
RSPO1	Q2MKA7	False	RSPO1_HUMAN		CPI-SC0456039E0	ENSG00000169218	0.008	0.0	0.0	0.0	0.0	0.0	0.0	0.0	0.0	0.0
DKK1	O94907	False	DKK1_HUMAN		CPI-SC07CA7AF54	ENSG00000107984	1.1	6.19	3.524	5.184	3.966	3.23	2.719	0.0	5.57	5.154
RSPO1	Q2MKA7	False	RSPO1_HUMAN		CPI-SS0057AB387	ENSG00000169218	0.008	0.0	0.0	0.0	0.0	0.0	0.0	0.0	0.0	0.0
RSPO2	Q6UXX9	False	RSPO2_HUMAN		CPI-SS01E3453DB	ENSG00000147655	0.004	0.0	0.0	0.0	0.0	0.0	0.0	0.0	0.0	0.0
RSPO3	Q9BXY4	False	RSPO3_HUMAN		CPI-SS0ACAB1835	ENSG00000146374	0.077	0.467	0.0	4.882	1.344	0.0	1.074	0.0	0.0	0.834
RSPO4	Q2I0M5	False	RSPO4_HUMAN		CPI-SS034D3988F	ENSG00000101282	0.523	0.259	0.0	0.0	1.178	0.0	0.978	0.0	0.973	0.856
RSPO1	Q2MKA7	False	RSPO1_HUMAN		CPI-SS09B2320BC	ENSG00000169218	0.008	0.0	0.0	0.0	0.0	0.0	0.0	0.0	0.0	0.0
RSPO2	Q6UXX9	False	RSPO2_HUMAN		CPI-SS056D0AD0D	ENSG00000147655	0.004	0.0	0.0	0.0	0.0	0.0	0.0	0.0	0.0	0.0
RSPO3	Q9BXY4	False	RSPO3_HUMAN		CPI-SS0C3906934	ENSG00000146374	0.077	0.467	0.0	4.882	1.344	0.0	1.074	0.0	0.0	0.834
RSPO4	Q2I0M5	False	RSPO4_HUMAN		CPI-SS079CAC99C	ENSG00000101282	0.523	0.259	0.0	0.0	1.178	0.0	0.978	0.0	0.973	0.856
RSPO1	Q2MKA7	False	RSPO1_HUMAN		CPI-SS0E5397537	ENSG00000169218	0.008	0.0	0.0	0.0	0.0	0.0	0.0	0.0	0.0	0.0
RSPO2	Q6UXX9	False	RSPO2_HUMAN		CPI-SS019104E2E	ENSG00000147655	0.004	0.0	0.0	0.0	0.0	0.0	0.0	0.0	0.0	0.0
RSPO3	Q9BXY4	False	RSPO3_HUMAN		CPI-SS0EB5364D4	ENSG00000146374	0.077	0.467	0.0	4.882	1.344	0.0	1.074	0.0	0.0	0.834
RSPO4	Q2I0M5	False	RSPO4_HUMAN		CPI-SS0609FCF76	ENSG00000101282	0.523	0.259	0.0	0.0	1.178	0.0	0.978	0.0	0.973	0.856
RELN	P78509	False	RELN_HUMAN		CPI-SS0AD2A36FE	ENSG00000189056	0.013	0.045	2.612	0.0	0.0	0.0	0.0	2.723	0.0	0.0
RELN	P78509	False	RELN_HUMAN		CPI-SS06DF3325D	ENSG00000189056	0.013	0.045	2.612	0.0	0.0	0.0	0.0	2.723	0.0	0.0
RARRES2	Q99969	False	RARR2_HUMAN		CPI-SS0CDEE4A57	ENSG00000106538	4.092	3.915	0.0	4.052	2.525	2.587	3.444	1.98	4.019	3.603
RARRES2	Q99969	False	RARR2_HUMAN		CPI-SS095A33EE9	ENSG00000106538	4.092	3.915	0.0	4.052	2.525	2.587	3.444	1.98	4.019	3.603
SOSTDC1	Q6X4U4	False	SOSD1_HUMAN		CPI-SS0FB520A95	ENSG00000171243	0.008	0.006	0.0	0.0	0.0	0.0	0.0	0.0	0.0	0.0
DKK1	O94907	False	DKK1_HUMAN		CPI-SS09EE83769	ENSG00000107984	1.1	6.19	3.524	5.184	3.966	3.23	2.719	0.0	5.57	5.154
SOSTDC1	Q6X4U4	False	SOSD1_HUMAN		CPI-SS0C977FC22	ENSG00000171243	0.008	0.006	0.0	0.0	0.0	0.0	0.0	0.0	0.0	0.0
DKK1	O94907	False	DKK1_HUMAN		CPI-SS0703C3CE4	ENSG00000107984	1.1	6.19	3.524	5.184	3.966	3.23	2.719	0.0	5.57	5.154
DKK2	Q9UBU2	False	DKK2_HUMAN		CPI-SS063D79C85	ENSG00000155011	0.004	0.006	0.0	0.0	0.0	0.0	0.0	1.979	0.0	0.0
SCT	P09683	False	SECR_HUMAN		CPI-SS021F26C73	ENSG00000070031	0.346	0.173	0.0	4.099	1.568	0.0	0.0	1.806	0.98	0.0
SEMA3A	Q14563	False	SEM3A_HUMAN		CPI-SC0C8A5C197	ENSG00000075213	0.85	0.402	1.878	0.0	2.684	0.828	1.568	0.0	0.0	1.422
SEMA3A	Q14563	False	SEM3A_HUMAN		CPI-SC019D0A439	ENSG00000075213	0.85	0.402	1.878	0.0	2.684	0.828	1.568	0.0	0.0	1.422
SEMA6A	Q9H2E6	False	SEM6A_HUMAN		CPI-SC08F771F98	ENSG00000092421	4.985	3.693	3.641	5.402	4.664	5.199	5.154	3.832	4.529	5.229
SEMA3A	Q14563	False	SEM3A_HUMAN		CPI-SC05F339947	ENSG00000075213	0.85	0.402	1.878	0.0	2.684	0.828	1.568	0.0	0.0	1.422
SEMA3A	Q14563	False	SEM3A_HUMAN		CPI-SC096905331	ENSG00000075213	0.85	0.402	1.878	0.0	2.684	0.828	1.568	0.0	0.0	1.422
SEMA3E	O15041	False	SEM3E_HUMAN		CPI-SS0F3A089DE	ENSG00000170381	0.192	0.235	0.0	0.0	1.267	3.142	1.344	0.0	1.813	1.441
SEMA4A	Q9H3S1	False	SEM4A_HUMAN		CPI-SS044C72D0D	ENSG00000196189	0.1	0.096	0.0	0.0	0.0	0.0	0.0	0.0	0.0	0.0
SEMA4C	Q9C0C4	False	SEM4C_HUMAN		CPI-SS0892F3080	ENSG00000168758	0.949	1.09	2.068	0.0	0.0	0.967	1.443	1.951	1.082	1.711
SEMA4D	Q92854	False	SEM4D_HUMAN		CPI-SS012F60F11	ENSG00000187764	0.744	0.434	1.964	0.0	1.215	1.188	0.354	0.0	0.998	1.015
SEMA4G	Q9NTN9	False	SEM4G_HUMAN		CPI-SS011931B0F	ENSG00000095539	0.244	0.388	0.0	0.0	0.0	1.13	0.675	0.0	0.0	0.0
SEMA4D	Q92854	False	SEM4D_HUMAN		CPI-SS0BC7F3EB5	ENSG00000187764	0.744	0.434	1.964	0.0	1.215	1.188	0.354	0.0	0.998	1.015
SEMA4D	Q92854	False	SEM4D_HUMAN		CPI-SS0606E97F0	ENSG00000187764	0.744	0.434	1.964	0.0	1.215	1.188	0.354	0.0	0.998	1.015
SEMA4D	Q92854	False	SEM4D_HUMAN		CPI-SS0F7113A7D	ENSG00000187764	0.744	0.434	1.964	0.0	1.215	1.188	0.354	0.0	0.998	1.015
SEMA6D	Q8NFY4	False	SEM6D_HUMAN		CPI-SC03CCAAB4B	ENSG00000137872	0.111	0.612	0.0	0.0	0.0	0.0	0.0	2.051	0.0	0.846
SEMA6D	Q8NFY4	False	SEM6D_HUMAN		CPI-SC0E3C606DB	ENSG00000137872	0.111	0.612	0.0	0.0	0.0	0.0	0.0	2.051	0.0	0.846
SEMA7A	O75326	False	SEM7A_HUMAN		CPI-SS0EBDDDF8A	ENSG00000138623	0.078	0.052	0.0	0.0	0.0	0.0	0.33	0.0	0.0	0.0
SLIT1	O75093	False	SLIT1_HUMAN		CPI-SS027028983	ENSG00000187122	0.016	0.016	0.0	0.0	0.0	0.0	0.0	0.0	0.0	0.0
SLIT2	O94813	False	SLIT2_HUMAN		CPI-SS0A932EB77	ENSG00000145147	0.82	1.259	2.068	3.706	1.18	0.8	3.504	0.0	1.898	1.709
SLIT2	O94813	False	SLIT2_HUMAN		CPI-SS0D0235DCE	ENSG00000145147	0.82	1.259	2.068	3.706	1.18	0.8	3.504	0.0	1.898	1.709
CORT	O00230	False	CORT_HUMAN		CPI-SS06CE0CF64	ENSG00000241563	0.017	0.028	0.0	0.0	0.0	0.0	0.0	0.0	0.0	0.0
SST	P61278	False	SMS_HUMAN		CPI-SS0A512249D	ENSG00000157005	0.644	3.394	0.0	4.384	1.178	0.0	0.0	0.0	0.0	2.697
CORT	O00230	False	CORT_HUMAN		CPI-SS0C272BD3D	ENSG00000241563	0.017	0.028	0.0	0.0	0.0	0.0	0.0	0.0	0.0	0.0
SST	P61278	False	SMS_HUMAN		CPI-SS0FE594C97	ENSG00000157005	0.644	3.394	0.0	4.384	1.178	0.0	0.0	0.0	0.0	2.697
CORT	O00230	False	CORT_HUMAN		CPI-SS0AB20B9AD	ENSG00000241563	0.017	0.028	0.0	0.0	0.0	0.0	0.0	0.0	0.0	0.0
SST	P61278	False	SMS_HUMAN		CPI-SS05A3441B9	ENSG00000157005	0.644	3.394	0.0	4.384	1.178	0.0	0.0	0.0	0.0	2.697
GH1	P01241	False	SOMA_HUMAN		CPI-SS0ACD3CCEE	ENSG00000259384	0.004	0.011	0.0	0.0	0.0	0.0	0.0	0.0	0.0	0.0
GH2	P01242	False	SOM2_HUMAN		CPI-SS0DB45E7DF	ENSG00000136487	0.092	0.088	0.0	0.0	0.0	0.0	0.0	0.0	0.0	0.0
SHH	Q15465	False	SHH_HUMAN		CPI-SC04220334A	ENSG00000164690	0.32	0.867	0.0	0.0	2.374	0.87	2.763	0.0	1.117	2.532
SHH	Q15465	False	SHH_HUMAN		CPI-SC0351D1E88	ENSG00000164690	0.32	0.867	0.0	0.0	2.374	0.87	2.763	0.0	1.117	2.532
SHH	Q15465	False	SHH_HUMAN		CPI-SC054175DCB	ENSG00000164690	0.32	0.867	0.0	0.0	2.374	0.87	2.763	0.0	1.117	2.532
SDC1	P18827	False	SDC1_HUMAN		CPI-SS0D60A535B	ENSG00000115884	0.702	0.617	1.956	0.0	0.0	0.0	0.976	0.0	0.95	1.732
SDC2	P34741	False	SDC2_HUMAN		CPI-SS0D681D90E	ENSG00000169439	1.766	1.93	3.968	0.0	3.873	4.644	3.738	1.823	3.13	1.919
TAC1	P20366	False	TKN1_HUMAN		CPI-SS02A8BD654	ENSG00000006128	0.025	0.006	0.0	0.0	0.0	0.0	0.0	0.0	0.0	0.0
TAC3	Q9UHF0	False	TKNK_HUMAN		CPI-SS0CDDDEE9F	ENSG00000166863	0.92	0.885	0.0	0.0	1.169	1.933	2.026	1.777	1.96	0.0
TAC1	P20366	False	TKN1_HUMAN		CPI-SS061ED1543	ENSG00000006128	0.025	0.006	0.0	0.0	0.0	0.0	0.0	0.0	0.0	0.0
TAC3	Q9UHF0	False	TKNK_HUMAN		CPI-SS0C9A68B24	ENSG00000166863	0.92	0.885	0.0	0.0	1.169	1.933	2.026	1.777	1.96	0.0
TAC1	P20366	False	TKN1_HUMAN		CPI-SS015B70BF9	ENSG00000006128	0.025	0.006	0.0	0.0	0.0	0.0	0.0	0.0	0.0	0.0
[truncated: 3,635 more rows]
