# Supplementary material for: Atlas of multilineage stem cell differentiation reveals TMEM88 as a developmental regulator of blood pressure
Source: Nat Commun. 2025 Feb 4;16:1356. doi: 10.1038/s41467-025-56533-2 (PMC11794859; doi:10.1038/s41467-025-56533-2)
Supplement: Supplementary file 6 — Supplementary Data 3 [file 41467_2025_56533_MOESM6_ESM.zip › cpdb_results/XAV_day5_method2/statistical_analysis_significant_means_08_20_2024_154625.txt]

id_cp_interaction	interacting_pair	partner_a	partner_b	gene_a	gene_b	secreted	receptor_a	receptor_b	annotation_strategy	is_integrin	directionality	classification	rank	Cluster0|Cluster0	Cluster0|Cluster2	Cluster0|Cluster3	Cluster0|Cluster4	Cluster0|Cluster5	Cluster0|Cluster6	Cluster0|Cluster7	Cluster0|Cluster8	Cluster0|Cluster9	Cluster0|Cluster10	Cluster0|Cluster11	Cluster0|Cluster12	Cluster2|Cluster0	Cluster2|Cluster2	Cluster2|Cluster3	Cluster2|Cluster4	Cluster2|Cluster5	Cluster2|Cluster6	Cluster2|Cluster7	Cluster2|Cluster8	Cluster2|Cluster9	Cluster2|Cluster10	Cluster2|Cluster11	Cluster2|Cluster12	Cluster3|Cluster0	Cluster3|Cluster2	Cluster3|Cluster3	Cluster3|Cluster4	Cluster3|Cluster5	Cluster3|Cluster6	Cluster3|Cluster7	Cluster3|Cluster8	Cluster3|Cluster9	Cluster3|Cluster10	Cluster3|Cluster11	Cluster3|Cluster12
CPI-SS0E4E83C2E	BDNF_NGFR	simple:P23560	simple:P08138	BDNF	NGFR	True	False	True	curated	False	Ligand-Receptor	Signaling by Brain-derived neurotrophic factor	0.007
CPI-SC052B6F4F3	WNT4_FZD9_LRP6	simple:P56705	complex:FZD9_LRP6	WNT4		True	False	False	curated	False	Ligand-Receptor	Signaling by WNT	0.007
CPI-SS0EBDDDF8A	SEMA7A_PLXNC1	simple:O75326	simple:O60486	SEMA7A	PLXNC1	False	False	True	curated	False	Ligand-Receptor	Signaling by Semaphorin	0.007
CPI-SC09206543A	WNT9A_FZD9_LRP6	simple:O14904	complex:FZD9_LRP6	WNT9A		True	False	False	curated	False	Ligand-Receptor	Signaling by WNT	0.007
CPI-CS0C61C245A	atRetinoicAcid_byALDH1A3_RORB	complex:atRetinoicAcid_byALDH1A3	simple:Q92753		RORB	True	False	True	curated	False	Ligand-Receptor	Signaling by Retinoic Acid	0.007
CPI-CS08EE9E5CE	atRetinoicAcid_byALDH1A1_RORB	complex:atRetinoicAcid_byALDH1A1	simple:Q92753		RORB	True	False	True	curated	False	Ligand-Receptor	Signaling by Retinoic Acid	0.007
CPI-CS03629A52A	2arachidonoylglycerol_byDAGLA_CNR1	complex:2arachidonoylglycerol_byDAGLA	simple:P21554		CNR1	True	False	True	curated	False	Ligand-Receptor	Signaling by Arachidonoylglycerol	0.007
CPI-SS0EDD4928A	NGF_NGFR	simple:P01138	simple:P08138	NGF	NGFR	True	False	True	curated	False	Ligand-Receptor	Signaling by Beta-nerve growth factor	0.007
CPI-SC034D4CF73	COL11A2_integrin_a10b1_complex	simple:P13942	complex:integrin_a10b1_complex	COL11A2		True	False	False	curated	True	Adhesion-Adhesion	Adhesion by Collagen/Integrin	0.007
CPI-SS0AA76E0E4	NTF4_NGFR	simple:P34130	simple:P08138	NTF4	NGFR	True	False	True	curated	False	Ligand-Receptor	Signaling by Neurotrophin	0.007
CPI-SS001BF66E8	CEACAM6_CEACAM6	simple:P40199	simple:P40199	CEACAM6	CEACAM6	False	False	False	curated	False	Adhesion-Adhesion	Adhesion by CEAM	0.007
CPI-SS0D5AAA463	WNT4_SFRP5	simple:P56705	simple:Q5T4F7	WNT4	SFRP5	True	False	False	curated	False	Ligand-Ligand	Signaling by WNT inhibition	0.007
CPI-SS0F103D7A7	WNT9A_SFRP5	simple:O14904	simple:Q5T4F7	WNT9A	SFRP5	True	False	False	curated	False	Ligand-Ligand	Signaling by WNT inhibition	0.007
CPI-SS0BFCF6B11	CCL27_CCR10	simple:Q9Y4X3	simple:P46092	CCL27	CCR10	True	False	True	curated	False	Ligand-Receptor	Signaling by Chemokines	0.007
CPI-SS00C24ED50	CDH5_CDH5	simple:P33151	simple:P33151	CDH5	CDH5	False	False	False	curated	False	Adhesion-Adhesion	Adhesion by Cadherin	0.007
CPI-CS0C1CAC8F7	LipoxinA4_byALOX12_CYSLTR1	complex:LipoxinA4_byALOX12	simple:Q9Y271		CYSLTR1	True	False	True	curated	False	Ligand-Receptor	Signaling by Lipoxin/Leukotriene	0.007
CPI-CS045AC7D7C	Histamine_byHDC_HRH2	complex:Histamine_byHDC	simple:P25021		HRH2	True	False	True	curated	False	Ligand-Receptor	Signaling by Histamine	0.007
CPI-SS079CAC99C	RSPO4_LGR5	simple:Q2I0M5	simple:O75473	RSPO4	LGR5	True	False	True	curated	False	Ligand-Receptor	Signaling by R-spondin	0.007
CPI-SS07CF0C6E7	CALCB_CALCR	simple:P10092	simple:P30988	CALCB	CALCR	True	False	True	curated	False	Ligand-Receptor	Signaling by Calcitonin	0.007
CPI-CS0D01AFCC7	ThromboxaneA2_byTBXAS1_TBXA2R	complex:ThromboxaneA2_byTBXAS1	simple:P21731		TBXA2R	True	False	True	curated	False	Ligand-Receptor	Signaling by Thromboxane	0.007
CPI-SC01AD532CA	ADM2_RAMP2_complex	simple:Q7Z4H4	complex:RAMP2_complex	ADM2		True	False	True	curated	False	Ligand-Receptor	Signaling by Adrenomedullin	0.007
CPI-SC0FAC9844A	COL4A4_integrin_a11b1_complex	simple:P53420	complex:integrin_a11b1_complex	COL4A4		True	False	False	curated	True	Adhesion-Adhesion	Adhesion by Collagen/Integrin	0.007																				0.595
CPI-SC0C1E494D6	COL21A1_integrin_a11b1_complex	simple:Q96P44	complex:integrin_a11b1_complex	COL21A1		True	False	False	curated	True	Adhesion-Adhesion	Adhesion by Collagen/Integrin	0.007
CPI-SC06DCE672A	COL11A2_integrin_a11b1_complex	simple:P13942	complex:integrin_a11b1_complex	COL11A2		True	False	False	curated	True	Adhesion-Adhesion	Adhesion by Collagen/Integrin	0.007
CPI-SC0B5F57CE1	TNC_integrin_a9b1_complex	simple:P24821	complex:integrin_a9b1_complex	TNC		True	False	False	curated	True	Ligand-Receptor	Adhesion by tenascin	0.007
CPI-SC0B4771D76	COL7A1_integrin_a10b1_complex	simple:Q02388	complex:integrin_a10b1_complex	COL7A1		True	False	False	curated	True	Adhesion-Adhesion	Adhesion by Collagen/Integrin	0.007
CPI-SC08A288087	WNT4_FZD9_LRP5	simple:P56705	complex:FZD9_LRP5	WNT4		True	False	False	curated	False	Ligand-Receptor	Signaling by WNT	0.007
CPI-SS026335F55	F2_F2RL2	simple:P00734	simple:O00254	F2	F2RL2	True	False	True	curated	False	Ligand-Receptor	Adhesion by Prothrombin	0.007
CPI-SS09B583B3F	F2_THBD	simple:P00734	simple:P07204	F2	THBD	True	False	True	curated	False	Ligand-Receptor	Adhesion by Prothrombin	0.007
CPI-SC03C27B368	TNC_integrin_aVb6_complex	simple:P24821	complex:integrin_aVb6_complex	TNC		True	False	False	curated	True	Ligand-Receptor	Adhesion by tenascin	0.007
CPI-SS0914C7C85	THBS2_CD36	simple:P35442	simple:P16671	THBS2	CD36	False	False	True	curated	False	Ligand-Receptor	Signaling by Thrombospondin precursor	0.007
CPI-SC030087D4F	COL4A4_integrin_a10b1_complex	simple:P53420	complex:integrin_a10b1_complex	COL4A4		True	False	False	curated	True	Adhesion-Adhesion	Adhesion by Collagen/Integrin	0.007																								1.864
CPI-SS0B0CF0EDF	TNFSF15_TNFRSF25	simple:O95150	simple:Q93038	TNFSF15	TNFRSF25	True	False	True	curated	False	Ligand-Receptor	Signaling by Tumor necrosis factor	0.007
CPI-SC09DD54D04	WNT9A_FZD9_LRP5	simple:O14904	complex:FZD9_LRP5	WNT9A		True	False	False	curated	False	Ligand-Receptor	Signaling by WNT	0.007
CPI-CS0D33FF37B	Epinephrine_byPNMT_ADRA1B	complex:Epinephrine_byPNMT	simple:P35368		ADRA1B	True	False	True	curated	False	Ligand-Receptor	Signaling by Epinephrine	0.007								0.53
CPI-SC076898564	COL21A1_integrin_a10b1_complex	simple:Q96P44	complex:integrin_a10b1_complex	COL21A1		True	False	False	curated	True	Adhesion-Adhesion	Adhesion by Collagen/Integrin	0.007
CPI-CS043102EAA	Epinephrine_byPNMT_ADRB1	complex:Epinephrine_byPNMT	simple:P08588		ADRB1	True	False	True	curated	False	Ligand-Receptor	Signaling by Epinephrine	0.007								0.529
CPI-CS09918B680	Epinephrine_byPNMT_ADRB2	complex:Epinephrine_byPNMT	simple:P07550		ADRB2	True	False	True	curated	False	Ligand-Receptor	Signaling by Epinephrine	0.007								0.53
CPI-CS08910752E	Glutamate_byGLS_and_SLC1A6_GRM8	complex:Glutamate_byGLS_and_SLC1A6	simple:O00222		GRM8	True	False	True	curated	False	Ligand-Receptor	Signaling by Glutamate	0.007								0.534
CPI-CS07AF8702D	Glutamate_byGLS_and_SLC1A6_GRM4	complex:Glutamate_byGLS_and_SLC1A6	simple:Q14833		GRM4	True	False	True	curated	False	Ligand-Receptor	Signaling by Glutamate	0.007				0.804
CPI-SC037038602	COL7A1_integrin_a11b1_complex	simple:Q02388	complex:integrin_a11b1_complex	COL7A1		True	False	False	curated	True	Adhesion-Adhesion	Adhesion by Collagen/Integrin	0.007
CPI-CS0792FFF91	Glutamate_byGLS_and_SLC1A6_GRIK2	complex:Glutamate_byGLS_and_SLC1A6	simple:Q13002		GRIK2	True	False	True	curated	False	Ligand-Receptor	Signaling by Glutamate	0.007								0.782
CPI-SS0ABEE4D3D	RBP4_STRA6	simple:P02753	simple:Q9BX79	RBP4	STRA6	True	False	True	curated	False	Ligand-Receptor		0.007
CPI-CS0603C3490	Glutamate_byGLS_and_SLC1A6_GRIK1	complex:Glutamate_byGLS_and_SLC1A6	simple:P39086		GRIK1	True	False	True	curated	False	Ligand-Receptor	Signaling by Glutamate	0.007										1.798
CPI-SS01DCC7684	EFNA2_EPHA7	simple:O43921	simple:Q15375	EFNA2	EPHA7	False	False	True	curated	False	Ligand-Receptor	Signaling by Ephrin	0.007
CPI-CC0DB5AB2C4	Glutamate_byGLS_and_SLC1A6_Glutamate_Kainate_2_5_complex	complex:Glutamate_byGLS_and_SLC1A6	complex:Glutamate_Kainate_2_5_complex			True	False	True	curated	False	Ligand-Receptor	Signaling by Glutamate	0.007								0.733
CPI-CC096C28605	Glutamate_byGLS_and_SLC1A6_Glutamate_Kainate_1_5_complex	complex:Glutamate_byGLS_and_SLC1A6	complex:Glutamate_Kainate_1_5_complex			True	False	True	curated	False	Ligand-Receptor	Signaling by Glutamate	0.007										1.496
CPI-SC08497FAC9	CLCF1_CNTF_1R	simple:Q9UBD9	complex:CNTF_1R	CLCF1		True	False	True	curated	False	Ligand-Receptor		0.007
CPI-SC05C95A92C	CNTF_CNTF_1R	simple:P26441	complex:CNTF_1R	CNTF		True	False	True	curated	False	Ligand-Receptor		0.007
CPI-CS0D4790CB0	Glutamate_byGLS_and_SLC1A6_GRIA2	complex:Glutamate_byGLS_and_SLC1A6	simple:P42262		GRIA2	True	False	True	curated	False	Ligand-Receptor	Signaling by Glutamate	0.007										0.937
CPI-SS0B11567AF	GALP_GALR3	simple:Q9UBC7	simple:O60755	GALP	GALR3	True	False	True	curated	False	Ligand-Receptor	Signaling by Galanin	0.007
CPI-SS0E0DEA7D5	PECAM1_CD38	simple:P16284	simple:P28907	PECAM1	CD38	False	True	True	curated	False	Receptor-Receptor		0.007
CPI-SS0FDCE3128	GALP_GALR2	simple:Q9UBC7	simple:O43603	GALP	GALR2	True	False	True	curated	False	Ligand-Receptor	Signaling by Galanin	0.007
CPI-CC0BADC1C23	Glutamate_byGLS_and_SLC1A7_Glutamate_Kainate_1_5_complex	complex:Glutamate_byGLS_and_SLC1A7	complex:Glutamate_Kainate_1_5_complex			True	False	True	curated	False	Ligand-Receptor	Signaling by Glutamate	0.014																						1.423
CPI-SC0ECADFABF	WNT2B_FZD9_LRP6	simple:Q93097	complex:FZD9_LRP6	WNT2B		True	False	False	curated	False	Ligand-Receptor	Signaling by WNT	0.014
CPI-CS0EF654316	Glutamate_byGLS_and_SLC1A7_GRM4	complex:Glutamate_byGLS_and_SLC1A7	simple:Q14833		GRM4	True	False	True	curated	False	Ligand-Receptor	Signaling by Glutamate	0.014																0.731
CPI-SS0C875BA24	EFNA2_EPHA3	simple:O43921	simple:P29320	EFNA2	EPHA3	True	False	True	curated	False	Ligand-Receptor	Signaling by Ephrin	0.014
CPI-CS029E9BA69	SerotoninDopamin_byDDC_HTR2C	complex:SerotoninDopamin_byDDC	simple:P28335		HTR2C	True	False	True	curated	False	Ligand-Receptor	Signaling by Serotonin/Dopamine	0.014
CPI-CS03C4A5CCC	SerotoninDopamin_byDDC_HTR1E	complex:SerotoninDopamin_byDDC	simple:P28566		HTR1E	True	False	True	curated	False	Ligand-Receptor	Signaling by Serotonin/Dopamine	0.014
CPI-CS0132B4C1D	Glutamate_byGLS_and_SLC1A7_GRIK2	complex:Glutamate_byGLS_and_SLC1A7	simple:Q13002		GRIK2	True	False	True	curated	False	Ligand-Receptor	Signaling by Glutamate	0.014																				0.709
CPI-CS033058D2B	atRetinoicAcid_byALDH1A2_RORB	complex:atRetinoicAcid_byALDH1A2	simple:Q92753		RORB	True	False	True	curated	False	Ligand-Receptor	Signaling by Retinoic Acid	0.014
CPI-SS0B34CBA4B	EFNA2_EPHA1	simple:O43921	simple:P21709	EFNA2	EPHA1	False	False	True	curated	False	Ligand-Receptor	Signaling by Ephrin	0.014
CPI-CS045C37E64	2arachidonoylglycerol_byDAGLA_GPR55	complex:2arachidonoylglycerol_byDAGLA	simple:Q9Y2T6		GPR55	True	False	True	curated	False	Ligand-Receptor	Signaling by Arachidonoylglycerol	0.014
CPI-CC0E7F3E3CE	Glutamate_byGLS_and_SLC1A7_Glutamate_Kainate_2_5_complex	complex:Glutamate_byGLS_and_SLC1A7	complex:Glutamate_Kainate_2_5_complex			True	False	True	curated	False	Ligand-Receptor	Signaling by Glutamate	0.014																				0.66
CPI-SS0E63AB61E	EFNA2_EPHA4	simple:O43921	simple:P54764	EFNA2	EPHA4	False	False	True	curated	False	Ligand-Receptor	Signaling by Ephrin	0.014
CPI-SC00DA032E2	WNT16_FZD9_LRP6	simple:Q9UBV4	complex:FZD9_LRP6	WNT16		True	False	False	curated	False	Ligand-Receptor	Signaling by WNT	0.014
CPI-CS068F11B5E	Glutamate_byGLS_and_SLC1A6_GRIA3	complex:Glutamate_byGLS_and_SLC1A6	simple:P42263		GRIA3	True	False	True	curated	False	Ligand-Receptor	Signaling by Glutamate	0.014		0.727	0.811
CPI-SC04FF0CDA1	COL8A1_integrin_a11b1_complex	simple:P27658	complex:integrin_a11b1_complex	COL8A1		True	False	False	curated	True	Adhesion-Adhesion	Adhesion by Collagen/Integrin	0.014
CPI-SC0F7419D8D	WNT9A_FZD4_LRP6	simple:O14904	complex:FZD4_LRP6	WNT9A		True	False	False	curated	False	Ligand-Receptor	Signaling by WNT	0.014
CPI-SC0B739B6BE	WNT5A_FZD3_LRP6	simple:P41221	complex:FZD3_LRP6	WNT5A		True	False	False	curated	False	Ligand-Receptor	Signaling by WNT	0.014														1.813												1.838
CPI-SC015580274	WNT2B_FZD3_LRP6	simple:Q93097	complex:FZD3_LRP6	WNT2B		True	False	False	curated	False	Ligand-Receptor	Signaling by WNT	0.014
CPI-SS0627D0E22	NRG4_ERBB4	simple:Q8WWG1	simple:Q15303	NRG4	ERBB4	True	False	True	curated	False	Ligand-Receptor	Signaling by Neuregulin	0.014
CPI-SC061E89E41	VCAM1_integrin_a9b1_complex	simple:P19320	complex:integrin_a9b1_complex	VCAM1		False	False	False	curated	True	Ligand-Receptor	Adhesion by VCAM	0.014
CPI-SC006391BC5	WNT16_FZD9_LRP5	simple:Q9UBV4	complex:FZD9_LRP5	WNT16		True	False	False	curated	False	Ligand-Receptor	Signaling by WNT	0.014
CPI-CS025FBADF2	Glutamate_byGLS_and_SLC1A7_GRIK1	complex:Glutamate_byGLS_and_SLC1A7	simple:P39086		GRIK1	True	False	True	curated	False	Ligand-Receptor	Signaling by Glutamate	0.014																						1.725
CPI-SC068FFC547	COL8A1_integrin_a10b1_complex	simple:P27658	complex:integrin_a10b1_complex	COL8A1		True	False	False	curated	True	Adhesion-Adhesion	Adhesion by Collagen/Integrin	0.014
CPI-SC0CC357E07	WNT2B_FZD9_LRP5	simple:Q93097	complex:FZD9_LRP5	WNT2B		True	False	False	curated	False	Ligand-Receptor	Signaling by WNT	0.014
CPI-SS0EBBBD522	WNT9A_FRZB	simple:O14904	simple:Q92765	WNT9A	FRZB	True	False	False	curated	False	Ligand-Ligand	Signaling by WNT inhibition	0.014
CPI-SS0E063192D	NRG2_ERBB4	simple:O14511	simple:Q15303	NRG2	ERBB4	True	False	True	curated	False	Ligand-Receptor	Signaling by Neuregulin	0.014
CPI-SC0DA808D76	TGFB3_integrin_aVb6_complex	simple:P10600	complex:integrin_aVb6_complex	TGFB3		True	False	False	curated	True	Ligand-Receptor	Signaling by Transforming growth factor	0.014
CPI-CS033CD7688	Glutamate_byGLS_and_SLC1A7_GRIA2	complex:Glutamate_byGLS_and_SLC1A7	simple:P42262		GRIA2	True	False	True	curated	False	Ligand-Receptor	Signaling by Glutamate	0.014																						0.864
CPI-SS026C7F8A2	ENTPD1_ADORA1	simple:P49961	simple:P30542	ENTPD1	ADORA1	False	False	True	curated	False	Ligand-Receptor	Signaling by Ectonucleoside	0.014
CPI-SS0D5E30C6C	NRG3_ERBB4	simple:P56975	simple:Q15303	NRG3	ERBB4	True	False	True	curated	False	Ligand-Receptor	Signaling by Neuregulin	0.014
CPI-CS0827BB954	Glutamate_byGLS_and_SLC1A6_GRIK3	complex:Glutamate_byGLS_and_SLC1A6	simple:Q13003		GRIK3	True	False	True	curated	False	Ligand-Receptor	Signaling by Glutamate	0.014						0.914	0.774
CPI-SS0AB1A3A6D	CD177_PECAM1	simple:Q8N6Q3	simple:P16284	CD177	PECAM1	False	False	True	curated	False	Ligand-Receptor		0.014
CPI-SS0FB5FE587	DLL1_NOTCH4	simple:O00548	simple:Q99466	DLL1	NOTCH4	False	False	True	curated	False	Ligand-Receptor	Signaling by Notch	0.014
CPI-SS058493298	WNT2B_SFRP5	simple:Q93097	simple:Q5T4F7	WNT2B	SFRP5	True	False	False	curated	False	Ligand-Ligand	Signaling by WNT inhibition	0.014
CPI-SS096F3E0F2	JAG2_NOTCH4	simple:Q9Y219	simple:Q99466	JAG2	NOTCH4	False	False	True	curated	False	Ligand-Receptor	Signaling by Notch	0.014
CPI-CS0259A0EB4	Dehydroepiandrosterone_bySTS_PPARA	complex:Dehydroepiandrosterone_bySTS	simple:Q07869		PPARA	True	False	True	curated	False	Ligand-Receptor	Signaling by Dehydroepiandrosterone	0.014
CPI-SS0BDC04683	CEACAM1_SELE	simple:P13688	simple:P16581	CEACAM1	SELE	True	False	False	curated	False	Adhesion-Adhesion	Adhesion by CEAM	0.014
CPI-SS0A2D7895C	CEACAM1_CEACAM6	simple:P13688	simple:P40199	CEACAM1	CEACAM6	True	False	False	curated	False	Adhesion-Adhesion	Adhesion by CEAM	0.014
CPI-CC0E5CBF38E	Glutamate_byGLS_and_SLC1A6_Glutamate_Kainate_3_5_complex	complex:Glutamate_byGLS_and_SLC1A6	complex:Glutamate_Kainate_3_5_complex			True	False	True	curated	False	Ligand-Receptor	Signaling by Glutamate	0.014						0.612	0.745
CPI-CS0279E4E92	Glutamate_byGLS_and_SLC1A7_GRM8	complex:Glutamate_byGLS_and_SLC1A7	simple:O00222		GRM8	True	False	True	curated	False	Ligand-Receptor	Signaling by Glutamate	0.014																				0.461
CPI-SS034D3988F	RSPO4_LGR4	simple:Q2I0M5	simple:Q9BXB1	RSPO4	LGR4	True	False	True	curated	False	Ligand-Receptor	Signaling by R-spondin	0.014
CPI-CS0C43745D6	Glutamate_byGLS_and_SLC1A6_GRM3	complex:Glutamate_byGLS_and_SLC1A6	simple:Q14832		GRM3	True	False	True	curated	False	Ligand-Receptor	Signaling by Glutamate	0.014					1.042			0.757
CPI-SS0B09698F7	WNT16_SFRP5	simple:Q9UBV4	simple:Q5T4F7	WNT16	SFRP5	True	False	False	curated	False	Ligand-Ligand	Signaling by WNT inhibition	0.014
CPI-SS0E3C09735	NTN1_DSCAM	simple:O95631	simple:O60469	NTN1	DSCAM	True	False	False	curated	False	Ligand-Receptor	Signaling by Netrin	0.014
CPI-SC0C68323CF	AMH_MIS_receptor_3	simple:P03971	complex:MIS_receptor_3	AMH		True	False	True	curated	False	Ligand-Receptor	Signaling by Muellerian-inhibiting factor	0.014															0.654
CPI-SS05162C56B	NTF3_NTRK3	simple:P20783	simple:Q16288	NTF3	NTRK3	True	False	True	curated	False	Ligand-Receptor	Signaling by Neurotrophin	0.014																				0.597
CPI-SS01D36DDFA	PTPRS_NTRK3	simple:Q13332	simple:Q16288	PTPRS	NTRK3	False	True	True	curated	False	Receptor-Receptor		0.021								1.653												1.341
CPI-SC0EB9B5460	L1CAM_integrin_a9b1_complex	simple:P32004	complex:integrin_a9b1_complex	L1CAM		False	False	False	curated	True	Ligand-Receptor	Adhesion by L1CAM	0.021
CPI-SC00DF4C861	PDGFB_PDGFR_complex	simple:P01127	complex:PDGFR_complex	PDGFB		True	False	True	curated	False	Ligand-Receptor	Signaling by Platelet-derived growth factor	0.021
CPI-SC0ECDB073E	WNT9A_FZD3_LRP6	simple:O14904	complex:FZD3_LRP6	WNT9A		True	False	False	curated	False	Ligand-Receptor	Signaling by WNT	0.021
CPI-SS0ED2573CA	TNFSF11_TNFRSF11A	simple:O14788	simple:Q9Y6Q6	TNFSF11	TNFRSF11A	True	True	True	curated	False	Ligand-Receptor	Signaling by Tumor necrosis factor	0.021
CPI-SC093DFA335	COL13A1_integrin_a11b1_complex	simple:Q5TAT6	complex:integrin_a11b1_complex	COL13A1		False	False	False	curated	True	Adhesion-Adhesion	Adhesion by Collagen/Integrin	0.021
CPI-SC05640277E	COL7A1_integrin_a2b1_complex	simple:Q02388	complex:integrin_a2b1_complex	COL7A1		True	False	False	curated	True	Adhesion-Adhesion	Adhesion by Collagen/Integrin	0.021
CPI-SC0A7864078	COL3A1_integrin_a10b1_complex	simple:P02461	complex:integrin_a10b1_complex	COL3A1		True	False	False	curated	True	Adhesion-Adhesion	Adhesion by Collagen/Integrin	0.021												1.832
CPI-SC0552DC1E5	WNT9A_FZD1_LRP6	simple:O14904	complex:FZD1_LRP6	WNT9A		True	False	False	curated	False	Ligand-Receptor	Signaling by WNT	0.021
CPI-SC002829D48	WNT5B_FZD9_LRP5	simple:Q9H1J7	complex:FZD9_LRP5	WNT5B		True	False	False	curated	False	Ligand-Receptor	Signaling by WNT	0.021
CPI-SC092A2325E	COL14A1_integrin_a11b1_complex	simple:Q05707	complex:integrin_a11b1_complex	COL14A1		True	False	False	curated	True	Adhesion-Adhesion	Adhesion by Collagen/Integrin	0.021								0.534
CPI-SC0D3C68BD6	COL17A1_integrin_a11b1_complex	simple:Q9UMD9	complex:integrin_a11b1_complex	COL17A1		True	False	False	curated	True	Adhesion-Adhesion	Adhesion by Collagen/Integrin	0.021
CPI-SC0D389E644	BMP7_BMR1B_AVR2A	simple:P18075	complex:BMR1B_AVR2A	BMP7		True	False	True	curated	False	Ligand-Receptor	Signaling by BMP	0.021														1.852	1.873				1.805
CPI-SC01633DC81	COL16A1_integrin_a11b1_complex	simple:Q07092	complex:integrin_a11b1_complex	COL16A1		True	False	False	curated	True	Adhesion-Adhesion	Adhesion by Collagen/Integrin	0.021
CPI-SS0666DE74B	NPY_NPY1R	simple:P01303	simple:P25929	NPY	NPY1R	True	False	True	curated	False	Ligand-Receptor	Signaling by Pro-neuregulin	0.021													2.618												2.851
CPI-SS0D37C7C70	DLK1_NOTCH4	simple:P80370	simple:Q99466	DLK1	NOTCH4	False	False	True	curated	False	Ligand-Receptor	Signaling by Notch	0.021																								1.849												1.82
CPI-SS022D3CA81	WNT5B_SFRP5	simple:Q9H1J7	simple:Q5T4F7	WNT5B	SFRP5	True	False	False	curated	False	Ligand-Ligand	Signaling by WNT inhibition	0.021
CPI-SS005572B52	VEGFC_FLT4	simple:P49767	simple:P35916	VEGFC	FLT4	True	False	True	curated	False	Ligand-Receptor	Signaling by Vascular endothelial growth factor	0.021
CPI-SC0A18569E5	COL13A1_integrin_a10b1_complex	simple:Q5TAT6	complex:integrin_a10b1_complex	COL13A1		False	False	False	curated	True	Adhesion-Adhesion	Adhesion by Collagen/Integrin	0.021
CPI-SC071163509	COL11A2_integrin_a1b1_complex	simple:P13942	complex:integrin_a1b1_complex	COL11A2		True	False	False	curated	True	Adhesion-Adhesion	Adhesion by Collagen/Integrin	0.021
CPI-SC00942962B	COL17A1_integrin_a10b1_complex	simple:Q9UMD9	complex:integrin_a10b1_complex	COL17A1		True	False	False	curated	True	Adhesion-Adhesion	Adhesion by Collagen/Integrin	0.021
CPI-SC0C155763A	COL9A2_integrin_a11b1_complex	simple:Q14055	complex:integrin_a11b1_complex	COL9A2		True	False	False	curated	True	Adhesion-Adhesion	Adhesion by Collagen/Integrin	0.021																				1.698												1.514
CPI-SS06D2944B5	COL4A4_ADGRG6	simple:P53420	simple:Q86SQ4	COL4A4	ADGRG6	True	False	True	curated	False	Adhesion-Adhesion	Adhesion by Collagen/Integrin	0.021														1.193	0.837		2.235
CPI-SS0C0329180	LRRTM2_NRXN3	simple:O43300	simple:Q9HDB5	LRRTM2	NRXN3	False	False	False	curated	False	Ligand-Receptor	Signaling by Leucine-Rich Repeat Transmembrane Neuronal Protein	0.021
CPI-SS07FBAAD8D	NLGN3_NRXN3	simple:Q9NZ94	simple:Q9HDB5	NLGN3	NRXN3	False	False	False	curated	False	Ligand-Receptor	Signaling by Neuroligin	0.021
CPI-SC04ABF0023	COL4A4_integrin_a1b1_complex	simple:P53420	complex:integrin_a1b1_complex	COL4A4		True	False	False	curated	True	Adhesion-Adhesion	Adhesion by Collagen/Integrin	0.021																		0.483				1.007		1.173
CPI-SC0EDC637EC	WNT9A_FZD5_LRP6	simple:O14904	complex:FZD5_LRP6	WNT9A		True	False	False	curated	False	Ligand-Receptor	Signaling by WNT	0.021
CPI-SC01539071B	COL4A6_integrin_a11b1_complex	simple:Q14031	complex:integrin_a11b1_complex	COL4A6		True	False	False	curated	True	Adhesion-Adhesion	Adhesion by Collagen/Integrin	0.021																				2.976												2.891
CPI-SC065DB6486	COL21A1_integrin_a1b1_complex	simple:Q96P44	complex:integrin_a1b1_complex	COL21A1		True	False	False	curated	True	Adhesion-Adhesion	Adhesion by Collagen/Integrin	0.021
CPI-SC072376C7B	COL4A4_integrin_a2b1_complex	simple:P53420	complex:integrin_a2b1_complex	COL4A4		True	False	False	curated	True	Adhesion-Adhesion	Adhesion by Collagen/Integrin	0.021														0.621	0.537					0.887
CPI-SC0E509A5C6	COL7A1_integrin_a1b1_complex	simple:Q02388	complex:integrin_a1b1_complex	COL7A1		True	False	False	curated	True	Adhesion-Adhesion	Adhesion by Collagen/Integrin	0.021
CPI-SC08CF56014	WNT5B_FZD9_LRP6	simple:Q9H1J7	complex:FZD9_LRP6	WNT5B		True	False	False	curated	False	Ligand-Receptor	Signaling by WNT	0.021
CPI-SC01FD57BC9	WNT5A_FZD9_LRP6	simple:P41221	complex:FZD9_LRP6	WNT5A		True	False	False	curated	False	Ligand-Receptor	Signaling by WNT	0.021																	0.856												0.881
CPI-SC0C061DC28	COL3A1_integrin_a11b1_complex	simple:P02461	complex:integrin_a11b1_complex	COL3A1		True	False	False	curated	True	Adhesion-Adhesion	Adhesion by Collagen/Integrin	0.021								0.563
CPI-SC0D3C12C3F	COL11A2_integrin_a2b1_complex	simple:P13942	complex:integrin_a2b1_complex	COL11A2		True	False	False	curated	True	Adhesion-Adhesion	Adhesion by Collagen/Integrin	0.021
CPI-SC03AF43F8B	SEMA7A_integrin_a1b1_complex	simple:O75326	complex:integrin_a1b1_complex	SEMA7A		False	False	False	curated	True	Ligand-Receptor	Signaling by Semaphorin	0.021
CPI-SC07CA7AF54	DKK1_Kremen1_LRP6	simple:O94907	complex:Kremen1_LRP6	DKK1		True	False	False	curated	False	Ligand-Receptor	Signaling by WNT inhibition	0.021								1.303																								1.034
CPI-SC027EF0F68	COL16A1_integrin_a10b1_complex	simple:Q07092	complex:integrin_a10b1_complex	COL16A1		True	False	False	curated	True	Adhesion-Adhesion	Adhesion by Collagen/Integrin	0.021
CPI-SS0A9F17199	PYY_NPY1R	simple:P10082	simple:P25929	PYY	NPY1R	True	False	True	curated	False	Ligand-Receptor	Signaling by Peptide YY	0.021	0.504
CPI-SC0B6D93CD4	COL14A1_integrin_a10b1_complex	simple:Q05707	complex:integrin_a10b1_complex	COL14A1		True	False	False	curated	True	Adhesion-Adhesion	Adhesion by Collagen/Integrin	0.021												1.803
CPI-SC05D7BF6AC	WNT2B_FZD4_LRP5	simple:Q93097	complex:FZD4_LRP5	WNT2B		True	False	False	curated	False	Ligand-Receptor	Signaling by WNT	0.028
CPI-SC047C4B365	WNT4_FZD1_LRP6	simple:P56705	complex:FZD1_LRP6	WNT4		True	False	False	curated	False	Ligand-Receptor	Signaling by WNT	0.028
CPI-SS0E928B8C8	FGF7_FGFR2	simple:P21781	simple:P21802	FGF7	FGFR2	True	False	True	curated	False	Ligand-Receptor	Signaling by Fibroblast growth factor	0.028
CPI-SS0E9F23560	TULP1_TYRO3	simple:O00294	simple:Q06418	TULP1	TYRO3	True	False	True	curated	False	Ligand-Receptor		0.028
CPI-SC0B6207B1C	WNT2B_FZD4_LRP6	simple:Q93097	complex:FZD4_LRP6	WNT2B		True	False	False	curated	False	Ligand-Receptor	Signaling by WNT	0.028
CPI-SC0CDC53EF1	WNT9A_FZD4_LRP5	simple:O14904	complex:FZD4_LRP5	WNT9A		True	False	False	curated	False	Ligand-Receptor	Signaling by WNT	0.028
CPI-SC0DD562B41	WNT5A_FZD5_LRP6	simple:P41221	complex:FZD5_LRP6	WNT5A		True	False	False	curated	False	Ligand-Receptor	Signaling by WNT	0.028														1.907	1.847											1.932	1.872
CPI-SC081C6762E	WNT2B_FZD5_LRP6	simple:Q93097	complex:FZD5_LRP6	WNT2B		True	False	False	curated	False	Ligand-Receptor	Signaling by WNT	0.028
CPI-SC06E0B84C9	WNT16_FZD4_LRP6	simple:Q9UBV4	complex:FZD4_LRP6	WNT16		True	False	False	curated	False	Ligand-Receptor	Signaling by WNT	0.028
CPI-SC09771D617	WNT5B_FZD4_LRP6	simple:Q9H1J7	complex:FZD4_LRP6	WNT5B		True	False	False	curated	False	Ligand-Receptor	Signaling by WNT	0.028
CPI-SC04091DFF6	WNT2B_FZD1_LRP6	simple:Q93097	complex:FZD1_LRP6	WNT2B		True	False	False	curated	False	Ligand-Receptor	Signaling by WNT	0.028
CPI-SC0E149DD74	WNT5A_FZD4_LRP6	simple:P41221	complex:FZD4_LRP6	WNT5A		True	False	False	curated	False	Ligand-Receptor	Signaling by WNT	0.028														1.907	1.847											1.932	1.872
CPI-SC016937C58	WNT5A_FZD4_LRP5	simple:P41221	complex:FZD4_LRP5	WNT5A		True	False	False	curated	False	Ligand-Receptor	Signaling by WNT	0.028														1.473	1.246											1.498	1.271
CPI-SC039AFE4AD	GDF7_BMPR1B_BMPR2	simple:Q7Z4P5	complex:BMPR1B_BMPR2	GDF7		True	False	True	curated	False	Ligand-Receptor	Signaling by Growth differentiation factor	0.028
CPI-SC094731290	WNT4_FZD1_LRP5	simple:P56705	complex:FZD1_LRP5	WNT4		True	False	False	curated	False	Ligand-Receptor	Signaling by WNT	0.028
CPI-SC090BF166F	GDF6_BMPR1B_BMPR2	simple:Q6KF10	complex:BMPR1B_BMPR2	GDF6		True	False	True	curated	False	Ligand-Receptor	Signaling by Growth differentiation factor	0.028
CPI-SC0E866CD7F	BMP8A_BMPR1B_BMPR2	simple:Q7Z5Y6	complex:BMPR1B_BMPR2	BMP8A		True	False	True	curated	False	Ligand-Receptor	Signaling by BMP	0.028
CPI-SC0DA028FF9	BMP7_BMPR1B_BMPR2	simple:P18075	complex:BMPR1B_BMPR2	BMP7		True	False	True	curated	False	Ligand-Receptor	Signaling by BMP	0.028														1.852	1.873				1.805	2.154
CPI-SS03D5CBF55	EDN3_EDNRA	simple:P14138	simple:P25101	EDN3	EDNRA	True	False	True	curated	False	Ligand-Receptor	Signaling by Endothelin	0.028
CPI-SC0079A1C11	BMP8A_BMR1B_AVR2A	simple:Q7Z5Y6	complex:BMR1B_AVR2A	BMP8A		True	False	True	curated	False	Ligand-Receptor	Signaling by BMP	0.028
CPI-SC0E5E4119C	GDF6_BMR1B_AVR2A	simple:Q6KF10	complex:BMR1B_AVR2A	GDF6		True	False	True	curated	False	Ligand-Receptor	Signaling by Growth differentiation factor	0.028
CPI-CC036F9AC3C	atRetinoicAcid_byALDH1A1_RAreceptor_RARB_RXRB	complex:atRetinoicAcid_byALDH1A1	complex:RAreceptor_RARB_RXRB			True	False	True	curated	False	Ligand-Receptor	Signaling by Retinoic Acid	0.028
CPI-SC0819046AF	GDF7_BMR1B_AVR2A	simple:Q7Z4P5	complex:BMR1B_AVR2A	GDF7		True	False	True	curated	False	Ligand-Receptor	Signaling by Growth differentiation factor	0.028
CPI-CC0D32DC80C	atRetinoicAcid_byALDH1A3_RAreceptor_RARB_RXRB	complex:atRetinoicAcid_byALDH1A3	complex:RAreceptor_RARB_RXRB			True	False	True	curated	False	Ligand-Receptor	Signaling by Retinoic Acid	0.028
CPI-SC05824EDF4	BMP7_BMR1B_AVR2B	simple:P18075	complex:BMR1B_AVR2B	BMP7		True	False	True	curated	False	Ligand-Receptor	Signaling by BMP	0.028														1.852	1.873				1.805	2.154
CPI-SS08A54963F	EFNA2_EPHA2	simple:O43921	simple:P29317	EFNA2	EPHA2	False	False	True	curated	False	Ligand-Receptor	Signaling by Ephrin	0.028
CPI-SC0722594B0	BMP8A_BMR1B_AVR2B	simple:Q7Z5Y6	complex:BMR1B_AVR2B	BMP8A		True	False	True	curated	False	Ligand-Receptor	Signaling by BMP	0.028
CPI-SC089058CD0	GDF6_BMR1B_AVR2B	simple:Q6KF10	complex:BMR1B_AVR2B	GDF6		True	False	True	curated	False	Ligand-Receptor	Signaling by Growth differentiation factor	0.028
CPI-SC0F16DF8F0	WNT9A_FZD1_LRP5	simple:O14904	complex:FZD1_LRP5	WNT9A		True	False	False	curated	False	Ligand-Receptor	Signaling by WNT	0.028
CPI-SC06C46F1A9	GDF7_BMR1B_AVR2B	simple:Q7Z4P5	complex:BMR1B_AVR2B	GDF7		True	False	True	curated	False	Ligand-Receptor	Signaling by Growth differentiation factor	0.028
CPI-CS08E678B9D	ProstaglandinE2_byPTGES2_PTGER4	complex:ProstaglandinE2_byPTGES2	simple:P35408		PTGER4	True	False	True	curated	False	Ligand-Receptor	Signaling by Prostaglandin	0.028																				2.096												1.852
CPI-CS0DEB18CB6	ProstaglandinE2_byPTGES2_PTGER1	complex:ProstaglandinE2_byPTGES2	simple:P34995		PTGER1	True	False	True	curated	False	Ligand-Receptor	Signaling by Prostaglandin	0.028																								2.479												2.235
CPI-CS0D67AEEF8	Glutamate_byGLS_and_SLC1A7_GRM3	complex:Glutamate_byGLS_and_SLC1A7	simple:Q14832		GRM3	True	False	True	curated	False	Ligand-Receptor	Signaling by Glutamate	0.028																	0.969			0.684
CPI-SS0D5DBB634	EFNA3_EPHA7	simple:P52797	simple:Q15375	EFNA3	EPHA7	False	False	True	curated	False	Ligand-Receptor	Signaling by Ephrin	0.028									0.672
CPI-CS0D4E32D9D	Epinephrine_byPNMT_ADRA2C	complex:Epinephrine_byPNMT	simple:P18825		ADRA2C	True	False	True	curated	False	Ligand-Receptor	Signaling by Epinephrine	0.028	0.709			0.72		0.603	0.697
CPI-SS06CBEA807	PTH2_PTH1R	simple:Q96A98	simple:Q03431	PTH2	PTH1R	True	False	True	curated	False	Ligand-Receptor	Signaling by Parathyroid hormone	0.028
CPI-CS0785280EB	Glutamate_byGLS_and_SLC1A7_GRIA3	complex:Glutamate_byGLS_and_SLC1A7	simple:P42263		GRIA3	True	False	True	curated	False	Ligand-Receptor	Signaling by Glutamate	0.028														0.654	0.738
CPI-SS0EC8C81E0	VEGFC_KDR	simple:P49767	simple:P35968	VEGFC	KDR	True	False	True	curated	False	Ligand-Receptor	Signaling by Vascular endothelial growth factor	0.028
CPI-CS0A0633E77	Glutamate_byGLS_and_SLC1A7_GRIK3	complex:Glutamate_byGLS_and_SLC1A7	simple:Q13003		GRIK3	True	False	True	curated	False	Ligand-Receptor	Signaling by Glutamate	0.028																		0.841	0.701
CPI-SS0E4245B64	LPAR1_ADGRE5	simple:Q92633	simple:P48960	LPAR1	ADGRE5	True	True	True	curated	False	Receptor-Receptor	Signaling by Lysophosphatidic acid receptor	0.028
CPI-CC0D9EE71E7	Glutamate_byGLS_and_SLC1A7_Glutamate_Kainate_3_5_complex	complex:Glutamate_byGLS_and_SLC1A7	complex:Glutamate_Kainate_3_5_complex			True	False	True	curated	False	Ligand-Receptor	Signaling by Glutamate	0.028																		0.539	0.672
CPI-SS00661A3A4	NECTIN1_CADM3	simple:Q15223	simple:Q8N126	NECTIN1	CADM3	True	True	False	curated	False	Adhesion-Adhesion	Adhesion by Nectin	0.028															0.822							1.234					0.738
CPI-CS0215886EA	LTC4_byLTC4S_CYSLTR1	complex:LTC4_byLTC4S	simple:Q9Y271		CYSLTR1	True	False	True	curated	False	Ligand-Receptor	Signaling by Lipoxin/Leukotriene	0.028																						0.995												0.841
CPI-CS0682222D2	SerotoninDopamin_byDDC_DRD4	complex:SerotoninDopamin_byDDC	simple:P21917		DRD4	True	False	True	curated	False	Ligand-Receptor	Signaling by Serotonin/Dopamine	0.028
CPI-SS0EE63435D	WNT4_FRZB	simple:P56705	simple:Q92765	WNT4	FRZB	True	False	False	curated	False	Ligand-Ligand	Signaling by WNT inhibition	0.028
CPI-SS095E52E66	TNFSF10_TNFRSF10D	simple:P50591	simple:Q9UBN6	TNFSF10	TNFRSF10D	True	False	True	curated	False	Ligand-Receptor	Signaling by Tumor necrosis factor	0.028
CPI-SS001D6BC6C	ERVH48-1_SLC1A5	simple:M5A8F1	simple:Q15758	ERVH48-1	SLC1A5	True	False	True	curated	False	Ligand-Receptor		0.028
CPI-SC0423059DF	COL19A1_integrin_a10b1_complex	simple:Q14993	complex:integrin_a10b1_complex	COL19A1		True	False	False	curated	True	Adhesion-Adhesion	Adhesion by Collagen/Integrin	0.028																								2.173												1.948
CPI-SS06F83AE58	CD44_SELE	simple:P16070	simple:P16581	CD44	SELE	False	True	False	curated	False	Ligand-Receptor		0.028
CPI-SC0E09C8768	COL19A1_integrin_a11b1_complex	simple:Q14993	complex:integrin_a11b1_complex	COL19A1		True	False	False	curated	True	Adhesion-Adhesion	Adhesion by Collagen/Integrin	0.028																				0.904												0.679
CPI-SS04C672963	ESAM_ESAM	simple:Q96AP7	simple:Q96AP7	ESAM	ESAM	False	False	False	curated	False	Adhesion-Adhesion		0.028
CPI-SS0102731DE	WNT11_SFRP5	simple:O96014	simple:Q5T4F7	WNT11	SFRP5	True	False	False	curated	False	Ligand-Ligand	Signaling by WNT inhibition	0.028
CPI-SC01B29532D	WNT11_FZD9_LRP6	simple:O96014	complex:FZD9_LRP6	WNT11		True	False	False	curated	False	Ligand-Receptor	Signaling by WNT	0.028
CPI-SC0D10396B4	COL21A1_integrin_a2b1_complex	simple:Q96P44	complex:integrin_a2b1_complex	COL21A1		True	False	False	curated	True	Adhesion-Adhesion	Adhesion by Collagen/Integrin	0.028
CPI-SC06F3DDF90	COL11A1_integrin_a11b1_complex	simple:P12107	complex:integrin_a11b1_complex	COL11A1		True	False	False	curated	True	Adhesion-Adhesion	Adhesion by Collagen/Integrin	0.028																				1.433												1.355
CPI-SC0B95D4E55	WNT11_FZD9_LRP5	simple:O96014	complex:FZD9_LRP5	WNT11		True	False	False	curated	False	Ligand-Receptor	Signaling by WNT	0.028
CPI-SC08885876E	COL26A1_integrin_a11b1_complex	simple:Q96A83	complex:integrin_a11b1_complex	COL26A1		True	False	False	curated	True	Adhesion-Adhesion	Adhesion by Collagen/Integrin	0.028																				1.068												0.87
CPI-SC0F68FD442	WNT9A_FZD8_LRP5	simple:O14904	complex:FZD8_LRP5	WNT9A		True	False	False	curated	False	Ligand-Receptor	Signaling by WNT	0.035
CPI-SC0B092EF65	WNT9A_FZD5_LRP5	simple:O14904	complex:FZD5_LRP5	WNT9A		True	False	False	curated	False	Ligand-Receptor	Signaling by WNT	0.035
CPI-SS0613D0B62	NLGN3_NRXN1	simple:Q9NZ94	simple:Q9ULB1	NLGN3	NRXN1	False	False	False	curated	False	Ligand-Receptor	Signaling by Neuroligin	0.035
CPI-SC0FBD05A5F	WNT2B_FZD5_LRP5	simple:Q93097	complex:FZD5_LRP5	WNT2B		True	False	False	curated	False	Ligand-Receptor	Signaling by WNT	0.035
CPI-SC069FF84F5	SPP1_integrin_a9b1_complex	simple:P10451	complex:integrin_a9b1_complex	SPP1		True	False	False	curated	True	Ligand-Receptor	Adhesion by Osteopontin	0.035								1.089
CPI-SC0BDD04147	COL19A1_integrin_a2b1_complex	simple:Q14993	complex:integrin_a2b1_complex	COL19A1		True	False	False	curated	True	Adhesion-Adhesion	Adhesion by Collagen/Integrin	0.035														0.931	0.846					1.197						0.705						0.971
CPI-CS036B95798	ProstaglandinE2_byPTGES3_PTGER4	complex:ProstaglandinE2_byPTGES3	simple:P35408		PTGER4	True	False	True	curated	False	Ligand-Receptor	Signaling by Prostaglandin	0.035								3.502												3.44
CPI-SC0D06695E4	WNT5B_FZD5_LRP6	simple:Q9H1J7	complex:FZD5_LRP6	WNT5B		True	False	False	curated	False	Ligand-Receptor	Signaling by WNT	0.035
CPI-SC056F0C465	WNT5B_FZD1_LRP6	simple:Q9H1J7	complex:FZD1_LRP6	WNT5B		True	False	False	curated	False	Ligand-Receptor	Signaling by WNT	0.035
CPI-SC0C351F7DF	COL4A1_integrin_a11b1_complex	simple:P02462	complex:integrin_a11b1_complex	COL4A1		True	False	False	curated	True	Adhesion-Adhesion	Adhesion by Collagen/Integrin	0.035																				2.559												2.287
CPI-SS0C3906934	RSPO3_LGR5	simple:Q9BXY4	simple:O75473	RSPO3	LGR5	True	False	True	curated	False	Ligand-Receptor	Signaling by R-spondin	0.035						0.633
CPI-SC04AF69F59	WNT4_FZD4_LRP6	simple:P56705	complex:FZD4_LRP6	WNT4		True	False	False	curated	False	Ligand-Receptor	Signaling by WNT	0.035
CPI-SC0755F1632	COL18A1_integrin_a11b1_complex	simple:P39060	complex:integrin_a11b1_complex	COL18A1		True	False	False	curated	True	Adhesion-Adhesion	Adhesion by Collagen/Integrin	0.035																				2.888												2.612
CPI-SC0637CC9D5	WNT9A_FZD2_LRP5	simple:O14904	complex:FZD2_LRP5	WNT9A		True	False	False	curated	False	Ligand-Receptor	Signaling by WNT	0.035
CPI-SS00877D499	WNT9A_SFRP2	simple:O14904	simple:Q96HF1	WNT9A	SFRP2	True	False	False	curated	False	Ligand-Ligand	Signaling by WNT inhibition	0.035
CPI-SC07D1540F8	WNT5A_FZD2_LRP6	simple:P41221	complex:FZD2_LRP6	WNT5A		True	False	False	curated	False	Ligand-Receptor	Signaling by WNT	0.035																	2.115	1.748										1.594	2.14	1.774
CPI-SC0486FECAB	WNT9A_FZD2_LRP6	simple:O14904	complex:FZD2_LRP6	WNT9A		True	False	False	curated	False	Ligand-Receptor	Signaling by WNT	0.035
CPI-SS086CB298F	APLN_APLNR	simple:Q9ULZ1	simple:P35414	APLN	APLNR	True	False	True	curated	False	Ligand-Receptor	Signaling by Apelin	0.035
CPI-SC018C0B727	WNT5B_FZD3_LRP6	simple:Q9H1J7	complex:FZD3_LRP6	WNT5B		True	False	False	curated	False	Ligand-Receptor	Signaling by WNT	0.035
CPI-SC081B09E04	WNT5A_FZD3_LRP5	simple:P41221	complex:FZD3_LRP5	WNT5A		True	False	False	curated	False	Ligand-Receptor	Signaling by WNT	0.035														1.473	1.246											1.498	1.271		1.689
CPI-SC09AE93F66	COL4A2_integrin_a11b1_complex	simple:P08572	complex:integrin_a11b1_complex	COL4A2		True	False	False	curated	True	Adhesion-Adhesion	Adhesion by Collagen/Integrin	0.035																				2.234
CPI-CC039D8C2A7	atRetinoicAcid_byALDH1A3_RAreceptor_RARB	complex:atRetinoicAcid_byALDH1A3	complex:RAreceptor_RARB			True	False	True	curated	False	Ligand-Receptor	Signaling by Retinoic Acid	0.035
CPI-SC06EFA5CC2	WNT9A_FZD6_LRP5	simple:O14904	complex:FZD6_LRP5	WNT9A		True	False	False	curated	False	Ligand-Receptor	Signaling by WNT	0.035
CPI-SC0AEC52E73	WNT9A_FZD3_LRP5	simple:O14904	complex:FZD3_LRP5	WNT9A		True	False	False	curated	False	Ligand-Receptor	Signaling by WNT	0.035
CPI-SS053613259	NRG2_ERBB3	simple:O14511	simple:P21860	NRG2	ERBB3	True	False	True	curated	False	Ligand-Receptor	Signaling by Neuregulin	0.035
CPI-SS0A93EEAEB	WNT9A_SFRP1	simple:O14904	simple:Q8N474	WNT9A	SFRP1	True	False	False	curated	False	Ligand-Ligand	Signaling by WNT inhibition	0.035
CPI-SS0CDDDEE9F	TAC3_TACR1	simple:Q9UHF0	simple:P25103	TAC3	TACR1	True	False	True	curated	False	Ligand-Receptor	Signaling by Tachykinins	0.035																0.873				0.871								0.777
CPI-SC02FD11A30	WNT9A_FZD7_LRP5	simple:O14904	complex:FZD7_LRP5	WNT9A		True	False	False	curated	False	Ligand-Receptor	Signaling by WNT	0.035
CPI-SC0D7F9CEEB	WNT5A_FZD9_LRP5	simple:P41221	complex:FZD9_LRP5	WNT5A		True	False	False	curated	False	Ligand-Receptor	Signaling by WNT	0.035																	0.856												0.881
CPI-SS00C692486	WNT9A_CER1	simple:O14904	simple:O95813	WNT9A	CER1	True	False	False	curated	False	Ligand-Ligand	Signaling by WNT inhibition	0.035
CPI-SS08069FE13	NLGN3_PTPRD	simple:Q9NZ94	simple:P23468	NLGN3	PTPRD	False	False	True	curated	False	Ligand-Receptor	Signaling by Neuroligin	0.035
CPI-SS0AEAEEECB	NTF3_NGFR	simple:P20783	simple:P08138	NTF3	NGFR	True	False	True	curated	False	Ligand-Receptor	Signaling by Neurotrophin	0.035																				0.67												0.605
CPI-SS0786D3749	WNT2B_FRZB	simple:Q93097	simple:Q92765	WNT2B	FRZB	True	False	False	curated	False	Ligand-Ligand	Signaling by WNT inhibition	0.035
CPI-SS0E0D00210	LRRC4B_PTPRD	simple:Q9NT99	simple:P23468	LRRC4B	PTPRD	False	False	True	curated	False	Ligand-Receptor	Signaling by Leucine Rich Repeat And Fibronectin	0.035
CPI-SS00C9DE87A	NTN1_UNC5B	simple:O95631	simple:Q8IZJ1	NTN1	UNC5B	True	False	True	curated	False	Ligand-Receptor	Signaling by Netrin	0.035
CPI-SC0956F4A31	COL16A1_integrin_a2b1_complex	simple:Q07092	complex:integrin_a2b1_complex	COL16A1		True	False	False	curated	True	Adhesion-Adhesion	Adhesion by Collagen/Integrin	0.035
CPI-CC06F5021B7	atRetinoicAcid_byALDH1A1_RAreceptor_RARB	complex:atRetinoicAcid_byALDH1A1	complex:RAreceptor_RARB			True	False	True	curated	False	Ligand-Receptor	Signaling by Retinoic Acid	0.035
CPI-SC0C6A402E9	WNT9A_FZD7_LRP6	simple:O14904	complex:FZD7_LRP6	WNT9A		True	False	False	curated	False	Ligand-Receptor	Signaling by WNT	0.035
CPI-SS0C93E48D7	THBS1_CD36	simple:P07996	simple:P16671	THBS1	CD36	False	False	True	curated	False	Ligand-Receptor	Signaling by Thrombospondin precursor	0.035
CPI-SS023656B4B	LRRC4B_PTPRS	simple:Q9NT99	simple:Q13332	LRRC4B	PTPRS	False	False	True	curated	False	Ligand-Receptor	Signaling by Leucine Rich Repeat And Fibronectin	0.035
CPI-SS09A36B221	BDNF_SORT1	simple:P23560	simple:Q99523	BDNF	SORT1	True	False	True	curated	False	Ligand-Receptor	Signaling by Brain-derived neurotrophic factor	0.035
CPI-SC0E81D7329	IL6_IL6_receptor	simple:P05231	complex:IL6_receptor	IL6		True	False	True	curated	False	Ligand-Receptor	Signaling by Interleukin	0.035
CPI-SS0EEFFA23C	LRRTM1_NRXN3	simple:Q86UE6	simple:Q9HDB5	LRRTM1	NRXN3	False	False	False	curated	False	Ligand-Receptor	Signaling by Leucine-Rich Repeat Transmembrane Neuronal Protein	0.035
CPI-CC0E60351FF	Glutamate_byGLS_and_SLC1A3_Glutamate_Kainate_2_5_complex	complex:Glutamate_byGLS_and_SLC1A3	complex:Glutamate_Kainate_2_5_complex			True	False	True	curated	False	Ligand-Receptor	Signaling by Glutamate	0.042																				0.833												0.796
CPI-SS05A3055C3	TNFSF10_TNFRSF11B	simple:P50591	simple:O00300	TNFSF10	TNFRSF11B	True	False	False	curated	False	Ligand-Receptor	Signaling by Tumor necrosis factor	0.042
CPI-SC049520B40	BMP7_BMR1A_AVR2B	simple:P18075	complex:BMR1A_AVR2B	BMP7		True	False	True	curated	False	Ligand-Receptor	Signaling by BMP	0.042														2.64	2.512	2.461	3.297	2.593
CPI-SC0671450D5	WNT2B_FZD3_LRP5	simple:Q93097	complex:FZD3_LRP5	WNT2B		True	False	False	curated	False	Ligand-Receptor	Signaling by WNT	0.042
CPI-SC074D3FFBC	TGFB3_TGFbeta_receptor2	simple:P10600	complex:TGFbeta_receptor2	TGFB3		True	False	True	curated	False	Ligand-Receptor	Signaling by Transforming growth factor	0.042
CPI-SC058678C1B	WNT2B_FZD2_LRP6	simple:Q93097	complex:FZD2_LRP6	WNT2B		True	False	False	curated	False	Ligand-Receptor	Signaling by WNT	0.042
CPI-SS05A26A1DE	PDGFB_PDGFRB	simple:P01127	simple:P09619	PDGFB	PDGFRB	True	False	True	curated	False	Ligand-Receptor	Signaling by Platelet-derived growth factor	0.042
CPI-SS0837E9F59	JAG1_NOTCH4	simple:P78504	simple:Q99466	JAG1	NOTCH4	False	False	True	curated	False	Ligand-Receptor	Signaling by Notch	0.042												1.292
CPI-SC051FC855D	TGFB3_TGFbeta_receptor1	simple:P10600	complex:TGFbeta_receptor1	TGFB3		True	False	True	curated	False	Ligand-Receptor	Signaling by Transforming growth factor	0.042
CPI-SC06AD39F88	COL16A1_integrin_a1b1_complex	simple:Q07092	complex:integrin_a1b1_complex	COL16A1		True	False	False	curated	True	Adhesion-Adhesion	Adhesion by Collagen/Integrin	0.042
CPI-SS0D8DC28C6	LRRC4B_PTPRF	simple:Q9NT99	simple:P10586	LRRC4B	PTPRF	False	False	True	curated	False	Ligand-Receptor	Signaling by Leucine Rich Repeat And Fibronectin	0.042
CPI-SS0734D2DA8	WNT5A_SFRP5	simple:P41221	simple:Q5T4F7	WNT5A	SFRP5	True	False	False	curated	False	Ligand-Ligand	Signaling by WNT inhibition	0.042																	2.074												2.099
CPI-SC03760D980	COL8A1_integrin_a1b1_complex	simple:P27658	complex:integrin_a1b1_complex	COL8A1		True	False	False	curated	True	Adhesion-Adhesion	Adhesion by Collagen/Integrin	0.042
CPI-SS0CC5DCE80	CDH1_KLRG1	simple:P12830	simple:Q96E93	CDH1	KLRG1	False	False	True	curated	False	Ligand-Receptor	Adhesion by Cadherin	0.042										2.329																								2.038
CPI-SS0F7113A7D	SEMA4D_PTPRC	simple:Q92854	simple:P08575	SEMA4D	PTPRC	False	True	False	curated	False	Ligand-Receptor	Signaling by Semaphorin	0.042											0.874												0.825												0.693
CPI-CS017089111	Glutamate_byGLS_and_SLC1A3_GRM8	complex:Glutamate_byGLS_and_SLC1A3	simple:O00222		GRM8	True	False	True	curated	False	Ligand-Receptor	Signaling by Glutamate	0.042																				0.635												0.597
CPI-CS0654BA8D3	SerotoninDopamin_byDDC_HTR1D	complex:SerotoninDopamin_byDDC	simple:P28221		HTR1D	True	False	True	curated	False	Ligand-Receptor	Signaling by Serotonin/Dopamine	0.042
CPI-CS059CF7CAA	ProstaglandinE2_byPTGES3_PTGER1	complex:ProstaglandinE2_byPTGES3	simple:P34995		PTGER1	True	False	True	curated	False	Ligand-Receptor	Signaling by Prostaglandin	0.042												3.885												3.823
CPI-SC06037057B	WNT2B_FZD2_LRP5	simple:Q93097	complex:FZD2_LRP5	WNT2B		True	False	False	curated	False	Ligand-Receptor	Signaling by WNT	0.042
CPI-CS0BEF05FE2	Glutamate_byGLS_and_SLC1A1_GRM8	complex:Glutamate_byGLS_and_SLC1A1	simple:O00222		GRM8	True	False	True	curated	False	Ligand-Receptor	Signaling by Glutamate	0.042																																0.442
CPI-CS0D78DAC70	ProstaglandinD2_byAKR1C3_PTGFR	complex:ProstaglandinD2_byAKR1C3	simple:P43088		PTGFR	True	False	True	curated	False	Ligand-Receptor	Signaling by Prostaglandin	0.042																						1.278												1.247
CPI-CS08648BDFD	Glutamate_byGLS_and_SLC1A1_GRM4	complex:Glutamate_byGLS_and_SLC1A1	simple:Q14833		GRM4	True	False	True	curated	False	Ligand-Receptor	Signaling by Glutamate	0.042																												0.712
CPI-CS062F16E86	SerotoninDopamin_byDDC_HTR7	complex:SerotoninDopamin_byDDC	simple:P34969		HTR7	True	False	True	curated	False	Ligand-Receptor	Signaling by Serotonin/Dopamine	0.042
CPI-CS0917E42F5	DHEAsulfate_bySULT1E1_PPARG	complex:DHEAsulfate_bySULT1E1	simple:P37231		PPARG	True	False	True	curated	False	Ligand-Receptor	Signaling by Dehydroepiandrosterone	0.042
CPI-SC04220334A	SHH_PTCH2_BOC_transmembrane_receptor	simple:Q15465	complex:PTCH2_BOC_transmembrane_receptor	SHH		True	False	True	curated	False	Ligand-Receptor	Signaling by Sonic hedgehog	0.042					0.892
CPI-SC0351D1E88	SHH_PTCH2_CDON_transmembrane_receptor	simple:Q15465	complex:PTCH2_CDON_transmembrane_receptor	SHH		True	False	True	curated	False	Ligand-Receptor	Signaling by Sonic hedgehog	0.042					0.889
CPI-SS00581282E	C5_C5AR1	simple:P01031	simple:P21730	C5	C5AR1	True	False	True	curated	False	Ligand-Receptor	Signaling by Complement	0.042																				0.515			0.888
CPI-SS0859C173B	TNFSF14_LTBR	simple:O43557	simple:P36941	TNFSF14	LTBR	True	False	True	curated	False	Ligand-Receptor	Signaling by Tumor necrosis factor	0.042																				0.989	0.519
CPI-SC086EAFF18	WNT2B_FZD1_LRP5	simple:Q93097	complex:FZD1_LRP5	WNT2B		True	False	False	curated	False	Ligand-Receptor	Signaling by WNT	0.042
CPI-CS037F4EF32	Glutamate_byGLS_and_SLC1A3_GRIK2	complex:Glutamate_byGLS_and_SLC1A3	simple:Q13002		GRIK2	True	False	True	curated	False	Ligand-Receptor	Signaling by Glutamate	0.042																				0.882												0.844
CPI-SC027A59AFB	WNT5A_FZD5_LRP5	simple:P41221	complex:FZD5_LRP5	WNT5A		True	False	False	curated	False	Ligand-Receptor	Signaling by WNT	0.042														1.473	1.246		1.79									1.498	1.271		1.815
CPI-SS0AD2A36FE	RELN_LRP8	simple:P78509	simple:Q14114	RELN	LRP8	True	False	True	curated	False	Ligand-Receptor	Signaling by Reelin	0.042
CPI-CS007D418BE	2arachidonoylglycerol_byDAGLB_CNR1	complex:2arachidonoylglycerol_byDAGLB	simple:P21554		CNR1	True	False	True	curated	False	Ligand-Receptor	Signaling by Arachidonoylglycerol	0.042										1.135
CPI-CS04473CE2B	Glutamate_byGLS_and_SLC1A3_GRIK1	complex:Glutamate_byGLS_and_SLC1A3	simple:P39086		GRIK1	True	False	True	curated	False	Ligand-Receptor	Signaling by Glutamate	0.042																						1.898												1.86
CPI-CS070ACE5CB	Glutamate_byGLS_and_SLC1A1_GRIK1	complex:Glutamate_byGLS_and_SLC1A1	simple:P39086		GRIK1	True	False	True	curated	False	Ligand-Receptor	Signaling by Glutamate	0.042																																		1.706
CPI-SC044B5BE16	COL4A5_integrin_a11b1_complex	simple:P29400	complex:integrin_a11b1_complex	COL4A5		True	False	False	curated	True	Adhesion-Adhesion	Adhesion by Collagen/Integrin	0.042																				2.475												2.382
CPI-SS09B2ACA25	HBEGF_EGFR	simple:Q99075	simple:P00533	HBEGF	EGFR	True	True	True	curated	False	Ligand-Receptor	Signaling by Epidermal growth factor	0.042
CPI-SS060B846D1	HBEGF_ERBB4	simple:Q99075	simple:Q15303	HBEGF	ERBB4	True	True	True	curated	False	Ligand-Receptor	Signaling by Epidermal growth factor	0.042
CPI-SC0DE64F872	WNT2B_FZD7_LRP5	simple:Q93097	complex:FZD7_LRP5	WNT2B		True	False	False	curated	False	Ligand-Receptor	Signaling by WNT	0.042
CPI-SC02CD488A4	WNT9A_FZD6_LRP6	simple:O14904	complex:FZD6_LRP6	WNT9A		True	False	False	curated	False	Ligand-Receptor	Signaling by WNT	0.042
CPI-SS09491FBF4	DAG1_CELSR3	simple:Q14118	simple:Q9NYQ7	DAG1	CELSR3	True	True	True	curated	False	Adhesion-Adhesion		0.042													2.166	2.162							2.187				1.985	1.98							2.005
CPI-SS052119104	AREG_EGFR	simple:P15514	simple:P00533	AREG	EGFR	True	False	True	curated	False	Ligand-Receptor	Signaling by Epidermal growth factor	0.042
CPI-CS0E765613E	Glutamate_byGLS_and_SLC1A3_GRIA2	complex:Glutamate_byGLS_and_SLC1A3	simple:P42262		GRIA2	True	False	True	curated	False	Ligand-Receptor	Signaling by Glutamate	0.042																						1.038												1.0
CPI-CS0D893EB03	Glutamate_byGLS_and_SLC1A1_GRIA2	complex:Glutamate_byGLS_and_SLC1A1	simple:P42262		GRIA2	True	False	True	curated	False	Ligand-Receptor	Signaling by Glutamate	0.042																																		0.845
CPI-CC0EAD8AFBF	Glutamate_byGLS_and_SLC1A1_Glutamate_Kainate_2_5_complex	complex:Glutamate_byGLS_and_SLC1A1	complex:Glutamate_Kainate_2_5_complex			True	False	True	curated	False	Ligand-Receptor	Signaling by Glutamate	0.042																																0.641
CPI-SC0BACF0481	BMP7_BMR1A_ACR2A	simple:P18075	complex:BMR1A_ACR2A	BMP7		True	False	True	curated	False	Ligand-Receptor	Signaling by BMP	0.042													2.011	2.033	2.047	2.165		2.1	2.065
CPI-SS04BCE85CA	GAL_GALR2	simple:P22466	simple:O43603	GAL	GALR2	True	False	True	curated	False	Ligand-Receptor	Signaling by Galanin	0.042									1.798												1.802												1.531
CPI-CC00F486A57	Glutamate_byGLS_and_SLC1A1_Glutamate_Kainate_1_5_complex	complex:Glutamate_byGLS_and_SLC1A1	complex:Glutamate_Kainate_1_5_complex			True	False	True	curated	False	Ligand-Receptor	Signaling by Glutamate	0.042																																		1.404
CPI-SC09CB5E882	WNT5A_FZD7_LRP5	simple:P41221	complex:FZD7_LRP5	WNT5A		True	False	False	curated	False	Ligand-Receptor	Signaling by WNT	0.042														1.473	1.246		1.79									1.498	1.271		1.815
CPI-SS09C0B8677	TGM2_ADGRG1	simple:P21980	simple:Q9Y653	TGM2	ADGRG1	True	False	True	curated	False	Ligand-Receptor		0.042								0.742			0.552
CPI-SS0CFABB69A	FGF8_FGFR3	simple:P55075	simple:P22607	FGF8	FGFR3	True	False	True	curated	False	Ligand-Receptor	Signaling by Fibroblast growth factor	0.042
CPI-SS036707F4C	WNT4_SFRP1	simple:P56705	simple:Q8N474	WNT4	SFRP1	True	False	False	curated	False	Ligand-Ligand	Signaling by WNT inhibition	0.042
CPI-CS07D0E4897	Glutamate_byGLS_and_SLC1A1_GRIK2	complex:Glutamate_byGLS_and_SLC1A1	simple:Q13002		GRIK2	True	False	True	curated	False	Ligand-Receptor	Signaling by Glutamate	0.042																																0.69
CPI-CC02BF19DCF	Glutamate_byGLS_and_SLC1A3_Glutamate_Kainate_1_5_complex	complex:Glutamate_byGLS_and_SLC1A3	complex:Glutamate_Kainate_1_5_complex			True	False	True	curated	False	Ligand-Receptor	Signaling by Glutamate	0.042																						1.596												1.559
CPI-SC0C5B4E222	COL6A2_integrin_a11b1_complex	simple:P12110	complex:integrin_a11b1_complex	COL6A2		True	False	False	curated	True	Adhesion-Adhesion	Adhesion by Collagen/Integrin	0.042																				2.275
CPI-SC09C59F73D	WNT4_FZD4_LRP5	simple:P56705	complex:FZD4_LRP5	WNT4		True	False	False	curated	False	Ligand-Receptor	Signaling by WNT	0.042
CPI-SC086D7EC73	COL9A3_integrin_a11b1_complex	simple:Q14050	complex:integrin_a11b1_complex	COL9A3		True	False	False	curated	True	Adhesion-Adhesion	Adhesion by Collagen/Integrin	0.042																				1.585												1.353
CPI-SC07D38F0B5	WNT4_FZD8_LRP5	simple:P56705	complex:FZD8_LRP5	WNT4		True	False	False	curated	False	Ligand-Receptor	Signaling by WNT	0.042
CPI-SC0D721C667	WNT5B_FZD4_LRP5	simple:Q9H1J7	complex:FZD4_LRP5	WNT5B		True	False	False	curated	False	Ligand-Receptor	Signaling by WNT	0.042
CPI-SS0F97A06CD	LRRTM4_NRXN3	simple:Q86VH4	simple:Q9HDB5	LRRTM4	NRXN3	False	False	False	curated	False	Ligand-Receptor	Signaling by Leucine-Rich Repeat Transmembrane Neuronal Protein	0.042														1.009	0.873			0.954								0.955	0.82			0.901
CPI-SC0FC6454F5	COL27A1_integrin_a11b1_complex	simple:Q8IZC6	complex:integrin_a11b1_complex	COL27A1		True	False	False	curated	True	Adhesion-Adhesion	Adhesion by Collagen/Integrin	0.042																				0.981												0.856
CPI-SS0343DD0EE	COL3A1_ADGRG1	simple:P02461	simple:Q9Y653	COL3A1	ADGRG1	True	False	True	curated	False	Adhesion-Adhesion	Adhesion by Collagen/Integrin	0.042								0.756			0.566
CPI-SS0F81DBF22	EFNA4_EPHA7	simple:P52798	simple:Q15375	EFNA4	EPHA7	True	False	True	curated	False	Ligand-Receptor	Signaling by Ephrin	0.042																					1.154												1.174
CPI-SC0DBD2C78A	WNT2B_FZD8_LRP5	simple:Q93097	complex:FZD8_LRP5	WNT2B		True	False	False	curated	False	Ligand-Receptor	Signaling by WNT	0.042
CPI-SS098C2FFC0	DLL3_NOTCH4	simple:Q9NYJ7	simple:Q99466	DLL3	NOTCH4	False	False	True	curated	False	Ligand-Receptor	Signaling by Notch	0.049												1.011												0.972
CPI-SS0BA4E3F44	NTN4_UNC5D	simple:Q9HB63	simple:Q6UXZ4	NTN4	UNC5D	True	False	True	curated	False	Ligand-Receptor	Signaling by Netrin	0.049																	1.769												1.535
CPI-CS0569B9B91	BMPR1B_BMPR2_BMPR1A	complex:BMPR1B_BMPR2	simple:P36894		BMPR1A	False	True	True	curated	False	Receptor-Receptor	Signaling by BMP	0.049														1.315												1.336				1.289
CPI-SC063E27411	WNT2B_FZD7_LRP6	simple:Q93097	complex:FZD7_LRP6	WNT2B		True	False	False	curated	False	Ligand-Receptor	Signaling by WNT	0.049
CPI-SS01A7DC3C1	CLSTN2_NRXN3	simple:Q9H4D0	simple:Q9HDB5	CLSTN2	NRXN3	False	False	False	curated	False	Ligand-Receptor	Signaling by Calsyntenin	0.049
CPI-SS0B3829651	CADM3_EPB41L1	simple:Q8N126	simple:Q9H4G0	CADM3	EPB41L1	False	False	False	curated	False	Adhesion-Adhesion	Adhesion by CADM	0.049																										0.628						1.194			0.837
CPI-SS0D9DE7106	DAG1_NRXN3	simple:Q14118	simple:Q9HDB5	DAG1	NRXN3	True	True	False	curated	False	Ligand-Receptor		0.049														2.449	2.314			2.395								2.268	2.133			2.213
CPI-SC0E53A238E	COL11A1_integrin_a1b1_complex	simple:P12107	complex:integrin_a1b1_complex	COL11A1		True	False	False	curated	True	Adhesion-Adhesion	Adhesion by Collagen/Integrin	0.049																		1.321				1.845		2.01						1.243				1.767		1.932
CPI-SC052C897AB	WNT4_FZD7_LRP5	simple:P56705	complex:FZD7_LRP5	WNT4		True	False	False	curated	False	Ligand-Receptor	Signaling by WNT	0.049
CPI-CS047D9C0D7	LeukotrieneB4_byLTA4H_LTB4R	complex:LeukotrieneB4_byLTA4H	simple:Q15722		LTB4R	True	False	True	curated	False	Ligand-Receptor	Signaling by Lipoxin/Leukotriene	0.049																					1.89								2.096				1.992	2.338
CPI-SS0D9366D11	FGF1_FGFR4	simple:P05230	simple:P22455	FGF1	FGFR4	True	False	True	curated	False	Ligand-Receptor	Signaling by Fibroblast growth factor	0.049
CPI-SS040DBE4BA	WNT2B_CER1	simple:Q93097	simple:O95813	WNT2B	CER1	True	False	False	curated	False	Ligand-Ligand	Signaling by WNT inhibition	0.049
CPI-SS08968FFAE	LRRTM4_PTPRS	simple:Q86VH4	simple:Q13332	LRRTM4	PTPRS	False	False	True	curated	False	Ligand-Receptor	Signaling by Leucine-Rich Repeat Transmembrane Neuronal Protein	0.049													1.9	1.589	1.467			1.585							1.847	1.536
CPI-SS0568E47E6	WNT4_CER1	simple:P56705	simple:O95813	WNT4	CER1	True	False	False	curated	False	Ligand-Ligand	Signaling by WNT inhibition	0.049
CPI-SC0E11F543C	WNT4_FZD3_LRP5	simple:P56705	complex:FZD3_LRP5	WNT4		True	False	False	curated	False	Ligand-Receptor	Signaling by WNT	0.049
CPI-SC02D16C89A	WNT2B_FZD6_LRP5	simple:Q93097	complex:FZD6_LRP5	WNT2B		True	False	False	curated	False	Ligand-Receptor	Signaling by WNT	0.049
CPI-SC0EB633CED	WNT4_FZD2_LRP5	simple:P56705	complex:FZD2_LRP5	WNT4		True	False	False	curated	False	Ligand-Receptor	Signaling by WNT	0.049
CPI-SC0675C8528	WNT5A_FZD2_LRP5	simple:P41221	complex:FZD2_LRP5	WNT5A		True	False	False	curated	False	Ligand-Receptor	Signaling by WNT	0.049														1.406	1.246		1.79									1.432	1.271		1.815
CPI-SS0731F750C	NLGN1_NRXN3	simple:Q8N2Q7	simple:Q9HDB5	NLGN1	NRXN3	False	False	False	curated	False	Ligand-Receptor	Signaling by Neuroligin	0.049
CPI-SC0A1AC8874	WNT4_FZD5_LRP5	simple:P56705	complex:FZD5_LRP5	WNT4		True	False	False	curated	False	Ligand-Receptor	Signaling by WNT	0.049
CPI-SC07B9CD502	WNT16_FZD1_LRP6	simple:Q9UBV4	complex:FZD1_LRP6	WNT16		True	False	False	curated	False	Ligand-Receptor	Signaling by WNT	0.049
CPI-SC0F416B44F	WNT5B_FZD1_LRP5	simple:Q9H1J7	complex:FZD1_LRP5	WNT5B		True	False	False	curated	False	Ligand-Receptor	Signaling by WNT	0.049
CPI-SC08821B0D2	COL5A1_integrin_a11b1_complex	simple:P20908	complex:integrin_a11b1_complex	COL5A1		True	False	False	curated	True	Adhesion-Adhesion	Adhesion by Collagen/Integrin	0.049								0.789												0.686
CPI-SC00CF68ED3	BMP5_BMR1B_AVR2A	simple:P22003	complex:BMR1B_AVR2A	BMP5		True	False	True	curated	False	Ligand-Receptor	Signaling by BMP	0.049
CPI-SC0A210DC1F	COL9A2_integrin_a10b1_complex	simple:Q14055	complex:integrin_a10b1_complex	COL9A2		True	False	False	curated	True	Adhesion-Adhesion	Adhesion by Collagen/Integrin	0.049																								2.967												2.782
CPI-SS028688B7B	EFNA5_EPHA7	simple:P52803	simple:Q15375	EFNA5	EPHA7	False	False	True	curated	False	Ligand-Receptor	Signaling by Ephrin	0.049									1.218												1.308												1.27
CPI-SC0C945DA9F	WNT4_FZD6_LRP5	simple:P56705	complex:FZD6_LRP5	WNT4		True	False	False	curated	False	Ligand-Receptor	Signaling by WNT	0.049
CPI-SS0222DF7B4	EFNA3_EPHA1	simple:P52797	simple:P21709	EFNA3	EPHA1	False	False	True	curated	False	Ligand-Receptor	Signaling by Ephrin	0.049	0.882	0.796	0.742
CPI-SC01D1E05E8	WNT5A_FZD6_LRP5	simple:P41221	complex:FZD6_LRP5	WNT5A		True	False	False	curated	False	Ligand-Receptor	Signaling by WNT	0.049														1.122		1.033						1.263				1.147		1.058						1.288
CPI-SS0CE96B837	EFNB3_EPHB1	simple:Q15768	simple:P54762	EFNB3	EPHB1	False	True	True	curated	False	Ligand-Receptor	Signaling by Ephrin	0.049																							0.781
CPI-CS0FADCFDB9	PGD2_byPTGDS_PTGDR	complex:PGD2_byPTGDS	simple:Q13258		PTGDR	True	False	True	curated	False	Ligand-Receptor	Signaling by Prostaglandin	0.049																	0.8					1.125												1.0
CPI-SC04B4CB182	WNT16_FZD1_LRP5	simple:Q9UBV4	complex:FZD1_LRP5	WNT16		True	False	False	curated	False	Ligand-Receptor	Signaling by WNT	0.049
CPI-SS0837C7966	NLGN4Y_NRXN3	simple:Q8NFZ3	simple:Q9HDB5	NLGN4Y	NRXN3	False	False	False	curated	False	Ligand-Receptor		0.049														1.033	0.898			0.979								0.945
CPI-CC061CCD0A0	atRetinoicAcid_byALDH1A2_RAreceptor_RARB_RXRB	complex:atRetinoicAcid_byALDH1A2	complex:RAreceptor_RARB_RXRB			True	False	True	curated	False	Ligand-Receptor	Signaling by Retinoic Acid	0.049
CPI-CC065AB1F5E	atRetinoicAcid_byALDH1A1_RAreceptor_RARG	complex:atRetinoicAcid_byALDH1A1	complex:RAreceptor_RARG			True	False	True	curated	False	Ligand-Receptor	Signaling by Retinoic Acid	0.056
CPI-SS0B360C289	NLGN2_NRXN1	simple:Q8NFZ4	simple:Q9ULB1	NLGN2	NRXN1	False	False	False	curated	False	Ligand-Receptor	Signaling by Neuroligin	0.056																1.077												1.017
CPI-SS03466C597	LRRTM4_NRXN1	simple:Q86VH4	simple:Q9ULB1	LRRTM4	NRXN1	False	False	False	curated	False	Ligand-Receptor	Signaling by Leucine-Rich Repeat Transmembrane Neuronal Protein	0.056													0.942	0.827	0.786	1.052		0.902							0.889			0.999		0.849
CPI-SC08AB23320	BMP5_BMPR1B_BMPR2	simple:P22003	complex:BMPR1B_BMPR2	BMP5		True	False	True	curated	False	Ligand-Receptor	Signaling by BMP	0.056
CPI-SC0D6D4E48B	BMP5_BMR1B_AVR2B	simple:P22003	complex:BMR1B_AVR2B	BMP5		True	False	True	curated	False	Ligand-Receptor	Signaling by BMP	0.056
CPI-CC0BD81688E	atRetinoicAcid_byALDH1A3_RAreceptor_RARG	complex:atRetinoicAcid_byALDH1A3	complex:RAreceptor_RARG			True	False	True	curated	False	Ligand-Receptor	Signaling by Retinoic Acid	0.056
CPI-SC0C8B6ACF5	COL4A6_integrin_a1b1_complex	simple:Q14031	complex:integrin_a1b1_complex	COL4A6		True	False	False	curated	True	Adhesion-Adhesion	Adhesion by Collagen/Integrin	0.056																		2.864				3.388		3.553						2.779				3.303		3.469
CPI-SC028E09B43	WNT4_FZD8_LRP6	simple:P56705	complex:FZD8_LRP6	WNT4		True	False	False	curated	False	Ligand-Receptor	Signaling by WNT	0.056
CPI-SS0E5F8A5F7	LRRTM2_NRXN1	simple:O43300	simple:Q9ULB1	LRRTM2	NRXN1	False	False	False	curated	False	Ligand-Receptor	Signaling by Leucine-Rich Repeat Transmembrane Neuronal Protein	0.056
CPI-SS043D3630C	LRRTM1_NRXN1	simple:Q86UE6	simple:Q9ULB1	LRRTM1	NRXN1	False	False	False	curated	False	Ligand-Receptor	Signaling by Leucine-Rich Repeat Transmembrane Neuronal Protein	0.056
CPI-CC021B19C0E	atRetinoicAcid_byALDH1A2_RAreceptor_RARB	complex:atRetinoicAcid_byALDH1A2	complex:RAreceptor_RARB			True	False	True	curated	False	Ligand-Receptor	Signaling by Retinoic Acid	0.056
CPI-SC05CCD8E17	WNT3_FZD9_LRP6	simple:P56703	complex:FZD9_LRP6	WNT3		True	False	False	curated	False	Ligand-Receptor	Signaling by WNT	0.056					0.713
CPI-SS021F26C73	SCT_SCTR	simple:P09683	simple:P47872	SCT	SCTR	True	False	True	curated	False	Ligand-Receptor	Signaling by Secretin	0.056					0.708												0.886												0.802
CPI-CS0787D04B3	Testosterone_byAKR1D1_AR	complex:Testosterone_byAKR1D1	simple:P10275		AR	True	False	True	curated	False	Ligand-Receptor	Signaling by Steroids	0.056
CPI-CS058DED3AA	ProstaglandinF2a_byAKR1B1_PTGFR	complex:ProstaglandinF2a_byAKR1B1	simple:P43088		PTGFR	True	False	True	curated	False	Ligand-Receptor	Signaling by Prostaglandin	0.056										2.371												2.503												2.193
CPI-CS0086A177F	ProstaglandinE2_byPTGES2_PTGER2	complex:ProstaglandinE2_byPTGES2	simple:P43116		PTGER2	True	False	True	curated	False	Ligand-Receptor	Signaling by Prostaglandin	0.056																	2.188												1.945
CPI-SC0B991F6B1	COL11A1_integrin_a10b1_complex	simple:P12107	complex:integrin_a10b1_complex	COL11A1		True	False	False	curated	True	Adhesion-Adhesion	Adhesion by Collagen/Integrin	0.056												1.905												2.701												2.623
CPI-CS08EDCA6A3	ProstaglandinF2a_byCBR1_PTGFR	complex:ProstaglandinF2a_byCBR1	simple:P43088		PTGFR	True	False	True	curated	False	Ligand-Receptor	Signaling by Prostaglandin	0.056										1.73
CPI-SC0F9E07951	WNT9A_FZD8_LRP6	simple:O14904	complex:FZD8_LRP6	WNT9A		True	False	False	curated	False	Ligand-Receptor	Signaling by WNT	0.056
CPI-SC05FF723A3	BMP2_BMR1B_AVR2A	simple:P12643	complex:BMR1B_AVR2A	BMP2		True	False	True	curated	False	Ligand-Receptor	Signaling by BMP	0.056														2.567	2.588				2.52	2.545						2.062	2.082				2.015	2.039
CPI-SC00FA2B152	WNT5A_FZD7_LRP6	simple:P41221	complex:FZD7_LRP6	WNT5A		True	False	False	curated	False	Ligand-Receptor	Signaling by WNT	0.056														1.907	1.847									2.336		1.932	1.872		2.261							2.361
CPI-SC042177446	PDGFD_PDGFR_complex	simple:Q9GZP0	complex:PDGFR_complex	PDGFD		True	False	True	curated	False	Ligand-Receptor	Signaling by Platelet-derived growth factor	0.056						0.763												0.724												0.746
CPI-CS071698505	Glutamate_byGLS_and_SLC1A3_GRM4	complex:Glutamate_byGLS_and_SLC1A3	simple:Q14833		GRM4	True	False	True	curated	False	Ligand-Receptor	Signaling by Glutamate	0.056																0.904												0.867
CPI-SC030C83222	L1CAM_pL1:Ezrin	simple:P32004	complex:pL1:Ezrin	L1CAM		False	False	True	curated	False	Ligand-Receptor	Adhesion by L1CAM	0.056
CPI-SC0C3E862AA	IHH_PTCH_GAS1_transmembrane_receptor	simple:Q14623	complex:PTCH_GAS1_transmembrane_receptor	IHH		True	False	True	curated	False	Ligand-Receptor	Signaling by Indian hedgehog	0.056													1.331	1.54	1.489	1.386		1.421	1.389							1.217	1.166
CPI-SC0A79539F5	WNT5B_FZD2_LRP5	simple:Q9H1J7	complex:FZD2_LRP5	WNT5B		True	False	False	curated	False	Ligand-Receptor	Signaling by WNT	0.056
CPI-SC0C287AFC3	COL4A5_integrin_a2b1_complex	simple:P29400	complex:integrin_a2b1_complex	COL4A5		True	False	False	curated	True	Adhesion-Adhesion	Adhesion by Collagen/Integrin	0.056														2.501	2.417		2.568			2.767						2.409	2.324		2.475			2.675
CPI-SC0245AE3FF	WNT4_FZD2_LRP6	simple:P56705	complex:FZD2_LRP6	WNT4		True	False	False	curated	False	Ligand-Receptor	Signaling by WNT	0.056
CPI-SS0EF309375	EFNA3_EPHA3	simple:P52797	simple:P29320	EFNA3	EPHA3	True	False	True	curated	False	Ligand-Receptor	Signaling by Ephrin	0.056						0.62	0.713
CPI-SS0A612BCEF	KITLG_KIT	simple:P21583	simple:P10721	KITLG	KIT	True	False	True	curated	False	Ligand-Receptor		0.056														1.233												1.314		1.122
CPI-SC015ECCD97	COL1A2_integrin_a11b1_complex	simple:P08123	complex:integrin_a11b1_complex	COL1A2		True	False	False	curated	True	Adhesion-Adhesion	Adhesion by Collagen/Integrin	0.056								1.922
CPI-SC060CAF2BD	WNT16_FZD4_LRP5	simple:Q9UBV4	complex:FZD4_LRP5	WNT16		True	False	False	curated	False	Ligand-Receptor	Signaling by WNT	0.056
CPI-SS0ACD487F0	L1CAM_L1CAM	simple:P32004	simple:P32004	L1CAM	L1CAM	False	False	False	curated	False	Adhesion-Adhesion	Adhesion by L1CAM	0.056
CPI-SS03E450F99	EFNA1_EPHA7	simple:P20827	simple:Q15375	EFNA1	EPHA7	True	False	True	curated	False	Ligand-Receptor	Signaling by Ephrin	0.056																					1.106												0.987
CPI-SC0B3222CB2	WNT16_FZD5_LRP6	simple:Q9UBV4	complex:FZD5_LRP6	WNT16		True	False	False	curated	False	Ligand-Receptor	Signaling by WNT	0.056
CPI-SC068774A8A	WNT4_FZD6_LRP6	simple:P56705	complex:FZD6_LRP6	WNT4		True	False	False	curated	False	Ligand-Receptor	Signaling by WNT	0.056
CPI-SS0F9118AB4	NLGN4X_NRXN3	simple:Q8N0W4	simple:Q9HDB5	NLGN4X	NRXN3	False	False	False	curated	False	Ligand-Receptor	Signaling by Neuroligin	0.056		1.41												1.308
CPI-SC075489ADB	COL5A2_integrin_a11b1_complex	simple:P05997	complex:integrin_a11b1_complex	COL5A2		True	False	False	curated	True	Adhesion-Adhesion	Adhesion by Collagen/Integrin	0.056
CPI-SC039EE3D74	WNT5A_FZD6_LRP6	simple:P41221	complex:FZD6_LRP6	WNT5A		True	False	False	curated	False	Ligand-Receptor	Signaling by WNT	0.056														1.122		1.033		1.109			1.232					1.147		1.058		1.134			1.258
CPI-SC0CCCF9A7F	COL14A1_integrin_a2b1_complex	simple:Q05707	complex:integrin_a2b1_complex	COL14A1		True	False	False	curated	True	Adhesion-Adhesion	Adhesion by Collagen/Integrin	0.056		0.56	0.476					0.826
CPI-SC0FB1817EE	COL6A1_integrin_a11b1_complex	simple:P12109	complex:integrin_a11b1_complex	COL6A1		True	False	False	curated	True	Adhesion-Adhesion	Adhesion by Collagen/Integrin	0.056								2.266												2.251
CPI-SC0C8B7BCBB	COL11A1_integrin_a2b1_complex	simple:P12107	complex:integrin_a2b1_complex	COL11A1		True	False	False	curated	True	Adhesion-Adhesion	Adhesion by Collagen/Integrin	0.056														1.459	1.375		1.525			1.725						1.381	1.297		1.447			1.647
CPI-SC0AE4F5BAB	FN1_integrin_a11b1_complex	simple:P02751	complex:integrin_a11b1_complex	FN1		True	False	False	curated	True	Adhesion-Adhesion	Adhesion by Fibronectin	0.056																				3.967												3.874
CPI-SC0E8C3A996	COL9A1_integrin_a11b1_complex	simple:P20849	complex:integrin_a11b1_complex	COL9A1		True	False	False	curated	True	Adhesion-Adhesion	Adhesion by Collagen/Integrin	0.056								0.583												0.563
CPI-SC0A5E87289	COL2A1_integrin_a11b1_complex	simple:P02458	complex:integrin_a11b1_complex	COL2A1		True	False	False	curated	True	Adhesion-Adhesion	Adhesion by Collagen/Integrin	0.056																				2.264												2.297
CPI-SC050CC3A3F	COL9A1_integrin_a10b1_complex	simple:P20849	complex:integrin_a10b1_complex	COL9A1		True	False	False	curated	True	Adhesion-Adhesion	Adhesion by Collagen/Integrin	0.056												1.852												1.832
CPI-SC0B3564B15	COL8A1_integrin_a2b1_complex	simple:P27658	complex:integrin_a2b1_complex	COL8A1		True	False	False	curated	True	Adhesion-Adhesion	Adhesion by Collagen/Integrin	0.056
CPI-SS0669CC233	CXCL14_CXCR4	simple:O95715	simple:P61073	CXCL14	CXCR4	True	False	True	curated	False	Ligand-Receptor	Signaling by Chemokines	0.056		2.759	2.673
CPI-SS01E0F2D2C	NECTIN1_NECTIN4	simple:Q15223	simple:Q96NY8	NECTIN1	NECTIN4	True	True	True	curated	False	Adhesion-Adhesion	Adhesion by Nectin	0.056								0.77												1.09												1.005
CPI-SS04A5D6B6F	DLL1_NOTCH1	simple:O00548	simple:P46531	DLL1	NOTCH1	False	False	True	curated	False	Ligand-Receptor	Signaling by Notch	0.056
CPI-SS079DDF890	TNFSF12_TNFRSF25	simple:O43508	simple:Q93038	TNFSF12	TNFRSF25	True	False	True	curated	False	Ligand-Receptor	Signaling by Tumor necrosis factor	0.056													0.665											1.192	0.663											1.19
CPI-SS0B111D2F5	PODXL2_SELE	simple:Q9NZ53	simple:P16581	PODXL2	SELE	False	False	False	curated	False	Ligand-Receptor	Signaling by Podocalyxin-like protein	0.056												1.635												1.335												1.203
CPI-SC02FACCE0B	WNT3_FZD9_LRP5	simple:P56703	complex:FZD9_LRP5	WNT3		True	False	False	curated	False	Ligand-Receptor	Signaling by WNT	0.056					0.713
CPI-SC0202406F0	TGFB3_integrin_aVb8_complex	simple:P10600	complex:integrin_aVb8_complex	TGFB3		True	False	False	curated	True	Ligand-Receptor	Signaling by Transforming growth factor	0.056
CPI-SS075B13211	WNT16_FRZB	simple:Q9UBV4	simple:Q92765	WNT16	FRZB	True	False	False	curated	False	Ligand-Ligand	Signaling by WNT inhibition	0.056
CPI-SS007954822	WNT5A_FRZB	simple:P41221	simple:Q92765	WNT5A	FRZB	True	False	False	curated	False	Ligand-Ligand	Signaling by WNT inhibition	0.056														1.523	1.207						1.366					1.549	1.232						1.392
CPI-SS05C7CF827	WNT5B_FRZB	simple:Q9H1J7	simple:Q92765	WNT5B	FRZB	True	False	False	curated	False	Ligand-Ligand	Signaling by WNT inhibition	0.056
CPI-SC008D5E4B2	COL26A1_integrin_a10b1_complex	simple:Q96A83	complex:integrin_a10b1_complex	COL26A1		True	False	False	curated	True	Adhesion-Adhesion	Adhesion by Collagen/Integrin	0.056												1.967												2.336												2.139
CPI-SC09C7944F4	AMH_MIS_receptor_2	simple:P03971	complex:MIS_receptor_2	AMH		True	False	True	curated	False	Ligand-Receptor	Signaling by Muellerian-inhibiting factor	0.056		0.56	0.581											0.51	0.531
CPI-SS047232C64	DLL1_NOTCH3	simple:O00548	simple:Q9UM47	DLL1	NOTCH3	False	False	True	curated	False	Ligand-Receptor	Signaling by Notch	0.056
CPI-SS0A28DCA72	CXCL12_CXCR4	simple:P48061	simple:P61073	CXCL12	CXCR4	True	False	True	curated	False	Ligand-Receptor	Signaling by Chemokines	0.056		3.134	3.048
CPI-SC0AB5FBF10	COL14A1_integrin_a1b1_complex	simple:Q05707	complex:integrin_a1b1_complex	COL14A1		True	False	False	curated	True	Adhesion-Adhesion	Adhesion by Collagen/Integrin	0.062						0.422				0.946		1.112
CPI-SC00367777A	COL3A1_integrin_a1b1_complex	simple:P02461	complex:integrin_a1b1_complex	COL3A1		True	False	False	curated	True	Adhesion-Adhesion	Adhesion by Collagen/Integrin	0.062						0.451				0.975		1.14
CPI-SS09947DDD9	EGF_EGFR	simple:P01133	simple:P00533	EGF	EGFR	True	False	True	curated	False	Ligand-Receptor	Signaling by Epidermal growth factor	0.062								1.073	0.566		0.577
CPI-SS02D18D12B	CADM3_CADM4	simple:Q8N126	simple:Q8NFZ8	CADM3	CADM4	False	False	False	curated	False	Adhesion-Adhesion	Adhesion by CADM	0.062																											0.755	0.911	2.36				0.959
CPI-SS0D2044B87	WNT3_SFRP5	simple:P56703	simple:Q5T4F7	WNT3	SFRP5	True	False	False	curated	False	Ligand-Ligand	Signaling by WNT inhibition	0.062					1.932												1.769
CPI-SC0C403F032	BMP2_BMPR1B_BMPR2	simple:P12643	complex:BMPR1B_BMPR2	BMP2		True	False	True	curated	False	Ligand-Receptor	Signaling by BMP	0.062														2.567	2.588				2.52	2.869						2.062	2.082				2.015	2.363
CPI-SS036B08188	PLAU_PLAUR	simple:P00749	simple:Q03405	PLAU	PLAUR	True	False	True	curated	False	Ligand-Receptor	Signaling by Plasminogen Activator	0.062
CPI-SS0F7FF099C	GAS6_MERTK	simple:Q14393	simple:Q12866	GAS6	MERTK	True	False	True	curated	False	Ligand-Receptor	Signaling by Growth arrest	0.062																	2.07	1.524				1.95							1.739
CPI-SS09C06644C	CADM3_CADM1	simple:Q8N126	simple:Q9BY67	CADM3	CADM1	False	False	False	curated	False	Adhesion-Adhesion	Adhesion by CADM	0.062																										3.067	2.903			3.005
CPI-CS0A5B6BD7A	12oxoLeukotrieneB4_byPTGR1_LTB4R	complex:12oxoLeukotrieneB4_byPTGR1	simple:Q15722		LTB4R	True	False	True	curated	False	Ligand-Receptor	Signaling by Lipoxin/Leukotriene	0.062																	2.771				2.668	3.013
CPI-SC0FCF853DB	COL13A1_integrin_a1b1_complex	simple:Q5TAT6	complex:integrin_a1b1_complex	COL13A1		False	False	False	curated	True	Adhesion-Adhesion	Adhesion by Collagen/Integrin	0.062
CPI-CS0F3C15BCC	ProstaglandinD2_byAKR1C3_PTGDR	complex:ProstaglandinD2_byAKR1C3	simple:Q13258		PTGDR	True	False	True	curated	False	Ligand-Receptor	Signaling by Prostaglandin	0.062																	0.951					1.276							0.921					1.245
CPI-CC03F7FB36A	atRetinoicAcid_byALDH1A3_RAreceptor_RARA	complex:atRetinoicAcid_byALDH1A3	complex:RAreceptor_RARA			True	False	True	curated	False	Ligand-Receptor	Signaling by Retinoic Acid	0.062
CPI-CS000F037BD	ProstaglandinE2_byPTGES3_PTGER2	complex:ProstaglandinE2_byPTGES3	simple:P43116		PTGER2	True	False	True	curated	False	Ligand-Receptor	Signaling by Prostaglandin	0.062					3.594												3.533
CPI-CS09B28AAF8	ProstaglandinF2a_byPRXL2B_PTGFR	complex:ProstaglandinF2a_byPRXL2B	simple:P43088		PTGFR	True	False	True	curated	False	Ligand-Receptor		0.062										1.357												1.397												1.195
CPI-SC017215F7F	GDF11_TGFR_AVR2B	simple:O95390	complex:TGFR_AVR2B	GDF11		True	False	True	curated	False	Ligand-Receptor	Signaling by Growth differentiation factor	0.062														2.771				2.708								2.924	2.686	2.602		2.86	2.771
CPI-SS0CCB5F46B	NLGN4Y_NRXN1	simple:Q8NFZ3	simple:Q9ULB1	NLGN4Y	NRXN1	False	False	False	curated	False	Ligand-Receptor	Signaling by Neuroligin	0.062																1.077												0.988
CPI-SS073F3FAD5	WNT5A_ROR1	simple:P41221	simple:Q01973	WNT5A	ROR1	True	False	True	curated	False	Ligand-Receptor	Signaling by WNT	0.062														2.328				2.312	2.203							2.354	1.993			2.337	2.228
CPI-SC063D5B0A1	BMP7_ACVR_1A2A_receptor	simple:P18075	complex:ACVR_1A2A_receptor	BMP7		True	False	True	curated	False	Ligand-Receptor	Signaling by BMP	0.062													1.939	1.949	1.996	1.922	2.122	1.931	1.959		1.822		1.931
CPI-SC0C841033A	COL17A1_integrin_a1b1_complex	simple:Q9UMD9	complex:integrin_a1b1_complex	COL17A1		True	False	False	curated	True	Adhesion-Adhesion	Adhesion by Collagen/Integrin	0.062
CPI-SC0FDD31EAB	COL4A6_integrin_a2b1_complex	simple:Q14031	complex:integrin_a2b1_complex	COL4A6		True	False	False	curated	True	Adhesion-Adhesion	Adhesion by Collagen/Integrin	0.062														3.002	2.918		3.068			3.268						2.917	2.833		2.984			3.183
CPI-SC0FB40175C	BMP2_BMR1B_AVR2B	simple:P12643	complex:BMR1B_AVR2B	BMP2		True	False	True	curated	False	Ligand-Receptor	Signaling by BMP	0.062														2.567	2.588				2.52	2.869						2.062	2.082				2.015	2.363
CPI-CS0150916A7	LeukotrieneE4_byDPEP1_CYSLTR1	complex:LeukotrieneE4_byDPEP1	simple:Q9Y271		CYSLTR1	True	False	True	curated	False	Ligand-Receptor	Signaling by Lipoxin/Leukotriene	0.062										0.99												0.999												0.928
CPI-SS0661CE946	WNT4_SFRP2	simple:P56705	simple:Q96HF1	WNT4	SFRP2	True	False	False	curated	False	Ligand-Ligand	Signaling by WNT inhibition	0.062
CPI-SS05B4EB419	EFNA3_EPHA4	simple:P52797	simple:P54764	EFNA3	EPHA4	False	False	True	curated	False	Ligand-Receptor	Signaling by Ephrin	0.062		1.436			2.291
CPI-SS0696491A3	EDN3_EDNRB	simple:P14138	simple:P24530	EDN3	EDNRB	True	False	True	curated	False	Ligand-Receptor	Signaling by Endothelin	0.062
CPI-CC048F01E8D	atRetinoicAcid_byALDH1A1_RAreceptor_RARA_RXRA	complex:atRetinoicAcid_byALDH1A1	complex:RAreceptor_RARA_RXRA			True	False	True	curated	False	Ligand-Receptor	Signaling by Retinoic Acid	0.062
CPI-CC0010C54C6	atRetinoicAcid_byALDH1A1_RAreceptor_RARA	complex:atRetinoicAcid_byALDH1A1	complex:RAreceptor_RARA			True	False	True	curated	False	Ligand-Receptor	Signaling by Retinoic Acid	0.062
CPI-SS058209EC7	F2_F2R	simple:P00734	simple:P25116	F2	F2R	True	False	True	curated	False	Ligand-Receptor	Adhesion by Prothrombin	0.062
CPI-SC01FEEE70F	WNT5B_FZD5_LRP5	simple:Q9H1J7	complex:FZD5_LRP5	WNT5B		True	False	False	curated	False	Ligand-Receptor	Signaling by WNT	0.062
CPI-SC04CC06812	WNT16_FZD5_LRP5	simple:Q9UBV4	complex:FZD5_LRP5	WNT16		True	False	False	curated	False	Ligand-Receptor	Signaling by WNT	0.062
CPI-CC09B046394	atRetinoicAcid_byALDH1A3_RAreceptor_RXRB	complex:atRetinoicAcid_byALDH1A3	complex:RAreceptor_RXRB			True	False	True	curated	False	Ligand-Receptor	Signaling by Retinoic Acid	0.062
CPI-CS0EC7F7C75	Dihydrotestosterone_bySRD5A1_AR	complex:Dihydrotestosterone_bySRD5A1	simple:P10275		AR	True	False	True	curated	False	Ligand-Receptor	Signaling by Steroids	0.062														0.867	0.802	0.873						1.317
CPI-CC0A06D2C2D	atRetinoicAcid_byALDH1A1_RAreceptor_RXRB	complex:atRetinoicAcid_byALDH1A1	complex:RAreceptor_RXRB			True	False	True	curated	False	Ligand-Receptor	Signaling by Retinoic Acid	0.062
CPI-SC0270AA5D9	COL9A2_integrin_a1b1_complex	simple:Q14055	complex:integrin_a1b1_complex	COL9A2		True	False	False	curated	True	Adhesion-Adhesion	Adhesion by Collagen/Integrin	0.062																		1.586				2.11		2.276						1.402				1.926		2.091
CPI-SC0AD2341AF	COL1A1_integrin_a11b1_complex	simple:P02452	complex:integrin_a11b1_complex	COL1A1		True	False	False	curated	True	Adhesion-Adhesion	Adhesion by Collagen/Integrin	0.062								1.394												1.019												1.094
CPI-SC0796645C7	WNT2B_FZD6_LRP6	simple:Q93097	complex:FZD6_LRP6	WNT2B		True	False	False	curated	False	Ligand-Receptor	Signaling by WNT	0.062
CPI-SS0C12FCB93	NLGN2_NRXN3	simple:Q8NFZ4	simple:Q9HDB5	NLGN2	NRXN3	False	False	False	curated	False	Ligand-Receptor	Signaling by Neuroligin	0.062														1.034	0.899			0.979								0.974
CPI-SS0DD3733E8	CLSTN1_NRXN3	simple:O94985	simple:Q9HDB5	CLSTN1	NRXN3	False	False	False	curated	False	Ligand-Receptor	Signaling by Calsyntenin	0.062														1.967	1.832			1.913
CPI-SC066B2A89A	WNT5B_FZD2_LRP6	simple:Q9H1J7	complex:FZD2_LRP6	WNT5B		True	False	False	curated	False	Ligand-Receptor	Signaling by WNT	0.062
CPI-SC0115378E7	WNT16_FZD7_LRP5	simple:Q9UBV4	complex:FZD7_LRP5	WNT16		True	False	False	curated	False	Ligand-Receptor	Signaling by WNT	0.062
CPI-SC01F6AC0E2	WNT5B_FZD7_LRP5	simple:Q9H1J7	complex:FZD7_LRP5	WNT5B		True	False	False	curated	False	Ligand-Receptor	Signaling by WNT	0.062
CPI-SC02753B9BD	WNT5B_FZD3_LRP5	simple:Q9H1J7	complex:FZD3_LRP5	WNT5B		True	False	False	curated	False	Ligand-Receptor	Signaling by WNT	0.062
CPI-SC033C6423D	WNT4_FZD5_LRP6	simple:P56705	complex:FZD5_LRP6	WNT4		True	False	False	curated	False	Ligand-Receptor	Signaling by WNT	0.062
CPI-SC05590EDD3	COL5A1_integrin_a10b1_complex	simple:P20908	complex:integrin_a10b1_complex	COL5A1		True	False	False	curated	True	Adhesion-Adhesion	Adhesion by Collagen/Integrin	0.062												2.058												1.955												1.845
CPI-CC0564402E8	atRetinoicAcid_byALDH1A3_RAreceptor_RARA_RXRA	complex:atRetinoicAcid_byALDH1A3	complex:RAreceptor_RARA_RXRA			True	False	True	curated	False	Ligand-Receptor	Signaling by Retinoic Acid	0.062
CPI-SS0F83BE97B	TNFSF11_TNFRSF11B	simple:O14788	simple:O00300	TNFSF11	TNFRSF11B	True	True	False	curated	False	Ligand-Receptor	Signaling by Tumor necrosis factor	0.062
CPI-SC090152EEE	COL27A1_integrin_a10b1_complex	simple:Q8IZC6	complex:integrin_a10b1_complex	COL27A1		True	False	False	curated	True	Adhesion-Adhesion	Adhesion by Collagen/Integrin	0.062												1.888												2.25												2.125
CPI-SC0CED85DDE	COL5A2_integrin_a10b1_complex	simple:P05997	complex:integrin_a10b1_complex	COL5A2		True	False	False	curated	True	Adhesion-Adhesion	Adhesion by Collagen/Integrin	0.069												1.961
CPI-SS0892F3080	SEMA4C_PLXNB2	simple:Q9C0C4	simple:O15031	SEMA4C	PLXNB2	False	True	True	curated	False	Ligand-Receptor	Signaling by Semaphorin	0.069														1.627		1.711							1.873												1.754
CPI-CS0BE6576AD	Testosterone_byHSD17B12_AR	complex:Testosterone_byHSD17B12	simple:P10275		AR	True	False	True	curated	False	Ligand-Receptor	Signaling by Steroids	0.069														2.563	2.497	2.569		2.51				3.013				2.473		2.479
CPI-SC0A9057425	BMP7_ACVR_1A2B_receptor	simple:P18075	complex:ACVR_1A2B_receptor	BMP7		True	False	True	curated	False	Ligand-Receptor	Signaling by BMP	0.069													1.939	1.949	1.996	1.922	2.312	1.931	1.959	2.378	2.171		1.931
CPI-SC0EBF691F3	BMP8A_ACVR_1A2B_receptor	simple:Q7Z5Y6	complex:ACVR_1A2B_receptor	BMP8A		True	False	True	curated	False	Ligand-Receptor	Signaling by BMP	0.069
CPI-SS0DA0F5556	CDH3_CDH3	simple:P22223	simple:P22223	CDH3	CDH3	False	False	False	curated	False	Adhesion-Adhesion	Adhesion by Cadherin	0.069		1.299	1.318										1.299	1.236	1.255										1.318	1.255	1.273
CPI-SS0E80C8B3C	CD47_SIRPA	simple:Q08722	simple:P78324	CD47	SIRPA	False	True	True	curated	False	Ligand-Receptor		0.069													0.965
CPI-SS02B2C16ED	NELL2_ROBO3	simple:Q99435	simple:Q96MS0	NELL2	ROBO3	True	False	True	curated	False	Ligand-Receptor		0.069									0.906	1.308
CPI-SC0BD23E626	BMP8A_ACVR1_BMPR2	simple:Q7Z5Y6	complex:ACVR1_BMPR2	BMP8A		True	False	True	curated	False	Ligand-Receptor	Signaling by BMP	0.069
CPI-CS06B596CD2	DHEAsulfate_bySULT1E1_PPARD	complex:DHEAsulfate_bySULT1E1	simple:Q03181		PPARD	True	False	False	curated	False	Ligand-Receptor	Signaling by Dehydroepiandrosterone	0.069
CPI-SC04F7D62D5	WNT16_FZD2_LRP5	simple:Q9UBV4	complex:FZD2_LRP5	WNT16		True	False	False	curated	False	Ligand-Receptor	Signaling by WNT	0.069
CPI-SS0D46E2B45	TGFB3_TGFBR3	simple:P10600	simple:Q03167	TGFB3	TGFBR3	True	False	True	curated	False	Ligand-Receptor	Signaling by Transforming growth factor	0.069
CPI-SC063989793	WNT4_FZD3_LRP6	simple:P56705	complex:FZD3_LRP6	WNT4		True	False	False	curated	False	Ligand-Receptor	Signaling by WNT	0.069
CPI-SS0FF0C7449	HFE_TFRC	simple:Q30201	simple:P02786	HFE	TFRC	True	False	True	curated	False	Ligand-Receptor		0.069
CPI-CC0CB231C91	Glutamate_byGLS_and_SLC1A3_Glutamate_Kainate_3_5_complex	complex:Glutamate_byGLS_and_SLC1A3	complex:Glutamate_Kainate_3_5_complex			True	False	True	curated	False	Ligand-Receptor	Signaling by Glutamate	0.069																		0.712	0.846											0.675	0.808
CPI-SC06A152CC0	COL3A1_integrin_a2b1_complex	simple:P02461	complex:integrin_a2b1_complex	COL3A1		True	False	False	curated	True	Adhesion-Adhesion	Adhesion by Collagen/Integrin	0.069		0.589	0.505					0.855
CPI-SS0D2DF7881	NLGN1_NRXN1	simple:Q8N2Q7	simple:Q9ULB1	NLGN1	NRXN1	False	False	False	curated	False	Ligand-Receptor	Signaling by Neuroligin	0.069
CPI-SC0F78051B8	BMP8A_ACVR_1A2A_receptor	simple:Q7Z5Y6	complex:ACVR_1A2A_receptor	BMP8A		True	False	True	curated	False	Ligand-Receptor	Signaling by BMP	0.069
CPI-SC0827E3502	WNT16_FZD3_LRP5	simple:Q9UBV4	complex:FZD3_LRP5	WNT16		True	False	False	curated	False	Ligand-Receptor	Signaling by WNT	0.069
CPI-SC07F2D6624	SHH_PTCH_GAS1_transmembrane_receptor	simple:Q15465	complex:PTCH_GAS1_transmembrane_receptor	SHH		True	False	True	curated	False	Ligand-Receptor	Signaling by Sonic hedgehog	0.069
CPI-SS001865B32	TNFSF10_TNFRSF10B	simple:P50591	simple:O14763	TNFSF10	TNFRSF10B	True	False	True	curated	False	Ligand-Receptor	Signaling by Tumor necrosis factor	0.069
CPI-CC0699D36D3	Glutamate_byGLS_and_SLC1A1_Glutamate_Kainate_3_5_complex	complex:Glutamate_byGLS_and_SLC1A1	complex:Glutamate_Kainate_3_5_complex			True	False	True	curated	False	Ligand-Receptor	Signaling by Glutamate	0.069																														0.52	0.653
CPI-SC09B45FB39	FN1_integrin_aVb5_complex	simple:P02751	complex:integrin_aVb5_complex	FN1		True	False	False	curated	True	Adhesion-Adhesion	Adhesion by Fibronectin	0.069														5.0		5.001										4.907
CPI-SS0D0235DCE	SLIT2_ROBO2	simple:O94813	simple:Q9HCK4	SLIT2	ROBO2	True	False	True	curated	False	Ligand-Receptor	Signaling by SLIT and NTRK-like protein	0.069					3.207
CPI-SC036B73615	IHH_PTCH_CDON_transmembrane_receptor	simple:Q14623	complex:PTCH_CDON_transmembrane_receptor	IHH		True	False	True	curated	False	Ligand-Receptor	Signaling by Indian hedgehog	0.069													1.304	1.298		1.647	1.452	1.33	1.532		1.37					0.975		1.324			1.209
CPI-SC07DA6989D	WNT5A_FZD8_LRP5	simple:P41221	complex:FZD8_LRP5	WNT5A		True	False	False	curated	False	Ligand-Receptor	Signaling by WNT	0.069																1.156	1.79			1.394								1.181	1.815			1.419
CPI-SC079D293A2	COL19A1_integrin_a1b1_complex	simple:Q14993	complex:integrin_a1b1_complex	COL19A1		True	False	False	curated	True	Adhesion-Adhesion	Adhesion by Collagen/Integrin	0.069																		0.792				1.317		1.482						0.567				1.091		1.256
CPI-SS05D62446A	FGF9_FGFR3	simple:P31371	simple:P22607	FGF9	FGFR3	True	False	True	curated	False	Ligand-Receptor	Signaling by Fibroblast growth factor	0.069
CPI-SC08FDDEC16	GDF7_BMR1A_ACR2A	simple:Q7Z4P5	complex:BMR1A_ACR2A	GDF7		True	False	True	curated	False	Ligand-Receptor	Signaling by Growth differentiation factor	0.069
CPI-SS0DD9B3D49	NGF_SORT1	simple:P01138	simple:Q99523	NGF	SORT1	True	False	True	curated	False	Ligand-Receptor	Signaling by Beta-nerve growth factor	0.069
CPI-CS0921FDCC0	Glutamate_byGLS_and_SLC1A1_GRIA3	complex:Glutamate_byGLS_and_SLC1A1	simple:P42263		GRIA3	True	False	True	curated	False	Ligand-Receptor	Signaling by Glutamate	0.069																										0.634	0.719
CPI-SC0FE1FBFB5	WNT5B_FZD6_LRP5	simple:Q9H1J7	complex:FZD6_LRP5	WNT5B		True	False	False	curated	False	Ligand-Receptor	Signaling by WNT	0.069
CPI-SS05207EFF8	WNT2B_SFRP1	simple:Q93097	simple:Q8N474	WNT2B	SFRP1	True	False	False	curated	False	Ligand-Ligand	Signaling by WNT inhibition	0.069
CPI-CC07CAD6A4A	atRetinoicAcid_byALDH1A3_RAreceptor_RXRA	complex:atRetinoicAcid_byALDH1A3	complex:RAreceptor_RXRA			True	False	True	curated	False	Ligand-Receptor	Signaling by Retinoic Acid	0.069
CPI-SS0F9F83827	PTPRD_IL1RAPL1	simple:P23468	simple:Q9NZN1	PTPRD	IL1RAPL1	False	True	True	curated	False	Ligand-Receptor		0.069					1.138												1.209												1.016
CPI-SC0F5A1D137	BMP8A_BMR1A_ACR2A	simple:Q7Z5Y6	complex:BMR1A_ACR2A	BMP8A		True	False	True	curated	False	Ligand-Receptor	Signaling by BMP	0.069
CPI-SC006CB27E1	WNT4_FZD7_LRP6	simple:P56705	complex:FZD7_LRP6	WNT4		True	False	False	curated	False	Ligand-Receptor	Signaling by WNT	0.069
CPI-SC00694A66B	GDF6_BMR1A_ACR2A	simple:Q6KF10	complex:BMR1A_ACR2A	GDF6		True	False	True	curated	False	Ligand-Receptor	Signaling by Growth differentiation factor	0.069
CPI-CC0A31C8D8B	atRetinoicAcid_byALDH1A1_RAreceptor_RXRA	complex:atRetinoicAcid_byALDH1A1	complex:RAreceptor_RXRA			True	False	True	curated	False	Ligand-Receptor	Signaling by Retinoic Acid	0.069
CPI-SS09A6C048C	CLSTN2_NRXN1	simple:Q9H4D0	simple:Q9ULB1	CLSTN2	NRXN1	False	False	False	curated	False	Ligand-Receptor	Signaling by Calsyntenin	0.076
CPI-SS0E27F8FC9	WNT16_CER1	simple:Q9UBV4	simple:O95813	WNT16	CER1	True	False	False	curated	False	Ligand-Ligand	Signaling by WNT inhibition	0.076
CPI-CS0D33309E7	Glutamate_byGLS_and_SLC1A3_GRM3	complex:Glutamate_byGLS_and_SLC1A3	simple:Q14832		GRM3	True	False	True	curated	False	Ligand-Receptor	Signaling by Glutamate	0.076																	1.143			0.857									1.105			0.819
CPI-SC0096917A2	COL4A2_integrin_a10b1_complex	simple:P08572	complex:integrin_a10b1_complex	COL4A2		True	False	False	curated	True	Adhesion-Adhesion	Adhesion by Collagen/Integrin	0.076												3.094												3.503												3.003
CPI-SC0FD500AF3	COL9A3_integrin_a10b1_complex	simple:Q14050	complex:integrin_a10b1_complex	COL9A3		True	False	False	curated	True	Adhesion-Adhesion	Adhesion by Collagen/Integrin	0.076												2.287												2.854												2.622
CPI-SS00550260E	CADM3_NECTIN3	simple:Q8N126	simple:Q9NQS3	CADM3	NECTIN3	False	False	False	curated	False	Adhesion-Adhesion	Adhesion by CADM	0.076																										0.944				1.109			1.38	2.204
CPI-SC02D62FB5B	WNT5B_FZD6_LRP6	simple:Q9H1J7	complex:FZD6_LRP6	WNT5B		True	False	False	curated	False	Ligand-Receptor	Signaling by WNT	0.076
CPI-SC0C1671F4D	WNT5B_FZD8_LRP5	simple:Q9H1J7	complex:FZD8_LRP5	WNT5B		True	False	False	curated	False	Ligand-Receptor	Signaling by WNT	0.076
CPI-SC074888BE6	WNT16_FZD2_LRP6	simple:Q9UBV4	complex:FZD2_LRP6	WNT16		True	False	False	curated	False	Ligand-Receptor	Signaling by WNT	0.076
CPI-SC0C620668E	NODAL_NODAL_receptor_IbIIb_TDGF1	simple:Q96S42	complex:NODAL_receptor_IbIIb_TDGF1	NODAL		True	False	True	curated	False	Ligand-Receptor	Signaling by NODAL	0.076														1.062						1.431						1.055						1.424
CPI-SC0FA343CEF	COL13A1_integrin_a2b1_complex	simple:Q5TAT6	complex:integrin_a2b1_complex	COL13A1		False	False	False	curated	True	Adhesion-Adhesion	Adhesion by Collagen/Integrin	0.076
CPI-SS076940BCD	LGALS3_MERTK	simple:P17931	simple:Q12866	LGALS3	MERTK	True	False	True	curated	False	Ligand-Receptor	Signaling by Galectin	0.076					1.664
CPI-SS0930ADC94	WNT5B_CER1	simple:Q9H1J7	simple:O95813	WNT5B	CER1	True	False	False	curated	False	Ligand-Ligand	Signaling by WNT inhibition	0.076
CPI-SS0BBF93C62	COL4A6_ADGRG6	simple:Q14031	simple:Q86SQ4	COL4A6	ADGRG6	True	False	True	curated	False	Adhesion-Adhesion	Adhesion by Collagen/Integrin	0.076					3.439									3.574	3.218		4.616									3.489	3.133		4.531
CPI-SC0A916E0E2	COL9A2_integrin_a2b1_complex	simple:Q14055	complex:integrin_a2b1_complex	COL9A2		True	False	False	curated	True	Adhesion-Adhesion	Adhesion by Collagen/Integrin	0.076														1.724	1.64		1.791			1.99						1.54	1.456					1.806
CPI-SS050A950B9	WNT16_SFRP1	simple:Q9UBV4	simple:Q8N474	WNT16	SFRP1	True	False	False	curated	False	Ligand-Ligand	Signaling by WNT inhibition	0.076
CPI-CS0692512DE	Glutamate_byGLS_and_SLC1A3_GRIA3	complex:Glutamate_byGLS_and_SLC1A3	simple:P42263		GRIA3	True	False	True	curated	False	Ligand-Receptor	Signaling by Glutamate	0.076														0.827	0.911											0.789	0.874
CPI-SS012F60F11	SEMA4D_PLXNB2	simple:Q92854	simple:O15031	SEMA4D	PLXNB2	False	True	True	curated	False	Ligand-Receptor	Signaling by Semaphorin	0.076		1.481		1.565							1.727			1.432		1.516							1.679												1.547
CPI-SS03C7D1520	EFNB1_EPHB1	simple:P98172	simple:P54762	EFNB1	EPHB1	False	False	True	curated	False	Ligand-Receptor	Signaling by Ephrin	0.076											0.906
CPI-SS09D21167E	FGF22_FGFR2	simple:Q9HCT0	simple:P21802	FGF22	FGFR2	True	False	True	curated	False	Ligand-Receptor	Signaling by Fibroblast growth factor	0.076
CPI-SC06EEEC092	COL17A1_integrin_a2b1_complex	simple:Q9UMD9	complex:integrin_a2b1_complex	COL17A1		True	False	False	curated	True	Adhesion-Adhesion	Adhesion by Collagen/Integrin	0.076
CPI-CS039E9FE7F	Dihydrotestosterone_bySRD5A3_AR	complex:Dihydrotestosterone_bySRD5A3	simple:P10275		AR	True	False	True	curated	False	Ligand-Receptor	Signaling by Steroids	0.076
CPI-SC059D7F9EE	WNT5B_FZD7_LRP6	simple:Q9H1J7	complex:FZD7_LRP6	WNT5B		True	False	False	curated	False	Ligand-Receptor	Signaling by WNT	0.076
CPI-SC0BFDE14E9	COL4A6_integrin_a10b1_complex	simple:Q14031	complex:integrin_a10b1_complex	COL4A6		True	False	False	curated	True	Adhesion-Adhesion	Adhesion by Collagen/Integrin	0.076												3.067												4.244												4.16
CPI-SC04771EF53	BMP7_ACVR1_BMPR2	simple:P18075	complex:ACVR1_BMPR2	BMP7		True	False	True	curated	False	Ligand-Receptor	Signaling by BMP	0.076													1.939	1.949	1.996	1.922	2.312	1.931	1.959	2.378	2.122		1.931
CPI-SS02A53F29E	LRPAP1_SORT1	simple:P30533	simple:Q99523	LRPAP1	SORT1	False	False	True	curated	False	Ligand-Receptor		0.076														3.494						4.048			3.386			3.336						3.89
CPI-SS0BC7F3EB5	SEMA4D_CD72	simple:Q92854	simple:P21854	SEMA4D	CD72	False	True	False	curated	False	Ligand-Receptor	Signaling by Semaphorin	0.076					1.62				0.8								1.572				0.752								1.44
CPI-SC06CB2F292	NRG1_integrin_a6b4_complex	simple:Q02297	complex:integrin_a6b4_complex	NRG1		True	True	False	curated	True	Ligand-Receptor	Signaling by Neuregulin	0.083					0.832			0.665																					0.685
CPI-SC00C9C81E3	GDF11_ACVR_1B2A_receptor	simple:O95390	complex:ACVR_1B2A_receptor	GDF11		True	False	True	curated	False	Ligand-Receptor	Signaling by Growth differentiation factor	0.083														2.107	2.121	2.098		2.174	2.138						2.237	2.259	2.274	2.251		2.326	2.291
CPI-SC0BB68FB34	COL9A3_integrin_a2b1_complex	simple:Q14050	complex:integrin_a2b1_complex	COL9A3		True	False	False	curated	True	Adhesion-Adhesion	Adhesion by Collagen/Integrin	0.083														1.611	1.527					1.877						1.379						1.645
CPI-SS0DB3F5A37	JAG2_NOTCH1	simple:Q9Y219	simple:P46531	JAG2	NOTCH1	False	False	True	curated	False	Ligand-Receptor	Signaling by Notch	0.083
CPI-SC0251EEF61	COL6A1_integrin_a10b1_complex	simple:P12109	complex:integrin_a10b1_complex	COL6A1		True	False	False	curated	True	Adhesion-Adhesion	Adhesion by Collagen/Integrin	0.083												3.535												3.52												3.425
CPI-SC042B580A3	COL4A5_integrin_a1b1_complex	simple:P29400	complex:integrin_a1b1_complex	COL4A5		True	False	False	curated	True	Adhesion-Adhesion	Adhesion by Collagen/Integrin	0.083																		2.363				2.887		3.053						2.271				2.795		2.96
CPI-SC01D1C56CC	FN1_integrin_a2b1_complex	simple:P02751	complex:integrin_a2b1_complex	FN1		True	False	False	curated	True	Adhesion-Adhesion	Adhesion by Fibronectin	0.083														3.994	3.91					4.26						3.901						4.167
CPI-SC0C91660AB	FN1_integrin_a10b1_complex	simple:P02751	complex:integrin_a10b1_complex	FN1		True	False	False	curated	True	Adhesion-Adhesion	Adhesion by Fibronectin	0.083												4.324												5.236												5.143
CPI-SC08AC51E15	TGFB1_integrin_aVb6_complex	simple:P01137	complex:integrin_aVb6_complex	TGFB1		True	False	False	curated	True	Ligand-Receptor	Signaling by Transforming growth factor	0.083					1.674												2.074												1.836
CPI-SS085E14488	NRXN1_DAG1	simple:Q9ULB1	simple:Q14118	NRXN1	DAG1	True	False	True	curated	False	Receptor-Receptor	Signaling by Neurexin	0.083		2.383	2.202											2.268	2.087											2.227
CPI-SC0AA90A03B	COL2A1_integrin_a10b1_complex	simple:P02458	complex:integrin_a10b1_complex	COL2A1		True	False	False	curated	True	Adhesion-Adhesion	Adhesion by Collagen/Integrin	0.083												3.484												3.532												3.566
CPI-SS01560CA22	CD99_PILRA	simple:P14209	simple:Q9UKJ1	CD99	PILRA	True	False	True	curated	False	Ligand-Receptor		0.083								3.036												3.384												3.281
CPI-SC0756B421F	COL4A1_integrin_a10b1_complex	simple:P02462	complex:integrin_a10b1_complex	COL4A1		True	False	False	curated	True	Adhesion-Adhesion	Adhesion by Collagen/Integrin	0.083												3.148												3.828												3.556
CPI-CS035E3DC49	Glutamate_byGLS_and_SLC1A1_GRM3	complex:Glutamate_byGLS_and_SLC1A1	simple:Q14832		GRM3	True	False	True	curated	False	Ligand-Receptor	Signaling by Glutamate	0.083																													0.95			0.665
CPI-SC067A0FAD8	WNT16_FZD7_LRP6	simple:Q9UBV4	complex:FZD7_LRP6	WNT16		True	False	False	curated	False	Ligand-Receptor	Signaling by WNT	0.083
CPI-SC0B118E8DA	GDF6_BMPR1A_BMPR2	simple:Q6KF10	complex:BMPR1A_BMPR2	GDF6		True	False	True	curated	False	Ligand-Receptor	Signaling by Growth differentiation factor	0.083
CPI-CS0EB60A2B2	Glutamate_byGLS_and_SLC1A3_GRIK3	complex:Glutamate_byGLS_and_SLC1A3	simple:Q13003		GRIK3	True	False	True	curated	False	Ligand-Receptor	Signaling by Glutamate	0.083																		1.014	0.874											0.977	0.837
CPI-SS019D9440E	NRXN1_ADGRL1	simple:Q9ULB1	simple:O94910	NRXN1	ADGRL1	False	False	True	curated	False	Receptor-Receptor	Signaling by Neurexin	0.083	1.232												1.117
CPI-SS0FFB9E01B	FGF4_FGFR1	simple:P08620	simple:P11362	FGF4	FGFR1	True	False	True	curated	False	Ligand-Receptor	Signaling by Fibroblast growth factor	0.083
CPI-SS0B3C76C9D	PDGFD_PDGFRB	simple:Q9GZP0	simple:P09619	PDGFD	PDGFRB	True	False	True	curated	False	Ligand-Receptor	Signaling by Platelet-derived growth factor	0.083						0.763												0.724												0.746
CPI-SS09D9D6811	EFNB1_EPHB4	simple:P98172	simple:P54760	EFNB1	EPHB4	False	False	True	curated	False	Ligand-Receptor	Signaling by Ephrin	0.083		1.886												1.744												1.724
CPI-CC0B7C148C8	atRetinoicAcid_byALDH1A2_RAreceptor_RXRA	complex:atRetinoicAcid_byALDH1A2	complex:RAreceptor_RXRA			True	False	True	curated	False	Ligand-Receptor	Signaling by Retinoic Acid	0.083
CPI-SC07F654CB3	COL6A2_integrin_a10b1_complex	simple:P12110	complex:integrin_a10b1_complex	COL6A2		True	False	False	curated	True	Adhesion-Adhesion	Adhesion by Collagen/Integrin	0.083												3.199												3.544												3.258
CPI-SC0A6BE23E9	BMP8A_BMR1A_AVR2B	simple:Q7Z5Y6	complex:BMR1A_AVR2B	BMP8A		True	False	True	curated	False	Ligand-Receptor	Signaling by BMP	0.083
CPI-SS0D1D8FF06	EFNA4_EPHA3	simple:P52798	simple:P29320	EFNA4	EPHA3	True	False	True	curated	False	Ligand-Receptor	Signaling by Ephrin	0.083																		1.101	1.195											1.122	1.215
CPI-SC02B778C0B	GDF7_BMR1A_AVR2B	simple:Q7Z4P5	complex:BMR1A_AVR2B	GDF7		True	False	True	curated	False	Ligand-Receptor	Signaling by Growth differentiation factor	0.083
CPI-SC0C739EDCE	COL18A1_integrin_a1b1_complex	simple:P39060	complex:integrin_a1b1_complex	COL18A1		True	False	False	curated	True	Adhesion-Adhesion	Adhesion by Collagen/Integrin	0.083																		2.776				3.3		3.466						2.5				3.024		3.19
CPI-SS04F90EE0D	SELE_GLG1	simple:P16581	simple:Q92896	SELE	GLG1	False	False	False	curated	False	Ligand-Receptor	Signaling by Selectin	0.083
CPI-SC0A27844A8	WNT16_FZD6_LRP5	simple:Q9UBV4	complex:FZD6_LRP5	WNT16		True	False	False	curated	False	Ligand-Receptor	Signaling by WNT	0.083
CPI-SC0277D6476	WNT16_FZD8_LRP5	simple:Q9UBV4	complex:FZD8_LRP5	WNT16		True	False	False	curated	False	Ligand-Receptor	Signaling by WNT	0.083
CPI-SC0B1EBCCC6	BMP7_BMPR1A_BMPR2	simple:P18075	complex:BMPR1A_BMPR2	BMP7		True	False	True	curated	False	Ligand-Receptor	Signaling by BMP	0.083														2.356	2.342	2.461	3.214	2.45	2.392										2.879
CPI-SC0A1278CD8	GDF7_BMPR1A_BMPR2	simple:Q7Z4P5	complex:BMPR1A_BMPR2	GDF7		True	False	True	curated	False	Ligand-Receptor	Signaling by Growth differentiation factor	0.083
CPI-SC0F179D307	COL26A1_integrin_a2b1_complex	simple:Q96A83	complex:integrin_a2b1_complex	COL26A1		True	False	False	curated	True	Adhesion-Adhesion	Adhesion by Collagen/Integrin	0.083														1.094	1.01					1.36						0.896						1.162
CPI-SC00D0D0EC3	WNT16_FZD3_LRP6	simple:Q9UBV4	complex:FZD3_LRP6	WNT16		True	False	False	curated	False	Ligand-Receptor	Signaling by WNT	0.083
CPI-SS084EA55C0	CLSTN1_NRXN1	simple:O94985	simple:Q9ULB1	CLSTN1	NRXN1	False	False	False	curated	False	Ligand-Receptor	Signaling by Calsyntenin	0.083													1.901	1.786		2.01		1.861
CPI-SS0180FFBED	CLSTN3_NRXN3	simple:Q9BQT9	simple:Q9HDB5	CLSTN3	NRXN3	False	False	False	curated	False	Ligand-Receptor	Signaling by Calsyntenin	0.083														1.146				1.092								1.1
CPI-SS05E4F3F47	NRXN3_ADGRL1	simple:Q9HDB5	simple:O94910	NRXN3	ADGRL1	False	False	True	curated	False	Receptor-Receptor	Signaling by Neurexin	0.083													1.299	1.094	0.974	0.978		1.12				1.758			1.164	0.959				0.985
CPI-SC07707E049	COL1A2_integrin_a10b1_complex	simple:P08123	complex:integrin_a10b1_complex	COL1A2		True	False	False	curated	True	Adhesion-Adhesion	Adhesion by Collagen/Integrin	0.083												3.19												2.63												2.446
CPI-SC028882919	COL1A1_integrin_a10b1_complex	simple:P02452	complex:integrin_a10b1_complex	COL1A1		True	False	False	curated	True	Adhesion-Adhesion	Adhesion by Collagen/Integrin	0.083												2.662												2.288												2.363
CPI-SC02AFDCE1F	BMP8A_BMPR1A_BMPR2	simple:Q7Z5Y6	complex:BMPR1A_BMPR2	BMP8A		True	False	True	curated	False	Ligand-Receptor	Signaling by BMP	0.083
CPI-CS044A80E08	Glutamate_byGLS_and_SLC1A1_GRIK3	complex:Glutamate_byGLS_and_SLC1A1	simple:Q13003		GRIK3	True	False	True	curated	False	Ligand-Receptor	Signaling by Glutamate	0.083																														0.822	0.682
CPI-SC039737584	COL18A1_integrin_a10b1_complex	simple:P39060	complex:integrin_a10b1_complex	COL18A1		True	False	False	curated	True	Adhesion-Adhesion	Adhesion by Collagen/Integrin	0.083												3.504												4.157												3.881
CPI-SC0F1833AC0	COL4A5_integrin_a10b1_complex	simple:P29400	complex:integrin_a10b1_complex	COL4A5		True	False	False	curated	True	Adhesion-Adhesion	Adhesion by Collagen/Integrin	0.083												2.604												3.744												3.651
CPI-SS05BB5902B	EFNA4_EPHA1	simple:P52798	simple:P21709	EFNA4	EPHA1	True	False	True	curated	False	Ligand-Receptor	Signaling by Ephrin	0.083													1.364	1.277	1.223										1.384	1.298	1.244
CPI-SC0AD2CE0A8	AGRN_LRP4_MUSK_complex	simple:O00468	complex:LRP4_MUSK_complex	AGRN		True	False	True	curated	False	Ligand-Receptor	Signaling by Agrin	0.083								1.432												1.878												1.706
CPI-SS08643DD8A	WNT2B_SFRP2	simple:Q93097	simple:Q96HF1	WNT2B	SFRP2	True	False	False	curated	False	Ligand-Ligand	Signaling by WNT inhibition	0.083
CPI-SS0442ADAA5	GAL_GALR3	simple:P22466	simple:O60755	GAL	GALR3	True	False	True	curated	False	Ligand-Receptor	Signaling by Galanin	0.083												1.944												1.947												1.677
CPI-SC046604E76	COL4A2_integrin_a2b1_complex	simple:P08572	complex:integrin_a2b1_complex	COL4A2		True	False	False	curated	True	Adhesion-Adhesion	Adhesion by Collagen/Integrin	0.083														2.26	2.176					2.526
CPI-SC0681DB40E	COL5A1_integrin_a2b1_complex	simple:P20908	complex:integrin_a2b1_complex	COL5A1		True	False	False	curated	True	Adhesion-Adhesion	Adhesion by Collagen/Integrin	0.083														0.712
CPI-SC044C2FDA4	COL27A1_integrin_a2b1_complex	simple:Q8IZC6	complex:integrin_a2b1_complex	COL27A1		True	False	False	curated	True	Adhesion-Adhesion	Adhesion by Collagen/Integrin	0.09														1.008	0.923					1.274						0.882						1.148
CPI-SC0037338E6	IHH_PTCH_BOC_transmembrane_receptor	simple:Q14623	complex:PTCH_BOC_transmembrane_receptor	IHH		True	False	True	curated	False	Ligand-Receptor	Signaling by Indian hedgehog	0.09																1.435	1.488	1.55	1.612		1.418			1.82				1.112		1.227	1.289		1.095			1.497
CPI-SC02CB6F5A5	L1CAM_integrin_a5b1_complex	simple:P32004	complex:integrin_a5b1_complex	L1CAM		False	False	False	curated	True	Ligand-Receptor	Adhesion by L1CAM	0.09
CPI-SC01A5C5096	COL6A2_integrin_a2b1_complex	simple:P12110	complex:integrin_a2b1_complex	COL6A2		True	False	False	curated	True	Adhesion-Adhesion	Adhesion by Collagen/Integrin	0.09														2.301	2.217					2.567
CPI-SC0A460766C	LAMC1_integrin_a2b1_complex	simple:P11047	complex:integrin_a2b1_complex	LAMC1		True	False	False	curated	True	Ligand-Receptor	Adhesion by Laminin	0.09														1.608	1.524					1.874
CPI-SC0CCB0D955	COL6A1_integrin_a2b1_complex	simple:P12109	complex:integrin_a2b1_complex	COL6A1		True	False	False	curated	True	Adhesion-Adhesion	Adhesion by Collagen/Integrin	0.09														2.277
CPI-SS0E7CBFD03	WNT5A_ROR2	simple:P41221	simple:Q01974	WNT5A	ROR2	True	False	True	curated	False	Ligand-Receptor	Signaling by WNT	0.09														1.345				2.059	1.648		1.561					1.37				2.084	1.673		1.586
CPI-SS087B53ABF	JAM2_JAM3	simple:P57087	simple:Q9BX67	JAM2	JAM3	True	False	False	curated	False	Adhesion-Adhesion	Adhesion by JAM	0.09
CPI-SC03FF6E42F	LAMC1_integrin_a7b1_complex	simple:P11047	complex:integrin_a7b1_complex	LAMC1		True	False	False	curated	True	Ligand-Receptor	Adhesion by Laminin	0.09														1.809									1.781
CPI-CC03C7C010D	atRetinoicAcid_byALDH1A2_RAreceptor_RARA_RXRA	complex:atRetinoicAcid_byALDH1A2	complex:RAreceptor_RARA_RXRA			True	False	True	curated	False	Ligand-Receptor	Signaling by Retinoic Acid	0.09
CPI-SS0ACAB1835	RSPO3_LGR4	simple:Q9BXY4	simple:Q9BXB1	RSPO3	LGR4	True	False	True	curated	False	Ligand-Receptor	Signaling by R-spondin	0.09		2.531	2.198
CPI-SS011931B0F	SEMA4G_PLXNB2	simple:Q9NTN9	simple:O15031	SEMA4G	PLXNB2	False	False	True	curated	False	Ligand-Receptor	Signaling by Semaphorin	0.09
CPI-SS0889E281D	CADM1_CADM1	simple:Q9BY67	simple:Q9BY67	CADM1	CADM1	False	False	False	curated	False	Adhesion-Adhesion	Adhesion by CADM	0.09														5.704	5.539			5.641	5.307				5.248			5.539	5.374			5.477
CPI-SS0B880A155	CLSTN3_NRXN1	simple:Q9BQT9	simple:Q9ULB1	CLSTN3	NRXN1	False	False	False	curated	False	Ligand-Receptor	Signaling by Calsyntenin	0.09																1.189												1.143
CPI-SS0FEEB187C	PDGFB_PDGFRA	simple:P01127	simple:P16234	PDGFB	PDGFRA	True	False	True	curated	False	Ligand-Receptor	Signaling by Platelet-derived growth factor	0.09
CPI-CC0C61DFEC5	atRetinoicAcid_byALDH1A2_RAreceptor_RARA	complex:atRetinoicAcid_byALDH1A2	complex:RAreceptor_RARA			True	False	True	curated	False	Ligand-Receptor	Signaling by Retinoic Acid	0.09
CPI-SS06DA9B4FE	PDGFC_PDGFRA	simple:Q9NRA1	simple:P16234	PDGFC	PDGFRA	True	False	True	curated	False	Ligand-Receptor	Signaling by Platelet-derived growth factor	0.09																		1.419	0.554		0.689									1.433	0.568		0.703
CPI-SC01E6BE079	COL26A1_integrin_a1b1_complex	simple:Q96A83	complex:integrin_a1b1_complex	COL26A1		True	False	False	curated	True	Adhesion-Adhesion	Adhesion by Collagen/Integrin	0.09												1.276						0.956				1.48		1.645						0.758				1.282		1.447
CPI-SS0423580E5	DLL1_NOTCH2	simple:O00548	simple:Q04721	DLL1	NOTCH2	False	False	True	curated	False	Ligand-Receptor	Signaling by Notch	0.09
CPI-SS0D60A535B	SDC1_ADGRA2	simple:P18827	simple:Q96PE1	SDC1	ADGRA2	True	False	True	curated	False	Ligand-Receptor	Signaling by Syndecan	0.097												1.852								0.813		1.231		2.009												1.826
CPI-SS035E5A708	DLL3_NOTCH3	simple:Q9NYJ7	simple:Q9UM47	DLL3	NOTCH3	False	False	True	curated	False	Ligand-Receptor	Signaling by Notch	0.097		1.641								2.33				1.602
CPI-SC0397B3290	NODAL_NODAL_receptor_IbIIb_CFC1	simple:Q96S42	complex:NODAL_receptor_IbIIb_CFC1	NODAL		True	False	True	curated	False	Ligand-Receptor	Signaling by NODAL	0.097																0.566		0.852	0.837									0.559		0.845	0.829
CPI-SC03515B178	COL4A1_integrin_a2b1_complex	simple:P02462	complex:integrin_a2b1_complex	COL4A1		True	False	False	curated	True	Adhesion-Adhesion	Adhesion by Collagen/Integrin	0.097														2.585	2.501		2.652			2.851						2.313	2.229					2.579
CPI-SC0DC74CBE5	COL9A3_integrin_a1b1_complex	simple:Q14050	complex:integrin_a1b1_complex	COL9A3		True	False	False	curated	True	Adhesion-Adhesion	Adhesion by Collagen/Integrin	0.097																		1.473				1.997		2.163						1.241				1.765		1.931
CPI-SS0F6AA700E	EFNB3_EPHB4	simple:Q15768	simple:P54760	EFNB3	EPHB4	False	True	True	curated	False	Ligand-Receptor	Signaling by Ephrin	0.097		1.841												1.761												1.727
CPI-SS0FF2EEAE8	WNT5B_SFRP1	simple:Q9H1J7	simple:Q8N474	WNT5B	SFRP1	True	False	False	curated	False	Ligand-Ligand	Signaling by WNT inhibition	0.097
CPI-SC0735548E0	WNT11_FZD1_LRP6	simple:O96014	complex:FZD1_LRP6	WNT11		True	False	False	curated	False	Ligand-Receptor	Signaling by WNT	0.097
CPI-SC08F1D4358	NODAL_NODAL_receptor_IbIIa_CFC1	simple:Q96S42	complex:NODAL_receptor_IbIIa_CFC1	NODAL		True	False	True	curated	False	Ligand-Receptor	Signaling by NODAL	0.097																0.566		0.732	0.697									0.559		0.725	0.69
CPI-SC001669E22	GDF11_TGFR_AVR2A	simple:O95390	complex:TGFR_AVR2A	GDF11		True	False	True	curated	False	Ligand-Receptor	Signaling by Growth differentiation factor	0.097														2.107	2.121	2.238		2.174	2.138						2.237	2.259	2.274	2.391		2.326	2.291				2.213
CPI-SS0CB25BBAE	SCT_VIPR2	simple:P09683	simple:P41587	SCT	VIPR2	True	False	True	curated	False	Ligand-Receptor	Signaling by Secretin	0.097					1.315											0.933	1.492											0.85	1.408
CPI-SC0744E13CB	COL4A1_integrin_a1b1_complex	simple:P02462	complex:integrin_a1b1_complex	COL4A1		True	False	False	curated	True	Adhesion-Adhesion	Adhesion by Collagen/Integrin	0.097																		2.447				2.971		3.137						2.175				2.699		2.865
CPI-SS067D03CAF	WNT5A_CER1	simple:P41221	simple:O95813	WNT5A	CER1	True	False	False	curated	False	Ligand-Ligand	Signaling by WNT inhibition	0.097														0.835		0.954		1.268	2.396							0.86		0.979		1.293	2.422
CPI-SS0FA378947	NLGN4X_NRXN1	simple:Q8N0W4	simple:Q9ULB1	NLGN4X	NRXN1	False	False	False	curated	False	Ligand-Receptor	Signaling by Neuroligin	0.097				1.453												1.351
CPI-SC0744403E1	WNT11_FZD1_LRP5	simple:O96014	complex:FZD1_LRP5	WNT11		True	False	False	curated	False	Ligand-Receptor	Signaling by WNT	0.097
CPI-SS0CBCBBA83	EFNA3_EPHA2	simple:P52797	simple:P29317	EFNA3	EPHA2	False	False	True	curated	False	Ligand-Receptor	Signaling by Ephrin	0.097						0.96					0.749	1.858
CPI-SC077E857AE	WNT2B_FZD8_LRP6	simple:Q93097	complex:FZD8_LRP6	WNT2B		True	False	False	curated	False	Ligand-Receptor	Signaling by WNT	0.097
CPI-SS09EE83769	DKK1_LRP5	simple:O94907	simple:O75197	DKK1	LRP5	True	False	True	curated	False	Ligand-Receptor	Signaling by WNT	0.097		2.0	1.773	1.683	2.317									1.628												1.731	1.504
CPI-SC081E1CE0B	WNT16_FZD6_LRP6	simple:Q9UBV4	complex:FZD6_LRP6	WNT16		True	False	False	curated	False	Ligand-Receptor	Signaling by WNT	0.097
CPI-SC0F36DD437	TGFB2_TGFbeta_receptor2	simple:P61812	complex:TGFbeta_receptor2	TGFB2		True	False	True	curated	False	Ligand-Receptor	Signaling by Transforming growth factor	0.104													0.575				1.007			0.789					0.596				1.029			0.81
CPI-SC070741884	TGFB2_TGFbeta_receptor1	simple:P61812	complex:TGFbeta_receptor1	TGFB2		True	False	True	curated	False	Ligand-Receptor	Signaling by Transforming growth factor	0.104													0.575							0.789		1.095			0.596							0.81		1.116
CPI-SS0C70ADA28	EFNA5_EPHA3	simple:P52803	simple:P29320	EFNA5	EPHA3	True	False	True	curated	False	Ligand-Receptor	Signaling by Ephrin	0.104						1.166	1.26											1.255	1.349											1.218	1.311
CPI-CC0974AE49B	atRetinoicAcid_byALDH1A2_RAreceptor_RXRB	complex:atRetinoicAcid_byALDH1A2	complex:RAreceptor_RXRB			True	False	True	curated	False	Ligand-Receptor	Signaling by Retinoic Acid	0.104
CPI-SS064D15A83	LRFN4_PTPRS	simple:Q6PJG9	simple:Q13332	LRFN4	PTPRS	False	False	True	curated	False	Ligand-Receptor	Signaling by Leucine Rich Repeat And Fibronectin	0.104	2.018												1.869												1.815
CPI-SC0DABCC4B5	TGFB1_TGFbeta_receptor1	simple:P01137	complex:TGFbeta_receptor1	TGFB1		True	False	True	curated	False	Ligand-Receptor	Signaling by Transforming growth factor	0.104													1.961							2.176		2.482
CPI-CC066507DFB	atRetinoicAcid_byALDH1A2_RAreceptor_RARG	complex:atRetinoicAcid_byALDH1A2	complex:RAreceptor_RARG			True	False	True	curated	False	Ligand-Receptor	Signaling by Retinoic Acid	0.104
CPI-SS04FD52559	TENM3_ADGRL1	simple:Q9P273	simple:O94910	TENM3	ADGRL1	False	False	True	curated	False	Ligand-Receptor	Signaling by Teneurin	0.104													1.556	1.351											1.524
CPI-SC0002A7A8F	GDF11_ACVR_1B2B_receptor	simple:O95390	complex:ACVR_1B2B_receptor	GDF11		True	False	True	curated	False	Ligand-Receptor	Signaling by Growth differentiation factor	0.104														2.504	2.404					2.872	2.497				2.446	2.656	2.557			2.446	2.469	3.025	2.649
CPI-SC04BD52124	COL18A1_integrin_a2b1_complex	simple:P39060	complex:integrin_a2b1_complex	COL18A1		True	False	False	curated	True	Adhesion-Adhesion	Adhesion by Collagen/Integrin	0.104														2.915	2.83		2.981			3.18						2.638	2.554					2.904
CPI-SC08F2BED38	WNT16_FZD8_LRP6	simple:Q9UBV4	complex:FZD8_LRP6	WNT16		True	False	False	curated	False	Ligand-Receptor	Signaling by WNT	0.104
CPI-SS01072357C	WNT11_FRZB	simple:O96014	simple:Q92765	WNT11	FRZB	True	False	False	curated	False	Ligand-Ligand	Signaling by WNT inhibition	0.104
CPI-SC077F81192	AMH_MIS_receptor_1	simple:P03971	complex:MIS_receptor_1	AMH		True	False	True	curated	False	Ligand-Receptor	Signaling by Muellerian-inhibiting factor	0.104		0.884	1.062			0.946								0.835	1.013			0.896
CPI-SS03E7FB333	HBEGF_ERBB2	simple:Q99075	simple:P04626	HBEGF	ERBB2	True	True	True	curated	False	Ligand-Receptor	Signaling by Epidermal growth factor	0.104
CPI-SS0924C61F1	COL4A5_ADGRG6	simple:P29400	simple:Q86SQ4	COL4A5	ADGRG6	True	False	True	curated	False	Adhesion-Adhesion	Adhesion by Collagen/Integrin	0.104														3.074	2.718		4.116									2.981	2.625		4.023
CPI-SS0C5E9FBFB	NECTIN1_NECTIN3	simple:Q15223	simple:Q9NQS3	NECTIN1	NECTIN3	True	True	False	curated	False	Adhesion-Adhesion	Adhesion by Nectin	0.104									1.452				1.394	1.335		1.285		1.501			1.772	2.596				1.251				1.416			1.687	2.511
CPI-CS0412B081A	DHEAsulfate_bySULT2B_PPARG	complex:DHEAsulfate_bySULT2B	simple:P37231		PPARG	True	False	True	curated	False	Ligand-Receptor	Signaling by Dehydroepiandrosterone	0.104																										0.691
CPI-SC09FC5131F	BMP5_BMR1A_ACR2A	simple:P22003	complex:BMR1A_ACR2A	BMP5		True	False	True	curated	False	Ligand-Receptor	Signaling by BMP	0.104
CPI-SS0606E97F0	SEMA4D_PLXNB1	simple:Q92854	simple:O43157	SEMA4D	PLXNB1	True	True	True	curated	False	Ligand-Receptor	Signaling by Semaphorin	0.104		1.47	1.464					2.406						1.421	1.416					2.358												2.226
CPI-SS080C81D37	APP_CD74	simple:P05067	simple:P04233	APP	CD74	False	False	True	curated	False	Ligand-Receptor	Signaling by Amyloid-beta precursor protein	0.111														3.396		3.518				3.933								3.457
CPI-SC01C6EA11C	BMP4_BMR1B_AVR2B	simple:P12644	complex:BMR1B_AVR2B	BMP4		True	False	True	curated	False	Ligand-Receptor	Signaling by BMP	0.111														1.97	1.99				1.923	2.271
CPI-SS0AC302C73	WNT5B_SFRP2	simple:Q9H1J7	simple:Q96HF1	WNT5B	SFRP2	True	False	False	curated	False	Ligand-Ligand	Signaling by WNT inhibition	0.111
CPI-SS09CEEE405	MPZL1_MPZL1	simple:O95297	simple:O95297	MPZL1	MPZL1	False	False	False	curated	False	Adhesion-Adhesion		0.111														3.469	3.388		4.173	3.317								3.388	3.307		4.092	3.236
CPI-SS015819E65	FGF1_FGFR3	simple:P05230	simple:P22607	FGF1	FGFR3	True	False	True	curated	False	Ligand-Receptor	Signaling by Fibroblast growth factor	0.111
CPI-CS0117267C4	GABA_byGAD1_and_SLC6A8_GABBR1	complex:GABA_byGAD1_and_SLC6A8	simple:Q9UBS5		GABBR1	True	False	True	curated	False	Ligand-Receptor	Signaling by GABA	0.111										2.395				1.068		1.111						2.472		1.917		1.056		1.099						2.46		1.905
CPI-SS0593F278B	AGRN_PTPRS	simple:O00468	simple:Q13332	AGRN	PTPRS	True	False	True	curated	False	Ligand-Receptor	Signaling by Agrin	0.111													3.035	2.724	2.602	2.482		2.72	2.593		2.733				2.864	2.553				2.548
CPI-CS0DC57DE37	Desmosterol_byDHCR7_NR1H3	complex:Desmosterol_byDHCR7	simple:Q13133		NR1H3	True	False	True	curated	False	Ligand-Receptor	Signaling by Cholesterol/Desmosterol	0.111														1.318	1.225			1.302
CPI-SS0BC9F7E9E	FGF17_FGFR3	simple:O60258	simple:P22607	FGF17	FGFR3	True	False	True	curated	False	Ligand-Receptor	Signaling by Fibroblast growth factor	0.111													1.567	1.493					1.587
CPI-SS0BDA0E5E0	GAS6_TYRO3	simple:Q14393	simple:Q06418	GAS6	TYRO3	True	False	True	curated	False	Ligand-Receptor	Signaling by Growth arrest	0.111														3.629	3.519			3.416	3.448	3.712	3.496					3.298
CPI-SC07F8BC578	BMP4_BMPR1B_BMPR2	simple:P12644	complex:BMPR1B_BMPR2	BMP4		True	False	True	curated	False	Ligand-Receptor	Signaling by BMP	0.111														1.97	1.99				1.923	2.271
CPI-SS0E9F84F1F	LEFTY1_TDGF1	simple:O75610	simple:P13385	LEFTY1	TDGF1	True	False	False	curated	False	Ligand-Receptor	Signaling by Left-right determination factor	0.111	2.211	1.7		1.861		2.416	2.755		2.245	2.614
CPI-SC03F728659	COL4A2_integrin_a1b1_complex	simple:P08572	complex:integrin_a1b1_complex	COL4A2		True	False	False	curated	True	Adhesion-Adhesion	Adhesion by Collagen/Integrin	0.111												2.403						2.122				2.646		2.812												2.312
CPI-SS04A97448D	FGF1_FGFR2	simple:P05230	simple:P21802	FGF1	FGFR2	True	False	True	curated	False	Ligand-Receptor	Signaling by Fibroblast growth factor	0.111
CPI-SS0C2782258	WNT16_SFRP2	simple:Q9UBV4	simple:Q96HF1	WNT16	SFRP2	True	False	False	curated	False	Ligand-Ligand	Signaling by WNT inhibition	0.111
CPI-SC0464F1C6E	BMP2_BMR1A_ACR2A	simple:P12643	complex:BMR1A_ACR2A	BMP2		True	False	True	curated	False	Ligand-Receptor	Signaling by BMP	0.111													2.726	2.748	2.762	2.88	2.837	2.815	2.78		2.537		2.574		2.221	2.243	2.257	2.374		2.31	2.274
CPI-SC0F9FB6DCB	COL6A2_integrin_a1b1_complex	simple:P12110	complex:integrin_a1b1_complex	COL6A2		True	False	False	curated	True	Adhesion-Adhesion	Adhesion by Collagen/Integrin	0.111																		2.163				2.687		2.853
CPI-SS0BD5C2A23	NRG1_ERBB4	simple:Q02297	simple:Q15303	NRG1	ERBB4	True	True	True	curated	False	Ligand-Receptor	Signaling by Neuregulin	0.111		1.867	1.643											1.685	1.461											1.72	1.496
CPI-SC0592501EA	COL5A1_integrin_a1b1_complex	simple:P20908	complex:integrin_a1b1_complex	COL5A1		True	False	False	curated	True	Adhesion-Adhesion	Adhesion by Collagen/Integrin	0.111										1.201		1.366												1.264												1.154
CPI-SS0CEFF4625	GJC1_GJC1	simple:P36383	simple:P36383	GJC1	GJC1	False	False	False	curated	False	Gap-Gap	Adhesion by GAP junction	0.111		2.327				2.291							2.327	2.669				2.633		2.892	2.267
CPI-CS03CCCE0E4	GABA_byGAD1_and_SLC6A6_GABBR1	complex:GABA_byGAD1_and_SLC6A6	simple:Q9UBS5		GABBR1	True	False	True	curated	False	Ligand-Receptor	Signaling by GABA	0.111										2.395				1.068		1.111						2.472		1.917		1.056		1.098						2.46		1.905
CPI-SC00DB2B867	BMP4_BMR1B_AVR2A	simple:P12644	complex:BMR1B_AVR2A	BMP4		True	False	True	curated	False	Ligand-Receptor	Signaling by BMP	0.111														1.97	1.99				1.923	1.947
CPI-SC050F64BB5	COL27A1_integrin_a1b1_complex	simple:Q8IZC6	complex:integrin_a1b1_complex	COL27A1		True	False	False	curated	True	Adhesion-Adhesion	Adhesion by Collagen/Integrin	0.111												1.197						0.869				1.394		1.559						0.744				1.268		1.434
CPI-SS09CA492BA	EFNA1_EPHA3	simple:P20827	simple:P29320	EFNA1	EPHA3	True	False	True	curated	False	Ligand-Receptor	Signaling by Ephrin	0.111																		1.053	1.147											0.934	1.028
CPI-CS01F7D06F1	2arachidonoylglycerol_byDAGLB_GPR55	complex:2arachidonoylglycerol_byDAGLB	simple:Q9Y2T6		GPR55	True	False	True	curated	False	Ligand-Receptor	Signaling by Arachidonoylglycerol	0.118								0.984			0.923									0.799			0.738
CPI-SC04266947A	BMP2_BMR1A_AVR2B	simple:P12643	complex:BMR1A_AVR2B	BMP2		True	False	True	curated	False	Ligand-Receptor	Signaling by BMP	0.118													3.209	3.355	3.227	3.176	4.012	3.308	3.113	3.377	3.161				2.703	2.849	2.722	2.67	3.507	2.803
CPI-SS075F456AF	TENM3_ADGRL2	simple:Q9P273	simple:O95490	TENM3	ADGRL2	False	False	True	curated	False	Ligand-Receptor	Signaling by Teneurin	0.118								3.201								2.394				3.209												3.178
CPI-SC09E264612	BMP5_BMR1A_AVR2B	simple:P22003	complex:BMR1A_AVR2B	BMP5		True	False	True	curated	False	Ligand-Receptor	Signaling by BMP	0.118
CPI-CS06C6527F4	Cholesterol_byDHCR7_RORA	complex:Cholesterol_byDHCR7	simple:P35398		RORA	True	False	True	curated	False	Ligand-Receptor	Signaling by Cholesterol/Desmosterol	0.118											1.582			1.469		1.451							1.639
CPI-SC0AFC650CD	VEGFA_FLT1_complex	simple:P15692	complex:FLT1_complex	VEGFA		True	False	True	curated	False	Ligand-Receptor	Signaling by Vascular endothelial growth factor	0.118												3.228	2.609					2.968		2.532				4.554	2.458					2.818		2.381				4.403
CPI-SC04BCFC59C	COL1A1_integrin_a2b1_complex	simple:P02452	complex:integrin_a2b1_complex	COL1A1		True	False	False	curated	True	Adhesion-Adhesion	Adhesion by Collagen/Integrin	0.118		1.42	1.336		1.487			1.686						1.045						1.311						1.12	1.036					1.386
CPI-CS0D81115C8	Cholesterol_byDHCR24_RORA	complex:Cholesterol_byDHCR24	simple:P35398		RORA	True	False	True	curated	False	Ligand-Receptor	Signaling by Cholesterol/Desmosterol	0.118													1.713	1.841	1.695	1.823					1.889		2.011												1.743
CPI-SS02EEA092C	JAG2_VASN	simple:Q9Y219	simple:Q6EMK4	JAG2	VASN	True	False	False	curated	False	Ligand-Receptor		0.118
CPI-SC02CD1EEDE	WNT3_FZD1_LRP6	simple:P56703	complex:FZD1_LRP6	WNT3		True	False	False	curated	False	Ligand-Receptor	Signaling by WNT	0.118				0.718												0.556
CPI-SC010561E8D	WNT11_FZD4_LRP6	simple:O96014	complex:FZD4_LRP6	WNT11		True	False	False	curated	False	Ligand-Receptor	Signaling by WNT	0.118
CPI-SC01AADFEB3	TGFB1_TGFbeta_receptor2	simple:P01137	complex:TGFbeta_receptor2	TGFB1		True	False	True	curated	False	Ligand-Receptor	Signaling by Transforming growth factor	0.118													1.961				2.394			2.176									2.156
CPI-SC00065C95C	COL9A1_integrin_a2b1_complex	simple:P20849	complex:integrin_a2b1_complex	COL9A1		True	False	False	curated	True	Adhesion-Adhesion	Adhesion by Collagen/Integrin	0.118														0.59
CPI-SS0D8632EB4	EDN1_EDNRA	simple:P05305	simple:P25101	EDN1	EDNRA	True	False	True	curated	False	Ligand-Receptor	Signaling by Endothelin	0.118					0.943			0.71	0.716	1.132
CPI-SS01080B145	TAX1BP3_ADGRB2	simple:O14907	simple:O60241	TAX1BP3	ADGRB2	False	False	True	curated	False	Ligand-Receptor	Signaling by Thromboxane	0.118											1.431										1.37		1.624												1.438
CPI-SS0659DBE72	EFNA4_EPHA4	simple:P52798	simple:P54764	EFNA4	EPHA4	True	False	True	curated	False	Ligand-Receptor	Signaling by Ephrin	0.118					2.483									1.918			2.773									1.938			2.793
CPI-SC085698C59	BMP5_BMPR1A_BMPR2	simple:P22003	complex:BMPR1A_BMPR2	BMP5		True	False	True	curated	False	Ligand-Receptor	Signaling by BMP	0.125
CPI-SS0672B7F35	WNT11_CER1	simple:O96014	simple:O95813	WNT11	CER1	True	False	False	curated	False	Ligand-Ligand	Signaling by WNT inhibition	0.125
CPI-SS0F023190B	LRFN4_PTPRF	simple:Q6PJG9	simple:P10586	LRFN4	PTPRF	False	False	True	curated	False	Ligand-Receptor	Signaling by Leucine Rich Repeat And Fibronectin	0.125		2.727						3.017						2.578												2.524
CPI-SS015BF69EE	COL4A1_ADGRG6	simple:P02462	simple:Q86SQ4	COL4A1	ADGRG6	True	False	True	curated	False	Adhesion-Adhesion	Adhesion by Collagen/Integrin	0.125					3.519									3.157	2.801		4.199									2.886	2.53		3.928
CPI-CS0F71EE8D0	DHEAsulfate_bySULT1E1_PPARA	complex:DHEAsulfate_bySULT1E1	simple:Q07869		PPARA	True	False	True	curated	False	Ligand-Receptor	Signaling by Dehydroepiandrosterone	0.125
CPI-CS099F73A95	DHEAsulfate_bySULT2B_PPARA	complex:DHEAsulfate_bySULT2B	simple:Q07869		PPARA	True	False	True	curated	False	Ligand-Receptor	Signaling by Dehydroepiandrosterone	0.125
CPI-SC0345262E7	COL5A2_integrin_a2b1_complex	simple:P05997	complex:integrin_a2b1_complex	COL5A2		True	False	False	curated	True	Adhesion-Adhesion	Adhesion by Collagen/Integrin	0.125
CPI-SS04E33D0FB	EFNA5_EPHA1	simple:P52803	simple:P21709	EFNA5	EPHA1	False	False	True	curated	False	Ligand-Receptor	Signaling by Ephrin	0.125	1.428												1.518	1.432	1.378										1.48	1.394	1.34
CPI-SC0C33040A3	BMP5_ACVR_1A2A_receptor	simple:P22003	complex:ACVR_1A2A_receptor	BMP5		True	False	True	curated	False	Ligand-Receptor	Signaling by BMP	0.125
CPI-SS0F1E79A03	WNT5A_SFRP1	simple:P41221	simple:Q8N474	WNT5A	SFRP1	True	False	False	curated	False	Ligand-Ligand	Signaling by WNT inhibition	0.125													3.189	3.21	2.746			2.963	3.074						3.214	3.235	2.771			2.988	3.099
CPI-SC0953D36EF	WNT11_FZD4_LRP5	simple:O96014	complex:FZD4_LRP5	WNT11		True	False	False	curated	False	Ligand-Receptor	Signaling by WNT	0.132
CPI-SC09DB9D20A	COL1A2_integrin_a1b1_complex	simple:P08123	complex:integrin_a1b1_complex	COL1A2		True	False	False	curated	True	Adhesion-Adhesion	Adhesion by Collagen/Integrin	0.132						1.81				2.334		2.499
CPI-SC092B44A03	WNT3_FZD4_LRP6	simple:P56703	complex:FZD4_LRP6	WNT3		True	False	False	curated	False	Ligand-Receptor	Signaling by WNT	0.132		1.765	1.705											1.602
CPI-SS042FCC9BE	NECTIN3_PVR	simple:Q9NQS3	simple:P15151	NECTIN3	PVR	True	False	True	curated	False	Ligand-Receptor	Signaling by Nectin	0.132					2.095									1.091			2.036												1.875
CPI-SC03D0A4AD2	COL1A2_integrin_a2b1_complex	simple:P08123	complex:integrin_a2b1_complex	COL1A2		True	False	False	curated	True	Adhesion-Adhesion	Adhesion by Collagen/Integrin	0.132		1.948	1.864					2.214
CPI-SS0C03F7CDC	VEGFA_KDR	simple:P15692	simple:P35968	VEGFA	KDR	True	False	True	curated	False	Ligand-Receptor	Signaling by Vascular endothelial growth factor	0.132												3.228	2.609					2.968		2.532		2.98		4.554	2.458					2.818		2.381		2.829		4.403
CPI-SS00373B59C	LRRC4C_PTPRF	simple:Q9HCJ2	simple:P10586	LRRC4C	PTPRF	False	False	True	curated	False	Ligand-Receptor	Signaling by Leucine Rich Repeat And Fibronectin	0.132
CPI-SS0FC612D4D	DLK1_NOTCH1	simple:P80370	simple:P46531	DLK1	NOTCH1	False	False	True	curated	False	Ligand-Receptor	Signaling by Notch	0.132													1.518					1.409	1.397	1.879		1.769		1.867	1.489					1.38	1.368	1.85		1.741		1.838
CPI-SS0263EFDDF	JAG2_NOTCH3	simple:Q9Y219	simple:Q9UM47	JAG2	NOTCH3	False	False	True	curated	False	Ligand-Receptor	Signaling by Notch	0.132
CPI-SS0E2453044	PPIA_BSG	simple:P62937	simple:P35613	PPIA	BSG	True	False	False	curated	False	Ligand-Receptor		0.132		6.927	6.901								6.909			6.976	6.95			6.883					6.958			6.916	6.89								6.899
CPI-SC02EBDBB5C	WNT5B_FZD8_LRP6	simple:Q9H1J7	complex:FZD8_LRP6	WNT5B		True	False	False	curated	False	Ligand-Receptor	Signaling by WNT	0.132
CPI-SS06D13FCD3	DSC2_DSG2	simple:Q02487	simple:Q14126	DSC2	DSG2	False	False	False	curated	False	Adhesion-Adhesion	Adhesion by Desmosome	0.132														4.336	4.252					4.718												4.575
CPI-SC03CCAAB4B	SEMA6D_PlexinA1_complex1	simple:Q8NFY4	complex:PlexinA1_complex1	SEMA6D		False	False	True	curated	False	Ligand-Receptor	Signaling by Semaphorin	0.132	0.943					1.31		0.874				1.269
CPI-SS0EE09A201	CDH2_CDH2	simple:P19022	simple:P19022	CDH2	CDH2	False	False	False	curated	False	Adhesion-Adhesion	Adhesion by Cadherin	0.132														6.085	6.103	5.926			6.019			6.283				6.103	6.122	5.944			6.037			6.302
CPI-SC0B51DC960	PGF_FLT1_complex	simple:P49763	complex:FLT1_complex	PGF		True	False	True	curated	False	Ligand-Receptor	Signaling by Placenta growth factor	0.139												2.811	1.398					1.757						3.343	1.455					1.814						3.399
CPI-SS0D8DE8E59	PSAP_GPR37	simple:P07602	simple:O15354	PSAP	GPR37	True	False	True	curated	False	Ligand-Receptor	Signaling by Prosaposin	0.139														3.634		3.65		3.625
CPI-SC06CA35957	WNT11_FZD3_LRP6	simple:O96014	complex:FZD3_LRP6	WNT11		True	False	False	curated	False	Ligand-Receptor	Signaling by WNT	0.139
CPI-SS0D62FB89C	FGFR4_TGFBR3	simple:P22455	simple:Q03167	FGFR4	TGFBR3	True	True	True	curated	False	Receptor-Receptor		0.139													1.43	1.4		1.738	1.635	1.583	1.666		1.41					1.14		1.478		1.323	1.406
CPI-SC040194150	DKK1_Kremen2_LRP6	simple:O94907	complex:Kremen2_LRP6	DKK1		True	False	False	curated	False	Ligand-Receptor	Signaling by WNT inhibition	0.139		1.346	1.256					1.489	1.343		1.531			0.974									1.159			1.078	0.988					1.221	1.074		1.262
CPI-SC09E6AC2F5	WNT3_FZD4_LRP5	simple:P56703	complex:FZD4_LRP5	WNT3		True	False	False	curated	False	Ligand-Receptor	Signaling by WNT	0.139		1.331												1.168
CPI-SC0A2DB962D	CDH1_integrin_a2b1_complex	simple:P12830	complex:integrin_a2b1_complex	CDH1		False	False	False	curated	True	Adhesion-Adhesion	Adhesion by Cadherin	0.139		2.051	1.966		2.117			2.316						1.658												1.76	1.676					2.026
CPI-SS02B906C26	NRG1_ERBB3	simple:Q02297	simple:P21860	NRG1	ERBB3	True	True	True	curated	False	Ligand-Receptor	Signaling by Neuregulin	0.139	1.252	1.183			1.698									1.0												1.035
CPI-SC0B80B8591	THBS1_integrin_a3b1_complex	simple:P07996	complex:integrin_a3b1_complex	THBS1		False	False	False	curated	True	Ligand-Receptor	Adhesion by Thrombospondin	0.139
CPI-SC04091C5FD	BMP5_ACVR_1A2B_receptor	simple:P22003	complex:ACVR_1A2B_receptor	BMP5		True	False	True	curated	False	Ligand-Receptor	Signaling by BMP	0.139
CPI-SC08B0B5F27	SHH_PTCH_CDON_transmembrane_receptor	simple:Q15465	complex:PTCH_CDON_transmembrane_receptor	SHH		True	False	True	curated	False	Ligand-Receptor	Signaling by Sonic hedgehog	0.139				1.084			0.969
CPI-SS0755A26DD	FGF1_FGFR1	simple:P05230	simple:P11362	FGF1	FGFR1	True	False	True	curated	False	Ligand-Receptor	Signaling by Fibroblast growth factor	0.139
CPI-SC037A0554C	COL5A2_integrin_a1b1_complex	simple:P05997	complex:integrin_a1b1_complex	COL5A2		True	False	False	curated	True	Adhesion-Adhesion	Adhesion by Collagen/Integrin	0.139												1.27
CPI-SC09C62F412	COL2A1_integrin_a2b1_complex	simple:P02458	complex:integrin_a2b1_complex	COL2A1		True	False	False	curated	True	Adhesion-Adhesion	Adhesion by Collagen/Integrin	0.139																										2.323
CPI-SC0D0822443	BMP5_ACVR1_BMPR2	simple:P22003	complex:ACVR1_BMPR2	BMP5		True	False	True	curated	False	Ligand-Receptor	Signaling by BMP	0.139
CPI-SC01D9AD677	L1CAM_integrin_aVb1_complex	simple:P32004	complex:integrin_aVb1_complex	L1CAM		False	False	False	curated	True	Ligand-Receptor	Adhesion by L1CAM	0.139
CPI-SS01771D11B	COL4A2_ADGRG6	simple:P08572	simple:Q86SQ4	COL4A2	ADGRG6	True	False	True	curated	False	Adhesion-Adhesion	Adhesion by Collagen/Integrin	0.139		2.423			3.465									2.832	2.476		3.874									2.332			3.374
CPI-SS0703C3CE4	DKK1_LRP6	simple:O94907	simple:O75581	DKK1	LRP6	True	False	True	curated	False	Ligand-Receptor	Signaling by WNT	0.146		2.434	2.374	2.096	2.762	2.275						3.077		2.062	2.002											2.165	2.105
CPI-SC08496F2AE	WNT11_FZD6_LRP5	simple:O96014	complex:FZD6_LRP5	WNT11		True	False	False	curated	False	Ligand-Receptor	Signaling by WNT	0.146
CPI-CS0D62B1695	TENM3_FLRT3_complex_ADGRL3	complex:TENM3_FLRT3_complex	simple:Q9HAR2		ADGRL3	False	True	True	curated	False	Ligand-Receptor	Signaling by Fibronectin	0.146									1.467							1.191					1.476		1.285					1.16					1.445		1.254
CPI-SS06E797E50	EFNB1_EPHB2	simple:P98172	simple:P29323	EFNB1	EPHB2	False	False	True	curated	False	Ligand-Receptor	Signaling by Ephrin	0.146		2.293	2.021			2.007								2.15	1.879			1.865								2.13	1.859			1.845
CPI-SC054FD289E	WNT11_FZD2_LRP6	simple:O96014	complex:FZD2_LRP6	WNT11		True	False	False	curated	False	Ligand-Receptor	Signaling by WNT	0.146
CPI-SC024FAED24	LAMC1_integrin_a6b1_complex	simple:P11047	complex:integrin_a6b1_complex	LAMC1		True	False	False	curated	True	Ligand-Receptor	Adhesion by Laminin	0.146	2.437												2.496	2.252		2.398					2.445
CPI-SS0A10C2A8F	WNT3_FRZB	simple:P56703	simple:Q92765	WNT3	FRZB	True	False	False	curated	False	Ligand-Ligand	Signaling by WNT inhibition	0.146		1.381												1.218
CPI-SC0FD6A26C5	WNT11_FZD5_LRP6	simple:O96014	complex:FZD5_LRP6	WNT11		True	False	False	curated	False	Ligand-Receptor	Signaling by WNT	0.146
CPI-SS0B9B3870A	VEGFA_FLT1	simple:P15692	simple:P17948	VEGFA	FLT1	True	False	True	curated	False	Ligand-Receptor	Signaling by Vascular endothelial growth factor	0.146												3.621	2.707			2.595		3.271	2.782	2.873				4.946	2.557			2.445		3.12	2.632	2.722				4.795
CPI-SS03F33B34C	WNT5A_SFRP2	simple:P41221	simple:Q96HF1	WNT5A	SFRP2	True	False	False	curated	False	Ligand-Ligand	Signaling by WNT inhibition	0.146													1.793			0.946		1.191	1.01		1.87				1.819			0.971		1.216	1.035		1.895		0.867
CPI-SS0F16EAEBB	HLA-E_VSIR	simple:P13747	simple:Q9H7M9	HLA-E	VSIR	False	False	True	curated	False	Ligand-Receptor		0.146								1.655			1.188									1.836			1.369									1.902			1.435
CPI-SC070BECDC9	COL9A1_integrin_a1b1_complex	simple:P20849	complex:integrin_a1b1_complex	COL9A1		True	False	False	curated	True	Adhesion-Adhesion	Adhesion by Collagen/Integrin	0.146												1.161						0.451				0.975		1.141
CPI-SC08DBCCFF0	COL1A1_integrin_a1b1_complex	simple:P02452	complex:integrin_a1b1_complex	COL1A1		True	False	False	curated	True	Adhesion-Adhesion	Adhesion by Collagen/Integrin	0.146						1.282				1.806		1.971						0.907				1.431		1.597						0.982				1.506		1.672
CPI-SS0291D3D2E	PROC_PROCR	simple:P04070	simple:Q9UNN8	PROC	PROCR	True	False	True	curated	False	Ligand-Receptor		0.146
CPI-SC0C646FE07	WNT3_FZD3_LRP6	simple:P56703	complex:FZD3_LRP6	WNT3		True	False	False	curated	False	Ligand-Receptor	Signaling by WNT	0.146		1.671
CPI-SS0C4261737	GJC1_GJA1	simple:P36383	simple:P17302	GJC1	GJA1	False	False	False	curated	False	Gap-Gap	Adhesion by GAP junction	0.146		3.533	3.375			3.784								3.875	3.717			4.126	3.569					4.017						3.439
CPI-SC070B9F112	BMP2_BMPR1A_BMPR2	simple:P12643	complex:BMPR1A_BMPR2	BMP2		True	False	True	curated	False	Ligand-Receptor	Signaling by BMP	0.146													2.919	3.071	3.057	3.176	3.929	3.165	3.107	3.145	2.837	2.988	2.574	3.1		2.566	2.552	2.67	3.423	2.66	2.602
CPI-SS06DF3325D	RELN_VLDLR	simple:P78509	simple:P98155	RELN	VLDLR	True	False	True	curated	False	Ligand-Receptor	Signaling by Reelin	0.153
CPI-SS068ACD209	EFNA5_EPHB2	simple:P52803	simple:P29323	EFNA5	EPHB2	False	False	True	curated	False	Ligand-Receptor	Signaling by Ephrin	0.153		2.426	2.155											2.516	2.245			2.231								2.478	2.207			2.193
CPI-SS040D3C47C	EFNB1_EPHB6	simple:P98172	simple:O15197	EFNB1	EPHB6	True	False	True	curated	False	Ligand-Receptor	Signaling by Ephrin	0.153		1.822			2.933									1.68			2.791									1.66			2.771
CPI-SS0D681D90E	SDC2_ADGRA2	simple:P34741	simple:Q96PE1	SDC2	ADGRA2	True	False	True	curated	False	Ligand-Receptor	Signaling by Syndecan	0.153										2.103		2.881												2.763												2.492
CPI-SS0178F5C45	TGFB2_TGFBR3	simple:P61812	simple:Q03167	TGFB2	TGFBR3	True	False	True	curated	False	Ligand-Receptor	Signaling by Transforming growth factor	0.153																0.867		0.712	0.795									0.888		0.733	0.816
CPI-SS0C72D53A2	NTN4_UNC5B	simple:Q9HB63	simple:Q8IZJ1	NTN4	UNC5B	True	False	True	curated	False	Ligand-Receptor	Signaling by Netrin	0.153										2.687			1.337	1.505	1.326			1.734				3.372				1.271				1.501				3.139
CPI-SC0714EE585	WNT11_FZD7_LRP5	simple:O96014	complex:FZD7_LRP5	WNT11		True	False	False	curated	False	Ligand-Receptor	Signaling by WNT	0.153
CPI-SC08E2BBB8C	WNT11_FZD5_LRP5	simple:O96014	complex:FZD5_LRP5	WNT11		True	False	False	curated	False	Ligand-Receptor	Signaling by WNT	0.153
CPI-SS008FB916C	FGF2_FGFR4	simple:P09038	simple:P22455	FGF2	FGFR4	True	False	True	curated	False	Ligand-Receptor	Signaling by Fibroblast growth factor	0.153		1.948	1.688		3.244									1.401	1.14		2.696
CPI-SS043E22BF5	VEGFA_NRP1	simple:P15692	simple:O14786	VEGFA	NRP1	True	False	True	curated	False	Ligand-Receptor	Signaling by Vascular endothelial growth factor	0.153													2.629			2.891	3.23	2.906	2.741	3.353	2.942	3.217	2.532	4.207	2.478			2.74	3.079	2.755	2.59	3.202	2.791	3.066	2.382	4.056
CPI-SS084B1ED25	EFNB3_EPHA4	simple:Q15768	simple:P54764	EFNB3	EPHA4	False	True	True	curated	False	Ligand-Receptor	Signaling by Ephrin	0.153		1.804			2.659									1.723			2.578									1.689			2.545
CPI-SS03446CB39	EFNB1_EPHA4	simple:P98172	simple:P54764	EFNB1	EPHA4	False	False	True	curated	False	Ligand-Receptor	Signaling by Ephrin	0.153		1.848			2.704									1.706			2.562									1.686			2.542
CPI-SS065B2DBAE	JAG2_NOTCH2	simple:Q9Y219	simple:Q04721	JAG2	NOTCH2	False	False	True	curated	False	Ligand-Receptor	Signaling by Notch	0.153
CPI-SS0FC01B947	EFNA5_EPHA4	simple:P52803	simple:P54764	EFNA5	EPHA4	False	False	True	curated	False	Ligand-Receptor	Signaling by Ephrin	0.153		1.982			2.837									2.072	1.709		2.927									2.034			2.889
CPI-SC029ADF8EA	WNT11_FZD2_LRP5	simple:O96014	complex:FZD2_LRP5	WNT11		True	False	False	curated	False	Ligand-Receptor	Signaling by WNT	0.153
CPI-SS0B70EB09E	PDGFA_PDGFRA	simple:P04085	simple:P16234	PDGFA	PDGFRA	True	False	True	curated	False	Ligand-Receptor	Signaling by Platelet-derived growth factor	0.153					1.015	1.704	0.839		0.974
CPI-SC0549A759B	COL6A1_integrin_a1b1_complex	simple:P12109	complex:integrin_a1b1_complex	COL6A1		True	False	False	curated	True	Adhesion-Adhesion	Adhesion by Collagen/Integrin	0.153												2.844						2.139				2.663		2.829												2.734
CPI-SS033A27302	LEFTY2_TDGF1	simple:O00292	simple:P13385	LEFTY2	TDGF1	True	False	False	curated	False	Ligand-Receptor	Signaling by Left-right determination factor	0.153
CPI-SC0717E21B0	VTN_integrin_aVb1_complex	simple:P04004	complex:integrin_aVb1_complex	VTN		True	False	False	curated	True	Ligand-Receptor	Adhesion by Vitronectin	0.16														2.249		2.257		2.244		2.824			2.457	3.485		1.99		1.998							2.199	3.226
CPI-SS0FF49C823	EFNA1_EPHA1	simple:P20827	simple:P21709	EFNA1	EPHA1	True	False	True	curated	False	Ligand-Receptor	Signaling by Ephrin	0.16													1.315	1.229	1.175										1.197	1.11
CPI-SS052641D5A	FLRT3_ADGRL3	simple:Q9NZU0	simple:Q9HAR2	FLRT3	ADGRL3	False	False	True	curated	False	Ligand-Receptor	Signaling by Fibronectin	0.16													1.952	1.906		2.14		1.979	2.063		2.425		2.234			1.817		2.052		1.891	1.974		2.336		2.145
CPI-SS0E91D96D7	TAFA5_S1PR2	simple:Q7Z5A7	simple:O95136	TAFA5	S1PR2	True	False	True	curated	False	Ligand-Receptor	Signaling by TAFA	0.16	1.313	1.3	1.303	1.331	1.741	1.271			1.355		1.326		1.096	1.083	1.086	1.114	1.524	1.053			1.138		1.108
CPI-SC04590CF27	WNT11_FZD8_LRP5	simple:O96014	complex:FZD8_LRP5	WNT11		True	False	False	curated	False	Ligand-Receptor	Signaling by WNT	0.16
CPI-SS08BFFB96E	FLRT3_ADGRL2	simple:Q9NZU0	simple:O95490	FLRT3	ADGRL2	False	False	True	curated	False	Ligand-Receptor	Signaling by Fibronectin	0.16														3.17	3.228	3.343		3.251		4.158	3.336					3.081	3.139	3.254		3.162		4.07	3.248
CPI-SS08719F19E	APELA_APLNR	simple:P0DMC3	simple:P35414	APELA	APLNR	True	False	True	curated	False	Ligand-Receptor	Signaling by Apelin	0.16						2.452		2.408				3.861				2.491		3.106	2.521	3.061				4.515				2.53		3.145	2.56	3.1				4.554
CPI-SS0C2003B74	EFNB1_EPHB3	simple:P98172	simple:P54753	EFNB1	EPHB3	False	False	True	curated	False	Ligand-Receptor	Signaling by Ephrin	0.16					1.539	1.4	1.051											1.258												1.237
CPI-SC06C3BA86F	FN1_integrin_a5b1_complex	simple:P02751	complex:integrin_a5b1_complex	FN1		True	False	False	curated	True	Adhesion-Adhesion	Adhesion by Fibronectin	0.16														4.589	4.512			5.009						5.681		4.496				4.916						5.588
CPI-SC0EA8ABCFD	COL2A1_integrin_a1b1_complex	simple:P02458	complex:integrin_a1b1_complex	COL2A1		True	False	False	curated	True	Adhesion-Adhesion	Adhesion by Collagen/Integrin	0.16												2.793												2.841										2.709		2.874
CPI-SC044BB9279	WNT11_FZD3_LRP5	simple:O96014	complex:FZD3_LRP5	WNT11		True	False	False	curated	False	Ligand-Receptor	Signaling by WNT	0.16
CPI-SS04829AC68	GJA1_GJA1	simple:P17302	simple:P17302	GJA1	GJA1	False	False	False	curated	False	Gap-Gap	Adhesion by GAP junction	0.16						4.702								5.081	4.923			5.332	4.775					5.223		4.923	4.765			5.174	4.617
CPI-SS007AA9FDE	DLK1_NOTCH3	simple:P80370	simple:Q9UM47	DLK1	NOTCH3	False	False	True	curated	False	Ligand-Receptor	Signaling by Notch	0.16														2.479	2.245			2.134		2.594	2.251	3.168				2.45	2.216			2.105		2.565		3.139
CPI-SS076F4624B	LPAR2_ADGRE5	simple:Q9HBW0	simple:P48960	LPAR2	ADGRE5	True	True	True	curated	False	Receptor-Receptor	Signaling by Lysophosphatidic acid receptor	0.16								1.594			2.391					1.255				1.881			2.678					1.076				1.702			2.498
CPI-SC006170BDC	SHH_PTCH_BOC_transmembrane_receptor	simple:Q15465	complex:PTCH_BOC_transmembrane_receptor	SHH		True	False	True	curated	False	Ligand-Receptor	Signaling by Sonic hedgehog	0.167				0.872		0.987	1.049					1.257
CPI-SS0BFD8E056	EFNB2_EPHB1	simple:P52799	simple:P54762	EFNB2	EPHB1	False	True	True	curated	False	Ligand-Receptor	Signaling by Ephrin	0.167								1.454	1.183		1.192
CPI-SS01BBAD475	EFNB3_EPHB3	simple:Q15768	simple:P54753	EFNB3	EPHB3	False	True	True	curated	False	Ligand-Receptor	Signaling by Ephrin	0.167					1.494	1.355												1.274												1.241
CPI-SS0EBFE1854	EFNA1_EPHA4	simple:P20827	simple:P54764	EFNA1	EPHA4	True	False	True	curated	False	Ligand-Receptor	Signaling by Ephrin	0.167					2.323									1.869	1.506		2.725									1.75			2.606
CPI-SS0AECC113F	FGF10_FGFR2	simple:O15520	simple:P21802	FGF10	FGFR2	True	False	True	curated	False	Ligand-Receptor	Signaling by Fibroblast growth factor	0.167
CPI-SS0EA023E51	TENM3_ADGRL3	simple:Q9P273	simple:Q9HAR2	TENM3	ADGRL3	False	False	True	curated	False	Ligand-Receptor	Signaling by Teneurin	0.167									1.467							1.191					1.476		1.285					1.16					1.445		1.254
CPI-SC01A9C52E5	WNT3_FZD1_LRP5	simple:P56703	complex:FZD1_LRP5	WNT3		True	False	False	curated	False	Ligand-Receptor	Signaling by WNT	0.167				0.718						1.025						0.556
CPI-SC0409FF431	IL11_IL11_receptor	simple:P20809	complex:IL11_receptor	IL11		True	False	True	curated	False	Ligand-Receptor	Signaling by Interleukin	0.167
CPI-SC05F339947	SEMA3A_PlexinA3_complex1	simple:Q14563	complex:PlexinA3_complex1	SEMA3A		True	False	True	curated	False	Ligand-Receptor	Signaling by Semaphorin	0.167				1.049												1.166		1.0		1.286				1.289				1.18		1.014		1.301				1.303
CPI-SS001D9549D	SDC2_FGFR4	simple:P34741	simple:P22455	SDC2	FGFR4	True	False	True	curated	False	Ligand-Receptor		0.167		2.608	2.348		3.904									2.49	2.23		3.786									2.219			3.515
CPI-SS0A39F4895	EFNB3_EPHB6	simple:Q15768	simple:O15197	EFNB3	EPHB6	True	True	True	curated	False	Ligand-Receptor	Signaling by Ephrin	0.174		1.778			2.888									1.697			2.807									1.663			2.774
CPI-SC0ACB46CDE	WNT3_FZD5_LRP6	simple:P56703	complex:FZD5_LRP6	WNT3		True	False	False	curated	False	Ligand-Receptor	Signaling by WNT	0.174		1.765	1.705											1.602
CPI-SC0EBBD9B59	WNT3_FZD2_LRP6	simple:P56703	complex:FZD2_LRP6	WNT3		True	False	False	curated	False	Ligand-Receptor	Signaling by WNT	0.174					1.972	1.606
CPI-SS0087B834D	PRNP_ADGRG6	simple:F7VJQ1	simple:Q86SQ4	PRNP	ADGRG6	False	False	True	curated	False	Ligand-Receptor		0.174		1.671	1.315		2.713									1.426			2.468									1.264			2.306
CPI-SC05E81C125	WNT5A_FZD8_LRP6	simple:P41221	complex:FZD8_LRP6	WNT5A		True	False	False	curated	False	Ligand-Receptor	Signaling by WNT	0.174													1.139			1.569	2.053	1.695	1.529	1.377	1.393				1.164			1.594	2.078	1.72	1.554	1.402	1.418
CPI-SC0AA850318	WNT3_FZD5_LRP5	simple:P56703	complex:FZD5_LRP5	WNT3		True	False	False	curated	False	Ligand-Receptor	Signaling by WNT	0.174		1.331												1.168
CPI-CS0D89E7C19	DHEAsulfate_bySULT2B_PPARD	complex:DHEAsulfate_bySULT2B	simple:Q03181		PPARD	True	False	False	curated	False	Ligand-Receptor	Signaling by Dehydroepiandrosterone	0.174																				1.15												1.227
CPI-SS05A94DE17	FGF2_FGFR2	simple:P09038	simple:P21802	FGF2	FGFR2	True	False	True	curated	False	Ligand-Receptor	Signaling by Fibroblast growth factor	0.181	1.569	1.862	1.821	1.57	2.769		1.516			2.406				1.314			2.221
CPI-SS07ACDDCD6	APP_SORL1	simple:P05067	simple:Q92673	APP	SORL1	True	False	True	curated	False	Ligand-Receptor	Signaling by Amyloid-beta precursor protein	0.181		3.647						4.435						3.718						4.505						3.656						4.444
CPI-SS015B29D3F	APOA1_ABCA1	simple:P02647	simple:O95477	APOA1	ABCA1	True	False	False	curated	False	Ligand-Receptor	Signaling by Apolipoprotein	0.181					3.537								3.373	2.974	3.071	3.1	4.325		2.911		3.444				3.102	2.703	2.8	2.828	4.054				3.172
CPI-SS0475BE8ED	EFNA4_EPHA2	simple:P52798	simple:P29317	EFNA4	EPHA2	True	False	True	curated	False	Ligand-Receptor	Signaling by Ephrin	0.181												2.05						1.442					1.23	2.34						1.462					1.251	2.36
CPI-SC026062296	WNT3_FZD7_LRP5	simple:P56703	complex:FZD7_LRP5	WNT3		True	False	False	curated	False	Ligand-Receptor	Signaling by WNT	0.181		1.331												1.168
CPI-SS0B990492C	CADM1_NECTIN3	simple:Q9BY67	simple:Q9NQS3	CADM1	NECTIN3	False	False	False	curated	False	Adhesion-Adhesion	Adhesion by CADM	0.181													3.639	3.58	3.418	3.53		3.745	3.514		4.017	4.841	3.499		3.474	3.416		3.365		3.581			3.852	4.676
CPI-CS0406B0B69	Cholesterol_byLIPA_RORA	complex:Cholesterol_byLIPA	simple:P35398		RORA	True	False	True	curated	False	Ligand-Receptor	Signaling by Cholesterol	0.181		1.232		1.214					1.28		1.402
CPI-SC092468258	WNT5A_FDZ8_RYK	simple:P41221	complex:FDZ8_RYK	WNT5A		True	False	True	curated	False	Ligand-Receptor	Signaling by WNT	0.188													1.139			1.604	2.053	1.695	2.092	1.46	1.393				1.164			1.629	2.078	1.72	2.117	1.485	1.418
CPI-SS0429E615A	WNT11_SFRP1	simple:O96014	simple:Q8N474	WNT11	SFRP1	True	False	False	curated	False	Ligand-Ligand	Signaling by WNT inhibition	0.188
CPI-SC066A4E191	WNT3_FZD3_LRP5	simple:P56703	complex:FZD3_LRP5	WNT3		True	False	False	curated	False	Ligand-Receptor	Signaling by WNT	0.188		1.331												1.168
CPI-SS02FBD007E	NECTIN2_NECTIN3	simple:Q92692	simple:Q9NQS3	NECTIN2	NECTIN3	False	True	False	curated	False	Adhesion-Adhesion	Adhesion by Nectin	0.188													3.542	3.483		3.433		3.649			3.92	4.744				3.374				3.539			3.81	4.634
CPI-SS0674B0F46	SEMA3F_NRP2	simple:Q13275	simple:O60462	SEMA3F	NRP2	True	False	True	curated	False	Ligand-Receptor	Signaling by Semaphorin	0.188																1.421		2.591	1.681	2.294		3.204		3.643				1.418		2.588	1.678	2.291		3.201		3.64
CPI-SC08EAA7ADA	WNT3_FZD6_LRP5	simple:P56703	complex:FZD6_LRP5	WNT3		True	False	False	curated	False	Ligand-Receptor	Signaling by WNT	0.188		0.979
CPI-SS0ECCB4382	EFNB3_EPHB2	simple:Q15768	simple:P29323	EFNB3	EPHB2	False	True	True	curated	False	Ligand-Receptor	Signaling by Ephrin	0.194		2.248	1.977			1.963								2.167	1.896			1.882								2.133	1.862			1.848
CPI-SS0D636A374	FGF2_FGFR3	simple:P09038	simple:P22607	FGF2	FGFR3	True	False	True	curated	False	Ligand-Receptor	Signaling by Fibroblast growth factor	0.194	1.752	1.677	1.326	1.461	2.214	1.579	1.772							1.129
CPI-SS0C283076A	WNT11_SFRP2	simple:O96014	simple:Q96HF1	WNT11	SFRP2	True	False	False	curated	False	Ligand-Ligand	Signaling by WNT inhibition	0.194
CPI-CS086D3E39F	Desmosterol_byDHCR7_NR1H2	complex:Desmosterol_byDHCR7	simple:P55055		NR1H2	True	False	True	curated	False	Ligand-Receptor	Signaling by Cholesterol/Desmosterol	0.194											1.957	3.091		1.781									2.013	3.148											1.816	2.951
CPI-SC03F1C301F	VEGFB_FLT1_complex	simple:P49765	complex:FLT1_complex	VEGFB		True	False	True	curated	False	Ligand-Receptor	Signaling by Vascular endothelial growth factor	0.194	1.793					2.152						3.738	1.828					2.187						3.772						1.778						3.364
CPI-SS0A437E174	NTS_SORT1	simple:P30990	simple:Q99523	NTS	SORT1	True	False	True	curated	False	Ligand-Receptor	Signaling by Neurotensin	0.194		1.26						1.814			1.153
CPI-SC0D837BE1B	WNT11_FZD7_LRP6	simple:O96014	complex:FZD7_LRP6	WNT11		True	False	False	curated	False	Ligand-Receptor	Signaling by WNT	0.194
CPI-SC0342728D2	WNT11_FZD6_LRP6	simple:O96014	complex:FZD6_LRP6	WNT11		True	False	False	curated	False	Ligand-Receptor	Signaling by WNT	0.194
CPI-SS042A6F835	IGF2_IGF2R	simple:P01344	simple:P11717	IGF2	IGF2R	True	False	True	curated	False	Ligand-Receptor	Signaling by Insulin-like growth factor	0.194		1.726	1.656	1.815							1.794
CPI-SC08E139858	WNT3_FZD6_LRP6	simple:P56703	complex:FZD6_LRP6	WNT3		True	False	False	curated	False	Ligand-Receptor	Signaling by WNT	0.201		0.979							1.09
CPI-SS0FA9304CE	LRFN4_PTPRD	simple:Q6PJG9	simple:P23468	LRFN4	PTPRD	False	False	True	curated	False	Ligand-Receptor	Signaling by Leucine Rich Repeat And Fibronectin	0.201				1.327		1.433	1.342		1.377							1.178		1.284	1.193		1.228							1.124		1.229
CPI-SS085EE60B1	TGFB1_TGFBR3	simple:P01137	simple:Q03167	TGFB1	TGFBR3	True	False	True	curated	False	Ligand-Receptor	Signaling by Transforming growth factor	0.201																2.253		2.098	2.181									2.015
CPI-SC0148F76F0	WNT3_FZD2_LRP5	simple:P56703	complex:FZD2_LRP5	WNT3		True	False	False	curated	False	Ligand-Receptor	Signaling by WNT	0.201		1.264			1.648									1.101
CPI-CS0D69D106B	integrin_aVb1_complex_ADGRE5	complex:integrin_aVb1_complex	simple:P48960		ADGRE5	True	False	True	curated	True	Ligand-Receptor	Signaling by Integrin	0.201											2.738					1.716				2.342			3.139									1.969			2.765
CPI-SS0118D1B89	THY1_ADGRE5	simple:P04216	simple:P48960	THY1	ADGRE5	True	False	True	curated	False	Adhesion-Adhesion	Adhesion by antigen THY1	0.201				1.415				2.041	1.275		2.838					1.051				1.676			2.473									1.426			2.222
CPI-SC08C485EAE	FN1_integrin_a3b1_complex	simple:P02751	complex:integrin_a3b1_complex	FN1		True	False	False	curated	True	Adhesion-Adhesion	Adhesion by Fibronectin	0.208															3.912	4.108				4.184				5.143				4.015								5.05
CPI-SS07361522F	PGF_FLT1	simple:P49763	simple:P17948	PGF	FLT1	True	False	True	curated	False	Ligand-Receptor	Signaling by Placenta growth factor	0.208												3.204	1.496			1.384		2.06	1.571					3.735	1.553			1.441		2.116	1.628					3.792
CPI-SS09B92F236	EDN1_EDNRB	simple:P05305	simple:P24530	EDN1	EDNRB	True	False	True	curated	False	Ligand-Receptor	Signaling by Endothelin	0.208	1.053	0.723	0.775	0.784		1.049			1.152			1.248
CPI-SS04FD5CAA2	WNT3_CER1	simple:P56703	simple:O95813	WNT3	CER1	True	False	False	curated	False	Ligand-Ligand	Signaling by WNT inhibition	0.208						1.125	2.254											0.963	2.091
CPI-SS0A932EB77	SLIT2_ROBO1	simple:O94813	simple:Q9Y6N7	SLIT2	ROBO1	True	False	True	curated	False	Ligand-Receptor	Signaling by SLIT and NTRK-like protein	0.208		1.743	1.586			1.561
CPI-SC0ABE9B7D2	FBN1_integrin_a5b1_complex	simple:P35555	complex:integrin_a5b1_complex	FBN1		True	False	False	curated	True	Ligand-Receptor		0.215		1.219	1.142			1.639						2.311
CPI-SS09587DA63	EFNA5_EPHA2	simple:P52803	simple:P29317	EFNA5	EPHA2	False	False	True	curated	False	Ligand-Receptor	Signaling by Ephrin	0.215						1.506						2.404		1.158	1.171	1.155		1.596					1.384	2.494						1.558					1.346	2.456
CPI-SC08F923F07	FN1_integrin_aVb1_complex	simple:P02751	complex:integrin_aVb1_complex	FN1		True	False	False	curated	True	Adhesion-Adhesion	Adhesion by Fibronectin	0.215														5.0		5.008		4.995		5.575			5.208	6.236		4.907									5.115	6.143
CPI-SS061A7E099	CD55_ADGRE5	simple:P08174	simple:P48960	CD55	ADGRE5	True	True	True	curated	False	Ligand-Receptor		0.215								1.369			2.166									1.369			2.166									1.26			2.057
CPI-SS097A84265	APP_TNFRSF21	simple:P05067	simple:O75509	APP	TNFRSF21	False	False	True	curated	False	Ligand-Receptor	Signaling by Amyloid-beta precursor protein	0.215				3.237				4.153								3.307		3.248		4.224								3.246				4.162
CPI-SC052486D3E	BMP4_BMR1A_ACR2A	simple:P12644	complex:BMR1A_ACR2A	BMP4		True	False	True	curated	False	Ligand-Receptor	Signaling by BMP	0.215													2.129	2.151	2.165	2.282		2.218	2.182
CPI-SS008E98D3E	FLRT2_ADGRL1	simple:O43155	simple:O94910	FLRT2	ADGRL1	False	False	True	curated	False	Ligand-Receptor	Signaling by Fibronectin	0.222													1.746	1.542	1.421	1.425		1.567				2.206			1.507
CPI-SC0B9D5B3BB	WNT11_FZD8_LRP6	simple:O96014	complex:FZD8_LRP6	WNT11		True	False	False	curated	False	Ligand-Receptor	Signaling by WNT	0.222
CPI-SS0F67B526A	SEMA3C_NRP2	simple:Q99985	simple:O60462	SEMA3C	NRP2	True	False	True	curated	False	Ligand-Receptor	Signaling by Semaphorin	0.222
CPI-SC01D95B14C	BMP4_BMR1A_AVR2B	simple:P12644	complex:BMR1A_AVR2B	BMP4		True	False	True	curated	False	Ligand-Receptor	Signaling by BMP	0.222													2.611	2.757	2.63	2.578	3.415	2.711			2.563
CPI-SS0E5A6ADB3	DLL3_NOTCH1	simple:Q9NYJ7	simple:P46531	DLL3	NOTCH1	False	False	True	curated	False	Ligand-Receptor	Signaling by Notch	0.222	0.68					0.571	0.559	1.041				1.029	0.641					0.532	0.52	1.002				0.99
CPI-SC0C8A5C197	SEMA3A_PlexinA1_complex3	simple:Q14563	complex:PlexinA1_complex3	SEMA3A		True	False	True	curated	False	Ligand-Receptor	Signaling by Semaphorin	0.222						1.064		1.511								1.145		1.181		1.628								1.159		1.195		1.642	1.042
CPI-SS0F3A089DE	SEMA3E_PLXND1	simple:O15041	simple:Q9Y4D7	SEMA3E	PLXND1	True	False	True	curated	False	Ligand-Receptor	Signaling by Semaphorin	0.229												3.717	2.633	2.607	2.499	2.632	2.985	3.042	2.669		2.508		2.548	5.108	2.362	2.336		2.361		2.771	2.398					4.837
CPI-SS0EC12EAD9	TENM4_ADGRL1	simple:Q6N022	simple:O94910	TENM4	ADGRL1	False	False	True	curated	False	Ligand-Receptor	Signaling by Teneurin	0.229	1.202	0.997				1.023
CPI-CS0B24464AF	TENM4_FLRT3_complex_ADGRL1	complex:TENM4_FLRT3_complex	simple:O94910		ADGRL1	False	True	True	curated	False	Ligand-Receptor	Signaling by Fibronectin	0.229	1.202	0.997				1.023
CPI-SS0AE964947	GAS6_AXL	simple:Q14393	simple:P30530	GAS6	AXL	True	False	True	curated	False	Ligand-Receptor	Signaling by Growth arrest	0.229								2.247					1.775	1.596	1.662	1.612	2.147	2.048	1.506	2.788		2.147	1.922							1.717		2.457			1.592
CPI-SS0087A3F67	EFNB1_EPHA2	simple:P98172	simple:P29317	EFNB1	EPHA2	False	False	True	curated	False	Ligand-Receptor	Signaling by Ephrin	0.229						1.373					1.161	2.271						1.231					1.019	2.129						1.211					0.999	2.108
CPI-SS0474E1C15	FLRT2_ADGRL3	simple:O43155	simple:Q9HAR2	FLRT2	ADGRL3	False	False	True	curated	False	Ligand-Receptor	Signaling by Fibronectin	0.236													1.193	1.147		1.381		1.221	1.304		1.666		1.475					1.142					1.427		1.236
CPI-SC0915DDE22	BMP4_BMPR1A_BMPR2	simple:P12644	complex:BMPR1A_BMPR2	BMP4		True	False	True	curated	False	Ligand-Receptor	Signaling by BMP	0.243														2.474	2.46	2.578	3.331	2.568	2.51										2.978
CPI-SS046F8AD8B	VEGFA_NRP2	simple:P15692	simple:O60462	VEGFA	NRP2	True	False	True	curated	False	Ligand-Receptor	Signaling by Vascular endothelial growth factor	0.243						3.19						4.242	3.176	3.164	3.062	3.346	3.913	4.515	3.606	4.218		5.128	3.096	5.568	3.025	3.014	2.911	3.195	3.762	4.364	3.455	4.067		4.977	2.945	5.417
CPI-SS06BBCAC08	DLL3_NOTCH2	simple:Q9NYJ7	simple:Q04721	DLL3	NOTCH2	False	False	True	curated	False	Ligand-Receptor	Signaling by Notch	0.25				1.164			1.285	2.064	1.54	2.586						1.125			1.247	2.025	1.501	2.547
CPI-SC0596FD9F6	WNT3_FZD8_LRP5	simple:P56703	complex:FZD8_LRP5	WNT3		True	False	False	curated	False	Ligand-Receptor	Signaling by WNT	0.25				1.014	1.648			1.252									1.485
CPI-SS099ACF7FB	IGFBP3_TMEM219	simple:P17936	simple:Q86XT9	IGFBP3	TMEM219	True	False	True	curated	False	Ligand-Receptor	Signaling by Insulin-like growth factor	0.25													3.302	3.574	3.41	3.48	3.838	3.465	3.421	3.835	3.674	3.831	3.348	3.865	3.247	3.519	3.355	3.425	3.784	3.41	3.367	3.781	3.62	3.776	3.294	3.81
CPI-SS027E12A36	MDK_PTPRZ1	simple:P21741	simple:P23471	MDK	PTPRZ1	True	False	False	curated	False	Ligand-Receptor	Signaling by Midkine	0.25	5.014									5.342			5.167	4.334							4.461	5.495			5.179	4.346							4.474	5.507
CPI-SS01F00A48A	TENM4_ADGRL3	simple:Q6N022	simple:Q9HAR2	TENM4	ADGRL3	False	False	True	curated	False	Ligand-Receptor	Signaling by Teneurin	0.25				0.837			0.76		1.122		0.931
CPI-SS046F6F0C1	EFNA1_EPHA2	simple:P20827	simple:P29317	EFNA1	EPHA2	True	False	True	curated	False	Ligand-Receptor	Signaling by Ephrin	0.257												1.89			0.968			1.394					1.182	2.292						1.275					1.063	2.173
CPI-SS01F67987A	FGF2_FGFR1	simple:P09038	simple:P11362	FGF2	FGFR1	True	False	True	curated	False	Ligand-Receptor	Signaling by Fibroblast growth factor	0.257	3.13	3.15	2.952		3.468	3.153	2.764	3.536	3.157			3.585		2.602
CPI-SS0ECC9DF3E	EFNB2_EPHB2	simple:P52799	simple:P29323	EFNB2	EPHB2	False	True	True	curated	False	Ligand-Receptor	Signaling by Ephrin	0.257		2.578	2.307			2.293								1.934												2.014
CPI-SS01790830C	PGF_NRP1	simple:P49763	simple:O14786	PGF	NRP1	True	False	True	curated	False	Ligand-Receptor	Signaling by Placenta growth factor	0.257																1.68	2.019	1.695	1.53	2.142	1.73			2.996				1.737	2.076	1.752	1.586	2.199	1.787	2.063		3.053
CPI-SS0E1A8414D	DLK1_NOTCH2	simple:P80370	simple:Q04721	DLK1	NOTCH2	False	False	True	curated	False	Ligand-Receptor	Signaling by Notch	0.264								2.314		2.836			1.837	1.827	1.723	2.002		1.991	2.123	2.902	2.378	3.424	1.792			1.798	1.694	1.973		1.962	2.095	2.873	2.349	3.395
CPI-SS0B99F22A2	JAG1_NOTCH3	simple:P78504	simple:Q9UM47	JAG1	NOTCH3	False	False	True	curated	False	Ligand-Receptor	Signaling by Notch	0.264		1.921	1.688							2.61
CPI-SC06C2EDE8B	WNT3_FZD7_LRP6	simple:P56703	complex:FZD7_LRP6	WNT3		True	False	False	curated	False	Ligand-Receptor	Signaling by WNT	0.264		1.765	1.705									2.193		1.602										2.031
CPI-SS00D51DD37	VEGFB_FLT1	simple:P49765	simple:P17948	VEGFB	FLT1	True	False	True	curated	False	Ligand-Receptor	Signaling by Vascular endothelial growth factor	0.264	1.891					2.455	1.966					4.13	1.926			1.814		2.489	2.001					4.165						2.081						3.756
CPI-SS052ADA696	JAG1_NOTCH1	simple:P78504	simple:P46531	JAG1	NOTCH1	False	False	True	curated	False	Ligand-Receptor	Signaling by Notch	0.271	0.961					0.852	0.84	1.321		1.212		1.31
CPI-SS0FD44484F	TENM4_ADGRL2	simple:Q6N022	simple:O95490	TENM4	ADGRL2	False	False	True	curated	False	Ligand-Receptor	Signaling by Teneurin	0.271			1.925	2.04				2.855	2.034
CPI-SS0EDD8CDD4	JAG1_VASN	simple:P78504	simple:Q6EMK4	JAG1	VASN	True	False	False	curated	False	Ligand-Receptor		0.278		1.124	1.066	1.109		1.297				1.937
CPI-SC019D0A439	SEMA3A_PlexinA2_complex1	simple:Q14563	complex:PlexinA2_complex1	SEMA3A		True	False	True	curated	False	Ligand-Receptor	Signaling by Semaphorin	0.285				1.049		1.064										1.166	1.431	1.181			1.217	1.492		1.438				1.18	1.445	1.195			1.231	1.506		1.452
CPI-SS0C21302BC	NCAM1_AGRN	simple:P13591	simple:O00468	NCAM1	AGRN	True	True	False	curated	False	Ligand-Receptor	Signaling by Leucine-Rich Repeat Transmembrane Neuronal Protein	0.299
CPI-SS034083FFA	SEMA3A_NRP1	simple:Q14563	simple:O14786	SEMA3A	NRP1	True	False	True	curated	False	Ligand-Receptor	Signaling by Semaphorin	0.306				1.049		1.064						2.365				1.166		1.181		1.628	1.217			2.482				1.18		1.195		1.642	1.231			2.496
CPI-SS02EF3E1BA	TNFSF12_TNFRSF12A	simple:O43508	simple:Q9NP84	TNFSF12	TNFRSF12A	True	False	True	curated	False	Ligand-Receptor	Signaling by Tumor necrosis factor	0.306								3.296			2.162		1.794			1.616		1.647		3.524	1.804	2.822	2.39	2.763	1.792			1.615		1.646		3.522	1.803	2.82	2.389	2.761
CPI-SS0DF9024C0	WNT3_SFRP1	simple:P56703	simple:Q8N474	WNT3	SFRP1	True	False	False	curated	False	Ligand-Ligand	Signaling by WNT inhibition	0.312	3.047	3.068	2.604			2.821	2.932						2.884	2.905				2.658	2.769
CPI-SS065D9259F	PGF_NRP2	simple:P49763	simple:O60462	PGF	NRP2	True	False	True	curated	False	Ligand-Receptor	Signaling by Placenta growth factor	0.319						2.773						3.825				2.135		3.304	2.395	3.007		3.917		4.356				2.191		3.361	2.451	3.064		3.974		4.413
CPI-SS0E9BE6A4E	WNT3_SFRP2	simple:P56703	simple:Q96HF1	WNT3	SFRP2	True	False	False	curated	False	Ligand-Ligand	Signaling by WNT inhibition	0.333	1.651			0.804		1.048	0.867		1.727				1.488					0.886			1.565
CPI-SS0579FA162	IGF2_IGF1R	simple:P01344	simple:P08069	IGF2	IGF1R	True	False	True	curated	False	Ligand-Receptor	Signaling by Insulin-like growth factor	0.333	1.539			1.996		1.425	1.527	1.979	1.69	2.738	1.491
CPI-SS087E0E3FB	EFNB2_EPHA4	simple:P52799	simple:P54764	EFNB2	EPHA4	False	True	True	curated	False	Ligand-Receptor	Signaling by Ephrin	0.347		2.134	1.771		2.99												2.345									1.569			2.425
CPI-SS05ABE6795	EFNB2_EPHB6	simple:P52799	simple:O15197	EFNB2	EPHB6	True	True	True	curated	False	Ligand-Receptor	Signaling by Ephrin	0.354	1.867	2.108	1.828		3.219												2.574									1.543			2.654
CPI-SS08D0F9109	EFNB2_EPHB4	simple:P52799	simple:P54760	EFNB2	EPHB4	False	True	True	curated	False	Ligand-Receptor	Signaling by Ephrin	0.375		2.172	1.993			1.918
CPI-SS0C53F7672	CDH6_CDH6	simple:P55285	simple:P55285	CDH6	CDH6	False	False	False	curated	False	Adhesion-Adhesion	Adhesion by Cadherin	0.389	0.778			1.111	1.364		0.884	0.964	0.778	1.653
CPI-SS015B87133	JAG1_CD46	simple:P78504	simple:P15529	JAG1	CD46	False	False	True	curated	False	Ligand-Receptor		0.396				2.359	2.836		2.132	2.742	2.18		2.701	2.987
CPI-SC0CF9E0563	WNT3_FDZ8_RYK	simple:P56703	complex:FDZ8_RYK	WNT3		True	False	True	curated	False	Ligand-Receptor	Signaling by WNT	0.396				1.462	1.91	1.553	1.949		1.25							1.299	1.748	1.39	1.786		1.088
CPI-SS04E690D72	PTN_PTPRZ1	simple:P21246	simple:P23471	PTN	PTPRZ1	True	False	False	curated	False	Ligand-Receptor	Signaling by Pleiotrophin	0.403	2.445	1.612							1.74	2.773			2.02									2.348			1.836
CPI-SS060B82BBC	JAG1_NOTCH2	simple:P78504	simple:Q04721	JAG1	NOTCH2	False	False	True	curated	False	Ligand-Receptor	Signaling by Notch	0.403				1.444		1.434	1.566	2.345	1.821	2.867
CPI-SC08F771F98	SEMA6A_PlexinA2_complex1	simple:Q9H2E6	complex:PlexinA2_complex1	SEMA6A		False	False	True	curated	False	Ligand-Receptor	Signaling by Semaphorin	0.403	2.544			2.806	3.07	2.821	2.655	2.635	2.856	3.132	2.447	3.077				2.105		2.12
CPI-SS05632AB58	NCAM1_FGFR1	simple:P13591	simple:P11362	NCAM1	FGFR1	True	True	True	curated	False	Ligand-Receptor	Signaling by Fibroblast growth factor	0.41
CPI-SC07648DD90	WNT3_FZD8_LRP6	simple:P56703	complex:FZD8_LRP6	WNT3		True	False	False	curated	False	Ligand-Receptor	Signaling by WNT	0.41				1.427	1.91	1.553	1.387	1.235	1.25							1.264	1.748	1.39	1.224		1.088
CPI-SS00508D1C2	VEGFB_NRP1	simple:P49765	simple:O14786	VEGFB	NRP1	True	False	True	curated	False	Ligand-Receptor	Signaling by Vascular endothelial growth factor	0.417				2.075		2.09		2.537	2.126			3.391				2.11	2.449	2.125	1.959	2.572	2.16	2.436		3.426												3.017
CPI-SS082ABF1EA	EFNB2_EPHB3	simple:P52799	simple:P54753	EFNB2	EPHB3	False	True	True	curated	False	Ligand-Receptor	Signaling by Ephrin	0.431		1.218	1.2		1.825	1.685	1.337		1.183	1.616								1.041												1.121
CPI-SS0F9D53834	JAM3_JAM3	simple:Q9BX67	simple:Q9BX67	JAM3	JAM3	True	False	False	curated	False	Adhesion-Adhesion	Adhesion by JAM	0.451				1.363		1.407		2.304	1.424		2.243									2.027			1.965									1.969			1.908
CPI-SS0ACD3CCEE	GH1_GHR	simple:P01241	simple:P10912	GH1	GHR	True	False	True	curated	False	Ligand-Receptor	Signaling by Somatostatin	1.451
CPI-SS0D2FABC4A	ADM_RAMP3	simple:P35318	simple:O60896	ADM	RAMP3	True	False	True	curated	False	Ligand-Receptor	Signaling by Adrenomedullin	1.451
CPI-SS05A3441B9	SST_SSTR3	simple:P61278	simple:P32745	SST	SSTR3	True	False	True	curated	False	Ligand-Receptor	Signaling by Somatostatin	1.451
CPI-SS019ABECEC	ASIP_MC1R	simple:P42127	simple:Q01726	ASIP	MC1R	True	False	True	curated	False	Ligand-Receptor	Signaling by Agouti-related protein	1.451
CPI-SS00BD8FF72	POMC_MC1R	simple:P01189	simple:Q01726	POMC	MC1R	True	False	True	curated	False	Ligand-Receptor	Signaling by Podocalyxin-like protein	1.451
CPI-SS0DB45E7DF	GH2_GHR	simple:P01242	simple:P10912	GH2	GHR	True	False	True	curated	False	Ligand-Receptor	Signaling by Somatostatin	1.451
CPI-SS06CF1662B	TAX1BP3_ADGRB1	simple:O14907	simple:O14514	TAX1BP3	ADGRB1	False	False	True	curated	False	Ligand-Receptor	Signaling by Thromboxane	1.451
CPI-SC04ADD5A88	IAPP_AMY2_receptor	simple:P10997	complex:AMY2_receptor	IAPP		True	False	True	curated	False	Ligand-Receptor	Signaling by Amylin	1.451
CPI-CS0661098EC	integrin_aVb5_complex_ADGRB1	complex:integrin_aVb5_complex	simple:O14514		ADGRB1	False	False	True	curated	True	Ligand-Receptor	Signaling by Integrin	1.451
CPI-SS0F4EF9618	RTN4R_ADGRB1	simple:Q9BZR6	simple:O14514	RTN4R	ADGRB1	False	True	True	curated	False	Ligand-Receptor		1.451
CPI-SS00D9A2FD0	IAPP_CALCR	simple:P10997	simple:P30988	IAPP	CALCR	True	False	True	curated	False	Ligand-Receptor	Signaling by Amylin	1.451
CPI-SS0F5177C81	TAC3_TACR3	simple:Q9UHF0	simple:P29371	TAC3	TACR3	True	False	True	curated	False	Ligand-Receptor	Signaling by Tachykinins	1.451
CPI-SS015B70BF9	TAC1_TACR3	simple:P20366	simple:P29371	TAC1	TACR3	True	False	True	curated	False	Ligand-Receptor	Signaling by Tachykinins	1.451
CPI-SS015B2F961	CALCA_CALCR	simple:P01258	simple:P30988	CALCA	CALCR	True	False	True	curated	False	Ligand-Receptor	Signaling by Calcitonin	1.451
CPI-SS02A8BD654	TAC1_TACR1	simple:P20366	simple:P25103	TAC1	TACR1	True	False	True	curated	False	Ligand-Receptor	Signaling by Tachykinins	1.451
CPI-SS0FAD26C76	SLITRK6_PTPRS	simple:Q9H5Y7	simple:Q13332	SLITRK6	PTPRS	False	False	True	curated	False	Ligand-Receptor	Signaling by SLIT and NTRK-like protein	1.451
CPI-SC0CE7302FB	IAPP_AMY3_receptor	simple:P10997	complex:AMY3_receptor	IAPP		True	False	True	curated	False	Ligand-Receptor	Signaling by Amylin	1.451
CPI-CS0A0368BF0	integrin_aVb3_complex_ADGRA2	complex:integrin_aVb3_complex	simple:Q96PE1		ADGRA2	False	False	True	curated	True	Ligand-Receptor	Signaling by Integrin	1.451
CPI-CS0F34D034A	integrin_aVb1_complex_ADGRE2	complex:integrin_aVb1_complex	simple:Q9UHX3		ADGRE2	False	False	True	curated	True	Ligand-Receptor	Signaling by Integrin	1.451
CPI-SC0980A6E6B	IAPP_AMY1_receptor	simple:P10997	complex:AMY1_receptor	IAPP		True	False	True	curated	False	Ligand-Receptor	Signaling by Amylin	1.451
CPI-SC054175DCB	SHH_PTCH2_GAS1_transmembrane_receptor	simple:Q15465	complex:PTCH2_GAS1_transmembrane_receptor	SHH		True	False	True	curated	False	Ligand-Receptor	Signaling by Sonic hedgehog	1.451
CPI-CS079C9111D	integrin_aVb3_complex_ADGRE2	complex:integrin_aVb3_complex	simple:Q9UHX3		ADGRE2	False	False	True	curated	True	Ligand-Receptor	Signaling by Integrin	1.451
CPI-SS0A6D0C1BA	TF_TFR2	simple:P02787	simple:Q9UP52	TF	TFR2	True	False	True	curated	False	Ligand-Receptor	Signaling by Transferrin	1.451
CPI-SS0E0098222	TF_TFRC	simple:P02787	simple:P02786	TF	TFRC	True	False	True	curated	False	Ligand-Receptor	Signaling by Transferrin	1.451
CPI-SS05F136AA2	SLITRK5_PTPRS	simple:O94991	simple:Q13332	SLITRK5	PTPRS	False	False	True	curated	False	Ligand-Receptor	Signaling by SLIT and NTRK-like protein	1.451
CPI-SS0DCD351AD	LRFN5_PTPRS	simple:Q96NI6	simple:Q13332	LRFN5	PTPRS	False	False	True	curated	False	Ligand-Receptor	Signaling by Leucine Rich Repeat And Fibronectin	1.451
CPI-SS0F0492F71	THY1_ADGRE2	simple:P04216	simple:Q9UHX3	THY1	ADGRE2	False	False	True	curated	False	Adhesion-Adhesion	Adhesion by antigen THY1	1.451
CPI-SS01333FFA6	FGF5_FGFR1	simple:P12034	simple:P11362	FGF5	FGFR1	True	False	True	curated	False	Ligand-Receptor	Signaling by Fibroblast growth factor	1.451
CPI-SS06BA9088E	TNFSF13_TNFRSF13B	simple:O75888	simple:O14836	TNFSF13	TNFRSF13B	True	False	True	curated	False	Ligand-Receptor	Signaling by Tumor necrosis factor	1.451
CPI-SC063148F3A	ADM_RAMP3_complex	simple:P35318	complex:RAMP3_complex	ADM		True	False	True	curated	False	Ligand-Receptor	Signaling by Adrenomedullin	1.451
CPI-SS0BDC2B411	F2_F2RL3	simple:P00734	simple:Q96RI0	F2	F2RL3	True	False	True	curated	False	Ligand-Receptor	Adhesion by Prothrombin	1.451
CPI-CS064B4FE21	Adenosine_byNT5E_and_SLC29A1_ADORA1	complex:Adenosine_byNT5E_and_SLC29A1	simple:P30542		ADORA1	True	False	True	curated	False	Ligand-Receptor	Signaling by Adenosine	1.451
CPI-CS0BCAA5227	Adenosine_byNT5E_and_SLC29A2_ADORA1	complex:Adenosine_byNT5E_and_SLC29A2	simple:P30542		ADORA1	True	False	True	curated	False	Ligand-Receptor	Signaling by Adenosine	1.451
CPI-SS0CCE526F7	WNT3A_FRZB	simple:P56704	simple:Q92765	WNT3A	FRZB	True	False	False	curated	False	Ligand-Ligand	Signaling by WNT inhibition	1.451
CPI-CS0517F9783	Adenosine_byNT5E_and_SLC29A3_ADORA1	complex:Adenosine_byNT5E_and_SLC29A3	simple:P30542		ADORA1	True	False	True	curated	False	Ligand-Receptor	Signaling by Adenosine	1.451
CPI-SS02704D1B8	WNT2_FRZB	simple:P09544	simple:Q92765	WNT2	FRZB	True	False	False	curated	False	Ligand-Ligand	Signaling by WNT inhibition	1.451
CPI-CS0521FD886	Adenosine_byNT5E_and_SLC29A4_ADORA1	complex:Adenosine_byNT5E_and_SLC29A4	simple:P30542		ADORA1	True	False	True	curated	False	Ligand-Receptor	Signaling by Adenosine	1.451
CPI-CS056D84EB8	Adenosine_byNT5E_and_SLC29A1_ADORA2A	complex:Adenosine_byNT5E_and_SLC29A1	simple:P29274		ADORA2A	True	False	True	curated	False	Ligand-Receptor	Signaling by Adenosine	1.451
CPI-SS05606F8F5	WNT9B_CER1	simple:O14905	simple:O95813	WNT9B	CER1	True	False	False	curated	False	Ligand-Ligand	Signaling by WNT inhibition	1.451
CPI-CS0FDA0F596	Adenosine_byNT5E_and_SLC29A2_ADORA2A	complex:Adenosine_byNT5E_and_SLC29A2	simple:P29274		ADORA2A	True	False	True	curated	False	Ligand-Receptor	Signaling by Adenosine	1.451
CPI-SS0705AA2B9	WNT8A_CER1	simple:Q9H1J5	simple:O95813	WNT8A	CER1	True	False	False	curated	False	Ligand-Ligand	Signaling by WNT inhibition	1.451
CPI-SS004B391EE	WNT7B_CER1	simple:P56706	simple:O95813	WNT7B	CER1	True	False	False	curated	False	Ligand-Ligand	Signaling by WNT inhibition	1.451
CPI-SS0B2847CB4	WNT6_CER1	simple:Q9Y6F9	simple:O95813	WNT6	CER1	True	False	False	curated	False	Ligand-Ligand	Signaling by WNT inhibition	1.451
CPI-CS0F865E648	Adenosine_byNT5E_and_SLC29A3_ADORA2A	complex:Adenosine_byNT5E_and_SLC29A3	simple:P29274		ADORA2A	True	False	True	curated	False	Ligand-Receptor	Signaling by Adenosine	1.451
CPI-CS028B98B8F	Adenosine_byNT5E_and_SLC29A4_ADORA2A	complex:Adenosine_byNT5E_and_SLC29A4	simple:P29274		ADORA2A	True	False	True	curated	False	Ligand-Receptor	Signaling by Adenosine	1.451
CPI-SS0BD98A044	WNT6_FRZB	simple:Q9Y6F9	simple:Q92765	WNT6	FRZB	True	False	False	curated	False	Ligand-Ligand	Signaling by WNT inhibition	1.451
CPI-SS0E90C46BC	ENTPD1_ADORA2A	simple:P49961	simple:P29274	ENTPD1	ADORA2A	False	False	True	curated	False	Ligand-Receptor	Signaling by Ectonucleoside	1.451
CPI-SS03BC3A729	WNT7B_FRZB	simple:P56706	simple:Q92765	WNT7B	FRZB	True	False	False	curated	False	Ligand-Ligand	Signaling by WNT inhibition	1.451
CPI-SS00561BBD7	PVR_TIGIT	simple:P15151	simple:Q495A1	PVR	TIGIT	True	True	False	curated	False	Ligand-Receptor	Signaling by Poliovirus receptor	1.451
CPI-SC0943ECD6E	ICAM2_integrin_aLb2_complex	simple:P13598	complex:integrin_aLb2_complex	ICAM2		False	False	False	curated	True	Ligand-Receptor	Adhesion by ICAM	1.451
CPI-SC041A30C3B	WNT2_FZD1_LRP6	simple:P09544	complex:FZD1_LRP6	WNT2		True	False	False	curated	False	Ligand-Receptor	Signaling by WNT	1.451
CPI-SC09DC9200A	ICAM3_integrin_aLb2_complex	simple:P32942	complex:integrin_aLb2_complex	ICAM3		False	False	False	curated	True	Ligand-Receptor	Adhesion by ICAM	1.451
CPI-SC0A3A31D04	ICAM4_integrin_aLb2_complex	simple:Q14773	complex:integrin_aLb2_complex	ICAM4		True	False	False	curated	True	Ligand-Receptor	Adhesion by ICAM	1.451
CPI-SC0318621C2	WNT9B_FZD1_LRP5	simple:O14905	complex:FZD1_LRP5	WNT9B		True	False	False	curated	False	Ligand-Receptor	Signaling by WNT	1.451
CPI-SC0DEE2AF32	F11R_integrin_aLb2_complex	simple:Q9Y624	complex:integrin_aLb2_complex	F11R		False	True	False	curated	True	Ligand-Receptor	Adhesion by Prothrombin	1.451
CPI-SC0F2C233F1	WNT8A_FZD1_LRP5	simple:Q9H1J5	complex:FZD1_LRP5	WNT8A		True	False	False	curated	False	Ligand-Receptor	Signaling by WNT	1.451
CPI-SC029073BCD	WNT7B_FZD1_LRP5	simple:P56706	complex:FZD1_LRP5	WNT7B		True	False	False	curated	False	Ligand-Receptor	Signaling by WNT	1.451
CPI-SC0B7534B27	WNT6_FZD1_LRP5	simple:Q9Y6F9	complex:FZD1_LRP5	WNT6		True	False	False	curated	False	Ligand-Receptor	Signaling by WNT	1.451
CPI-SS09C4FCB90	ICAM1_SPN	simple:P05362	simple:P16150	ICAM1	SPN	False	True	False	curated	False	Adhesion-Adhesion	Adhesion by ICAM	1.451
CPI-SC03170177A	WNT3A_FZD1_LRP5	simple:P56704	complex:FZD1_LRP5	WNT3A		True	False	False	curated	False	Ligand-Receptor	Signaling by WNT	1.451
CPI-SC0D5C7F2EB	WNT2_FZD1_LRP5	simple:P09544	complex:FZD1_LRP5	WNT2		True	False	False	curated	False	Ligand-Receptor	Signaling by WNT	1.451
CPI-SS0E14458C9	NECTIN2_TIGIT	simple:Q92692	simple:Q495A1	NECTIN2	TIGIT	False	True	False	curated	False	Ligand-Receptor	Signaling by Nectin	1.451
CPI-SS0BA232458	NECTIN3_TIGIT	simple:Q9NQS3	simple:Q495A1	NECTIN3	TIGIT	False	False	False	curated	False	Ligand-Receptor	Signaling by Nectin	1.451
CPI-SS0AC8C45C5	WNT9B_FRZB	simple:O14905	simple:Q92765	WNT9B	FRZB	True	False	False	curated	False	Ligand-Ligand	Signaling by WNT inhibition	1.451
CPI-SS0D184698A	WNT8A_FRZB	simple:Q9H1J5	simple:Q92765	WNT8A	FRZB	True	False	False	curated	False	Ligand-Ligand	Signaling by WNT inhibition	1.451
CPI-SC0C396EE2C	ADM2_RAMP3_complex	simple:Q7Z4H4	complex:RAMP3_complex	ADM2		True	False	True	curated	False	Ligand-Receptor	Signaling by Adrenomedullin	1.451
CPI-SS0084A1684	WNT3A_CER1	simple:P56704	simple:O95813	WNT3A	CER1	True	False	False	curated	False	Ligand-Ligand	Signaling by WNT inhibition	1.451
CPI-SS09F9914EE	WNT2_CER1	simple:P09544	simple:O95813	WNT2	CER1	True	False	False	curated	False	Ligand-Ligand	Signaling by WNT inhibition	1.451
CPI-CS0CCD9D09E	Adrenaline_byPNMT_and_SLC18A2_ADRA2B	complex:Adrenaline_byPNMT_and_SLC18A2	simple:P18089		ADRA2B	True	False	True	curated	False	Ligand-Receptor	Signaling by Adrenaline	1.451
CPI-SS053CE866E	TNFSF10_TNFRSF10C	simple:P50591	simple:O14798	TNFSF10	TNFRSF10C	True	False	True	curated	False	Ligand-Receptor	Signaling by Tumor necrosis factor	1.451
CPI-CS07947C107	Epinephrine_byPNMT_ADRA2B	complex:Epinephrine_byPNMT	simple:P18089		ADRA2B	True	False	True	curated	False	Ligand-Receptor	Signaling by Epinephrine	1.451
CPI-SS085A1A34C	TNFSF10_TNFRSF10A	simple:P50591	simple:O00220	TNFSF10	TNFRSF10A	True	False	True	curated	False	Ligand-Receptor	Signaling by Tumor necrosis factor	1.451
CPI-SS0E7D5974D	TNF_TNFRSF1B	simple:P01375	simple:P20333	TNF	TNFRSF1B	True	False	True	curated	False	Ligand-Receptor	Signaling by Tumor necrosis factor	1.451
CPI-SS07D9A48A2	LTA_TNFRSF1B	simple:P01374	simple:P20333	LTA	TNFRSF1B	True	False	True	curated	False	Ligand-Receptor	Signaling by Tumor necrosis factor	1.451
CPI-SS04B4619D0	TNF_TNFRSF1A	simple:P01375	simple:P19438	TNF	TNFRSF1A	True	False	True	curated	False	Ligand-Receptor	Signaling by Tumor necrosis factor	1.451
CPI-SS084BE3E4B	LTA_TNFRSF1A	simple:P01374	simple:P19438	LTA	TNFRSF1A	True	False	True	curated	False	Ligand-Receptor	Signaling by Tumor necrosis factor	1.451
CPI-SS019C98396	TNFSF14_TNFRSF14	simple:O43557	simple:Q92956	TNFSF14	TNFRSF14	True	False	True	curated	False	Ligand-Receptor	Signaling by Tumor necrosis factor	1.451
CPI-SS0110361CB	LTA_TNFRSF14	simple:P01374	simple:Q92956	LTA	TNFRSF14	True	False	True	curated	False	Ligand-Receptor	Signaling by Tumor necrosis factor	1.451
CPI-SS0879B8E95	CD160_TNFRSF14	simple:O95971	simple:Q92956	CD160	TNFRSF14	False	True	True	curated	False	Adhesion-Adhesion	Signaling by Tumor necrosis factor	1.451
CPI-SS08330207B	BTLA_TNFRSF14	simple:Q7Z6A9	simple:Q92956	BTLA	TNFRSF14	False	True	True	curated	False	Ligand-Receptor	Signaling by Tumor necrosis factor	1.451
CPI-CS0E52EA029	Adrenaline_byPNMT_and_SLC18A2_ADRA2C	complex:Adrenaline_byPNMT_and_SLC18A2	simple:P18825		ADRA2C	True	False	True	curated	False	Ligand-Receptor	Signaling by Adrenaline	1.451
CPI-CS08E4B4F26	Adrenaline_byPNMT_and_SLC18A2_ADRB1	complex:Adrenaline_byPNMT_and_SLC18A2	simple:P08588		ADRB1	True	False	True	curated	False	Ligand-Receptor	Signaling by Adrenaline	1.451
CPI-CS09B74556F	Adrenaline_byPNMT_and_SLC18A2_ADRB2	complex:Adrenaline_byPNMT_and_SLC18A2	simple:P07550		ADRB2	True	False	True	curated	False	Ligand-Receptor	Signaling by Adrenaline	1.451
CPI-CS0AB9AD0C3	Epinephrine_byPNMT_ADRA2A	complex:Epinephrine_byPNMT	simple:P08913		ADRA2A	True	False	True	curated	False	Ligand-Receptor	Signaling by Epinephrine	1.451
CPI-CS05357F38C	Adenosine_byNT5E_and_SLC29A1_ADORA2B	complex:Adenosine_byNT5E_and_SLC29A1	simple:P29275		ADORA2B	True	False	True	curated	False	Ligand-Receptor	Signaling by Adenosine	1.451
CPI-CS00979A178	Adrenaline_byPNMT_and_SLC18A2_ADRA2A	complex:Adrenaline_byPNMT_and_SLC18A2	simple:P08913		ADRA2A	True	False	True	curated	False	Ligand-Receptor	Signaling by Adrenaline	1.451
CPI-CS0C22FCA29	Adrenaline_byPNMT_and_SLC18A2_ADRA1D	complex:Adrenaline_byPNMT_and_SLC18A2	simple:P25100		ADRA1D	True	False	True	curated	False	Ligand-Receptor	Signaling by Adrenaline	1.451
CPI-CS016DD08B8	Adenosine_byNT5E_and_SLC29A2_ADORA2B	complex:Adenosine_byNT5E_and_SLC29A2	simple:P29275		ADORA2B	True	False	True	curated	False	Ligand-Receptor	Signaling by Adenosine	1.451
CPI-CS0D17EA793	Adenosine_byNT5E_and_SLC29A3_ADORA2B	complex:Adenosine_byNT5E_and_SLC29A3	simple:P29275		ADORA2B	True	False	True	curated	False	Ligand-Receptor	Signaling by Adenosine	1.451
CPI-SC0DA910DD5	DKK2_Kremen2_LRP6	simple:Q9UBU2	complex:Kremen2_LRP6	DKK2		True	False	False	curated	False	Ligand-Receptor	Signaling by WNT inhibition	1.451
CPI-CS0985F2C10	Adenosine_byNT5E_and_SLC29A4_ADORA2B	complex:Adenosine_byNT5E_and_SLC29A4	simple:P29275		ADORA2B	True	False	True	curated	False	Ligand-Receptor	Signaling by Adenosine	1.451
CPI-SS0D883FFF1	VEGFD_FLT4	simple:O43915	simple:P35916	VEGFD	FLT4	True	False	True	curated	False	Ligand-Receptor	Signaling by Vascular endothelial growth factor	1.451
CPI-SS08C884E97	ENTPD1_ADORA2B	simple:P49961	simple:P29275	ENTPD1	ADORA2B	False	False	True	curated	False	Ligand-Receptor	Signaling by Ectonucleoside	1.451
CPI-SS0EBA5A4D8	VEGFD_KDR	simple:O43915	simple:P35968	VEGFD	KDR	True	False	True	curated	False	Ligand-Receptor	Signaling by Vascular endothelial growth factor	1.451
CPI-CS06FE13C35	Adrenaline_byPNMT_and_SLC18A2_ADRA1A	complex:Adrenaline_byPNMT_and_SLC18A2	simple:P35348		ADRA1A	True	False	True	curated	False	Ligand-Receptor	Signaling by Adrenaline	1.451
CPI-CS05F96EA59	Epinephrine_byPNMT_ADRA1A	complex:Epinephrine_byPNMT	simple:P35348		ADRA1A	True	False	True	curated	False	Ligand-Receptor	Signaling by Epinephrine	1.451
CPI-SS0431D2256	TNFSF9_TNFRSF9	simple:P41273	simple:Q07011	TNFSF9	TNFRSF9	True	False	True	curated	False	Ligand-Receptor	Signaling by Tumor necrosis factor	1.451
CPI-SS04456F441	TNFSF4_TNFRSF4	simple:P23510	simple:P43489	TNFSF4	TNFRSF4	False	False	True	curated	False	Ligand-Receptor	Signaling by Tumor necrosis factor	1.451
CPI-SS0FF51A757	TNFSF18_TNFRSF18	simple:Q9UNG2	simple:Q9Y5U5	TNFSF18	TNFRSF18	True	False	True	curated	False	Ligand-Receptor	Signaling by Tumor necrosis factor	1.451
CPI-SS0247B3C14	TNFSF13B_TNFRSF13C	simple:Q9Y275	simple:Q96RJ3	TNFSF13B	TNFRSF13C	True	False	True	curated	False	Ligand-Receptor	Signaling by Tumor necrosis factor	1.451
CPI-SS07FEEF0C3	TNFSF13B_TNFRSF13B	simple:Q9Y275	simple:O14836	TNFSF13B	TNFRSF13B	True	False	True	curated	False	Ligand-Receptor	Signaling by Tumor necrosis factor	1.451
CPI-CS04C3CEB1B	Adrenaline_byPNMT_and_SLC18A2_ADRA1B	complex:Adrenaline_byPNMT_and_SLC18A2	simple:P35368		ADRA1B	True	False	True	curated	False	Ligand-Receptor	Signaling by Adrenaline	1.451
CPI-CS0A5499A2C	Epinephrine_byPNMT_ADRA1D	complex:Epinephrine_byPNMT	simple:P25100		ADRA1D	True	False	True	curated	False	Ligand-Receptor	Signaling by Epinephrine	1.451
CPI-SS0AB20B9AD	CORT_SSTR3	simple:O00230	simple:P32745	CORT	SSTR3	True	False	True	curated	False	Ligand-Receptor	Signaling by Somatostatin	1.451
CPI-CS08A9A272D	5-HT_byTPH2_and_SLC18A2_HTR2B	complex:5-HT_byTPH2_and_SLC18A2	simple:P41595		HTR2B	True	False	True	curated	False	Ligand-Receptor	Signaling by Serotonin	1.451
CPI-SS0C272BD3D	CORT_SSTR2	simple:O00230	simple:P30874	CORT	SSTR2	True	False	True	curated	False	Ligand-Receptor	Signaling by Somatostatin	1.451
CPI-SS0BE3867AB	NTF3_NTRK1	simple:P20783	simple:P04629	NTF3	NTRK1	True	False	True	curated	False	Ligand-Receptor	Signaling by Neurotrophin	1.451
CPI-SC04A52C935	BMP10_ACVL1_ACVR2A	simple:O95393	complex:ACVL1_ACVR2A	BMP10		True	False	True	curated	False	Ligand-Receptor	Signaling by BMP	1.451
CPI-SC07C452E3D	BMP10_ACVL1_BMPR2	simple:O95393	complex:ACVL1_BMPR2	BMP10		True	False	True	curated	False	Ligand-Receptor	Signaling by BMP	1.451
CPI-SC0DDF53DDB	BMP6_BMPR1B_BMPR2	simple:P22004	complex:BMPR1B_BMPR2	BMP6		True	False	True	curated	False	Ligand-Receptor	Signaling by BMP	1.451
CPI-SC0C97FACEA	BMP6_BMR1A_ACR2A	simple:P22004	complex:BMR1A_ACR2A	BMP6		True	False	True	curated	False	Ligand-Receptor	Signaling by BMP	1.451
CPI-SS0609FCF76	RSPO4_LGR6	simple:Q2I0M5	simple:Q9HBX8	RSPO4	LGR6	True	False	True	curated	False	Ligand-Receptor	Signaling by R-spondin	1.451
CPI-SS052127A00	NGF_NTRK1	simple:P01138	simple:P04629	NGF	NTRK1	True	False	True	curated	False	Ligand-Receptor	Signaling by Beta-nerve growth factor	1.451
CPI-SS0EB5364D4	RSPO3_LGR6	simple:Q9BXY4	simple:Q9HBX8	RSPO3	LGR6	True	False	True	curated	False	Ligand-Receptor	Signaling by R-spondin	1.451
CPI-SS0E5397537	RSPO1_LGR6	simple:Q2MKA7	simple:Q9HBX8	RSPO1	LGR6	True	False	True	curated	False	Ligand-Receptor	Signaling by R-spondin	1.451
CPI-SC0C676F3BE	BMP6_BMR1B_AVR2A	simple:P22004	complex:BMR1B_AVR2A	BMP6		True	False	True	curated	False	Ligand-Receptor	Signaling by BMP	1.451
CPI-SS056D0AD0D	RSPO2_LGR5	simple:Q6UXX9	simple:O75473	RSPO2	LGR5	True	False	True	curated	False	Ligand-Receptor	Signaling by R-spondin	1.451
CPI-SS09B2320BC	RSPO1_LGR5	simple:Q2MKA7	simple:O75473	RSPO1	LGR5	True	False	True	curated	False	Ligand-Receptor	Signaling by R-spondin	1.451
CPI-SC0D05B755E	BMP6_BMR1A_AVR2B	simple:P22004	complex:BMR1A_AVR2B	BMP6		True	False	True	curated	False	Ligand-Receptor	Signaling by BMP	1.451
CPI-SC0F6C8C336	BMP6_BMR1B_AVR2B	simple:P22004	complex:BMR1B_AVR2B	BMP6		True	False	True	curated	False	Ligand-Receptor	Signaling by BMP	1.451
CPI-SS019104E2E	RSPO2_LGR6	simple:Q6UXX9	simple:Q9HBX8	RSPO2	LGR6	True	False	True	curated	False	Ligand-Receptor	Signaling by R-spondin	1.451
CPI-SS081A36E07	CD80_NGFR	simple:P33681	simple:P08138	CD80	NGFR	False	True	True	curated	False	Ligand-Receptor		1.451
CPI-CS030959ED1	2arachidonoylglycerol_byDAGLB_CNR2	complex:2arachidonoylglycerol_byDAGLB	simple:P34972		CNR2	True	False	True	curated	False	Ligand-Receptor	Signaling by Arachidonoylglycerol	1.451
CPI-CS0C6F86DF5	2arachidonoylglycerol_byDAGLA_CNR2	complex:2arachidonoylglycerol_byDAGLA	simple:P34972		CNR2	True	False	True	curated	False	Ligand-Receptor	Signaling by Arachidonoylglycerol	1.451
CPI-CC00B974CC4	atRetinoicAcid_byALDH1A3_RAreceptor_RXRG	complex:atRetinoicAcid_byALDH1A3	complex:RAreceptor_RXRG			True	False	True	curated	False	Ligand-Receptor	Signaling by Retinoic Acid	1.451
CPI-CC071BF7D12	atRetinoicAcid_byALDH1A2_RAreceptor_RXRG	complex:atRetinoicAcid_byALDH1A2	complex:RAreceptor_RXRG			True	False	True	curated	False	Ligand-Receptor	Signaling by Retinoic Acid	1.451
CPI-CC0E829C954	atRetinoicAcid_byALDH1A1_RAreceptor_RXRG	complex:atRetinoicAcid_byALDH1A1	complex:RAreceptor_RXRG			True	False	True	curated	False	Ligand-Receptor	Signaling by Retinoic Acid	1.451
CPI-CS06A285DD6	Pregnenolone_byCYP11A1_NR1I2	complex:Pregnenolone_byCYP11A1	simple:O75469		NR1I2	True	False	True	curated	False	Ligand-Receptor	Signaling by Steroids	1.451
CPI-CS05760BB78	Dehydroepiandrosterone_bySTS_NR1I2	complex:Dehydroepiandrosterone_bySTS	simple:O75469		NR1I2	True	False	True	curated	False	Ligand-Receptor	Signaling by Dehydroepiandrosterone	1.451
CPI-CS0EF401B5F	Estradiol_byHSD17B1_NR1I2	complex:Estradiol_byHSD17B1	simple:O75469		NR1I2	True	False	True	curated	False	Ligand-Receptor	Signaling by Estradiol	1.451
CPI-SS0DE9B07A8	ANGPT1_TEK	simple:Q15389	simple:Q02763	ANGPT1	TEK	True	False	True	curated	False	Ligand-Receptor	Signaling by Angiopoietin	1.451
CPI-SS0BAB460FF	ANGPT2_TEK	simple:O15123	simple:Q02763	ANGPT2	TEK	True	False	True	curated	False	Ligand-Receptor	Signaling by Angiopoietin	1.451
CPI-SS0D89F86A7	ANGPT4_TEK	simple:Q9Y264	simple:Q02763	ANGPT4	TEK	True	False	True	curated	False	Ligand-Receptor	Signaling by Angiopoietin	1.451
CPI-CC0BEBB9C26	atRetinoicAcid_byALDH1A3_RAreceptor_RARG_RXRG	complex:atRetinoicAcid_byALDH1A3	complex:RAreceptor_RARG_RXRG			True	False	True	curated	False	Ligand-Receptor	Signaling by Retinoic Acid	1.451
CPI-CC000118AA2	atRetinoicAcid_byALDH1A2_RAreceptor_RARG_RXRG	complex:atRetinoicAcid_byALDH1A2	complex:RAreceptor_RARG_RXRG			True	False	True	curated	False	Ligand-Receptor	Signaling by Retinoic Acid	1.451
CPI-CC01AF691C1	atRetinoicAcid_byALDH1A1_RAreceptor_RARG_RXRG	complex:atRetinoicAcid_byALDH1A1	complex:RAreceptor_RARG_RXRG			True	False	True	curated	False	Ligand-Receptor	Signaling by Retinoic Acid	1.451
CPI-SS05996C8FD	AGT_AGTR1	simple:P01019	simple:P30556	AGT	AGTR1	True	False	True	curated	False	Ligand-Receptor	Signaling by Angiotensinogen	1.451
CPI-SC06DAC3119	APOA1_CUBN_AMN_complex	simple:P02647	complex:CUBN_AMN_complex	APOA1		True	False	True	curated	False	Ligand-Receptor	Signaling by Apolipoprotein	1.451
CPI-SS00BE17C71	APOB_APOBR	simple:P04114	simple:Q0VD83	APOB	APOBR	True	False	True	curated	False	Ligand-Receptor	Signaling by Apolipoprotein	1.451
CPI-SS01E3453DB	RSPO2_LGR4	simple:Q6UXX9	simple:Q9BXB1	RSPO2	LGR4	True	False	True	curated	False	Ligand-Receptor	Signaling by R-spondin	1.451
CPI-CS0669F64A4	Estradiol_byCYP19A1_NR1I2	complex:Estradiol_byCYP19A1	simple:O75469		NR1I2	True	False	True	curated	False	Ligand-Receptor	Signaling by Steroids	1.451
CPI-SS0057AB387	RSPO1_LGR4	simple:Q2MKA7	simple:Q9BXB1	RSPO1	LGR4	True	False	True	curated	False	Ligand-Receptor	Signaling by R-spondin	1.451
CPI-SC005D197A2	WNT9B_FZD8_LRP6	simple:O14905	complex:FZD8_LRP6	WNT9B		True	False	False	curated	False	Ligand-Receptor	Signaling by WNT	1.451
CPI-SC0D868E29E	INHA_ACVR_1A2B_receptor	simple:P05111	complex:ACVR_1A2B_receptor	INHA		True	False	True	curated	False	Ligand-Receptor	Signaling by Inhibin/Activin	1.451
CPI-CS09DCEBC2B	ProstaglandinE2_byPTGES_PTGER1	complex:ProstaglandinE2_byPTGES	simple:P34995		PTGER1	True	False	True	curated	False	Ligand-Receptor	Signaling by Prostaglandin	1.451
CPI-CS0F4093169	PGD2_byPTGDS_PTGDR2	complex:PGD2_byPTGDS	simple:Q9Y5Y4		PTGDR2	True	False	True	curated	False	Ligand-Receptor	Signaling by Prostaglandin	1.451
CPI-CS09C48BE1A	ProstaglandinD2_byAKR1C3_PTGDR2	complex:ProstaglandinD2_byAKR1C3	simple:Q9Y5Y4		PTGDR2	True	False	True	curated	False	Ligand-Receptor	Signaling by Prostaglandin	1.451
CPI-CC07323E253	Inhibin_ligand_A_ACVR_1A2B_receptor	complex:Inhibin_ligand_A	complex:ACVR_1A2B_receptor			True	False	True	curated	False	Ligand-Receptor	Signaling by Inhibin/Activin	1.451
CPI-CC0300AB2DF	Inhibin_ligand_B_ACVR_1A2B_receptor	complex:Inhibin_ligand_B	complex:ACVR_1A2B_receptor			True	False	True	curated	False	Ligand-Receptor	Signaling by Inhibin/Activin	1.451
CPI-CC028D7588F	Activin_ligand_ab_ACVR_1A2B_receptor	complex:Activin_ligand_ab	complex:ACVR_1A2B_receptor			True	False	True	curated	False	Ligand-Receptor	Signaling by Inhibin/Activin	1.451
CPI-SC00DF87C38	BMP6_ACVR1_BMPR2	simple:P22004	complex:ACVR1_BMPR2	BMP6		True	False	True	curated	False	Ligand-Receptor	Signaling by BMP	1.451
CPI-SS0E3AA6B7B	NTN4_NTRK2	simple:Q9HB63	simple:Q16620	NTN4	NTRK2	True	False	True	curated	False	Ligand-Receptor	Signaling by Netrin	1.451
CPI-SS093E05DD4	NTF3_NTRK2	simple:P20783	simple:Q16620	NTF3	NTRK2	True	False	True	curated	False	Ligand-Receptor	Signaling by Neurotrophin	1.451
CPI-SS09F635449	PROK2_PROKR1	simple:Q9HC23	simple:Q8TCW9	PROK2	PROKR1	True	False	True	curated	False	Ligand-Receptor	Signaling by Prokineticin	1.451
CPI-SS04FB6F38D	PROK1_PROKR1	simple:P58294	simple:Q8TCW9	PROK1	PROKR1	True	False	True	curated	False	Ligand-Receptor	Signaling by Prokineticin	1.451
CPI-SS0445D021B	PYY_NPY5R	simple:P10082	simple:Q15761	PYY	NPY5R	True	False	True	curated	False	Ligand-Receptor	Signaling by Peptide YY	1.451
CPI-SS0C2000B56	PPY_NPY5R	simple:P01298	simple:Q15761	PPY	NPY5R	True	False	True	curated	False	Ligand-Receptor	Signaling by Peptide YY	1.451
CPI-SS0BA601DC4	BDNF_NTRK2	simple:P23560	simple:Q16620	BDNF	NTRK2	True	False	True	curated	False	Ligand-Receptor	Signaling by Brain-derived neurotrophic factor	1.451
CPI-CS0F0453B03	ProstaglandinE2_byPTGES_PTGER2	complex:ProstaglandinE2_byPTGES	simple:P43116		PTGER2	True	False	True	curated	False	Ligand-Receptor	Signaling by Prostaglandin	1.451
CPI-SC0A978EC39	BMP6_ACVR_1A2B_receptor	simple:P22004	complex:ACVR_1A2B_receptor	BMP6		True	False	True	curated	False	Ligand-Receptor	Signaling by BMP	1.451
CPI-CS080C76630	ProstaglandinE2_byPTGES_PTGER3	complex:ProstaglandinE2_byPTGES	simple:P43115		PTGER3	True	False	True	curated	False	Ligand-Receptor	Signaling by Prostaglandin	1.451
CPI-SC0BB739BFE	WNT8A_FZD8_LRP6	simple:Q9H1J5	complex:FZD8_LRP6	WNT8A		True	False	False	curated	False	Ligand-Receptor	Signaling by WNT	1.451
CPI-SC0434B6726	WNT7B_FZD8_LRP6	simple:P56706	complex:FZD8_LRP6	WNT7B		True	False	False	curated	False	Ligand-Receptor	Signaling by WNT	1.451
CPI-SC0D8F589A1	WNT6_FZD8_LRP6	simple:Q9Y6F9	complex:FZD8_LRP6	WNT6		True	False	False	curated	False	Ligand-Receptor	Signaling by WNT	1.451
CPI-SC00D19A858	BMP6_BMPR1A_BMPR2	simple:P22004	complex:BMPR1A_BMPR2	BMP6		True	False	True	curated	False	Ligand-Receptor	Signaling by BMP	1.451
CPI-SC079BB7A02	BMP6_ACVR_1A2A_receptor	simple:P22004	complex:ACVR_1A2A_receptor	BMP6		True	False	True	curated	False	Ligand-Receptor	Signaling by BMP	1.451
CPI-SC01C2F8BE5	WNT3A_FZD8_LRP6	simple:P56704	complex:FZD8_LRP6	WNT3A		True	False	False	curated	False	Ligand-Receptor	Signaling by WNT	1.451
CPI-CC0AFC21177	Activin_ligand_ab_ACVR_1A2A_receptor	complex:Activin_ligand_ab	complex:ACVR_1A2A_receptor			True	False	True	curated	False	Ligand-Receptor	Signaling by Inhibin/Activin	1.451
CPI-SC061351B3F	WNT2_FZD8_LRP6	simple:P09544	complex:FZD8_LRP6	WNT2		True	False	False	curated	False	Ligand-Receptor	Signaling by WNT	1.451
CPI-SC06FA9E664	INHA_ACVR_1A2A_receptor	simple:P05111	complex:ACVR_1A2A_receptor	INHA		True	False	True	curated	False	Ligand-Receptor	Signaling by Inhibin/Activin	1.451
CPI-SC0E7F51B25	RSPO1_FZD8_LRP6	simple:Q2MKA7	complex:FZD8_LRP6	RSPO1		True	False	False	curated	False	Ligand-Receptor	Signaling by R-spondin	1.451
CPI-CC07611BF54	Inhibin_ligand_A_ACVR_1A2A_receptor	complex:Inhibin_ligand_A	complex:ACVR_1A2A_receptor			True	False	True	curated	False	Ligand-Receptor	Signaling by Inhibin/Activin	1.451
CPI-CC0AD71E0D3	Inhibin_ligand_B_ACVR_1A2A_receptor	complex:Inhibin_ligand_B	complex:ACVR_1A2A_receptor			True	False	True	curated	False	Ligand-Receptor	Signaling by Inhibin/Activin	1.451
CPI-CS023F349AF	ProstaglandinE2_byPTGES_PTGER4	complex:ProstaglandinE2_byPTGES	simple:P35408		PTGER4	True	False	True	curated	False	Ligand-Receptor	Signaling by Prostaglandin	1.451
CPI-CS0C9671CB6	ProstaglandinE2_byPTGES3_PTGER3	complex:ProstaglandinE2_byPTGES3	simple:P43115		PTGER3	True	False	True	curated	False	Ligand-Receptor	Signaling by Prostaglandin	1.451
CPI-CS0F721837F	ProstaglandinE2_byPTGES2_PTGER3	complex:ProstaglandinE2_byPTGES2	simple:P43115		PTGER3	True	False	True	curated	False	Ligand-Receptor	Signaling by Prostaglandin	1.451
CPI-SC0456039E0	RSPO1_Kremen1_LRP6	simple:Q2MKA7	complex:Kremen1_LRP6	RSPO1		True	False	False	curated	False	Ligand-Receptor	Signaling by R-spondin	1.451
CPI-CS0B08AEA2D	Estradiol_byHSD17B1_GPER1	complex:Estradiol_byHSD17B1	simple:Q99527		GPER1	True	False	True	curated	False	Ligand-Receptor	Signaling by Estradiol	1.451
CPI-CS0DAC88EFA	Estradiol_byCYP19A1_GPER1	complex:Estradiol_byCYP19A1	simple:Q99527		GPER1	True	False	True	curated	False	Ligand-Receptor	Signaling by Steroids	1.451
CPI-SS0CDEE4A57	RARRES2_CMKLR1	simple:Q99969	simple:Q99788	RARRES2	CMKLR1	True	False	True	curated	False	Ligand-Receptor	Signaling by Retinoid acid	1.451
CPI-CS059692236	5-HT_byTPH1_and_SLC18A2_HTR7	complex:5-HT_byTPH1_and_SLC18A2	simple:P34969		HTR7	True	False	True	curated	False	Ligand-Receptor	Signaling by Serotonin	1.451
CPI-CS07508694A	SerotoninDopamin_byDDC_HTR4	complex:SerotoninDopamin_byDDC	simple:Q13639		HTR4	True	False	True	curated	False	Ligand-Receptor	Signaling by Serotonin/Dopamine	1.451
CPI-CS0DC68F1EA	5-HT_byTPH2_and_SLC6A4_HTR4	complex:5-HT_byTPH2_and_SLC6A4	simple:Q13639		HTR4	True	False	True	curated	False	Ligand-Receptor	Signaling by Serotonin	1.451
CPI-CS07C8BD0AD	5-HT_byTPH1_and_SLC6A4_HTR4	complex:5-HT_byTPH1_and_SLC6A4	simple:Q13639		HTR4	True	False	True	curated	False	Ligand-Receptor	Signaling by Serotonin	1.451
CPI-CS0233F2354	5-HT_byTPH2_and_SLC18A2_HTR4	complex:5-HT_byTPH2_and_SLC18A2	simple:Q13639		HTR4	True	False	True	curated	False	Ligand-Receptor	Signaling by Serotonin	1.451
CPI-CS00CB2214E	5-HT_byTPH1_and_SLC18A2_HTR4	complex:5-HT_byTPH1_and_SLC18A2	simple:Q13639		HTR4	True	False	True	curated	False	Ligand-Receptor	Signaling by Serotonin	1.451
CPI-CS0778BF832	5-HT_byTPH2_and_SLC18A2_HTR7	complex:5-HT_byTPH2_and_SLC18A2	simple:P34969		HTR7	True	False	True	curated	False	Ligand-Receptor	Signaling by Serotonin	1.451
CPI-CS0FC36F030	LipoxinA4_byALOX5_FPR2	complex:LipoxinA4_byALOX5	simple:P25090		FPR2	True	False	True	curated	False	Ligand-Receptor	Signaling by Lipoxin/Leukotriene	1.451
CPI-CS0D12BDF23	5-HT_byTPH1_and_SLC6A4_HTR2C	complex:5-HT_byTPH1_and_SLC6A4	simple:P28335		HTR2C	True	False	True	curated	False	Ligand-Receptor	Signaling by Serotonin	1.451
CPI-CS0C605AFB6	5-HT_byTPH2_and_SLC18A2_HTR2C	complex:5-HT_byTPH2_and_SLC18A2	simple:P28335		HTR2C	True	False	True	curated	False	Ligand-Receptor	Signaling by Serotonin	1.451
CPI-CS0FBE83390	5-HT_byTPH1_and_SLC18A2_HTR2C	complex:5-HT_byTPH1_and_SLC18A2	simple:P28335		HTR2C	True	False	True	curated	False	Ligand-Receptor	Signaling by Serotonin	1.451
CPI-CS0DF5F733F	SerotoninDopamin_byDDC_HTR2B	complex:SerotoninDopamin_byDDC	simple:P41595		HTR2B	True	False	True	curated	False	Ligand-Receptor	Signaling by Serotonin/Dopamine	1.451
CPI-CS0DB983DDE	5-HT_byTPH2_and_SLC6A4_HTR2B	complex:5-HT_byTPH2_and_SLC6A4	simple:P41595		HTR2B	True	False	True	curated	False	Ligand-Receptor	Signaling by Serotonin	1.451
CPI-CS07C928856	5-HT_byTPH1_and_SLC6A4_HTR2B	complex:5-HT_byTPH1_and_SLC6A4	simple:P41595		HTR2B	True	False	True	curated	False	Ligand-Receptor	Signaling by Serotonin	1.451
CPI-CS0470204FB	5-HT_byTPH2_and_SLC6A4_HTR2C	complex:5-HT_byTPH2_and_SLC6A4	simple:P28335		HTR2C	True	False	True	curated	False	Ligand-Receptor	Signaling by Serotonin	1.451
CPI-CS091CE4B74	5-HT_byTPH1_and_SLC6A4_HTR7	complex:5-HT_byTPH1_and_SLC6A4	simple:P34969		HTR7	True	False	True	curated	False	Ligand-Receptor	Signaling by Serotonin	1.451
CPI-CS08EFEF89B	5-HT_byTPH2_and_SLC6A4_HTR7	complex:5-HT_byTPH2_and_SLC6A4	simple:P34969		HTR7	True	False	True	curated	False	Ligand-Receptor	Signaling by Serotonin	1.451
CPI-CS0C94B5884	LipoxinA4_byALOX12_FPR2	complex:LipoxinA4_byALOX12	simple:P25090		FPR2	True	False	True	curated	False	Ligand-Receptor	Signaling by Lipoxin/Leukotriene	1.451
CPI-SS0A512249D	SST_SSTR1	simple:P61278	simple:P30872	SST	SSTR1	True	False	True	curated	False	Ligand-Receptor	Signaling by Somatostatin	1.451
CPI-SS06CE0CF64	CORT_SSTR1	simple:O00230	simple:P30872	CORT	SSTR1	True	False	True	curated	False	Ligand-Receptor	Signaling by Somatostatin	1.451
CPI-SS0F66EA6BE	APP_FPR2	simple:P05067	simple:P25090	APP	FPR2	False	False	True	curated	False	Ligand-Receptor	Signaling by Amyloid-beta precursor protein	1.451
CPI-SS027028983	SLIT1_ROBO1	simple:O75093	simple:Q9Y6N7	SLIT1	ROBO1	True	False	True	curated	False	Ligand-Receptor	Signaling by SLIT and NTRK-like protein	1.451
CPI-CS096413347	SerotoninDopamin_byDDC_HTR3E	complex:SerotoninDopamin_byDDC	simple:A5X5Y0		HTR3E	True	False	True	curated	False	Ligand-Receptor	Signaling by Serotonin/Dopamine	1.451
CPI-CS033DE552A	SerotoninDopamin_byDDC_HTR3C	complex:SerotoninDopamin_byDDC	simple:Q8WXA8		HTR3C	True	False	True	curated	False	Ligand-Receptor	Signaling by Serotonin/Dopamine	1.451
CPI-CS07DA64534	SerotoninDopamin_byDDC_HTR3A	complex:SerotoninDopamin_byDDC	simple:P46098		HTR3A	True	False	True	curated	False	Ligand-Receptor	Signaling by Serotonin/Dopamine	1.451
CPI-CS017E74D3E	Dopamine_byDDC_and_SLC18A2_DRD5	complex:Dopamine_byDDC_and_SLC18A2	simple:P21918		DRD5	True	False	True	curated	False	Ligand-Receptor	Signaling by Serotonin/Dopamine	1.451
CPI-CS0A0936BD6	SerotoninDopamin_byDDC_DRD5	complex:SerotoninDopamin_byDDC	simple:P21918		DRD5	True	False	True	curated	False	Ligand-Receptor	Signaling by Serotonin/Dopamine	1.451
CPI-CS039F33B17	Dopamine_byDDC_and_SLC18A2_DRD4	complex:Dopamine_byDDC_and_SLC18A2	simple:P21917		DRD4	True	False	True	curated	False	Ligand-Receptor	Signaling by Serotonin/Dopamine	1.451
CPI-SS030BB46BB	ANXA1_FPR2	simple:P04083	simple:P25090	ANXA1	FPR2	True	False	True	curated	False	Ligand-Receptor	Signaling by Annexin	1.451
CPI-CS0795A8A7A	Dopamine_byDDC_and_SLC18A2_DRD2	complex:Dopamine_byDDC_and_SLC18A2	simple:P14416		DRD2	True	False	True	curated	False	Ligand-Receptor	Signaling by Serotonin/Dopamine	1.451
CPI-CS075E4969A	SerotoninDopamin_byDDC_DRD2	complex:SerotoninDopamin_byDDC	simple:P14416		DRD2	True	False	True	curated	False	Ligand-Receptor	Signaling by Serotonin/Dopamine	1.451
CPI-CS04B5BF177	Dopamine_byDDC_and_SLC18A2_DRD1	complex:Dopamine_byDDC_and_SLC18A2	simple:P21728		DRD1	True	False	True	curated	False	Ligand-Receptor	Signaling by Serotonin/Dopamine	1.451
CPI-CS0AB91708D	SerotoninDopamin_byDDC_DRD1	complex:SerotoninDopamin_byDDC	simple:P21728		DRD1	True	False	True	curated	False	Ligand-Receptor	Signaling by Serotonin/Dopamine	1.451
CPI-SC00035437A	ICAM1_integrin_aLb2_complex	simple:P05362	complex:integrin_aLb2_complex	ICAM1		False	True	False	curated	True	Ligand-Receptor	Adhesion by ICAM	1.451
CPI-CS09463D22E	5-HT_byTPH1_and_SLC18A2_HTR2B	complex:5-HT_byTPH1_and_SLC18A2	simple:P41595		HTR2B	True	False	True	curated	False	Ligand-Receptor	Signaling by Serotonin	1.451
CPI-CS0B7FF1D20	SerotoninDopamin_byDDC_HTR1F	complex:SerotoninDopamin_byDDC	simple:P30939		HTR1F	True	False	True	curated	False	Ligand-Receptor	Signaling by Serotonin/Dopamine	1.451
CPI-CS01EA98FFF	5-HT_byTPH2_and_SLC6A4_HTR1F	complex:5-HT_byTPH2_and_SLC6A4	simple:P30939		HTR1F	True	False	True	curated	False	Ligand-Receptor	Signaling by Serotonin	1.451
CPI-SS012E7C8B8	PI16_TNFRSF21	simple:Q6UXB8	simple:O75509	PI16	TNFRSF21	True	False	True	curated	False	Ligand-Receptor		1.451
CPI-SS0CBCF26F8	APLP2_PIGR	simple:Q06481	simple:P01833	APLP2	PIGR	True	False	True	curated	False	Ligand-Receptor	Signaling by Amyloid-like protein	1.451
CPI-CS012A5546C	Desoxycorticosterone_byCYP21A2_NR3C2	complex:Desoxycorticosterone_byCYP21A2	simple:P08235		NR3C2	True	False	True	curated	False	Ligand-Receptor	Signaling by Steroids	1.451
CPI-CS0D5502736	Androstenedione_byCYP17A1_AR	complex:Androstenedione_byCYP17A1	simple:P10275		AR	True	False	True	curated	False	Ligand-Receptor	Signaling by Steroids	1.451
CPI-CS0E165D03D	Testosterone_byHSD17B3_AR	complex:Testosterone_byHSD17B3	simple:P10275		AR	True	False	True	curated	False	Ligand-Receptor	Signaling by Steroids	1.451
CPI-SS044C72D0D	SEMA4A_PLXND1	simple:Q9H3S1	simple:Q9Y4D7	SEMA4A	PLXND1	False	False	True	curated	False	Ligand-Receptor	Signaling by Semaphorin	1.451
CPI-SC096905331	SEMA3A_PlexinA4_complex1	simple:Q14563	complex:PlexinA4_complex1	SEMA3A		True	False	True	curated	False	Ligand-Receptor	Signaling by Semaphorin	1.451
CPI-CS01DAEDE79	Calcitriol_byCYP27B1_VDR	complex:Calcitriol_byCYP27B1	simple:P11473		VDR	True	False	True	curated	False	Ligand-Receptor	Signaling by Steroids	1.451
CPI-CS0B87D36A1	Estradiol_byCYP19A1_ESR2	complex:Estradiol_byCYP19A1	simple:Q92731		ESR2	True	False	True	curated	False	Ligand-Receptor	Signaling by Steroids	1.451
CPI-SS063D79C85	DKK2_LRP6	simple:Q9UBU2	simple:O75581	DKK2	LRP6	True	False	True	curated	False	Ligand-Receptor	Signaling by WNT	1.451
CPI-SS0C977FC22	SOSTDC1_LRP6	simple:Q6X4U4	simple:O75581	SOSTDC1	LRP6	True	False	True	curated	False	Ligand-Receptor	Signaling by Sclerostin domain-containing protein	1.451
CPI-CS0A04F7238	Estradiol_byHSD17B1_ESR2	complex:Estradiol_byHSD17B1	simple:Q92731		ESR2	True	False	True	curated	False	Ligand-Receptor	Signaling by Estradiol	1.451
CPI-SS0FB520A95	SOSTDC1_LRP5	simple:Q6X4U4	simple:O75197	SOSTDC1	LRP5	True	False	True	curated	False	Ligand-Receptor	Signaling by Sclerostin domain-containing protein	1.451
CPI-SS07FF435A6	TAFA1_GPR1	simple:Q7Z5A9	simple:P46091	TAFA1	GPR1	True	False	True	curated	False	Ligand-Receptor	Signaling by TAFA	1.451
CPI-SS095A33EE9	RARRES2_GPR1	simple:Q99969	simple:P46091	RARRES2	GPR1	True	False	True	curated	False	Ligand-Receptor	Signaling by Retinoid acid	1.451
CPI-SS0DF830287	APLP2_PLXNA4	simple:Q06481	simple:Q9HCM2	APLP2	PLXNA4	False	False	True	curated	False	Ligand-Receptor	Signaling by Amyloid-like protein	1.451
CPI-SS0FE594C97	SST_SSTR2	simple:P61278	simple:P30874	SST	SSTR2	True	False	True	curated	False	Ligand-Receptor	Signaling by Somatostatin	1.451
CPI-CS06E0408B7	5-HT_byTPH1_and_SLC18A2_HTR1B	complex:5-HT_byTPH1_and_SLC18A2	simple:P28222		HTR1B	True	False	True	curated	False	Ligand-Receptor	Signaling by Serotonin	1.451
CPI-CS041B20451	5-HT_byTPH1_and_SLC6A4_HTR1B	complex:5-HT_byTPH1_and_SLC6A4	simple:P28222		HTR1B	True	False	True	curated	False	Ligand-Receptor	Signaling by Serotonin	1.451
CPI-CS00F1C7E51	5-HT_byTPH1_and_SLC6A4_HTR1F	complex:5-HT_byTPH1_and_SLC6A4	simple:P30939		HTR1F	True	False	True	curated	False	Ligand-Receptor	Signaling by Serotonin	1.451
CPI-CS0BAEBE4DB	5-HT_byTPH2_and_SLC18A2_HTR1F	complex:5-HT_byTPH2_and_SLC18A2	simple:P30939		HTR1F	True	False	True	curated	False	Ligand-Receptor	Signaling by Serotonin	1.451
CPI-CS0B5EFDF87	5-HT_byTPH1_and_SLC18A2_HTR1F	complex:5-HT_byTPH1_and_SLC18A2	simple:P30939		HTR1F	True	False	True	curated	False	Ligand-Receptor	Signaling by Serotonin	1.451
CPI-SS06190D4BE	TAFA5_FPR2	simple:Q7Z5A7	simple:P25090	TAFA5	FPR2	True	False	True	curated	False	Ligand-Receptor	Signaling by TAFA	1.451
CPI-CS0B31D535F	5-HT_byTPH2_and_SLC6A4_HTR1E	complex:5-HT_byTPH2_and_SLC6A4	simple:P28566		HTR1E	True	False	True	curated	False	Ligand-Receptor	Signaling by Serotonin	1.451
CPI-CS00699E9D6	5-HT_byTPH1_and_SLC6A4_HTR1E	complex:5-HT_byTPH1_and_SLC6A4	simple:P28566		HTR1E	True	False	True	curated	False	Ligand-Receptor	Signaling by Serotonin	1.451
CPI-CS01C80FFD5	5-HT_byTPH2_and_SLC18A2_HTR1E	complex:5-HT_byTPH2_and_SLC18A2	simple:P28566		HTR1E	True	False	True	curated	False	Ligand-Receptor	Signaling by Serotonin	1.451
CPI-CS05FD872B4	5-HT_byTPH1_and_SLC18A2_HTR1E	complex:5-HT_byTPH1_and_SLC18A2	simple:P28566		HTR1E	True	False	True	curated	False	Ligand-Receptor	Signaling by Serotonin	1.451
CPI-SS0CB6F5575	APP_PLXNA4	simple:P05067	simple:Q9HCM2	APP	PLXNA4	False	False	True	curated	False	Ligand-Receptor	Signaling by Amyloid-beta precursor protein	1.451
CPI-CS004966156	5-HT_byTPH2_and_SLC6A4_HTR1D	complex:5-HT_byTPH2_and_SLC6A4	simple:P28221		HTR1D	True	False	True	curated	False	Ligand-Receptor	Signaling by Serotonin	1.451
CPI-CS08A73BA72	5-HT_byTPH1_and_SLC6A4_HTR1D	complex:5-HT_byTPH1_and_SLC6A4	simple:P28221		HTR1D	True	False	True	curated	False	Ligand-Receptor	Signaling by Serotonin	1.451
CPI-CS0CB4D5AA2	5-HT_byTPH2_and_SLC18A2_HTR1D	complex:5-HT_byTPH2_and_SLC18A2	simple:P28221		HTR1D	True	False	True	curated	False	Ligand-Receptor	Signaling by Serotonin	1.451
CPI-CS0ABF585EC	5-HT_byTPH1_and_SLC18A2_HTR1D	complex:5-HT_byTPH1_and_SLC18A2	simple:P28221		HTR1D	True	False	True	curated	False	Ligand-Receptor	Signaling by Serotonin	1.451
CPI-CS0E8D11164	SerotoninDopamin_byDDC_HTR1B	complex:SerotoninDopamin_byDDC	simple:P28222		HTR1B	True	False	True	curated	False	Ligand-Receptor	Signaling by Serotonin/Dopamine	1.451
CPI-CS06A524C62	5-HT_byTPH2_and_SLC6A4_HTR1B	complex:5-HT_byTPH2_and_SLC6A4	simple:P28222		HTR1B	True	False	True	curated	False	Ligand-Receptor	Signaling by Serotonin	1.451
CPI-CS0E6A8AB85	5-HT_byTPH2_and_SLC18A2_HTR1B	complex:5-HT_byTPH2_and_SLC18A2	simple:P28222		HTR1B	True	False	True	curated	False	Ligand-Receptor	Signaling by Serotonin	1.451
CPI-SC0B7D84FC7	WNT3A_FZD1_LRP6	simple:P56704	complex:FZD1_LRP6	WNT3A		True	False	False	curated	False	Ligand-Receptor	Signaling by WNT	1.451
CPI-SC0D32DCC97	WNT8A_FZD2_LRP5	simple:Q9H1J5	complex:FZD2_LRP5	WNT8A		True	False	False	curated	False	Ligand-Receptor	Signaling by WNT	1.451
CPI-SS062D2530F	GJA3_GJC1	simple:Q9Y6H8	simple:P36383	GJA3	GJC1	False	False	False	curated	False	Gap-Gap	Adhesion by GAP junction	1.451
CPI-SS0648E8525	WNT9B_SFRP1	simple:O14905	simple:Q8N474	WNT9B	SFRP1	True	False	False	curated	False	Ligand-Ligand	Signaling by WNT inhibition	1.451
CPI-SC0886D58EF	COL4A3_integrin_a1b1_complex	simple:Q01955	complex:integrin_a1b1_complex	COL4A3		True	False	False	curated	True	Adhesion-Adhesion	Adhesion by Collagen/Integrin	1.451
CPI-SS03146C969	WNT8A_SFRP1	simple:Q9H1J5	simple:Q8N474	WNT8A	SFRP1	True	False	False	curated	False	Ligand-Ligand	Signaling by WNT inhibition	1.451
CPI-SS0FE9D6F11	WNT7B_SFRP1	simple:P56706	simple:Q8N474	WNT7B	SFRP1	True	False	False	curated	False	Ligand-Ligand	Signaling by WNT inhibition	1.451
CPI-SS097860321	WNT6_SFRP1	simple:Q9Y6F9	simple:Q8N474	WNT6	SFRP1	True	False	False	curated	False	Ligand-Ligand	Signaling by WNT inhibition	1.451
CPI-SC00EAD4C47	COL5A3_integrin_a1b1_complex	simple:P25940	complex:integrin_a1b1_complex	COL5A3		True	False	False	curated	True	Adhesion-Adhesion	Adhesion by Collagen/Integrin	1.451
CPI-SS00E2C8381	WNT3A_SFRP1	simple:P56704	simple:Q8N474	WNT3A	SFRP1	True	False	False	curated	False	Ligand-Ligand	Signaling by WNT inhibition	1.451
CPI-SS0C95AC883	WNT2_SFRP2	simple:P09544	simple:Q96HF1	WNT2	SFRP2	True	False	False	curated	False	Ligand-Ligand	Signaling by WNT inhibition	1.451
CPI-SC0ECDD1074	COL6A3_integrin_a1b1_complex	simple:P12111	complex:integrin_a1b1_complex	COL6A3		True	False	False	curated	True	Adhesion-Adhesion	Adhesion by Collagen/Integrin	1.451
CPI-SC0C6DC4D50	COL6A5_integrin_a1b1_complex	simple:A8TX70	complex:integrin_a1b1_complex	COL6A5		True	False	False	curated	True	Adhesion-Adhesion	Adhesion by Collagen/Integrin	1.451
CPI-SC01319F5CD	WNT9B_FZD9_LRP6	simple:O14905	complex:FZD9_LRP6	WNT9B		True	False	False	curated	False	Ligand-Receptor	Signaling by WNT	1.451
CPI-SC0D3870098	COL6A6_integrin_a1b1_complex	simple:A6NMZ7	complex:integrin_a1b1_complex	COL6A6		True	False	False	curated	True	Adhesion-Adhesion	Adhesion by Collagen/Integrin	1.451
CPI-SC02B03DCA6	WNT8A_FZD9_LRP6	simple:Q9H1J5	complex:FZD9_LRP6	WNT8A		True	False	False	curated	False	Ligand-Receptor	Signaling by WNT	1.451
CPI-SC0BEC0A65F	WNT7B_FZD9_LRP6	simple:P56706	complex:FZD9_LRP6	WNT7B		True	False	False	curated	False	Ligand-Receptor	Signaling by WNT	1.451
CPI-SC07F8A4C81	WNT6_FZD9_LRP6	simple:Q9Y6F9	complex:FZD9_LRP6	WNT6		True	False	False	curated	False	Ligand-Receptor	Signaling by WNT	1.451
CPI-SC0453131F6	COL8A2_integrin_a1b1_complex	simple:P25067	complex:integrin_a1b1_complex	COL8A2		True	False	False	curated	True	Adhesion-Adhesion	Adhesion by Collagen/Integrin	1.451
CPI-SS01E6C2BB8	WNT2_SFRP1	simple:P09544	simple:Q8N474	WNT2	SFRP1	True	False	False	curated	False	Ligand-Ligand	Signaling by WNT inhibition	1.451
CPI-SC0B4F620A6	COL10A1_integrin_a10b1_complex	simple:Q03692	complex:integrin_a10b1_complex	COL10A1		True	False	False	curated	True	Adhesion-Adhesion	Adhesion by Collagen/Integrin	1.451
CPI-SC01C274A51	COL28A1_integrin_a1b1_complex	simple:Q2UY09	complex:integrin_a1b1_complex	COL28A1		True	False	False	curated	True	Adhesion-Adhesion	Adhesion by Collagen/Integrin	1.451
CPI-SC073A7317A	COL24A1_integrin_a1b1_complex	simple:Q17RW2	complex:integrin_a1b1_complex	COL24A1		True	False	False	curated	True	Adhesion-Adhesion	Adhesion by Collagen/Integrin	1.451
CPI-SS050373228	WNT7B_SFRP4	simple:P56706	simple:Q6FHJ7	WNT7B	SFRP4	True	False	False	curated	False	Ligand-Ligand	Signaling by WNT inhibition	1.451
CPI-SS083239CEC	WNT6_SFRP4	simple:Q9Y6F9	simple:Q6FHJ7	WNT6	SFRP4	True	False	False	curated	False	Ligand-Ligand	Signaling by WNT inhibition	1.451
CPI-SS07F50324B	WNT5B_SFRP4	simple:Q9H1J7	simple:Q6FHJ7	WNT5B	SFRP4	True	False	False	curated	False	Ligand-Ligand	Signaling by WNT inhibition	1.451
CPI-SS0A21B9682	WNT5A_SFRP4	simple:P41221	simple:Q6FHJ7	WNT5A	SFRP4	True	False	False	curated	False	Ligand-Ligand	Signaling by WNT inhibition	1.451
CPI-SS0514C14A6	WNT4_SFRP4	simple:P56705	simple:Q6FHJ7	WNT4	SFRP4	True	False	False	curated	False	Ligand-Ligand	Signaling by WNT inhibition	1.451
CPI-SS02879E156	WNT3A_SFRP4	simple:P56704	simple:Q6FHJ7	WNT3A	SFRP4	True	False	False	curated	False	Ligand-Ligand	Signaling by WNT inhibition	1.451
CPI-SS0851A1599	WNT3_SFRP4	simple:P56703	simple:Q6FHJ7	WNT3	SFRP4	True	False	False	curated	False	Ligand-Ligand	Signaling by WNT inhibition	1.451
CPI-SS0F05B138C	WNT3A_SFRP2	simple:P56704	simple:Q96HF1	WNT3A	SFRP2	True	False	False	curated	False	Ligand-Ligand	Signaling by WNT inhibition	1.451
CPI-SS0BFEE3968	WNT2B_SFRP4	simple:Q93097	simple:Q6FHJ7	WNT2B	SFRP4	True	False	False	curated	False	Ligand-Ligand	Signaling by WNT inhibition	1.451
CPI-SS01A71B64D	WNT16_SFRP4	simple:Q9UBV4	simple:Q6FHJ7	WNT16	SFRP4	True	False	False	curated	False	Ligand-Ligand	Signaling by WNT inhibition	1.451
CPI-SS062CEFDBE	WNT11_SFRP4	simple:O96014	simple:Q6FHJ7	WNT11	SFRP4	True	False	False	curated	False	Ligand-Ligand	Signaling by WNT inhibition	1.451
CPI-SS0ED630027	WNT9B_SFRP2	simple:O14905	simple:Q96HF1	WNT9B	SFRP2	True	False	False	curated	False	Ligand-Ligand	Signaling by WNT inhibition	1.451
CPI-SS029E5DD2D	WNT8A_SFRP2	simple:Q9H1J5	simple:Q96HF1	WNT8A	SFRP2	True	False	False	curated	False	Ligand-Ligand	Signaling by WNT inhibition	1.451
CPI-SS08F783A87	WNT7B_SFRP2	simple:P56706	simple:Q96HF1	WNT7B	SFRP2	True	False	False	curated	False	Ligand-Ligand	Signaling by WNT inhibition	1.451
CPI-SS07B6C7A75	WNT6_SFRP2	simple:Q9Y6F9	simple:Q96HF1	WNT6	SFRP2	True	False	False	curated	False	Ligand-Ligand	Signaling by WNT inhibition	1.451
CPI-SC0804EB2C0	COL20A1_integrin_a1b1_complex	simple:Q9P218	complex:integrin_a1b1_complex	COL20A1		True	False	False	curated	True	Adhesion-Adhesion	Adhesion by Collagen/Integrin	1.451
CPI-SS05E7290A6	WNT2_SFRP4	simple:P09544	simple:Q6FHJ7	WNT2	SFRP4	True	False	False	curated	False	Ligand-Ligand	Signaling by WNT inhibition	1.451
CPI-SC01AAA545F	WNT3A_FZD9_LRP6	simple:P56704	complex:FZD9_LRP6	WNT3A		True	False	False	curated	False	Ligand-Receptor	Signaling by WNT	1.451
CPI-SC0EC720659	COL12A1_integrin_a10b1_complex	simple:Q99715	complex:integrin_a10b1_complex	COL12A1		True	False	False	curated	True	Adhesion-Adhesion	Adhesion by Collagen/Integrin	1.451
CPI-SC01BE5E1F7	COL15A1_integrin_a10b1_complex	simple:P39059	complex:integrin_a10b1_complex	COL15A1		True	False	False	curated	True	Adhesion-Adhesion	Adhesion by Collagen/Integrin	1.451
CPI-SC06EFB9697	WNT7B_FZD8_LRP5	simple:P56706	complex:FZD8_LRP5	WNT7B		True	False	False	curated	False	Ligand-Receptor	Signaling by WNT	1.451
CPI-SC0185A7BDE	WNT6_FZD8_LRP5	simple:Q9Y6F9	complex:FZD8_LRP5	WNT6		True	False	False	curated	False	Ligand-Receptor	Signaling by WNT	1.451
CPI-SC0BCE0B954	COL15A1_integrin_a11b1_complex	simple:P39059	complex:integrin_a11b1_complex	COL15A1		True	False	False	curated	True	Adhesion-Adhesion	Adhesion by Collagen/Integrin	1.451
CPI-SC0BB8BF2C5	COL20A1_integrin_a11b1_complex	simple:Q9P218	complex:integrin_a11b1_complex	COL20A1		True	False	False	curated	True	Adhesion-Adhesion	Adhesion by Collagen/Integrin	1.451
CPI-SC0B09B811A	COL24A1_integrin_a11b1_complex	simple:Q17RW2	complex:integrin_a11b1_complex	COL24A1		True	False	False	curated	True	Adhesion-Adhesion	Adhesion by Collagen/Integrin	1.451
CPI-SC0889E4F05	WNT3A_FZD8_LRP5	simple:P56704	complex:FZD8_LRP5	WNT3A		True	False	False	curated	False	Ligand-Receptor	Signaling by WNT	1.451
CPI-SC0E40282DA	COL28A1_integrin_a11b1_complex	simple:Q2UY09	complex:integrin_a11b1_complex	COL28A1		True	False	False	curated	True	Adhesion-Adhesion	Adhesion by Collagen/Integrin	1.451
CPI-SC027A5CF3D	WNT8A_FZD8_LRP5	simple:Q9H1J5	complex:FZD8_LRP5	WNT8A		True	False	False	curated	False	Ligand-Receptor	Signaling by WNT	1.451
CPI-SC0B4E996CD	WNT2_FZD8_LRP5	simple:P09544	complex:FZD8_LRP5	WNT2		True	False	False	curated	False	Ligand-Receptor	Signaling by WNT	1.451
CPI-SC0376B7DC8	WNT9B_FZD7_LRP6	simple:O14905	complex:FZD7_LRP6	WNT9B		True	False	False	curated	False	Ligand-Receptor	Signaling by WNT	1.451
CPI-SC0D0BFC9F7	COL5A3_integrin_a11b1_complex	simple:P25940	complex:integrin_a11b1_complex	COL5A3		True	False	False	curated	True	Adhesion-Adhesion	Adhesion by Collagen/Integrin	1.451
CPI-SC0A0207B24	WNT8A_FZD7_LRP6	simple:Q9H1J5	complex:FZD7_LRP6	WNT8A		True	False	False	curated	False	Ligand-Receptor	Signaling by WNT	1.451
CPI-SC0BFCEDA56	WNT7B_FZD7_LRP6	simple:P56706	complex:FZD7_LRP6	WNT7B		True	False	False	curated	False	Ligand-Receptor	Signaling by WNT	1.451
CPI-SC0F73E951B	WNT6_FZD7_LRP6	simple:Q9Y6F9	complex:FZD7_LRP6	WNT6		True	False	False	curated	False	Ligand-Receptor	Signaling by WNT	1.451
CPI-SC044916391	COL6A3_integrin_a11b1_complex	simple:P12111	complex:integrin_a11b1_complex	COL6A3		True	False	False	curated	True	Adhesion-Adhesion	Adhesion by Collagen/Integrin	1.451
CPI-SC0E453F338	COL6A5_integrin_a11b1_complex	simple:A8TX70	complex:integrin_a11b1_complex	COL6A5		True	False	False	curated	True	Adhesion-Adhesion	Adhesion by Collagen/Integrin	1.451
CPI-SC08F17FB3E	COL4A3_integrin_a11b1_complex	simple:Q01955	complex:integrin_a11b1_complex	COL4A3		True	False	False	curated	True	Adhesion-Adhesion	Adhesion by Collagen/Integrin	1.451
CPI-SC0A3722F1F	COL12A1_integrin_a11b1_complex	simple:Q99715	complex:integrin_a11b1_complex	COL12A1		True	False	False	curated	True	Adhesion-Adhesion	Adhesion by Collagen/Integrin	1.451
CPI-SC0908CF012	WNT9B_FZD8_LRP5	simple:O14905	complex:FZD8_LRP5	WNT9B		True	False	False	curated	False	Ligand-Receptor	Signaling by WNT	1.451
CPI-SC03686CF16	WNT3A_FDZ8_RYK	simple:P56704	complex:FDZ8_RYK	WNT3A		True	False	True	curated	False	Ligand-Receptor	Signaling by WNT	1.451
CPI-SC0259C1693	WNT2_FZD9_LRP6	simple:P09544	complex:FZD9_LRP6	WNT2		True	False	False	curated	False	Ligand-Receptor	Signaling by WNT	1.451
CPI-SC0F393B830	COL20A1_integrin_a10b1_complex	simple:Q9P218	complex:integrin_a10b1_complex	COL20A1		True	False	False	curated	True	Adhesion-Adhesion	Adhesion by Collagen/Integrin	1.451
CPI-SC09E4E673B	COL24A1_integrin_a10b1_complex	simple:Q17RW2	complex:integrin_a10b1_complex	COL24A1		True	False	False	curated	True	Adhesion-Adhesion	Adhesion by Collagen/Integrin	1.451
CPI-SC0B7AFE8F9	WNT9B_FZD9_LRP5	simple:O14905	complex:FZD9_LRP5	WNT9B		True	False	False	curated	False	Ligand-Receptor	Signaling by WNT	1.451
CPI-SC0E9AA9087	COL28A1_integrin_a10b1_complex	simple:Q2UY09	complex:integrin_a10b1_complex	COL28A1		True	False	False	curated	True	Adhesion-Adhesion	Adhesion by Collagen/Integrin	1.451
CPI-SC09A735D6F	WNT8A_FZD9_LRP5	simple:Q9H1J5	complex:FZD9_LRP5	WNT8A		True	False	False	curated	False	Ligand-Receptor	Signaling by WNT	1.451
CPI-SC0B4814E5F	WNT7B_FZD9_LRP5	simple:P56706	complex:FZD9_LRP5	WNT7B		True	False	False	curated	False	Ligand-Receptor	Signaling by WNT	1.451
CPI-SC02B89D65A	WNT6_FZD9_LRP5	simple:Q9Y6F9	complex:FZD9_LRP5	WNT6		True	False	False	curated	False	Ligand-Receptor	Signaling by WNT	1.451
CPI-SC0CC8A2F79	COL4A3_integrin_a10b1_complex	simple:Q01955	complex:integrin_a10b1_complex	COL4A3		True	False	False	curated	True	Adhesion-Adhesion	Adhesion by Collagen/Integrin	1.451
CPI-SC0DA063880	COL5A3_integrin_a10b1_complex	simple:P25940	complex:integrin_a10b1_complex	COL5A3		True	False	False	curated	True	Adhesion-Adhesion	Adhesion by Collagen/Integrin	1.451
CPI-SC059D160BE	COL6A3_integrin_a10b1_complex	simple:P12111	complex:integrin_a10b1_complex	COL6A3		True	False	False	curated	True	Adhesion-Adhesion	Adhesion by Collagen/Integrin	1.451
CPI-SC090434118	WNT3A_FZD9_LRP5	simple:P56704	complex:FZD9_LRP5	WNT3A		True	False	False	curated	False	Ligand-Receptor	Signaling by WNT	1.451
CPI-SC0E4A99136	COL6A5_integrin_a10b1_complex	simple:A8TX70	complex:integrin_a10b1_complex	COL6A5		True	False	False	curated	True	Adhesion-Adhesion	Adhesion by Collagen/Integrin	1.451
CPI-SC0E03C13D1	COL6A6_integrin_a10b1_complex	simple:A6NMZ7	complex:integrin_a10b1_complex	COL6A6		True	False	False	curated	True	Adhesion-Adhesion	Adhesion by Collagen/Integrin	1.451
CPI-SC0E5131C5E	WNT2_FZD9_LRP5	simple:P09544	complex:FZD9_LRP5	WNT2		True	False	False	curated	False	Ligand-Receptor	Signaling by WNT	1.451
CPI-SC0FCB8DFBB	COL8A2_integrin_a10b1_complex	simple:P25067	complex:integrin_a10b1_complex	COL8A2		True	False	False	curated	True	Adhesion-Adhesion	Adhesion by Collagen/Integrin	1.451
CPI-SC0519DE925	COL10A1_integrin_a11b1_complex	simple:Q03692	complex:integrin_a11b1_complex	COL10A1		True	False	False	curated	True	Adhesion-Adhesion	Adhesion by Collagen/Integrin	1.451
CPI-SS0B86BAA18	WNT8A_SFRP4	simple:Q9H1J5	simple:Q6FHJ7	WNT8A	SFRP4	True	False	False	curated	False	Ligand-Ligand	Signaling by WNT inhibition	1.451
CPI-SS042439610	WNT9A_SFRP4	simple:O14904	simple:Q6FHJ7	WNT9A	SFRP4	True	False	False	curated	False	Ligand-Ligand	Signaling by WNT inhibition	1.451
CPI-SS02AF6643F	WNT9B_SFRP4	simple:O14905	simple:Q6FHJ7	WNT9B	SFRP4	True	False	False	curated	False	Ligand-Ligand	Signaling by WNT inhibition	1.451
CPI-SC027893337	COL15A1_integrin_a1b1_complex	simple:P39059	complex:integrin_a1b1_complex	COL15A1		True	False	False	curated	True	Adhesion-Adhesion	Adhesion by Collagen/Integrin	1.451
CPI-SS0D97E07F8	FLT3LG_FLT3	simple:P49771	simple:P36888	FLT3LG	FLT3	True	False	True	curated	False	Ligand-Receptor		1.451
CPI-SC0926FDACC	COL4A3_integrin_a2b1_complex	simple:Q01955	complex:integrin_a2b1_complex	COL4A3		True	False	False	curated	True	Adhesion-Adhesion	Adhesion by Collagen/Integrin	1.451
CPI-SC0D5418330	COL5A3_integrin_a2b1_complex	simple:P25940	complex:integrin_a2b1_complex	COL5A3		True	False	False	curated	True	Adhesion-Adhesion	Adhesion by Collagen/Integrin	1.451
CPI-SS087A17AD6	EPO_EPOR	simple:P01588	simple:P19235	EPO	EPOR	True	False	True	curated	False	Ligand-Receptor		1.451
CPI-SC090068F7B	TSLP_TSLPR	simple:Q969D9	complex:TSLPR	TSLP		True	False	True	curated	False	Ligand-Receptor		1.451
CPI-SC047CEF2DD	CRLF2_TSLPR	simple:Q9HC73	complex:TSLPR	CRLF2		True	True	True	curated	False	Receptor-Receptor		1.451
CPI-SC084C79E20	COL6A3_integrin_a2b1_complex	simple:P12111	complex:integrin_a2b1_complex	COL6A3		True	False	False	curated	True	Adhesion-Adhesion	Adhesion by Collagen/Integrin	1.451
CPI-SS018AC8F36	FTH1_SCARA5	simple:P02794	simple:Q6ZMJ2	FTH1	SCARA5	False	False	True	curated	False	Ligand-Receptor		1.451
CPI-SC0A6F94686	COL6A5_integrin_a2b1_complex	simple:A8TX70	complex:integrin_a2b1_complex	COL6A5		True	False	False	curated	True	Adhesion-Adhesion	Adhesion by Collagen/Integrin	1.451
CPI-SS03F821467	CD96_NECTIN1	simple:P40200	simple:Q15223	CD96	NECTIN1	True	True	True	curated	False	Receptor-Receptor		1.451
CPI-SS0B1650B85	CD93_IFNGR1	simple:Q9NPY3	simple:P15260	CD93	IFNGR1	False	True	True	curated	False	Ligand-Receptor		1.451
CPI-SS01999882C	CD70_CD27	simple:P32970	simple:P26842	CD70	CD27	True	False	True	curated	False	Ligand-Receptor		1.451
CPI-SS029C16DCA	CD58_CD2	simple:P19256	simple:P06729	CD58	CD2	False	False	True	curated	False	Ligand-Receptor		1.451
CPI-SS073C1B796	CD52_SIGLEC10	simple:P31358	simple:Q96LC7	CD52	SIGLEC10	True	False	False	curated	False	Ligand-Receptor		1.451
CPI-SS056FF4363	CD48_CD244	simple:P09326	simple:Q9BZW8	CD48	CD244	False	False	True	curated	False	Ligand-Receptor		1.451
CPI-SC0F94B7D8F	COL8A2_integrin_a2b1_complex	simple:P25067	complex:integrin_a2b1_complex	COL8A2		True	False	False	curated	True	Adhesion-Adhesion	Adhesion by Collagen/Integrin	1.451
CPI-SC00D0AFED0	COL6A6_integrin_a2b1_complex	simple:A6NMZ7	complex:integrin_a2b1_complex	COL6A6		True	False	False	curated	True	Adhesion-Adhesion	Adhesion by Collagen/Integrin	1.451
CPI-SS00577086D	FTL_SCARA5	simple:P02792	simple:Q6ZMJ2	FTL	SCARA5	False	False	True	curated	False	Ligand-Receptor		1.451
CPI-SS0109FE6AE	HGF_MET	simple:P14210	simple:P08581	HGF	MET	True	False	True	curated	False	Ligand-Receptor		1.451
CPI-SS0F856A80F	KISS1_KISS1R	simple:Q15726	simple:Q969F8	KISS1	KISS1R	True	False	True	curated	False	Ligand-Receptor		1.451
CPI-SS07D508428	SIGLEC15_CD44	simple:Q6ZMC9	simple:P16070	SIGLEC15	CD44	False	False	True	curated	False	Ligand-Receptor		1.451
CPI-SS0772C9606	REN_ATP6AP2	simple:P00797	simple:O75787	REN	ATP6AP2	True	False	True	curated	False	Ligand-Receptor		1.451
CPI-SC0B5CEA47D	COL10A1_integrin_a2b1_complex	simple:Q03692	complex:integrin_a2b1_complex	COL10A1		True	False	False	curated	True	Adhesion-Adhesion	Adhesion by Collagen/Integrin	1.451
CPI-SC0B86B7CED	COL12A1_integrin_a2b1_complex	simple:Q99715	complex:integrin_a2b1_complex	COL12A1		True	False	False	curated	True	Adhesion-Adhesion	Adhesion by Collagen/Integrin	1.451
CPI-SS096F8C268	PTPRD_IL1RAP	simple:P23468	simple:Q9NPH3	PTPRD	IL1RAP	True	True	True	curated	False	Ligand-Receptor		1.451
CPI-SS0822AEF5F	PTPRC_MRC1	simple:P08575	simple:P22897	PTPRC	MRC1	False	False	True	curated	False	Receptor-Receptor		1.451
CPI-SS0CBC7840D	PTPRC_CD22	simple:P08575	simple:P20273	PTPRC	CD22	False	False	True	curated	False	Receptor-Receptor		1.451
CPI-CS09A35DD21	Prostacyclin_byPTGIS_PTGIR	complex:Prostacyclin_byPTGIS	simple:P43119		PTGIR	True	False	True	curated	False	Ligand-Receptor		1.451
CPI-SC0E85E1FB0	COL15A1_integrin_a2b1_complex	simple:P39059	complex:integrin_a2b1_complex	COL15A1		True	False	False	curated	True	Adhesion-Adhesion	Adhesion by Collagen/Integrin	1.451
CPI-SC0D5DDAD29	COL20A1_integrin_a2b1_complex	simple:Q9P218	complex:integrin_a2b1_complex	COL20A1		True	False	False	curated	True	Adhesion-Adhesion	Adhesion by Collagen/Integrin	1.451
CPI-SC088A27EA5	COL24A1_integrin_a2b1_complex	simple:Q17RW2	complex:integrin_a2b1_complex	COL24A1		True	False	False	curated	True	Adhesion-Adhesion	Adhesion by Collagen/Integrin	1.451
CPI-SS03EACE0E0	MST1_MST1R	simple:P26927	simple:Q04912	MST1	MST1R	True	False	True	curated	False	Ligand-Receptor		1.451
CPI-SC04251A46C	COL28A1_integrin_a2b1_complex	simple:Q2UY09	complex:integrin_a2b1_complex	COL28A1		True	False	False	curated	True	Adhesion-Adhesion	Adhesion by Collagen/Integrin	1.451
CPI-SS066FE05CA	LEP_LEPR	simple:P41159	simple:P48357	LEP	LEPR	True	False	True	curated	False	Ligand-Receptor		1.451
CPI-SS0D5A3EC0A	LCN2_SLC22A17	simple:P80188	simple:Q8WUG5	LCN2	SLC22A17	True	False	True	curated	False	Ligand-Receptor		1.451
CPI-SC00C58C990	LCK_CD8_receptor	simple:P06239	complex:CD8_receptor	LCK		False	False	True	curated	False	Receptor-Receptor		1.451
CPI-SS0E292C126	KLRB1_CLEC2D	simple:Q12918	simple:Q9UHP7	KLRB1	CLEC2D	False	True	True	curated	False	Ligand-Receptor		1.451
CPI-SS01503DD69	CD44_TYROBP	simple:P16070	simple:O43914	CD44	TYROBP	False	True	False	curated	False	Ligand-Receptor		1.451
CPI-SC0EDDBD0FB	COL6A6_integrin_a11b1_complex	simple:A6NMZ7	complex:integrin_a11b1_complex	COL6A6		True	False	False	curated	True	Adhesion-Adhesion	Adhesion by Collagen/Integrin	1.451
CPI-SS00216A960	CD320_JAML	simple:Q9NPF0	simple:Q86YT9	CD320	JAML	False	False	True	curated	False	Ligand-Receptor		1.451
CPI-SS06207F70E	CD226_NECTIN2	simple:Q15762	simple:Q92692	CD226	NECTIN2	False	True	True	curated	False	Adhesion-Adhesion		1.451
CPI-SS0146C75AD	WNT3_WIF1	simple:P56703	simple:Q9Y5W5	WNT3	WIF1	True	False	False	curated	False	Ligand-Ligand	Signaling by WNT inhibition	1.451
CPI-SS010F961E8	WNT2B_WIF1	simple:Q93097	simple:Q9Y5W5	WNT2B	WIF1	True	False	False	curated	False	Ligand-Ligand	Signaling by WNT inhibition	1.451
CPI-SS017D5AA63	WNT2_WIF1	simple:P09544	simple:Q9Y5W5	WNT2	WIF1	True	False	False	curated	False	Ligand-Ligand	Signaling by WNT inhibition	1.451
CPI-SS0D192A275	WNT16_WIF1	simple:Q9UBV4	simple:Q9Y5W5	WNT16	WIF1	True	False	False	curated	False	Ligand-Ligand	Signaling by WNT inhibition	1.451
CPI-SS09BDB5618	WNT11_WIF1	simple:O96014	simple:Q9Y5W5	WNT11	WIF1	True	False	False	curated	False	Ligand-Ligand	Signaling by WNT inhibition	1.451
CPI-SS050876F99	WNT9B_SFRP5	simple:O14905	simple:Q5T4F7	WNT9B	SFRP5	True	False	False	curated	False	Ligand-Ligand	Signaling by WNT inhibition	1.451
CPI-SS0BE3D537D	CDH7_CDH7	simple:Q9ULB5	simple:Q9ULB5	CDH7	CDH7	False	False	False	curated	False	Adhesion-Adhesion	Adhesion by Cadherin	1.451
CPI-SS0CD97BA9B	WNT3A_WIF1	simple:P56704	simple:Q9Y5W5	WNT3A	WIF1	True	False	False	curated	False	Ligand-Ligand	Signaling by WNT inhibition	1.451
CPI-SS0ED712AE3	WNT8A_SFRP5	simple:Q9H1J5	simple:Q5T4F7	WNT8A	SFRP5	True	False	False	curated	False	Ligand-Ligand	Signaling by WNT inhibition	1.451
CPI-SS0463A8FBA	WNT6_SFRP5	simple:Q9Y6F9	simple:Q5T4F7	WNT6	SFRP5	True	False	False	curated	False	Ligand-Ligand	Signaling by WNT inhibition	1.451
CPI-SS0C9696AAA	CRTAM_CADM1	simple:O95727	simple:Q9BY67	CRTAM	CADM1	False	False	False	curated	False	Adhesion-Adhesion		1.451
CPI-SS01F46C4AB	WNT3A_SFRP5	simple:P56704	simple:Q5T4F7	WNT3A	SFRP5	True	False	False	curated	False	Ligand-Ligand	Signaling by WNT inhibition	1.451
CPI-SS085C6A191	SELPLG_SELE	simple:Q14242	simple:P16581	SELPLG	SELE	False	True	False	curated	False	Ligand-Receptor	Signaling by Selectin	1.451
CPI-SC04FA882F7	COL10A1_integrin_a1b1_complex	simple:Q03692	complex:integrin_a1b1_complex	COL10A1		True	False	False	curated	True	Ligand-Receptor	Adhesion by Collagen/Integrin	1.451
CPI-SS001BD48FB	WNT2_SFRP5	simple:P09544	simple:Q5T4F7	WNT2	SFRP5	True	False	False	curated	False	Ligand-Ligand	Signaling by WNT inhibition	1.451
CPI-SC0E83A4B71	COL12A1_integrin_a1b1_complex	simple:Q99715	complex:integrin_a1b1_complex	COL12A1		True	False	False	curated	True	Adhesion-Adhesion	Adhesion by Collagen/Integrin	1.451
CPI-SS0E161B905	WNT7B_SFRP5	simple:P56706	simple:Q5T4F7	WNT7B	SFRP5	True	False	False	curated	False	Ligand-Ligand	Signaling by WNT inhibition	1.451
CPI-SS068E97BDA	WNT4_WIF1	simple:P56705	simple:Q9Y5W5	WNT4	WIF1	True	False	False	curated	False	Ligand-Ligand	Signaling by WNT inhibition	1.451
CPI-SS03C93A8FE	WNT5A_WIF1	simple:P41221	simple:Q9Y5W5	WNT5A	WIF1	True	False	False	curated	False	Ligand-Ligand	Signaling by WNT inhibition	1.451
CPI-SS02682D84C	WNT5B_WIF1	simple:Q9H1J7	simple:Q9Y5W5	WNT5B	WIF1	True	False	False	curated	False	Ligand-Ligand	Signaling by WNT inhibition	1.451
CPI-SS0A9E884E0	CD200_CD200R1	simple:P41217	simple:Q8TD46	CD200	CD200R1	True	False	True	curated	False	Ligand-Receptor		1.451
CPI-CS0E570EA78	NRXN1_CBLN1_complex_GRID2	complex:NRXN1_CBLN1_complex	simple:O43424		GRID2	False	True	True	curated	False	Ligand-Receptor		1.451
CPI-SS0B2D99280	NCR3LG1_NCR3	simple:Q68D85	simple:O14931	NCR3LG1	NCR3	False	False	True	curated	False	Ligand-Receptor		1.451
CPI-SS051AA0057	BAG6_NCR3	simple:P46379	simple:O14931	BAG6	NCR3	False	False	True	curated	False	Ligand-Receptor		1.451
CPI-SS04256AA73	ALCAM_CD6	simple:Q13740	simple:P30203	ALCAM	CD6	True	False	False	curated	False	Ligand-Receptor		1.451
CPI-SC0DF13E412	ALB_FcRn_complex	simple:P02768	complex:FcRn_complex	ALB		True	False	True	curated	False	Ligand-Receptor		1.451
CPI-SC03B346136	ARTN_RET_receptor_3	simple:Q5T4W7	complex:RET_receptor_3	ARTN		True	False	True	curated	False	Ligand-Receptor	Signaling by RET receptors	1.451
CPI-SC0BDF87EA3	GDNF_RET_receptor_1	simple:P39905	complex:RET_receptor_1	GDNF		True	False	True	curated	False	Ligand-Receptor		1.451
CPI-SC08032972C	ARTN_RET_receptor_1	simple:Q5T4W7	complex:RET_receptor_1	ARTN		True	False	True	curated	False	Ligand-Receptor	Signaling by RET receptors	1.451
CPI-SS09CCC0451	INHBE_ACVR2B	simple:P58166	simple:Q13705	INHBE	ACVR2B	True	False	True	curated	False	Ligand-Receptor	Signaling by Inhibin/Activin	1.451
CPI-SS052C4E19B	INHBE_ACVR2A	simple:P58166	simple:P27037	INHBE	ACVR2A	True	False	True	curated	False	Ligand-Receptor	Signaling by Inhibin/Activin	1.451
CPI-SC09D882C18	CDH1_integrin_aEb7_complex	simple:P12830	complex:integrin_aEb7_complex	CDH1		False	False	False	curated	True	Adhesion-Adhesion	Adhesion by Cadherin	1.451
CPI-SS0CCD1017B	WNT9B_WIF1	simple:O14905	simple:Q9Y5W5	WNT9B	WIF1	True	False	False	curated	False	Ligand-Ligand	Signaling by WNT inhibition	1.451
CPI-SS04662DF1A	WNT9A_WIF1	simple:O14904	simple:Q9Y5W5	WNT9A	WIF1	True	False	False	curated	False	Ligand-Ligand	Signaling by WNT inhibition	1.451
CPI-SS0D940391C	WNT8A_WIF1	simple:Q9H1J5	simple:Q9Y5W5	WNT8A	WIF1	True	False	False	curated	False	Ligand-Ligand	Signaling by WNT inhibition	1.451
CPI-SS0D10CE481	WNT7B_WIF1	simple:P56706	simple:Q9Y5W5	WNT7B	WIF1	True	False	False	curated	False	Ligand-Ligand	Signaling by WNT inhibition	1.451
CPI-SS0598AC561	WNT6_WIF1	simple:Q9Y6F9	simple:Q9Y5W5	WNT6	WIF1	True	False	False	curated	False	Ligand-Ligand	Signaling by WNT inhibition	1.451
CPI-SS095632066	CD248_IL6R	simple:Q9HCU0	simple:P08887	CD248	IL6R	True	False	True	curated	False	Ligand-Receptor		1.451
CPI-SC07CD59D6A	WNT3A_FZD7_LRP6	simple:P56704	complex:FZD7_LRP6	WNT3A		True	False	False	curated	False	Ligand-Receptor	Signaling by WNT	1.451
CPI-SC0CC30CEC0	COL8A2_integrin_a11b1_complex	simple:P25067	complex:integrin_a11b1_complex	COL8A2		True	False	False	curated	True	Adhesion-Adhesion	Adhesion by Collagen/Integrin	1.451
CPI-SC0F9BC4D34	WNT2_FZD7_LRP6	simple:P09544	complex:FZD7_LRP6	WNT2		True	False	False	curated	False	Ligand-Receptor	Signaling by WNT	1.451
CPI-SC0B0BAF8DB	WNT2_FZD3_LRP5	simple:P09544	complex:FZD3_LRP5	WNT2		True	False	False	curated	False	Ligand-Receptor	Signaling by WNT	1.451
CPI-SC0D3D23FAA	IGF1_integrin_aVb3_complex	simple:P05019	complex:integrin_aVb3_complex	IGF1		True	False	False	curated	True	Ligand-Receptor	Signaling by Insulin-like growth factor	1.451
CPI-SC045BF427E	WNT9B_FZD2_LRP6	simple:O14905	complex:FZD2_LRP6	WNT9B		True	False	False	curated	False	Ligand-Receptor	Signaling by WNT	1.451
CPI-SC0C4FD0754	PLAUR_integrin_aVb3_complex	simple:Q03405	complex:integrin_aVb3_complex	PLAUR		True	True	False	curated	True	Receptor-Receptor	Signaling by Plasminogen Activator	1.451
CPI-SC052157D7B	WNT8A_FZD2_LRP6	simple:Q9H1J5	complex:FZD2_LRP6	WNT8A		True	False	False	curated	False	Ligand-Receptor	Signaling by WNT	1.451
CPI-SC042468412	WNT7B_FZD2_LRP6	simple:P56706	complex:FZD2_LRP6	WNT7B		True	False	False	curated	False	Ligand-Receptor	Signaling by WNT	1.451
CPI-SC09D51C7BF	WNT6_FZD2_LRP6	simple:Q9Y6F9	complex:FZD2_LRP6	WNT6		True	False	False	curated	False	Ligand-Receptor	Signaling by WNT	1.451
CPI-SC0F72E9E4E	FGF2_integrin_aVb3_complex	simple:P09038	complex:integrin_aVb3_complex	FGF2		True	False	False	curated	True	Ligand-Receptor	Signaling by Fibroblast growth factor	1.451
CPI-SC0F0AC498A	THY1_integrin_aVb3_complex	simple:P04216	complex:integrin_aVb3_complex	THY1		False	False	False	curated	True	Adhesion-Adhesion	Adhesion by antigen THY1	1.451
CPI-SC0A6D5D2B1	MMP2_integrin_aVb3_complex	simple:P08253	complex:integrin_aVb3_complex	MMP2		True	False	False	curated	True	Ligand-Receptor		1.451
CPI-SC080C0C5A2	WNT3A_FZD2_LRP6	simple:P56704	complex:FZD2_LRP6	WNT3A		True	False	False	curated	False	Ligand-Receptor	Signaling by WNT	1.451
CPI-SC042AD06C6	OMD_integrin_aVb3_complex	simple:Q99983	complex:integrin_aVb3_complex	OMD		True	False	False	curated	True	Ligand-Receptor		1.451
CPI-SC08DE61392	WNT2_FZD2_LRP6	simple:P09544	complex:FZD2_LRP6	WNT2		True	False	False	curated	False	Ligand-Receptor	Signaling by WNT	1.451
CPI-SC00BDFD604	WNT9B_FZD2_LRP5	simple:O14905	complex:FZD2_LRP5	WNT9B		True	False	False	curated	False	Ligand-Receptor	Signaling by WNT	1.451
CPI-SS08658BB16	GJA3_GJA1	simple:Q9Y6H8	simple:P17302	GJA3	GJA1	False	False	False	curated	False	Gap-Gap	Adhesion by GAP junction	1.451
CPI-SS0D9B4021E	NPY_NPY5R	simple:P01303	simple:Q15761	NPY	NPY5R	True	False	True	curated	False	Ligand-Receptor	Signaling by Pro-neuregulin	1.451
CPI-SC060FE7871	VWF_integrin_aVb3_complex	simple:P04275	complex:integrin_aVb3_complex	VWF		True	False	False	curated	True	Ligand-Receptor	Signaling by von Willebrand factor	1.451
CPI-SC03753E185	WNT3A_FZD3_LRP5	simple:P56704	complex:FZD3_LRP5	WNT3A		True	False	False	curated	False	Ligand-Receptor	Signaling by WNT	1.451
CPI-SC0FB36427B	FGF1_integrin_aVb3_complex	simple:P05230	complex:integrin_aVb3_complex	FGF1		True	False	False	curated	True	Ligand-Receptor	Signaling by Fibroblast growth factor	1.451
CPI-SC045FE8A01	VTN_integrin_aVb3_complex	simple:P04004	complex:integrin_aVb3_complex	VTN		True	False	False	curated	True	Ligand-Receptor	Adhesion by Vitronectin	1.451
CPI-SC050D66C45	WNT9B_FZD3_LRP6	simple:O14905	complex:FZD3_LRP6	WNT9B		True	False	False	curated	False	Ligand-Receptor	Signaling by WNT	1.451
CPI-SC089FF57F2	WNT8A_FZD3_LRP6	simple:Q9H1J5	complex:FZD3_LRP6	WNT8A		True	False	False	curated	False	Ligand-Receptor	Signaling by WNT	1.451
CPI-SC08BCEE850	WNT7B_FZD3_LRP6	simple:P56706	complex:FZD3_LRP6	WNT7B		True	False	False	curated	False	Ligand-Receptor	Signaling by WNT	1.451
CPI-SC0D8C38952	WNT6_FZD3_LRP6	simple:Q9Y6F9	complex:FZD3_LRP6	WNT6		True	False	False	curated	False	Ligand-Receptor	Signaling by WNT	1.451
CPI-SC06D7BD0F6	FN1_integrin_aVb3_complex	simple:P02751	complex:integrin_aVb3_complex	FN1		True	False	False	curated	True	Adhesion-Adhesion	Adhesion by Fibronectin	1.451
CPI-SC0FCA446B5	L1CAM_integrin_aVb3_complex	simple:P32004	complex:integrin_aVb3_complex	L1CAM		False	False	False	curated	True	Ligand-Receptor	Adhesion by L1CAM	1.451
CPI-SC0E6C99C1D	WNT3A_FZD3_LRP6	simple:P56704	complex:FZD3_LRP6	WNT3A		True	False	False	curated	False	Ligand-Receptor	Signaling by WNT	1.451
CPI-SC07763D025	LAMC1_integrin_aVb3_complex	simple:P11047	complex:integrin_aVb3_complex	LAMC1		True	False	False	curated	True	Ligand-Receptor	Adhesion by Laminin	1.451
CPI-SC03F9E6AC5	WNT2_FZD3_LRP6	simple:P09544	complex:FZD3_LRP6	WNT2		True	False	False	curated	False	Ligand-Receptor	Signaling by WNT	1.451
CPI-SC03E67206C	SPP1_integrin_aVb3_complex	simple:P10451	complex:integrin_aVb3_complex	SPP1		True	False	False	curated	True	Ligand-Receptor	Adhesion by Osteopontin	1.451
CPI-SC0AA4C3895	F2_integrin_aVb3_complex	simple:P00734	complex:integrin_aVb3_complex	F2		True	False	False	curated	True	Ligand-Receptor	Adhesion by Prothrombin	1.451
CPI-SC05E4FA547	WNT9B_FZD3_LRP5	simple:O14905	complex:FZD3_LRP5	WNT9B		True	False	False	curated	False	Ligand-Receptor	Signaling by WNT	1.451
CPI-SC021D4420C	TNC_integrin_aVb3_complex	simple:P24821	complex:integrin_aVb3_complex	TNC		True	False	False	curated	True	Ligand-Receptor	Adhesion by tenascin	1.451
CPI-SC0FDE82C05	WNT8A_FZD3_LRP5	simple:Q9H1J5	complex:FZD3_LRP5	WNT8A		True	False	False	curated	False	Ligand-Receptor	Signaling by WNT	1.451
CPI-SC0456BB36C	WNT7B_FZD3_LRP5	simple:P56706	complex:FZD3_LRP5	WNT7B		True	False	False	curated	False	Ligand-Receptor	Signaling by WNT	1.451
CPI-SC01D3E6936	WNT6_FZD3_LRP5	simple:Q9Y6F9	complex:FZD3_LRP5	WNT6		True	False	False	curated	False	Ligand-Receptor	Signaling by WNT	1.451
CPI-SC02EA03F82	THBS1_integrin_aVb3_complex	simple:P07996	complex:integrin_aVb3_complex	THBS1		False	False	False	curated	True	Ligand-Receptor	Adhesion by Thrombospondin	1.451
CPI-SC0ADD9F3A1	WNT7B_FZD2_LRP5	simple:P56706	complex:FZD2_LRP5	WNT7B		True	False	False	curated	False	Ligand-Receptor	Signaling by WNT	1.451
CPI-SC09B2D1C63	TNC_integrin_a8b1_complex	simple:P24821	complex:integrin_a8b1_complex	TNC		True	False	False	curated	True	Ligand-Receptor	Adhesion by tenascin	1.451
CPI-SC0512E3581	WNT6_FZD2_LRP5	simple:Q9Y6F9	complex:FZD2_LRP5	WNT6		True	False	False	curated	False	Ligand-Receptor	Signaling by WNT	1.451
CPI-SS0F5FC7262	GJA3_GJA5	simple:Q9Y6H8	simple:P36382	GJA3	GJA5	False	False	False	curated	False	Gap-Gap	Adhesion by GAP junction	1.451
CPI-SC01EBF0CE9	WNT7B_FZD10_LRP5	simple:P56706	complex:FZD10_LRP5	WNT7B		True	False	False	curated	False	Ligand-Receptor	Signaling by WNT	1.451
CPI-SC0E713417E	WNT6_FZD10_LRP5	simple:Q9Y6F9	complex:FZD10_LRP5	WNT6		True	False	False	curated	False	Ligand-Receptor	Signaling by WNT	1.451
CPI-SC0B18D6471	WNT5B_FZD10_LRP5	simple:Q9H1J7	complex:FZD10_LRP5	WNT5B		True	False	False	curated	False	Ligand-Receptor	Signaling by WNT	1.451
CPI-SC0E0F34C9F	WNT5A_FZD10_LRP5	simple:P41221	complex:FZD10_LRP5	WNT5A		True	False	False	curated	False	Ligand-Receptor	Signaling by WNT	1.451
CPI-SC0D6D44FE1	WNT4_FZD10_LRP5	simple:P56705	complex:FZD10_LRP5	WNT4		True	False	False	curated	False	Ligand-Receptor	Signaling by WNT	1.451
CPI-SC051E1E7D7	WNT3A_FZD10_LRP5	simple:P56704	complex:FZD10_LRP5	WNT3A		True	False	False	curated	False	Ligand-Receptor	Signaling by WNT	1.451
CPI-SC050F278B4	WNT3_FZD10_LRP5	simple:P56703	complex:FZD10_LRP5	WNT3		True	False	False	curated	False	Ligand-Receptor	Signaling by WNT	1.451
CPI-SC0E5BBC28B	WNT8A_FZD10_LRP5	simple:Q9H1J5	complex:FZD10_LRP5	WNT8A		True	False	False	curated	False	Ligand-Receptor	Signaling by WNT	1.451
CPI-SC0A81AF307	WNT2B_FZD10_LRP5	simple:Q93097	complex:FZD10_LRP5	WNT2B		True	False	False	curated	False	Ligand-Receptor	Signaling by WNT	1.451
CPI-SC0A49C6C7E	WNT16_FZD10_LRP5	simple:Q9UBV4	complex:FZD10_LRP5	WNT16		True	False	False	curated	False	Ligand-Receptor	Signaling by WNT	1.451
CPI-SC07B7E6361	WNT11_FZD10_LRP5	simple:O96014	complex:FZD10_LRP5	WNT11		True	False	False	curated	False	Ligand-Receptor	Signaling by WNT	1.451
CPI-SC0199BFBB3	WNT9B_FZD1_LRP6	simple:O14905	complex:FZD1_LRP6	WNT9B		True	False	False	curated	False	Ligand-Receptor	Signaling by WNT	1.451
CPI-SS00457EB1A	GJA3_GJA3	simple:Q9Y6H8	simple:Q9Y6H8	GJA3	GJA3	False	False	False	curated	False	Gap-Gap	Adhesion by GAP junction	1.451
CPI-SC0B94370C2	WNT8A_FZD1_LRP6	simple:Q9H1J5	complex:FZD1_LRP6	WNT8A		True	False	False	curated	False	Ligand-Receptor	Signaling by WNT	1.451
CPI-SC03A2FEB5C	WNT7B_FZD1_LRP6	simple:P56706	complex:FZD1_LRP6	WNT7B		True	False	False	curated	False	Ligand-Receptor	Signaling by WNT	1.451
CPI-SC0750A0484	WNT6_FZD1_LRP6	simple:Q9Y6F9	complex:FZD1_LRP6	WNT6		True	False	False	curated	False	Ligand-Receptor	Signaling by WNT	1.451
CPI-SC00BD4551E	WNT2_FZD10_LRP5	simple:P09544	complex:FZD10_LRP5	WNT2		True	False	False	curated	False	Ligand-Receptor	Signaling by WNT	1.451
CPI-SC0C644006E	WNT9A_FZD10_LRP5	simple:O14904	complex:FZD10_LRP5	WNT9A		True	False	False	curated	False	Ligand-Receptor	Signaling by WNT	1.451
CPI-SC094C611B7	WNT9B_FZD10_LRP5	simple:O14905	complex:FZD10_LRP5	WNT9B		True	False	False	curated	False	Ligand-Receptor	Signaling by WNT	1.451
CPI-SC00A8BC9AA	WNT11_FZD10_LRP6	simple:O96014	complex:FZD10_LRP6	WNT11		True	False	False	curated	False	Ligand-Receptor	Signaling by WNT	1.451
CPI-SC0782ECD47	WNT3A_FZD2_LRP5	simple:P56704	complex:FZD2_LRP5	WNT3A		True	False	False	curated	False	Ligand-Receptor	Signaling by WNT	1.451
CPI-SS0ACFA4F22	GJA5_GJA5	simple:P36382	simple:P36382	GJA5	GJA5	False	False	False	curated	False	Gap-Gap	Adhesion by GAP junction	1.451
CPI-SC055AF31A9	WNT2_FZD2_LRP5	simple:P09544	complex:FZD2_LRP5	WNT2		True	False	False	curated	False	Ligand-Receptor	Signaling by WNT	1.451
CPI-SS0E7883ADC	GJC1_GJA5	simple:P36383	simple:P36382	GJC1	GJA5	False	False	False	curated	False	Gap-Gap	Adhesion by GAP junction	1.451
CPI-SC0543729D1	WNT9B_FZD10_LRP6	simple:O14905	complex:FZD10_LRP6	WNT9B		True	False	False	curated	False	Ligand-Receptor	Signaling by WNT	1.451
CPI-SC01153EAC0	WNT9A_FZD10_LRP6	simple:O14904	complex:FZD10_LRP6	WNT9A		True	False	False	curated	False	Ligand-Receptor	Signaling by WNT	1.451
CPI-SC028E64C95	WNT8A_FZD10_LRP6	simple:Q9H1J5	complex:FZD10_LRP6	WNT8A		True	False	False	curated	False	Ligand-Receptor	Signaling by WNT	1.451
CPI-SC0DD16A7D0	WNT7B_FZD10_LRP6	simple:P56706	complex:FZD10_LRP6	WNT7B		True	False	False	curated	False	Ligand-Receptor	Signaling by WNT	1.451
CPI-SC09AD2A6B8	WNT6_FZD10_LRP6	simple:Q9Y6F9	complex:FZD10_LRP6	WNT6		True	False	False	curated	False	Ligand-Receptor	Signaling by WNT	1.451
CPI-SC07FD56C95	WNT5B_FZD10_LRP6	simple:Q9H1J7	complex:FZD10_LRP6	WNT5B		True	False	False	curated	False	Ligand-Receptor	Signaling by WNT	1.451
CPI-SC0EE5FCF62	WNT5A_FZD10_LRP6	simple:P41221	complex:FZD10_LRP6	WNT5A		True	False	False	curated	False	Ligand-Receptor	Signaling by WNT	1.451
CPI-SC023CE19F9	WNT4_FZD10_LRP6	simple:P56705	complex:FZD10_LRP6	WNT4		True	False	False	curated	False	Ligand-Receptor	Signaling by WNT	1.451
CPI-SC0114AE598	WNT3A_FZD10_LRP6	simple:P56704	complex:FZD10_LRP6	WNT3A		True	False	False	curated	False	Ligand-Receptor	Signaling by WNT	1.451
CPI-SC07AB82EAB	WNT3_FZD10_LRP6	simple:P56703	complex:FZD10_LRP6	WNT3		True	False	False	curated	False	Ligand-Receptor	Signaling by WNT	1.451
CPI-SC07B51ACC4	WNT2B_FZD10_LRP6	simple:Q93097	complex:FZD10_LRP6	WNT2B		True	False	False	curated	False	Ligand-Receptor	Signaling by WNT	1.451
CPI-SC0FDB82036	WNT2_FZD10_LRP6	simple:P09544	complex:FZD10_LRP6	WNT2		True	False	False	curated	False	Ligand-Receptor	Signaling by WNT	1.451
CPI-SC00A87321E	WNT16_FZD10_LRP6	simple:Q9UBV4	complex:FZD10_LRP6	WNT16		True	False	False	curated	False	Ligand-Receptor	Signaling by WNT	1.451
CPI-SS024F36886	GJA1_GJA5	simple:P17302	simple:P36382	GJA1	GJA5	False	False	False	curated	False	Gap-Gap	Adhesion by GAP junction	1.451
CPI-SS0E9A581F8	ICAM1_ITGAL	simple:P05362	simple:P20701	ICAM1	ITGAL	False	True	True	curated	False	Ligand-Receptor	Adhesion by ICAM	1.451
CPI-SC001BD2F39	WNT2_FZD4_LRP5	simple:P09544	complex:FZD4_LRP5	WNT2		True	False	False	curated	False	Ligand-Receptor	Signaling by WNT	1.451
CPI-SC0BCA5D6A5	WNT3A_FZD4_LRP5	simple:P56704	complex:FZD4_LRP5	WNT3A		True	False	False	curated	False	Ligand-Receptor	Signaling by WNT	1.451
CPI-SC0DC10FB9C	WNT2_FZD6_LRP6	simple:P09544	complex:FZD6_LRP6	WNT2		True	False	False	curated	False	Ligand-Receptor	Signaling by WNT	1.451
CPI-SC088D2EEF4	L1CAM_integrin_a2Bb3_complex	simple:P32004	complex:integrin_a2Bb3_complex	L1CAM		False	False	False	curated	True	Ligand-Receptor	Adhesion by L1CAM	1.451
CPI-SC0FF762677	WNT9B_FZD6_LRP5	simple:O14905	complex:FZD6_LRP5	WNT9B		True	False	False	curated	False	Ligand-Receptor	Signaling by WNT	1.451
CPI-SC0F16EDAB3	F2_integrin_a2Bb3_complex	simple:P00734	complex:integrin_a2Bb3_complex	F2		True	False	False	curated	True	Ligand-Receptor	Adhesion by Prothrombin	1.451
CPI-SC0E88C8058	WNT8A_FZD6_LRP5	simple:Q9H1J5	complex:FZD6_LRP5	WNT8A		True	False	False	curated	False	Ligand-Receptor	Signaling by WNT	1.451
CPI-SC0C61B7F73	WNT7B_FZD6_LRP5	simple:P56706	complex:FZD6_LRP5	WNT7B		True	False	False	curated	False	Ligand-Receptor	Signaling by WNT	1.451
CPI-SC04CBB7552	WNT6_FZD6_LRP5	simple:Q9Y6F9	complex:FZD6_LRP5	WNT6		True	False	False	curated	False	Ligand-Receptor	Signaling by WNT	1.451
CPI-SC0149E8473	FN1_integrin_a2Bb3_complex	simple:P02751	complex:integrin_a2Bb3_complex	FN1		True	False	False	curated	True	Adhesion-Adhesion	Adhesion by Fibronectin	1.451
CPI-SC0D085D655	THBS1_integrin_a2Bb3_complex	simple:P07996	complex:integrin_a2Bb3_complex	THBS1		False	False	False	curated	True	Ligand-Receptor	Adhesion by Thrombospondin	1.451
CPI-SC003C7B6F1	PLG_integrin_a2Bb3_complex	simple:P00747	complex:integrin_a2Bb3_complex	PLG		True	False	False	curated	True	Ligand-Receptor		1.451
CPI-SC010EF74F3	WNT3A_FZD6_LRP5	simple:P56704	complex:FZD6_LRP5	WNT3A		True	False	False	curated	False	Ligand-Receptor	Signaling by WNT	1.451
CPI-CC0287DE56B	fibrinogen_integrin_aMb2_complex	complex:fibrinogen	complex:integrin_aMb2_complex			False	False	False	curated	True	Ligand-Receptor	Adhesion by Fibribogen	1.451
CPI-SC0A070755C	WNT2_FZD6_LRP5	simple:P09544	complex:FZD6_LRP5	WNT2		True	False	False	curated	False	Ligand-Receptor	Signaling by WNT	1.451
CPI-SC0C09120F1	ICAM1_integrin_aMb2_complex	simple:P05362	complex:integrin_aMb2_complex	ICAM1		False	True	False	curated	True	Ligand-Receptor	Adhesion by ICAM	1.451
CPI-SC09A9169B5	WNT9B_FZD5_LRP6	simple:O14905	complex:FZD5_LRP6	WNT9B		True	False	False	curated	False	Ligand-Receptor	Signaling by WNT	1.451
CPI-SC071B77A18	JAM3_integrin_aMb2_complex	simple:Q9BX67	complex:integrin_aMb2_complex	JAM3		True	False	False	curated	True	Adhesion-Adhesion	Adhesion by JAM	1.451
CPI-SC0EA162039	VTN_integrin_a2Bb3_complex	simple:P04004	complex:integrin_a2Bb3_complex	VTN		True	False	False	curated	True	Ligand-Receptor	Adhesion by Vitronectin	1.451
CPI-SC03671C9F6	WNT3A_FZD6_LRP6	simple:P56704	complex:FZD6_LRP6	WNT3A		True	False	False	curated	False	Ligand-Receptor	Signaling by WNT	1.451
CPI-CC08AF02F92	fibrinogen_integrin_a2Bb3_complex	complex:fibrinogen	complex:integrin_a2Bb3_complex			False	False	False	curated	True	Ligand-Receptor	Adhesion by Fibribogen	1.451
CPI-SS026EC3854	LRRTM3_NRXN3	simple:Q86VH5	simple:Q9HDB5	LRRTM3	NRXN3	False	False	False	curated	False	Ligand-Receptor	Signaling by Leucine-Rich Repeat Transmembrane Neuronal Protein	1.451
CPI-SC0F2E04267	WNT9B_FZD7_LRP5	simple:O14905	complex:FZD7_LRP5	WNT9B		True	False	False	curated	False	Ligand-Receptor	Signaling by WNT	1.451
CPI-SS0AADAB219	COL4A3_ADGRG6	simple:Q01955	simple:Q86SQ4	COL4A3	ADGRG6	True	False	True	curated	False	Adhesion-Adhesion	Adhesion by Collagen/Integrin	1.451
CPI-SC04D905E1E	WNT8A_FZD7_LRP5	simple:Q9H1J5	complex:FZD7_LRP5	WNT8A		True	False	False	curated	False	Ligand-Receptor	Signaling by WNT	1.451
CPI-SC0E74F7843	WNT7B_FZD7_LRP5	simple:P56706	complex:FZD7_LRP5	WNT7B		True	False	False	curated	False	Ligand-Receptor	Signaling by WNT	1.451
CPI-SC0CBE0F4A0	WNT6_FZD7_LRP5	simple:Q9Y6F9	complex:FZD7_LRP5	WNT6		True	False	False	curated	False	Ligand-Receptor	Signaling by WNT	1.451
CPI-SS0335C4DDE	LAMA2_ADGRG6	simple:P24043	simple:Q86SQ4	LAMA2	ADGRG6	True	False	True	curated	False	Ligand-Receptor		1.451
CPI-SS08B94BEB2	DSC1_DSG2	simple:Q08554	simple:Q14126	DSC1	DSG2	False	False	False	curated	False	Adhesion-Adhesion	Adhesion by Desmosome	1.451
CPI-SC0E5329148	WNT3A_FZD7_LRP5	simple:P56704	complex:FZD7_LRP5	WNT3A		True	False	False	curated	False	Ligand-Receptor	Signaling by WNT	1.451
CPI-SS062307CFE	DSG1_DSC1	simple:Q02413	simple:Q08554	DSG1	DSC1	False	False	False	curated	False	Adhesion-Adhesion	Adhesion by Desmosome	1.451
CPI-SC0B3337FB4	WNT2_FZD7_LRP5	simple:P09544	complex:FZD7_LRP5	WNT2		True	False	False	curated	False	Ligand-Receptor	Signaling by WNT	1.451
CPI-SS036437279	DSG1_DSC2	simple:Q02413	simple:Q02487	DSG1	DSC2	False	False	False	curated	False	Adhesion-Adhesion	Adhesion by Desmosome	1.451
CPI-SC0EFB3CEDF	WNT9B_FZD6_LRP6	simple:O14905	complex:FZD6_LRP6	WNT9B		True	False	False	curated	False	Ligand-Receptor	Signaling by WNT	1.451
CPI-SS09000F32A	DSG1_DSC3	simple:Q02413	simple:Q14574	DSG1	DSC3	False	False	False	curated	False	Adhesion-Adhesion	Adhesion by Desmosome	1.451
CPI-SC0BDD170C7	WNT8A_FZD6_LRP6	simple:Q9H1J5	complex:FZD6_LRP6	WNT8A		True	False	False	curated	False	Ligand-Receptor	Signaling by WNT	1.451
CPI-SC017027176	WNT7B_FZD6_LRP6	simple:P56706	complex:FZD6_LRP6	WNT7B		True	False	False	curated	False	Ligand-Receptor	Signaling by WNT	1.451
CPI-SC04FC6D5DC	WNT6_FZD6_LRP6	simple:Q9Y6F9	complex:FZD6_LRP6	WNT6		True	False	False	curated	False	Ligand-Receptor	Signaling by WNT	1.451
CPI-SS0B6F0C894	DSG2_DSC3	simple:Q14126	simple:Q14574	DSG2	DSC3	False	False	False	curated	False	Adhesion-Adhesion	Adhesion by Desmosome	1.451
CPI-SC0B07BD0D1	WNT8A_FZD5_LRP6	simple:Q9H1J5	complex:FZD5_LRP6	WNT8A		True	False	False	curated	False	Ligand-Receptor	Signaling by WNT	1.451
CPI-SC04BC5B245	FN1_integrin_a8b1_complex	simple:P02751	complex:integrin_a8b1_complex	FN1		True	False	False	curated	True	Adhesion-Adhesion	Adhesion by Fibronectin	1.451
CPI-SC0171B2960	WNT7B_FZD5_LRP6	simple:P56706	complex:FZD5_LRP6	WNT7B		True	False	False	curated	False	Ligand-Receptor	Signaling by WNT	1.451
CPI-SC02C7E2DB4	F10_integrin_aMb2_complex	simple:P00742	complex:integrin_aMb2_complex	F10		True	False	False	curated	True	Ligand-Receptor	Adhesion by Prothrombin	1.451
CPI-SC0C2126F8E	JAM2_integrin_a4b1_complex	simple:P57087	complex:integrin_a4b1_complex	JAM2		False	False	False	curated	True	Adhesion-Adhesion	Adhesion by JAM	1.451
CPI-SC0C81483EA	SPP1_integrin_a4b1_complex	simple:P10451	complex:integrin_a4b1_complex	SPP1		True	False	False	curated	True	Ligand-Receptor	Adhesion by Osteopontin	1.451
CPI-SC00B50273B	TNC_integrin_a4b1_complex	simple:P24821	complex:integrin_a4b1_complex	TNC		True	False	False	curated	True	Ligand-Receptor	Adhesion by tenascin	1.451
CPI-SC0DCBE8C69	WNT3A_FZD4_LRP6	simple:P56704	complex:FZD4_LRP6	WNT3A		True	False	False	curated	False	Ligand-Receptor	Signaling by WNT	1.451
CPI-SC0B2557C9D	VCAM1_integrin_a4b1_complex	simple:P19320	complex:integrin_a4b1_complex	VCAM1		False	False	False	curated	True	Ligand-Receptor	Adhesion by VCAM	1.451
CPI-SC09A33C92E	PLA2G2A_integrin_a4b1_complex	simple:P14555	complex:integrin_a4b1_complex	PLA2G2A		True	False	False	curated	True	Ligand-Receptor	Cell adhesion by Phospholipase	1.451
CPI-SC0594F894D	WNT2_FZD4_LRP6	simple:P09544	complex:FZD4_LRP6	WNT2		True	False	False	curated	False	Ligand-Receptor	Signaling by WNT	1.451
CPI-SC0B2882B83	WNT6_FZD4_LRP6	simple:Q9Y6F9	complex:FZD4_LRP6	WNT6		True	False	False	curated	False	Ligand-Receptor	Signaling by WNT	1.451
CPI-SC0E029AB31	PLAUR_integrin_a4b1_complex	simple:Q03405	complex:integrin_a4b1_complex	PLAUR		True	True	False	curated	True	Receptor-Receptor	Signaling by Plasminogen Activator	1.451
CPI-SC096736E48	WNT9B_FZD4_LRP5	simple:O14905	complex:FZD4_LRP5	WNT9B		True	False	False	curated	False	Ligand-Receptor	Signaling by WNT	1.451
CPI-SC06C0A2080	VCAM1_integrin_a4b7_complex	simple:P19320	complex:integrin_a4b7_complex	VCAM1		False	False	False	curated	True	Ligand-Receptor	Adhesion by VCAM	1.451
CPI-SC022BEBD83	WNT8A_FZD4_LRP5	simple:Q9H1J5	complex:FZD4_LRP5	WNT8A		True	False	False	curated	False	Ligand-Receptor	Signaling by WNT	1.451
CPI-SC090C59110	WNT7B_FZD4_LRP5	simple:P56706	complex:FZD4_LRP5	WNT7B		True	False	False	curated	False	Ligand-Receptor	Signaling by WNT	1.451
CPI-SC056F2D04E	WNT6_FZD4_LRP5	simple:Q9Y6F9	complex:FZD4_LRP5	WNT6		True	False	False	curated	False	Ligand-Receptor	Signaling by WNT	1.451
CPI-SC056FC1F11	MADCAM1_integrin_a4b7_complex	simple:Q13477	complex:integrin_a4b7_complex	MADCAM1		False	False	False	curated	True	Adhesion-Adhesion		1.451
CPI-SC08F3F7DC6	PLA2G2A_integrin_a5b1_complex	simple:P14555	complex:integrin_a5b1_complex	PLA2G2A		True	False	False	curated	True	Ligand-Receptor	Cell adhesion by Phospholipase	1.451
CPI-SC034EE8AAA	FN1_integrin_a4b7_complex	simple:P02751	complex:integrin_a4b7_complex	FN1		True	False	False	curated	True	Adhesion-Adhesion	Adhesion by Fibronectin	1.451
CPI-SC0B4243FE6	WNT7B_FZD4_LRP6	simple:P56706	complex:FZD4_LRP6	WNT7B		True	False	False	curated	False	Ligand-Receptor	Signaling by WNT	1.451
CPI-SC0FFE2D207	WNT8A_FZD4_LRP6	simple:Q9H1J5	complex:FZD4_LRP6	WNT8A		True	False	False	curated	False	Ligand-Receptor	Signaling by WNT	1.451
CPI-SC0F96CE387	FN1_integrin_a4b1_complex	simple:P02751	complex:integrin_a4b1_complex	FN1		True	False	False	curated	True	Adhesion-Adhesion	Adhesion by Fibronectin	1.451
CPI-SC0C93C7670	C3_integrin_aMb2_complex	simple:P01024	complex:integrin_aMb2_complex	C3		True	False	False	curated	True	Ligand-Receptor	Signaling by Complement	1.451
CPI-SC003905460	THY1_integrin_aMb2_complex	simple:P04216	complex:integrin_aMb2_complex	THY1		False	False	False	curated	True	Adhesion-Adhesion	Adhesion by antigen THY1	1.451
CPI-SC03E162C20	WNT3A_FZD5_LRP6	simple:P56704	complex:FZD5_LRP6	WNT3A		True	False	False	curated	False	Ligand-Receptor	Signaling by WNT	1.451
CPI-SC0329DFA42	GP1BA_integrin_aMb2_complex	simple:P07359	complex:integrin_aMb2_complex	GP1BA		False	False	False	curated	True	Ligand-Receptor		1.451
CPI-SC059A22B9E	WNT2_FZD5_LRP6	simple:P09544	complex:FZD5_LRP6	WNT2		True	False	False	curated	False	Ligand-Receptor	Signaling by WNT	1.451
CPI-CC066E261AE	fibrinogen_integrin_aXb2_complex	complex:fibrinogen	complex:integrin_aXb2_complex			False	False	False	curated	True	Ligand-Receptor	Adhesion by Fibribogen	1.451
CPI-SC0B1D0028B	WNT9B_FZD5_LRP5	simple:O14905	complex:FZD5_LRP5	WNT9B		True	False	False	curated	False	Ligand-Receptor	Signaling by WNT	1.451
CPI-SC08CB03AD8	ICAM1_integrin_aXb2_complex	simple:P05362	complex:integrin_aXb2_complex	ICAM1		False	True	False	curated	True	Ligand-Receptor	Adhesion by ICAM	1.451
CPI-SC0243F2680	WNT8A_FZD5_LRP5	simple:Q9H1J5	complex:FZD5_LRP5	WNT8A		True	False	False	curated	False	Ligand-Receptor	Signaling by WNT	1.451
CPI-SC0F9CBA955	WNT7B_FZD5_LRP5	simple:P56706	complex:FZD5_LRP5	WNT7B		True	False	False	curated	False	Ligand-Receptor	Signaling by WNT	1.451
CPI-SC03754EC20	WNT6_FZD5_LRP5	simple:Q9Y6F9	complex:FZD5_LRP5	WNT6		True	False	False	curated	False	Ligand-Receptor	Signaling by WNT	1.451
CPI-SC0EFDBED2D	THY1_integrin_aXb2_complex	simple:P04216	complex:integrin_aXb2_complex	THY1		False	False	False	curated	True	Adhesion-Adhesion	Adhesion by antigen THY1	1.451
CPI-SC0E5A1BA8E	LAMA3_integrin_a3b1_complex	simple:Q16787	complex:integrin_a3b1_complex	LAMA3		True	False	False	curated	True	Ligand-Receptor	Adhesion by Laminin	1.451
CPI-SC00806A658	WNT3A_FZD5_LRP5	simple:P56704	complex:FZD5_LRP5	WNT3A		True	False	False	curated	False	Ligand-Receptor	Signaling by WNT	1.451
CPI-SC03346B36E	WNT2_FZD5_LRP5	simple:P09544	complex:FZD5_LRP5	WNT2		True	False	False	curated	False	Ligand-Receptor	Signaling by WNT	1.451
CPI-SC0FA241084	CSPG4_integrin_a3b1_complex	simple:Q6UVK1	complex:integrin_a3b1_complex	CSPG4		False	False	False	curated	True	Ligand-Receptor		1.451
CPI-SC0B697A1AC	WNT9B_FZD4_LRP6	simple:O14905	complex:FZD4_LRP6	WNT9B		True	False	False	curated	False	Ligand-Receptor	Signaling by WNT	1.451
CPI-SC07E1924FB	WNT6_FZD5_LRP6	simple:Q9Y6F9	complex:FZD5_LRP6	WNT6		True	False	False	curated	False	Ligand-Receptor	Signaling by WNT	1.451
CPI-SS0FEF2FF5D	PYY_NPY2R	simple:P10082	simple:P49146	PYY	NPY2R	True	False	True	curated	False	Ligand-Receptor	Signaling by Peptide YY	1.451
CPI-SS00399ED03	AVP_AVPR1A	simple:P01185	simple:P37288	AVP	AVPR1A	True	False	True	curated	False	Ligand-Receptor	Signaling by Vasopressin	1.451
CPI-SS0E2083FAC	NPY_NPY2R	simple:P01303	simple:P49146	NPY	NPY2R	True	False	True	curated	False	Ligand-Receptor	Signaling by Pro-neuregulin	1.451
CPI-CS008389A89	Glutamate_byGLS2_and_SLC1A3_GRIA3	complex:Glutamate_byGLS2_and_SLC1A3	simple:P42263		GRIA3	True	False	True	curated	False	Ligand-Receptor	Signaling by Glutamate	1.451
CPI-CS0B607E7E2	Glutamate_byGLS2_and_SLC1A2_GRIA3	complex:Glutamate_byGLS2_and_SLC1A2	simple:P42263		GRIA3	True	False	True	curated	False	Ligand-Receptor	Signaling by Glutamate	1.451
CPI-CS0899E9304	Glutamate_byGLS2_and_SLC1A1_GRIA3	complex:Glutamate_byGLS2_and_SLC1A1	simple:P42263		GRIA3	True	False	True	curated	False	Ligand-Receptor	Signaling by Glutamate	1.451
CPI-CS0FBD9A478	Glutamate_byGLS2_and_SLC17A7_GRIA3	complex:Glutamate_byGLS2_and_SLC17A7	simple:P42263		GRIA3	True	False	True	curated	False	Ligand-Receptor	Signaling by Glutamate	1.451
CPI-CS07BBA568D	Glutamate_byGLS_and_SLC1A2_GRIA3	complex:Glutamate_byGLS_and_SLC1A2	simple:P42263		GRIA3	True	False	True	curated	False	Ligand-Receptor	Signaling by Glutamate	1.451
CPI-CS09715A1FF	Glutamate_byGLS_and_SLC17A7_GRIA3	complex:Glutamate_byGLS_and_SLC17A7	simple:P42263		GRIA3	True	False	True	curated	False	Ligand-Receptor	Signaling by Glutamate	1.451
CPI-CS094923202	Glutamate_byGLS2_and_SLC1A7_GRIA2	complex:Glutamate_byGLS2_and_SLC1A7	simple:P42262		GRIA2	True	False	True	curated	False	Ligand-Receptor	Signaling by Glutamate	1.451
CPI-CS0F46608E1	Glutamate_byGLS2_and_SLC1A6_GRIA3	complex:Glutamate_byGLS2_and_SLC1A6	simple:P42263		GRIA3	True	False	True	curated	False	Ligand-Receptor	Signaling by Glutamate	1.451
CPI-CS096A4BF1B	Glutamate_byGLS2_and_SLC1A6_GRIA2	complex:Glutamate_byGLS2_and_SLC1A6	simple:P42262		GRIA2	True	False	True	curated	False	Ligand-Receptor	Signaling by Glutamate	1.451
CPI-CS07040A8BB	Glutamate_byGLS2_and_SLC1A2_GRIA2	complex:Glutamate_byGLS2_and_SLC1A2	simple:P42262		GRIA2	True	False	True	curated	False	Ligand-Receptor	Signaling by Glutamate	1.451
CPI-CS0E5DBD27E	Glutamate_byGLS2_and_SLC1A1_GRIA2	complex:Glutamate_byGLS2_and_SLC1A1	simple:P42262		GRIA2	True	False	True	curated	False	Ligand-Receptor	Signaling by Glutamate	1.451
CPI-CS07CF0C9B9	Glutamate_byGLS2_and_SLC17A7_GRIA2	complex:Glutamate_byGLS2_and_SLC17A7	simple:P42262		GRIA2	True	False	True	curated	False	Ligand-Receptor	Signaling by Glutamate	1.451
CPI-CS00BBBEE62	Glutamate_byGLS_and_SLC1A2_GRIA2	complex:Glutamate_byGLS_and_SLC1A2	simple:P42262		GRIA2	True	False	True	curated	False	Ligand-Receptor	Signaling by Glutamate	1.451
CPI-CS00CF3D781	Glutamate_byGLS_and_SLC17A7_GRIA2	complex:Glutamate_byGLS_and_SLC17A7	simple:P42262		GRIA2	True	False	True	curated	False	Ligand-Receptor	Signaling by Glutamate	1.451
CPI-SS0EAF7B072	NMB_NMBR	simple:P08949	simple:P28336	NMB	NMBR	True	False	True	curated	False	Ligand-Receptor	Signaling by Neuromedin	1.451
CPI-SS0E0E14A93	GRP_NMBR	simple:P07492	simple:P28336	GRP	NMBR	True	False	True	curated	False	Ligand-Receptor	Signaling by Gastrin	1.451
CPI-CS0D028DAA4	Glutamate_byGLS2_and_SLC1A3_GRIA2	complex:Glutamate_byGLS2_and_SLC1A3	simple:P42262		GRIA2	True	False	True	curated	False	Ligand-Receptor	Signaling by Glutamate	1.451
CPI-CS0141EF49C	Glutamate_byGLS2_and_SLC1A7_GRIA3	complex:Glutamate_byGLS2_and_SLC1A7	simple:P42263		GRIA3	True	False	True	curated	False	Ligand-Receptor	Signaling by Glutamate	1.451
CPI-CS0AB7504CD	Glutamate_byGLS_and_SLC17A7_GRIA4	complex:Glutamate_byGLS_and_SLC17A7	simple:P48058		GRIA4	True	False	True	curated	False	Ligand-Receptor	Signaling by Glutamate	1.451
CPI-CS0C53F30BC	Glutamate_byGLS_and_SLC1A1_GRIA4	complex:Glutamate_byGLS_and_SLC1A1	simple:P48058		GRIA4	True	False	True	curated	False	Ligand-Receptor	Signaling by Glutamate	1.451
CPI-CS0AB98CF4B	Glutamate_byGLS2_and_SLC17A7_GRIK1	complex:Glutamate_byGLS2_and_SLC17A7	simple:P39086		GRIK1	True	False	True	curated	False	Ligand-Receptor	Signaling by Glutamate	1.451
CPI-SS0830C7910	EFNA2_EPHA8	simple:O43921	simple:P29322	EFNA2	EPHA8	False	False	True	curated	False	Ligand-Receptor	Signaling by Ephrin	1.451
CPI-SS0C8ED6F41	EFNA3_EPHA8	simple:P52797	simple:P29322	EFNA3	EPHA8	False	False	True	curated	False	Ligand-Receptor	Signaling by Ephrin	1.451
CPI-SS0AA68C8E5	EFNA4_EPHA8	simple:P52798	simple:P29322	EFNA4	EPHA8	True	False	True	curated	False	Ligand-Receptor	Signaling by Ephrin	1.451
CPI-CS034026D0F	Glutamate_byGLS_and_SLC1A2_GRIK1	complex:Glutamate_byGLS_and_SLC1A2	simple:P39086		GRIK1	True	False	True	curated	False	Ligand-Receptor	Signaling by Glutamate	1.451
CPI-SS0F6A01237	EFNA5_EPHA8	simple:P52803	simple:P29322	EFNA5	EPHA8	False	False	True	curated	False	Ligand-Receptor	Signaling by Ephrin	1.451
CPI-CS0F73C1DA9	Glutamate_byGLS_and_SLC17A7_GRIK1	complex:Glutamate_byGLS_and_SLC17A7	simple:P39086		GRIK1	True	False	True	curated	False	Ligand-Receptor	Signaling by Glutamate	1.451
CPI-CS0E9B87C01	Glutamate_byGLS2_and_SLC1A7_GRIA4	complex:Glutamate_byGLS2_and_SLC1A7	simple:P48058		GRIA4	True	False	True	curated	False	Ligand-Receptor	Signaling by Glutamate	1.451
CPI-CS013047C58	Glutamate_byGLS2_and_SLC1A6_GRIA4	complex:Glutamate_byGLS2_and_SLC1A6	simple:P48058		GRIA4	True	False	True	curated	False	Ligand-Receptor	Signaling by Glutamate	1.451
CPI-CS0B4B01B4B	Glutamate_byGLS2_and_SLC1A3_GRIA4	complex:Glutamate_byGLS2_and_SLC1A3	simple:P48058		GRIA4	True	False	True	curated	False	Ligand-Receptor	Signaling by Glutamate	1.451
CPI-CS0CC3AA145	Glutamate_byGLS2_and_SLC1A2_GRIA4	complex:Glutamate_byGLS2_and_SLC1A2	simple:P48058		GRIA4	True	False	True	curated	False	Ligand-Receptor	Signaling by Glutamate	1.451
CPI-CS06451E34A	Glutamate_byGLS2_and_SLC1A1_GRIA4	complex:Glutamate_byGLS2_and_SLC1A1	simple:P48058		GRIA4	True	False	True	curated	False	Ligand-Receptor	Signaling by Glutamate	1.451
CPI-CS08AE2D9A9	Glutamate_byGLS2_and_SLC17A7_GRIA4	complex:Glutamate_byGLS2_and_SLC17A7	simple:P48058		GRIA4	True	False	True	curated	False	Ligand-Receptor	Signaling by Glutamate	1.451
CPI-CS03DC69BFC	Glutamate_byGLS_and_SLC1A7_GRIA4	complex:Glutamate_byGLS_and_SLC1A7	simple:P48058		GRIA4	True	False	True	curated	False	Ligand-Receptor	Signaling by Glutamate	1.451
CPI-CS0BCE841D5	Glutamate_byGLS_and_SLC1A6_GRIA4	complex:Glutamate_byGLS_and_SLC1A6	simple:P48058		GRIA4	True	False	True	curated	False	Ligand-Receptor	Signaling by Glutamate	1.451
CPI-CS04BFC66DA	Glutamate_byGLS_and_SLC1A3_GRIA4	complex:Glutamate_byGLS_and_SLC1A3	simple:P48058		GRIA4	True	False	True	curated	False	Ligand-Receptor	Signaling by Glutamate	1.451
CPI-CS056114BA1	Glutamate_byGLS_and_SLC1A2_GRIA4	complex:Glutamate_byGLS_and_SLC1A2	simple:P48058		GRIA4	True	False	True	curated	False	Ligand-Receptor	Signaling by Glutamate	1.451
CPI-SS0B9B66F8E	NMB_GRPR	simple:P08949	simple:P30550	NMB	GRPR	True	False	True	curated	False	Ligand-Receptor	Signaling by Neuromedin	1.451
CPI-CS0DD8D3E0E	Glutamate_byGLS2_and_SLC1A1_GRIK1	complex:Glutamate_byGLS2_and_SLC1A1	simple:P39086		GRIK1	True	False	True	curated	False	Ligand-Receptor	Signaling by Glutamate	1.451
CPI-SS07AF9303D	GRP_GRPR	simple:P07492	simple:P30550	GRP	GRPR	True	False	True	curated	False	Ligand-Receptor	Signaling by Gastrin	1.451
CPI-SS0CE693E3E	LGALS9_P4HB	simple:O00182	simple:P07237	LGALS9	P4HB	True	False	False	curated	False	Ligand-Receptor	Signaling by Galectin	1.451
CPI-CC03526B5EE	GABA_byGAD1_and_SLC6A8_GABA-A_a6b3g2S_complex	complex:GABA_byGAD1_and_SLC6A8	complex:GABA-A_a6b3g2S_complex			True	False	True	curated	False	Ligand-Receptor	Signaling by GABA	1.451
CPI-CC00289947C	GABA_byGAD1_and_SLC6A6_GABA-A_a6b3g2S_complex	complex:GABA_byGAD1_and_SLC6A6	complex:GABA-A_a6b3g2S_complex			True	False	True	curated	False	Ligand-Receptor	Signaling by GABA	1.451
CPI-CC040318B79	GABA_byGAD1_and_SLC6A13_GABA-A_a6b3g2S_complex	complex:GABA_byGAD1_and_SLC6A13	complex:GABA-A_a6b3g2S_complex			True	False	True	curated	False	Ligand-Receptor	Signaling by GABA	1.451
CPI-CC00289F31E	GABA_byGAD1_and_SLC6A12_GABA-A_a6b3g2S_complex	complex:GABA_byGAD1_and_SLC6A12	complex:GABA-A_a6b3g2S_complex			True	False	True	curated	False	Ligand-Receptor	Signaling by GABA	1.451
CPI-CC0E67ABF53	GABA_byGAD1_and_SLC6A11_GABA-A_a6b3g2S_complex	complex:GABA_byGAD1_and_SLC6A11	complex:GABA-A_a6b3g2S_complex			True	False	True	curated	False	Ligand-Receptor	Signaling by GABA	1.451
CPI-CC02B07EA5C	GABA_byGAD1_and_SLC6A1_GABA-A_a6b3g2S_complex	complex:GABA_byGAD1_and_SLC6A1	complex:GABA-A_a6b3g2S_complex			True	False	True	curated	False	Ligand-Receptor	Signaling by GABA	1.451
CPI-CC0B9F66E8C	GABA_byGAD1_and_SLC32A1_GABA-A_a6b3g2S_complex	complex:GABA_byGAD1_and_SLC32A1	complex:GABA-A_a6b3g2S_complex			True	False	True	curated	False	Ligand-Receptor	Signaling by GABA	1.451
CPI-CC036118540	GABA_byGAD2_and_SLC32A1_GABA-A_a6b3g2S_complex	complex:GABA_byGAD2_and_SLC32A1	complex:GABA-A_a6b3g2S_complex			True	False	True	curated	False	Ligand-Receptor	Signaling by GABA	1.451
CPI-CC01DEDDB97	GABA_byGAD2_and_SLC6A8_GABA-A_a6b3d_complex	complex:GABA_byGAD2_and_SLC6A8	complex:GABA-A_a6b3d_complex			True	False	True	curated	False	Ligand-Receptor	Signaling by GABA	1.451
CPI-CC0F1932BC4	GABA_byGAD2_and_SLC6A13_GABA-A_a6b3d_complex	complex:GABA_byGAD2_and_SLC6A13	complex:GABA-A_a6b3d_complex			True	False	True	curated	False	Ligand-Receptor	Signaling by GABA	1.451
CPI-CC0282C8E5C	GABA_byGAD2_and_SLC6A12_GABA-A_a6b3d_complex	complex:GABA_byGAD2_and_SLC6A12	complex:GABA-A_a6b3d_complex			True	False	True	curated	False	Ligand-Receptor	Signaling by GABA	1.451
CPI-CC0369BDF1F	GABA_byGAD2_and_SLC6A11_GABA-A_a6b3d_complex	complex:GABA_byGAD2_and_SLC6A11	complex:GABA-A_a6b3d_complex			True	False	True	curated	False	Ligand-Receptor	Signaling by GABA	1.451
CPI-CC0DFF111CC	GABA_byGAD2_and_SLC6A1_GABA-A_a6b3d_complex	complex:GABA_byGAD2_and_SLC6A1	complex:GABA-A_a6b3d_complex			True	False	True	curated	False	Ligand-Receptor	Signaling by GABA	1.451
CPI-CC048B47F29	GABA_byGAD2_and_SLC32A1_GABA-A_a6b3d_complex	complex:GABA_byGAD2_and_SLC32A1	complex:GABA-A_a6b3d_complex			True	False	True	curated	False	Ligand-Receptor	Signaling by GABA	1.451
CPI-CC0D0306B1A	GABA_byGAD1_and_SLC6A8_GABA-A_a6b3d_complex	complex:GABA_byGAD1_and_SLC6A8	complex:GABA-A_a6b3d_complex			True	False	True	curated	False	Ligand-Receptor	Signaling by GABA	1.451
CPI-CC0F9339AD3	GABA_byGAD1_and_SLC6A6_GABA-A_a6b3d_complex	complex:GABA_byGAD1_and_SLC6A6	complex:GABA-A_a6b3d_complex			True	False	True	curated	False	Ligand-Receptor	Signaling by GABA	1.451
CPI-CC04B14CB70	GABA_byGAD2_and_SLC6A6_GABA-A_a6b3d_complex	complex:GABA_byGAD2_and_SLC6A6	complex:GABA-A_a6b3d_complex			True	False	True	curated	False	Ligand-Receptor	Signaling by GABA	1.451
CPI-CC0B15D50A3	GABA_byGAD2_and_SLC6A1_GABA-A_a6b3g2S_complex	complex:GABA_byGAD2_and_SLC6A1	complex:GABA-A_a6b3g2S_complex			True	False	True	curated	False	Ligand-Receptor	Signaling by GABA	1.451
CPI-CC0BCA2ED1E	GABA_byGAD2_and_SLC6A11_GABA-A_a6b3g2S_complex	complex:GABA_byGAD2_and_SLC6A11	complex:GABA-A_a6b3g2S_complex			True	False	True	curated	False	Ligand-Receptor	Signaling by GABA	1.451
CPI-CC0D2769925	GABA_byGAD2_and_SLC6A12_GABA-A_a6b3g2S_complex	complex:GABA_byGAD2_and_SLC6A12	complex:GABA-A_a6b3g2S_complex			True	False	True	curated	False	Ligand-Receptor	Signaling by GABA	1.451
CPI-SS0E23CEB91	LGALS9_HAVCR2	simple:O00182	simple:Q8TDQ0	LGALS9	HAVCR2	True	False	True	curated	False	Ligand-Receptor	Signaling by Galectin	1.451
CPI-SC0CF28722B	LGALS9_BCR_CD45_CD22	simple:O00182	complex:BCR_CD45_CD22	LGALS9		True	False	True	curated	False	Ligand-Receptor	Signaling by Galectin	1.451
CPI-SC07FCF82A7	SPX_GALR3	simple:Q9BT56	complex:GALR3	SPX		True	False	True	curated	False	Ligand-Receptor	Signaling by Spexin precursor	1.451
CPI-SC010BF9A71	GALP_GALR3	simple:Q9UBC7	complex:GALR3	GALP		True	False	True	curated	False	Ligand-Receptor	Signaling by Galanin	1.451
CPI-SC0B72F5448	GAL_GALR3	simple:P22466	complex:GALR3	GAL		True	False	True	curated	False	Ligand-Receptor	Signaling by Galanin	1.451
CPI-SC03034B5D1	SPX_GALR2	simple:Q9BT56	complex:GALR2	SPX		True	False	True	curated	False	Ligand-Receptor	Signaling by Spexin precursor	1.451
CPI-SC059D65FDD	GALP_GALR2	simple:Q9UBC7	complex:GALR2	GALP		True	False	True	curated	False	Ligand-Receptor	Signaling by Galanin	1.451
CPI-SC01BE13839	GAL_GALR2	simple:P22466	complex:GALR2	GAL		True	False	True	curated	False	Ligand-Receptor	Signaling by Galanin	1.451
CPI-SS0CC966B71	BTC_EGFR	simple:P35070	simple:P00533	BTC	EGFR	True	False	True	curated	False	Ligand-Receptor	Signaling by Epidermal growth factor	1.451
CPI-SS060790CF0	EPGN_EGFR	simple:Q6UW88	simple:P00533	EPGN	EGFR	True	False	True	curated	False	Ligand-Receptor	Signaling by Epidermal growth factor	1.451
CPI-SC011C5B39B	GALP_GALR1	simple:Q9UBC7	complex:GALR1	GALP		True	False	True	curated	False	Ligand-Receptor	Signaling by Galanin	1.451
CPI-SC0BEEB7AB4	GAL_GALR1	simple:P22466	complex:GALR1	GAL		True	False	True	curated	False	Ligand-Receptor	Signaling by Galanin	1.451
CPI-SS0F4D3206E	GALP_GALR1	simple:Q9UBC7	simple:P47211	GALP	GALR1	True	False	True	curated	False	Ligand-Receptor	Signaling by Galanin	1.451
CPI-SS0BE567EFB	GAL_GALR1	simple:P22466	simple:P47211	GAL	GALR1	True	False	True	curated	False	Ligand-Receptor	Signaling by Galanin	1.451
CPI-CC044BDC69D	GABA_byGAD2_and_SLC6A8_GABA-A_a6b3g2S_complex	complex:GABA_byGAD2_and_SLC6A8	complex:GABA-A_a6b3g2S_complex			True	False	True	curated	False	Ligand-Receptor	Signaling by GABA	1.451
CPI-CC01D5E0271	GABA_byGAD2_and_SLC6A6_GABA-A_a6b3g2S_complex	complex:GABA_byGAD2_and_SLC6A6	complex:GABA-A_a6b3g2S_complex			True	False	True	curated	False	Ligand-Receptor	Signaling by GABA	1.451
CPI-CC00F8AC4E4	GABA_byGAD2_and_SLC6A13_GABA-A_a6b3g2S_complex	complex:GABA_byGAD2_and_SLC6A13	complex:GABA-A_a6b3g2S_complex			True	False	True	curated	False	Ligand-Receptor	Signaling by GABA	1.451
CPI-SS00C33AA55	GIP_GIPR	simple:P09681	simple:P48546	GIP	GIPR	True	False	True	curated	False	Ligand-Receptor	Signaling by Gastrin	1.451
CPI-CS04F05F7CF	Glutamate_byGLS2_and_SLC1A2_GRIK1	complex:Glutamate_byGLS2_and_SLC1A2	simple:P39086		GRIK1	True	False	True	curated	False	Ligand-Receptor	Signaling by Glutamate	1.451
CPI-CS0484FC19B	Glutamate_byGLS2_and_SLC1A3_GRIK1	complex:Glutamate_byGLS2_and_SLC1A3	simple:P39086		GRIK1	True	False	True	curated	False	Ligand-Receptor	Signaling by Glutamate	1.451
CPI-CS03EEE6D2D	Glutamate_byGLS2_and_SLC1A6_GRIK1	complex:Glutamate_byGLS2_and_SLC1A6	simple:P39086		GRIK1	True	False	True	curated	False	Ligand-Receptor	Signaling by Glutamate	1.451
CPI-CS01D65FEFD	Glutamate_byGLS2_and_SLC1A1_GRIK3	complex:Glutamate_byGLS2_and_SLC1A1	simple:Q13003		GRIK3	True	False	True	curated	False	Ligand-Receptor	Signaling by Glutamate	1.451
CPI-CS0D1DC5DFD	Glutamate_byGLS2_and_SLC17A7_GRIK3	complex:Glutamate_byGLS2_and_SLC17A7	simple:Q13003		GRIK3	True	False	True	curated	False	Ligand-Receptor	Signaling by Glutamate	1.451
CPI-SS0F7A89A4F	SHH_HHIP	simple:Q15465	simple:Q96QV1	SHH	HHIP	True	False	False	curated	False	Ligand-Ligand	Signaling by Sonic hedgehog	1.451
CPI-CS072C12EF4	5alphaDihydroprogesterone_byDHRS9_PGR	complex:5alphaDihydroprogesterone_byDHRS9	simple:P06401		PGR	True	False	False	curated	False	Ligand-Receptor	Signaling by Steroids	1.451
CPI-SS056AA08CF	EDN2_EDNRA	simple:P20800	simple:P25101	EDN2	EDNRA	True	False	True	curated	False	Ligand-Receptor	Signaling by Endothelin	1.451
CPI-CS0A00FD94B	Glutamate_byGLS_and_SLC1A2_GRIK3	complex:Glutamate_byGLS_and_SLC1A2	simple:Q13003		GRIK3	True	False	True	curated	False	Ligand-Receptor	Signaling by Glutamate	1.451
CPI-CS09A7E9FE7	Glutamate_byGLS_and_SLC17A7_GRIK3	complex:Glutamate_byGLS_and_SLC17A7	simple:Q13003		GRIK3	True	False	True	curated	False	Ligand-Receptor	Signaling by Glutamate	1.451
CPI-CS053847508	Glutamate_byGLS2_and_SLC1A2_GRIK3	complex:Glutamate_byGLS2_and_SLC1A2	simple:Q13003		GRIK3	True	False	True	curated	False	Ligand-Receptor	Signaling by Glutamate	1.451
CPI-CC038267193	Glutamate_byGLS2_and_SLC1A7_Glutamate_Kainate_2_5_complex	complex:Glutamate_byGLS2_and_SLC1A7	complex:Glutamate_Kainate_2_5_complex			True	False	True	curated	False	Ligand-Receptor	Signaling by Glutamate	1.451
CPI-CC0B415175C	Glutamate_byGLS2_and_SLC1A3_Glutamate_Kainate_2_5_complex	complex:Glutamate_byGLS2_and_SLC1A3	complex:Glutamate_Kainate_2_5_complex			True	False	True	curated	False	Ligand-Receptor	Signaling by Glutamate	1.451
CPI-CC0B810B839	Glutamate_byGLS2_and_SLC1A2_Glutamate_Kainate_2_5_complex	complex:Glutamate_byGLS2_and_SLC1A2	complex:Glutamate_Kainate_2_5_complex			True	False	True	curated	False	Ligand-Receptor	Signaling by Glutamate	1.451
CPI-CC086C2B918	Glutamate_byGLS2_and_SLC1A1_Glutamate_Kainate_2_5_complex	complex:Glutamate_byGLS2_and_SLC1A1	complex:Glutamate_Kainate_2_5_complex			True	False	True	curated	False	Ligand-Receptor	Signaling by Glutamate	1.451
CPI-CC08CAFBA94	Glutamate_byGLS2_and_SLC17A7_Glutamate_Kainate_2_5_complex	complex:Glutamate_byGLS2_and_SLC17A7	complex:Glutamate_Kainate_2_5_complex			True	False	True	curated	False	Ligand-Receptor	Signaling by Glutamate	1.451
CPI-SS0CA5B3B8E	EDN2_EDNRB	simple:P20800	simple:P24530	EDN2	EDNRB	True	False	True	curated	False	Ligand-Receptor	Signaling by Endothelin	1.451
CPI-CC033AC2E73	Glutamate_byGLS_and_SLC1A2_Glutamate_Kainate_2_5_complex	complex:Glutamate_byGLS_and_SLC1A2	complex:Glutamate_Kainate_2_5_complex			True	False	True	curated	False	Ligand-Receptor	Signaling by Glutamate	1.451
CPI-CC04062A92F	Glutamate_byGLS_and_SLC17A7_Glutamate_Kainate_2_5_complex	complex:Glutamate_byGLS_and_SLC17A7	complex:Glutamate_Kainate_2_5_complex			True	False	True	curated	False	Ligand-Receptor	Signaling by Glutamate	1.451
CPI-CC0FF085B8B	Glutamate_byGLS2_and_SLC1A6_Glutamate_Kainate_2_5_complex	complex:Glutamate_byGLS2_and_SLC1A6	complex:Glutamate_Kainate_2_5_complex			True	False	True	curated	False	Ligand-Receptor	Signaling by Glutamate	1.451
CPI-CS06F474F5A	Glutamate_byGLS2_and_SLC1A3_GRIK3	complex:Glutamate_byGLS2_and_SLC1A3	simple:Q13003		GRIK3	True	False	True	curated	False	Ligand-Receptor	Signaling by Glutamate	1.451
CPI-CS0A195F101	Glutamate_byGLS2_and_SLC1A6_GRIK3	complex:Glutamate_byGLS2_and_SLC1A6	simple:Q13003		GRIK3	True	False	True	curated	False	Ligand-Receptor	Signaling by Glutamate	1.451
CPI-CS0687D7002	Glutamate_byGLS2_and_SLC1A7_GRIK3	complex:Glutamate_byGLS2_and_SLC1A7	simple:Q13003		GRIK3	True	False	True	curated	False	Ligand-Receptor	Signaling by Glutamate	1.451
CPI-CC0E8B3C37F	Glutamate_byGLS2_and_SLC1A1_Glutamate_Kainate_3_5_complex	complex:Glutamate_byGLS2_and_SLC1A1	complex:Glutamate_Kainate_3_5_complex			True	False	True	curated	False	Ligand-Receptor	Signaling by Glutamate	1.451
CPI-CC032B985F7	Glutamate_byGLS2_and_SLC17A7_Glutamate_Kainate_3_5_complex	complex:Glutamate_byGLS2_and_SLC17A7	complex:Glutamate_Kainate_3_5_complex			True	False	True	curated	False	Ligand-Receptor	Signaling by Glutamate	1.451
CPI-CC03E04AA64	Glutamate_byGLS_and_SLC1A2_Glutamate_Kainate_3_5_complex	complex:Glutamate_byGLS_and_SLC1A2	complex:Glutamate_Kainate_3_5_complex			True	False	True	curated	False	Ligand-Receptor	Signaling by Glutamate	1.451
CPI-SS055233B99	IHH_HHIP	simple:Q14623	simple:Q96QV1	IHH	HHIP	True	False	False	curated	False	Ligand-Ligand	Signaling by Indian hedgehog	1.451
CPI-CC093B33AB4	Glutamate_byGLS_and_SLC17A7_Glutamate_Kainate_3_5_complex	complex:Glutamate_byGLS_and_SLC17A7	complex:Glutamate_Kainate_3_5_complex			True	False	True	curated	False	Ligand-Receptor	Signaling by Glutamate	1.451
CPI-CC02227FA06	Glutamate_byGLS2_and_SLC1A7_Glutamate_Kainate_3_4_complex	complex:Glutamate_byGLS2_and_SLC1A7	complex:Glutamate_Kainate_3_4_complex			True	False	True	curated	False	Ligand-Receptor	Signaling by Glutamate	1.451
CPI-CC00939F2D1	Glutamate_byGLS2_and_SLC1A6_Glutamate_Kainate_3_4_complex	complex:Glutamate_byGLS2_and_SLC1A6	complex:Glutamate_Kainate_3_4_complex			True	False	True	curated	False	Ligand-Receptor	Signaling by Glutamate	1.451
CPI-CC0C33FB78E	Glutamate_byGLS2_and_SLC1A3_Glutamate_Kainate_3_4_complex	complex:Glutamate_byGLS2_and_SLC1A3	complex:Glutamate_Kainate_3_4_complex			True	False	True	curated	False	Ligand-Receptor	Signaling by Glutamate	1.451
CPI-CC0B6964744	Glutamate_byGLS2_and_SLC1A2_Glutamate_Kainate_3_4_complex	complex:Glutamate_byGLS2_and_SLC1A2	complex:Glutamate_Kainate_3_4_complex			True	False	True	curated	False	Ligand-Receptor	Signaling by Glutamate	1.451
CPI-SS0DC2DD9D7	THPO_MPL	simple:P40225	simple:P40238	THPO	MPL	True	False	True	curated	False	Ligand-Receptor		1.451
CPI-CC00FD66B07	Glutamate_byGLS2_and_SLC17A7_Glutamate_Kainate_3_4_complex	complex:Glutamate_byGLS2_and_SLC17A7	complex:Glutamate_Kainate_3_4_complex			True	False	True	curated	False	Ligand-Receptor	Signaling by Glutamate	1.451
CPI-CC02AA64371	Glutamate_byGLS_and_SLC1A7_Glutamate_Kainate_3_4_complex	complex:Glutamate_byGLS_and_SLC1A7	complex:Glutamate_Kainate_3_4_complex			True	False	True	curated	False	Ligand-Receptor	Signaling by Glutamate	1.451
CPI-CC0C8B25F6D	Glutamate_byGLS_and_SLC1A6_Glutamate_Kainate_3_4_complex	complex:Glutamate_byGLS_and_SLC1A6	complex:Glutamate_Kainate_3_4_complex			True	False	True	curated	False	Ligand-Receptor	Signaling by Glutamate	1.451
CPI-CC049F2ABCF	Glutamate_byGLS_and_SLC1A3_Glutamate_Kainate_3_4_complex	complex:Glutamate_byGLS_and_SLC1A3	complex:Glutamate_Kainate_3_4_complex			True	False	True	curated	False	Ligand-Receptor	Signaling by Glutamate	1.451
CPI-CC0CA804C89	Glutamate_byGLS_and_SLC1A2_Glutamate_Kainate_3_4_complex	complex:Glutamate_byGLS_and_SLC1A2	complex:Glutamate_Kainate_3_4_complex			True	False	True	curated	False	Ligand-Receptor	Signaling by Glutamate	1.451
CPI-CC0B7463256	Glutamate_byGLS_and_SLC1A1_Glutamate_Kainate_3_4_complex	complex:Glutamate_byGLS_and_SLC1A1	complex:Glutamate_Kainate_3_4_complex			True	False	True	curated	False	Ligand-Receptor	Signaling by Glutamate	1.451
CPI-CC0535DCAC1	Glutamate_byGLS_and_SLC17A7_Glutamate_Kainate_3_4_complex	complex:Glutamate_byGLS_and_SLC17A7	complex:Glutamate_Kainate_3_4_complex			True	False	True	curated	False	Ligand-Receptor	Signaling by Glutamate	1.451
CPI-CC01CE8AC41	Glutamate_byGLS2_and_SLC1A7_Glutamate_Kainate_2_4_complex	complex:Glutamate_byGLS2_and_SLC1A7	complex:Glutamate_Kainate_2_4_complex			True	False	True	curated	False	Ligand-Receptor	Signaling by Glutamate	1.451
CPI-CC0ACDCA68F	Glutamate_byGLS2_and_SLC1A6_Glutamate_Kainate_2_4_complex	complex:Glutamate_byGLS2_and_SLC1A6	complex:Glutamate_Kainate_2_4_complex			True	False	True	curated	False	Ligand-Receptor	Signaling by Glutamate	1.451
CPI-CC00CFD9E84	Glutamate_byGLS2_and_SLC1A3_Glutamate_Kainate_2_4_complex	complex:Glutamate_byGLS2_and_SLC1A3	complex:Glutamate_Kainate_2_4_complex			True	False	True	curated	False	Ligand-Receptor	Signaling by Glutamate	1.451
CPI-CC0D4DE23C7	Glutamate_byGLS2_and_SLC1A2_Glutamate_Kainate_2_4_complex	complex:Glutamate_byGLS2_and_SLC1A2	complex:Glutamate_Kainate_2_4_complex			True	False	True	curated	False	Ligand-Receptor	Signaling by Glutamate	1.451
CPI-CC0145A96BC	Glutamate_byGLS2_and_SLC17A7_Glutamate_Kainate_1_5_complex	complex:Glutamate_byGLS2_and_SLC17A7	complex:Glutamate_Kainate_1_5_complex			True	False	True	curated	False	Ligand-Receptor	Signaling by Glutamate	1.451
CPI-CC0C78F642C	Glutamate_byGLS_and_SLC1A2_Glutamate_Kainate_1_5_complex	complex:Glutamate_byGLS_and_SLC1A2	complex:Glutamate_Kainate_1_5_complex			True	False	True	curated	False	Ligand-Receptor	Signaling by Glutamate	1.451
CPI-SS037E6BEDF	EFNA1_EPHA8	simple:P20827	simple:P29322	EFNA1	EPHA8	True	False	True	curated	False	Ligand-Receptor	Signaling by Ephrin	1.451
CPI-CC0ACAF2735	Glutamate_byGLS_and_SLC17A7_Glutamate_Kainate_1_5_complex	complex:Glutamate_byGLS_and_SLC17A7	complex:Glutamate_Kainate_1_5_complex			True	False	True	curated	False	Ligand-Receptor	Signaling by Glutamate	1.451
CPI-CC0B16C9C23	Glutamate_byGLS2_and_SLC1A7_Glutamate_Kainate_1_4_complex	complex:Glutamate_byGLS2_and_SLC1A7	complex:Glutamate_Kainate_1_4_complex			True	False	True	curated	False	Ligand-Receptor	Signaling by Glutamate	1.451
CPI-CC01450B2FA	Glutamate_byGLS2_and_SLC1A6_Glutamate_Kainate_1_4_complex	complex:Glutamate_byGLS2_and_SLC1A6	complex:Glutamate_Kainate_1_4_complex			True	False	True	curated	False	Ligand-Receptor	Signaling by Glutamate	1.451
CPI-CC07909859C	Glutamate_byGLS2_and_SLC1A3_Glutamate_Kainate_1_4_complex	complex:Glutamate_byGLS2_and_SLC1A3	complex:Glutamate_Kainate_1_4_complex			True	False	True	curated	False	Ligand-Receptor	Signaling by Glutamate	1.451
CPI-CC05BFEA73C	Glutamate_byGLS2_and_SLC1A2_Glutamate_Kainate_1_4_complex	complex:Glutamate_byGLS2_and_SLC1A2	complex:Glutamate_Kainate_1_4_complex			True	False	True	curated	False	Ligand-Receptor	Signaling by Glutamate	1.451
CPI-CC007CF847B	Glutamate_byGLS2_and_SLC1A1_Glutamate_Kainate_1_4_complex	complex:Glutamate_byGLS2_and_SLC1A1	complex:Glutamate_Kainate_1_4_complex			True	False	True	curated	False	Ligand-Receptor	Signaling by Glutamate	1.451
CPI-CC047030A36	Glutamate_byGLS2_and_SLC17A7_Glutamate_Kainate_1_4_complex	complex:Glutamate_byGLS2_and_SLC17A7	complex:Glutamate_Kainate_1_4_complex			True	False	True	curated	False	Ligand-Receptor	Signaling by Glutamate	1.451
CPI-CC0A742EB85	Glutamate_byGLS_and_SLC1A7_Glutamate_Kainate_1_4_complex	complex:Glutamate_byGLS_and_SLC1A7	complex:Glutamate_Kainate_1_4_complex			True	False	True	curated	False	Ligand-Receptor	Signaling by Glutamate	1.451
CPI-CC007D5C2B3	Glutamate_byGLS_and_SLC1A6_Glutamate_Kainate_1_4_complex	complex:Glutamate_byGLS_and_SLC1A6	complex:Glutamate_Kainate_1_4_complex			True	False	True	curated	False	Ligand-Receptor	Signaling by Glutamate	1.451
CPI-CC0918CCE56	Glutamate_byGLS_and_SLC1A3_Glutamate_Kainate_1_4_complex	complex:Glutamate_byGLS_and_SLC1A3	complex:Glutamate_Kainate_1_4_complex			True	False	True	curated	False	Ligand-Receptor	Signaling by Glutamate	1.451
CPI-CC0924D1237	Glutamate_byGLS_and_SLC1A2_Glutamate_Kainate_1_4_complex	complex:Glutamate_byGLS_and_SLC1A2	complex:Glutamate_Kainate_1_4_complex			True	False	True	curated	False	Ligand-Receptor	Signaling by Glutamate	1.451
CPI-CC08C4BCAED	Glutamate_byGLS_and_SLC1A1_Glutamate_Kainate_1_4_complex	complex:Glutamate_byGLS_and_SLC1A1	complex:Glutamate_Kainate_1_4_complex			True	False	True	curated	False	Ligand-Receptor	Signaling by Glutamate	1.451
CPI-CC00A1F0EC7	Glutamate_byGLS_and_SLC17A7_Glutamate_Kainate_1_4_complex	complex:Glutamate_byGLS_and_SLC17A7	complex:Glutamate_Kainate_1_4_complex			True	False	True	curated	False	Ligand-Receptor	Signaling by Glutamate	1.451
CPI-CS0A2ACA19B	Glutamate_byGLS2_and_SLC1A7_GRIK1	complex:Glutamate_byGLS2_and_SLC1A7	simple:P39086		GRIK1	True	False	True	curated	False	Ligand-Receptor	Signaling by Glutamate	1.451
CPI-CC08EE84AE8	Glutamate_byGLS2_and_SLC1A1_Glutamate_Kainate_1_5_complex	complex:Glutamate_byGLS2_and_SLC1A1	complex:Glutamate_Kainate_1_5_complex			True	False	True	curated	False	Ligand-Receptor	Signaling by Glutamate	1.451
CPI-CC0F677619F	GABA_byGAD1_and_SLC6A13_GABA-A_a6b3d_complex	complex:GABA_byGAD1_and_SLC6A13	complex:GABA-A_a6b3d_complex			True	False	True	curated	False	Ligand-Receptor	Signaling by GABA	1.451
CPI-CC0DC1D35A7	Glutamate_byGLS2_and_SLC1A2_Glutamate_Kainate_1_5_complex	complex:Glutamate_byGLS2_and_SLC1A2	complex:Glutamate_Kainate_1_5_complex			True	False	True	curated	False	Ligand-Receptor	Signaling by Glutamate	1.451
CPI-CC0C4BEF4C8	Glutamate_byGLS2_and_SLC1A6_Glutamate_Kainate_1_5_complex	complex:Glutamate_byGLS2_and_SLC1A6	complex:Glutamate_Kainate_1_5_complex			True	False	True	curated	False	Ligand-Receptor	Signaling by Glutamate	1.451
CPI-CC05A802EBC	Glutamate_byGLS2_and_SLC1A1_Glutamate_Kainate_2_4_complex	complex:Glutamate_byGLS2_and_SLC1A1	complex:Glutamate_Kainate_2_4_complex			True	False	True	curated	False	Ligand-Receptor	Signaling by Glutamate	1.451
CPI-CC032282108	Glutamate_byGLS2_and_SLC17A7_Glutamate_Kainate_2_4_complex	complex:Glutamate_byGLS2_and_SLC17A7	complex:Glutamate_Kainate_2_4_complex			True	False	True	curated	False	Ligand-Receptor	Signaling by Glutamate	1.451
CPI-CC0E5063BA7	Glutamate_byGLS_and_SLC1A7_Glutamate_Kainate_2_4_complex	complex:Glutamate_byGLS_and_SLC1A7	complex:Glutamate_Kainate_2_4_complex			True	False	True	curated	False	Ligand-Receptor	Signaling by Glutamate	1.451
CPI-CC0BF385067	Glutamate_byGLS_and_SLC1A6_Glutamate_Kainate_2_4_complex	complex:Glutamate_byGLS_and_SLC1A6	complex:Glutamate_Kainate_2_4_complex			True	False	True	curated	False	Ligand-Receptor	Signaling by Glutamate	1.451
CPI-CC0063E25BD	Glutamate_byGLS_and_SLC1A3_Glutamate_Kainate_2_4_complex	complex:Glutamate_byGLS_and_SLC1A3	complex:Glutamate_Kainate_2_4_complex			True	False	True	curated	False	Ligand-Receptor	Signaling by Glutamate	1.451
CPI-CC0D02A5FE5	Glutamate_byGLS_and_SLC1A2_Glutamate_Kainate_2_4_complex	complex:Glutamate_byGLS_and_SLC1A2	complex:Glutamate_Kainate_2_4_complex			True	False	True	curated	False	Ligand-Receptor	Signaling by Glutamate	1.451
CPI-CC052F5C918	Glutamate_byGLS_and_SLC1A1_Glutamate_Kainate_2_4_complex	complex:Glutamate_byGLS_and_SLC1A1	complex:Glutamate_Kainate_2_4_complex			True	False	True	curated	False	Ligand-Receptor	Signaling by Glutamate	1.451
CPI-CC0476711B8	Glutamate_byGLS_and_SLC17A7_Glutamate_Kainate_2_4_complex	complex:Glutamate_byGLS_and_SLC17A7	complex:Glutamate_Kainate_2_4_complex			True	False	True	curated	False	Ligand-Receptor	Signaling by Glutamate	1.451
CPI-CS0AA5F0945	Glutamate_byGLS2_and_SLC1A7_GRIK2	complex:Glutamate_byGLS2_and_SLC1A7	simple:Q13002		GRIK2	True	False	True	curated	False	Ligand-Receptor	Signaling by Glutamate	1.451
CPI-CS0D9BFD8AF	Glutamate_byGLS2_and_SLC1A6_GRIK2	complex:Glutamate_byGLS2_and_SLC1A6	simple:Q13002		GRIK2	True	False	True	curated	False	Ligand-Receptor	Signaling by Glutamate	1.451
CPI-CS00E19754C	Glutamate_byGLS2_and_SLC1A3_GRIK2	complex:Glutamate_byGLS2_and_SLC1A3	simple:Q13002		GRIK2	True	False	True	curated	False	Ligand-Receptor	Signaling by Glutamate	1.451
CPI-CS01E5ABF3E	Glutamate_byGLS2_and_SLC1A2_GRIK2	complex:Glutamate_byGLS2_and_SLC1A2	simple:Q13002		GRIK2	True	False	True	curated	False	Ligand-Receptor	Signaling by Glutamate	1.451
CPI-CS048A34709	Glutamate_byGLS2_and_SLC1A1_GRIK2	complex:Glutamate_byGLS2_and_SLC1A1	simple:Q13002		GRIK2	True	False	True	curated	False	Ligand-Receptor	Signaling by Glutamate	1.451
CPI-CS0940331BF	Glutamate_byGLS2_and_SLC17A7_GRIK2	complex:Glutamate_byGLS2_and_SLC17A7	simple:Q13002		GRIK2	True	False	True	curated	False	Ligand-Receptor	Signaling by Glutamate	1.451
CPI-CS0B15FCB8B	Glutamate_byGLS_and_SLC1A2_GRIK2	complex:Glutamate_byGLS_and_SLC1A2	simple:Q13002		GRIK2	True	False	True	curated	False	Ligand-Receptor	Signaling by Glutamate	1.451
CPI-CS009D94220	Glutamate_byGLS_and_SLC17A7_GRIK2	complex:Glutamate_byGLS_and_SLC17A7	simple:Q13002		GRIK2	True	False	True	curated	False	Ligand-Receptor	Signaling by Glutamate	1.451
CPI-CC0EDF3084D	Glutamate_byGLS2_and_SLC1A7_Glutamate_Kainate_1_5_complex	complex:Glutamate_byGLS2_and_SLC1A7	complex:Glutamate_Kainate_1_5_complex			True	False	True	curated	False	Ligand-Receptor	Signaling by Glutamate	1.451
CPI-CC0A8308C2C	Glutamate_byGLS2_and_SLC1A3_Glutamate_Kainate_1_5_complex	complex:Glutamate_byGLS2_and_SLC1A3	complex:Glutamate_Kainate_1_5_complex			True	False	True	curated	False	Ligand-Receptor	Signaling by Glutamate	1.451
CPI-CC028B16791	GABA_byGAD1_and_SLC6A12_GABA-A_a6b3d_complex	complex:GABA_byGAD1_and_SLC6A12	complex:GABA-A_a6b3d_complex			True	False	True	curated	False	Ligand-Receptor	Signaling by GABA	1.451
CPI-CC0C7DAF2F3	GABA_byGAD1_and_SLC6A11_GABA-A_a6b3d_complex	complex:GABA_byGAD1_and_SLC6A11	complex:GABA-A_a6b3d_complex			True	False	True	curated	False	Ligand-Receptor	Signaling by GABA	1.451
CPI-CC06A23B181	GABA_byGAD1_and_SLC6A1_GABA-A_a6b3d_complex	complex:GABA_byGAD1_and_SLC6A1	complex:GABA-A_a6b3d_complex			True	False	True	curated	False	Ligand-Receptor	Signaling by GABA	1.451
CPI-CC06C7F820C	GABA_byGAD2_and_SLC6A1_GABA-A_a2b3g2S_complex	complex:GABA_byGAD2_and_SLC6A1	complex:GABA-A_a2b3g2S_complex			True	False	True	curated	False	Ligand-Receptor	Signaling by GABA	1.451
CPI-CC03764C8A9	GABA_byGAD2_and_SLC32A1_GABA-A_a2b3g2S_complex	complex:GABA_byGAD2_and_SLC32A1	complex:GABA-A_a2b3g2S_complex			True	False	True	curated	False	Ligand-Receptor	Signaling by GABA	1.451
CPI-CC0C8C9C0D3	GABA_byGAD1_and_SLC6A8_GABA-A_a2b3g2S_complex	complex:GABA_byGAD1_and_SLC6A8	complex:GABA-A_a2b3g2S_complex			True	False	True	curated	False	Ligand-Receptor	Signaling by GABA	1.451
CPI-CC06B7CC089	GABA_byGAD1_and_SLC6A6_GABA-A_a2b3g2S_complex	complex:GABA_byGAD1_and_SLC6A6	complex:GABA-A_a2b3g2S_complex			True	False	True	curated	False	Ligand-Receptor	Signaling by GABA	1.451
CPI-CC002C86EAE	GABA_byGAD1_and_SLC6A13_GABA-A_a2b3g2S_complex	complex:GABA_byGAD1_and_SLC6A13	complex:GABA-A_a2b3g2S_complex			True	False	True	curated	False	Ligand-Receptor	Signaling by GABA	1.451
CPI-CC0F0C72A29	GABA_byGAD1_and_SLC6A12_GABA-A_a2b3g2S_complex	complex:GABA_byGAD1_and_SLC6A12	complex:GABA-A_a2b3g2S_complex			True	False	True	curated	False	Ligand-Receptor	Signaling by GABA	1.451
CPI-CC08A636173	GABA_byGAD1_and_SLC6A11_GABA-A_a2b3g2S_complex	complex:GABA_byGAD1_and_SLC6A11	complex:GABA-A_a2b3g2S_complex			True	False	True	curated	False	Ligand-Receptor	Signaling by GABA	1.451
CPI-CC08E2CA1DE	GABA_byGAD2_and_SLC6A11_GABA-A_a2b3g2S_complex	complex:GABA_byGAD2_and_SLC6A11	complex:GABA-A_a2b3g2S_complex			True	False	True	curated	False	Ligand-Receptor	Signaling by GABA	1.451
CPI-CC01B9552BA	GABA_byGAD1_and_SLC6A1_GABA-A_a2b3g2S_complex	complex:GABA_byGAD1_and_SLC6A1	complex:GABA-A_a2b3g2S_complex			True	False	True	curated	False	Ligand-Receptor	Signaling by GABA	1.451
CPI-CS0BADCE0DB	GABA_byGAD2_and_SLC6A8_GABBR2	complex:GABA_byGAD2_and_SLC6A8	simple:O75899		GABBR2	True	False	True	curated	False	Ligand-Receptor	Signaling by GABA	1.451
CPI-CS0DC38225F	GABA_byGAD2_and_SLC6A6_GABBR2	complex:GABA_byGAD2_and_SLC6A6	simple:O75899		GABBR2	True	False	True	curated	False	Ligand-Receptor	Signaling by GABA	1.451
CPI-CS0C8D4C311	GABA_byGAD2_and_SLC6A13_GABBR2	complex:GABA_byGAD2_and_SLC6A13	simple:O75899		GABBR2	True	False	True	curated	False	Ligand-Receptor	Signaling by GABA	1.451
CPI-CS04A744DD8	GABA_byGAD2_and_SLC6A12_GABBR2	complex:GABA_byGAD2_and_SLC6A12	simple:O75899		GABBR2	True	False	True	curated	False	Ligand-Receptor	Signaling by GABA	1.451
CPI-CS02F1A072B	GABA_byGAD2_and_SLC6A11_GABBR2	complex:GABA_byGAD2_and_SLC6A11	simple:O75899		GABBR2	True	False	True	curated	False	Ligand-Receptor	Signaling by GABA	1.451
CPI-CS0B096A78D	GABA_byGAD2_and_SLC6A1_GABBR2	complex:GABA_byGAD2_and_SLC6A1	simple:O75899		GABBR2	True	False	True	curated	False	Ligand-Receptor	Signaling by GABA	1.451
CPI-CS0AA35FDCE	GABA_byGAD2_and_SLC32A1_GABBR2	complex:GABA_byGAD2_and_SLC32A1	simple:O75899		GABBR2	True	False	True	curated	False	Ligand-Receptor	Signaling by GABA	1.451
CPI-CC0F8CB8104	GABA_byGAD1_and_SLC32A1_GABA-A_a2b3g2S_complex	complex:GABA_byGAD1_and_SLC32A1	complex:GABA-A_a2b3g2S_complex			True	False	True	curated	False	Ligand-Receptor	Signaling by GABA	1.451
CPI-CC02F84E602	GABA_byGAD2_and_SLC6A12_GABA-A_a2b3g2S_complex	complex:GABA_byGAD2_and_SLC6A12	complex:GABA-A_a2b3g2S_complex			True	False	True	curated	False	Ligand-Receptor	Signaling by GABA	1.451
CPI-CC026C1BCB7	GABA_byGAD2_and_SLC6A13_GABA-A_a2b3g2S_complex	complex:GABA_byGAD2_and_SLC6A13	complex:GABA-A_a2b3g2S_complex			True	False	True	curated	False	Ligand-Receptor	Signaling by GABA	1.451
CPI-CC0BB611F3F	GABA_byGAD2_and_SLC6A6_GABA-A_a2b3g2S_complex	complex:GABA_byGAD2_and_SLC6A6	complex:GABA-A_a2b3g2S_complex			True	False	True	curated	False	Ligand-Receptor	Signaling by GABA	1.451
CPI-CC07D1D1AD0	GABA_byGAD1_and_SLC6A1_GABA-A_a3b3g2S_complex	complex:GABA_byGAD1_and_SLC6A1	complex:GABA-A_a3b3g2S_complex			True	False	True	curated	False	Ligand-Receptor	Signaling by GABA	1.451
CPI-CC035C82A9B	GABA_byGAD1_and_SLC32A1_GABA-A_a3b3g2S_complex	complex:GABA_byGAD1_and_SLC32A1	complex:GABA-A_a3b3g2S_complex			True	False	True	curated	False	Ligand-Receptor	Signaling by GABA	1.451
CPI-CC0AA6AA3F7	GABA_byGAD2_and_SLC6A8_GABA-A_a3b3e_complex	complex:GABA_byGAD2_and_SLC6A8	complex:GABA-A_a3b3e_complex			True	False	True	curated	False	Ligand-Receptor	Signaling by GABA	1.451
CPI-CC0D90441AB	GABA_byGAD2_and_SLC6A6_GABA-A_a3b3e_complex	complex:GABA_byGAD2_and_SLC6A6	complex:GABA-A_a3b3e_complex			True	False	True	curated	False	Ligand-Receptor	Signaling by GABA	1.451
CPI-CC0EAE86252	GABA_byGAD2_and_SLC6A13_GABA-A_a3b3e_complex	complex:GABA_byGAD2_and_SLC6A13	complex:GABA-A_a3b3e_complex			True	False	True	curated	False	Ligand-Receptor	Signaling by GABA	1.451
CPI-CC0C8852F39	GABA_byGAD2_and_SLC6A12_GABA-A_a3b3e_complex	complex:GABA_byGAD2_and_SLC6A12	complex:GABA-A_a3b3e_complex			True	False	True	curated	False	Ligand-Receptor	Signaling by GABA	1.451
CPI-CC024CBCA9B	GABA_byGAD2_and_SLC6A11_GABA-A_a3b3e_complex	complex:GABA_byGAD2_and_SLC6A11	complex:GABA-A_a3b3e_complex			True	False	True	curated	False	Ligand-Receptor	Signaling by GABA	1.451
CPI-CC01D1ED99D	GABA_byGAD2_and_SLC6A1_GABA-A_a3b3e_complex	complex:GABA_byGAD2_and_SLC6A1	complex:GABA-A_a3b3e_complex			True	False	True	curated	False	Ligand-Receptor	Signaling by GABA	1.451
CPI-CC0ACD9602B	GABA_byGAD2_and_SLC32A1_GABA-A_a3b3e_complex	complex:GABA_byGAD2_and_SLC32A1	complex:GABA-A_a3b3e_complex			True	False	True	curated	False	Ligand-Receptor	Signaling by GABA	1.451
CPI-CC0852DD8AB	GABA_byGAD1_and_SLC6A8_GABA-A_a3b3e_complex	complex:GABA_byGAD1_and_SLC6A8	complex:GABA-A_a3b3e_complex			True	False	True	curated	False	Ligand-Receptor	Signaling by GABA	1.451
CPI-CC0695DEB89	GABA_byGAD1_and_SLC6A6_GABA-A_a3b3e_complex	complex:GABA_byGAD1_and_SLC6A6	complex:GABA-A_a3b3e_complex			True	False	True	curated	False	Ligand-Receptor	Signaling by GABA	1.451
CPI-CC02329B61A	GABA_byGAD1_and_SLC6A13_GABA-A_a3b3e_complex	complex:GABA_byGAD1_and_SLC6A13	complex:GABA-A_a3b3e_complex			True	False	True	curated	False	Ligand-Receptor	Signaling by GABA	1.451
CPI-CC08C75F9A4	GABA_byGAD1_and_SLC6A12_GABA-A_a3b3e_complex	complex:GABA_byGAD1_and_SLC6A12	complex:GABA-A_a3b3e_complex			True	False	True	curated	False	Ligand-Receptor	Signaling by GABA	1.451
CPI-CC0D3781D5C	GABA_byGAD1_and_SLC6A11_GABA-A_a3b3e_complex	complex:GABA_byGAD1_and_SLC6A11	complex:GABA-A_a3b3e_complex			True	False	True	curated	False	Ligand-Receptor	Signaling by GABA	1.451
CPI-CC0E092014F	GABA_byGAD1_and_SLC6A1_GABA-A_a3b3e_complex	complex:GABA_byGAD1_and_SLC6A1	complex:GABA-A_a3b3e_complex			True	False	True	curated	False	Ligand-Receptor	Signaling by GABA	1.451
CPI-CC002F8F1E8	GABA_byGAD1_and_SLC32A1_GABA-A_a3b3e_complex	complex:GABA_byGAD1_and_SLC32A1	complex:GABA-A_a3b3e_complex			True	False	True	curated	False	Ligand-Receptor	Signaling by GABA	1.451
CPI-CC078D80A28	GABA_byGAD2_and_SLC6A8_GABA-A_a2b3g2S_complex	complex:GABA_byGAD2_and_SLC6A8	complex:GABA-A_a2b3g2S_complex			True	False	True	curated	False	Ligand-Receptor	Signaling by GABA	1.451
CPI-CS0F9A0EE4B	GABA_byGAD1_and_SLC6A8_GABBR2	complex:GABA_byGAD1_and_SLC6A8	simple:O75899		GABBR2	True	False	True	curated	False	Ligand-Receptor	Signaling by GABA	1.451
CPI-CS0AD67AADC	GABA_byGAD1_and_SLC6A6_GABBR2	complex:GABA_byGAD1_and_SLC6A6	simple:O75899		GABBR2	True	False	True	curated	False	Ligand-Receptor	Signaling by GABA	1.451
CPI-CS04368D963	GABA_byGAD1_and_SLC6A13_GABBR2	complex:GABA_byGAD1_and_SLC6A13	simple:O75899		GABBR2	True	False	True	curated	False	Ligand-Receptor	Signaling by GABA	1.451
CPI-CS025E1B7C6	GABA_byGAD1_and_SLC6A12_GABBR2	complex:GABA_byGAD1_and_SLC6A12	simple:O75899		GABBR2	True	False	True	curated	False	Ligand-Receptor	Signaling by GABA	1.451
CPI-SS0F6BE4D47	UNC5A_ADGRL3	simple:Q6ZN44	simple:Q9HAR2	UNC5A	ADGRL3	False	True	True	curated	False	Receptor-Receptor		1.451
CPI-SS0BCB3D402	TENM2_ADGRL3	simple:Q9NT68	simple:Q9HAR2	TENM2	ADGRL3	False	False	True	curated	False	Ligand-Receptor	Signaling by Teneurin	1.451
CPI-SS038A612D7	TENM1_ADGRL3	simple:Q9UKZ4	simple:Q9HAR2	TENM1	ADGRL3	False	False	True	curated	False	Ligand-Receptor	Signaling by Teneurin	1.451
CPI-CS059C42E4B	TENM3_FLRT1_complex_ADGRL3	complex:TENM3_FLRT1_complex	simple:Q9HAR2		ADGRL3	False	True	True	curated	False	Ligand-Receptor	Signaling by Fibronectin	1.451
CPI-SS0430C8A78	FLRT1_ADGRL3	simple:Q9NZU1	simple:Q9HAR2	FLRT1	ADGRL3	False	False	True	curated	False	Ligand-Receptor	Signaling by Fibronectin	1.451
CPI-SS09159B142	TENM2_ADGRL1	simple:Q9NT68	simple:O94910	TENM2	ADGRL1	False	False	True	curated	False	Ligand-Receptor	Signaling by Teneurin	1.451
CPI-SS085E3E37F	TENM1_ADGRL1	simple:Q9UKZ4	simple:O94910	TENM1	ADGRL1	False	False	True	curated	False	Ligand-Receptor	Signaling by Teneurin	1.451
CPI-SS0F0D7F25C	BTC_ERBB4	simple:P35070	simple:Q15303	BTC	ERBB4	True	False	True	curated	False	Ligand-Receptor	Signaling by Betacellulin	1.451
CPI-SS0B0B67CA2	NRXN2_ADGRL1	simple:P58401	simple:O94910	NRXN2	ADGRL1	False	False	True	curated	False	Receptor-Receptor	Signaling by Neurexin	1.451
CPI-SS0FC42EC80	EREG_ERBB4	simple:O14944	simple:Q15303	EREG	ERBB4	True	False	True	curated	False	Ligand-Receptor	Signaling by Epidermal growth factor	1.451
CPI-CS04534E61E	TENM2_FLRT3_complex_ADGRL1	complex:TENM2_FLRT3_complex	simple:O94910		ADGRL1	False	True	True	curated	False	Ligand-Receptor	Signaling by Fibronectin	1.451
CPI-CS0C8B4ED97	TENM4_FLRT1_complex_ADGRL1	complex:TENM4_FLRT1_complex	simple:O94910		ADGRL1	False	True	True	curated	False	Ligand-Receptor	Signaling by Fibronectin	1.451
CPI-CS007F1C612	TENM2_FLRT1_complex_ADGRL1	complex:TENM2_FLRT1_complex	simple:O94910		ADGRL1	False	True	True	curated	False	Ligand-Receptor	Signaling by Fibronectin	1.451
CPI-SS0813792B7	FLRT1_ADGRL1	simple:Q9NZU1	simple:O94910	FLRT1	ADGRL1	False	False	True	curated	False	Ligand-Receptor	Signaling by Fibronectin	1.451
CPI-SC0F6764DA8	FGF23_Klotho_FGFR1	simple:Q9GZV9	complex:Klotho_FGFR1	FGF23		True	False	False	curated	False	Ligand-Receptor	Signaling by Fibroblast growth factor	1.451
CPI-SC068641E32	FGF19_BetaKlotho_FGFR4	simple:O95750	complex:BetaKlotho_FGFR4	FGF19		True	False	False	curated	False	Ligand-Receptor	Signaling by Fibroblast growth factor	1.451
CPI-SS0696C2B28	FGF20_FGFR3	simple:Q9NP95	simple:P22607	FGF20	FGFR3	True	False	True	curated	False	Ligand-Receptor	Signaling by Fibroblast growth factor	1.451
CPI-CS049AAD8F5	TENM2_FLRT3_complex_ADGRL2	complex:TENM2_FLRT3_complex	simple:O95490		ADGRL2	False	True	True	curated	False	Ligand-Receptor	Signaling by Fibronectin	1.451
CPI-CC01D135078	GABA_byGAD1_and_SLC6A11_GABA-A_a3b3g2S_complex	complex:GABA_byGAD1_and_SLC6A11	complex:GABA-A_a3b3g2S_complex			True	False	True	curated	False	Ligand-Receptor	Signaling by GABA	1.451
CPI-SS083BB1EB3	TENM1_ADGRL2	simple:Q9UKZ4	simple:O95490	TENM1	ADGRL2	False	False	True	curated	False	Ligand-Receptor	Signaling by Teneurin	1.451
CPI-SS05A6C9EC5	BTC_ERBB3	simple:P35070	simple:P21860	BTC	ERBB3	True	False	True	curated	False	Ligand-Receptor	Signaling by Betacellulin	1.451
CPI-CS0A7EA055F	GABA_byGAD1_and_SLC6A11_GABBR2	complex:GABA_byGAD1_and_SLC6A11	simple:O75899		GABBR2	True	False	True	curated	False	Ligand-Receptor	Signaling by GABA	1.451
CPI-CS04C0A3C19	GABA_byGAD1_and_SLC6A1_GABBR2	complex:GABA_byGAD1_and_SLC6A1	simple:O75899		GABBR2	True	False	True	curated	False	Ligand-Receptor	Signaling by GABA	1.451
CPI-CS0FA38E530	GABA_byGAD1_and_SLC32A1_GABBR2	complex:GABA_byGAD1_and_SLC32A1	simple:O75899		GABBR2	True	False	True	curated	False	Ligand-Receptor	Signaling by GABA	1.451
CPI-CS0C6A5253D	GABA_byGAD2_and_SLC6A8_GABBR1	complex:GABA_byGAD2_and_SLC6A8	simple:Q9UBS5		GABBR1	True	False	True	curated	False	Ligand-Receptor	Signaling by GABA	1.451
CPI-CS02CC3D29A	GABA_byGAD2_and_SLC6A6_GABBR1	complex:GABA_byGAD2_and_SLC6A6	simple:Q9UBS5		GABBR1	True	False	True	curated	False	Ligand-Receptor	Signaling by GABA	1.451
CPI-CS0F5400CAB	GABA_byGAD2_and_SLC6A13_GABBR1	complex:GABA_byGAD2_and_SLC6A13	simple:Q9UBS5		GABBR1	True	False	True	curated	False	Ligand-Receptor	Signaling by GABA	1.451
CPI-CS0B3E748FB	GABA_byGAD2_and_SLC6A12_GABBR1	complex:GABA_byGAD2_and_SLC6A12	simple:Q9UBS5		GABBR1	True	False	True	curated	False	Ligand-Receptor	Signaling by GABA	1.451
CPI-CS0E6EE9A46	GABA_byGAD2_and_SLC6A11_GABBR1	complex:GABA_byGAD2_and_SLC6A11	simple:Q9UBS5		GABBR1	True	False	True	curated	False	Ligand-Receptor	Signaling by GABA	1.451
CPI-CS0E648EBFA	GABA_byGAD2_and_SLC6A1_GABBR1	complex:GABA_byGAD2_and_SLC6A1	simple:Q9UBS5		GABBR1	True	False	True	curated	False	Ligand-Receptor	Signaling by GABA	1.451
CPI-CS0F3055E82	GABA_byGAD2_and_SLC32A1_GABBR1	complex:GABA_byGAD2_and_SLC32A1	simple:Q9UBS5		GABBR1	True	False	True	curated	False	Ligand-Receptor	Signaling by GABA	1.451
CPI-SS004C23DCE	EREG_EGFR	simple:O14944	simple:P00533	EREG	EGFR	True	False	True	curated	False	Ligand-Receptor	Signaling by Epidermal growth factor	1.451
CPI-SS07E5C3060	TGFA_EGFR	simple:P01135	simple:P00533	TGFA	EGFR	True	False	True	curated	False	Ligand-Receptor	Signaling by Transforming growth factor	1.451
CPI-CS0E715A989	GABA_byGAD1_and_SLC6A13_GABBR1	complex:GABA_byGAD1_and_SLC6A13	simple:Q9UBS5		GABBR1	True	False	True	curated	False	Ligand-Receptor	Signaling by GABA	1.451
CPI-CS0DE2ED1D0	GABA_byGAD1_and_SLC6A12_GABBR1	complex:GABA_byGAD1_and_SLC6A12	simple:Q9UBS5		GABBR1	True	False	True	curated	False	Ligand-Receptor	Signaling by GABA	1.451
CPI-CS02929CEBB	GABA_byGAD1_and_SLC6A11_GABBR1	complex:GABA_byGAD1_and_SLC6A11	simple:Q9UBS5		GABBR1	True	False	True	curated	False	Ligand-Receptor	Signaling by GABA	1.451
CPI-CS06B116BC0	GABA_byGAD1_and_SLC6A1_GABBR1	complex:GABA_byGAD1_and_SLC6A1	simple:Q9UBS5		GABBR1	True	False	True	curated	False	Ligand-Receptor	Signaling by GABA	1.451
CPI-CS0CE0C5AF0	GABA_byGAD1_and_SLC32A1_GABBR1	complex:GABA_byGAD1_and_SLC32A1	simple:Q9UBS5		GABBR1	True	False	True	curated	False	Ligand-Receptor	Signaling by GABA	1.451
CPI-SS021718DBF	TENM2_ADGRL2	simple:Q9NT68	simple:O95490	TENM2	ADGRL2	False	False	True	curated	False	Ligand-Receptor	Signaling by Teneurin	1.451
CPI-CC0E3F34DEF	Glutamate_byGLS2_and_SLC1A2_Glutamate_Kainate_3_5_complex	complex:Glutamate_byGLS2_and_SLC1A2	complex:Glutamate_Kainate_3_5_complex			True	False	True	curated	False	Ligand-Receptor	Signaling by Glutamate	1.451
CPI-CC019BF818D	GABA_byGAD1_and_SLC6A12_GABA-A_a3b3g2S_complex	complex:GABA_byGAD1_and_SLC6A12	complex:GABA-A_a3b3g2S_complex			True	False	True	curated	False	Ligand-Receptor	Signaling by GABA	1.451
CPI-CC0079D48C9	GABA_byGAD1_and_SLC6A6_GABA-A_a3b3g2S_complex	complex:GABA_byGAD1_and_SLC6A6	complex:GABA-A_a3b3g2S_complex			True	False	True	curated	False	Ligand-Receptor	Signaling by GABA	1.451
CPI-CC022137ED0	GABA_byGAD2_and_SLC32A1_GABA-A_a4b3g2S_complex	complex:GABA_byGAD2_and_SLC32A1	complex:GABA-A_a4b3g2S_complex			True	False	True	curated	False	Ligand-Receptor	Signaling by GABA	1.451
CPI-CC040CA96C8	GABA_byGAD1_and_SLC6A8_GABA-A_a4b3g2S_complex	complex:GABA_byGAD1_and_SLC6A8	complex:GABA-A_a4b3g2S_complex			True	False	True	curated	False	Ligand-Receptor	Signaling by GABA	1.451
CPI-CC02C92DB0C	GABA_byGAD1_and_SLC6A6_GABA-A_a4b3g2S_complex	complex:GABA_byGAD1_and_SLC6A6	complex:GABA-A_a4b3g2S_complex			True	False	True	curated	False	Ligand-Receptor	Signaling by GABA	1.451
CPI-CC0EB1A69E6	GABA_byGAD1_and_SLC6A13_GABA-A_a4b3g2S_complex	complex:GABA_byGAD1_and_SLC6A13	complex:GABA-A_a4b3g2S_complex			True	False	True	curated	False	Ligand-Receptor	Signaling by GABA	1.451
CPI-CC0F9B0C393	GABA_byGAD1_and_SLC6A12_GABA-A_a4b3g2S_complex	complex:GABA_byGAD1_and_SLC6A12	complex:GABA-A_a4b3g2S_complex			True	False	True	curated	False	Ligand-Receptor	Signaling by GABA	1.451
CPI-CC084F4CFB2	GABA_byGAD1_and_SLC6A11_GABA-A_a4b3g2S_complex	complex:GABA_byGAD1_and_SLC6A11	complex:GABA-A_a4b3g2S_complex			True	False	True	curated	False	Ligand-Receptor	Signaling by GABA	1.451
CPI-CC0CDF35FE2	GABA_byGAD1_and_SLC6A1_GABA-A_a4b3g2S_complex	complex:GABA_byGAD1_and_SLC6A1	complex:GABA-A_a4b3g2S_complex			True	False	True	curated	False	Ligand-Receptor	Signaling by GABA	1.451
CPI-CC0E0BDF879	GABA_byGAD2_and_SLC6A1_GABA-A_a4b3g2S_complex	complex:GABA_byGAD2_and_SLC6A1	complex:GABA-A_a4b3g2S_complex			True	False	True	curated	False	Ligand-Receptor	Signaling by GABA	1.451
CPI-CC021D4CBC2	GABA_byGAD1_and_SLC32A1_GABA-A_a4b3g2S_complex	complex:GABA_byGAD1_and_SLC32A1	complex:GABA-A_a4b3g2S_complex			True	False	True	curated	False	Ligand-Receptor	Signaling by GABA	1.451
CPI-CC05D418280	GABA_byGAD2_and_SLC6A6_GABA-A_a4b3d_complex	complex:GABA_byGAD2_and_SLC6A6	complex:GABA-A_a4b3d_complex			True	False	True	curated	False	Ligand-Receptor	Signaling by GABA	1.451
CPI-CC0D927F25C	GABA_byGAD2_and_SLC6A13_GABA-A_a4b3d_complex	complex:GABA_byGAD2_and_SLC6A13	complex:GABA-A_a4b3d_complex			True	False	True	curated	False	Ligand-Receptor	Signaling by GABA	1.451
CPI-CC0C4980773	GABA_byGAD2_and_SLC6A12_GABA-A_a4b3d_complex	complex:GABA_byGAD2_and_SLC6A12	complex:GABA-A_a4b3d_complex			True	False	True	curated	False	Ligand-Receptor	Signaling by GABA	1.451
CPI-CC012A2C2D0	GABA_byGAD2_and_SLC6A11_GABA-A_a4b3d_complex	complex:GABA_byGAD2_and_SLC6A11	complex:GABA-A_a4b3d_complex			True	False	True	curated	False	Ligand-Receptor	Signaling by GABA	1.451
CPI-CC0BCCDDCB8	GABA_byGAD2_and_SLC6A1_GABA-A_a4b3d_complex	complex:GABA_byGAD2_and_SLC6A1	complex:GABA-A_a4b3d_complex			True	False	True	curated	False	Ligand-Receptor	Signaling by GABA	1.451
CPI-CC031EA2528	GABA_byGAD2_and_SLC32A1_GABA-A_a4b3d_complex	complex:GABA_byGAD2_and_SLC32A1	complex:GABA-A_a4b3d_complex			True	False	True	curated	False	Ligand-Receptor	Signaling by GABA	1.451
CPI-CC01D6DB673	GABA_byGAD1_and_SLC6A8_GABA-A_a4b3d_complex	complex:GABA_byGAD1_and_SLC6A8	complex:GABA-A_a4b3d_complex			True	False	True	curated	False	Ligand-Receptor	Signaling by GABA	1.451
CPI-CC0F34BDB6F	GABA_byGAD2_and_SLC6A8_GABA-A_a4b3d_complex	complex:GABA_byGAD2_and_SLC6A8	complex:GABA-A_a4b3d_complex			True	False	True	curated	False	Ligand-Receptor	Signaling by GABA	1.451
CPI-CC0B0DD552B	GABA_byGAD2_and_SLC6A11_GABA-A_a4b3g2S_complex	complex:GABA_byGAD2_and_SLC6A11	complex:GABA-A_a4b3g2S_complex			True	False	True	curated	False	Ligand-Receptor	Signaling by GABA	1.451
CPI-CC056CE8934	GABA_byGAD2_and_SLC6A12_GABA-A_a4b3g2S_complex	complex:GABA_byGAD2_and_SLC6A12	complex:GABA-A_a4b3g2S_complex			True	False	True	curated	False	Ligand-Receptor	Signaling by GABA	1.451
CPI-CC0E6313C0B	GABA_byGAD2_and_SLC6A13_GABA-A_a4b3g2S_complex	complex:GABA_byGAD2_and_SLC6A13	complex:GABA-A_a4b3g2S_complex			True	False	True	curated	False	Ligand-Receptor	Signaling by GABA	1.451
CPI-CC0B41182ED	GABA_byGAD1_and_SLC32A1_GABA-A_a6b3d_complex	complex:GABA_byGAD1_and_SLC32A1	complex:GABA-A_a6b3d_complex			True	False	True	curated	False	Ligand-Receptor	Signaling by GABA	1.451
CPI-CC06D75C64C	GABA_byGAD2_and_SLC6A8_GABA-A_a5b3g2S_complex	complex:GABA_byGAD2_and_SLC6A8	complex:GABA-A_a5b3g2S_complex			True	False	True	curated	False	Ligand-Receptor	Signaling by GABA	1.451
CPI-CC0E1CB4EAF	GABA_byGAD2_and_SLC6A6_GABA-A_a5b3g2S_complex	complex:GABA_byGAD2_and_SLC6A6	complex:GABA-A_a5b3g2S_complex			True	False	True	curated	False	Ligand-Receptor	Signaling by GABA	1.451
CPI-CC068DDC6AA	GABA_byGAD2_and_SLC6A13_GABA-A_a5b3g2S_complex	complex:GABA_byGAD2_and_SLC6A13	complex:GABA-A_a5b3g2S_complex			True	False	True	curated	False	Ligand-Receptor	Signaling by GABA	1.451
CPI-CC070C2A38F	GABA_byGAD2_and_SLC6A12_GABA-A_a5b3g2S_complex	complex:GABA_byGAD2_and_SLC6A12	complex:GABA-A_a5b3g2S_complex			True	False	True	curated	False	Ligand-Receptor	Signaling by GABA	1.451
CPI-CC0F35FBFA4	GABA_byGAD2_and_SLC6A11_GABA-A_a5b3g2S_complex	complex:GABA_byGAD2_and_SLC6A11	complex:GABA-A_a5b3g2S_complex			True	False	True	curated	False	Ligand-Receptor	Signaling by GABA	1.451
CPI-CC040C320D0	GABA_byGAD2_and_SLC6A1_GABA-A_a5b3g2S_complex	complex:GABA_byGAD2_and_SLC6A1	complex:GABA-A_a5b3g2S_complex			True	False	True	curated	False	Ligand-Receptor	Signaling by GABA	1.451
CPI-CC0C8FD4B3E	GABA_byGAD2_and_SLC32A1_GABA-A_a5b3g2S_complex	complex:GABA_byGAD2_and_SLC32A1	complex:GABA-A_a5b3g2S_complex			True	False	True	curated	False	Ligand-Receptor	Signaling by GABA	1.451
CPI-CC08D008F7B	GABA_byGAD1_and_SLC6A8_GABA-A_a5b3g2S_complex	complex:GABA_byGAD1_and_SLC6A8	complex:GABA-A_a5b3g2S_complex			True	False	True	curated	False	Ligand-Receptor	Signaling by GABA	1.451
CPI-CC0D7414489	GABA_byGAD1_and_SLC6A6_GABA-A_a5b3g2S_complex	complex:GABA_byGAD1_and_SLC6A6	complex:GABA-A_a5b3g2S_complex			True	False	True	curated	False	Ligand-Receptor	Signaling by GABA	1.451
CPI-CC025A561B8	GABA_byGAD1_and_SLC6A13_GABA-A_a5b3g2S_complex	complex:GABA_byGAD1_and_SLC6A13	complex:GABA-A_a5b3g2S_complex			True	False	True	curated	False	Ligand-Receptor	Signaling by GABA	1.451
CPI-CC065B3548D	GABA_byGAD1_and_SLC6A12_GABA-A_a5b3g2S_complex	complex:GABA_byGAD1_and_SLC6A12	complex:GABA-A_a5b3g2S_complex			True	False	True	curated	False	Ligand-Receptor	Signaling by GABA	1.451
CPI-CC0D3BD85F0	GABA_byGAD1_and_SLC6A11_GABA-A_a5b3g2S_complex	complex:GABA_byGAD1_and_SLC6A11	complex:GABA-A_a5b3g2S_complex			True	False	True	curated	False	Ligand-Receptor	Signaling by GABA	1.451
CPI-CC0A95EED6F	GABA_byGAD1_and_SLC6A1_GABA-A_a5b3g2S_complex	complex:GABA_byGAD1_and_SLC6A1	complex:GABA-A_a5b3g2S_complex			True	False	True	curated	False	Ligand-Receptor	Signaling by GABA	1.451
CPI-CC0836120E7	GABA_byGAD1_and_SLC32A1_GABA-A_a5b3g2S_complex	complex:GABA_byGAD1_and_SLC32A1	complex:GABA-A_a5b3g2S_complex			True	False	True	curated	False	Ligand-Receptor	Signaling by GABA	1.451
CPI-CC04CA5DC28	GABA_byGAD2_and_SLC6A8_GABA-A_a4b3g2S_complex	complex:GABA_byGAD2_and_SLC6A8	complex:GABA-A_a4b3g2S_complex			True	False	True	curated	False	Ligand-Receptor	Signaling by GABA	1.451
CPI-CC079D8333D	GABA_byGAD2_and_SLC6A6_GABA-A_a4b3g2S_complex	complex:GABA_byGAD2_and_SLC6A6	complex:GABA-A_a4b3g2S_complex			True	False	True	curated	False	Ligand-Receptor	Signaling by GABA	1.451
CPI-CC03B91D668	GABA_byGAD1_and_SLC6A6_GABA-A_a4b3d_complex	complex:GABA_byGAD1_and_SLC6A6	complex:GABA-A_a4b3d_complex			True	False	True	curated	False	Ligand-Receptor	Signaling by GABA	1.451
CPI-CC01C3B4299	GABA_byGAD1_and_SLC6A13_GABA-A_a4b3d_complex	complex:GABA_byGAD1_and_SLC6A13	complex:GABA-A_a4b3d_complex			True	False	True	curated	False	Ligand-Receptor	Signaling by GABA	1.451
CPI-CC0536A862B	GABA_byGAD1_and_SLC6A12_GABA-A_a4b3d_complex	complex:GABA_byGAD1_and_SLC6A12	complex:GABA-A_a4b3d_complex			True	False	True	curated	False	Ligand-Receptor	Signaling by GABA	1.451
CPI-CC022A52952	GABA_byGAD1_and_SLC6A11_GABA-A_a4b3d_complex	complex:GABA_byGAD1_and_SLC6A11	complex:GABA-A_a4b3d_complex			True	False	True	curated	False	Ligand-Receptor	Signaling by GABA	1.451
CPI-CC0A1813B1D	GABA_byGAD2_and_SLC6A1_GABA-A_a3b3o_complex	complex:GABA_byGAD2_and_SLC6A1	complex:GABA-A_a3b3o_complex			True	False	True	curated	False	Ligand-Receptor	Signaling by GABA	1.451
CPI-CC087A3DDFB	GABA_byGAD2_and_SLC32A1_GABA-A_a3b3o_complex	complex:GABA_byGAD2_and_SLC32A1	complex:GABA-A_a3b3o_complex			True	False	True	curated	False	Ligand-Receptor	Signaling by GABA	1.451
CPI-CC01D8C39D7	GABA_byGAD1_and_SLC6A8_GABA-A_a3b3o_complex	complex:GABA_byGAD1_and_SLC6A8	complex:GABA-A_a3b3o_complex			True	False	True	curated	False	Ligand-Receptor	Signaling by GABA	1.451
CPI-CC06CA4728D	GABA_byGAD1_and_SLC6A6_GABA-A_a3b3o_complex	complex:GABA_byGAD1_and_SLC6A6	complex:GABA-A_a3b3o_complex			True	False	True	curated	False	Ligand-Receptor	Signaling by GABA	1.451
CPI-CC09C537C2D	GABA_byGAD1_and_SLC6A13_GABA-A_a3b3o_complex	complex:GABA_byGAD1_and_SLC6A13	complex:GABA-A_a3b3o_complex			True	False	True	curated	False	Ligand-Receptor	Signaling by GABA	1.451
CPI-CC05F37DDE7	GABA_byGAD1_and_SLC6A12_GABA-A_a3b3o_complex	complex:GABA_byGAD1_and_SLC6A12	complex:GABA-A_a3b3o_complex			True	False	True	curated	False	Ligand-Receptor	Signaling by GABA	1.451
CPI-CC040CFDD33	GABA_byGAD1_and_SLC6A11_GABA-A_a3b3o_complex	complex:GABA_byGAD1_and_SLC6A11	complex:GABA-A_a3b3o_complex			True	False	True	curated	False	Ligand-Receptor	Signaling by GABA	1.451
CPI-CC0F65C1997	GABA_byGAD1_and_SLC6A1_GABA-A_a3b3o_complex	complex:GABA_byGAD1_and_SLC6A1	complex:GABA-A_a3b3o_complex			True	False	True	curated	False	Ligand-Receptor	Signaling by GABA	1.451
CPI-CC05830C11D	GABA_byGAD1_and_SLC32A1_GABA-A_a3b3o_complex	complex:GABA_byGAD1_and_SLC32A1	complex:GABA-A_a3b3o_complex			True	False	True	curated	False	Ligand-Receptor	Signaling by GABA	1.451
CPI-CC02E7D674A	GABA_byGAD2_and_SLC6A8_GABA-A_a3b3g2S_complex	complex:GABA_byGAD2_and_SLC6A8	complex:GABA-A_a3b3g2S_complex			True	False	True	curated	False	Ligand-Receptor	Signaling by GABA	1.451
CPI-CC0A3EF2F90	GABA_byGAD2_and_SLC6A6_GABA-A_a3b3g2S_complex	complex:GABA_byGAD2_and_SLC6A6	complex:GABA-A_a3b3g2S_complex			True	False	True	curated	False	Ligand-Receptor	Signaling by GABA	1.451
CPI-CC0EBC54EE6	GABA_byGAD2_and_SLC6A13_GABA-A_a3b3g2S_complex	complex:GABA_byGAD2_and_SLC6A13	complex:GABA-A_a3b3g2S_complex			True	False	True	curated	False	Ligand-Receptor	Signaling by GABA	1.451
CPI-CC04925CA26	GABA_byGAD2_and_SLC6A12_GABA-A_a3b3g2S_complex	complex:GABA_byGAD2_and_SLC6A12	complex:GABA-A_a3b3g2S_complex			True	False	True	curated	False	Ligand-Receptor	Signaling by GABA	1.451
CPI-CC0079A0DC0	GABA_byGAD2_and_SLC6A11_GABA-A_a3b3g2S_complex	complex:GABA_byGAD2_and_SLC6A11	complex:GABA-A_a3b3g2S_complex			True	False	True	curated	False	Ligand-Receptor	Signaling by GABA	1.451
CPI-CC0CCDF6512	GABA_byGAD2_and_SLC6A1_GABA-A_a3b3g2S_complex	complex:GABA_byGAD2_and_SLC6A1	complex:GABA-A_a3b3g2S_complex			True	False	True	curated	False	Ligand-Receptor	Signaling by GABA	1.451
CPI-CC065D3E23E	GABA_byGAD2_and_SLC32A1_GABA-A_a3b3g2S_complex	complex:GABA_byGAD2_and_SLC32A1	complex:GABA-A_a3b3g2S_complex			True	False	True	curated	False	Ligand-Receptor	Signaling by GABA	1.451
CPI-CC0F11405A3	GABA_byGAD1_and_SLC6A8_GABA-A_a3b3g2S_complex	complex:GABA_byGAD1_and_SLC6A8	complex:GABA-A_a3b3g2S_complex			True	False	True	curated	False	Ligand-Receptor	Signaling by GABA	1.451
CPI-CC0B2385C5D	GABA_byGAD2_and_SLC6A11_GABA-A_a3b3o_complex	complex:GABA_byGAD2_and_SLC6A11	complex:GABA-A_a3b3o_complex			True	False	True	curated	False	Ligand-Receptor	Signaling by GABA	1.451
CPI-CC0195F6CE4	GABA_byGAD1_and_SLC6A13_GABA-A_a3b3g2S_complex	complex:GABA_byGAD1_and_SLC6A13	complex:GABA-A_a3b3g2S_complex			True	False	True	curated	False	Ligand-Receptor	Signaling by GABA	1.451
CPI-CC0CC703CD2	GABA_byGAD2_and_SLC6A12_GABA-A_a3b3o_complex	complex:GABA_byGAD2_and_SLC6A12	complex:GABA-A_a3b3o_complex			True	False	True	curated	False	Ligand-Receptor	Signaling by GABA	1.451
CPI-CC04285ECD7	GABA_byGAD2_and_SLC6A6_GABA-A_a3b3o_complex	complex:GABA_byGAD2_and_SLC6A6	complex:GABA-A_a3b3o_complex			True	False	True	curated	False	Ligand-Receptor	Signaling by GABA	1.451
CPI-CC0C87922CA	GABA_byGAD1_and_SLC6A1_GABA-A_a4b3d_complex	complex:GABA_byGAD1_and_SLC6A1	complex:GABA-A_a4b3d_complex			True	False	True	curated	False	Ligand-Receptor	Signaling by GABA	1.451
CPI-CC07BC9E69C	GABA_byGAD1_and_SLC32A1_GABA-A_a4b3d_complex	complex:GABA_byGAD1_and_SLC32A1	complex:GABA-A_a4b3d_complex			True	False	True	curated	False	Ligand-Receptor	Signaling by GABA	1.451
CPI-CC032DC579F	GABA_byGAD2_and_SLC6A8_GABA-A_a4b2d_complex	complex:GABA_byGAD2_and_SLC6A8	complex:GABA-A_a4b2d_complex			True	False	True	curated	False	Ligand-Receptor	Signaling by GABA	1.451
CPI-CC0A073DD31	GABA_byGAD2_and_SLC6A6_GABA-A_a4b2d_complex	complex:GABA_byGAD2_and_SLC6A6	complex:GABA-A_a4b2d_complex			True	False	True	curated	False	Ligand-Receptor	Signaling by GABA	1.451
CPI-CC0760F145F	GABA_byGAD2_and_SLC6A13_GABA-A_a4b2d_complex	complex:GABA_byGAD2_and_SLC6A13	complex:GABA-A_a4b2d_complex			True	False	True	curated	False	Ligand-Receptor	Signaling by GABA	1.451
CPI-CC0822A0807	GABA_byGAD2_and_SLC6A12_GABA-A_a4b2d_complex	complex:GABA_byGAD2_and_SLC6A12	complex:GABA-A_a4b2d_complex			True	False	True	curated	False	Ligand-Receptor	Signaling by GABA	1.451
CPI-CC0F159ADC3	GABA_byGAD2_and_SLC6A11_GABA-A_a4b2d_complex	complex:GABA_byGAD2_and_SLC6A11	complex:GABA-A_a4b2d_complex			True	False	True	curated	False	Ligand-Receptor	Signaling by GABA	1.451
CPI-CC027602671	GABA_byGAD2_and_SLC6A1_GABA-A_a4b2d_complex	complex:GABA_byGAD2_and_SLC6A1	complex:GABA-A_a4b2d_complex			True	False	True	curated	False	Ligand-Receptor	Signaling by GABA	1.451
CPI-CC0E5F4FF5B	GABA_byGAD2_and_SLC32A1_GABA-A_a4b2d_complex	complex:GABA_byGAD2_and_SLC32A1	complex:GABA-A_a4b2d_complex			True	False	True	curated	False	Ligand-Receptor	Signaling by GABA	1.451
CPI-CC0A5D231B1	GABA_byGAD1_and_SLC6A8_GABA-A_a4b2d_complex	complex:GABA_byGAD1_and_SLC6A8	complex:GABA-A_a4b2d_complex			True	False	True	curated	False	Ligand-Receptor	Signaling by GABA	1.451
CPI-CC041DC21EE	GABA_byGAD1_and_SLC6A6_GABA-A_a4b2d_complex	complex:GABA_byGAD1_and_SLC6A6	complex:GABA-A_a4b2d_complex			True	False	True	curated	False	Ligand-Receptor	Signaling by GABA	1.451
CPI-CC07936BEBD	GABA_byGAD1_and_SLC6A13_GABA-A_a4b2d_complex	complex:GABA_byGAD1_and_SLC6A13	complex:GABA-A_a4b2d_complex			True	False	True	curated	False	Ligand-Receptor	Signaling by GABA	1.451
CPI-CC0C00325D2	GABA_byGAD1_and_SLC6A12_GABA-A_a4b2d_complex	complex:GABA_byGAD1_and_SLC6A12	complex:GABA-A_a4b2d_complex			True	False	True	curated	False	Ligand-Receptor	Signaling by GABA	1.451
CPI-CC096B77AA5	GABA_byGAD1_and_SLC6A11_GABA-A_a4b2d_complex	complex:GABA_byGAD1_and_SLC6A11	complex:GABA-A_a4b2d_complex			True	False	True	curated	False	Ligand-Receptor	Signaling by GABA	1.451
CPI-CC0F2E29DCC	GABA_byGAD1_and_SLC6A1_GABA-A_a4b2d_complex	complex:GABA_byGAD1_and_SLC6A1	complex:GABA-A_a4b2d_complex			True	False	True	curated	False	Ligand-Receptor	Signaling by GABA	1.451
CPI-CC0B77A9502	GABA_byGAD1_and_SLC32A1_GABA-A_a4b2d_complex	complex:GABA_byGAD1_and_SLC32A1	complex:GABA-A_a4b2d_complex			True	False	True	curated	False	Ligand-Receptor	Signaling by GABA	1.451
CPI-CC0B8207B66	GABA_byGAD2_and_SLC6A8_GABA-A_a3b3o_complex	complex:GABA_byGAD2_and_SLC6A8	complex:GABA-A_a3b3o_complex			True	False	True	curated	False	Ligand-Receptor	Signaling by GABA	1.451
CPI-CC033325E3E	GABA_byGAD2_and_SLC6A13_GABA-A_a3b3o_complex	complex:GABA_byGAD2_and_SLC6A13	complex:GABA-A_a3b3o_complex			True	False	True	curated	False	Ligand-Receptor	Signaling by GABA	1.451
CPI-CC00605BE5F	Glutamate_byGLS2_and_SLC1A3_Glutamate_Kainate_3_5_complex	complex:Glutamate_byGLS2_and_SLC1A3	complex:Glutamate_Kainate_3_5_complex			True	False	True	curated	False	Ligand-Receptor	Signaling by Glutamate	1.451
CPI-CC0567FF312	Glutamate_byGLS2_and_SLC1A6_Glutamate_Kainate_3_5_complex	complex:Glutamate_byGLS2_and_SLC1A6	complex:Glutamate_Kainate_3_5_complex			True	False	True	curated	False	Ligand-Receptor	Signaling by Glutamate	1.451
CPI-CC015FAF28E	Glutamate_byGLS2_and_SLC1A7_Glutamate_Kainate_3_5_complex	complex:Glutamate_byGLS2_and_SLC1A7	complex:Glutamate_Kainate_3_5_complex			True	False	True	curated	False	Ligand-Receptor	Signaling by Glutamate	1.451
CPI-CS087E1C654	LipoxinA4_byALOX5_CYSLTR1	complex:LipoxinA4_byALOX5	simple:Q9Y271		CYSLTR1	True	False	True	curated	False	Ligand-Receptor	Signaling by Lipoxin/Leukotriene	1.451
CPI-CS0891F5216	LeukotrieneC4_byLTC4S_CYSLTR1	complex:LeukotrieneC4_byLTC4S	simple:Q9Y271		CYSLTR1	True	False	True	curated	False	Ligand-Receptor	Signaling by Lipoxin/Leukotriene	1.451
CPI-SS0F562FEA5	CXCL2_CXCR2	simple:P19875	simple:P25025	CXCL2	CXCR2	True	False	True	curated	False	Ligand-Receptor	Signaling by Chemokines	1.451
CPI-SS09185EA8F	CXCL3_CXCR2	simple:P19876	simple:P25025	CXCL3	CXCR2	True	False	True	curated	False	Ligand-Receptor	Signaling by Chemokines	1.451
CPI-CS0C4ABE334	LeukotrieneD4_byGGT1_CYSLTR1	complex:LeukotrieneD4_byGGT1	simple:Q9Y271		CYSLTR1	True	False	True	curated	False	Ligand-Receptor	Signaling by Lipoxin/Leukotriene	1.451
CPI-CS066F8F865	LTD4_byGGT1_CYSLTR1	complex:LTD4_byGGT1	simple:Q9Y271		CYSLTR1	True	False	True	curated	False	Ligand-Receptor	Signaling by Lipoxin/Leukotriene	1.451
CPI-CS0C89AD6A7	LeukotrieneE4_byDPEP3_CYSLTR1	complex:LeukotrieneE4_byDPEP3	simple:Q9Y271		CYSLTR1	True	False	True	curated	False	Ligand-Receptor	Signaling by Lipoxin/Leukotriene	1.451
CPI-CS08225A985	LeukotrieneE4_byDPEP1_CYSLTR2	complex:LeukotrieneE4_byDPEP1	simple:Q9NS75		CYSLTR2	True	False	True	curated	False	Ligand-Receptor	Signaling by Lipoxin/Leukotriene	1.451
CPI-CS048E474A5	LeukotrieneE4_byDPEP2_CYSLTR1	complex:LeukotrieneE4_byDPEP2	simple:Q9Y271		CYSLTR1	True	False	True	curated	False	Ligand-Receptor	Signaling by Lipoxin/Leukotriene	1.451
CPI-SS044E718AF	SLITRK3_PTPRD	simple:O94933	simple:P23468	SLITRK3	PTPRD	False	False	True	curated	False	Ligand-Receptor	Signaling by SLIT and NTRK-like protein	1.451
CPI-SS093B46106	CXCL6_CXCR2	simple:P80162	simple:P25025	CXCL6	CXCR2	True	False	True	curated	False	Ligand-Receptor	Signaling by Chemokines	1.451
CPI-SS081E1A895	LRFN5_PTPRD	simple:Q96NI6	simple:P23468	LRFN5	PTPRD	False	False	True	curated	False	Ligand-Receptor	Signaling by Leucine Rich Repeat And Fibronectin	1.451
CPI-SS0388C9C86	CX3CL1_CX3CR1	simple:P78423	simple:P49238	CX3CL1	CX3CR1	True	False	True	curated	False	Ligand-Receptor	Signaling by Chemokines	1.451
CPI-SS0747FCACD	CXCL11_ACKR3	simple:O14625	simple:P25106	CXCL11	ACKR3	True	False	True	curated	False	Ligand-Receptor	Signaling by Chemokines	1.451
CPI-SC0089DC473	IL7_IL7_receptor	simple:P13232	complex:IL7_receptor	IL7		True	False	True	curated	False	Ligand-Receptor	Signaling by Interleukin	1.451
CPI-SS0B1535576	CXCL16_CXCR6	simple:Q9H2A7	simple:O00574	CXCL16	CXCR6	True	True	True	curated	False	Ligand-Receptor	Signaling by Chemokines	1.451
CPI-SS00270ECE6	CXCL5_CXCR2	simple:P42830	simple:P25025	CXCL5	CXCR2	True	False	True	curated	False	Ligand-Receptor	Signaling by Chemokines	1.451
CPI-CS058C0BB88	LeukotrieneE4_byDPEP2_CYSLTR2	complex:LeukotrieneE4_byDPEP2	simple:Q9NS75		CYSLTR2	True	False	True	curated	False	Ligand-Receptor	Signaling by Lipoxin/Leukotriene	1.451
CPI-CS0208210C9	LeukotrieneE4_byDPEP3_CYSLTR2	complex:LeukotrieneE4_byDPEP3	simple:Q9NS75		CYSLTR2	True	False	True	curated	False	Ligand-Receptor	Signaling by Lipoxin/Leukotriene	1.451
CPI-CS0E87D8FFA	LTD4_byGGT1_CYSLTR2	complex:LTD4_byGGT1	simple:Q9NS75		CYSLTR2	True	False	True	curated	False	Ligand-Receptor	Signaling by Lipoxin/Leukotriene	1.451
CPI-SS0305C793D	SFTPD_ADGRE5	simple:P35247	simple:P48960	SFTPD	ADGRE5	True	False	True	curated	False	Ligand-Receptor		1.451
CPI-CS056DF06D6	integrin_aVb3_complex_ADGRE5	complex:integrin_aVb3_complex	simple:P48960		ADGRE5	True	False	True	curated	True	Ligand-Receptor	Signaling by Integrin	1.451
CPI-SS046661AE7	LPAR3_ADGRE5	simple:Q9UBY5	simple:P48960	LPAR3	ADGRE5	True	True	True	curated	False	Receptor-Receptor	Signaling by Lysophosphatidic acid receptor	1.451
CPI-SS0079E2156	CCL20_CCR6	simple:P78556	simple:P51684	CCL20	CCR6	True	False	True	curated	False	Ligand-Receptor	Signaling by Chemokines	1.451
CPI-CS016CDFE07	5SHpETE_byALOX5_OXER1	complex:5SHpETE_byALOX5	simple:Q8TDS5		OXER1	True	False	True	curated	False	Ligand-Receptor	Signaling by Lipoxin/Leukotriene	1.451
CPI-SS0BCCA6596	CCL28_CCR10	simple:Q9NRJ3	simple:P46092	CCL28	CCR10	True	False	True	curated	False	Ligand-Receptor	Signaling by Chemokines	1.451
CPI-SS02C509183	LTB_LTBR	simple:Q06643	simple:P36941	LTB	LTBR	False	False	True	curated	False	Ligand-Receptor	Signaling by Lipoxin/Leukotriene	1.451
CPI-CS04A56D5BE	12oxoLeukotrieneB4_byPTGR1_LTB4R2	complex:12oxoLeukotrieneB4_byPTGR1	simple:Q9NPC1		LTB4R2	True	False	True	curated	False	Ligand-Receptor	Signaling by Lipoxin/Leukotriene	1.451
CPI-CS0F5B070C5	LeukotrieneB4_byLTA4H_LTB4R2	complex:LeukotrieneB4_byLTA4H	simple:Q9NPC1		LTB4R2	True	False	True	curated	False	Ligand-Receptor	Signaling by Lipoxin/Leukotriene	1.451
CPI-SS0BDA6DD92	CCL5_GPR75	simple:P13501	simple:O95800	CCL5	GPR75	True	False	True	curated	False	Ligand-Receptor	Signaling by Chemokines	1.451
CPI-SS08102DC9E	CXCL1_CXCR2	simple:P09341	simple:P25025	CXCL1	CXCR2	True	False	True	curated	False	Ligand-Receptor	Signaling by Chemokines	1.451
CPI-CS00DCACEEE	LeukotrieneC4_byLTC4S_GPR17	complex:LeukotrieneC4_byLTC4S	simple:Q13304		GPR17	True	False	True	curated	False	Ligand-Receptor	Signaling by Lipoxin/Leukotriene	1.451
CPI-CS0AFE4D0CB	LeukotrieneB4_byLTA4H_GPR17	complex:LeukotrieneB4_byLTA4H	simple:Q13304		GPR17	True	False	True	curated	False	Ligand-Receptor	Signaling by Lipoxin/Leukotriene	1.451
CPI-CS0957C3253	LeukotrieneD4_byGGT1_GPR17	complex:LeukotrieneD4_byGGT1	simple:Q13304		GPR17	True	False	True	curated	False	Ligand-Receptor	Signaling by Lipoxin/Leukotriene	1.451
CPI-CS01FC3CF4D	LeukotrieneC4_byLTC4S_CYSLTR2	complex:LeukotrieneC4_byLTC4S	simple:Q9NS75		CYSLTR2	True	False	True	curated	False	Ligand-Receptor	Signaling by Lipoxin/Leukotriene	1.451
CPI-CS077A507B6	LTC4_byLTC4S_CYSLTR2	complex:LTC4_byLTC4S	simple:Q9NS75		CYSLTR2	True	False	True	curated	False	Ligand-Receptor	Signaling by Lipoxin/Leukotriene	1.451
CPI-CS0A0F970F5	LeukotrieneD4_byGGT1_CYSLTR2	complex:LeukotrieneD4_byGGT1	simple:Q9NS75		CYSLTR2	True	False	True	curated	False	Ligand-Receptor	Signaling by Lipoxin/Leukotriene	1.451
CPI-SC025EE7104	IL37_IL37_receptor	simple:Q9NZH6	complex:IL37_receptor	IL37		True	False	True	curated	False	Ligand-Receptor	Signaling by Interleukin	1.451
CPI-SC0A2B4E2CE	IL33_IL33_receptor	simple:O95760	complex:IL33_receptor	IL33		True	False	True	curated	False	Ligand-Receptor	Signaling by Interleukin	1.451
CPI-SS0CBB9D57D	LRFN5_PTPRF	simple:Q96NI6	simple:P10586	LRFN5	PTPRF	False	False	True	curated	False	Ligand-Receptor	Signaling by Leucine Rich Repeat And Fibronectin	1.451
CPI-SS00AD71822	CCK_CCKBR	simple:P06307	simple:P32239	CCK	CCKBR	True	False	True	curated	False	Ligand-Receptor	Signaling by Cholecystokinin	1.451
CPI-CC00485C63D	Activin_ligand_ab_ACVR_1C2B_receptor	complex:Activin_ligand_ab	complex:ACVR_1C2B_receptor			True	False	True	curated	False	Ligand-Receptor	Signaling by Inhibin/Activin	1.451
CPI-CC08375F742	Inhibin_ligand_B_ACVR_1C2A_receptor	complex:Inhibin_ligand_B	complex:ACVR_1C2A_receptor			True	False	True	curated	False	Ligand-Receptor	Signaling by Inhibin/Activin	1.451
CPI-CC0BDA1C176	Inhibin_ligand_A_ACVR_1C2A_receptor	complex:Inhibin_ligand_A	complex:ACVR_1C2A_receptor			True	False	True	curated	False	Ligand-Receptor	Signaling by Inhibin/Activin	1.451
CPI-SC0E760DE88	INHA_ACVR_1C2A_receptor	simple:P05111	complex:ACVR_1C2A_receptor	INHA		True	False	True	curated	False	Ligand-Receptor	Signaling by Inhibin/Activin	1.451
CPI-CC0021FE823	Activin_ligand_ab_ACVR_1C2A_receptor	complex:Activin_ligand_ab	complex:ACVR_1C2A_receptor			True	False	True	curated	False	Ligand-Receptor	Signaling by Inhibin/Activin	1.451
CPI-SS0436D5870	HLA-F_VSIR	simple:P30511	simple:Q9H7M9	HLA-F	VSIR	False	False	True	curated	False	Ligand-Receptor		1.451
CPI-SC066BD3097	HLA-E_CD94:NKG2C	simple:P13747	complex:CD94:NKG2C	HLA-E		False	False	True	curated	False	Ligand-Receptor	Signaling by HLA	1.451
CPI-SS0C4FA643F	HLA-E_KLRC2	simple:P13747	simple:P26717	HLA-E	KLRC2	False	False	True	curated	False	Ligand-Receptor	Signaling by HLA	1.451
CPI-SC05A060D3B	HLA-E_CD94:NKG2A	simple:P13747	complex:CD94:NKG2A	HLA-E		False	False	True	curated	False	Ligand-Receptor	Signaling by HLA	1.451
CPI-SS03EF699C7	HLA-E_KLRC1	simple:P13747	simple:P26715	HLA-E	KLRC1	False	False	True	curated	False	Ligand-Receptor	Signaling by HLA	1.451
CPI-CS0D98D69FC	Histamine_byHDC_HRH3	complex:Histamine_byHDC	simple:Q9Y5N1		HRH3	True	False	True	curated	False	Ligand-Receptor	Signaling by Histamine	1.451
CPI-CS0F51152EA	Cholesterol_byLIPA_RORC	complex:Cholesterol_byLIPA	simple:P51449		RORC	True	False	True	curated	False	Ligand-Receptor	Signaling by Cholesterol	1.451
CPI-CS0FF6E7611	Histamine_byHDC_HRH1	complex:Histamine_byHDC	simple:P35367		HRH1	True	False	True	curated	False	Ligand-Receptor	Signaling by Histamine	1.451
CPI-SS02AEB612C	GHRL_GPR39	simple:Q9UBU3	simple:O43194	GHRL	GPR39	True	False	True	curated	False	Ligand-Receptor	Signaling by Growth hormone-releasing hormone	1.451
CPI-SS0C9DBD840	GHRL_GHRHR	simple:Q9UBU3	simple:Q02643	GHRL	GHRHR	True	False	True	curated	False	Ligand-Receptor	Signaling by Growth hormone-releasing hormone	1.451
CPI-SC0FDB4B6D9	GDF9_TGFR_BMPR2	simple:O60383	complex:TGFR_BMPR2	GDF9		True	False	True	curated	False	Ligand-Receptor	Signaling by Growth differentiation factor	1.451
CPI-CS03D61E885	Cholesterol_byDHCR24_RORC	complex:Cholesterol_byDHCR24	simple:P51449		RORC	True	False	True	curated	False	Ligand-Receptor	Signaling by Cholesterol/Desmosterol	1.451
CPI-SC020B01F65	INHA_ACVR_1C2B_receptor	simple:P05111	complex:ACVR_1C2B_receptor	INHA		True	False	True	curated	False	Ligand-Receptor	Signaling by Inhibin/Activin	1.451
CPI-CS05C6F5BDD	Melatonin_byASMT_MTNR1A	complex:Melatonin_byASMT	simple:P48039		MTNR1A	True	False	True	curated	False	Ligand-Receptor	Signaling by Melatonin	1.451
CPI-CC0C1E0C4B7	Inhibin_ligand_A_ACVR_1C2B_receptor	complex:Inhibin_ligand_A	complex:ACVR_1C2B_receptor			True	False	True	curated	False	Ligand-Receptor	Signaling by Inhibin/Activin	1.451
CPI-SC033AB13AE	IGF1_IGF1R_enhancerComGPC3	simple:P05019	complex:IGF1R_enhancerComGPC3	IGF1		True	False	True	curated	False	Ligand-Receptor	Signaling by Insulin-like growth factor	1.451
CPI-CS06A0713BD	Cholesterol_byCEL_RORA	complex:Cholesterol_byCEL	simple:P35398		RORA	True	False	True	curated	False	Ligand-Receptor	Signaling by Cholesterol	1.451
CPI-SS0E12A78EF	IL1RAP_PTPRF	simple:Q9NPH3	simple:P10586	IL1RAP	PTPRF	True	True	True	curated	False	Adhesion-Adhesion	Signaling by Interleukin	1.451
CPI-SC01F1DB97B	IL36G_IL36_receptor	simple:Q9NZH8	complex:IL36_receptor	IL36G		True	False	True	curated	False	Ligand-Receptor	Signaling by Interleukin	1.451
CPI-SC0CEE7CCC6	IL1RN_IL1_receptor_inhibitor	simple:P18510	complex:IL1_receptor_inhibitor	IL1RN		True	False	True	curated	False	Ligand-Receptor	Signaling by Interleukin	1.451
CPI-SC01BC018A0	IL1B_IL1_receptor_inhibitor	simple:P01584	complex:IL1_receptor_inhibitor	IL1B		True	False	True	curated	False	Ligand-Receptor	Signaling by Interleukin	1.451
CPI-SC06CA2BDAB	IL1RN_IL1_receptor	simple:P18510	complex:IL1_receptor	IL1RN		True	False	True	curated	False	Ligand-Receptor	Signaling by Interleukin	1.451
CPI-SC0D5A18C2E	IL1B_IL1_receptor	simple:P01584	complex:IL1_receptor	IL1B		True	False	True	curated	False	Ligand-Receptor	Signaling by Interleukin	1.451
CPI-SC0BB896AE4	IL17C_IL17_receptor_AE	simple:Q9P0M4	complex:IL17_receptor_AE	IL17C		True	False	True	curated	False	Ligand-Receptor	Signaling by Interleukin	1.451
CPI-SC0C6EBD4D8	IL15_IL15_receptor	simple:P40933	complex:IL15_receptor	IL15		True	False	True	curated	False	Ligand-Receptor	Signaling by Interleukin	1.451
CPI-SC0104DF8E5	IL10_IL10_receptor	simple:P22301	complex:IL10_receptor	IL10		True	False	True	curated	False	Ligand-Receptor	Signaling by Interleukin	1.451
CPI-CC0D8A77C69	IL35_IL35_receptor	complex:IL35	complex:IL35_receptor			True	False	True	curated	False	Ligand-Receptor	Signaling by Interleukin	1.451
CPI-SC06DAFCB1D	IFNE_Type_I_IFNR	simple:Q86WN2	complex:Type_I_IFNR	IFNE		True	False	True	curated	False	Ligand-Receptor	Signaling by Interferon	1.451
CPI-SS0327E1782	IGFL3_IGFLR1	simple:Q6UXB1	simple:Q9H665	IGFL3	IGFLR1	True	False	True	curated	False	Ligand-Receptor	Signaling by Insulin-like growth factor	1.451
CPI-SS08EDE5442	IGFL2_IGFLR1	simple:Q6UWQ7	simple:Q9H665	IGFL2	IGFLR1	True	False	True	curated	False	Ligand-Receptor	Signaling by Insulin-like growth factor	1.451
CPI-CS0CDFC0C7D	Cholesterol_byCEL_RORC	complex:Cholesterol_byCEL	simple:P51449		RORC	True	False	True	curated	False	Ligand-Receptor	Signaling by Cholesterol	1.451
CPI-SC0322BA9B5	IGF1_integrin_a6b4_complex	simple:P05019	complex:integrin_a6b4_complex	IGF1		True	False	False	curated	True	Ligand-Receptor	Signaling by Insulin-like growth factor	1.451
CPI-SS0E41702C1	IGF1_IGF1R	simple:P05019	simple:P08069	IGF1	IGF1R	True	False	True	curated	False	Ligand-Receptor	Signaling by Insulin-like growth factor	1.451
CPI-CC0E62974F4	Inhibin_ligand_B_ACVR_1C2B_receptor	complex:Inhibin_ligand_B	complex:ACVR_1C2B_receptor			True	False	True	curated	False	Ligand-Receptor	Signaling by Inhibin/Activin	1.451
CPI-CS0BEF10547	Cholesterol_byDHCR7_RORC	complex:Cholesterol_byDHCR7	simple:P51449		RORC	True	False	True	curated	False	Ligand-Receptor	Signaling by Cholesterol/Desmosterol	1.451
CPI-SS052BBD9F9	CXCL1_ACKR1	simple:P09341	simple:Q16570	CXCL1	ACKR1	True	False	True	curated	False	Ligand-Receptor	Signaling by Chemokines	1.451
CPI-SS0DBFB8BEA	CCL2_ACKR1	simple:P13500	simple:Q16570	CCL2	ACKR1	True	False	True	curated	False	Ligand-Receptor	Signaling by Chemokines	1.451
CPI-SS07E3769D0	PTH2_PTH2R	simple:Q96A98	simple:P49190	PTH2	PTH2R	True	False	True	curated	False	Ligand-Receptor	Signaling by Parathyroid hormone	1.451
CPI-SS0483CE4ED	PTHLH_PTH1R	simple:P12272	simple:Q03431	PTHLH	PTH1R	True	False	True	curated	False	Ligand-Receptor	Signaling by Parathyroid hormone	1.451
CPI-SS0934535FF	NLGN2_NRXN2	simple:Q8NFZ4	simple:P58401	NLGN2	NRXN2	False	False	False	curated	False	Ligand-Receptor	Signaling by Neuroligin	1.451
CPI-SS0C916344D	AVP_OXTR	simple:P01185	simple:P30559	AVP	OXTR	True	False	True	curated	False	Ligand-Receptor	Signaling by Vasopressin	1.451
CPI-SS04B547174	OXT_OXTR	simple:P01178	simple:P30559	OXT	OXTR	True	False	True	curated	False	Ligand-Receptor	Signaling by Oxytocin	1.451
CPI-SS0FCF733EA	AVP_AVPR2	simple:P01185	simple:P30518	AVP	AVPR2	True	False	True	curated	False	Ligand-Receptor	Signaling by Vasopressin	1.451
CPI-SS0A5B111F1	OXT_AVPR2	simple:P01178	simple:P30518	OXT	AVPR2	True	False	True	curated	False	Ligand-Receptor	Signaling by Oxytocin	1.451
CPI-SS012B216F6	PTHLH_PTH2R	simple:P12272	simple:P49190	PTHLH	PTH2R	True	False	True	curated	False	Ligand-Receptor	Signaling by Parathyroid hormone	1.451
CPI-SS0E8F8E4F1	OXT_AVPR1A	simple:P01178	simple:P37288	OXT	AVPR1A	True	False	True	curated	False	Ligand-Receptor	Signaling by Oxytocin	1.451
CPI-SS084816B12	HCRT_HCRTR1	simple:O43612	simple:O43613	HCRT	HCRTR1	True	False	True	curated	False	Ligand-Receptor	Signaling by Orexin	1.451
CPI-CS0FFD6263C	b-Endorphin_byPOMC_OPRM1	complex:b-Endorphin_byPOMC	simple:P35372		OPRM1	True	False	True	curated	False	Ligand-Receptor	Signaling by Proopiomelanocortin	1.451
CPI-SS0D97012FB	PENK_OPRM1	simple:P01210	simple:P35372	PENK	OPRM1	True	False	True	curated	False	Ligand-Receptor	Signaling by Opioid	1.451
CPI-SS0D0DC29DB	PDYN_OPRM1	simple:P01213	simple:P35372	PDYN	OPRM1	True	False	True	curated	False	Ligand-Receptor	Signaling by Opioid	1.451
CPI-CS040CDD259	b-Endorphin_byPOMC_OPRK1	complex:b-Endorphin_byPOMC	simple:P41145		OPRK1	True	False	True	curated	False	Ligand-Receptor	Signaling by Proopiomelanocortin	1.451
CPI-SS0D1EF9598	PENK_OPRK1	simple:P01210	simple:P41145	PENK	OPRK1	True	False	True	curated	False	Ligand-Receptor	Signaling by Opioid	1.451
CPI-SS0AFFDEC0B	PDYN_OPRK1	simple:P01213	simple:P41145	PDYN	OPRK1	True	False	True	curated	False	Ligand-Receptor	Signaling by Opioid	1.451
CPI-SS02461AE98	HCRT_HCRTR2	simple:O43612	simple:O43614	HCRT	HCRTR2	True	False	True	curated	False	Ligand-Receptor	Signaling by Orexin	1.451
CPI-SS0EC70F078	SCT_VIPR1	simple:P09683	simple:P32241	SCT	VIPR1	True	False	True	curated	False	Ligand-Receptor	Signaling by Secretin	1.451
CPI-SS0CF0A8519	NLGN1_NRXN2	simple:Q8N2Q7	simple:P58401	NLGN1	NRXN2	False	False	False	curated	False	Ligand-Receptor	Signaling by Neuroligin	1.451
CPI-SS06157E5AF	LRRTM4_NRXN2	simple:Q86VH4	simple:P58401	LRRTM4	NRXN2	False	False	False	curated	False	Ligand-Receptor	Signaling by Leucine-Rich Repeat Transmembrane Neuronal Protein	1.451
CPI-SS088C1035B	NTF4_NTRK2	simple:P34130	simple:Q16620	NTF4	NTRK2	True	False	True	curated	False	Ligand-Receptor	Signaling by Neurotrophin	1.451
CPI-SS0611CCD79	PPY_NPY1R	simple:P01298	simple:P25929	PPY	NPY1R	True	False	True	curated	False	Ligand-Receptor	Signaling by Peptide YY	1.451
CPI-SC00EA503F2	CALCA_RAMP1_complex	simple:P01258	complex:RAMP1_complex	CALCA		True	False	True	curated	False	Ligand-Receptor	Signaling by Calcitonin	1.451
CPI-SS0B84DAE3D	PVR_CD96	simple:P15151	simple:P40200	PVR	CD96	True	True	True	curated	False	Ligand-Receptor	Signaling by Poliovirus receptor	1.451
CPI-SS0A8627ED6	PVR_CD226	simple:P15151	simple:Q15762	PVR	CD226	True	True	True	curated	False	Ligand-Receptor	Signaling by Poliovirus receptor	1.451
CPI-SS00D1CB372	CD34_SELL	simple:P28906	simple:P14151	CD34	SELL	False	False	False	curated	False	Ligand-Receptor		1.451
CPI-SS0D479FBB7	SELPLG_SELL	simple:Q14242	simple:P14151	SELPLG	SELL	False	True	False	curated	False	Ligand-Receptor	Signaling by Selectin	1.451
CPI-SS01EBB8D76	PODXL2_SELL	simple:Q9NZ53	simple:P14151	PODXL2	SELL	False	False	False	curated	False	Ligand-Receptor	Signaling by Podocalyxin-like protein	1.451
CPI-SS08920B6FF	PODXL_SELL	simple:O00592	simple:P14151	PODXL	SELL	False	False	False	curated	False	Receptor-Receptor	Signaling by Podocalyxin-like protein	1.451
CPI-SC02CD655EB	CALCB_RAMP1_complex	simple:P10092	complex:RAMP1_complex	CALCB		True	False	True	curated	False	Ligand-Receptor	Signaling by Calcitonin	1.451
CPI-SS0626DF0EB	LRRTM3_NRXN1	simple:Q86VH5	simple:Q9ULB1	LRRTM3	NRXN1	False	False	False	curated	False	Ligand-Receptor	Signaling by Leucine-Rich Repeat Transmembrane Neuronal Protein	1.451
CPI-SS0BF9265F0	CLSTN1_NRXN2	simple:O94985	simple:P58401	CLSTN1	NRXN2	False	False	False	curated	False	Ligand-Receptor	Signaling by Calsyntenin	1.451
CPI-SS093707FE0	CLSTN2_NRXN2	simple:Q9H4D0	simple:P58401	CLSTN2	NRXN2	False	False	False	curated	False	Ligand-Receptor	Signaling by Calsyntenin	1.451
CPI-SS0C1A7F44C	CLSTN3_NRXN2	simple:Q9BQT9	simple:P58401	CLSTN3	NRXN2	False	False	False	curated	False	Ligand-Receptor	Signaling by Calsyntenin	1.451
CPI-SS0888FD8F7	LRRTM1_NRXN2	simple:Q86UE6	simple:P58401	LRRTM1	NRXN2	False	False	False	curated	False	Ligand-Receptor	Signaling by Leucine-Rich Repeat Transmembrane Neuronal Protein	1.451
CPI-SS023A16921	LRRTM2_NRXN2	simple:O43300	simple:P58401	LRRTM2	NRXN2	False	False	False	curated	False	Ligand-Receptor	Signaling by Leucine-Rich Repeat Transmembrane Neuronal Protein	1.451
CPI-SS08D8F6957	LRRTM3_NRXN2	simple:Q86VH5	simple:P58401	LRRTM3	NRXN2	False	False	False	curated	False	Ligand-Receptor	Signaling by Leucine-Rich Repeat Transmembrane Neuronal Protein	1.451
CPI-CS005209739	b-Endorphin_byPOMC_OPRD1	complex:b-Endorphin_byPOMC	simple:P41143		OPRD1	True	False	True	curated	False	Ligand-Receptor	Signaling by Proopiomelanocortin	1.451
CPI-SS0BD6EE954	PENK_OPRD1	simple:P01210	simple:P41143	PENK	OPRD1	True	False	True	curated	False	Ligand-Receptor	Signaling by Opioid	1.451
CPI-SS0CD40D735	PDYN_OPRD1	simple:P01213	simple:P41143	PDYN	OPRD1	True	False	True	curated	False	Ligand-Receptor	Signaling by Opioid	1.451
CPI-SC0F30798CC	LIF_LIFR	simple:P15018	complex:LIFR	LIF		True	False	True	curated	False	Ligand-Receptor		1.451
CPI-SC08C72892F	NODAL_NODAL_receptor_IbIIa_TDGF1	simple:Q96S42	complex:NODAL_receptor_IbIIa_TDGF1	NODAL		True	False	True	curated	False	Ligand-Receptor	Signaling by NODAL	1.451
CPI-SS08DA48A5A	CCL3_CCR1	simple:P10147	simple:P32246	CCL3	CCR1	True	False	True	curated	False	Ligand-Receptor	Signaling by Chemokines	1.451
CPI-SS0817CE2B3	CCL3L1_CCR1	simple:P16619	simple:P32246	CCL3L1	CCR1	True	False	True	curated	False	Ligand-Receptor	Signaling by Chemokines	1.451
CPI-SS0A021DB6E	CCL5_CCR1	simple:P13501	simple:P32246	CCL5	CCR1	True	False	True	curated	False	Ligand-Receptor	Signaling by Chemokines	1.451
CPI-SC060C69786	NRTN_RET_receptor_2	simple:Q99748	complex:RET_receptor_2	NRTN		True	False	True	curated	False	Ligand-Receptor	Signaling by Neurotrophin	1.451
CPI-SS06C93E09A	NTS_NTSR1	simple:P30990	simple:P30989	NTS	NTSR1	True	False	True	curated	False	Ligand-Receptor	Signaling by Neurotensin	1.451
CPI-SS07B3139A0	NMU_NMUR2	simple:P48645	simple:Q9GZQ4	NMU	NMUR2	True	False	True	curated	False	Ligand-Receptor	Signaling by Neuromedin	1.451
CPI-SS018BD4882	NMU_NMUR1	simple:P48645	simple:Q9HB89	NMU	NMUR1	True	False	True	curated	False	Ligand-Receptor	Signaling by Neuromedin	1.451
CPI-SS0193D81E1	NRXN2_DAG1	simple:P58401	simple:Q14118	NRXN2	DAG1	True	False	True	curated	False	Receptor-Receptor	Signaling by Neurexin	1.451
CPI-CS0B6CBE509	Histamine_byHDC_HRH4	complex:Histamine_byHDC	simple:Q9H3N8		HRH4	True	False	True	curated	False	Ligand-Receptor	Signaling by Histamine	1.451
CPI-SS0EA05941A	CCL5_CCR4	simple:P13501	simple:P51679	CCL5	CCR4	True	False	True	curated	False	Ligand-Receptor	Signaling by Chemokines	1.451
CPI-SS07660BCA2	NTN1_UNC5C	simple:O95631	simple:O95185	NTN1	UNC5C	True	False	True	curated	False	Ligand-Receptor	Signaling by Netrin	1.451
CPI-SS00AEC3818	CCL19_ACKR4	simple:Q99731	simple:Q9NPB9	CCL19	ACKR4	True	False	True	curated	False	Ligand-Receptor	Signaling by Chemokines	1.451
CPI-SS0503D8A55	NTN1_UNC5A	simple:O95631	simple:Q6ZN44	NTN1	UNC5A	True	False	True	curated	False	Ligand-Receptor	Signaling by Netrin	1.451
CPI-SS0CCD89E02	CCL25_ACKR4	simple:O15444	simple:Q9NPB9	CCL25	ACKR4	True	False	True	curated	False	Ligand-Receptor	Signaling by Chemokines	1.451
CPI-SS04F1CBF06	NTN1_DCC	simple:O95631	simple:P43146	NTN1	DCC	True	False	True	curated	False	Ligand-Receptor	Signaling by Netrin	1.451
CPI-SS09239FB26	CCL19_CCR7	simple:Q99731	simple:P32248	CCL19	CCR7	True	False	True	curated	False	Ligand-Receptor	Signaling by Chemokines	1.451
CPI-SS0F06E4B3F	CCL26_CCR1	simple:Q9Y258	simple:P32246	CCL26	CCR1	True	False	True	curated	False	Ligand-Receptor	Signaling by Chemokines	1.451
CPI-SS05B7D3407	CCL5_ACKR1	simple:P13501	simple:Q16570	CCL5	ACKR1	True	False	True	curated	False	Ligand-Receptor	Signaling by Chemokines	1.451
CPI-SS0CDAC688B	CXCL2_DPP4	simple:P19875	simple:P27487	CXCL2	DPP4	True	False	True	curated	False	Ligand-Receptor	Signaling by Chemokines	1.451
CPI-SC061F99EF4	NODAL_NODAL_receptor_IcIIb_TDGF1	simple:Q96S42	complex:NODAL_receptor_IcIIb_TDGF1	NODAL		True	False	True	curated	False	Ligand-Receptor	Signaling by NODAL	1.451
CPI-SS074EA7741	NLGN3_NRXN2	simple:Q9NZ94	simple:P58401	NLGN3	NRXN2	False	False	False	curated	False	Ligand-Receptor	Signaling by Neuroligin	1.451
CPI-SS0E988B9C0	NLGN4X_NRXN2	simple:Q8N0W4	simple:P58401	NLGN4X	NRXN2	False	False	False	curated	False	Ligand-Receptor	Signaling by Neuroligin	1.451
CPI-SS07C26C799	NLGN4Y_NRXN2	simple:Q8NFZ3	simple:P58401	NLGN4Y	NRXN2	False	False	False	curated	False	Ligand-Receptor	Signaling by Neuroligin	1.451
CPI-SS010BB499F	CCL2_ACKR2	simple:P13500	simple:O00590	CCL2	ACKR2	True	False	True	curated	False	Ligand-Receptor	Signaling by Chemokines	1.451
CPI-SS0B03ACD14	CCL3_ACKR2	simple:P10147	simple:O00590	CCL3	ACKR2	True	False	True	curated	False	Ligand-Receptor	Signaling by Chemokines	1.451
CPI-SS087BEB1C9	CCL4_ACKR2	simple:P13236	simple:O00590	CCL4	ACKR2	True	False	True	curated	False	Ligand-Receptor	Signaling by Chemokines	1.451
CPI-SS0E555F91F	CCL5_ACKR2	simple:P13501	simple:O00590	CCL5	ACKR2	True	False	True	curated	False	Ligand-Receptor	Signaling by Chemokines	1.451
CPI-SS01FCCEBB9	CCL26_CCR3	simple:Q9Y258	simple:P51677	CCL26	CCR3	True	False	True	curated	False	Ligand-Receptor	Signaling by Chemokines	1.451
CPI-SS08BFF4F9B	CCL3_CCR3	simple:P10147	simple:P51677	CCL3	CCR3	True	False	True	curated	False	Ligand-Receptor	Signaling by Chemokines	1.451
CPI-SS0BDC912F3	CNTN1_NRCAM	simple:Q12860	simple:Q92823	CNTN1	NRCAM	True	False	False	curated	False	Adhesion-Adhesion		1.451
CPI-SS0730D1EF3	CNTN1_MCAM	simple:Q12860	simple:P43121	CNTN1	MCAM	False	False	False	curated	False	Adhesion-Adhesion		1.451
CPI-SS0C6311D2D	CCL3L1_CCR3	simple:P16619	simple:P51677	CCL3L1	CCR3	True	False	True	curated	False	Ligand-Receptor	Signaling by Chemokines	1.451
CPI-SS029811409	CNTN1_NOTCH2	simple:Q12860	simple:Q04721	CNTN1	NOTCH2	False	False	True	curated	False	Ligand-Receptor	Signaling by Notch	1.451
CPI-SS0F6B529A1	CCL5_CCR3	simple:P13501	simple:P51677	CCL5	CCR3	True	False	True	curated	False	Ligand-Receptor	Signaling by Chemokines	1.451
CPI-SS0CC738ABC	CXCL11_DPP4	simple:O14625	simple:P27487	CXCL11	DPP4	True	False	True	curated	False	Ligand-Receptor	Signaling by Chemokines	1.451
CPI-SS0B1B18F2D	CXCL12_DPP4	simple:P48061	simple:P27487	CXCL12	DPP4	True	False	True	curated	False	Ligand-Receptor	Signaling by Chemokines	1.451
CPI-SS0A6FCBF7C	CNTN1_NOTCH1	simple:Q12860	simple:P46531	CNTN1	NOTCH1	False	False	True	curated	False	Ligand-Receptor	Signaling by Notch	1.451
CPI-SC0AB5E1FE3	NODAL_NODAL_receptor_IcIIb_CFC1	simple:Q96S42	complex:NODAL_receptor_IcIIb_CFC1	NODAL		True	False	True	curated	False	Ligand-Receptor	Signaling by NODAL	1.451
CPI-SS06F643928	PPY_NPY2R	simple:P01298	simple:P49146	PPY	NPY2R	True	False	True	curated	False	Ligand-Receptor	Signaling by Peptide YY	1.451
CPI-CC02D192370	Inhibin_ligand_B_ACVR_1B2A_receptor	complex:Inhibin_ligand_B	complex:ACVR_1B2A_receptor			True	False	True	curated	False	Ligand-Receptor	Signaling by Inhibin/Activin	1.451
CPI-SC0B3D321CC	INHA_ACVR_1B2A_receptor	simple:P05111	complex:ACVR_1B2A_receptor	INHA		True	False	True	curated	False	Ligand-Receptor	Signaling by Inhibin/Activin	1.451
CPI-CS09CF4D275	Glutamate_byGLS2_and_SLC1A3_GRM1	complex:Glutamate_byGLS2_and_SLC1A3	simple:Q13255		GRM1	True	False	True	curated	False	Ligand-Receptor	Signaling by Glutamate	1.451
CPI-CS070B19B57	Glutamate_byGLS2_and_SLC1A2_GRM1	complex:Glutamate_byGLS2_and_SLC1A2	simple:Q13255		GRM1	True	False	True	curated	False	Ligand-Receptor	Signaling by Glutamate	1.451
CPI-CS089C871BA	Glutamate_byGLS2_and_SLC1A1_GRM1	complex:Glutamate_byGLS2_and_SLC1A1	simple:Q13255		GRM1	True	False	True	curated	False	Ligand-Receptor	Signaling by Glutamate	1.451
CPI-CS059F4ED23	Glutamate_byGLS2_and_SLC17A7_GRM1	complex:Glutamate_byGLS2_and_SLC17A7	simple:Q13255		GRM1	True	False	True	curated	False	Ligand-Receptor	Signaling by Glutamate	1.451
CPI-CS0F62789CF	Glutamate_byGLS_and_SLC1A7_GRM1	complex:Glutamate_byGLS_and_SLC1A7	simple:Q13255		GRM1	True	False	True	curated	False	Ligand-Receptor	Signaling by Glutamate	1.451
CPI-CS052714C89	Glutamate_byGLS_and_SLC1A6_GRM1	complex:Glutamate_byGLS_and_SLC1A6	simple:Q13255		GRM1	True	False	True	curated	False	Ligand-Receptor	Signaling by Glutamate	1.451
CPI-CS06BDC8BFA	Glutamate_byGLS_and_SLC1A3_GRM1	complex:Glutamate_byGLS_and_SLC1A3	simple:Q13255		GRM1	True	False	True	curated	False	Ligand-Receptor	Signaling by Glutamate	1.451
CPI-CS0C7C7DD02	Glutamate_byGLS2_and_SLC1A6_GRM1	complex:Glutamate_byGLS2_and_SLC1A6	simple:Q13255		GRM1	True	False	True	curated	False	Ligand-Receptor	Signaling by Glutamate	1.451
CPI-CS03F7F264A	Glutamate_byGLS_and_SLC1A2_GRM1	complex:Glutamate_byGLS_and_SLC1A2	simple:Q13255		GRM1	True	False	True	curated	False	Ligand-Receptor	Signaling by Glutamate	1.451
CPI-CS0C3432D7F	Glutamate_byGLS_and_SLC17A7_GRM1	complex:Glutamate_byGLS_and_SLC17A7	simple:Q13255		GRM1	True	False	True	curated	False	Ligand-Receptor	Signaling by Glutamate	1.451
CPI-CC0D299DB74	Glutamate_byGLS2_and_SLC1A7_Glutamate_NMDA_1_2D_complex	complex:Glutamate_byGLS2_and_SLC1A7	complex:Glutamate_NMDA_1_2D_complex			True	False	True	curated	False	Ligand-Receptor	Signaling by Glutamate	1.451
CPI-CC00BFD8B11	Glutamate_byGLS2_and_SLC1A6_Glutamate_NMDA_1_2D_complex	complex:Glutamate_byGLS2_and_SLC1A6	complex:Glutamate_NMDA_1_2D_complex			True	False	True	curated	False	Ligand-Receptor	Signaling by Glutamate	1.451
CPI-CC01E49D97E	Glutamate_byGLS2_and_SLC1A3_Glutamate_NMDA_1_2D_complex	complex:Glutamate_byGLS2_and_SLC1A3	complex:Glutamate_NMDA_1_2D_complex			True	False	True	curated	False	Ligand-Receptor	Signaling by Glutamate	1.451
CPI-CC017AB6A86	Glutamate_byGLS2_and_SLC1A2_Glutamate_NMDA_1_2D_complex	complex:Glutamate_byGLS2_and_SLC1A2	complex:Glutamate_NMDA_1_2D_complex			True	False	True	curated	False	Ligand-Receptor	Signaling by Glutamate	1.451
CPI-CC07C08B2DE	Glutamate_byGLS2_and_SLC1A1_Glutamate_NMDA_1_2D_complex	complex:Glutamate_byGLS2_and_SLC1A1	complex:Glutamate_NMDA_1_2D_complex			True	False	True	curated	False	Ligand-Receptor	Signaling by Glutamate	1.451
CPI-CC0AA96E404	Glutamate_byGLS2_and_SLC17A7_Glutamate_NMDA_1_2D_complex	complex:Glutamate_byGLS2_and_SLC17A7	complex:Glutamate_NMDA_1_2D_complex			True	False	True	curated	False	Ligand-Receptor	Signaling by Glutamate	1.451
CPI-CS059E38F49	Glutamate_byGLS_and_SLC1A1_GRM1	complex:Glutamate_byGLS_and_SLC1A1	simple:Q13255		GRM1	True	False	True	curated	False	Ligand-Receptor	Signaling by Glutamate	1.451
CPI-CS0AF8F897B	Glutamate_byGLS2_and_SLC1A7_GRM1	complex:Glutamate_byGLS2_and_SLC1A7	simple:Q13255		GRM1	True	False	True	curated	False	Ligand-Receptor	Signaling by Glutamate	1.451
CPI-CS046DB98C7	Glutamate_byGLS_and_SLC17A7_GRM2	complex:Glutamate_byGLS_and_SLC17A7	simple:Q14416		GRM2	True	False	True	curated	False	Ligand-Receptor	Signaling by Glutamate	1.451
CPI-CS099892F99	Glutamate_byGLS_and_SLC1A1_GRM2	complex:Glutamate_byGLS_and_SLC1A1	simple:Q14416		GRM2	True	False	True	curated	False	Ligand-Receptor	Signaling by Glutamate	1.451
CPI-CS0AE7F1FB9	Glutamate_byGLS2_and_SLC17A7_GRM3	complex:Glutamate_byGLS2_and_SLC17A7	simple:Q14832		GRM3	True	False	True	curated	False	Ligand-Receptor	Signaling by Glutamate	1.451
CPI-SS0EDEEE57E	UCN2_CRHR2	simple:Q96RP3	simple:Q13324	UCN2	CRHR2	True	False	True	curated	False	Ligand-Receptor	Signaling by Urocortin/Urotensin	1.451
CPI-SS0AB1F04A0	CSF1_CSF1R	simple:P09603	simple:P07333	CSF1	CSF1R	True	False	True	curated	False	Ligand-Receptor	Signaling by Colony-Stimulating factor	1.451
CPI-SS015162AFC	IL34_CSF1R	simple:Q6ZMJ4	simple:P07333	IL34	CSF1R	True	False	True	curated	False	Ligand-Receptor	Signaling by Interleukin	1.451
CPI-CS0444827FD	Glutamate_byGLS_and_SLC1A2_GRM3	complex:Glutamate_byGLS_and_SLC1A2	simple:Q14832		GRM3	True	False	True	curated	False	Ligand-Receptor	Signaling by Glutamate	1.451
CPI-SS08376F0E6	CSF3_CSF3R	simple:P09919	simple:Q99062	CSF3	CSF3R	True	False	True	curated	False	Ligand-Receptor	Signaling by Colony-Stimulating factor	1.451
CPI-CS013ADF74E	Glutamate_byGLS_and_SLC17A7_GRM3	complex:Glutamate_byGLS_and_SLC17A7	simple:Q14832		GRM3	True	False	True	curated	False	Ligand-Receptor	Signaling by Glutamate	1.451
CPI-CS0E5972156	Glutamate_byGLS2_and_SLC1A7_GRM2	complex:Glutamate_byGLS2_and_SLC1A7	simple:Q14416		GRM2	True	False	True	curated	False	Ligand-Receptor	Signaling by Glutamate	1.451
CPI-CS0BC3D8A73	Glutamate_byGLS2_and_SLC1A6_GRM2	complex:Glutamate_byGLS2_and_SLC1A6	simple:Q14416		GRM2	True	False	True	curated	False	Ligand-Receptor	Signaling by Glutamate	1.451
CPI-CS07C63C8BC	Glutamate_byGLS2_and_SLC1A3_GRM2	complex:Glutamate_byGLS2_and_SLC1A3	simple:Q14416		GRM2	True	False	True	curated	False	Ligand-Receptor	Signaling by Glutamate	1.451
CPI-CS0916EF39D	Glutamate_byGLS2_and_SLC1A2_GRM2	complex:Glutamate_byGLS2_and_SLC1A2	simple:Q14416		GRM2	True	False	True	curated	False	Ligand-Receptor	Signaling by Glutamate	1.451
CPI-CS0286AF8D6	Glutamate_byGLS2_and_SLC1A1_GRM2	complex:Glutamate_byGLS2_and_SLC1A1	simple:Q14416		GRM2	True	False	True	curated	False	Ligand-Receptor	Signaling by Glutamate	1.451
CPI-CS0EC77FC9C	Glutamate_byGLS2_and_SLC17A7_GRM2	complex:Glutamate_byGLS2_and_SLC17A7	simple:Q14416		GRM2	True	False	True	curated	False	Ligand-Receptor	Signaling by Glutamate	1.451
CPI-CS0CA04CA30	Glutamate_byGLS_and_SLC1A7_GRM2	complex:Glutamate_byGLS_and_SLC1A7	simple:Q14416		GRM2	True	False	True	curated	False	Ligand-Receptor	Signaling by Glutamate	1.451
CPI-CS0CD4875F8	Glutamate_byGLS_and_SLC1A6_GRM2	complex:Glutamate_byGLS_and_SLC1A6	simple:Q14416		GRM2	True	False	True	curated	False	Ligand-Receptor	Signaling by Glutamate	1.451
CPI-CS077A43ACD	Glutamate_byGLS_and_SLC1A3_GRM2	complex:Glutamate_byGLS_and_SLC1A3	simple:Q14416		GRM2	True	False	True	curated	False	Ligand-Receptor	Signaling by Glutamate	1.451
CPI-CS08C7956BD	Glutamate_byGLS_and_SLC1A2_GRM2	complex:Glutamate_byGLS_and_SLC1A2	simple:Q14416		GRM2	True	False	True	curated	False	Ligand-Receptor	Signaling by Glutamate	1.451
CPI-CC054692E80	Glutamate_byGLS_and_SLC1A7_Glutamate_NMDA_1_2D_complex	complex:Glutamate_byGLS_and_SLC1A7	complex:Glutamate_NMDA_1_2D_complex			True	False	True	curated	False	Ligand-Receptor	Signaling by Glutamate	1.451
CPI-CC002EFE61E	Glutamate_byGLS_and_SLC1A6_Glutamate_NMDA_1_2D_complex	complex:Glutamate_byGLS_and_SLC1A6	complex:Glutamate_NMDA_1_2D_complex			True	False	True	curated	False	Ligand-Receptor	Signaling by Glutamate	1.451
CPI-CC016C39E1C	Glutamate_byGLS_and_SLC1A3_Glutamate_NMDA_1_2D_complex	complex:Glutamate_byGLS_and_SLC1A3	complex:Glutamate_NMDA_1_2D_complex			True	False	True	curated	False	Ligand-Receptor	Signaling by Glutamate	1.451
CPI-CC0DD99C42B	Glutamate_byGLS_and_SLC1A2_Glutamate_NMDA_1_2D_complex	complex:Glutamate_byGLS_and_SLC1A2	complex:Glutamate_NMDA_1_2D_complex			True	False	True	curated	False	Ligand-Receptor	Signaling by Glutamate	1.451
CPI-CC0664821F8	Glutamate_byGLS_and_SLC1A6_Glutamate_NMDA_1_2B_complex	complex:Glutamate_byGLS_and_SLC1A6	complex:Glutamate_NMDA_1_2B_complex			True	False	True	curated	False	Ligand-Receptor	Signaling by Glutamate	1.451
CPI-CC0E366FBD5	Glutamate_byGLS_and_SLC1A3_Glutamate_NMDA_1_2B_complex	complex:Glutamate_byGLS_and_SLC1A3	complex:Glutamate_NMDA_1_2B_complex			True	False	True	curated	False	Ligand-Receptor	Signaling by Glutamate	1.451
CPI-CC0DCE246DF	Glutamate_byGLS_and_SLC1A2_Glutamate_NMDA_1_2B_complex	complex:Glutamate_byGLS_and_SLC1A2	complex:Glutamate_NMDA_1_2B_complex			True	False	True	curated	False	Ligand-Receptor	Signaling by Glutamate	1.451
CPI-CC05708A400	Glutamate_byGLS_and_SLC1A1_Glutamate_NMDA_1_2B_complex	complex:Glutamate_byGLS_and_SLC1A1	complex:Glutamate_NMDA_1_2B_complex			True	False	True	curated	False	Ligand-Receptor	Signaling by Glutamate	1.451
CPI-CC0F0C48A55	Glutamate_byGLS_and_SLC17A7_Glutamate_NMDA_1_2B_complex	complex:Glutamate_byGLS_and_SLC17A7	complex:Glutamate_NMDA_1_2B_complex			True	False	True	curated	False	Ligand-Receptor	Signaling by Glutamate	1.451
CPI-CC068956044	Glutamate_byGLS2_and_SLC1A7_Glutamate_NMDA_1_2A_complex	complex:Glutamate_byGLS2_and_SLC1A7	complex:Glutamate_NMDA_1_2A_complex			True	False	True	curated	False	Ligand-Receptor	Signaling by Glutamate	1.451
CPI-CC064FD0FE9	Glutamate_byGLS2_and_SLC1A6_Glutamate_NMDA_1_2A_complex	complex:Glutamate_byGLS2_and_SLC1A6	complex:Glutamate_NMDA_1_2A_complex			True	False	True	curated	False	Ligand-Receptor	Signaling by Glutamate	1.451
CPI-CC01CD69B71	Glutamate_byGLS2_and_SLC1A3_Glutamate_NMDA_1_2A_complex	complex:Glutamate_byGLS2_and_SLC1A3	complex:Glutamate_NMDA_1_2A_complex			True	False	True	curated	False	Ligand-Receptor	Signaling by Glutamate	1.451
CPI-CC0DE59E92B	Glutamate_byGLS2_and_SLC1A2_Glutamate_NMDA_1_2A_complex	complex:Glutamate_byGLS2_and_SLC1A2	complex:Glutamate_NMDA_1_2A_complex			True	False	True	curated	False	Ligand-Receptor	Signaling by Glutamate	1.451
CPI-CC072B222EE	Glutamate_byGLS2_and_SLC1A1_Glutamate_NMDA_1_2A_complex	complex:Glutamate_byGLS2_and_SLC1A1	complex:Glutamate_NMDA_1_2A_complex			True	False	True	curated	False	Ligand-Receptor	Signaling by Glutamate	1.451
CPI-CC0FE97618B	Glutamate_byGLS2_and_SLC17A7_Glutamate_NMDA_1_2A_complex	complex:Glutamate_byGLS2_and_SLC17A7	complex:Glutamate_NMDA_1_2A_complex			True	False	True	curated	False	Ligand-Receptor	Signaling by Glutamate	1.451
CPI-CC095C752D3	Glutamate_byGLS_and_SLC1A7_Glutamate_NMDA_1_2A_complex	complex:Glutamate_byGLS_and_SLC1A7	complex:Glutamate_NMDA_1_2A_complex			True	False	True	curated	False	Ligand-Receptor	Signaling by Glutamate	1.451
CPI-CC06FC18E3A	Glutamate_byGLS_and_SLC1A6_Glutamate_NMDA_1_2A_complex	complex:Glutamate_byGLS_and_SLC1A6	complex:Glutamate_NMDA_1_2A_complex			True	False	True	curated	False	Ligand-Receptor	Signaling by Glutamate	1.451
CPI-CC06CC71FC3	Glutamate_byGLS_and_SLC1A3_Glutamate_NMDA_1_2A_complex	complex:Glutamate_byGLS_and_SLC1A3	complex:Glutamate_NMDA_1_2A_complex			True	False	True	curated	False	Ligand-Receptor	Signaling by Glutamate	1.451
CPI-CC0AC4592F2	Glutamate_byGLS_and_SLC1A2_Glutamate_NMDA_1_2A_complex	complex:Glutamate_byGLS_and_SLC1A2	complex:Glutamate_NMDA_1_2A_complex			True	False	True	curated	False	Ligand-Receptor	Signaling by Glutamate	1.451
CPI-CC0CE99AC11	Glutamate_byGLS_and_SLC1A1_Glutamate_NMDA_1_2A_complex	complex:Glutamate_byGLS_and_SLC1A1	complex:Glutamate_NMDA_1_2A_complex			True	False	True	curated	False	Ligand-Receptor	Signaling by Glutamate	1.451
CPI-CC0456B9A93	Glutamate_byGLS_and_SLC17A7_Glutamate_NMDA_1_2A_complex	complex:Glutamate_byGLS_and_SLC17A7	complex:Glutamate_NMDA_1_2A_complex			True	False	True	curated	False	Ligand-Receptor	Signaling by Glutamate	1.451
CPI-CC02CD61933	Glutamate_byGLS_and_SLC1A7_Glutamate_NMDA_1_2B_complex	complex:Glutamate_byGLS_and_SLC1A7	complex:Glutamate_NMDA_1_2B_complex			True	False	True	curated	False	Ligand-Receptor	Signaling by Glutamate	1.451
CPI-CS081D8412E	Glutamate_byGLS2_and_SLC1A1_GRM3	complex:Glutamate_byGLS2_and_SLC1A1	simple:Q14832		GRM3	True	False	True	curated	False	Ligand-Receptor	Signaling by Glutamate	1.451
CPI-CC0B845D70B	Glutamate_byGLS2_and_SLC17A7_Glutamate_NMDA_1_2B_complex	complex:Glutamate_byGLS2_and_SLC17A7	complex:Glutamate_NMDA_1_2B_complex			True	False	True	curated	False	Ligand-Receptor	Signaling by Glutamate	1.451
CPI-CC0C109D7DD	Glutamate_byGLS2_and_SLC1A2_Glutamate_NMDA_1_2B_complex	complex:Glutamate_byGLS2_and_SLC1A2	complex:Glutamate_NMDA_1_2B_complex			True	False	True	curated	False	Ligand-Receptor	Signaling by Glutamate	1.451
CPI-CC037A4383F	Glutamate_byGLS_and_SLC1A1_Glutamate_NMDA_1_2D_complex	complex:Glutamate_byGLS_and_SLC1A1	complex:Glutamate_NMDA_1_2D_complex			True	False	True	curated	False	Ligand-Receptor	Signaling by Glutamate	1.451
CPI-CC0B3CE8661	Glutamate_byGLS_and_SLC17A7_Glutamate_NMDA_1_2D_complex	complex:Glutamate_byGLS_and_SLC17A7	complex:Glutamate_NMDA_1_2D_complex			True	False	True	curated	False	Ligand-Receptor	Signaling by Glutamate	1.451
[truncated: 100 more rows]
[truncated: 108 more columns]
