# Supplementary material for: Atlas of multilineage stem cell differentiation reveals TMEM88 as a developmental regulator of blood pressure
Source: Nat Commun. 2025 Feb 4;16:1356. doi: 10.1038/s41467-025-56533-2 (PMC11794859; doi:10.1038/s41467-025-56533-2)
Supplement: Supplementary file 6 — Supplementary Data 3 [file 41467_2025_56533_MOESM6_ESM.zip › cpdb_results/XAV_day2_method1/simple_analysis_means_result_08_20_2024_154313.txt]

id_cp_interaction	interacting_pair	partner_a	partner_b	gene_a	gene_b	secreted	receptor_a	receptor_b	annotation_strategy	is_integrin	directionality	classification	Cluster0|Cluster0	Cluster0|Cluster1	Cluster0|Cluster3	Cluster0|Cluster4	Cluster0|Cluster6	Cluster0|Cluster7	Cluster0|Cluster9	Cluster1|Cluster0	Cluster1|Cluster1	Cluster1|Cluster3	Cluster1|Cluster4	Cluster1|Cluster6	Cluster1|Cluster7	Cluster1|Cluster9	Cluster3|Cluster0	Cluster3|Cluster1	Cluster3|Cluster3	Cluster3|Cluster4	Cluster3|Cluster6	Cluster3|Cluster7	Cluster3|Cluster9	Cluster4|Cluster0	Cluster4|Cluster1	Cluster4|Cluster3	Cluster4|Cluster4	Cluster4|Cluster6	Cluster4|Cluster7	Cluster4|Cluster9	Cluster6|Cluster0	Cluster6|Cluster1	Cluster6|Cluster3	Cluster6|Cluster4	Cluster6|Cluster6	Cluster6|Cluster7	Cluster6|Cluster9	Cluster7|Cluster0	Cluster7|Cluster1
CPI-SC0A2DB962D	CDH1_integrin_a2b1_complex	simple:P12830	complex:integrin_a2b1_complex	CDH1		False	False	False	curated	True	Adhesion-Adhesion	Adhesion by Cadherin	2.354	2.2	4.026	0.0	0.0	0.0	0.0	2.037	1.882	3.709	0.0	0.0	0.0	0.0	2.86	2.706	4.532	0.0	0.0	0.0	0.0	2.591	2.436	4.263	0.0	0.0	0.0	0.0	1.691	1.536	3.363	0.0	0.0	0.0	0.0	2.417	2.262
CPI-SC0B5CEA47D	COL10A1_integrin_a2b1_complex	simple:Q03692	complex:integrin_a2b1_complex	COL10A1		True	False	False	curated	True	Adhesion-Adhesion	Adhesion by Collagen/Integrin	0.0	0.0	0.0	0.0	0.0	0.0	0.0	0.215	0.06	1.887	0.0	0.0	0.0	0.0	0.0	0.0	0.0	0.0	0.0	0.0	0.0	0.0	0.0	0.0	0.0	0.0	0.0	0.0	0.0	0.0	0.0	0.0	0.0	0.0	0.0	0.0	0.0
CPI-SC0C8B7BCBB	COL11A1_integrin_a2b1_complex	simple:P12107	complex:integrin_a2b1_complex	COL11A1		True	False	False	curated	True	Adhesion-Adhesion	Adhesion by Collagen/Integrin	0.46	0.306	2.132	0.0	0.0	0.0	0.0	0.475	0.32	2.147	0.0	0.0	0.0	0.0	2.044	1.89	3.716	0.0	0.0	0.0	0.0	0.0	0.0	0.0	0.0	0.0	0.0	0.0	0.0	0.0	0.0	0.0	0.0	0.0	0.0	1.164	1.01
CPI-SC0D3C12C3F	COL11A2_integrin_a2b1_complex	simple:P13942	complex:integrin_a2b1_complex	COL11A2		True	False	False	curated	True	Adhesion-Adhesion	Adhesion by Collagen/Integrin	0.228	0.073	1.9	0.0	0.0	0.0	0.0	0.234	0.079	1.905	0.0	0.0	0.0	0.0	0.0	0.0	0.0	0.0	0.0	0.0	0.0	0.0	0.0	0.0	0.0	0.0	0.0	0.0	0.0	0.0	0.0	0.0	0.0	0.0	0.0	0.67	0.515
CPI-SC0B86B7CED	COL12A1_integrin_a2b1_complex	simple:Q99715	complex:integrin_a2b1_complex	COL12A1		True	False	False	curated	True	Adhesion-Adhesion	Adhesion by Collagen/Integrin	0.217	0.062	1.889	0.0	0.0	0.0	0.0	0.0	0.0	0.0	0.0	0.0	0.0	0.0	0.0	0.0	0.0	0.0	0.0	0.0	0.0	0.0	0.0	0.0	0.0	0.0	0.0	0.0	0.0	0.0	0.0	0.0	0.0	0.0	0.0	0.0	0.0
CPI-SC0FA343CEF	COL13A1_integrin_a2b1_complex	simple:Q5TAT6	complex:integrin_a2b1_complex	COL13A1		False	False	False	curated	True	Adhesion-Adhesion	Adhesion by Collagen/Integrin	0.474	0.32	2.146	0.0	0.0	0.0	0.0	1.125	0.971	2.797	0.0	0.0	0.0	0.0	0.0	0.0	0.0	0.0	0.0	0.0	0.0	0.0	0.0	0.0	0.0	0.0	0.0	0.0	2.063	1.909	3.735	0.0	0.0	0.0	0.0	0.738	0.584
CPI-SC0CCCF9A7F	COL14A1_integrin_a2b1_complex	simple:Q05707	complex:integrin_a2b1_complex	COL14A1		True	False	False	curated	True	Adhesion-Adhesion	Adhesion by Collagen/Integrin	0.4	0.246	2.072	0.0	0.0	0.0	0.0	0.331	0.176	2.003	0.0	0.0	0.0	0.0	0.0	0.0	0.0	0.0	0.0	0.0	0.0	0.578	0.423	2.25	0.0	0.0	0.0	0.0	0.0	0.0	0.0	0.0	0.0	0.0	0.0	1.142	0.987
CPI-SC0E85E1FB0	COL15A1_integrin_a2b1_complex	simple:P39059	complex:integrin_a2b1_complex	COL15A1		True	False	False	curated	True	Adhesion-Adhesion	Adhesion by Collagen/Integrin	0.0	0.0	0.0	0.0	0.0	0.0	0.0	0.215	0.061	1.887	0.0	0.0	0.0	0.0	0.0	0.0	0.0	0.0	0.0	0.0	0.0	0.0	0.0	0.0	0.0	0.0	0.0	0.0	0.0	0.0	0.0	0.0	0.0	0.0	0.0	0.0	0.0
CPI-SC0956F4A31	COL16A1_integrin_a2b1_complex	simple:Q07092	complex:integrin_a2b1_complex	COL16A1		True	False	False	curated	True	Adhesion-Adhesion	Adhesion by Collagen/Integrin	0.27	0.116	1.942	0.0	0.0	0.0	0.0	0.326	0.172	1.998	0.0	0.0	0.0	0.0	0.0	0.0	0.0	0.0	0.0	0.0	0.0	0.956	0.802	2.628	0.0	0.0	0.0	0.0	0.0	0.0	0.0	0.0	0.0	0.0	0.0	0.0	0.0
CPI-SC06EEEC092	COL17A1_integrin_a2b1_complex	simple:Q9UMD9	complex:integrin_a2b1_complex	COL17A1		True	False	False	curated	True	Adhesion-Adhesion	Adhesion by Collagen/Integrin	0.297	0.143	1.969	0.0	0.0	0.0	0.0	0.319	0.164	1.991	0.0	0.0	0.0	0.0	0.0	0.0	0.0	0.0	0.0	0.0	0.0	0.0	0.0	0.0	0.0	0.0	0.0	0.0	0.0	0.0	0.0	0.0	0.0	0.0	0.0	0.0	0.0
CPI-SC04BD52124	COL18A1_integrin_a2b1_complex	simple:P39060	complex:integrin_a2b1_complex	COL18A1		True	False	False	curated	True	Adhesion-Adhesion	Adhesion by Collagen/Integrin	2.422	2.267	4.094	0.0	0.0	0.0	0.0	1.853	1.699	3.525	0.0	0.0	0.0	0.0	3.279	3.125	4.951	0.0	0.0	0.0	0.0	2.779	2.625	4.451	0.0	0.0	0.0	0.0	1.896	1.742	3.568	0.0	0.0	0.0	0.0	2.208	2.054
CPI-SC04BCFC59C	COL1A1_integrin_a2b1_complex	simple:P02452	complex:integrin_a2b1_complex	COL1A1		True	False	False	curated	True	Adhesion-Adhesion	Adhesion by Collagen/Integrin	0.59	0.435	2.262	0.0	0.0	0.0	0.0	1.349	1.195	3.021	0.0	0.0	0.0	0.0	2.909	2.755	4.581	0.0	0.0	0.0	0.0	0.0	0.0	0.0	0.0	0.0	0.0	0.0	0.0	0.0	0.0	0.0	0.0	0.0	0.0	1.34	1.185
CPI-SC03D0A4AD2	COL1A2_integrin_a2b1_complex	simple:P08123	complex:integrin_a2b1_complex	COL1A2		True	False	False	curated	True	Adhesion-Adhesion	Adhesion by Collagen/Integrin	1.35	1.195	3.022	0.0	0.0	0.0	0.0	1.439	1.285	3.111	0.0	0.0	0.0	0.0	2.336	2.182	4.008	0.0	0.0	0.0	0.0	1.565	1.41	3.236	0.0	0.0	0.0	0.0	2.511	2.357	4.183	0.0	0.0	0.0	0.0	2.698	2.543
CPI-SC0D5DDAD29	COL20A1_integrin_a2b1_complex	simple:Q9P218	complex:integrin_a2b1_complex	COL20A1		True	False	False	curated	True	Adhesion-Adhesion	Adhesion by Collagen/Integrin	0.217	0.062	1.889	0.0	0.0	0.0	0.0	0.0	0.0	0.0	0.0	0.0	0.0	0.0	0.0	0.0	0.0	0.0	0.0	0.0	0.0	0.0	0.0	0.0	0.0	0.0	0.0	0.0	0.0	0.0	0.0	0.0	0.0	0.0	0.0	0.0	0.0
CPI-SC0D10396B4	COL21A1_integrin_a2b1_complex	simple:Q96P44	complex:integrin_a2b1_complex	COL21A1		True	False	False	curated	True	Adhesion-Adhesion	Adhesion by Collagen/Integrin	0.229	0.075	1.901	0.0	0.0	0.0	0.0	0.234	0.079	1.905	0.0	0.0	0.0	0.0	0.0	0.0	0.0	0.0	0.0	0.0	0.0	0.0	0.0	0.0	0.0	0.0	0.0	0.0	0.0	0.0	0.0	0.0	0.0	0.0	0.0	0.0	0.0
CPI-SC088A27EA5	COL24A1_integrin_a2b1_complex	simple:Q17RW2	complex:integrin_a2b1_complex	COL24A1		True	False	False	curated	True	Adhesion-Adhesion	Adhesion by Collagen/Integrin	0.217	0.062	1.888	0.0	0.0	0.0	0.0	0.215	0.061	1.887	0.0	0.0	0.0	0.0	0.0	0.0	0.0	0.0	0.0	0.0	0.0	0.0	0.0	0.0	0.0	0.0	0.0	0.0	0.0	0.0	0.0	0.0	0.0	0.0	0.0	0.0	0.0
CPI-SC0F179D307	COL26A1_integrin_a2b1_complex	simple:Q96A83	complex:integrin_a2b1_complex	COL26A1		True	False	False	curated	True	Adhesion-Adhesion	Adhesion by Collagen/Integrin	0.519	0.364	2.191	0.0	0.0	0.0	0.0	0.334	0.179	2.006	0.0	0.0	0.0	0.0	0.0	0.0	0.0	0.0	0.0	0.0	0.0	0.0	0.0	0.0	0.0	0.0	0.0	0.0	0.0	0.0	0.0	0.0	0.0	0.0	0.0	0.0	0.0
CPI-SC044C2FDA4	COL27A1_integrin_a2b1_complex	simple:Q8IZC6	complex:integrin_a2b1_complex	COL27A1		True	False	False	curated	True	Adhesion-Adhesion	Adhesion by Collagen/Integrin	0.607	0.452	2.279	0.0	0.0	0.0	0.0	0.463	0.308	2.135	0.0	0.0	0.0	0.0	0.0	0.0	0.0	0.0	0.0	0.0	0.0	0.648	0.494	2.32	0.0	0.0	0.0	0.0	0.917	0.762	2.588	0.0	0.0	0.0	0.0	1.711	1.556
CPI-SC04251A46C	COL28A1_integrin_a2b1_complex	simple:Q2UY09	complex:integrin_a2b1_complex	COL28A1		True	False	False	curated	True	Adhesion-Adhesion	Adhesion by Collagen/Integrin	0.239	0.085	1.911	0.0	0.0	0.0	0.0	0.23	0.075	1.902	0.0	0.0	0.0	0.0	0.0	0.0	0.0	0.0	0.0	0.0	0.0	0.0	0.0	0.0	0.0	0.0	0.0	0.0	0.0	0.0	0.0	0.0	0.0	0.0	0.0	0.0	0.0
CPI-SC09C62F412	COL2A1_integrin_a2b1_complex	simple:P02458	complex:integrin_a2b1_complex	COL2A1		True	False	False	curated	True	Adhesion-Adhesion	Adhesion by Collagen/Integrin	0.751	0.597	2.423	0.0	0.0	0.0	0.0	1.421	1.266	3.093	0.0	0.0	0.0	0.0	2.968	2.813	4.64	0.0	0.0	0.0	0.0	2.703	2.548	4.375	0.0	0.0	0.0	0.0	1.763	1.608	3.435	0.0	0.0	0.0	0.0	2.653	2.499
CPI-SC06A152CC0	COL3A1_integrin_a2b1_complex	simple:P02461	complex:integrin_a2b1_complex	COL3A1		True	False	False	curated	True	Adhesion-Adhesion	Adhesion by Collagen/Integrin	0.0	0.0	0.0	0.0	0.0	0.0	0.0	0.216	0.061	1.888	0.0	0.0	0.0	0.0	0.0	0.0	0.0	0.0	0.0	0.0	0.0	0.0	0.0	0.0	0.0	0.0	0.0	0.0	0.0	0.0	0.0	0.0	0.0	0.0	0.0	0.0	0.0
CPI-SC03515B178	COL4A1_integrin_a2b1_complex	simple:P02462	complex:integrin_a2b1_complex	COL4A1		True	False	False	curated	True	Adhesion-Adhesion	Adhesion by Collagen/Integrin	1.328	1.174	3.0	0.0	0.0	0.0	0.0	1.012	0.857	2.684	0.0	0.0	0.0	0.0	2.379	2.225	4.051	0.0	0.0	0.0	0.0	2.184	2.029	3.856	0.0	0.0	0.0	0.0	1.827	1.672	3.499	0.0	0.0	0.0	0.0	1.239	1.084
CPI-SC046604E76	COL4A2_integrin_a2b1_complex	simple:P08572	complex:integrin_a2b1_complex	COL4A2		True	False	False	curated	True	Adhesion-Adhesion	Adhesion by Collagen/Integrin	1.131	0.977	2.803	0.0	0.0	0.0	0.0	0.818	0.664	2.49	0.0	0.0	0.0	0.0	0.0	0.0	0.0	0.0	0.0	0.0	0.0	2.22	2.065	3.892	0.0	0.0	0.0	0.0	0.0	0.0	0.0	0.0	0.0	0.0	0.0	1.377	1.223
CPI-SC0926FDACC	COL4A3_integrin_a2b1_complex	simple:Q01955	complex:integrin_a2b1_complex	COL4A3		True	False	False	curated	True	Adhesion-Adhesion	Adhesion by Collagen/Integrin	0.0	0.0	0.0	0.0	0.0	0.0	0.0	0.223	0.068	1.895	0.0	0.0	0.0	0.0	0.0	0.0	0.0	0.0	0.0	0.0	0.0	0.0	0.0	0.0	0.0	0.0	0.0	0.0	0.0	0.0	0.0	0.0	0.0	0.0	0.0	0.0	0.0
CPI-SC072376C7B	COL4A4_integrin_a2b1_complex	simple:P53420	complex:integrin_a2b1_complex	COL4A4		True	False	False	curated	True	Adhesion-Adhesion	Adhesion by Collagen/Integrin	0.228	0.073	1.9	0.0	0.0	0.0	0.0	0.264	0.11	1.936	0.0	0.0	0.0	0.0	0.0	0.0	0.0	0.0	0.0	0.0	0.0	0.0	0.0	0.0	0.0	0.0	0.0	0.0	0.0	0.0	0.0	0.0	0.0	0.0	0.0	0.0	0.0
CPI-SC0C287AFC3	COL4A5_integrin_a2b1_complex	simple:P29400	complex:integrin_a2b1_complex	COL4A5		True	False	False	curated	True	Adhesion-Adhesion	Adhesion by Collagen/Integrin	0.95	0.796	2.622	0.0	0.0	0.0	0.0	1.177	1.023	2.849	0.0	0.0	0.0	0.0	2.721	2.567	4.393	0.0	0.0	0.0	0.0	0.699	0.545	2.371	0.0	0.0	0.0	0.0	1.858	1.703	3.529	0.0	0.0	0.0	0.0	0.0	0.0
CPI-SC0FDD31EAB	COL4A6_integrin_a2b1_complex	simple:Q14031	complex:integrin_a2b1_complex	COL4A6		True	False	False	curated	True	Adhesion-Adhesion	Adhesion by Collagen/Integrin	0.809	0.655	2.481	0.0	0.0	0.0	0.0	1.142	0.987	2.814	0.0	0.0	0.0	0.0	0.0	0.0	0.0	0.0	0.0	0.0	0.0	1.521	1.367	3.193	0.0	0.0	0.0	0.0	0.0	0.0	0.0	0.0	0.0	0.0	0.0	1.548	1.393
CPI-SC0681DB40E	COL5A1_integrin_a2b1_complex	simple:P20908	complex:integrin_a2b1_complex	COL5A1		True	False	False	curated	True	Adhesion-Adhesion	Adhesion by Collagen/Integrin	0.342	0.188	2.014	0.0	0.0	0.0	0.0	0.423	0.269	2.095	0.0	0.0	0.0	0.0	0.0	0.0	0.0	0.0	0.0	0.0	0.0	0.733	0.578	2.405	0.0	0.0	0.0	0.0	2.054	1.899	3.726	0.0	0.0	0.0	0.0	0.0	0.0
CPI-SC0345262E7	COL5A2_integrin_a2b1_complex	simple:P05997	complex:integrin_a2b1_complex	COL5A2		True	False	False	curated	True	Adhesion-Adhesion	Adhesion by Collagen/Integrin	0.535	0.38	2.207	0.0	0.0	0.0	0.0	0.688	0.533	2.36	0.0	0.0	0.0	0.0	0.0	0.0	0.0	0.0	0.0	0.0	0.0	1.98	1.826	3.652	0.0	0.0	0.0	0.0	0.911	0.757	2.583	0.0	0.0	0.0	0.0	1.193	1.039
CPI-SC0D5418330	COL5A3_integrin_a2b1_complex	simple:P25940	complex:integrin_a2b1_complex	COL5A3		True	False	False	curated	True	Adhesion-Adhesion	Adhesion by Collagen/Integrin	0.239	0.084	1.911	0.0	0.0	0.0	0.0	0.215	0.061	1.887	0.0	0.0	0.0	0.0	0.0	0.0	0.0	0.0	0.0	0.0	0.0	0.0	0.0	0.0	0.0	0.0	0.0	0.0	0.0	0.0	0.0	0.0	0.0	0.0	0.0	0.0	0.0
CPI-SC0CCB0D955	COL6A1_integrin_a2b1_complex	simple:P12109	complex:integrin_a2b1_complex	COL6A1		True	False	False	curated	True	Adhesion-Adhesion	Adhesion by Collagen/Integrin	2.881	2.726	4.553	0.0	0.0	0.0	0.0	3.064	2.909	4.736	0.0	0.0	0.0	0.0	2.989	2.834	4.661	0.0	0.0	0.0	0.0	3.082	2.927	4.754	0.0	0.0	0.0	0.0	3.157	3.003	4.829	0.0	0.0	0.0	0.0	2.997	2.843
CPI-SC01A5C5096	COL6A2_integrin_a2b1_complex	simple:P12110	complex:integrin_a2b1_complex	COL6A2		True	False	False	curated	True	Adhesion-Adhesion	Adhesion by Collagen/Integrin	2.732	2.577	4.404	0.0	0.0	0.0	0.0	2.855	2.701	4.527	0.0	0.0	0.0	0.0	2.916	2.762	4.588	0.0	0.0	0.0	0.0	2.329	2.174	4.001	0.0	0.0	0.0	0.0	1.755	1.601	3.427	0.0	0.0	0.0	0.0	2.776	2.622
CPI-SC084C79E20	COL6A3_integrin_a2b1_complex	simple:P12111	complex:integrin_a2b1_complex	COL6A3		True	False	False	curated	True	Adhesion-Adhesion	Adhesion by Collagen/Integrin	0.28	0.125	1.952	0.0	0.0	0.0	0.0	0.265	0.111	1.937	0.0	0.0	0.0	0.0	0.0	0.0	0.0	0.0	0.0	0.0	0.0	0.571	0.416	2.243	0.0	0.0	0.0	0.0	0.0	0.0	0.0	0.0	0.0	0.0	0.0	0.0	0.0
CPI-SC0A6F94686	COL6A5_integrin_a2b1_complex	simple:A8TX70	complex:integrin_a2b1_complex	COL6A5		True	False	False	curated	True	Adhesion-Adhesion	Adhesion by Collagen/Integrin	0.222	0.068	1.894	0.0	0.0	0.0	0.0	0.0	0.0	0.0	0.0	0.0	0.0	0.0	0.0	0.0	0.0	0.0	0.0	0.0	0.0	0.0	0.0	0.0	0.0	0.0	0.0	0.0	0.0	0.0	0.0	0.0	0.0	0.0	0.0	0.0	0.0
CPI-SC00D0AFED0	COL6A6_integrin_a2b1_complex	simple:A6NMZ7	complex:integrin_a2b1_complex	COL6A6		True	False	False	curated	True	Adhesion-Adhesion	Adhesion by Collagen/Integrin	0.217	0.063	1.889	0.0	0.0	0.0	0.0	0.219	0.065	1.891	0.0	0.0	0.0	0.0	0.0	0.0	0.0	0.0	0.0	0.0	0.0	0.0	0.0	0.0	0.0	0.0	0.0	0.0	0.0	0.0	0.0	0.0	0.0	0.0	0.0	0.0	0.0
CPI-SC05640277E	COL7A1_integrin_a2b1_complex	simple:Q02388	complex:integrin_a2b1_complex	COL7A1		True	False	False	curated	True	Adhesion-Adhesion	Adhesion by Collagen/Integrin	0.277	0.122	1.949	0.0	0.0	0.0	0.0	0.306	0.152	1.978	0.0	0.0	0.0	0.0	0.0	0.0	0.0	0.0	0.0	0.0	0.0	0.0	0.0	0.0	0.0	0.0	0.0	0.0	0.0	0.0	0.0	0.0	0.0	0.0	0.0	0.0	0.0
CPI-SC0B3564B15	COL8A1_integrin_a2b1_complex	simple:P27658	complex:integrin_a2b1_complex	COL8A1		True	False	False	curated	True	Adhesion-Adhesion	Adhesion by Collagen/Integrin	0.227	0.073	1.899	0.0	0.0	0.0	0.0	0.0	0.0	0.0	0.0	0.0	0.0	0.0	0.0	0.0	0.0	0.0	0.0	0.0	0.0	0.0	0.0	0.0	0.0	0.0	0.0	0.0	0.0	0.0	0.0	0.0	0.0	0.0	0.0	0.0	0.0
CPI-SC0F94B7D8F	COL8A2_integrin_a2b1_complex	simple:P25067	complex:integrin_a2b1_complex	COL8A2		True	False	False	curated	True	Adhesion-Adhesion	Adhesion by Collagen/Integrin	0.228	0.074	1.9	0.0	0.0	0.0	0.0	0.223	0.068	1.895	0.0	0.0	0.0	0.0	0.0	0.0	0.0	0.0	0.0	0.0	0.0	0.0	0.0	0.0	0.0	0.0	0.0	0.0	0.0	0.0	0.0	0.0	0.0	0.0	0.0	0.0	0.0
CPI-SC00065C95C	COL9A1_integrin_a2b1_complex	simple:P20849	complex:integrin_a2b1_complex	COL9A1		True	False	False	curated	True	Adhesion-Adhesion	Adhesion by Collagen/Integrin	0.386	0.231	2.058	0.0	0.0	0.0	0.0	0.345	0.19	2.017	0.0	0.0	0.0	0.0	0.0	0.0	0.0	0.0	0.0	0.0	0.0	0.0	0.0	0.0	0.0	0.0	0.0	0.0	0.0	0.0	0.0	0.0	0.0	0.0	0.0	0.649	0.495
CPI-SC0A916E0E2	COL9A2_integrin_a2b1_complex	simple:Q14055	complex:integrin_a2b1_complex	COL9A2		True	False	False	curated	True	Adhesion-Adhesion	Adhesion by Collagen/Integrin	0.311	0.156	1.983	0.0	0.0	0.0	0.0	0.329	0.175	2.001	0.0	0.0	0.0	0.0	0.0	0.0	0.0	0.0	0.0	0.0	0.0	0.0	0.0	0.0	0.0	0.0	0.0	0.0	0.0	0.0	0.0	0.0	0.0	0.0	0.0	0.0	0.0
CPI-SC0BB68FB34	COL9A3_integrin_a2b1_complex	simple:Q14050	complex:integrin_a2b1_complex	COL9A3		True	False	False	curated	True	Adhesion-Adhesion	Adhesion by Collagen/Integrin	1.253	1.099	2.925	0.0	0.0	0.0	0.0	1.275	1.121	2.947	0.0	0.0	0.0	0.0	0.0	0.0	0.0	0.0	0.0	0.0	0.0	1.274	1.119	2.946	0.0	0.0	0.0	0.0	0.0	0.0	0.0	0.0	0.0	0.0	0.0	0.794	0.64
CPI-SC01D1C56CC	FN1_integrin_a2b1_complex	simple:P02751	complex:integrin_a2b1_complex	FN1		True	False	False	curated	True	Adhesion-Adhesion	Adhesion by Fibronectin	1.928	1.773	3.599	0.0	0.0	0.0	0.0	2.41	2.256	4.082	0.0	0.0	0.0	0.0	4.134	3.98	5.806	0.0	0.0	0.0	0.0	3.435	3.28	5.107	0.0	0.0	0.0	0.0	2.147	1.992	3.819	0.0	0.0	0.0	0.0	3.837	3.683
CPI-SC0A460766C	LAMC1_integrin_a2b1_complex	simple:P11047	complex:integrin_a2b1_complex	LAMC1		True	False	False	curated	True	Ligand-Receptor	Adhesion by Laminin	1.652	1.497	3.324	0.0	0.0	0.0	0.0	1.355	1.2	3.027	0.0	0.0	0.0	0.0	3.028	2.874	4.7	0.0	0.0	0.0	0.0	2.076	1.922	3.748	0.0	0.0	0.0	0.0	0.0	0.0	0.0	0.0	0.0	0.0	0.0	2.679	2.525
CPI-SC09D882C18	CDH1_integrin_aEb7_complex	simple:P12830	complex:integrin_aEb7_complex	CDH1		False	False	False	curated	True	Adhesion-Adhesion	Adhesion by Cadherin	2.181	2.205	0.0	0.0	0.0	0.0	0.0	1.863	1.888	0.0	0.0	0.0	0.0	0.0	2.687	2.711	0.0	0.0	0.0	0.0	0.0	2.417	2.442	0.0	0.0	0.0	0.0	0.0	1.517	1.542	0.0	0.0	0.0	0.0	0.0	2.243	2.268
CPI-SS0CC5DCE80	CDH1_KLRG1	simple:P12830	simple:Q96E93	CDH1	KLRG1	False	False	True	curated	False	Ligand-Receptor	Adhesion by Cadherin	2.38	2.241	0.0	0.0	0.0	0.0	0.0	2.062	1.923	0.0	0.0	0.0	0.0	0.0	2.886	2.747	0.0	0.0	0.0	0.0	0.0	2.616	2.477	0.0	0.0	0.0	0.0	0.0	1.716	1.577	0.0	0.0	0.0	0.0	0.0	2.442	2.303
CPI-SS0EE09A201	CDH2_CDH2	simple:P19022	simple:P19022	CDH2	CDH2	False	False	False	curated	False	Adhesion-Adhesion	Adhesion by Cadherin	4.185	5.018	5.234	4.87	4.815	5.157	5.344	5.018	5.851	6.067	5.703	5.648	5.989	6.177	5.234	6.067	6.282	5.919	5.864	6.205	6.393	4.87	5.703	5.919	5.555	5.5	5.842	6.029	4.815	5.648	5.864	5.5	5.445	5.786	5.974	5.157	5.989
CPI-SS0DA0F5556	CDH3_CDH3	simple:P22223	simple:P22223	CDH3	CDH3	False	False	False	curated	False	Adhesion-Adhesion	Adhesion by Cadherin	1.972	2.089	2.997	1.759	1.676	2.623	0.0	2.089	2.206	3.113	1.876	1.793	2.739	0.0	2.997	3.113	4.021	2.783	2.701	3.647	0.0	1.759	1.876	2.783	1.546	1.463	2.409	0.0	1.676	1.793	2.701	1.463	1.38	2.327	0.0	2.623	2.739
CPI-SS0C53F7672	CDH6_CDH6	simple:P55285	simple:P55285	CDH6	CDH6	False	False	False	curated	False	Adhesion-Adhesion	Adhesion by Cadherin	0.054	0.035	0.0	0.397	0.0	0.0	0.0	0.035	0.016	0.0	0.378	0.0	0.0	0.0	0.0	0.0	0.0	0.0	0.0	0.0	0.0	0.397	0.378	0.0	0.74	0.0	0.0	0.0	0.0	0.0	0.0	0.0	0.0	0.0	0.0	0.0	0.0
CPI-SS0BE3D537D	CDH7_CDH7	simple:Q9ULB5	simple:Q9ULB5	CDH7	CDH7	False	False	False	curated	False	Adhesion-Adhesion	Adhesion by Cadherin	0.054	0.095	0.0	0.0	0.0	0.0	0.0	0.095	0.137	0.0	0.0	0.0	0.0	0.0	0.0	0.0	0.0	0.0	0.0	0.0	0.0	0.0	0.0	0.0	0.0	0.0	0.0	0.0	0.0	0.0	0.0	0.0	0.0	0.0	0.0	0.0	0.0
CPI-SS0889E281D	CADM1_CADM1	simple:Q9BY67	simple:Q9BY67	CADM1	CADM1	False	False	False	curated	False	Adhesion-Adhesion	Adhesion by CADM	2.336	3.25	3.7	2.638	2.149	3.766	3.436	3.25	4.164	4.614	3.552	3.063	4.68	4.35	3.7	4.614	5.064	4.002	3.513	5.13	4.8	2.638	3.552	4.002	2.94	2.452	4.068	3.738	2.149	3.063	3.513	2.452	1.963	3.579	3.249	3.766	4.68
CPI-SS09C06644C	CADM3_CADM1	simple:Q8N126	simple:Q9BY67	CADM3	CADM1	False	False	False	curated	False	Adhesion-Adhesion	Adhesion by CADM	1.224	2.138	2.588	1.526	1.037	2.654	2.324	1.243	2.157	2.607	1.545	1.056	2.673	2.343	0.0	0.0	0.0	0.0	0.0	0.0	0.0	0.0	0.0	0.0	0.0	0.0	0.0	0.0	0.0	0.0	0.0	0.0	0.0	0.0	0.0	0.0	0.0
CPI-SS0C9696AAA	CRTAM_CADM1	simple:O95727	simple:Q9BY67	CRTAM	CADM1	False	False	False	curated	False	Adhesion-Adhesion		1.174	2.088	2.538	1.476	0.987	2.604	2.273	1.179	2.093	2.543	1.481	0.992	2.609	2.279	0.0	0.0	0.0	0.0	0.0	0.0	0.0	0.0	0.0	0.0	0.0	0.0	0.0	0.0	0.0	0.0	0.0	0.0	0.0	0.0	0.0	0.0	0.0
CPI-SS0B990492C	CADM1_NECTIN3	simple:Q9BY67	simple:Q9NQS3	CADM1	NECTIN3	False	False	False	curated	False	Adhesion-Adhesion	Adhesion by CADM	1.504	1.523	3.291	2.238	1.832	2.057	0.0	2.418	2.438	4.205	3.153	2.746	2.972	0.0	2.868	2.888	4.655	3.603	3.196	3.422	0.0	1.806	1.826	3.594	2.541	2.134	2.36	0.0	1.317	1.337	3.105	2.052	1.645	1.871	0.0	2.934	2.953
CPI-SS00550260E	CADM3_NECTIN3	simple:Q8N126	simple:Q9NQS3	CADM3	NECTIN3	False	False	False	curated	False	Adhesion-Adhesion	Adhesion by CADM	0.392	0.412	2.179	1.127	0.72	0.946	0.0	0.411	0.43	2.198	1.145	0.738	0.964	0.0	0.0	0.0	0.0	0.0	0.0	0.0	0.0	0.0	0.0	0.0	0.0	0.0	0.0	0.0	0.0	0.0	0.0	0.0	0.0	0.0	0.0	0.0	0.0
CPI-SS0C5E9FBFB	NECTIN1_NECTIN3	simple:Q15223	simple:Q9NQS3	NECTIN1	NECTIN3	True	True	False	curated	False	Adhesion-Adhesion	Adhesion by Nectin	0.759	0.778	2.546	1.493	1.086	1.312	0.0	0.576	0.596	2.364	1.311	0.904	1.13	0.0	2.265	2.284	4.052	2.999	2.592	2.818	0.0	1.507	1.526	3.294	2.241	1.834	2.06	0.0	0.0	0.0	0.0	0.0	0.0	0.0	0.0	1.328	1.348
CPI-SS02FBD007E	NECTIN2_NECTIN3	simple:Q92692	simple:Q9NQS3	NECTIN2	NECTIN3	False	True	False	curated	False	Adhesion-Adhesion	Adhesion by Nectin	2.25	2.269	4.037	2.984	2.577	2.803	0.0	2.831	2.851	4.619	3.566	3.159	3.385	0.0	3.04	3.06	4.827	3.774	3.368	3.593	0.0	2.489	2.509	4.276	3.223	2.817	3.042	0.0	2.0	2.019	3.787	2.734	2.327	2.553	0.0	2.912	2.932
CPI-SS02D18D12B	CADM3_CADM4	simple:Q8N126	simple:Q8NFZ8	CADM3	CADM4	False	False	False	curated	False	Adhesion-Adhesion	Adhesion by CADM	0.229	0.215	0.0	0.431	0.0	0.562	2.074	0.248	0.234	0.0	0.45	0.0	0.581	2.092	0.0	0.0	0.0	0.0	0.0	0.0	0.0	0.0	0.0	0.0	0.0	0.0	0.0	0.0	0.0	0.0	0.0	0.0	0.0	0.0	0.0	0.0	0.0
CPI-SS0B3829651	CADM3_EPB41L1	simple:Q8N126	simple:Q9H4G0	CADM3	EPB41L1	False	False	False	curated	False	Adhesion-Adhesion	Adhesion by CADM	0.433	0.4	0.0	0.439	0.0	1.042	0.0	0.452	0.419	0.0	0.457	0.0	1.061	0.0	0.0	0.0	0.0	0.0	0.0	0.0	0.0	0.0	0.0	0.0	0.0	0.0	0.0	0.0	0.0	0.0	0.0	0.0	0.0	0.0	0.0	0.0	0.0
CPI-SS0A2D7895C	CEACAM1_CEACAM6	simple:P13688	simple:P40199	CEACAM1	CEACAM6	True	False	False	curated	False	Adhesion-Adhesion	Adhesion by CEAM	0.055	0.0	0.0	0.0	0.0	0.0	0.0	0.06	0.0	0.0	0.0	0.0	0.0	0.0	0.0	0.0	0.0	0.0	0.0	0.0	0.0	0.0	0.0	0.0	0.0	0.0	0.0	0.0	0.0	0.0	0.0	0.0	0.0	0.0	0.0	0.0	0.0
CPI-SS001BF66E8	CEACAM6_CEACAM6	simple:P40199	simple:P40199	CEACAM6	CEACAM6	False	False	False	curated	False	Adhesion-Adhesion	Adhesion by CEAM	0.011	0.0	0.0	0.0	0.0	0.0	0.0	0.0	0.0	0.0	0.0	0.0	0.0	0.0	0.0	0.0	0.0	0.0	0.0	0.0	0.0	0.0	0.0	0.0	0.0	0.0	0.0	0.0	0.0	0.0	0.0	0.0	0.0	0.0	0.0	0.0	0.0
CPI-SS0BDC04683	CEACAM1_SELE	simple:P13688	simple:P16581	CEACAM1	SELE	True	False	False	curated	False	Adhesion-Adhesion	Adhesion by CEAM	0.0	0.053	0.0	0.0	0.0	0.0	0.0	0.0	0.058	0.0	0.0	0.0	0.0	0.0	0.0	0.0	0.0	0.0	0.0	0.0	0.0	0.0	0.0	0.0	0.0	0.0	0.0	0.0	0.0	0.0	0.0	0.0	0.0	0.0	0.0	0.0	0.0
CPI-SS0B111D2F5	PODXL2_SELE	simple:Q9NZ53	simple:P16581	PODXL2	SELE	False	False	False	curated	False	Ligand-Receptor	Signaling by Podocalyxin-like protein	0.0	0.756	0.0	0.0	0.0	0.0	0.0	0.0	0.47	0.0	0.0	0.0	0.0	0.0	0.0	0.0	0.0	0.0	0.0	0.0	0.0	0.0	0.826	0.0	0.0	0.0	0.0	0.0	0.0	0.0	0.0	0.0	0.0	0.0	0.0	0.0	1.837
CPI-SS06F83AE58	CD44_SELE	simple:P16070	simple:P16581	CD44	SELE	False	True	False	curated	False	Ligand-Receptor		0.0	0.594	0.0	0.0	0.0	0.0	0.0	0.0	0.526	0.0	0.0	0.0	0.0	0.0	0.0	0.0	0.0	0.0	0.0	0.0	0.0	0.0	0.786	0.0	0.0	0.0	0.0	0.0	0.0	0.631	0.0	0.0	0.0	0.0	0.0	0.0	0.943
CPI-SC04FA882F7	COL10A1_integrin_a1b1_complex	simple:Q03692	complex:integrin_a1b1_complex	COL10A1		True	False	False	curated	True	Ligand-Receptor	Adhesion by Collagen/Integrin	0.0	0.0	0.0	0.0	0.0	0.0	0.0	0.055	0.039	0.0	0.0	0.0	0.0	1.949	0.0	0.0	0.0	0.0	0.0	0.0	0.0	0.0	0.0	0.0	0.0	0.0	0.0	0.0	0.0	0.0	0.0	0.0	0.0	0.0	0.0	0.0	0.0
CPI-SC0E53A238E	COL11A1_integrin_a1b1_complex	simple:P12107	complex:integrin_a1b1_complex	COL11A1		True	False	False	curated	True	Adhesion-Adhesion	Adhesion by Collagen/Integrin	0.301	0.285	0.0	0.0	0.0	0.0	2.194	0.315	0.299	0.0	0.0	0.0	0.0	2.209	1.885	1.869	0.0	0.0	0.0	0.0	3.778	0.0	0.0	0.0	0.0	0.0	0.0	0.0	0.0	0.0	0.0	0.0	0.0	0.0	0.0	1.005	0.989
CPI-SC071163509	COL11A2_integrin_a1b1_complex	simple:P13942	complex:integrin_a1b1_complex	COL11A2		True	False	False	curated	True	Adhesion-Adhesion	Adhesion by Collagen/Integrin	0.068	0.052	0.0	0.0	0.0	0.0	1.962	0.074	0.058	0.0	0.0	0.0	0.0	1.967	0.0	0.0	0.0	0.0	0.0	0.0	0.0	0.0	0.0	0.0	0.0	0.0	0.0	0.0	0.0	0.0	0.0	0.0	0.0	0.0	0.0	0.51	0.495
CPI-SC0E83A4B71	COL12A1_integrin_a1b1_complex	simple:Q99715	complex:integrin_a1b1_complex	COL12A1		True	False	False	curated	True	Adhesion-Adhesion	Adhesion by Collagen/Integrin	0.057	0.042	0.0	0.0	0.0	0.0	1.951	0.0	0.0	0.0	0.0	0.0	0.0	0.0	0.0	0.0	0.0	0.0	0.0	0.0	0.0	0.0	0.0	0.0	0.0	0.0	0.0	0.0	0.0	0.0	0.0	0.0	0.0	0.0	0.0	0.0	0.0
CPI-SC0FCF853DB	COL13A1_integrin_a1b1_complex	simple:Q5TAT6	complex:integrin_a1b1_complex	COL13A1		False	False	False	curated	True	Adhesion-Adhesion	Adhesion by Collagen/Integrin	0.315	0.299	0.0	0.0	0.0	0.0	2.208	0.966	0.95	0.0	0.0	0.0	0.0	2.859	0.0	0.0	0.0	0.0	0.0	0.0	0.0	0.0	0.0	0.0	0.0	0.0	0.0	0.0	1.904	1.888	0.0	0.0	0.0	0.0	3.797	0.579	0.563
CPI-SC0AB5FBF10	COL14A1_integrin_a1b1_complex	simple:Q05707	complex:integrin_a1b1_complex	COL14A1		True	False	False	curated	True	Adhesion-Adhesion	Adhesion by Collagen/Integrin	0.241	0.225	0.0	0.0	0.0	0.0	2.134	0.172	0.156	0.0	0.0	0.0	0.0	2.065	0.0	0.0	0.0	0.0	0.0	0.0	0.0	0.418	0.402	0.0	0.0	0.0	0.0	2.312	0.0	0.0	0.0	0.0	0.0	0.0	0.0	0.982	0.966
CPI-SC027893337	COL15A1_integrin_a1b1_complex	simple:P39059	complex:integrin_a1b1_complex	COL15A1		True	False	False	curated	True	Adhesion-Adhesion	Adhesion by Collagen/Integrin	0.0	0.0	0.0	0.0	0.0	0.0	0.0	0.056	0.04	0.0	0.0	0.0	0.0	1.949	0.0	0.0	0.0	0.0	0.0	0.0	0.0	0.0	0.0	0.0	0.0	0.0	0.0	0.0	0.0	0.0	0.0	0.0	0.0	0.0	0.0	0.0	0.0
CPI-SC06AD39F88	COL16A1_integrin_a1b1_complex	simple:Q07092	complex:integrin_a1b1_complex	COL16A1		True	False	False	curated	True	Adhesion-Adhesion	Adhesion by Collagen/Integrin	0.111	0.095	0.0	0.0	0.0	0.0	2.004	0.167	0.151	0.0	0.0	0.0	0.0	2.06	0.0	0.0	0.0	0.0	0.0	0.0	0.0	0.797	0.781	0.0	0.0	0.0	0.0	2.69	0.0	0.0	0.0	0.0	0.0	0.0	0.0	0.0	0.0
CPI-SC0C841033A	COL17A1_integrin_a1b1_complex	simple:Q9UMD9	complex:integrin_a1b1_complex	COL17A1		True	False	False	curated	True	Adhesion-Adhesion	Adhesion by Collagen/Integrin	0.138	0.122	0.0	0.0	0.0	0.0	2.031	0.159	0.143	0.0	0.0	0.0	0.0	2.053	0.0	0.0	0.0	0.0	0.0	0.0	0.0	0.0	0.0	0.0	0.0	0.0	0.0	0.0	0.0	0.0	0.0	0.0	0.0	0.0	0.0	0.0	0.0
CPI-SC0C739EDCE	COL18A1_integrin_a1b1_complex	simple:P39060	complex:integrin_a1b1_complex	COL18A1		True	False	False	curated	True	Adhesion-Adhesion	Adhesion by Collagen/Integrin	2.263	2.247	0.0	0.0	0.0	0.0	4.156	1.694	1.678	0.0	0.0	0.0	0.0	3.587	3.12	3.104	0.0	0.0	0.0	0.0	5.013	2.62	2.604	0.0	0.0	0.0	0.0	4.513	1.737	1.721	0.0	0.0	0.0	0.0	3.63	2.049	2.033
CPI-SC08DBCCFF0	COL1A1_integrin_a1b1_complex	simple:P02452	complex:integrin_a1b1_complex	COL1A1		True	False	False	curated	True	Adhesion-Adhesion	Adhesion by Collagen/Integrin	0.43	0.414	0.0	0.0	0.0	0.0	2.324	1.19	1.174	0.0	0.0	0.0	0.0	3.083	2.75	2.734	0.0	0.0	0.0	0.0	4.643	0.0	0.0	0.0	0.0	0.0	0.0	0.0	0.0	0.0	0.0	0.0	0.0	0.0	0.0	1.181	1.165
CPI-SC09DB9D20A	COL1A2_integrin_a1b1_complex	simple:P08123	complex:integrin_a1b1_complex	COL1A2		True	False	False	curated	True	Adhesion-Adhesion	Adhesion by Collagen/Integrin	1.19	1.174	0.0	0.0	0.0	0.0	3.084	1.28	1.264	0.0	0.0	0.0	0.0	3.173	2.177	2.161	0.0	0.0	0.0	0.0	4.07	1.405	1.389	0.0	0.0	0.0	0.0	3.298	2.352	2.336	0.0	0.0	0.0	0.0	4.245	2.538	2.522
CPI-SC0804EB2C0	COL20A1_integrin_a1b1_complex	simple:Q9P218	complex:integrin_a1b1_complex	COL20A1		True	False	False	curated	True	Adhesion-Adhesion	Adhesion by Collagen/Integrin	0.058	0.042	0.0	0.0	0.0	0.0	1.951	0.0	0.0	0.0	0.0	0.0	0.0	0.0	0.0	0.0	0.0	0.0	0.0	0.0	0.0	0.0	0.0	0.0	0.0	0.0	0.0	0.0	0.0	0.0	0.0	0.0	0.0	0.0	0.0	0.0	0.0
CPI-SC065DB6486	COL21A1_integrin_a1b1_complex	simple:Q96P44	complex:integrin_a1b1_complex	COL21A1		True	False	False	curated	True	Adhesion-Adhesion	Adhesion by Collagen/Integrin	0.07	0.054	0.0	0.0	0.0	0.0	1.963	0.074	0.058	0.0	0.0	0.0	0.0	1.967	0.0	0.0	0.0	0.0	0.0	0.0	0.0	0.0	0.0	0.0	0.0	0.0	0.0	0.0	0.0	0.0	0.0	0.0	0.0	0.0	0.0	0.0	0.0
CPI-SC073A7317A	COL24A1_integrin_a1b1_complex	simple:Q17RW2	complex:integrin_a1b1_complex	COL24A1		True	False	False	curated	True	Adhesion-Adhesion	Adhesion by Collagen/Integrin	0.057	0.041	0.0	0.0	0.0	0.0	1.95	0.056	0.04	0.0	0.0	0.0	0.0	1.949	0.0	0.0	0.0	0.0	0.0	0.0	0.0	0.0	0.0	0.0	0.0	0.0	0.0	0.0	0.0	0.0	0.0	0.0	0.0	0.0	0.0	0.0	0.0
CPI-SC01E6BE079	COL26A1_integrin_a1b1_complex	simple:Q96A83	complex:integrin_a1b1_complex	COL26A1		True	False	False	curated	True	Adhesion-Adhesion	Adhesion by Collagen/Integrin	0.359	0.343	0.0	0.0	0.0	0.0	2.253	0.174	0.158	0.0	0.0	0.0	0.0	2.068	0.0	0.0	0.0	0.0	0.0	0.0	0.0	0.0	0.0	0.0	0.0	0.0	0.0	0.0	0.0	0.0	0.0	0.0	0.0	0.0	0.0	0.0	0.0
CPI-SC050F64BB5	COL27A1_integrin_a1b1_complex	simple:Q8IZC6	complex:integrin_a1b1_complex	COL27A1		True	False	False	curated	True	Adhesion-Adhesion	Adhesion by Collagen/Integrin	0.447	0.431	0.0	0.0	0.0	0.0	2.34	0.303	0.287	0.0	0.0	0.0	0.0	2.197	0.0	0.0	0.0	0.0	0.0	0.0	0.0	0.489	0.473	0.0	0.0	0.0	0.0	2.382	0.757	0.741	0.0	0.0	0.0	0.0	2.65	1.551	1.536
CPI-SC01C274A51	COL28A1_integrin_a1b1_complex	simple:Q2UY09	complex:integrin_a1b1_complex	COL28A1		True	False	False	curated	True	Adhesion-Adhesion	Adhesion by Collagen/Integrin	0.08	0.064	0.0	0.0	0.0	0.0	1.973	0.07	0.055	0.0	0.0	0.0	0.0	1.964	0.0	0.0	0.0	0.0	0.0	0.0	0.0	0.0	0.0	0.0	0.0	0.0	0.0	0.0	0.0	0.0	0.0	0.0	0.0	0.0	0.0	0.0	0.0
CPI-SC0EA8ABCFD	COL2A1_integrin_a1b1_complex	simple:P02458	complex:integrin_a1b1_complex	COL2A1		True	False	False	curated	True	Adhesion-Adhesion	Adhesion by Collagen/Integrin	0.592	0.576	0.0	0.0	0.0	0.0	2.485	1.261	1.245	0.0	0.0	0.0	0.0	3.155	2.808	2.792	0.0	0.0	0.0	0.0	4.702	2.543	2.527	0.0	0.0	0.0	0.0	4.437	1.603	1.587	0.0	0.0	0.0	0.0	3.497	2.494	2.478
CPI-SC00367777A	COL3A1_integrin_a1b1_complex	simple:P02461	complex:integrin_a1b1_complex	COL3A1		True	False	False	curated	True	Adhesion-Adhesion	Adhesion by Collagen/Integrin	0.0	0.0	0.0	0.0	0.0	0.0	0.0	0.056	0.04	0.0	0.0	0.0	0.0	1.95	0.0	0.0	0.0	0.0	0.0	0.0	0.0	0.0	0.0	0.0	0.0	0.0	0.0	0.0	0.0	0.0	0.0	0.0	0.0	0.0	0.0	0.0	0.0
CPI-SC0744E13CB	COL4A1_integrin_a1b1_complex	simple:P02462	complex:integrin_a1b1_complex	COL4A1		True	False	False	curated	True	Adhesion-Adhesion	Adhesion by Collagen/Integrin	1.169	1.153	0.0	0.0	0.0	0.0	3.062	0.852	0.836	0.0	0.0	0.0	0.0	2.745	2.22	2.204	0.0	0.0	0.0	0.0	4.113	2.024	2.008	0.0	0.0	0.0	0.0	3.918	1.667	1.652	0.0	0.0	0.0	0.0	3.561	1.079	1.063
CPI-SC03F728659	COL4A2_integrin_a1b1_complex	simple:P08572	complex:integrin_a1b1_complex	COL4A2		True	False	False	curated	True	Adhesion-Adhesion	Adhesion by Collagen/Integrin	0.972	0.956	0.0	0.0	0.0	0.0	2.865	0.659	0.643	0.0	0.0	0.0	0.0	2.552	0.0	0.0	0.0	0.0	0.0	0.0	0.0	2.061	2.045	0.0	0.0	0.0	0.0	3.954	0.0	0.0	0.0	0.0	0.0	0.0	0.0	1.218	1.202
CPI-SC0886D58EF	COL4A3_integrin_a1b1_complex	simple:Q01955	complex:integrin_a1b1_complex	COL4A3		True	False	False	curated	True	Adhesion-Adhesion	Adhesion by Collagen/Integrin	0.0	0.0	0.0	0.0	0.0	0.0	0.0	0.063	0.047	0.0	0.0	0.0	0.0	1.957	0.0	0.0	0.0	0.0	0.0	0.0	0.0	0.0	0.0	0.0	0.0	0.0	0.0	0.0	0.0	0.0	0.0	0.0	0.0	0.0	0.0	0.0	0.0
CPI-SC04ABF0023	COL4A4_integrin_a1b1_complex	simple:P53420	complex:integrin_a1b1_complex	COL4A4		True	False	False	curated	True	Adhesion-Adhesion	Adhesion by Collagen/Integrin	0.068	0.053	0.0	0.0	0.0	0.0	1.962	0.105	0.089	0.0	0.0	0.0	0.0	1.998	0.0	0.0	0.0	0.0	0.0	0.0	0.0	0.0	0.0	0.0	0.0	0.0	0.0	0.0	0.0	0.0	0.0	0.0	0.0	0.0	0.0	0.0	0.0
CPI-SC042B580A3	COL4A5_integrin_a1b1_complex	simple:P29400	complex:integrin_a1b1_complex	COL4A5		True	False	False	curated	True	Adhesion-Adhesion	Adhesion by Collagen/Integrin	0.791	0.775	0.0	0.0	0.0	0.0	2.684	1.018	1.002	0.0	0.0	0.0	0.0	2.911	2.562	2.546	0.0	0.0	0.0	0.0	4.455	0.54	0.524	0.0	0.0	0.0	0.0	2.433	1.698	1.682	0.0	0.0	0.0	0.0	3.591	0.0	0.0
CPI-SC0C8B6ACF5	COL4A6_integrin_a1b1_complex	simple:Q14031	complex:integrin_a1b1_complex	COL4A6		True	False	False	curated	True	Adhesion-Adhesion	Adhesion by Collagen/Integrin	0.65	0.634	0.0	0.0	0.0	0.0	2.543	0.982	0.967	0.0	0.0	0.0	0.0	2.876	0.0	0.0	0.0	0.0	0.0	0.0	0.0	1.362	1.346	0.0	0.0	0.0	0.0	3.255	0.0	0.0	0.0	0.0	0.0	0.0	0.0	1.388	1.373
CPI-SC0592501EA	COL5A1_integrin_a1b1_complex	simple:P20908	complex:integrin_a1b1_complex	COL5A1		True	False	False	curated	True	Adhesion-Adhesion	Adhesion by Collagen/Integrin	0.183	0.167	0.0	0.0	0.0	0.0	2.076	0.264	0.248	0.0	0.0	0.0	0.0	2.157	0.0	0.0	0.0	0.0	0.0	0.0	0.0	0.573	0.558	0.0	0.0	0.0	0.0	2.467	1.894	1.878	0.0	0.0	0.0	0.0	3.788	0.0	0.0
CPI-SC037A0554C	COL5A2_integrin_a1b1_complex	simple:P05997	complex:integrin_a1b1_complex	COL5A2		True	False	False	curated	True	Adhesion-Adhesion	Adhesion by Collagen/Integrin	0.375	0.36	0.0	0.0	0.0	0.0	2.269	0.528	0.512	0.0	0.0	0.0	0.0	2.422	0.0	0.0	0.0	0.0	0.0	0.0	0.0	1.821	1.805	0.0	0.0	0.0	0.0	3.714	0.752	0.736	0.0	0.0	0.0	0.0	2.645	1.034	1.018
CPI-SC00EAD4C47	COL5A3_integrin_a1b1_complex	simple:P25940	complex:integrin_a1b1_complex	COL5A3		True	False	False	curated	True	Adhesion-Adhesion	Adhesion by Collagen/Integrin	0.079	0.063	0.0	0.0	0.0	0.0	1.973	0.056	0.04	0.0	0.0	0.0	0.0	1.949	0.0	0.0	0.0	0.0	0.0	0.0	0.0	0.0	0.0	0.0	0.0	0.0	0.0	0.0	0.0	0.0	0.0	0.0	0.0	0.0	0.0	0.0	0.0
CPI-SC0549A759B	COL6A1_integrin_a1b1_complex	simple:P12109	complex:integrin_a1b1_complex	COL6A1		True	False	False	curated	True	Adhesion-Adhesion	Adhesion by Collagen/Integrin	2.721	2.705	0.0	0.0	0.0	0.0	4.614	2.904	2.888	0.0	0.0	0.0	0.0	4.798	2.829	2.813	0.0	0.0	0.0	0.0	4.722	2.922	2.906	0.0	0.0	0.0	0.0	4.815	2.998	2.982	0.0	0.0	0.0	0.0	4.891	2.838	2.822
CPI-SC0F9FB6DCB	COL6A2_integrin_a1b1_complex	simple:P12110	complex:integrin_a1b1_complex	COL6A2		True	False	False	curated	True	Adhesion-Adhesion	Adhesion by Collagen/Integrin	2.572	2.556	0.0	0.0	0.0	0.0	4.466	2.696	2.68	0.0	0.0	0.0	0.0	4.589	2.757	2.741	0.0	0.0	0.0	0.0	4.65	2.169	2.153	0.0	0.0	0.0	0.0	4.063	1.596	1.58	0.0	0.0	0.0	0.0	3.489	2.617	2.601
CPI-SC0ECDD1074	COL6A3_integrin_a1b1_complex	simple:P12111	complex:integrin_a1b1_complex	COL6A3		True	False	False	curated	True	Adhesion-Adhesion	Adhesion by Collagen/Integrin	0.12	0.104	0.0	0.0	0.0	0.0	2.014	0.106	0.09	0.0	0.0	0.0	0.0	1.999	0.0	0.0	0.0	0.0	0.0	0.0	0.0	0.411	0.396	0.0	0.0	0.0	0.0	2.305	0.0	0.0	0.0	0.0	0.0	0.0	0.0	0.0	0.0
CPI-SC0C6DC4D50	COL6A5_integrin_a1b1_complex	simple:A8TX70	complex:integrin_a1b1_complex	COL6A5		True	False	False	curated	True	Adhesion-Adhesion	Adhesion by Collagen/Integrin	0.063	0.047	0.0	0.0	0.0	0.0	1.956	0.0	0.0	0.0	0.0	0.0	0.0	0.0	0.0	0.0	0.0	0.0	0.0	0.0	0.0	0.0	0.0	0.0	0.0	0.0	0.0	0.0	0.0	0.0	0.0	0.0	0.0	0.0	0.0	0.0	0.0
CPI-SC0D3870098	COL6A6_integrin_a1b1_complex	simple:A6NMZ7	complex:integrin_a1b1_complex	COL6A6		True	False	False	curated	True	Adhesion-Adhesion	Adhesion by Collagen/Integrin	0.058	0.042	0.0	0.0	0.0	0.0	1.951	0.06	0.044	0.0	0.0	0.0	0.0	1.953	0.0	0.0	0.0	0.0	0.0	0.0	0.0	0.0	0.0	0.0	0.0	0.0	0.0	0.0	0.0	0.0	0.0	0.0	0.0	0.0	0.0	0.0	0.0
CPI-SC0E509A5C6	COL7A1_integrin_a1b1_complex	simple:Q02388	complex:integrin_a1b1_complex	COL7A1		True	False	False	curated	True	Adhesion-Adhesion	Adhesion by Collagen/Integrin	0.117	0.102	0.0	0.0	0.0	0.0	2.011	0.147	0.131	0.0	0.0	0.0	0.0	2.04	0.0	0.0	0.0	0.0	0.0	0.0	0.0	0.0	0.0	0.0	0.0	0.0	0.0	0.0	0.0	0.0	0.0	0.0	0.0	0.0	0.0	0.0	0.0
CPI-SC03760D980	COL8A1_integrin_a1b1_complex	simple:P27658	complex:integrin_a1b1_complex	COL8A1		True	False	False	curated	True	Adhesion-Adhesion	Adhesion by Collagen/Integrin	0.068	0.052	0.0	0.0	0.0	0.0	1.961	0.0	0.0	0.0	0.0	0.0	0.0	0.0	0.0	0.0	0.0	0.0	0.0	0.0	0.0	0.0	0.0	0.0	0.0	0.0	0.0	0.0	0.0	0.0	0.0	0.0	0.0	0.0	0.0	0.0	0.0
CPI-SC0453131F6	COL8A2_integrin_a1b1_complex	simple:P25067	complex:integrin_a1b1_complex	COL8A2		True	False	False	curated	True	Adhesion-Adhesion	Adhesion by Collagen/Integrin	0.069	0.053	0.0	0.0	0.0	0.0	1.962	0.063	0.047	0.0	0.0	0.0	0.0	1.957	0.0	0.0	0.0	0.0	0.0	0.0	0.0	0.0	0.0	0.0	0.0	0.0	0.0	0.0	0.0	0.0	0.0	0.0	0.0	0.0	0.0	0.0	0.0
CPI-SC070BECDC9	COL9A1_integrin_a1b1_complex	simple:P20849	complex:integrin_a1b1_complex	COL9A1		True	False	False	curated	True	Adhesion-Adhesion	Adhesion by Collagen/Integrin	0.226	0.211	0.0	0.0	0.0	0.0	2.12	0.185	0.169	0.0	0.0	0.0	0.0	2.079	0.0	0.0	0.0	0.0	0.0	0.0	0.0	0.0	0.0	0.0	0.0	0.0	0.0	0.0	0.0	0.0	0.0	0.0	0.0	0.0	0.0	0.49	0.474
CPI-SC0270AA5D9	COL9A2_integrin_a1b1_complex	simple:Q14055	complex:integrin_a1b1_complex	COL9A2		True	False	False	curated	True	Adhesion-Adhesion	Adhesion by Collagen/Integrin	0.151	0.135	0.0	0.0	0.0	0.0	2.045	0.17	0.154	0.0	0.0	0.0	0.0	2.063	0.0	0.0	0.0	0.0	0.0	0.0	0.0	0.0	0.0	0.0	0.0	0.0	0.0	0.0	0.0	0.0	0.0	0.0	0.0	0.0	0.0	0.0	0.0
CPI-SC0DC74CBE5	COL9A3_integrin_a1b1_complex	simple:Q14050	complex:integrin_a1b1_complex	COL9A3		True	False	False	curated	True	Adhesion-Adhesion	Adhesion by Collagen/Integrin	1.094	1.078	0.0	0.0	0.0	0.0	2.987	1.116	1.1	0.0	0.0	0.0	0.0	3.009	0.0	0.0	0.0	0.0	0.0	0.0	0.0	1.114	1.098	0.0	0.0	0.0	0.0	3.008	0.0	0.0	0.0	0.0	0.0	0.0	0.0	0.635	0.619
CPI-SC03AF43F8B	SEMA7A_integrin_a1b1_complex	simple:O75326	complex:integrin_a1b1_complex	SEMA7A		False	False	False	curated	True	Ligand-Receptor	Signaling by Semaphorin	0.096	0.08	0.0	0.0	0.0	0.0	1.989	0.088	0.072	0.0	0.0	0.0	0.0	1.981	0.0	0.0	0.0	0.0	0.0	0.0	0.0	0.0	0.0	0.0	0.0	0.0	0.0	0.0	0.0	0.0	0.0	0.0	0.0	0.0	0.0	0.0	0.0
CPI-SC0B4F620A6	COL10A1_integrin_a10b1_complex	simple:Q03692	complex:integrin_a10b1_complex	COL10A1		True	False	False	curated	True	Adhesion-Adhesion	Adhesion by Collagen/Integrin	0.0	0.0	0.0	0.0	0.0	0.0	0.0	0.014	0.007	0.0	0.0	0.0	0.5	0.0	0.0	0.0	0.0	0.0	0.0	0.0	0.0	0.0	0.0	0.0	0.0	0.0	0.0	0.0	0.0	0.0	0.0	0.0	0.0	0.0	0.0	0.0	0.0
CPI-SC0B991F6B1	COL11A1_integrin_a10b1_complex	simple:P12107	complex:integrin_a10b1_complex	COL11A1		True	False	False	curated	True	Adhesion-Adhesion	Adhesion by Collagen/Integrin	0.26	0.252	0.0	0.0	0.0	0.745	0.0	0.274	0.267	0.0	0.0	0.0	0.76	0.0	1.844	1.836	0.0	0.0	0.0	2.329	0.0	0.0	0.0	0.0	0.0	0.0	0.0	0.0	0.0	0.0	0.0	0.0	0.0	0.0	0.0	0.964	0.956
CPI-SC034D4CF73	COL11A2_integrin_a10b1_complex	simple:P13942	complex:integrin_a10b1_complex	COL11A2		True	False	False	curated	True	Adhesion-Adhesion	Adhesion by Collagen/Integrin	0.027	0.02	0.0	0.0	0.0	0.513	0.0	0.033	0.025	0.0	0.0	0.0	0.518	0.0	0.0	0.0	0.0	0.0	0.0	0.0	0.0	0.0	0.0	0.0	0.0	0.0	0.0	0.0	0.0	0.0	0.0	0.0	0.0	0.0	0.0	0.469	0.462
CPI-SC0EC720659	COL12A1_integrin_a10b1_complex	simple:Q99715	complex:integrin_a10b1_complex	COL12A1		True	False	False	curated	True	Adhesion-Adhesion	Adhesion by Collagen/Integrin	0.016	0.009	0.0	0.0	0.0	0.502	0.0	0.0	0.0	0.0	0.0	0.0	0.0	0.0	0.0	0.0	0.0	0.0	0.0	0.0	0.0	0.0	0.0	0.0	0.0	0.0	0.0	0.0	0.0	0.0	0.0	0.0	0.0	0.0	0.0	0.0	0.0
CPI-SC0A18569E5	COL13A1_integrin_a10b1_complex	simple:Q5TAT6	complex:integrin_a10b1_complex	COL13A1		False	False	False	curated	True	Adhesion-Adhesion	Adhesion by Collagen/Integrin	0.274	0.266	0.0	0.0	0.0	0.759	0.0	0.925	0.917	0.0	0.0	0.0	1.41	0.0	0.0	0.0	0.0	0.0	0.0	0.0	0.0	0.0	0.0	0.0	0.0	0.0	0.0	0.0	1.863	1.855	0.0	0.0	0.0	2.348	0.0	0.538	0.53
CPI-SC0B6D93CD4	COL14A1_integrin_a10b1_complex	simple:Q05707	complex:integrin_a10b1_complex	COL14A1		True	False	False	curated	True	Adhesion-Adhesion	Adhesion by Collagen/Integrin	0.2	0.192	0.0	0.0	0.0	0.685	0.0	0.13	0.123	0.0	0.0	0.0	0.616	0.0	0.0	0.0	0.0	0.0	0.0	0.0	0.0	0.377	0.37	0.0	0.0	0.0	0.863	0.0	0.0	0.0	0.0	0.0	0.0	0.0	0.0	0.941	0.934
CPI-SC01BE5E1F7	COL15A1_integrin_a10b1_complex	simple:P39059	complex:integrin_a10b1_complex	COL15A1		True	False	False	curated	True	Adhesion-Adhesion	Adhesion by Collagen/Integrin	0.0	0.0	0.0	0.0	0.0	0.0	0.0	0.015	0.007	0.0	0.0	0.0	0.5	0.0	0.0	0.0	0.0	0.0	0.0	0.0	0.0	0.0	0.0	0.0	0.0	0.0	0.0	0.0	0.0	0.0	0.0	0.0	0.0	0.0	0.0	0.0	0.0
CPI-SC027EF0F68	COL16A1_integrin_a10b1_complex	simple:Q07092	complex:integrin_a10b1_complex	COL16A1		True	False	False	curated	True	Adhesion-Adhesion	Adhesion by Collagen/Integrin	0.07	0.062	0.0	0.0	0.0	0.555	0.0	0.126	0.118	0.0	0.0	0.0	0.611	0.0	0.0	0.0	0.0	0.0	0.0	0.0	0.0	0.756	0.748	0.0	0.0	0.0	1.241	0.0	0.0	0.0	0.0	0.0	0.0	0.0	0.0	0.0	0.0
CPI-SC00942962B	COL17A1_integrin_a10b1_complex	simple:Q9UMD9	complex:integrin_a10b1_complex	COL17A1		True	False	False	curated	True	Adhesion-Adhesion	Adhesion by Collagen/Integrin	0.097	0.089	0.0	0.0	0.0	0.582	0.0	0.118	0.111	0.0	0.0	0.0	0.604	0.0	0.0	0.0	0.0	0.0	0.0	0.0	0.0	0.0	0.0	0.0	0.0	0.0	0.0	0.0	0.0	0.0	0.0	0.0	0.0	0.0	0.0	0.0	0.0
CPI-SC039737584	COL18A1_integrin_a10b1_complex	simple:P39060	complex:integrin_a10b1_complex	COL18A1		True	False	False	curated	True	Adhesion-Adhesion	Adhesion by Collagen/Integrin	2.221	2.214	0.0	0.0	0.0	2.707	0.0	1.653	1.645	0.0	0.0	0.0	2.138	0.0	3.079	3.071	0.0	0.0	0.0	3.564	0.0	2.579	2.571	0.0	0.0	0.0	3.064	0.0	1.696	1.688	0.0	0.0	0.0	2.181	0.0	2.008	2.0
CPI-SC028882919	COL1A1_integrin_a10b1_complex	simple:P02452	complex:integrin_a10b1_complex	COL1A1		True	False	False	curated	True	Adhesion-Adhesion	Adhesion by Collagen/Integrin	0.389	0.382	0.0	0.0	0.0	0.875	0.0	1.149	1.141	0.0	0.0	0.0	1.634	0.0	2.709	2.701	0.0	0.0	0.0	3.194	0.0	0.0	0.0	0.0	0.0	0.0	0.0	0.0	0.0	0.0	0.0	0.0	0.0	0.0	0.0	1.139	1.132
CPI-SC07707E049	COL1A2_integrin_a10b1_complex	simple:P08123	complex:integrin_a10b1_complex	COL1A2		True	False	False	curated	True	Adhesion-Adhesion	Adhesion by Collagen/Integrin	1.149	1.142	0.0	0.0	0.0	1.634	0.0	1.239	1.231	0.0	0.0	0.0	1.724	0.0	2.136	2.128	0.0	0.0	0.0	2.621	0.0	1.364	1.356	0.0	0.0	0.0	1.849	0.0	2.311	2.303	0.0	0.0	0.0	2.796	0.0	2.497	2.489
CPI-SC0F393B830	COL20A1_integrin_a10b1_complex	simple:Q9P218	complex:integrin_a10b1_complex	COL20A1		True	False	False	curated	True	Adhesion-Adhesion	Adhesion by Collagen/Integrin	0.016	0.009	0.0	0.0	0.0	0.502	0.0	0.0	0.0	0.0	0.0	0.0	0.0	0.0	0.0	0.0	0.0	0.0	0.0	0.0	0.0	0.0	0.0	0.0	0.0	0.0	0.0	0.0	0.0	0.0	0.0	0.0	0.0	0.0	0.0	0.0	0.0
CPI-SC076898564	COL21A1_integrin_a10b1_complex	simple:Q96P44	complex:integrin_a10b1_complex	COL21A1		True	False	False	curated	True	Adhesion-Adhesion	Adhesion by Collagen/Integrin	0.029	0.021	0.0	0.0	0.0	0.514	0.0	0.033	0.025	0.0	0.0	0.0	0.518	0.0	0.0	0.0	0.0	0.0	0.0	0.0	0.0	0.0	0.0	0.0	0.0	0.0	0.0	0.0	0.0	0.0	0.0	0.0	0.0	0.0	0.0	0.0	0.0
CPI-SC09E4E673B	COL24A1_integrin_a10b1_complex	simple:Q17RW2	complex:integrin_a10b1_complex	COL24A1		True	False	False	curated	True	Adhesion-Adhesion	Adhesion by Collagen/Integrin	0.016	0.008	0.0	0.0	0.0	0.501	0.0	0.015	0.007	0.0	0.0	0.0	0.5	0.0	0.0	0.0	0.0	0.0	0.0	0.0	0.0	0.0	0.0	0.0	0.0	0.0	0.0	0.0	0.0	0.0	0.0	0.0	0.0	0.0	0.0	0.0	0.0
CPI-SC008D5E4B2	COL26A1_integrin_a10b1_complex	simple:Q96A83	complex:integrin_a10b1_complex	COL26A1		True	False	False	curated	True	Adhesion-Adhesion	Adhesion by Collagen/Integrin	0.318	0.311	0.0	0.0	0.0	0.804	0.0	0.133	0.126	0.0	0.0	0.0	0.619	0.0	0.0	0.0	0.0	0.0	0.0	0.0	0.0	0.0	0.0	0.0	0.0	0.0	0.0	0.0	0.0	0.0	0.0	0.0	0.0	0.0	0.0	0.0	0.0
CPI-SC090152EEE	COL27A1_integrin_a10b1_complex	simple:Q8IZC6	complex:integrin_a10b1_complex	COL27A1		True	False	False	curated	True	Adhesion-Adhesion	Adhesion by Collagen/Integrin	0.406	0.398	0.0	0.0	0.0	0.891	0.0	0.262	0.255	0.0	0.0	0.0	0.748	0.0	0.0	0.0	0.0	0.0	0.0	0.0	0.0	0.448	0.44	0.0	0.0	0.0	0.933	0.0	0.716	0.708	0.0	0.0	0.0	1.201	0.0	1.51	1.503
CPI-SC0E9AA9087	COL28A1_integrin_a10b1_complex	simple:Q2UY09	complex:integrin_a10b1_complex	COL28A1		True	False	False	curated	True	Adhesion-Adhesion	Adhesion by Collagen/Integrin	0.039	0.031	0.0	0.0	0.0	0.524	0.0	0.029	0.022	0.0	0.0	0.0	0.515	0.0	0.0	0.0	0.0	0.0	0.0	0.0	0.0	0.0	0.0	0.0	0.0	0.0	0.0	0.0	0.0	0.0	0.0	0.0	0.0	0.0	0.0	0.0	0.0
CPI-SC0AA90A03B	COL2A1_integrin_a10b1_complex	simple:P02458	complex:integrin_a10b1_complex	COL2A1		True	False	False	curated	True	Adhesion-Adhesion	Adhesion by Collagen/Integrin	0.551	0.543	0.0	0.0	0.0	1.036	0.0	1.22	1.213	0.0	0.0	0.0	1.706	0.0	2.767	2.76	0.0	0.0	0.0	3.253	0.0	2.502	2.495	0.0	0.0	0.0	2.987	0.0	1.562	1.554	0.0	0.0	0.0	2.047	0.0	2.453	2.445
CPI-SC0A7864078	COL3A1_integrin_a10b1_complex	simple:P02461	complex:integrin_a10b1_complex	COL3A1		True	False	False	curated	True	Adhesion-Adhesion	Adhesion by Collagen/Integrin	0.0	0.0	0.0	0.0	0.0	0.0	0.0	0.015	0.007	0.0	0.0	0.0	0.5	0.0	0.0	0.0	0.0	0.0	0.0	0.0	0.0	0.0	0.0	0.0	0.0	0.0	0.0	0.0	0.0	0.0	0.0	0.0	0.0	0.0	0.0	0.0	0.0
CPI-SC0756B421F	COL4A1_integrin_a10b1_complex	simple:P02462	complex:integrin_a10b1_complex	COL4A1		True	False	False	curated	True	Adhesion-Adhesion	Adhesion by Collagen/Integrin	1.128	1.12	0.0	0.0	0.0	1.613	0.0	0.811	0.803	0.0	0.0	0.0	1.296	0.0	2.179	2.171	0.0	0.0	0.0	2.664	0.0	1.983	1.976	0.0	0.0	0.0	2.469	0.0	1.626	1.619	0.0	0.0	0.0	2.112	0.0	1.038	1.031
CPI-SC0096917A2	COL4A2_integrin_a10b1_complex	simple:P08572	complex:integrin_a10b1_complex	COL4A2		True	False	False	curated	True	Adhesion-Adhesion	Adhesion by Collagen/Integrin	0.931	0.923	0.0	0.0	0.0	1.416	0.0	0.618	0.61	0.0	0.0	0.0	1.103	0.0	0.0	0.0	0.0	0.0	0.0	0.0	0.0	2.019	2.012	0.0	0.0	0.0	2.505	0.0	0.0	0.0	0.0	0.0	0.0	0.0	0.0	1.177	1.169
CPI-SC0CC8A2F79	COL4A3_integrin_a10b1_complex	simple:Q01955	complex:integrin_a10b1_complex	COL4A3		True	False	False	curated	True	Adhesion-Adhesion	Adhesion by Collagen/Integrin	0.0	0.0	0.0	0.0	0.0	0.0	0.0	0.022	0.015	0.0	0.0	0.0	0.507	0.0	0.0	0.0	0.0	0.0	0.0	0.0	0.0	0.0	0.0	0.0	0.0	0.0	0.0	0.0	0.0	0.0	0.0	0.0	0.0	0.0	0.0	0.0	0.0
CPI-SC030087D4F	COL4A4_integrin_a10b1_complex	simple:P53420	complex:integrin_a10b1_complex	COL4A4		True	False	False	curated	True	Adhesion-Adhesion	Adhesion by Collagen/Integrin	0.027	0.02	0.0	0.0	0.0	0.513	0.0	0.064	0.056	0.0	0.0	0.0	0.549	0.0	0.0	0.0	0.0	0.0	0.0	0.0	0.0	0.0	0.0	0.0	0.0	0.0	0.0	0.0	0.0	0.0	0.0	0.0	0.0	0.0	0.0	0.0	0.0
CPI-SC0F1833AC0	COL4A5_integrin_a10b1_complex	simple:P29400	complex:integrin_a10b1_complex	COL4A5		True	False	False	curated	True	Adhesion-Adhesion	Adhesion by Collagen/Integrin	0.75	0.742	0.0	0.0	0.0	1.235	0.0	0.977	0.969	0.0	0.0	0.0	1.462	0.0	2.521	2.513	0.0	0.0	0.0	3.006	0.0	0.499	0.491	0.0	0.0	0.0	0.984	0.0	1.657	1.649	0.0	0.0	0.0	2.142	0.0	0.0	0.0
CPI-SC0BFDE14E9	COL4A6_integrin_a10b1_complex	simple:Q14031	complex:integrin_a10b1_complex	COL4A6		True	False	False	curated	True	Adhesion-Adhesion	Adhesion by Collagen/Integrin	0.609	0.601	0.0	0.0	0.0	1.094	0.0	0.941	0.934	0.0	0.0	0.0	1.427	0.0	0.0	0.0	0.0	0.0	0.0	0.0	0.0	1.321	1.313	0.0	0.0	0.0	1.806	0.0	0.0	0.0	0.0	0.0	0.0	0.0	0.0	1.347	1.34
CPI-SC05590EDD3	COL5A1_integrin_a10b1_complex	simple:P20908	complex:integrin_a10b1_complex	COL5A1		True	False	False	curated	True	Adhesion-Adhesion	Adhesion by Collagen/Integrin	0.142	0.134	0.0	0.0	0.0	0.627	0.0	0.223	0.215	0.0	0.0	0.0	0.708	0.0	0.0	0.0	0.0	0.0	0.0	0.0	0.0	0.532	0.525	0.0	0.0	0.0	1.018	0.0	1.853	1.846	0.0	0.0	0.0	2.338	0.0	0.0	0.0
CPI-SC0CED85DDE	COL5A2_integrin_a10b1_complex	simple:P05997	complex:integrin_a10b1_complex	COL5A2		True	False	False	curated	True	Adhesion-Adhesion	Adhesion by Collagen/Integrin	0.334	0.327	0.0	0.0	0.0	0.82	0.0	0.487	0.48	0.0	0.0	0.0	0.973	0.0	0.0	0.0	0.0	0.0	0.0	0.0	0.0	1.78	1.772	0.0	0.0	0.0	2.265	0.0	0.711	0.703	0.0	0.0	0.0	1.196	0.0	0.993	0.985
CPI-SC0DA063880	COL5A3_integrin_a10b1_complex	simple:P25940	complex:integrin_a10b1_complex	COL5A3		True	False	False	curated	True	Adhesion-Adhesion	Adhesion by Collagen/Integrin	0.038	0.031	0.0	0.0	0.0	0.524	0.0	0.015	0.007	0.0	0.0	0.0	0.5	0.0	0.0	0.0	0.0	0.0	0.0	0.0	0.0	0.0	0.0	0.0	0.0	0.0	0.0	0.0	0.0	0.0	0.0	0.0	0.0	0.0	0.0	0.0	0.0
CPI-SC0251EEF61	COL6A1_integrin_a10b1_complex	simple:P12109	complex:integrin_a10b1_complex	COL6A1		True	False	False	curated	True	Adhesion-Adhesion	Adhesion by Collagen/Integrin	2.68	2.672	0.0	0.0	0.0	3.165	0.0	2.863	2.856	0.0	0.0	0.0	3.349	0.0	2.788	2.78	0.0	0.0	0.0	3.273	0.0	2.881	2.873	0.0	0.0	0.0	3.366	0.0	2.957	2.949	0.0	0.0	0.0	3.442	0.0	2.797	2.789
CPI-SC07F654CB3	COL6A2_integrin_a10b1_complex	simple:P12110	complex:integrin_a10b1_complex	COL6A2		True	False	False	curated	True	Adhesion-Adhesion	Adhesion by Collagen/Integrin	2.531	2.524	0.0	0.0	0.0	3.017	0.0	2.654	2.647	0.0	0.0	0.0	3.14	0.0	2.716	2.708	0.0	0.0	0.0	3.201	0.0	2.128	2.12	0.0	0.0	0.0	2.613	0.0	1.555	1.547	0.0	0.0	0.0	2.04	0.0	2.576	2.568
CPI-SC059D160BE	COL6A3_integrin_a10b1_complex	simple:P12111	complex:integrin_a10b1_complex	COL6A3		True	False	False	curated	True	Adhesion-Adhesion	Adhesion by Collagen/Integrin	0.079	0.072	0.0	0.0	0.0	0.565	0.0	0.065	0.057	0.0	0.0	0.0	0.55	0.0	0.0	0.0	0.0	0.0	0.0	0.0	0.0	0.37	0.363	0.0	0.0	0.0	0.856	0.0	0.0	0.0	0.0	0.0	0.0	0.0	0.0	0.0	0.0
CPI-SC0E4A99136	COL6A5_integrin_a10b1_complex	simple:A8TX70	complex:integrin_a10b1_complex	COL6A5		True	False	False	curated	True	Adhesion-Adhesion	Adhesion by Collagen/Integrin	0.022	0.014	0.0	0.0	0.0	0.507	0.0	0.0	0.0	0.0	0.0	0.0	0.0	0.0	0.0	0.0	0.0	0.0	0.0	0.0	0.0	0.0	0.0	0.0	0.0	0.0	0.0	0.0	0.0	0.0	0.0	0.0	0.0	0.0	0.0	0.0	0.0
CPI-SC0E03C13D1	COL6A6_integrin_a10b1_complex	simple:A6NMZ7	complex:integrin_a10b1_complex	COL6A6		True	False	False	curated	True	Adhesion-Adhesion	Adhesion by Collagen/Integrin	0.016	0.009	0.0	0.0	0.0	0.502	0.0	0.019	0.011	0.0	0.0	0.0	0.504	0.0	0.0	0.0	0.0	0.0	0.0	0.0	0.0	0.0	0.0	0.0	0.0	0.0	0.0	0.0	0.0	0.0	0.0	0.0	0.0	0.0	0.0	0.0	0.0
CPI-SC0B4771D76	COL7A1_integrin_a10b1_complex	simple:Q02388	complex:integrin_a10b1_complex	COL7A1		True	False	False	curated	True	Adhesion-Adhesion	Adhesion by Collagen/Integrin	0.076	0.069	0.0	0.0	0.0	0.562	0.0	0.106	0.098	0.0	0.0	0.0	0.591	0.0	0.0	0.0	0.0	0.0	0.0	0.0	0.0	0.0	0.0	0.0	0.0	0.0	0.0	0.0	0.0	0.0	0.0	0.0	0.0	0.0	0.0	0.0	0.0
CPI-SC068FFC547	COL8A1_integrin_a10b1_complex	simple:P27658	complex:integrin_a10b1_complex	COL8A1		True	False	False	curated	True	Adhesion-Adhesion	Adhesion by Collagen/Integrin	0.027	0.019	0.0	0.0	0.0	0.512	0.0	0.0	0.0	0.0	0.0	0.0	0.0	0.0	0.0	0.0	0.0	0.0	0.0	0.0	0.0	0.0	0.0	0.0	0.0	0.0	0.0	0.0	0.0	0.0	0.0	0.0	0.0	0.0	0.0	0.0	0.0
CPI-SC0FCB8DFBB	COL8A2_integrin_a10b1_complex	simple:P25067	complex:integrin_a10b1_complex	COL8A2		True	False	False	curated	True	Adhesion-Adhesion	Adhesion by Collagen/Integrin	0.028	0.02	0.0	0.0	0.0	0.513	0.0	0.022	0.015	0.0	0.0	0.0	0.508	0.0	0.0	0.0	0.0	0.0	0.0	0.0	0.0	0.0	0.0	0.0	0.0	0.0	0.0	0.0	0.0	0.0	0.0	0.0	0.0	0.0	0.0	0.0	0.0
CPI-SC050CC3A3F	COL9A1_integrin_a10b1_complex	simple:P20849	complex:integrin_a10b1_complex	COL9A1		True	False	False	curated	True	Adhesion-Adhesion	Adhesion by Collagen/Integrin	0.185	0.178	0.0	0.0	0.0	0.671	0.0	0.144	0.137	0.0	0.0	0.0	0.63	0.0	0.0	0.0	0.0	0.0	0.0	0.0	0.0	0.0	0.0	0.0	0.0	0.0	0.0	0.0	0.0	0.0	0.0	0.0	0.0	0.0	0.0	0.449	0.441
CPI-SC0A210DC1F	COL9A2_integrin_a10b1_complex	simple:Q14055	complex:integrin_a10b1_complex	COL9A2		True	False	False	curated	True	Adhesion-Adhesion	Adhesion by Collagen/Integrin	0.11	0.103	0.0	0.0	0.0	0.596	0.0	0.129	0.121	0.0	0.0	0.0	0.614	0.0	0.0	0.0	0.0	0.0	0.0	0.0	0.0	0.0	0.0	0.0	0.0	0.0	0.0	0.0	0.0	0.0	0.0	0.0	0.0	0.0	0.0	0.0	0.0
CPI-SC0FD500AF3	COL9A3_integrin_a10b1_complex	simple:Q14050	complex:integrin_a10b1_complex	COL9A3		True	False	False	curated	True	Adhesion-Adhesion	Adhesion by Collagen/Integrin	1.053	1.045	0.0	0.0	0.0	1.538	0.0	1.075	1.067	0.0	0.0	0.0	1.56	0.0	0.0	0.0	0.0	0.0	0.0	0.0	0.0	1.073	1.066	0.0	0.0	0.0	1.559	0.0	0.0	0.0	0.0	0.0	0.0	0.0	0.0	0.594	0.586
CPI-SC0C91660AB	FN1_integrin_a10b1_complex	simple:P02751	complex:integrin_a10b1_complex	FN1		True	False	False	curated	True	Adhesion-Adhesion	Adhesion by Fibronectin	1.727	1.719	0.0	0.0	0.0	2.212	0.0	2.21	2.202	0.0	0.0	0.0	2.695	0.0	3.934	3.926	0.0	0.0	0.0	4.419	0.0	3.234	3.227	0.0	0.0	0.0	3.72	0.0	1.946	1.939	0.0	0.0	0.0	2.431	0.0	3.637	3.629
CPI-SC0519DE925	COL10A1_integrin_a11b1_complex	simple:Q03692	complex:integrin_a11b1_complex	COL10A1		True	False	False	curated	True	Adhesion-Adhesion	Adhesion by Collagen/Integrin	0.0	0.0	0.0	0.0	0.0	0.0	0.0	0.025	0.014	0.0	0.0	0.0	0.0	0.0	0.0	0.0	0.0	0.0	0.0	0.0	0.0	0.0	0.0	0.0	0.0	0.0	0.0	0.0	0.0	0.0	0.0	0.0	0.0	0.0	0.0	0.0	0.0
CPI-SC06F3DDF90	COL11A1_integrin_a11b1_complex	simple:P12107	complex:integrin_a11b1_complex	COL11A1		True	False	False	curated	True	Adhesion-Adhesion	Adhesion by Collagen/Integrin	0.271	0.26	0.0	0.0	0.0	0.0	0.0	0.285	0.274	0.0	0.0	0.0	0.0	0.0	1.855	1.844	0.0	0.0	0.0	0.0	0.0	0.0	0.0	0.0	0.0	0.0	0.0	0.0	0.0	0.0	0.0	0.0	0.0	0.0	0.0	0.975	0.963
CPI-SC06DCE672A	COL11A2_integrin_a11b1_complex	simple:P13942	complex:integrin_a11b1_complex	COL11A2		True	False	False	curated	True	Adhesion-Adhesion	Adhesion by Collagen/Integrin	0.038	0.027	0.0	0.0	0.0	0.0	0.0	0.044	0.033	0.0	0.0	0.0	0.0	0.0	0.0	0.0	0.0	0.0	0.0	0.0	0.0	0.0	0.0	0.0	0.0	0.0	0.0	0.0	0.0	0.0	0.0	0.0	0.0	0.0	0.0	0.48	0.469
CPI-SC0A3722F1F	COL12A1_integrin_a11b1_complex	simple:Q99715	complex:integrin_a11b1_complex	COL12A1		True	False	False	curated	True	Adhesion-Adhesion	Adhesion by Collagen/Integrin	0.027	0.016	0.0	0.0	0.0	0.0	0.0	0.0	0.0	0.0	0.0	0.0	0.0	0.0	0.0	0.0	0.0	0.0	0.0	0.0	0.0	0.0	0.0	0.0	0.0	0.0	0.0	0.0	0.0	0.0	0.0	0.0	0.0	0.0	0.0	0.0	0.0
CPI-SC093DFA335	COL13A1_integrin_a11b1_complex	simple:Q5TAT6	complex:integrin_a11b1_complex	COL13A1		False	False	False	curated	True	Adhesion-Adhesion	Adhesion by Collagen/Integrin	0.285	0.274	0.0	0.0	0.0	0.0	0.0	0.936	0.925	0.0	0.0	0.0	0.0	0.0	0.0	0.0	0.0	0.0	0.0	0.0	0.0	0.0	0.0	0.0	0.0	0.0	0.0	0.0	1.874	1.863	0.0	0.0	0.0	0.0	0.0	0.549	0.538
CPI-SC092A2325E	COL14A1_integrin_a11b1_complex	simple:Q05707	complex:integrin_a11b1_complex	COL14A1		True	False	False	curated	True	Adhesion-Adhesion	Adhesion by Collagen/Integrin	0.211	0.199	0.0	0.0	0.0	0.0	0.0	0.141	0.13	0.0	0.0	0.0	0.0	0.0	0.0	0.0	0.0	0.0	0.0	0.0	0.0	0.388	0.377	0.0	0.0	0.0	0.0	0.0	0.0	0.0	0.0	0.0	0.0	0.0	0.0	0.952	0.941
CPI-SC0BCE0B954	COL15A1_integrin_a11b1_complex	simple:P39059	complex:integrin_a11b1_complex	COL15A1		True	False	False	curated	True	Adhesion-Adhesion	Adhesion by Collagen/Integrin	0.0	0.0	0.0	0.0	0.0	0.0	0.0	0.026	0.015	0.0	0.0	0.0	0.0	0.0	0.0	0.0	0.0	0.0	0.0	0.0	0.0	0.0	0.0	0.0	0.0	0.0	0.0	0.0	0.0	0.0	0.0	0.0	0.0	0.0	0.0	0.0	0.0
CPI-SC01633DC81	COL16A1_integrin_a11b1_complex	simple:Q07092	complex:integrin_a11b1_complex	COL16A1		True	False	False	curated	True	Adhesion-Adhesion	Adhesion by Collagen/Integrin	0.081	0.07	0.0	0.0	0.0	0.0	0.0	0.137	0.125	0.0	0.0	0.0	0.0	0.0	0.0	0.0	0.0	0.0	0.0	0.0	0.0	0.767	0.756	0.0	0.0	0.0	0.0	0.0	0.0	0.0	0.0	0.0	0.0	0.0	0.0	0.0	0.0
CPI-SC0D3C68BD6	COL17A1_integrin_a11b1_complex	simple:Q9UMD9	complex:integrin_a11b1_complex	COL17A1		True	False	False	curated	True	Adhesion-Adhesion	Adhesion by Collagen/Integrin	0.108	0.096	0.0	0.0	0.0	0.0	0.0	0.129	0.118	0.0	0.0	0.0	0.0	0.0	0.0	0.0	0.0	0.0	0.0	0.0	0.0	0.0	0.0	0.0	0.0	0.0	0.0	0.0	0.0	0.0	0.0	0.0	0.0	0.0	0.0	0.0	0.0
CPI-SC0755F1632	COL18A1_integrin_a11b1_complex	simple:P39060	complex:integrin_a11b1_complex	COL18A1		True	False	False	curated	True	Adhesion-Adhesion	Adhesion by Collagen/Integrin	2.232	2.221	0.0	0.0	0.0	0.0	0.0	1.664	1.652	0.0	0.0	0.0	0.0	0.0	3.09	3.079	0.0	0.0	0.0	0.0	0.0	2.59	2.578	0.0	0.0	0.0	0.0	0.0	1.707	1.696	0.0	0.0	0.0	0.0	0.0	2.018	2.007
CPI-SC0AD2341AF	COL1A1_integrin_a11b1_complex	simple:P02452	complex:integrin_a11b1_complex	COL1A1		True	False	False	curated	True	Adhesion-Adhesion	Adhesion by Collagen/Integrin	0.4	0.389	0.0	0.0	0.0	0.0	0.0	1.16	1.148	0.0	0.0	0.0	0.0	0.0	2.72	2.708	0.0	0.0	0.0	0.0	0.0	0.0	0.0	0.0	0.0	0.0	0.0	0.0	0.0	0.0	0.0	0.0	0.0	0.0	0.0	1.15	1.139
CPI-SC015ECCD97	COL1A2_integrin_a11b1_complex	simple:P08123	complex:integrin_a11b1_complex	COL1A2		True	False	False	curated	True	Adhesion-Adhesion	Adhesion by Collagen/Integrin	1.16	1.149	0.0	0.0	0.0	0.0	0.0	1.25	1.238	0.0	0.0	0.0	0.0	0.0	2.147	2.135	0.0	0.0	0.0	0.0	0.0	1.375	1.364	0.0	0.0	0.0	0.0	0.0	2.321	2.31	0.0	0.0	0.0	0.0	0.0	2.508	2.497
CPI-SC0BB8BF2C5	COL20A1_integrin_a11b1_complex	simple:Q9P218	complex:integrin_a11b1_complex	COL20A1		True	False	False	curated	True	Adhesion-Adhesion	Adhesion by Collagen/Integrin	0.027	0.016	0.0	0.0	0.0	0.0	0.0	0.0	0.0	0.0	0.0	0.0	0.0	0.0	0.0	0.0	0.0	0.0	0.0	0.0	0.0	0.0	0.0	0.0	0.0	0.0	0.0	0.0	0.0	0.0	0.0	0.0	0.0	0.0	0.0	0.0	0.0
CPI-SC0C1E494D6	COL21A1_integrin_a11b1_complex	simple:Q96P44	complex:integrin_a11b1_complex	COL21A1		True	False	False	curated	True	Adhesion-Adhesion	Adhesion by Collagen/Integrin	0.04	0.028	0.0	0.0	0.0	0.0	0.0	0.044	0.033	0.0	0.0	0.0	0.0	0.0	0.0	0.0	0.0	0.0	0.0	0.0	0.0	0.0	0.0	0.0	0.0	0.0	0.0	0.0	0.0	0.0	0.0	0.0	0.0	0.0	0.0	0.0	0.0
CPI-SC0B09B811A	COL24A1_integrin_a11b1_complex	simple:Q17RW2	complex:integrin_a11b1_complex	COL24A1		True	False	False	curated	True	Adhesion-Adhesion	Adhesion by Collagen/Integrin	0.027	0.016	0.0	0.0	0.0	0.0	0.0	0.026	0.014	0.0	0.0	0.0	0.0	0.0	0.0	0.0	0.0	0.0	0.0	0.0	0.0	0.0	0.0	0.0	0.0	0.0	0.0	0.0	0.0	0.0	0.0	0.0	0.0	0.0	0.0	0.0	0.0
CPI-SC08885876E	COL26A1_integrin_a11b1_complex	simple:Q96A83	complex:integrin_a11b1_complex	COL26A1		True	False	False	curated	True	Adhesion-Adhesion	Adhesion by Collagen/Integrin	0.329	0.318	0.0	0.0	0.0	0.0	0.0	0.144	0.133	0.0	0.0	0.0	0.0	0.0	0.0	0.0	0.0	0.0	0.0	0.0	0.0	0.0	0.0	0.0	0.0	0.0	0.0	0.0	0.0	0.0	0.0	0.0	0.0	0.0	0.0	0.0	0.0
CPI-SC0FC6454F5	COL27A1_integrin_a11b1_complex	simple:Q8IZC6	complex:integrin_a11b1_complex	COL27A1		True	False	False	curated	True	Adhesion-Adhesion	Adhesion by Collagen/Integrin	0.417	0.406	0.0	0.0	0.0	0.0	0.0	0.273	0.262	0.0	0.0	0.0	0.0	0.0	0.0	0.0	0.0	0.0	0.0	0.0	0.0	0.459	0.447	0.0	0.0	0.0	0.0	0.0	0.727	0.716	0.0	0.0	0.0	0.0	0.0	1.521	1.51
CPI-SC0E40282DA	COL28A1_integrin_a11b1_complex	simple:Q2UY09	complex:integrin_a11b1_complex	COL28A1		True	False	False	curated	True	Adhesion-Adhesion	Adhesion by Collagen/Integrin	0.05	0.038	0.0	0.0	0.0	0.0	0.0	0.04	0.029	0.0	0.0	0.0	0.0	0.0	0.0	0.0	0.0	0.0	0.0	0.0	0.0	0.0	0.0	0.0	0.0	0.0	0.0	0.0	0.0	0.0	0.0	0.0	0.0	0.0	0.0	0.0	0.0
CPI-SC0A5E87289	COL2A1_integrin_a11b1_complex	simple:P02458	complex:integrin_a11b1_complex	COL2A1		True	False	False	curated	True	Adhesion-Adhesion	Adhesion by Collagen/Integrin	0.561	0.55	0.0	0.0	0.0	0.0	0.0	1.231	1.22	0.0	0.0	0.0	0.0	0.0	2.778	2.767	0.0	0.0	0.0	0.0	0.0	2.513	2.502	0.0	0.0	0.0	0.0	0.0	1.573	1.562	0.0	0.0	0.0	0.0	0.0	2.464	2.453
CPI-SC0C061DC28	COL3A1_integrin_a11b1_complex	simple:P02461	complex:integrin_a11b1_complex	COL3A1		True	False	False	curated	True	Adhesion-Adhesion	Adhesion by Collagen/Integrin	0.0	0.0	0.0	0.0	0.0	0.0	0.0	0.026	0.015	0.0	0.0	0.0	0.0	0.0	0.0	0.0	0.0	0.0	0.0	0.0	0.0	0.0	0.0	0.0	0.0	0.0	0.0	0.0	0.0	0.0	0.0	0.0	0.0	0.0	0.0	0.0	0.0
CPI-SC0C351F7DF	COL4A1_integrin_a11b1_complex	simple:P02462	complex:integrin_a11b1_complex	COL4A1		True	False	False	curated	True	Adhesion-Adhesion	Adhesion by Collagen/Integrin	1.139	1.128	0.0	0.0	0.0	0.0	0.0	0.822	0.811	0.0	0.0	0.0	0.0	0.0	2.19	2.179	0.0	0.0	0.0	0.0	0.0	1.994	1.983	0.0	0.0	0.0	0.0	0.0	1.637	1.626	0.0	0.0	0.0	0.0	0.0	1.049	1.038
CPI-SC09AE93F66	COL4A2_integrin_a11b1_complex	simple:P08572	complex:integrin_a11b1_complex	COL4A2		True	False	False	curated	True	Adhesion-Adhesion	Adhesion by Collagen/Integrin	0.942	0.93	0.0	0.0	0.0	0.0	0.0	0.629	0.617	0.0	0.0	0.0	0.0	0.0	0.0	0.0	0.0	0.0	0.0	0.0	0.0	2.03	2.019	0.0	0.0	0.0	0.0	0.0	0.0	0.0	0.0	0.0	0.0	0.0	0.0	1.188	1.177
CPI-SC08F17FB3E	COL4A3_integrin_a11b1_complex	simple:Q01955	complex:integrin_a11b1_complex	COL4A3		True	False	False	curated	True	Adhesion-Adhesion	Adhesion by Collagen/Integrin	0.0	0.0	0.0	0.0	0.0	0.0	0.0	0.033	0.022	0.0	0.0	0.0	0.0	0.0	0.0	0.0	0.0	0.0	0.0	0.0	0.0	0.0	0.0	0.0	0.0	0.0	0.0	0.0	0.0	0.0	0.0	0.0	0.0	0.0	0.0	0.0	0.0
CPI-SC0FAC9844A	COL4A4_integrin_a11b1_complex	simple:P53420	complex:integrin_a11b1_complex	COL4A4		True	False	False	curated	True	Adhesion-Adhesion	Adhesion by Collagen/Integrin	0.038	0.027	0.0	0.0	0.0	0.0	0.0	0.075	0.064	0.0	0.0	0.0	0.0	0.0	0.0	0.0	0.0	0.0	0.0	0.0	0.0	0.0	0.0	0.0	0.0	0.0	0.0	0.0	0.0	0.0	0.0	0.0	0.0	0.0	0.0	0.0	0.0
CPI-SC044B5BE16	COL4A5_integrin_a11b1_complex	simple:P29400	complex:integrin_a11b1_complex	COL4A5		True	False	False	curated	True	Adhesion-Adhesion	Adhesion by Collagen/Integrin	0.761	0.75	0.0	0.0	0.0	0.0	0.0	0.988	0.976	0.0	0.0	0.0	0.0	0.0	2.532	2.521	0.0	0.0	0.0	0.0	0.0	0.51	0.498	0.0	0.0	0.0	0.0	0.0	1.668	1.657	0.0	0.0	0.0	0.0	0.0	0.0	0.0
CPI-SC01539071B	COL4A6_integrin_a11b1_complex	simple:Q14031	complex:integrin_a11b1_complex	COL4A6		True	False	False	curated	True	Adhesion-Adhesion	Adhesion by Collagen/Integrin	0.62	0.608	0.0	0.0	0.0	0.0	0.0	0.952	0.941	0.0	0.0	0.0	0.0	0.0	0.0	0.0	0.0	0.0	0.0	0.0	0.0	1.332	1.32	0.0	0.0	0.0	0.0	0.0	0.0	0.0	0.0	0.0	0.0	0.0	0.0	1.358	1.347
CPI-SC08821B0D2	COL5A1_integrin_a11b1_complex	simple:P20908	complex:integrin_a11b1_complex	COL5A1		True	False	False	curated	True	Adhesion-Adhesion	Adhesion by Collagen/Integrin	0.153	0.141	0.0	0.0	0.0	0.0	0.0	0.234	0.222	0.0	0.0	0.0	0.0	0.0	0.0	0.0	0.0	0.0	0.0	0.0	0.0	0.543	0.532	0.0	0.0	0.0	0.0	0.0	1.864	1.853	0.0	0.0	0.0	0.0	0.0	0.0	0.0
CPI-SC075489ADB	COL5A2_integrin_a11b1_complex	simple:P05997	complex:integrin_a11b1_complex	COL5A2		True	False	False	curated	True	Adhesion-Adhesion	Adhesion by Collagen/Integrin	0.345	0.334	0.0	0.0	0.0	0.0	0.0	0.498	0.487	0.0	0.0	0.0	0.0	0.0	0.0	0.0	0.0	0.0	0.0	0.0	0.0	1.79	1.779	0.0	0.0	0.0	0.0	0.0	0.722	0.71	0.0	0.0	0.0	0.0	0.0	1.003	0.992
CPI-SC0D0BFC9F7	COL5A3_integrin_a11b1_complex	simple:P25940	complex:integrin_a11b1_complex	COL5A3		True	False	False	curated	True	Adhesion-Adhesion	Adhesion by Collagen/Integrin	0.049	0.038	0.0	0.0	0.0	0.0	0.0	0.025	0.014	0.0	0.0	0.0	0.0	0.0	0.0	0.0	0.0	0.0	0.0	0.0	0.0	0.0	0.0	0.0	0.0	0.0	0.0	0.0	0.0	0.0	0.0	0.0	0.0	0.0	0.0	0.0	0.0
CPI-SC0FB1817EE	COL6A1_integrin_a11b1_complex	simple:P12109	complex:integrin_a11b1_complex	COL6A1		True	False	False	curated	True	Adhesion-Adhesion	Adhesion by Collagen/Integrin	2.691	2.68	0.0	0.0	0.0	0.0	0.0	2.874	2.863	0.0	0.0	0.0	0.0	0.0	2.799	2.788	0.0	0.0	0.0	0.0	0.0	2.892	2.881	0.0	0.0	0.0	0.0	0.0	2.968	2.956	0.0	0.0	0.0	0.0	0.0	2.808	2.796
CPI-SC0C5B4E222	COL6A2_integrin_a11b1_complex	simple:P12110	complex:integrin_a11b1_complex	COL6A2		True	False	False	curated	True	Adhesion-Adhesion	Adhesion by Collagen/Integrin	2.542	2.531	0.0	0.0	0.0	0.0	0.0	2.665	2.654	0.0	0.0	0.0	0.0	0.0	2.727	2.715	0.0	0.0	0.0	0.0	0.0	2.139	2.128	0.0	0.0	0.0	0.0	0.0	1.565	1.554	0.0	0.0	0.0	0.0	0.0	2.587	2.575
CPI-SC044916391	COL6A3_integrin_a11b1_complex	simple:P12111	complex:integrin_a11b1_complex	COL6A3		True	False	False	curated	True	Adhesion-Adhesion	Adhesion by Collagen/Integrin	0.09	0.079	0.0	0.0	0.0	0.0	0.0	0.076	0.064	0.0	0.0	0.0	0.0	0.0	0.0	0.0	0.0	0.0	0.0	0.0	0.0	0.381	0.37	0.0	0.0	0.0	0.0	0.0	0.0	0.0	0.0	0.0	0.0	0.0	0.0	0.0	0.0
CPI-SC0E453F338	COL6A5_integrin_a11b1_complex	simple:A8TX70	complex:integrin_a11b1_complex	COL6A5		True	False	False	curated	True	Adhesion-Adhesion	Adhesion by Collagen/Integrin	0.033	0.021	0.0	0.0	0.0	0.0	0.0	0.0	0.0	0.0	0.0	0.0	0.0	0.0	0.0	0.0	0.0	0.0	0.0	0.0	0.0	0.0	0.0	0.0	0.0	0.0	0.0	0.0	0.0	0.0	0.0	0.0	0.0	0.0	0.0	0.0	0.0
CPI-SC0EDDBD0FB	COL6A6_integrin_a11b1_complex	simple:A6NMZ7	complex:integrin_a11b1_complex	COL6A6		True	False	False	curated	True	Adhesion-Adhesion	Adhesion by Collagen/Integrin	0.027	0.016	0.0	0.0	0.0	0.0	0.0	0.029	0.018	0.0	0.0	0.0	0.0	0.0	0.0	0.0	0.0	0.0	0.0	0.0	0.0	0.0	0.0	0.0	0.0	0.0	0.0	0.0	0.0	0.0	0.0	0.0	0.0	0.0	0.0	0.0	0.0
CPI-SC037038602	COL7A1_integrin_a11b1_complex	simple:Q02388	complex:integrin_a11b1_complex	COL7A1		True	False	False	curated	True	Adhesion-Adhesion	Adhesion by Collagen/Integrin	0.087	0.076	0.0	0.0	0.0	0.0	0.0	0.117	0.105	0.0	0.0	0.0	0.0	0.0	0.0	0.0	0.0	0.0	0.0	0.0	0.0	0.0	0.0	0.0	0.0	0.0	0.0	0.0	0.0	0.0	0.0	0.0	0.0	0.0	0.0	0.0	0.0
CPI-SC04FF0CDA1	COL8A1_integrin_a11b1_complex	simple:P27658	complex:integrin_a11b1_complex	COL8A1		True	False	False	curated	True	Adhesion-Adhesion	Adhesion by Collagen/Integrin	0.038	0.027	0.0	0.0	0.0	0.0	0.0	0.0	0.0	0.0	0.0	0.0	0.0	0.0	0.0	0.0	0.0	0.0	0.0	0.0	0.0	0.0	0.0	0.0	0.0	0.0	0.0	0.0	0.0	0.0	0.0	0.0	0.0	0.0	0.0	0.0	0.0
CPI-SC0CC30CEC0	COL8A2_integrin_a11b1_complex	simple:P25067	complex:integrin_a11b1_complex	COL8A2		True	False	False	curated	True	Adhesion-Adhesion	Adhesion by Collagen/Integrin	0.038	0.027	0.0	0.0	0.0	0.0	0.0	0.033	0.022	0.0	0.0	0.0	0.0	0.0	0.0	0.0	0.0	0.0	0.0	0.0	0.0	0.0	0.0	0.0	0.0	0.0	0.0	0.0	0.0	0.0	0.0	0.0	0.0	0.0	0.0	0.0	0.0
CPI-SC0E8C3A996	COL9A1_integrin_a11b1_complex	simple:P20849	complex:integrin_a11b1_complex	COL9A1		True	False	False	curated	True	Adhesion-Adhesion	Adhesion by Collagen/Integrin	0.196	0.185	0.0	0.0	0.0	0.0	0.0	0.155	0.144	0.0	0.0	0.0	0.0	0.0	0.0	0.0	0.0	0.0	0.0	0.0	0.0	0.0	0.0	0.0	0.0	0.0	0.0	0.0	0.0	0.0	0.0	0.0	0.0	0.0	0.0	0.46	0.448
CPI-SC0C155763A	COL9A2_integrin_a11b1_complex	simple:Q14055	complex:integrin_a11b1_complex	COL9A2		True	False	False	curated	True	Adhesion-Adhesion	Adhesion by Collagen/Integrin	0.121	0.11	0.0	0.0	0.0	0.0	0.0	0.14	0.128	0.0	0.0	0.0	0.0	0.0	0.0	0.0	0.0	0.0	0.0	0.0	0.0	0.0	0.0	0.0	0.0	0.0	0.0	0.0	0.0	0.0	0.0	0.0	0.0	0.0	0.0	0.0	0.0
CPI-SC086D7EC73	COL9A3_integrin_a11b1_complex	simple:Q14050	complex:integrin_a11b1_complex	COL9A3		True	False	False	curated	True	Adhesion-Adhesion	Adhesion by Collagen/Integrin	1.064	1.052	0.0	0.0	0.0	0.0	0.0	1.085	1.074	0.0	0.0	0.0	0.0	0.0	0.0	0.0	0.0	0.0	0.0	0.0	0.0	1.084	1.073	0.0	0.0	0.0	0.0	0.0	0.0	0.0	0.0	0.0	0.0	0.0	0.0	0.605	0.593
CPI-SC0AE4F5BAB	FN1_integrin_a11b1_complex	simple:P02751	complex:integrin_a11b1_complex	FN1		True	False	False	curated	True	Adhesion-Adhesion	Adhesion by Fibronectin	1.738	1.727	0.0	0.0	0.0	0.0	0.0	2.221	2.209	0.0	0.0	0.0	0.0	0.0	3.945	3.933	0.0	0.0	0.0	0.0	0.0	3.245	3.234	0.0	0.0	0.0	0.0	0.0	1.957	1.946	0.0	0.0	0.0	0.0	0.0	3.648	3.637
CPI-SS0343DD0EE	COL3A1_ADGRG1	simple:P02461	simple:Q9Y653	COL3A1	ADGRG1	True	False	True	curated	False	Adhesion-Adhesion	Adhesion by Collagen/Integrin	0.0	0.0	0.0	0.0	0.0	0.0	0.0	0.058	0.237	0.0	0.368	0.0	0.494	0.0	0.0	0.0	0.0	0.0	0.0	0.0	0.0	0.0	0.0	0.0	0.0	0.0	0.0	0.0	0.0	0.0	0.0	0.0	0.0	0.0	0.0	0.0	0.0
CPI-SS09C0B8677	TGM2_ADGRG1	simple:P21980	simple:Q9Y653	TGM2	ADGRG1	True	False	True	curated	False	Ligand-Receptor		0.085	0.264	0.0	0.396	0.0	0.522	0.0	0.109	0.288	0.0	0.419	0.0	0.545	0.0	0.0	0.0	0.0	0.0	0.0	0.0	0.0	0.816	0.994	0.0	1.126	0.0	1.252	0.0	0.718	0.897	0.0	1.029	0.0	1.155	0.0	0.0	0.0
CPI-SS015BF69EE	COL4A1_ADGRG6	simple:P02462	simple:Q86SQ4	COL4A1	ADGRG6	True	False	True	curated	False	Adhesion-Adhesion	Adhesion by Collagen/Integrin	1.162	1.229	0.0	0.0	0.0	0.0	0.0	0.845	0.912	0.0	0.0	0.0	0.0	0.0	2.213	2.28	0.0	0.0	0.0	0.0	0.0	2.017	2.084	0.0	0.0	0.0	0.0	0.0	1.661	1.728	0.0	0.0	0.0	0.0	0.0	1.072	1.139
CPI-SS01771D11B	COL4A2_ADGRG6	simple:P08572	simple:Q86SQ4	COL4A2	ADGRG6	True	False	True	curated	False	Adhesion-Adhesion	Adhesion by Collagen/Integrin	0.965	1.032	0.0	0.0	0.0	0.0	0.0	0.652	0.719	0.0	0.0	0.0	0.0	0.0	0.0	0.0	0.0	0.0	0.0	0.0	0.0	2.054	2.121	0.0	0.0	0.0	0.0	0.0	0.0	0.0	0.0	0.0	0.0	0.0	0.0	1.211	1.278
CPI-SS0AADAB219	COL4A3_ADGRG6	simple:Q01955	simple:Q86SQ4	COL4A3	ADGRG6	True	False	True	curated	False	Adhesion-Adhesion	Adhesion by Collagen/Integrin	0.0	0.0	0.0	0.0	0.0	0.0	0.0	0.056	0.123	0.0	0.0	0.0	0.0	0.0	0.0	0.0	0.0	0.0	0.0	0.0	0.0	0.0	0.0	0.0	0.0	0.0	0.0	0.0	0.0	0.0	0.0	0.0	0.0	0.0	0.0	0.0	0.0
CPI-SS06D2944B5	COL4A4_ADGRG6	simple:P53420	simple:Q86SQ4	COL4A4	ADGRG6	True	False	True	curated	False	Adhesion-Adhesion	Adhesion by Collagen/Integrin	0.062	0.129	0.0	0.0	0.0	0.0	0.0	0.098	0.165	0.0	0.0	0.0	0.0	0.0	0.0	0.0	0.0	0.0	0.0	0.0	0.0	0.0	0.0	0.0	0.0	0.0	0.0	0.0	0.0	0.0	0.0	0.0	0.0	0.0	0.0	0.0	0.0
CPI-SS0924C61F1	COL4A5_ADGRG6	simple:P29400	simple:Q86SQ4	COL4A5	ADGRG6	True	False	True	curated	False	Adhesion-Adhesion	Adhesion by Collagen/Integrin	0.784	0.851	0.0	0.0	0.0	0.0	0.0	1.011	1.078	0.0	0.0	0.0	0.0	0.0	2.555	2.622	0.0	0.0	0.0	0.0	0.0	0.533	0.6	0.0	0.0	0.0	0.0	0.0	1.691	1.758	0.0	0.0	0.0	0.0	0.0	0.0	0.0
CPI-SS0BBF93C62	COL4A6_ADGRG6	simple:Q14031	simple:Q86SQ4	COL4A6	ADGRG6	True	False	True	curated	False	Adhesion-Adhesion	Adhesion by Collagen/Integrin	0.643	0.71	0.0	0.0	0.0	0.0	0.0	0.976	1.043	0.0	0.0	0.0	0.0	0.0	0.0	0.0	0.0	0.0	0.0	0.0	0.0	1.355	1.422	0.0	0.0	0.0	0.0	0.0	0.0	0.0	0.0	0.0	0.0	0.0	0.0	1.382	1.449
CPI-SS0335C4DDE	LAMA2_ADGRG6	simple:P24043	simple:Q86SQ4	LAMA2	ADGRG6	True	False	True	curated	False	Ligand-Receptor		0.181	0.248	0.0	0.0	0.0	0.0	0.0	0.2	0.267	0.0	0.0	0.0	0.0	0.0	1.949	2.015	0.0	0.0	0.0	0.0	0.0	0.0	0.0	0.0	0.0	0.0	0.0	0.0	0.0	0.0	0.0	0.0	0.0	0.0	0.0	0.487	0.554
CPI-SS0087B834D	PRNP_ADGRG6	simple:F7VJQ1	simple:Q86SQ4	PRNP	ADGRG6	False	False	True	curated	False	Ligand-Receptor		0.423	0.49	0.0	0.0	0.0	0.0	0.0	0.339	0.406	0.0	0.0	0.0	0.0	0.0	2.408	2.475	0.0	0.0	0.0	0.0	0.0	1.324	1.391	0.0	0.0	0.0	0.0	0.0	0.0	0.0	0.0	0.0	0.0	0.0	0.0	0.528	0.595
CPI-SS06D13FCD3	DSC2_DSG2	simple:Q02487	simple:Q14126	DSC2	DSG2	False	False	False	curated	False	Adhesion-Adhesion	Adhesion by Desmosome	3.16	3.123	3.474	3.364	2.803	3.61	3.35	3.375	3.339	3.689	3.579	3.018	3.826	3.565	4.072	4.036	4.386	4.276	3.715	4.523	4.262	4.046	4.009	4.36	4.25	3.689	4.496	4.236	3.623	3.586	3.937	3.827	3.266	4.073	3.813	3.585	3.548
CPI-SS0B6F0C894	DSG2_DSC3	simple:Q14126	simple:Q14574	DSG2	DSC3	False	False	False	curated	False	Adhesion-Adhesion	Adhesion by Desmosome	2.141	2.122	0.0	0.0	0.0	0.0	0.0	2.105	2.085	0.0	0.0	0.0	0.0	0.0	2.455	2.436	0.0	0.0	0.0	0.0	0.0	2.345	2.326	0.0	0.0	0.0	0.0	0.0	1.785	1.765	0.0	0.0	0.0	0.0	0.0	2.592	2.572
CPI-SS09491FBF4	DAG1_CELSR3	simple:Q14118	simple:Q9NYQ7	DAG1	CELSR3	True	True	True	curated	False	Adhesion-Adhesion		1.13	1.13	0.0	1.27	0.0	1.4	0.0	1.204	1.203	0.0	1.344	0.0	1.473	0.0	0.0	0.0	0.0	0.0	0.0	0.0	0.0	1.047	1.047	0.0	1.187	0.0	1.317	0.0	2.304	2.304	0.0	2.444	0.0	2.574	0.0	1.281	1.28
CPI-SS0D9DE7106	DAG1_NRXN3	simple:Q14118	simple:Q9HDB5	DAG1	NRXN3	True	True	False	curated	False	Ligand-Receptor		0.976	1.027	0.0	0.0	0.0	0.0	0.0	1.049	1.1	0.0	0.0	0.0	0.0	0.0	0.0	0.0	0.0	0.0	0.0	0.0	0.0	0.892	0.944	0.0	0.0	0.0	0.0	0.0	2.15	2.201	0.0	0.0	0.0	0.0	0.0	1.126	1.178
CPI-SS0DD3733E8	CLSTN1_NRXN3	simple:O94985	simple:Q9HDB5	CLSTN1	NRXN3	False	False	False	curated	False	Ligand-Receptor	Signaling by Calsyntenin	1.327	1.379	0.0	0.0	0.0	0.0	0.0	1.262	1.314	0.0	0.0	0.0	0.0	0.0	2.411	2.462	0.0	0.0	0.0	0.0	0.0	1.336	1.387	0.0	0.0	0.0	0.0	0.0	1.51	1.561	0.0	0.0	0.0	0.0	0.0	2.22	2.271
CPI-SS01A7DC3C1	CLSTN2_NRXN3	simple:Q9H4D0	simple:Q9HDB5	CLSTN2	NRXN3	False	False	False	curated	False	Ligand-Receptor	Signaling by Calsyntenin	0.085	0.136	0.0	0.0	0.0	0.0	0.0	0.077	0.128	0.0	0.0	0.0	0.0	0.0	0.0	0.0	0.0	0.0	0.0	0.0	0.0	0.833	0.885	0.0	0.0	0.0	0.0	0.0	0.0	0.0	0.0	0.0	0.0	0.0	0.0	0.0	0.0
CPI-SS0180FFBED	CLSTN3_NRXN3	simple:Q9BQT9	simple:Q9HDB5	CLSTN3	NRXN3	False	False	False	curated	False	Ligand-Receptor	Signaling by Calsyntenin	0.488	0.539	0.0	0.0	0.0	0.0	0.0	0.413	0.465	0.0	0.0	0.0	0.0	0.0	0.0	0.0	0.0	0.0	0.0	0.0	0.0	0.438	0.489	0.0	0.0	0.0	0.0	0.0	0.72	0.771	0.0	0.0	0.0	0.0	0.0	0.52	0.572
CPI-SS0EEFFA23C	LRRTM1_NRXN3	simple:Q86UE6	simple:Q9HDB5	LRRTM1	NRXN3	False	False	False	curated	False	Ligand-Receptor	Signaling by Leucine-Rich Repeat Transmembrane Neuronal Protein	0.126	0.178	0.0	0.0	0.0	0.0	0.0	0.093	0.145	0.0	0.0	0.0	0.0	0.0	0.0	0.0	0.0	0.0	0.0	0.0	0.0	0.0	0.0	0.0	0.0	0.0	0.0	0.0	1.041	1.092	0.0	0.0	0.0	0.0	0.0	0.0	0.0
CPI-SS0C0329180	LRRTM2_NRXN3	simple:O43300	simple:Q9HDB5	LRRTM2	NRXN3	False	False	False	curated	False	Ligand-Receptor	Signaling by Leucine-Rich Repeat Transmembrane Neuronal Protein	0.083	0.135	0.0	0.0	0.0	0.0	0.0	0.085	0.136	0.0	0.0	0.0	0.0	0.0	0.0	0.0	0.0	0.0	0.0	0.0	0.0	0.0	0.0	0.0	0.0	0.0	0.0	0.0	0.0	0.0	0.0	0.0	0.0	0.0	0.0	0.0	0.0
CPI-SS026EC3854	LRRTM3_NRXN3	simple:Q86VH5	simple:Q9HDB5	LRRTM3	NRXN3	False	False	False	curated	False	Ligand-Receptor	Signaling by Leucine-Rich Repeat Transmembrane Neuronal Protein	0.079	0.131	0.0	0.0	0.0	0.0	0.0	0.0	0.0	0.0	0.0	0.0	0.0	0.0	0.0	0.0	0.0	0.0	0.0	0.0	0.0	0.0	0.0	0.0	0.0	0.0	0.0	0.0	0.0	0.0	0.0	0.0	0.0	0.0	0.0	0.0	0.0
CPI-SS0F97A06CD	LRRTM4_NRXN3	simple:Q86VH4	simple:Q9HDB5	LRRTM4	NRXN3	False	False	False	curated	False	Ligand-Receptor	Signaling by Leucine-Rich Repeat Transmembrane Neuronal Protein	0.443	0.494	0.0	0.0	0.0	0.0	0.0	0.426	0.477	0.0	0.0	0.0	0.0	0.0	0.0	0.0	0.0	0.0	0.0	0.0	0.0	0.0	0.0	0.0	0.0	0.0	0.0	0.0	0.0	0.0	0.0	0.0	0.0	0.0	0.0	0.0	0.0
CPI-SS0731F750C	NLGN1_NRXN3	simple:Q8N2Q7	simple:Q9HDB5	NLGN1	NRXN3	False	False	False	curated	False	Ligand-Receptor	Signaling by Neuroligin	0.369	0.421	0.0	0.0	0.0	0.0	0.0	0.177	0.229	0.0	0.0	0.0	0.0	0.0	0.0	0.0	0.0	0.0	0.0	0.0	0.0	1.365	1.416	0.0	0.0	0.0	0.0	0.0	0.0	0.0	0.0	0.0	0.0	0.0	0.0	1.514	1.566
CPI-SS0C12FCB93	NLGN2_NRXN3	simple:Q8NFZ4	simple:Q9HDB5	NLGN2	NRXN3	False	False	False	curated	False	Ligand-Receptor	Signaling by Neuroligin	0.581	0.632	0.0	0.0	0.0	0.0	0.0	0.637	0.688	0.0	0.0	0.0	0.0	0.0	0.0	0.0	0.0	0.0	0.0	0.0	0.0	1.285	1.337	0.0	0.0	0.0	0.0	0.0	0.795	0.846	0.0	0.0	0.0	0.0	0.0	0.663	0.714
CPI-SS07FBAAD8D	NLGN3_NRXN3	simple:Q9NZ94	simple:Q9HDB5	NLGN3	NRXN3	False	False	False	curated	False	Ligand-Receptor	Signaling by Neuroligin	0.143	0.194	0.0	0.0	0.0	0.0	0.0	0.164	0.216	0.0	0.0	0.0	0.0	0.0	0.0	0.0	0.0	0.0	0.0	0.0	0.0	0.0	0.0	0.0	0.0	0.0	0.0	0.0	0.0	0.0	0.0	0.0	0.0	0.0	0.0	0.0	0.0
CPI-SS0F9118AB4	NLGN4X_NRXN3	simple:Q8N0W4	simple:Q9HDB5	NLGN4X	NRXN3	False	False	False	curated	False	Ligand-Receptor	Signaling by Neuroligin	1.336	1.387	0.0	0.0	0.0	0.0	0.0	0.9	0.951	0.0	0.0	0.0	0.0	0.0	0.0	0.0	0.0	0.0	0.0	0.0	0.0	1.847	1.899	0.0	0.0	0.0	0.0	0.0	1.219	1.271	0.0	0.0	0.0	0.0	0.0	0.969	1.02
CPI-SS0837C7966	NLGN4Y_NRXN3	simple:Q8NFZ3	simple:Q9HDB5	NLGN4Y	NRXN3	False	False	False	curated	False	Ligand-Receptor		0.751	0.802	0.0	0.0	0.0	0.0	0.0	0.461	0.512	0.0	0.0	0.0	0.0	0.0	2.295	2.346	0.0	0.0	0.0	0.0	0.0	1.172	1.223	0.0	0.0	0.0	0.0	0.0	0.0	0.0	0.0	0.0	0.0	0.0	0.0	1.571	1.623
CPI-SC0149E8473	FN1_integrin_a2Bb3_complex	simple:P02751	complex:integrin_a2Bb3_complex	FN1		True	False	False	curated	True	Adhesion-Adhesion	Adhesion by Fibronectin	0.0	1.727	0.0	0.0	0.0	0.0	0.0	0.0	2.209	0.0	0.0	0.0	0.0	0.0	0.0	3.933	0.0	0.0	0.0	0.0	0.0	0.0	3.234	0.0	0.0	0.0	0.0	0.0	0.0	1.946	0.0	0.0	0.0	0.0	0.0	0.0	3.636
CPI-SC088D2EEF4	L1CAM_integrin_a2Bb3_complex	simple:P32004	complex:integrin_a2Bb3_complex	L1CAM		False	False	False	curated	True	Ligand-Receptor	Adhesion by L1CAM	0.0	0.071	0.0	0.0	0.0	0.0	0.0	0.0	0.072	0.0	0.0	0.0	0.0	0.0	0.0	0.0	0.0	0.0	0.0	0.0	0.0	0.0	0.0	0.0	0.0	0.0	0.0	0.0	0.0	0.0	0.0	0.0	0.0	0.0	0.0	0.0	0.503
CPI-SC0F16EDAB3	F2_integrin_a2Bb3_complex	simple:P00734	complex:integrin_a2Bb3_complex	F2		True	False	False	curated	True	Ligand-Receptor	Adhesion by Prothrombin	0.0	0.0	0.0	0.0	0.0	0.0	0.0	0.0	0.015	0.0	0.0	0.0	0.0	0.0	0.0	0.0	0.0	0.0	0.0	0.0	0.0	0.0	0.0	0.0	0.0	0.0	0.0	0.0	0.0	0.0	0.0	0.0	0.0	0.0	0.0	0.0	0.0
CPI-SC0D085D655	THBS1_integrin_a2Bb3_complex	simple:P07996	complex:integrin_a2Bb3_complex	THBS1		False	False	False	curated	True	Ligand-Receptor	Adhesion by Thrombospondin	0.0	0.051	0.0	0.0	0.0	0.0	0.0	0.0	0.022	0.0	0.0	0.0	0.0	0.0	0.0	0.0	0.0	0.0	0.0	0.0	0.0	0.0	0.415	0.0	0.0	0.0	0.0	0.0	0.0	0.0	0.0	0.0	0.0	0.0	0.0	0.0	0.0
CPI-SC0EA162039	VTN_integrin_a2Bb3_complex	simple:P04004	complex:integrin_a2Bb3_complex	VTN		True	False	False	curated	True	Ligand-Receptor	Adhesion by Vitronectin	0.0	0.038	0.0	0.0	0.0	0.0	0.0	0.0	0.041	0.0	0.0	0.0	0.0	0.0	0.0	0.0	0.0	0.0	0.0	0.0	0.0	0.0	0.0	0.0	0.0	0.0	0.0	0.0	0.0	0.0	0.0	0.0	0.0	0.0	0.0	0.0	0.0
CPI-SC003C7B6F1	PLG_integrin_a2Bb3_complex	simple:P00747	complex:integrin_a2Bb3_complex	PLG		True	False	False	curated	True	Ligand-Receptor		0.0	0.0	0.0	0.0	0.0	0.0	0.0	0.0	0.014	0.0	0.0	0.0	0.0	0.0	0.0	0.0	0.0	0.0	0.0	0.0	0.0	0.0	0.0	0.0	0.0	0.0	0.0	0.0	0.0	0.0	0.0	0.0	0.0	0.0	0.0	0.0	0.0
CPI-SC0C09120F1	ICAM1_integrin_aMb2_complex	simple:P05362	complex:integrin_aMb2_complex	ICAM1		False	True	False	curated	True	Ligand-Receptor	Adhesion by ICAM	0.197	0.0	0.0	0.0	0.0	0.0	0.0	0.232	0.0	0.0	0.0	0.0	0.0	0.0	0.0	0.0	0.0	0.0	0.0	0.0	0.0	0.757	0.0	0.0	0.0	0.0	0.0	0.0	0.0	0.0	0.0	0.0	0.0	0.0	0.0	0.481	0.0
CPI-SC071B77A18	JAM3_integrin_aMb2_complex	simple:Q9BX67	complex:integrin_aMb2_complex	JAM3		True	False	False	curated	True	Adhesion-Adhesion	Adhesion by JAM	0.696	0.0	0.0	0.0	0.0	0.0	0.0	0.845	0.0	0.0	0.0	0.0	0.0	0.0	1.965	0.0	0.0	0.0	0.0	0.0	0.0	1.324	0.0	0.0	0.0	0.0	0.0	0.0	0.0	0.0	0.0	0.0	0.0	0.0	0.0	1.575	0.0
CPI-SC02C7E2DB4	F10_integrin_aMb2_complex	simple:P00742	complex:integrin_aMb2_complex	F10		True	False	False	curated	True	Ligand-Receptor	Adhesion by Prothrombin	0.476	0.0	0.0	0.0	0.0	0.0	0.0	0.728	0.0	0.0	0.0	0.0	0.0	0.0	0.0	0.0	0.0	0.0	0.0	0.0	0.0	0.443	0.0	0.0	0.0	0.0	0.0	0.0	0.882	0.0	0.0	0.0	0.0	0.0	0.0	0.0	0.0
CPI-SC0C93C7670	C3_integrin_aMb2_complex	simple:P01024	complex:integrin_aMb2_complex	C3		True	False	False	curated	True	Ligand-Receptor	Signaling by Complement	0.068	0.0	0.0	0.0	0.0	0.0	0.0	0.206	0.0	0.0	0.0	0.0	0.0	0.0	0.0	0.0	0.0	0.0	0.0	0.0	0.0	0.0	0.0	0.0	0.0	0.0	0.0	0.0	0.0	0.0	0.0	0.0	0.0	0.0	0.0	0.0	0.0
CPI-SC003905460	THY1_integrin_aMb2_complex	simple:P04216	complex:integrin_aMb2_complex	THY1		False	False	False	curated	True	Adhesion-Adhesion	Adhesion by antigen THY1	1.374	0.0	0.0	0.0	0.0	0.0	0.0	0.714	0.0	0.0	0.0	0.0	0.0	0.0	1.813	0.0	0.0	0.0	0.0	0.0	0.0	2.159	0.0	0.0	0.0	0.0	0.0	0.0	0.825	0.0	0.0	0.0	0.0	0.0	0.0	2.184	0.0
CPI-SC0329DFA42	GP1BA_integrin_aMb2_complex	simple:P07359	complex:integrin_aMb2_complex	GP1BA		False	False	False	curated	True	Ligand-Receptor		0.034	0.0	0.0	0.0	0.0	0.0	0.0	0.051	0.0	0.0	0.0	0.0	0.0	0.0	0.0	0.0	0.0	0.0	0.0	0.0	0.0	0.0	0.0	0.0	0.0	0.0	0.0	0.0	0.0	0.0	0.0	0.0	0.0	0.0	0.0	0.0	0.0
CPI-SC08CB03AD8	ICAM1_integrin_aXb2_complex	simple:P05362	complex:integrin_aXb2_complex	ICAM1		False	True	False	curated	True	Ligand-Receptor	Adhesion by ICAM	0.196	0.186	0.0	0.0	0.0	0.0	0.0	0.231	0.221	0.0	0.0	0.0	0.0	0.0	0.0	0.0	0.0	0.0	0.0	0.0	0.0	0.756	0.746	0.0	0.0	0.0	0.0	0.0	0.0	0.0	0.0	0.0	0.0	0.0	0.0	0.479	0.47
CPI-SC0EFDBED2D	THY1_integrin_aXb2_complex	simple:P04216	complex:integrin_aXb2_complex	THY1		False	False	False	curated	True	Adhesion-Adhesion	Adhesion by antigen THY1	1.372	1.363	0.0	0.0	0.0	0.0	0.0	0.712	0.702	0.0	0.0	0.0	0.0	0.0	1.811	1.802	0.0	0.0	0.0	0.0	0.0	2.158	2.148	0.0	0.0	0.0	0.0	0.0	0.823	0.813	0.0	0.0	0.0	0.0	0.0	2.182	2.173
CPI-SC08C485EAE	FN1_integrin_a3b1_complex	simple:P02751	complex:integrin_a3b1_complex	FN1		True	False	False	curated	True	Adhesion-Adhesion	Adhesion by Fibronectin	1.974	1.963	0.0	2.935	0.0	0.0	0.0	2.456	2.445	0.0	3.418	0.0	0.0	0.0	4.18	4.169	0.0	5.142	0.0	0.0	0.0	3.481	3.47	0.0	4.442	0.0	0.0	0.0	2.193	2.182	0.0	3.154	0.0	0.0	0.0	3.884	3.872
CPI-SC0E5A1BA8E	LAMA3_integrin_a3b1_complex	simple:Q16787	complex:integrin_a3b1_complex	LAMA3		True	False	False	curated	True	Ligand-Receptor	Adhesion by Laminin	0.268	0.257	0.0	1.23	0.0	0.0	0.0	0.261	0.25	0.0	1.223	0.0	0.0	0.0	0.0	0.0	0.0	0.0	0.0	0.0	0.0	0.0	0.0	0.0	0.0	0.0	0.0	0.0	0.0	0.0	0.0	0.0	0.0	0.0	0.0	0.0	0.0
CPI-SC0B80B8591	THBS1_integrin_a3b1_complex	simple:P07996	complex:integrin_a3b1_complex	THBS1		False	False	False	curated	True	Ligand-Receptor	Adhesion by Thrombospondin	0.299	0.287	0.0	1.26	0.0	0.0	0.0	0.27	0.258	0.0	1.231	0.0	0.0	0.0	0.0	0.0	0.0	0.0	0.0	0.0	0.0	0.662	0.651	0.0	1.624	0.0	0.0	0.0	0.0	0.0	0.0	0.0	0.0	0.0	0.0	0.0	0.0
CPI-SC0FA241084	CSPG4_integrin_a3b1_complex	simple:Q6UVK1	complex:integrin_a3b1_complex	CSPG4		False	False	False	curated	True	Ligand-Receptor		0.273	0.262	0.0	1.235	0.0	0.0	0.0	0.284	0.272	0.0	1.245	0.0	0.0	0.0	0.0	0.0	0.0	0.0	0.0	0.0	0.0	0.0	0.0	0.0	0.0	0.0	0.0	0.0	0.0	0.0	0.0	0.0	0.0	0.0	0.0	0.0	0.0
CPI-SC0F96CE387	FN1_integrin_a4b1_complex	simple:P02751	complex:integrin_a4b1_complex	FN1		True	False	False	curated	True	Adhesion-Adhesion	Adhesion by Fibronectin	1.748	1.745	0.0	0.0	0.0	0.0	0.0	2.231	2.227	0.0	0.0	0.0	0.0	0.0	3.955	3.951	0.0	0.0	0.0	0.0	0.0	3.255	3.252	0.0	0.0	0.0	0.0	0.0	1.967	1.964	0.0	0.0	0.0	0.0	0.0	3.658	3.654
CPI-SC0C2126F8E	JAM2_integrin_a4b1_complex	simple:P57087	complex:integrin_a4b1_complex	JAM2		False	False	False	curated	True	Adhesion-Adhesion	Adhesion by JAM	0.274	0.271	0.0	0.0	0.0	0.0	0.0	0.137	0.134	0.0	0.0	0.0	0.0	0.0	0.0	0.0	0.0	0.0	0.0	0.0	0.0	0.0	0.0	0.0	0.0	0.0	0.0	0.0	0.678	0.675	0.0	0.0	0.0	0.0	0.0	0.479	0.475
CPI-SC0C81483EA	SPP1_integrin_a4b1_complex	simple:P10451	complex:integrin_a4b1_complex	SPP1		True	False	False	curated	True	Ligand-Receptor	Adhesion by Osteopontin	0.486	0.482	0.0	0.0	0.0	0.0	0.0	0.288	0.284	0.0	0.0	0.0	0.0	0.0	1.727	1.723	0.0	0.0	0.0	0.0	0.0	0.884	0.881	0.0	0.0	0.0	0.0	0.0	0.0	0.0	0.0	0.0	0.0	0.0	0.0	0.471	0.467
CPI-SC00B50273B	TNC_integrin_a4b1_complex	simple:P24821	complex:integrin_a4b1_complex	TNC		True	False	False	curated	True	Ligand-Receptor	Adhesion by tenascin	0.173	0.169	0.0	0.0	0.0	0.0	0.0	0.184	0.18	0.0	0.0	0.0	0.0	0.0	0.0	0.0	0.0	0.0	0.0	0.0	0.0	0.0	0.0	0.0	0.0	0.0	0.0	0.0	0.0	0.0	0.0	0.0	0.0	0.0	0.0	0.54	0.537
CPI-SC0B2557C9D	VCAM1_integrin_a4b1_complex	simple:P19320	complex:integrin_a4b1_complex	VCAM1		False	False	False	curated	True	Ligand-Receptor	Adhesion by VCAM	0.0	0.0	0.0	0.0	0.0	0.0	0.0	0.0	0.0	0.0	0.0	0.0	0.0	0.0	0.0	0.0	0.0	0.0	0.0	0.0	0.0	0.0	0.0	0.0	0.0	0.0	0.0	0.0	0.0	0.0	0.0	0.0	0.0	0.0	0.0	0.0	0.0
CPI-SC09A33C92E	PLA2G2A_integrin_a4b1_complex	simple:P14555	complex:integrin_a4b1_complex	PLA2G2A		True	False	False	curated	True	Ligand-Receptor	Cell adhesion by Phospholipase	0.11	0.106	0.0	0.0	0.0	0.0	0.0	0.04	0.036	0.0	0.0	0.0	0.0	0.0	0.0	0.0	0.0	0.0	0.0	0.0	0.0	0.0	0.0	0.0	0.0	0.0	0.0	0.0	0.0	0.0	0.0	0.0	0.0	0.0	0.0	0.0	0.0
CPI-SC0E029AB31	PLAUR_integrin_a4b1_complex	simple:Q03405	complex:integrin_a4b1_complex	PLAUR		True	True	False	curated	True	Receptor-Receptor	Signaling by Plasminogen Activator	0.126	0.122	0.0	0.0	0.0	0.0	0.0	0.218	0.214	0.0	0.0	0.0	0.0	0.0	0.0	0.0	0.0	0.0	0.0	0.0	0.0	0.834	0.83	0.0	0.0	0.0	0.0	0.0	0.0	0.0	0.0	0.0	0.0	0.0	0.0	0.0	0.0
CPI-SC034EE8AAA	FN1_integrin_a4b7_complex	simple:P02751	complex:integrin_a4b7_complex	FN1		True	False	False	curated	True	Adhesion-Adhesion	Adhesion by Fibronectin	1.748	1.745	0.0	0.0	0.0	0.0	0.0	2.231	2.227	0.0	0.0	0.0	0.0	0.0	3.955	3.951	0.0	0.0	0.0	0.0	0.0	3.255	3.252	0.0	0.0	0.0	0.0	0.0	1.967	1.964	0.0	0.0	0.0	0.0	0.0	3.658	3.654
CPI-SC06C0A2080	VCAM1_integrin_a4b7_complex	simple:P19320	complex:integrin_a4b7_complex	VCAM1		False	False	False	curated	True	Ligand-Receptor	Adhesion by VCAM	0.0	0.0	0.0	0.0	0.0	0.0	0.0	0.0	0.0	0.0	0.0	0.0	0.0	0.0	0.0	0.0	0.0	0.0	0.0	0.0	0.0	0.0	0.0	0.0	0.0	0.0	0.0	0.0	0.0	0.0	0.0	0.0	0.0	0.0	0.0	0.0	0.0
CPI-SC056FC1F11	MADCAM1_integrin_a4b7_complex	simple:Q13477	complex:integrin_a4b7_complex	MADCAM1		False	False	False	curated	True	Adhesion-Adhesion		0.075	0.072	0.0	0.0	0.0	0.0	0.0	0.114	0.11	0.0	0.0	0.0	0.0	0.0	0.0	0.0	0.0	0.0	0.0	0.0	0.0	0.0	0.0	0.0	0.0	0.0	0.0	0.0	0.0	0.0	0.0	0.0	0.0	0.0	0.0	0.0	0.0
CPI-SC06C3BA86F	FN1_integrin_a5b1_complex	simple:P02751	complex:integrin_a5b1_complex	FN1		True	False	False	curated	True	Adhesion-Adhesion	Adhesion by Fibronectin	1.976	2.074	4.149	2.56	3.314	2.883	4.427	2.459	2.557	4.632	3.043	3.797	3.366	4.91	4.183	4.281	6.356	4.767	5.521	5.09	6.634	3.484	3.582	5.656	4.068	4.821	4.391	5.935	2.195	2.294	4.368	2.78	3.533	3.103	4.647	3.886	3.984
CPI-SC02CB6F5A5	L1CAM_integrin_a5b1_complex	simple:P32004	complex:integrin_a5b1_complex	L1CAM		False	False	False	curated	True	Ligand-Receptor	Adhesion by L1CAM	0.321	0.419	2.493	0.905	1.658	1.228	2.772	0.321	0.419	2.494	0.905	1.659	1.228	2.772	0.0	0.0	0.0	0.0	0.0	0.0	0.0	0.0	0.0	0.0	0.0	0.0	0.0	0.0	0.0	0.0	0.0	0.0	0.0	0.0	0.0	0.753	0.851
CPI-SC08F3F7DC6	PLA2G2A_integrin_a5b1_complex	simple:P14555	complex:integrin_a5b1_complex	PLA2G2A		True	False	False	curated	True	Ligand-Receptor	Cell adhesion by Phospholipase	0.338	0.436	2.51	0.922	1.675	1.245	2.789	0.268	0.366	2.44	0.852	1.605	1.175	2.719	0.0	0.0	0.0	0.0	0.0	0.0	0.0	0.0	0.0	0.0	0.0	0.0	0.0	0.0	0.0	0.0	0.0	0.0	0.0	0.0	0.0	0.0	0.0
CPI-SC0ABE9B7D2	FBN1_integrin_a5b1_complex	simple:P35555	complex:integrin_a5b1_complex	FBN1		True	False	False	curated	True	Ligand-Receptor		0.385	0.483	2.558	0.969	1.723	1.292	2.836	0.407	0.505	2.579	0.991	1.744	1.314	2.858	0.0	0.0	0.0	0.0	0.0	0.0	0.0	0.613	0.711	2.785	1.197	1.95	1.52	3.064	0.0	0.0	0.0	0.0	0.0	0.0	0.0	0.701	0.799
CPI-SC04BC5B245	FN1_integrin_a8b1_complex	simple:P02751	complex:integrin_a8b1_complex	FN1		True	False	False	curated	True	Adhesion-Adhesion	Adhesion by Fibronectin	1.728	1.72	0.0	0.0	3.127	0.0	0.0	2.211	2.203	0.0	0.0	3.61	0.0	0.0	3.935	3.927	0.0	0.0	5.334	0.0	0.0	3.235	3.227	0.0	0.0	4.634	0.0	0.0	1.947	1.939	0.0	0.0	3.346	0.0	0.0	3.638	3.63
CPI-SC09B2D1C63	TNC_integrin_a8b1_complex	simple:P24821	complex:integrin_a8b1_complex	TNC		True	False	False	curated	True	Ligand-Receptor	Adhesion by tenascin	0.153	0.145	0.0	0.0	1.552	0.0	0.0	0.164	0.156	0.0	0.0	1.563	0.0	0.0	0.0	0.0	0.0	0.0	0.0	0.0	0.0	0.0	0.0	0.0	0.0	0.0	0.0	0.0	0.0	0.0	0.0	0.0	0.0	0.0	0.0	0.52	0.512
CPI-SC08F923F07	FN1_integrin_aVb1_complex	simple:P02751	complex:integrin_aVb1_complex	FN1		True	False	False	curated	True	Adhesion-Adhesion	Adhesion by Fibronectin	2.453	2.404	0.0	3.0	3.918	3.543	4.666	2.935	2.887	0.0	3.483	4.401	4.026	5.149	4.659	4.611	0.0	5.207	6.125	5.75	6.873	3.96	3.911	0.0	4.508	5.425	5.051	6.174	2.672	2.623	0.0	3.219	4.137	3.762	4.886	4.362	4.314
CPI-SC01D9AD677	L1CAM_integrin_aVb1_complex	simple:P32004	complex:integrin_aVb1_complex	L1CAM		False	False	False	curated	True	Ligand-Receptor	Adhesion by L1CAM	0.797	0.749	0.0	1.345	2.263	1.888	3.011	0.798	0.749	0.0	1.345	2.263	1.888	3.011	0.0	0.0	0.0	0.0	0.0	0.0	0.0	0.0	0.0	0.0	0.0	0.0	0.0	0.0	0.0	0.0	0.0	0.0	0.0	0.0	0.0	1.229	1.18
CPI-SC0717E21B0	VTN_integrin_aVb1_complex	simple:P04004	complex:integrin_aVb1_complex	VTN		True	False	False	curated	True	Ligand-Receptor	Adhesion by Vitronectin	0.764	0.716	0.0	1.312	2.23	1.855	2.978	0.767	0.718	0.0	1.314	2.232	1.857	2.98	0.0	0.0	0.0	0.0	0.0	0.0	0.0	0.0	0.0	0.0	0.0	0.0	0.0	0.0	0.0	0.0	0.0	0.0	0.0	0.0	0.0	0.0	0.0
CPI-SC06D7BD0F6	FN1_integrin_aVb3_complex	simple:P02751	complex:integrin_aVb3_complex	FN1		True	False	False	curated	True	Adhesion-Adhesion	Adhesion by Fibronectin	0.0	1.727	0.0	0.0	0.0	0.0	0.0	0.0	2.209	0.0	0.0	0.0	0.0	0.0	0.0	3.933	0.0	0.0	0.0	0.0	0.0	0.0	3.234	0.0	0.0	0.0	0.0	0.0	0.0	1.946	0.0	0.0	0.0	0.0	0.0	0.0	3.636
CPI-SC0FCA446B5	L1CAM_integrin_aVb3_complex	simple:P32004	complex:integrin_aVb3_complex	L1CAM		False	False	False	curated	True	Ligand-Receptor	Adhesion by L1CAM	0.0	0.071	0.0	0.0	0.0	0.0	0.0	0.0	0.072	0.0	0.0	0.0	0.0	0.0	0.0	0.0	0.0	0.0	0.0	0.0	0.0	0.0	0.0	0.0	0.0	0.0	0.0	0.0	0.0	0.0	0.0	0.0	0.0	0.0	0.0	0.0	0.503
CPI-SC07763D025	LAMC1_integrin_aVb3_complex	simple:P11047	complex:integrin_aVb3_complex	LAMC1		True	False	False	curated	True	Ligand-Receptor	Adhesion by Laminin	0.0	1.451	0.0	0.0	0.0	0.0	0.0	0.0	1.154	0.0	0.0	0.0	0.0	0.0	0.0	2.827	0.0	0.0	0.0	0.0	0.0	0.0	1.875	0.0	0.0	0.0	0.0	0.0	0.0	0.0	0.0	0.0	0.0	0.0	0.0	0.0	2.478
CPI-SC03E67206C	SPP1_integrin_aVb3_complex	simple:P10451	complex:integrin_aVb3_complex	SPP1		True	False	False	curated	True	Ligand-Receptor	Adhesion by Osteopontin	0.0	0.464	0.0	0.0	0.0	0.0	0.0	0.0	0.266	0.0	0.0	0.0	0.0	0.0	0.0	1.705	0.0	0.0	0.0	0.0	0.0	0.0	0.863	0.0	0.0	0.0	0.0	0.0	0.0	0.0	0.0	0.0	0.0	0.0	0.0	0.0	0.449
CPI-SC0AA4C3895	F2_integrin_aVb3_complex	simple:P00734	complex:integrin_aVb3_complex	F2		True	False	False	curated	True	Ligand-Receptor	Adhesion by Prothrombin	0.0	0.0	0.0	0.0	0.0	0.0	0.0	0.0	0.015	0.0	0.0	0.0	0.0	0.0	0.0	0.0	0.0	0.0	0.0	0.0	0.0	0.0	0.0	0.0	0.0	0.0	0.0	0.0	0.0	0.0	0.0	0.0	0.0	0.0	0.0	0.0	0.0
CPI-SC021D4420C	TNC_integrin_aVb3_complex	simple:P24821	complex:integrin_aVb3_complex	TNC		True	False	False	curated	True	Ligand-Receptor	Adhesion by tenascin	0.0	0.151	0.0	0.0	0.0	0.0	0.0	0.0	0.162	0.0	0.0	0.0	0.0	0.0	0.0	0.0	0.0	0.0	0.0	0.0	0.0	0.0	0.0	0.0	0.0	0.0	0.0	0.0	0.0	0.0	0.0	0.0	0.0	0.0	0.0	0.0	0.519
CPI-SC02EA03F82	THBS1_integrin_aVb3_complex	simple:P07996	complex:integrin_aVb3_complex	THBS1		False	False	False	curated	True	Ligand-Receptor	Adhesion by Thrombospondin	0.0	0.051	0.0	0.0	0.0	0.0	0.0	0.0	0.022	0.0	0.0	0.0	0.0	0.0	0.0	0.0	0.0	0.0	0.0	0.0	0.0	0.0	0.415	0.0	0.0	0.0	0.0	0.0	0.0	0.0	0.0	0.0	0.0	0.0	0.0	0.0	0.0
CPI-SC045FE8A01	VTN_integrin_aVb3_complex	simple:P04004	complex:integrin_aVb3_complex	VTN		True	False	False	curated	True	Ligand-Receptor	Adhesion by Vitronectin	0.0	0.038	0.0	0.0	0.0	0.0	0.0	0.0	0.041	0.0	0.0	0.0	0.0	0.0	0.0	0.0	0.0	0.0	0.0	0.0	0.0	0.0	0.0	0.0	0.0	0.0	0.0	0.0	0.0	0.0	0.0	0.0	0.0	0.0	0.0	0.0	0.0
CPI-SC0FB36427B	FGF1_integrin_aVb3_complex	simple:P05230	complex:integrin_aVb3_complex	FGF1		True	False	False	curated	True	Ligand-Receptor	Signaling by Fibroblast growth factor	0.0	0.126	0.0	0.0	0.0	0.0	0.0	0.0	0.073	0.0	0.0	0.0	0.0	0.0	0.0	0.0	0.0	0.0	0.0	0.0	0.0	0.0	0.0	0.0	0.0	0.0	0.0	0.0	0.0	0.0	0.0	0.0	0.0	0.0	0.0	0.0	0.458
CPI-SC0F72E9E4E	FGF2_integrin_aVb3_complex	simple:P09038	complex:integrin_aVb3_complex	FGF2		True	False	False	curated	True	Ligand-Receptor	Signaling by Fibroblast growth factor	0.0	1.123	0.0	0.0	0.0	0.0	0.0	0.0	0.474	0.0	0.0	0.0	0.0	0.0	0.0	1.858	0.0	0.0	0.0	0.0	0.0	0.0	1.514	0.0	0.0	0.0	0.0	0.0	0.0	0.647	0.0	0.0	0.0	0.0	0.0	0.0	1.446
CPI-SC0D3D23FAA	IGF1_integrin_aVb3_complex	simple:P05019	complex:integrin_aVb3_complex	IGF1		True	False	False	curated	True	Ligand-Receptor	Signaling by Insulin-like growth factor	0.0	0.016	0.0	0.0	0.0	0.0	0.0	0.0	0.025	0.0	0.0	0.0	0.0	0.0	0.0	0.0	0.0	0.0	0.0	0.0	0.0	0.0	0.0	0.0	0.0	0.0	0.0	0.0	0.0	0.0	0.0	0.0	0.0	0.0	0.0	0.0	0.0
CPI-SC0C4FD0754	PLAUR_integrin_aVb3_complex	simple:Q03405	complex:integrin_aVb3_complex	PLAUR		True	True	False	curated	True	Receptor-Receptor	Signaling by Plasminogen Activator	0.0	0.104	0.0	0.0	0.0	0.0	0.0	0.0	0.196	0.0	0.0	0.0	0.0	0.0	0.0	0.0	0.0	0.0	0.0	0.0	0.0	0.0	0.812	0.0	0.0	0.0	0.0	0.0	0.0	0.0	0.0	0.0	0.0	0.0	0.0	0.0	0.0
CPI-SC0F0AC498A	THY1_integrin_aVb3_complex	simple:P04216	complex:integrin_aVb3_complex	THY1		False	False	False	curated	True	Adhesion-Adhesion	Adhesion by antigen THY1	0.0	1.355	0.0	0.0	0.0	0.0	0.0	0.0	0.695	0.0	0.0	0.0	0.0	0.0	0.0	1.794	0.0	0.0	0.0	0.0	0.0	0.0	2.141	0.0	0.0	0.0	0.0	0.0	0.0	0.806	0.0	0.0	0.0	0.0	0.0	0.0	2.165
CPI-SC060FE7871	VWF_integrin_aVb3_complex	simple:P04275	complex:integrin_aVb3_complex	VWF		True	False	False	curated	True	Ligand-Receptor	Signaling by von Willebrand factor	0.0	0.12	0.0	0.0	0.0	0.0	0.0	0.0	0.25	0.0	0.0	0.0	0.0	0.0	0.0	0.0	0.0	0.0	0.0	0.0	0.0	0.0	0.0	0.0	0.0	0.0	0.0	0.0	0.0	0.0	0.0	0.0	0.0	0.0	0.0	0.0	0.547
CPI-SC0A6D5D2B1	MMP2_integrin_aVb3_complex	simple:P08253	complex:integrin_aVb3_complex	MMP2		True	False	False	curated	True	Ligand-Receptor		0.0	1.062	0.0	0.0	0.0	0.0	0.0	0.0	1.066	0.0	0.0	0.0	0.0	0.0	0.0	0.0	0.0	0.0	0.0	0.0	0.0	0.0	1.855	0.0	0.0	0.0	0.0	0.0	0.0	1.511	0.0	0.0	0.0	0.0	0.0	0.0	1.759
CPI-SC042AD06C6	OMD_integrin_aVb3_complex	simple:Q99983	complex:integrin_aVb3_complex	OMD		True	False	False	curated	True	Ligand-Receptor		0.0	0.0	0.0	0.0	0.0	0.0	0.0	0.0	0.0	0.0	0.0	0.0	0.0	0.0	0.0	0.0	0.0	0.0	0.0	0.0	0.0	0.0	0.0	0.0	0.0	0.0	0.0	0.0	0.0	0.0	0.0	0.0	0.0	0.0	0.0	0.0	0.0
CPI-SC09B45FB39	FN1_integrin_aVb5_complex	simple:P02751	complex:integrin_aVb5_complex	FN1		True	False	False	curated	True	Adhesion-Adhesion	Adhesion by Fibronectin	2.453	2.404	0.0	3.0	2.366	3.382	0.0	2.935	2.887	0.0	3.483	2.849	3.865	0.0	4.659	4.611	0.0	5.207	4.573	5.589	0.0	3.96	3.911	0.0	4.508	3.873	4.89	0.0	2.672	2.623	0.0	3.219	2.585	3.602	0.0	4.362	4.314
CPI-SS04829AC68	GJA1_GJA1	simple:P17302	simple:P17302	GJA1	GJA1	False	False	False	curated	False	Gap-Gap	Adhesion by GAP junction	5.166	4.87	5.528	5.312	5.699	5.583	5.808	4.87	4.573	5.232	5.015	5.402	5.286	5.512	5.528	5.232	5.89	5.674	6.061	5.945	6.17	5.312	5.015	5.674	5.458	5.845	5.728	5.954	5.699	5.402	6.061	5.845	6.232	6.116	6.341	5.583	5.286
CPI-SS08658BB16	GJA3_GJA1	simple:Q9Y6H8	simple:P17302	GJA3	GJA1	False	False	False	curated	False	Gap-Gap	Adhesion by GAP junction	2.588	2.292	2.951	2.734	3.121	3.005	3.231	0.0	0.0	0.0	0.0	0.0	0.0	0.0	0.0	0.0	0.0	0.0	0.0	0.0	0.0	0.0	0.0	0.0	0.0	0.0	0.0	0.0	0.0	0.0	0.0	0.0	0.0	0.0	0.0	0.0	0.0
CPI-SS0C4261737	GJC1_GJA1	simple:P36383	simple:P17302	GJC1	GJA1	False	False	False	curated	False	Gap-Gap	Adhesion by GAP junction	3.686	3.39	4.048	3.832	4.219	4.103	4.328	3.353	3.057	3.715	3.499	3.886	3.77	3.996	0.0	0.0	0.0	0.0	0.0	0.0	0.0	3.356	3.059	3.718	3.502	3.889	3.773	3.998	0.0	0.0	0.0	0.0	0.0	0.0	0.0	3.572	3.276
CPI-SS024F36886	GJA1_GJA5	simple:P17302	simple:P36382	GJA1	GJA5	False	False	False	curated	False	Gap-Gap	Adhesion by GAP junction	2.632	2.602	0.0	0.0	0.0	0.0	4.561	2.335	2.305	0.0	0.0	0.0	0.0	4.264	2.994	2.964	0.0	0.0	0.0	0.0	4.923	2.777	2.747	0.0	0.0	0.0	0.0	4.706	3.165	3.134	0.0	0.0	0.0	0.0	5.093	3.048	3.018
CPI-SS0F5FC7262	GJA3_GJA5	simple:Q9Y6H8	simple:P36382	GJA3	GJA5	False	False	False	curated	False	Gap-Gap	Adhesion by GAP junction	0.054	0.024	0.0	0.0	0.0	0.0	1.983	0.0	0.0	0.0	0.0	0.0	0.0	0.0	0.0	0.0	0.0	0.0	0.0	0.0	0.0	0.0	0.0	0.0	0.0	0.0	0.0	0.0	0.0	0.0	0.0	0.0	0.0	0.0	0.0	0.0	0.0
CPI-SS0ACFA4F22	GJA5_GJA5	simple:P36382	simple:P36382	GJA5	GJA5	False	False	False	curated	False	Gap-Gap	Adhesion by GAP junction	0.097	0.067	0.0	0.0	0.0	0.0	2.026	0.067	0.037	0.0	0.0	0.0	0.0	1.996	0.0	0.0	0.0	0.0	0.0	0.0	0.0	0.0	0.0	0.0	0.0	0.0	0.0	0.0	0.0	0.0	0.0	0.0	0.0	0.0	0.0	0.0	0.0
CPI-SS0E7883ADC	GJC1_GJA5	simple:P36383	simple:P36382	GJC1	GJA5	False	False	False	curated	False	Gap-Gap	Adhesion by GAP junction	1.152	1.122	0.0	0.0	0.0	0.0	3.081	0.819	0.789	0.0	0.0	0.0	0.0	2.748	0.0	0.0	0.0	0.0	0.0	0.0	0.0	0.822	0.791	0.0	0.0	0.0	0.0	2.75	0.0	0.0	0.0	0.0	0.0	0.0	0.0	1.038	1.008
CPI-SS00457EB1A	GJA3_GJA3	simple:Q9Y6H8	simple:Q9Y6H8	GJA3	GJA3	False	False	False	curated	False	Gap-Gap	Adhesion by GAP junction	0.011	0.0	0.0	0.0	0.0	0.0	0.0	0.0	0.0	0.0	0.0	0.0	0.0	0.0	0.0	0.0	0.0	0.0	0.0	0.0	0.0	0.0	0.0	0.0	0.0	0.0	0.0	0.0	0.0	0.0	0.0	0.0	0.0	0.0	0.0	0.0	0.0
CPI-SS062D2530F	GJA3_GJC1	simple:Q9Y6H8	simple:P36383	GJA3	GJC1	False	False	False	curated	False	Gap-Gap	Adhesion by GAP junction	1.109	0.776	0.0	0.778	0.0	0.995	2.619	0.0	0.0	0.0	0.0	0.0	0.0	0.0	0.0	0.0	0.0	0.0	0.0	0.0	0.0	0.0	0.0	0.0	0.0	0.0	0.0	0.0	0.0	0.0	0.0	0.0	0.0	0.0	0.0	0.0	0.0
CPI-SS0CEFF4625	GJC1_GJC1	simple:P36383	simple:P36383	GJC1	GJC1	False	False	False	curated	False	Gap-Gap	Adhesion by GAP junction	2.206	1.873	0.0	1.876	0.0	2.092	3.716	1.873	1.541	0.0	1.543	0.0	1.759	3.384	0.0	0.0	0.0	0.0	0.0	0.0	0.0	1.876	1.543	0.0	1.546	0.0	1.762	3.386	0.0	0.0	0.0	0.0	0.0	0.0	0.0	2.092	1.759
CPI-SS0E9A581F8	ICAM1_ITGAL	simple:P05362	simple:P20701	ICAM1	ITGAL	False	True	True	curated	False	Ligand-Receptor	Adhesion by ICAM	0.184	0.0	0.0	0.0	0.0	0.0	0.0	0.219	0.0	0.0	0.0	0.0	0.0	0.0	0.0	0.0	0.0	0.0	0.0	0.0	0.0	0.744	0.0	0.0	0.0	0.0	0.0	0.0	0.0	0.0	0.0	0.0	0.0	0.0	0.0	0.468	0.0
CPI-SC00035437A	ICAM1_integrin_aLb2_complex	simple:P05362	complex:integrin_aLb2_complex	ICAM1		False	True	False	curated	True	Ligand-Receptor	Adhesion by ICAM	0.184	0.0	0.0	0.0	0.0	0.0	0.0	0.219	0.0	0.0	0.0	0.0	0.0	0.0	0.0	0.0	0.0	0.0	0.0	0.0	0.0	0.744	0.0	0.0	0.0	0.0	0.0	0.0	0.0	0.0	0.0	0.0	0.0	0.0	0.0	0.468	0.0
CPI-SC0943ECD6E	ICAM2_integrin_aLb2_complex	simple:P13598	complex:integrin_aLb2_complex	ICAM2		False	False	False	curated	True	Ligand-Receptor	Adhesion by ICAM	0.027	0.0	0.0	0.0	0.0	0.0	0.0	0.031	0.0	0.0	0.0	0.0	0.0	0.0	0.0	0.0	0.0	0.0	0.0	0.0	0.0	0.0	0.0	0.0	0.0	0.0	0.0	0.0	0.0	0.0	0.0	0.0	0.0	0.0	0.0	0.0	0.0
CPI-SC09DC9200A	ICAM3_integrin_aLb2_complex	simple:P32942	complex:integrin_aLb2_complex	ICAM3		False	False	False	curated	True	Ligand-Receptor	Adhesion by ICAM	0.716	0.0	0.0	0.0	0.0	0.0	0.0	0.844	0.0	0.0	0.0	0.0	0.0	0.0	1.875	0.0	0.0	0.0	0.0	0.0	0.0	1.106	0.0	0.0	0.0	0.0	0.0	0.0	0.656	0.0	0.0	0.0	0.0	0.0	0.0	1.498	0.0
CPI-SC0A3A31D04	ICAM4_integrin_aLb2_complex	simple:Q14773	complex:integrin_aLb2_complex	ICAM4		True	False	False	curated	True	Ligand-Receptor	Adhesion by ICAM	0.128	0.0	0.0	0.0	0.0	0.0	0.0	0.398	0.0	0.0	0.0	0.0	0.0	0.0	0.0	0.0	0.0	0.0	0.0	0.0	0.0	0.387	0.0	0.0	0.0	0.0	0.0	0.0	0.0	0.0	0.0	0.0	0.0	0.0	0.0	0.518	0.0
CPI-SC0DEE2AF32	F11R_integrin_aLb2_complex	simple:Q9Y624	complex:integrin_aLb2_complex	F11R		False	True	False	curated	True	Ligand-Receptor	Adhesion by Prothrombin	1.129	0.0	0.0	0.0	0.0	0.0	0.0	1.075	0.0	0.0	0.0	0.0	0.0	0.0	2.567	0.0	0.0	0.0	0.0	0.0	0.0	1.179	0.0	0.0	0.0	0.0	0.0	0.0	1.445	0.0	0.0	0.0	0.0	0.0	0.0	1.572	0.0
CPI-SS09C4FCB90	ICAM1_SPN	simple:P05362	simple:P16150	ICAM1	SPN	False	True	False	curated	False	Adhesion-Adhesion	Adhesion by ICAM	0.227	0.197	2.074	0.0	0.0	0.0	0.0	0.262	0.232	2.109	0.0	0.0	0.0	0.0	0.0	0.0	0.0	0.0	0.0	0.0	0.0	0.787	0.757	2.634	0.0	0.0	0.0	0.0	0.0	0.0	0.0	0.0	0.0	0.0	0.0	0.511	0.481
CPI-SS087B53ABF	JAM2_JAM3	simple:P57087	simple:Q9BX67	JAM2	JAM3	True	False	False	curated	False	Adhesion-Adhesion	Adhesion by JAM	0.909	1.058	2.179	1.538	0.0	1.788	0.0	0.772	0.921	2.042	1.401	0.0	1.651	0.0	0.0	0.0	0.0	0.0	0.0	0.0	0.0	0.0	0.0	0.0	0.0	0.0	0.0	0.0	1.313	1.463	2.583	1.942	0.0	2.192	0.0	1.114	1.263
CPI-SS0F9D53834	JAM3_JAM3	simple:Q9BX67	simple:Q9BX67	JAM3	JAM3	True	False	False	curated	False	Adhesion-Adhesion	Adhesion by JAM	1.334	1.483	2.603	1.962	0.0	2.213	0.0	1.483	1.632	2.753	2.112	0.0	2.362	0.0	2.603	2.753	3.873	3.232	0.0	3.482	0.0	1.962	2.112	3.232	2.591	0.0	2.841	0.0	0.0	0.0	0.0	0.0	0.0	0.0	0.0	2.213	2.362
CPI-SC030C83222	L1CAM_pL1:Ezrin	simple:P32004	complex:pL1:Ezrin	L1CAM		False	False	True	curated	False	Ligand-Receptor	Adhesion by L1CAM	0.121	0.121	0.0	0.0	0.0	0.553	2.043	0.121	0.122	0.0	0.0	0.0	0.553	2.044	0.0	0.0	0.0	0.0	0.0	0.0	0.0	0.0	0.0	0.0	0.0	0.0	0.0	0.0	0.0	0.0	0.0	0.0	0.0	0.0	0.0	0.553	0.553
CPI-SC0EB9B5460	L1CAM_integrin_a9b1_complex	simple:P32004	complex:integrin_a9b1_complex	L1CAM		False	False	False	curated	True	Ligand-Receptor	Adhesion by L1CAM	0.083	0.145	0.0	0.0	0.0	0.708	0.0	0.083	0.146	0.0	0.0	0.0	0.708	0.0	0.0	0.0	0.0	0.0	0.0	0.0	0.0	0.0	0.0	0.0	0.0	0.0	0.0	0.0	0.0	0.0	0.0	0.0	0.0	0.0	0.0	0.515	0.577
CPI-SC069FF84F5	SPP1_integrin_a9b1_complex	simple:P10451	complex:integrin_a9b1_complex	SPP1		True	False	False	curated	True	Ligand-Receptor	Adhesion by Osteopontin	0.476	0.539	0.0	0.0	0.0	1.101	0.0	0.278	0.341	0.0	0.0	0.0	0.903	0.0	1.717	1.78	0.0	0.0	0.0	2.342	0.0	0.874	0.937	0.0	0.0	0.0	1.499	0.0	0.0	0.0	0.0	0.0	0.0	0.0	0.0	0.461	0.524
CPI-SC0B5F57CE1	TNC_integrin_a9b1_complex	simple:P24821	complex:integrin_a9b1_complex	TNC		True	False	False	curated	True	Ligand-Receptor	Adhesion by tenascin	0.163	0.226	0.0	0.0	0.0	0.788	0.0	0.174	0.237	0.0	0.0	0.0	0.799	0.0	0.0	0.0	0.0	0.0	0.0	0.0	0.0	0.0	0.0	0.0	0.0	0.0	0.0	0.0	0.0	0.0	0.0	0.0	0.0	0.0	0.0	0.53	0.593
CPI-SC061E89E41	VCAM1_integrin_a9b1_complex	simple:P19320	complex:integrin_a9b1_complex	VCAM1		False	False	False	curated	True	Ligand-Receptor	Adhesion by VCAM	0.0	0.0	0.0	0.0	0.0	0.0	0.0	0.0	0.0	0.0	0.0	0.0	0.0	0.0	0.0	0.0	0.0	0.0	0.0	0.0	0.0	0.0	0.0	0.0	0.0	0.0	0.0	0.0	0.0	0.0	0.0	0.0	0.0	0.0	0.0	0.0	0.0
CPI-SS0ACD487F0	L1CAM_L1CAM	simple:P32004	simple:P32004	L1CAM	L1CAM	False	False	False	curated	False	Adhesion-Adhesion	Adhesion by L1CAM	0.121	0.121	0.0	0.0	0.0	0.553	2.046	0.121	0.122	0.0	0.0	0.0	0.553	2.047	0.0	0.0	0.0	0.0	0.0	0.0	0.0	0.0	0.0	0.0	0.0	0.0	0.0	0.0	0.0	0.0	0.0	0.0	0.0	0.0	0.0	0.553	0.553
CPI-SC024FAED24	LAMC1_integrin_a6b1_complex	simple:P11047	complex:integrin_a6b1_complex	LAMC1		True	False	False	curated	True	Ligand-Receptor	Adhesion by Laminin	2.57	2.162	3.177	3.147	2.055	2.966	0.0	2.273	1.865	2.88	2.851	1.758	2.669	0.0	3.946	3.539	4.553	4.524	3.432	4.342	0.0	2.994	2.587	3.601	3.572	2.48	3.39	0.0	0.0	0.0	0.0	0.0	0.0	0.0	0.0	3.597	3.189
CPI-SC03FF6E42F	LAMC1_integrin_a7b1_complex	simple:P11047	complex:integrin_a7b1_complex	LAMC1		True	False	False	curated	True	Ligand-Receptor	Adhesion by Laminin	1.714	1.651	0.0	1.811	2.08	1.92	0.0	1.417	1.355	0.0	1.515	1.783	1.623	0.0	3.091	3.028	0.0	3.188	3.457	3.297	0.0	2.139	2.076	0.0	2.236	2.505	2.345	0.0	0.0	0.0	0.0	0.0	0.0	0.0	0.0	2.742	2.679
CPI-SS00661A3A4	NECTIN1_CADM3	simple:Q15223	simple:Q8N126	NECTIN1	CADM3	True	True	False	curated	False	Adhesion-Adhesion	Adhesion by Nectin	0.479	0.498	0.0	0.0	0.0	0.0	0.0	0.296	0.315	0.0	0.0	0.0	0.0	0.0	1.985	2.003	0.0	0.0	0.0	0.0	0.0	1.227	1.246	0.0	0.0	0.0	0.0	0.0	0.0	0.0	0.0	0.0	0.0	0.0	0.0	1.049	1.067
CPI-SS01E0F2D2C	NECTIN1_NECTIN4	simple:Q15223	simple:Q96NY8	NECTIN1	NECTIN4	True	True	True	curated	False	Adhesion-Adhesion	Adhesion by Nectin	0.428	0.43	0.0	0.0	0.0	0.0	0.0	0.246	0.247	0.0	0.0	0.0	0.0	0.0	1.934	1.935	0.0	0.0	0.0	0.0	0.0	1.177	1.178	0.0	0.0	0.0	0.0	0.0	0.0	0.0	0.0	0.0	0.0	0.0	0.0	0.998	0.999
CPI-SS0E14458C9	NECTIN2_TIGIT	simple:Q92692	simple:Q495A1	NECTIN2	TIGIT	False	True	False	curated	False	Ligand-Receptor	Signaling by Nectin	1.919	0.0	0.0	0.0	0.0	0.0	0.0	2.501	0.0	0.0	0.0	0.0	0.0	0.0	2.709	0.0	0.0	0.0	0.0	0.0	0.0	2.158	0.0	0.0	0.0	0.0	0.0	0.0	1.669	0.0	0.0	0.0	0.0	0.0	0.0	2.582	0.0
CPI-SS0BA232458	NECTIN3_TIGIT	simple:Q9NQS3	simple:Q495A1	NECTIN3	TIGIT	False	False	False	curated	False	Ligand-Receptor	Signaling by Nectin	0.341	0.0	0.0	0.0	0.0	0.0	0.0	0.361	0.0	0.0	0.0	0.0	0.0	0.0	2.129	0.0	0.0	0.0	0.0	0.0	0.0	1.076	0.0	0.0	0.0	0.0	0.0	0.0	0.669	0.0	0.0	0.0	0.0	0.0	0.0	0.895	0.0
CPI-SS00561BBD7	PVR_TIGIT	simple:P15151	simple:Q495A1	PVR	TIGIT	True	True	False	curated	False	Ligand-Receptor	Signaling by Poliovirus receptor	0.183	0.0	0.0	0.0	0.0	0.0	0.0	0.154	0.0	0.0	0.0	0.0	0.0	0.0	0.0	0.0	0.0	0.0	0.0	0.0	0.0	0.0	0.0	0.0	0.0	0.0	0.0	0.0	0.0	0.0	0.0	0.0	0.0	0.0	0.0	0.488	0.0
CPI-SS058209EC7	F2_F2R	simple:P00734	simple:P25116	F2	F2R	True	False	True	curated	False	Ligand-Receptor	Adhesion by Prothrombin	0.0	0.0	0.0	0.0	0.0	0.0	0.0	0.54	0.219	0.0	0.793	0.806	0.998	2.084	0.0	0.0	0.0	0.0	0.0	0.0	0.0	0.0	0.0	0.0	0.0	0.0	0.0	0.0	0.0	0.0	0.0	0.0	0.0	0.0	0.0	0.0	0.0
CPI-SS0BDC2B411	F2_F2RL3	simple:P00734	simple:Q96RI0	F2	F2RL3	True	False	True	curated	False	Ligand-Receptor	Adhesion by Prothrombin	0.0	0.0	0.0	0.0	0.0	0.0	0.0	0.0	0.008	0.0	0.0	0.0	0.0	0.0	0.0	0.0	0.0	0.0	0.0	0.0	0.0	0.0	0.0	0.0	0.0	0.0	0.0	0.0	0.0	0.0	0.0	0.0	0.0	0.0	0.0	0.0	0.0
CPI-SS09B583B3F	F2_THBD	simple:P00734	simple:P07204	F2	THBD	True	False	True	curated	False	Ligand-Receptor	Adhesion by Prothrombin	0.0	0.0	0.0	0.0	0.0	0.0	0.0	0.064	0.292	1.886	0.0	0.0	0.0	0.0	0.0	0.0	0.0	0.0	0.0	0.0	0.0	0.0	0.0	0.0	0.0	0.0	0.0	0.0	0.0	0.0	0.0	0.0	0.0	0.0	0.0	0.0	0.0
CPI-SC03C27B368	TNC_integrin_aVb6_complex	simple:P24821	complex:integrin_aVb6_complex	TNC		True	False	False	curated	True	Ligand-Receptor	Adhesion by tenascin	0.146	0.0	0.0	0.0	0.0	0.0	0.0	0.157	0.0	0.0	0.0	0.0	0.0	0.0	0.0	0.0	0.0	0.0	0.0	0.0	0.0	0.0	0.0	0.0	0.0	0.0	0.0	0.0	0.0	0.0	0.0	0.0	0.0	0.0	0.0	0.513	0.0
CPI-SC08AC51E15	TGFB1_integrin_aVb6_complex	simple:P01137	complex:integrin_aVb6_complex	TGFB1		True	False	False	curated	True	Ligand-Receptor	Signaling by Transforming growth factor	1.307	0.0	0.0	0.0	0.0	0.0	0.0	1.497	0.0	0.0	0.0	0.0	0.0	0.0	0.0	0.0	0.0	0.0	0.0	0.0	0.0	1.639	0.0	0.0	0.0	0.0	0.0	0.0	1.674	0.0	0.0	0.0	0.0	0.0	0.0	2.524	0.0
CPI-SC0DA808D76	TGFB3_integrin_aVb6_complex	simple:P10600	complex:integrin_aVb6_complex	TGFB3		True	False	False	curated	True	Ligand-Receptor	Signaling by Transforming growth factor	0.0	0.0	0.0	0.0	0.0	0.0	0.0	0.016	0.0	0.0	0.0	0.0	0.0	0.0	0.0	0.0	0.0	0.0	0.0	0.0	0.0	0.369	0.0	0.0	0.0	0.0	0.0	0.0	0.0	0.0	0.0	0.0	0.0	0.0	0.0	0.0	0.0
CPI-SS0C93E48D7	THBS1_CD36	simple:P07996	simple:P16671	THBS1	CD36	False	False	True	curated	False	Ligand-Receptor	Signaling by Thrombospondin precursor	0.046	0.044	0.0	0.0	0.0	0.0	0.0	0.017	0.015	0.0	0.0	0.0	0.0	0.0	0.0	0.0	0.0	0.0	0.0	0.0	0.0	0.41	0.408	0.0	0.0	0.0	0.0	0.0	0.0	0.0	0.0	0.0	0.0	0.0	0.0	0.0	0.0
CPI-SS0914C7C85	THBS2_CD36	simple:P35442	simple:P16671	THBS2	CD36	False	False	True	curated	False	Ligand-Receptor	Signaling by Thrombospondin precursor	0.547	0.545	0.0	0.0	0.0	0.0	0.0	0.046	0.044	0.0	0.0	0.0	0.0	0.0	0.0	0.0	0.0	0.0	0.0	0.0	0.0	0.0	0.0	0.0	0.0	0.0	0.0	0.0	0.0	0.0	0.0	0.0	0.0	0.0	0.0	0.436	0.434
CPI-CS05357F38C	Adenosine_byNT5E_and_SLC29A1_ADORA2B	complex:Adenosine_byNT5E_and_SLC29A1	simple:P29275		ADORA2B	True	False	True	curated	False	Ligand-Receptor	Signaling by Adenosine	0.192	0.09	0.0	0.0	0.677	0.0	0.0	0.353	0.252	0.0	0.0	0.838	0.0	0.0	0.0	0.0	0.0	0.0	0.0	0.0	0.0	0.0	0.0	0.0	0.0	0.0	0.0	0.0	0.0	0.0	0.0	0.0	0.0	0.0	0.0	0.0	0.0
CPI-CS016DD08B8	Adenosine_byNT5E_and_SLC29A2_ADORA2B	complex:Adenosine_byNT5E_and_SLC29A2	simple:P29275		ADORA2B	True	False	True	curated	False	Ligand-Receptor	Signaling by Adenosine	0.192	0.09	0.0	0.0	0.677	0.0	0.0	0.342	0.24	0.0	0.0	0.827	0.0	0.0	0.0	0.0	0.0	0.0	0.0	0.0	0.0	0.0	0.0	0.0	0.0	0.0	0.0	0.0	0.0	0.0	0.0	0.0	0.0	0.0	0.0	0.0	0.0
CPI-CS0D17EA793	Adenosine_byNT5E_and_SLC29A3_ADORA2B	complex:Adenosine_byNT5E_and_SLC29A3	simple:P29275		ADORA2B	True	False	True	curated	False	Ligand-Receptor	Signaling by Adenosine	0.192	0.09	0.0	0.0	0.677	0.0	0.0	0.353	0.252	0.0	0.0	0.838	0.0	0.0	0.0	0.0	0.0	0.0	0.0	0.0	0.0	0.0	0.0	0.0	0.0	0.0	0.0	0.0	0.0	0.0	0.0	0.0	0.0	0.0	0.0	0.0	0.0
CPI-CS0985F2C10	Adenosine_byNT5E_and_SLC29A4_ADORA2B	complex:Adenosine_byNT5E_and_SLC29A4	simple:P29275		ADORA2B	True	False	True	curated	False	Ligand-Receptor	Signaling by Adenosine	0.192	0.09	0.0	0.0	0.677	0.0	0.0	0.353	0.252	0.0	0.0	0.838	0.0	0.0	0.0	0.0	0.0	0.0	0.0	0.0	0.0	0.0	0.0	0.0	0.0	0.0	0.0	0.0	0.0	0.0	0.0	0.0	0.0	0.0	0.0	0.0	0.0
CPI-SS08C884E97	ENTPD1_ADORA2B	simple:P49961	simple:P29275	ENTPD1	ADORA2B	False	False	True	curated	False	Ligand-Receptor	Signaling by Ectonucleoside	0.338	0.236	0.0	0.0	0.822	0.0	0.0	0.293	0.191	0.0	0.0	0.778	0.0	0.0	0.0	0.0	0.0	0.0	0.0	0.0	0.0	0.0	0.0	0.0	0.0	0.0	0.0	0.0	0.0	0.0	0.0	0.0	0.0	0.0	0.0	0.0	0.0
CPI-CS06FE13C35	Adrenaline_byPNMT_and_SLC18A2_ADRA1A	complex:Adrenaline_byPNMT_and_SLC18A2	simple:P35348		ADRA1A	True	False	True	curated	False	Ligand-Receptor	Signaling by Adrenaline	0.0	0.042	0.0	0.0	0.0	0.0	0.0	0.0	0.018	0.0	0.0	0.0	0.0	0.0	0.0	0.0	0.0	0.0	0.0	0.0	0.0	0.0	0.0	0.0	0.0	0.0	0.0	0.0	0.0	0.0	0.0	0.0	0.0	0.0	0.0	0.0	0.0
CPI-CS05F96EA59	Epinephrine_byPNMT_ADRA1A	complex:Epinephrine_byPNMT	simple:P35348		ADRA1A	True	False	True	curated	False	Ligand-Receptor	Signaling by Epinephrine	0.0	0.256	0.0	0.0	0.0	0.0	0.0	0.0	0.675	0.0	0.0	0.0	0.0	0.0	0.0	0.0	0.0	0.0	0.0	0.0	0.0	0.0	0.0	0.0	0.0	0.0	0.0	0.0	0.0	0.0	0.0	0.0	0.0	0.0	0.0	0.0	0.0
CPI-CS098539E78	Noradrenaline_byDBH_and_SLC18A2_ADRA1A	complex:Noradrenaline_byDBH_and_SLC18A2	simple:P35348		ADRA1A	True	False	True	curated	False	Ligand-Receptor	Signaling by Noradrenaline	0.0	0.02	0.0	0.0	0.0	0.0	0.0	0.0	0.018	0.0	0.0	0.0	0.0	0.0	0.0	0.0	0.0	0.0	0.0	0.0	0.0	0.0	0.0	0.0	0.0	0.0	0.0	0.0	0.0	0.0	0.0	0.0	0.0	0.0	0.0	0.0	0.0
CPI-CS0377ED1BC	Noradrenaline_byDBH_and_SLC6A2_ADRA1A	complex:Noradrenaline_byDBH_and_SLC6A2	simple:P35348		ADRA1A	True	False	True	curated	False	Ligand-Receptor	Signaling by Noradrenaline	0.0	0.009	0.0	0.0	0.0	0.0	0.0	0.0	0.0	0.0	0.0	0.0	0.0	0.0	0.0	0.0	0.0	0.0	0.0	0.0	0.0	0.0	0.0	0.0	0.0	0.0	0.0	0.0	0.0	0.0	0.0	0.0	0.0	0.0	0.0	0.0	0.0
CPI-CS0C22FCA29	Adrenaline_byPNMT_and_SLC18A2_ADRA1D	complex:Adrenaline_byPNMT_and_SLC18A2	simple:P25100		ADRA1D	True	False	True	curated	False	Ligand-Receptor	Signaling by Adrenaline	0.061	0.042	0.0	0.0	0.0	0.0	0.0	0.037	0.018	0.0	0.0	0.0	0.0	0.0	0.0	0.0	0.0	0.0	0.0	0.0	0.0	0.0	0.0	0.0	0.0	0.0	0.0	0.0	0.0	0.0	0.0	0.0	0.0	0.0	0.0	0.0	0.0
CPI-CS0A5499A2C	Epinephrine_byPNMT_ADRA1D	complex:Epinephrine_byPNMT	simple:P25100		ADRA1D	True	False	True	curated	False	Ligand-Receptor	Signaling by Epinephrine	0.275	0.256	0.0	0.0	0.0	0.0	0.0	0.694	0.675	0.0	0.0	0.0	0.0	0.0	0.0	0.0	0.0	0.0	0.0	0.0	0.0	0.0	0.0	0.0	0.0	0.0	0.0	0.0	0.0	0.0	0.0	0.0	0.0	0.0	0.0	0.0	0.0
CPI-CS02EA1C9D1	Noradrenaline_byDBH_and_SLC18A2_ADRA1D	complex:Noradrenaline_byDBH_and_SLC18A2	simple:P25100		ADRA1D	True	False	True	curated	False	Ligand-Receptor	Signaling by Noradrenaline	0.039	0.02	0.0	0.0	0.0	0.0	0.0	0.037	0.018	0.0	0.0	0.0	0.0	0.0	0.0	0.0	0.0	0.0	0.0	0.0	0.0	0.0	0.0	0.0	0.0	0.0	0.0	0.0	0.0	0.0	0.0	0.0	0.0	0.0	0.0	0.0	0.0
CPI-CS0DDBC236B	Noradrenaline_byDBH_and_SLC6A2_ADRA1D	complex:Noradrenaline_byDBH_and_SLC6A2	simple:P25100		ADRA1D	True	False	True	curated	False	Ligand-Receptor	Signaling by Noradrenaline	0.028	0.009	0.0	0.0	0.0	0.0	0.0	0.0	0.0	0.0	0.0	0.0	0.0	0.0	0.0	0.0	0.0	0.0	0.0	0.0	0.0	0.0	0.0	0.0	0.0	0.0	0.0	0.0	0.0	0.0	0.0	0.0	0.0	0.0	0.0	0.0	0.0
CPI-CS00979A178	Adrenaline_byPNMT_and_SLC18A2_ADRA2A	complex:Adrenaline_byPNMT_and_SLC18A2	simple:P08913		ADRA2A	True	False	True	curated	False	Ligand-Receptor	Signaling by Adrenaline	0.065	0.065	0.0	0.0	0.0	0.0	0.0	0.041	0.041	0.0	0.0	0.0	0.0	0.0	0.0	0.0	0.0	0.0	0.0	0.0	0.0	0.0	0.0	0.0	0.0	0.0	0.0	0.0	0.0	0.0	0.0	0.0	0.0	0.0	0.0	0.0	0.0
CPI-CS0AB9AD0C3	Epinephrine_byPNMT_ADRA2A	complex:Epinephrine_byPNMT	simple:P08913		ADRA2A	True	False	True	curated	False	Ligand-Receptor	Signaling by Epinephrine	0.279	0.279	0.0	0.0	0.0	0.0	0.0	0.698	0.698	0.0	0.0	0.0	0.0	0.0	0.0	0.0	0.0	0.0	0.0	0.0	0.0	0.0	0.0	0.0	0.0	0.0	0.0	0.0	0.0	0.0	0.0	0.0	0.0	0.0	0.0	0.0	0.0
CPI-CS0EAD92BCF	Noradrenaline_byDBH_and_SLC18A2_ADRA2A	complex:Noradrenaline_byDBH_and_SLC18A2	simple:P08913		ADRA2A	True	False	True	curated	False	Ligand-Receptor	Signaling by Noradrenaline	0.043	0.043	0.0	0.0	0.0	0.0	0.0	0.041	0.041	0.0	0.0	0.0	0.0	0.0	0.0	0.0	0.0	0.0	0.0	0.0	0.0	0.0	0.0	0.0	0.0	0.0	0.0	0.0	0.0	0.0	0.0	0.0	0.0	0.0	0.0	0.0	0.0
CPI-CS0102B6543	Noradrenaline_byDBH_and_SLC6A2_ADRA2A	complex:Noradrenaline_byDBH_and_SLC6A2	simple:P08913		ADRA2A	True	False	True	curated	False	Ligand-Receptor	Signaling by Noradrenaline	0.032	0.032	0.0	0.0	0.0	0.0	0.0	0.0	0.0	0.0	0.0	0.0	0.0	0.0	0.0	0.0	0.0	0.0	0.0	0.0	0.0	0.0	0.0	0.0	0.0	0.0	0.0	0.0	0.0	0.0	0.0	0.0	0.0	0.0	0.0	0.0	0.0
CPI-CS0CCD9D09E	Adrenaline_byPNMT_and_SLC18A2_ADRA2B	complex:Adrenaline_byPNMT_and_SLC18A2	simple:P18089		ADRA2B	True	False	True	curated	False	Ligand-Receptor	Signaling by Adrenaline	0.061	0.066	0.0	0.0	0.0	0.0	0.0	0.037	0.043	0.0	0.0	0.0	0.0	0.0	0.0	0.0	0.0	0.0	0.0	0.0	0.0	0.0	0.0	0.0	0.0	0.0	0.0	0.0	0.0	0.0	0.0	0.0	0.0	0.0	0.0	0.0	0.0
CPI-CS07947C107	Epinephrine_byPNMT_ADRA2B	complex:Epinephrine_byPNMT	simple:P18089		ADRA2B	True	False	True	curated	False	Ligand-Receptor	Signaling by Epinephrine	0.275	0.28	0.0	0.0	0.0	0.0	0.0	0.694	0.699	0.0	0.0	0.0	0.0	0.0	0.0	0.0	0.0	0.0	0.0	0.0	0.0	0.0	0.0	0.0	0.0	0.0	0.0	0.0	0.0	0.0	0.0	0.0	0.0	0.0	0.0	0.0	0.0
CPI-CS0345842F1	Noradrenaline_byDBH_and_SLC18A2_ADRA2B	complex:Noradrenaline_byDBH_and_SLC18A2	simple:P18089		ADRA2B	True	False	True	curated	False	Ligand-Receptor	Signaling by Noradrenaline	0.039	0.045	0.0	0.0	0.0	0.0	0.0	0.037	0.043	0.0	0.0	0.0	0.0	0.0	0.0	0.0	0.0	0.0	0.0	0.0	0.0	0.0	0.0	0.0	0.0	0.0	0.0	0.0	0.0	0.0	0.0	0.0	0.0	0.0	0.0	0.0	0.0
CPI-CS05A217639	Noradrenaline_byDBH_and_SLC6A2_ADRA2B	complex:Noradrenaline_byDBH_and_SLC6A2	simple:P18089		ADRA2B	True	False	True	curated	False	Ligand-Receptor	Signaling by Noradrenaline	0.028	0.034	0.0	0.0	0.0	0.0	0.0	0.0	0.0	0.0	0.0	0.0	0.0	0.0	0.0	0.0	0.0	0.0	0.0	0.0	0.0	0.0	0.0	0.0	0.0	0.0	0.0	0.0	0.0	0.0	0.0	0.0	0.0	0.0	0.0	0.0	0.0
CPI-CS0E52EA029	Adrenaline_byPNMT_and_SLC18A2_ADRA2C	complex:Adrenaline_byPNMT_and_SLC18A2	simple:P18825		ADRA2C	True	False	True	curated	False	Ligand-Receptor	Signaling by Adrenaline	0.848	1.52	2.07	2.257	1.563	1.862	0.0	0.824	1.496	2.046	2.233	1.539	1.838	0.0	0.0	0.0	0.0	0.0	0.0	0.0	0.0	0.0	0.0	0.0	0.0	0.0	0.0	0.0	0.0	0.0	0.0	0.0	0.0	0.0	0.0	0.0	0.0
CPI-CS0D4E32D9D	Epinephrine_byPNMT_ADRA2C	complex:Epinephrine_byPNMT	simple:P18825		ADRA2C	True	False	True	curated	False	Ligand-Receptor	Signaling by Epinephrine	1.062	1.733	2.284	2.47	1.777	2.076	0.0	1.481	2.153	2.703	2.89	2.196	2.495	0.0	0.0	0.0	0.0	0.0	0.0	0.0	0.0	0.0	0.0	0.0	0.0	0.0	0.0	0.0	0.0	0.0	0.0	0.0	0.0	0.0	0.0	0.0	0.0
CPI-CS04395827F	Noradrenaline_byDBH_and_SLC18A2_ADRA2C	complex:Noradrenaline_byDBH_and_SLC18A2	simple:P18825		ADRA2C	True	False	True	curated	False	Ligand-Receptor	Signaling by Noradrenaline	0.826	1.498	2.048	2.235	1.541	1.84	0.0	0.824	1.496	2.046	2.233	1.539	1.838	0.0	0.0	0.0	0.0	0.0	0.0	0.0	0.0	0.0	0.0	0.0	0.0	0.0	0.0	0.0	0.0	0.0	0.0	0.0	0.0	0.0	0.0	0.0	0.0
CPI-CS0749A56F0	Noradrenaline_byDBH_and_SLC6A2_ADRA2C	complex:Noradrenaline_byDBH_and_SLC6A2	simple:P18825		ADRA2C	True	False	True	curated	False	Ligand-Receptor	Signaling by Noradrenaline	0.815	1.487	2.037	2.224	1.53	1.829	0.0	0.0	0.0	0.0	0.0	0.0	0.0	0.0	0.0	0.0	0.0	0.0	0.0	0.0	0.0	0.0	0.0	0.0	0.0	0.0	0.0	0.0	0.0	0.0	0.0	0.0	0.0	0.0	0.0	0.0	0.0
CPI-CS09B74556F	Adrenaline_byPNMT_and_SLC18A2_ADRB2	complex:Adrenaline_byPNMT_and_SLC18A2	simple:P07550		ADRB2	True	False	True	curated	False	Ligand-Receptor	Signaling by Adrenaline	0.06	0.161	0.0	0.0	0.0	0.0	0.0	0.036	0.137	0.0	0.0	0.0	0.0	0.0	0.0	0.0	0.0	0.0	0.0	0.0	0.0	0.0	0.0	0.0	0.0	0.0	0.0	0.0	0.0	0.0	0.0	0.0	0.0	0.0	0.0	0.0	0.0
CPI-CS09918B680	Epinephrine_byPNMT_ADRB2	complex:Epinephrine_byPNMT	simple:P07550		ADRB2	True	False	True	curated	False	Ligand-Receptor	Signaling by Epinephrine	0.274	0.375	0.0	0.0	0.0	0.0	0.0	0.693	0.794	0.0	0.0	0.0	0.0	0.0	0.0	0.0	0.0	0.0	0.0	0.0	0.0	0.0	0.0	0.0	0.0	0.0	0.0	0.0	0.0	0.0	0.0	0.0	0.0	0.0	0.0	0.0	0.0
CPI-CS0E8897714	Noradrenaline_byDBH_and_SLC18A2_ADRB2	complex:Noradrenaline_byDBH_and_SLC18A2	simple:P07550		ADRB2	True	False	True	curated	False	Ligand-Receptor	Signaling by Noradrenaline	0.038	0.14	0.0	0.0	0.0	0.0	0.0	0.036	0.137	0.0	0.0	0.0	0.0	0.0	0.0	0.0	0.0	0.0	0.0	0.0	0.0	0.0	0.0	0.0	0.0	0.0	0.0	0.0	0.0	0.0	0.0	0.0	0.0	0.0	0.0	0.0	0.0
CPI-CS09C112D46	Noradrenaline_byDBH_and_SLC6A2_ADRB2	complex:Noradrenaline_byDBH_and_SLC6A2	simple:P07550		ADRB2	True	False	True	curated	False	Ligand-Receptor	Signaling by Noradrenaline	0.027	0.128	0.0	0.0	0.0	0.0	0.0	0.0	0.0	0.0	0.0	0.0	0.0	0.0	0.0	0.0	0.0	0.0	0.0	0.0	0.0	0.0	0.0	0.0	0.0	0.0	0.0	0.0	0.0	0.0	0.0	0.0	0.0	0.0	0.0	0.0	0.0
CPI-CS046C11B05	Adrenaline_byPNMT_and_SLC18A2_ADRB3	complex:Adrenaline_byPNMT_and_SLC18A2	simple:P13945		ADRB3	True	False	True	curated	False	Ligand-Receptor	Signaling by Adrenaline	0.0	0.049	0.0	0.0	0.0	0.0	0.0	0.0	0.025	0.0	0.0	0.0	0.0	0.0	0.0	0.0	0.0	0.0	0.0	0.0	0.0	0.0	0.0	0.0	0.0	0.0	0.0	0.0	0.0	0.0	0.0	0.0	0.0	0.0	0.0	0.0	0.0
CPI-CS09342A843	Epinephrine_byPNMT_ADRB3	complex:Epinephrine_byPNMT	simple:P13945		ADRB3	True	False	True	curated	False	Ligand-Receptor	Signaling by Epinephrine	0.0	0.263	0.0	0.0	0.0	0.0	0.0	0.0	0.682	0.0	0.0	0.0	0.0	0.0	0.0	0.0	0.0	0.0	0.0	0.0	0.0	0.0	0.0	0.0	0.0	0.0	0.0	0.0	0.0	0.0	0.0	0.0	0.0	0.0	0.0	0.0	0.0
CPI-CS067A8F850	Noradrenaline_byDBH_and_SLC18A2_ADRB3	complex:Noradrenaline_byDBH_and_SLC18A2	simple:P13945		ADRB3	True	False	True	curated	False	Ligand-Receptor	Signaling by Noradrenaline	0.0	0.028	0.0	0.0	0.0	0.0	0.0	0.0	0.025	0.0	0.0	0.0	0.0	0.0	0.0	0.0	0.0	0.0	0.0	0.0	0.0	0.0	0.0	0.0	0.0	0.0	0.0	0.0	0.0	0.0	0.0	0.0	0.0	0.0	0.0	0.0	0.0
CPI-CS0389CC0EC	Noradrenaline_byDBH_and_SLC6A2_ADRB3	complex:Noradrenaline_byDBH_and_SLC6A2	simple:P13945		ADRB3	True	False	True	curated	False	Ligand-Receptor	Signaling by Noradrenaline	0.0	0.016	0.0	0.0	0.0	0.0	0.0	0.0	0.0	0.0	0.0	0.0	0.0	0.0	0.0	0.0	0.0	0.0	0.0	0.0	0.0	0.0	0.0	0.0	0.0	0.0	0.0	0.0	0.0	0.0	0.0	0.0	0.0	0.0	0.0	0.0	0.0
CPI-SS0D2FABC4A	ADM_RAMP3	simple:P35318	simple:O60896	ADM	RAMP3	True	False	True	curated	False	Ligand-Receptor	Signaling by Adrenomedullin	0.408	0.4	0.0	0.0	0.0	0.0	0.0	0.321	0.313	0.0	0.0	0.0	0.0	0.0	0.0	0.0	0.0	0.0	0.0	0.0	0.0	0.863	0.855	0.0	0.0	0.0	0.0	0.0	0.0	0.0	0.0	0.0	0.0	0.0	0.0	0.487	0.48
CPI-SC01AD532CA	ADM2_RAMP2_complex	simple:Q7Z4H4	complex:RAMP2_complex	ADM2		True	False	True	curated	False	Ligand-Receptor	Signaling by Adrenomedullin	0.166	0.164	0.0	0.0	0.0	0.0	0.0	0.08	0.078	0.0	0.0	0.0	0.0	0.0	0.0	0.0	0.0	0.0	0.0	0.0	0.0	0.0	0.0	0.0	0.0	0.0	0.0	0.0	0.0	0.0	0.0	0.0	0.0	0.0	0.0	0.469	0.467
CPI-SS019ABECEC	ASIP_MC1R	simple:P42127	simple:Q01726	ASIP	MC1R	True	False	True	curated	False	Ligand-Receptor	Signaling by Agouti-related protein	0.022	0.048	0.0	0.386	0.661	0.0	0.0	0.0	0.0	0.0	0.0	0.0	0.0	0.0	0.0	0.0	0.0	0.0	0.0	0.0	0.0	0.0	0.0	0.0	0.0	0.0	0.0	0.0	0.0	0.0	0.0	0.0	0.0	0.0	0.0	0.0	0.0
CPI-SS00BD8FF72	POMC_MC1R	simple:P01189	simple:Q01726	POMC	MC1R	True	False	True	curated	False	Ligand-Receptor	Signaling by Podocalyxin-like protein	0.47	0.496	0.0	0.835	1.11	0.0	0.0	0.561	0.587	0.0	0.925	1.2	0.0	0.0	2.01	2.035	0.0	2.374	2.649	0.0	0.0	1.056	1.081	0.0	1.42	1.695	0.0	0.0	0.0	0.0	0.0	0.0	0.0	0.0	0.0	0.53	0.556
CPI-SC0AD2CE0A8	AGRN_LRP4_MUSK_complex	simple:O00468	complex:LRP4_MUSK_complex	AGRN		True	False	True	curated	False	Ligand-Receptor	Signaling by Agrin	0.561	0.567	0.0	0.0	0.0	0.0	0.0	0.475	0.48	0.0	0.0	0.0	0.0	0.0	0.0	0.0	0.0	0.0	0.0	0.0	0.0	0.792	0.797	0.0	0.0	0.0	0.0	0.0	0.0	0.0	0.0	0.0	0.0	0.0	0.0	0.489	0.495
CPI-SS0593F278B	AGRN_PTPRS	simple:O00468	simple:Q13332	AGRN	PTPRS	True	False	True	curated	False	Ligand-Receptor	Signaling by Agrin	1.858	2.018	2.498	1.825	2.805	2.39	2.575	1.771	1.932	2.412	1.739	2.718	2.304	2.488	0.0	0.0	0.0	0.0	0.0	0.0	0.0	2.088	2.249	2.729	2.056	3.036	2.621	2.806	0.0	0.0	0.0	0.0	0.0	0.0	0.0	1.786	1.946
CPI-SS023656B4B	LRRC4B_PTPRS	simple:Q9NT99	simple:Q13332	LRRC4B	PTPRS	False	False	True	curated	False	Ligand-Receptor	Signaling by Leucine Rich Repeat And Fibronectin	1.412	1.572	2.053	1.38	2.359	1.944	2.129	1.461	1.622	2.102	1.429	2.409	1.994	2.178	0.0	0.0	0.0	0.0	0.0	0.0	0.0	0.0	0.0	0.0	0.0	0.0	0.0	0.0	0.0	0.0	0.0	0.0	0.0	0.0	0.0	0.0	0.0
CPI-SS064D15A83	LRFN4_PTPRS	simple:Q6PJG9	simple:Q13332	LRFN4	PTPRS	False	False	True	curated	False	Ligand-Receptor	Signaling by Leucine Rich Repeat And Fibronectin	2.012	2.172	2.652	1.979	2.959	2.544	2.729	1.802	1.963	2.443	1.77	2.749	2.335	2.519	3.537	3.697	4.177	3.504	4.484	4.069	4.254	3.246	3.407	3.887	3.214	4.194	3.779	3.963	2.067	2.227	2.708	2.035	3.014	2.599	2.784	2.192	2.352
CPI-SS0DCD351AD	LRFN5_PTPRS	simple:Q96NI6	simple:Q13332	LRFN5	PTPRS	False	False	True	curated	False	Ligand-Receptor	Signaling by Leucine Rich Repeat And Fibronectin	1.334	1.495	1.975	1.302	2.282	1.867	2.052	1.335	1.495	1.975	1.302	2.282	1.867	2.052	0.0	0.0	0.0	0.0	0.0	0.0	0.0	0.0	0.0	0.0	0.0	0.0	0.0	0.0	0.0	0.0	0.0	0.0	0.0	0.0	0.0	0.0	0.0
CPI-SS08968FFAE	LRRTM4_PTPRS	simple:Q86VH4	simple:Q13332	LRRTM4	PTPRS	False	False	True	curated	False	Ligand-Receptor	Signaling by Leucine-Rich Repeat Transmembrane Neuronal Protein	1.671	1.831	2.311	1.639	2.618	2.203	2.388	1.654	1.815	2.295	1.622	2.601	2.187	2.371	0.0	0.0	0.0	0.0	0.0	0.0	0.0	0.0	0.0	0.0	0.0	0.0	0.0	0.0	0.0	0.0	0.0	0.0	0.0	0.0	0.0	0.0	0.0
CPI-SS05F136AA2	SLITRK5_PTPRS	simple:O94991	simple:Q13332	SLITRK5	PTPRS	False	False	True	curated	False	Ligand-Receptor	Signaling by SLIT and NTRK-like protein	1.547	1.708	2.188	1.515	2.495	2.08	2.265	1.504	1.665	2.145	1.472	2.451	2.037	2.221	0.0	0.0	0.0	0.0	0.0	0.0	0.0	0.0	0.0	0.0	0.0	0.0	0.0	0.0	0.0	0.0	0.0	0.0	0.0	0.0	0.0	2.251	2.412
CPI-SS0FAD26C76	SLITRK6_PTPRS	simple:Q9H5Y7	simple:Q13332	SLITRK6	PTPRS	False	False	True	curated	False	Ligand-Receptor	Signaling by SLIT and NTRK-like protein	1.307	1.468	1.948	1.275	2.254	1.84	2.024	0.0	0.0	0.0	0.0	0.0	0.0	0.0	0.0	0.0	0.0	0.0	0.0	0.0	0.0	0.0	0.0	0.0	0.0	0.0	0.0	0.0	0.0	0.0	0.0	0.0	0.0	0.0	0.0	0.0	0.0
CPI-SS015B2F961	CALCA_CALCR	simple:P01258	simple:P30988	CALCA	CALCR	True	False	True	curated	False	Ligand-Receptor	Signaling by Calcitonin	0.347	0.418	0.0	0.0	0.0	0.577	0.0	0.485	0.557	0.0	0.0	0.0	0.716	0.0	0.0	0.0	0.0	0.0	0.0	0.0	0.0	0.682	0.754	0.0	0.0	0.0	0.913	0.0	0.0	0.0	0.0	0.0	0.0	0.0	0.0	0.0	0.0
CPI-SS07CF0C6E7	CALCB_CALCR	simple:P10092	simple:P30988	CALCB	CALCR	True	False	True	curated	False	Ligand-Receptor	Signaling by Calcitonin	0.465	0.536	0.0	0.0	0.0	0.696	0.0	0.288	0.36	0.0	0.0	0.0	0.519	0.0	0.0	0.0	0.0	0.0	0.0	0.0	0.0	0.0	0.0	0.0	0.0	0.0	0.0	0.0	0.0	0.0	0.0	0.0	0.0	0.0	0.0	0.704	0.775
CPI-SS080C81D37	APP_CD74	simple:P05067	simple:P04233	APP	CD74	False	False	True	curated	False	Ligand-Receptor	Signaling by Amyloid-beta precursor protein	3.483	3.484	0.0	4.41	0.0	3.921	0.0	3.188	3.189	0.0	4.115	0.0	3.626	0.0	3.425	3.426	0.0	4.352	0.0	3.863	0.0	3.708	3.71	0.0	4.635	0.0	4.147	0.0	2.349	2.351	0.0	3.276	0.0	2.788	0.0	3.495	3.496
CPI-SS0F66EA6BE	APP_FPR2	simple:P05067	simple:P25090	APP	FPR2	False	False	True	curated	False	Ligand-Receptor	Signaling by Amyloid-beta precursor protein	2.863	0.0	0.0	0.0	0.0	0.0	0.0	2.568	0.0	0.0	0.0	0.0	0.0	0.0	2.804	0.0	0.0	0.0	0.0	0.0	0.0	3.088	0.0	0.0	0.0	0.0	0.0	0.0	1.729	0.0	0.0	0.0	0.0	0.0	0.0	2.874	0.0
CPI-SS030BB46BB	ANXA1_FPR2	simple:P04083	simple:P25090	ANXA1	FPR2	True	False	True	curated	False	Ligand-Receptor	Signaling by Annexin	0.079	0.0	0.0	0.0	0.0	0.0	0.0	0.079	0.0	0.0	0.0	0.0	0.0	0.0	0.0	0.0	0.0	0.0	0.0	0.0	0.0	1.086	0.0	0.0	0.0	0.0	0.0	0.0	0.0	0.0	0.0	0.0	0.0	0.0	0.0	0.0	0.0
CPI-CS0C94B5884	LipoxinA4_byALOX12_FPR2	complex:LipoxinA4_byALOX12	simple:P25090		FPR2	True	False	True	curated	False	Ligand-Receptor	Signaling by Lipoxin/Leukotriene	0.038	0.0	0.0	0.0	0.0	0.0	0.0	0.016	0.0	0.0	0.0	0.0	0.0	0.0	0.0	0.0	0.0	0.0	0.0	0.0	0.0	0.0	0.0	0.0	0.0	0.0	0.0	0.0	0.0	0.0	0.0	0.0	0.0	0.0	0.0	0.0	0.0
CPI-SS06190D4BE	TAFA5_FPR2	simple:Q7Z5A7	simple:P25090	TAFA5	FPR2	True	False	True	curated	False	Ligand-Receptor	Signaling by TAFA	0.363	0.0	0.0	0.0	0.0	0.0	0.0	0.275	0.0	0.0	0.0	0.0	0.0	0.0	0.0	0.0	0.0	0.0	0.0	0.0	0.0	0.802	0.0	0.0	0.0	0.0	0.0	0.0	0.677	0.0	0.0	0.0	0.0	0.0	0.0	0.926	0.0
CPI-SS0CB6F5575	APP_PLXNA4	simple:P05067	simple:Q9HCM2	APP	PLXNA4	False	False	True	curated	False	Ligand-Receptor	Signaling by Amyloid-beta precursor protein	2.869	2.899	0.0	0.0	0.0	0.0	0.0	2.574	2.604	0.0	0.0	0.0	0.0	0.0	2.81	2.84	0.0	0.0	0.0	0.0	0.0	3.094	3.124	0.0	0.0	0.0	0.0	0.0	1.735	1.765	0.0	0.0	0.0	0.0	0.0	2.88	2.91
CPI-SS0DF830287	APLP2_PLXNA4	simple:Q06481	simple:Q9HCM2	APLP2	PLXNA4	False	False	True	curated	False	Ligand-Receptor	Signaling by Amyloid-like protein	2.795	2.825	0.0	0.0	0.0	0.0	0.0	2.886	2.916	0.0	0.0	0.0	0.0	0.0	3.121	3.151	0.0	0.0	0.0	0.0	0.0	3.026	3.056	0.0	0.0	0.0	0.0	0.0	2.889	2.919	0.0	0.0	0.0	0.0	0.0	2.762	2.793
CPI-SS07ACDDCD6	APP_SORL1	simple:P05067	simple:Q92673	APP	SORL1	True	False	True	curated	False	Ligand-Receptor	Signaling by Amyloid-beta precursor protein	4.177	3.641	4.871	4.176	0.0	3.338	5.29	3.882	3.346	4.576	3.881	0.0	3.043	4.995	4.119	3.582	4.813	4.118	0.0	3.279	5.231	4.402	3.866	5.096	4.402	0.0	3.563	5.515	3.043	2.507	3.738	3.043	0.0	2.204	4.156	4.188	3.652
CPI-SS097A84265	APP_TNFRSF21	simple:P05067	simple:O75509	APP	TNFRSF21	False	False	True	curated	False	Ligand-Receptor	Signaling by Amyloid-beta precursor protein	3.138	3.06	0.0	3.702	0.0	3.313	5.391	2.843	2.765	0.0	3.407	0.0	3.018	5.096	3.08	3.001	0.0	3.643	0.0	3.255	5.333	3.364	3.285	0.0	3.927	0.0	3.538	5.616	2.005	1.926	0.0	2.568	0.0	2.179	4.257	3.15	3.071
CPI-SS012E7C8B8	PI16_TNFRSF21	simple:Q6UXB8	simple:O75509	PI16	TNFRSF21	True	False	True	curated	False	Ligand-Receptor		0.287	0.208	0.0	0.85	0.0	0.461	2.539	0.303	0.225	0.0	0.867	0.0	0.478	2.556	0.0	0.0	0.0	0.0	0.0	0.0	0.0	0.0	0.0	0.0	0.0	0.0	0.0	0.0	0.0	0.0	0.0	0.0	0.0	0.0	0.0	0.0	0.0
CPI-SC0E89A4EF0	APP_TREM2_receptor	simple:P05067	complex:TREM2_receptor	APP		False	False	True	curated	False	Ligand-Receptor	Signaling by Amyloid-beta precursor protein	2.867	2.875	0.0	0.0	0.0	0.0	0.0	2.572	2.58	0.0	0.0	0.0	0.0	0.0	2.809	2.817	0.0	0.0	0.0	0.0	0.0	3.093	3.1	0.0	0.0	0.0	0.0	0.0	1.734	1.742	0.0	0.0	0.0	0.0	0.0	2.879	2.887
CPI-SC0FE3CE9D1	APOA1_TREM2_receptor	simple:P02647	complex:TREM2_receptor	APOA1		True	False	True	curated	False	Ligand-Receptor	Signaling by Apolipoprotein	0.119	0.126	0.0	0.0	0.0	0.0	0.0	0.146	0.153	0.0	0.0	0.0	0.0	0.0	2.583	2.591	0.0	0.0	0.0	0.0	0.0	0.0	0.0	0.0	0.0	0.0	0.0	0.0	0.0	0.0	0.0	0.0	0.0	0.0	0.0	0.534	0.542
CPI-SC0412566F3	APOA2_TREM2_receptor	simple:P02652	complex:TREM2_receptor	APOA2		True	False	True	curated	False	Ligand-Receptor	Signaling by Apolipoprotein	0.421	0.428	0.0	0.0	0.0	0.0	0.0	0.935	0.942	0.0	0.0	0.0	0.0	0.0	2.375	2.382	0.0	0.0	0.0	0.0	0.0	0.805	0.813	0.0	0.0	0.0	0.0	0.0	0.0	0.0	0.0	0.0	0.0	0.0	0.0	0.0	0.0
CPI-SC0EFFE8ACB	APOB_TREM2_receptor	simple:P04114	complex:TREM2_receptor	APOB		True	False	True	curated	False	Ligand-Receptor	Signaling by Apolipoprotein	0.028	0.036	0.0	0.0	0.0	0.0	0.0	0.014	0.022	0.0	0.0	0.0	0.0	0.0	0.0	0.0	0.0	0.0	0.0	0.0	0.0	0.0	0.0	0.0	0.0	0.0	0.0	0.0	0.0	0.0	0.0	0.0	0.0	0.0	0.0	0.0	0.0
CPI-SC06C75F978	APOE_TREM2_receptor	simple:P02649	complex:TREM2_receptor	APOE		True	False	True	curated	False	Ligand-Receptor	Signaling by Apolipoprotein	3.745	3.753	0.0	0.0	0.0	0.0	0.0	3.773	3.781	0.0	0.0	0.0	0.0	0.0	3.806	3.814	0.0	0.0	0.0	0.0	0.0	3.695	3.703	0.0	0.0	0.0	0.0	0.0	3.564	3.572	0.0	0.0	0.0	0.0	0.0	3.785	3.792
CPI-SC046AFCFE9	CLU_TREM2_receptor	simple:P10909	complex:TREM2_receptor	CLU		True	False	True	curated	False	Ligand-Receptor		1.382	1.389	0.0	0.0	0.0	0.0	0.0	0.556	0.564	0.0	0.0	0.0	0.0	0.0	0.0	0.0	0.0	0.0	0.0	0.0	0.0	2.298	2.306	0.0	0.0	0.0	0.0	0.0	0.742	0.749	0.0	0.0	0.0	0.0	0.0	1.624	1.632
CPI-CS012A5546C	Desoxycorticosterone_byCYP21A2_NR3C2	complex:Desoxycorticosterone_byCYP21A2	simple:P08235		NR3C2	True	False	True	curated	False	Ligand-Receptor	Signaling by Steroids	0.044	0.03	0.0	0.381	0.0	0.0	0.0	0.04	0.026	0.0	0.377	0.0	0.0	0.0	0.0	0.0	0.0	0.0	0.0	0.0	0.0	0.0	0.0	0.0	0.0	0.0	0.0	0.0	0.0	0.0	0.0	0.0	0.0	0.0	0.0	0.0	0.0
CPI-CS0EC7F7C75	Dihydrotestosterone_bySRD5A1_AR	complex:Dihydrotestosterone_bySRD5A1	simple:P10275		AR	True	False	True	curated	False	Ligand-Receptor	Signaling by Steroids	0.987	0.864	2.611	1.085	0.0	1.218	2.688	0.864	0.741	2.489	0.962	0.0	1.095	2.565	0.0	0.0	0.0	0.0	0.0	0.0	0.0	1.075	0.952	2.699	1.172	0.0	1.306	2.776	0.0	0.0	0.0	0.0	0.0	0.0	0.0	1.154	1.031
CPI-CS039E9FE7F	Dihydrotestosterone_bySRD5A3_AR	complex:Dihydrotestosterone_bySRD5A3	simple:P10275		AR	True	False	True	curated	False	Ligand-Receptor	Signaling by Steroids	1.507	1.384	3.131	1.605	0.0	1.738	3.208	1.02	0.897	2.645	1.118	0.0	1.251	2.721	0.0	0.0	0.0	0.0	0.0	0.0	0.0	1.691	1.568	3.315	1.788	0.0	1.922	3.392	1.825	1.702	3.449	1.922	0.0	2.056	3.526	0.706	0.583
CPI-CS0D5502736	Androstenedione_byCYP17A1_AR	complex:Androstenedione_byCYP17A1	simple:P10275		AR	True	False	True	curated	False	Ligand-Receptor	Signaling by Steroids	0.267	0.144	1.892	0.365	0.0	0.498	1.968	0.276	0.153	1.9	0.374	0.0	0.507	1.977	0.0	0.0	0.0	0.0	0.0	0.0	0.0	0.0	0.0	0.0	0.0	0.0	0.0	0.0	0.0	0.0	0.0	0.0	0.0	0.0	0.0	0.0	0.0
CPI-CS0BE6576AD	Testosterone_byHSD17B12_AR	complex:Testosterone_byHSD17B12	simple:P10275		AR	True	False	True	curated	False	Ligand-Receptor	Signaling by Steroids	2.445	2.322	4.07	2.543	0.0	2.676	4.146	2.389	2.266	4.013	2.486	0.0	2.62	4.09	3.054	2.931	4.678	3.151	0.0	3.285	4.755	2.735	2.612	4.359	2.832	0.0	2.966	4.436	1.863	1.74	3.487	1.96	0.0	2.094	3.564	2.714	2.591
CPI-CS0E165D03D	Testosterone_byHSD17B3_AR	complex:Testosterone_byHSD17B3	simple:P10275		AR	True	False	True	curated	False	Ligand-Receptor	Signaling by Steroids	0.0	0.0	0.0	0.0	0.0	0.0	0.0	0.265	0.142	1.89	0.363	0.0	0.496	1.966	0.0	0.0	0.0	0.0	0.0	0.0	0.0	0.0	0.0	0.0	0.0	0.0	0.0	0.0	0.0	0.0	0.0	0.0	0.0	0.0	0.0	0.0	0.0
CPI-CS0787D04B3	Testosterone_byAKR1D1_AR	complex:Testosterone_byAKR1D1	simple:P10275		AR	True	False	True	curated	False	Ligand-Receptor	Signaling by Steroids	0.267	0.144	1.892	0.365	0.0	0.498	1.968	0.298	0.175	1.922	0.395	0.0	0.529	1.999	0.0	0.0	0.0	0.0	0.0	0.0	0.0	0.0	0.0	0.0	0.0	0.0	0.0	0.0	0.0	0.0	0.0	0.0	0.0	0.0	0.0	0.0	0.0
CPI-CS01DAEDE79	Calcitriol_byCYP27B1_VDR	complex:Calcitriol_byCYP27B1	simple:P11473		VDR	True	False	True	curated	False	Ligand-Receptor	Signaling by Steroids	0.048	0.0	0.0	0.0	0.0	0.0	0.0	0.02	0.0	0.0	0.0	0.0	0.0	0.0	0.0	0.0	0.0	0.0	0.0	0.0	0.0	0.0	0.0	0.0	0.0	0.0	0.0	0.0	0.0	0.0	0.0	0.0	0.0	0.0	0.0	0.0	0.0
CPI-CS0B87D36A1	Estradiol_byCYP19A1_ESR2	complex:Estradiol_byCYP19A1	simple:Q92731		ESR2	True	False	True	curated	False	Ligand-Receptor	Signaling by Steroids	0.043	0.027	0.0	0.0	0.0	0.0	0.0	0.0	0.0	0.0	0.0	0.0	0.0	0.0	0.0	0.0	0.0	0.0	0.0	0.0	0.0	0.0	0.0	0.0	0.0	0.0	0.0	0.0	0.0	0.0	0.0	0.0	0.0	0.0	0.0	0.0	0.0
CPI-CS0A04F7238	Estradiol_byHSD17B1_ESR2	complex:Estradiol_byHSD17B1	simple:Q92731		ESR2	True	False	True	curated	False	Ligand-Receptor	Signaling by Estradiol	0.213	0.196	0.0	0.0	0.0	0.0	0.0	0.288	0.272	0.0	0.0	0.0	0.0	0.0	0.0	0.0	0.0	0.0	0.0	0.0	0.0	0.0	0.0	0.0	0.0	0.0	0.0	0.0	2.078	2.061	0.0	0.0	0.0	0.0	0.0	0.0	0.0
CPI-CS0669F64A4	Estradiol_byCYP19A1_NR1I2	complex:Estradiol_byCYP19A1	simple:O75469		NR1I2	True	False	True	curated	False	Ligand-Receptor	Signaling by Steroids	0.032	0.056	0.0	0.0	0.0	0.0	0.0	0.0	0.0	0.0	0.0	0.0	0.0	0.0	0.0	0.0	0.0	0.0	0.0	0.0	0.0	0.0	0.0	0.0	0.0	0.0	0.0	0.0	0.0	0.0	0.0	0.0	0.0	0.0	0.0	0.0	0.0
CPI-CS06A285DD6	Pregnenolone_byCYP11A1_NR1I2	complex:Pregnenolone_byCYP11A1	simple:O75469		NR1I2	True	False	True	curated	False	Ligand-Receptor	Signaling by Steroids	0.312	0.336	0.0	0.0	0.0	0.0	0.0	0.305	0.33	0.0	0.0	0.0	0.0	0.0	0.0	0.0	0.0	0.0	0.0	0.0	0.0	0.0	0.0	0.0	0.0	0.0	0.0	0.0	0.0	0.0	0.0	0.0	0.0	0.0	0.0	0.0	0.0
CPI-CS05760BB78	Dehydroepiandrosterone_bySTS_NR1I2	complex:Dehydroepiandrosterone_bySTS	simple:O75469		NR1I2	True	False	True	curated	False	Ligand-Receptor	Signaling by Dehydroepiandrosterone	0.101	0.125	0.0	0.0	0.0	0.0	0.0	0.079	0.104	0.0	0.0	0.0	0.0	0.0	0.0	0.0	0.0	0.0	0.0	0.0	0.0	0.0	0.0	0.0	0.0	0.0	0.0	0.0	0.0	0.0	0.0	0.0	0.0	0.0	0.0	0.0	0.0
CPI-CS0EF401B5F	Estradiol_byHSD17B1_NR1I2	complex:Estradiol_byHSD17B1	simple:O75469		NR1I2	True	False	True	curated	False	Ligand-Receptor	Signaling by Estradiol	0.202	0.226	0.0	0.0	0.0	0.0	0.0	0.277	0.301	0.0	0.0	0.0	0.0	0.0	0.0	0.0	0.0	0.0	0.0	0.0	0.0	0.0	0.0	0.0	0.0	0.0	0.0	0.0	2.066	2.09	0.0	0.0	0.0	0.0	0.0	0.0	0.0
CPI-SS0DE9B07A8	ANGPT1_TEK	simple:Q15389	simple:Q02763	ANGPT1	TEK	True	False	True	curated	False	Ligand-Receptor	Signaling by Angiopoietin	0.032	0.0	0.0	0.0	0.0	0.0	0.0	0.0	0.0	0.0	0.0	0.0	0.0	0.0	0.0	0.0	0.0	0.0	0.0	0.0	0.0	0.0	0.0	0.0	0.0	0.0	0.0	0.0	0.0	0.0	0.0	0.0	0.0	0.0	0.0	0.0	0.0
CPI-SS0BAB460FF	ANGPT2_TEK	simple:O15123	simple:Q02763	ANGPT2	TEK	True	False	True	curated	False	Ligand-Receptor	Signaling by Angiopoietin	0.176	0.0	0.0	0.0	0.0	0.0	0.0	1.24	0.0	0.0	0.0	0.0	0.0	0.0	2.632	0.0	0.0	0.0	0.0	0.0	0.0	0.893	0.0	0.0	0.0	0.0	0.0	0.0	0.794	0.0	0.0	0.0	0.0	0.0	0.0	1.773	0.0
CPI-SS0D89F86A7	ANGPT4_TEK	simple:Q9Y264	simple:Q02763	ANGPT4	TEK	True	False	True	curated	False	Ligand-Receptor	Signaling by Angiopoietin	0.021	0.0	0.0	0.0	0.0	0.0	0.0	0.035	0.0	0.0	0.0	0.0	0.0	0.0	0.0	0.0	0.0	0.0	0.0	0.0	0.0	0.0	0.0	0.0	0.0	0.0	0.0	0.0	0.0	0.0	0.0	0.0	0.0	0.0	0.0	0.0	0.0
CPI-SS05996C8FD	AGT_AGTR1	simple:P01019	simple:P30556	AGT	AGTR1	True	False	True	curated	False	Ligand-Receptor	Signaling by Angiotensinogen	0.021	0.0	0.0	0.0	0.0	0.0	0.0	0.02	0.0	0.0	0.0	0.0	0.0	0.0	0.0	0.0	0.0	0.0	0.0	0.0	0.0	0.0	0.0	0.0	0.0	0.0	0.0	0.0	0.0	0.0	0.0	0.0	0.0	0.0	0.0	0.0	0.0
CPI-SS08719F19E	APELA_APLNR	simple:P0DMC3	simple:P35414	APELA	APLNR	True	False	True	curated	False	Ligand-Receptor	Signaling by Apelin	0.883	2.128	0.0	0.0	4.049	2.415	2.717	0.495	1.74	0.0	0.0	3.661	2.027	2.329	0.0	0.0	0.0	0.0	0.0	0.0	0.0	0.0	0.0	0.0	0.0	0.0	0.0	0.0	0.0	0.0	0.0	0.0	0.0	0.0	0.0	2.015	3.259
CPI-SS086CB298F	APLN_APLNR	simple:Q9ULZ1	simple:P35414	APLN	APLNR	True	False	True	curated	False	Ligand-Receptor	Signaling by Apelin	0.426	1.67	0.0	0.0	3.591	1.957	2.259	0.445	1.689	0.0	0.0	3.61	1.976	2.278	0.0	0.0	0.0	0.0	0.0	0.0	0.0	0.0	0.0	0.0	0.0	0.0	0.0	0.0	0.0	0.0	0.0	0.0	0.0	0.0	0.0	0.0	0.0
CPI-SS015B29D3F	APOA1_ABCA1	simple:P02647	simple:O95477	APOA1	ABCA1	True	False	False	curated	False	Ligand-Receptor	Signaling by Apolipoprotein	0.391	0.433	2.947	1.026	0.0	1.177	0.0	0.418	0.46	2.974	1.053	0.0	1.205	0.0	2.856	2.898	5.412	3.491	0.0	3.642	0.0	0.0	0.0	0.0	0.0	0.0	0.0	0.0	0.0	0.0	0.0	0.0	0.0	0.0	0.0	0.807	0.849
CPI-SC06DAC3119	APOA1_CUBN_AMN_complex	simple:P02647	complex:CUBN_AMN_complex	APOA1		True	False	True	curated	False	Ligand-Receptor	Signaling by Apolipoprotein	0.113	0.116	0.0	0.0	0.0	0.0	0.0	0.14	0.143	0.0	0.0	0.0	0.0	0.0	2.578	2.581	0.0	0.0	0.0	0.0	0.0	0.0	0.0	0.0	0.0	0.0	0.0	0.0	0.0	0.0	0.0	0.0	0.0	0.0	0.0	0.529	0.532
CPI-SS00BE17C71	APOB_APOBR	simple:P04114	simple:Q0VD83	APOB	APOBR	True	False	True	curated	False	Ligand-Receptor	Signaling by Apolipoprotein	0.023	0.0	0.0	0.0	0.0	0.0	0.0	0.01	0.0	0.0	0.0	0.0	0.0	0.0	0.0	0.0	0.0	0.0	0.0	0.0	0.0	0.0	0.0	0.0	0.0	0.0	0.0	0.0	0.0	0.0	0.0	0.0	0.0	0.0	0.0	0.0	0.0
CPI-CS03629A52A	2arachidonoylglycerol_byDAGLA_CNR1	complex:2arachidonoylglycerol_byDAGLA	simple:P21554		CNR1	True	False	True	curated	False	Ligand-Receptor	Signaling by Arachidonoylglycerol	0.103	0.119	0.0	0.0	0.0	0.0	2.092	0.094	0.11	0.0	0.0	0.0	0.0	2.084	0.0	0.0	0.0	0.0	0.0	0.0	0.0	0.372	0.388	0.0	0.0	0.0	0.0	2.361	0.0	0.0	0.0	0.0	0.0	0.0	0.0	0.0	0.0
CPI-CS007D418BE	2arachidonoylglycerol_byDAGLB_CNR1	complex:2arachidonoylglycerol_byDAGLB	simple:P21554		CNR1	True	False	True	curated	False	Ligand-Receptor	Signaling by Arachidonoylglycerol	0.286	0.302	0.0	0.0	0.0	0.0	2.276	0.211	0.227	0.0	0.0	0.0	0.0	2.2	0.0	0.0	0.0	0.0	0.0	0.0	0.0	0.0	0.0	0.0	0.0	0.0	0.0	0.0	0.0	0.0	0.0	0.0	0.0	0.0	0.0	0.0	0.0
CPI-CS0C6F86DF5	2arachidonoylglycerol_byDAGLA_CNR2	complex:2arachidonoylglycerol_byDAGLA	simple:P34972		CNR2	True	False	True	curated	False	Ligand-Receptor	Signaling by Arachidonoylglycerol	0.0	0.096	0.0	0.0	0.0	0.0	0.0	0.0	0.087	0.0	0.0	0.0	0.0	0.0	0.0	0.0	0.0	0.0	0.0	0.0	0.0	0.0	0.365	0.0	0.0	0.0	0.0	0.0	0.0	0.0	0.0	0.0	0.0	0.0	0.0	0.0	0.0
CPI-CS030959ED1	2arachidonoylglycerol_byDAGLB_CNR2	complex:2arachidonoylglycerol_byDAGLB	simple:P34972		CNR2	True	False	True	curated	False	Ligand-Receptor	Signaling by Arachidonoylglycerol	0.0	0.279	0.0	0.0	0.0	0.0	0.0	0.0	0.204	0.0	0.0	0.0	0.0	0.0	0.0	0.0	0.0	0.0	0.0	0.0	0.0	0.0	0.0	0.0	0.0	0.0	0.0	0.0	0.0	0.0	0.0	0.0	0.0	0.0	0.0	0.0	0.0
CPI-CS045C37E64	2arachidonoylglycerol_byDAGLA_GPR55	complex:2arachidonoylglycerol_byDAGLA	simple:Q9Y2T6		GPR55	True	False	True	curated	False	Ligand-Receptor	Signaling by Arachidonoylglycerol	0.098	0.096	0.0	0.472	0.0	0.0	0.0	0.089	0.087	0.0	0.463	0.0	0.0	0.0	0.0	0.0	0.0	0.0	0.0	0.0	0.0	0.367	0.365	0.0	0.741	0.0	0.0	0.0	0.0	0.0	0.0	0.0	0.0	0.0	0.0	0.0	0.0
CPI-CS01F7D06F1	2arachidonoylglycerol_byDAGLB_GPR55	complex:2arachidonoylglycerol_byDAGLB	simple:Q9Y2T6		GPR55	True	False	True	curated	False	Ligand-Receptor	Signaling by Arachidonoylglycerol	0.281	0.279	0.0	0.655	0.0	0.0	0.0	0.206	0.204	0.0	0.58	0.0	0.0	0.0	0.0	0.0	0.0	0.0	0.0	0.0	0.0	0.0	0.0	0.0	0.0	0.0	0.0	0.0	0.0	0.0	0.0	0.0	0.0	0.0	0.0	0.0	0.0
CPI-SS0EDD4928A	NGF_NGFR	simple:P01138	simple:P08138	NGF	NGFR	True	False	True	curated	False	Ligand-Receptor	Signaling by Beta-nerve growth factor	0.016	0.032	0.0	0.0	0.0	0.0	0.0	0.0	0.0	0.0	0.0	0.0	0.0	0.0	0.0	0.0	0.0	0.0	0.0	0.0	0.0	0.0	0.0	0.0	0.0	0.0	0.0	0.0	0.0	0.0	0.0	0.0	0.0	0.0	0.0	0.0	0.0
CPI-SS0E4E83C2E	BDNF_NGFR	simple:P23560	simple:P08138	BDNF	NGFR	True	False	True	curated	False	Ligand-Receptor	Signaling by Brain-derived neurotrophic factor	0.124	0.139	0.0	0.0	0.0	0.0	0.0	0.032	0.047	0.0	0.0	0.0	0.0	0.0	0.0	0.0	0.0	0.0	0.0	0.0	0.0	0.0	0.0	0.0	0.0	0.0	0.0	0.0	0.0	0.0	0.0	0.0	0.0	0.0	0.0	0.0	0.0
CPI-SS0AEAEEECB	NTF3_NGFR	simple:P20783	simple:P08138	NTF3	NGFR	True	False	True	curated	False	Ligand-Receptor	Signaling by Neurotrophin	0.034	0.049	0.0	0.0	0.0	0.0	0.0	0.066	0.081	0.0	0.0	0.0	0.0	0.0	0.0	0.0	0.0	0.0	0.0	0.0	0.0	0.0	0.0	0.0	0.0	0.0	0.0	0.0	0.0	0.0	0.0	0.0	0.0	0.0	0.0	0.0	0.0
CPI-SS0AA76E0E4	NTF4_NGFR	simple:P34130	simple:P08138	NTF4	NGFR	True	False	True	curated	False	Ligand-Receptor	Signaling by Neurotrophin	0.07	0.086	0.0	0.0	0.0	0.0	0.0	0.123	0.139	0.0	0.0	0.0	0.0	0.0	0.0	0.0	0.0	0.0	0.0	0.0	0.0	0.0	0.0	0.0	0.0	0.0	0.0	0.0	0.681	0.696	0.0	0.0	0.0	0.0	0.0	0.0	0.0
CPI-SS081A36E07	CD80_NGFR	simple:P33681	simple:P08138	CD80	NGFR	False	True	True	curated	False	Ligand-Receptor		0.0	0.0	0.0	0.0	0.0	0.0	0.0	0.018	0.033	0.0	0.0	0.0	0.0	0.0	0.0	0.0	0.0	0.0	0.0	0.0	0.0	0.0	0.0	0.0	0.0	0.0	0.0	0.0	0.0	0.0	0.0	0.0	0.0	0.0	0.0	0.0	0.0
CPI-SS052127A00	NGF_NTRK1	simple:P01138	simple:P04629	NGF	NTRK1	True	False	True	curated	False	Ligand-Receptor	Signaling by Beta-nerve growth factor	0.011	0.0	0.0	0.0	0.0	0.0	0.0	0.0	0.0	0.0	0.0	0.0	0.0	0.0	0.0	0.0	0.0	0.0	0.0	0.0	0.0	0.0	0.0	0.0	0.0	0.0	0.0	0.0	0.0	0.0	0.0	0.0	0.0	0.0	0.0	0.0	0.0
CPI-SS0BE3867AB	NTF3_NTRK1	simple:P20783	simple:P04629	NTF3	NTRK1	True	False	True	curated	False	Ligand-Receptor	Signaling by Neurotrophin	0.029	0.0	0.0	0.0	0.0	0.0	0.0	0.061	0.0	0.0	0.0	0.0	0.0	0.0	0.0	0.0	0.0	0.0	0.0	0.0	0.0	0.0	0.0	0.0	0.0	0.0	0.0	0.0	0.0	0.0	0.0	0.0	0.0	0.0	0.0	0.0	0.0
CPI-SS0DD9B3D49	NGF_SORT1	simple:P01138	simple:Q99523	NGF	SORT1	True	False	True	curated	False	Ligand-Receptor	Signaling by Beta-nerve growth factor	0.589	0.451	2.17	1.169	1.327	0.954	0.0	0.0	0.0	0.0	0.0	0.0	0.0	0.0	0.0	0.0	0.0	0.0	0.0	0.0	0.0	0.0	0.0	0.0	0.0	0.0	0.0	0.0	0.0	0.0	0.0	0.0	0.0	0.0	0.0	0.0	0.0
CPI-SS09A36B221	BDNF_SORT1	simple:P23560	simple:Q99523	BDNF	SORT1	True	False	True	curated	False	Ligand-Receptor	Signaling by Brain-derived neurotrophic factor	0.696	0.559	2.278	1.276	1.434	1.061	0.0	0.604	0.467	2.186	1.185	1.343	0.969	0.0	0.0	0.0	0.0	0.0	0.0	0.0	0.0	0.0	0.0	0.0	0.0	0.0	0.0	0.0	0.0	0.0	0.0	0.0	0.0	0.0	0.0	0.0	0.0
CPI-SS0A437E174	NTS_SORT1	simple:P30990	simple:Q99523	NTS	SORT1	True	False	True	curated	False	Ligand-Receptor	Signaling by Neurotensin	1.271	1.134	2.853	1.852	2.01	1.636	0.0	1.141	1.004	2.723	1.722	1.88	1.506	0.0	2.385	2.248	3.967	2.965	3.123	2.75	0.0	1.729	1.592	3.311	2.309	2.467	2.094	0.0	2.506	2.369	4.088	3.086	3.244	2.871	0.0	1.568	1.431
CPI-SS02A53F29E	LRPAP1_SORT1	simple:P30533	simple:Q99523	LRPAP1	SORT1	False	False	True	curated	False	Ligand-Receptor		2.673	2.535	4.254	3.253	3.411	3.038	0.0	2.723	2.586	4.305	3.303	3.461	3.088	0.0	3.477	3.34	5.059	4.058	4.216	3.842	0.0	3.124	2.987	4.706	3.704	3.862	3.489	0.0	2.192	2.055	3.774	2.772	2.931	2.557	0.0	3.033	2.896
CPI-SC0C403F032	BMP2_BMPR1B_BMPR2	simple:P12643	complex:BMPR1B_BMPR2	BMP2		True	False	True	curated	False	Ligand-Receptor	Signaling by BMP	0.138	0.115	0.0	0.475	0.0	0.0	0.0	0.327	0.304	0.0	0.664	0.0	0.0	0.0	2.259	2.236	0.0	2.597	0.0	0.0	0.0	0.554	0.532	0.0	0.892	0.0	0.0	0.0	2.976	2.953	0.0	3.313	0.0	0.0	0.0	0.618	0.596
CPI-SC07F8BC578	BMP4_BMPR1B_BMPR2	simple:P12644	complex:BMPR1B_BMPR2	BMP4		True	False	True	curated	False	Ligand-Receptor	Signaling by BMP	0.212	0.19	0.0	0.55	0.0	0.0	0.0	0.191	0.168	0.0	0.528	0.0	0.0	0.0	3.222	3.199	0.0	3.56	0.0	0.0	0.0	1.501	1.479	0.0	1.839	0.0	0.0	0.0	0.877	0.854	0.0	1.215	0.0	0.0	0.0	0.0	0.0
CPI-SC08AB23320	BMP5_BMPR1B_BMPR2	simple:P22003	complex:BMPR1B_BMPR2	BMP5		True	False	True	curated	False	Ligand-Receptor	Signaling by BMP	0.049	0.027	0.0	0.387	0.0	0.0	0.0	0.06	0.038	0.0	0.398	0.0	0.0	0.0	0.0	0.0	0.0	0.0	0.0	0.0	0.0	0.0	0.0	0.0	0.0	0.0	0.0	0.0	0.0	0.0	0.0	0.0	0.0	0.0	0.0	0.0	0.0
CPI-SC0DA028FF9	BMP7_BMPR1B_BMPR2	simple:P18075	complex:BMPR1B_BMPR2	BMP7		True	False	True	curated	False	Ligand-Receptor	Signaling by BMP	0.473	0.451	0.0	0.811	0.0	0.0	0.0	1.941	1.919	0.0	2.279	0.0	0.0	0.0	2.029	2.007	0.0	2.367	0.0	0.0	0.0	1.554	1.532	0.0	1.892	0.0	0.0	0.0	0.742	0.719	0.0	1.08	0.0	0.0	0.0	2.635	2.613
CPI-SC0A76B562F	GDF5_BMPR1B_BMPR2	simple:P43026	complex:BMPR1B_BMPR2	GDF5		True	False	True	curated	False	Ligand-Receptor	Signaling by Growth differentiation factor	0.055	0.032	0.0	0.393	0.0	0.0	0.0	0.0	0.0	0.0	0.0	0.0	0.0	0.0	0.0	0.0	0.0	0.0	0.0	0.0	0.0	0.0	0.0	0.0	0.0	0.0	0.0	0.0	0.0	0.0	0.0	0.0	0.0	0.0	0.0	0.0	0.0
CPI-SC090BF166F	GDF6_BMPR1B_BMPR2	simple:Q6KF10	complex:BMPR1B_BMPR2	GDF6		True	False	True	curated	False	Ligand-Receptor	Signaling by Growth differentiation factor	0.049	0.026	0.0	0.387	0.0	0.0	0.0	0.0	0.0	0.0	0.0	0.0	0.0	0.0	0.0	0.0	0.0	0.0	0.0	0.0	0.0	0.0	0.0	0.0	0.0	0.0	0.0	0.0	0.0	0.0	0.0	0.0	0.0	0.0	0.0	0.0	0.0
CPI-SC0464F1C6E	BMP2_BMR1A_ACR2A	simple:P12643	complex:BMR1A_ACR2A	BMP2		True	False	True	curated	False	Ligand-Receptor	Signaling by BMP	0.43	0.467	0.0	0.905	0.829	1.07	0.0	0.619	0.656	0.0	1.094	1.018	1.259	0.0	2.551	2.588	0.0	3.026	2.95	3.191	0.0	0.846	0.884	0.0	1.321	1.245	1.487	0.0	3.268	3.305	0.0	3.743	3.667	3.908	0.0	0.911	0.948
CPI-SC052486D3E	BMP4_BMR1A_ACR2A	simple:P12644	complex:BMR1A_ACR2A	BMP4		True	False	True	curated	False	Ligand-Receptor	Signaling by BMP	0.504	0.542	0.0	0.979	0.903	1.145	0.0	0.483	0.52	0.0	0.958	0.882	1.123	0.0	3.514	3.551	0.0	3.989	3.913	4.154	0.0	1.793	1.831	0.0	2.268	2.193	2.434	0.0	1.169	1.207	0.0	1.644	1.568	1.809	0.0	0.0	0.0
CPI-SC09FC5131F	BMP5_BMR1A_ACR2A	simple:P22003	complex:BMR1A_ACR2A	BMP5		True	False	True	curated	False	Ligand-Receptor	Signaling by BMP	0.342	0.379	0.0	0.816	0.741	0.982	0.0	0.352	0.39	0.0	0.827	0.751	0.993	0.0	0.0	0.0	0.0	0.0	0.0	0.0	0.0	0.0	0.0	0.0	0.0	0.0	0.0	0.0	0.0	0.0	0.0	0.0	0.0	0.0	0.0	0.0	0.0
CPI-SC0BACF0481	BMP7_BMR1A_ACR2A	simple:P18075	complex:BMR1A_ACR2A	BMP7		True	False	True	curated	False	Ligand-Receptor	Signaling by BMP	0.765	0.803	0.0	1.24	1.164	1.405	0.0	2.233	2.271	0.0	2.708	2.632	2.873	0.0	2.321	2.359	0.0	2.796	2.72	2.962	0.0	1.846	1.884	0.0	2.321	2.245	2.487	0.0	1.034	1.071	0.0	1.509	1.433	1.674	0.0	2.928	2.965
CPI-SC061191F76	GDF5_BMR1A_ACR2A	simple:P43026	complex:BMR1A_ACR2A	GDF5		True	False	True	curated	False	Ligand-Receptor	Signaling by Growth differentiation factor	0.347	0.384	0.0	0.822	0.746	0.987	0.0	0.0	0.0	0.0	0.0	0.0	0.0	0.0	0.0	0.0	0.0	0.0	0.0	0.0	0.0	0.0	0.0	0.0	0.0	0.0	0.0	0.0	0.0	0.0	0.0	0.0	0.0	0.0	0.0	0.0	0.0
CPI-SC00694A66B	GDF6_BMR1A_ACR2A	simple:Q6KF10	complex:BMR1A_ACR2A	GDF6		True	False	True	curated	False	Ligand-Receptor	Signaling by Growth differentiation factor	0.341	0.378	0.0	0.816	0.74	0.981	0.0	0.0	0.0	0.0	0.0	0.0	0.0	0.0	0.0	0.0	0.0	0.0	0.0	0.0	0.0	0.0	0.0	0.0	0.0	0.0	0.0	0.0	0.0	0.0	0.0	0.0	0.0	0.0	0.0	0.0	0.0
CPI-SC05FF723A3	BMP2_BMR1B_AVR2A	simple:P12643	complex:BMR1B_AVR2A	BMP2		True	False	True	curated	False	Ligand-Receptor	Signaling by BMP	0.138	0.115	0.0	0.475	0.0	0.0	0.0	0.327	0.304	0.0	0.664	0.0	0.0	0.0	2.259	2.236	0.0	2.597	0.0	0.0	0.0	0.554	0.532	0.0	0.892	0.0	0.0	0.0	2.976	2.953	0.0	3.313	0.0	0.0	0.0	0.618	0.596
CPI-SC00DB2B867	BMP4_BMR1B_AVR2A	simple:P12644	complex:BMR1B_AVR2A	BMP4		True	False	True	curated	False	Ligand-Receptor	Signaling by BMP	0.212	0.19	0.0	0.55	0.0	0.0	0.0	0.191	0.168	0.0	0.528	0.0	0.0	0.0	3.222	3.199	0.0	3.56	0.0	0.0	0.0	1.501	1.479	0.0	1.839	0.0	0.0	0.0	0.877	0.854	0.0	1.215	0.0	0.0	0.0	0.0	0.0
CPI-SC00CF68ED3	BMP5_BMR1B_AVR2A	simple:P22003	complex:BMR1B_AVR2A	BMP5		True	False	True	curated	False	Ligand-Receptor	Signaling by BMP	0.049	0.027	0.0	0.387	0.0	0.0	0.0	0.06	0.038	0.0	0.398	0.0	0.0	0.0	0.0	0.0	0.0	0.0	0.0	0.0	0.0	0.0	0.0	0.0	0.0	0.0	0.0	0.0	0.0	0.0	0.0	0.0	0.0	0.0	0.0	0.0	0.0
CPI-SC0D389E644	BMP7_BMR1B_AVR2A	simple:P18075	complex:BMR1B_AVR2A	BMP7		True	False	True	curated	False	Ligand-Receptor	Signaling by BMP	0.473	0.451	0.0	0.811	0.0	0.0	0.0	1.941	1.919	0.0	2.279	0.0	0.0	0.0	2.029	2.007	0.0	2.367	0.0	0.0	0.0	1.554	1.532	0.0	1.892	0.0	0.0	0.0	0.742	0.719	0.0	1.08	0.0	0.0	0.0	2.635	2.613
CPI-SC011C55B71	GDF5_BMR1B_AVR2A	simple:P43026	complex:BMR1B_AVR2A	GDF5		True	False	True	curated	False	Ligand-Receptor	Signaling by Growth differentiation factor	0.055	0.032	0.0	0.393	0.0	0.0	0.0	0.0	0.0	0.0	0.0	0.0	0.0	0.0	0.0	0.0	0.0	0.0	0.0	0.0	0.0	0.0	0.0	0.0	0.0	0.0	0.0	0.0	0.0	0.0	0.0	0.0	0.0	0.0	0.0	0.0	0.0
CPI-SC0E5E4119C	GDF6_BMR1B_AVR2A	simple:Q6KF10	complex:BMR1B_AVR2A	GDF6		True	False	True	curated	False	Ligand-Receptor	Signaling by Growth differentiation factor	0.049	0.026	0.0	0.387	0.0	0.0	0.0	0.0	0.0	0.0	0.0	0.0	0.0	0.0	0.0	0.0	0.0	0.0	0.0	0.0	0.0	0.0	0.0	0.0	0.0	0.0	0.0	0.0	0.0	0.0	0.0	0.0	0.0	0.0	0.0	0.0	0.0
CPI-SC04266947A	BMP2_BMR1A_AVR2B	simple:P12643	complex:BMR1A_AVR2B	BMP2		True	False	True	curated	False	Ligand-Receptor	Signaling by BMP	1.115	0.723	2.531	0.976	0.829	1.624	2.266	1.304	0.912	2.72	1.165	1.018	1.813	2.455	3.236	2.844	4.652	3.097	2.95	3.745	4.388	1.532	1.14	2.948	1.392	1.245	2.041	2.683	3.953	3.561	5.369	3.814	3.667	4.462	5.104	1.596	1.204
CPI-SC01D95B14C	BMP4_BMR1A_AVR2B	simple:P12644	complex:BMR1A_AVR2B	BMP4		True	False	True	curated	False	Ligand-Receptor	Signaling by BMP	1.19	0.798	2.605	1.05	0.903	1.699	2.341	1.168	0.776	2.584	1.029	0.882	1.677	2.32	4.199	3.807	5.615	4.06	3.913	4.708	5.351	2.479	2.087	3.895	2.34	2.193	2.988	3.63	1.855	1.462	3.27	1.715	1.568	2.363	3.006	0.0	0.0
CPI-SC09E264612	BMP5_BMR1A_AVR2B	simple:P22003	complex:BMR1A_AVR2B	BMP5		True	False	True	curated	False	Ligand-Receptor	Signaling by BMP	1.027	0.635	2.443	0.888	0.741	1.536	2.178	1.038	0.646	2.454	0.898	0.751	1.547	2.189	0.0	0.0	0.0	0.0	0.0	0.0	0.0	0.0	0.0	0.0	0.0	0.0	0.0	0.0	0.0	0.0	0.0	0.0	0.0	0.0	0.0	0.0	0.0
CPI-SC049520B40	BMP7_BMR1A_AVR2B	simple:P18075	complex:BMR1A_AVR2B	BMP7		True	False	True	curated	False	Ligand-Receptor	Signaling by BMP	1.451	1.059	2.866	1.311	1.164	1.96	2.602	2.919	2.527	4.334	2.779	2.632	3.428	4.07	3.007	2.615	4.423	2.867	2.72	3.516	4.158	2.532	2.14	3.948	2.392	2.245	3.041	3.683	1.719	1.327	3.135	1.58	1.433	2.228	2.871	3.613	3.221
CPI-SC02AACC81C	GDF5_BMR1A_AVR2B	simple:P43026	complex:BMR1A_AVR2B	GDF5		True	False	True	curated	False	Ligand-Receptor	Signaling by Growth differentiation factor	1.032	0.64	2.448	0.893	0.746	1.541	2.184	0.0	0.0	0.0	0.0	0.0	0.0	0.0	0.0	0.0	0.0	0.0	0.0	0.0	0.0	0.0	0.0	0.0	0.0	0.0	0.0	0.0	0.0	0.0	0.0	0.0	0.0	0.0	0.0	0.0	0.0
CPI-SC0FB40175C	BMP2_BMR1B_AVR2B	simple:P12643	complex:BMR1B_AVR2B	BMP2		True	False	True	curated	False	Ligand-Receptor	Signaling by BMP	0.138	0.115	0.0	0.475	0.0	0.0	0.0	0.327	0.304	0.0	0.664	0.0	0.0	0.0	2.259	2.236	0.0	2.597	0.0	0.0	0.0	0.554	0.532	0.0	0.892	0.0	0.0	0.0	2.976	2.953	0.0	3.313	0.0	0.0	0.0	0.618	0.596
CPI-SC01C6EA11C	BMP4_BMR1B_AVR2B	simple:P12644	complex:BMR1B_AVR2B	BMP4		True	False	True	curated	False	Ligand-Receptor	Signaling by BMP	0.212	0.19	0.0	0.55	0.0	0.0	0.0	0.191	0.168	0.0	0.528	0.0	0.0	0.0	3.222	3.199	0.0	3.56	0.0	0.0	0.0	1.501	1.479	0.0	1.839	0.0	0.0	0.0	0.877	0.854	0.0	1.215	0.0	0.0	0.0	0.0	0.0
CPI-SC0D6D4E48B	BMP5_BMR1B_AVR2B	simple:P22003	complex:BMR1B_AVR2B	BMP5		True	False	True	curated	False	Ligand-Receptor	Signaling by BMP	0.049	0.027	0.0	0.387	0.0	0.0	0.0	0.06	0.038	0.0	0.398	0.0	0.0	0.0	0.0	0.0	0.0	0.0	0.0	0.0	0.0	0.0	0.0	0.0	0.0	0.0	0.0	0.0	0.0	0.0	0.0	0.0	0.0	0.0	0.0	0.0	0.0
CPI-SC05824EDF4	BMP7_BMR1B_AVR2B	simple:P18075	complex:BMR1B_AVR2B	BMP7		True	False	True	curated	False	Ligand-Receptor	Signaling by BMP	0.473	0.451	0.0	0.811	0.0	0.0	0.0	1.941	1.919	0.0	2.279	0.0	0.0	0.0	2.029	2.007	0.0	2.367	0.0	0.0	0.0	1.554	1.532	0.0	1.892	0.0	0.0	0.0	0.742	0.719	0.0	1.08	0.0	0.0	0.0	2.635	2.613
CPI-SC09AFF0384	GDF5_BMR1B_AVR2B	simple:P43026	complex:BMR1B_AVR2B	GDF5		True	False	True	curated	False	Ligand-Receptor	Signaling by Growth differentiation factor	0.055	0.032	0.0	0.393	0.0	0.0	0.0	0.0	0.0	0.0	0.0	0.0	0.0	0.0	0.0	0.0	0.0	0.0	0.0	0.0	0.0	0.0	0.0	0.0	0.0	0.0	0.0	0.0	0.0	0.0	0.0	0.0	0.0	0.0	0.0	0.0	0.0
CPI-SC089058CD0	GDF6_BMR1B_AVR2B	simple:Q6KF10	complex:BMR1B_AVR2B	GDF6		True	False	True	curated	False	Ligand-Receptor	Signaling by Growth differentiation factor	0.049	0.026	0.0	0.387	0.0	0.0	0.0	0.0	0.0	0.0	0.0	0.0	0.0	0.0	0.0	0.0	0.0	0.0	0.0	0.0	0.0	0.0	0.0	0.0	0.0	0.0	0.0	0.0	0.0	0.0	0.0	0.0	0.0	0.0	0.0	0.0	0.0
CPI-SC070B9F112	BMP2_BMPR1A_BMPR2	simple:P12643	complex:BMPR1A_BMPR2	BMP2		True	False	True	curated	False	Ligand-Receptor	Signaling by BMP	0.773	0.723	0.0	0.976	0.0	1.066	0.0	0.962	0.912	0.0	1.165	0.0	1.255	0.0	2.895	2.844	0.0	3.097	0.0	3.187	0.0	1.19	1.14	0.0	1.392	0.0	1.482	0.0	3.611	3.561	0.0	3.814	0.0	3.904	0.0	1.254	1.204
CPI-SC0915DDE22	BMP4_BMPR1A_BMPR2	simple:P12644	complex:BMPR1A_BMPR2	BMP4		True	False	True	curated	False	Ligand-Receptor	Signaling by BMP	0.848	0.798	0.0	1.05	0.0	1.14	0.0	0.827	0.776	0.0	1.029	0.0	1.119	0.0	3.858	3.807	0.0	4.06	0.0	4.15	0.0	2.137	2.087	0.0	2.34	0.0	2.43	0.0	1.513	1.462	0.0	1.715	0.0	1.805	0.0	0.0	0.0
CPI-SC085698C59	BMP5_BMPR1A_BMPR2	simple:P22003	complex:BMPR1A_BMPR2	BMP5		True	False	True	curated	False	Ligand-Receptor	Signaling by BMP	0.685	0.635	0.0	0.888	0.0	0.978	0.0	0.696	0.646	0.0	0.898	0.0	0.988	0.0	0.0	0.0	0.0	0.0	0.0	0.0	0.0	0.0	0.0	0.0	0.0	0.0	0.0	0.0	0.0	0.0	0.0	0.0	0.0	0.0	0.0	0.0	0.0
CPI-SC0B1EBCCC6	BMP7_BMPR1A_BMPR2	simple:P18075	complex:BMPR1A_BMPR2	BMP7		True	False	True	curated	False	Ligand-Receptor	Signaling by BMP	1.109	1.059	0.0	1.311	0.0	1.401	0.0	2.577	2.527	0.0	2.779	0.0	2.869	0.0	2.665	2.615	0.0	2.867	0.0	2.957	0.0	2.19	2.14	0.0	2.392	0.0	2.482	0.0	1.378	1.327	0.0	1.58	0.0	1.67	0.0	3.271	3.221
CPI-SC0B118E8DA	GDF6_BMPR1A_BMPR2	simple:Q6KF10	complex:BMPR1A_BMPR2	GDF6		True	False	True	curated	False	Ligand-Receptor	Signaling by Growth differentiation factor	0.685	0.634	0.0	0.887	0.0	0.977	0.0	0.0	0.0	0.0	0.0	0.0	0.0	0.0	0.0	0.0	0.0	0.0	0.0	0.0	0.0	0.0	0.0	0.0	0.0	0.0	0.0	0.0	0.0	0.0	0.0	0.0	0.0	0.0	0.0	0.0	0.0
CPI-SC0C33040A3	BMP5_ACVR_1A2A_receptor	simple:P22003	complex:ACVR_1A2A_receptor	BMP5		True	False	True	curated	False	Ligand-Receptor	Signaling by BMP	0.262	0.276	0.0	0.385	0.677	0.925	0.0	0.273	0.287	0.0	0.396	0.687	0.936	0.0	0.0	0.0	0.0	0.0	0.0	0.0	0.0	0.0	0.0	0.0	0.0	0.0	0.0	0.0	0.0	0.0	0.0	0.0	0.0	0.0	0.0	0.0	0.0
CPI-SC063D5B0A1	BMP7_ACVR_1A2A_receptor	simple:P18075	complex:ACVR_1A2A_receptor	BMP7		True	False	True	curated	False	Ligand-Receptor	Signaling by BMP	0.685	0.7	0.0	0.809	1.1	1.349	0.0	2.153	2.168	0.0	2.277	2.568	2.817	0.0	2.242	2.256	0.0	2.365	2.657	2.905	0.0	1.766	1.781	0.0	1.89	2.181	2.43	0.0	0.954	0.968	0.0	1.077	1.369	1.618	0.0	2.848	2.862
CPI-SC06FA9E664	INHA_ACVR_1A2A_receptor	simple:P05111	complex:ACVR_1A2A_receptor	INHA		True	False	True	curated	False	Ligand-Receptor	Signaling by Inhibin/Activin	0.278	0.292	0.0	0.401	0.693	0.942	0.0	0.278	0.293	0.0	0.402	0.693	0.942	0.0	0.0	0.0	0.0	0.0	0.0	0.0	0.0	0.0	0.0	0.0	0.0	0.0	0.0	0.0	0.0	0.0	0.0	0.0	0.0	0.0	0.0	0.0	0.0
CPI-CC07611BF54	Inhibin_ligand_A_ACVR_1A2A_receptor	complex:Inhibin_ligand_A	complex:ACVR_1A2A_receptor			True	False	True	curated	False	Ligand-Receptor	Signaling by Inhibin/Activin	0.0	0.0	0.0	0.0	0.0	0.0	0.0	0.26	0.274	0.0	0.383	0.675	0.923	0.0	0.0	0.0	0.0	0.0	0.0	0.0	0.0	0.0	0.0	0.0	0.0	0.0	0.0	0.0	0.0	0.0	0.0	0.0	0.0	0.0	0.0	0.0	0.0
CPI-SC04091C5FD	BMP5_ACVR_1A2B_receptor	simple:P22003	complex:ACVR_1A2B_receptor	BMP5		True	False	True	curated	False	Ligand-Receptor	Signaling by BMP	0.262	0.276	0.0	0.385	0.677	0.925	0.0	0.273	0.287	0.0	0.396	0.687	0.936	0.0	0.0	0.0	0.0	0.0	0.0	0.0	0.0	0.0	0.0	0.0	0.0	0.0	0.0	0.0	0.0	0.0	0.0	0.0	0.0	0.0	0.0	0.0	0.0
CPI-SC0A9057425	BMP7_ACVR_1A2B_receptor	simple:P18075	complex:ACVR_1A2B_receptor	BMP7		True	False	True	curated	False	Ligand-Receptor	Signaling by BMP	0.685	0.7	0.0	0.809	1.1	1.349	0.0	2.153	2.168	0.0	2.277	2.568	2.817	0.0	2.242	2.256	0.0	2.365	2.657	2.905	0.0	1.766	1.781	0.0	1.89	2.181	2.43	0.0	0.954	0.968	0.0	1.077	1.369	1.618	0.0	2.848	2.862
CPI-SC0D868E29E	INHA_ACVR_1A2B_receptor	simple:P05111	complex:ACVR_1A2B_receptor	INHA		True	False	True	curated	False	Ligand-Receptor	Signaling by Inhibin/Activin	0.278	0.292	0.0	0.401	0.693	0.942	0.0	0.278	0.293	0.0	0.402	0.693	0.942	0.0	0.0	0.0	0.0	0.0	0.0	0.0	0.0	0.0	0.0	0.0	0.0	0.0	0.0	0.0	0.0	0.0	0.0	0.0	0.0	0.0	0.0	0.0	0.0
CPI-CC07323E253	Inhibin_ligand_A_ACVR_1A2B_receptor	complex:Inhibin_ligand_A	complex:ACVR_1A2B_receptor			True	False	True	curated	False	Ligand-Receptor	Signaling by Inhibin/Activin	0.0	0.0	0.0	0.0	0.0	0.0	0.0	0.26	0.274	0.0	0.383	0.675	0.923	0.0	0.0	0.0	0.0	0.0	0.0	0.0	0.0	0.0	0.0	0.0	0.0	0.0	0.0	0.0	0.0	0.0	0.0	0.0	0.0	0.0	0.0	0.0	0.0
CPI-SC0D0822443	BMP5_ACVR1_BMPR2	simple:P22003	complex:ACVR1_BMPR2	BMP5		True	False	True	curated	False	Ligand-Receptor	Signaling by BMP	0.262	0.276	0.0	0.385	0.0	0.925	0.0	0.273	0.287	0.0	0.396	0.0	0.936	0.0	0.0	0.0	0.0	0.0	0.0	0.0	0.0	0.0	0.0	0.0	0.0	0.0	0.0	0.0	0.0	0.0	0.0	0.0	0.0	0.0	0.0	0.0	0.0
CPI-SC04771EF53	BMP7_ACVR1_BMPR2	simple:P18075	complex:ACVR1_BMPR2	BMP7		True	False	True	curated	False	Ligand-Receptor	Signaling by BMP	0.685	0.7	0.0	0.809	0.0	1.349	0.0	2.153	2.168	0.0	2.277	0.0	2.817	0.0	2.242	2.256	0.0	2.365	0.0	2.905	0.0	1.766	1.781	0.0	1.89	0.0	2.43	0.0	0.954	0.968	0.0	1.077	0.0	1.618	0.0	2.848	2.862
CPI-CS0569B9B91	BMPR1B_BMPR2_BMPR1A	complex:BMPR1B_BMPR2	simple:P36894		BMPR1A	False	True	True	curated	False	Receptor-Receptor	Signaling by BMP	1.065	0.673	2.481	0.925	0.778	1.574	2.216	1.043	0.65	2.458	0.903	0.756	1.551	2.194	0.0	0.0	0.0	0.0	0.0	0.0	0.0	1.403	1.011	2.819	1.263	1.116	1.912	2.554	0.0	0.0	0.0	0.0	0.0	0.0	0.0	0.0	0.0
CPI-SS0BA601DC4	BDNF_NTRK2	simple:P23560	simple:Q16620	BDNF	NTRK2	True	False	True	curated	False	Ligand-Receptor	Signaling by Brain-derived neurotrophic factor	0.119	0.0	0.0	0.0	0.0	0.0	0.0	0.027	0.0	0.0	0.0	0.0	0.0	0.0	0.0	0.0	0.0	0.0	0.0	0.0	0.0	0.0	0.0	0.0	0.0	0.0	0.0	0.0	0.0	0.0	0.0	0.0	0.0	0.0	0.0	0.0	0.0
CPI-SS0E3AA6B7B	NTN4_NTRK2	simple:Q9HB63	simple:Q16620	NTN4	NTRK2	True	False	True	curated	False	Ligand-Receptor	Signaling by Netrin	0.044	0.0	0.0	0.0	0.0	0.0	0.0	0.435	0.0	0.0	0.0	0.0	0.0	0.0	0.0	0.0	0.0	0.0	0.0	0.0	0.0	0.0	0.0	0.0	0.0	0.0	0.0	0.0	0.0	0.0	0.0	0.0	0.0	0.0	0.0	0.972	0.0
CPI-SS093E05DD4	NTF3_NTRK2	simple:P20783	simple:Q16620	NTF3	NTRK2	True	False	True	curated	False	Ligand-Receptor	Signaling by Neurotrophin	0.029	0.0	0.0	0.0	0.0	0.0	0.0	0.061	0.0	0.0	0.0	0.0	0.0	0.0	0.0	0.0	0.0	0.0	0.0	0.0	0.0	0.0	0.0	0.0	0.0	0.0	0.0	0.0	0.0	0.0	0.0	0.0	0.0	0.0	0.0	0.0	0.0
CPI-SS088C1035B	NTF4_NTRK2	simple:P34130	simple:Q16620	NTF4	NTRK2	True	False	True	curated	False	Ligand-Receptor	Signaling by Neurotrophin	0.066	0.0	0.0	0.0	0.0	0.0	0.0	0.119	0.0	0.0	0.0	0.0	0.0	0.0	0.0	0.0	0.0	0.0	0.0	0.0	0.0	0.0	0.0	0.0	0.0	0.0	0.0	0.0	0.676	0.0	0.0	0.0	0.0	0.0	0.0	0.0	0.0
CPI-SC00EA503F2	CALCA_RAMP1_complex	simple:P01258	complex:RAMP1_complex	CALCA		True	False	True	curated	False	Ligand-Receptor	Signaling by Calcitonin	0.105	0.103	0.0	0.0	0.0	0.0	0.0	0.244	0.242	0.0	0.0	0.0	0.0	0.0	0.0	0.0	0.0	0.0	0.0	0.0	0.0	0.441	0.439	0.0	0.0	0.0	0.0	0.0	0.0	0.0	0.0	0.0	0.0	0.0	0.0	0.0	0.0
CPI-SC02CD655EB	CALCB_RAMP1_complex	simple:P10092	complex:RAMP1_complex	CALCB		True	False	True	curated	False	Ligand-Receptor	Signaling by Calcitonin	0.223	0.221	0.0	0.0	0.0	0.0	0.0	0.047	0.045	0.0	0.0	0.0	0.0	0.0	0.0	0.0	0.0	0.0	0.0	0.0	0.0	0.0	0.0	0.0	0.0	0.0	0.0	0.0	0.0	0.0	0.0	0.0	0.0	0.0	0.0	0.462	0.46
CPI-SS084EA55C0	CLSTN1_NRXN1	simple:O94985	simple:Q9ULB1	CLSTN1	NRXN1	False	False	False	curated	False	Ligand-Receptor	Signaling by Calsyntenin	1.956	1.927	0.0	2.393	0.0	2.797	0.0	1.891	1.862	0.0	2.327	0.0	2.731	0.0	3.039	3.011	0.0	3.476	0.0	3.88	0.0	1.964	1.936	0.0	2.401	0.0	2.805	0.0	2.138	2.11	0.0	2.575	0.0	2.979	0.0	2.848	2.82
CPI-SS09A6C048C	CLSTN2_NRXN1	simple:Q9H4D0	simple:Q9ULB1	CLSTN2	NRXN1	False	False	False	curated	False	Ligand-Receptor	Signaling by Calsyntenin	0.714	0.685	0.0	1.15	0.0	1.554	0.0	0.705	0.677	0.0	1.142	0.0	1.546	0.0	0.0	0.0	0.0	0.0	0.0	0.0	0.0	1.462	1.433	0.0	1.899	0.0	2.303	0.0	0.0	0.0	0.0	0.0	0.0	0.0	0.0	0.0	0.0
CPI-SS0B880A155	CLSTN3_NRXN1	simple:Q9BQT9	simple:Q9ULB1	CLSTN3	NRXN1	False	False	False	curated	False	Ligand-Receptor	Signaling by Calsyntenin	1.116	1.088	0.0	1.553	0.0	1.957	0.0	1.042	1.013	0.0	1.479	0.0	1.883	0.0	0.0	0.0	0.0	0.0	0.0	0.0	0.0	1.066	1.038	0.0	1.503	0.0	1.907	0.0	1.348	1.319	0.0	1.785	0.0	2.189	0.0	1.149	1.12
CPI-SS043D3630C	LRRTM1_NRXN1	simple:Q86UE6	simple:Q9ULB1	LRRTM1	NRXN1	False	False	False	curated	False	Ligand-Receptor	Signaling by Leucine-Rich Repeat Transmembrane Neuronal Protein	0.755	0.726	0.0	1.191	0.0	1.595	0.0	0.722	0.693	0.0	1.159	0.0	1.563	0.0	0.0	0.0	0.0	0.0	0.0	0.0	0.0	0.0	0.0	0.0	0.0	0.0	0.0	0.0	1.669	1.64	0.0	2.106	0.0	2.51	0.0	0.0	0.0
CPI-SS0E5F8A5F7	LRRTM2_NRXN1	simple:O43300	simple:Q9ULB1	LRRTM2	NRXN1	False	False	False	curated	False	Ligand-Receptor	Signaling by Leucine-Rich Repeat Transmembrane Neuronal Protein	0.712	0.683	0.0	1.149	0.0	1.553	0.0	0.713	0.684	0.0	1.15	0.0	1.554	0.0	0.0	0.0	0.0	0.0	0.0	0.0	0.0	0.0	0.0	0.0	0.0	0.0	0.0	0.0	0.0	0.0	0.0	0.0	0.0	0.0	0.0	0.0	0.0
CPI-SS0626DF0EB	LRRTM3_NRXN1	simple:Q86VH5	simple:Q9ULB1	LRRTM3	NRXN1	False	False	False	curated	False	Ligand-Receptor	Signaling by Leucine-Rich Repeat Transmembrane Neuronal Protein	0.708	0.679	0.0	1.144	0.0	1.548	0.0	0.0	0.0	0.0	0.0	0.0	0.0	0.0	0.0	0.0	0.0	0.0	0.0	0.0	0.0	0.0	0.0	0.0	0.0	0.0	0.0	0.0	0.0	0.0	0.0	0.0	0.0	0.0	0.0	0.0	0.0
CPI-SS03466C597	LRRTM4_NRXN1	simple:Q86VH4	simple:Q9ULB1	LRRTM4	NRXN1	False	False	False	curated	False	Ligand-Receptor	Signaling by Leucine-Rich Repeat Transmembrane Neuronal Protein	1.071	1.042	0.0	1.508	0.0	1.912	0.0	1.054	1.026	0.0	1.491	0.0	1.895	0.0	0.0	0.0	0.0	0.0	0.0	0.0	0.0	0.0	0.0	0.0	0.0	0.0	0.0	0.0	0.0	0.0	0.0	0.0	0.0	0.0	0.0	0.0	0.0
CPI-SS0D2DF7881	NLGN1_NRXN1	simple:Q8N2Q7	simple:Q9ULB1	NLGN1	NRXN1	False	False	False	curated	False	Ligand-Receptor	Signaling by Neuroligin	0.998	0.969	0.0	1.435	0.0	1.839	0.0	0.806	0.777	0.0	1.243	0.0	1.647	0.0	0.0	0.0	0.0	0.0	0.0	0.0	0.0	1.993	1.965	0.0	2.43	0.0	2.834	0.0	0.0	0.0	0.0	0.0	0.0	0.0	0.0	2.143	2.114
CPI-SS0B360C289	NLGN2_NRXN1	simple:Q8NFZ4	simple:Q9ULB1	NLGN2	NRXN1	False	False	False	curated	False	Ligand-Receptor	Signaling by Neuroligin	1.209	1.181	0.0	1.646	0.0	2.05	0.0	1.265	1.237	0.0	1.702	0.0	2.106	0.0	0.0	0.0	0.0	0.0	0.0	0.0	0.0	1.914	1.885	0.0	2.351	0.0	2.755	0.0	1.423	1.395	0.0	1.86	0.0	2.264	0.0	1.291	1.263
CPI-SS0613D0B62	NLGN3_NRXN1	simple:Q9NZ94	simple:Q9ULB1	NLGN3	NRXN1	False	False	False	curated	False	Ligand-Receptor	Signaling by Neuroligin	0.771	0.743	0.0	1.208	0.0	1.612	0.0	0.793	0.764	0.0	1.23	0.0	1.634	0.0	0.0	0.0	0.0	0.0	0.0	0.0	0.0	0.0	0.0	0.0	0.0	0.0	0.0	0.0	0.0	0.0	0.0	0.0	0.0	0.0	0.0	0.0	0.0
CPI-SS0FA378947	NLGN4X_NRXN1	simple:Q8N0W4	simple:Q9ULB1	NLGN4X	NRXN1	False	False	False	curated	False	Ligand-Receptor	Signaling by Neuroligin	1.964	1.936	0.0	2.401	0.0	2.805	0.0	1.528	1.5	0.0	1.965	0.0	2.369	0.0	0.0	0.0	0.0	0.0	0.0	0.0	0.0	2.476	2.447	0.0	2.913	0.0	3.317	0.0	1.848	1.819	0.0	2.285	0.0	2.689	0.0	1.597	1.569
CPI-SS0CCB5F46B	NLGN4Y_NRXN1	simple:Q8NFZ3	simple:Q9ULB1	NLGN4Y	NRXN1	False	False	False	curated	False	Ligand-Receptor	Signaling by Neuroligin	1.38	1.351	0.0	1.816	0.0	2.22	0.0	1.089	1.061	0.0	1.526	0.0	1.93	0.0	2.923	2.895	0.0	3.36	0.0	3.764	0.0	1.8	1.772	0.0	2.237	0.0	2.641	0.0	0.0	0.0	0.0	0.0	0.0	0.0	0.0	2.2	2.171
CPI-SS0BF9265F0	CLSTN1_NRXN2	simple:O94985	simple:P58401	CLSTN1	NRXN2	False	False	False	curated	False	Ligand-Receptor	Signaling by Calsyntenin	1.307	1.279	0.0	0.0	0.0	0.0	0.0	1.242	1.214	0.0	0.0	0.0	0.0	0.0	2.391	2.363	0.0	0.0	0.0	0.0	0.0	1.316	1.288	0.0	0.0	0.0	0.0	0.0	1.49	1.462	0.0	0.0	0.0	0.0	0.0	2.199	2.171
CPI-SS093707FE0	CLSTN2_NRXN2	simple:Q9H4D0	simple:P58401	CLSTN2	NRXN2	False	False	False	curated	False	Ligand-Receptor	Signaling by Calsyntenin	0.065	0.037	0.0	0.0	0.0	0.0	0.0	0.057	0.029	0.0	0.0	0.0	0.0	0.0	0.0	0.0	0.0	0.0	0.0	0.0	0.0	0.813	0.785	0.0	0.0	0.0	0.0	0.0	0.0	0.0	0.0	0.0	0.0	0.0	0.0	0.0	0.0
CPI-SS0C1A7F44C	CLSTN3_NRXN2	simple:Q9BQT9	simple:P58401	CLSTN3	NRXN2	False	False	False	curated	False	Ligand-Receptor	Signaling by Calsyntenin	0.468	0.44	0.0	0.0	0.0	0.0	0.0	0.393	0.365	0.0	0.0	0.0	0.0	0.0	0.0	0.0	0.0	0.0	0.0	0.0	0.0	0.418	0.39	0.0	0.0	0.0	0.0	0.0	0.699	0.671	0.0	0.0	0.0	0.0	0.0	0.5	0.472
CPI-SS0888FD8F7	LRRTM1_NRXN2	simple:Q86UE6	simple:P58401	LRRTM1	NRXN2	False	False	False	curated	False	Ligand-Receptor	Signaling by Leucine-Rich Repeat Transmembrane Neuronal Protein	0.106	0.078	0.0	0.0	0.0	0.0	0.0	0.073	0.045	0.0	0.0	0.0	0.0	0.0	0.0	0.0	0.0	0.0	0.0	0.0	0.0	0.0	0.0	0.0	0.0	0.0	0.0	0.0	1.02	0.992	0.0	0.0	0.0	0.0	0.0	0.0	0.0
CPI-SS023A16921	LRRTM2_NRXN2	simple:O43300	simple:P58401	LRRTM2	NRXN2	False	False	False	curated	False	Ligand-Receptor	Signaling by Leucine-Rich Repeat Transmembrane Neuronal Protein	0.063	0.035	0.0	0.0	0.0	0.0	0.0	0.064	0.036	0.0	0.0	0.0	0.0	0.0	0.0	0.0	0.0	0.0	0.0	0.0	0.0	0.0	0.0	0.0	0.0	0.0	0.0	0.0	0.0	0.0	0.0	0.0	0.0	0.0	0.0	0.0	0.0
CPI-SS08D8F6957	LRRTM3_NRXN2	simple:Q86VH5	simple:P58401	LRRTM3	NRXN2	False	False	False	curated	False	Ligand-Receptor	Signaling by Leucine-Rich Repeat Transmembrane Neuronal Protein	0.059	0.031	0.0	0.0	0.0	0.0	0.0	0.0	0.0	0.0	0.0	0.0	0.0	0.0	0.0	0.0	0.0	0.0	0.0	0.0	0.0	0.0	0.0	0.0	0.0	0.0	0.0	0.0	0.0	0.0	0.0	0.0	0.0	0.0	0.0	0.0	0.0
CPI-SS06157E5AF	LRRTM4_NRXN2	simple:Q86VH4	simple:P58401	LRRTM4	NRXN2	False	False	False	curated	False	Ligand-Receptor	Signaling by Leucine-Rich Repeat Transmembrane Neuronal Protein	0.422	0.394	0.0	0.0	0.0	0.0	0.0	0.406	0.378	0.0	0.0	0.0	0.0	0.0	0.0	0.0	0.0	0.0	0.0	0.0	0.0	0.0	0.0	0.0	0.0	0.0	0.0	0.0	0.0	0.0	0.0	0.0	0.0	0.0	0.0	0.0	0.0
CPI-SS0CF0A8519	NLGN1_NRXN2	simple:Q8N2Q7	simple:P58401	NLGN1	NRXN2	False	False	False	curated	False	Ligand-Receptor	Signaling by Neuroligin	0.349	0.321	0.0	0.0	0.0	0.0	0.0	0.157	0.129	0.0	0.0	0.0	0.0	0.0	0.0	0.0	0.0	0.0	0.0	0.0	0.0	1.345	1.317	0.0	0.0	0.0	0.0	0.0	0.0	0.0	0.0	0.0	0.0	0.0	0.0	1.494	1.466
CPI-SS0934535FF	NLGN2_NRXN2	simple:Q8NFZ4	simple:P58401	NLGN2	NRXN2	False	False	False	curated	False	Ligand-Receptor	Signaling by Neuroligin	0.561	0.533	0.0	0.0	0.0	0.0	0.0	0.617	0.589	0.0	0.0	0.0	0.0	0.0	0.0	0.0	0.0	0.0	0.0	0.0	0.0	1.265	1.237	0.0	0.0	0.0	0.0	0.0	0.775	0.747	0.0	0.0	0.0	0.0	0.0	0.643	0.615
CPI-SS074EA7741	NLGN3_NRXN2	simple:Q9NZ94	simple:P58401	NLGN3	NRXN2	False	False	False	curated	False	Ligand-Receptor	Signaling by Neuroligin	0.122	0.095	0.0	0.0	0.0	0.0	0.0	0.144	0.116	0.0	0.0	0.0	0.0	0.0	0.0	0.0	0.0	0.0	0.0	0.0	0.0	0.0	0.0	0.0	0.0	0.0	0.0	0.0	0.0	0.0	0.0	0.0	0.0	0.0	0.0	0.0	0.0
CPI-SS0E988B9C0	NLGN4X_NRXN2	simple:Q8N0W4	simple:P58401	NLGN4X	NRXN2	False	False	False	curated	False	Ligand-Receptor	Signaling by Neuroligin	1.316	1.288	0.0	0.0	0.0	0.0	0.0	0.88	0.852	0.0	0.0	0.0	0.0	0.0	0.0	0.0	0.0	0.0	0.0	0.0	0.0	1.827	1.799	0.0	0.0	0.0	0.0	0.0	1.199	1.171	0.0	0.0	0.0	0.0	0.0	0.949	0.921
CPI-SS07C26C799	NLGN4Y_NRXN2	simple:Q8NFZ3	simple:P58401	NLGN4Y	NRXN2	False	False	False	curated	False	Ligand-Receptor	Signaling by Neuroligin	0.731	0.703	0.0	0.0	0.0	0.0	0.0	0.44	0.413	0.0	0.0	0.0	0.0	0.0	2.275	2.247	0.0	0.0	0.0	0.0	0.0	1.152	1.124	0.0	0.0	0.0	0.0	0.0	0.0	0.0	0.0	0.0	0.0	0.0	0.0	1.551	1.523
CPI-SS010BB499F	CCL2_ACKR2	simple:P13500	simple:O00590	CCL2	ACKR2	True	False	True	curated	False	Ligand-Receptor	Signaling by Chemokines	0.0	0.066	0.0	0.0	0.0	0.503	0.0	0.0	0.032	0.0	0.0	0.0	0.47	0.0	0.0	0.0	0.0	0.0	0.0	0.0	0.0	0.0	0.0	0.0	0.0	0.0	0.0	0.0	0.0	0.0	0.0	0.0	0.0	0.0	0.0	0.0	0.0
CPI-SS0E555F91F	CCL5_ACKR2	simple:P13501	simple:O00590	CCL5	ACKR2	True	False	True	curated	False	Ligand-Receptor	Signaling by Chemokines	0.0	0.018	0.0	0.0	0.0	0.456	0.0	0.0	0.025	0.0	0.0	0.0	0.463	0.0	0.0	0.0	0.0	0.0	0.0	0.0	0.0	0.0	0.0	0.0	0.0	0.0	0.0	0.0	0.0	0.0	0.0	0.0	0.0	0.0	0.0	0.0	0.0
CPI-SS01FCCEBB9	CCL26_CCR3	simple:Q9Y258	simple:P51677	CCL26	CCR3	True	False	True	curated	False	Ligand-Receptor	Signaling by Chemokines	0.0	0.397	0.0	0.0	0.0	0.0	0.0	0.0	0.256	0.0	0.0	0.0	0.0	0.0	0.0	1.814	0.0	0.0	0.0	0.0	0.0	0.0	1.273	0.0	0.0	0.0	0.0	0.0	0.0	1.3	0.0	0.0	0.0	0.0	0.0	0.0	0.477
CPI-SS0C6311D2D	CCL3L1_CCR3	simple:P16619	simple:P51677	CCL3L1	CCR3	True	False	True	curated	False	Ligand-Receptor	Signaling by Chemokines	0.0	0.0	0.0	0.0	0.0	0.0	0.0	0.0	0.007	0.0	0.0	0.0	0.0	0.0	0.0	0.0	0.0	0.0	0.0	0.0	0.0	0.0	0.0	0.0	0.0	0.0	0.0	0.0	0.0	0.0	0.0	0.0	0.0	0.0	0.0	0.0	0.0
CPI-SS0F6B529A1	CCL5_CCR3	simple:P13501	simple:P51677	CCL5	CCR3	True	False	True	curated	False	Ligand-Receptor	Signaling by Chemokines	0.0	0.015	0.0	0.0	0.0	0.0	0.0	0.0	0.022	0.0	0.0	0.0	0.0	0.0	0.0	0.0	0.0	0.0	0.0	0.0	0.0	0.0	0.0	0.0	0.0	0.0	0.0	0.0	0.0	0.0	0.0	0.0	0.0	0.0	0.0	0.0	0.0
CPI-SS0CC738ABC	CXCL11_DPP4	simple:O14625	simple:P27487	CXCL11	DPP4	True	False	True	curated	False	Ligand-Receptor	Signaling by Chemokines	0.027	0.065	1.955	0.0	0.0	0.0	0.0	0.039	0.078	1.967	0.0	0.0	0.0	0.0	0.0	0.0	0.0	0.0	0.0	0.0	0.0	0.0	0.0	0.0	0.0	0.0	0.0	0.0	0.0	0.0	0.0	0.0	0.0	0.0	0.0	0.0	0.0
CPI-SS0B1B18F2D	CXCL12_DPP4	simple:P48061	simple:P27487	CXCL12	DPP4	True	False	True	curated	False	Ligand-Receptor	Signaling by Chemokines	0.957	0.995	2.885	0.0	0.0	0.0	0.0	0.551	0.59	2.479	0.0	0.0	0.0	0.0	0.0	0.0	0.0	0.0	0.0	0.0	0.0	1.136	1.175	3.064	0.0	0.0	0.0	0.0	0.0	0.0	0.0	0.0	0.0	0.0	0.0	1.069	1.107
CPI-SS0CDAC688B	CXCL2_DPP4	simple:P19875	simple:P27487	CXCL2	DPP4	True	False	True	curated	False	Ligand-Receptor	Signaling by Chemokines	0.028	0.066	1.956	0.0	0.0	0.0	0.0	0.026	0.064	1.954	0.0	0.0	0.0	0.0	0.0	0.0	0.0	0.0	0.0	0.0	0.0	0.0	0.0	0.0	0.0	0.0	0.0	0.0	0.0	0.0	0.0	0.0	0.0	0.0	0.0	0.0	0.0
CPI-SS0F06E4B3F	CCL26_CCR1	simple:Q9Y258	simple:P32246	CCL26	CCR1	True	False	True	curated	False	Ligand-Receptor	Signaling by Chemokines	0.399	0.0	0.0	0.0	0.0	0.0	0.0	0.257	0.0	0.0	0.0	0.0	0.0	0.0	1.815	0.0	0.0	0.0	0.0	0.0	0.0	1.275	0.0	0.0	0.0	0.0	0.0	0.0	1.301	0.0	0.0	0.0	0.0	0.0	0.0	0.479	0.0
CPI-SS0817CE2B3	CCL3L1_CCR1	simple:P16619	simple:P32246	CCL3L1	CCR1	True	False	True	curated	False	Ligand-Receptor	Signaling by Chemokines	0.0	0.0	0.0	0.0	0.0	0.0	0.0	0.008	0.0	0.0	0.0	0.0	0.0	0.0	0.0	0.0	0.0	0.0	0.0	0.0	0.0	0.0	0.0	0.0	0.0	0.0	0.0	0.0	0.0	0.0	0.0	0.0	0.0	0.0	0.0	0.0	0.0
CPI-SS0A021DB6E	CCL5_CCR1	simple:P13501	simple:P32246	CCL5	CCR1	True	False	True	curated	False	Ligand-Receptor	Signaling by Chemokines	0.016	0.0	0.0	0.0	0.0	0.0	0.0	0.023	0.0	0.0	0.0	0.0	0.0	0.0	0.0	0.0	0.0	0.0	0.0	0.0	0.0	0.0	0.0	0.0	0.0	0.0	0.0	0.0	0.0	0.0	0.0	0.0	0.0	0.0	0.0	0.0	0.0
CPI-SS0EA05941A	CCL5_CCR4	simple:P13501	simple:P51679	CCL5	CCR4	True	False	True	curated	False	Ligand-Receptor	Signaling by Chemokines	0.0	0.015	0.0	0.0	0.0	0.0	0.0	0.0	0.022	0.0	0.0	0.0	0.0	0.0	0.0	0.0	0.0	0.0	0.0	0.0	0.0	0.0	0.0	0.0	0.0	0.0	0.0	0.0	0.0	0.0	0.0	0.0	0.0	0.0	0.0	0.0	0.0
CPI-SS0CCD89E02	CCL25_ACKR4	simple:O15444	simple:Q9NPB9	CCL25	ACKR4	True	False	True	curated	False	Ligand-Receptor	Signaling by Chemokines	0.021	0.0	0.0	0.0	0.0	0.0	0.0	0.017	0.0	0.0	0.0	0.0	0.0	0.0	0.0	0.0	0.0	0.0	0.0	0.0	0.0	0.374	0.0	0.0	0.0	0.0	0.0	0.0	0.0	0.0	0.0	0.0	0.0	0.0	0.0	0.0	0.0
CPI-SS0DBFB8BEA	CCL2_ACKR1	simple:P13500	simple:Q16570	CCL2	ACKR1	True	False	True	curated	False	Ligand-Receptor	Signaling by Chemokines	0.065	0.063	0.0	0.0	0.0	0.0	0.0	0.031	0.029	0.0	0.0	0.0	0.0	0.0	0.0	0.0	0.0	0.0	0.0	0.0	0.0	0.0	0.0	0.0	0.0	0.0	0.0	0.0	0.0	0.0	0.0	0.0	0.0	0.0	0.0	0.0	0.0
CPI-SS05B7D3407	CCL5_ACKR1	simple:P13501	simple:Q16570	CCL5	ACKR1	True	False	True	curated	False	Ligand-Receptor	Signaling by Chemokines	0.017	0.015	0.0	0.0	0.0	0.0	0.0	0.024	0.022	0.0	0.0	0.0	0.0	0.0	0.0	0.0	0.0	0.0	0.0	0.0	0.0	0.0	0.0	0.0	0.0	0.0	0.0	0.0	0.0	0.0	0.0	0.0	0.0	0.0	0.0	0.0	0.0
CPI-SS052BBD9F9	CXCL1_ACKR1	simple:P09341	simple:Q16570	CXCL1	ACKR1	True	False	True	curated	False	Ligand-Receptor	Signaling by Chemokines	0.021	0.019	0.0	0.0	0.0	0.0	0.0	0.0	0.0	0.0	0.0	0.0	0.0	0.0	0.0	0.0	0.0	0.0	0.0	0.0	0.0	0.0	0.0	0.0	0.0	0.0	0.0	0.0	0.0	0.0	0.0	0.0	0.0	0.0	0.0	0.0	0.0
CPI-SS0BFCF6B11	CCL27_CCR10	simple:Q9Y4X3	simple:P46092	CCL27	CCR10	True	False	True	curated	False	Ligand-Receptor	Signaling by Chemokines	0.344	0.334	0.0	0.39	0.0	0.0	0.0	0.342	0.332	0.0	0.387	0.0	0.0	0.0	0.0	0.0	0.0	0.0	0.0	0.0	0.0	0.0	0.0	0.0	0.0	0.0	0.0	0.0	0.0	0.0	0.0	0.0	0.0	0.0	0.0	0.0	0.0
CPI-SS0BCCA6596	CCL28_CCR10	simple:Q9NRJ3	simple:P46092	CCL28	CCR10	True	False	True	curated	False	Ligand-Receptor	Signaling by Chemokines	0.378	0.368	0.0	0.423	0.0	0.0	0.0	0.361	0.351	0.0	0.407	0.0	0.0	0.0	0.0	0.0	0.0	0.0	0.0	0.0	0.0	0.0	0.0	0.0	0.0	0.0	0.0	0.0	0.0	0.0	0.0	0.0	0.0	0.0	0.0	0.783	0.772
CPI-SS0BDA6DD92	CCL5_GPR75	simple:P13501	simple:O95800	CCL5	GPR75	True	False	True	curated	False	Ligand-Receptor	Signaling by Chemokines	0.033	0.018	0.0	0.0	0.0	0.0	0.0	0.04	0.025	0.0	0.0	0.0	0.0	0.0	0.0	0.0	0.0	0.0	0.0	0.0	0.0	0.0	0.0	0.0	0.0	0.0	0.0	0.0	0.0	0.0	0.0	0.0	0.0	0.0	0.0	0.0	0.0
CPI-SS0C491A3C1	PPBP_CXCR2	simple:P02775	simple:P25025	PPBP	CXCR2	True	False	True	curated	False	Ligand-Receptor	Signaling by Chemokines	0.01	0.009	0.0	0.0	0.0	0.0	0.0	0.008	0.007	0.0	0.0	0.0	0.0	0.0	0.0	0.0	0.0	0.0	0.0	0.0	0.0	0.0	0.0	0.0	0.0	0.0	0.0	0.0	0.0	0.0	0.0	0.0	0.0	0.0	0.0	0.0	0.0
CPI-SS08102DC9E	CXCL1_CXCR2	simple:P09341	simple:P25025	CXCL1	CXCR2	True	False	True	curated	False	Ligand-Receptor	Signaling by Chemokines	0.021	0.019	0.0	0.0	0.0	0.0	0.0	0.0	0.0	0.0	0.0	0.0	0.0	0.0	0.0	0.0	0.0	0.0	0.0	0.0	0.0	0.0	0.0	0.0	0.0	0.0	0.0	0.0	0.0	0.0	0.0	0.0	0.0	0.0	0.0	0.0	0.0
CPI-SS0F562FEA5	CXCL2_CXCR2	simple:P19875	simple:P25025	CXCL2	CXCR2	True	False	True	curated	False	Ligand-Receptor	Signaling by Chemokines	0.011	0.009	0.0	0.0	0.0	0.0	0.0	0.009	0.007	0.0	0.0	0.0	0.0	0.0	0.0	0.0	0.0	0.0	0.0	0.0	0.0	0.0	0.0	0.0	0.0	0.0	0.0	0.0	0.0	0.0	0.0	0.0	0.0	0.0	0.0	0.0	0.0
CPI-SS09185EA8F	CXCL3_CXCR2	simple:P19876	simple:P25025	CXCL3	CXCR2	True	False	True	curated	False	Ligand-Receptor	Signaling by Chemokines	0.214	0.212	0.0	0.0	0.0	0.0	0.0	0.037	0.036	0.0	0.0	0.0	0.0	0.0	0.0	0.0	0.0	0.0	0.0	0.0	0.0	0.371	0.37	0.0	0.0	0.0	0.0	0.0	0.0	0.0	0.0	0.0	0.0	0.0	0.0	0.0	0.0
CPI-SS00270ECE6	CXCL5_CXCR2	simple:P42830	simple:P25025	CXCL5	CXCR2	True	False	True	curated	False	Ligand-Receptor	Signaling by Chemokines	0.186	0.185	0.0	0.0	0.0	0.0	0.0	0.053	0.051	0.0	0.0	0.0	0.0	0.0	0.0	0.0	0.0	0.0	0.0	0.0	0.0	0.375	0.373	0.0	0.0	0.0	0.0	0.0	0.0	0.0	0.0	0.0	0.0	0.0	0.0	0.0	0.0
CPI-SS093B46106	CXCL6_CXCR2	simple:P80162	simple:P25025	CXCL6	CXCR2	True	False	True	curated	False	Ligand-Receptor	Signaling by Chemokines	0.087	0.086	0.0	0.0	0.0	0.0	0.0	0.012	0.011	0.0	0.0	0.0	0.0	0.0	0.0	0.0	0.0	0.0	0.0	0.0	0.0	0.0	0.0	0.0	0.0	0.0	0.0	0.0	0.0	0.0	0.0	0.0	0.0	0.0	0.0	0.444	0.442
CPI-SS0747FCACD	CXCL11_ACKR3	simple:O14625	simple:P25106	CXCL11	ACKR3	True	False	True	curated	False	Ligand-Receptor	Signaling by Chemokines	0.01	0.147	0.0	0.0	0.0	0.0	0.0	0.023	0.16	0.0	0.0	0.0	0.0	0.0	0.0	0.0	0.0	0.0	0.0	0.0	0.0	0.0	0.0	0.0	0.0	0.0	0.0	0.0	0.0	0.0	0.0	0.0	0.0	0.0	0.0	0.0	0.0
CPI-SS0A28DCA72	CXCL12_CXCR4	simple:P48061	simple:P61073	CXCL12	CXCR4	True	False	True	curated	False	Ligand-Receptor	Signaling by Chemokines	1.071	1.922	2.958	1.326	0.0	1.456	0.0	0.665	1.516	2.553	0.921	0.0	1.05	0.0	0.0	0.0	0.0	0.0	0.0	0.0	0.0	1.25	2.101	3.138	1.506	0.0	1.636	0.0	0.0	0.0	0.0	0.0	0.0	0.0	0.0	1.182	2.033
CPI-SS0669CC233	CXCL14_CXCR4	simple:O95715	simple:P61073	CXCL14	CXCR4	True	False	True	curated	False	Ligand-Receptor	Signaling by Chemokines	0.285	1.136	2.173	0.54	0.0	0.67	0.0	0.205	1.056	2.093	0.46	0.0	0.59	0.0	0.0	0.0	0.0	0.0	0.0	0.0	0.0	2.061	2.912	3.949	2.316	0.0	2.446	0.0	0.805	1.656	2.693	1.061	0.0	1.19	0.0	0.0	0.0
CPI-SS00AD71822	CCK_CCKBR	simple:P06307	simple:P32239	CCK	CCKBR	True	False	True	curated	False	Ligand-Receptor	Signaling by Cholecystokinin	0.48	1.508	2.629	0.849	0.873	2.458	0.0	0.573	1.601	2.722	0.942	0.966	2.551	0.0	0.0	0.0	0.0	0.0	0.0	0.0	0.0	0.0	0.0	0.0	0.0	0.0	0.0	0.0	0.0	0.0	0.0	0.0	0.0	0.0	0.0	0.0	0.0
CPI-CS06A0713BD	Cholesterol_byCEL_RORA	complex:Cholesterol_byCEL	simple:P35398		RORA	True	False	True	curated	False	Ligand-Receptor	Signaling by Cholesterol	0.606	0.501	0.0	1.402	0.0	0.669	2.2	0.601	0.497	0.0	1.397	0.0	0.664	2.195	0.0	0.0	0.0	0.0	0.0	0.0	0.0	0.0	0.0	0.0	0.0	0.0	0.0	0.0	0.0	0.0	0.0	0.0	0.0	0.0	0.0	0.0	0.0
CPI-CS0406B0B69	Cholesterol_byLIPA_RORA	complex:Cholesterol_byLIPA	simple:P35398		RORA	True	False	True	curated	False	Ligand-Receptor	Signaling by Cholesterol	1.146	1.041	0.0	1.941	0.0	1.208	2.74	1.748	1.643	0.0	2.543	0.0	1.81	3.342	0.0	0.0	0.0	0.0	0.0	0.0	0.0	1.385	1.28	0.0	2.18	0.0	1.448	2.979	1.191	1.086	0.0	1.986	0.0	1.253	2.785	1.126	1.021
CPI-CS0D81115C8	Cholesterol_byDHCR24_RORA	complex:Cholesterol_byDHCR24	simple:P35398		RORA	True	False	True	curated	False	Ligand-Receptor	Signaling by Cholesterol/Desmosterol	2.009	1.904	0.0	2.804	0.0	2.071	3.603	2.355	2.25	0.0	3.151	0.0	2.418	3.949	3.237	3.132	0.0	4.032	0.0	3.299	4.831	2.5	2.395	0.0	3.295	0.0	2.563	4.094	2.893	2.788	0.0	3.688	0.0	2.955	4.487	2.473	2.368
CPI-CS06C6527F4	Cholesterol_byDHCR7_RORA	complex:Cholesterol_byDHCR7	simple:P35398		RORA	True	False	True	curated	False	Ligand-Receptor	Signaling by Cholesterol/Desmosterol	1.474	1.369	0.0	2.269	0.0	1.537	3.068	1.41	1.305	0.0	2.205	0.0	1.472	3.004	3.14	3.035	0.0	3.936	0.0	3.203	4.734	1.823	1.718	0.0	2.619	0.0	1.886	3.417	1.262	1.158	0.0	2.058	0.0	1.325	2.856	2.325	2.22
CPI-CS0CDFC0C7D	Cholesterol_byCEL_RORC	complex:Cholesterol_byCEL	simple:P51449		RORC	True	False	True	curated	False	Ligand-Receptor	Signaling by Cholesterol	0.0	0.053	0.0	0.0	0.0	0.0	0.0	0.0	0.048	0.0	0.0	0.0	0.0	0.0	0.0	0.0	0.0	0.0	0.0	0.0	0.0	0.0	0.0	0.0	0.0	0.0	0.0	0.0	0.0	0.0	0.0	0.0	0.0	0.0	0.0	0.0	0.0
CPI-CS0F51152EA	Cholesterol_byLIPA_RORC	complex:Cholesterol_byLIPA	simple:P51449		RORC	True	False	True	curated	False	Ligand-Receptor	Signaling by Cholesterol	0.0	0.592	0.0	0.0	0.0	0.0	0.0	0.0	1.194	0.0	0.0	0.0	0.0	0.0	0.0	0.0	0.0	0.0	0.0	0.0	0.0	0.0	0.831	0.0	0.0	0.0	0.0	0.0	0.0	0.637	0.0	0.0	0.0	0.0	0.0	0.0	0.572
CPI-CS03D61E885	Cholesterol_byDHCR24_RORC	complex:Cholesterol_byDHCR24	simple:P51449		RORC	True	False	True	curated	False	Ligand-Receptor	Signaling by Cholesterol/Desmosterol	0.0	1.455	0.0	0.0	0.0	0.0	0.0	0.0	1.802	0.0	0.0	0.0	0.0	0.0	0.0	2.683	0.0	0.0	0.0	0.0	0.0	0.0	1.946	0.0	0.0	0.0	0.0	0.0	0.0	2.339	0.0	0.0	0.0	0.0	0.0	0.0	1.919
CPI-CS0BEF10547	Cholesterol_byDHCR7_RORC	complex:Cholesterol_byDHCR7	simple:P51449		RORC	True	False	True	curated	False	Ligand-Receptor	Signaling by Cholesterol/Desmosterol	0.0	0.92	0.0	0.0	0.0	0.0	0.0	0.0	0.856	0.0	0.0	0.0	0.0	0.0	0.0	2.587	0.0	0.0	0.0	0.0	0.0	0.0	1.27	0.0	0.0	0.0	0.0	0.0	0.0	0.709	0.0	0.0	0.0	0.0	0.0	0.0	1.772
CPI-CS086D3E39F	Desmosterol_byDHCR7_NR1H2	complex:Desmosterol_byDHCR7	simple:P55055		NR1H2	True	False	True	curated	False	Ligand-Receptor	Signaling by Cholesterol/Desmosterol	1.791	1.827	0.0	1.787	2.369	1.396	2.87	1.727	1.763	0.0	1.722	2.305	1.331	2.806	3.458	3.493	0.0	3.453	4.035	3.062	4.537	2.14	2.176	0.0	2.136	2.718	1.745	3.219	1.58	1.615	0.0	1.575	2.157	1.184	2.659	2.642	2.678
CPI-CS0DC57DE37	Desmosterol_byDHCR7_NR1H3	complex:Desmosterol_byDHCR7	simple:Q13133		NR1H3	True	False	True	curated	False	Ligand-Receptor	Signaling by Cholesterol/Desmosterol	1.376	1.387	3.345	1.275	1.577	0.0	0.0	1.312	1.323	3.281	1.21	1.513	0.0	0.0	3.043	3.053	5.011	2.941	3.243	0.0	0.0	1.725	1.736	3.694	1.624	1.926	0.0	0.0	1.165	1.176	3.133	1.063	1.365	0.0	0.0	2.228	2.238
CPI-SS0F62347D4	C1QL1_ADGRB3	simple:O75973	simple:O60242	C1QL1	ADGRB3	True	False	True	curated	False	Ligand-Receptor	Signaling by Complement	0.348	0.357	0.0	0.0	0.0	0.75	0.0	0.272	0.281	0.0	0.0	0.0	0.674	0.0	0.0	0.0	0.0	0.0	0.0	0.0	0.0	0.0	0.0	0.0	0.0	0.0	0.0	0.0	0.76	0.77	0.0	0.0	0.0	1.163	0.0	0.531	0.54
CPI-SS0EB51E2A2	C1QL2_ADGRB3	simple:Q7Z5L3	simple:O60242	C1QL2	ADGRB3	True	False	True	curated	False	Ligand-Receptor	Signaling by Complement	0.0	0.0	0.0	0.0	0.0	0.0	0.0	0.061	0.07	0.0	0.0	0.0	0.463	0.0	0.0	0.0	0.0	0.0	0.0	0.0	0.0	0.0	0.0	0.0	0.0	0.0	0.0	0.0	0.0	0.0	0.0	0.0	0.0	0.0	0.0	0.0	0.0
CPI-SS0348885FD	C1QL3_ADGRB3	simple:Q5VWW1	simple:O60242	C1QL3	ADGRB3	True	False	True	curated	False	Ligand-Receptor	Signaling by Complement	0.06	0.069	0.0	0.0	0.0	0.462	0.0	0.054	0.063	0.0	0.0	0.0	0.457	0.0	0.0	0.0	0.0	0.0	0.0	0.0	0.0	0.0	0.0	0.0	0.0	0.0	0.0	0.0	0.0	0.0	0.0	0.0	0.0	0.0	0.0	0.0	0.0
CPI-SS035DE17DA	C1QL4_ADGRB3	simple:Q86Z23	simple:O60242	C1QL4	ADGRB3	True	False	True	curated	False	Ligand-Receptor	Signaling by Complement	0.054	0.063	0.0	0.0	0.0	0.456	0.0	0.05	0.06	0.0	0.0	0.0	0.453	0.0	0.0	0.0	0.0	0.0	0.0	0.0	0.0	0.0	0.0	0.0	0.0	0.0	0.0	0.0	0.0	0.0	0.0	0.0	0.0	0.0	0.0	0.0	0.0
CPI-SS00F4019EA	C3_C5AR2	simple:P01024	simple:Q9P296	C3	C5AR2	True	False	True	curated	False	Ligand-Receptor	Signaling by Complement	0.05	0.058	0.0	0.0	0.0	0.0	0.0	0.188	0.195	0.0	0.0	0.0	0.0	0.0	0.0	0.0	0.0	0.0	0.0	0.0	0.0	0.0	0.0	0.0	0.0	0.0	0.0	0.0	0.0	0.0	0.0	0.0	0.0	0.0	0.0	0.0	0.0
CPI-SS0A7E3A1AF	C5_C5AR2	simple:P01031	simple:Q9P296	C5	C5AR2	True	False	True	curated	False	Ligand-Receptor	Signaling by Complement	0.029	0.036	0.0	0.0	0.0	0.0	0.0	0.037	0.045	0.0	0.0	0.0	0.0	0.0	0.0	0.0	0.0	0.0	0.0	0.0	0.0	0.0	0.0	0.0	0.0	0.0	0.0	0.0	0.0	0.0	0.0	0.0	0.0	0.0	0.0	0.0	0.0
CPI-SS00581282E	C5_C5AR1	simple:P01031	simple:P21730	C5	C5AR1	True	False	True	curated	False	Ligand-Receptor	Signaling by Complement	0.049	0.058	0.0	0.0	0.0	0.0	0.0	0.058	0.066	0.0	0.0	0.0	0.0	0.0	0.0	0.0	0.0	0.0	0.0	0.0	0.0	0.0	0.0	0.0	0.0	0.0	0.0	0.0	0.0	0.0	0.0	0.0	0.0	0.0	0.0	0.0	0.0
CPI-SS0E654708F	UCN_CRHR2	simple:P55089	simple:Q13324	UCN	CRHR2	True	False	True	curated	False	Ligand-Receptor	Signaling by Urocortin/Urotensin	0.0	0.037	0.0	0.0	0.0	0.0	0.0	0.0	0.022	0.0	0.0	0.0	0.0	0.0	0.0	0.0	0.0	0.0	0.0	0.0	0.0	0.0	0.0	0.0	0.0	0.0	0.0	0.0	0.0	0.0	0.0	0.0	0.0	0.0	0.0	0.0	0.0
CPI-SS0EDEEE57E	UCN2_CRHR2	simple:Q96RP3	simple:Q13324	UCN2	CRHR2	True	False	True	curated	False	Ligand-Receptor	Signaling by Urocortin/Urotensin	0.0	0.0	0.0	0.0	0.0	0.0	0.0	0.0	0.007	0.0	0.0	0.0	0.0	0.0	0.0	0.0	0.0	0.0	0.0	0.0	0.0	0.0	0.0	0.0	0.0	0.0	0.0	0.0	0.0	0.0	0.0	0.0	0.0	0.0	0.0	0.0	0.0
CPI-CS099F73A95	DHEAsulfate_bySULT2B_PPARA	complex:DHEAsulfate_bySULT2B	simple:Q07869		PPARA	True	False	True	curated	False	Ligand-Receptor	Signaling by Dehydroepiandrosterone	0.423	0.614	0.0	0.567	0.0	1.679	2.197	0.495	0.686	0.0	0.639	0.0	1.751	2.27	0.0	0.0	0.0	0.0	0.0	0.0	0.0	1.097	1.288	0.0	1.241	0.0	2.353	2.872	0.0	0.0	0.0	0.0	0.0	0.0	0.0	1.199	1.39
CPI-CS0FF565F1C	DHEAsulfate_bySULT2A1_PPARA	complex:DHEAsulfate_bySULT2A1	simple:Q07869		PPARA	True	False	True	curated	False	Ligand-Receptor	Signaling by Dehydroepiandrosterone	0.249	0.44	0.0	0.393	0.0	1.505	2.024	0.248	0.439	0.0	0.391	0.0	1.503	2.022	0.0	0.0	0.0	0.0	0.0	0.0	0.0	0.0	0.0	0.0	0.0	0.0	0.0	0.0	0.0	0.0	0.0	0.0	0.0	0.0	0.0	0.0	0.0
CPI-CS0259A0EB4	Dehydroepiandrosterone_bySTS_PPARA	complex:Dehydroepiandrosterone_bySTS	simple:Q07869		PPARA	True	False	True	curated	False	Ligand-Receptor	Signaling by Dehydroepiandrosterone	0.318	0.509	0.0	0.462	0.0	1.573	2.092	0.296	0.487	0.0	0.44	0.0	1.551	2.07	0.0	0.0	0.0	0.0	0.0	0.0	0.0	0.0	0.0	0.0	0.0	0.0	0.0	0.0	0.0	0.0	0.0	0.0	0.0	0.0	0.0	0.0	0.0
CPI-CS0D89E7C19	DHEAsulfate_bySULT2B_PPARD	complex:DHEAsulfate_bySULT2B	simple:Q03181		PPARD	True	False	False	curated	False	Ligand-Receptor	Signaling by Dehydroepiandrosterone	0.373	0.29	0.0	0.91	0.833	1.128	0.0	0.446	0.362	0.0	0.983	0.905	1.2	0.0	0.0	0.0	0.0	0.0	0.0	0.0	0.0	1.047	0.964	0.0	1.585	1.507	1.802	0.0	0.0	0.0	0.0	0.0	0.0	0.0	0.0	1.149	1.066
CPI-CS04A65DD62	DHEAsulfate_bySULT2A1_PPARD	complex:DHEAsulfate_bySULT2A1	simple:Q03181		PPARD	True	False	False	curated	False	Ligand-Receptor	Signaling by Dehydroepiandrosterone	0.2	0.116	0.0	0.737	0.659	0.954	0.0	0.198	0.114	0.0	0.735	0.657	0.953	0.0	0.0	0.0	0.0	0.0	0.0	0.0	0.0	0.0	0.0	0.0	0.0	0.0	0.0	0.0	0.0	0.0	0.0	0.0	0.0	0.0	0.0	0.0	0.0
CPI-CS0412B081A	DHEAsulfate_bySULT2B_PPARG	complex:DHEAsulfate_bySULT2B	simple:P37231		PPARG	True	False	True	curated	False	Ligand-Receptor	Signaling by Dehydroepiandrosterone	0.0	0.183	0.0	0.0	0.0	0.0	0.0	0.0	0.255	0.0	0.0	0.0	0.0	0.0	0.0	0.0	0.0	0.0	0.0	0.0	0.0	0.0	0.857	0.0	0.0	0.0	0.0	0.0	0.0	0.0	0.0	0.0	0.0	0.0	0.0	0.0	0.959
CPI-CS0006C277B	DHEAsulfate_bySULT2A1_PPARG	complex:DHEAsulfate_bySULT2A1	simple:P37231		PPARG	True	False	True	curated	False	Ligand-Receptor	Signaling by Dehydroepiandrosterone	0.0	0.009	0.0	0.0	0.0	0.0	0.0	0.0	0.008	0.0	0.0	0.0	0.0	0.0	0.0	0.0	0.0	0.0	0.0	0.0	0.0	0.0	0.0	0.0	0.0	0.0	0.0	0.0	0.0	0.0	0.0	0.0	0.0	0.0	0.0	0.0	0.0
CPI-SC0037338E6	IHH_PTCH_BOC_transmembrane_receptor	simple:Q14623	complex:PTCH_BOC_transmembrane_receptor	IHH		True	False	True	curated	False	Ligand-Receptor	Signaling by Indian hedgehog	0.0	0.0	0.0	0.0	0.0	0.0	0.0	0.082	0.164	0.0	0.0	0.0	0.0	0.0	0.0	0.0	0.0	0.0	0.0	0.0	0.0	0.0	0.0	0.0	0.0	0.0	0.0	0.0	0.0	0.0	0.0	0.0	0.0	0.0	0.0	0.0	0.0
CPI-SC006170BDC	SHH_PTCH_BOC_transmembrane_receptor	simple:Q15465	complex:PTCH_BOC_transmembrane_receptor	SHH		True	False	True	curated	False	Ligand-Receptor	Signaling by Sonic hedgehog	0.3	0.383	0.0	0.0	0.0	0.0	0.0	0.472	0.554	0.0	0.0	0.0	0.0	0.0	0.0	0.0	0.0	0.0	0.0	0.0	0.0	1.384	1.467	0.0	0.0	0.0	0.0	0.0	0.0	0.0	0.0	0.0	0.0	0.0	0.0	0.59	0.673
CPI-SC036B73615	IHH_PTCH_CDON_transmembrane_receptor	simple:Q14623	complex:PTCH_CDON_transmembrane_receptor	IHH		True	False	True	curated	False	Ligand-Receptor	Signaling by Indian hedgehog	0.0	0.0	0.0	0.0	0.0	0.0	0.0	0.121	0.106	0.0	0.993	0.0	1.076	0.0	0.0	0.0	0.0	0.0	0.0	0.0	0.0	0.0	0.0	0.0	0.0	0.0	0.0	0.0	0.0	0.0	0.0	0.0	0.0	0.0	0.0	0.0	0.0
CPI-SC08B0B5F27	SHH_PTCH_CDON_transmembrane_receptor	simple:Q15465	complex:PTCH_CDON_transmembrane_receptor	SHH		True	False	True	curated	False	Ligand-Receptor	Signaling by Sonic hedgehog	0.34	0.325	0.0	1.211	0.0	1.295	0.0	0.511	0.496	0.0	1.383	0.0	1.466	0.0	0.0	0.0	0.0	0.0	0.0	0.0	0.0	1.424	1.409	0.0	2.295	0.0	2.379	0.0	0.0	0.0	0.0	0.0	0.0	0.0	0.0	0.63	0.615
CPI-SC0C3E862AA	IHH_PTCH_GAS1_transmembrane_receptor	simple:Q14623	complex:PTCH_GAS1_transmembrane_receptor	IHH		True	False	True	curated	False	Ligand-Receptor	Signaling by Indian hedgehog	0.0	0.0	0.0	0.0	0.0	0.0	0.0	0.155	0.186	0.0	0.0	0.707	0.0	0.0	0.0	0.0	0.0	0.0	0.0	0.0	0.0	0.0	0.0	0.0	0.0	0.0	0.0	0.0	0.0	0.0	0.0	0.0	0.0	0.0	0.0	0.0	0.0
CPI-SC07F2D6624	SHH_PTCH_GAS1_transmembrane_receptor	simple:Q15465	complex:PTCH_GAS1_transmembrane_receptor	SHH		True	False	True	curated	False	Ligand-Receptor	Signaling by Sonic hedgehog	0.374	0.404	0.0	0.0	0.926	0.0	0.0	0.545	0.576	0.0	0.0	1.097	0.0	0.0	0.0	0.0	0.0	0.0	0.0	0.0	0.0	1.458	1.488	0.0	0.0	2.01	0.0	0.0	0.0	0.0	0.0	0.0	0.0	0.0	0.0	0.664	0.694
CPI-SS055233B99	IHH_HHIP	simple:Q14623	simple:Q96QV1	IHH	HHIP	True	False	False	curated	False	Ligand-Ligand	Signaling by Indian hedgehog	0.0	0.0	0.0	0.0	0.0	0.0	0.0	0.019	0.023	0.0	0.0	0.0	0.0	0.0	0.0	0.0	0.0	0.0	0.0	0.0	0.0	0.0	0.0	0.0	0.0	0.0	0.0	0.0	0.0	0.0	0.0	0.0	0.0	0.0	0.0	0.0	0.0
CPI-SS0F7A89A4F	SHH_HHIP	simple:Q15465	simple:Q96QV1	SHH	HHIP	True	False	False	curated	False	Ligand-Ligand	Signaling by Sonic hedgehog	0.238	0.242	0.0	0.0	0.0	0.0	0.0	0.409	0.413	0.0	0.0	0.0	0.0	0.0	0.0	0.0	0.0	0.0	0.0	0.0	0.0	1.322	1.326	0.0	0.0	0.0	0.0	0.0	0.0	0.0	0.0	0.0	0.0	0.0	0.0	0.528	0.532
CPI-SS0D8632EB4	EDN1_EDNRA	simple:P05305	simple:P25101	EDN1	EDNRA	True	False	True	curated	False	Ligand-Receptor	Signaling by Endothelin	0.039	0.017	0.0	0.0	0.0	0.0	0.0	0.037	0.015	0.0	0.0	0.0	0.0	0.0	0.0	0.0	0.0	0.0	0.0	0.0	0.0	0.76	0.738	0.0	0.0	0.0	0.0	0.0	0.0	0.0	0.0	0.0	0.0	0.0	0.0	0.0	0.0
CPI-SS03D5CBF55	EDN3_EDNRA	simple:P14138	simple:P25101	EDN3	EDNRA	True	False	True	curated	False	Ligand-Receptor	Signaling by Endothelin	0.039	0.017	0.0	0.0	0.0	0.0	0.0	0.048	0.026	0.0	0.0	0.0	0.0	0.0	0.0	0.0	0.0	0.0	0.0	0.0	0.0	0.0	0.0	0.0	0.0	0.0	0.0	0.0	0.0	0.0	0.0	0.0	0.0	0.0	0.0	0.0	0.0
CPI-SS09B92F236	EDN1_EDNRB	simple:P05305	simple:P24530	EDN1	EDNRB	True	False	True	curated	False	Ligand-Receptor	Signaling by Endothelin	1.177	0.32	0.0	1.903	0.68	0.585	0.0	1.175	0.319	0.0	1.902	0.678	0.583	0.0	0.0	0.0	0.0	0.0	0.0	0.0	0.0	1.898	1.041	0.0	2.624	1.401	1.306	0.0	0.0	0.0	0.0	0.0	0.0	0.0	0.0	0.0	0.0
CPI-SS0696491A3	EDN3_EDNRB	simple:P14138	simple:P24530	EDN3	EDNRB	True	False	True	curated	False	Ligand-Receptor	Signaling by Endothelin	1.177	0.321	0.0	1.904	0.68	0.585	0.0	1.186	0.329	0.0	1.912	0.689	0.594	0.0	0.0	0.0	0.0	0.0	0.0	0.0	0.0	0.0	0.0	0.0	0.0	0.0	0.0	0.0	0.0	0.0	0.0	0.0	0.0	0.0	0.0	0.0	0.0
CPI-SS0FF49C823	EFNA1_EPHA1	simple:P20827	simple:P21709	EFNA1	EPHA1	True	False	True	curated	False	Ligand-Receptor	Signaling by Ephrin	1.535	1.173	1.823	1.217	0.0	1.355	0.0	1.495	1.134	1.784	1.177	0.0	1.315	0.0	0.0	0.0	0.0	0.0	0.0	0.0	0.0	0.0	0.0	0.0	0.0	0.0	0.0	0.0	0.0	0.0	0.0	0.0	0.0	0.0	0.0	2.117	1.755
CPI-SS0B34CBA4B	EFNA2_EPHA1	simple:O43921	simple:P21709	EFNA2	EPHA1	False	False	True	curated	False	Ligand-Receptor	Signaling by Ephrin	1.447	1.086	1.736	1.129	0.0	1.267	0.0	1.457	1.095	1.745	1.139	0.0	1.277	0.0	0.0	0.0	0.0	0.0	0.0	0.0	0.0	0.0	0.0	0.0	0.0	0.0	0.0	0.0	0.0	0.0	0.0	0.0	0.0	0.0	0.0	0.0	0.0
CPI-SS0222DF7B4	EFNA3_EPHA1	simple:P52797	simple:P21709	EFNA3	EPHA1	False	False	True	curated	False	Ligand-Receptor	Signaling by Ephrin	1.687	1.325	1.975	1.368	0.0	1.506	0.0	1.633	1.271	1.921	1.314	0.0	1.452	0.0	3.395	3.034	3.684	3.077	0.0	3.215	0.0	1.814	1.452	2.102	1.495	0.0	1.633	0.0	0.0	0.0	0.0	0.0	0.0	0.0	0.0	0.0	0.0
CPI-SS05BB5902B	EFNA4_EPHA1	simple:P52798	simple:P21709	EFNA4	EPHA1	True	False	True	curated	False	Ligand-Receptor	Signaling by Ephrin	2.163	1.801	2.451	1.844	0.0	1.982	0.0	2.072	1.71	2.36	1.753	0.0	1.891	0.0	0.0	0.0	0.0	0.0	0.0	0.0	0.0	2.556	2.194	2.844	2.238	0.0	2.376	0.0	2.089	1.727	2.377	1.77	0.0	1.908	0.0	0.0	0.0
CPI-SS04E33D0FB	EFNA5_EPHA1	simple:P52803	simple:P21709	EFNA5	EPHA1	False	False	True	curated	False	Ligand-Receptor	Signaling by Ephrin	1.853	1.491	2.141	1.534	0.0	1.673	0.0	1.591	1.229	1.879	1.272	0.0	1.41	0.0	0.0	0.0	0.0	0.0	0.0	0.0	0.0	2.576	2.214	2.864	2.257	0.0	2.395	0.0	2.195	1.833	2.483	1.876	0.0	2.015	0.0	2.418	2.056
CPI-SS046F6F0C1	EFNA1_EPHA2	simple:P20827	simple:P29317	EFNA1	EPHA2	True	False	True	curated	False	Ligand-Receptor	Signaling by Ephrin	0.557	0.583	0.0	0.974	0.861	0.0	2.318	0.517	0.543	0.0	0.934	0.821	0.0	2.279	0.0	0.0	0.0	0.0	0.0	0.0	0.0	0.0	0.0	0.0	0.0	0.0	0.0	0.0	0.0	0.0	0.0	0.0	0.0	0.0	0.0	1.139	1.165
CPI-SS08A54963F	EFNA2_EPHA2	simple:O43921	simple:P29317	EFNA2	EPHA2	False	False	True	curated	False	Ligand-Receptor	Signaling by Ephrin	0.469	0.495	0.0	0.887	0.773	0.0	2.231	0.479	0.505	0.0	0.896	0.783	0.0	2.24	0.0	0.0	0.0	0.0	0.0	0.0	0.0	0.0	0.0	0.0	0.0	0.0	0.0	0.0	0.0	0.0	0.0	0.0	0.0	0.0	0.0	0.0	0.0
CPI-SS0CBCBBA83	EFNA3_EPHA2	simple:P52797	simple:P29317	EFNA3	EPHA2	False	False	True	curated	False	Ligand-Receptor	Signaling by Ephrin	0.708	0.735	0.0	1.126	1.012	0.0	2.47	0.654	0.681	0.0	1.072	0.958	0.0	2.416	2.417	2.443	0.0	2.835	2.721	0.0	4.179	0.835	0.861	0.0	1.253	1.139	0.0	2.597	0.0	0.0	0.0	0.0	0.0	0.0	0.0	0.0	0.0
CPI-SS0475BE8ED	EFNA4_EPHA2	simple:P52798	simple:P29317	EFNA4	EPHA2	True	False	True	curated	False	Ligand-Receptor	Signaling by Ephrin	1.184	1.211	0.0	1.602	1.488	0.0	2.946	1.094	1.12	0.0	1.511	1.398	0.0	2.855	0.0	0.0	0.0	0.0	0.0	0.0	0.0	1.578	1.604	0.0	1.995	1.882	0.0	3.339	1.11	1.137	0.0	1.528	1.414	0.0	2.872	0.0	0.0
CPI-SS09587DA63	EFNA5_EPHA2	simple:P52803	simple:P29317	EFNA5	EPHA2	False	False	True	curated	False	Ligand-Receptor	Signaling by Ephrin	0.875	0.901	0.0	1.292	1.179	0.0	2.636	0.612	0.639	0.0	1.03	0.916	0.0	2.374	0.0	0.0	0.0	0.0	0.0	0.0	0.0	1.597	1.623	0.0	2.015	1.901	0.0	3.359	1.217	1.243	0.0	1.634	1.521	0.0	2.978	1.44	1.466
CPI-SS0087A3F67	EFNB1_EPHA2	simple:P98172	simple:P29317	EFNB1	EPHA2	False	False	True	curated	False	Ligand-Receptor	Signaling by Ephrin	0.86	0.886	0.0	1.277	1.164	0.0	2.621	0.942	0.968	0.0	1.359	1.246	0.0	2.704	0.0	0.0	0.0	0.0	0.0	0.0	0.0	0.833	0.859	0.0	1.25	1.137	0.0	2.594	1.92	1.946	0.0	2.337	2.224	0.0	3.682	0.0	0.0
CPI-SS09CA492BA	EFNA1_EPHA3	simple:P20827	simple:P29320	EFNA1	EPHA3	True	False	True	curated	False	Ligand-Receptor	Signaling by Ephrin	0.127	0.12	0.0	0.0	0.0	0.0	0.0	0.087	0.08	0.0	0.0	0.0	0.0	0.0	0.0	0.0	0.0	0.0	0.0	0.0	0.0	0.0	0.0	0.0	0.0	0.0	0.0	0.0	0.0	0.0	0.0	0.0	0.0	0.0	0.0	0.709	0.701
CPI-SS0C875BA24	EFNA2_EPHA3	simple:O43921	simple:P29320	EFNA2	EPHA3	True	False	True	curated	False	Ligand-Receptor	Signaling by Ephrin	0.039	0.032	0.0	0.0	0.0	0.0	0.0	0.049	0.042	0.0	0.0	0.0	0.0	0.0	0.0	0.0	0.0	0.0	0.0	0.0	0.0	0.0	0.0	0.0	0.0	0.0	0.0	0.0	0.0	0.0	0.0	0.0	0.0	0.0	0.0	0.0	0.0
CPI-SS0EF309375	EFNA3_EPHA3	simple:P52797	simple:P29320	EFNA3	EPHA3	True	False	True	curated	False	Ligand-Receptor	Signaling by Ephrin	0.278	0.271	0.0	0.0	0.0	0.0	0.0	0.225	0.217	0.0	0.0	0.0	0.0	0.0	1.987	1.98	0.0	0.0	0.0	0.0	0.0	0.405	0.398	0.0	0.0	0.0	0.0	0.0	0.0	0.0	0.0	0.0	0.0	0.0	0.0	0.0	0.0
CPI-SS0D1D8FF06	EFNA4_EPHA3	simple:P52798	simple:P29320	EFNA4	EPHA3	True	False	True	curated	False	Ligand-Receptor	Signaling by Ephrin	0.754	0.747	0.0	0.0	0.0	0.0	0.0	0.664	0.656	0.0	0.0	0.0	0.0	0.0	0.0	0.0	0.0	0.0	0.0	0.0	0.0	1.148	1.141	0.0	0.0	0.0	0.0	0.0	0.68	0.673	0.0	0.0	0.0	0.0	0.0	0.0	0.0
CPI-SS0C70ADA28	EFNA5_EPHA3	simple:P52803	simple:P29320	EFNA5	EPHA3	True	False	True	curated	False	Ligand-Receptor	Signaling by Ephrin	0.445	0.438	0.0	0.0	0.0	0.0	0.0	0.182	0.175	0.0	0.0	0.0	0.0	0.0	0.0	0.0	0.0	0.0	0.0	0.0	0.0	1.167	1.16	0.0	0.0	0.0	0.0	0.0	0.787	0.78	0.0	0.0	0.0	0.0	0.0	1.01	1.003
CPI-SS0EBFE1854	EFNA1_EPHA4	simple:P20827	simple:P54764	EFNA1	EPHA4	True	False	True	curated	False	Ligand-Receptor	Signaling by Ephrin	0.404	0.361	0.0	0.94	0.888	1.243	0.0	0.364	0.321	0.0	0.901	0.848	1.203	0.0	0.0	0.0	0.0	0.0	0.0	0.0	0.0	0.0	0.0	0.0	0.0	0.0	0.0	0.0	0.0	0.0	0.0	0.0	0.0	0.0	0.0	0.986	0.942
CPI-SS0E63AB61E	EFNA2_EPHA4	simple:O43921	simple:P54764	EFNA2	EPHA4	False	False	True	curated	False	Ligand-Receptor	Signaling by Ephrin	0.317	0.273	0.0	0.853	0.801	1.155	0.0	0.326	0.283	0.0	0.862	0.81	1.165	0.0	0.0	0.0	0.0	0.0	0.0	0.0	0.0	0.0	0.0	0.0	0.0	0.0	0.0	0.0	0.0	0.0	0.0	0.0	0.0	0.0	0.0	0.0	0.0
CPI-SS05B4EB419	EFNA3_EPHA4	simple:P52797	simple:P54764	EFNA3	EPHA4	False	False	True	curated	False	Ligand-Receptor	Signaling by Ephrin	0.556	0.512	0.0	1.092	1.04	1.394	0.0	0.502	0.458	0.0	1.038	0.986	1.34	0.0	2.265	2.221	0.0	2.801	2.749	3.103	0.0	0.683	0.639	0.0	1.219	1.167	1.521	0.0	0.0	0.0	0.0	0.0	0.0	0.0	0.0	0.0	0.0
CPI-SS0659DBE72	EFNA4_EPHA4	simple:P52798	simple:P54764	EFNA4	EPHA4	True	False	True	curated	False	Ligand-Receptor	Signaling by Ephrin	1.032	0.988	0.0	1.568	1.516	1.87	0.0	0.941	0.897	0.0	1.477	1.425	1.779	0.0	0.0	0.0	0.0	0.0	0.0	0.0	0.0	1.425	1.382	0.0	1.961	1.909	2.264	0.0	0.958	0.914	0.0	1.494	1.442	1.796	0.0	0.0	0.0
CPI-SS0FC01B947	EFNA5_EPHA4	simple:P52803	simple:P54764	EFNA5	EPHA4	False	False	True	curated	False	Ligand-Receptor	Signaling by Ephrin	0.722	0.679	0.0	1.258	1.206	1.56	0.0	0.46	0.416	0.0	0.996	0.944	1.298	0.0	0.0	0.0	0.0	0.0	0.0	0.0	0.0	1.445	1.401	0.0	1.981	1.929	2.283	0.0	1.064	1.021	0.0	1.6	1.548	1.902	0.0	1.287	1.244
CPI-SS03446CB39	EFNB1_EPHA4	simple:P98172	simple:P54764	EFNB1	EPHA4	False	False	True	curated	False	Ligand-Receptor	Signaling by Ephrin	0.707	0.664	0.0	1.243	1.191	1.545	0.0	0.789	0.746	0.0	1.326	1.273	1.628	0.0	0.0	0.0	0.0	0.0	0.0	0.0	0.0	0.68	0.637	0.0	1.216	1.164	1.518	0.0	1.767	1.724	0.0	2.304	2.251	2.606	0.0	0.0	0.0
CPI-SS087E0E3FB	EFNB2_EPHA4	simple:P52799	simple:P54764	EFNB2	EPHA4	False	True	True	curated	False	Ligand-Receptor	Signaling by Ephrin	1.388	1.345	0.0	1.925	1.872	2.227	0.0	0.83	0.786	0.0	1.366	1.314	1.668	0.0	2.669	2.626	0.0	3.205	3.153	3.507	0.0	2.351	2.307	0.0	2.887	2.835	3.189	0.0	0.988	0.945	0.0	1.524	1.472	1.826	0.0	0.955	0.911
CPI-SS084B1ED25	EFNB3_EPHA4	simple:Q15768	simple:P54764	EFNB3	EPHA4	False	True	True	curated	False	Ligand-Receptor	Signaling by Ephrin	0.727	0.684	0.0	1.264	1.211	1.566	0.0	1.255	1.212	0.0	1.791	1.739	2.094	0.0	2.613	2.57	0.0	3.149	3.097	3.451	0.0	1.977	1.933	0.0	2.513	2.461	2.815	0.0	0.0	0.0	0.0	0.0	0.0	0.0	0.0	0.761	0.718
CPI-SS03E450F99	EFNA1_EPHA7	simple:P20827	simple:Q15375	EFNA1	EPHA7	True	False	True	curated	False	Ligand-Receptor	Signaling by Ephrin	0.148	0.137	0.0	0.0	0.0	0.612	0.0	0.108	0.097	0.0	0.0	0.0	0.572	0.0	0.0	0.0	0.0	0.0	0.0	0.0	0.0	0.0	0.0	0.0	0.0	0.0	0.0	0.0	0.0	0.0	0.0	0.0	0.0	0.0	0.0	0.73	0.719
CPI-SS01DCC7684	EFNA2_EPHA7	simple:O43921	simple:Q15375	EFNA2	EPHA7	False	False	True	curated	False	Ligand-Receptor	Signaling by Ephrin	0.061	0.05	0.0	0.0	0.0	0.524	0.0	0.07	0.059	0.0	0.0	0.0	0.534	0.0	0.0	0.0	0.0	0.0	0.0	0.0	0.0	0.0	0.0	0.0	0.0	0.0	0.0	0.0	0.0	0.0	0.0	0.0	0.0	0.0	0.0	0.0	0.0
CPI-SS0D5DBB634	EFNA3_EPHA7	simple:P52797	simple:Q15375	EFNA3	EPHA7	False	False	True	curated	False	Ligand-Receptor	Signaling by Ephrin	0.3	0.289	0.0	0.0	0.0	0.763	0.0	0.246	0.235	0.0	0.0	0.0	0.709	0.0	2.009	1.998	0.0	0.0	0.0	2.472	0.0	0.427	0.416	0.0	0.0	0.0	0.89	0.0	0.0	0.0	0.0	0.0	0.0	0.0	0.0	0.0	0.0
CPI-SS0F81DBF22	EFNA4_EPHA7	simple:P52798	simple:Q15375	EFNA4	EPHA7	True	False	True	curated	False	Ligand-Receptor	Signaling by Ephrin	0.776	0.765	0.0	0.0	0.0	1.239	0.0	0.685	0.674	0.0	0.0	0.0	1.148	0.0	0.0	0.0	0.0	0.0	0.0	0.0	0.0	1.169	1.158	0.0	0.0	0.0	1.633	0.0	0.702	0.691	0.0	0.0	0.0	1.165	0.0	0.0	0.0
CPI-SS028688B7B	EFNA5_EPHA7	simple:P52803	simple:Q15375	EFNA5	EPHA7	False	False	True	curated	False	Ligand-Receptor	Signaling by Ephrin	0.466	0.455	0.0	0.0	0.0	0.93	0.0	0.204	0.193	0.0	0.0	0.0	0.667	0.0	0.0	0.0	0.0	0.0	0.0	0.0	0.0	1.189	1.178	0.0	0.0	0.0	1.652	0.0	0.808	0.797	0.0	0.0	0.0	1.271	0.0	1.031	1.02
CPI-SS037E6BEDF	EFNA1_EPHA8	simple:P20827	simple:P29322	EFNA1	EPHA8	True	False	True	curated	False	Ligand-Receptor	Signaling by Ephrin	0.207	0.196	0.0	0.0	0.0	0.0	0.0	0.167	0.156	0.0	0.0	0.0	0.0	0.0	0.0	0.0	0.0	0.0	0.0	0.0	0.0	0.0	0.0	0.0	0.0	0.0	0.0	0.0	0.0	0.0	0.0	0.0	0.0	0.0	0.0	0.789	0.778
CPI-SS0830C7910	EFNA2_EPHA8	simple:O43921	simple:P29322	EFNA2	EPHA8	False	False	True	curated	False	Ligand-Receptor	Signaling by Ephrin	0.12	0.109	0.0	0.0	0.0	0.0	0.0	0.129	0.118	0.0	0.0	0.0	0.0	0.0	0.0	0.0	0.0	0.0	0.0	0.0	0.0	0.0	0.0	0.0	0.0	0.0	0.0	0.0	0.0	0.0	0.0	0.0	0.0	0.0	0.0	0.0	0.0
CPI-SS0C8ED6F41	EFNA3_EPHA8	simple:P52797	simple:P29322	EFNA3	EPHA8	False	False	True	curated	False	Ligand-Receptor	Signaling by Ephrin	0.359	0.348	0.0	0.0	0.0	0.0	0.0	0.305	0.294	0.0	0.0	0.0	0.0	0.0	2.068	2.057	0.0	0.0	0.0	0.0	0.0	0.486	0.475	0.0	0.0	0.0	0.0	0.0	0.0	0.0	0.0	0.0	0.0	0.0	0.0	0.0	0.0
CPI-SS0AA68C8E5	EFNA4_EPHA8	simple:P52798	simple:P29322	EFNA4	EPHA8	True	False	True	curated	False	Ligand-Receptor	Signaling by Ephrin	0.835	0.824	0.0	0.0	0.0	0.0	0.0	0.744	0.733	0.0	0.0	0.0	0.0	0.0	0.0	0.0	0.0	0.0	0.0	0.0	0.0	1.228	1.217	0.0	0.0	0.0	0.0	0.0	0.761	0.75	0.0	0.0	0.0	0.0	0.0	0.0	0.0
CPI-SS0F6A01237	EFNA5_EPHA8	simple:P52803	simple:P29322	EFNA5	EPHA8	False	False	True	curated	False	Ligand-Receptor	Signaling by Ephrin	0.525	0.514	0.0	0.0	0.0	0.0	0.0	0.263	0.252	0.0	0.0	0.0	0.0	0.0	0.0	0.0	0.0	0.0	0.0	0.0	0.0	1.248	1.237	0.0	0.0	0.0	0.0	0.0	0.867	0.856	0.0	0.0	0.0	0.0	0.0	1.09	1.079
CPI-SS068ACD209	EFNA5_EPHB2	simple:P52803	simple:P29323	EFNA5	EPHB2	False	False	True	curated	False	Ligand-Receptor	Signaling by Ephrin	0.564	0.828	0.0	0.878	0.0	1.021	0.0	0.301	0.566	0.0	0.616	0.0	0.759	0.0	0.0	0.0	0.0	0.0	0.0	0.0	0.0	1.286	1.55	0.0	1.601	0.0	1.744	0.0	0.905	1.17	0.0	1.22	0.0	1.363	0.0	1.129	1.393
CPI-SS06E797E50	EFNB1_EPHB2	simple:P98172	simple:P29323	EFNB1	EPHB2	False	False	True	curated	False	Ligand-Receptor	Signaling by Ephrin	0.549	0.813	0.0	0.863	0.0	1.006	0.0	0.631	0.895	0.0	0.945	0.0	1.088	0.0	0.0	0.0	0.0	0.0	0.0	0.0	0.0	0.522	0.786	0.0	0.836	0.0	0.979	0.0	1.609	1.873	0.0	1.923	0.0	2.066	0.0	0.0	0.0
CPI-SS0ECC9DF3E	EFNB2_EPHB2	simple:P52799	simple:P29323	EFNB2	EPHB2	False	True	True	curated	False	Ligand-Receptor	Signaling by Ephrin	1.23	1.494	0.0	1.544	0.0	1.687	0.0	0.671	0.935	0.0	0.986	0.0	1.129	0.0	2.51	2.775	0.0	2.825	0.0	2.968	0.0	2.192	2.456	0.0	2.507	0.0	2.65	0.0	0.83	1.094	0.0	1.144	0.0	1.287	0.0	0.796	1.061
CPI-SS0ECCB4382	EFNB3_EPHB2	simple:Q15768	simple:P29323	EFNB3	EPHB2	False	True	True	curated	False	Ligand-Receptor	Signaling by Ephrin	0.569	0.833	0.0	0.883	0.0	1.026	0.0	1.097	1.361	0.0	1.411	0.0	1.554	0.0	2.454	2.719	0.0	2.769	0.0	2.912	0.0	1.818	2.082	0.0	2.133	0.0	2.276	0.0	0.0	0.0	0.0	0.0	0.0	0.0	0.0	0.603	0.867
CPI-SS03C7D1520	EFNB1_EPHB1	simple:P98172	simple:P54762	EFNB1	EPHB1	False	False	True	curated	False	Ligand-Receptor	Signaling by Ephrin	0.545	0.563	0.0	0.774	0.0	0.0	0.0	0.628	0.645	0.0	0.856	0.0	0.0	0.0	0.0	0.0	0.0	0.0	0.0	0.0	0.0	0.518	0.536	0.0	0.747	0.0	0.0	0.0	1.606	1.623	0.0	1.834	0.0	0.0	0.0	0.0	0.0
CPI-SS0BFD8E056	EFNB2_EPHB1	simple:P52799	simple:P54762	EFNB2	EPHB1	False	True	True	curated	False	Ligand-Receptor	Signaling by Ephrin	1.227	1.244	0.0	1.455	0.0	0.0	0.0	0.668	0.686	0.0	0.897	0.0	0.0	0.0	2.507	2.525	0.0	2.736	0.0	0.0	0.0	2.189	2.207	0.0	2.418	0.0	0.0	0.0	0.826	0.844	0.0	1.055	0.0	0.0	0.0	0.793	0.811
CPI-SS0CE96B837	EFNB3_EPHB1	simple:Q15768	simple:P54762	EFNB3	EPHB1	False	True	True	curated	False	Ligand-Receptor	Signaling by Ephrin	0.566	0.583	0.0	0.794	0.0	0.0	0.0	1.093	1.111	0.0	1.322	0.0	0.0	0.0	2.451	2.469	0.0	2.68	0.0	0.0	0.0	1.815	1.833	0.0	2.044	0.0	0.0	0.0	0.0	0.0	0.0	0.0	0.0	0.0	0.0	0.599	0.617
CPI-SS0C2003B74	EFNB1_EPHB3	simple:P98172	simple:P54753	EFNB1	EPHB3	False	False	True	curated	False	Ligand-Receptor	Signaling by Ephrin	0.621	1.455	0.0	0.0	2.587	1.087	2.538	0.703	1.537	0.0	0.0	2.67	1.169	2.621	0.0	0.0	0.0	0.0	0.0	0.0	0.0	0.594	1.428	0.0	0.0	2.56	1.06	2.511	1.681	2.515	0.0	0.0	3.648	2.147	3.599	0.0	0.0
CPI-SS082ABF1EA	EFNB2_EPHB3	simple:P52799	simple:P54753	EFNB2	EPHB3	False	True	True	curated	False	Ligand-Receptor	Signaling by Ephrin	1.302	2.136	0.0	0.0	3.269	1.768	3.22	0.743	1.577	0.0	0.0	2.71	1.209	2.661	2.583	3.417	0.0	0.0	4.549	3.048	4.5	2.264	3.098	0.0	0.0	4.231	2.73	4.182	0.902	1.736	0.0	0.0	2.868	1.367	2.819	0.869	1.702
CPI-SS01BBAD475	EFNB3_EPHB3	simple:Q15768	simple:P54753	EFNB3	EPHB3	False	True	True	curated	False	Ligand-Receptor	Signaling by Ephrin	0.641	1.475	0.0	0.0	2.608	1.107	2.559	1.169	2.003	0.0	0.0	3.135	1.635	3.086	2.527	3.361	0.0	0.0	4.493	2.992	4.444	1.89	2.724	0.0	0.0	3.857	2.356	3.808	0.0	0.0	0.0	0.0	0.0	0.0	0.0	0.675	1.509
CPI-SS09D9D6811	EFNB1_EPHB4	simple:P98172	simple:P54760	EFNB1	EPHB4	False	False	True	curated	False	Ligand-Receptor	Signaling by Ephrin	1.194	1.147	2.73	1.558	1.788	1.44	0.0	1.276	1.229	2.812	1.641	1.871	1.522	0.0	0.0	0.0	0.0	0.0	0.0	0.0	0.0	1.167	1.12	2.703	1.531	1.762	1.413	0.0	2.254	2.207	3.79	2.619	2.849	2.5	0.0	0.0	0.0
CPI-SS08D0F9109	EFNB2_EPHB4	simple:P52799	simple:P54760	EFNB2	EPHB4	False	True	True	curated	False	Ligand-Receptor	Signaling by Ephrin	1.875	1.828	3.411	2.24	2.47	2.121	0.0	1.317	1.27	2.853	1.681	1.911	1.563	0.0	3.156	3.109	4.692	3.52	3.75	3.402	0.0	2.837	2.791	4.374	3.202	3.432	3.084	0.0	1.475	1.428	3.011	1.839	2.069	1.721	0.0	1.442	1.395
CPI-SS0F6AA700E	EFNB3_EPHB4	simple:Q15768	simple:P54760	EFNB3	EPHB4	False	True	True	curated	False	Ligand-Receptor	Signaling by Ephrin	1.214	1.167	2.75	1.579	1.809	1.46	0.0	1.742	1.695	3.278	2.106	2.337	1.988	0.0	3.1	3.053	4.636	3.464	3.694	3.346	0.0	2.463	2.417	4.0	2.828	3.058	2.71	0.0	0.0	0.0	0.0	0.0	0.0	0.0	0.0	1.248	1.201
CPI-SS040D3C47C	EFNB1_EPHB6	simple:P98172	simple:O15197	EFNB1	EPHB6	True	False	True	curated	False	Ligand-Receptor	Signaling by Ephrin	0.769	0.887	0.0	1.258	1.15	0.0	2.629	0.852	0.969	0.0	1.34	1.232	0.0	2.711	0.0	0.0	0.0	0.0	0.0	0.0	0.0	0.742	0.86	0.0	1.231	1.123	0.0	2.602	1.83	1.947	0.0	2.318	2.21	0.0	3.689	0.0	0.0
CPI-SS05ABE6795	EFNB2_EPHB6	simple:P52799	simple:O15197	EFNB2	EPHB6	True	True	True	curated	False	Ligand-Receptor	Signaling by Ephrin	1.451	1.568	0.0	1.939	1.831	0.0	3.31	0.892	1.009	0.0	1.381	1.273	0.0	2.752	2.731	2.849	0.0	3.22	3.112	0.0	4.591	2.413	2.53	0.0	2.902	2.794	0.0	4.273	1.05	1.168	0.0	1.539	1.431	0.0	2.91	1.017	1.135
CPI-SS0A39F4895	EFNB3_EPHB6	simple:Q15768	simple:O15197	EFNB3	EPHB6	True	True	True	curated	False	Ligand-Receptor	Signaling by Ephrin	0.79	0.907	0.0	1.278	1.17	0.0	2.649	1.317	1.435	0.0	1.806	1.698	0.0	3.177	2.675	2.793	0.0	3.164	3.056	0.0	4.535	2.039	2.156	0.0	2.528	2.42	0.0	3.899	0.0	0.0	0.0	0.0	0.0	0.0	0.0	0.823	0.941
CPI-SS052119104	AREG_EGFR	simple:P15514	simple:P00533	AREG	EGFR	True	False	True	curated	False	Ligand-Receptor	Signaling by Epidermal growth factor	0.044	0.049	0.0	0.743	0.0	0.0	0.0	0.041	0.046	0.0	0.74	0.0	0.0	0.0	0.0	0.0	0.0	0.0	0.0	0.0	0.0	0.405	0.411	0.0	1.105	0.0	0.0	0.0	0.0	0.0	0.0	0.0	0.0	0.0	0.0	0.0	0.0
CPI-SS0CC966B71	BTC_EGFR	simple:P35070	simple:P00533	BTC	EGFR	True	False	True	curated	False	Ligand-Receptor	Signaling by Epidermal growth factor	0.043	0.048	0.0	0.742	0.0	0.0	0.0	0.044	0.05	0.0	0.744	0.0	0.0	0.0	0.0	0.0	0.0	0.0	0.0	0.0	0.0	0.0	0.0	0.0	0.0	0.0	0.0	0.0	0.0	0.0	0.0	0.0	0.0	0.0	0.0	0.0	0.0
CPI-SS09947DDD9	EGF_EGFR	simple:P01133	simple:P00533	EGF	EGFR	True	False	True	curated	False	Ligand-Receptor	Signaling by Epidermal growth factor	0.073	0.079	0.0	0.773	0.0	0.0	0.0	0.062	0.068	0.0	0.762	0.0	0.0	0.0	0.0	0.0	0.0	0.0	0.0	0.0	0.0	0.861	0.866	0.0	1.56	0.0	0.0	0.0	0.0	0.0	0.0	0.0	0.0	0.0	0.0	0.52	0.525
CPI-SS004C23DCE	EREG_EGFR	simple:O14944	simple:P00533	EREG	EGFR	True	False	True	curated	False	Ligand-Receptor	Signaling by Epidermal growth factor	0.0	0.0	0.0	0.0	0.0	0.0	0.0	0.041	0.047	0.0	0.741	0.0	0.0	0.0	0.0	0.0	0.0	0.0	0.0	0.0	0.0	0.0	0.0	0.0	0.0	0.0	0.0	0.0	0.0	0.0	0.0	0.0	0.0	0.0	0.0	0.0	0.0
CPI-SS09B2ACA25	HBEGF_EGFR	simple:Q99075	simple:P00533	HBEGF	EGFR	True	True	True	curated	False	Ligand-Receptor	Signaling by Epidermal growth factor	0.141	0.146	0.0	0.84	0.0	0.0	0.0	0.294	0.3	0.0	0.993	0.0	0.0	0.0	1.921	1.927	0.0	2.62	0.0	0.0	0.0	0.759	0.765	0.0	1.458	0.0	0.0	0.0	0.0	0.0	0.0	0.0	0.0	0.0	0.0	0.474	0.48
CPI-SS07E5C3060	TGFA_EGFR	simple:P01135	simple:P00533	TGFA	EGFR	True	False	True	curated	False	Ligand-Receptor	Signaling by Transforming growth factor	0.092	0.097	0.0	0.791	0.0	0.0	0.0	0.153	0.158	0.0	0.852	0.0	0.0	0.0	0.0	0.0	0.0	0.0	0.0	0.0	0.0	0.0	0.0	0.0	0.0	0.0	0.0	0.0	0.706	0.712	0.0	1.406	0.0	0.0	0.0	0.0	0.0
CPI-SS05A6C9EC5	BTC_ERBB3	simple:P35070	simple:P21860	BTC	ERBB3	True	False	True	curated	False	Ligand-Receptor	Signaling by Betacellulin	1.036	0.852	2.205	1.355	0.0	1.048	1.941	1.037	0.853	2.207	1.356	0.0	1.049	1.942	0.0	0.0	0.0	0.0	0.0	0.0	0.0	0.0	0.0	0.0	0.0	0.0	0.0	0.0	0.0	0.0	0.0	0.0	0.0	0.0	0.0	0.0	0.0
CPI-SS02B906C26	NRG1_ERBB3	simple:Q02297	simple:P21860	NRG1	ERBB3	True	True	True	curated	False	Ligand-Receptor	Signaling by Neuregulin	1.118	0.934	2.287	1.437	0.0	1.13	2.022	1.103	0.919	2.272	1.422	0.0	1.115	2.008	0.0	0.0	0.0	0.0	0.0	0.0	0.0	1.416	1.232	2.585	1.735	0.0	1.428	2.321	1.739	1.555	2.908	2.058	0.0	1.751	2.644	1.683	1.499
CPI-SS053613259	NRG2_ERBB3	simple:O14511	simple:P21860	NRG2	ERBB3	True	False	True	curated	False	Ligand-Receptor	Signaling by Neuregulin	1.053	0.869	2.223	1.372	0.0	1.065	1.958	1.063	0.879	2.232	1.382	0.0	1.075	1.967	0.0	0.0	0.0	0.0	0.0	0.0	0.0	0.0	0.0	0.0	0.0	0.0	0.0	0.0	1.913	1.729	3.082	2.232	0.0	1.925	2.817	0.0	0.0
CPI-SS0F0D7F25C	BTC_ERBB4	simple:P35070	simple:Q15303	BTC	ERBB4	True	False	True	curated	False	Ligand-Receptor	Signaling by Betacellulin	0.037	0.138	0.0	0.0	0.0	0.0	0.0	0.039	0.139	0.0	0.0	0.0	0.0	0.0	0.0	0.0	0.0	0.0	0.0	0.0	0.0	0.0	0.0	0.0	0.0	0.0	0.0	0.0	0.0	0.0	0.0	0.0	0.0	0.0	0.0	0.0	0.0
CPI-SS0FC42EC80	EREG_ERBB4	simple:O14944	simple:Q15303	EREG	ERBB4	True	False	True	curated	False	Ligand-Receptor	Signaling by Epidermal growth factor	0.0	0.0	0.0	0.0	0.0	0.0	0.0	0.036	0.136	0.0	0.0	0.0	0.0	0.0	0.0	0.0	0.0	0.0	0.0	0.0	0.0	0.0	0.0	0.0	0.0	0.0	0.0	0.0	0.0	0.0	0.0	0.0	0.0	0.0	0.0	0.0	0.0
CPI-SS060B846D1	HBEGF_ERBB4	simple:Q99075	simple:Q15303	HBEGF	ERBB4	True	True	True	curated	False	Ligand-Receptor	Signaling by Epidermal growth factor	0.135	0.236	0.0	0.0	0.0	0.0	0.0	0.288	0.389	0.0	0.0	0.0	0.0	0.0	1.915	2.016	0.0	0.0	0.0	0.0	0.0	0.754	0.854	0.0	0.0	0.0	0.0	0.0	0.0	0.0	0.0	0.0	0.0	0.0	0.0	0.469	0.569
CPI-SS0BD5C2A23	NRG1_ERBB4	simple:Q02297	simple:Q15303	NRG1	ERBB4	True	True	True	curated	False	Ligand-Receptor	Signaling by Neuregulin	0.119	0.22	0.0	0.0	0.0	0.0	0.0	0.104	0.205	0.0	0.0	0.0	0.0	0.0	0.0	0.0	0.0	0.0	0.0	0.0	0.0	0.417	0.518	0.0	0.0	0.0	0.0	0.0	0.74	0.841	0.0	0.0	0.0	0.0	0.0	0.684	0.785
CPI-SS0E063192D	NRG2_ERBB4	simple:O14511	simple:Q15303	NRG2	ERBB4	True	False	True	curated	False	Ligand-Receptor	Signaling by Neuregulin	0.055	0.155	0.0	0.0	0.0	0.0	0.0	0.064	0.165	0.0	0.0	0.0	0.0	0.0	0.0	0.0	0.0	0.0	0.0	0.0	0.0	0.0	0.0	0.0	0.0	0.0	0.0	0.0	0.914	1.015	0.0	0.0	0.0	0.0	0.0	0.0	0.0
CPI-SS0D5E30C6C	NRG3_ERBB4	simple:P56975	simple:Q15303	NRG3	ERBB4	True	False	True	curated	False	Ligand-Receptor	Signaling by Neuregulin	0.074	0.175	0.0	0.0	0.0	0.0	0.0	0.05	0.151	0.0	0.0	0.0	0.0	0.0	1.974	2.075	0.0	0.0	0.0	0.0	0.0	0.0	0.0	0.0	0.0	0.0	0.0	0.0	0.0	0.0	0.0	0.0	0.0	0.0	0.0	0.0	0.0
CPI-SS0627D0E22	NRG4_ERBB4	simple:Q8WWG1	simple:Q15303	NRG4	ERBB4	True	False	True	curated	False	Ligand-Receptor	Signaling by Neuregulin	0.079	0.18	0.0	0.0	0.0	0.0	0.0	0.071	0.172	0.0	0.0	0.0	0.0	0.0	0.0	0.0	0.0	0.0	0.0	0.0	0.0	0.0	0.0	0.0	0.0	0.0	0.0	0.0	0.0	0.0	0.0	0.0	0.0	0.0	0.0	0.0	0.0
CPI-SS03E7FB333	HBEGF_ERBB2	simple:Q99075	simple:P04626	HBEGF	ERBB2	True	True	True	curated	False	Ligand-Receptor	Signaling by Epidermal growth factor	1.552	1.551	2.338	1.696	1.321	1.861	0.0	1.706	1.705	2.491	1.849	1.475	2.014	0.0	3.333	3.332	4.118	3.476	3.101	3.641	0.0	2.171	2.17	2.956	2.314	1.94	2.479	0.0	0.0	0.0	0.0	0.0	0.0	0.0	0.0	1.886	1.885
CPI-SS04A97448D	FGF1_FGFR2	simple:P05230	simple:P21802	FGF1	FGFR2	True	False	True	curated	False	Ligand-Receptor	Signaling by Fibroblast growth factor	0.598	0.744	2.223	1.524	0.0	1.242	0.0	0.545	0.691	2.171	1.471	0.0	1.189	0.0	0.0	0.0	0.0	0.0	0.0	0.0	0.0	0.0	0.0	0.0	0.0	0.0	0.0	0.0	0.0	0.0	0.0	0.0	0.0	0.0	0.0	0.93	1.076
CPI-SS0AECC113F	FGF10_FGFR2	simple:O15520	simple:P21802	FGF10	FGFR2	True	False	True	curated	False	Ligand-Receptor	Signaling by Fibroblast growth factor	0.51	0.656	2.136	1.436	0.0	1.154	0.0	0.494	0.64	2.119	1.42	0.0	1.138	0.0	0.0	0.0	0.0	0.0	0.0	0.0	0.0	0.0	0.0	0.0	0.0	0.0	0.0	0.0	0.0	0.0	0.0	0.0	0.0	0.0	0.0	0.0	0.0
CPI-SS05A94DE17	FGF2_FGFR2	simple:P09038	simple:P21802	FGF2	FGFR2	True	False	True	curated	False	Ligand-Receptor	Signaling by Fibroblast growth factor	1.595	1.741	3.221	2.521	0.0	2.24	0.0	0.946	1.092	2.572	1.872	0.0	1.59	0.0	2.33	2.476	3.956	3.256	0.0	2.975	0.0	1.985	2.131	3.611	2.911	0.0	2.63	0.0	1.118	1.264	2.744	2.044	0.0	1.763	0.0	1.917	2.064
CPI-SS09D21167E	FGF22_FGFR2	simple:Q9HCT0	simple:P21802	FGF22	FGFR2	True	False	True	curated	False	Ligand-Receptor	Signaling by Fibroblast growth factor	0.546	0.692	2.172	1.473	0.0	1.191	0.0	0.567	0.713	2.193	1.493	0.0	1.211	0.0	0.0	0.0	0.0	0.0	0.0	0.0	0.0	0.0	0.0	0.0	0.0	0.0	0.0	0.0	0.0	0.0	0.0	0.0	0.0	0.0	0.0	0.0	0.0
CPI-SS0E928B8C8	FGF7_FGFR2	simple:P21781	simple:P21802	FGF7	FGFR2	True	False	True	curated	False	Ligand-Receptor	Signaling by Fibroblast growth factor	0.563	0.709	2.189	1.489	0.0	1.207	0.0	0.564	0.71	2.19	1.49	0.0	1.208	0.0	0.0	0.0	0.0	0.0	0.0	0.0	0.0	0.0	0.0	0.0	0.0	0.0	0.0	0.0	0.0	0.0	0.0	0.0	0.0	0.0	0.0	0.0	0.0
CPI-SS0755A26DD	FGF1_FGFR1	simple:P05230	simple:P11362	FGF1	FGFR1	True	False	True	curated	False	Ligand-Receptor	Signaling by Fibroblast growth factor	2.587	2.223	2.329	2.875	2.836	2.837	2.406	2.534	2.171	2.277	2.822	2.783	2.785	2.354	0.0	0.0	0.0	0.0	0.0	0.0	0.0	0.0	0.0	0.0	0.0	0.0	0.0	0.0	0.0	0.0	0.0	0.0	0.0	0.0	0.0	2.919	2.555
CPI-SS01F67987A	FGF2_FGFR1	simple:P09038	simple:P11362	FGF2	FGFR1	True	False	True	curated	False	Ligand-Receptor	Signaling by Fibroblast growth factor	3.584	3.221	3.327	3.872	3.833	3.835	3.404	2.935	2.572	2.678	3.223	3.184	3.186	2.755	4.319	3.956	4.062	4.607	4.568	4.57	4.139	3.975	3.611	3.717	4.263	4.223	4.225	3.794	3.108	2.744	2.85	3.396	3.356	3.358	2.927	3.907	3.543
CPI-SS0FFB9E01B	FGF4_FGFR1	simple:P08620	simple:P11362	FGF4	FGFR1	True	False	True	curated	False	Ligand-Receptor	Signaling by Fibroblast growth factor	3.293	2.93	3.036	3.581	3.542	3.544	3.113	3.323	2.959	3.065	3.611	3.571	3.573	3.142	0.0	0.0	0.0	0.0	0.0	0.0	0.0	3.016	2.652	2.758	3.304	3.264	3.266	2.835	0.0	0.0	0.0	0.0	0.0	0.0	0.0	3.35	2.986
CPI-SS01333FFA6	FGF5_FGFR1	simple:P12034	simple:P11362	FGF5	FGFR1	True	False	True	curated	False	Ligand-Receptor	Signaling by Fibroblast growth factor	0.0	0.0	0.0	0.0	0.0	0.0	0.0	2.479	2.115	2.222	2.767	2.728	2.73	2.298	0.0	0.0	0.0	0.0	0.0	0.0	0.0	0.0	0.0	0.0	0.0	0.0	0.0	0.0	0.0	0.0	0.0	0.0	0.0	0.0	0.0	0.0	0.0
CPI-SS05632AB58	NCAM1_FGFR1	simple:P13591	simple:P11362	NCAM1	FGFR1	True	True	True	curated	False	Ligand-Receptor	Signaling by Fibroblast growth factor	2.503	2.139	2.246	2.791	2.752	2.754	2.322	2.524	2.16	2.267	2.812	2.773	2.775	2.343	0.0	0.0	0.0	0.0	0.0	0.0	0.0	2.924	2.56	2.667	3.212	3.173	3.175	2.744	0.0	0.0	0.0	0.0	0.0	0.0	0.0	3.575	3.211
CPI-SS015819E65	FGF1_FGFR3	simple:P05230	simple:P22607	FGF1	FGFR3	True	False	True	curated	False	Ligand-Receptor	Signaling by Fibroblast growth factor	0.25	0.293	0.0	0.0	0.924	0.636	0.0	0.197	0.241	0.0	0.0	0.872	0.583	0.0	0.0	0.0	0.0	0.0	0.0	0.0	0.0	0.0	0.0	0.0	0.0	0.0	0.0	0.0	0.0	0.0	0.0	0.0	0.0	0.0	0.0	0.582	0.626
CPI-SS0BC9F7E9E	FGF17_FGFR3	simple:O60258	simple:P22607	FGF17	FGFR3	True	False	True	curated	False	Ligand-Receptor	Signaling by Fibroblast growth factor	1.835	1.879	0.0	0.0	2.51	2.222	0.0	3.328	3.372	0.0	0.0	4.003	3.714	0.0	2.408	2.451	0.0	0.0	3.082	2.794	0.0	1.999	2.043	0.0	0.0	2.674	2.386	0.0	2.947	2.991	0.0	0.0	3.622	3.333	0.0	2.423	2.467
CPI-SS0D636A374	FGF2_FGFR3	simple:P09038	simple:P22607	FGF2	FGFR3	True	False	True	curated	False	Ligand-Receptor	Signaling by Fibroblast growth factor	1.247	1.291	0.0	0.0	1.922	1.633	0.0	0.598	0.642	0.0	0.0	1.273	0.984	0.0	1.982	2.026	0.0	0.0	2.657	2.368	0.0	1.637	1.681	0.0	0.0	2.312	2.024	0.0	0.77	0.814	0.0	0.0	1.445	1.157	0.0	1.57	1.613
CPI-SS0696C2B28	FGF20_FGFR3	simple:Q9NP95	simple:P22607	FGF20	FGFR3	True	False	True	curated	False	Ligand-Receptor	Signaling by Fibroblast growth factor	0.168	0.211	0.0	0.0	0.842	0.554	0.0	0.195	0.238	0.0	0.0	0.869	0.581	0.0	2.032	2.076	0.0	0.0	2.707	2.419	0.0	0.0	0.0	0.0	0.0	0.0	0.0	0.0	0.0	0.0	0.0	0.0	0.0	0.0	0.0	0.0	0.0
CPI-SS0CFABB69A	FGF8_FGFR3	simple:P55075	simple:P22607	FGF8	FGFR3	True	False	True	curated	False	Ligand-Receptor	Signaling by Fibroblast growth factor	0.873	0.916	0.0	0.0	1.547	1.259	0.0	0.266	0.31	0.0	0.0	0.94	0.652	0.0	0.0	0.0	0.0	0.0	0.0	0.0	0.0	0.99	1.033	0.0	0.0	1.664	1.376	0.0	0.0	0.0	0.0	0.0	0.0	0.0	0.0	1.213	1.257
CPI-SS0D9366D11	FGF1_FGFR4	simple:P05230	simple:P22455	FGF1	FGFR4	True	False	True	curated	False	Ligand-Receptor	Signaling by Fibroblast growth factor	0.541	0.413	0.0	0.0	0.0	1.192	0.0	0.488	0.36	0.0	0.0	0.0	1.139	0.0	0.0	0.0	0.0	0.0	0.0	0.0	0.0	0.0	0.0	0.0	0.0	0.0	0.0	0.0	0.0	0.0	0.0	0.0	0.0	0.0	0.0	0.873	0.745
CPI-SS008FB916C	FGF2_FGFR4	simple:P09038	simple:P22455	FGF2	FGFR4	True	False	True	curated	False	Ligand-Receptor	Signaling by Fibroblast growth factor	1.538	1.41	0.0	0.0	0.0	2.189	0.0	0.889	0.761	0.0	0.0	0.0	1.54	0.0	2.273	2.145	0.0	0.0	0.0	2.924	0.0	1.929	1.8	0.0	0.0	0.0	2.58	0.0	1.062	0.933	0.0	0.0	0.0	1.713	0.0	1.861	1.732
CPI-SS001D9549D	SDC2_FGFR4	simple:P34741	simple:P22455	SDC2	FGFR4	True	False	True	curated	False	Ligand-Receptor		1.37	1.241	0.0	0.0	0.0	2.021	0.0	1.239	1.111	0.0	0.0	0.0	1.89	0.0	0.0	0.0	0.0	0.0	0.0	0.0	0.0	2.162	2.033	0.0	0.0	0.0	2.813	0.0	0.0	0.0	0.0	0.0	0.0	0.0	0.0	0.921	0.793
CPI-SC068641E32	FGF19_BetaKlotho_FGFR4	simple:O95750	complex:BetaKlotho_FGFR4	FGF19		True	False	False	curated	False	Ligand-Receptor	Signaling by Fibroblast growth factor	0.551	0.559	0.0	0.0	0.0	0.0	0.0	0.329	0.338	0.0	0.0	0.0	0.0	0.0	0.0	0.0	0.0	0.0	0.0	0.0	0.0	0.0	0.0	0.0	0.0	0.0	0.0	0.0	0.0	0.0	0.0	0.0	0.0	0.0	0.0	0.538	0.547
CPI-SC0601E173E	FGF21_BetaKlotho_FGFR4	simple:Q9NSA1	complex:BetaKlotho_FGFR4	FGF21		True	False	False	curated	False	Ligand-Receptor	Signaling by Fibroblast growth factor	0.049	0.058	0.0	0.0	0.0	0.0	0.0	0.02	0.028	0.0	0.0	0.0	0.0	0.0	0.0	0.0	0.0	0.0	0.0	0.0	0.0	0.0	0.0	0.0	0.0	0.0	0.0	0.0	0.0	0.0	0.0	0.0	0.0	0.0	0.0	0.46	0.469
CPI-SC0F6764DA8	FGF23_Klotho_FGFR1	simple:Q9GZV9	complex:Klotho_FGFR1	FGF23		True	False	False	curated	False	Ligand-Receptor	Signaling by Fibroblast growth factor	0.021	0.0	0.0	0.0	0.0	0.0	0.0	0.027	0.0	0.0	0.0	0.0	0.0	0.0	0.0	0.0	0.0	0.0	0.0	0.0	0.0	0.0	0.0	0.0	0.0	0.0	0.0	0.0	0.0	0.0	0.0	0.0	0.0	0.0	0.0	0.0	0.0
CPI-SS0C21302BC	NCAM1_AGRN	simple:P13591	simple:O00468	NCAM1	AGRN	True	True	False	curated	False	Ligand-Receptor	Signaling by Leucine-Rich Repeat Transmembrane Neuronal Protein	0.588	0.501	0.0	0.818	0.0	0.516	2.479	0.608	0.522	0.0	0.839	0.0	0.537	2.499	0.0	0.0	0.0	0.0	0.0	0.0	0.0	1.009	0.922	0.0	1.239	0.0	0.937	2.9	0.0	0.0	0.0	0.0	0.0	0.0	0.0	1.66	1.573
CPI-SS008E98D3E	FLRT2_ADGRL1	simple:O43155	simple:O94910	FLRT2	ADGRL1	False	False	True	curated	False	Ligand-Receptor	Signaling by Fibronectin	1.031	0.908	0.0	1.826	1.65	0.716	0.0	0.885	0.762	0.0	1.68	1.504	0.57	0.0	3.156	3.033	0.0	3.951	3.774	2.84	0.0	1.604	1.48	0.0	2.399	2.222	1.288	0.0	2.305	2.182	0.0	3.1	2.924	1.99	0.0	0.0	0.0
CPI-CS04534E61E	TENM2_FLRT3_complex_ADGRL1	complex:TENM2_FLRT3_complex	simple:O94910		ADGRL1	False	True	True	curated	False	Ligand-Receptor	Signaling by Fibronectin	0.787	0.664	0.0	1.582	1.405	0.471	0.0	0.787	0.664	0.0	1.582	1.405	0.471	0.0	0.0	0.0	0.0	0.0	0.0	0.0	0.0	0.0	0.0	0.0	0.0	0.0	0.0	0.0	0.0	0.0	0.0	0.0	0.0	0.0	0.0	0.0	0.0
CPI-CS0B24464AF	TENM4_FLRT3_complex_ADGRL1	complex:TENM4_FLRT3_complex	simple:O94910		ADGRL1	False	True	True	curated	False	Ligand-Receptor	Signaling by Fibronectin	1.012	0.889	0.0	1.807	1.63	0.696	0.0	1.368	1.245	0.0	2.163	1.986	1.052	0.0	0.0	0.0	0.0	0.0	0.0	0.0	0.0	0.0	0.0	0.0	0.0	0.0	0.0	0.0	0.0	0.0	0.0	0.0	0.0	0.0	0.0	1.307	1.184
CPI-SS019D9440E	NRXN1_ADGRL1	simple:Q9ULB1	simple:O94910	NRXN1	ADGRL1	False	False	True	curated	False	Receptor-Receptor	Signaling by Neurexin	1.478	1.355	0.0	2.273	2.096	1.162	0.0	1.449	1.326	0.0	2.244	2.068	1.134	0.0	0.0	0.0	0.0	0.0	0.0	0.0	0.0	1.914	1.791	0.0	2.71	2.533	1.599	0.0	0.0	0.0	0.0	0.0	0.0	0.0	0.0	2.318	2.195
CPI-SS0B0B67CA2	NRXN2_ADGRL1	simple:P58401	simple:O94910	NRXN2	ADGRL1	False	False	True	curated	False	Receptor-Receptor	Signaling by Neurexin	0.829	0.706	0.0	1.624	1.447	0.514	0.0	0.801	0.678	0.0	1.596	1.419	0.486	0.0	0.0	0.0	0.0	0.0	0.0	0.0	0.0	0.0	0.0	0.0	0.0	0.0	0.0	0.0	0.0	0.0	0.0	0.0	0.0	0.0	0.0	0.0	0.0
CPI-SS05E4F3F47	NRXN3_ADGRL1	simple:Q9HDB5	simple:O94910	NRXN3	ADGRL1	False	False	True	curated	False	Receptor-Receptor	Signaling by Neurexin	0.849	0.726	0.0	1.644	1.468	0.534	0.0	0.901	0.777	0.0	1.696	1.519	0.585	0.0	0.0	0.0	0.0	0.0	0.0	0.0	0.0	0.0	0.0	0.0	0.0	0.0	0.0	0.0	0.0	0.0	0.0	0.0	0.0	0.0	0.0	0.0	0.0
CPI-SS085E3E37F	TENM1_ADGRL1	simple:Q9UKZ4	simple:O94910	TENM1	ADGRL1	False	False	True	curated	False	Ligand-Receptor	Signaling by Teneurin	0.803	0.68	0.0	1.598	1.421	0.487	0.0	0.805	0.682	0.0	1.6	1.423	0.489	0.0	0.0	0.0	0.0	0.0	0.0	0.0	0.0	0.0	0.0	0.0	0.0	0.0	0.0	0.0	0.0	0.0	0.0	0.0	0.0	0.0	0.0	0.0	0.0
CPI-SS09159B142	TENM2_ADGRL1	simple:Q9NT68	simple:O94910	TENM2	ADGRL1	False	False	True	curated	False	Ligand-Receptor	Signaling by Teneurin	0.787	0.664	0.0	1.582	1.405	0.471	0.0	0.787	0.664	0.0	1.582	1.405	0.471	0.0	0.0	0.0	0.0	0.0	0.0	0.0	0.0	0.0	0.0	0.0	0.0	0.0	0.0	0.0	0.0	0.0	0.0	0.0	0.0	0.0	0.0	0.0	0.0
CPI-SS04FD52559	TENM3_ADGRL1	simple:Q9P273	simple:O94910	TENM3	ADGRL1	False	False	True	curated	False	Ligand-Receptor	Signaling by Teneurin	1.361	1.238	0.0	2.156	1.98	1.046	0.0	1.26	1.137	0.0	2.056	1.879	0.945	0.0	2.791	2.668	0.0	3.586	3.41	2.476	0.0	1.168	1.045	0.0	1.963	1.786	0.852	0.0	2.323	2.2	0.0	3.118	2.942	2.008	0.0	1.542	1.419
CPI-SS0EC12EAD9	TENM4_ADGRL1	simple:Q6N022	simple:O94910	TENM4	ADGRL1	False	False	True	curated	False	Ligand-Receptor	Signaling by Teneurin	1.012	0.889	0.0	1.807	1.63	0.696	0.0	1.368	1.245	0.0	2.163	1.986	1.052	0.0	0.0	0.0	0.0	0.0	0.0	0.0	0.0	0.0	0.0	0.0	0.0	0.0	0.0	0.0	1.493	1.37	0.0	2.288	2.111	1.177	0.0	1.307	1.184
CPI-SS0474E1C15	FLRT2_ADGRL3	simple:O43155	simple:Q9HAR2	FLRT2	ADGRL3	False	False	True	curated	False	Ligand-Receptor	Signaling by Fibronectin	0.494	0.501	2.512	1.443	0.0	1.292	0.0	0.348	0.355	2.366	1.297	0.0	1.146	0.0	2.618	2.625	4.637	3.568	0.0	3.416	0.0	1.066	1.073	3.085	2.015	0.0	1.864	0.0	1.768	1.775	3.786	2.717	0.0	2.566	0.0	0.0	0.0
CPI-SS052641D5A	FLRT3_ADGRL3	simple:Q9NZU0	simple:Q9HAR2	FLRT3	ADGRL3	False	False	True	curated	False	Ligand-Receptor	Signaling by Fibronectin	0.55	0.556	2.568	1.499	0.0	1.347	0.0	2.036	2.042	4.054	2.985	0.0	2.833	0.0	2.865	2.872	4.883	3.814	0.0	3.663	0.0	0.694	0.701	2.713	1.643	0.0	1.492	0.0	0.0	0.0	0.0	0.0	0.0	0.0	0.0	2.117	2.124
CPI-CS0D62B1695	TENM3_FLRT3_complex_ADGRL3	complex:TENM3_FLRT3_complex	simple:Q9HAR2		ADGRL3	False	True	True	curated	False	Ligand-Receptor	Signaling by Fibronectin	0.55	0.556	2.568	1.499	0.0	1.347	0.0	0.723	0.73	2.742	1.672	0.0	1.521	0.0	2.254	2.261	4.272	3.203	0.0	3.052	0.0	0.63	0.637	2.649	1.58	0.0	1.428	0.0	0.0	0.0	0.0	0.0	0.0	0.0	0.0	1.005	1.011
CPI-SS038A612D7	TENM1_ADGRL3	simple:Q9UKZ4	simple:Q9HAR2	TENM1	ADGRL3	False	False	True	curated	False	Ligand-Receptor	Signaling by Teneurin	0.266	0.272	2.284	1.215	0.0	1.063	0.0	0.267	0.274	2.286	1.217	0.0	1.065	0.0	0.0	0.0	0.0	0.0	0.0	0.0	0.0	0.0	0.0	0.0	0.0	0.0	0.0	0.0	0.0	0.0	0.0	0.0	0.0	0.0	0.0	0.0	0.0
CPI-SS0BCB3D402	TENM2_ADGRL3	simple:Q9NT68	simple:Q9HAR2	TENM2	ADGRL3	False	False	True	curated	False	Ligand-Receptor	Signaling by Teneurin	0.25	0.256	2.268	1.199	0.0	1.047	0.0	0.25	0.256	2.268	1.199	0.0	1.047	0.0	0.0	0.0	0.0	0.0	0.0	0.0	0.0	0.0	0.0	0.0	0.0	0.0	0.0	0.0	0.0	0.0	0.0	0.0	0.0	0.0	0.0	0.0	0.0
CPI-SS0EA023E51	TENM3_ADGRL3	simple:Q9P273	simple:Q9HAR2	TENM3	ADGRL3	False	False	True	curated	False	Ligand-Receptor	Signaling by Teneurin	0.824	0.831	2.842	1.773	0.0	1.622	0.0	0.723	0.73	2.742	1.672	0.0	1.521	0.0	2.254	2.261	4.272	3.203	0.0	3.052	0.0	0.63	0.637	2.649	1.58	0.0	1.428	0.0	1.786	1.793	3.804	2.735	0.0	2.584	0.0	1.005	1.011
CPI-SS01F00A48A	TENM4_ADGRL3	simple:Q6N022	simple:Q9HAR2	TENM4	ADGRL3	False	False	True	curated	False	Ligand-Receptor	Signaling by Teneurin	0.474	0.481	2.493	1.424	0.0	1.272	0.0	0.83	0.837	2.849	1.78	0.0	1.628	0.0	0.0	0.0	0.0	0.0	0.0	0.0	0.0	0.0	0.0	0.0	0.0	0.0	0.0	0.0	0.955	0.962	2.974	1.905	0.0	1.753	0.0	0.77	0.777
CPI-SS0F6BE4D47	UNC5A_ADGRL3	simple:Q6ZN44	simple:Q9HAR2	UNC5A	ADGRL3	False	True	True	curated	False	Receptor-Receptor		0.255	0.261	2.273	1.204	0.0	1.052	0.0	0.246	0.253	2.265	1.195	0.0	1.044	0.0	0.0	0.0	0.0	0.0	0.0	0.0	0.0	0.0	0.0	0.0	0.0	0.0	0.0	0.0	0.0	0.0	0.0	0.0	0.0	0.0	0.0	0.0	0.0
CPI-SS08BFFB96E	FLRT3_ADGRL2	simple:Q9NZU0	simple:O95490	FLRT3	ADGRL2	False	False	True	curated	False	Ligand-Receptor	Signaling by Fibronectin	1.49	1.199	0.0	2.048	2.556	1.607	0.0	2.977	2.685	0.0	3.534	4.042	3.094	0.0	3.806	3.514	0.0	4.363	4.871	3.923	0.0	1.635	1.344	0.0	2.193	2.7	1.752	0.0	0.0	0.0	0.0	0.0	0.0	0.0	0.0	3.058	2.766
CPI-CS049AAD8F5	TENM2_FLRT3_complex_ADGRL2	complex:TENM2_FLRT3_complex	simple:O95490		ADGRL2	False	True	True	curated	False	Ligand-Receptor	Signaling by Fibronectin	1.19	0.899	0.0	1.748	2.256	1.307	0.0	1.19	0.899	0.0	1.748	2.256	1.307	0.0	0.0	0.0	0.0	0.0	0.0	0.0	0.0	0.0	0.0	0.0	0.0	0.0	0.0	0.0	0.0	0.0	0.0	0.0	0.0	0.0	0.0	0.0	0.0
CPI-SS083BB1EB3	TENM1_ADGRL2	simple:Q9UKZ4	simple:O95490	TENM1	ADGRL2	False	False	True	curated	False	Ligand-Receptor	Signaling by Teneurin	1.206	0.915	0.0	1.764	2.272	1.323	0.0	1.208	0.917	0.0	1.766	2.273	1.325	0.0	0.0	0.0	0.0	0.0	0.0	0.0	0.0	0.0	0.0	0.0	0.0	0.0	0.0	0.0	0.0	0.0	0.0	0.0	0.0	0.0	0.0	0.0	0.0
CPI-SS021718DBF	TENM2_ADGRL2	simple:Q9NT68	simple:O95490	TENM2	ADGRL2	False	False	True	curated	False	Ligand-Receptor	Signaling by Teneurin	1.19	0.899	0.0	1.748	2.256	1.307	0.0	1.19	0.899	0.0	1.748	2.256	1.307	0.0	0.0	0.0	0.0	0.0	0.0	0.0	0.0	0.0	0.0	0.0	0.0	0.0	0.0	0.0	0.0	0.0	0.0	0.0	0.0	0.0	0.0	0.0	0.0
CPI-SS075F456AF	TENM3_ADGRL2	simple:Q9P273	simple:O95490	TENM3	ADGRL2	False	False	True	curated	False	Ligand-Receptor	Signaling by Teneurin	1.765	1.473	0.0	2.322	2.83	1.882	0.0	1.664	1.372	0.0	2.221	2.729	1.781	0.0	3.195	2.903	0.0	3.752	4.26	3.312	0.0	1.571	1.28	0.0	2.129	2.637	1.688	0.0	2.727	2.435	0.0	3.284	3.792	2.844	0.0	1.946	1.654
CPI-SS0FD44484F	TENM4_ADGRL2	simple:Q6N022	simple:O95490	TENM4	ADGRL2	False	False	True	curated	False	Ligand-Receptor	Signaling by Teneurin	1.415	1.124	0.0	1.973	2.481	1.532	0.0	1.771	1.48	0.0	2.329	2.836	1.888	0.0	0.0	0.0	0.0	0.0	0.0	0.0	0.0	0.0	0.0	0.0	0.0	0.0	0.0	0.0	1.896	1.605	0.0	2.454	2.961	2.013	0.0	1.711	1.419
CPI-CS0CE0C5AF0	GABA_byGAD1_and_SLC32A1_GABBR1	complex:GABA_byGAD1_and_SLC32A1	simple:Q9UBS5		GABBR1	True	False	True	curated	False	Ligand-Receptor	Signaling by GABA	0.625	0.481	0.0	0.768	0.703	0.935	0.0	0.628	0.484	0.0	0.771	0.706	0.939	0.0	0.0	0.0	0.0	0.0	0.0	0.0	0.0	0.0	0.0	0.0	0.0	0.0	0.0	0.0	0.0	0.0	0.0	0.0	0.0	0.0	0.0	0.0	0.0
CPI-CS06B116BC0	GABA_byGAD1_and_SLC6A1_GABBR1	complex:GABA_byGAD1_and_SLC6A1	simple:Q9UBS5		GABBR1	True	False	True	curated	False	Ligand-Receptor	Signaling by GABA	0.619	0.475	0.0	0.762	0.697	0.93	0.0	0.627	0.483	0.0	0.77	0.705	0.938	0.0	0.0	0.0	0.0	0.0	0.0	0.0	0.0	0.0	0.0	0.0	0.0	0.0	0.0	0.0	0.0	0.0	0.0	0.0	0.0	0.0	0.0	0.0	0.0
CPI-CS02929CEBB	GABA_byGAD1_and_SLC6A11_GABBR1	complex:GABA_byGAD1_and_SLC6A11	simple:Q9UBS5		GABBR1	True	False	True	curated	False	Ligand-Receptor	Signaling by GABA	0.674	0.53	0.0	0.817	0.752	0.985	0.0	0.613	0.469	0.0	0.756	0.691	0.923	0.0	0.0	0.0	0.0	0.0	0.0	0.0	0.0	0.0	0.0	0.0	0.0	0.0	0.0	0.0	0.0	0.0	0.0	0.0	0.0	0.0	0.0	1.052	0.908
CPI-CS0DE2ED1D0	GABA_byGAD1_and_SLC6A12_GABBR1	complex:GABA_byGAD1_and_SLC6A12	simple:Q9UBS5		GABBR1	True	False	True	curated	False	Ligand-Receptor	Signaling by GABA	0.614	0.47	0.0	0.757	0.692	0.925	0.0	0.613	0.468	0.0	0.755	0.691	0.923	0.0	0.0	0.0	0.0	0.0	0.0	0.0	0.0	0.0	0.0	0.0	0.0	0.0	0.0	0.0	0.0	0.0	0.0	0.0	0.0	0.0	0.0	0.0	0.0
CPI-CS0E715A989	GABA_byGAD1_and_SLC6A13_GABBR1	complex:GABA_byGAD1_and_SLC6A13	simple:Q9UBS5		GABBR1	True	False	True	curated	False	Ligand-Receptor	Signaling by GABA	0.0	0.0	0.0	0.0	0.0	0.0	0.0	0.613	0.469	0.0	0.756	0.691	0.923	0.0	0.0	0.0	0.0	0.0	0.0	0.0	0.0	0.0	0.0	0.0	0.0	0.0	0.0	0.0	0.0	0.0	0.0	0.0	0.0	0.0	0.0	0.0	0.0
CPI-CS03CCCE0E4	GABA_byGAD1_and_SLC6A6_GABBR1	complex:GABA_byGAD1_and_SLC6A6	simple:Q9UBS5		GABBR1	True	False	True	curated	False	Ligand-Receptor	Signaling by GABA	1.247	1.103	0.0	1.39	1.325	1.558	0.0	1.022	0.878	0.0	1.165	1.1	1.332	0.0	2.631	2.487	0.0	2.774	2.709	2.941	0.0	2.006	1.862	0.0	2.149	2.084	2.317	0.0	2.046	1.902	0.0	2.189	2.124	2.357	0.0	1.682	1.537
CPI-CS0117267C4	GABA_byGAD1_and_SLC6A8_GABBR1	complex:GABA_byGAD1_and_SLC6A8	simple:Q9UBS5		GABBR1	True	False	True	curated	False	Ligand-Receptor	Signaling by GABA	1.781	1.637	0.0	1.924	1.859	2.091	0.0	1.532	1.388	0.0	1.675	1.61	1.842	0.0	2.673	2.529	0.0	2.816	2.751	2.984	0.0	1.625	1.481	0.0	1.768	1.703	1.936	0.0	0.0	0.0	0.0	0.0	0.0	0.0	0.0	1.276	1.132
CPI-CS0FA38E530	GABA_byGAD1_and_SLC32A1_GABBR2	complex:GABA_byGAD1_and_SLC32A1	simple:O75899		GABBR2	True	False	True	curated	False	Ligand-Receptor	Signaling by GABA	0.277	0.108	0.0	0.0	1.379	0.0	0.0	0.28	0.112	0.0	0.0	1.382	0.0	0.0	0.0	0.0	0.0	0.0	0.0	0.0	0.0	0.0	0.0	0.0	0.0	0.0	0.0	0.0	0.0	0.0	0.0	0.0	0.0	0.0	0.0	0.0	0.0
CPI-CS04C0A3C19	GABA_byGAD1_and_SLC6A1_GABBR2	complex:GABA_byGAD1_and_SLC6A1	simple:O75899		GABBR2	True	False	True	curated	False	Ligand-Receptor	Signaling by GABA	0.271	0.103	0.0	0.0	1.373	0.0	0.0	0.279	0.111	0.0	0.0	1.381	0.0	0.0	0.0	0.0	0.0	0.0	0.0	0.0	0.0	0.0	0.0	0.0	0.0	0.0	0.0	0.0	0.0	0.0	0.0	0.0	0.0	0.0	0.0	0.0	0.0
CPI-CS0A7EA055F	GABA_byGAD1_and_SLC6A11_GABBR2	complex:GABA_byGAD1_and_SLC6A11	simple:O75899		GABBR2	True	False	True	curated	False	Ligand-Receptor	Signaling by GABA	0.326	0.158	0.0	0.0	1.428	0.0	0.0	0.265	0.096	0.0	0.0	1.367	0.0	0.0	0.0	0.0	0.0	0.0	0.0	0.0	0.0	0.0	0.0	0.0	0.0	0.0	0.0	0.0	0.0	0.0	0.0	0.0	0.0	0.0	0.0	0.704	0.536
CPI-CS025E1B7C6	GABA_byGAD1_and_SLC6A12_GABBR2	complex:GABA_byGAD1_and_SLC6A12	simple:O75899		GABBR2	True	False	True	curated	False	Ligand-Receptor	Signaling by GABA	0.267	0.098	0.0	0.0	1.368	0.0	0.0	0.265	0.096	0.0	0.0	1.366	0.0	0.0	0.0	0.0	0.0	0.0	0.0	0.0	0.0	0.0	0.0	0.0	0.0	0.0	0.0	0.0	0.0	0.0	0.0	0.0	0.0	0.0	0.0	0.0	0.0
CPI-CS04368D963	GABA_byGAD1_and_SLC6A13_GABBR2	complex:GABA_byGAD1_and_SLC6A13	simple:O75899		GABBR2	True	False	True	curated	False	Ligand-Receptor	Signaling by GABA	0.0	0.0	0.0	0.0	0.0	0.0	0.0	0.265	0.096	0.0	0.0	1.367	0.0	0.0	0.0	0.0	0.0	0.0	0.0	0.0	0.0	0.0	0.0	0.0	0.0	0.0	0.0	0.0	0.0	0.0	0.0	0.0	0.0	0.0	0.0	0.0	0.0
CPI-CS0AD67AADC	GABA_byGAD1_and_SLC6A6_GABBR2	complex:GABA_byGAD1_and_SLC6A6	simple:O75899		GABBR2	True	False	True	curated	False	Ligand-Receptor	Signaling by GABA	0.899	0.731	0.0	0.0	2.001	0.0	0.0	0.674	0.505	0.0	0.0	1.776	0.0	0.0	2.283	2.114	0.0	0.0	3.385	0.0	0.0	1.658	1.49	0.0	0.0	2.76	0.0	0.0	1.698	1.53	0.0	0.0	2.8	0.0	0.0	1.334	1.165
CPI-CS0F9A0EE4B	GABA_byGAD1_and_SLC6A8_GABBR2	complex:GABA_byGAD1_and_SLC6A8	simple:O75899		GABBR2	True	False	True	curated	False	Ligand-Receptor	Signaling by GABA	1.433	1.264	0.0	0.0	2.535	0.0	0.0	1.184	1.016	0.0	0.0	2.286	0.0	0.0	2.325	2.157	0.0	0.0	3.427	0.0	0.0	1.277	1.109	0.0	0.0	2.379	0.0	0.0	0.0	0.0	0.0	0.0	0.0	0.0	0.0	0.928	0.759
CPI-CC0F8CB8104	GABA_byGAD1_and_SLC32A1_GABA-A_a2b3g2S_complex	complex:GABA_byGAD1_and_SLC32A1	complex:GABA-A_a2b3g2S_complex			True	False	True	curated	False	Ligand-Receptor	Signaling by GABA	0.05	0.049	0.0	0.0	0.0	0.0	0.0	0.054	0.052	0.0	0.0	0.0	0.0	0.0	0.0	0.0	0.0	0.0	0.0	0.0	0.0	0.0	0.0	0.0	0.0	0.0	0.0	0.0	0.0	0.0	0.0	0.0	0.0	0.0	0.0	0.0	0.0
CPI-CC01B9552BA	GABA_byGAD1_and_SLC6A1_GABA-A_a2b3g2S_complex	complex:GABA_byGAD1_and_SLC6A1	complex:GABA-A_a2b3g2S_complex			True	False	True	curated	False	Ligand-Receptor	Signaling by GABA	0.045	0.043	0.0	0.0	0.0	0.0	0.0	0.053	0.051	0.0	0.0	0.0	0.0	0.0	0.0	0.0	0.0	0.0	0.0	0.0	0.0	0.0	0.0	0.0	0.0	0.0	0.0	0.0	0.0	0.0	0.0	0.0	0.0	0.0	0.0	0.0	0.0
CPI-CC08A636173	GABA_byGAD1_and_SLC6A11_GABA-A_a2b3g2S_complex	complex:GABA_byGAD1_and_SLC6A11	complex:GABA-A_a2b3g2S_complex			True	False	True	curated	False	Ligand-Receptor	Signaling by GABA	0.099	0.098	0.0	0.0	0.0	0.0	0.0	0.038	0.037	0.0	0.0	0.0	0.0	0.0	0.0	0.0	0.0	0.0	0.0	0.0	0.0	0.0	0.0	0.0	0.0	0.0	0.0	0.0	0.0	0.0	0.0	0.0	0.0	0.0	0.0	0.477	0.476
CPI-CC0F0C72A29	GABA_byGAD1_and_SLC6A12_GABA-A_a2b3g2S_complex	complex:GABA_byGAD1_and_SLC6A12	complex:GABA-A_a2b3g2S_complex			True	False	True	curated	False	Ligand-Receptor	Signaling by GABA	0.04	0.038	0.0	0.0	0.0	0.0	0.0	0.038	0.037	0.0	0.0	0.0	0.0	0.0	0.0	0.0	0.0	0.0	0.0	0.0	0.0	0.0	0.0	0.0	0.0	0.0	0.0	0.0	0.0	0.0	0.0	0.0	0.0	0.0	0.0	0.0	0.0
CPI-CC002C86EAE	GABA_byGAD1_and_SLC6A13_GABA-A_a2b3g2S_complex	complex:GABA_byGAD1_and_SLC6A13	complex:GABA-A_a2b3g2S_complex			True	False	True	curated	False	Ligand-Receptor	Signaling by GABA	0.0	0.0	0.0	0.0	0.0	0.0	0.0	0.038	0.037	0.0	0.0	0.0	0.0	0.0	0.0	0.0	0.0	0.0	0.0	0.0	0.0	0.0	0.0	0.0	0.0	0.0	0.0	0.0	0.0	0.0	0.0	0.0	0.0	0.0	0.0	0.0	0.0
CPI-CC06B7CC089	GABA_byGAD1_and_SLC6A6_GABA-A_a2b3g2S_complex	complex:GABA_byGAD1_and_SLC6A6	complex:GABA-A_a2b3g2S_complex			True	False	True	curated	False	Ligand-Receptor	Signaling by GABA	0.673	0.671	0.0	0.0	0.0	0.0	0.0	0.447	0.446	0.0	0.0	0.0	0.0	0.0	2.056	2.055	0.0	0.0	0.0	0.0	0.0	1.432	1.43	0.0	0.0	0.0	0.0	0.0	1.472	1.47	0.0	0.0	0.0	0.0	0.0	1.107	1.106
CPI-CC0C8C9C0D3	GABA_byGAD1_and_SLC6A8_GABA-A_a2b3g2S_complex	complex:GABA_byGAD1_and_SLC6A8	complex:GABA-A_a2b3g2S_complex			True	False	True	curated	False	Ligand-Receptor	Signaling by GABA	1.206	1.205	0.0	0.0	0.0	0.0	0.0	0.957	0.956	0.0	0.0	0.0	0.0	0.0	2.098	2.097	0.0	0.0	0.0	0.0	0.0	1.051	1.049	0.0	0.0	0.0	0.0	0.0	0.0	0.0	0.0	0.0	0.0	0.0	0.0	0.701	0.7
CPI-CC002F8F1E8	GABA_byGAD1_and_SLC32A1_GABA-A_a3b3e_complex	complex:GABA_byGAD1_and_SLC32A1	complex:GABA-A_a3b3e_complex			True	False	True	curated	False	Ligand-Receptor	Signaling by GABA	0.043	0.027	0.0	0.0	0.0	0.0	0.0	0.046	0.03	0.0	0.0	0.0	0.0	0.0	0.0	0.0	0.0	0.0	0.0	0.0	0.0	0.0	0.0	0.0	0.0	0.0	0.0	0.0	0.0	0.0	0.0	0.0	0.0	0.0	0.0	0.0	0.0
CPI-CC0E092014F	GABA_byGAD1_and_SLC6A1_GABA-A_a3b3e_complex	complex:GABA_byGAD1_and_SLC6A1	complex:GABA-A_a3b3e_complex			True	False	True	curated	False	Ligand-Receptor	Signaling by GABA	0.037	0.021	0.0	0.0	0.0	0.0	0.0	0.045	0.029	0.0	0.0	0.0	0.0	0.0	0.0	0.0	0.0	0.0	0.0	0.0	0.0	0.0	0.0	0.0	0.0	0.0	0.0	0.0	0.0	0.0	0.0	0.0	0.0	0.0	0.0	0.0	0.0
CPI-CC0D3781D5C	GABA_byGAD1_and_SLC6A11_GABA-A_a3b3e_complex	complex:GABA_byGAD1_and_SLC6A11	complex:GABA-A_a3b3e_complex			True	False	True	curated	False	Ligand-Receptor	Signaling by GABA	0.092	0.076	0.0	0.0	0.0	0.0	0.0	0.031	0.015	0.0	0.0	0.0	0.0	0.0	0.0	0.0	0.0	0.0	0.0	0.0	0.0	0.0	0.0	0.0	0.0	0.0	0.0	0.0	0.0	0.0	0.0	0.0	0.0	0.0	0.0	0.47	0.454
CPI-CC08C75F9A4	GABA_byGAD1_and_SLC6A12_GABA-A_a3b3e_complex	complex:GABA_byGAD1_and_SLC6A12	complex:GABA-A_a3b3e_complex			True	False	True	curated	False	Ligand-Receptor	Signaling by GABA	0.032	0.017	0.0	0.0	0.0	0.0	0.0	0.03	0.015	0.0	0.0	0.0	0.0	0.0	0.0	0.0	0.0	0.0	0.0	0.0	0.0	0.0	0.0	0.0	0.0	0.0	0.0	0.0	0.0	0.0	0.0	0.0	0.0	0.0	0.0	0.0	0.0
CPI-CC02329B61A	GABA_byGAD1_and_SLC6A13_GABA-A_a3b3e_complex	complex:GABA_byGAD1_and_SLC6A13	complex:GABA-A_a3b3e_complex			True	False	True	curated	False	Ligand-Receptor	Signaling by GABA	0.0	0.0	0.0	0.0	0.0	0.0	0.0	0.031	0.015	0.0	0.0	0.0	0.0	0.0	0.0	0.0	0.0	0.0	0.0	0.0	0.0	0.0	0.0	0.0	0.0	0.0	0.0	0.0	0.0	0.0	0.0	0.0	0.0	0.0	0.0	0.0	0.0
CPI-CC0695DEB89	GABA_byGAD1_and_SLC6A6_GABA-A_a3b3e_complex	complex:GABA_byGAD1_and_SLC6A6	complex:GABA-A_a3b3e_complex			True	False	True	curated	False	Ligand-Receptor	Signaling by GABA	0.665	0.649	0.0	0.0	0.0	0.0	0.0	0.44	0.424	0.0	0.0	0.0	0.0	0.0	2.049	2.033	0.0	0.0	0.0	0.0	0.0	1.424	1.408	0.0	0.0	0.0	0.0	0.0	1.464	1.448	0.0	0.0	0.0	0.0	0.0	1.099	1.084
CPI-CC0852DD8AB	GABA_byGAD1_and_SLC6A8_GABA-A_a3b3e_complex	complex:GABA_byGAD1_and_SLC6A8	complex:GABA-A_a3b3e_complex			True	False	True	curated	False	Ligand-Receptor	Signaling by GABA	1.199	1.183	0.0	0.0	0.0	0.0	0.0	0.95	0.934	0.0	0.0	0.0	0.0	0.0	2.091	2.075	0.0	0.0	0.0	0.0	0.0	1.043	1.027	0.0	0.0	0.0	0.0	0.0	0.0	0.0	0.0	0.0	0.0	0.0	0.0	0.694	0.678
CPI-CC035C82A9B	GABA_byGAD1_and_SLC32A1_GABA-A_a3b3g2S_complex	complex:GABA_byGAD1_and_SLC32A1	complex:GABA-A_a3b3g2S_complex			True	False	True	curated	False	Ligand-Receptor	Signaling by GABA	0.043	0.03	0.0	0.0	0.0	0.0	0.0	0.046	0.034	0.0	0.0	0.0	0.0	0.0	0.0	0.0	0.0	0.0	0.0	0.0	0.0	0.0	0.0	0.0	0.0	0.0	0.0	0.0	0.0	0.0	0.0	0.0	0.0	0.0	0.0	0.0	0.0
CPI-CC07D1D1AD0	GABA_byGAD1_and_SLC6A1_GABA-A_a3b3g2S_complex	complex:GABA_byGAD1_and_SLC6A1	complex:GABA-A_a3b3g2S_complex			True	False	True	curated	False	Ligand-Receptor	Signaling by GABA	0.037	0.025	0.0	0.0	0.0	0.0	0.0	0.045	0.033	0.0	0.0	0.0	0.0	0.0	0.0	0.0	0.0	0.0	0.0	0.0	0.0	0.0	0.0	0.0	0.0	0.0	0.0	0.0	0.0	0.0	0.0	0.0	0.0	0.0	0.0	0.0	0.0
CPI-CC01D135078	GABA_byGAD1_and_SLC6A11_GABA-A_a3b3g2S_complex	complex:GABA_byGAD1_and_SLC6A11	complex:GABA-A_a3b3g2S_complex			True	False	True	curated	False	Ligand-Receptor	Signaling by GABA	0.092	0.08	0.0	0.0	0.0	0.0	0.0	0.031	0.018	0.0	0.0	0.0	0.0	0.0	0.0	0.0	0.0	0.0	0.0	0.0	0.0	0.0	0.0	0.0	0.0	0.0	0.0	0.0	0.0	0.0	0.0	0.0	0.0	0.0	0.0	0.47	0.457
CPI-CC019BF818D	GABA_byGAD1_and_SLC6A12_GABA-A_a3b3g2S_complex	complex:GABA_byGAD1_and_SLC6A12	complex:GABA-A_a3b3g2S_complex			True	False	True	curated	False	Ligand-Receptor	Signaling by GABA	0.032	0.02	0.0	0.0	0.0	0.0	0.0	0.03	0.018	0.0	0.0	0.0	0.0	0.0	0.0	0.0	0.0	0.0	0.0	0.0	0.0	0.0	0.0	0.0	0.0	0.0	0.0	0.0	0.0	0.0	0.0	0.0	0.0	0.0	0.0	0.0	0.0
CPI-CC0195F6CE4	GABA_byGAD1_and_SLC6A13_GABA-A_a3b3g2S_complex	complex:GABA_byGAD1_and_SLC6A13	complex:GABA-A_a3b3g2S_complex			True	False	True	curated	False	Ligand-Receptor	Signaling by GABA	0.0	0.0	0.0	0.0	0.0	0.0	0.0	0.031	0.018	0.0	0.0	0.0	0.0	0.0	0.0	0.0	0.0	0.0	0.0	0.0	0.0	0.0	0.0	0.0	0.0	0.0	0.0	0.0	0.0	0.0	0.0	0.0	0.0	0.0	0.0	0.0	0.0
CPI-CC0079D48C9	GABA_byGAD1_and_SLC6A6_GABA-A_a3b3g2S_complex	complex:GABA_byGAD1_and_SLC6A6	complex:GABA-A_a3b3g2S_complex			True	False	True	curated	False	Ligand-Receptor	Signaling by GABA	0.665	0.653	0.0	0.0	0.0	0.0	0.0	0.44	0.427	0.0	0.0	0.0	0.0	0.0	2.049	2.036	0.0	0.0	0.0	0.0	0.0	1.424	1.412	0.0	0.0	0.0	0.0	0.0	1.464	1.452	0.0	0.0	0.0	0.0	0.0	1.099	1.087
CPI-CC0F11405A3	GABA_byGAD1_and_SLC6A8_GABA-A_a3b3g2S_complex	complex:GABA_byGAD1_and_SLC6A8	complex:GABA-A_a3b3g2S_complex			True	False	True	curated	False	Ligand-Receptor	Signaling by GABA	1.199	1.186	0.0	0.0	0.0	0.0	0.0	0.95	0.937	0.0	0.0	0.0	0.0	0.0	2.091	2.079	0.0	0.0	0.0	0.0	0.0	1.043	1.031	0.0	0.0	0.0	0.0	0.0	0.0	0.0	0.0	0.0	0.0	0.0	0.0	0.694	0.681
CPI-CC05830C11D	GABA_byGAD1_and_SLC32A1_GABA-A_a3b3o_complex	complex:GABA_byGAD1_and_SLC32A1	complex:GABA-A_a3b3o_complex			True	False	True	curated	False	Ligand-Receptor	Signaling by GABA	0.043	0.03	0.0	0.0	0.0	0.0	0.0	0.046	0.034	0.0	0.0	0.0	0.0	0.0	0.0	0.0	0.0	0.0	0.0	0.0	0.0	0.0	0.0	0.0	0.0	0.0	0.0	0.0	0.0	0.0	0.0	0.0	0.0	0.0	0.0	0.0	0.0
CPI-CC0F65C1997	GABA_byGAD1_and_SLC6A1_GABA-A_a3b3o_complex	complex:GABA_byGAD1_and_SLC6A1	complex:GABA-A_a3b3o_complex			True	False	True	curated	False	Ligand-Receptor	Signaling by GABA	0.037	0.025	0.0	0.0	0.0	0.0	0.0	0.045	0.033	0.0	0.0	0.0	0.0	0.0	0.0	0.0	0.0	0.0	0.0	0.0	0.0	0.0	0.0	0.0	0.0	0.0	0.0	0.0	0.0	0.0	0.0	0.0	0.0	0.0	0.0	0.0	0.0
CPI-CC040CFDD33	GABA_byGAD1_and_SLC6A11_GABA-A_a3b3o_complex	complex:GABA_byGAD1_and_SLC6A11	complex:GABA-A_a3b3o_complex			True	False	True	curated	False	Ligand-Receptor	Signaling by GABA	0.092	0.08	0.0	0.0	0.0	0.0	0.0	0.031	0.018	0.0	0.0	0.0	0.0	0.0	0.0	0.0	0.0	0.0	0.0	0.0	0.0	0.0	0.0	0.0	0.0	0.0	0.0	0.0	0.0	0.0	0.0	0.0	0.0	0.0	0.0	0.47	0.457
CPI-CC05F37DDE7	GABA_byGAD1_and_SLC6A12_GABA-A_a3b3o_complex	complex:GABA_byGAD1_and_SLC6A12	complex:GABA-A_a3b3o_complex			True	False	True	curated	False	Ligand-Receptor	Signaling by GABA	0.032	0.02	0.0	0.0	0.0	0.0	0.0	0.03	0.018	0.0	0.0	0.0	0.0	0.0	0.0	0.0	0.0	0.0	0.0	0.0	0.0	0.0	0.0	0.0	0.0	0.0	0.0	0.0	0.0	0.0	0.0	0.0	0.0	0.0	0.0	0.0	0.0
CPI-CC09C537C2D	GABA_byGAD1_and_SLC6A13_GABA-A_a3b3o_complex	complex:GABA_byGAD1_and_SLC6A13	complex:GABA-A_a3b3o_complex			True	False	True	curated	False	Ligand-Receptor	Signaling by GABA	0.0	0.0	0.0	0.0	0.0	0.0	0.0	0.031	0.018	0.0	0.0	0.0	0.0	0.0	0.0	0.0	0.0	0.0	0.0	0.0	0.0	0.0	0.0	0.0	0.0	0.0	0.0	0.0	0.0	0.0	0.0	0.0	0.0	0.0	0.0	0.0	0.0
CPI-CC06CA4728D	GABA_byGAD1_and_SLC6A6_GABA-A_a3b3o_complex	complex:GABA_byGAD1_and_SLC6A6	complex:GABA-A_a3b3o_complex			True	False	True	curated	False	Ligand-Receptor	Signaling by GABA	0.665	0.653	0.0	0.0	0.0	0.0	0.0	0.44	0.427	0.0	0.0	0.0	0.0	0.0	2.049	2.036	0.0	0.0	0.0	0.0	0.0	1.424	1.412	0.0	0.0	0.0	0.0	0.0	1.464	1.452	0.0	0.0	0.0	0.0	0.0	1.099	1.087
CPI-CC01D8C39D7	GABA_byGAD1_and_SLC6A8_GABA-A_a3b3o_complex	complex:GABA_byGAD1_and_SLC6A8	complex:GABA-A_a3b3o_complex			True	False	True	curated	False	Ligand-Receptor	Signaling by GABA	1.199	1.186	0.0	0.0	0.0	0.0	0.0	0.95	0.937	0.0	0.0	0.0	0.0	0.0	2.091	2.079	0.0	0.0	0.0	0.0	0.0	1.043	1.031	0.0	0.0	0.0	0.0	0.0	0.0	0.0	0.0	0.0	0.0	0.0	0.0	0.694	0.681
CPI-CC0836120E7	GABA_byGAD1_and_SLC32A1_GABA-A_a5b3g2S_complex	complex:GABA_byGAD1_and_SLC32A1	complex:GABA-A_a5b3g2S_complex			True	False	True	curated	False	Ligand-Receptor	Signaling by GABA	0.05	0.038	0.0	0.0	0.0	0.0	0.0	0.054	0.041	0.0	0.0	0.0	0.0	0.0	0.0	0.0	0.0	0.0	0.0	0.0	0.0	0.0	0.0	0.0	0.0	0.0	0.0	0.0	0.0	0.0	0.0	0.0	0.0	0.0	0.0	0.0	0.0
CPI-CC0A95EED6F	GABA_byGAD1_and_SLC6A1_GABA-A_a5b3g2S_complex	complex:GABA_byGAD1_and_SLC6A1	complex:GABA-A_a5b3g2S_complex			True	False	True	curated	False	Ligand-Receptor	Signaling by GABA	0.045	0.032	0.0	0.0	0.0	0.0	0.0	0.053	0.04	0.0	0.0	0.0	0.0	0.0	0.0	0.0	0.0	0.0	0.0	0.0	0.0	0.0	0.0	0.0	0.0	0.0	0.0	0.0	0.0	0.0	0.0	0.0	0.0	0.0	0.0	0.0	0.0
CPI-CC0D3BD85F0	GABA_byGAD1_and_SLC6A11_GABA-A_a5b3g2S_complex	complex:GABA_byGAD1_and_SLC6A11	complex:GABA-A_a5b3g2S_complex			True	False	True	curated	False	Ligand-Receptor	Signaling by GABA	0.099	0.087	0.0	0.0	0.0	0.0	0.0	0.038	0.026	0.0	0.0	0.0	0.0	0.0	0.0	0.0	0.0	0.0	0.0	0.0	0.0	0.0	0.0	0.0	0.0	0.0	0.0	0.0	0.0	0.0	0.0	0.0	0.0	0.0	0.0	0.477	0.465
CPI-CC065B3548D	GABA_byGAD1_and_SLC6A12_GABA-A_a5b3g2S_complex	complex:GABA_byGAD1_and_SLC6A12	complex:GABA-A_a5b3g2S_complex			True	False	True	curated	False	Ligand-Receptor	Signaling by GABA	0.04	0.027	0.0	0.0	0.0	0.0	0.0	0.038	0.025	0.0	0.0	0.0	0.0	0.0	0.0	0.0	0.0	0.0	0.0	0.0	0.0	0.0	0.0	0.0	0.0	0.0	0.0	0.0	0.0	0.0	0.0	0.0	0.0	0.0	0.0	0.0	0.0
CPI-CC025A561B8	GABA_byGAD1_and_SLC6A13_GABA-A_a5b3g2S_complex	complex:GABA_byGAD1_and_SLC6A13	complex:GABA-A_a5b3g2S_complex			True	False	True	curated	False	Ligand-Receptor	Signaling by GABA	0.0	0.0	0.0	0.0	0.0	0.0	0.0	0.038	0.026	0.0	0.0	0.0	0.0	0.0	0.0	0.0	0.0	0.0	0.0	0.0	0.0	0.0	0.0	0.0	0.0	0.0	0.0	0.0	0.0	0.0	0.0	0.0	0.0	0.0	0.0	0.0	0.0
CPI-CC0D7414489	GABA_byGAD1_and_SLC6A6_GABA-A_a5b3g2S_complex	complex:GABA_byGAD1_and_SLC6A6	complex:GABA-A_a5b3g2S_complex			True	False	True	curated	False	Ligand-Receptor	Signaling by GABA	0.673	0.66	0.0	0.0	0.0	0.0	0.0	0.447	0.435	0.0	0.0	0.0	0.0	0.0	2.056	2.044	0.0	0.0	0.0	0.0	0.0	1.432	1.419	0.0	0.0	0.0	0.0	0.0	1.472	1.459	0.0	0.0	0.0	0.0	0.0	1.107	1.095
CPI-CC08D008F7B	GABA_byGAD1_and_SLC6A8_GABA-A_a5b3g2S_complex	complex:GABA_byGAD1_and_SLC6A8	complex:GABA-A_a5b3g2S_complex			True	False	True	curated	False	Ligand-Receptor	Signaling by GABA	1.206	1.194	0.0	0.0	0.0	0.0	0.0	0.957	0.945	0.0	0.0	0.0	0.0	0.0	2.098	2.086	0.0	0.0	0.0	0.0	0.0	1.051	1.038	0.0	0.0	0.0	0.0	0.0	0.0	0.0	0.0	0.0	0.0	0.0	0.0	0.701	0.689
CPI-SS0BE567EFB	GAL_GALR1	simple:P22466	simple:P47211	GAL	GALR1	True	False	True	curated	False	Ligand-Receptor	Signaling by Galanin	2.989	0.0	0.0	0.0	0.0	0.0	0.0	2.64	0.0	0.0	0.0	0.0	0.0	0.0	2.005	0.0	0.0	0.0	0.0	0.0	0.0	3.09	0.0	0.0	0.0	0.0	0.0	0.0	2.768	0.0	0.0	0.0	0.0	0.0	0.0	2.637	0.0
CPI-SS0F4D3206E	GALP_GALR1	simple:Q9UBC7	simple:P47211	GALP	GALR1	True	False	True	curated	False	Ligand-Receptor	Signaling by Galanin	0.01	0.0	0.0	0.0	0.0	0.0	0.0	0.013	0.0	0.0	0.0	0.0	0.0	0.0	0.0	0.0	0.0	0.0	0.0	0.0	0.0	0.0	0.0	0.0	0.0	0.0	0.0	0.0	0.0	0.0	0.0	0.0	0.0	0.0	0.0	0.0	0.0
CPI-SC0BEEB7AB4	GAL_GALR1	simple:P22466	complex:GALR1	GAL		True	False	True	curated	False	Ligand-Receptor	Signaling by Galanin	0.0	0.0	0.0	0.0	0.0	0.0	0.0	0.0	0.0	0.0	0.0	0.0	0.0	0.0	0.0	0.0	0.0	0.0	0.0	0.0	0.0	0.0	0.0	0.0	0.0	0.0	0.0	0.0	0.0	0.0	0.0	0.0	0.0	0.0	0.0	0.0	0.0
CPI-SC011C5B39B	GALP_GALR1	simple:Q9UBC7	complex:GALR1	GALP		True	False	True	curated	False	Ligand-Receptor	Signaling by Galanin	0.0	0.0	0.0	0.0	0.0	0.0	0.0	0.0	0.0	0.0	0.0	0.0	0.0	0.0	0.0	0.0	0.0	0.0	0.0	0.0	0.0	0.0	0.0	0.0	0.0	0.0	0.0	0.0	0.0	0.0	0.0	0.0	0.0	0.0	0.0	0.0	0.0
CPI-SS04BCE85CA	GAL_GALR2	simple:P22466	simple:O43603	GAL	GALR2	True	False	True	curated	False	Ligand-Receptor	Signaling by Galanin	3.27	3.588	0.0	3.352	0.0	0.0	0.0	2.921	3.238	0.0	3.003	0.0	0.0	0.0	2.286	2.603	0.0	2.368	0.0	0.0	0.0	3.371	3.688	0.0	3.453	0.0	0.0	0.0	3.05	3.367	0.0	3.132	0.0	0.0	0.0	2.919	3.236
CPI-SS0FDCE3128	GALP_GALR2	simple:Q9UBC7	simple:O43603	GALP	GALR2	True	False	True	curated	False	Ligand-Receptor	Signaling by Galanin	0.292	0.609	0.0	0.374	0.0	0.0	0.0	0.295	0.612	0.0	0.376	0.0	0.0	0.0	0.0	0.0	0.0	0.0	0.0	0.0	0.0	0.0	0.0	0.0	0.0	0.0	0.0	0.0	0.0	0.0	0.0	0.0	0.0	0.0	0.0	0.0	0.0
CPI-SC01BE13839	GAL_GALR2	simple:P22466	complex:GALR2	GAL		True	False	True	curated	False	Ligand-Receptor	Signaling by Galanin	0.0	3.002	0.0	0.0	0.0	0.0	0.0	0.0	2.653	0.0	0.0	0.0	0.0	0.0	0.0	2.018	0.0	0.0	0.0	0.0	0.0	0.0	3.103	0.0	0.0	0.0	0.0	0.0	0.0	2.781	0.0	0.0	0.0	0.0	0.0	0.0	2.65
CPI-SC059D65FDD	GALP_GALR2	simple:Q9UBC7	complex:GALR2	GALP		True	False	True	curated	False	Ligand-Receptor	Signaling by Galanin	0.0	0.023	0.0	0.0	0.0	0.0	0.0	0.0	0.026	0.0	0.0	0.0	0.0	0.0	0.0	0.0	0.0	0.0	0.0	0.0	0.0	0.0	0.0	0.0	0.0	0.0	0.0	0.0	0.0	0.0	0.0	0.0	0.0	0.0	0.0	0.0	0.0
CPI-SC03034B5D1	SPX_GALR2	simple:Q9BT56	complex:GALR2	SPX		True	False	True	curated	False	Ligand-Receptor	Signaling by Spexin precursor	0.0	0.073	0.0	0.0	0.0	0.0	0.0	0.0	0.063	0.0	0.0	0.0	0.0	0.0	0.0	0.0	0.0	0.0	0.0	0.0	0.0	0.0	0.0	0.0	0.0	0.0	0.0	0.0	0.0	0.0	0.0	0.0	0.0	0.0	0.0	0.0	0.0
CPI-SS0442ADAA5	GAL_GALR3	simple:P22466	simple:O60755	GAL	GALR3	True	False	True	curated	False	Ligand-Receptor	Signaling by Galanin	3.046	3.028	0.0	0.0	0.0	0.0	0.0	2.697	2.679	0.0	0.0	0.0	0.0	0.0	2.062	2.044	0.0	0.0	0.0	0.0	0.0	3.147	3.129	0.0	0.0	0.0	0.0	0.0	2.825	2.808	0.0	0.0	0.0	0.0	0.0	2.694	2.677
CPI-SS0B11567AF	GALP_GALR3	simple:Q9UBC7	simple:O60755	GALP	GALR3	True	False	True	curated	False	Ligand-Receptor	Signaling by Galanin	0.067	0.05	0.0	0.0	0.0	0.0	0.0	0.07	0.052	0.0	0.0	0.0	0.0	0.0	0.0	0.0	0.0	0.0	0.0	0.0	0.0	0.0	0.0	0.0	0.0	0.0	0.0	0.0	0.0	0.0	0.0	0.0	0.0	0.0	0.0	0.0	0.0
CPI-SC0B72F5448	GAL_GALR3	simple:P22466	complex:GALR3	GAL		True	False	True	curated	False	Ligand-Receptor	Signaling by Galanin	0.0	3.002	0.0	0.0	0.0	0.0	0.0	0.0	2.653	0.0	0.0	0.0	0.0	0.0	0.0	2.018	0.0	0.0	0.0	0.0	0.0	0.0	3.103	0.0	0.0	0.0	0.0	0.0	0.0	2.781	0.0	0.0	0.0	0.0	0.0	0.0	2.65
CPI-SC010BF9A71	GALP_GALR3	simple:Q9UBC7	complex:GALR3	GALP		True	False	True	curated	False	Ligand-Receptor	Signaling by Galanin	0.0	0.023	0.0	0.0	0.0	0.0	0.0	0.0	0.026	0.0	0.0	0.0	0.0	0.0	0.0	0.0	0.0	0.0	0.0	0.0	0.0	0.0	0.0	0.0	0.0	0.0	0.0	0.0	0.0	0.0	0.0	0.0	0.0	0.0	0.0	0.0	0.0
CPI-SC07FCF82A7	SPX_GALR3	simple:Q9BT56	complex:GALR3	SPX		True	False	True	curated	False	Ligand-Receptor	Signaling by Spexin precursor	0.0	0.073	0.0	0.0	0.0	0.0	0.0	0.0	0.063	0.0	0.0	0.0	0.0	0.0	0.0	0.0	0.0	0.0	0.0	0.0	0.0	0.0	0.0	0.0	0.0	0.0	0.0	0.0	0.0	0.0	0.0	0.0	0.0	0.0	0.0	0.0	0.0
CPI-SS076940BCD	LGALS3_MERTK	simple:P17931	simple:Q12866	LGALS3	MERTK	True	False	True	curated	False	Ligand-Receptor	Signaling by Galectin	0.84	0.828	0.0	0.0	0.0	0.0	0.0	0.82	0.808	0.0	0.0	0.0	0.0	0.0	1.821	1.81	0.0	0.0	0.0	0.0	0.0	0.986	0.974	0.0	0.0	0.0	0.0	0.0	0.0	0.0	0.0	0.0	0.0	0.0	0.0	1.783	1.771
CPI-SS0F7FF099C	GAS6_MERTK	simple:Q14393	simple:Q12866	GAS6	MERTK	True	False	True	curated	False	Ligand-Receptor	Signaling by Growth arrest	0.632	0.62	0.0	0.0	0.0	0.0	0.0	0.456	0.444	0.0	0.0	0.0	0.0	0.0	2.227	2.215	0.0	0.0	0.0	0.0	0.0	1.613	1.601	0.0	0.0	0.0	0.0	0.0	0.0	0.0	0.0	0.0	0.0	0.0	0.0	0.644	0.632
CPI-SC0CF28722B	LGALS9_BCR_CD45_CD22	simple:O00182	complex:BCR_CD45_CD22	LGALS9		True	False	True	curated	False	Ligand-Receptor	Signaling by Galectin	0.016	0.018	0.0	0.0	0.0	0.0	0.0	0.009	0.011	0.0	0.0	0.0	0.0	0.0	0.0	0.0	0.0	0.0	0.0	0.0	0.0	0.0	0.0	0.0	0.0	0.0	0.0	0.0	0.0	0.0	0.0	0.0	0.0	0.0	0.0	0.0	0.0
CPI-SS0E23CEB91	LGALS9_HAVCR2	simple:O00182	simple:Q8TDQ0	LGALS9	HAVCR2	True	False	True	curated	False	Ligand-Receptor	Signaling by Galectin	0.016	0.0	0.0	0.0	0.0	0.0	0.0	0.008	0.0	0.0	0.0	0.0	0.0	0.0	0.0	0.0	0.0	0.0	0.0	0.0	0.0	0.0	0.0	0.0	0.0	0.0	0.0	0.0	0.0	0.0	0.0	0.0	0.0	0.0	0.0	0.0	0.0
CPI-SS0CE693E3E	LGALS9_P4HB	simple:O00182	simple:P07237	LGALS9	P4HB	True	False	False	curated	False	Ligand-Receptor	Signaling by Galectin	2.859	2.985	3.237	2.991	2.012	2.985	3.215	2.852	2.978	3.229	2.984	2.005	2.978	3.207	0.0	0.0	0.0	0.0	0.0	0.0	0.0	0.0	0.0	0.0	0.0	0.0	0.0	0.0	0.0	0.0	0.0	0.0	0.0	0.0	0.0	0.0	0.0
CPI-SS00C33AA55	GIP_GIPR	simple:P09681	simple:P48546	GIP	GIPR	True	False	True	curated	False	Ligand-Receptor	Signaling by Gastrin	0.043	0.103	0.0	0.0	0.0	0.493	0.0	0.054	0.114	0.0	0.0	0.0	0.503	0.0	0.0	0.0	0.0	0.0	0.0	0.0	0.0	0.741	0.8	0.0	0.0	0.0	1.19	0.0	0.0	0.0	0.0	0.0	0.0	0.0	0.0	0.0	0.0
CPI-SS07AF9303D	GRP_GRPR	simple:P07492	simple:P30550	GRP	GRPR	True	False	True	curated	False	Ligand-Receptor	Signaling by Gastrin	0.05	0.014	0.0	0.0	0.0	0.0	0.0	0.046	0.011	0.0	0.0	0.0	0.0	0.0	0.0	0.0	0.0	0.0	0.0	0.0	0.0	0.0	0.0	0.0	0.0	0.0	0.0	0.0	0.0	0.0	0.0	0.0	0.0	0.0	0.0	0.0	0.0
CPI-SS0B9B66F8E	NMB_GRPR	simple:P08949	simple:P30550	NMB	GRPR	True	False	True	curated	False	Ligand-Receptor	Signaling by Neuromedin	1.185	1.149	0.0	0.0	0.0	0.0	0.0	1.105	1.07	0.0	0.0	0.0	0.0	0.0	0.0	0.0	0.0	0.0	0.0	0.0	0.0	0.823	0.787	0.0	0.0	0.0	0.0	0.0	1.431	1.395	0.0	0.0	0.0	0.0	0.0	0.991	0.955
CPI-CS09715A1FF	Glutamate_byGLS_and_SLC17A7_GRIA3	complex:Glutamate_byGLS_and_SLC17A7	simple:P42263		GRIA3	True	False	True	curated	False	Ligand-Receptor	Signaling by Glutamate	0.084	0.057	0.0	0.0	0.0	0.0	2.019	0.107	0.081	0.0	0.0	0.0	0.0	2.042	0.0	0.0	0.0	0.0	0.0	0.0	0.0	0.0	0.0	0.0	0.0	0.0	0.0	0.0	0.0	0.0	0.0	0.0	0.0	0.0	0.0	0.522	0.495
CPI-CS0CC66DA88	Glutamate_byGLS_and_SLC17A8_GRIA3	complex:Glutamate_byGLS_and_SLC17A8	simple:P42263		GRIA3	True	False	True	curated	False	Ligand-Receptor	Signaling by Glutamate	0.0	0.0	0.0	0.0	0.0	0.0	0.0	0.082	0.055	0.0	0.0	0.0	0.0	2.017	0.0	0.0	0.0	0.0	0.0	0.0	0.0	0.0	0.0	0.0	0.0	0.0	0.0	0.0	0.0	0.0	0.0	0.0	0.0	0.0	0.0	0.0	0.0
CPI-CS0921FDCC0	Glutamate_byGLS_and_SLC1A1_GRIA3	complex:Glutamate_byGLS_and_SLC1A1	simple:P42263		GRIA3	True	False	True	curated	False	Ligand-Receptor	Signaling by Glutamate	0.488	0.461	0.0	0.0	0.0	0.0	2.423	0.723	0.696	0.0	0.0	0.0	0.0	2.658	0.0	0.0	0.0	0.0	0.0	0.0	0.0	1.335	1.309	0.0	0.0	0.0	0.0	3.27	0.0	0.0	0.0	0.0	0.0	0.0	0.0	0.998	0.971
CPI-CS07BBA568D	Glutamate_byGLS_and_SLC1A2_GRIA3	complex:Glutamate_byGLS_and_SLC1A2	simple:P42263		GRIA3	True	False	True	curated	False	Ligand-Receptor	Signaling by Glutamate	0.084	0.057	0.0	0.0	0.0	0.0	2.019	0.1	0.073	0.0	0.0	0.0	0.0	2.035	0.0	0.0	0.0	0.0	0.0	0.0	0.0	0.0	0.0	0.0	0.0	0.0	0.0	0.0	0.0	0.0	0.0	0.0	0.0	0.0	0.0	0.0	0.0
CPI-CS0692512DE	Glutamate_byGLS_and_SLC1A3_GRIA3	complex:Glutamate_byGLS_and_SLC1A3	simple:P42263		GRIA3	True	False	True	curated	False	Ligand-Receptor	Signaling by Glutamate	0.2	0.173	0.0	0.0	0.0	0.0	2.135	0.114	0.087	0.0	0.0	0.0	0.0	2.049	0.0	0.0	0.0	0.0	0.0	0.0	0.0	0.0	0.0	0.0	0.0	0.0	0.0	0.0	0.0	0.0	0.0	0.0	0.0	0.0	0.0	0.563	0.536
CPI-CS068F11B5E	Glutamate_byGLS_and_SLC1A6_GRIA3	complex:Glutamate_byGLS_and_SLC1A6	simple:P42263		GRIA3	True	False	True	curated	False	Ligand-Receptor	Signaling by Glutamate	0.392	0.365	0.0	0.0	0.0	0.0	2.327	0.29	0.263	0.0	0.0	0.0	0.0	2.225	0.0	0.0	0.0	0.0	0.0	0.0	0.0	0.0	0.0	0.0	0.0	0.0	0.0	0.0	0.741	0.714	0.0	0.0	0.0	0.0	2.676	0.0	0.0
CPI-CS0FBD9A478	Glutamate_byGLS2_and_SLC17A7_GRIA3	complex:Glutamate_byGLS2_and_SLC17A7	simple:P42263		GRIA3	True	False	True	curated	False	Ligand-Receptor	Signaling by Glutamate	0.084	0.057	0.0	0.0	0.0	0.0	2.019	0.107	0.081	0.0	0.0	0.0	0.0	2.042	0.0	0.0	0.0	0.0	0.0	0.0	0.0	0.0	0.0	0.0	0.0	0.0	0.0	0.0	0.0	0.0	0.0	0.0	0.0	0.0	0.0	0.0	0.0
CPI-CS071E7684F	Glutamate_byGLS2_and_SLC17A8_GRIA3	complex:Glutamate_byGLS2_and_SLC17A8	simple:P42263		GRIA3	True	False	True	curated	False	Ligand-Receptor	Signaling by Glutamate	0.0	0.0	0.0	0.0	0.0	0.0	0.0	0.082	0.055	0.0	0.0	0.0	0.0	2.017	0.0	0.0	0.0	0.0	0.0	0.0	0.0	0.0	0.0	0.0	0.0	0.0	0.0	0.0	0.0	0.0	0.0	0.0	0.0	0.0	0.0	0.0	0.0
CPI-CS0899E9304	Glutamate_byGLS2_and_SLC1A1_GRIA3	complex:Glutamate_byGLS2_and_SLC1A1	simple:P42263		GRIA3	True	False	True	curated	False	Ligand-Receptor	Signaling by Glutamate	0.264	0.237	0.0	0.0	0.0	0.0	2.199	0.133	0.106	0.0	0.0	0.0	0.0	2.068	0.0	0.0	0.0	0.0	0.0	0.0	0.0	0.0	0.0	0.0	0.0	0.0	0.0	0.0	0.0	0.0	0.0	0.0	0.0	0.0	0.0	0.0	0.0
CPI-CS0B607E7E2	Glutamate_byGLS2_and_SLC1A2_GRIA3	complex:Glutamate_byGLS2_and_SLC1A2	simple:P42263		GRIA3	True	False	True	curated	False	Ligand-Receptor	Signaling by Glutamate	0.084	0.057	0.0	0.0	0.0	0.0	2.019	0.1	0.073	0.0	0.0	0.0	0.0	2.035	0.0	0.0	0.0	0.0	0.0	0.0	0.0	0.0	0.0	0.0	0.0	0.0	0.0	0.0	0.0	0.0	0.0	0.0	0.0	0.0	0.0	0.0	0.0
CPI-CS008389A89	Glutamate_byGLS2_and_SLC1A3_GRIA3	complex:Glutamate_byGLS2_and_SLC1A3	simple:P42263		GRIA3	True	False	True	curated	False	Ligand-Receptor	Signaling by Glutamate	0.2	0.173	0.0	0.0	0.0	0.0	2.135	0.114	0.087	0.0	0.0	0.0	0.0	2.049	0.0	0.0	0.0	0.0	0.0	0.0	0.0	0.0	0.0	0.0	0.0	0.0	0.0	0.0	0.0	0.0	0.0	0.0	0.0	0.0	0.0	0.0	0.0
CPI-CS0F46608E1	Glutamate_byGLS2_and_SLC1A6_GRIA3	complex:Glutamate_byGLS2_and_SLC1A6	simple:P42263		GRIA3	True	False	True	curated	False	Ligand-Receptor	Signaling by Glutamate	0.264	0.237	0.0	0.0	0.0	0.0	2.199	0.133	0.106	0.0	0.0	0.0	0.0	2.068	0.0	0.0	0.0	0.0	0.0	0.0	0.0	0.0	0.0	0.0	0.0	0.0	0.0	0.0	0.0	0.0	0.0	0.0	0.0	0.0	0.0	0.0	0.0
CPI-CS0AB7504CD	Glutamate_byGLS_and_SLC17A7_GRIA4	complex:Glutamate_byGLS_and_SLC17A7	simple:P48058		GRIA4	True	False	True	curated	False	Ligand-Receptor	Signaling by Glutamate	0.053	0.013	0.0	0.0	0.0	0.0	0.0	0.077	0.036	0.0	0.0	0.0	0.0	0.0	0.0	0.0	0.0	0.0	0.0	0.0	0.0	0.0	0.0	0.0	0.0	0.0	0.0	0.0	0.0	0.0	0.0	0.0	0.0	0.0	0.0	0.491	0.451
CPI-CS01E787EA3	Glutamate_byGLS_and_SLC17A8_GRIA4	complex:Glutamate_byGLS_and_SLC17A8	simple:P48058		GRIA4	True	False	True	curated	False	Ligand-Receptor	Signaling by Glutamate	0.0	0.0	0.0	0.0	0.0	0.0	0.0	0.051	0.011	0.0	0.0	0.0	0.0	0.0	0.0	0.0	0.0	0.0	0.0	0.0	0.0	0.0	0.0	0.0	0.0	0.0	0.0	0.0	0.0	0.0	0.0	0.0	0.0	0.0	0.0	0.0	0.0
CPI-CS0C53F30BC	Glutamate_byGLS_and_SLC1A1_GRIA4	complex:Glutamate_byGLS_and_SLC1A1	simple:P48058		GRIA4	True	False	True	curated	False	Ligand-Receptor	Signaling by Glutamate	0.457	0.416	0.0	0.0	0.0	0.0	0.0	0.692	0.652	0.0	0.0	0.0	0.0	0.0	0.0	0.0	0.0	0.0	0.0	0.0	0.0	1.305	1.264	0.0	0.0	0.0	0.0	0.0	0.0	0.0	0.0	0.0	0.0	0.0	0.0	0.967	0.927
CPI-CS056114BA1	Glutamate_byGLS_and_SLC1A2_GRIA4	complex:Glutamate_byGLS_and_SLC1A2	simple:P48058		GRIA4	True	False	True	curated	False	Ligand-Receptor	Signaling by Glutamate	0.053	0.012	0.0	0.0	0.0	0.0	0.0	0.069	0.029	0.0	0.0	0.0	0.0	0.0	0.0	0.0	0.0	0.0	0.0	0.0	0.0	0.0	0.0	0.0	0.0	0.0	0.0	0.0	0.0	0.0	0.0	0.0	0.0	0.0	0.0	0.0	0.0
CPI-CS04BFC66DA	Glutamate_byGLS_and_SLC1A3_GRIA4	complex:Glutamate_byGLS_and_SLC1A3	simple:P48058		GRIA4	True	False	True	curated	False	Ligand-Receptor	Signaling by Glutamate	0.169	0.129	0.0	0.0	0.0	0.0	0.0	0.083	0.043	0.0	0.0	0.0	0.0	0.0	0.0	0.0	0.0	0.0	0.0	0.0	0.0	0.0	0.0	0.0	0.0	0.0	0.0	0.0	0.0	0.0	0.0	0.0	0.0	0.0	0.0	0.532	0.492
CPI-CS0BCE841D5	Glutamate_byGLS_and_SLC1A6_GRIA4	complex:Glutamate_byGLS_and_SLC1A6	simple:P48058		GRIA4	True	False	True	curated	False	Ligand-Receptor	Signaling by Glutamate	0.361	0.321	0.0	0.0	0.0	0.0	0.0	0.259	0.219	0.0	0.0	0.0	0.0	0.0	0.0	0.0	0.0	0.0	0.0	0.0	0.0	0.0	0.0	0.0	0.0	0.0	0.0	0.0	0.71	0.669	0.0	0.0	0.0	0.0	0.0	0.0	0.0
CPI-CS08AE2D9A9	Glutamate_byGLS2_and_SLC17A7_GRIA4	complex:Glutamate_byGLS2_and_SLC17A7	simple:P48058		GRIA4	True	False	True	curated	False	Ligand-Receptor	Signaling by Glutamate	0.053	0.013	0.0	0.0	0.0	0.0	0.0	0.077	0.036	0.0	0.0	0.0	0.0	0.0	0.0	0.0	0.0	0.0	0.0	0.0	0.0	0.0	0.0	0.0	0.0	0.0	0.0	0.0	0.0	0.0	0.0	0.0	0.0	0.0	0.0	0.0	0.0
CPI-CS07CDBB858	Glutamate_byGLS2_and_SLC17A8_GRIA4	complex:Glutamate_byGLS2_and_SLC17A8	simple:P48058		GRIA4	True	False	True	curated	False	Ligand-Receptor	Signaling by Glutamate	0.0	0.0	0.0	0.0	0.0	0.0	0.0	0.051	0.011	0.0	0.0	0.0	0.0	0.0	0.0	0.0	0.0	0.0	0.0	0.0	0.0	0.0	0.0	0.0	0.0	0.0	0.0	0.0	0.0	0.0	0.0	0.0	0.0	0.0	0.0	0.0	0.0
CPI-CS06451E34A	Glutamate_byGLS2_and_SLC1A1_GRIA4	complex:Glutamate_byGLS2_and_SLC1A1	simple:P48058		GRIA4	True	False	True	curated	False	Ligand-Receptor	Signaling by Glutamate	0.233	0.192	0.0	0.0	0.0	0.0	0.0	0.102	0.061	0.0	0.0	0.0	0.0	0.0	0.0	0.0	0.0	0.0	0.0	0.0	0.0	0.0	0.0	0.0	0.0	0.0	0.0	0.0	0.0	0.0	0.0	0.0	0.0	0.0	0.0	0.0	0.0
CPI-CS0CC3AA145	Glutamate_byGLS2_and_SLC1A2_GRIA4	complex:Glutamate_byGLS2_and_SLC1A2	simple:P48058		GRIA4	True	False	True	curated	False	Ligand-Receptor	Signaling by Glutamate	0.053	0.012	0.0	0.0	0.0	0.0	0.0	0.069	0.029	0.0	0.0	0.0	0.0	0.0	0.0	0.0	0.0	0.0	0.0	0.0	0.0	0.0	0.0	0.0	0.0	0.0	0.0	0.0	0.0	0.0	0.0	0.0	0.0	0.0	0.0	0.0	0.0
CPI-CS0B4B01B4B	Glutamate_byGLS2_and_SLC1A3_GRIA4	complex:Glutamate_byGLS2_and_SLC1A3	simple:P48058		GRIA4	True	False	True	curated	False	Ligand-Receptor	Signaling by Glutamate	0.169	0.129	0.0	0.0	0.0	0.0	0.0	0.083	0.043	0.0	0.0	0.0	0.0	0.0	0.0	0.0	0.0	0.0	0.0	0.0	0.0	0.0	0.0	0.0	0.0	0.0	0.0	0.0	0.0	0.0	0.0	0.0	0.0	0.0	0.0	0.0	0.0
CPI-CS013047C58	Glutamate_byGLS2_and_SLC1A6_GRIA4	complex:Glutamate_byGLS2_and_SLC1A6	simple:P48058		GRIA4	True	False	True	curated	False	Ligand-Receptor	Signaling by Glutamate	0.233	0.192	0.0	0.0	0.0	0.0	0.0	0.102	0.061	0.0	0.0	0.0	0.0	0.0	0.0	0.0	0.0	0.0	0.0	0.0	0.0	0.0	0.0	0.0	0.0	0.0	0.0	0.0	0.0	0.0	0.0	0.0	0.0	0.0	0.0	0.0	0.0
CPI-CS009D94220	Glutamate_byGLS_and_SLC17A7_GRIK2	complex:Glutamate_byGLS_and_SLC17A7	simple:Q13002		GRIK2	True	False	True	curated	False	Ligand-Receptor	Signaling by Glutamate	0.067	0.213	0.0	0.0	0.0	0.0	0.0	0.09	0.237	0.0	0.0	0.0	0.0	0.0	0.0	0.0	0.0	0.0	0.0	0.0	0.0	0.0	0.0	0.0	0.0	0.0	0.0	0.0	0.0	0.0	0.0	0.0	0.0	0.0	0.0	0.505	0.651
CPI-CS0F1EA3405	Glutamate_byGLS_and_SLC17A8_GRIK2	complex:Glutamate_byGLS_and_SLC17A8	simple:Q13002		GRIK2	True	False	True	curated	False	Ligand-Receptor	Signaling by Glutamate	0.0	0.0	0.0	0.0	0.0	0.0	0.0	0.065	0.211	0.0	0.0	0.0	0.0	0.0	0.0	0.0	0.0	0.0	0.0	0.0	0.0	0.0	0.0	0.0	0.0	0.0	0.0	0.0	0.0	0.0	0.0	0.0	0.0	0.0	0.0	0.0	0.0
CPI-CS07D0E4897	Glutamate_byGLS_and_SLC1A1_GRIK2	complex:Glutamate_byGLS_and_SLC1A1	simple:Q13002		GRIK2	True	False	True	curated	False	Ligand-Receptor	Signaling by Glutamate	0.47	0.617	0.0	0.0	0.0	0.0	0.0	0.706	0.852	0.0	0.0	0.0	0.0	0.0	0.0	0.0	0.0	0.0	0.0	0.0	0.0	1.318	1.465	0.0	0.0	0.0	0.0	0.0	0.0	0.0	0.0	0.0	0.0	0.0	0.0	0.981	1.127
CPI-CS0B15FCB8B	Glutamate_byGLS_and_SLC1A2_GRIK2	complex:Glutamate_byGLS_and_SLC1A2	simple:Q13002		GRIK2	True	False	True	curated	False	Ligand-Receptor	Signaling by Glutamate	0.066	0.213	0.0	0.0	0.0	0.0	0.0	0.082	0.229	0.0	0.0	0.0	0.0	0.0	0.0	0.0	0.0	0.0	0.0	0.0	0.0	0.0	0.0	0.0	0.0	0.0	0.0	0.0	0.0	0.0	0.0	0.0	0.0	0.0	0.0	0.0	0.0
CPI-CS037F4EF32	Glutamate_byGLS_and_SLC1A3_GRIK2	complex:Glutamate_byGLS_and_SLC1A3	simple:Q13002		GRIK2	True	False	True	curated	False	Ligand-Receptor	Signaling by Glutamate	0.183	0.329	0.0	0.0	0.0	0.0	0.0	0.097	0.244	0.0	0.0	0.0	0.0	0.0	0.0	0.0	0.0	0.0	0.0	0.0	0.0	0.0	0.0	0.0	0.0	0.0	0.0	0.0	0.0	0.0	0.0	0.0	0.0	0.0	0.0	0.546	0.692
CPI-CS0792FFF91	Glutamate_byGLS_and_SLC1A6_GRIK2	complex:Glutamate_byGLS_and_SLC1A6	simple:Q13002		GRIK2	True	False	True	curated	False	Ligand-Receptor	Signaling by Glutamate	0.375	0.521	0.0	0.0	0.0	0.0	0.0	0.273	0.419	0.0	0.0	0.0	0.0	0.0	0.0	0.0	0.0	0.0	0.0	0.0	0.0	0.0	0.0	0.0	0.0	0.0	0.0	0.0	0.723	0.87	0.0	0.0	0.0	0.0	0.0	0.0	0.0
CPI-CS0940331BF	Glutamate_byGLS2_and_SLC17A7_GRIK2	complex:Glutamate_byGLS2_and_SLC17A7	simple:Q13002		GRIK2	True	False	True	curated	False	Ligand-Receptor	Signaling by Glutamate	0.067	0.213	0.0	0.0	0.0	0.0	0.0	0.09	0.237	0.0	0.0	0.0	0.0	0.0	0.0	0.0	0.0	0.0	0.0	0.0	0.0	0.0	0.0	0.0	0.0	0.0	0.0	0.0	0.0	0.0	0.0	0.0	0.0	0.0	0.0	0.0	0.0
CPI-CS0C7259F7C	Glutamate_byGLS2_and_SLC17A8_GRIK2	complex:Glutamate_byGLS2_and_SLC17A8	simple:Q13002		GRIK2	True	False	True	curated	False	Ligand-Receptor	Signaling by Glutamate	0.0	0.0	0.0	0.0	0.0	0.0	0.0	0.065	0.211	0.0	0.0	0.0	0.0	0.0	0.0	0.0	0.0	0.0	0.0	0.0	0.0	0.0	0.0	0.0	0.0	0.0	0.0	0.0	0.0	0.0	0.0	0.0	0.0	0.0	0.0	0.0	0.0
CPI-CS048A34709	Glutamate_byGLS2_and_SLC1A1_GRIK2	complex:Glutamate_byGLS2_and_SLC1A1	simple:Q13002		GRIK2	True	False	True	curated	False	Ligand-Receptor	Signaling by Glutamate	0.246	0.393	0.0	0.0	0.0	0.0	0.0	0.115	0.262	0.0	0.0	0.0	0.0	0.0	0.0	0.0	0.0	0.0	0.0	0.0	0.0	0.0	0.0	0.0	0.0	0.0	0.0	0.0	0.0	0.0	0.0	0.0	0.0	0.0	0.0	0.0	0.0
CPI-CS01E5ABF3E	Glutamate_byGLS2_and_SLC1A2_GRIK2	complex:Glutamate_byGLS2_and_SLC1A2	simple:Q13002		GRIK2	True	False	True	curated	False	Ligand-Receptor	Signaling by Glutamate	0.066	0.213	0.0	0.0	0.0	0.0	0.0	0.082	0.229	0.0	0.0	0.0	0.0	0.0	0.0	0.0	0.0	0.0	0.0	0.0	0.0	0.0	0.0	0.0	0.0	0.0	0.0	0.0	0.0	0.0	0.0	0.0	0.0	0.0	0.0	0.0	0.0
CPI-CS00E19754C	Glutamate_byGLS2_and_SLC1A3_GRIK2	complex:Glutamate_byGLS2_and_SLC1A3	simple:Q13002		GRIK2	True	False	True	curated	False	Ligand-Receptor	Signaling by Glutamate	0.183	0.329	0.0	0.0	0.0	0.0	0.0	0.097	0.244	0.0	0.0	0.0	0.0	0.0	0.0	0.0	0.0	0.0	0.0	0.0	0.0	0.0	0.0	0.0	0.0	0.0	0.0	0.0	0.0	0.0	0.0	0.0	0.0	0.0	0.0	0.0	0.0
CPI-CS0D9BFD8AF	Glutamate_byGLS2_and_SLC1A6_GRIK2	complex:Glutamate_byGLS2_and_SLC1A6	simple:Q13002		GRIK2	True	False	True	curated	False	Ligand-Receptor	Signaling by Glutamate	0.246	0.393	0.0	0.0	0.0	0.0	0.0	0.115	0.262	0.0	0.0	0.0	0.0	0.0	0.0	0.0	0.0	0.0	0.0	0.0	0.0	0.0	0.0	0.0	0.0	0.0	0.0	0.0	0.0	0.0	0.0	0.0	0.0	0.0	0.0	0.0	0.0
CPI-CC0476711B8	Glutamate_byGLS_and_SLC17A7_Glutamate_Kainate_2_4_complex	complex:Glutamate_byGLS_and_SLC17A7	complex:Glutamate_Kainate_2_4_complex			True	False	True	curated	False	Ligand-Receptor	Signaling by Glutamate	0.051	0.059	0.0	0.0	0.0	0.0	0.0	0.074	0.083	0.0	0.0	0.0	0.0	0.0	0.0	0.0	0.0	0.0	0.0	0.0	0.0	0.0	0.0	0.0	0.0	0.0	0.0	0.0	0.0	0.0	0.0	0.0	0.0	0.0	0.0	0.489	0.497
CPI-CC01959C6DB	Glutamate_byGLS_and_SLC17A8_Glutamate_Kainate_2_4_complex	complex:Glutamate_byGLS_and_SLC17A8	complex:Glutamate_Kainate_2_4_complex			True	False	True	curated	False	Ligand-Receptor	Signaling by Glutamate	0.0	0.0	0.0	0.0	0.0	0.0	0.0	0.049	0.057	0.0	0.0	0.0	0.0	0.0	0.0	0.0	0.0	0.0	0.0	0.0	0.0	0.0	0.0	0.0	0.0	0.0	0.0	0.0	0.0	0.0	0.0	0.0	0.0	0.0	0.0	0.0	0.0
CPI-CC052F5C918	Glutamate_byGLS_and_SLC1A1_Glutamate_Kainate_2_4_complex	complex:Glutamate_byGLS_and_SLC1A1	complex:Glutamate_Kainate_2_4_complex			True	False	True	curated	False	Ligand-Receptor	Signaling by Glutamate	0.454	0.463	0.0	0.0	0.0	0.0	0.0	0.69	0.698	0.0	0.0	0.0	0.0	0.0	0.0	0.0	0.0	0.0	0.0	0.0	0.0	1.302	1.311	0.0	0.0	0.0	0.0	0.0	0.0	0.0	0.0	0.0	0.0	0.0	0.0	0.965	0.973
CPI-CC0D02A5FE5	Glutamate_byGLS_and_SLC1A2_Glutamate_Kainate_2_4_complex	complex:Glutamate_byGLS_and_SLC1A2	complex:Glutamate_Kainate_2_4_complex			True	False	True	curated	False	Ligand-Receptor	Signaling by Glutamate	0.05	0.059	0.0	0.0	0.0	0.0	0.0	0.066	0.075	0.0	0.0	0.0	0.0	0.0	0.0	0.0	0.0	0.0	0.0	0.0	0.0	0.0	0.0	0.0	0.0	0.0	0.0	0.0	0.0	0.0	0.0	0.0	0.0	0.0	0.0	0.0	0.0
CPI-CC0063E25BD	Glutamate_byGLS_and_SLC1A3_Glutamate_Kainate_2_4_complex	complex:Glutamate_byGLS_and_SLC1A3	complex:Glutamate_Kainate_2_4_complex			True	False	True	curated	False	Ligand-Receptor	Signaling by Glutamate	0.167	0.175	0.0	0.0	0.0	0.0	0.0	0.081	0.09	0.0	0.0	0.0	0.0	0.0	0.0	0.0	0.0	0.0	0.0	0.0	0.0	0.0	0.0	0.0	0.0	0.0	0.0	0.0	0.0	0.0	0.0	0.0	0.0	0.0	0.0	0.53	0.539
CPI-CC0BF385067	Glutamate_byGLS_and_SLC1A6_Glutamate_Kainate_2_4_complex	complex:Glutamate_byGLS_and_SLC1A6	complex:Glutamate_Kainate_2_4_complex			True	False	True	curated	False	Ligand-Receptor	Signaling by Glutamate	0.359	0.368	0.0	0.0	0.0	0.0	0.0	0.257	0.265	0.0	0.0	0.0	0.0	0.0	0.0	0.0	0.0	0.0	0.0	0.0	0.0	0.0	0.0	0.0	0.0	0.0	0.0	0.0	0.707	0.716	0.0	0.0	0.0	0.0	0.0	0.0	0.0
CPI-CC032282108	Glutamate_byGLS2_and_SLC17A7_Glutamate_Kainate_2_4_complex	complex:Glutamate_byGLS2_and_SLC17A7	complex:Glutamate_Kainate_2_4_complex			True	False	True	curated	False	Ligand-Receptor	Signaling by Glutamate	0.051	0.059	0.0	0.0	0.0	0.0	0.0	0.074	0.083	0.0	0.0	0.0	0.0	0.0	0.0	0.0	0.0	0.0	0.0	0.0	0.0	0.0	0.0	0.0	0.0	0.0	0.0	0.0	0.0	0.0	0.0	0.0	0.0	0.0	0.0	0.0	0.0
CPI-CC02F47F87C	Glutamate_byGLS2_and_SLC17A8_Glutamate_Kainate_2_4_complex	complex:Glutamate_byGLS2_and_SLC17A8	complex:Glutamate_Kainate_2_4_complex			True	False	True	curated	False	Ligand-Receptor	Signaling by Glutamate	0.0	0.0	0.0	0.0	0.0	0.0	0.0	0.049	0.057	0.0	0.0	0.0	0.0	0.0	0.0	0.0	0.0	0.0	0.0	0.0	0.0	0.0	0.0	0.0	0.0	0.0	0.0	0.0	0.0	0.0	0.0	0.0	0.0	0.0	0.0	0.0	0.0
CPI-CC05A802EBC	Glutamate_byGLS2_and_SLC1A1_Glutamate_Kainate_2_4_complex	complex:Glutamate_byGLS2_and_SLC1A1	complex:Glutamate_Kainate_2_4_complex			True	False	True	curated	False	Ligand-Receptor	Signaling by Glutamate	0.23	0.239	0.0	0.0	0.0	0.0	0.0	0.099	0.108	0.0	0.0	0.0	0.0	0.0	0.0	0.0	0.0	0.0	0.0	0.0	0.0	0.0	0.0	0.0	0.0	0.0	0.0	0.0	0.0	0.0	0.0	0.0	0.0	0.0	0.0	0.0	0.0
CPI-CC0D4DE23C7	Glutamate_byGLS2_and_SLC1A2_Glutamate_Kainate_2_4_complex	complex:Glutamate_byGLS2_and_SLC1A2	complex:Glutamate_Kainate_2_4_complex			True	False	True	curated	False	Ligand-Receptor	Signaling by Glutamate	0.05	0.059	0.0	0.0	0.0	0.0	0.0	0.066	0.075	0.0	0.0	0.0	0.0	0.0	0.0	0.0	0.0	0.0	0.0	0.0	0.0	0.0	0.0	0.0	0.0	0.0	0.0	0.0	0.0	0.0	0.0	0.0	0.0	0.0	0.0	0.0	0.0
CPI-CC00CFD9E84	Glutamate_byGLS2_and_SLC1A3_Glutamate_Kainate_2_4_complex	complex:Glutamate_byGLS2_and_SLC1A3	complex:Glutamate_Kainate_2_4_complex			True	False	True	curated	False	Ligand-Receptor	Signaling by Glutamate	0.167	0.175	0.0	0.0	0.0	0.0	0.0	0.081	0.09	0.0	0.0	0.0	0.0	0.0	0.0	0.0	0.0	0.0	0.0	0.0	0.0	0.0	0.0	0.0	0.0	0.0	0.0	0.0	0.0	0.0	0.0	0.0	0.0	0.0	0.0	0.0	0.0
CPI-CC0ACDCA68F	Glutamate_byGLS2_and_SLC1A6_Glutamate_Kainate_2_4_complex	complex:Glutamate_byGLS2_and_SLC1A6	complex:Glutamate_Kainate_2_4_complex			True	False	True	curated	False	Ligand-Receptor	Signaling by Glutamate	0.23	0.239	0.0	0.0	0.0	0.0	0.0	0.099	0.108	0.0	0.0	0.0	0.0	0.0	0.0	0.0	0.0	0.0	0.0	0.0	0.0	0.0	0.0	0.0	0.0	0.0	0.0	0.0	0.0	0.0	0.0	0.0	0.0	0.0	0.0	0.0	0.0
CPI-CC04062A92F	Glutamate_byGLS_and_SLC17A7_Glutamate_Kainate_2_5_complex	complex:Glutamate_byGLS_and_SLC17A7	complex:Glutamate_Kainate_2_5_complex			True	False	True	curated	False	Ligand-Receptor	Signaling by Glutamate	0.067	0.213	0.0	0.0	0.0	0.0	0.0	0.09	0.237	0.0	0.0	0.0	0.0	0.0	0.0	0.0	0.0	0.0	0.0	0.0	0.0	0.0	0.0	0.0	0.0	0.0	0.0	0.0	0.0	0.0	0.0	0.0	0.0	0.0	0.0	0.505	0.651
CPI-CC01ABAB207	Glutamate_byGLS_and_SLC17A8_Glutamate_Kainate_2_5_complex	complex:Glutamate_byGLS_and_SLC17A8	complex:Glutamate_Kainate_2_5_complex			True	False	True	curated	False	Ligand-Receptor	Signaling by Glutamate	0.0	0.0	0.0	0.0	0.0	0.0	0.0	0.065	0.211	0.0	0.0	0.0	0.0	0.0	0.0	0.0	0.0	0.0	0.0	0.0	0.0	0.0	0.0	0.0	0.0	0.0	0.0	0.0	0.0	0.0	0.0	0.0	0.0	0.0	0.0	0.0	0.0
CPI-CC0EAD8AFBF	Glutamate_byGLS_and_SLC1A1_Glutamate_Kainate_2_5_complex	complex:Glutamate_byGLS_and_SLC1A1	complex:Glutamate_Kainate_2_5_complex			True	False	True	curated	False	Ligand-Receptor	Signaling by Glutamate	0.47	0.617	0.0	0.0	0.0	0.0	0.0	0.706	0.852	0.0	0.0	0.0	0.0	0.0	0.0	0.0	0.0	0.0	0.0	0.0	0.0	1.318	1.465	0.0	0.0	0.0	0.0	0.0	0.0	0.0	0.0	0.0	0.0	0.0	0.0	0.981	1.127
CPI-CC033AC2E73	Glutamate_byGLS_and_SLC1A2_Glutamate_Kainate_2_5_complex	complex:Glutamate_byGLS_and_SLC1A2	complex:Glutamate_Kainate_2_5_complex			True	False	True	curated	False	Ligand-Receptor	Signaling by Glutamate	0.066	0.213	0.0	0.0	0.0	0.0	0.0	0.082	0.229	0.0	0.0	0.0	0.0	0.0	0.0	0.0	0.0	0.0	0.0	0.0	0.0	0.0	0.0	0.0	0.0	0.0	0.0	0.0	0.0	0.0	0.0	0.0	0.0	0.0	0.0	0.0	0.0
CPI-CC0E60351FF	Glutamate_byGLS_and_SLC1A3_Glutamate_Kainate_2_5_complex	complex:Glutamate_byGLS_and_SLC1A3	complex:Glutamate_Kainate_2_5_complex			True	False	True	curated	False	Ligand-Receptor	Signaling by Glutamate	0.183	0.329	0.0	0.0	0.0	0.0	0.0	0.097	0.244	0.0	0.0	0.0	0.0	0.0	0.0	0.0	0.0	0.0	0.0	0.0	0.0	0.0	0.0	0.0	0.0	0.0	0.0	0.0	0.0	0.0	0.0	0.0	0.0	0.0	0.0	0.546	0.692
CPI-CC0DB5AB2C4	Glutamate_byGLS_and_SLC1A6_Glutamate_Kainate_2_5_complex	complex:Glutamate_byGLS_and_SLC1A6	complex:Glutamate_Kainate_2_5_complex			True	False	True	curated	False	Ligand-Receptor	Signaling by Glutamate	0.375	0.521	0.0	0.0	0.0	0.0	0.0	0.273	0.419	0.0	0.0	0.0	0.0	0.0	0.0	0.0	0.0	0.0	0.0	0.0	0.0	0.0	0.0	0.0	0.0	0.0	0.0	0.0	0.723	0.87	0.0	0.0	0.0	0.0	0.0	0.0	0.0
CPI-CC08CAFBA94	Glutamate_byGLS2_and_SLC17A7_Glutamate_Kainate_2_5_complex	complex:Glutamate_byGLS2_and_SLC17A7	complex:Glutamate_Kainate_2_5_complex			True	False	True	curated	False	Ligand-Receptor	Signaling by Glutamate	0.067	0.213	0.0	0.0	0.0	0.0	0.0	0.09	0.237	0.0	0.0	0.0	0.0	0.0	0.0	0.0	0.0	0.0	0.0	0.0	0.0	0.0	0.0	0.0	0.0	0.0	0.0	0.0	0.0	0.0	0.0	0.0	0.0	0.0	0.0	0.0	0.0
CPI-CC0D4DB34E9	Glutamate_byGLS2_and_SLC17A8_Glutamate_Kainate_2_5_complex	complex:Glutamate_byGLS2_and_SLC17A8	complex:Glutamate_Kainate_2_5_complex			True	False	True	curated	False	Ligand-Receptor	Signaling by Glutamate	0.0	0.0	0.0	0.0	0.0	0.0	0.0	0.065	0.211	0.0	0.0	0.0	0.0	0.0	0.0	0.0	0.0	0.0	0.0	0.0	0.0	0.0	0.0	0.0	0.0	0.0	0.0	0.0	0.0	0.0	0.0	0.0	0.0	0.0	0.0	0.0	0.0
CPI-CC086C2B918	Glutamate_byGLS2_and_SLC1A1_Glutamate_Kainate_2_5_complex	complex:Glutamate_byGLS2_and_SLC1A1	complex:Glutamate_Kainate_2_5_complex			True	False	True	curated	False	Ligand-Receptor	Signaling by Glutamate	0.246	0.393	0.0	0.0	0.0	0.0	0.0	0.115	0.262	0.0	0.0	0.0	0.0	0.0	0.0	0.0	0.0	0.0	0.0	0.0	0.0	0.0	0.0	0.0	0.0	0.0	0.0	0.0	0.0	0.0	0.0	0.0	0.0	0.0	0.0	0.0	0.0
CPI-CC0B810B839	Glutamate_byGLS2_and_SLC1A2_Glutamate_Kainate_2_5_complex	complex:Glutamate_byGLS2_and_SLC1A2	complex:Glutamate_Kainate_2_5_complex			True	False	True	curated	False	Ligand-Receptor	Signaling by Glutamate	0.066	0.213	0.0	0.0	0.0	0.0	0.0	0.082	0.229	0.0	0.0	0.0	0.0	0.0	0.0	0.0	0.0	0.0	0.0	0.0	0.0	0.0	0.0	0.0	0.0	0.0	0.0	0.0	0.0	0.0	0.0	0.0	0.0	0.0	0.0	0.0	0.0
CPI-CC0B415175C	Glutamate_byGLS2_and_SLC1A3_Glutamate_Kainate_2_5_complex	complex:Glutamate_byGLS2_and_SLC1A3	complex:Glutamate_Kainate_2_5_complex			True	False	True	curated	False	Ligand-Receptor	Signaling by Glutamate	0.183	0.329	0.0	0.0	0.0	0.0	0.0	0.097	0.244	0.0	0.0	0.0	0.0	0.0	0.0	0.0	0.0	0.0	0.0	0.0	0.0	0.0	0.0	0.0	0.0	0.0	0.0	0.0	0.0	0.0	0.0	0.0	0.0	0.0	0.0	0.0	0.0
CPI-CC0FF085B8B	Glutamate_byGLS2_and_SLC1A6_Glutamate_Kainate_2_5_complex	complex:Glutamate_byGLS2_and_SLC1A6	complex:Glutamate_Kainate_2_5_complex			True	False	True	curated	False	Ligand-Receptor	Signaling by Glutamate	0.246	0.393	0.0	0.0	0.0	0.0	0.0	0.115	0.262	0.0	0.0	0.0	0.0	0.0	0.0	0.0	0.0	0.0	0.0	0.0	0.0	0.0	0.0	0.0	0.0	0.0	0.0	0.0	0.0	0.0	0.0	0.0	0.0	0.0	0.0	0.0	0.0
CPI-CS09A7E9FE7	Glutamate_byGLS_and_SLC17A7_GRIK3	complex:Glutamate_byGLS_and_SLC17A7	simple:Q13003		GRIK3	True	False	True	curated	False	Ligand-Receptor	Signaling by Glutamate	0.0	0.009	0.0	0.0	0.0	0.0	0.0	0.0	0.032	0.0	0.0	0.0	0.0	0.0	0.0	0.0	0.0	0.0	0.0	0.0	0.0	0.0	0.0	0.0	0.0	0.0	0.0	0.0	0.0	0.0	0.0	0.0	0.0	0.0	0.0	0.0	0.447
CPI-CS0CA393163	Glutamate_byGLS_and_SLC17A8_GRIK3	complex:Glutamate_byGLS_and_SLC17A8	simple:Q13003		GRIK3	True	False	True	curated	False	Ligand-Receptor	Signaling by Glutamate	0.0	0.0	0.0	0.0	0.0	0.0	0.0	0.0	0.007	0.0	0.0	0.0	0.0	0.0	0.0	0.0	0.0	0.0	0.0	0.0	0.0	0.0	0.0	0.0	0.0	0.0	0.0	0.0	0.0	0.0	0.0	0.0	0.0	0.0	0.0	0.0	0.0
CPI-CS044A80E08	Glutamate_byGLS_and_SLC1A1_GRIK3	complex:Glutamate_byGLS_and_SLC1A1	simple:Q13003		GRIK3	True	False	True	curated	False	Ligand-Receptor	Signaling by Glutamate	0.0	0.413	0.0	0.0	0.0	0.0	0.0	0.0	0.648	0.0	0.0	0.0	0.0	0.0	0.0	0.0	0.0	0.0	0.0	0.0	0.0	0.0	1.26	0.0	0.0	0.0	0.0	0.0	0.0	0.0	0.0	0.0	0.0	0.0	0.0	0.0	0.923
CPI-CS0A00FD94B	Glutamate_byGLS_and_SLC1A2_GRIK3	complex:Glutamate_byGLS_and_SLC1A2	simple:Q13003		GRIK3	True	False	True	curated	False	Ligand-Receptor	Signaling by Glutamate	0.0	0.008	0.0	0.0	0.0	0.0	0.0	0.0	0.025	0.0	0.0	0.0	0.0	0.0	0.0	0.0	0.0	0.0	0.0	0.0	0.0	0.0	0.0	0.0	0.0	0.0	0.0	0.0	0.0	0.0	0.0	0.0	0.0	0.0	0.0	0.0	0.0
CPI-CS0EB60A2B2	Glutamate_byGLS_and_SLC1A3_GRIK3	complex:Glutamate_byGLS_and_SLC1A3	simple:Q13003		GRIK3	True	False	True	curated	False	Ligand-Receptor	Signaling by Glutamate	0.0	0.125	0.0	0.0	0.0	0.0	0.0	0.0	0.039	0.0	0.0	0.0	0.0	0.0	0.0	0.0	0.0	0.0	0.0	0.0	0.0	0.0	0.0	0.0	0.0	0.0	0.0	0.0	0.0	0.0	0.0	0.0	0.0	0.0	0.0	0.0	0.488
CPI-CS0827BB954	Glutamate_byGLS_and_SLC1A6_GRIK3	complex:Glutamate_byGLS_and_SLC1A6	simple:Q13003		GRIK3	True	False	True	curated	False	Ligand-Receptor	Signaling by Glutamate	0.0	0.317	0.0	0.0	0.0	0.0	0.0	0.0	0.215	0.0	0.0	0.0	0.0	0.0	0.0	0.0	0.0	0.0	0.0	0.0	0.0	0.0	0.0	0.0	0.0	0.0	0.0	0.0	0.0	0.665	0.0	0.0	0.0	0.0	0.0	0.0	0.0
CPI-CS0D1DC5DFD	Glutamate_byGLS2_and_SLC17A7_GRIK3	complex:Glutamate_byGLS2_and_SLC17A7	simple:Q13003		GRIK3	True	False	True	curated	False	Ligand-Receptor	Signaling by Glutamate	0.0	0.009	0.0	0.0	0.0	0.0	0.0	0.0	0.032	0.0	0.0	0.0	0.0	0.0	0.0	0.0	0.0	0.0	0.0	0.0	0.0	0.0	0.0	0.0	0.0	0.0	0.0	0.0	0.0	0.0	0.0	0.0	0.0	0.0	0.0	0.0	0.0
CPI-CS0AB128395	Glutamate_byGLS2_and_SLC17A8_GRIK3	complex:Glutamate_byGLS2_and_SLC17A8	simple:Q13003		GRIK3	True	False	True	curated	False	Ligand-Receptor	Signaling by Glutamate	0.0	0.0	0.0	0.0	0.0	0.0	0.0	0.0	0.007	0.0	0.0	0.0	0.0	0.0	0.0	0.0	0.0	0.0	0.0	0.0	0.0	0.0	0.0	0.0	0.0	0.0	0.0	0.0	0.0	0.0	0.0	0.0	0.0	0.0	0.0	0.0	0.0
CPI-CS01D65FEFD	Glutamate_byGLS2_and_SLC1A1_GRIK3	complex:Glutamate_byGLS2_and_SLC1A1	simple:Q13003		GRIK3	True	False	True	curated	False	Ligand-Receptor	Signaling by Glutamate	0.0	0.188	0.0	0.0	0.0	0.0	0.0	0.0	0.057	0.0	0.0	0.0	0.0	0.0	0.0	0.0	0.0	0.0	0.0	0.0	0.0	0.0	0.0	0.0	0.0	0.0	0.0	0.0	0.0	0.0	0.0	0.0	0.0	0.0	0.0	0.0	0.0
CPI-CS053847508	Glutamate_byGLS2_and_SLC1A2_GRIK3	complex:Glutamate_byGLS2_and_SLC1A2	simple:Q13003		GRIK3	True	False	True	curated	False	Ligand-Receptor	Signaling by Glutamate	0.0	0.008	0.0	0.0	0.0	0.0	0.0	0.0	0.025	0.0	0.0	0.0	0.0	0.0	0.0	0.0	0.0	0.0	0.0	0.0	0.0	0.0	0.0	0.0	0.0	0.0	0.0	0.0	0.0	0.0	0.0	0.0	0.0	0.0	0.0	0.0	0.0
CPI-CS06F474F5A	Glutamate_byGLS2_and_SLC1A3_GRIK3	complex:Glutamate_byGLS2_and_SLC1A3	simple:Q13003		GRIK3	True	False	True	curated	False	Ligand-Receptor	Signaling by Glutamate	0.0	0.125	0.0	0.0	0.0	0.0	0.0	0.0	0.039	0.0	0.0	0.0	0.0	0.0	0.0	0.0	0.0	0.0	0.0	0.0	0.0	0.0	0.0	0.0	0.0	0.0	0.0	0.0	0.0	0.0	0.0	0.0	0.0	0.0	0.0	0.0	0.0
CPI-CS0A195F101	Glutamate_byGLS2_and_SLC1A6_GRIK3	complex:Glutamate_byGLS2_and_SLC1A6	simple:Q13003		GRIK3	True	False	True	curated	False	Ligand-Receptor	Signaling by Glutamate	0.0	0.188	0.0	0.0	0.0	0.0	0.0	0.0	0.057	0.0	0.0	0.0	0.0	0.0	0.0	0.0	0.0	0.0	0.0	0.0	0.0	0.0	0.0	0.0	0.0	0.0	0.0	0.0	0.0	0.0	0.0	0.0	0.0	0.0	0.0	0.0	0.0
CPI-CC0535DCAC1	Glutamate_byGLS_and_SLC17A7_Glutamate_Kainate_3_4_complex	complex:Glutamate_byGLS_and_SLC17A7	complex:Glutamate_Kainate_3_4_complex			True	False	True	curated	False	Ligand-Receptor	Signaling by Glutamate	0.0	0.009	0.0	0.0	0.0	0.0	0.0	0.0	0.032	0.0	0.0	0.0	0.0	0.0	0.0	0.0	0.0	0.0	0.0	0.0	0.0	0.0	0.0	0.0	0.0	0.0	0.0	0.0	0.0	0.0	0.0	0.0	0.0	0.0	0.0	0.0	0.447
CPI-CC08139357E	Glutamate_byGLS_and_SLC17A8_Glutamate_Kainate_3_4_complex	complex:Glutamate_byGLS_and_SLC17A8	complex:Glutamate_Kainate_3_4_complex			True	False	True	curated	False	Ligand-Receptor	Signaling by Glutamate	0.0	0.0	0.0	0.0	0.0	0.0	0.0	0.0	0.007	0.0	0.0	0.0	0.0	0.0	0.0	0.0	0.0	0.0	0.0	0.0	0.0	0.0	0.0	0.0	0.0	0.0	0.0	0.0	0.0	0.0	0.0	0.0	0.0	0.0	0.0	0.0	0.0
CPI-CC0B7463256	Glutamate_byGLS_and_SLC1A1_Glutamate_Kainate_3_4_complex	complex:Glutamate_byGLS_and_SLC1A1	complex:Glutamate_Kainate_3_4_complex			True	False	True	curated	False	Ligand-Receptor	Signaling by Glutamate	0.0	0.413	0.0	0.0	0.0	0.0	0.0	0.0	0.648	0.0	0.0	0.0	0.0	0.0	0.0	0.0	0.0	0.0	0.0	0.0	0.0	0.0	1.26	0.0	0.0	0.0	0.0	0.0	0.0	0.0	0.0	0.0	0.0	0.0	0.0	0.0	0.923
CPI-CC0CA804C89	Glutamate_byGLS_and_SLC1A2_Glutamate_Kainate_3_4_complex	complex:Glutamate_byGLS_and_SLC1A2	complex:Glutamate_Kainate_3_4_complex			True	False	True	curated	False	Ligand-Receptor	Signaling by Glutamate	0.0	0.008	0.0	0.0	0.0	0.0	0.0	0.0	0.025	0.0	0.0	0.0	0.0	0.0	0.0	0.0	0.0	0.0	0.0	0.0	0.0	0.0	0.0	0.0	0.0	0.0	0.0	0.0	0.0	0.0	0.0	0.0	0.0	0.0	0.0	0.0	0.0
CPI-CC049F2ABCF	Glutamate_byGLS_and_SLC1A3_Glutamate_Kainate_3_4_complex	complex:Glutamate_byGLS_and_SLC1A3	complex:Glutamate_Kainate_3_4_complex			True	False	True	curated	False	Ligand-Receptor	Signaling by Glutamate	0.0	0.125	0.0	0.0	0.0	0.0	0.0	0.0	0.039	0.0	0.0	0.0	0.0	0.0	0.0	0.0	0.0	0.0	0.0	0.0	0.0	0.0	0.0	0.0	0.0	0.0	0.0	0.0	0.0	0.0	0.0	0.0	0.0	0.0	0.0	0.0	0.488
CPI-CC0C8B25F6D	Glutamate_byGLS_and_SLC1A6_Glutamate_Kainate_3_4_complex	complex:Glutamate_byGLS_and_SLC1A6	complex:Glutamate_Kainate_3_4_complex			True	False	True	curated	False	Ligand-Receptor	Signaling by Glutamate	0.0	0.317	0.0	0.0	0.0	0.0	0.0	0.0	0.215	0.0	0.0	0.0	0.0	0.0	0.0	0.0	0.0	0.0	0.0	0.0	0.0	0.0	0.0	0.0	0.0	0.0	0.0	0.0	0.0	0.665	0.0	0.0	0.0	0.0	0.0	0.0	0.0
CPI-CC00FD66B07	Glutamate_byGLS2_and_SLC17A7_Glutamate_Kainate_3_4_complex	complex:Glutamate_byGLS2_and_SLC17A7	complex:Glutamate_Kainate_3_4_complex			True	False	True	curated	False	Ligand-Receptor	Signaling by Glutamate	0.0	0.009	0.0	0.0	0.0	0.0	0.0	0.0	0.032	0.0	0.0	0.0	0.0	0.0	0.0	0.0	0.0	0.0	0.0	0.0	0.0	0.0	0.0	0.0	0.0	0.0	0.0	0.0	0.0	0.0	0.0	0.0	0.0	0.0	0.0	0.0	0.0
CPI-CC0E019A0C0	Glutamate_byGLS2_and_SLC17A8_Glutamate_Kainate_3_4_complex	complex:Glutamate_byGLS2_and_SLC17A8	complex:Glutamate_Kainate_3_4_complex			True	False	True	curated	False	Ligand-Receptor	Signaling by Glutamate	0.0	0.0	0.0	0.0	0.0	0.0	0.0	0.0	0.007	0.0	0.0	0.0	0.0	0.0	0.0	0.0	0.0	0.0	0.0	0.0	0.0	0.0	0.0	0.0	0.0	0.0	0.0	0.0	0.0	0.0	0.0	0.0	0.0	0.0	0.0	0.0	0.0
CPI-CC0160048A0	Glutamate_byGLS2_and_SLC1A1_Glutamate_Kainate_3_4_complex	complex:Glutamate_byGLS2_and_SLC1A1	complex:Glutamate_Kainate_3_4_complex			True	False	True	curated	False	Ligand-Receptor	Signaling by Glutamate	0.0	0.188	0.0	0.0	0.0	0.0	0.0	0.0	0.057	0.0	0.0	0.0	0.0	0.0	0.0	0.0	0.0	0.0	0.0	0.0	0.0	0.0	0.0	0.0	0.0	0.0	0.0	0.0	0.0	0.0	0.0	0.0	0.0	0.0	0.0	0.0	0.0
CPI-CC0B6964744	Glutamate_byGLS2_and_SLC1A2_Glutamate_Kainate_3_4_complex	complex:Glutamate_byGLS2_and_SLC1A2	complex:Glutamate_Kainate_3_4_complex			True	False	True	curated	False	Ligand-Receptor	Signaling by Glutamate	0.0	0.008	0.0	0.0	0.0	0.0	0.0	0.0	0.025	0.0	0.0	0.0	0.0	0.0	0.0	0.0	0.0	0.0	0.0	0.0	0.0	0.0	0.0	0.0	0.0	0.0	0.0	0.0	0.0	0.0	0.0	0.0	0.0	0.0	0.0	0.0	0.0
CPI-CC0C33FB78E	Glutamate_byGLS2_and_SLC1A3_Glutamate_Kainate_3_4_complex	complex:Glutamate_byGLS2_and_SLC1A3	complex:Glutamate_Kainate_3_4_complex			True	False	True	curated	False	Ligand-Receptor	Signaling by Glutamate	0.0	0.125	0.0	0.0	0.0	0.0	0.0	0.0	0.039	0.0	0.0	0.0	0.0	0.0	0.0	0.0	0.0	0.0	0.0	0.0	0.0	0.0	0.0	0.0	0.0	0.0	0.0	0.0	0.0	0.0	0.0	0.0	0.0	0.0	0.0	0.0	0.0
CPI-CC00939F2D1	Glutamate_byGLS2_and_SLC1A6_Glutamate_Kainate_3_4_complex	complex:Glutamate_byGLS2_and_SLC1A6	complex:Glutamate_Kainate_3_4_complex			True	False	True	curated	False	Ligand-Receptor	Signaling by Glutamate	0.0	0.188	0.0	0.0	0.0	0.0	0.0	0.0	0.057	0.0	0.0	0.0	0.0	0.0	0.0	0.0	0.0	0.0	0.0	0.0	0.0	0.0	0.0	0.0	0.0	0.0	0.0	0.0	0.0	0.0	0.0	0.0	0.0	0.0	0.0	0.0	0.0
CPI-CC093B33AB4	Glutamate_byGLS_and_SLC17A7_Glutamate_Kainate_3_5_complex	complex:Glutamate_byGLS_and_SLC17A7	complex:Glutamate_Kainate_3_5_complex			True	False	True	curated	False	Ligand-Receptor	Signaling by Glutamate	0.0	0.009	0.0	0.0	0.0	0.0	0.0	0.0	0.032	0.0	0.0	0.0	0.0	0.0	0.0	0.0	0.0	0.0	0.0	0.0	0.0	0.0	0.0	0.0	0.0	0.0	0.0	0.0	0.0	0.0	0.0	0.0	0.0	0.0	0.0	0.0	0.447
CPI-CC04069CB35	Glutamate_byGLS_and_SLC17A8_Glutamate_Kainate_3_5_complex	complex:Glutamate_byGLS_and_SLC17A8	complex:Glutamate_Kainate_3_5_complex			True	False	True	curated	False	Ligand-Receptor	Signaling by Glutamate	0.0	0.0	0.0	0.0	0.0	0.0	0.0	0.0	0.007	0.0	0.0	0.0	0.0	0.0	0.0	0.0	0.0	0.0	0.0	0.0	0.0	0.0	0.0	0.0	0.0	0.0	0.0	0.0	0.0	0.0	0.0	0.0	0.0	0.0	0.0	0.0	0.0
CPI-CC0699D36D3	Glutamate_byGLS_and_SLC1A1_Glutamate_Kainate_3_5_complex	complex:Glutamate_byGLS_and_SLC1A1	complex:Glutamate_Kainate_3_5_complex			True	False	True	curated	False	Ligand-Receptor	Signaling by Glutamate	0.0	0.413	0.0	0.0	0.0	0.0	0.0	0.0	0.648	0.0	0.0	0.0	0.0	0.0	0.0	0.0	0.0	0.0	0.0	0.0	0.0	0.0	1.26	0.0	0.0	0.0	0.0	0.0	0.0	0.0	0.0	0.0	0.0	0.0	0.0	0.0	0.923
CPI-CC03E04AA64	Glutamate_byGLS_and_SLC1A2_Glutamate_Kainate_3_5_complex	complex:Glutamate_byGLS_and_SLC1A2	complex:Glutamate_Kainate_3_5_complex			True	False	True	curated	False	Ligand-Receptor	Signaling by Glutamate	0.0	0.008	0.0	0.0	0.0	0.0	0.0	0.0	0.025	0.0	0.0	0.0	0.0	0.0	0.0	0.0	0.0	0.0	0.0	0.0	0.0	0.0	0.0	0.0	0.0	0.0	0.0	0.0	0.0	0.0	0.0	0.0	0.0	0.0	0.0	0.0	0.0
CPI-CC0CB231C91	Glutamate_byGLS_and_SLC1A3_Glutamate_Kainate_3_5_complex	complex:Glutamate_byGLS_and_SLC1A3	complex:Glutamate_Kainate_3_5_complex			True	False	True	curated	False	Ligand-Receptor	Signaling by Glutamate	0.0	0.125	0.0	0.0	0.0	0.0	0.0	0.0	0.039	0.0	0.0	0.0	0.0	0.0	0.0	0.0	0.0	0.0	0.0	0.0	0.0	0.0	0.0	0.0	0.0	0.0	0.0	0.0	0.0	0.0	0.0	0.0	0.0	0.0	0.0	0.0	0.488
CPI-CC0E5CBF38E	Glutamate_byGLS_and_SLC1A6_Glutamate_Kainate_3_5_complex	complex:Glutamate_byGLS_and_SLC1A6	complex:Glutamate_Kainate_3_5_complex			True	False	True	curated	False	Ligand-Receptor	Signaling by Glutamate	0.0	0.317	0.0	0.0	0.0	0.0	0.0	0.0	0.215	0.0	0.0	0.0	0.0	0.0	0.0	0.0	0.0	0.0	0.0	0.0	0.0	0.0	0.0	0.0	0.0	0.0	0.0	0.0	0.0	0.665	0.0	0.0	0.0	0.0	0.0	0.0	0.0
CPI-CC032B985F7	Glutamate_byGLS2_and_SLC17A7_Glutamate_Kainate_3_5_complex	complex:Glutamate_byGLS2_and_SLC17A7	complex:Glutamate_Kainate_3_5_complex			True	False	True	curated	False	Ligand-Receptor	Signaling by Glutamate	0.0	0.009	0.0	0.0	0.0	0.0	0.0	0.0	0.032	0.0	0.0	0.0	0.0	0.0	0.0	0.0	0.0	0.0	0.0	0.0	0.0	0.0	0.0	0.0	0.0	0.0	0.0	0.0	0.0	0.0	0.0	0.0	0.0	0.0	0.0	0.0	0.0
CPI-CC08537FF5B	Glutamate_byGLS2_and_SLC17A8_Glutamate_Kainate_3_5_complex	complex:Glutamate_byGLS2_and_SLC17A8	complex:Glutamate_Kainate_3_5_complex			True	False	True	curated	False	Ligand-Receptor	Signaling by Glutamate	0.0	0.0	0.0	0.0	0.0	0.0	0.0	0.0	0.007	0.0	0.0	0.0	0.0	0.0	0.0	0.0	0.0	0.0	0.0	0.0	0.0	0.0	0.0	0.0	0.0	0.0	0.0	0.0	0.0	0.0	0.0	0.0	0.0	0.0	0.0	0.0	0.0
CPI-CC0E8B3C37F	Glutamate_byGLS2_and_SLC1A1_Glutamate_Kainate_3_5_complex	complex:Glutamate_byGLS2_and_SLC1A1	complex:Glutamate_Kainate_3_5_complex			True	False	True	curated	False	Ligand-Receptor	Signaling by Glutamate	0.0	0.188	0.0	0.0	0.0	0.0	0.0	0.0	0.057	0.0	0.0	0.0	0.0	0.0	0.0	0.0	0.0	0.0	0.0	0.0	0.0	0.0	0.0	0.0	0.0	0.0	0.0	0.0	0.0	0.0	0.0	0.0	0.0	0.0	0.0	0.0	0.0
CPI-CC0E3F34DEF	Glutamate_byGLS2_and_SLC1A2_Glutamate_Kainate_3_5_complex	complex:Glutamate_byGLS2_and_SLC1A2	complex:Glutamate_Kainate_3_5_complex			True	False	True	curated	False	Ligand-Receptor	Signaling by Glutamate	0.0	0.008	0.0	0.0	0.0	0.0	0.0	0.0	0.025	0.0	0.0	0.0	0.0	0.0	0.0	0.0	0.0	0.0	0.0	0.0	0.0	0.0	0.0	0.0	0.0	0.0	0.0	0.0	0.0	0.0	0.0	0.0	0.0	0.0	0.0	0.0	0.0
CPI-CC00605BE5F	Glutamate_byGLS2_and_SLC1A3_Glutamate_Kainate_3_5_complex	complex:Glutamate_byGLS2_and_SLC1A3	complex:Glutamate_Kainate_3_5_complex			True	False	True	curated	False	Ligand-Receptor	Signaling by Glutamate	0.0	0.125	0.0	0.0	0.0	0.0	0.0	0.0	0.039	0.0	0.0	0.0	0.0	0.0	0.0	0.0	0.0	0.0	0.0	0.0	0.0	0.0	0.0	0.0	0.0	0.0	0.0	0.0	0.0	0.0	0.0	0.0	0.0	0.0	0.0	0.0	0.0
CPI-CC0567FF312	Glutamate_byGLS2_and_SLC1A6_Glutamate_Kainate_3_5_complex	complex:Glutamate_byGLS2_and_SLC1A6	complex:Glutamate_Kainate_3_5_complex			True	False	True	curated	False	Ligand-Receptor	Signaling by Glutamate	0.0	0.188	0.0	0.0	0.0	0.0	0.0	0.0	0.057	0.0	0.0	0.0	0.0	0.0	0.0	0.0	0.0	0.0	0.0	0.0	0.0	0.0	0.0	0.0	0.0	0.0	0.0	0.0	0.0	0.0	0.0	0.0	0.0	0.0	0.0	0.0	0.0
CPI-CC0456B9A93	Glutamate_byGLS_and_SLC17A7_Glutamate_NMDA_1_2A_complex	complex:Glutamate_byGLS_and_SLC17A7	complex:Glutamate_NMDA_1_2A_complex			True	False	True	curated	False	Ligand-Receptor	Signaling by Glutamate	0.016	0.02	0.0	0.0	0.0	0.0	0.0	0.04	0.043	0.0	0.0	0.0	0.0	0.0	0.0	0.0	0.0	0.0	0.0	0.0	0.0	0.0	0.0	0.0	0.0	0.0	0.0	0.0	0.0	0.0	0.0	0.0	0.0	0.0	0.0	0.454	0.458
CPI-CC0859442EA	Glutamate_byGLS_and_SLC17A8_Glutamate_NMDA_1_2A_complex	complex:Glutamate_byGLS_and_SLC17A8	complex:Glutamate_NMDA_1_2A_complex			True	False	True	curated	False	Ligand-Receptor	Signaling by Glutamate	0.0	0.0	0.0	0.0	0.0	0.0	0.0	0.014	0.018	0.0	0.0	0.0	0.0	0.0	0.0	0.0	0.0	0.0	0.0	0.0	0.0	0.0	0.0	0.0	0.0	0.0	0.0	0.0	0.0	0.0	0.0	0.0	0.0	0.0	0.0	0.0	0.0
CPI-CC0CE99AC11	Glutamate_byGLS_and_SLC1A1_Glutamate_NMDA_1_2A_complex	complex:Glutamate_byGLS_and_SLC1A1	complex:Glutamate_NMDA_1_2A_complex			True	False	True	curated	False	Ligand-Receptor	Signaling by Glutamate	0.42	0.423	0.0	0.0	0.0	0.0	0.0	0.655	0.659	0.0	0.0	0.0	0.0	0.0	0.0	0.0	0.0	0.0	0.0	0.0	0.0	1.267	1.271	0.0	0.0	0.0	0.0	0.0	0.0	0.0	0.0	0.0	0.0	0.0	0.0	0.93	0.934
CPI-CC0AC4592F2	Glutamate_byGLS_and_SLC1A2_Glutamate_NMDA_1_2A_complex	complex:Glutamate_byGLS_and_SLC1A2	complex:Glutamate_NMDA_1_2A_complex			True	False	True	curated	False	Ligand-Receptor	Signaling by Glutamate	0.016	0.019	0.0	0.0	0.0	0.0	0.0	0.032	0.035	0.0	0.0	0.0	0.0	0.0	0.0	0.0	0.0	0.0	0.0	0.0	0.0	0.0	0.0	0.0	0.0	0.0	0.0	0.0	0.0	0.0	0.0	0.0	0.0	0.0	0.0	0.0	0.0
CPI-CC06CC71FC3	Glutamate_byGLS_and_SLC1A3_Glutamate_NMDA_1_2A_complex	complex:Glutamate_byGLS_and_SLC1A3	complex:Glutamate_NMDA_1_2A_complex			True	False	True	curated	False	Ligand-Receptor	Signaling by Glutamate	0.132	0.136	0.0	0.0	0.0	0.0	0.0	0.046	0.05	0.0	0.0	0.0	0.0	0.0	0.0	0.0	0.0	0.0	0.0	0.0	0.0	0.0	0.0	0.0	0.0	0.0	0.0	0.0	0.0	0.0	0.0	0.0	0.0	0.0	0.0	0.495	0.499
CPI-CC06FC18E3A	Glutamate_byGLS_and_SLC1A6_Glutamate_NMDA_1_2A_complex	complex:Glutamate_byGLS_and_SLC1A6	complex:Glutamate_NMDA_1_2A_complex			True	False	True	curated	False	Ligand-Receptor	Signaling by Glutamate	0.324	0.328	0.0	0.0	0.0	0.0	0.0	0.222	0.226	0.0	0.0	0.0	0.0	0.0	0.0	0.0	0.0	0.0	0.0	0.0	0.0	0.0	0.0	0.0	0.0	0.0	0.0	0.0	0.673	0.676	0.0	0.0	0.0	0.0	0.0	0.0	0.0
CPI-CC0FE97618B	Glutamate_byGLS2_and_SLC17A7_Glutamate_NMDA_1_2A_complex	complex:Glutamate_byGLS2_and_SLC17A7	complex:Glutamate_NMDA_1_2A_complex			True	False	True	curated	False	Ligand-Receptor	Signaling by Glutamate	0.016	0.02	0.0	0.0	0.0	0.0	0.0	0.04	0.043	0.0	0.0	0.0	0.0	0.0	0.0	0.0	0.0	0.0	0.0	0.0	0.0	0.0	0.0	0.0	0.0	0.0	0.0	0.0	0.0	0.0	0.0	0.0	0.0	0.0	0.0	0.0	0.0
CPI-CC033072405	Glutamate_byGLS2_and_SLC17A8_Glutamate_NMDA_1_2A_complex	complex:Glutamate_byGLS2_and_SLC17A8	complex:Glutamate_NMDA_1_2A_complex			True	False	True	curated	False	Ligand-Receptor	Signaling by Glutamate	0.0	0.0	0.0	0.0	0.0	0.0	0.0	0.014	0.018	0.0	0.0	0.0	0.0	0.0	0.0	0.0	0.0	0.0	0.0	0.0	0.0	0.0	0.0	0.0	0.0	0.0	0.0	0.0	0.0	0.0	0.0	0.0	0.0	0.0	0.0	0.0	0.0
CPI-CC072B222EE	Glutamate_byGLS2_and_SLC1A1_Glutamate_NMDA_1_2A_complex	complex:Glutamate_byGLS2_and_SLC1A1	complex:Glutamate_NMDA_1_2A_complex			True	False	True	curated	False	Ligand-Receptor	Signaling by Glutamate	0.196	0.199	0.0	0.0	0.0	0.0	0.0	0.065	0.068	0.0	0.0	0.0	0.0	0.0	0.0	0.0	0.0	0.0	0.0	0.0	0.0	0.0	0.0	0.0	0.0	0.0	0.0	0.0	0.0	0.0	0.0	0.0	0.0	0.0	0.0	0.0	0.0
CPI-CC0DE59E92B	Glutamate_byGLS2_and_SLC1A2_Glutamate_NMDA_1_2A_complex	complex:Glutamate_byGLS2_and_SLC1A2	complex:Glutamate_NMDA_1_2A_complex			True	False	True	curated	False	Ligand-Receptor	Signaling by Glutamate	0.016	0.019	0.0	0.0	0.0	0.0	0.0	0.032	0.035	0.0	0.0	0.0	0.0	0.0	0.0	0.0	0.0	0.0	0.0	0.0	0.0	0.0	0.0	0.0	0.0	0.0	0.0	0.0	0.0	0.0	0.0	0.0	0.0	0.0	0.0	0.0	0.0
CPI-CC01CD69B71	Glutamate_byGLS2_and_SLC1A3_Glutamate_NMDA_1_2A_complex	complex:Glutamate_byGLS2_and_SLC1A3	complex:Glutamate_NMDA_1_2A_complex			True	False	True	curated	False	Ligand-Receptor	Signaling by Glutamate	0.132	0.136	0.0	0.0	0.0	0.0	0.0	0.046	0.05	0.0	0.0	0.0	0.0	0.0	0.0	0.0	0.0	0.0	0.0	0.0	0.0	0.0	0.0	0.0	0.0	0.0	0.0	0.0	0.0	0.0	0.0	0.0	0.0	0.0	0.0	0.0	0.0
CPI-CC064FD0FE9	Glutamate_byGLS2_and_SLC1A6_Glutamate_NMDA_1_2A_complex	complex:Glutamate_byGLS2_and_SLC1A6	complex:Glutamate_NMDA_1_2A_complex			True	False	True	curated	False	Ligand-Receptor	Signaling by Glutamate	0.196	0.199	0.0	0.0	0.0	0.0	0.0	0.065	0.068	0.0	0.0	0.0	0.0	0.0	0.0	0.0	0.0	0.0	0.0	0.0	0.0	0.0	0.0	0.0	0.0	0.0	0.0	0.0	0.0	0.0	0.0	0.0	0.0	0.0	0.0	0.0	0.0
CPI-CC0F0C48A55	Glutamate_byGLS_and_SLC17A7_Glutamate_NMDA_1_2B_complex	complex:Glutamate_byGLS_and_SLC17A7	complex:Glutamate_NMDA_1_2B_complex			True	False	True	curated	False	Ligand-Receptor	Signaling by Glutamate	0.016	0.0	0.0	0.0	0.0	0.0	0.0	0.04	0.0	0.0	0.0	0.0	0.0	0.0	0.0	0.0	0.0	0.0	0.0	0.0	0.0	0.0	0.0	0.0	0.0	0.0	0.0	0.0	0.0	0.0	0.0	0.0	0.0	0.0	0.0	0.454	0.0
CPI-CC014C4FF5F	Glutamate_byGLS_and_SLC17A8_Glutamate_NMDA_1_2B_complex	complex:Glutamate_byGLS_and_SLC17A8	complex:Glutamate_NMDA_1_2B_complex			True	False	True	curated	False	Ligand-Receptor	Signaling by Glutamate	0.0	0.0	0.0	0.0	0.0	0.0	0.0	0.014	0.0	0.0	0.0	0.0	0.0	0.0	0.0	0.0	0.0	0.0	0.0	0.0	0.0	0.0	0.0	0.0	0.0	0.0	0.0	0.0	0.0	0.0	0.0	0.0	0.0	0.0	0.0	0.0	0.0
CPI-CC05708A400	Glutamate_byGLS_and_SLC1A1_Glutamate_NMDA_1_2B_complex	complex:Glutamate_byGLS_and_SLC1A1	complex:Glutamate_NMDA_1_2B_complex			True	False	True	curated	False	Ligand-Receptor	Signaling by Glutamate	0.42	0.0	0.0	0.0	0.0	0.0	0.0	0.655	0.0	0.0	0.0	0.0	0.0	0.0	0.0	0.0	0.0	0.0	0.0	0.0	0.0	1.267	0.0	0.0	0.0	0.0	0.0	0.0	0.0	0.0	0.0	0.0	0.0	0.0	0.0	0.93	0.0
CPI-CC0DCE246DF	Glutamate_byGLS_and_SLC1A2_Glutamate_NMDA_1_2B_complex	complex:Glutamate_byGLS_and_SLC1A2	complex:Glutamate_NMDA_1_2B_complex			True	False	True	curated	False	Ligand-Receptor	Signaling by Glutamate	0.016	0.0	0.0	0.0	0.0	0.0	0.0	0.032	0.0	0.0	0.0	0.0	0.0	0.0	0.0	0.0	0.0	0.0	0.0	0.0	0.0	0.0	0.0	0.0	0.0	0.0	0.0	0.0	0.0	0.0	0.0	0.0	0.0	0.0	0.0	0.0	0.0
CPI-CC0E366FBD5	Glutamate_byGLS_and_SLC1A3_Glutamate_NMDA_1_2B_complex	complex:Glutamate_byGLS_and_SLC1A3	complex:Glutamate_NMDA_1_2B_complex			True	False	True	curated	False	Ligand-Receptor	Signaling by Glutamate	0.132	0.0	0.0	0.0	0.0	0.0	0.0	0.046	0.0	0.0	0.0	0.0	0.0	0.0	0.0	0.0	0.0	0.0	0.0	0.0	0.0	0.0	0.0	0.0	0.0	0.0	0.0	0.0	0.0	0.0	0.0	0.0	0.0	0.0	0.0	0.495	0.0
CPI-CC0664821F8	Glutamate_byGLS_and_SLC1A6_Glutamate_NMDA_1_2B_complex	complex:Glutamate_byGLS_and_SLC1A6	complex:Glutamate_NMDA_1_2B_complex			True	False	True	curated	False	Ligand-Receptor	Signaling by Glutamate	0.324	0.0	0.0	0.0	0.0	0.0	0.0	0.222	0.0	0.0	0.0	0.0	0.0	0.0	0.0	0.0	0.0	0.0	0.0	0.0	0.0	0.0	0.0	0.0	0.0	0.0	0.0	0.0	0.673	0.0	0.0	0.0	0.0	0.0	0.0	0.0	0.0
CPI-CC0B845D70B	Glutamate_byGLS2_and_SLC17A7_Glutamate_NMDA_1_2B_complex	complex:Glutamate_byGLS2_and_SLC17A7	complex:Glutamate_NMDA_1_2B_complex			True	False	True	curated	False	Ligand-Receptor	Signaling by Glutamate	0.016	0.0	0.0	0.0	0.0	0.0	0.0	0.04	0.0	0.0	0.0	0.0	0.0	0.0	0.0	0.0	0.0	0.0	0.0	0.0	0.0	0.0	0.0	0.0	0.0	0.0	0.0	0.0	0.0	0.0	0.0	0.0	0.0	0.0	0.0	0.0	0.0
CPI-CC084ABBDE8	Glutamate_byGLS2_and_SLC17A8_Glutamate_NMDA_1_2B_complex	complex:Glutamate_byGLS2_and_SLC17A8	complex:Glutamate_NMDA_1_2B_complex			True	False	True	curated	False	Ligand-Receptor	Signaling by Glutamate	0.0	0.0	0.0	0.0	0.0	0.0	0.0	0.014	0.0	0.0	0.0	0.0	0.0	0.0	0.0	0.0	0.0	0.0	0.0	0.0	0.0	0.0	0.0	0.0	0.0	0.0	0.0	0.0	0.0	0.0	0.0	0.0	0.0	0.0	0.0	0.0	0.0
CPI-CC01F565028	Glutamate_byGLS2_and_SLC1A1_Glutamate_NMDA_1_2B_complex	complex:Glutamate_byGLS2_and_SLC1A1	complex:Glutamate_NMDA_1_2B_complex			True	False	True	curated	False	Ligand-Receptor	Signaling by Glutamate	0.196	0.0	0.0	0.0	0.0	0.0	0.0	0.065	0.0	0.0	0.0	0.0	0.0	0.0	0.0	0.0	0.0	0.0	0.0	0.0	0.0	0.0	0.0	0.0	0.0	0.0	0.0	0.0	0.0	0.0	0.0	0.0	0.0	0.0	0.0	0.0	0.0
CPI-CC0C109D7DD	Glutamate_byGLS2_and_SLC1A2_Glutamate_NMDA_1_2B_complex	complex:Glutamate_byGLS2_and_SLC1A2	complex:Glutamate_NMDA_1_2B_complex			True	False	True	curated	False	Ligand-Receptor	Signaling by Glutamate	0.016	0.0	0.0	0.0	0.0	0.0	0.0	0.032	0.0	0.0	0.0	0.0	0.0	0.0	0.0	0.0	0.0	0.0	0.0	0.0	0.0	0.0	0.0	0.0	0.0	0.0	0.0	0.0	0.0	0.0	0.0	0.0	0.0	0.0	0.0	0.0	0.0
CPI-CC09EB70913	Glutamate_byGLS2_and_SLC1A3_Glutamate_NMDA_1_2B_complex	complex:Glutamate_byGLS2_and_SLC1A3	complex:Glutamate_NMDA_1_2B_complex			True	False	True	curated	False	Ligand-Receptor	Signaling by Glutamate	0.132	0.0	0.0	0.0	0.0	0.0	0.0	0.046	0.0	0.0	0.0	0.0	0.0	0.0	0.0	0.0	0.0	0.0	0.0	0.0	0.0	0.0	0.0	0.0	0.0	0.0	0.0	0.0	0.0	0.0	0.0	0.0	0.0	0.0	0.0	0.0	0.0
CPI-CC04A0FDD1C	Glutamate_byGLS2_and_SLC1A6_Glutamate_NMDA_1_2B_complex	complex:Glutamate_byGLS2_and_SLC1A6	complex:Glutamate_NMDA_1_2B_complex			True	False	True	curated	False	Ligand-Receptor	Signaling by Glutamate	0.196	0.0	0.0	0.0	0.0	0.0	0.0	0.065	0.0	0.0	0.0	0.0	0.0	0.0	0.0	0.0	0.0	0.0	0.0	0.0	0.0	0.0	0.0	0.0	0.0	0.0	0.0	0.0	0.0	0.0	0.0	0.0	0.0	0.0	0.0	0.0	0.0
CPI-CC09A13B23F	Glutamate_byGLS_and_SLC17A7_Glutamate_NMDA_1_2C_complex	complex:Glutamate_byGLS_and_SLC17A7	complex:Glutamate_NMDA_1_2C_complex			True	False	True	curated	False	Ligand-Receptor	Signaling by Glutamate	0.016	0.017	0.0	0.0	0.0	0.0	0.0	0.04	0.041	0.0	0.0	0.0	0.0	0.0	0.0	0.0	0.0	0.0	0.0	0.0	0.0	0.0	0.0	0.0	0.0	0.0	0.0	0.0	0.0	0.0	0.0	0.0	0.0	0.0	0.0	0.454	0.455
CPI-CC07BE1B308	Glutamate_byGLS_and_SLC17A8_Glutamate_NMDA_1_2C_complex	complex:Glutamate_byGLS_and_SLC17A8	complex:Glutamate_NMDA_1_2C_complex			True	False	True	curated	False	Ligand-Receptor	Signaling by Glutamate	0.0	0.0	0.0	0.0	0.0	0.0	0.0	0.014	0.015	0.0	0.0	0.0	0.0	0.0	0.0	0.0	0.0	0.0	0.0	0.0	0.0	0.0	0.0	0.0	0.0	0.0	0.0	0.0	0.0	0.0	0.0	0.0	0.0	0.0	0.0	0.0	0.0
CPI-CC0FC2F01AB	Glutamate_byGLS_and_SLC1A1_Glutamate_NMDA_1_2C_complex	complex:Glutamate_byGLS_and_SLC1A1	complex:Glutamate_NMDA_1_2C_complex			True	False	True	curated	False	Ligand-Receptor	Signaling by Glutamate	0.42	0.421	0.0	0.0	0.0	0.0	0.0	0.655	0.656	0.0	0.0	0.0	0.0	0.0	0.0	0.0	0.0	0.0	0.0	0.0	0.0	1.267	1.269	0.0	0.0	0.0	0.0	0.0	0.0	0.0	0.0	0.0	0.0	0.0	0.0	0.93	0.931
CPI-CC0222B6286	Glutamate_byGLS_and_SLC1A2_Glutamate_NMDA_1_2C_complex	complex:Glutamate_byGLS_and_SLC1A2	complex:Glutamate_NMDA_1_2C_complex			True	False	True	curated	False	Ligand-Receptor	Signaling by Glutamate	0.016	0.017	0.0	0.0	0.0	0.0	0.0	0.032	0.033	0.0	0.0	0.0	0.0	0.0	0.0	0.0	0.0	0.0	0.0	0.0	0.0	0.0	0.0	0.0	0.0	0.0	0.0	0.0	0.0	0.0	0.0	0.0	0.0	0.0	0.0	0.0	0.0
CPI-CC036772033	Glutamate_byGLS_and_SLC1A3_Glutamate_NMDA_1_2C_complex	complex:Glutamate_byGLS_and_SLC1A3	complex:Glutamate_NMDA_1_2C_complex			True	False	True	curated	False	Ligand-Receptor	Signaling by Glutamate	0.132	0.133	0.0	0.0	0.0	0.0	0.0	0.046	0.047	0.0	0.0	0.0	0.0	0.0	0.0	0.0	0.0	0.0	0.0	0.0	0.0	0.0	0.0	0.0	0.0	0.0	0.0	0.0	0.0	0.0	0.0	0.0	0.0	0.0	0.0	0.495	0.496
CPI-CC05B3DB330	Glutamate_byGLS_and_SLC1A6_Glutamate_NMDA_1_2C_complex	complex:Glutamate_byGLS_and_SLC1A6	complex:Glutamate_NMDA_1_2C_complex			True	False	True	curated	False	Ligand-Receptor	Signaling by Glutamate	0.324	0.325	0.0	0.0	0.0	0.0	0.0	0.222	0.223	0.0	0.0	0.0	0.0	0.0	0.0	0.0	0.0	0.0	0.0	0.0	0.0	0.0	0.0	0.0	0.0	0.0	0.0	0.0	0.673	0.674	0.0	0.0	0.0	0.0	0.0	0.0	0.0
CPI-CC0F0E50ABC	Glutamate_byGLS2_and_SLC17A7_Glutamate_NMDA_1_2C_complex	complex:Glutamate_byGLS2_and_SLC17A7	complex:Glutamate_NMDA_1_2C_complex			True	False	True	curated	False	Ligand-Receptor	Signaling by Glutamate	0.016	0.017	0.0	0.0	0.0	0.0	0.0	0.04	0.041	0.0	0.0	0.0	0.0	0.0	0.0	0.0	0.0	0.0	0.0	0.0	0.0	0.0	0.0	0.0	0.0	0.0	0.0	0.0	0.0	0.0	0.0	0.0	0.0	0.0	0.0	0.0	0.0
CPI-CC00A4CC26C	Glutamate_byGLS2_and_SLC17A8_Glutamate_NMDA_1_2C_complex	complex:Glutamate_byGLS2_and_SLC17A8	complex:Glutamate_NMDA_1_2C_complex			True	False	True	curated	False	Ligand-Receptor	Signaling by Glutamate	0.0	0.0	0.0	0.0	0.0	0.0	0.0	0.014	0.015	0.0	0.0	0.0	0.0	0.0	0.0	0.0	0.0	0.0	0.0	0.0	0.0	0.0	0.0	0.0	0.0	0.0	0.0	0.0	0.0	0.0	0.0	0.0	0.0	0.0	0.0	0.0	0.0
CPI-CC01F8CA118	Glutamate_byGLS2_and_SLC1A1_Glutamate_NMDA_1_2C_complex	complex:Glutamate_byGLS2_and_SLC1A1	complex:Glutamate_NMDA_1_2C_complex			True	False	True	curated	False	Ligand-Receptor	Signaling by Glutamate	0.196	0.197	0.0	0.0	0.0	0.0	0.0	0.065	0.066	0.0	0.0	0.0	0.0	0.0	0.0	0.0	0.0	0.0	0.0	0.0	0.0	0.0	0.0	0.0	0.0	0.0	0.0	0.0	0.0	0.0	0.0	0.0	0.0	0.0	0.0	0.0	0.0
CPI-CC0AC55FB5B	Glutamate_byGLS2_and_SLC1A2_Glutamate_NMDA_1_2C_complex	complex:Glutamate_byGLS2_and_SLC1A2	complex:Glutamate_NMDA_1_2C_complex			True	False	True	curated	False	Ligand-Receptor	Signaling by Glutamate	0.016	0.017	0.0	0.0	0.0	0.0	0.0	0.032	0.033	0.0	0.0	0.0	0.0	0.0	0.0	0.0	0.0	0.0	0.0	0.0	0.0	0.0	0.0	0.0	0.0	0.0	0.0	0.0	0.0	0.0	0.0	0.0	0.0	0.0	0.0	0.0	0.0
CPI-CC0BB3C6CB3	Glutamate_byGLS2_and_SLC1A3_Glutamate_NMDA_1_2C_complex	complex:Glutamate_byGLS2_and_SLC1A3	complex:Glutamate_NMDA_1_2C_complex			True	False	True	curated	False	Ligand-Receptor	Signaling by Glutamate	0.132	0.133	0.0	0.0	0.0	0.0	0.0	0.046	0.047	0.0	0.0	0.0	0.0	0.0	0.0	0.0	0.0	0.0	0.0	0.0	0.0	0.0	0.0	0.0	0.0	0.0	0.0	0.0	0.0	0.0	0.0	0.0	0.0	0.0	0.0	0.0	0.0
CPI-CC00F5F0266	Glutamate_byGLS2_and_SLC1A6_Glutamate_NMDA_1_2C_complex	complex:Glutamate_byGLS2_and_SLC1A6	complex:Glutamate_NMDA_1_2C_complex			True	False	True	curated	False	Ligand-Receptor	Signaling by Glutamate	0.196	0.197	0.0	0.0	0.0	0.0	0.0	0.065	0.066	0.0	0.0	0.0	0.0	0.0	0.0	0.0	0.0	0.0	0.0	0.0	0.0	0.0	0.0	0.0	0.0	0.0	0.0	0.0	0.0	0.0	0.0	0.0	0.0	0.0	0.0	0.0	0.0
CPI-CC0B3CE8661	Glutamate_byGLS_and_SLC17A7_Glutamate_NMDA_1_2D_complex	complex:Glutamate_byGLS_and_SLC17A7	complex:Glutamate_NMDA_1_2D_complex			True	False	True	curated	False	Ligand-Receptor	Signaling by Glutamate	0.016	0.02	0.0	0.0	0.0	0.0	0.0	0.04	0.043	0.0	0.0	0.0	0.0	0.0	0.0	0.0	0.0	0.0	0.0	0.0	0.0	0.0	0.0	0.0	0.0	0.0	0.0	0.0	0.0	0.0	0.0	0.0	0.0	0.0	0.0	0.454	0.458
CPI-CC00FE16546	Glutamate_byGLS_and_SLC17A8_Glutamate_NMDA_1_2D_complex	complex:Glutamate_byGLS_and_SLC17A8	complex:Glutamate_NMDA_1_2D_complex			True	False	True	curated	False	Ligand-Receptor	Signaling by Glutamate	0.0	0.0	0.0	0.0	0.0	0.0	0.0	0.014	0.018	0.0	0.0	0.0	0.0	0.0	0.0	0.0	0.0	0.0	0.0	0.0	0.0	0.0	0.0	0.0	0.0	0.0	0.0	0.0	0.0	0.0	0.0	0.0	0.0	0.0	0.0	0.0	0.0
CPI-CC037A4383F	Glutamate_byGLS_and_SLC1A1_Glutamate_NMDA_1_2D_complex	complex:Glutamate_byGLS_and_SLC1A1	complex:Glutamate_NMDA_1_2D_complex			True	False	True	curated	False	Ligand-Receptor	Signaling by Glutamate	0.42	0.423	0.0	0.0	0.0	0.0	0.0	0.655	0.659	0.0	0.0	0.0	0.0	0.0	0.0	0.0	0.0	0.0	0.0	0.0	0.0	1.267	1.271	0.0	0.0	0.0	0.0	0.0	0.0	0.0	0.0	0.0	0.0	0.0	0.0	0.93	0.934
CPI-CC0DD99C42B	Glutamate_byGLS_and_SLC1A2_Glutamate_NMDA_1_2D_complex	complex:Glutamate_byGLS_and_SLC1A2	complex:Glutamate_NMDA_1_2D_complex			True	False	True	curated	False	Ligand-Receptor	Signaling by Glutamate	0.016	0.019	0.0	0.0	0.0	0.0	0.0	0.032	0.035	0.0	0.0	0.0	0.0	0.0	0.0	0.0	0.0	0.0	0.0	0.0	0.0	0.0	0.0	0.0	0.0	0.0	0.0	0.0	0.0	0.0	0.0	0.0	0.0	0.0	0.0	0.0	0.0
CPI-CC016C39E1C	Glutamate_byGLS_and_SLC1A3_Glutamate_NMDA_1_2D_complex	complex:Glutamate_byGLS_and_SLC1A3	complex:Glutamate_NMDA_1_2D_complex			True	False	True	curated	False	Ligand-Receptor	Signaling by Glutamate	0.132	0.136	0.0	0.0	0.0	0.0	0.0	0.046	0.05	0.0	0.0	0.0	0.0	0.0	0.0	0.0	0.0	0.0	0.0	0.0	0.0	0.0	0.0	0.0	0.0	0.0	0.0	0.0	0.0	0.0	0.0	0.0	0.0	0.0	0.0	0.495	0.499
CPI-CC002EFE61E	Glutamate_byGLS_and_SLC1A6_Glutamate_NMDA_1_2D_complex	complex:Glutamate_byGLS_and_SLC1A6	complex:Glutamate_NMDA_1_2D_complex			True	False	True	curated	False	Ligand-Receptor	Signaling by Glutamate	0.324	0.328	0.0	0.0	0.0	0.0	0.0	0.222	0.226	0.0	0.0	0.0	0.0	0.0	0.0	0.0	0.0	0.0	0.0	0.0	0.0	0.0	0.0	0.0	0.0	0.0	0.0	0.0	0.673	0.676	0.0	0.0	0.0	0.0	0.0	0.0	0.0
CPI-CC0AA96E404	Glutamate_byGLS2_and_SLC17A7_Glutamate_NMDA_1_2D_complex	complex:Glutamate_byGLS2_and_SLC17A7	complex:Glutamate_NMDA_1_2D_complex			True	False	True	curated	False	Ligand-Receptor	Signaling by Glutamate	0.016	0.02	0.0	0.0	0.0	0.0	0.0	0.04	0.043	0.0	0.0	0.0	0.0	0.0	0.0	0.0	0.0	0.0	0.0	0.0	0.0	0.0	0.0	0.0	0.0	0.0	0.0	0.0	0.0	0.0	0.0	0.0	0.0	0.0	0.0	0.0	0.0
CPI-CC02D7E1CD1	Glutamate_byGLS2_and_SLC17A8_Glutamate_NMDA_1_2D_complex	complex:Glutamate_byGLS2_and_SLC17A8	complex:Glutamate_NMDA_1_2D_complex			True	False	True	curated	False	Ligand-Receptor	Signaling by Glutamate	0.0	0.0	0.0	0.0	0.0	0.0	0.0	0.014	0.018	0.0	0.0	0.0	0.0	0.0	0.0	0.0	0.0	0.0	0.0	0.0	0.0	0.0	0.0	0.0	0.0	0.0	0.0	0.0	0.0	0.0	0.0	0.0	0.0	0.0	0.0	0.0	0.0
CPI-CC07C08B2DE	Glutamate_byGLS2_and_SLC1A1_Glutamate_NMDA_1_2D_complex	complex:Glutamate_byGLS2_and_SLC1A1	complex:Glutamate_NMDA_1_2D_complex			True	False	True	curated	False	Ligand-Receptor	Signaling by Glutamate	0.196	0.199	0.0	0.0	0.0	0.0	0.0	0.065	0.068	0.0	0.0	0.0	0.0	0.0	0.0	0.0	0.0	0.0	0.0	0.0	0.0	0.0	0.0	0.0	0.0	0.0	0.0	0.0	0.0	0.0	0.0	0.0	0.0	0.0	0.0	0.0	0.0
CPI-CC017AB6A86	Glutamate_byGLS2_and_SLC1A2_Glutamate_NMDA_1_2D_complex	complex:Glutamate_byGLS2_and_SLC1A2	complex:Glutamate_NMDA_1_2D_complex			True	False	True	curated	False	Ligand-Receptor	Signaling by Glutamate	0.016	0.019	0.0	0.0	0.0	0.0	0.0	0.032	0.035	0.0	0.0	0.0	0.0	0.0	0.0	0.0	0.0	0.0	0.0	0.0	0.0	0.0	0.0	0.0	0.0	0.0	0.0	0.0	0.0	0.0	0.0	0.0	0.0	0.0	0.0	0.0	0.0
CPI-CC01E49D97E	Glutamate_byGLS2_and_SLC1A3_Glutamate_NMDA_1_2D_complex	complex:Glutamate_byGLS2_and_SLC1A3	complex:Glutamate_NMDA_1_2D_complex			True	False	True	curated	False	Ligand-Receptor	Signaling by Glutamate	0.132	0.136	0.0	0.0	0.0	0.0	0.0	0.046	0.05	0.0	0.0	0.0	0.0	0.0	0.0	0.0	0.0	0.0	0.0	0.0	0.0	0.0	0.0	0.0	0.0	0.0	0.0	0.0	0.0	0.0	0.0	0.0	0.0	0.0	0.0	0.0	0.0
CPI-CC00BFD8B11	Glutamate_byGLS2_and_SLC1A6_Glutamate_NMDA_1_2D_complex	complex:Glutamate_byGLS2_and_SLC1A6	complex:Glutamate_NMDA_1_2D_complex			True	False	True	curated	False	Ligand-Receptor	Signaling by Glutamate	0.196	0.199	0.0	0.0	0.0	0.0	0.0	0.065	0.068	0.0	0.0	0.0	0.0	0.0	0.0	0.0	0.0	0.0	0.0	0.0	0.0	0.0	0.0	0.0	0.0	0.0	0.0	0.0	0.0	0.0	0.0	0.0	0.0	0.0	0.0	0.0	0.0
CPI-CS0C3432D7F	Glutamate_byGLS_and_SLC17A7_GRM1	complex:Glutamate_byGLS_and_SLC17A7	simple:Q13255		GRM1	True	False	True	curated	False	Ligand-Receptor	Signaling by Glutamate	0.022	0.009	1.915	0.0	0.0	0.0	0.0	0.045	0.033	1.939	0.0	0.0	0.0	0.0	0.0	0.0	0.0	0.0	0.0	0.0	0.0	0.0	0.0	0.0	0.0	0.0	0.0	0.0	0.0	0.0	0.0	0.0	0.0	0.0	0.0	0.46	0.448
CPI-CS0A5982069	Glutamate_byGLS_and_SLC17A8_GRM1	complex:Glutamate_byGLS_and_SLC17A8	simple:Q13255		GRM1	True	False	True	curated	False	Ligand-Receptor	Signaling by Glutamate	0.0	0.0	0.0	0.0	0.0	0.0	0.0	0.02	0.008	1.913	0.0	0.0	0.0	0.0	0.0	0.0	0.0	0.0	0.0	0.0	0.0	0.0	0.0	0.0	0.0	0.0	0.0	0.0	0.0	0.0	0.0	0.0	0.0	0.0	0.0	0.0	0.0
CPI-CS059E38F49	Glutamate_byGLS_and_SLC1A1_GRM1	complex:Glutamate_byGLS_and_SLC1A1	simple:Q13255		GRM1	True	False	True	curated	False	Ligand-Receptor	Signaling by Glutamate	0.425	0.413	2.319	0.0	0.0	0.0	0.0	0.661	0.648	2.554	0.0	0.0	0.0	0.0	0.0	0.0	0.0	0.0	0.0	0.0	0.0	1.273	1.261	3.167	0.0	0.0	0.0	0.0	0.0	0.0	0.0	0.0	0.0	0.0	0.0	0.936	0.924
CPI-CS03F7F264A	Glutamate_byGLS_and_SLC1A2_GRM1	complex:Glutamate_byGLS_and_SLC1A2	simple:Q13255		GRM1	True	False	True	curated	False	Ligand-Receptor	Signaling by Glutamate	0.021	0.009	1.915	0.0	0.0	0.0	0.0	0.037	0.025	1.931	0.0	0.0	0.0	0.0	0.0	0.0	0.0	0.0	0.0	0.0	0.0	0.0	0.0	0.0	0.0	0.0	0.0	0.0	0.0	0.0	0.0	0.0	0.0	0.0	0.0	0.0	0.0
CPI-CS06BDC8BFA	Glutamate_byGLS_and_SLC1A3_GRM1	complex:Glutamate_byGLS_and_SLC1A3	simple:Q13255		GRM1	True	False	True	curated	False	Ligand-Receptor	Signaling by Glutamate	0.138	0.126	2.031	0.0	0.0	0.0	0.0	0.052	0.04	1.946	0.0	0.0	0.0	0.0	0.0	0.0	0.0	0.0	0.0	0.0	0.0	0.0	0.0	0.0	0.0	0.0	0.0	0.0	0.0	0.0	0.0	0.0	0.0	0.0	0.0	0.501	0.489
CPI-CS052714C89	Glutamate_byGLS_and_SLC1A6_GRM1	complex:Glutamate_byGLS_and_SLC1A6	simple:Q13255		GRM1	True	False	True	curated	False	Ligand-Receptor	Signaling by Glutamate	0.33	0.318	2.224	0.0	0.0	0.0	0.0	0.228	0.216	2.121	0.0	0.0	0.0	0.0	0.0	0.0	0.0	0.0	0.0	0.0	0.0	0.0	0.0	0.0	0.0	0.0	0.0	0.0	0.678	0.666	2.572	0.0	0.0	0.0	0.0	0.0	0.0
CPI-CS059F4ED23	Glutamate_byGLS2_and_SLC17A7_GRM1	complex:Glutamate_byGLS2_and_SLC17A7	simple:Q13255		GRM1	True	False	True	curated	False	Ligand-Receptor	Signaling by Glutamate	0.022	0.009	1.915	0.0	0.0	0.0	0.0	0.045	0.033	1.939	0.0	0.0	0.0	0.0	0.0	0.0	0.0	0.0	0.0	0.0	0.0	0.0	0.0	0.0	0.0	0.0	0.0	0.0	0.0	0.0	0.0	0.0	0.0	0.0	0.0	0.0	0.0
CPI-CS0416CB0F5	Glutamate_byGLS2_and_SLC17A8_GRM1	complex:Glutamate_byGLS2_and_SLC17A8	simple:Q13255		GRM1	True	False	True	curated	False	Ligand-Receptor	Signaling by Glutamate	0.0	0.0	0.0	0.0	0.0	0.0	0.0	0.02	0.008	1.913	0.0	0.0	0.0	0.0	0.0	0.0	0.0	0.0	0.0	0.0	0.0	0.0	0.0	0.0	0.0	0.0	0.0	0.0	0.0	0.0	0.0	0.0	0.0	0.0	0.0	0.0	0.0
CPI-CS089C871BA	Glutamate_byGLS2_and_SLC1A1_GRM1	complex:Glutamate_byGLS2_and_SLC1A1	simple:Q13255		GRM1	True	False	True	curated	False	Ligand-Receptor	Signaling by Glutamate	0.201	0.189	2.095	0.0	0.0	0.0	0.0	0.07	0.058	1.964	0.0	0.0	0.0	0.0	0.0	0.0	0.0	0.0	0.0	0.0	0.0	0.0	0.0	0.0	0.0	0.0	0.0	0.0	0.0	0.0	0.0	0.0	0.0	0.0	0.0	0.0	0.0
CPI-CS070B19B57	Glutamate_byGLS2_and_SLC1A2_GRM1	complex:Glutamate_byGLS2_and_SLC1A2	simple:Q13255		GRM1	True	False	True	curated	False	Ligand-Receptor	Signaling by Glutamate	0.021	0.009	1.915	0.0	0.0	0.0	0.0	0.037	0.025	1.931	0.0	0.0	0.0	0.0	0.0	0.0	0.0	0.0	0.0	0.0	0.0	0.0	0.0	0.0	0.0	0.0	0.0	0.0	0.0	0.0	0.0	0.0	0.0	0.0	0.0	0.0	0.0
CPI-CS09CF4D275	Glutamate_byGLS2_and_SLC1A3_GRM1	complex:Glutamate_byGLS2_and_SLC1A3	simple:Q13255		GRM1	True	False	True	curated	False	Ligand-Receptor	Signaling by Glutamate	0.138	0.126	2.031	0.0	0.0	0.0	0.0	0.052	0.04	1.946	0.0	0.0	0.0	0.0	0.0	0.0	0.0	0.0	0.0	0.0	0.0	0.0	0.0	0.0	0.0	0.0	0.0	0.0	0.0	0.0	0.0	0.0	0.0	0.0	0.0	0.0	0.0
CPI-CS0C7C7DD02	Glutamate_byGLS2_and_SLC1A6_GRM1	complex:Glutamate_byGLS2_and_SLC1A6	simple:Q13255		GRM1	True	False	True	curated	False	Ligand-Receptor	Signaling by Glutamate	0.201	0.189	2.095	0.0	0.0	0.0	0.0	0.07	0.058	1.964	0.0	0.0	0.0	0.0	0.0	0.0	0.0	0.0	0.0	0.0	0.0	0.0	0.0	0.0	0.0	0.0	0.0	0.0	0.0	0.0	0.0	0.0	0.0	0.0	0.0	0.0	0.0
CPI-CS046DB98C7	Glutamate_byGLS_and_SLC17A7_GRM2	complex:Glutamate_byGLS_and_SLC17A7	simple:Q14416		GRM2	True	False	True	curated	False	Ligand-Receptor	Signaling by Glutamate	0.011	0.0	0.0	0.0	0.0	0.0	0.0	0.034	0.0	0.0	0.0	0.0	0.0	0.0	0.0	0.0	0.0	0.0	0.0	0.0	0.0	0.0	0.0	0.0	0.0	0.0	0.0	0.0	0.0	0.0	0.0	0.0	0.0	0.0	0.0	0.449	0.0
CPI-CS00F7ADF6B	Glutamate_byGLS_and_SLC17A8_GRM2	complex:Glutamate_byGLS_and_SLC17A8	simple:Q14416		GRM2	True	False	True	curated	False	Ligand-Receptor	Signaling by Glutamate	0.0	0.0	0.0	0.0	0.0	0.0	0.0	0.009	0.0	0.0	0.0	0.0	0.0	0.0	0.0	0.0	0.0	0.0	0.0	0.0	0.0	0.0	0.0	0.0	0.0	0.0	0.0	0.0	0.0	0.0	0.0	0.0	0.0	0.0	0.0	0.0	0.0
CPI-CS099892F99	Glutamate_byGLS_and_SLC1A1_GRM2	complex:Glutamate_byGLS_and_SLC1A1	simple:Q14416		GRM2	True	False	True	curated	False	Ligand-Receptor	Signaling by Glutamate	0.415	0.0	0.0	0.0	0.0	0.0	0.0	0.65	0.0	0.0	0.0	0.0	0.0	0.0	0.0	0.0	0.0	0.0	0.0	0.0	0.0	1.262	0.0	0.0	0.0	0.0	0.0	0.0	0.0	0.0	0.0	0.0	0.0	0.0	0.0	0.925	0.0
CPI-CS08C7956BD	Glutamate_byGLS_and_SLC1A2_GRM2	complex:Glutamate_byGLS_and_SLC1A2	simple:Q14416		GRM2	True	False	True	curated	False	Ligand-Receptor	Signaling by Glutamate	0.011	0.0	0.0	0.0	0.0	0.0	0.0	0.027	0.0	0.0	0.0	0.0	0.0	0.0	0.0	0.0	0.0	0.0	0.0	0.0	0.0	0.0	0.0	0.0	0.0	0.0	0.0	0.0	0.0	0.0	0.0	0.0	0.0	0.0	0.0	0.0	0.0
CPI-CS077A43ACD	Glutamate_byGLS_and_SLC1A3_GRM2	complex:Glutamate_byGLS_and_SLC1A3	simple:Q14416		GRM2	True	False	True	curated	False	Ligand-Receptor	Signaling by Glutamate	0.127	0.0	0.0	0.0	0.0	0.0	0.0	0.041	0.0	0.0	0.0	0.0	0.0	0.0	0.0	0.0	0.0	0.0	0.0	0.0	0.0	0.0	0.0	0.0	0.0	0.0	0.0	0.0	0.0	0.0	0.0	0.0	0.0	0.0	0.0	0.49	0.0
CPI-CS0CD4875F8	Glutamate_byGLS_and_SLC1A6_GRM2	complex:Glutamate_byGLS_and_SLC1A6	simple:Q14416		GRM2	True	False	True	curated	False	Ligand-Receptor	Signaling by Glutamate	0.319	0.0	0.0	0.0	0.0	0.0	0.0	0.217	0.0	0.0	0.0	0.0	0.0	0.0	0.0	0.0	0.0	0.0	0.0	0.0	0.0	0.0	0.0	0.0	0.0	0.0	0.0	0.0	0.668	0.0	0.0	0.0	0.0	0.0	0.0	0.0	0.0
CPI-CS0EC77FC9C	Glutamate_byGLS2_and_SLC17A7_GRM2	complex:Glutamate_byGLS2_and_SLC17A7	simple:Q14416		GRM2	True	False	True	curated	False	Ligand-Receptor	Signaling by Glutamate	0.011	0.0	0.0	0.0	0.0	0.0	0.0	0.034	0.0	0.0	0.0	0.0	0.0	0.0	0.0	0.0	0.0	0.0	0.0	0.0	0.0	0.0	0.0	0.0	0.0	0.0	0.0	0.0	0.0	0.0	0.0	0.0	0.0	0.0	0.0	0.0	0.0
CPI-CS090CDDA91	Glutamate_byGLS2_and_SLC17A8_GRM2	complex:Glutamate_byGLS2_and_SLC17A8	simple:Q14416		GRM2	True	False	True	curated	False	Ligand-Receptor	Signaling by Glutamate	0.0	0.0	0.0	0.0	0.0	0.0	0.0	0.009	0.0	0.0	0.0	0.0	0.0	0.0	0.0	0.0	0.0	0.0	0.0	0.0	0.0	0.0	0.0	0.0	0.0	0.0	0.0	0.0	0.0	0.0	0.0	0.0	0.0	0.0	0.0	0.0	0.0
CPI-CS0286AF8D6	Glutamate_byGLS2_and_SLC1A1_GRM2	complex:Glutamate_byGLS2_and_SLC1A1	simple:Q14416		GRM2	True	False	True	curated	False	Ligand-Receptor	Signaling by Glutamate	0.191	0.0	0.0	0.0	0.0	0.0	0.0	0.06	0.0	0.0	0.0	0.0	0.0	0.0	0.0	0.0	0.0	0.0	0.0	0.0	0.0	0.0	0.0	0.0	0.0	0.0	0.0	0.0	0.0	0.0	0.0	0.0	0.0	0.0	0.0	0.0	0.0
CPI-CS0916EF39D	Glutamate_byGLS2_and_SLC1A2_GRM2	complex:Glutamate_byGLS2_and_SLC1A2	simple:Q14416		GRM2	True	False	True	curated	False	Ligand-Receptor	Signaling by Glutamate	0.011	0.0	0.0	0.0	0.0	0.0	0.0	0.027	0.0	0.0	0.0	0.0	0.0	0.0	0.0	0.0	0.0	0.0	0.0	0.0	0.0	0.0	0.0	0.0	0.0	0.0	0.0	0.0	0.0	0.0	0.0	0.0	0.0	0.0	0.0	0.0	0.0
CPI-CS07C63C8BC	Glutamate_byGLS2_and_SLC1A3_GRM2	complex:Glutamate_byGLS2_and_SLC1A3	simple:Q14416		GRM2	True	False	True	curated	False	Ligand-Receptor	Signaling by Glutamate	0.127	0.0	0.0	0.0	0.0	0.0	0.0	0.041	0.0	0.0	0.0	0.0	0.0	0.0	0.0	0.0	0.0	0.0	0.0	0.0	0.0	0.0	0.0	0.0	0.0	0.0	0.0	0.0	0.0	0.0	0.0	0.0	0.0	0.0	0.0	0.0	0.0
CPI-CS0BC3D8A73	Glutamate_byGLS2_and_SLC1A6_GRM2	complex:Glutamate_byGLS2_and_SLC1A6	simple:Q14416		GRM2	True	False	True	curated	False	Ligand-Receptor	Signaling by Glutamate	0.191	0.0	0.0	0.0	0.0	0.0	0.0	0.06	0.0	0.0	0.0	0.0	0.0	0.0	0.0	0.0	0.0	0.0	0.0	0.0	0.0	0.0	0.0	0.0	0.0	0.0	0.0	0.0	0.0	0.0	0.0	0.0	0.0	0.0	0.0	0.0	0.0
CPI-CS013ADF74E	Glutamate_byGLS_and_SLC17A7_GRM3	complex:Glutamate_byGLS_and_SLC17A7	simple:Q14832		GRM3	True	False	True	curated	False	Ligand-Receptor	Signaling by Glutamate	0.065	0.077	1.915	0.0	0.0	0.0	0.0	0.088	0.101	1.939	0.0	0.0	0.0	0.0	0.0	0.0	0.0	0.0	0.0	0.0	0.0	0.0	0.0	0.0	0.0	0.0	0.0	0.0	0.0	0.0	0.0	0.0	0.0	0.0	0.0	0.503	0.515
CPI-CS01EA6FC47	Glutamate_byGLS_and_SLC17A8_GRM3	complex:Glutamate_byGLS_and_SLC17A8	simple:Q14832		GRM3	True	False	True	curated	False	Ligand-Receptor	Signaling by Glutamate	0.0	0.0	0.0	0.0	0.0	0.0	0.0	0.063	0.075	1.913	0.0	0.0	0.0	0.0	0.0	0.0	0.0	0.0	0.0	0.0	0.0	0.0	0.0	0.0	0.0	0.0	0.0	0.0	0.0	0.0	0.0	0.0	0.0	0.0	0.0	0.0	0.0
CPI-CS035E3DC49	Glutamate_byGLS_and_SLC1A1_GRM3	complex:Glutamate_byGLS_and_SLC1A1	simple:Q14832		GRM3	True	False	True	curated	False	Ligand-Receptor	Signaling by Glutamate	0.469	0.481	2.319	0.0	0.0	0.0	0.0	0.704	0.716	2.554	0.0	0.0	0.0	0.0	0.0	0.0	0.0	0.0	0.0	0.0	0.0	1.316	1.329	3.167	0.0	0.0	0.0	0.0	0.0	0.0	0.0	0.0	0.0	0.0	0.0	0.979	0.991
CPI-CS0444827FD	Glutamate_byGLS_and_SLC1A2_GRM3	complex:Glutamate_byGLS_and_SLC1A2	simple:Q14832		GRM3	True	False	True	curated	False	Ligand-Receptor	Signaling by Glutamate	0.065	0.077	1.915	0.0	0.0	0.0	0.0	0.081	0.093	1.931	0.0	0.0	0.0	0.0	0.0	0.0	0.0	0.0	0.0	0.0	0.0	0.0	0.0	0.0	0.0	0.0	0.0	0.0	0.0	0.0	0.0	0.0	0.0	0.0	0.0	0.0	0.0
CPI-CS0D33309E7	Glutamate_byGLS_and_SLC1A3_GRM3	complex:Glutamate_byGLS_and_SLC1A3	simple:Q14832		GRM3	True	False	True	curated	False	Ligand-Receptor	Signaling by Glutamate	0.181	0.194	2.031	0.0	0.0	0.0	0.0	0.095	0.108	1.945	0.0	0.0	0.0	0.0	0.0	0.0	0.0	0.0	0.0	0.0	0.0	0.0	0.0	0.0	0.0	0.0	0.0	0.0	0.0	0.0	0.0	0.0	0.0	0.0	0.0	0.544	0.557
CPI-CS0C43745D6	Glutamate_byGLS_and_SLC1A6_GRM3	complex:Glutamate_byGLS_and_SLC1A6	simple:Q14832		GRM3	True	False	True	curated	False	Ligand-Receptor	Signaling by Glutamate	0.373	0.386	2.223	0.0	0.0	0.0	0.0	0.271	0.284	2.121	0.0	0.0	0.0	0.0	0.0	0.0	0.0	0.0	0.0	0.0	0.0	0.0	0.0	0.0	0.0	0.0	0.0	0.0	0.722	0.734	2.572	0.0	0.0	0.0	0.0	0.0	0.0
CPI-CS0AE7F1FB9	Glutamate_byGLS2_and_SLC17A7_GRM3	complex:Glutamate_byGLS2_and_SLC17A7	simple:Q14832		GRM3	True	False	True	curated	False	Ligand-Receptor	Signaling by Glutamate	0.065	0.077	1.915	0.0	0.0	0.0	0.0	0.088	0.101	1.939	0.0	0.0	0.0	0.0	0.0	0.0	0.0	0.0	0.0	0.0	0.0	0.0	0.0	0.0	0.0	0.0	0.0	0.0	0.0	0.0	0.0	0.0	0.0	0.0	0.0	0.0	0.0
CPI-CS0A5B00FEC	Glutamate_byGLS2_and_SLC17A8_GRM3	complex:Glutamate_byGLS2_and_SLC17A8	simple:Q14832		GRM3	True	False	True	curated	False	Ligand-Receptor	Signaling by Glutamate	0.0	0.0	0.0	0.0	0.0	0.0	0.0	0.063	0.075	1.913	0.0	0.0	0.0	0.0	0.0	0.0	0.0	0.0	0.0	0.0	0.0	0.0	0.0	0.0	0.0	0.0	0.0	0.0	0.0	0.0	0.0	0.0	0.0	0.0	0.0	0.0	0.0
CPI-CS081D8412E	Glutamate_byGLS2_and_SLC1A1_GRM3	complex:Glutamate_byGLS2_and_SLC1A1	simple:Q14832		GRM3	True	False	True	curated	False	Ligand-Receptor	Signaling by Glutamate	0.245	0.257	2.095	0.0	0.0	0.0	0.0	0.114	0.126	1.964	0.0	0.0	0.0	0.0	0.0	0.0	0.0	0.0	0.0	0.0	0.0	0.0	0.0	0.0	0.0	0.0	0.0	0.0	0.0	0.0	0.0	0.0	0.0	0.0	0.0	0.0	0.0
CPI-CS01E5D0183	Glutamate_byGLS2_and_SLC1A2_GRM3	complex:Glutamate_byGLS2_and_SLC1A2	simple:Q14832		GRM3	True	False	True	curated	False	Ligand-Receptor	Signaling by Glutamate	0.065	0.077	1.915	0.0	0.0	0.0	0.0	0.081	0.093	1.931	0.0	0.0	0.0	0.0	0.0	0.0	0.0	0.0	0.0	0.0	0.0	0.0	0.0	0.0	0.0	0.0	0.0	0.0	0.0	0.0	0.0	0.0	0.0	0.0	0.0	0.0	0.0
CPI-CS05D1E58B4	Glutamate_byGLS2_and_SLC1A3_GRM3	complex:Glutamate_byGLS2_and_SLC1A3	simple:Q14832		GRM3	True	False	True	curated	False	Ligand-Receptor	Signaling by Glutamate	0.181	0.194	2.031	0.0	0.0	0.0	0.0	0.095	0.108	1.945	0.0	0.0	0.0	0.0	0.0	0.0	0.0	0.0	0.0	0.0	0.0	0.0	0.0	0.0	0.0	0.0	0.0	0.0	0.0	0.0	0.0	0.0	0.0	0.0	0.0	0.0	0.0
CPI-CS0554D19E3	Glutamate_byGLS2_and_SLC1A6_GRM3	complex:Glutamate_byGLS2_and_SLC1A6	simple:Q14832		GRM3	True	False	True	curated	False	Ligand-Receptor	Signaling by Glutamate	0.245	0.257	2.095	0.0	0.0	0.0	0.0	0.114	0.126	1.964	0.0	0.0	0.0	0.0	0.0	0.0	0.0	0.0	0.0	0.0	0.0	0.0	0.0	0.0	0.0	0.0	0.0	0.0	0.0	0.0	0.0	0.0	0.0	0.0	0.0	0.0	0.0
CPI-CS092F9D032	Glutamate_byGLS_and_SLC17A7_GRM4	complex:Glutamate_byGLS_and_SLC17A7	simple:Q14833		GRM4	True	False	True	curated	False	Ligand-Receptor	Signaling by Glutamate	1.259	0.504	0.0	0.796	0.66	1.505	1.836	1.283	0.528	0.0	0.82	0.683	1.528	1.859	0.0	0.0	0.0	0.0	0.0	0.0	0.0	0.0	0.0	0.0	0.0	0.0	0.0	0.0	0.0	0.0	0.0	0.0	0.0	0.0	0.0	1.697	0.942
CPI-CS03479D25E	Glutamate_byGLS_and_SLC17A8_GRM4	complex:Glutamate_byGLS_and_SLC17A8	simple:Q14833		GRM4	True	False	True	curated	False	Ligand-Receptor	Signaling by Glutamate	0.0	0.0	0.0	0.0	0.0	0.0	0.0	1.257	0.503	0.0	0.795	0.658	1.503	1.834	0.0	0.0	0.0	0.0	0.0	0.0	0.0	0.0	0.0	0.0	0.0	0.0	0.0	0.0	0.0	0.0	0.0	0.0	0.0	0.0	0.0	0.0	0.0
CPI-CS08648BDFD	Glutamate_byGLS_and_SLC1A1_GRM4	complex:Glutamate_byGLS_and_SLC1A1	simple:Q14833		GRM4	True	False	True	curated	False	Ligand-Receptor	Signaling by Glutamate	1.663	0.908	0.0	1.2	1.063	1.909	2.24	1.898	1.143	0.0	1.435	1.299	2.144	2.475	0.0	0.0	0.0	0.0	0.0	0.0	0.0	2.511	1.756	0.0	2.048	1.911	2.756	3.087	0.0	0.0	0.0	0.0	0.0	0.0	0.0	2.173	1.419
CPI-CS0FA9C25E9	Glutamate_byGLS_and_SLC1A2_GRM4	complex:Glutamate_byGLS_and_SLC1A2	simple:Q14833		GRM4	True	False	True	curated	False	Ligand-Receptor	Signaling by Glutamate	1.259	0.504	0.0	0.796	0.659	1.505	1.836	1.275	0.52	0.0	0.812	0.675	1.521	1.852	0.0	0.0	0.0	0.0	0.0	0.0	0.0	0.0	0.0	0.0	0.0	0.0	0.0	0.0	0.0	0.0	0.0	0.0	0.0	0.0	0.0	0.0	0.0
CPI-CS071698505	Glutamate_byGLS_and_SLC1A3_GRM4	complex:Glutamate_byGLS_and_SLC1A3	simple:Q14833		GRM4	True	False	True	curated	False	Ligand-Receptor	Signaling by Glutamate	1.375	0.621	0.0	0.913	0.776	1.621	1.952	1.289	0.535	0.0	0.827	0.69	1.535	1.866	0.0	0.0	0.0	0.0	0.0	0.0	0.0	0.0	0.0	0.0	0.0	0.0	0.0	0.0	0.0	0.0	0.0	0.0	0.0	0.0	0.0	1.738	0.984
CPI-CS07AF8702D	Glutamate_byGLS_and_SLC1A6_GRM4	complex:Glutamate_byGLS_and_SLC1A6	simple:Q14833		GRM4	True	False	True	curated	False	Ligand-Receptor	Signaling by Glutamate	1.567	0.813	0.0	1.105	0.968	1.813	2.144	1.465	0.711	0.0	1.003	0.866	1.711	2.042	0.0	0.0	0.0	0.0	0.0	0.0	0.0	0.0	0.0	0.0	0.0	0.0	0.0	0.0	1.916	1.161	0.0	1.453	1.316	2.162	2.493	0.0	0.0
CPI-CS09CFDCF78	Glutamate_byGLS2_and_SLC17A7_GRM4	complex:Glutamate_byGLS2_and_SLC17A7	simple:Q14833		GRM4	True	False	True	curated	False	Ligand-Receptor	Signaling by Glutamate	1.259	0.504	0.0	0.796	0.66	1.505	1.836	1.283	0.528	0.0	0.82	0.683	1.528	1.859	0.0	0.0	0.0	0.0	0.0	0.0	0.0	0.0	0.0	0.0	0.0	0.0	0.0	0.0	0.0	0.0	0.0	0.0	0.0	0.0	0.0	0.0	0.0
CPI-CS00323BD9A	Glutamate_byGLS2_and_SLC17A8_GRM4	complex:Glutamate_byGLS2_and_SLC17A8	simple:Q14833		GRM4	True	False	True	curated	False	Ligand-Receptor	Signaling by Glutamate	0.0	0.0	0.0	0.0	0.0	0.0	0.0	1.257	0.503	0.0	0.795	0.658	1.503	1.834	0.0	0.0	0.0	0.0	0.0	0.0	0.0	0.0	0.0	0.0	0.0	0.0	0.0	0.0	0.0	0.0	0.0	0.0	0.0	0.0	0.0	0.0	0.0
CPI-CS0041BE443	Glutamate_byGLS2_and_SLC1A1_GRM4	complex:Glutamate_byGLS2_and_SLC1A1	simple:Q14833		GRM4	True	False	True	curated	False	Ligand-Receptor	Signaling by Glutamate	1.439	0.684	0.0	0.976	0.839	1.685	2.016	1.308	0.553	0.0	0.845	0.708	1.554	1.885	0.0	0.0	0.0	0.0	0.0	0.0	0.0	0.0	0.0	0.0	0.0	0.0	0.0	0.0	0.0	0.0	0.0	0.0	0.0	0.0	0.0	0.0	0.0
CPI-CS0D7A1419D	Glutamate_byGLS2_and_SLC1A2_GRM4	complex:Glutamate_byGLS2_and_SLC1A2	simple:Q14833		GRM4	True	False	True	curated	False	Ligand-Receptor	Signaling by Glutamate	1.259	0.504	0.0	0.796	0.659	1.505	1.836	1.275	0.52	0.0	0.812	0.675	1.521	1.852	0.0	0.0	0.0	0.0	0.0	0.0	0.0	0.0	0.0	0.0	0.0	0.0	0.0	0.0	0.0	0.0	0.0	0.0	0.0	0.0	0.0	0.0	0.0
CPI-CS0591372DE	Glutamate_byGLS2_and_SLC1A3_GRM4	complex:Glutamate_byGLS2_and_SLC1A3	simple:Q14833		GRM4	True	False	True	curated	False	Ligand-Receptor	Signaling by Glutamate	1.375	0.621	0.0	0.913	0.776	1.621	1.952	1.289	0.535	0.0	0.827	0.69	1.535	1.866	0.0	0.0	0.0	0.0	0.0	0.0	0.0	0.0	0.0	0.0	0.0	0.0	0.0	0.0	0.0	0.0	0.0	0.0	0.0	0.0	0.0	0.0	0.0
CPI-CS0DB067721	Glutamate_byGLS2_and_SLC1A6_GRM4	complex:Glutamate_byGLS2_and_SLC1A6	simple:Q14833		GRM4	True	False	True	curated	False	Ligand-Receptor	Signaling by Glutamate	1.439	0.684	0.0	0.976	0.839	1.685	2.016	1.308	0.553	0.0	0.845	0.708	1.554	1.885	0.0	0.0	0.0	0.0	0.0	0.0	0.0	0.0	0.0	0.0	0.0	0.0	0.0	0.0	0.0	0.0	0.0	0.0	0.0	0.0	0.0	0.0	0.0
CPI-CS065936301	Glutamate_byGLS_and_SLC17A7_GRM5	complex:Glutamate_byGLS_and_SLC17A7	simple:P41594		GRM5	True	False	True	curated	False	Ligand-Receptor	Signaling by Glutamate	0.022	0.0	0.0	0.0	0.0	0.0	0.0	0.046	0.0	0.0	0.0	0.0	0.0	0.0	0.0	0.0	0.0	0.0	0.0	0.0	0.0	0.0	0.0	0.0	0.0	0.0	0.0	0.0	0.0	0.0	0.0	0.0	0.0	0.0	0.0	0.46	0.0
CPI-CS094459C68	Glutamate_byGLS_and_SLC17A8_GRM5	complex:Glutamate_byGLS_and_SLC17A8	simple:P41594		GRM5	True	False	True	curated	False	Ligand-Receptor	Signaling by Glutamate	0.0	0.0	0.0	0.0	0.0	0.0	0.0	0.02	0.0	0.0	0.0	0.0	0.0	0.0	0.0	0.0	0.0	0.0	0.0	0.0	0.0	0.0	0.0	0.0	0.0	0.0	0.0	0.0	0.0	0.0	0.0	0.0	0.0	0.0	0.0	0.0	0.0
CPI-CS0EECB890E	Glutamate_byGLS_and_SLC1A1_GRM5	complex:Glutamate_byGLS_and_SLC1A1	simple:P41594		GRM5	True	False	True	curated	False	Ligand-Receptor	Signaling by Glutamate	0.426	0.0	0.0	0.0	0.0	0.0	0.0	0.661	0.0	0.0	0.0	0.0	0.0	0.0	0.0	0.0	0.0	0.0	0.0	0.0	0.0	1.274	0.0	0.0	0.0	0.0	0.0	0.0	0.0	0.0	0.0	0.0	0.0	0.0	0.0	0.936	0.0
CPI-CS04A0AEE4C	Glutamate_byGLS_and_SLC1A2_GRM5	complex:Glutamate_byGLS_and_SLC1A2	simple:P41594		GRM5	True	False	True	curated	False	Ligand-Receptor	Signaling by Glutamate	0.022	0.0	0.0	0.0	0.0	0.0	0.0	0.038	0.0	0.0	0.0	0.0	0.0	0.0	0.0	0.0	0.0	0.0	0.0	0.0	0.0	0.0	0.0	0.0	0.0	0.0	0.0	0.0	0.0	0.0	0.0	0.0	0.0	0.0	0.0	0.0	0.0
CPI-CS0305D24F6	Glutamate_byGLS_and_SLC1A3_GRM5	complex:Glutamate_byGLS_and_SLC1A3	simple:P41594		GRM5	True	False	True	curated	False	Ligand-Receptor	Signaling by Glutamate	0.138	0.0	0.0	0.0	0.0	0.0	0.0	0.052	0.0	0.0	0.0	0.0	0.0	0.0	0.0	0.0	0.0	0.0	0.0	0.0	0.0	0.0	0.0	0.0	0.0	0.0	0.0	0.0	0.0	0.0	0.0	0.0	0.0	0.0	0.0	0.501	0.0
CPI-CS0A5376E7A	Glutamate_byGLS_and_SLC1A6_GRM5	complex:Glutamate_byGLS_and_SLC1A6	simple:P41594		GRM5	True	False	True	curated	False	Ligand-Receptor	Signaling by Glutamate	0.33	0.0	0.0	0.0	0.0	0.0	0.0	0.228	0.0	0.0	0.0	0.0	0.0	0.0	0.0	0.0	0.0	0.0	0.0	0.0	0.0	0.0	0.0	0.0	0.0	0.0	0.0	0.0	0.679	0.0	0.0	0.0	0.0	0.0	0.0	0.0	0.0
CPI-CS0BA5C6CCB	Glutamate_byGLS2_and_SLC17A7_GRM5	complex:Glutamate_byGLS2_and_SLC17A7	simple:P41594		GRM5	True	False	True	curated	False	Ligand-Receptor	Signaling by Glutamate	0.022	0.0	0.0	0.0	0.0	0.0	0.0	0.046	0.0	0.0	0.0	0.0	0.0	0.0	0.0	0.0	0.0	0.0	0.0	0.0	0.0	0.0	0.0	0.0	0.0	0.0	0.0	0.0	0.0	0.0	0.0	0.0	0.0	0.0	0.0	0.0	0.0
CPI-CS0A5C5F9DF	Glutamate_byGLS2_and_SLC17A8_GRM5	complex:Glutamate_byGLS2_and_SLC17A8	simple:P41594		GRM5	True	False	True	curated	False	Ligand-Receptor	Signaling by Glutamate	0.0	0.0	0.0	0.0	0.0	0.0	0.0	0.02	0.0	0.0	0.0	0.0	0.0	0.0	0.0	0.0	0.0	0.0	0.0	0.0	0.0	0.0	0.0	0.0	0.0	0.0	0.0	0.0	0.0	0.0	0.0	0.0	0.0	0.0	0.0	0.0	0.0
CPI-CS05B11F2F4	Glutamate_byGLS2_and_SLC1A1_GRM5	complex:Glutamate_byGLS2_and_SLC1A1	simple:P41594		GRM5	True	False	True	curated	False	Ligand-Receptor	Signaling by Glutamate	0.202	0.0	0.0	0.0	0.0	0.0	0.0	0.071	0.0	0.0	0.0	0.0	0.0	0.0	0.0	0.0	0.0	0.0	0.0	0.0	0.0	0.0	0.0	0.0	0.0	0.0	0.0	0.0	0.0	0.0	0.0	0.0	0.0	0.0	0.0	0.0	0.0
CPI-CS06CD4A71F	Glutamate_byGLS2_and_SLC1A2_GRM5	complex:Glutamate_byGLS2_and_SLC1A2	simple:P41594		GRM5	True	False	True	curated	False	Ligand-Receptor	Signaling by Glutamate	0.022	0.0	0.0	0.0	0.0	0.0	0.0	0.038	0.0	0.0	0.0	0.0	0.0	0.0	0.0	0.0	0.0	0.0	0.0	0.0	0.0	0.0	0.0	0.0	0.0	0.0	0.0	0.0	0.0	0.0	0.0	0.0	0.0	0.0	0.0	0.0	0.0
CPI-CS03D684E7D	Glutamate_byGLS2_and_SLC1A3_GRM5	complex:Glutamate_byGLS2_and_SLC1A3	simple:P41594		GRM5	True	False	True	curated	False	Ligand-Receptor	Signaling by Glutamate	0.138	0.0	0.0	0.0	0.0	0.0	0.0	0.052	0.0	0.0	0.0	0.0	0.0	0.0	0.0	0.0	0.0	0.0	0.0	0.0	0.0	0.0	0.0	0.0	0.0	0.0	0.0	0.0	0.0	0.0	0.0	0.0	0.0	0.0	0.0	0.0	0.0
CPI-CS0F106270D	Glutamate_byGLS2_and_SLC1A6_GRM5	complex:Glutamate_byGLS2_and_SLC1A6	simple:P41594		GRM5	True	False	True	curated	False	Ligand-Receptor	Signaling by Glutamate	0.202	0.0	0.0	0.0	0.0	0.0	0.0	0.071	0.0	0.0	0.0	0.0	0.0	0.0	0.0	0.0	0.0	0.0	0.0	0.0	0.0	0.0	0.0	0.0	0.0	0.0	0.0	0.0	0.0	0.0	0.0	0.0	0.0	0.0	0.0	0.0	0.0
CPI-CS0A5114B04	Glutamate_byGLS_and_SLC17A7_GRM6	complex:Glutamate_byGLS_and_SLC17A7	simple:O15303		GRM6	True	False	True	curated	False	Ligand-Receptor	Signaling by Glutamate	0.012	0.009	0.0	0.0	0.0	0.0	0.0	0.035	0.033	0.0	0.0	0.0	0.0	0.0	0.0	0.0	0.0	0.0	0.0	0.0	0.0	0.0	0.0	0.0	0.0	0.0	0.0	0.0	0.0	0.0	0.0	0.0	0.0	0.0	0.0	0.45	0.447
CPI-CS07B0A120C	Glutamate_byGLS_and_SLC17A8_GRM6	complex:Glutamate_byGLS_and_SLC17A8	simple:O15303		GRM6	True	False	True	curated	False	Ligand-Receptor	Signaling by Glutamate	0.0	0.0	0.0	0.0	0.0	0.0	0.0	0.01	0.007	0.0	0.0	0.0	0.0	0.0	0.0	0.0	0.0	0.0	0.0	0.0	0.0	0.0	0.0	0.0	0.0	0.0	0.0	0.0	0.0	0.0	0.0	0.0	0.0	0.0	0.0	0.0	0.0
CPI-CS0A1A5DA91	Glutamate_byGLS_and_SLC1A1_GRM6	complex:Glutamate_byGLS_and_SLC1A1	simple:O15303		GRM6	True	False	True	curated	False	Ligand-Receptor	Signaling by Glutamate	0.415	0.413	0.0	0.0	0.0	0.0	0.0	0.651	0.648	0.0	0.0	0.0	0.0	0.0	0.0	0.0	0.0	0.0	0.0	0.0	0.0	1.263	1.261	0.0	0.0	0.0	0.0	0.0	0.0	0.0	0.0	0.0	0.0	0.0	0.0	0.926	0.923
CPI-CS0B90BEB16	Glutamate_byGLS_and_SLC1A2_GRM6	complex:Glutamate_byGLS_and_SLC1A2	simple:O15303		GRM6	True	False	True	curated	False	Ligand-Receptor	Signaling by Glutamate	0.011	0.009	0.0	0.0	0.0	0.0	0.0	0.027	0.025	0.0	0.0	0.0	0.0	0.0	0.0	0.0	0.0	0.0	0.0	0.0	0.0	0.0	0.0	0.0	0.0	0.0	0.0	0.0	0.0	0.0	0.0	0.0	0.0	0.0	0.0	0.0	0.0
CPI-CS002D05AD7	Glutamate_byGLS_and_SLC1A3_GRM6	complex:Glutamate_byGLS_and_SLC1A3	simple:O15303		GRM6	True	False	True	curated	False	Ligand-Receptor	Signaling by Glutamate	0.128	0.125	0.0	0.0	0.0	0.0	0.0	0.042	0.04	0.0	0.0	0.0	0.0	0.0	0.0	0.0	0.0	0.0	0.0	0.0	0.0	0.0	0.0	0.0	0.0	0.0	0.0	0.0	0.0	0.0	0.0	0.0	0.0	0.0	0.0	0.491	0.488
CPI-CS020F306DA	Glutamate_byGLS_and_SLC1A6_GRM6	complex:Glutamate_byGLS_and_SLC1A6	simple:O15303		GRM6	True	False	True	curated	False	Ligand-Receptor	Signaling by Glutamate	0.32	0.318	0.0	0.0	0.0	0.0	0.0	0.218	0.215	0.0	0.0	0.0	0.0	0.0	0.0	0.0	0.0	0.0	0.0	0.0	0.0	0.0	0.0	0.0	0.0	0.0	0.0	0.0	0.668	0.666	0.0	0.0	0.0	0.0	0.0	0.0	0.0
CPI-CS0EC6271ED	Glutamate_byGLS2_and_SLC17A7_GRM6	complex:Glutamate_byGLS2_and_SLC17A7	simple:O15303		GRM6	True	False	True	curated	False	Ligand-Receptor	Signaling by Glutamate	0.012	0.009	0.0	0.0	0.0	0.0	0.0	0.035	0.033	0.0	0.0	0.0	0.0	0.0	0.0	0.0	0.0	0.0	0.0	0.0	0.0	0.0	0.0	0.0	0.0	0.0	0.0	0.0	0.0	0.0	0.0	0.0	0.0	0.0	0.0	0.0	0.0
CPI-CS0B8F51188	Glutamate_byGLS2_and_SLC17A8_GRM6	complex:Glutamate_byGLS2_and_SLC17A8	simple:O15303		GRM6	True	False	True	curated	False	Ligand-Receptor	Signaling by Glutamate	0.0	0.0	0.0	0.0	0.0	0.0	0.0	0.01	0.007	0.0	0.0	0.0	0.0	0.0	0.0	0.0	0.0	0.0	0.0	0.0	0.0	0.0	0.0	0.0	0.0	0.0	0.0	0.0	0.0	0.0	0.0	0.0	0.0	0.0	0.0	0.0	0.0
CPI-CS05610B89F	Glutamate_byGLS2_and_SLC1A1_GRM6	complex:Glutamate_byGLS2_and_SLC1A1	simple:O15303		GRM6	True	False	True	curated	False	Ligand-Receptor	Signaling by Glutamate	0.191	0.189	0.0	0.0	0.0	0.0	0.0	0.06	0.058	0.0	0.0	0.0	0.0	0.0	0.0	0.0	0.0	0.0	0.0	0.0	0.0	0.0	0.0	0.0	0.0	0.0	0.0	0.0	0.0	0.0	0.0	0.0	0.0	0.0	0.0	0.0	0.0
CPI-CS055AEE574	Glutamate_byGLS2_and_SLC1A2_GRM6	complex:Glutamate_byGLS2_and_SLC1A2	simple:O15303		GRM6	True	False	True	curated	False	Ligand-Receptor	Signaling by Glutamate	0.011	0.009	0.0	0.0	0.0	0.0	0.0	0.027	0.025	0.0	0.0	0.0	0.0	0.0	0.0	0.0	0.0	0.0	0.0	0.0	0.0	0.0	0.0	0.0	0.0	0.0	0.0	0.0	0.0	0.0	0.0	0.0	0.0	0.0	0.0	0.0	0.0
CPI-CS09698412B	Glutamate_byGLS2_and_SLC1A3_GRM6	complex:Glutamate_byGLS2_and_SLC1A3	simple:O15303		GRM6	True	False	True	curated	False	Ligand-Receptor	Signaling by Glutamate	0.128	0.125	0.0	0.0	0.0	0.0	0.0	0.042	0.04	0.0	0.0	0.0	0.0	0.0	0.0	0.0	0.0	0.0	0.0	0.0	0.0	0.0	0.0	0.0	0.0	0.0	0.0	0.0	0.0	0.0	0.0	0.0	0.0	0.0	0.0	0.0	0.0
CPI-CS0764E52B3	Glutamate_byGLS2_and_SLC1A6_GRM6	complex:Glutamate_byGLS2_and_SLC1A6	simple:O15303		GRM6	True	False	True	curated	False	Ligand-Receptor	Signaling by Glutamate	0.191	0.189	0.0	0.0	0.0	0.0	0.0	0.06	0.058	0.0	0.0	0.0	0.0	0.0	0.0	0.0	0.0	0.0	0.0	0.0	0.0	0.0	0.0	0.0	0.0	0.0	0.0	0.0	0.0	0.0	0.0	0.0	0.0	0.0	0.0	0.0	0.0
CPI-CS0F37D7476	Glutamate_byGLS_and_SLC17A7_GRM7	complex:Glutamate_byGLS_and_SLC17A7	simple:Q14831		GRM7	True	False	True	curated	False	Ligand-Receptor	Signaling by Glutamate	0.011	0.009	0.0	0.0	0.0	0.0	0.0	0.035	0.033	0.0	0.0	0.0	0.0	0.0	0.0	0.0	0.0	0.0	0.0	0.0	0.0	0.0	0.0	0.0	0.0	0.0	0.0	0.0	0.0	0.0	0.0	0.0	0.0	0.0	0.0	0.449	0.447
CPI-CS0CDD9F86D	Glutamate_byGLS_and_SLC17A8_GRM7	complex:Glutamate_byGLS_and_SLC17A8	simple:Q14831		GRM7	True	False	True	curated	False	Ligand-Receptor	Signaling by Glutamate	0.0	0.0	0.0	0.0	0.0	0.0	0.0	0.009	0.007	0.0	0.0	0.0	0.0	0.0	0.0	0.0	0.0	0.0	0.0	0.0	0.0	0.0	0.0	0.0	0.0	0.0	0.0	0.0	0.0	0.0	0.0	0.0	0.0	0.0	0.0	0.0	0.0
CPI-CS093EF3F47	Glutamate_byGLS_and_SLC1A1_GRM7	complex:Glutamate_byGLS_and_SLC1A1	simple:Q14831		GRM7	True	False	True	curated	False	Ligand-Receptor	Signaling by Glutamate	0.415	0.413	0.0	0.0	0.0	0.0	0.0	0.65	0.648	0.0	0.0	0.0	0.0	0.0	0.0	0.0	0.0	0.0	0.0	0.0	0.0	1.262	1.261	0.0	0.0	0.0	0.0	0.0	0.0	0.0	0.0	0.0	0.0	0.0	0.0	0.925	0.923
CPI-CS007136501	Glutamate_byGLS_and_SLC1A2_GRM7	complex:Glutamate_byGLS_and_SLC1A2	simple:Q14831		GRM7	True	False	True	curated	False	Ligand-Receptor	Signaling by Glutamate	0.011	0.009	0.0	0.0	0.0	0.0	0.0	0.027	0.025	0.0	0.0	0.0	0.0	0.0	0.0	0.0	0.0	0.0	0.0	0.0	0.0	0.0	0.0	0.0	0.0	0.0	0.0	0.0	0.0	0.0	0.0	0.0	0.0	0.0	0.0	0.0	0.0
CPI-CS09F74FD39	Glutamate_byGLS_and_SLC1A3_GRM7	complex:Glutamate_byGLS_and_SLC1A3	simple:Q14831		GRM7	True	False	True	curated	False	Ligand-Receptor	Signaling by Glutamate	0.127	0.125	0.0	0.0	0.0	0.0	0.0	0.041	0.039	0.0	0.0	0.0	0.0	0.0	0.0	0.0	0.0	0.0	0.0	0.0	0.0	0.0	0.0	0.0	0.0	0.0	0.0	0.0	0.0	0.0	0.0	0.0	0.0	0.0	0.0	0.49	0.488
CPI-CS07EF8D9C2	Glutamate_byGLS_and_SLC1A6_GRM7	complex:Glutamate_byGLS_and_SLC1A6	simple:Q14831		GRM7	True	False	True	curated	False	Ligand-Receptor	Signaling by Glutamate	0.319	0.317	0.0	0.0	0.0	0.0	0.0	0.217	0.215	0.0	0.0	0.0	0.0	0.0	0.0	0.0	0.0	0.0	0.0	0.0	0.0	0.0	0.0	0.0	0.0	0.0	0.0	0.0	0.668	0.666	0.0	0.0	0.0	0.0	0.0	0.0	0.0
CPI-CS004BB0890	Glutamate_byGLS2_and_SLC17A7_GRM7	complex:Glutamate_byGLS2_and_SLC17A7	simple:Q14831		GRM7	True	False	True	curated	False	Ligand-Receptor	Signaling by Glutamate	0.011	0.009	0.0	0.0	0.0	0.0	0.0	0.035	0.033	0.0	0.0	0.0	0.0	0.0	0.0	0.0	0.0	0.0	0.0	0.0	0.0	0.0	0.0	0.0	0.0	0.0	0.0	0.0	0.0	0.0	0.0	0.0	0.0	0.0	0.0	0.0	0.0
CPI-CS00B734C46	Glutamate_byGLS2_and_SLC17A8_GRM7	complex:Glutamate_byGLS2_and_SLC17A8	simple:Q14831		GRM7	True	False	True	curated	False	Ligand-Receptor	Signaling by Glutamate	0.0	0.0	0.0	0.0	0.0	0.0	0.0	0.009	0.007	0.0	0.0	0.0	0.0	0.0	0.0	0.0	0.0	0.0	0.0	0.0	0.0	0.0	0.0	0.0	0.0	0.0	0.0	0.0	0.0	0.0	0.0	0.0	0.0	0.0	0.0	0.0	0.0
CPI-CS00061350E	Glutamate_byGLS2_and_SLC1A1_GRM7	complex:Glutamate_byGLS2_and_SLC1A1	simple:Q14831		GRM7	True	False	True	curated	False	Ligand-Receptor	Signaling by Glutamate	0.191	0.189	0.0	0.0	0.0	0.0	0.0	0.06	0.058	0.0	0.0	0.0	0.0	0.0	0.0	0.0	0.0	0.0	0.0	0.0	0.0	0.0	0.0	0.0	0.0	0.0	0.0	0.0	0.0	0.0	0.0	0.0	0.0	0.0	0.0	0.0	0.0
CPI-CS0975DD44D	Glutamate_byGLS2_and_SLC1A2_GRM7	complex:Glutamate_byGLS2_and_SLC1A2	simple:Q14831		GRM7	True	False	True	curated	False	Ligand-Receptor	Signaling by Glutamate	0.011	0.009	0.0	0.0	0.0	0.0	0.0	0.027	0.025	0.0	0.0	0.0	0.0	0.0	0.0	0.0	0.0	0.0	0.0	0.0	0.0	0.0	0.0	0.0	0.0	0.0	0.0	0.0	0.0	0.0	0.0	0.0	0.0	0.0	0.0	0.0	0.0
CPI-CS0EFE72F4B	Glutamate_byGLS2_and_SLC1A3_GRM7	complex:Glutamate_byGLS2_and_SLC1A3	simple:Q14831		GRM7	True	False	True	curated	False	Ligand-Receptor	Signaling by Glutamate	0.127	0.125	0.0	0.0	0.0	0.0	0.0	0.041	0.039	0.0	0.0	0.0	0.0	0.0	0.0	0.0	0.0	0.0	0.0	0.0	0.0	0.0	0.0	0.0	0.0	0.0	0.0	0.0	0.0	0.0	0.0	0.0	0.0	0.0	0.0	0.0	0.0
CPI-CS09E87611A	Glutamate_byGLS2_and_SLC1A6_GRM7	complex:Glutamate_byGLS2_and_SLC1A6	simple:Q14831		GRM7	True	False	True	curated	False	Ligand-Receptor	Signaling by Glutamate	0.191	0.189	0.0	0.0	0.0	0.0	0.0	0.06	0.058	0.0	0.0	0.0	0.0	0.0	0.0	0.0	0.0	0.0	0.0	0.0	0.0	0.0	0.0	0.0	0.0	0.0	0.0	0.0	0.0	0.0	0.0	0.0	0.0	0.0	0.0	0.0	0.0
CPI-CS007F02C96	Glutamate_byGLS_and_SLC17A7_GRM8	complex:Glutamate_byGLS_and_SLC17A7	simple:O00222		GRM8	True	False	True	curated	False	Ligand-Receptor	Signaling by Glutamate	0.033	0.081	1.912	0.0	0.0	0.0	0.0	0.056	0.105	1.935	0.0	0.0	0.0	0.0	0.0	0.0	0.0	0.0	0.0	0.0	0.0	0.0	0.0	0.0	0.0	0.0	0.0	0.0	0.0	0.0	0.0	0.0	0.0	0.0	0.0	0.471	0.519
CPI-CS008F12179	Glutamate_byGLS_and_SLC17A8_GRM8	complex:Glutamate_byGLS_and_SLC17A8	simple:O00222		GRM8	True	False	True	curated	False	Ligand-Receptor	Signaling by Glutamate	0.0	0.0	0.0	0.0	0.0	0.0	0.0	0.031	0.079	1.91	0.0	0.0	0.0	0.0	0.0	0.0	0.0	0.0	0.0	0.0	0.0	0.0	0.0	0.0	0.0	0.0	0.0	0.0	0.0	0.0	0.0	0.0	0.0	0.0	0.0	0.0	0.0
CPI-CS0BEF05FE2	Glutamate_byGLS_and_SLC1A1_GRM8	complex:Glutamate_byGLS_and_SLC1A1	simple:O00222		GRM8	True	False	True	curated	False	Ligand-Receptor	Signaling by Glutamate	0.437	0.485	2.316	0.0	0.0	0.0	0.0	0.672	0.72	2.551	0.0	0.0	0.0	0.0	0.0	0.0	0.0	0.0	0.0	0.0	0.0	1.284	1.332	3.163	0.0	0.0	0.0	0.0	0.0	0.0	0.0	0.0	0.0	0.0	0.0	0.947	0.995
CPI-CS0B9E5E3DB	Glutamate_byGLS_and_SLC1A2_GRM8	complex:Glutamate_byGLS_and_SLC1A2	simple:O00222		GRM8	True	False	True	curated	False	Ligand-Receptor	Signaling by Glutamate	0.033	0.081	1.912	0.0	0.0	0.0	0.0	0.049	0.097	1.928	0.0	0.0	0.0	0.0	0.0	0.0	0.0	0.0	0.0	0.0	0.0	0.0	0.0	0.0	0.0	0.0	0.0	0.0	0.0	0.0	0.0	0.0	0.0	0.0	0.0	0.0	0.0
CPI-CS017089111	Glutamate_byGLS_and_SLC1A3_GRM8	complex:Glutamate_byGLS_and_SLC1A3	simple:O00222		GRM8	True	False	True	curated	False	Ligand-Receptor	Signaling by Glutamate	0.149	0.197	2.028	0.0	0.0	0.0	0.0	0.063	0.111	1.942	0.0	0.0	0.0	0.0	0.0	0.0	0.0	0.0	0.0	0.0	0.0	0.0	0.0	0.0	0.0	0.0	0.0	0.0	0.0	0.0	0.0	0.0	0.0	0.0	0.0	0.512	0.56
CPI-CS08910752E	Glutamate_byGLS_and_SLC1A6_GRM8	complex:Glutamate_byGLS_and_SLC1A6	simple:O00222		GRM8	True	False	True	curated	False	Ligand-Receptor	Signaling by Glutamate	0.341	0.389	2.22	0.0	0.0	0.0	0.0	0.239	0.287	2.118	0.0	0.0	0.0	0.0	0.0	0.0	0.0	0.0	0.0	0.0	0.0	0.0	0.0	0.0	0.0	0.0	0.0	0.0	0.69	0.738	2.569	0.0	0.0	0.0	0.0	0.0	0.0
CPI-CS00A95D069	Glutamate_byGLS2_and_SLC17A7_GRM8	complex:Glutamate_byGLS2_and_SLC17A7	simple:O00222		GRM8	True	False	True	curated	False	Ligand-Receptor	Signaling by Glutamate	0.033	0.081	1.912	0.0	0.0	0.0	0.0	0.056	0.105	1.935	0.0	0.0	0.0	0.0	0.0	0.0	0.0	0.0	0.0	0.0	0.0	0.0	0.0	0.0	0.0	0.0	0.0	0.0	0.0	0.0	0.0	0.0	0.0	0.0	0.0	0.0	0.0
CPI-CS01BC2C4FF	Glutamate_byGLS2_and_SLC17A8_GRM8	complex:Glutamate_byGLS2_and_SLC17A8	simple:O00222		GRM8	True	False	True	curated	False	Ligand-Receptor	Signaling by Glutamate	0.0	0.0	0.0	0.0	0.0	0.0	0.0	0.031	0.079	1.91	0.0	0.0	0.0	0.0	0.0	0.0	0.0	0.0	0.0	0.0	0.0	0.0	0.0	0.0	0.0	0.0	0.0	0.0	0.0	0.0	0.0	0.0	0.0	0.0	0.0	0.0	0.0
CPI-CS0A14FBC54	Glutamate_byGLS2_and_SLC1A1_GRM8	complex:Glutamate_byGLS2_and_SLC1A1	simple:O00222		GRM8	True	False	True	curated	False	Ligand-Receptor	Signaling by Glutamate	0.213	0.261	2.092	0.0	0.0	0.0	0.0	0.082	0.13	1.961	0.0	0.0	0.0	0.0	0.0	0.0	0.0	0.0	0.0	0.0	0.0	0.0	0.0	0.0	0.0	0.0	0.0	0.0	0.0	0.0	0.0	0.0	0.0	0.0	0.0	0.0	0.0
CPI-CS0A2EDD507	Glutamate_byGLS2_and_SLC1A2_GRM8	complex:Glutamate_byGLS2_and_SLC1A2	simple:O00222		GRM8	True	False	True	curated	False	Ligand-Receptor	Signaling by Glutamate	0.033	0.081	1.912	0.0	0.0	0.0	0.0	0.049	0.097	1.928	0.0	0.0	0.0	0.0	0.0	0.0	0.0	0.0	0.0	0.0	0.0	0.0	0.0	0.0	0.0	0.0	0.0	0.0	0.0	0.0	0.0	0.0	0.0	0.0	0.0	0.0	0.0
CPI-CS0947C60AA	Glutamate_byGLS2_and_SLC1A3_GRM8	complex:Glutamate_byGLS2_and_SLC1A3	simple:O00222		GRM8	True	False	True	curated	False	Ligand-Receptor	Signaling by Glutamate	0.149	0.197	2.028	0.0	0.0	0.0	0.0	0.063	0.111	1.942	0.0	0.0	0.0	0.0	0.0	0.0	0.0	0.0	0.0	0.0	0.0	0.0	0.0	0.0	0.0	0.0	0.0	0.0	0.0	0.0	0.0	0.0	0.0	0.0	0.0	0.0	0.0
CPI-CS0270ABC42	Glutamate_byGLS2_and_SLC1A6_GRM8	complex:Glutamate_byGLS2_and_SLC1A6	simple:O00222		GRM8	True	False	True	curated	False	Ligand-Receptor	Signaling by Glutamate	0.213	0.261	2.092	0.0	0.0	0.0	0.0	0.082	0.13	1.961	0.0	0.0	0.0	0.0	0.0	0.0	0.0	0.0	0.0	0.0	0.0	0.0	0.0	0.0	0.0	0.0	0.0	0.0	0.0	0.0	0.0	0.0	0.0	0.0	0.0	0.0	0.0
CPI-SS0AE964947	GAS6_AXL	simple:Q14393	simple:P30530	GAS6	AXL	True	False	True	curated	False	Ligand-Receptor	Signaling by Growth arrest	0.684	0.721	0.0	1.262	0.0	0.0	0.0	0.507	0.545	0.0	1.085	0.0	0.0	0.0	2.279	2.316	0.0	2.857	0.0	0.0	0.0	1.665	1.702	0.0	2.243	0.0	0.0	0.0	0.0	0.0	0.0	0.0	0.0	0.0	0.0	0.696	0.733
CPI-SS0BDA0E5E0	GAS6_TYRO3	simple:Q14393	simple:Q06418	GAS6	TYRO3	True	False	True	curated	False	Ligand-Receptor	Signaling by Growth arrest	1.639	2.446	3.187	2.296	0.0	2.676	2.809	1.463	2.269	3.01	2.119	0.0	2.499	2.633	3.235	4.041	4.782	3.891	0.0	4.271	4.405	2.62	3.427	4.168	3.277	0.0	3.657	3.79	0.0	0.0	0.0	0.0	0.0	0.0	0.0	1.651	2.458
CPI-SS0E9F23560	TULP1_TYRO3	simple:O00294	simple:Q06418	TULP1	TYRO3	True	False	True	curated	False	Ligand-Receptor		1.286	2.093	2.834	1.943	0.0	2.323	2.456	1.246	2.052	2.793	1.902	0.0	2.282	2.416	0.0	0.0	0.0	0.0	0.0	0.0	0.0	0.0	0.0	0.0	0.0	0.0	0.0	0.0	0.0	0.0	0.0	0.0	0.0	0.0	0.0	1.618	2.424
CPI-SC0A86600AA	GDF10_ACVR_1B2B_receptor	simple:P55107	complex:ACVR_1B2B_receptor	GDF10		True	False	True	curated	False	Ligand-Receptor	Signaling by Growth differentiation factor	0.474	0.412	2.073	0.412	0.832	0.492	2.293	0.534	0.472	2.133	0.472	0.892	0.552	2.353	0.0	0.0	0.0	0.0	0.0	0.0	0.0	0.0	0.0	0.0	0.0	0.0	0.0	0.0	0.0	0.0	0.0	0.0	0.0	0.0	0.0	0.0	0.0
CPI-SC0002A7A8F	GDF11_ACVR_1B2B_receptor	simple:O95390	complex:ACVR_1B2B_receptor	GDF11		True	False	True	curated	False	Ligand-Receptor	Signaling by Growth differentiation factor	1.452	1.39	3.051	1.39	1.81	1.47	3.271	1.49	1.428	3.089	1.429	1.849	1.509	3.31	3.24	3.178	4.839	3.179	3.599	3.259	5.06	1.633	1.571	3.232	1.572	1.992	1.652	3.453	2.007	1.945	3.606	1.946	2.366	2.026	3.827	2.15	2.088
CPI-SC01987CF29	GDF3_ACVR_1B2B_receptor	simple:Q9NR23	complex:ACVR_1B2B_receptor	GDF3		True	False	True	curated	False	Ligand-Receptor	Signaling by Growth differentiation factor	0.885	0.823	2.484	0.824	1.244	0.904	2.705	0.499	0.437	2.098	0.437	0.857	0.518	2.318	0.0	0.0	0.0	0.0	0.0	0.0	0.0	0.0	0.0	0.0	0.0	0.0	0.0	0.0	0.0	0.0	0.0	0.0	0.0	0.0	0.0	0.902	0.84
CPI-SC0FDDA8A63	INHA_ACVR_1B2B_receptor	simple:P05111	complex:ACVR_1B2B_receptor	INHA		True	False	True	curated	False	Ligand-Receptor	Signaling by Inhibin/Activin	0.485	0.423	2.084	0.423	0.843	0.503	2.304	0.485	0.423	2.084	0.424	0.844	0.504	2.305	0.0	0.0	0.0	0.0	0.0	0.0	0.0	0.0	0.0	0.0	0.0	0.0	0.0	0.0	0.0	0.0	0.0	0.0	0.0	0.0	0.0	0.0	0.0
CPI-CC04553E312	Inhibin_ligand_A_ACVR_1B2B_receptor	complex:Inhibin_ligand_A	complex:ACVR_1B2B_receptor			True	False	True	curated	False	Ligand-Receptor	Signaling by Inhibin/Activin	0.0	0.0	0.0	0.0	0.0	0.0	0.0	0.467	0.405	2.066	0.405	0.825	0.485	2.286	0.0	0.0	0.0	0.0	0.0	0.0	0.0	0.0	0.0	0.0	0.0	0.0	0.0	0.0	0.0	0.0	0.0	0.0	0.0	0.0	0.0	0.0	0.0
CPI-SC00C9C81E3	GDF11_ACVR_1B2A_receptor	simple:O95390	complex:ACVR_1B2A_receptor	GDF11		True	False	True	curated	False	Ligand-Receptor	Signaling by Growth differentiation factor	1.325	1.362	0.0	1.39	1.81	1.47	0.0	1.363	1.401	0.0	1.429	1.849	1.509	0.0	3.113	3.151	0.0	3.179	3.599	3.259	0.0	1.506	1.544	0.0	1.572	1.992	1.652	0.0	1.88	1.918	0.0	1.946	2.366	2.026	0.0	2.023	2.061
CPI-SC0B3D321CC	INHA_ACVR_1B2A_receptor	simple:P05111	complex:ACVR_1B2A_receptor	INHA		True	False	True	curated	False	Ligand-Receptor	Signaling by Inhibin/Activin	0.358	0.395	0.0	0.423	0.843	0.503	0.0	0.358	0.396	0.0	0.424	0.844	0.504	0.0	0.0	0.0	0.0	0.0	0.0	0.0	0.0	0.0	0.0	0.0	0.0	0.0	0.0	0.0	0.0	0.0	0.0	0.0	0.0	0.0	0.0	0.0	0.0
CPI-CC0FA8B4931	Inhibin_ligand_A_ACVR_1B2A_receptor	complex:Inhibin_ligand_A	complex:ACVR_1B2A_receptor			True	False	True	curated	False	Ligand-Receptor	Signaling by Inhibin/Activin	0.0	0.0	0.0	0.0	0.0	0.0	0.0	0.339	0.377	0.0	0.405	0.825	0.485	0.0	0.0	0.0	0.0	0.0	0.0	0.0	0.0	0.0	0.0	0.0	0.0	0.0	0.0	0.0	0.0	0.0	0.0	0.0	0.0	0.0	0.0	0.0	0.0
CPI-SC001669E22	GDF11_TGFR_AVR2A	simple:O95390	complex:TGFR_AVR2A	GDF11		True	False	True	curated	False	Ligand-Receptor	Signaling by Growth differentiation factor	1.325	1.362	0.0	0.0	0.0	1.965	0.0	1.363	1.401	0.0	0.0	0.0	2.004	0.0	3.113	3.151	0.0	0.0	0.0	3.754	0.0	1.506	1.544	0.0	0.0	0.0	2.147	0.0	1.88	1.918	0.0	0.0	0.0	2.521	0.0	2.023	2.061
CPI-SC017215F7F	GDF11_TGFR_AVR2B	simple:O95390	complex:TGFR_AVR2B	GDF11		True	False	True	curated	False	Ligand-Receptor	Signaling by Growth differentiation factor	1.91	1.872	3.448	0.0	0.0	2.542	0.0	1.948	1.91	3.487	0.0	0.0	2.58	0.0	3.698	3.66	5.237	0.0	0.0	4.33	0.0	2.091	2.053	3.63	0.0	0.0	2.723	0.0	2.465	2.427	4.004	0.0	0.0	3.098	0.0	2.608	2.57
CPI-SC0FDB4B6D9	GDF9_TGFR_BMPR2	simple:O60383	complex:TGFR_BMPR2	GDF9		True	False	True	curated	False	Ligand-Receptor	Signaling by Growth differentiation factor	0.686	0.69	0.0	0.0	0.0	0.978	0.0	0.684	0.687	0.0	0.0	0.0	0.976	0.0	0.0	0.0	0.0	0.0	0.0	0.0	0.0	0.0	0.0	0.0	0.0	0.0	0.0	0.0	0.0	0.0	0.0	0.0	0.0	0.0	0.0	0.0	0.0
CPI-SS0C9DBD840	GHRL_GHRHR	simple:Q9UBU3	simple:Q02643	GHRL	GHRHR	True	False	True	curated	False	Ligand-Receptor	Signaling by Growth hormone-releasing hormone	0.082	0.07	0.0	0.0	0.0	0.0	0.0	0.069	0.057	0.0	0.0	0.0	0.0	0.0	0.0	0.0	0.0	0.0	0.0	0.0	0.0	0.433	0.422	0.0	0.0	0.0	0.0	0.0	0.0	0.0	0.0	0.0	0.0	0.0	0.0	0.0	0.0
CPI-SS02AEB612C	GHRL_GPR39	simple:Q9UBU3	simple:O43194	GHRL	GPR39	True	False	True	curated	False	Ligand-Receptor	Signaling by Growth hormone-releasing hormone	0.097	0.191	0.0	0.0	0.0	0.0	0.0	0.084	0.178	0.0	0.0	0.0	0.0	0.0	0.0	0.0	0.0	0.0	0.0	0.0	0.0	0.448	0.543	0.0	0.0	0.0	0.0	0.0	0.0	0.0	0.0	0.0	0.0	0.0	0.0	0.0	0.0
CPI-SC0E760DE88	INHA_ACVR_1C2A_receptor	simple:P05111	complex:ACVR_1C2A_receptor	INHA		True	False	True	curated	False	Ligand-Receptor	Signaling by Inhibin/Activin	0.082	0.067	0.0	0.0	0.0	0.0	0.0	0.083	0.068	0.0	0.0	0.0	0.0	0.0	0.0	0.0	0.0	0.0	0.0	0.0	0.0	0.0	0.0	0.0	0.0	0.0	0.0	0.0	0.0	0.0	0.0	0.0	0.0	0.0	0.0	0.0	0.0
CPI-CC0BDA1C176	Inhibin_ligand_A_ACVR_1C2A_receptor	complex:Inhibin_ligand_A	complex:ACVR_1C2A_receptor			True	False	True	curated	False	Ligand-Receptor	Signaling by Inhibin/Activin	0.0	0.0	0.0	0.0	0.0	0.0	0.0	0.064	0.049	0.0	0.0	0.0	0.0	0.0	0.0	0.0	0.0	0.0	0.0	0.0	0.0	0.0	0.0	0.0	0.0	0.0	0.0	0.0	0.0	0.0	0.0	0.0	0.0	0.0	0.0	0.0	0.0
CPI-SC020B01F65	INHA_ACVR_1C2B_receptor	simple:P05111	complex:ACVR_1C2B_receptor	INHA		True	False	True	curated	False	Ligand-Receptor	Signaling by Inhibin/Activin	0.082	0.067	0.0	0.0	0.0	0.0	2.008	0.083	0.068	0.0	0.0	0.0	0.0	2.008	0.0	0.0	0.0	0.0	0.0	0.0	0.0	0.0	0.0	0.0	0.0	0.0	0.0	0.0	0.0	0.0	0.0	0.0	0.0	0.0	0.0	0.0	0.0
CPI-CC0C1E0C4B7	Inhibin_ligand_A_ACVR_1C2B_receptor	complex:Inhibin_ligand_A	complex:ACVR_1C2B_receptor			True	False	True	curated	False	Ligand-Receptor	Signaling by Inhibin/Activin	0.0	0.0	0.0	0.0	0.0	0.0	0.0	0.064	0.049	0.0	0.0	0.0	0.0	1.989	0.0	0.0	0.0	0.0	0.0	0.0	0.0	0.0	0.0	0.0	0.0	0.0	0.0	0.0	0.0	0.0	0.0	0.0	0.0	0.0	0.0	0.0	0.0
CPI-SC033AB13AE	IGF1_IGF1R_enhancerComGPC3	simple:P05019	complex:IGF1R_enhancerComGPC3	IGF1		True	False	True	curated	False	Ligand-Receptor	Signaling by Insulin-like growth factor	1.023	0.732	2.388	1.374	0.0	1.458	0.0	1.032	0.741	2.397	1.383	0.0	1.467	0.0	0.0	0.0	0.0	0.0	0.0	0.0	0.0	0.0	0.0	0.0	0.0	0.0	0.0	0.0	0.0	0.0	0.0	0.0	0.0	0.0	0.0	0.0	0.0
CPI-SS0E41702C1	IGF1_IGF1R	simple:P05019	simple:P08069	IGF1	IGF1R	True	False	True	curated	False	Ligand-Receptor	Signaling by Insulin-like growth factor	1.044	1.086	2.388	1.374	0.722	2.368	2.465	1.053	1.096	2.397	1.383	0.731	2.377	2.474	0.0	0.0	0.0	0.0	0.0	0.0	0.0	0.0	0.0	0.0	0.0	0.0	0.0	0.0	0.0	0.0	0.0	0.0	0.0	0.0	0.0	0.0	0.0
CPI-SS0579FA162	IGF2_IGF1R	simple:P01344	simple:P08069	IGF2	IGF1R	True	False	True	curated	False	Ligand-Receptor	Signaling by Insulin-like growth factor	1.068	1.111	2.412	1.398	0.746	2.392	2.489	1.083	1.126	2.427	1.414	0.761	2.407	2.505	0.0	0.0	0.0	0.0	0.0	0.0	0.0	0.0	0.0	0.0	0.0	0.0	0.0	0.0	0.0	0.0	0.0	0.0	0.0	0.0	0.0	0.0	0.0
CPI-SC0322BA9B5	IGF1_integrin_a6b4_complex	simple:P05019	complex:integrin_a6b4_complex	IGF1		True	False	False	curated	True	Ligand-Receptor	Signaling by Insulin-like growth factor	0.108	0.063	0.0	0.374	0.0	0.0	0.0	0.117	0.072	0.0	0.383	0.0	0.0	0.0	0.0	0.0	0.0	0.0	0.0	0.0	0.0	0.0	0.0	0.0	0.0	0.0	0.0	0.0	0.0	0.0	0.0	0.0	0.0	0.0	0.0	0.0	0.0
CPI-SC06CB2F292	NRG1_integrin_a6b4_complex	simple:Q02297	complex:integrin_a6b4_complex	NRG1		True	True	False	curated	True	Ligand-Receptor	Signaling by Neuregulin	0.19	0.145	0.0	0.456	0.0	0.0	0.0	0.175	0.131	0.0	0.442	0.0	0.0	0.0	0.0	0.0	0.0	0.0	0.0	0.0	0.0	0.488	0.444	0.0	0.754	0.0	0.0	0.0	0.811	0.767	0.0	1.078	0.0	0.0	0.0	0.755	0.71
CPI-SS042A6F835	IGF2_IGF2R	simple:P01344	simple:P11717	IGF2	IGF2R	True	False	True	curated	False	Ligand-Receptor	Signaling by Insulin-like growth factor	1.126	1.07	2.691	1.767	0.0	1.181	1.972	1.141	1.085	2.707	1.782	0.0	1.197	1.987	0.0	0.0	0.0	0.0	0.0	0.0	0.0	0.0	0.0	0.0	0.0	0.0	0.0	0.0	0.0	0.0	0.0	0.0	0.0	0.0	0.0	0.0	0.0
CPI-SS099ACF7FB	IGFBP3_TMEM219	simple:P17936	simple:Q86XT9	IGFBP3	TMEM219	True	False	True	curated	False	Ligand-Receptor	Signaling by Insulin-like growth factor	2.36	2.35	2.622	2.569	1.537	2.078	2.811	2.351	2.341	2.613	2.56	1.528	2.069	2.802	0.0	0.0	0.0	0.0	0.0	0.0	0.0	0.0	0.0	0.0	0.0	0.0	0.0	0.0	0.0	0.0	0.0	0.0	0.0	0.0	0.0	2.782	2.773
CPI-SS08EDE5442	IGFL2_IGFLR1	simple:Q6UWQ7	simple:Q9H665	IGFL2	IGFLR1	True	False	True	curated	False	Ligand-Receptor	Signaling by Insulin-like growth factor	0.0	0.0	0.0	0.0	0.0	0.0	0.0	0.042	0.032	0.0	0.0	0.0	0.0	0.0	0.0	0.0	0.0	0.0	0.0	0.0	0.0	0.0	0.0	0.0	0.0	0.0	0.0	0.0	0.0	0.0	0.0	0.0	0.0	0.0	0.0	0.0	0.0
CPI-SC06DAFCB1D	IFNE_Type_I_IFNR	simple:Q86WN2	complex:Type_I_IFNR	IFNE		True	False	True	curated	False	Ligand-Receptor	Signaling by Interferon	0.44	0.473	0.0	0.433	0.666	0.0	0.0	0.0	0.0	0.0	0.0	0.0	0.0	0.0	0.0	0.0	0.0	0.0	0.0	0.0	0.0	0.0	0.0	0.0	0.0	0.0	0.0	0.0	0.0	0.0	0.0	0.0	0.0	0.0	0.0	0.0	0.0
CPI-SC02DEB4893	IFNG_Type_II_IFNR	simple:P01579	complex:Type_II_IFNR	IFNG		True	False	True	curated	False	Ligand-Receptor	Signaling by Interferon	0.997	0.909	0.0	1.386	0.0	1.005	0.0	1.0	0.911	0.0	1.388	0.0	1.007	0.0	0.0	0.0	0.0	0.0	0.0	0.0	0.0	0.0	0.0	0.0	0.0	0.0	0.0	0.0	0.0	0.0	0.0	0.0	0.0	0.0	0.0	0.0	0.0
CPI-CC0D8A77C69	IL35_IL35_receptor	complex:IL35	complex:IL35_receptor			True	False	True	curated	False	Ligand-Receptor	Signaling by Interleukin	0.032	0.0	0.0	0.0	0.0	0.0	0.0	0.0	0.0	0.0	0.0	0.0	0.0	0.0	0.0	0.0	0.0	0.0	0.0	0.0	0.0	0.0	0.0	0.0	0.0	0.0	0.0	0.0	0.0	0.0	0.0	0.0	0.0	0.0	0.0	0.0	0.0
CPI-SC0409FF431	IL11_IL11_receptor	simple:P20809	complex:IL11_receptor	IL11		True	False	True	curated	False	Ligand-Receptor	Signaling by Interleukin	0.093	0.098	0.0	0.0	0.0	0.0	2.038	0.118	0.123	0.0	0.0	0.0	0.0	2.063	0.0	0.0	0.0	0.0	0.0	0.0	0.0	0.448	0.453	0.0	0.0	0.0	0.0	2.393	0.0	0.0	0.0	0.0	0.0	0.0	0.0	0.0	0.0
CPI-SC023416061	IL4_IL13_receptor	simple:P05112	complex:IL13_receptor	IL4		True	False	True	curated	False	Ligand-Receptor	Signaling by Interleukin	0.0	0.0	0.0	0.0	0.0	0.0	0.0	0.263	0.203	0.0	0.0	0.0	0.0	0.0	0.0	0.0	0.0	0.0	0.0	0.0	0.0	0.0	0.0	0.0	0.0	0.0	0.0	0.0	0.0	0.0	0.0	0.0	0.0	0.0	0.0	0.0	0.0
CPI-SC0C6EBD4D8	IL15_IL15_receptor	simple:P40933	complex:IL15_receptor	IL15		True	False	True	curated	False	Ligand-Receptor	Signaling by Interleukin	0.051	0.06	0.0	0.0	0.0	0.0	0.0	0.016	0.025	0.0	0.0	0.0	0.0	0.0	0.0	0.0	0.0	0.0	0.0	0.0	0.0	0.0	0.0	0.0	0.0	0.0	0.0	0.0	0.0	0.0	0.0	0.0	0.0	0.0	0.0	0.0	0.0
CPI-SC0BB896AE4	IL17C_IL17_receptor_AE	simple:Q9P0M4	complex:IL17_receptor_AE	IL17C		True	False	True	curated	False	Ligand-Receptor	Signaling by Interleukin	0.0	0.0	0.0	0.0	0.0	0.0	0.0	0.12	0.063	0.0	0.0	0.0	0.0	0.0	0.0	0.0	0.0	0.0	0.0	0.0	0.0	0.0	0.0	0.0	0.0	0.0	0.0	0.0	0.0	0.0	0.0	0.0	0.0	0.0	0.0	0.0	0.0
CPI-SC0A7A5EEB3	IL1A_IL1_receptor	simple:P01583	complex:IL1_receptor	IL1A		True	False	True	curated	False	Ligand-Receptor	Signaling by Interleukin	0.041	0.065	0.0	0.0	0.0	0.0	0.0	0.039	0.064	0.0	0.0	0.0	0.0	0.0	0.0	0.0	0.0	0.0	0.0	0.0	0.0	0.0	0.0	0.0	0.0	0.0	0.0	0.0	0.0	0.0	0.0	0.0	0.0	0.0	0.0	0.0	0.0
CPI-SC0629FB330	IL1A_IL1_receptor_inhibitor	simple:P01583	complex:IL1_receptor_inhibitor	IL1A		True	False	True	curated	False	Ligand-Receptor	Signaling by Interleukin	0.021	0.012	0.0	0.0	0.0	0.0	0.0	0.02	0.01	0.0	0.0	0.0	0.0	0.0	0.0	0.0	0.0	0.0	0.0	0.0	0.0	0.0	0.0	0.0	0.0	0.0	0.0	0.0	0.0	0.0	0.0	0.0	0.0	0.0	0.0	0.0	0.0
CPI-SS0E12A78EF	IL1RAP_PTPRF	simple:Q9NPH3	simple:P10586	IL1RAP	PTPRF	True	True	True	curated	False	Adhesion-Adhesion	Signaling by Interleukin	1.788	1.723	2.623	2.495	0.825	1.892	2.7	1.755	1.69	2.589	2.462	0.792	1.859	2.667	0.0	0.0	0.0	0.0	0.0	0.0	0.0	0.0	0.0	0.0	0.0	0.0	0.0	0.0	2.366	2.301	3.201	3.073	1.403	2.47	3.278	0.0	0.0
CPI-SS0D8DC28C6	LRRC4B_PTPRF	simple:Q9NT99	simple:P10586	LRRC4B	PTPRF	False	False	True	curated	False	Ligand-Receptor	Signaling by Leucine Rich Repeat And Fibronectin	1.805	1.74	2.64	2.512	0.842	1.909	2.717	1.854	1.789	2.689	2.561	0.891	1.959	2.767	0.0	0.0	0.0	0.0	0.0	0.0	0.0	0.0	0.0	0.0	0.0	0.0	0.0	0.0	0.0	0.0	0.0	0.0	0.0	0.0	0.0	0.0	0.0
CPI-SS00373B59C	LRRC4C_PTPRF	simple:Q9HCJ2	simple:P10586	LRRC4C	PTPRF	False	False	True	curated	False	Ligand-Receptor	Signaling by Leucine Rich Repeat And Fibronectin	1.813	1.748	2.648	2.52	0.85	1.917	2.725	1.804	1.739	2.638	2.511	0.841	1.908	2.716	0.0	0.0	0.0	0.0	0.0	0.0	0.0	0.0	0.0	0.0	0.0	0.0	0.0	0.0	2.361	2.296	3.196	3.068	1.398	2.465	3.273	2.268	2.203
CPI-SS0F023190B	LRFN4_PTPRF	simple:Q6PJG9	simple:P10586	LRFN4	PTPRF	False	False	True	curated	False	Ligand-Receptor	Signaling by Leucine Rich Repeat And Fibronectin	2.405	2.34	3.239	3.112	1.442	2.509	3.317	2.195	2.13	3.03	2.902	1.232	2.299	3.107	3.93	3.865	4.765	4.637	2.967	4.034	4.842	3.64	3.575	4.474	4.346	2.677	3.744	4.552	2.46	2.395	3.295	3.167	1.497	2.564	3.372	2.585	2.52
CPI-SS0CBB9D57D	LRFN5_PTPRF	simple:Q96NI6	simple:P10586	LRFN5	PTPRF	False	False	True	curated	False	Ligand-Receptor	Signaling by Leucine Rich Repeat And Fibronectin	1.728	1.663	2.562	2.434	0.765	1.832	2.64	1.728	1.663	2.563	2.435	0.765	1.832	2.64	0.0	0.0	0.0	0.0	0.0	0.0	0.0	0.0	0.0	0.0	0.0	0.0	0.0	0.0	0.0	0.0	0.0	0.0	0.0	0.0	0.0	0.0	0.0
CPI-SC0A2B4E2CE	IL33_IL33_receptor	simple:O95760	complex:IL33_receptor	IL33		True	False	True	curated	False	Ligand-Receptor	Signaling by Interleukin	0.072	0.122	0.0	0.0	0.0	0.0	0.0	0.111	0.16	0.0	0.0	0.0	0.0	0.0	0.0	0.0	0.0	0.0	0.0	0.0	0.0	0.0	0.0	0.0	0.0	0.0	0.0	0.0	0.0	0.0	0.0	0.0	0.0	0.0	0.0	0.904	0.953
CPI-SC025EE7104	IL37_IL37_receptor	simple:Q9NZH6	complex:IL37_receptor	IL37		True	False	True	curated	False	Ligand-Receptor	Signaling by Interleukin	0.022	0.065	0.0	0.0	0.0	0.0	0.0	0.0	0.0	0.0	0.0	0.0	0.0	0.0	0.0	0.0	0.0	0.0	0.0	0.0	0.0	0.0	0.0	0.0	0.0	0.0	0.0	0.0	0.0	0.0	0.0	0.0	0.0	0.0	0.0	0.0	0.0
CPI-SC0C7198849	IL4_IL4_receptor	simple:P05112	complex:IL4_receptor	IL4		True	False	True	curated	False	Ligand-Receptor	Signaling by Interleukin	0.0	0.0	0.0	0.0	0.0	0.0	0.0	0.005	0.004	0.0	0.0	0.0	0.0	0.0	0.0	0.0	0.0	0.0	0.0	0.0	0.0	0.0	0.0	0.0	0.0	0.0	0.0	0.0	0.0	0.0	0.0	0.0	0.0	0.0	0.0	0.0	0.0
CPI-SC0E81D7329	IL6_IL6_receptor	simple:P05231	complex:IL6_receptor	IL6		True	False	True	curated	False	Ligand-Receptor	Signaling by Interleukin	0.051	0.015	0.0	0.414	0.0	0.0	0.0	0.043	0.007	0.0	0.407	0.0	0.0	0.0	0.0	0.0	0.0	0.0	0.0	0.0	0.0	0.0	0.0	0.0	0.0	0.0	0.0	0.0	0.0	0.0	0.0	0.0	0.0	0.0	0.0	0.0	0.0
CPI-SS0E9F84F1F	LEFTY1_TDGF1	simple:O75610	simple:P13385	LEFTY1	TDGF1	True	False	False	curated	False	Ligand-Receptor	Signaling by Left-right determination factor	3.432	3.59	3.138	3.305	3.035	3.625	0.0	3.09	3.247	2.795	2.963	2.693	3.283	0.0	4.668	4.825	4.373	4.541	4.271	4.861	0.0	3.903	4.06	3.608	3.776	3.506	4.096	0.0	0.0	0.0	0.0	0.0	0.0	0.0	0.0	3.473	3.63
CPI-SS033A27302	LEFTY2_TDGF1	simple:O00292	simple:P13385	LEFTY2	TDGF1	True	False	False	curated	False	Ligand-Receptor	Signaling by Left-right determination factor	2.854	3.011	2.559	2.727	2.457	3.047	0.0	2.649	2.806	2.354	2.522	2.252	2.842	0.0	0.0	0.0	0.0	0.0	0.0	0.0	0.0	3.317	3.474	3.022	3.19	2.92	3.51	0.0	0.0	0.0	0.0	0.0	0.0	0.0	0.0	0.0	0.0
CPI-SS0E0D00210	LRRC4B_PTPRD	simple:Q9NT99	simple:P23468	LRRC4B	PTPRD	False	False	True	curated	False	Ligand-Receptor	Signaling by Leucine Rich Repeat And Fibronectin	0.402	0.392	0.0	1.389	0.0	0.615	2.144	0.451	0.441	0.0	1.438	0.0	0.664	2.194	0.0	0.0	0.0	0.0	0.0	0.0	0.0	0.0	0.0	0.0	0.0	0.0	0.0	0.0	0.0	0.0	0.0	0.0	0.0	0.0	0.0	0.0	0.0
CPI-SS0FA9304CE	LRFN4_PTPRD	simple:Q6PJG9	simple:P23468	LRFN4	PTPRD	False	False	True	curated	False	Ligand-Receptor	Signaling by Leucine Rich Repeat And Fibronectin	1.001	0.991	0.0	1.989	0.0	1.215	2.744	0.792	0.782	0.0	1.779	0.0	1.005	2.534	2.526	2.517	0.0	3.514	0.0	2.74	4.269	2.236	2.226	0.0	3.223	0.0	2.449	3.979	1.057	1.047	0.0	2.044	0.0	1.27	2.799	1.182	1.172
CPI-SS081E1A895	LRFN5_PTPRD	simple:Q96NI6	simple:P23468	LRFN5	PTPRD	False	False	True	curated	False	Ligand-Receptor	Signaling by Leucine Rich Repeat And Fibronectin	0.324	0.314	0.0	1.311	0.0	0.537	2.067	0.324	0.315	0.0	1.312	0.0	0.538	2.067	0.0	0.0	0.0	0.0	0.0	0.0	0.0	0.0	0.0	0.0	0.0	0.0	0.0	0.0	0.0	0.0	0.0	0.0	0.0	0.0	0.0	0.0	0.0
CPI-SS08069FE13	NLGN3_PTPRD	simple:Q9NZ94	simple:P23468	NLGN3	PTPRD	False	False	True	curated	False	Ligand-Receptor	Signaling by Neuroligin	0.361	0.351	0.0	1.348	0.0	0.574	2.103	0.382	0.373	0.0	1.37	0.0	0.596	2.125	0.0	0.0	0.0	0.0	0.0	0.0	0.0	0.0	0.0	0.0	0.0	0.0	0.0	0.0	0.0	0.0	0.0	0.0	0.0	0.0	0.0	0.0	0.0
CPI-SS044E718AF	SLITRK3_PTPRD	simple:O94933	simple:P23468	SLITRK3	PTPRD	False	False	True	curated	False	Ligand-Receptor	Signaling by SLIT and NTRK-like protein	0.0	0.0	0.0	0.0	0.0	0.0	0.0	0.295	0.285	0.0	1.282	0.0	0.508	2.038	0.0	0.0	0.0	0.0	0.0	0.0	0.0	0.0	0.0	0.0	0.0	0.0	0.0	0.0	0.0	0.0	0.0	0.0	0.0	0.0	0.0	0.0	0.0
CPI-CS0150916A7	LeukotrieneE4_byDPEP1_CYSLTR1	complex:LeukotrieneE4_byDPEP1	simple:Q9Y271		CYSLTR1	True	False	True	curated	False	Ligand-Receptor	Signaling by Lipoxin/Leukotriene	0.0	0.687	0.0	0.0	0.0	0.0	0.0	0.0	0.521	0.0	0.0	0.0	0.0	0.0	0.0	1.791	0.0	0.0	0.0	0.0	0.0	0.0	1.22	0.0	0.0	0.0	0.0	0.0	0.0	0.657	0.0	0.0	0.0	0.0	0.0	0.0	0.857
CPI-CS048E474A5	LeukotrieneE4_byDPEP2_CYSLTR1	complex:LeukotrieneE4_byDPEP2	simple:Q9Y271		CYSLTR1	True	False	True	curated	False	Ligand-Receptor	Signaling by Lipoxin/Leukotriene	0.0	0.042	0.0	0.0	0.0	0.0	0.0	0.0	0.0	0.0	0.0	0.0	0.0	0.0	0.0	0.0	0.0	0.0	0.0	0.0	0.0	0.0	0.0	0.0	0.0	0.0	0.0	0.0	0.0	0.0	0.0	0.0	0.0	0.0	0.0	0.0	0.0
CPI-CS0C89AD6A7	LeukotrieneE4_byDPEP3_CYSLTR1	complex:LeukotrieneE4_byDPEP3	simple:Q9Y271		CYSLTR1	True	False	True	curated	False	Ligand-Receptor	Signaling by Lipoxin/Leukotriene	0.0	0.12	0.0	0.0	0.0	0.0	0.0	0.0	0.103	0.0	0.0	0.0	0.0	0.0	0.0	0.0	0.0	0.0	0.0	0.0	0.0	0.0	0.418	0.0	0.0	0.0	0.0	0.0	0.0	0.0	0.0	0.0	0.0	0.0	0.0	0.0	0.0
CPI-CS066F8F865	LTD4_byGGT1_CYSLTR1	complex:LTD4_byGGT1	simple:Q9Y271		CYSLTR1	True	False	True	curated	False	Ligand-Receptor	Signaling by Lipoxin/Leukotriene	0.0	0.145	0.0	0.0	0.0	0.0	0.0	0.0	0.113	0.0	0.0	0.0	0.0	0.0	0.0	0.0	0.0	0.0	0.0	0.0	0.0	0.0	0.0	0.0	0.0	0.0	0.0	0.0	0.0	0.0	0.0	0.0	0.0	0.0	0.0	0.0	0.0
CPI-CS0C4ABE334	LeukotrieneD4_byGGT1_CYSLTR1	complex:LeukotrieneD4_byGGT1	simple:Q9Y271		CYSLTR1	True	False	True	curated	False	Ligand-Receptor	Signaling by Lipoxin/Leukotriene	0.0	0.058	0.0	0.0	0.0	0.0	0.0	0.0	0.051	0.0	0.0	0.0	0.0	0.0	0.0	0.0	0.0	0.0	0.0	0.0	0.0	0.0	0.0	0.0	0.0	0.0	0.0	0.0	0.0	0.0	0.0	0.0	0.0	0.0	0.0	0.0	0.0
CPI-CS0215886EA	LTC4_byLTC4S_CYSLTR1	complex:LTC4_byLTC4S	simple:Q9Y271		CYSLTR1	True	False	True	curated	False	Ligand-Receptor	Signaling by Lipoxin/Leukotriene	0.0	0.286	0.0	0.0	0.0	0.0	0.0	0.0	0.422	0.0	0.0	0.0	0.0	0.0	0.0	0.0	0.0	0.0	0.0	0.0	0.0	0.0	0.0	0.0	0.0	0.0	0.0	0.0	0.0	0.0	0.0	0.0	0.0	0.0	0.0	0.0	0.0
CPI-CS0C1CAC8F7	LipoxinA4_byALOX12_CYSLTR1	complex:LipoxinA4_byALOX12	simple:Q9Y271		CYSLTR1	True	False	True	curated	False	Ligand-Receptor	Signaling by Lipoxin/Leukotriene	0.0	0.069	0.0	0.0	0.0	0.0	0.0	0.0	0.047	0.0	0.0	0.0	0.0	0.0	0.0	0.0	0.0	0.0	0.0	0.0	0.0	0.0	0.0	0.0	0.0	0.0	0.0	0.0	0.0	0.0	0.0	0.0	0.0	0.0	0.0	0.0	0.0
CPI-CS047D9C0D7	LeukotrieneB4_byLTA4H_LTB4R	complex:LeukotrieneB4_byLTA4H	simple:Q15722		LTB4R	True	False	True	curated	False	Ligand-Receptor	Signaling by Lipoxin/Leukotriene	2.689	2.683	0.0	0.0	0.0	3.011	0.0	2.495	2.49	0.0	0.0	0.0	2.818	0.0	2.12	2.114	0.0	0.0	0.0	2.442	0.0	2.178	2.172	0.0	0.0	0.0	2.5	0.0	2.589	2.583	0.0	0.0	0.0	2.911	0.0	2.793	2.787
CPI-CS0A5B6BD7A	12oxoLeukotrieneB4_byPTGR1_LTB4R	complex:12oxoLeukotrieneB4_byPTGR1	simple:Q15722		LTB4R	True	False	True	curated	False	Ligand-Receptor	Signaling by Lipoxin/Leukotriene	2.285	2.279	0.0	0.0	0.0	2.607	0.0	2.33	2.324	0.0	0.0	0.0	2.653	0.0	2.964	2.958	0.0	0.0	0.0	3.287	0.0	2.669	2.663	0.0	0.0	0.0	2.991	0.0	2.751	2.745	0.0	0.0	0.0	3.073	0.0	2.796	2.791
CPI-CS0F5B070C5	LeukotrieneB4_byLTA4H_LTB4R2	complex:LeukotrieneB4_byLTA4H	simple:Q9NPC1		LTB4R2	True	False	True	curated	False	Ligand-Receptor	Signaling by Lipoxin/Leukotriene	2.573	2.571	0.0	0.0	0.0	0.0	0.0	2.379	2.378	0.0	0.0	0.0	0.0	0.0	2.004	2.002	0.0	0.0	0.0	0.0	0.0	2.062	2.06	0.0	0.0	0.0	0.0	0.0	2.473	2.471	0.0	0.0	0.0	0.0	0.0	2.677	2.675
CPI-CS04A56D5BE	12oxoLeukotrieneB4_byPTGR1_LTB4R2	complex:12oxoLeukotrieneB4_byPTGR1	simple:Q9NPC1		LTB4R2	True	False	True	curated	False	Ligand-Receptor	Signaling by Lipoxin/Leukotriene	2.169	2.167	0.0	0.0	0.0	0.0	0.0	2.214	2.212	0.0	0.0	0.0	0.0	0.0	2.848	2.846	0.0	0.0	0.0	0.0	0.0	2.553	2.551	0.0	0.0	0.0	0.0	0.0	2.635	2.633	0.0	0.0	0.0	0.0	0.0	2.68	2.679
CPI-SS02C509183	LTB_LTBR	simple:Q06643	simple:P36941	LTB	LTBR	False	False	True	curated	False	Ligand-Receptor	Signaling by Lipoxin/Leukotriene	0.114	0.226	0.0	0.422	0.0	0.0	0.0	0.12	0.233	0.0	0.428	0.0	0.0	0.0	0.0	0.0	0.0	0.0	0.0	0.0	0.0	0.0	0.0	0.0	0.0	0.0	0.0	0.0	0.0	0.0	0.0	0.0	0.0	0.0	0.0	0.0	0.0
CPI-SS0859C173B	TNFSF14_LTBR	simple:O43557	simple:P36941	TNFSF14	LTBR	True	False	True	curated	False	Ligand-Receptor	Signaling by Tumor necrosis factor	0.103	0.215	0.0	0.411	0.0	0.0	0.0	0.171	0.284	0.0	0.479	0.0	0.0	0.0	0.0	0.0	0.0	0.0	0.0	0.0	0.0	0.0	0.0	0.0	0.0	0.0	0.0	0.0	0.0	0.0	0.0	0.0	0.0	0.0	0.0	0.0	0.0
CPI-SS0E4245B64	LPAR1_ADGRE5	simple:Q92633	simple:P48960	LPAR1	ADGRE5	True	True	True	curated	False	Receptor-Receptor	Signaling by Lysophosphatidic acid receptor	0.119	0.192	0.0	0.409	0.0	0.529	0.0	0.112	0.184	0.0	0.401	0.0	0.521	0.0	0.0	0.0	0.0	0.0	0.0	0.0	0.0	0.0	0.0	0.0	0.0	0.0	0.0	0.0	0.0	0.0	0.0	0.0	0.0	0.0	0.0	0.0	0.0
CPI-SS076F4624B	LPAR2_ADGRE5	simple:Q9HBW0	simple:P48960	LPAR2	ADGRE5	True	True	True	curated	False	Receptor-Receptor	Signaling by Lysophosphatidic acid receptor	0.742	0.815	0.0	1.031	0.0	1.151	0.0	0.809	0.881	0.0	1.098	0.0	1.218	0.0	2.036	2.109	0.0	2.326	0.0	2.446	0.0	1.706	1.778	0.0	1.995	0.0	2.115	0.0	0.879	0.952	0.0	1.168	0.0	1.289	0.0	1.037	1.109
CPI-SS046661AE7	LPAR3_ADGRE5	simple:Q9UBY5	simple:P48960	LPAR3	ADGRE5	True	True	True	curated	False	Receptor-Receptor	Signaling by Lysophosphatidic acid receptor	0.168	0.241	0.0	0.457	0.0	0.577	0.0	0.116	0.189	0.0	0.406	0.0	0.526	0.0	0.0	0.0	0.0	0.0	0.0	0.0	0.0	0.0	0.0	0.0	0.0	0.0	0.0	0.0	0.0	0.0	0.0	0.0	0.0	0.0	0.0	0.0	0.0
CPI-SS0118D1B89	THY1_ADGRE5	simple:P04216	simple:P48960	THY1	ADGRE5	True	False	True	curated	False	Adhesion-Adhesion	Adhesion by antigen THY1	1.42	1.492	0.0	1.709	0.0	1.829	0.0	0.759	0.832	0.0	1.049	0.0	1.169	0.0	1.859	1.931	0.0	2.148	0.0	2.268	0.0	2.205	2.278	0.0	2.495	0.0	2.615	0.0	0.87	0.943	0.0	1.16	0.0	1.28	0.0	2.23	2.302
CPI-CS0D69D106B	integrin_aVb1_complex_ADGRE5	complex:integrin_aVb1_complex	simple:P48960		ADGRE5	True	False	True	curated	True	Ligand-Receptor	Signaling by Integrin	0.811	0.884	0.0	1.101	0.0	1.221	0.0	0.763	0.836	0.0	1.053	0.0	1.173	0.0	0.0	0.0	0.0	0.0	0.0	0.0	0.0	1.359	1.432	0.0	1.649	0.0	1.769	0.0	2.277	2.35	0.0	2.567	0.0	2.687	0.0	1.902	1.975
CPI-CS056DF06D6	integrin_aVb3_complex_ADGRE5	complex:integrin_aVb3_complex	simple:P48960		ADGRE5	True	False	True	curated	True	Ligand-Receptor	Signaling by Integrin	0.0	0.0	0.0	0.0	0.0	0.0	0.0	0.085	0.158	0.0	0.375	0.0	0.495	0.0	0.0	0.0	0.0	0.0	0.0	0.0	0.0	0.0	0.0	0.0	0.0	0.0	0.0	0.0	0.0	0.0	0.0	0.0	0.0	0.0	0.0	0.0	0.0
CPI-SS061A7E099	CD55_ADGRE5	simple:P08174	simple:P48960	CD55	ADGRE5	True	True	True	curated	False	Ligand-Receptor		0.509	0.581	0.0	0.798	0.0	0.918	0.0	0.33	0.403	0.0	0.62	0.0	0.74	0.0	0.0	0.0	0.0	0.0	0.0	0.0	0.0	0.0	0.0	0.0	0.0	0.0	0.0	0.0	0.0	0.0	0.0	0.0	0.0	0.0	0.0	1.019	1.092
CPI-SS0305C793D	SFTPD_ADGRE5	simple:P35247	simple:P48960	SFTPD	ADGRE5	True	False	True	curated	False	Ligand-Receptor		0.128	0.201	0.0	0.418	0.0	0.538	0.0	0.104	0.176	0.0	0.393	0.0	0.513	0.0	0.0	0.0	0.0	0.0	0.0	0.0	0.0	0.0	0.0	0.0	0.0	0.0	0.0	0.0	0.0	0.0	0.0	0.0	0.0	0.0	0.0	0.0	0.0
CPI-SS027E12A36	MDK_PTPRZ1	simple:P21741	simple:P23471	MDK	PTPRZ1	True	False	False	curated	False	Ligand-Receptor	Signaling by Midkine	5.558	4.389	0.0	5.435	4.568	4.848	0.0	5.544	4.375	0.0	5.421	4.554	4.834	0.0	5.847	4.678	0.0	5.724	4.857	5.137	0.0	5.821	4.652	0.0	5.698	4.83	5.11	0.0	5.643	4.474	0.0	5.52	4.653	4.933	0.0	5.724	4.555
CPI-SS04E690D72	PTN_PTPRZ1	simple:P21246	simple:P23471	PTN	PTPRZ1	True	False	False	curated	False	Ligand-Receptor	Signaling by Pleiotrophin	2.823	1.654	0.0	2.7	1.833	2.113	0.0	2.892	1.723	0.0	2.769	1.901	2.182	0.0	3.992	2.823	0.0	3.869	3.002	3.282	0.0	3.722	2.553	0.0	3.599	2.732	3.012	0.0	2.907	1.738	0.0	2.784	1.916	2.197	0.0	3.219	2.05
CPI-SC0C68323CF	AMH_MIS_receptor_3	simple:P03971	complex:MIS_receptor_3	AMH		True	False	True	curated	False	Ligand-Receptor	Signaling by Muellerian-inhibiting factor	0.161	0.382	0.0	0.0	0.783	1.032	0.0	0.153	0.374	0.0	0.0	0.775	1.023	0.0	0.0	0.0	0.0	0.0	0.0	0.0	0.0	0.0	0.0	0.0	0.0	0.0	0.0	0.0	0.0	0.0	0.0	0.0	0.0	0.0	0.0	0.0	0.0
CPI-SC077F81192	AMH_MIS_receptor_1	simple:P03971	complex:MIS_receptor_1	AMH		True	False	True	curated	False	Ligand-Receptor	Signaling by Muellerian-inhibiting factor	0.161	0.741	0.0	0.0	0.818	1.348	0.0	0.153	0.733	0.0	0.0	0.809	1.339	0.0	0.0	0.0	0.0	0.0	0.0	0.0	0.0	0.0	0.0	0.0	0.0	0.0	0.0	0.0	0.0	0.0	0.0	0.0	0.0	0.0	0.0	0.0	0.0
CPI-SC09C7944F4	AMH_MIS_receptor_2	simple:P03971	complex:MIS_receptor_2	AMH		True	False	True	curated	False	Ligand-Receptor	Signaling by Muellerian-inhibiting factor	0.156	0.133	0.0	0.0	0.0	0.0	0.0	0.147	0.125	0.0	0.0	0.0	0.0	0.0	0.0	0.0	0.0	0.0	0.0	0.0	0.0	0.0	0.0	0.0	0.0	0.0	0.0	0.0	0.0	0.0	0.0	0.0	0.0	0.0	0.0	0.0	0.0
CPI-SS042FCC9BE	NECTIN3_PVR	simple:Q9NQS3	simple:P15151	NECTIN3	PVR	True	False	True	curated	False	Ligand-Receptor	Signaling by Nectin	0.513	0.484	0.0	0.0	0.0	0.819	0.0	0.533	0.504	0.0	0.0	0.0	0.838	0.0	2.301	2.272	0.0	0.0	0.0	2.606	0.0	1.248	1.219	0.0	0.0	0.0	1.553	0.0	0.841	0.812	0.0	0.0	0.0	1.146	0.0	1.067	1.038
CPI-SS04F1CBF06	NTN1_DCC	simple:O95631	simple:P43146	NTN1	DCC	True	False	True	curated	False	Ligand-Receptor	Signaling by Netrin	0.053	0.067	0.0	0.0	0.0	0.0	0.0	0.184	0.199	0.0	0.0	0.0	0.0	0.0	1.885	1.899	0.0	0.0	0.0	0.0	0.0	0.0	0.0	0.0	0.0	0.0	0.0	0.0	0.0	0.0	0.0	0.0	0.0	0.0	0.0	0.495	0.509
CPI-SS0E3C09735	NTN1_DSCAM	simple:O95631	simple:O60469	NTN1	DSCAM	True	False	False	curated	False	Ligand-Receptor	Signaling by Netrin	0.093	0.265	2.039	0.0	0.0	0.0	0.0	0.225	0.396	2.171	0.0	0.0	0.0	0.0	1.925	2.097	3.871	0.0	0.0	0.0	0.0	0.0	0.0	0.0	0.0	0.0	0.0	0.0	0.0	0.0	0.0	0.0	0.0	0.0	0.0	0.535	0.706
CPI-SS0503D8A55	NTN1_UNC5A	simple:O95631	simple:Q6ZN44	NTN1	UNC5A	True	False	True	curated	False	Ligand-Receptor	Signaling by Netrin	0.058	0.049	0.0	0.0	0.0	0.0	0.0	0.189	0.181	0.0	0.0	0.0	0.0	0.0	1.89	1.881	0.0	0.0	0.0	0.0	0.0	0.0	0.0	0.0	0.0	0.0	0.0	0.0	0.0	0.0	0.0	0.0	0.0	0.0	0.0	0.5	0.491
CPI-SS00C9DE87A	NTN1_UNC5B	simple:O95631	simple:Q8IZJ1	NTN1	UNC5B	True	False	True	curated	False	Ligand-Receptor	Signaling by Netrin	0.385	0.287	0.0	0.0	0.0	0.0	0.0	0.516	0.419	0.0	0.0	0.0	0.0	0.0	2.217	2.119	0.0	0.0	0.0	0.0	0.0	0.0	0.0	0.0	0.0	0.0	0.0	0.0	0.0	0.0	0.0	0.0	0.0	0.0	0.0	0.826	0.729
CPI-SS0C72D53A2	NTN4_UNC5B	simple:Q9HB63	simple:Q8IZJ1	NTN4	UNC5B	True	False	True	curated	False	Ligand-Receptor	Signaling by Netrin	0.381	0.284	0.0	0.0	0.0	0.0	0.0	0.772	0.675	0.0	0.0	0.0	0.0	0.0	0.0	0.0	0.0	0.0	0.0	0.0	0.0	0.0	0.0	0.0	0.0	0.0	0.0	0.0	0.0	0.0	0.0	0.0	0.0	0.0	0.0	1.309	1.212
CPI-SS07660BCA2	NTN1_UNC5C	simple:O95631	simple:O95185	NTN1	UNC5C	True	False	True	curated	False	Ligand-Receptor	Signaling by Netrin	0.0	0.104	0.0	0.0	0.0	0.56	0.0	0.0	0.235	0.0	0.0	0.0	0.691	0.0	0.0	1.936	0.0	0.0	0.0	2.391	0.0	0.0	0.0	0.0	0.0	0.0	0.0	0.0	0.0	0.0	0.0	0.0	0.0	0.0	0.0	0.0	0.546
CPI-SS0BA4E3F44	NTN4_UNC5D	simple:Q9HB63	simple:Q6UXZ4	NTN4	UNC5D	True	False	True	curated	False	Ligand-Receptor	Signaling by Netrin	0.096	0.066	0.0	0.0	0.0	0.0	0.0	0.487	0.457	0.0	0.0	0.0	0.0	0.0	0.0	0.0	0.0	0.0	0.0	0.0	0.0	0.0	0.0	0.0	0.0	0.0	0.0	0.0	0.0	0.0	0.0	0.0	0.0	0.0	0.0	1.024	0.994
CPI-SS085E14488	NRXN1_DAG1	simple:Q9ULB1	simple:Q14118	NRXN1	DAG1	True	False	True	curated	False	Receptor-Receptor	Signaling by Neurexin	1.604	1.678	0.0	1.521	2.778	1.755	3.071	1.575	1.649	0.0	1.492	2.749	1.726	3.042	0.0	0.0	0.0	0.0	0.0	0.0	0.0	2.041	2.114	0.0	1.958	3.215	2.192	3.508	0.0	0.0	0.0	0.0	0.0	0.0	0.0	2.445	2.518
CPI-SS0193D81E1	NRXN2_DAG1	simple:P58401	simple:Q14118	NRXN2	DAG1	True	False	True	curated	False	Receptor-Receptor	Signaling by Neurexin	0.955	1.029	0.0	0.872	2.129	1.106	2.422	0.927	1.001	0.0	0.844	2.101	1.078	2.394	0.0	0.0	0.0	0.0	0.0	0.0	0.0	0.0	0.0	0.0	0.0	0.0	0.0	0.0	0.0	0.0	0.0	0.0	0.0	0.0	0.0	0.0	0.0
CPI-SS06C93E09A	NTS_NTSR1	simple:P30990	simple:P30989	NTS	NTSR1	True	False	True	curated	False	Ligand-Receptor	Signaling by Neurotensin	0.699	0.707	0.0	0.0	0.0	0.0	0.0	0.57	0.577	0.0	0.0	0.0	0.0	0.0	1.813	1.82	0.0	0.0	0.0	0.0	0.0	1.157	1.164	0.0	0.0	0.0	0.0	0.0	1.934	1.941	0.0	0.0	0.0	0.0	0.0	0.996	1.003
CPI-SC060C69786	NRTN_RET_receptor_2	simple:Q99748	complex:RET_receptor_2	NRTN		True	False	True	curated	False	Ligand-Receptor	Signaling by Neurotrophin	0.303	0.321	0.0	0.0	0.0	0.0	0.0	0.475	0.493	0.0	0.0	0.0	0.0	0.0	0.0	0.0	0.0	0.0	0.0	0.0	0.0	0.4	0.418	0.0	0.0	0.0	0.0	0.0	0.0	0.0	0.0	0.0	0.0	0.0	0.0	0.95	0.969
CPI-SS05162C56B	NTF3_NTRK3	simple:P20783	simple:Q16288	NTF3	NTRK3	True	False	True	curated	False	Ligand-Receptor	Signaling by Neurotrophin	0.029	0.034	0.0	0.0	0.0	0.0	0.0	0.061	0.066	0.0	0.0	0.0	0.0	0.0	0.0	0.0	0.0	0.0	0.0	0.0	0.0	0.0	0.0	0.0	0.0	0.0	0.0	0.0	0.0	0.0	0.0	0.0	0.0	0.0	0.0	0.0	0.0
CPI-SS01D36DDFA	PTPRS_NTRK3	simple:Q13332	simple:Q16288	PTPRS	NTRK3	False	True	True	curated	False	Receptor-Receptor		1.307	1.313	0.0	0.0	0.0	0.0	0.0	1.468	1.473	0.0	0.0	0.0	0.0	0.0	1.948	1.953	0.0	0.0	0.0	0.0	0.0	1.275	1.28	0.0	0.0	0.0	0.0	0.0	2.255	2.26	0.0	0.0	0.0	0.0	0.0	1.84	1.845
CPI-SC08F1D4358	NODAL_NODAL_receptor_IbIIa_CFC1	simple:Q96S42	complex:NODAL_receptor_IbIIa_CFC1	NODAL		True	False	True	curated	False	Ligand-Receptor	Signaling by NODAL	2.366	2.422	0.0	0.0	0.0	2.822	0.0	2.423	2.48	0.0	0.0	0.0	2.88	0.0	1.535	1.591	0.0	0.0	0.0	1.991	0.0	1.804	1.86	0.0	0.0	0.0	2.26	0.0	0.598	0.654	0.0	0.0	0.0	1.054	0.0	2.314	2.37
CPI-SC08C72892F	NODAL_NODAL_receptor_IbIIa_TDGF1	simple:Q96S42	complex:NODAL_receptor_IbIIa_TDGF1	NODAL		True	False	True	curated	False	Ligand-Receptor	Signaling by NODAL	2.676	2.714	0.0	2.742	3.162	2.822	0.0	2.734	2.772	0.0	2.8	3.22	2.88	0.0	1.845	1.883	0.0	1.911	2.331	1.991	0.0	2.114	2.152	0.0	2.18	2.6	2.26	0.0	0.908	0.946	0.0	0.974	1.394	1.054	0.0	2.625	2.662
CPI-SC0397B3290	NODAL_NODAL_receptor_IbIIb_CFC1	simple:Q96S42	complex:NODAL_receptor_IbIIb_CFC1	NODAL		True	False	True	curated	False	Ligand-Receptor	Signaling by NODAL	2.366	2.422	0.0	0.0	0.0	2.822	0.0	2.423	2.48	0.0	0.0	0.0	2.88	0.0	1.535	1.591	0.0	0.0	0.0	1.991	0.0	1.804	1.86	0.0	0.0	0.0	2.26	0.0	0.598	0.654	0.0	0.0	0.0	1.054	0.0	2.314	2.37
CPI-SC0C620668E	NODAL_NODAL_receptor_IbIIb_TDGF1	simple:Q96S42	complex:NODAL_receptor_IbIIb_TDGF1	NODAL		True	False	True	curated	False	Ligand-Receptor	Signaling by NODAL	2.803	2.741	4.402	2.742	3.162	2.822	0.0	2.861	2.799	4.46	2.8	3.22	2.88	0.0	1.972	1.91	3.571	1.911	2.331	1.991	0.0	2.241	2.179	3.84	2.18	2.6	2.26	0.0	1.035	0.973	2.634	0.974	1.394	1.054	0.0	2.752	2.69
CPI-SC0AB5E1FE3	NODAL_NODAL_receptor_IcIIb_CFC1	simple:Q96S42	complex:NODAL_receptor_IcIIb_CFC1	NODAL		True	False	True	curated	False	Ligand-Receptor	Signaling by NODAL	2.366	2.386	0.0	0.0	0.0	0.0	0.0	2.423	2.444	0.0	0.0	0.0	0.0	0.0	1.535	1.555	0.0	0.0	0.0	0.0	0.0	1.804	1.824	0.0	0.0	0.0	0.0	0.0	0.598	0.618	0.0	0.0	0.0	0.0	0.0	2.314	2.334
CPI-SC061F99EF4	NODAL_NODAL_receptor_IcIIb_TDGF1	simple:Q96S42	complex:NODAL_receptor_IcIIb_TDGF1	NODAL		True	False	True	curated	False	Ligand-Receptor	Signaling by NODAL	2.401	2.386	0.0	0.0	0.0	0.0	0.0	2.459	2.444	0.0	0.0	0.0	0.0	0.0	1.57	1.555	0.0	0.0	0.0	0.0	0.0	1.839	1.824	0.0	0.0	0.0	0.0	0.0	0.633	0.618	0.0	0.0	0.0	0.0	0.0	2.349	2.334
CPI-SS0A6FCBF7C	CNTN1_NOTCH1	simple:Q12860	simple:P46531	CNTN1	NOTCH1	False	False	True	curated	False	Ligand-Receptor	Signaling by Notch	0.639	0.673	0.0	0.386	0.0	0.552	0.0	0.634	0.668	0.0	0.381	0.0	0.547	0.0	0.0	0.0	0.0	0.0	0.0	0.0	0.0	0.0	0.0	0.0	0.0	0.0	0.0	0.0	0.0	0.0	0.0	0.0	0.0	0.0	0.0	0.0	0.0
CPI-SS0FC612D4D	DLK1_NOTCH1	simple:P80370	simple:P46531	DLK1	NOTCH1	False	False	True	curated	False	Ligand-Receptor	Signaling by Notch	0.673	0.707	0.0	0.42	0.0	0.586	0.0	0.772	0.806	0.0	0.519	0.0	0.685	0.0	0.0	0.0	0.0	0.0	0.0	0.0	0.0	1.108	1.141	0.0	0.854	0.0	1.02	0.0	0.0	0.0	0.0	0.0	0.0	0.0	0.0	1.217	1.251
CPI-SS04A5D6B6F	DLL1_NOTCH1	simple:O00548	simple:P46531	DLL1	NOTCH1	False	False	True	curated	False	Ligand-Receptor	Signaling by Notch	0.659	0.693	0.0	0.406	0.0	0.572	0.0	0.635	0.669	0.0	0.382	0.0	0.548	0.0	0.0	0.0	0.0	0.0	0.0	0.0	0.0	1.026	1.06	0.0	0.773	0.0	0.939	0.0	2.53	2.564	0.0	2.277	0.0	2.443	0.0	0.0	0.0
CPI-SS0E5A6ADB3	DLL3_NOTCH1	simple:Q9NYJ7	simple:P46531	DLL3	NOTCH1	False	False	True	curated	False	Ligand-Receptor	Signaling by Notch	1.487	1.521	0.0	1.234	0.0	1.4	0.0	1.647	1.681	0.0	1.394	0.0	1.56	0.0	0.0	0.0	0.0	0.0	0.0	0.0	0.0	1.017	1.05	0.0	0.763	0.0	0.929	0.0	3.508	3.542	0.0	3.255	0.0	3.421	0.0	1.109	1.143
CPI-SS052ADA696	JAG1_NOTCH1	simple:P78504	simple:P46531	JAG1	NOTCH1	False	False	True	curated	False	Ligand-Receptor	Signaling by Notch	1.078	1.112	0.0	0.825	0.0	0.99	0.0	0.8	0.833	0.0	0.546	0.0	0.712	0.0	0.0	0.0	0.0	0.0	0.0	0.0	0.0	1.642	1.675	0.0	1.388	0.0	1.554	0.0	0.0	0.0	0.0	0.0	0.0	0.0	0.0	0.0	0.0
CPI-SS0DB3F5A37	JAG2_NOTCH1	simple:Q9Y219	simple:P46531	JAG2	NOTCH1	False	False	True	curated	False	Ligand-Receptor	Signaling by Notch	0.65	0.683	0.0	0.396	0.0	0.562	0.0	0.653	0.687	0.0	0.4	0.0	0.566	0.0	0.0	0.0	0.0	0.0	0.0	0.0	0.0	0.992	1.026	0.0	0.739	0.0	0.905	0.0	0.0	0.0	0.0	0.0	0.0	0.0	0.0	1.073	1.107
CPI-SS029811409	CNTN1_NOTCH2	simple:Q12860	simple:Q04721	CNTN1	NOTCH2	False	False	True	curated	False	Ligand-Receptor	Signaling by Notch	0.431	0.477	2.586	0.881	0.826	0.489	2.12	0.426	0.472	2.581	0.876	0.821	0.484	2.115	0.0	0.0	0.0	0.0	0.0	0.0	0.0	0.0	0.0	0.0	0.0	0.0	0.0	0.0	0.0	0.0	0.0	0.0	0.0	0.0	0.0	0.0	0.0
CPI-SS0E1A8414D	DLK1_NOTCH2	simple:P80370	simple:Q04721	DLK1	NOTCH2	False	False	True	curated	False	Ligand-Receptor	Signaling by Notch	0.465	0.511	2.619	0.915	0.86	0.523	2.154	0.564	0.61	2.718	1.014	0.959	0.622	2.253	0.0	0.0	0.0	0.0	0.0	0.0	0.0	0.9	0.945	3.054	1.35	1.294	0.957	2.589	0.0	0.0	0.0	0.0	0.0	0.0	0.0	1.009	1.055
CPI-SS0423580E5	DLL1_NOTCH2	simple:O00548	simple:Q04721	DLL1	NOTCH2	False	False	True	curated	False	Ligand-Receptor	Signaling by Notch	0.451	0.497	2.606	0.901	0.846	0.509	2.14	0.427	0.473	2.581	0.877	0.822	0.485	2.116	0.0	0.0	0.0	0.0	0.0	0.0	0.0	0.818	0.864	2.973	1.268	1.213	0.876	2.507	2.322	2.368	4.476	2.772	2.717	2.38	4.011	0.0	0.0
CPI-SS06BBCAC08	DLL3_NOTCH2	simple:Q9NYJ7	simple:Q04721	DLL3	NOTCH2	False	False	True	curated	False	Ligand-Receptor	Signaling by Notch	1.279	1.325	3.434	1.729	1.674	1.337	2.968	1.439	1.485	3.594	1.889	1.834	1.497	3.128	0.0	0.0	0.0	0.0	0.0	0.0	0.0	0.808	0.854	2.963	1.258	1.203	0.866	2.498	3.3	3.346	5.454	3.75	3.695	3.358	4.989	0.901	0.947
CPI-SS060B82BBC	JAG1_NOTCH2	simple:P78504	simple:Q04721	JAG1	NOTCH2	False	False	True	curated	False	Ligand-Receptor	Signaling by Notch	0.87	0.915	3.024	1.32	1.264	0.928	2.559	0.591	0.637	2.746	1.041	0.986	0.649	2.281	0.0	0.0	0.0	0.0	0.0	0.0	0.0	1.433	1.479	3.588	1.883	1.828	1.491	3.122	0.0	0.0	0.0	0.0	0.0	0.0	0.0	0.0	0.0
CPI-SS065B2DBAE	JAG2_NOTCH2	simple:Q9Y219	simple:Q04721	JAG2	NOTCH2	False	False	True	curated	False	Ligand-Receptor	Signaling by Notch	0.442	0.487	2.596	0.892	0.836	0.499	2.131	0.445	0.491	2.6	0.895	0.84	0.503	2.134	0.0	0.0	0.0	0.0	0.0	0.0	0.0	0.784	0.83	2.939	1.234	1.179	0.842	2.473	0.0	0.0	0.0	0.0	0.0	0.0	0.0	0.865	0.911
CPI-SS0730D1EF3	CNTN1_MCAM	simple:Q12860	simple:P43121	CNTN1	MCAM	False	False	False	curated	False	Adhesion-Adhesion		0.39	0.465	0.0	0.377	0.0	1.135	0.0	0.385	0.46	0.0	0.372	0.0	1.13	0.0	0.0	0.0	0.0	0.0	0.0	0.0	0.0	0.0	0.0	0.0	0.0	0.0	0.0	0.0	0.0	0.0	0.0	0.0	0.0	0.0	0.0	0.0	0.0
CPI-SS0BDC912F3	CNTN1_NRCAM	simple:Q12860	simple:Q92823	CNTN1	NRCAM	True	False	False	curated	False	Adhesion-Adhesion		0.034	0.028	0.0	0.0	0.0	0.0	0.0	0.029	0.023	0.0	0.0	0.0	0.0	0.0	0.0	0.0	0.0	0.0	0.0	0.0	0.0	0.0	0.0	0.0	0.0	0.0	0.0	0.0	0.0	0.0	0.0	0.0	0.0	0.0	0.0	0.0	0.0
CPI-SS007AA9FDE	DLK1_NOTCH3	simple:P80370	simple:Q9UM47	DLK1	NOTCH3	False	False	True	curated	False	Ligand-Receptor	Signaling by Notch	0.931	0.729	2.276	0.0	0.748	1.592	0.0	1.03	0.828	2.375	0.0	0.847	1.691	0.0	0.0	0.0	0.0	0.0	0.0	0.0	0.0	1.366	1.164	2.71	0.0	1.182	2.027	0.0	0.0	0.0	0.0	0.0	0.0	0.0	0.0	1.475	1.273
CPI-SS047232C64	DLL1_NOTCH3	simple:O00548	simple:Q9UM47	DLL1	NOTCH3	False	False	True	curated	False	Ligand-Receptor	Signaling by Notch	0.917	0.715	2.262	0.0	0.734	1.578	0.0	0.893	0.691	2.238	0.0	0.71	1.554	0.0	0.0	0.0	0.0	0.0	0.0	0.0	0.0	1.284	1.082	2.629	0.0	1.101	1.945	0.0	2.788	2.586	4.133	0.0	2.605	3.449	0.0	0.0	0.0
CPI-SS035E5A708	DLL3_NOTCH3	simple:Q9NYJ7	simple:Q9UM47	DLL3	NOTCH3	False	False	True	curated	False	Ligand-Receptor	Signaling by Notch	1.745	1.543	3.09	0.0	1.562	2.406	0.0	1.905	1.703	3.25	0.0	1.722	2.566	0.0	0.0	0.0	0.0	0.0	0.0	0.0	0.0	1.274	1.072	2.619	0.0	1.091	1.936	0.0	3.766	3.564	5.111	0.0	3.583	4.427	0.0	1.367	1.165
CPI-SS0B99F22A2	JAG1_NOTCH3	simple:P78504	simple:Q9UM47	JAG1	NOTCH3	False	False	True	curated	False	Ligand-Receptor	Signaling by Notch	1.336	1.134	2.68	0.0	1.152	1.997	0.0	1.057	0.855	2.402	0.0	0.874	1.719	0.0	0.0	0.0	0.0	0.0	0.0	0.0	0.0	1.899	1.697	3.244	0.0	1.716	2.56	0.0	0.0	0.0	0.0	0.0	0.0	0.0	0.0	0.0	0.0
CPI-SS0263EFDDF	JAG2_NOTCH3	simple:Q9Y219	simple:Q9UM47	JAG2	NOTCH3	False	False	True	curated	False	Ligand-Receptor	Signaling by Notch	0.908	0.706	2.252	0.0	0.724	1.569	0.0	0.911	0.709	2.256	0.0	0.728	1.572	0.0	0.0	0.0	0.0	0.0	0.0	0.0	0.0	1.25	1.048	2.595	0.0	1.067	1.911	0.0	0.0	0.0	0.0	0.0	0.0	0.0	0.0	1.331	1.129
CPI-SS0D37C7C70	DLK1_NOTCH4	simple:P80370	simple:Q99466	DLK1	NOTCH4	False	False	True	curated	False	Ligand-Receptor	Signaling by Notch	0.142	0.152	0.0	0.417	0.0	0.0	0.0	0.241	0.251	0.0	0.516	0.0	0.0	0.0	0.0	0.0	0.0	0.0	0.0	0.0	0.0	0.576	0.587	0.0	0.852	0.0	0.0	0.0	0.0	0.0	0.0	0.0	0.0	0.0	0.0	0.686	0.696
CPI-SS0FB5FE587	DLL1_NOTCH4	simple:O00548	simple:Q99466	DLL1	NOTCH4	False	False	True	curated	False	Ligand-Receptor	Signaling by Notch	0.128	0.138	0.0	0.404	0.0	0.0	0.0	0.104	0.114	0.0	0.379	0.0	0.0	0.0	0.0	0.0	0.0	0.0	0.0	0.0	0.0	0.495	0.505	0.0	0.771	0.0	0.0	0.0	1.999	2.009	0.0	2.274	0.0	0.0	0.0	0.0	0.0
CPI-SS098C2FFC0	DLL3_NOTCH4	simple:Q9NYJ7	simple:Q99466	DLL3	NOTCH4	False	False	True	curated	False	Ligand-Receptor	Signaling by Notch	0.956	0.966	0.0	1.231	0.0	0.0	0.0	1.116	1.126	0.0	1.392	0.0	0.0	0.0	0.0	0.0	0.0	0.0	0.0	0.0	0.0	0.485	0.496	0.0	0.761	0.0	0.0	0.0	2.977	2.987	0.0	3.252	0.0	0.0	0.0	0.578	0.588
CPI-SS0837E9F59	JAG1_NOTCH4	simple:P78504	simple:Q99466	JAG1	NOTCH4	False	False	True	curated	False	Ligand-Receptor	Signaling by Notch	0.546	0.557	0.0	0.822	0.0	0.0	0.0	0.268	0.279	0.0	0.544	0.0	0.0	0.0	0.0	0.0	0.0	0.0	0.0	0.0	0.0	1.11	1.12	0.0	1.386	0.0	0.0	0.0	0.0	0.0	0.0	0.0	0.0	0.0	0.0	0.0	0.0
CPI-SS096F3E0F2	JAG2_NOTCH4	simple:Q9Y219	simple:Q99466	JAG2	NOTCH4	False	False	True	curated	False	Ligand-Receptor	Signaling by Notch	0.118	0.129	0.0	0.394	0.0	0.0	0.0	0.122	0.132	0.0	0.397	0.0	0.0	0.0	0.0	0.0	0.0	0.0	0.0	0.0	0.0	0.461	0.471	0.0	0.736	0.0	0.0	0.0	0.0	0.0	0.0	0.0	0.0	0.0	0.0	0.541	0.552
CPI-SS015B87133	JAG1_CD46	simple:P78504	simple:P15529	JAG1	CD46	False	False	True	curated	False	Ligand-Receptor		2.024	1.85	2.823	2.954	1.895	2.33	0.0	1.746	1.572	2.544	2.676	1.617	2.052	0.0	0.0	0.0	0.0	0.0	0.0	0.0	0.0	2.588	2.414	3.386	3.518	2.459	2.894	0.0	0.0	0.0	0.0	0.0	0.0	0.0	0.0	0.0	0.0
CPI-SS0EDD8CDD4	JAG1_VASN	simple:P78504	simple:Q6EMK4	JAG1	VASN	True	False	False	curated	False	Ligand-Receptor		0.733	0.94	0.0	0.894	1.164	0.0	0.0	0.455	0.662	0.0	0.615	0.885	0.0	0.0	0.0	0.0	0.0	0.0	0.0	0.0	0.0	1.297	1.503	0.0	1.457	1.727	0.0	0.0	0.0	0.0	0.0	0.0	0.0	0.0	0.0	0.0	0.0
CPI-SS02EEA092C	JAG2_VASN	simple:Q9Y219	simple:Q6EMK4	JAG2	VASN	True	False	False	curated	False	Ligand-Receptor		0.305	0.512	0.0	0.466	0.735	0.0	0.0	0.308	0.515	0.0	0.469	0.739	0.0	0.0	0.0	0.0	0.0	0.0	0.0	0.0	0.0	0.647	0.854	0.0	0.808	1.078	0.0	0.0	0.0	0.0	0.0	0.0	0.0	0.0	0.0	0.728	0.935
CPI-SC0F30798CC	LIF_LIFR	simple:P15018	complex:LIFR	LIF		True	False	True	curated	False	Ligand-Receptor		0.236	0.271	0.0	0.43	0.0	0.0	0.0	0.221	0.257	0.0	0.415	0.0	0.0	0.0	0.0	0.0	0.0	0.0	0.0	0.0	0.0	0.0	0.0	0.0	0.0	0.0	0.0	0.0	0.0	0.0	0.0	0.0	0.0	0.0	0.0	0.0	0.0
CPI-SS0CD40D735	PDYN_OPRD1	simple:P01213	simple:P41143	PDYN	OPRD1	True	False	True	curated	False	Ligand-Receptor	Signaling by Opioid	0.037	0.014	0.0	0.0	0.0	0.0	0.0	0.029	0.007	0.0	0.0	0.0	0.0	0.0	0.0	0.0	0.0	0.0	0.0	0.0	0.0	0.0	0.0	0.0	0.0	0.0	0.0	0.0	0.0	0.0	0.0	0.0	0.0	0.0	0.0	0.0	0.0
CPI-SS0BD6EE954	PENK_OPRD1	simple:P01210	simple:P41143	PENK	OPRD1	True	False	True	curated	False	Ligand-Receptor	Signaling by Opioid	0.037	0.014	0.0	0.0	0.0	0.0	0.0	0.029	0.007	0.0	0.0	0.0	0.0	0.0	0.0	0.0	0.0	0.0	0.0	0.0	0.0	0.0	0.0	0.0	0.0	0.0	0.0	0.0	0.0	0.0	0.0	0.0	0.0	0.0	0.0	0.0	0.0
CPI-CS005209739	b-Endorphin_byPOMC_OPRD1	complex:b-Endorphin_byPOMC	simple:P41143		OPRD1	True	False	True	curated	False	Ligand-Receptor	Signaling by Proopiomelanocortin	0.48	0.457	0.0	0.0	0.0	0.0	0.0	0.57	0.548	0.0	0.0	0.0	0.0	0.0	2.019	1.996	0.0	0.0	0.0	0.0	0.0	1.065	1.042	0.0	0.0	0.0	0.0	0.0	0.0	0.0	0.0	0.0	0.0	0.0	0.0	0.539	0.517
CPI-SS0AFFDEC0B	PDYN_OPRK1	simple:P01213	simple:P41145	PDYN	OPRK1	True	False	True	curated	False	Ligand-Receptor	Signaling by Opioid	0.033	0.048	1.94	0.0	0.69	0.0	0.0	0.026	0.041	1.933	0.0	0.683	0.0	0.0	0.0	0.0	0.0	0.0	0.0	0.0	0.0	0.0	0.0	0.0	0.0	0.0	0.0	0.0	0.0	0.0	0.0	0.0	0.0	0.0	0.0	0.0	0.0
CPI-SS0D1EF9598	PENK_OPRK1	simple:P01210	simple:P41145	PENK	OPRK1	True	False	True	curated	False	Ligand-Receptor	Signaling by Opioid	0.033	0.049	1.94	0.0	0.69	0.0	0.0	0.025	0.041	1.932	0.0	0.682	0.0	0.0	0.0	0.0	0.0	0.0	0.0	0.0	0.0	0.0	0.0	0.0	0.0	0.0	0.0	0.0	0.0	0.0	0.0	0.0	0.0	0.0	0.0	0.0	0.0
CPI-CS040CDD259	b-Endorphin_byPOMC_OPRK1	complex:b-Endorphin_byPOMC	simple:P41145		OPRK1	True	False	True	curated	False	Ligand-Receptor	Signaling by Proopiomelanocortin	0.476	0.491	2.383	0.0	1.133	0.0	0.0	0.566	0.582	2.473	0.0	1.224	0.0	0.0	2.015	2.031	3.922	0.0	2.672	0.0	0.0	1.061	1.077	2.968	0.0	1.718	0.0	0.0	0.0	0.0	0.0	0.0	0.0	0.0	0.0	0.535	0.551
CPI-SS0D0DC29DB	PDYN_OPRM1	simple:P01213	simple:P35372	PDYN	OPRM1	True	False	True	curated	False	Ligand-Receptor	Signaling by Opioid	0.0	0.014	0.0	0.0	0.0	0.0	0.0	0.0	0.007	0.0	0.0	0.0	0.0	0.0	0.0	0.0	0.0	0.0	0.0	0.0	0.0	0.0	0.0	0.0	0.0	0.0	0.0	0.0	0.0	0.0	0.0	0.0	0.0	0.0	0.0	0.0	0.0
CPI-SS0D97012FB	PENK_OPRM1	simple:P01210	simple:P35372	PENK	OPRM1	True	False	True	curated	False	Ligand-Receptor	Signaling by Opioid	0.0	0.015	0.0	0.0	0.0	0.0	0.0	0.0	0.007	0.0	0.0	0.0	0.0	0.0	0.0	0.0	0.0	0.0	0.0	0.0	0.0	0.0	0.0	0.0	0.0	0.0	0.0	0.0	0.0	0.0	0.0	0.0	0.0	0.0	0.0	0.0	0.0
CPI-CS0FFD6263C	b-Endorphin_byPOMC_OPRM1	complex:b-Endorphin_byPOMC	simple:P35372		OPRM1	True	False	True	curated	False	Ligand-Receptor	Signaling by Proopiomelanocortin	0.0	0.457	0.0	0.0	0.0	0.0	0.0	0.0	0.548	0.0	0.0	0.0	0.0	0.0	0.0	1.997	0.0	0.0	0.0	0.0	0.0	0.0	1.043	0.0	0.0	0.0	0.0	0.0	0.0	0.0	0.0	0.0	0.0	0.0	0.0	0.0	0.517
CPI-SS084816B12	HCRT_HCRTR1	simple:O43612	simple:O43613	HCRT	HCRTR1	True	False	True	curated	False	Ligand-Receptor	Signaling by Orexin	0.0	0.0	0.0	0.0	0.0	0.0	0.0	0.0	0.014	0.0	0.0	0.0	0.0	0.0	0.0	0.0	0.0	0.0	0.0	0.0	0.0	0.0	0.0	0.0	0.0	0.0	0.0	0.0	0.0	0.0	0.0	0.0	0.0	0.0	0.0	0.0	0.0
CPI-SS0E8F8E4F1	OXT_AVPR1A	simple:P01178	simple:P37288	OXT	AVPR1A	True	False	True	curated	False	Ligand-Receptor	Signaling by Oxytocin	0.022	0.0	0.0	0.0	0.0	0.0	0.0	0.038	0.0	0.0	0.0	0.0	0.0	0.0	0.0	0.0	0.0	0.0	0.0	0.0	0.0	0.0	0.0	0.0	0.0	0.0	0.0	0.0	0.0	0.0	0.0	0.0	0.0	0.0	0.0	0.0	0.0
CPI-SS00399ED03	AVP_AVPR1A	simple:P01185	simple:P37288	AVP	AVPR1A	True	False	True	curated	False	Ligand-Receptor	Signaling by Vasopressin	0.016	0.0	0.0	0.0	0.0	0.0	0.0	0.031	0.0	0.0	0.0	0.0	0.0	0.0	0.0	0.0	0.0	0.0	0.0	0.0	0.0	0.0	0.0	0.0	0.0	0.0	0.0	0.0	0.0	0.0	0.0	0.0	0.0	0.0	0.0	0.0	0.0
CPI-SS04B547174	OXT_OXTR	simple:P01178	simple:P30559	OXT	OXTR	True	False	True	curated	False	Ligand-Receptor	Signaling by Oxytocin	0.039	0.036	0.0	0.0	0.0	0.0	0.0	0.054	0.051	0.0	0.0	0.0	0.0	0.0	0.0	0.0	0.0	0.0	0.0	0.0	0.0	0.0	0.0	0.0	0.0	0.0	0.0	0.0	0.0	0.0	0.0	0.0	0.0	0.0	0.0	0.0	0.0
CPI-SS0C916344D	AVP_OXTR	simple:P01185	simple:P30559	AVP	OXTR	True	False	True	curated	False	Ligand-Receptor	Signaling by Vasopressin	0.033	0.03	0.0	0.0	0.0	0.0	0.0	0.047	0.045	0.0	0.0	0.0	0.0	0.0	0.0	0.0	0.0	0.0	0.0	0.0	0.0	0.0	0.0	0.0	0.0	0.0	0.0	0.0	0.0	0.0	0.0	0.0	0.0	0.0	0.0	0.0	0.0
CPI-SS06CBEA807	PTH2_PTH1R	simple:Q96A98	simple:Q03431	PTH2	PTH1R	True	False	True	curated	False	Ligand-Receptor	Signaling by Parathyroid hormone	0.11	0.029	0.0	0.0	1.443	0.0	0.0	0.119	0.037	0.0	0.0	1.452	0.0	0.0	0.0	0.0	0.0	0.0	0.0	0.0	0.0	0.0	0.0	0.0	0.0	0.0	0.0	0.0	0.0	0.0	0.0	0.0	0.0	0.0	0.0	0.0	0.0
CPI-SS07E3769D0	PTH2_PTH2R	simple:Q96A98	simple:P49190	PTH2	PTH2R	True	False	True	curated	False	Ligand-Receptor	Signaling by Parathyroid hormone	0.022	0.035	0.0	0.0	0.0	0.515	0.0	0.031	0.043	0.0	0.0	0.0	0.523	0.0	0.0	0.0	0.0	0.0	0.0	0.0	0.0	0.0	0.0	0.0	0.0	0.0	0.0	0.0	0.0	0.0	0.0	0.0	0.0	0.0	0.0	0.0	0.0
CPI-SS07EC71D8C	NPY_PRLHR	simple:P01303	simple:P49683	NPY	PRLHR	True	False	True	curated	False	Ligand-Receptor	Signaling by Pro-neuregulin	0.193	0.0	0.0	0.0	0.0	0.0	0.0	0.24	0.0	0.0	0.0	0.0	0.0	0.0	2.249	0.0	0.0	0.0	0.0	0.0	0.0	0.522	0.0	0.0	0.0	0.0	0.0	0.0	0.0	0.0	0.0	0.0	0.0	0.0	0.0	0.0	0.0
CPI-SS0EC70F078	SCT_VIPR1	simple:P09683	simple:P32241	SCT	VIPR1	True	False	True	curated	False	Ligand-Receptor	Signaling by Secretin	0.391	0.365	0.0	0.574	0.0	0.0	0.0	0.32	0.294	0.0	0.504	0.0	0.0	0.0	0.0	0.0	0.0	0.0	0.0	0.0	0.0	0.958	0.932	0.0	1.142	0.0	0.0	0.0	0.0	0.0	0.0	0.0	0.0	0.0	0.0	0.0	0.0
CPI-SS0CB25BBAE	SCT_VIPR2	simple:P09683	simple:P41587	SCT	VIPR2	True	False	True	curated	False	Ligand-Receptor	Signaling by Secretin	0.306	0.321	0.0	0.589	0.0	0.0	2.255	0.235	0.251	0.0	0.519	0.0	0.0	2.185	0.0	0.0	0.0	0.0	0.0	0.0	0.0	0.873	0.889	0.0	1.157	0.0	0.0	2.823	0.0	0.0	0.0	0.0	0.0	0.0	0.0	0.0	0.0
CPI-SS07361522F	PGF_FLT1	simple:P49763	simple:P17948	PGF	FLT1	True	False	True	curated	False	Ligand-Receptor	Signaling by Placenta growth factor	0.877	0.554	0.0	2.222	0.0	0.765	0.0	1.084	0.761	0.0	2.429	0.0	0.972	0.0	0.0	0.0	0.0	0.0	0.0	0.0	0.0	0.0	0.0	0.0	0.0	0.0	0.0	0.0	1.575	1.252	0.0	2.92	0.0	1.463	0.0	1.214	0.892
CPI-SS0B9B3870A	VEGFA_FLT1	simple:P15692	simple:P17948	VEGFA	FLT1	True	False	True	curated	False	Ligand-Receptor	Signaling by Vascular endothelial growth factor	1.755	1.432	0.0	3.099	0.0	1.643	0.0	2.413	2.09	0.0	3.758	0.0	2.301	0.0	3.727	3.404	0.0	5.072	0.0	3.615	0.0	1.549	1.226	0.0	2.894	0.0	1.437	0.0	1.382	1.059	0.0	2.727	0.0	1.27	0.0	2.699	2.376
CPI-SS00D51DD37	VEGFB_FLT1	simple:P49765	simple:P17948	VEGFB	FLT1	True	False	True	curated	False	Ligand-Receptor	Signaling by Vascular endothelial growth factor	2.27	1.947	0.0	3.615	0.0	2.158	0.0	2.075	1.752	0.0	3.42	0.0	1.963	0.0	2.974	2.652	0.0	4.319	0.0	2.863	0.0	1.865	1.542	0.0	3.21	0.0	1.753	0.0	2.053	1.73	0.0	3.398	0.0	1.941	0.0	3.004	2.681
CPI-SC0B51DC960	PGF_FLT1_complex	simple:P49763	complex:FLT1_complex	PGF		True	False	True	curated	False	Ligand-Receptor	Signaling by Placenta growth factor	0.877	0.463	0.0	1.608	0.0	0.765	0.0	1.084	0.67	0.0	1.814	0.0	0.972	0.0	0.0	0.0	0.0	0.0	0.0	0.0	0.0	0.0	0.0	0.0	0.0	0.0	0.0	0.0	1.575	1.161	0.0	2.306	0.0	1.463	0.0	1.214	0.8
CPI-SC0AFC650CD	VEGFA_FLT1_complex	simple:P15692	complex:FLT1_complex	VEGFA		True	False	True	curated	False	Ligand-Receptor	Signaling by Vascular endothelial growth factor	1.755	1.34	0.0	2.485	0.0	1.643	0.0	2.413	1.999	0.0	3.143	0.0	2.301	0.0	3.727	3.312	0.0	4.457	0.0	3.615	0.0	1.549	1.135	0.0	2.279	0.0	1.437	0.0	1.382	0.968	0.0	2.113	0.0	1.27	0.0	2.699	2.285
CPI-SC03F1C301F	VEGFB_FLT1_complex	simple:P49765	complex:FLT1_complex	VEGFB		True	False	True	curated	False	Ligand-Receptor	Signaling by Vascular endothelial growth factor	2.27	1.855	0.0	3.0	0.0	2.158	0.0	2.075	1.66	0.0	2.805	0.0	1.963	0.0	2.974	2.56	0.0	3.705	0.0	2.863	0.0	1.865	1.451	0.0	2.595	0.0	1.753	0.0	2.053	1.638	0.0	2.783	0.0	1.941	0.0	3.004	2.589
CPI-SS01790830C	PGF_NRP1	simple:P49763	simple:O14786	PGF	NRP1	True	False	True	curated	False	Ligand-Receptor	Signaling by Placenta growth factor	0.293	0.32	0.0	0.676	0.0	0.0	0.0	0.5	0.527	0.0	0.883	0.0	0.0	0.0	0.0	0.0	0.0	0.0	0.0	0.0	0.0	0.0	0.0	0.0	0.0	0.0	0.0	0.0	0.991	1.018	0.0	1.374	0.0	0.0	0.0	0.631	0.657
CPI-SS034083FFA	SEMA3A_NRP1	simple:Q14563	simple:O14786	SEMA3A	NRP1	True	False	True	curated	False	Ligand-Receptor	Signaling by Semaphorin	0.407	0.434	0.0	0.791	0.0	0.0	0.0	0.182	0.209	0.0	0.566	0.0	0.0	0.0	2.153	2.179	0.0	2.536	0.0	0.0	0.0	0.448	0.475	0.0	0.831	0.0	0.0	0.0	0.0	0.0	0.0	0.0	0.0	0.0	0.0	0.448	0.475
CPI-SS043E22BF5	VEGFA_NRP1	simple:P15692	simple:O14786	VEGFA	NRP1	True	False	True	curated	False	Ligand-Receptor	Signaling by Vascular endothelial growth factor	1.171	1.197	0.0	1.554	0.0	0.0	0.0	1.829	1.856	0.0	2.212	0.0	0.0	0.0	3.143	3.17	0.0	3.526	0.0	0.0	0.0	0.965	0.992	0.0	1.348	0.0	0.0	0.0	0.798	0.825	0.0	1.181	0.0	0.0	0.0	2.115	2.142
CPI-SS00508D1C2	VEGFB_NRP1	simple:P49765	simple:O14786	VEGFB	NRP1	True	False	True	curated	False	Ligand-Receptor	Signaling by Vascular endothelial growth factor	1.686	1.713	0.0	2.069	0.0	0.0	0.0	1.491	1.518	0.0	1.874	0.0	0.0	0.0	2.39	2.417	0.0	2.774	0.0	0.0	0.0	1.281	1.308	0.0	1.664	0.0	0.0	0.0	1.469	1.496	0.0	1.852	0.0	0.0	0.0	2.42	2.446
CPI-SS065D9259F	PGF_NRP2	simple:P49763	simple:O60462	PGF	NRP2	True	False	True	curated	False	Ligand-Receptor	Signaling by Placenta growth factor	0.621	0.751	2.382	2.195	1.876	2.582	2.8	0.828	0.958	2.589	2.402	2.083	2.789	3.007	0.0	0.0	0.0	0.0	0.0	0.0	0.0	0.0	0.0	0.0	0.0	0.0	0.0	0.0	1.319	1.449	3.08	2.893	2.574	3.28	3.498	0.958	1.088
CPI-SS0F67B526A	SEMA3C_NRP2	simple:Q99985	simple:O60462	SEMA3C	NRP2	True	False	True	curated	False	Ligand-Receptor	Signaling by Semaphorin	0.396	0.526	2.157	1.97	1.651	2.357	2.576	0.427	0.556	2.187	2.001	1.681	2.387	2.606	0.0	0.0	0.0	0.0	0.0	0.0	0.0	1.067	1.196	2.827	2.641	2.321	3.027	3.246	0.0	0.0	0.0	0.0	0.0	0.0	0.0	1.716	1.846
CPI-SS0674B0F46	SEMA3F_NRP2	simple:Q13275	simple:O60462	SEMA3F	NRP2	True	False	True	curated	False	Ligand-Receptor	Signaling by Semaphorin	0.548	0.678	2.309	2.122	1.803	2.509	2.728	1.068	1.198	2.829	2.642	2.323	3.029	3.248	0.0	0.0	0.0	0.0	0.0	0.0	0.0	0.0	0.0	0.0	0.0	0.0	0.0	0.0	1.026	1.155	2.786	2.6	2.28	2.986	3.205	0.0	0.0
CPI-SS046F8AD8B	VEGFA_NRP2	simple:P15692	simple:O60462	VEGFA	NRP2	True	False	True	curated	False	Ligand-Receptor	Signaling by Vascular endothelial growth factor	1.498	1.628	3.259	3.072	2.753	3.459	3.678	2.157	2.287	3.918	3.731	3.412	4.118	4.336	3.471	3.6	5.231	5.045	4.725	5.431	5.65	1.293	1.423	3.054	2.867	2.548	3.254	3.472	1.126	1.256	2.887	2.7	2.381	3.087	3.305	2.443	2.573
CPI-SS036B08188	PLAU_PLAUR	simple:P00749	simple:Q03405	PLAU	PLAUR	True	False	True	curated	False	Ligand-Receptor	Signaling by Plasminogen Activator	0.214	0.306	0.0	0.922	0.0	0.0	0.0	0.155	0.247	0.0	0.862	0.0	0.0	0.0	0.0	0.0	0.0	0.0	0.0	0.0	0.0	0.0	0.0	0.0	0.0	0.0	0.0	0.0	0.0	0.0	0.0	0.0	0.0	0.0	0.0	0.0	0.0
CPI-SS0B70EB09E	PDGFA_PDGFRA	simple:P04085	simple:P16234	PDGFA	PDGFRA	True	False	True	curated	False	Ligand-Receptor	Signaling by Platelet-derived growth factor	0.876	1.223	0.0	1.314	2.698	0.0	3.689	0.215	0.562	0.0	0.653	2.037	0.0	3.028	2.155	2.502	0.0	2.593	3.977	0.0	4.967	1.318	1.665	0.0	1.756	3.14	0.0	4.13	0.0	0.0	0.0	0.0	0.0	0.0	0.0	0.53	0.877
CPI-SS0FEEB187C	PDGFB_PDGFRA	simple:P01127	simple:P16234	PDGFB	PDGFRA	True	False	True	curated	False	Ligand-Receptor	Signaling by Platelet-derived growth factor	0.176	0.523	0.0	0.614	1.998	0.0	2.988	0.06	0.407	0.0	0.498	1.882	0.0	2.872	0.0	0.0	0.0	0.0	0.0	0.0	0.0	0.0	0.0	0.0	0.0	0.0	0.0	0.0	0.0	0.0	0.0	0.0	0.0	0.0	0.0	0.0	0.0
CPI-SS06DA9B4FE	PDGFC_PDGFRA	simple:Q9NRA1	simple:P16234	PDGFC	PDGFRA	True	False	True	curated	False	Ligand-Receptor	Signaling by Platelet-derived growth factor	0.082	0.429	0.0	0.52	1.904	0.0	2.895	0.073	0.421	0.0	0.512	1.895	0.0	2.886	1.924	2.271	0.0	2.362	3.746	0.0	4.736	1.193	1.54	0.0	1.631	3.015	0.0	4.006	0.0	0.0	0.0	0.0	0.0	0.0	0.0	0.0	0.0
CPI-SC00DF4C861	PDGFB_PDGFR_complex	simple:P01127	complex:PDGFR_complex	PDGFB		True	False	True	curated	False	Ligand-Receptor	Signaling by Platelet-derived growth factor	0.176	0.336	0.0	0.0	0.839	0.0	0.0	0.06	0.22	0.0	0.0	0.723	0.0	0.0	0.0	0.0	0.0	0.0	0.0	0.0	0.0	0.0	0.0	0.0	0.0	0.0	0.0	0.0	0.0	0.0	0.0	0.0	0.0	0.0	0.0	0.0	0.0
CPI-SC042177446	PDGFD_PDGFR_complex	simple:Q9GZP0	complex:PDGFR_complex	PDGFD		True	False	True	curated	False	Ligand-Receptor	Signaling by Platelet-derived growth factor	0.198	0.358	0.0	0.0	0.861	0.0	0.0	0.165	0.325	0.0	0.0	0.828	0.0	0.0	0.0	0.0	0.0	0.0	0.0	0.0	0.0	0.445	0.605	0.0	0.0	1.108	0.0	0.0	0.0	0.0	0.0	0.0	0.0	0.0	0.0	1.23	1.39
CPI-SS05A26A1DE	PDGFB_PDGFRB	simple:P01127	simple:P09619	PDGFB	PDGFRB	True	False	True	curated	False	Ligand-Receptor	Signaling by Platelet-derived growth factor	0.238	0.336	0.0	0.0	0.839	0.0	0.0	0.122	0.22	0.0	0.0	0.723	0.0	0.0	0.0	0.0	0.0	0.0	0.0	0.0	0.0	0.0	0.0	0.0	0.0	0.0	0.0	0.0	0.0	0.0	0.0	0.0	0.0	0.0	0.0	0.0	0.0
CPI-SS0B3C76C9D	PDGFD_PDGFRB	simple:Q9GZP0	simple:P09619	PDGFD	PDGFRB	True	False	True	curated	False	Ligand-Receptor	Signaling by Platelet-derived growth factor	0.26	0.358	0.0	0.0	0.861	0.0	0.0	0.227	0.325	0.0	0.0	0.828	0.0	0.0	0.0	0.0	0.0	0.0	0.0	0.0	0.0	0.507	0.605	0.0	0.0	1.108	0.0	0.0	0.0	0.0	0.0	0.0	0.0	0.0	0.0	1.292	1.39
CPI-SS08920B6FF	PODXL_SELL	simple:O00592	simple:P14151	PODXL	SELL	False	False	False	curated	False	Receptor-Receptor	Signaling by Podocalyxin-like protein	1.293	1.291	0.0	0.0	0.0	0.0	0.0	1.455	1.454	0.0	0.0	0.0	0.0	0.0	2.469	2.467	0.0	0.0	0.0	0.0	0.0	1.322	1.32	0.0	0.0	0.0	0.0	0.0	1.624	1.622	0.0	0.0	0.0	0.0	0.0	1.897	1.896
CPI-SS01EBB8D76	PODXL2_SELL	simple:Q9NZ53	simple:P14151	PODXL2	SELL	False	False	False	curated	False	Ligand-Receptor	Signaling by Podocalyxin-like protein	0.757	0.756	0.0	0.0	0.0	0.0	0.0	0.472	0.471	0.0	0.0	0.0	0.0	0.0	0.0	0.0	0.0	0.0	0.0	0.0	0.0	0.827	0.826	0.0	0.0	0.0	0.0	0.0	0.0	0.0	0.0	0.0	0.0	0.0	0.0	1.839	1.838
CPI-SS00D1CB372	CD34_SELL	simple:P28906	simple:P14151	CD34	SELL	False	False	False	curated	False	Ligand-Receptor		0.011	0.01	0.0	0.0	0.0	0.0	0.0	0.013	0.012	0.0	0.0	0.0	0.0	0.0	0.0	0.0	0.0	0.0	0.0	0.0	0.0	0.0	0.0	0.0	0.0	0.0	0.0	0.0	0.0	0.0	0.0	0.0	0.0	0.0	0.0	0.0	0.0
CPI-SS0A8627ED6	PVR_CD226	simple:P15151	simple:Q15762	PVR	CD226	True	True	True	curated	False	Ligand-Receptor	Signaling by Poliovirus receptor	0.183	0.0	0.0	0.54	0.0	0.0	0.0	0.154	0.0	0.0	0.511	0.0	0.0	0.0	0.0	0.0	0.0	0.0	0.0	0.0	0.0	0.0	0.0	0.0	0.0	0.0	0.0	0.0	0.0	0.0	0.0	0.0	0.0	0.0	0.0	0.488	0.0
CPI-SS0B84DAE3D	PVR_CD96	simple:P15151	simple:P40200	PVR	CD96	True	True	True	curated	False	Ligand-Receptor	Signaling by Poliovirus receptor	0.188	0.203	0.0	0.548	0.0	0.0	0.0	0.159	0.174	0.0	0.519	0.0	0.0	0.0	0.0	0.0	0.0	0.0	0.0	0.0	0.0	0.0	0.0	0.0	0.0	0.0	0.0	0.0	0.0	0.0	0.0	0.0	0.0	0.0	0.0	0.494	0.508
CPI-SS0666DE74B	NPY_NPY1R	simple:P01303	simple:P25929	NPY	NPY1R	True	False	True	curated	False	Ligand-Receptor	Signaling by Pro-neuregulin	0.485	0.241	0.0	0.549	0.0	0.0	0.0	0.532	0.289	0.0	0.597	0.0	0.0	0.0	2.541	2.297	0.0	2.606	0.0	0.0	0.0	0.813	0.57	0.0	0.878	0.0	0.0	0.0	0.0	0.0	0.0	0.0	0.0	0.0	0.0	0.0	0.0
CPI-SS0611CCD79	PPY_NPY1R	simple:P01298	simple:P25929	PPY	NPY1R	True	False	True	curated	False	Ligand-Receptor	Signaling by Peptide YY	0.324	0.081	0.0	0.389	0.0	0.0	0.0	0.308	0.064	0.0	0.373	0.0	0.0	0.0	0.0	0.0	0.0	0.0	0.0	0.0	0.0	0.0	0.0	0.0	0.0	0.0	0.0	0.0	0.0	0.0	0.0	0.0	0.0	0.0	0.0	0.0	0.0
CPI-SS0A9F17199	PYY_NPY1R	simple:P10082	simple:P25929	PYY	NPY1R	True	False	True	curated	False	Ligand-Receptor	Signaling by Peptide YY	0.673	0.429	0.0	0.737	0.0	0.0	0.0	1.407	1.163	0.0	1.471	0.0	0.0	0.0	2.645	2.401	0.0	2.709	0.0	0.0	0.0	0.0	0.0	0.0	0.0	0.0	0.0	0.0	0.919	0.675	0.0	0.983	0.0	0.0	0.0	1.272	1.029
CPI-SS0E2083FAC	NPY_NPY2R	simple:P01303	simple:P49146	NPY	NPY2R	True	False	True	curated	False	Ligand-Receptor	Signaling by Pro-neuregulin	0.193	0.195	0.0	0.0	0.0	0.0	0.0	0.241	0.243	0.0	0.0	0.0	0.0	0.0	2.249	2.251	0.0	0.0	0.0	0.0	0.0	0.522	0.524	0.0	0.0	0.0	0.0	0.0	0.0	0.0	0.0	0.0	0.0	0.0	0.0	0.0	0.0
CPI-SS06F643928	PPY_NPY2R	simple:P01298	simple:P49146	PPY	NPY2R	True	False	True	curated	False	Ligand-Receptor	Signaling by Peptide YY	0.033	0.035	0.0	0.0	0.0	0.0	0.0	0.016	0.018	0.0	0.0	0.0	0.0	0.0	0.0	0.0	0.0	0.0	0.0	0.0	0.0	0.0	0.0	0.0	0.0	0.0	0.0	0.0	0.0	0.0	0.0	0.0	0.0	0.0	0.0	0.0	0.0
CPI-SS0FEF2FF5D	PYY_NPY2R	simple:P10082	simple:P49146	PYY	NPY2R	True	False	True	curated	False	Ligand-Receptor	Signaling by Peptide YY	0.381	0.383	0.0	0.0	0.0	0.0	0.0	1.115	1.117	0.0	0.0	0.0	0.0	0.0	2.353	2.355	0.0	0.0	0.0	0.0	0.0	0.0	0.0	0.0	0.0	0.0	0.0	0.0	0.627	0.629	0.0	0.0	0.0	0.0	0.0	0.981	0.983
CPI-SS0D9B4021E	NPY_NPY5R	simple:P01303	simple:Q15761	NPY	NPY5R	True	False	True	curated	False	Ligand-Receptor	Signaling by Pro-neuregulin	0.286	0.21	0.0	0.0	0.0	0.0	0.0	0.333	0.258	0.0	0.0	0.0	0.0	0.0	2.342	2.266	0.0	0.0	0.0	0.0	0.0	0.614	0.539	0.0	0.0	0.0	0.0	0.0	0.0	0.0	0.0	0.0	0.0	0.0	0.0	0.0	0.0
CPI-SS0C2000B56	PPY_NPY5R	simple:P01298	simple:Q15761	PPY	NPY5R	True	False	True	curated	False	Ligand-Receptor	Signaling by Peptide YY	0.126	0.05	0.0	0.0	0.0	0.0	0.0	0.109	0.033	0.0	0.0	0.0	0.0	0.0	0.0	0.0	0.0	0.0	0.0	0.0	0.0	0.0	0.0	0.0	0.0	0.0	0.0	0.0	0.0	0.0	0.0	0.0	0.0	0.0	0.0	0.0	0.0
CPI-SS0445D021B	PYY_NPY5R	simple:P10082	simple:Q15761	PYY	NPY5R	True	False	True	curated	False	Ligand-Receptor	Signaling by Peptide YY	0.474	0.398	0.0	0.0	0.0	0.0	0.0	1.208	1.132	0.0	0.0	0.0	0.0	0.0	2.446	2.37	0.0	0.0	0.0	0.0	0.0	0.0	0.0	0.0	0.0	0.0	0.0	0.0	0.72	0.644	0.0	0.0	0.0	0.0	0.0	1.074	0.998
CPI-SS04FB6F38D	PROK1_PROKR1	simple:P58294	simple:Q8TCW9	PROK1	PROKR1	True	False	True	curated	False	Ligand-Receptor	Signaling by Prokineticin	0.037	0.036	0.0	0.0	0.0	0.0	0.0	0.0	0.0	0.0	0.0	0.0	0.0	0.0	0.0	0.0	0.0	0.0	0.0	0.0	0.0	0.0	0.0	0.0	0.0	0.0	0.0	0.0	0.0	0.0	0.0	0.0	0.0	0.0	0.0	0.0	0.0
CPI-SS09F635449	PROK2_PROKR1	simple:Q9HC23	simple:Q8TCW9	PROK2	PROKR1	True	False	True	curated	False	Ligand-Receptor	Signaling by Prokineticin	0.058	0.057	0.0	0.0	0.0	0.0	0.0	0.046	0.045	0.0	0.0	0.0	0.0	0.0	0.0	0.0	0.0	0.0	0.0	0.0	0.0	0.0	0.0	0.0	0.0	0.0	0.0	0.0	0.0	0.0	0.0	0.0	0.0	0.0	0.0	0.0	0.0
CPI-SS0D8DE8E59	PSAP_GPR37	simple:P07602	simple:O15354	PSAP	GPR37	True	False	True	curated	False	Ligand-Receptor	Signaling by Prosaposin	3.133	3.266	0.0	3.67	3.343	3.473	0.0	3.026	3.16	0.0	3.564	3.237	3.367	0.0	3.005	3.139	0.0	3.543	3.216	3.345	0.0	3.496	3.63	0.0	4.034	3.707	3.837	0.0	3.199	3.333	0.0	3.737	3.41	3.539	0.0	3.098	3.232
CPI-SS075B1AA3A	PSAP_GPR37L1	simple:P07602	simple:O60883	PSAP	GPR37L1	True	False	True	curated	False	Ligand-Receptor	Signaling by Prosaposin	2.522	2.524	0.0	0.0	0.0	0.0	0.0	2.416	2.418	0.0	0.0	0.0	0.0	0.0	2.395	2.396	0.0	0.0	0.0	0.0	0.0	2.886	2.888	0.0	0.0	0.0	0.0	0.0	2.589	2.59	0.0	0.0	0.0	0.0	0.0	2.488	2.489
CPI-CS0F3C15BCC	ProstaglandinD2_byAKR1C3_PTGDR	complex:ProstaglandinD2_byAKR1C3	simple:Q13258		PTGDR	True	False	True	curated	False	Ligand-Receptor	Signaling by Prostaglandin	0.579	0.592	0.0	0.0	0.0	0.0	0.0	0.241	0.253	0.0	0.0	0.0	0.0	0.0	0.0	0.0	0.0	0.0	0.0	0.0	0.0	1.201	1.214	0.0	0.0	0.0	0.0	0.0	0.0	0.0	0.0	0.0	0.0	0.0	0.0	0.0	0.0
CPI-CS0FADCFDB9	PGD2_byPTGDS_PTGDR	complex:PGD2_byPTGDS	simple:Q13258		PTGDR	True	False	True	curated	False	Ligand-Receptor	Signaling by Prostaglandin	0.178	0.191	0.0	0.0	0.0	0.0	0.0	0.231	0.243	0.0	0.0	0.0	0.0	0.0	0.0	0.0	0.0	0.0	0.0	0.0	0.0	0.43	0.443	0.0	0.0	0.0	0.0	0.0	0.0	0.0	0.0	0.0	0.0	0.0	0.0	0.0	0.0
CPI-CS09DCEBC2B	ProstaglandinE2_byPTGES_PTGER1	complex:ProstaglandinE2_byPTGES	simple:P34995		PTGER1	True	False	True	curated	False	Ligand-Receptor	Signaling by Prostaglandin	0.204	0.304	0.0	0.0	0.0	0.0	0.0	0.172	0.272	0.0	0.0	0.0	0.0	0.0	0.0	0.0	0.0	0.0	0.0	0.0	0.0	0.0	0.0	0.0	0.0	0.0	0.0	0.0	0.0	0.0	0.0	0.0	0.0	0.0	0.0	0.0	0.0
CPI-CS0DEB18CB6	ProstaglandinE2_byPTGES2_PTGER1	complex:ProstaglandinE2_byPTGES2	simple:P34995		PTGER1	True	False	True	curated	False	Ligand-Receptor	Signaling by Prostaglandin	1.737	1.837	0.0	0.0	0.0	0.0	0.0	1.409	1.509	0.0	0.0	0.0	0.0	0.0	1.94	2.04	0.0	0.0	0.0	0.0	0.0	1.689	1.789	0.0	0.0	0.0	0.0	0.0	0.869	0.969	0.0	0.0	0.0	0.0	0.0	1.576	1.676
CPI-CS059CF7CAA	ProstaglandinE2_byPTGES3_PTGER1	complex:ProstaglandinE2_byPTGES3	simple:P34995		PTGER1	True	False	True	curated	False	Ligand-Receptor	Signaling by Prostaglandin	3.346	3.446	0.0	0.0	0.0	0.0	0.0	3.133	3.233	0.0	0.0	0.0	0.0	0.0	2.85	2.95	0.0	0.0	0.0	0.0	0.0	3.443	3.544	0.0	0.0	0.0	0.0	0.0	3.427	3.527	0.0	0.0	0.0	0.0	0.0	3.303	3.403
CPI-CS0F0453B03	ProstaglandinE2_byPTGES_PTGER2	complex:ProstaglandinE2_byPTGES	simple:P43116		PTGER2	True	False	True	curated	False	Ligand-Receptor	Signaling by Prostaglandin	0.106	0.099	0.0	0.0	0.0	0.0	0.0	0.074	0.067	0.0	0.0	0.0	0.0	0.0	0.0	0.0	0.0	0.0	0.0	0.0	0.0	0.0	0.0	0.0	0.0	0.0	0.0	0.0	0.0	0.0	0.0	0.0	0.0	0.0	0.0	0.0	0.0
CPI-CS0086A177F	ProstaglandinE2_byPTGES2_PTGER2	complex:ProstaglandinE2_byPTGES2	simple:P43116		PTGER2	True	False	True	curated	False	Ligand-Receptor	Signaling by Prostaglandin	1.639	1.632	0.0	0.0	0.0	0.0	0.0	1.311	1.304	0.0	0.0	0.0	0.0	0.0	1.842	1.835	0.0	0.0	0.0	0.0	0.0	1.591	1.584	0.0	0.0	0.0	0.0	0.0	0.771	0.764	0.0	0.0	0.0	0.0	0.0	1.478	1.471
CPI-CS000F037BD	ProstaglandinE2_byPTGES3_PTGER2	complex:ProstaglandinE2_byPTGES3	simple:P43116		PTGER2	True	False	True	curated	False	Ligand-Receptor	Signaling by Prostaglandin	3.248	3.241	0.0	0.0	0.0	0.0	0.0	3.035	3.028	0.0	0.0	0.0	0.0	0.0	2.752	2.745	0.0	0.0	0.0	0.0	0.0	3.345	3.339	0.0	0.0	0.0	0.0	0.0	3.329	3.322	0.0	0.0	0.0	0.0	0.0	3.205	3.198
CPI-CS023F349AF	ProstaglandinE2_byPTGES_PTGER4	complex:ProstaglandinE2_byPTGES	simple:P35408		PTGER4	True	False	True	curated	False	Ligand-Receptor	Signaling by Prostaglandin	0.111	0.0	0.0	0.0	0.0	0.0	0.0	0.079	0.0	0.0	0.0	0.0	0.0	0.0	0.0	0.0	0.0	0.0	0.0	0.0	0.0	0.0	0.0	0.0	0.0	0.0	0.0	0.0	0.0	0.0	0.0	0.0	0.0	0.0	0.0	0.0	0.0
CPI-CS08E678B9D	ProstaglandinE2_byPTGES2_PTGER4	complex:ProstaglandinE2_byPTGES2	simple:P35408		PTGER4	True	False	True	curated	False	Ligand-Receptor	Signaling by Prostaglandin	1.644	0.0	0.0	0.0	0.0	0.0	0.0	1.316	0.0	0.0	0.0	0.0	0.0	0.0	1.847	0.0	0.0	0.0	0.0	0.0	0.0	1.596	0.0	0.0	0.0	0.0	0.0	0.0	0.776	0.0	0.0	0.0	0.0	0.0	0.0	1.483	0.0
CPI-CS036B95798	ProstaglandinE2_byPTGES3_PTGER4	complex:ProstaglandinE2_byPTGES3	simple:P35408		PTGER4	True	False	True	curated	False	Ligand-Receptor	Signaling by Prostaglandin	3.253	0.0	0.0	0.0	0.0	0.0	0.0	3.04	0.0	0.0	0.0	0.0	0.0	0.0	2.757	0.0	0.0	0.0	0.0	0.0	0.0	3.351	0.0	0.0	0.0	0.0	0.0	0.0	3.334	0.0	0.0	0.0	0.0	0.0	0.0	3.21	0.0
CPI-SC0E7F51B25	RSPO1_FZD8_LRP6	simple:Q2MKA7	complex:FZD8_LRP6	RSPO1		True	False	False	curated	False	Ligand-Receptor	Signaling by R-spondin	0.0	0.0	0.0	0.0	0.0	0.0	0.0	0.112	0.346	0.0	0.355	0.632	1.189	0.0	0.0	0.0	0.0	0.0	0.0	0.0	0.0	0.0	0.0	0.0	0.0	0.0	0.0	0.0	0.0	0.0	0.0	0.0	0.0	0.0	0.0	0.0	0.0
CPI-SC0B9D5B3BB	WNT11_FZD8_LRP6	simple:O96014	complex:FZD8_LRP6	WNT11		True	False	False	curated	False	Ligand-Receptor	Signaling by WNT	0.115	0.348	0.0	0.357	0.634	1.192	0.0	0.116	0.349	0.0	0.359	0.636	1.193	0.0	0.0	0.0	0.0	0.0	0.0	0.0	0.0	0.0	0.0	0.0	0.0	0.0	0.0	0.0	0.0	0.0	0.0	0.0	0.0	0.0	0.0	0.0	0.0
CPI-SC08F2BED38	WNT16_FZD8_LRP6	simple:Q9UBV4	complex:FZD8_LRP6	WNT16		True	False	False	curated	False	Ligand-Receptor	Signaling by WNT	0.114	0.348	0.0	0.357	0.634	1.191	0.0	0.0	0.0	0.0	0.0	0.0	0.0	0.0	0.0	0.0	0.0	0.0	0.0	0.0	0.0	0.0	0.0	0.0	0.0	0.0	0.0	0.0	0.0	0.0	0.0	0.0	0.0	0.0	0.0	0.0	0.0
CPI-SC077E857AE	WNT2B_FZD8_LRP6	simple:Q93097	complex:FZD8_LRP6	WNT2B		True	False	False	curated	False	Ligand-Receptor	Signaling by WNT	0.184	0.418	0.0	0.427	0.704	1.261	0.0	0.172	0.406	0.0	0.415	0.692	1.249	0.0	0.0	0.0	0.0	0.0	0.0	0.0	0.0	0.519	0.752	0.0	0.761	1.038	1.595	0.0	0.0	0.0	0.0	0.0	0.0	0.0	0.0	0.0	0.0
CPI-SC07648DD90	WNT3_FZD8_LRP6	simple:P56703	complex:FZD8_LRP6	WNT3		True	False	False	curated	False	Ligand-Receptor	Signaling by WNT	0.869	1.103	0.0	1.112	1.389	1.946	0.0	0.632	0.866	0.0	0.875	1.152	1.709	0.0	0.0	0.0	0.0	0.0	0.0	0.0	0.0	0.0	0.0	0.0	0.0	0.0	0.0	0.0	1.679	1.912	0.0	1.921	2.198	2.756	0.0	0.988	1.222
CPI-SC01C2F8BE5	WNT3A_FZD8_LRP6	simple:P56704	complex:FZD8_LRP6	WNT3A		True	False	False	curated	False	Ligand-Receptor	Signaling by WNT	0.248	0.482	0.0	0.491	0.768	1.325	0.0	0.36	0.594	0.0	0.603	0.88	1.437	0.0	0.0	0.0	0.0	0.0	0.0	0.0	0.0	0.0	0.0	0.0	0.0	0.0	0.0	0.0	0.0	0.0	0.0	0.0	0.0	0.0	0.0	0.0	0.0
CPI-SC028E09B43	WNT4_FZD8_LRP6	simple:P56705	complex:FZD8_LRP6	WNT4		True	False	False	curated	False	Ligand-Receptor	Signaling by WNT	0.119	0.353	0.0	0.362	0.639	1.196	0.0	0.238	0.472	0.0	0.481	0.758	1.315	0.0	0.0	0.0	0.0	0.0	0.0	0.0	0.0	0.0	0.0	0.0	0.0	0.0	0.0	0.0	0.0	0.0	0.0	0.0	0.0	0.0	0.0	0.0	0.0
CPI-SC05E81C125	WNT5A_FZD8_LRP6	simple:P41221	complex:FZD8_LRP6	WNT5A		True	False	False	curated	False	Ligand-Receptor	Signaling by WNT	0.157	0.391	0.0	0.4	0.677	1.234	0.0	0.137	0.37	0.0	0.379	0.656	1.214	0.0	0.0	0.0	0.0	0.0	0.0	0.0	0.0	0.0	0.0	0.0	0.0	0.0	0.0	0.0	1.831	2.065	0.0	2.074	2.351	2.908	0.0	0.0	0.0
CPI-SC02EBDBB5C	WNT5B_FZD8_LRP6	simple:Q9H1J7	complex:FZD8_LRP6	WNT5B		True	False	False	curated	False	Ligand-Receptor	Signaling by WNT	0.658	0.892	0.0	0.901	1.178	1.735	0.0	0.296	0.53	0.0	0.539	0.816	1.373	0.0	0.0	0.0	0.0	0.0	0.0	0.0	0.0	0.968	1.201	0.0	1.21	1.487	2.044	0.0	0.0	0.0	0.0	0.0	0.0	0.0	0.0	0.0	0.0
CPI-SC0942D4B76	WNT7A_FZD8_LRP6	simple:O00755	complex:FZD8_LRP6	WNT7A		True	False	False	curated	False	Ligand-Receptor	Signaling by WNT	0.0	0.0	0.0	0.0	0.0	0.0	0.0	0.112	0.345	0.0	0.355	0.632	1.189	0.0	0.0	0.0	0.0	0.0	0.0	0.0	0.0	0.0	0.0	0.0	0.0	0.0	0.0	0.0	0.0	0.0	0.0	0.0	0.0	0.0	0.0	0.0	0.0
CPI-SC0BB739BFE	WNT8A_FZD8_LRP6	simple:Q9H1J5	complex:FZD8_LRP6	WNT8A		True	False	False	curated	False	Ligand-Receptor	Signaling by WNT	0.165	0.399	0.0	0.408	0.685	1.242	0.0	0.123	0.357	0.0	0.366	0.643	1.2	0.0	0.0	0.0	0.0	0.0	0.0	0.0	0.0	0.0	0.0	0.0	0.0	0.0	0.0	0.0	0.781	1.015	0.0	1.024	1.301	1.858	0.0	0.0	0.0
CPI-SC0F9E07951	WNT9A_FZD8_LRP6	simple:O14904	complex:FZD8_LRP6	WNT9A		True	False	False	curated	False	Ligand-Receptor	Signaling by WNT	0.114	0.347	0.0	0.356	0.633	1.191	0.0	0.123	0.357	0.0	0.366	0.643	1.2	0.0	0.0	0.0	0.0	0.0	0.0	0.0	0.0	0.0	0.0	0.0	0.0	0.0	0.0	0.0	0.0	0.0	0.0	0.0	0.0	0.0	0.0	0.551	0.785
CPI-SC005D197A2	WNT9B_FZD8_LRP6	simple:O14905	complex:FZD8_LRP6	WNT9B		True	False	False	curated	False	Ligand-Receptor	Signaling by WNT	0.0	0.0	0.0	0.0	0.0	0.0	0.0	0.112	0.346	0.0	0.355	0.632	1.189	0.0	0.0	0.0	0.0	0.0	0.0	0.0	0.0	0.0	0.0	0.0	0.0	0.0	0.0	0.0	0.0	0.0	0.0	0.0	0.0	0.0	0.0	0.0	0.0
CPI-SC0456039E0	RSPO1_Kremen1_LRP6	simple:Q2MKA7	complex:Kremen1_LRP6	RSPO1		True	False	False	curated	False	Ligand-Receptor	Signaling by R-spondin	0.0	0.0	0.0	0.0	0.0	0.0	0.0	0.096	0.118	0.0	0.366	0.666	0.489	0.0	0.0	0.0	0.0	0.0	0.0	0.0	0.0	0.0	0.0	0.0	0.0	0.0	0.0	0.0	0.0	0.0	0.0	0.0	0.0	0.0	0.0	0.0	0.0
CPI-SC07CA7AF54	DKK1_Kremen1_LRP6	simple:O94907	complex:Kremen1_LRP6	DKK1		True	False	False	curated	False	Ligand-Receptor	Signaling by WNT inhibition	0.731	0.753	0.0	1.001	1.302	1.124	0.0	2.758	2.78	0.0	3.028	3.329	3.151	0.0	2.648	2.671	0.0	2.919	3.219	3.041	0.0	0.821	0.844	0.0	1.092	1.392	1.214	0.0	1.684	1.706	0.0	1.954	2.255	2.077	0.0	2.7	2.722
CPI-SS0057AB387	RSPO1_LGR4	simple:Q2MKA7	simple:Q9BXB1	RSPO1	LGR4	True	False	True	curated	False	Ligand-Receptor	Signaling by R-spondin	0.0	0.0	0.0	0.0	0.0	0.0	0.0	0.443	0.401	0.0	1.488	0.854	1.803	2.422	0.0	0.0	0.0	0.0	0.0	0.0	0.0	0.0	0.0	0.0	0.0	0.0	0.0	0.0	0.0	0.0	0.0	0.0	0.0	0.0	0.0	0.0	0.0
CPI-SS0ACAB1835	RSPO3_LGR4	simple:Q9BXY4	simple:Q9BXB1	RSPO3	LGR4	True	False	True	curated	False	Ligand-Receptor	Signaling by R-spondin	0.482	0.44	0.0	1.527	0.892	1.842	2.46	0.7	0.658	0.0	1.745	1.111	2.06	2.679	0.0	0.0	0.0	0.0	0.0	0.0	0.0	0.0	0.0	0.0	0.0	0.0	0.0	0.0	2.275	2.233	0.0	3.32	2.686	3.635	4.254	0.0	0.0
CPI-SS034D3988F	RSPO4_LGR4	simple:Q2I0M5	simple:Q9BXB1	RSPO4	LGR4	True	False	True	curated	False	Ligand-Receptor	Signaling by R-spondin	0.729	0.687	0.0	1.774	1.14	2.089	2.708	0.571	0.529	0.0	1.616	0.982	1.931	2.55	0.0	0.0	0.0	0.0	0.0	0.0	0.0	0.0	0.0	0.0	0.0	0.0	0.0	0.0	0.0	0.0	0.0	0.0	0.0	0.0	0.0	0.889	0.847
CPI-SS09B2320BC	RSPO1_LGR5	simple:Q2MKA7	simple:O75473	RSPO1	LGR5	True	False	True	curated	False	Ligand-Receptor	Signaling by R-spondin	0.0	0.0	0.0	0.0	0.0	0.0	0.0	0.009	0.035	0.0	0.0	0.828	0.0	0.0	0.0	0.0	0.0	0.0	0.0	0.0	0.0	0.0	0.0	0.0	0.0	0.0	0.0	0.0	0.0	0.0	0.0	0.0	0.0	0.0	0.0	0.0	0.0
CPI-SS0C3906934	RSPO3_LGR5	simple:Q9BXY4	simple:O75473	RSPO3	LGR5	True	False	True	curated	False	Ligand-Receptor	Signaling by R-spondin	0.048	0.073	0.0	0.0	0.867	0.0	0.0	0.266	0.292	0.0	0.0	1.085	0.0	0.0	0.0	0.0	0.0	0.0	0.0	0.0	0.0	0.0	0.0	0.0	0.0	0.0	0.0	0.0	1.841	1.867	0.0	0.0	2.661	0.0	0.0	0.0	0.0
CPI-SS079CAC99C	RSPO4_LGR5	simple:Q2I0M5	simple:O75473	RSPO4	LGR5	True	False	True	curated	False	Ligand-Receptor	Signaling by R-spondin	0.295	0.321	0.0	0.0	1.115	0.0	0.0	0.137	0.163	0.0	0.0	0.957	0.0	0.0	0.0	0.0	0.0	0.0	0.0	0.0	0.0	0.0	0.0	0.0	0.0	0.0	0.0	0.0	0.0	0.0	0.0	0.0	0.0	0.0	0.0	0.455	0.481
CPI-SS0E5397537	RSPO1_LGR6	simple:Q2MKA7	simple:Q9HBX8	RSPO1	LGR6	True	False	True	curated	False	Ligand-Receptor	Signaling by R-spondin	0.0	0.0	0.0	0.0	0.0	0.0	0.0	0.02	0.0	0.0	0.0	0.0	0.0	0.0	0.0	0.0	0.0	0.0	0.0	0.0	0.0	0.0	0.0	0.0	0.0	0.0	0.0	0.0	0.0	0.0	0.0	0.0	0.0	0.0	0.0	0.0	0.0
CPI-SS0EB5364D4	RSPO3_LGR6	simple:Q9BXY4	simple:Q9HBX8	RSPO3	LGR6	True	False	True	curated	False	Ligand-Receptor	Signaling by R-spondin	0.058	0.0	0.0	0.0	0.0	0.0	0.0	0.277	0.0	0.0	0.0	0.0	0.0	0.0	0.0	0.0	0.0	0.0	0.0	0.0	0.0	0.0	0.0	0.0	0.0	0.0	0.0	0.0	1.852	0.0	0.0	0.0	0.0	0.0	0.0	0.0	0.0
CPI-SS0609FCF76	RSPO4_LGR6	simple:Q2I0M5	simple:Q9HBX8	RSPO4	LGR6	True	False	True	curated	False	Ligand-Receptor	Signaling by R-spondin	0.306	0.0	0.0	0.0	0.0	0.0	0.0	0.148	0.0	0.0	0.0	0.0	0.0	0.0	0.0	0.0	0.0	0.0	0.0	0.0	0.0	0.0	0.0	0.0	0.0	0.0	0.0	0.0	0.0	0.0	0.0	0.0	0.0	0.0	0.0	0.466	0.0
CPI-SS0AD2A36FE	RELN_LRP8	simple:P78509	simple:Q14114	RELN	LRP8	True	False	True	curated	False	Ligand-Receptor	Signaling by Reelin	0.0	0.0	0.0	0.0	0.0	0.0	0.0	0.694	0.427	0.0	0.427	0.0	0.952	1.921	0.0	0.0	0.0	0.0	0.0	0.0	0.0	0.0	0.0	0.0	0.0	0.0	0.0	0.0	0.0	0.0	0.0	0.0	0.0	0.0	0.0	0.0	0.0
CPI-SS06DF3325D	RELN_VLDLR	simple:P78509	simple:P98155	RELN	VLDLR	True	False	True	curated	False	Ligand-Receptor	Signaling by Reelin	0.0	0.0	0.0	0.0	0.0	0.0	0.0	0.638	0.125	0.0	0.502	0.694	0.436	0.0	0.0	0.0	0.0	0.0	0.0	0.0	0.0	0.0	0.0	0.0	0.0	0.0	0.0	0.0	0.0	0.0	0.0	0.0	0.0	0.0	0.0	0.0	0.0
CPI-CC0010C54C6	atRetinoicAcid_byALDH1A1_RAreceptor_RARA	complex:atRetinoicAcid_byALDH1A1	complex:RAreceptor_RARA			True	False	True	curated	False	Ligand-Receptor	Signaling by Retinoic Acid	0.347	0.342	0.0	0.0	0.0	0.968	0.0	0.0	0.0	0.0	0.0	0.0	0.0	0.0	0.0	0.0	0.0	0.0	0.0	0.0	0.0	0.0	0.0	0.0	0.0	0.0	0.0	0.0	0.0	0.0	0.0	0.0	0.0	0.0	0.0	0.0	0.0
CPI-CC0C61DFEC5	atRetinoicAcid_byALDH1A2_RAreceptor_RARA	complex:atRetinoicAcid_byALDH1A2	complex:RAreceptor_RARA			True	False	True	curated	False	Ligand-Receptor	Signaling by Retinoic Acid	0.364	0.359	0.0	0.0	0.0	0.985	0.0	0.355	0.35	0.0	0.0	0.0	0.976	0.0	0.0	0.0	0.0	0.0	0.0	0.0	0.0	0.0	0.0	0.0	0.0	0.0	0.0	0.0	0.0	0.0	0.0	0.0	0.0	0.0	0.0	0.0	0.0
CPI-CC03F7FB36A	atRetinoicAcid_byALDH1A3_RAreceptor_RARA	complex:atRetinoicAcid_byALDH1A3	complex:RAreceptor_RARA			True	False	True	curated	False	Ligand-Receptor	Signaling by Retinoic Acid	0.47	0.465	0.0	0.0	0.0	1.091	0.0	0.405	0.4	0.0	0.0	0.0	1.025	0.0	0.0	0.0	0.0	0.0	0.0	0.0	0.0	0.0	0.0	0.0	0.0	0.0	0.0	0.0	0.0	0.0	0.0	0.0	0.0	0.0	0.0	0.832	0.827
CPI-CC048F01E8D	atRetinoicAcid_byALDH1A1_RAreceptor_RARA_RXRA	complex:atRetinoicAcid_byALDH1A1	complex:RAreceptor_RARA_RXRA			True	False	True	curated	False	Ligand-Receptor	Signaling by Retinoic Acid	0.347	0.342	0.0	0.0	0.0	0.968	0.0	0.0	0.0	0.0	0.0	0.0	0.0	0.0	0.0	0.0	0.0	0.0	0.0	0.0	0.0	0.0	0.0	0.0	0.0	0.0	0.0	0.0	0.0	0.0	0.0	0.0	0.0	0.0	0.0	0.0	0.0
CPI-CC03C7C010D	atRetinoicAcid_byALDH1A2_RAreceptor_RARA_RXRA	complex:atRetinoicAcid_byALDH1A2	complex:RAreceptor_RARA_RXRA			True	False	True	curated	False	Ligand-Receptor	Signaling by Retinoic Acid	0.364	0.359	0.0	0.0	0.0	0.985	0.0	0.355	0.35	0.0	0.0	0.0	0.976	0.0	0.0	0.0	0.0	0.0	0.0	0.0	0.0	0.0	0.0	0.0	0.0	0.0	0.0	0.0	0.0	0.0	0.0	0.0	0.0	0.0	0.0	0.0	0.0
CPI-CC0564402E8	atRetinoicAcid_byALDH1A3_RAreceptor_RARA_RXRA	complex:atRetinoicAcid_byALDH1A3	complex:RAreceptor_RARA_RXRA			True	False	True	curated	False	Ligand-Receptor	Signaling by Retinoic Acid	0.47	0.465	0.0	0.0	0.0	1.091	0.0	0.405	0.4	0.0	0.0	0.0	1.025	0.0	0.0	0.0	0.0	0.0	0.0	0.0	0.0	0.0	0.0	0.0	0.0	0.0	0.0	0.0	0.0	0.0	0.0	0.0	0.0	0.0	0.0	0.832	0.827
[truncated: 493 more rows]
[truncated: 12 more columns]
