# Supplementary material for: Atlas of multilineage stem cell differentiation reveals TMEM88 as a developmental regulator of blood pressure
Source: Nat Commun. 2025 Feb 4;16:1356. doi: 10.1038/s41467-025-56533-2 (PMC11794859; doi:10.1038/s41467-025-56533-2)
Supplement: Supplementary file 6 — Supplementary Data 3 [file 41467_2025_56533_MOESM6_ESM.zip › cpdb_results/XAV_day2_method1/simple_analysis_deconvoluted_08_20_2024_154313.txt]

gene_name	uniprot	is_complex	protein_name	complex_name	id_cp_interaction	gene	Cluster0	Cluster1	Cluster3	Cluster4	Cluster6	Cluster7	Cluster9
UBASH3B	Q8TF42	True	UBS3B_HUMAN	Dehydroepiandrosterone_bySTS	CPI-CS05760BB78	ENSG00000154127	0.148	0.104	0.0	0.0	0.0	0.0	0.0
UBASH3B	Q8TF42	True	UBS3B_HUMAN	Dehydroepiandrosterone_bySTS	CPI-CS0259A0EB4	ENSG00000154127	0.148	0.104	0.0	0.0	0.0	0.0	0.0
SULT1A1	P50225	True	ST1A1_HUMAN	DHEAsulfate_bySULT2B	CPI-CS099F73A95	ENSG00000196502	0.358	0.503	0.0	1.707	0.0	1.91	0.0
SULT1A1	P50225	True	ST1A1_HUMAN	DHEAsulfate_bySULT2B	CPI-CS0D89E7C19	ENSG00000196502	0.358	0.503	0.0	1.707	0.0	1.91	0.0
SULT1A1	P50225	True	ST1A1_HUMAN	DHEAsulfate_bySULT2B	CPI-CS0412B081A	ENSG00000196502	0.358	0.503	0.0	1.707	0.0	1.91	0.0
SRD5A3	Q9H8P0	True	PORED_HUMAN	Dihydrotestosterone_bySRD5A3	CPI-CS039E9FE7F	ENSG00000128039	2.491	1.517	0.0	2.858	3.126	0.889	0.0
SRD5A1	P18405	True	S5A1_HUMAN	Dihydrotestosterone_bySRD5A1	CPI-CS0EC7F7C75	ENSG00000145545	1.451	1.205	0.0	1.626	0.0	1.785	3.95
SULT2A1	Q06520	True	ST2A1_HUMAN	DHEAsulfate_bySULT2A1	CPI-CS0FF565F1C	ENSG00000105398	0.011	0.008	0.0	0.0	0.0	0.0	0.0
SULT2A1	Q06520	True	ST2A1_HUMAN	DHEAsulfate_bySULT2A1	CPI-CS04A65DD62	ENSG00000105398	0.011	0.008	0.0	0.0	0.0	0.0	0.0
SULT2A1	Q06520	True	ST2A1_HUMAN	DHEAsulfate_bySULT2A1	CPI-CS0006C277B	ENSG00000105398	0.011	0.008	0.0	0.0	0.0	0.0	0.0
CYP21A2	P08686	True	CP21A_HUMAN	Desoxycorticosterone_byCYP21A2	CPI-CS012A5546C	ENSG00000231852	0.023	0.015	0.0	0.0	0.0	0.0	0.0
DHCR7	Q9UBM7	True	DHCR7_HUMAN	Desmosterol_byDHCR7	CPI-CS086D3E39F	ENSG00000172893	1.819	1.69	5.152	2.517	1.396	3.521	5.307
DHCR7	Q9UBM7	True	DHCR7_HUMAN	Desmosterol_byDHCR7	CPI-CS0DC57DE37	ENSG00000172893	1.819	1.69	5.152	2.517	1.396	3.521	5.307
DHCR7	Q9UBM7	True	DHCR7_HUMAN	Cholesterol_byDHCR7	CPI-CS06C6527F4	ENSG00000172893	1.819	1.69	5.152	2.517	1.396	3.521	5.307
DHCR7	Q9UBM7	True	DHCR7_HUMAN	Cholesterol_byDHCR7	CPI-CS0BEF10547	ENSG00000172893	1.819	1.69	5.152	2.517	1.396	3.521	5.307
PTGR1	Q14914	True	PTGR1_HUMAN	12oxoLeukotrieneB4_byPTGR1	CPI-CS0A5B6BD7A	ENSG00000106853	4.327	4.417	5.685	5.095	5.259	5.35	6.023
PTGR1	Q14914	True	PTGR1_HUMAN	12oxoLeukotrieneB4_byPTGR1	CPI-CS04A56D5BE	ENSG00000106853	4.327	4.417	5.685	5.095	5.259	5.35	6.023
DAGLA	Q9Y4D2	True	DGLA_HUMAN	2arachidonoylglycerol_byDAGLA	CPI-CS03629A52A	ENSG00000134780	0.185	0.167	0.0	0.723	0.0	0.0	0.0
DAGLA	Q9Y4D2	True	DGLA_HUMAN	2arachidonoylglycerol_byDAGLA	CPI-CS0C6F86DF5	ENSG00000134780	0.185	0.167	0.0	0.723	0.0	0.0	0.0
DAGLA	Q9Y4D2	True	DGLA_HUMAN	2arachidonoylglycerol_byDAGLA	CPI-CS045C37E64	ENSG00000134780	0.185	0.167	0.0	0.723	0.0	0.0	0.0
DAGLB	Q8NCG7	True	DGLB_HUMAN	2arachidonoylglycerol_byDAGLB	CPI-CS007D418BE	ENSG00000164535	0.551	0.401	0.0	0.0	0.0	0.0	0.0
DAGLB	Q8NCG7	True	DGLB_HUMAN	2arachidonoylglycerol_byDAGLB	CPI-CS030959ED1	ENSG00000164535	0.551	0.401	0.0	0.0	0.0	0.0	0.0
DAGLB	Q8NCG7	True	DGLB_HUMAN	2arachidonoylglycerol_byDAGLB	CPI-CS01F7D06F1	ENSG00000164535	0.551	0.401	0.0	0.0	0.0	0.0	0.0
INHBA	P08476	True	INHBA_HUMAN	Inhibin_ligand_A	CPI-CC07611BF54	ENSG00000122641	0.0	0.008	0.0	0.0	0.0	0.0	0.0
INHBA	P08476	True	INHBA_HUMAN	Inhibin_ligand_A	CPI-CC07323E253	ENSG00000122641	0.0	0.008	0.0	0.0	0.0	0.0	0.0
INHBA	P08476	True	INHBA_HUMAN	Inhibin_ligand_A	CPI-CC04553E312	ENSG00000122641	0.0	0.008	0.0	0.0	0.0	0.0	0.0
INHBA	P08476	True	INHBA_HUMAN	Inhibin_ligand_A	CPI-CC0FA8B4931	ENSG00000122641	0.0	0.008	0.0	0.0	0.0	0.0	0.0
INHBA	P08476	True	INHBA_HUMAN	Inhibin_ligand_A	CPI-CC0BDA1C176	ENSG00000122641	0.0	0.008	0.0	0.0	0.0	0.0	0.0
INHBA	P08476	True	INHBA_HUMAN	Inhibin_ligand_A	CPI-CC0C1E0C4B7	ENSG00000122641	0.0	0.008	0.0	0.0	0.0	0.0	0.0
INHA	P05111	True	INHA_HUMAN	Inhibin_ligand_A	CPI-CC07611BF54	ENSG00000123999	0.0	0.008	0.0	0.0	0.0	0.0	0.0
INHA	P05111	True	INHA_HUMAN	Inhibin_ligand_A	CPI-CC07323E253	ENSG00000123999	0.0	0.008	0.0	0.0	0.0	0.0	0.0
INHA	P05111	True	INHA_HUMAN	Inhibin_ligand_A	CPI-CC04553E312	ENSG00000123999	0.0	0.008	0.0	0.0	0.0	0.0	0.0
INHA	P05111	True	INHA_HUMAN	Inhibin_ligand_A	CPI-CC0FA8B4931	ENSG00000123999	0.0	0.008	0.0	0.0	0.0	0.0	0.0
INHA	P05111	True	INHA_HUMAN	Inhibin_ligand_A	CPI-CC0BDA1C176	ENSG00000123999	0.0	0.008	0.0	0.0	0.0	0.0	0.0
INHA	P05111	True	INHA_HUMAN	Inhibin_ligand_A	CPI-CC0C1E0C4B7	ENSG00000123999	0.0	0.008	0.0	0.0	0.0	0.0	0.0
CYP17A1	P05093	True	CP17A_HUMAN	Androstenedione_byCYP17A1	CPI-CS0D5502736	ENSG00000148795	0.011	0.029	0.0	0.0	0.0	0.0	0.0
ALDH1A1	P00352	True	AL1A1_HUMAN	atRetinoicAcid_byALDH1A1	CPI-CC0010C54C6	ENSG00000165092	0.042	0.0	0.0	0.0	0.0	0.0	0.0
ALDH1A1	P00352	True	AL1A1_HUMAN	atRetinoicAcid_byALDH1A1	CPI-CC048F01E8D	ENSG00000165092	0.042	0.0	0.0	0.0	0.0	0.0	0.0
ALDH1A1	P00352	True	AL1A1_HUMAN	atRetinoicAcid_byALDH1A1	CPI-CC06F5021B7	ENSG00000165092	0.042	0.0	0.0	0.0	0.0	0.0	0.0
ALDH1A1	P00352	True	AL1A1_HUMAN	atRetinoicAcid_byALDH1A1	CPI-CC036F9AC3C	ENSG00000165092	0.042	0.0	0.0	0.0	0.0	0.0	0.0
ALDH1A1	P00352	True	AL1A1_HUMAN	atRetinoicAcid_byALDH1A1	CPI-CC065AB1F5E	ENSG00000165092	0.042	0.0	0.0	0.0	0.0	0.0	0.0
ALDH1A1	P00352	True	AL1A1_HUMAN	atRetinoicAcid_byALDH1A1	CPI-CC01AF691C1	ENSG00000165092	0.042	0.0	0.0	0.0	0.0	0.0	0.0
ALDH1A1	P00352	True	AL1A1_HUMAN	atRetinoicAcid_byALDH1A1	CPI-CC0A31C8D8B	ENSG00000165092	0.042	0.0	0.0	0.0	0.0	0.0	0.0
ALDH1A1	P00352	True	AL1A1_HUMAN	atRetinoicAcid_byALDH1A1	CPI-CC0A06D2C2D	ENSG00000165092	0.042	0.0	0.0	0.0	0.0	0.0	0.0
ALDH1A1	P00352	True	AL1A1_HUMAN	atRetinoicAcid_byALDH1A1	CPI-CC0E829C954	ENSG00000165092	0.042	0.0	0.0	0.0	0.0	0.0	0.0
ALDH1A1	P00352	True	AL1A1_HUMAN	atRetinoicAcid_byALDH1A1	CPI-CS08EE9E5CE	ENSG00000165092	0.042	0.0	0.0	0.0	0.0	0.0	0.0
ALDH1A2	O94788	True	AL1A2_HUMAN	atRetinoicAcid_byALDH1A2	CPI-CC0C61DFEC5	ENSG00000128918	0.076	0.058	0.0	0.0	0.0	0.0	0.0
ALDH1A2	O94788	True	AL1A2_HUMAN	atRetinoicAcid_byALDH1A2	CPI-CC03C7C010D	ENSG00000128918	0.076	0.058	0.0	0.0	0.0	0.0	0.0
ALDH1A2	O94788	True	AL1A2_HUMAN	atRetinoicAcid_byALDH1A2	CPI-CC021B19C0E	ENSG00000128918	0.076	0.058	0.0	0.0	0.0	0.0	0.0
ALDH1A2	O94788	True	AL1A2_HUMAN	atRetinoicAcid_byALDH1A2	CPI-CC061CCD0A0	ENSG00000128918	0.076	0.058	0.0	0.0	0.0	0.0	0.0
ALDH1A2	O94788	True	AL1A2_HUMAN	atRetinoicAcid_byALDH1A2	CPI-CC066507DFB	ENSG00000128918	0.076	0.058	0.0	0.0	0.0	0.0	0.0
ALDH1A2	O94788	True	AL1A2_HUMAN	atRetinoicAcid_byALDH1A2	CPI-CC000118AA2	ENSG00000128918	0.076	0.058	0.0	0.0	0.0	0.0	0.0
ALDH1A2	O94788	True	AL1A2_HUMAN	atRetinoicAcid_byALDH1A2	CPI-CC0B7C148C8	ENSG00000128918	0.076	0.058	0.0	0.0	0.0	0.0	0.0
ALDH1A2	O94788	True	AL1A2_HUMAN	atRetinoicAcid_byALDH1A2	CPI-CC0974AE49B	ENSG00000128918	0.076	0.058	0.0	0.0	0.0	0.0	0.0
ALDH1A2	O94788	True	AL1A2_HUMAN	atRetinoicAcid_byALDH1A2	CPI-CC071BF7D12	ENSG00000128918	0.076	0.058	0.0	0.0	0.0	0.0	0.0
ALDH1A2	O94788	True	AL1A2_HUMAN	atRetinoicAcid_byALDH1A2	CPI-CS033058D2B	ENSG00000128918	0.076	0.058	0.0	0.0	0.0	0.0	0.0
ALDH1A3	P47895	True	AL1A3_HUMAN	atRetinoicAcid_byALDH1A3	CPI-CC03F7FB36A	ENSG00000184254	0.287	0.157	0.0	0.0	0.0	1.011	4.76
ALDH1A3	P47895	True	AL1A3_HUMAN	atRetinoicAcid_byALDH1A3	CPI-CC0564402E8	ENSG00000184254	0.287	0.157	0.0	0.0	0.0	1.011	4.76
ALDH1A3	P47895	True	AL1A3_HUMAN	atRetinoicAcid_byALDH1A3	CPI-CC039D8C2A7	ENSG00000184254	0.287	0.157	0.0	0.0	0.0	1.011	4.76
ALDH1A3	P47895	True	AL1A3_HUMAN	atRetinoicAcid_byALDH1A3	CPI-CC0D32DC80C	ENSG00000184254	0.287	0.157	0.0	0.0	0.0	1.011	4.76
ALDH1A3	P47895	True	AL1A3_HUMAN	atRetinoicAcid_byALDH1A3	CPI-CC0BD81688E	ENSG00000184254	0.287	0.157	0.0	0.0	0.0	1.011	4.76
ALDH1A3	P47895	True	AL1A3_HUMAN	atRetinoicAcid_byALDH1A3	CPI-CC0BEBB9C26	ENSG00000184254	0.287	0.157	0.0	0.0	0.0	1.011	4.76
ALDH1A3	P47895	True	AL1A3_HUMAN	atRetinoicAcid_byALDH1A3	CPI-CC07CAD6A4A	ENSG00000184254	0.287	0.157	0.0	0.0	0.0	1.011	4.76
ALDH1A3	P47895	True	AL1A3_HUMAN	atRetinoicAcid_byALDH1A3	CPI-CC09B046394	ENSG00000184254	0.287	0.157	0.0	0.0	0.0	1.011	4.76
ALDH1A3	P47895	True	AL1A3_HUMAN	atRetinoicAcid_byALDH1A3	CPI-CC00B974CC4	ENSG00000184254	0.287	0.157	0.0	0.0	0.0	1.011	4.76
ALDH1A3	P47895	True	AL1A3_HUMAN	atRetinoicAcid_byALDH1A3	CPI-CS0C61C245A	ENSG00000184254	0.287	0.157	0.0	0.0	0.0	1.011	4.76
BMPR1B	O00238	True	BMR1B_HUMAN	BMPR1B_BMPR2	CPI-CS0569B9B91	ENSG00000138696	0.087	0.042	0.0	0.763	0.0	0.0	0.0
BMPR2	Q13873	True	BMPR2_HUMAN	BMPR1B_BMPR2	CPI-CS0569B9B91	ENSG00000204217	0.087	0.042	0.0	0.763	0.0	0.0	0.0
CYP27B1	O15528	True	CP27B_HUMAN	Calcitriol_byCYP27B1	CPI-CS01DAEDE79	ENSG00000111012	0.085	0.03	0.0	0.0	0.0	0.0	0.0
CEL	P19835	True	CEL_HUMAN	Cholesterol_byCEL	CPI-CS06A0713BD	ENSG00000170835	0.084	0.074	0.0	0.0	0.0	0.0	0.0
CEL	P19835	True	CEL_HUMAN	Cholesterol_byCEL	CPI-CS0CDFC0C7D	ENSG00000170835	0.084	0.074	0.0	0.0	0.0	0.0	0.0
DHCR24	Q15392	True	DHC24_HUMAN	Cholesterol_byDHCR24	CPI-CS0D81115C8	ENSG00000116133	2.889	3.581	5.345	3.871	4.657	3.817	4.657
DHCR24	Q15392	True	DHC24_HUMAN	Cholesterol_byDHCR24	CPI-CS03D61E885	ENSG00000116133	2.889	3.581	5.345	3.871	4.657	3.817	4.657
LIPA	P38571	True	LICH_HUMAN	Cholesterol_byLIPA	CPI-CS0406B0B69	ENSG00000107798	1.163	2.366	0.0	1.641	1.252	1.122	3.79
LIPA	P38571	True	LICH_HUMAN	Cholesterol_byLIPA	CPI-CS0F51152EA	ENSG00000107798	1.163	2.366	0.0	1.641	1.252	1.122	3.79
PNMT	P11086	True	PNMT_HUMAN	Epinephrine_byPNMT	CPI-CS05F96EA59	ENSG00000141744	0.505	1.343	0.0	0.0	0.0	0.0	0.0
PNMT	P11086	True	PNMT_HUMAN	Epinephrine_byPNMT	CPI-CS0A5499A2C	ENSG00000141744	0.505	1.343	0.0	0.0	0.0	0.0	0.0
PNMT	P11086	True	PNMT_HUMAN	Epinephrine_byPNMT	CPI-CS0AB9AD0C3	ENSG00000141744	0.505	1.343	0.0	0.0	0.0	0.0	0.0
PNMT	P11086	True	PNMT_HUMAN	Epinephrine_byPNMT	CPI-CS07947C107	ENSG00000141744	0.505	1.343	0.0	0.0	0.0	0.0	0.0
PNMT	P11086	True	PNMT_HUMAN	Epinephrine_byPNMT	CPI-CS0D4E32D9D	ENSG00000141744	0.505	1.343	0.0	0.0	0.0	0.0	0.0
PNMT	P11086	True	PNMT_HUMAN	Epinephrine_byPNMT	CPI-CS09918B680	ENSG00000141744	0.505	1.343	0.0	0.0	0.0	0.0	0.0
PNMT	P11086	True	PNMT_HUMAN	Epinephrine_byPNMT	CPI-CS09342A843	ENSG00000141744	0.505	1.343	0.0	0.0	0.0	0.0	0.0
PNMT	P11086	True	PNMT_HUMAN	Adrenaline_byPNMT_and_SLC18A2	CPI-CS06FE13C35	ENSG00000141744	0.077	0.029	0.0	0.0	0.0	0.0	0.0
PNMT	P11086	True	PNMT_HUMAN	Adrenaline_byPNMT_and_SLC18A2	CPI-CS0C22FCA29	ENSG00000141744	0.077	0.029	0.0	0.0	0.0	0.0	0.0
PNMT	P11086	True	PNMT_HUMAN	Adrenaline_byPNMT_and_SLC18A2	CPI-CS00979A178	ENSG00000141744	0.077	0.029	0.0	0.0	0.0	0.0	0.0
PNMT	P11086	True	PNMT_HUMAN	Adrenaline_byPNMT_and_SLC18A2	CPI-CS0CCD9D09E	ENSG00000141744	0.077	0.029	0.0	0.0	0.0	0.0	0.0
PNMT	P11086	True	PNMT_HUMAN	Adrenaline_byPNMT_and_SLC18A2	CPI-CS0E52EA029	ENSG00000141744	0.077	0.029	0.0	0.0	0.0	0.0	0.0
PNMT	P11086	True	PNMT_HUMAN	Adrenaline_byPNMT_and_SLC18A2	CPI-CS09B74556F	ENSG00000141744	0.077	0.029	0.0	0.0	0.0	0.0	0.0
PNMT	P11086	True	PNMT_HUMAN	Adrenaline_byPNMT_and_SLC18A2	CPI-CS046C11B05	ENSG00000141744	0.077	0.029	0.0	0.0	0.0	0.0	0.0
CYP19A1	P11511	True	CP19A_HUMAN	Estradiol_byCYP19A1	CPI-CS0B87D36A1	ENSG00000137869	0.01	0.0	0.0	0.0	0.0	0.0	0.0
CYP19A1	P11511	True	CP19A_HUMAN	Estradiol_byCYP19A1	CPI-CS0669F64A4	ENSG00000137869	0.01	0.0	0.0	0.0	0.0	0.0	0.0
HSD17B1	P14061	True	DHB1_HUMAN	Estradiol_byHSD17B1	CPI-CS0A04F7238	ENSG00000108786	0.349	0.499	0.0	0.0	4.078	0.0	0.0
HSD17B1	P14061	True	DHB1_HUMAN	Estradiol_byHSD17B1	CPI-CS0EF401B5F	ENSG00000108786	0.349	0.499	0.0	0.0	4.078	0.0	0.0
EBI3	Q14213	True	IL27B_HUMAN	IL35	CPI-CC0D8A77C69	ENSG00000105246	0.031	0.0	0.0	0.0	0.0	0.0	0.0
IL12A	P29459	True	IL12A_HUMAN	IL35	CPI-CC0D8A77C69	ENSG00000168811	0.031	0.0	0.0	0.0	0.0	0.0	0.0
ITGB1	P05556	True	ITB1_HUMAN	integrin_aVb1_complex	CPI-CS0D69D106B	ENSG00000150093	1.473	1.376	0.0	2.569	4.405	3.655	5.901
ITGB1	P05556	True	ITB1_HUMAN	integrin_aVb1_complex	CPI-CS0F34D034A	ENSG00000150093	1.473	1.376	0.0	2.569	4.405	3.655	5.901
ITGAV	P06756	True	ITAV_HUMAN	integrin_aVb1_complex	CPI-CS0D69D106B	ENSG00000138448	1.473	1.376	0.0	2.569	4.405	3.655	5.901
ITGAV	P06756	True	ITAV_HUMAN	integrin_aVb1_complex	CPI-CS0F34D034A	ENSG00000138448	1.473	1.376	0.0	2.569	4.405	3.655	5.901
ITGAV	P06756	True	ITAV_HUMAN	integrin_aVb3_complex	CPI-CS056DF06D6	ENSG00000138448	0.0	0.021	0.0	0.0	0.0	0.0	0.0
ITGAV	P06756	True	ITAV_HUMAN	integrin_aVb3_complex	CPI-CS0A0368BF0	ENSG00000138448	0.0	0.021	0.0	0.0	0.0	0.0	0.0
ITGAV	P06756	True	ITAV_HUMAN	integrin_aVb3_complex	CPI-CS079C9111D	ENSG00000138448	0.0	0.021	0.0	0.0	0.0	0.0	0.0
ITGAV	P06756	True	ITAV_HUMAN	integrin_aVb5_complex	CPI-CS0661098EC	ENSG00000138448	1.473	1.376	0.0	2.569	1.3	3.333	0.0
ITGB3	P05106	True	ITB3_HUMAN	integrin_aVb3_complex	CPI-CS056DF06D6	ENSG00000259207	0.0	0.021	0.0	0.0	0.0	0.0	0.0
ITGB3	P05106	True	ITB3_HUMAN	integrin_aVb3_complex	CPI-CS0A0368BF0	ENSG00000259207	0.0	0.021	0.0	0.0	0.0	0.0	0.0
ITGB3	P05106	True	ITB3_HUMAN	integrin_aVb3_complex	CPI-CS079C9111D	ENSG00000259207	0.0	0.021	0.0	0.0	0.0	0.0	0.0
ITGB5	P18084	True	ITB5_HUMAN	integrin_aVb5_complex	CPI-CS0661098EC	ENSG00000082781	1.473	1.376	0.0	2.569	1.3	3.333	0.0
LTA4H	P09960	True	LKHA4_HUMAN	LeukotrieneB4_byLTA4H	CPI-CS047D9C0D7	ENSG00000111144	5.134	4.748	3.997	4.113	4.935	5.343	4.15
LTA4H	P09960	True	LKHA4_HUMAN	LeukotrieneB4_byLTA4H	CPI-CS0F5B070C5	ENSG00000111144	5.134	4.748	3.997	4.113	4.935	5.343	4.15
GGT1	P19440	True	GGT1_HUMAN	LeukotrieneD4_byGGT1	CPI-CS0C4ABE334	ENSG00000286070	0.043	0.029	0.0	0.0	0.0	0.0	0.0
GGT1	P19440	True	GGT1_HUMAN	LeukotrieneD4_byGGT1	CPI-CS0C4ABE334	ENSG00000100031	0.043	0.029	0.0	0.0	0.0	0.0	0.0
GGT1	P19440	True	GGT1_HUMAN	LTD4_byGGT1	CPI-CS066F8F865	ENSG00000286070	0.217	0.154	0.0	0.0	0.0	0.0	0.0
GGT1	P19440	True	GGT1_HUMAN	LTD4_byGGT1	CPI-CS066F8F865	ENSG00000100031	0.217	0.154	0.0	0.0	0.0	0.0	0.0
GGT5	P36269	True	GGT5_HUMAN	LeukotrieneD4_byGGT1	CPI-CS0C4ABE334	ENSG00000099998	0.043	0.029	0.0	0.0	0.0	0.0	0.0
DPEP1	P16444	True	DPEP1_HUMAN	LeukotrieneE4_byDPEP1	CPI-CS0150916A7	ENSG00000015413	1.301	0.97	3.509	2.367	1.242	1.641	0.0
DPEP2	Q9H4A9	True	DPEP2_HUMAN	LeukotrieneE4_byDPEP2	CPI-CS048E474A5	ENSG00000167261	0.011	0.0	0.0	0.0	0.0	0.0	0.0
DPEP3	Q9H4B8	True	DPEP3_HUMAN	LeukotrieneE4_byDPEP3	CPI-CS0C89AD6A7	ENSG00000141096	0.168	0.133	0.0	0.763	0.0	0.0	0.0
ALOX12	P18054	True	LOX12_HUMAN	LipoxinA4_byALOX12	CPI-CS0C94B5884	ENSG00000108839	0.065	0.022	0.0	0.0	0.0	0.0	0.0
ALOX12	P18054	True	LOX12_HUMAN	LipoxinA4_byALOX12	CPI-CS0C1CAC8F7	ENSG00000108839	0.065	0.022	0.0	0.0	0.0	0.0	0.0
TPO	P07202	True	PERT_HUMAN	Lthyroxine_byTPO	CPI-CS0245870E9	ENSG00000115705	0.0	0.007	0.0	0.0	0.0	0.0	0.0
CYP11A1	P05108	True	CP11A_HUMAN	Pregnenolone_byCYP11A1	CPI-CS06A285DD6	ENSG00000140459	0.569	0.556	0.0	0.0	0.0	0.0	0.0
FDX2	Q6P4F2	True	FDX2_HUMAN	Pregnenolone_byCYP11A1	CPI-CS06A285DD6	ENSG00000267673	0.569	0.556	0.0	0.0	0.0	0.0	0.0
FDX1	P10109	True	ADX_HUMAN	Pregnenolone_byCYP11A1	CPI-CS06A285DD6	ENSG00000137714	0.569	0.556	0.0	0.0	0.0	0.0	0.0
FDXR	P22570	True	ADRO_HUMAN	Pregnenolone_byCYP11A1	CPI-CS06A285DD6	ENSG00000161513	0.569	0.556	0.0	0.0	0.0	0.0	0.0
AKR1C3	P42330	True	AK1C3_HUMAN	ProstaglandinD2_byAKR1C3	CPI-CS0F3C15BCC	ENSG00000196139	1.147	0.471	0.0	2.391	0.0	0.0	0.0
PTGES	O14684	True	PTGES_HUMAN	ProstaglandinE2_byPTGES	CPI-CS09DCEBC2B	ENSG00000148344	0.191	0.128	0.0	0.0	0.0	0.0	3.997
PTGES	O14684	True	PTGES_HUMAN	ProstaglandinE2_byPTGES	CPI-CS0F0453B03	ENSG00000148344	0.191	0.128	0.0	0.0	0.0	0.0	3.997
PTGES	O14684	True	PTGES_HUMAN	ProstaglandinE2_byPTGES	CPI-CS023F349AF	ENSG00000148344	0.191	0.128	0.0	0.0	0.0	0.0	3.997
PTGES2	Q9H7Z7	True	PGES2_HUMAN	ProstaglandinE2_byPTGES2	CPI-CS0DEB18CB6	ENSG00000148334	3.257	2.601	3.663	3.161	1.521	2.935	3.816
PTGES2	Q9H7Z7	True	PGES2_HUMAN	ProstaglandinE2_byPTGES2	CPI-CS0086A177F	ENSG00000148334	3.257	2.601	3.663	3.161	1.521	2.935	3.816
PTGES2	Q9H7Z7	True	PGES2_HUMAN	ProstaglandinE2_byPTGES2	CPI-CS08E678B9D	ENSG00000148334	3.257	2.601	3.663	3.161	1.521	2.935	3.816
PTGES3	Q15185	True	TEBP_HUMAN	ProstaglandinE2_byPTGES3	CPI-CS059CF7CAA	ENSG00000110958	6.475	6.049	5.482	6.67	6.638	6.389	6.224
PTGES3	Q15185	True	TEBP_HUMAN	ProstaglandinE2_byPTGES3	CPI-CS000F037BD	ENSG00000110958	6.475	6.049	5.482	6.67	6.638	6.389	6.224
PTGES3	Q15185	True	TEBP_HUMAN	ProstaglandinE2_byPTGES3	CPI-CS036B95798	ENSG00000110958	6.475	6.049	5.482	6.67	6.638	6.389	6.224
DDC	P20711	True	DDC_HUMAN	SerotoninDopamin_byDDC	CPI-CS0654BA8D3	ENSG00000132437	0.0	0.016	0.0	0.0	0.0	0.0	0.0
DDC	P20711	True	DDC_HUMAN	SerotoninDopamin_byDDC	CPI-CS03C4A5CCC	ENSG00000132437	0.0	0.016	0.0	0.0	0.0	0.0	0.0
DDC	P20711	True	DDC_HUMAN	SerotoninDopamin_byDDC	CPI-CS0B7FF1D20	ENSG00000132437	0.0	0.016	0.0	0.0	0.0	0.0	0.0
DDC	P20711	True	DDC_HUMAN	SerotoninDopamin_byDDC	CPI-CS029E9BA69	ENSG00000132437	0.0	0.016	0.0	0.0	0.0	0.0	0.0
DDC	P20711	True	DDC_HUMAN	SerotoninDopamin_byDDC	CPI-CS062F16E86	ENSG00000132437	0.0	0.016	0.0	0.0	0.0	0.0	0.0
DDC	P20711	True	DDC_HUMAN	SerotoninDopamin_byDDC	CPI-CS0682222D2	ENSG00000132437	0.0	0.016	0.0	0.0	0.0	0.0	0.0
DDC	P20711	True	DDC_HUMAN	SerotoninDopamin_byDDC	CPI-CS07DA64534	ENSG00000132437	0.0	0.016	0.0	0.0	0.0	0.0	0.0
DDC	P20711	True	DDC_HUMAN	SerotoninDopamin_byDDC	CPI-CS033DE552A	ENSG00000132437	0.0	0.016	0.0	0.0	0.0	0.0	0.0
DDC	P20711	True	DDC_HUMAN	Dopamine_byDDC_and_SLC6A3	CPI-CS01A3157EB	ENSG00000132437	0.0	0.007	0.0	0.0	0.0	0.0	0.0
DDC	P20711	True	DDC_HUMAN	Dopamine_byDDC_and_SLC18A2	CPI-CS039F33B17	ENSG00000132437	0.0	0.016	0.0	0.0	0.0	0.0	0.0
AKR1D1	P51857	True	AK1D1_HUMAN	Testosterone_byAKR1D1	CPI-CS0787D04B3	ENSG00000122787	0.011	0.072	0.0	0.0	0.0	0.0	0.0
HSD17B12	Q53GQ0	True	DHB12_HUMAN	Testosterone_byHSD17B12	CPI-CS0BE6576AD	ENSG00000149084	4.367	4.254	5.584	4.946	3.202	4.905	4.829
HSD17B3	P37058	True	DHB3_HUMAN	Testosterone_byHSD17B3	CPI-CS0E165D03D	ENSG00000130948	0.0	0.007	0.0	0.0	0.0	0.0	0.0
TBXAS1	P24557	True	THAS_HUMAN	ThromboxaneA2_byTBXAS1	CPI-CS0D01AFCC7	ENSG00000059377	0.121	0.16	0.0	0.768	0.0	0.0	0.0
TPH1	P17752	True	TPH1_HUMAN	5-HT_byTPH1_and_SLC6A4	CPI-CS08A73BA72	ENSG00000129167	0.0	0.007	0.0	0.0	0.0	0.0	0.0
TPH1	P17752	True	TPH1_HUMAN	5-HT_byTPH1_and_SLC6A4	CPI-CS00699E9D6	ENSG00000129167	0.0	0.007	0.0	0.0	0.0	0.0	0.0
TPH1	P17752	True	TPH1_HUMAN	5-HT_byTPH1_and_SLC6A4	CPI-CS00F1C7E51	ENSG00000129167	0.0	0.007	0.0	0.0	0.0	0.0	0.0
TPH1	P17752	True	TPH1_HUMAN	5-HT_byTPH1_and_SLC6A4	CPI-CS0D12BDF23	ENSG00000129167	0.0	0.007	0.0	0.0	0.0	0.0	0.0
TPH1	P17752	True	TPH1_HUMAN	5-HT_byTPH1_and_SLC6A4	CPI-CS091CE4B74	ENSG00000129167	0.0	0.007	0.0	0.0	0.0	0.0	0.0
TPH1	P17752	True	TPH1_HUMAN	5-HT_byTPH1_and_SLC18A2	CPI-CS0ABF585EC	ENSG00000129167	0.043	0.029	0.0	0.0	0.0	0.0	0.0
TPH1	P17752	True	TPH1_HUMAN	5-HT_byTPH1_and_SLC18A2	CPI-CS05FD872B4	ENSG00000129167	0.043	0.029	0.0	0.0	0.0	0.0	0.0
TPH1	P17752	True	TPH1_HUMAN	5-HT_byTPH1_and_SLC18A2	CPI-CS0B5EFDF87	ENSG00000129167	0.043	0.029	0.0	0.0	0.0	0.0	0.0
TPH1	P17752	True	TPH1_HUMAN	5-HT_byTPH1_and_SLC18A2	CPI-CS0FBE83390	ENSG00000129167	0.043	0.029	0.0	0.0	0.0	0.0	0.0
TPH1	P17752	True	TPH1_HUMAN	5-HT_byTPH1_and_SLC18A2	CPI-CS059692236	ENSG00000129167	0.043	0.029	0.0	0.0	0.0	0.0	0.0
SLC6A4	P31645	True	SC6A4_HUMAN	5-HT_byTPH1_and_SLC6A4	CPI-CS08A73BA72	ENSG00000108576	0.0	0.007	0.0	0.0	0.0	0.0	0.0
SLC6A4	P31645	True	SC6A4_HUMAN	5-HT_byTPH1_and_SLC6A4	CPI-CS00699E9D6	ENSG00000108576	0.0	0.007	0.0	0.0	0.0	0.0	0.0
SLC6A4	P31645	True	SC6A4_HUMAN	5-HT_byTPH1_and_SLC6A4	CPI-CS00F1C7E51	ENSG00000108576	0.0	0.007	0.0	0.0	0.0	0.0	0.0
SLC6A4	P31645	True	SC6A4_HUMAN	5-HT_byTPH1_and_SLC6A4	CPI-CS0D12BDF23	ENSG00000108576	0.0	0.007	0.0	0.0	0.0	0.0	0.0
SLC6A4	P31645	True	SC6A4_HUMAN	5-HT_byTPH1_and_SLC6A4	CPI-CS091CE4B74	ENSG00000108576	0.0	0.007	0.0	0.0	0.0	0.0	0.0
SLC6A4	P31645	True	SC6A4_HUMAN	5-HT_byTPH2_and_SLC6A4	CPI-CS004966156	ENSG00000108576	0.0	0.0	0.0	0.0	0.0	0.0	0.0
SLC6A4	P31645	True	SC6A4_HUMAN	5-HT_byTPH2_and_SLC6A4	CPI-CS0B31D535F	ENSG00000108576	0.0	0.0	0.0	0.0	0.0	0.0	0.0
SLC6A4	P31645	True	SC6A4_HUMAN	5-HT_byTPH2_and_SLC6A4	CPI-CS01EA98FFF	ENSG00000108576	0.0	0.0	0.0	0.0	0.0	0.0	0.0
SLC6A4	P31645	True	SC6A4_HUMAN	5-HT_byTPH2_and_SLC6A4	CPI-CS0470204FB	ENSG00000108576	0.0	0.0	0.0	0.0	0.0	0.0	0.0
SLC6A4	P31645	True	SC6A4_HUMAN	5-HT_byTPH2_and_SLC6A4	CPI-CS08EFEF89B	ENSG00000108576	0.0	0.0	0.0	0.0	0.0	0.0	0.0
SLC18A2	Q05940	True	VMAT2_HUMAN	5-HT_byTPH1_and_SLC18A2	CPI-CS0ABF585EC	ENSG00000165646	0.043	0.029	0.0	0.0	0.0	0.0	0.0
SLC18A2	Q05940	True	VMAT2_HUMAN	5-HT_byTPH1_and_SLC18A2	CPI-CS05FD872B4	ENSG00000165646	0.043	0.029	0.0	0.0	0.0	0.0	0.0
SLC18A2	Q05940	True	VMAT2_HUMAN	5-HT_byTPH1_and_SLC18A2	CPI-CS0B5EFDF87	ENSG00000165646	0.043	0.029	0.0	0.0	0.0	0.0	0.0
SLC18A2	Q05940	True	VMAT2_HUMAN	5-HT_byTPH1_and_SLC18A2	CPI-CS0FBE83390	ENSG00000165646	0.043	0.029	0.0	0.0	0.0	0.0	0.0
SLC18A2	Q05940	True	VMAT2_HUMAN	5-HT_byTPH1_and_SLC18A2	CPI-CS059692236	ENSG00000165646	0.043	0.029	0.0	0.0	0.0	0.0	0.0
SLC18A2	Q05940	True	VMAT2_HUMAN	5-HT_byTPH2_and_SLC18A2	CPI-CS0CB4D5AA2	ENSG00000165646	0.022	0.0	0.0	0.0	0.0	0.0	0.0
SLC18A2	Q05940	True	VMAT2_HUMAN	5-HT_byTPH2_and_SLC18A2	CPI-CS01C80FFD5	ENSG00000165646	0.022	0.0	0.0	0.0	0.0	0.0	0.0
SLC18A2	Q05940	True	VMAT2_HUMAN	5-HT_byTPH2_and_SLC18A2	CPI-CS0BAEBE4DB	ENSG00000165646	0.022	0.0	0.0	0.0	0.0	0.0	0.0
SLC18A2	Q05940	True	VMAT2_HUMAN	5-HT_byTPH2_and_SLC18A2	CPI-CS0C605AFB6	ENSG00000165646	0.022	0.0	0.0	0.0	0.0	0.0	0.0
SLC18A2	Q05940	True	VMAT2_HUMAN	5-HT_byTPH2_and_SLC18A2	CPI-CS0778BF832	ENSG00000165646	0.022	0.0	0.0	0.0	0.0	0.0	0.0
SLC18A2	Q05940	True	VMAT2_HUMAN	Adrenaline_byPNMT_and_SLC18A2	CPI-CS06FE13C35	ENSG00000165646	0.077	0.029	0.0	0.0	0.0	0.0	0.0
SLC18A2	Q05940	True	VMAT2_HUMAN	Adrenaline_byPNMT_and_SLC18A2	CPI-CS0C22FCA29	ENSG00000165646	0.077	0.029	0.0	0.0	0.0	0.0	0.0
SLC18A2	Q05940	True	VMAT2_HUMAN	Adrenaline_byPNMT_and_SLC18A2	CPI-CS00979A178	ENSG00000165646	0.077	0.029	0.0	0.0	0.0	0.0	0.0
SLC18A2	Q05940	True	VMAT2_HUMAN	Adrenaline_byPNMT_and_SLC18A2	CPI-CS0CCD9D09E	ENSG00000165646	0.077	0.029	0.0	0.0	0.0	0.0	0.0
SLC18A2	Q05940	True	VMAT2_HUMAN	Adrenaline_byPNMT_and_SLC18A2	CPI-CS0E52EA029	ENSG00000165646	0.077	0.029	0.0	0.0	0.0	0.0	0.0
SLC18A2	Q05940	True	VMAT2_HUMAN	Adrenaline_byPNMT_and_SLC18A2	CPI-CS09B74556F	ENSG00000165646	0.077	0.029	0.0	0.0	0.0	0.0	0.0
SLC18A2	Q05940	True	VMAT2_HUMAN	Adrenaline_byPNMT_and_SLC18A2	CPI-CS046C11B05	ENSG00000165646	0.077	0.029	0.0	0.0	0.0	0.0	0.0
SLC18A2	Q05940	True	VMAT2_HUMAN	Dopamine_byDDC_and_SLC18A2	CPI-CS039F33B17	ENSG00000165646	0.0	0.016	0.0	0.0	0.0	0.0	0.0
SLC18A2	Q05940	True	VMAT2_HUMAN	Noradrenaline_byDBH_and_SLC18A2	CPI-CS098539E78	ENSG00000165646	0.033	0.029	0.0	0.0	0.0	0.0	0.0
SLC18A2	Q05940	True	VMAT2_HUMAN	Noradrenaline_byDBH_and_SLC18A2	CPI-CS02EA1C9D1	ENSG00000165646	0.033	0.029	0.0	0.0	0.0	0.0	0.0
SLC18A2	Q05940	True	VMAT2_HUMAN	Noradrenaline_byDBH_and_SLC18A2	CPI-CS0EAD92BCF	ENSG00000165646	0.033	0.029	0.0	0.0	0.0	0.0	0.0
SLC18A2	Q05940	True	VMAT2_HUMAN	Noradrenaline_byDBH_and_SLC18A2	CPI-CS0345842F1	ENSG00000165646	0.033	0.029	0.0	0.0	0.0	0.0	0.0
SLC18A2	Q05940	True	VMAT2_HUMAN	Noradrenaline_byDBH_and_SLC18A2	CPI-CS04395827F	ENSG00000165646	0.033	0.029	0.0	0.0	0.0	0.0	0.0
SLC18A2	Q05940	True	VMAT2_HUMAN	Noradrenaline_byDBH_and_SLC18A2	CPI-CS0E8897714	ENSG00000165646	0.033	0.029	0.0	0.0	0.0	0.0	0.0
SLC18A2	Q05940	True	VMAT2_HUMAN	Noradrenaline_byDBH_and_SLC18A2	CPI-CS067A8F850	ENSG00000165646	0.033	0.029	0.0	0.0	0.0	0.0	0.0
TPH2	Q8IWU9	True	TPH2_HUMAN	5-HT_byTPH2_and_SLC6A4	CPI-CS004966156	ENSG00000139287	0.0	0.0	0.0	0.0	0.0	0.0	0.0
TPH2	Q8IWU9	True	TPH2_HUMAN	5-HT_byTPH2_and_SLC6A4	CPI-CS0B31D535F	ENSG00000139287	0.0	0.0	0.0	0.0	0.0	0.0	0.0
TPH2	Q8IWU9	True	TPH2_HUMAN	5-HT_byTPH2_and_SLC6A4	CPI-CS01EA98FFF	ENSG00000139287	0.0	0.0	0.0	0.0	0.0	0.0	0.0
TPH2	Q8IWU9	True	TPH2_HUMAN	5-HT_byTPH2_and_SLC6A4	CPI-CS0470204FB	ENSG00000139287	0.0	0.0	0.0	0.0	0.0	0.0	0.0
TPH2	Q8IWU9	True	TPH2_HUMAN	5-HT_byTPH2_and_SLC6A4	CPI-CS08EFEF89B	ENSG00000139287	0.0	0.0	0.0	0.0	0.0	0.0	0.0
TPH2	Q8IWU9	True	TPH2_HUMAN	5-HT_byTPH2_and_SLC18A2	CPI-CS0CB4D5AA2	ENSG00000139287	0.022	0.0	0.0	0.0	0.0	0.0	0.0
TPH2	Q8IWU9	True	TPH2_HUMAN	5-HT_byTPH2_and_SLC18A2	CPI-CS01C80FFD5	ENSG00000139287	0.022	0.0	0.0	0.0	0.0	0.0	0.0
TPH2	Q8IWU9	True	TPH2_HUMAN	5-HT_byTPH2_and_SLC18A2	CPI-CS0BAEBE4DB	ENSG00000139287	0.022	0.0	0.0	0.0	0.0	0.0	0.0
TPH2	Q8IWU9	True	TPH2_HUMAN	5-HT_byTPH2_and_SLC18A2	CPI-CS0C605AFB6	ENSG00000139287	0.022	0.0	0.0	0.0	0.0	0.0	0.0
TPH2	Q8IWU9	True	TPH2_HUMAN	5-HT_byTPH2_and_SLC18A2	CPI-CS0778BF832	ENSG00000139287	0.022	0.0	0.0	0.0	0.0	0.0	0.0
SLC29A1	Q99808	True	S29A1_HUMAN	Adenosine_byNT5E_and_SLC29A1	CPI-CS05357F38C	ENSG00000112759	0.012	0.335	0.0	0.0	0.0	0.0	0.0
NT5E	P21589	True	5NTD_HUMAN	Adenosine_byNT5E_and_SLC29A1	CPI-CS05357F38C	ENSG00000135318	0.012	0.335	0.0	0.0	0.0	0.0	0.0
NT5E	P21589	True	5NTD_HUMAN	Adenosine_byNT5E_and_SLC29A2	CPI-CS016DD08B8	ENSG00000135318	0.012	0.313	0.0	0.0	0.0	0.0	0.0
NT5E	P21589	True	5NTD_HUMAN	Adenosine_byNT5E_and_SLC29A3	CPI-CS0D17EA793	ENSG00000135318	0.012	0.335	0.0	0.0	0.0	0.0	0.0
NT5E	P21589	True	5NTD_HUMAN	Adenosine_byNT5E_and_SLC29A4	CPI-CS0985F2C10	ENSG00000135318	0.012	0.335	0.0	0.0	0.0	0.0	0.0
SLC29A2	Q14542	True	S29A2_HUMAN	Adenosine_byNT5E_and_SLC29A2	CPI-CS016DD08B8	ENSG00000174669	0.012	0.313	0.0	0.0	0.0	0.0	0.0
SLC29A3	Q9BZD2	True	S29A3_HUMAN	Adenosine_byNT5E_and_SLC29A3	CPI-CS0D17EA793	ENSG00000198246	0.012	0.335	0.0	0.0	0.0	0.0	0.0
SLC29A4	Q7RTT9	True	S29A4_HUMAN	Adenosine_byNT5E_and_SLC29A4	CPI-CS0985F2C10	ENSG00000164638	0.012	0.335	0.0	0.0	0.0	0.0	0.0
POMC	P01189	True	COLI_HUMAN	b-Endorphin_byPOMC	CPI-CS005209739	ENSG00000115138	0.908	1.089	3.986	2.078	0.0	1.027	0.0
POMC	P01189	True	COLI_HUMAN	b-Endorphin_byPOMC	CPI-CS040CDD259	ENSG00000115138	0.908	1.089	3.986	2.078	0.0	1.027	0.0
POMC	P01189	True	COLI_HUMAN	b-Endorphin_byPOMC	CPI-CS0FFD6263C	ENSG00000115138	0.908	1.089	3.986	2.078	0.0	1.027	0.0
SLC6A3	Q01959	True	SC6A3_HUMAN	Dopamine_byDDC_and_SLC6A3	CPI-CS01A3157EB	ENSG00000142319	0.0	0.007	0.0	0.0	0.0	0.0	0.0
SLC6A3	Q01959	True	SC6A3_HUMAN	Dopamine_byDDC_and_SLC6A3	CPI-CS01A3157EB	ENSG00000276996	0.0	0.007	0.0	0.0	0.0	0.0	0.0
SLC32A1	Q9H598	True	VIAAT_HUMAN	GABA_byGAD1_and_SLC32A1	CPI-CS0CE0C5AF0	ENSG00000101438	0.032	0.039	0.0	0.0	0.0	0.0	0.0
SLC32A1	Q9H598	True	VIAAT_HUMAN	GABA_byGAD1_and_SLC32A1	CPI-CS0FA38E530	ENSG00000101438	0.032	0.039	0.0	0.0	0.0	0.0	0.0
SLC32A1	Q9H598	True	VIAAT_HUMAN	GABA_byGAD1_and_SLC32A1	CPI-CC0F8CB8104	ENSG00000101438	0.032	0.039	0.0	0.0	0.0	0.0	0.0
SLC32A1	Q9H598	True	VIAAT_HUMAN	GABA_byGAD1_and_SLC32A1	CPI-CC002F8F1E8	ENSG00000101438	0.032	0.039	0.0	0.0	0.0	0.0	0.0
SLC32A1	Q9H598	True	VIAAT_HUMAN	GABA_byGAD1_and_SLC32A1	CPI-CC035C82A9B	ENSG00000101438	0.032	0.039	0.0	0.0	0.0	0.0	0.0
SLC32A1	Q9H598	True	VIAAT_HUMAN	GABA_byGAD1_and_SLC32A1	CPI-CC05830C11D	ENSG00000101438	0.032	0.039	0.0	0.0	0.0	0.0	0.0
SLC32A1	Q9H598	True	VIAAT_HUMAN	GABA_byGAD1_and_SLC32A1	CPI-CC0836120E7	ENSG00000101438	0.032	0.039	0.0	0.0	0.0	0.0	0.0
GAD1	Q99259	True	DCE1_HUMAN	GABA_byGAD1_and_SLC32A1	CPI-CS0CE0C5AF0	ENSG00000128683	0.032	0.039	0.0	0.0	0.0	0.0	0.0
GAD1	Q99259	True	DCE1_HUMAN	GABA_byGAD1_and_SLC32A1	CPI-CS0FA38E530	ENSG00000128683	0.032	0.039	0.0	0.0	0.0	0.0	0.0
GAD1	Q99259	True	DCE1_HUMAN	GABA_byGAD1_and_SLC32A1	CPI-CC0F8CB8104	ENSG00000128683	0.032	0.039	0.0	0.0	0.0	0.0	0.0
GAD1	Q99259	True	DCE1_HUMAN	GABA_byGAD1_and_SLC32A1	CPI-CC002F8F1E8	ENSG00000128683	0.032	0.039	0.0	0.0	0.0	0.0	0.0
GAD1	Q99259	True	DCE1_HUMAN	GABA_byGAD1_and_SLC32A1	CPI-CC035C82A9B	ENSG00000128683	0.032	0.039	0.0	0.0	0.0	0.0	0.0
GAD1	Q99259	True	DCE1_HUMAN	GABA_byGAD1_and_SLC32A1	CPI-CC05830C11D	ENSG00000128683	0.032	0.039	0.0	0.0	0.0	0.0	0.0
GAD1	Q99259	True	DCE1_HUMAN	GABA_byGAD1_and_SLC32A1	CPI-CC0836120E7	ENSG00000128683	0.032	0.039	0.0	0.0	0.0	0.0	0.0
GAD1	Q99259	True	DCE1_HUMAN	GABA_byGAD1_and_SLC6A1	CPI-CS06B116BC0	ENSG00000128683	0.02	0.036	0.0	0.0	0.0	0.0	0.0
GAD1	Q99259	True	DCE1_HUMAN	GABA_byGAD1_and_SLC6A1	CPI-CS04C0A3C19	ENSG00000128683	0.02	0.036	0.0	0.0	0.0	0.0	0.0
GAD1	Q99259	True	DCE1_HUMAN	GABA_byGAD1_and_SLC6A1	CPI-CC01B9552BA	ENSG00000128683	0.02	0.036	0.0	0.0	0.0	0.0	0.0
GAD1	Q99259	True	DCE1_HUMAN	GABA_byGAD1_and_SLC6A1	CPI-CC0E092014F	ENSG00000128683	0.02	0.036	0.0	0.0	0.0	0.0	0.0
GAD1	Q99259	True	DCE1_HUMAN	GABA_byGAD1_and_SLC6A1	CPI-CC07D1D1AD0	ENSG00000128683	0.02	0.036	0.0	0.0	0.0	0.0	0.0
GAD1	Q99259	True	DCE1_HUMAN	GABA_byGAD1_and_SLC6A1	CPI-CC0F65C1997	ENSG00000128683	0.02	0.036	0.0	0.0	0.0	0.0	0.0
GAD1	Q99259	True	DCE1_HUMAN	GABA_byGAD1_and_SLC6A1	CPI-CC0A95EED6F	ENSG00000128683	0.02	0.036	0.0	0.0	0.0	0.0	0.0
GAD1	Q99259	True	DCE1_HUMAN	GABA_byGAD1_and_SLC6A11	CPI-CS02929CEBB	ENSG00000128683	0.13	0.008	0.0	0.0	0.0	0.886	0.0
GAD1	Q99259	True	DCE1_HUMAN	GABA_byGAD1_and_SLC6A11	CPI-CS0A7EA055F	ENSG00000128683	0.13	0.008	0.0	0.0	0.0	0.886	0.0
GAD1	Q99259	True	DCE1_HUMAN	GABA_byGAD1_and_SLC6A11	CPI-CC08A636173	ENSG00000128683	0.13	0.008	0.0	0.0	0.0	0.886	0.0
GAD1	Q99259	True	DCE1_HUMAN	GABA_byGAD1_and_SLC6A11	CPI-CC0D3781D5C	ENSG00000128683	0.13	0.008	0.0	0.0	0.0	0.886	0.0
GAD1	Q99259	True	DCE1_HUMAN	GABA_byGAD1_and_SLC6A11	CPI-CC01D135078	ENSG00000128683	0.13	0.008	0.0	0.0	0.0	0.886	0.0
GAD1	Q99259	True	DCE1_HUMAN	GABA_byGAD1_and_SLC6A11	CPI-CC040CFDD33	ENSG00000128683	0.13	0.008	0.0	0.0	0.0	0.886	0.0
GAD1	Q99259	True	DCE1_HUMAN	GABA_byGAD1_and_SLC6A11	CPI-CC0D3BD85F0	ENSG00000128683	0.13	0.008	0.0	0.0	0.0	0.886	0.0
GAD1	Q99259	True	DCE1_HUMAN	GABA_byGAD1_and_SLC6A12	CPI-CS0DE2ED1D0	ENSG00000128683	0.011	0.007	0.0	0.0	0.0	0.0	0.0
GAD1	Q99259	True	DCE1_HUMAN	GABA_byGAD1_and_SLC6A12	CPI-CS025E1B7C6	ENSG00000128683	0.011	0.007	0.0	0.0	0.0	0.0	0.0
GAD1	Q99259	True	DCE1_HUMAN	GABA_byGAD1_and_SLC6A12	CPI-CC0F0C72A29	ENSG00000128683	0.011	0.007	0.0	0.0	0.0	0.0	0.0
GAD1	Q99259	True	DCE1_HUMAN	GABA_byGAD1_and_SLC6A12	CPI-CC08C75F9A4	ENSG00000128683	0.011	0.007	0.0	0.0	0.0	0.0	0.0
GAD1	Q99259	True	DCE1_HUMAN	GABA_byGAD1_and_SLC6A12	CPI-CC019BF818D	ENSG00000128683	0.011	0.007	0.0	0.0	0.0	0.0	0.0
GAD1	Q99259	True	DCE1_HUMAN	GABA_byGAD1_and_SLC6A12	CPI-CC05F37DDE7	ENSG00000128683	0.011	0.007	0.0	0.0	0.0	0.0	0.0
GAD1	Q99259	True	DCE1_HUMAN	GABA_byGAD1_and_SLC6A12	CPI-CC065B3548D	ENSG00000128683	0.011	0.007	0.0	0.0	0.0	0.0	0.0
GAD1	Q99259	True	DCE1_HUMAN	GABA_byGAD1_and_SLC6A13	CPI-CS0E715A989	ENSG00000128683	0.0	0.008	0.0	0.0	0.0	0.0	0.0
GAD1	Q99259	True	DCE1_HUMAN	GABA_byGAD1_and_SLC6A13	CPI-CS04368D963	ENSG00000128683	0.0	0.008	0.0	0.0	0.0	0.0	0.0
GAD1	Q99259	True	DCE1_HUMAN	GABA_byGAD1_and_SLC6A13	CPI-CC002C86EAE	ENSG00000128683	0.0	0.008	0.0	0.0	0.0	0.0	0.0
GAD1	Q99259	True	DCE1_HUMAN	GABA_byGAD1_and_SLC6A13	CPI-CC02329B61A	ENSG00000128683	0.0	0.008	0.0	0.0	0.0	0.0	0.0
GAD1	Q99259	True	DCE1_HUMAN	GABA_byGAD1_and_SLC6A13	CPI-CC0195F6CE4	ENSG00000128683	0.0	0.008	0.0	0.0	0.0	0.0	0.0
GAD1	Q99259	True	DCE1_HUMAN	GABA_byGAD1_and_SLC6A13	CPI-CC09C537C2D	ENSG00000128683	0.0	0.008	0.0	0.0	0.0	0.0	0.0
GAD1	Q99259	True	DCE1_HUMAN	GABA_byGAD1_and_SLC6A13	CPI-CC025A561B8	ENSG00000128683	0.0	0.008	0.0	0.0	0.0	0.0	0.0
GAD1	Q99259	True	DCE1_HUMAN	GABA_byGAD1_and_SLC6A6	CPI-CS03CCCE0E4	ENSG00000128683	1.277	0.826	4.043	2.795	2.875	2.145	0.0
GAD1	Q99259	True	DCE1_HUMAN	GABA_byGAD1_and_SLC6A6	CPI-CS0AD67AADC	ENSG00000128683	1.277	0.826	4.043	2.795	2.875	2.145	0.0
GAD1	Q99259	True	DCE1_HUMAN	GABA_byGAD1_and_SLC6A6	CPI-CC06B7CC089	ENSG00000128683	1.277	0.826	4.043	2.795	2.875	2.145	0.0
GAD1	Q99259	True	DCE1_HUMAN	GABA_byGAD1_and_SLC6A6	CPI-CC0695DEB89	ENSG00000128683	1.277	0.826	4.043	2.795	2.875	2.145	0.0
GAD1	Q99259	True	DCE1_HUMAN	GABA_byGAD1_and_SLC6A6	CPI-CC0079D48C9	ENSG00000128683	1.277	0.826	4.043	2.795	2.875	2.145	0.0
GAD1	Q99259	True	DCE1_HUMAN	GABA_byGAD1_and_SLC6A6	CPI-CC06CA4728D	ENSG00000128683	1.277	0.826	4.043	2.795	2.875	2.145	0.0
GAD1	Q99259	True	DCE1_HUMAN	GABA_byGAD1_and_SLC6A6	CPI-CC0D7414489	ENSG00000128683	1.277	0.826	4.043	2.795	2.875	2.145	0.0
GAD1	Q99259	True	DCE1_HUMAN	GABA_byGAD1_and_SLC6A8	CPI-CS0117267C4	ENSG00000128683	2.343	1.846	4.128	2.033	0.0	1.333	0.0
GAD1	Q99259	True	DCE1_HUMAN	GABA_byGAD1_and_SLC6A8	CPI-CS0F9A0EE4B	ENSG00000128683	2.343	1.846	4.128	2.033	0.0	1.333	0.0
GAD1	Q99259	True	DCE1_HUMAN	GABA_byGAD1_and_SLC6A8	CPI-CC0C8C9C0D3	ENSG00000128683	2.343	1.846	4.128	2.033	0.0	1.333	0.0
GAD1	Q99259	True	DCE1_HUMAN	GABA_byGAD1_and_SLC6A8	CPI-CC0852DD8AB	ENSG00000128683	2.343	1.846	4.128	2.033	0.0	1.333	0.0
GAD1	Q99259	True	DCE1_HUMAN	GABA_byGAD1_and_SLC6A8	CPI-CC0F11405A3	ENSG00000128683	2.343	1.846	4.128	2.033	0.0	1.333	0.0
GAD1	Q99259	True	DCE1_HUMAN	GABA_byGAD1_and_SLC6A8	CPI-CC01D8C39D7	ENSG00000128683	2.343	1.846	4.128	2.033	0.0	1.333	0.0
GAD1	Q99259	True	DCE1_HUMAN	GABA_byGAD1_and_SLC6A8	CPI-CC08D008F7B	ENSG00000128683	2.343	1.846	4.128	2.033	0.0	1.333	0.0
SLC6A1	P30531	True	SC6A1_HUMAN	GABA_byGAD1_and_SLC6A1	CPI-CS06B116BC0	ENSG00000157103	0.02	0.036	0.0	0.0	0.0	0.0	0.0
SLC6A1	P30531	True	SC6A1_HUMAN	GABA_byGAD1_and_SLC6A1	CPI-CS04C0A3C19	ENSG00000157103	0.02	0.036	0.0	0.0	0.0	0.0	0.0
SLC6A1	P30531	True	SC6A1_HUMAN	GABA_byGAD1_and_SLC6A1	CPI-CC01B9552BA	ENSG00000157103	0.02	0.036	0.0	0.0	0.0	0.0	0.0
SLC6A1	P30531	True	SC6A1_HUMAN	GABA_byGAD1_and_SLC6A1	CPI-CC0E092014F	ENSG00000157103	0.02	0.036	0.0	0.0	0.0	0.0	0.0
SLC6A1	P30531	True	SC6A1_HUMAN	GABA_byGAD1_and_SLC6A1	CPI-CC07D1D1AD0	ENSG00000157103	0.02	0.036	0.0	0.0	0.0	0.0	0.0
SLC6A1	P30531	True	SC6A1_HUMAN	GABA_byGAD1_and_SLC6A1	CPI-CC0F65C1997	ENSG00000157103	0.02	0.036	0.0	0.0	0.0	0.0	0.0
SLC6A1	P30531	True	SC6A1_HUMAN	GABA_byGAD1_and_SLC6A1	CPI-CC0A95EED6F	ENSG00000157103	0.02	0.036	0.0	0.0	0.0	0.0	0.0
SLC6A11	P48066	True	S6A11_HUMAN	GABA_byGAD1_and_SLC6A11	CPI-CS02929CEBB	ENSG00000132164	0.13	0.008	0.0	0.0	0.0	0.886	0.0
SLC6A11	P48066	True	S6A11_HUMAN	GABA_byGAD1_and_SLC6A11	CPI-CS0A7EA055F	ENSG00000132164	0.13	0.008	0.0	0.0	0.0	0.886	0.0
SLC6A11	P48066	True	S6A11_HUMAN	GABA_byGAD1_and_SLC6A11	CPI-CC08A636173	ENSG00000132164	0.13	0.008	0.0	0.0	0.0	0.886	0.0
SLC6A11	P48066	True	S6A11_HUMAN	GABA_byGAD1_and_SLC6A11	CPI-CC0D3781D5C	ENSG00000132164	0.13	0.008	0.0	0.0	0.0	0.886	0.0
SLC6A11	P48066	True	S6A11_HUMAN	GABA_byGAD1_and_SLC6A11	CPI-CC01D135078	ENSG00000132164	0.13	0.008	0.0	0.0	0.0	0.886	0.0
SLC6A11	P48066	True	S6A11_HUMAN	GABA_byGAD1_and_SLC6A11	CPI-CC040CFDD33	ENSG00000132164	0.13	0.008	0.0	0.0	0.0	0.886	0.0
SLC6A11	P48066	True	S6A11_HUMAN	GABA_byGAD1_and_SLC6A11	CPI-CC0D3BD85F0	ENSG00000132164	0.13	0.008	0.0	0.0	0.0	0.886	0.0
SLC6A12	P48065	True	S6A12_HUMAN	GABA_byGAD1_and_SLC6A12	CPI-CS0DE2ED1D0	ENSG00000111181	0.011	0.007	0.0	0.0	0.0	0.0	0.0
SLC6A12	P48065	True	S6A12_HUMAN	GABA_byGAD1_and_SLC6A12	CPI-CS025E1B7C6	ENSG00000111181	0.011	0.007	0.0	0.0	0.0	0.0	0.0
SLC6A12	P48065	True	S6A12_HUMAN	GABA_byGAD1_and_SLC6A12	CPI-CC0F0C72A29	ENSG00000111181	0.011	0.007	0.0	0.0	0.0	0.0	0.0
SLC6A12	P48065	True	S6A12_HUMAN	GABA_byGAD1_and_SLC6A12	CPI-CC08C75F9A4	ENSG00000111181	0.011	0.007	0.0	0.0	0.0	0.0	0.0
SLC6A12	P48065	True	S6A12_HUMAN	GABA_byGAD1_and_SLC6A12	CPI-CC019BF818D	ENSG00000111181	0.011	0.007	0.0	0.0	0.0	0.0	0.0
SLC6A12	P48065	True	S6A12_HUMAN	GABA_byGAD1_and_SLC6A12	CPI-CC05F37DDE7	ENSG00000111181	0.011	0.007	0.0	0.0	0.0	0.0	0.0
SLC6A12	P48065	True	S6A12_HUMAN	GABA_byGAD1_and_SLC6A12	CPI-CC065B3548D	ENSG00000111181	0.011	0.007	0.0	0.0	0.0	0.0	0.0
SLC6A13	Q9NSD5	True	S6A13_HUMAN	GABA_byGAD1_and_SLC6A13	CPI-CS0E715A989	ENSG00000010379	0.0	0.008	0.0	0.0	0.0	0.0	0.0
SLC6A13	Q9NSD5	True	S6A13_HUMAN	GABA_byGAD1_and_SLC6A13	CPI-CS04368D963	ENSG00000010379	0.0	0.008	0.0	0.0	0.0	0.0	0.0
SLC6A13	Q9NSD5	True	S6A13_HUMAN	GABA_byGAD1_and_SLC6A13	CPI-CC002C86EAE	ENSG00000010379	0.0	0.008	0.0	0.0	0.0	0.0	0.0
SLC6A13	Q9NSD5	True	S6A13_HUMAN	GABA_byGAD1_and_SLC6A13	CPI-CC02329B61A	ENSG00000010379	0.0	0.008	0.0	0.0	0.0	0.0	0.0
SLC6A13	Q9NSD5	True	S6A13_HUMAN	GABA_byGAD1_and_SLC6A13	CPI-CC0195F6CE4	ENSG00000010379	0.0	0.008	0.0	0.0	0.0	0.0	0.0
SLC6A13	Q9NSD5	True	S6A13_HUMAN	GABA_byGAD1_and_SLC6A13	CPI-CC09C537C2D	ENSG00000010379	0.0	0.008	0.0	0.0	0.0	0.0	0.0
SLC6A13	Q9NSD5	True	S6A13_HUMAN	GABA_byGAD1_and_SLC6A13	CPI-CC025A561B8	ENSG00000010379	0.0	0.008	0.0	0.0	0.0	0.0	0.0
SLC6A6	P31641	True	SC6A6_HUMAN	GABA_byGAD1_and_SLC6A6	CPI-CS03CCCE0E4	ENSG00000131389	1.277	0.826	4.043	2.795	2.875	2.145	0.0
SLC6A6	P31641	True	SC6A6_HUMAN	GABA_byGAD1_and_SLC6A6	CPI-CS0AD67AADC	ENSG00000131389	1.277	0.826	4.043	2.795	2.875	2.145	0.0
SLC6A6	P31641	True	SC6A6_HUMAN	GABA_byGAD1_and_SLC6A6	CPI-CC06B7CC089	ENSG00000131389	1.277	0.826	4.043	2.795	2.875	2.145	0.0
SLC6A6	P31641	True	SC6A6_HUMAN	GABA_byGAD1_and_SLC6A6	CPI-CC0695DEB89	ENSG00000131389	1.277	0.826	4.043	2.795	2.875	2.145	0.0
SLC6A6	P31641	True	SC6A6_HUMAN	GABA_byGAD1_and_SLC6A6	CPI-CC0079D48C9	ENSG00000131389	1.277	0.826	4.043	2.795	2.875	2.145	0.0
SLC6A6	P31641	True	SC6A6_HUMAN	GABA_byGAD1_and_SLC6A6	CPI-CC06CA4728D	ENSG00000131389	1.277	0.826	4.043	2.795	2.875	2.145	0.0
SLC6A6	P31641	True	SC6A6_HUMAN	GABA_byGAD1_and_SLC6A6	CPI-CC0D7414489	ENSG00000131389	1.277	0.826	4.043	2.795	2.875	2.145	0.0
SLC6A8	P48029	True	SC6A8_HUMAN	GABA_byGAD1_and_SLC6A8	CPI-CS0117267C4	ENSG00000130821	2.343	1.846	4.128	2.033	0.0	1.333	0.0
SLC6A8	P48029	True	SC6A8_HUMAN	GABA_byGAD1_and_SLC6A8	CPI-CS0F9A0EE4B	ENSG00000130821	2.343	1.846	4.128	2.033	0.0	1.333	0.0
SLC6A8	P48029	True	SC6A8_HUMAN	GABA_byGAD1_and_SLC6A8	CPI-CC0C8C9C0D3	ENSG00000130821	2.343	1.846	4.128	2.033	0.0	1.333	0.0
SLC6A8	P48029	True	SC6A8_HUMAN	GABA_byGAD1_and_SLC6A8	CPI-CC0852DD8AB	ENSG00000130821	2.343	1.846	4.128	2.033	0.0	1.333	0.0
SLC6A8	P48029	True	SC6A8_HUMAN	GABA_byGAD1_and_SLC6A8	CPI-CC0F11405A3	ENSG00000130821	2.343	1.846	4.128	2.033	0.0	1.333	0.0
SLC6A8	P48029	True	SC6A8_HUMAN	GABA_byGAD1_and_SLC6A8	CPI-CC01D8C39D7	ENSG00000130821	2.343	1.846	4.128	2.033	0.0	1.333	0.0
SLC6A8	P48029	True	SC6A8_HUMAN	GABA_byGAD1_and_SLC6A8	CPI-CC08D008F7B	ENSG00000130821	2.343	1.846	4.128	2.033	0.0	1.333	0.0
SLC17A7	Q9P2U7	True	VGLU1_HUMAN	Glutamate_byGLS_and_SLC17A7	CPI-CS09715A1FF	ENSG00000104888	0.011	0.058	0.0	0.0	0.0	0.887	0.0
SLC17A7	Q9P2U7	True	VGLU1_HUMAN	Glutamate_byGLS_and_SLC17A7	CPI-CS0AB7504CD	ENSG00000104888	0.011	0.058	0.0	0.0	0.0	0.887	0.0
SLC17A7	Q9P2U7	True	VGLU1_HUMAN	Glutamate_byGLS_and_SLC17A7	CPI-CS009D94220	ENSG00000104888	0.011	0.058	0.0	0.0	0.0	0.887	0.0
SLC17A7	Q9P2U7	True	VGLU1_HUMAN	Glutamate_byGLS_and_SLC17A7	CPI-CC0476711B8	ENSG00000104888	0.011	0.058	0.0	0.0	0.0	0.887	0.0
SLC17A7	Q9P2U7	True	VGLU1_HUMAN	Glutamate_byGLS_and_SLC17A7	CPI-CC04062A92F	ENSG00000104888	0.011	0.058	0.0	0.0	0.0	0.887	0.0
SLC17A7	Q9P2U7	True	VGLU1_HUMAN	Glutamate_byGLS_and_SLC17A7	CPI-CS09A7E9FE7	ENSG00000104888	0.011	0.058	0.0	0.0	0.0	0.887	0.0
SLC17A7	Q9P2U7	True	VGLU1_HUMAN	Glutamate_byGLS_and_SLC17A7	CPI-CC0535DCAC1	ENSG00000104888	0.011	0.058	0.0	0.0	0.0	0.887	0.0
SLC17A7	Q9P2U7	True	VGLU1_HUMAN	Glutamate_byGLS_and_SLC17A7	CPI-CC093B33AB4	ENSG00000104888	0.011	0.058	0.0	0.0	0.0	0.887	0.0
SLC17A7	Q9P2U7	True	VGLU1_HUMAN	Glutamate_byGLS_and_SLC17A7	CPI-CC0456B9A93	ENSG00000104888	0.011	0.058	0.0	0.0	0.0	0.887	0.0
SLC17A7	Q9P2U7	True	VGLU1_HUMAN	Glutamate_byGLS_and_SLC17A7	CPI-CC0F0C48A55	ENSG00000104888	0.011	0.058	0.0	0.0	0.0	0.887	0.0
SLC17A7	Q9P2U7	True	VGLU1_HUMAN	Glutamate_byGLS_and_SLC17A7	CPI-CC09A13B23F	ENSG00000104888	0.011	0.058	0.0	0.0	0.0	0.887	0.0
SLC17A7	Q9P2U7	True	VGLU1_HUMAN	Glutamate_byGLS_and_SLC17A7	CPI-CC0B3CE8661	ENSG00000104888	0.011	0.058	0.0	0.0	0.0	0.887	0.0
SLC17A7	Q9P2U7	True	VGLU1_HUMAN	Glutamate_byGLS_and_SLC17A7	CPI-CS0C3432D7F	ENSG00000104888	0.011	0.058	0.0	0.0	0.0	0.887	0.0
SLC17A7	Q9P2U7	True	VGLU1_HUMAN	Glutamate_byGLS_and_SLC17A7	CPI-CS046DB98C7	ENSG00000104888	0.011	0.058	0.0	0.0	0.0	0.887	0.0
SLC17A7	Q9P2U7	True	VGLU1_HUMAN	Glutamate_byGLS_and_SLC17A7	CPI-CS013ADF74E	ENSG00000104888	0.011	0.058	0.0	0.0	0.0	0.887	0.0
SLC17A7	Q9P2U7	True	VGLU1_HUMAN	Glutamate_byGLS_and_SLC17A7	CPI-CS092F9D032	ENSG00000104888	0.011	0.058	0.0	0.0	0.0	0.887	0.0
SLC17A7	Q9P2U7	True	VGLU1_HUMAN	Glutamate_byGLS_and_SLC17A7	CPI-CS065936301	ENSG00000104888	0.011	0.058	0.0	0.0	0.0	0.887	0.0
SLC17A7	Q9P2U7	True	VGLU1_HUMAN	Glutamate_byGLS_and_SLC17A7	CPI-CS0A5114B04	ENSG00000104888	0.011	0.058	0.0	0.0	0.0	0.887	0.0
SLC17A7	Q9P2U7	True	VGLU1_HUMAN	Glutamate_byGLS_and_SLC17A7	CPI-CS0F37D7476	ENSG00000104888	0.011	0.058	0.0	0.0	0.0	0.887	0.0
SLC17A7	Q9P2U7	True	VGLU1_HUMAN	Glutamate_byGLS_and_SLC17A7	CPI-CS007F02C96	ENSG00000104888	0.011	0.058	0.0	0.0	0.0	0.887	0.0
SLC17A7	Q9P2U7	True	VGLU1_HUMAN	Glutamate_byGLS2_and_SLC17A7	CPI-CS0FBD9A478	ENSG00000104888	0.011	0.058	0.0	0.0	0.0	0.0	0.0
SLC17A7	Q9P2U7	True	VGLU1_HUMAN	Glutamate_byGLS2_and_SLC17A7	CPI-CS08AE2D9A9	ENSG00000104888	0.011	0.058	0.0	0.0	0.0	0.0	0.0
SLC17A7	Q9P2U7	True	VGLU1_HUMAN	Glutamate_byGLS2_and_SLC17A7	CPI-CS0940331BF	ENSG00000104888	0.011	0.058	0.0	0.0	0.0	0.0	0.0
SLC17A7	Q9P2U7	True	VGLU1_HUMAN	Glutamate_byGLS2_and_SLC17A7	CPI-CC032282108	ENSG00000104888	0.011	0.058	0.0	0.0	0.0	0.0	0.0
SLC17A7	Q9P2U7	True	VGLU1_HUMAN	Glutamate_byGLS2_and_SLC17A7	CPI-CC08CAFBA94	ENSG00000104888	0.011	0.058	0.0	0.0	0.0	0.0	0.0
SLC17A7	Q9P2U7	True	VGLU1_HUMAN	Glutamate_byGLS2_and_SLC17A7	CPI-CS0D1DC5DFD	ENSG00000104888	0.011	0.058	0.0	0.0	0.0	0.0	0.0
SLC17A7	Q9P2U7	True	VGLU1_HUMAN	Glutamate_byGLS2_and_SLC17A7	CPI-CC00FD66B07	ENSG00000104888	0.011	0.058	0.0	0.0	0.0	0.0	0.0
SLC17A7	Q9P2U7	True	VGLU1_HUMAN	Glutamate_byGLS2_and_SLC17A7	CPI-CC032B985F7	ENSG00000104888	0.011	0.058	0.0	0.0	0.0	0.0	0.0
SLC17A7	Q9P2U7	True	VGLU1_HUMAN	Glutamate_byGLS2_and_SLC17A7	CPI-CC0FE97618B	ENSG00000104888	0.011	0.058	0.0	0.0	0.0	0.0	0.0
SLC17A7	Q9P2U7	True	VGLU1_HUMAN	Glutamate_byGLS2_and_SLC17A7	CPI-CC0B845D70B	ENSG00000104888	0.011	0.058	0.0	0.0	0.0	0.0	0.0
SLC17A7	Q9P2U7	True	VGLU1_HUMAN	Glutamate_byGLS2_and_SLC17A7	CPI-CC0F0E50ABC	ENSG00000104888	0.011	0.058	0.0	0.0	0.0	0.0	0.0
SLC17A7	Q9P2U7	True	VGLU1_HUMAN	Glutamate_byGLS2_and_SLC17A7	CPI-CC0AA96E404	ENSG00000104888	0.011	0.058	0.0	0.0	0.0	0.0	0.0
SLC17A7	Q9P2U7	True	VGLU1_HUMAN	Glutamate_byGLS2_and_SLC17A7	CPI-CS059F4ED23	ENSG00000104888	0.011	0.058	0.0	0.0	0.0	0.0	0.0
SLC17A7	Q9P2U7	True	VGLU1_HUMAN	Glutamate_byGLS2_and_SLC17A7	CPI-CS0EC77FC9C	ENSG00000104888	0.011	0.058	0.0	0.0	0.0	0.0	0.0
SLC17A7	Q9P2U7	True	VGLU1_HUMAN	Glutamate_byGLS2_and_SLC17A7	CPI-CS0AE7F1FB9	ENSG00000104888	0.011	0.058	0.0	0.0	0.0	0.0	0.0
SLC17A7	Q9P2U7	True	VGLU1_HUMAN	Glutamate_byGLS2_and_SLC17A7	CPI-CS09CFDCF78	ENSG00000104888	0.011	0.058	0.0	0.0	0.0	0.0	0.0
SLC17A7	Q9P2U7	True	VGLU1_HUMAN	Glutamate_byGLS2_and_SLC17A7	CPI-CS0BA5C6CCB	ENSG00000104888	0.011	0.058	0.0	0.0	0.0	0.0	0.0
SLC17A7	Q9P2U7	True	VGLU1_HUMAN	Glutamate_byGLS2_and_SLC17A7	CPI-CS0EC6271ED	ENSG00000104888	0.011	0.058	0.0	0.0	0.0	0.0	0.0
SLC17A7	Q9P2U7	True	VGLU1_HUMAN	Glutamate_byGLS2_and_SLC17A7	CPI-CS004BB0890	ENSG00000104888	0.011	0.058	0.0	0.0	0.0	0.0	0.0
SLC17A7	Q9P2U7	True	VGLU1_HUMAN	Glutamate_byGLS2_and_SLC17A7	CPI-CS00A95D069	ENSG00000104888	0.011	0.058	0.0	0.0	0.0	0.0	0.0
GLS	O94925	True	GLSK_HUMAN	Glutamate_byGLS_and_SLC17A7	CPI-CS09715A1FF	ENSG00000115419	0.011	0.058	0.0	0.0	0.0	0.887	0.0
GLS	O94925	True	GLSK_HUMAN	Glutamate_byGLS_and_SLC17A7	CPI-CS0AB7504CD	ENSG00000115419	0.011	0.058	0.0	0.0	0.0	0.887	0.0
GLS	O94925	True	GLSK_HUMAN	Glutamate_byGLS_and_SLC17A7	CPI-CS009D94220	ENSG00000115419	0.011	0.058	0.0	0.0	0.0	0.887	0.0
GLS	O94925	True	GLSK_HUMAN	Glutamate_byGLS_and_SLC17A7	CPI-CC0476711B8	ENSG00000115419	0.011	0.058	0.0	0.0	0.0	0.887	0.0
GLS	O94925	True	GLSK_HUMAN	Glutamate_byGLS_and_SLC17A7	CPI-CC04062A92F	ENSG00000115419	0.011	0.058	0.0	0.0	0.0	0.887	0.0
GLS	O94925	True	GLSK_HUMAN	Glutamate_byGLS_and_SLC17A7	CPI-CS09A7E9FE7	ENSG00000115419	0.011	0.058	0.0	0.0	0.0	0.887	0.0
GLS	O94925	True	GLSK_HUMAN	Glutamate_byGLS_and_SLC17A7	CPI-CC0535DCAC1	ENSG00000115419	0.011	0.058	0.0	0.0	0.0	0.887	0.0
GLS	O94925	True	GLSK_HUMAN	Glutamate_byGLS_and_SLC17A7	CPI-CC093B33AB4	ENSG00000115419	0.011	0.058	0.0	0.0	0.0	0.887	0.0
GLS	O94925	True	GLSK_HUMAN	Glutamate_byGLS_and_SLC17A7	CPI-CC0456B9A93	ENSG00000115419	0.011	0.058	0.0	0.0	0.0	0.887	0.0
GLS	O94925	True	GLSK_HUMAN	Glutamate_byGLS_and_SLC17A7	CPI-CC0F0C48A55	ENSG00000115419	0.011	0.058	0.0	0.0	0.0	0.887	0.0
GLS	O94925	True	GLSK_HUMAN	Glutamate_byGLS_and_SLC17A7	CPI-CC09A13B23F	ENSG00000115419	0.011	0.058	0.0	0.0	0.0	0.887	0.0
GLS	O94925	True	GLSK_HUMAN	Glutamate_byGLS_and_SLC17A7	CPI-CC0B3CE8661	ENSG00000115419	0.011	0.058	0.0	0.0	0.0	0.887	0.0
GLS	O94925	True	GLSK_HUMAN	Glutamate_byGLS_and_SLC17A7	CPI-CS0C3432D7F	ENSG00000115419	0.011	0.058	0.0	0.0	0.0	0.887	0.0
GLS	O94925	True	GLSK_HUMAN	Glutamate_byGLS_and_SLC17A7	CPI-CS046DB98C7	ENSG00000115419	0.011	0.058	0.0	0.0	0.0	0.887	0.0
GLS	O94925	True	GLSK_HUMAN	Glutamate_byGLS_and_SLC17A7	CPI-CS013ADF74E	ENSG00000115419	0.011	0.058	0.0	0.0	0.0	0.887	0.0
GLS	O94925	True	GLSK_HUMAN	Glutamate_byGLS_and_SLC17A7	CPI-CS092F9D032	ENSG00000115419	0.011	0.058	0.0	0.0	0.0	0.887	0.0
GLS	O94925	True	GLSK_HUMAN	Glutamate_byGLS_and_SLC17A7	CPI-CS065936301	ENSG00000115419	0.011	0.058	0.0	0.0	0.0	0.887	0.0
GLS	O94925	True	GLSK_HUMAN	Glutamate_byGLS_and_SLC17A7	CPI-CS0A5114B04	ENSG00000115419	0.011	0.058	0.0	0.0	0.0	0.887	0.0
GLS	O94925	True	GLSK_HUMAN	Glutamate_byGLS_and_SLC17A7	CPI-CS0F37D7476	ENSG00000115419	0.011	0.058	0.0	0.0	0.0	0.887	0.0
GLS	O94925	True	GLSK_HUMAN	Glutamate_byGLS_and_SLC17A7	CPI-CS007F02C96	ENSG00000115419	0.011	0.058	0.0	0.0	0.0	0.887	0.0
GLS	O94925	True	GLSK_HUMAN	Glutamate_byGLS_and_SLC17A8	CPI-CS0CC66DA88	ENSG00000115419	0.0	0.007	0.0	0.0	0.0	0.0	0.0
GLS	O94925	True	GLSK_HUMAN	Glutamate_byGLS_and_SLC17A8	CPI-CS01E787EA3	ENSG00000115419	0.0	0.007	0.0	0.0	0.0	0.0	0.0
GLS	O94925	True	GLSK_HUMAN	Glutamate_byGLS_and_SLC17A8	CPI-CS0F1EA3405	ENSG00000115419	0.0	0.007	0.0	0.0	0.0	0.0	0.0
GLS	O94925	True	GLSK_HUMAN	Glutamate_byGLS_and_SLC17A8	CPI-CC01959C6DB	ENSG00000115419	0.0	0.007	0.0	0.0	0.0	0.0	0.0
GLS	O94925	True	GLSK_HUMAN	Glutamate_byGLS_and_SLC17A8	CPI-CC01ABAB207	ENSG00000115419	0.0	0.007	0.0	0.0	0.0	0.0	0.0
GLS	O94925	True	GLSK_HUMAN	Glutamate_byGLS_and_SLC17A8	CPI-CS0CA393163	ENSG00000115419	0.0	0.007	0.0	0.0	0.0	0.0	0.0
GLS	O94925	True	GLSK_HUMAN	Glutamate_byGLS_and_SLC17A8	CPI-CC08139357E	ENSG00000115419	0.0	0.007	0.0	0.0	0.0	0.0	0.0
GLS	O94925	True	GLSK_HUMAN	Glutamate_byGLS_and_SLC17A8	CPI-CC04069CB35	ENSG00000115419	0.0	0.007	0.0	0.0	0.0	0.0	0.0
GLS	O94925	True	GLSK_HUMAN	Glutamate_byGLS_and_SLC17A8	CPI-CC0859442EA	ENSG00000115419	0.0	0.007	0.0	0.0	0.0	0.0	0.0
GLS	O94925	True	GLSK_HUMAN	Glutamate_byGLS_and_SLC17A8	CPI-CC014C4FF5F	ENSG00000115419	0.0	0.007	0.0	0.0	0.0	0.0	0.0
GLS	O94925	True	GLSK_HUMAN	Glutamate_byGLS_and_SLC17A8	CPI-CC07BE1B308	ENSG00000115419	0.0	0.007	0.0	0.0	0.0	0.0	0.0
GLS	O94925	True	GLSK_HUMAN	Glutamate_byGLS_and_SLC17A8	CPI-CC00FE16546	ENSG00000115419	0.0	0.007	0.0	0.0	0.0	0.0	0.0
GLS	O94925	True	GLSK_HUMAN	Glutamate_byGLS_and_SLC17A8	CPI-CS0A5982069	ENSG00000115419	0.0	0.007	0.0	0.0	0.0	0.0	0.0
GLS	O94925	True	GLSK_HUMAN	Glutamate_byGLS_and_SLC17A8	CPI-CS00F7ADF6B	ENSG00000115419	0.0	0.007	0.0	0.0	0.0	0.0	0.0
GLS	O94925	True	GLSK_HUMAN	Glutamate_byGLS_and_SLC17A8	CPI-CS01EA6FC47	ENSG00000115419	0.0	0.007	0.0	0.0	0.0	0.0	0.0
GLS	O94925	True	GLSK_HUMAN	Glutamate_byGLS_and_SLC17A8	CPI-CS03479D25E	ENSG00000115419	0.0	0.007	0.0	0.0	0.0	0.0	0.0
GLS	O94925	True	GLSK_HUMAN	Glutamate_byGLS_and_SLC17A8	CPI-CS094459C68	ENSG00000115419	0.0	0.007	0.0	0.0	0.0	0.0	0.0
GLS	O94925	True	GLSK_HUMAN	Glutamate_byGLS_and_SLC17A8	CPI-CS07B0A120C	ENSG00000115419	0.0	0.007	0.0	0.0	0.0	0.0	0.0
GLS	O94925	True	GLSK_HUMAN	Glutamate_byGLS_and_SLC17A8	CPI-CS0CDD9F86D	ENSG00000115419	0.0	0.007	0.0	0.0	0.0	0.0	0.0
GLS	O94925	True	GLSK_HUMAN	Glutamate_byGLS_and_SLC17A8	CPI-CS008F12179	ENSG00000115419	0.0	0.007	0.0	0.0	0.0	0.0	0.0
GLS	O94925	True	GLSK_HUMAN	Glutamate_byGLS_and_SLC1A1	CPI-CS0921FDCC0	ENSG00000115419	0.819	1.289	0.0	2.514	0.0	1.839	0.0
GLS	O94925	True	GLSK_HUMAN	Glutamate_byGLS_and_SLC1A1	CPI-CS0C53F30BC	ENSG00000115419	0.819	1.289	0.0	2.514	0.0	1.839	0.0
GLS	O94925	True	GLSK_HUMAN	Glutamate_byGLS_and_SLC1A1	CPI-CS07D0E4897	ENSG00000115419	0.819	1.289	0.0	2.514	0.0	1.839	0.0
GLS	O94925	True	GLSK_HUMAN	Glutamate_byGLS_and_SLC1A1	CPI-CC052F5C918	ENSG00000115419	0.819	1.289	0.0	2.514	0.0	1.839	0.0
GLS	O94925	True	GLSK_HUMAN	Glutamate_byGLS_and_SLC1A1	CPI-CC0EAD8AFBF	ENSG00000115419	0.819	1.289	0.0	2.514	0.0	1.839	0.0
GLS	O94925	True	GLSK_HUMAN	Glutamate_byGLS_and_SLC1A1	CPI-CS044A80E08	ENSG00000115419	0.819	1.289	0.0	2.514	0.0	1.839	0.0
GLS	O94925	True	GLSK_HUMAN	Glutamate_byGLS_and_SLC1A1	CPI-CC0B7463256	ENSG00000115419	0.819	1.289	0.0	2.514	0.0	1.839	0.0
GLS	O94925	True	GLSK_HUMAN	Glutamate_byGLS_and_SLC1A1	CPI-CC0699D36D3	ENSG00000115419	0.819	1.289	0.0	2.514	0.0	1.839	0.0
GLS	O94925	True	GLSK_HUMAN	Glutamate_byGLS_and_SLC1A1	CPI-CC0CE99AC11	ENSG00000115419	0.819	1.289	0.0	2.514	0.0	1.839	0.0
GLS	O94925	True	GLSK_HUMAN	Glutamate_byGLS_and_SLC1A1	CPI-CC05708A400	ENSG00000115419	0.819	1.289	0.0	2.514	0.0	1.839	0.0
GLS	O94925	True	GLSK_HUMAN	Glutamate_byGLS_and_SLC1A1	CPI-CC0FC2F01AB	ENSG00000115419	0.819	1.289	0.0	2.514	0.0	1.839	0.0
GLS	O94925	True	GLSK_HUMAN	Glutamate_byGLS_and_SLC1A1	CPI-CC037A4383F	ENSG00000115419	0.819	1.289	0.0	2.514	0.0	1.839	0.0
GLS	O94925	True	GLSK_HUMAN	Glutamate_byGLS_and_SLC1A1	CPI-CS059E38F49	ENSG00000115419	0.819	1.289	0.0	2.514	0.0	1.839	0.0
GLS	O94925	True	GLSK_HUMAN	Glutamate_byGLS_and_SLC1A1	CPI-CS099892F99	ENSG00000115419	0.819	1.289	0.0	2.514	0.0	1.839	0.0
GLS	O94925	True	GLSK_HUMAN	Glutamate_byGLS_and_SLC1A1	CPI-CS035E3DC49	ENSG00000115419	0.819	1.289	0.0	2.514	0.0	1.839	0.0
GLS	O94925	True	GLSK_HUMAN	Glutamate_byGLS_and_SLC1A1	CPI-CS08648BDFD	ENSG00000115419	0.819	1.289	0.0	2.514	0.0	1.839	0.0
GLS	O94925	True	GLSK_HUMAN	Glutamate_byGLS_and_SLC1A1	CPI-CS0EECB890E	ENSG00000115419	0.819	1.289	0.0	2.514	0.0	1.839	0.0
GLS	O94925	True	GLSK_HUMAN	Glutamate_byGLS_and_SLC1A1	CPI-CS0A1A5DA91	ENSG00000115419	0.819	1.289	0.0	2.514	0.0	1.839	0.0
GLS	O94925	True	GLSK_HUMAN	Glutamate_byGLS_and_SLC1A1	CPI-CS093EF3F47	ENSG00000115419	0.819	1.289	0.0	2.514	0.0	1.839	0.0
GLS	O94925	True	GLSK_HUMAN	Glutamate_byGLS_and_SLC1A1	CPI-CS0BEF05FE2	ENSG00000115419	0.819	1.289	0.0	2.514	0.0	1.839	0.0
GLS	O94925	True	GLSK_HUMAN	Glutamate_byGLS_and_SLC1A2	CPI-CS07BBA568D	ENSG00000115419	0.011	0.043	0.0	0.0	0.0	0.0	0.0
GLS	O94925	True	GLSK_HUMAN	Glutamate_byGLS_and_SLC1A2	CPI-CS056114BA1	ENSG00000115419	0.011	0.043	0.0	0.0	0.0	0.0	0.0
GLS	O94925	True	GLSK_HUMAN	Glutamate_byGLS_and_SLC1A2	CPI-CS0B15FCB8B	ENSG00000115419	0.011	0.043	0.0	0.0	0.0	0.0	0.0
GLS	O94925	True	GLSK_HUMAN	Glutamate_byGLS_and_SLC1A2	CPI-CC0D02A5FE5	ENSG00000115419	0.011	0.043	0.0	0.0	0.0	0.0	0.0
GLS	O94925	True	GLSK_HUMAN	Glutamate_byGLS_and_SLC1A2	CPI-CC033AC2E73	ENSG00000115419	0.011	0.043	0.0	0.0	0.0	0.0	0.0
GLS	O94925	True	GLSK_HUMAN	Glutamate_byGLS_and_SLC1A2	CPI-CS0A00FD94B	ENSG00000115419	0.011	0.043	0.0	0.0	0.0	0.0	0.0
GLS	O94925	True	GLSK_HUMAN	Glutamate_byGLS_and_SLC1A2	CPI-CC0CA804C89	ENSG00000115419	0.011	0.043	0.0	0.0	0.0	0.0	0.0
GLS	O94925	True	GLSK_HUMAN	Glutamate_byGLS_and_SLC1A2	CPI-CC03E04AA64	ENSG00000115419	0.011	0.043	0.0	0.0	0.0	0.0	0.0
GLS	O94925	True	GLSK_HUMAN	Glutamate_byGLS_and_SLC1A2	CPI-CC0AC4592F2	ENSG00000115419	0.011	0.043	0.0	0.0	0.0	0.0	0.0
GLS	O94925	True	GLSK_HUMAN	Glutamate_byGLS_and_SLC1A2	CPI-CC0DCE246DF	ENSG00000115419	0.011	0.043	0.0	0.0	0.0	0.0	0.0
GLS	O94925	True	GLSK_HUMAN	Glutamate_byGLS_and_SLC1A2	CPI-CC0222B6286	ENSG00000115419	0.011	0.043	0.0	0.0	0.0	0.0	0.0
GLS	O94925	True	GLSK_HUMAN	Glutamate_byGLS_and_SLC1A2	CPI-CC0DD99C42B	ENSG00000115419	0.011	0.043	0.0	0.0	0.0	0.0	0.0
GLS	O94925	True	GLSK_HUMAN	Glutamate_byGLS_and_SLC1A2	CPI-CS03F7F264A	ENSG00000115419	0.011	0.043	0.0	0.0	0.0	0.0	0.0
GLS	O94925	True	GLSK_HUMAN	Glutamate_byGLS_and_SLC1A2	CPI-CS08C7956BD	ENSG00000115419	0.011	0.043	0.0	0.0	0.0	0.0	0.0
GLS	O94925	True	GLSK_HUMAN	Glutamate_byGLS_and_SLC1A2	CPI-CS0444827FD	ENSG00000115419	0.011	0.043	0.0	0.0	0.0	0.0	0.0
GLS	O94925	True	GLSK_HUMAN	Glutamate_byGLS_and_SLC1A2	CPI-CS0FA9C25E9	ENSG00000115419	0.011	0.043	0.0	0.0	0.0	0.0	0.0
GLS	O94925	True	GLSK_HUMAN	Glutamate_byGLS_and_SLC1A2	CPI-CS04A0AEE4C	ENSG00000115419	0.011	0.043	0.0	0.0	0.0	0.0	0.0
GLS	O94925	True	GLSK_HUMAN	Glutamate_byGLS_and_SLC1A2	CPI-CS0B90BEB16	ENSG00000115419	0.011	0.043	0.0	0.0	0.0	0.0	0.0
GLS	O94925	True	GLSK_HUMAN	Glutamate_byGLS_and_SLC1A2	CPI-CS007136501	ENSG00000115419	0.011	0.043	0.0	0.0	0.0	0.0	0.0
GLS	O94925	True	GLSK_HUMAN	Glutamate_byGLS_and_SLC1A2	CPI-CS0B9E5E3DB	ENSG00000115419	0.011	0.043	0.0	0.0	0.0	0.0	0.0
GLS	O94925	True	GLSK_HUMAN	Glutamate_byGLS_and_SLC1A3	CPI-CS0692512DE	ENSG00000115419	0.243	0.072	0.0	0.0	0.0	0.97	0.0
GLS	O94925	True	GLSK_HUMAN	Glutamate_byGLS_and_SLC1A3	CPI-CS04BFC66DA	ENSG00000115419	0.243	0.072	0.0	0.0	0.0	0.97	0.0
GLS	O94925	True	GLSK_HUMAN	Glutamate_byGLS_and_SLC1A3	CPI-CS037F4EF32	ENSG00000115419	0.243	0.072	0.0	0.0	0.0	0.97	0.0
GLS	O94925	True	GLSK_HUMAN	Glutamate_byGLS_and_SLC1A3	CPI-CC0063E25BD	ENSG00000115419	0.243	0.072	0.0	0.0	0.0	0.97	0.0
GLS	O94925	True	GLSK_HUMAN	Glutamate_byGLS_and_SLC1A3	CPI-CC0E60351FF	ENSG00000115419	0.243	0.072	0.0	0.0	0.0	0.97	0.0
GLS	O94925	True	GLSK_HUMAN	Glutamate_byGLS_and_SLC1A3	CPI-CS0EB60A2B2	ENSG00000115419	0.243	0.072	0.0	0.0	0.0	0.97	0.0
GLS	O94925	True	GLSK_HUMAN	Glutamate_byGLS_and_SLC1A3	CPI-CC049F2ABCF	ENSG00000115419	0.243	0.072	0.0	0.0	0.0	0.97	0.0
GLS	O94925	True	GLSK_HUMAN	Glutamate_byGLS_and_SLC1A3	CPI-CC0CB231C91	ENSG00000115419	0.243	0.072	0.0	0.0	0.0	0.97	0.0
GLS	O94925	True	GLSK_HUMAN	Glutamate_byGLS_and_SLC1A3	CPI-CC06CC71FC3	ENSG00000115419	0.243	0.072	0.0	0.0	0.0	0.97	0.0
GLS	O94925	True	GLSK_HUMAN	Glutamate_byGLS_and_SLC1A3	CPI-CC0E366FBD5	ENSG00000115419	0.243	0.072	0.0	0.0	0.0	0.97	0.0
GLS	O94925	True	GLSK_HUMAN	Glutamate_byGLS_and_SLC1A3	CPI-CC036772033	ENSG00000115419	0.243	0.072	0.0	0.0	0.0	0.97	0.0
GLS	O94925	True	GLSK_HUMAN	Glutamate_byGLS_and_SLC1A3	CPI-CC016C39E1C	ENSG00000115419	0.243	0.072	0.0	0.0	0.0	0.97	0.0
GLS	O94925	True	GLSK_HUMAN	Glutamate_byGLS_and_SLC1A3	CPI-CS06BDC8BFA	ENSG00000115419	0.243	0.072	0.0	0.0	0.0	0.97	0.0
GLS	O94925	True	GLSK_HUMAN	Glutamate_byGLS_and_SLC1A3	CPI-CS077A43ACD	ENSG00000115419	0.243	0.072	0.0	0.0	0.0	0.97	0.0
GLS	O94925	True	GLSK_HUMAN	Glutamate_byGLS_and_SLC1A3	CPI-CS0D33309E7	ENSG00000115419	0.243	0.072	0.0	0.0	0.0	0.97	0.0
GLS	O94925	True	GLSK_HUMAN	Glutamate_byGLS_and_SLC1A3	CPI-CS071698505	ENSG00000115419	0.243	0.072	0.0	0.0	0.0	0.97	0.0
GLS	O94925	True	GLSK_HUMAN	Glutamate_byGLS_and_SLC1A3	CPI-CS0305D24F6	ENSG00000115419	0.243	0.072	0.0	0.0	0.0	0.97	0.0
GLS	O94925	True	GLSK_HUMAN	Glutamate_byGLS_and_SLC1A3	CPI-CS002D05AD7	ENSG00000115419	0.243	0.072	0.0	0.0	0.0	0.97	0.0
GLS	O94925	True	GLSK_HUMAN	Glutamate_byGLS_and_SLC1A3	CPI-CS09F74FD39	ENSG00000115419	0.243	0.072	0.0	0.0	0.0	0.97	0.0
GLS	O94925	True	GLSK_HUMAN	Glutamate_byGLS_and_SLC1A3	CPI-CS017089111	ENSG00000115419	0.243	0.072	0.0	0.0	0.0	0.97	0.0
GLS	O94925	True	GLSK_HUMAN	Glutamate_byGLS_and_SLC1A6	CPI-CS068F11B5E	ENSG00000115419	0.628	0.424	0.0	0.0	1.325	0.0	0.0
GLS	O94925	True	GLSK_HUMAN	Glutamate_byGLS_and_SLC1A6	CPI-CS0BCE841D5	ENSG00000115419	0.628	0.424	0.0	0.0	1.325	0.0	0.0
GLS	O94925	True	GLSK_HUMAN	Glutamate_byGLS_and_SLC1A6	CPI-CS0792FFF91	ENSG00000115419	0.628	0.424	0.0	0.0	1.325	0.0	0.0
GLS	O94925	True	GLSK_HUMAN	Glutamate_byGLS_and_SLC1A6	CPI-CC0BF385067	ENSG00000115419	0.628	0.424	0.0	0.0	1.325	0.0	0.0
GLS	O94925	True	GLSK_HUMAN	Glutamate_byGLS_and_SLC1A6	CPI-CC0DB5AB2C4	ENSG00000115419	0.628	0.424	0.0	0.0	1.325	0.0	0.0
GLS	O94925	True	GLSK_HUMAN	Glutamate_byGLS_and_SLC1A6	CPI-CS0827BB954	ENSG00000115419	0.628	0.424	0.0	0.0	1.325	0.0	0.0
GLS	O94925	True	GLSK_HUMAN	Glutamate_byGLS_and_SLC1A6	CPI-CC0C8B25F6D	ENSG00000115419	0.628	0.424	0.0	0.0	1.325	0.0	0.0
GLS	O94925	True	GLSK_HUMAN	Glutamate_byGLS_and_SLC1A6	CPI-CC0E5CBF38E	ENSG00000115419	0.628	0.424	0.0	0.0	1.325	0.0	0.0
GLS	O94925	True	GLSK_HUMAN	Glutamate_byGLS_and_SLC1A6	CPI-CC06FC18E3A	ENSG00000115419	0.628	0.424	0.0	0.0	1.325	0.0	0.0
GLS	O94925	True	GLSK_HUMAN	Glutamate_byGLS_and_SLC1A6	CPI-CC0664821F8	ENSG00000115419	0.628	0.424	0.0	0.0	1.325	0.0	0.0
GLS	O94925	True	GLSK_HUMAN	Glutamate_byGLS_and_SLC1A6	CPI-CC05B3DB330	ENSG00000115419	0.628	0.424	0.0	0.0	1.325	0.0	0.0
GLS	O94925	True	GLSK_HUMAN	Glutamate_byGLS_and_SLC1A6	CPI-CC002EFE61E	ENSG00000115419	0.628	0.424	0.0	0.0	1.325	0.0	0.0
GLS	O94925	True	GLSK_HUMAN	Glutamate_byGLS_and_SLC1A6	CPI-CS052714C89	ENSG00000115419	0.628	0.424	0.0	0.0	1.325	0.0	0.0
GLS	O94925	True	GLSK_HUMAN	Glutamate_byGLS_and_SLC1A6	CPI-CS0CD4875F8	ENSG00000115419	0.628	0.424	0.0	0.0	1.325	0.0	0.0
GLS	O94925	True	GLSK_HUMAN	Glutamate_byGLS_and_SLC1A6	CPI-CS0C43745D6	ENSG00000115419	0.628	0.424	0.0	0.0	1.325	0.0	0.0
GLS	O94925	True	GLSK_HUMAN	Glutamate_byGLS_and_SLC1A6	CPI-CS07AF8702D	ENSG00000115419	0.628	0.424	0.0	0.0	1.325	0.0	0.0
GLS	O94925	True	GLSK_HUMAN	Glutamate_byGLS_and_SLC1A6	CPI-CS0A5376E7A	ENSG00000115419	0.628	0.424	0.0	0.0	1.325	0.0	0.0
GLS	O94925	True	GLSK_HUMAN	Glutamate_byGLS_and_SLC1A6	CPI-CS020F306DA	ENSG00000115419	0.628	0.424	0.0	0.0	1.325	0.0	0.0
GLS	O94925	True	GLSK_HUMAN	Glutamate_byGLS_and_SLC1A6	CPI-CS07EF8D9C2	ENSG00000115419	0.628	0.424	0.0	0.0	1.325	0.0	0.0
GLS	O94925	True	GLSK_HUMAN	Glutamate_byGLS_and_SLC1A6	CPI-CS08910752E	ENSG00000115419	0.628	0.424	0.0	0.0	1.325	0.0	0.0
SLC17A8	Q8NDX2	True	VGLU3_HUMAN	Glutamate_byGLS_and_SLC17A8	CPI-CS0CC66DA88	ENSG00000179520	0.0	0.007	0.0	0.0	0.0	0.0	0.0
SLC17A8	Q8NDX2	True	VGLU3_HUMAN	Glutamate_byGLS_and_SLC17A8	CPI-CS01E787EA3	ENSG00000179520	0.0	0.007	0.0	0.0	0.0	0.0	0.0
SLC17A8	Q8NDX2	True	VGLU3_HUMAN	Glutamate_byGLS_and_SLC17A8	CPI-CS0F1EA3405	ENSG00000179520	0.0	0.007	0.0	0.0	0.0	0.0	0.0
SLC17A8	Q8NDX2	True	VGLU3_HUMAN	Glutamate_byGLS_and_SLC17A8	CPI-CC01959C6DB	ENSG00000179520	0.0	0.007	0.0	0.0	0.0	0.0	0.0
SLC17A8	Q8NDX2	True	VGLU3_HUMAN	Glutamate_byGLS_and_SLC17A8	CPI-CC01ABAB207	ENSG00000179520	0.0	0.007	0.0	0.0	0.0	0.0	0.0
SLC17A8	Q8NDX2	True	VGLU3_HUMAN	Glutamate_byGLS_and_SLC17A8	CPI-CS0CA393163	ENSG00000179520	0.0	0.007	0.0	0.0	0.0	0.0	0.0
SLC17A8	Q8NDX2	True	VGLU3_HUMAN	Glutamate_byGLS_and_SLC17A8	CPI-CC08139357E	ENSG00000179520	0.0	0.007	0.0	0.0	0.0	0.0	0.0
SLC17A8	Q8NDX2	True	VGLU3_HUMAN	Glutamate_byGLS_and_SLC17A8	CPI-CC04069CB35	ENSG00000179520	0.0	0.007	0.0	0.0	0.0	0.0	0.0
SLC17A8	Q8NDX2	True	VGLU3_HUMAN	Glutamate_byGLS_and_SLC17A8	CPI-CC0859442EA	ENSG00000179520	0.0	0.007	0.0	0.0	0.0	0.0	0.0
SLC17A8	Q8NDX2	True	VGLU3_HUMAN	Glutamate_byGLS_and_SLC17A8	CPI-CC014C4FF5F	ENSG00000179520	0.0	0.007	0.0	0.0	0.0	0.0	0.0
SLC17A8	Q8NDX2	True	VGLU3_HUMAN	Glutamate_byGLS_and_SLC17A8	CPI-CC07BE1B308	ENSG00000179520	0.0	0.007	0.0	0.0	0.0	0.0	0.0
SLC17A8	Q8NDX2	True	VGLU3_HUMAN	Glutamate_byGLS_and_SLC17A8	CPI-CC00FE16546	ENSG00000179520	0.0	0.007	0.0	0.0	0.0	0.0	0.0
SLC17A8	Q8NDX2	True	VGLU3_HUMAN	Glutamate_byGLS_and_SLC17A8	CPI-CS0A5982069	ENSG00000179520	0.0	0.007	0.0	0.0	0.0	0.0	0.0
SLC17A8	Q8NDX2	True	VGLU3_HUMAN	Glutamate_byGLS_and_SLC17A8	CPI-CS00F7ADF6B	ENSG00000179520	0.0	0.007	0.0	0.0	0.0	0.0	0.0
SLC17A8	Q8NDX2	True	VGLU3_HUMAN	Glutamate_byGLS_and_SLC17A8	CPI-CS01EA6FC47	ENSG00000179520	0.0	0.007	0.0	0.0	0.0	0.0	0.0
SLC17A8	Q8NDX2	True	VGLU3_HUMAN	Glutamate_byGLS_and_SLC17A8	CPI-CS03479D25E	ENSG00000179520	0.0	0.007	0.0	0.0	0.0	0.0	0.0
SLC17A8	Q8NDX2	True	VGLU3_HUMAN	Glutamate_byGLS_and_SLC17A8	CPI-CS094459C68	ENSG00000179520	0.0	0.007	0.0	0.0	0.0	0.0	0.0
SLC17A8	Q8NDX2	True	VGLU3_HUMAN	Glutamate_byGLS_and_SLC17A8	CPI-CS07B0A120C	ENSG00000179520	0.0	0.007	0.0	0.0	0.0	0.0	0.0
SLC17A8	Q8NDX2	True	VGLU3_HUMAN	Glutamate_byGLS_and_SLC17A8	CPI-CS0CDD9F86D	ENSG00000179520	0.0	0.007	0.0	0.0	0.0	0.0	0.0
SLC17A8	Q8NDX2	True	VGLU3_HUMAN	Glutamate_byGLS_and_SLC17A8	CPI-CS008F12179	ENSG00000179520	0.0	0.007	0.0	0.0	0.0	0.0	0.0
SLC17A8	Q8NDX2	True	VGLU3_HUMAN	Glutamate_byGLS2_and_SLC17A8	CPI-CS071E7684F	ENSG00000179520	0.0	0.007	0.0	0.0	0.0	0.0	0.0
SLC17A8	Q8NDX2	True	VGLU3_HUMAN	Glutamate_byGLS2_and_SLC17A8	CPI-CS07CDBB858	ENSG00000179520	0.0	0.007	0.0	0.0	0.0	0.0	0.0
SLC17A8	Q8NDX2	True	VGLU3_HUMAN	Glutamate_byGLS2_and_SLC17A8	CPI-CS0C7259F7C	ENSG00000179520	0.0	0.007	0.0	0.0	0.0	0.0	0.0
SLC17A8	Q8NDX2	True	VGLU3_HUMAN	Glutamate_byGLS2_and_SLC17A8	CPI-CC02F47F87C	ENSG00000179520	0.0	0.007	0.0	0.0	0.0	0.0	0.0
SLC17A8	Q8NDX2	True	VGLU3_HUMAN	Glutamate_byGLS2_and_SLC17A8	CPI-CC0D4DB34E9	ENSG00000179520	0.0	0.007	0.0	0.0	0.0	0.0	0.0
SLC17A8	Q8NDX2	True	VGLU3_HUMAN	Glutamate_byGLS2_and_SLC17A8	CPI-CS0AB128395	ENSG00000179520	0.0	0.007	0.0	0.0	0.0	0.0	0.0
SLC17A8	Q8NDX2	True	VGLU3_HUMAN	Glutamate_byGLS2_and_SLC17A8	CPI-CC0E019A0C0	ENSG00000179520	0.0	0.007	0.0	0.0	0.0	0.0	0.0
SLC17A8	Q8NDX2	True	VGLU3_HUMAN	Glutamate_byGLS2_and_SLC17A8	CPI-CC08537FF5B	ENSG00000179520	0.0	0.007	0.0	0.0	0.0	0.0	0.0
SLC17A8	Q8NDX2	True	VGLU3_HUMAN	Glutamate_byGLS2_and_SLC17A8	CPI-CC033072405	ENSG00000179520	0.0	0.007	0.0	0.0	0.0	0.0	0.0
SLC17A8	Q8NDX2	True	VGLU3_HUMAN	Glutamate_byGLS2_and_SLC17A8	CPI-CC084ABBDE8	ENSG00000179520	0.0	0.007	0.0	0.0	0.0	0.0	0.0
SLC17A8	Q8NDX2	True	VGLU3_HUMAN	Glutamate_byGLS2_and_SLC17A8	CPI-CC00A4CC26C	ENSG00000179520	0.0	0.007	0.0	0.0	0.0	0.0	0.0
SLC17A8	Q8NDX2	True	VGLU3_HUMAN	Glutamate_byGLS2_and_SLC17A8	CPI-CC02D7E1CD1	ENSG00000179520	0.0	0.007	0.0	0.0	0.0	0.0	0.0
SLC17A8	Q8NDX2	True	VGLU3_HUMAN	Glutamate_byGLS2_and_SLC17A8	CPI-CS0416CB0F5	ENSG00000179520	0.0	0.007	0.0	0.0	0.0	0.0	0.0
SLC17A8	Q8NDX2	True	VGLU3_HUMAN	Glutamate_byGLS2_and_SLC17A8	CPI-CS090CDDA91	ENSG00000179520	0.0	0.007	0.0	0.0	0.0	0.0	0.0
SLC17A8	Q8NDX2	True	VGLU3_HUMAN	Glutamate_byGLS2_and_SLC17A8	CPI-CS0A5B00FEC	ENSG00000179520	0.0	0.007	0.0	0.0	0.0	0.0	0.0
SLC17A8	Q8NDX2	True	VGLU3_HUMAN	Glutamate_byGLS2_and_SLC17A8	CPI-CS00323BD9A	ENSG00000179520	0.0	0.007	0.0	0.0	0.0	0.0	0.0
SLC17A8	Q8NDX2	True	VGLU3_HUMAN	Glutamate_byGLS2_and_SLC17A8	CPI-CS0A5C5F9DF	ENSG00000179520	0.0	0.007	0.0	0.0	0.0	0.0	0.0
SLC17A8	Q8NDX2	True	VGLU3_HUMAN	Glutamate_byGLS2_and_SLC17A8	CPI-CS0B8F51188	ENSG00000179520	0.0	0.007	0.0	0.0	0.0	0.0	0.0
SLC17A8	Q8NDX2	True	VGLU3_HUMAN	Glutamate_byGLS2_and_SLC17A8	CPI-CS00B734C46	ENSG00000179520	0.0	0.007	0.0	0.0	0.0	0.0	0.0
SLC17A8	Q8NDX2	True	VGLU3_HUMAN	Glutamate_byGLS2_and_SLC17A8	CPI-CS01BC2C4FF	ENSG00000179520	0.0	0.007	0.0	0.0	0.0	0.0	0.0
SLC1A1	P43005	True	EAA3_HUMAN	Glutamate_byGLS_and_SLC1A1	CPI-CS0921FDCC0	ENSG00000106688	0.819	1.289	0.0	2.514	0.0	1.839	0.0
SLC1A1	P43005	True	EAA3_HUMAN	Glutamate_byGLS_and_SLC1A1	CPI-CS0C53F30BC	ENSG00000106688	0.819	1.289	0.0	2.514	0.0	1.839	0.0
SLC1A1	P43005	True	EAA3_HUMAN	Glutamate_byGLS_and_SLC1A1	CPI-CS07D0E4897	ENSG00000106688	0.819	1.289	0.0	2.514	0.0	1.839	0.0
SLC1A1	P43005	True	EAA3_HUMAN	Glutamate_byGLS_and_SLC1A1	CPI-CC052F5C918	ENSG00000106688	0.819	1.289	0.0	2.514	0.0	1.839	0.0
SLC1A1	P43005	True	EAA3_HUMAN	Glutamate_byGLS_and_SLC1A1	CPI-CC0EAD8AFBF	ENSG00000106688	0.819	1.289	0.0	2.514	0.0	1.839	0.0
SLC1A1	P43005	True	EAA3_HUMAN	Glutamate_byGLS_and_SLC1A1	CPI-CS044A80E08	ENSG00000106688	0.819	1.289	0.0	2.514	0.0	1.839	0.0
SLC1A1	P43005	True	EAA3_HUMAN	Glutamate_byGLS_and_SLC1A1	CPI-CC0B7463256	ENSG00000106688	0.819	1.289	0.0	2.514	0.0	1.839	0.0
SLC1A1	P43005	True	EAA3_HUMAN	Glutamate_byGLS_and_SLC1A1	CPI-CC0699D36D3	ENSG00000106688	0.819	1.289	0.0	2.514	0.0	1.839	0.0
SLC1A1	P43005	True	EAA3_HUMAN	Glutamate_byGLS_and_SLC1A1	CPI-CC0CE99AC11	ENSG00000106688	0.819	1.289	0.0	2.514	0.0	1.839	0.0
SLC1A1	P43005	True	EAA3_HUMAN	Glutamate_byGLS_and_SLC1A1	CPI-CC05708A400	ENSG00000106688	0.819	1.289	0.0	2.514	0.0	1.839	0.0
SLC1A1	P43005	True	EAA3_HUMAN	Glutamate_byGLS_and_SLC1A1	CPI-CC0FC2F01AB	ENSG00000106688	0.819	1.289	0.0	2.514	0.0	1.839	0.0
SLC1A1	P43005	True	EAA3_HUMAN	Glutamate_byGLS_and_SLC1A1	CPI-CC037A4383F	ENSG00000106688	0.819	1.289	0.0	2.514	0.0	1.839	0.0
SLC1A1	P43005	True	EAA3_HUMAN	Glutamate_byGLS_and_SLC1A1	CPI-CS059E38F49	ENSG00000106688	0.819	1.289	0.0	2.514	0.0	1.839	0.0
SLC1A1	P43005	True	EAA3_HUMAN	Glutamate_byGLS_and_SLC1A1	CPI-CS099892F99	ENSG00000106688	0.819	1.289	0.0	2.514	0.0	1.839	0.0
SLC1A1	P43005	True	EAA3_HUMAN	Glutamate_byGLS_and_SLC1A1	CPI-CS035E3DC49	ENSG00000106688	0.819	1.289	0.0	2.514	0.0	1.839	0.0
SLC1A1	P43005	True	EAA3_HUMAN	Glutamate_byGLS_and_SLC1A1	CPI-CS08648BDFD	ENSG00000106688	0.819	1.289	0.0	2.514	0.0	1.839	0.0
SLC1A1	P43005	True	EAA3_HUMAN	Glutamate_byGLS_and_SLC1A1	CPI-CS0EECB890E	ENSG00000106688	0.819	1.289	0.0	2.514	0.0	1.839	0.0
SLC1A1	P43005	True	EAA3_HUMAN	Glutamate_byGLS_and_SLC1A1	CPI-CS0A1A5DA91	ENSG00000106688	0.819	1.289	0.0	2.514	0.0	1.839	0.0
SLC1A1	P43005	True	EAA3_HUMAN	Glutamate_byGLS_and_SLC1A1	CPI-CS093EF3F47	ENSG00000106688	0.819	1.289	0.0	2.514	0.0	1.839	0.0
SLC1A1	P43005	True	EAA3_HUMAN	Glutamate_byGLS_and_SLC1A1	CPI-CS0BEF05FE2	ENSG00000106688	0.819	1.289	0.0	2.514	0.0	1.839	0.0
SLC1A1	P43005	True	EAA3_HUMAN	Glutamate_byGLS2_and_SLC1A1	CPI-CS0899E9304	ENSG00000106688	0.371	0.109	0.0	0.0	0.0	0.0	0.0
SLC1A1	P43005	True	EAA3_HUMAN	Glutamate_byGLS2_and_SLC1A1	CPI-CS06451E34A	ENSG00000106688	0.371	0.109	0.0	0.0	0.0	0.0	0.0
SLC1A1	P43005	True	EAA3_HUMAN	Glutamate_byGLS2_and_SLC1A1	CPI-CS048A34709	ENSG00000106688	0.371	0.109	0.0	0.0	0.0	0.0	0.0
SLC1A1	P43005	True	EAA3_HUMAN	Glutamate_byGLS2_and_SLC1A1	CPI-CC05A802EBC	ENSG00000106688	0.371	0.109	0.0	0.0	0.0	0.0	0.0
SLC1A1	P43005	True	EAA3_HUMAN	Glutamate_byGLS2_and_SLC1A1	CPI-CC086C2B918	ENSG00000106688	0.371	0.109	0.0	0.0	0.0	0.0	0.0
SLC1A1	P43005	True	EAA3_HUMAN	Glutamate_byGLS2_and_SLC1A1	CPI-CS01D65FEFD	ENSG00000106688	0.371	0.109	0.0	0.0	0.0	0.0	0.0
SLC1A1	P43005	True	EAA3_HUMAN	Glutamate_byGLS2_and_SLC1A1	CPI-CC0160048A0	ENSG00000106688	0.371	0.109	0.0	0.0	0.0	0.0	0.0
SLC1A1	P43005	True	EAA3_HUMAN	Glutamate_byGLS2_and_SLC1A1	CPI-CC0E8B3C37F	ENSG00000106688	0.371	0.109	0.0	0.0	0.0	0.0	0.0
SLC1A1	P43005	True	EAA3_HUMAN	Glutamate_byGLS2_and_SLC1A1	CPI-CC072B222EE	ENSG00000106688	0.371	0.109	0.0	0.0	0.0	0.0	0.0
SLC1A1	P43005	True	EAA3_HUMAN	Glutamate_byGLS2_and_SLC1A1	CPI-CC01F565028	ENSG00000106688	0.371	0.109	0.0	0.0	0.0	0.0	0.0
SLC1A1	P43005	True	EAA3_HUMAN	Glutamate_byGLS2_and_SLC1A1	CPI-CC01F8CA118	ENSG00000106688	0.371	0.109	0.0	0.0	0.0	0.0	0.0
SLC1A1	P43005	True	EAA3_HUMAN	Glutamate_byGLS2_and_SLC1A1	CPI-CC07C08B2DE	ENSG00000106688	0.371	0.109	0.0	0.0	0.0	0.0	0.0
SLC1A1	P43005	True	EAA3_HUMAN	Glutamate_byGLS2_and_SLC1A1	CPI-CS089C871BA	ENSG00000106688	0.371	0.109	0.0	0.0	0.0	0.0	0.0
SLC1A1	P43005	True	EAA3_HUMAN	Glutamate_byGLS2_and_SLC1A1	CPI-CS0286AF8D6	ENSG00000106688	0.371	0.109	0.0	0.0	0.0	0.0	0.0
SLC1A1	P43005	True	EAA3_HUMAN	Glutamate_byGLS2_and_SLC1A1	CPI-CS081D8412E	ENSG00000106688	0.371	0.109	0.0	0.0	0.0	0.0	0.0
SLC1A1	P43005	True	EAA3_HUMAN	Glutamate_byGLS2_and_SLC1A1	CPI-CS0041BE443	ENSG00000106688	0.371	0.109	0.0	0.0	0.0	0.0	0.0
SLC1A1	P43005	True	EAA3_HUMAN	Glutamate_byGLS2_and_SLC1A1	CPI-CS05B11F2F4	ENSG00000106688	0.371	0.109	0.0	0.0	0.0	0.0	0.0
SLC1A1	P43005	True	EAA3_HUMAN	Glutamate_byGLS2_and_SLC1A1	CPI-CS05610B89F	ENSG00000106688	0.371	0.109	0.0	0.0	0.0	0.0	0.0
SLC1A1	P43005	True	EAA3_HUMAN	Glutamate_byGLS2_and_SLC1A1	CPI-CS00061350E	ENSG00000106688	0.371	0.109	0.0	0.0	0.0	0.0	0.0
SLC1A1	P43005	True	EAA3_HUMAN	Glutamate_byGLS2_and_SLC1A1	CPI-CS0A14FBC54	ENSG00000106688	0.371	0.109	0.0	0.0	0.0	0.0	0.0
SLC1A2	P43004	True	EAA2_HUMAN	Glutamate_byGLS_and_SLC1A2	CPI-CS07BBA568D	ENSG00000110436	0.011	0.043	0.0	0.0	0.0	0.0	0.0
SLC1A2	P43004	True	EAA2_HUMAN	Glutamate_byGLS_and_SLC1A2	CPI-CS056114BA1	ENSG00000110436	0.011	0.043	0.0	0.0	0.0	0.0	0.0
SLC1A2	P43004	True	EAA2_HUMAN	Glutamate_byGLS_and_SLC1A2	CPI-CS0B15FCB8B	ENSG00000110436	0.011	0.043	0.0	0.0	0.0	0.0	0.0
SLC1A2	P43004	True	EAA2_HUMAN	Glutamate_byGLS_and_SLC1A2	CPI-CC0D02A5FE5	ENSG00000110436	0.011	0.043	0.0	0.0	0.0	0.0	0.0
SLC1A2	P43004	True	EAA2_HUMAN	Glutamate_byGLS_and_SLC1A2	CPI-CC033AC2E73	ENSG00000110436	0.011	0.043	0.0	0.0	0.0	0.0	0.0
SLC1A2	P43004	True	EAA2_HUMAN	Glutamate_byGLS_and_SLC1A2	CPI-CS0A00FD94B	ENSG00000110436	0.011	0.043	0.0	0.0	0.0	0.0	0.0
SLC1A2	P43004	True	EAA2_HUMAN	Glutamate_byGLS_and_SLC1A2	CPI-CC0CA804C89	ENSG00000110436	0.011	0.043	0.0	0.0	0.0	0.0	0.0
SLC1A2	P43004	True	EAA2_HUMAN	Glutamate_byGLS_and_SLC1A2	CPI-CC03E04AA64	ENSG00000110436	0.011	0.043	0.0	0.0	0.0	0.0	0.0
SLC1A2	P43004	True	EAA2_HUMAN	Glutamate_byGLS_and_SLC1A2	CPI-CC0AC4592F2	ENSG00000110436	0.011	0.043	0.0	0.0	0.0	0.0	0.0
SLC1A2	P43004	True	EAA2_HUMAN	Glutamate_byGLS_and_SLC1A2	CPI-CC0DCE246DF	ENSG00000110436	0.011	0.043	0.0	0.0	0.0	0.0	0.0
SLC1A2	P43004	True	EAA2_HUMAN	Glutamate_byGLS_and_SLC1A2	CPI-CC0222B6286	ENSG00000110436	0.011	0.043	0.0	0.0	0.0	0.0	0.0
SLC1A2	P43004	True	EAA2_HUMAN	Glutamate_byGLS_and_SLC1A2	CPI-CC0DD99C42B	ENSG00000110436	0.011	0.043	0.0	0.0	0.0	0.0	0.0
SLC1A2	P43004	True	EAA2_HUMAN	Glutamate_byGLS_and_SLC1A2	CPI-CS03F7F264A	ENSG00000110436	0.011	0.043	0.0	0.0	0.0	0.0	0.0
SLC1A2	P43004	True	EAA2_HUMAN	Glutamate_byGLS_and_SLC1A2	CPI-CS08C7956BD	ENSG00000110436	0.011	0.043	0.0	0.0	0.0	0.0	0.0
SLC1A2	P43004	True	EAA2_HUMAN	Glutamate_byGLS_and_SLC1A2	CPI-CS0444827FD	ENSG00000110436	0.011	0.043	0.0	0.0	0.0	0.0	0.0
SLC1A2	P43004	True	EAA2_HUMAN	Glutamate_byGLS_and_SLC1A2	CPI-CS0FA9C25E9	ENSG00000110436	0.011	0.043	0.0	0.0	0.0	0.0	0.0
SLC1A2	P43004	True	EAA2_HUMAN	Glutamate_byGLS_and_SLC1A2	CPI-CS04A0AEE4C	ENSG00000110436	0.011	0.043	0.0	0.0	0.0	0.0	0.0
SLC1A2	P43004	True	EAA2_HUMAN	Glutamate_byGLS_and_SLC1A2	CPI-CS0B90BEB16	ENSG00000110436	0.011	0.043	0.0	0.0	0.0	0.0	0.0
SLC1A2	P43004	True	EAA2_HUMAN	Glutamate_byGLS_and_SLC1A2	CPI-CS007136501	ENSG00000110436	0.011	0.043	0.0	0.0	0.0	0.0	0.0
SLC1A2	P43004	True	EAA2_HUMAN	Glutamate_byGLS_and_SLC1A2	CPI-CS0B9E5E3DB	ENSG00000110436	0.011	0.043	0.0	0.0	0.0	0.0	0.0
SLC1A2	P43004	True	EAA2_HUMAN	Glutamate_byGLS2_and_SLC1A2	CPI-CS0B607E7E2	ENSG00000110436	0.011	0.043	0.0	0.0	0.0	0.0	0.0
SLC1A2	P43004	True	EAA2_HUMAN	Glutamate_byGLS2_and_SLC1A2	CPI-CS0CC3AA145	ENSG00000110436	0.011	0.043	0.0	0.0	0.0	0.0	0.0
SLC1A2	P43004	True	EAA2_HUMAN	Glutamate_byGLS2_and_SLC1A2	CPI-CS01E5ABF3E	ENSG00000110436	0.011	0.043	0.0	0.0	0.0	0.0	0.0
SLC1A2	P43004	True	EAA2_HUMAN	Glutamate_byGLS2_and_SLC1A2	CPI-CC0D4DE23C7	ENSG00000110436	0.011	0.043	0.0	0.0	0.0	0.0	0.0
SLC1A2	P43004	True	EAA2_HUMAN	Glutamate_byGLS2_and_SLC1A2	CPI-CC0B810B839	ENSG00000110436	0.011	0.043	0.0	0.0	0.0	0.0	0.0
SLC1A2	P43004	True	EAA2_HUMAN	Glutamate_byGLS2_and_SLC1A2	CPI-CS053847508	ENSG00000110436	0.011	0.043	0.0	0.0	0.0	0.0	0.0
SLC1A2	P43004	True	EAA2_HUMAN	Glutamate_byGLS2_and_SLC1A2	CPI-CC0B6964744	ENSG00000110436	0.011	0.043	0.0	0.0	0.0	0.0	0.0
SLC1A2	P43004	True	EAA2_HUMAN	Glutamate_byGLS2_and_SLC1A2	CPI-CC0E3F34DEF	ENSG00000110436	0.011	0.043	0.0	0.0	0.0	0.0	0.0
SLC1A2	P43004	True	EAA2_HUMAN	Glutamate_byGLS2_and_SLC1A2	CPI-CC0DE59E92B	ENSG00000110436	0.011	0.043	0.0	0.0	0.0	0.0	0.0
SLC1A2	P43004	True	EAA2_HUMAN	Glutamate_byGLS2_and_SLC1A2	CPI-CC0C109D7DD	ENSG00000110436	0.011	0.043	0.0	0.0	0.0	0.0	0.0
SLC1A2	P43004	True	EAA2_HUMAN	Glutamate_byGLS2_and_SLC1A2	CPI-CC0AC55FB5B	ENSG00000110436	0.011	0.043	0.0	0.0	0.0	0.0	0.0
SLC1A2	P43004	True	EAA2_HUMAN	Glutamate_byGLS2_and_SLC1A2	CPI-CC017AB6A86	ENSG00000110436	0.011	0.043	0.0	0.0	0.0	0.0	0.0
SLC1A2	P43004	True	EAA2_HUMAN	Glutamate_byGLS2_and_SLC1A2	CPI-CS070B19B57	ENSG00000110436	0.011	0.043	0.0	0.0	0.0	0.0	0.0
SLC1A2	P43004	True	EAA2_HUMAN	Glutamate_byGLS2_and_SLC1A2	CPI-CS0916EF39D	ENSG00000110436	0.011	0.043	0.0	0.0	0.0	0.0	0.0
SLC1A2	P43004	True	EAA2_HUMAN	Glutamate_byGLS2_and_SLC1A2	CPI-CS01E5D0183	ENSG00000110436	0.011	0.043	0.0	0.0	0.0	0.0	0.0
SLC1A2	P43004	True	EAA2_HUMAN	Glutamate_byGLS2_and_SLC1A2	CPI-CS0D7A1419D	ENSG00000110436	0.011	0.043	0.0	0.0	0.0	0.0	0.0
SLC1A2	P43004	True	EAA2_HUMAN	Glutamate_byGLS2_and_SLC1A2	CPI-CS06CD4A71F	ENSG00000110436	0.011	0.043	0.0	0.0	0.0	0.0	0.0
SLC1A2	P43004	True	EAA2_HUMAN	Glutamate_byGLS2_and_SLC1A2	CPI-CS055AEE574	ENSG00000110436	0.011	0.043	0.0	0.0	0.0	0.0	0.0
SLC1A2	P43004	True	EAA2_HUMAN	Glutamate_byGLS2_and_SLC1A2	CPI-CS0975DD44D	ENSG00000110436	0.011	0.043	0.0	0.0	0.0	0.0	0.0
SLC1A2	P43004	True	EAA2_HUMAN	Glutamate_byGLS2_and_SLC1A2	CPI-CS0A2EDD507	ENSG00000110436	0.011	0.043	0.0	0.0	0.0	0.0	0.0
SLC1A3	P43003	True	EAA1_HUMAN	Glutamate_byGLS_and_SLC1A3	CPI-CS0692512DE	ENSG00000079215	0.243	0.072	0.0	0.0	0.0	0.97	0.0
SLC1A3	P43003	True	EAA1_HUMAN	Glutamate_byGLS_and_SLC1A3	CPI-CS04BFC66DA	ENSG00000079215	0.243	0.072	0.0	0.0	0.0	0.97	0.0
SLC1A3	P43003	True	EAA1_HUMAN	Glutamate_byGLS_and_SLC1A3	CPI-CS037F4EF32	ENSG00000079215	0.243	0.072	0.0	0.0	0.0	0.97	0.0
SLC1A3	P43003	True	EAA1_HUMAN	Glutamate_byGLS_and_SLC1A3	CPI-CC0063E25BD	ENSG00000079215	0.243	0.072	0.0	0.0	0.0	0.97	0.0
SLC1A3	P43003	True	EAA1_HUMAN	Glutamate_byGLS_and_SLC1A3	CPI-CC0E60351FF	ENSG00000079215	0.243	0.072	0.0	0.0	0.0	0.97	0.0
SLC1A3	P43003	True	EAA1_HUMAN	Glutamate_byGLS_and_SLC1A3	CPI-CS0EB60A2B2	ENSG00000079215	0.243	0.072	0.0	0.0	0.0	0.97	0.0
SLC1A3	P43003	True	EAA1_HUMAN	Glutamate_byGLS_and_SLC1A3	CPI-CC049F2ABCF	ENSG00000079215	0.243	0.072	0.0	0.0	0.0	0.97	0.0
SLC1A3	P43003	True	EAA1_HUMAN	Glutamate_byGLS_and_SLC1A3	CPI-CC0CB231C91	ENSG00000079215	0.243	0.072	0.0	0.0	0.0	0.97	0.0
SLC1A3	P43003	True	EAA1_HUMAN	Glutamate_byGLS_and_SLC1A3	CPI-CC06CC71FC3	ENSG00000079215	0.243	0.072	0.0	0.0	0.0	0.97	0.0
SLC1A3	P43003	True	EAA1_HUMAN	Glutamate_byGLS_and_SLC1A3	CPI-CC0E366FBD5	ENSG00000079215	0.243	0.072	0.0	0.0	0.0	0.97	0.0
SLC1A3	P43003	True	EAA1_HUMAN	Glutamate_byGLS_and_SLC1A3	CPI-CC036772033	ENSG00000079215	0.243	0.072	0.0	0.0	0.0	0.97	0.0
SLC1A3	P43003	True	EAA1_HUMAN	Glutamate_byGLS_and_SLC1A3	CPI-CC016C39E1C	ENSG00000079215	0.243	0.072	0.0	0.0	0.0	0.97	0.0
SLC1A3	P43003	True	EAA1_HUMAN	Glutamate_byGLS_and_SLC1A3	CPI-CS06BDC8BFA	ENSG00000079215	0.243	0.072	0.0	0.0	0.0	0.97	0.0
SLC1A3	P43003	True	EAA1_HUMAN	Glutamate_byGLS_and_SLC1A3	CPI-CS077A43ACD	ENSG00000079215	0.243	0.072	0.0	0.0	0.0	0.97	0.0
SLC1A3	P43003	True	EAA1_HUMAN	Glutamate_byGLS_and_SLC1A3	CPI-CS0D33309E7	ENSG00000079215	0.243	0.072	0.0	0.0	0.0	0.97	0.0
SLC1A3	P43003	True	EAA1_HUMAN	Glutamate_byGLS_and_SLC1A3	CPI-CS071698505	ENSG00000079215	0.243	0.072	0.0	0.0	0.0	0.97	0.0
SLC1A3	P43003	True	EAA1_HUMAN	Glutamate_byGLS_and_SLC1A3	CPI-CS0305D24F6	ENSG00000079215	0.243	0.072	0.0	0.0	0.0	0.97	0.0
SLC1A3	P43003	True	EAA1_HUMAN	Glutamate_byGLS_and_SLC1A3	CPI-CS002D05AD7	ENSG00000079215	0.243	0.072	0.0	0.0	0.0	0.97	0.0
SLC1A3	P43003	True	EAA1_HUMAN	Glutamate_byGLS_and_SLC1A3	CPI-CS09F74FD39	ENSG00000079215	0.243	0.072	0.0	0.0	0.0	0.97	0.0
SLC1A3	P43003	True	EAA1_HUMAN	Glutamate_byGLS_and_SLC1A3	CPI-CS017089111	ENSG00000079215	0.243	0.072	0.0	0.0	0.0	0.97	0.0
SLC1A3	P43003	True	EAA1_HUMAN	Glutamate_byGLS2_and_SLC1A3	CPI-CS008389A89	ENSG00000079215	0.243	0.072	0.0	0.0	0.0	0.0	0.0
SLC1A3	P43003	True	EAA1_HUMAN	Glutamate_byGLS2_and_SLC1A3	CPI-CS0B4B01B4B	ENSG00000079215	0.243	0.072	0.0	0.0	0.0	0.0	0.0
SLC1A3	P43003	True	EAA1_HUMAN	Glutamate_byGLS2_and_SLC1A3	CPI-CS00E19754C	ENSG00000079215	0.243	0.072	0.0	0.0	0.0	0.0	0.0
SLC1A3	P43003	True	EAA1_HUMAN	Glutamate_byGLS2_and_SLC1A3	CPI-CC00CFD9E84	ENSG00000079215	0.243	0.072	0.0	0.0	0.0	0.0	0.0
SLC1A3	P43003	True	EAA1_HUMAN	Glutamate_byGLS2_and_SLC1A3	CPI-CC0B415175C	ENSG00000079215	0.243	0.072	0.0	0.0	0.0	0.0	0.0
SLC1A3	P43003	True	EAA1_HUMAN	Glutamate_byGLS2_and_SLC1A3	CPI-CS06F474F5A	ENSG00000079215	0.243	0.072	0.0	0.0	0.0	0.0	0.0
SLC1A3	P43003	True	EAA1_HUMAN	Glutamate_byGLS2_and_SLC1A3	CPI-CC0C33FB78E	ENSG00000079215	0.243	0.072	0.0	0.0	0.0	0.0	0.0
SLC1A3	P43003	True	EAA1_HUMAN	Glutamate_byGLS2_and_SLC1A3	CPI-CC00605BE5F	ENSG00000079215	0.243	0.072	0.0	0.0	0.0	0.0	0.0
SLC1A3	P43003	True	EAA1_HUMAN	Glutamate_byGLS2_and_SLC1A3	CPI-CC01CD69B71	ENSG00000079215	0.243	0.072	0.0	0.0	0.0	0.0	0.0
SLC1A3	P43003	True	EAA1_HUMAN	Glutamate_byGLS2_and_SLC1A3	CPI-CC09EB70913	ENSG00000079215	0.243	0.072	0.0	0.0	0.0	0.0	0.0
SLC1A3	P43003	True	EAA1_HUMAN	Glutamate_byGLS2_and_SLC1A3	CPI-CC0BB3C6CB3	ENSG00000079215	0.243	0.072	0.0	0.0	0.0	0.0	0.0
SLC1A3	P43003	True	EAA1_HUMAN	Glutamate_byGLS2_and_SLC1A3	CPI-CC01E49D97E	ENSG00000079215	0.243	0.072	0.0	0.0	0.0	0.0	0.0
SLC1A3	P43003	True	EAA1_HUMAN	Glutamate_byGLS2_and_SLC1A3	CPI-CS09CF4D275	ENSG00000079215	0.243	0.072	0.0	0.0	0.0	0.0	0.0
SLC1A3	P43003	True	EAA1_HUMAN	Glutamate_byGLS2_and_SLC1A3	CPI-CS07C63C8BC	ENSG00000079215	0.243	0.072	0.0	0.0	0.0	0.0	0.0
SLC1A3	P43003	True	EAA1_HUMAN	Glutamate_byGLS2_and_SLC1A3	CPI-CS05D1E58B4	ENSG00000079215	0.243	0.072	0.0	0.0	0.0	0.0	0.0
SLC1A3	P43003	True	EAA1_HUMAN	Glutamate_byGLS2_and_SLC1A3	CPI-CS0591372DE	ENSG00000079215	0.243	0.072	0.0	0.0	0.0	0.0	0.0
SLC1A3	P43003	True	EAA1_HUMAN	Glutamate_byGLS2_and_SLC1A3	CPI-CS03D684E7D	ENSG00000079215	0.243	0.072	0.0	0.0	0.0	0.0	0.0
SLC1A3	P43003	True	EAA1_HUMAN	Glutamate_byGLS2_and_SLC1A3	CPI-CS09698412B	ENSG00000079215	0.243	0.072	0.0	0.0	0.0	0.0	0.0
SLC1A3	P43003	True	EAA1_HUMAN	Glutamate_byGLS2_and_SLC1A3	CPI-CS0EFE72F4B	ENSG00000079215	0.243	0.072	0.0	0.0	0.0	0.0	0.0
SLC1A3	P43003	True	EAA1_HUMAN	Glutamate_byGLS2_and_SLC1A3	CPI-CS0947C60AA	ENSG00000079215	0.243	0.072	0.0	0.0	0.0	0.0	0.0
SLC1A6	P48664	True	EAA4_HUMAN	Glutamate_byGLS_and_SLC1A6	CPI-CS068F11B5E	ENSG00000105143	0.628	0.424	0.0	0.0	1.325	0.0	0.0
SLC1A6	P48664	True	EAA4_HUMAN	Glutamate_byGLS_and_SLC1A6	CPI-CS0BCE841D5	ENSG00000105143	0.628	0.424	0.0	0.0	1.325	0.0	0.0
SLC1A6	P48664	True	EAA4_HUMAN	Glutamate_byGLS_and_SLC1A6	CPI-CS0792FFF91	ENSG00000105143	0.628	0.424	0.0	0.0	1.325	0.0	0.0
SLC1A6	P48664	True	EAA4_HUMAN	Glutamate_byGLS_and_SLC1A6	CPI-CC0BF385067	ENSG00000105143	0.628	0.424	0.0	0.0	1.325	0.0	0.0
SLC1A6	P48664	True	EAA4_HUMAN	Glutamate_byGLS_and_SLC1A6	CPI-CC0DB5AB2C4	ENSG00000105143	0.628	0.424	0.0	0.0	1.325	0.0	0.0
SLC1A6	P48664	True	EAA4_HUMAN	Glutamate_byGLS_and_SLC1A6	CPI-CS0827BB954	ENSG00000105143	0.628	0.424	0.0	0.0	1.325	0.0	0.0
SLC1A6	P48664	True	EAA4_HUMAN	Glutamate_byGLS_and_SLC1A6	CPI-CC0C8B25F6D	ENSG00000105143	0.628	0.424	0.0	0.0	1.325	0.0	0.0
SLC1A6	P48664	True	EAA4_HUMAN	Glutamate_byGLS_and_SLC1A6	CPI-CC0E5CBF38E	ENSG00000105143	0.628	0.424	0.0	0.0	1.325	0.0	0.0
SLC1A6	P48664	True	EAA4_HUMAN	Glutamate_byGLS_and_SLC1A6	CPI-CC06FC18E3A	ENSG00000105143	0.628	0.424	0.0	0.0	1.325	0.0	0.0
SLC1A6	P48664	True	EAA4_HUMAN	Glutamate_byGLS_and_SLC1A6	CPI-CC0664821F8	ENSG00000105143	0.628	0.424	0.0	0.0	1.325	0.0	0.0
SLC1A6	P48664	True	EAA4_HUMAN	Glutamate_byGLS_and_SLC1A6	CPI-CC05B3DB330	ENSG00000105143	0.628	0.424	0.0	0.0	1.325	0.0	0.0
SLC1A6	P48664	True	EAA4_HUMAN	Glutamate_byGLS_and_SLC1A6	CPI-CC002EFE61E	ENSG00000105143	0.628	0.424	0.0	0.0	1.325	0.0	0.0
SLC1A6	P48664	True	EAA4_HUMAN	Glutamate_byGLS_and_SLC1A6	CPI-CS052714C89	ENSG00000105143	0.628	0.424	0.0	0.0	1.325	0.0	0.0
SLC1A6	P48664	True	EAA4_HUMAN	Glutamate_byGLS_and_SLC1A6	CPI-CS0CD4875F8	ENSG00000105143	0.628	0.424	0.0	0.0	1.325	0.0	0.0
SLC1A6	P48664	True	EAA4_HUMAN	Glutamate_byGLS_and_SLC1A6	CPI-CS0C43745D6	ENSG00000105143	0.628	0.424	0.0	0.0	1.325	0.0	0.0
SLC1A6	P48664	True	EAA4_HUMAN	Glutamate_byGLS_and_SLC1A6	CPI-CS07AF8702D	ENSG00000105143	0.628	0.424	0.0	0.0	1.325	0.0	0.0
SLC1A6	P48664	True	EAA4_HUMAN	Glutamate_byGLS_and_SLC1A6	CPI-CS0A5376E7A	ENSG00000105143	0.628	0.424	0.0	0.0	1.325	0.0	0.0
SLC1A6	P48664	True	EAA4_HUMAN	Glutamate_byGLS_and_SLC1A6	CPI-CS020F306DA	ENSG00000105143	0.628	0.424	0.0	0.0	1.325	0.0	0.0
SLC1A6	P48664	True	EAA4_HUMAN	Glutamate_byGLS_and_SLC1A6	CPI-CS07EF8D9C2	ENSG00000105143	0.628	0.424	0.0	0.0	1.325	0.0	0.0
SLC1A6	P48664	True	EAA4_HUMAN	Glutamate_byGLS_and_SLC1A6	CPI-CS08910752E	ENSG00000105143	0.628	0.424	0.0	0.0	1.325	0.0	0.0
SLC1A6	P48664	True	EAA4_HUMAN	Glutamate_byGLS2_and_SLC1A6	CPI-CS0F46608E1	ENSG00000105143	0.371	0.109	0.0	0.0	0.0	0.0	0.0
SLC1A6	P48664	True	EAA4_HUMAN	Glutamate_byGLS2_and_SLC1A6	CPI-CS013047C58	ENSG00000105143	0.371	0.109	0.0	0.0	0.0	0.0	0.0
SLC1A6	P48664	True	EAA4_HUMAN	Glutamate_byGLS2_and_SLC1A6	CPI-CS0D9BFD8AF	ENSG00000105143	0.371	0.109	0.0	0.0	0.0	0.0	0.0
SLC1A6	P48664	True	EAA4_HUMAN	Glutamate_byGLS2_and_SLC1A6	CPI-CC0ACDCA68F	ENSG00000105143	0.371	0.109	0.0	0.0	0.0	0.0	0.0
SLC1A6	P48664	True	EAA4_HUMAN	Glutamate_byGLS2_and_SLC1A6	CPI-CC0FF085B8B	ENSG00000105143	0.371	0.109	0.0	0.0	0.0	0.0	0.0
SLC1A6	P48664	True	EAA4_HUMAN	Glutamate_byGLS2_and_SLC1A6	CPI-CS0A195F101	ENSG00000105143	0.371	0.109	0.0	0.0	0.0	0.0	0.0
SLC1A6	P48664	True	EAA4_HUMAN	Glutamate_byGLS2_and_SLC1A6	CPI-CC00939F2D1	ENSG00000105143	0.371	0.109	0.0	0.0	0.0	0.0	0.0
SLC1A6	P48664	True	EAA4_HUMAN	Glutamate_byGLS2_and_SLC1A6	CPI-CC0567FF312	ENSG00000105143	0.371	0.109	0.0	0.0	0.0	0.0	0.0
SLC1A6	P48664	True	EAA4_HUMAN	Glutamate_byGLS2_and_SLC1A6	CPI-CC064FD0FE9	ENSG00000105143	0.371	0.109	0.0	0.0	0.0	0.0	0.0
SLC1A6	P48664	True	EAA4_HUMAN	Glutamate_byGLS2_and_SLC1A6	CPI-CC04A0FDD1C	ENSG00000105143	0.371	0.109	0.0	0.0	0.0	0.0	0.0
SLC1A6	P48664	True	EAA4_HUMAN	Glutamate_byGLS2_and_SLC1A6	CPI-CC00F5F0266	ENSG00000105143	0.371	0.109	0.0	0.0	0.0	0.0	0.0
SLC1A6	P48664	True	EAA4_HUMAN	Glutamate_byGLS2_and_SLC1A6	CPI-CC00BFD8B11	ENSG00000105143	0.371	0.109	0.0	0.0	0.0	0.0	0.0
SLC1A6	P48664	True	EAA4_HUMAN	Glutamate_byGLS2_and_SLC1A6	CPI-CS0C7C7DD02	ENSG00000105143	0.371	0.109	0.0	0.0	0.0	0.0	0.0
SLC1A6	P48664	True	EAA4_HUMAN	Glutamate_byGLS2_and_SLC1A6	CPI-CS0BC3D8A73	ENSG00000105143	0.371	0.109	0.0	0.0	0.0	0.0	0.0
SLC1A6	P48664	True	EAA4_HUMAN	Glutamate_byGLS2_and_SLC1A6	CPI-CS0554D19E3	ENSG00000105143	0.371	0.109	0.0	0.0	0.0	0.0	0.0
SLC1A6	P48664	True	EAA4_HUMAN	Glutamate_byGLS2_and_SLC1A6	CPI-CS0DB067721	ENSG00000105143	0.371	0.109	0.0	0.0	0.0	0.0	0.0
SLC1A6	P48664	True	EAA4_HUMAN	Glutamate_byGLS2_and_SLC1A6	CPI-CS0F106270D	ENSG00000105143	0.371	0.109	0.0	0.0	0.0	0.0	0.0
SLC1A6	P48664	True	EAA4_HUMAN	Glutamate_byGLS2_and_SLC1A6	CPI-CS0764E52B3	ENSG00000105143	0.371	0.109	0.0	0.0	0.0	0.0	0.0
SLC1A6	P48664	True	EAA4_HUMAN	Glutamate_byGLS2_and_SLC1A6	CPI-CS09E87611A	ENSG00000105143	0.371	0.109	0.0	0.0	0.0	0.0	0.0
SLC1A6	P48664	True	EAA4_HUMAN	Glutamate_byGLS2_and_SLC1A6	CPI-CS0270ABC42	ENSG00000105143	0.371	0.109	0.0	0.0	0.0	0.0	0.0
GLS2	Q9UI32	True	GLSL_HUMAN	Glutamate_byGLS2_and_SLC17A7	CPI-CS0FBD9A478	ENSG00000135423	0.011	0.058	0.0	0.0	0.0	0.0	0.0
GLS2	Q9UI32	True	GLSL_HUMAN	Glutamate_byGLS2_and_SLC17A7	CPI-CS08AE2D9A9	ENSG00000135423	0.011	0.058	0.0	0.0	0.0	0.0	0.0
GLS2	Q9UI32	True	GLSL_HUMAN	Glutamate_byGLS2_and_SLC17A7	CPI-CS0940331BF	ENSG00000135423	0.011	0.058	0.0	0.0	0.0	0.0	0.0
GLS2	Q9UI32	True	GLSL_HUMAN	Glutamate_byGLS2_and_SLC17A7	CPI-CC032282108	ENSG00000135423	0.011	0.058	0.0	0.0	0.0	0.0	0.0
GLS2	Q9UI32	True	GLSL_HUMAN	Glutamate_byGLS2_and_SLC17A7	CPI-CC08CAFBA94	ENSG00000135423	0.011	0.058	0.0	0.0	0.0	0.0	0.0
GLS2	Q9UI32	True	GLSL_HUMAN	Glutamate_byGLS2_and_SLC17A7	CPI-CS0D1DC5DFD	ENSG00000135423	0.011	0.058	0.0	0.0	0.0	0.0	0.0
GLS2	Q9UI32	True	GLSL_HUMAN	Glutamate_byGLS2_and_SLC17A7	CPI-CC00FD66B07	ENSG00000135423	0.011	0.058	0.0	0.0	0.0	0.0	0.0
GLS2	Q9UI32	True	GLSL_HUMAN	Glutamate_byGLS2_and_SLC17A7	CPI-CC032B985F7	ENSG00000135423	0.011	0.058	0.0	0.0	0.0	0.0	0.0
GLS2	Q9UI32	True	GLSL_HUMAN	Glutamate_byGLS2_and_SLC17A7	CPI-CC0FE97618B	ENSG00000135423	0.011	0.058	0.0	0.0	0.0	0.0	0.0
GLS2	Q9UI32	True	GLSL_HUMAN	Glutamate_byGLS2_and_SLC17A7	CPI-CC0B845D70B	ENSG00000135423	0.011	0.058	0.0	0.0	0.0	0.0	0.0
GLS2	Q9UI32	True	GLSL_HUMAN	Glutamate_byGLS2_and_SLC17A7	CPI-CC0F0E50ABC	ENSG00000135423	0.011	0.058	0.0	0.0	0.0	0.0	0.0
GLS2	Q9UI32	True	GLSL_HUMAN	Glutamate_byGLS2_and_SLC17A7	CPI-CC0AA96E404	ENSG00000135423	0.011	0.058	0.0	0.0	0.0	0.0	0.0
GLS2	Q9UI32	True	GLSL_HUMAN	Glutamate_byGLS2_and_SLC17A7	CPI-CS059F4ED23	ENSG00000135423	0.011	0.058	0.0	0.0	0.0	0.0	0.0
GLS2	Q9UI32	True	GLSL_HUMAN	Glutamate_byGLS2_and_SLC17A7	CPI-CS0EC77FC9C	ENSG00000135423	0.011	0.058	0.0	0.0	0.0	0.0	0.0
GLS2	Q9UI32	True	GLSL_HUMAN	Glutamate_byGLS2_and_SLC17A7	CPI-CS0AE7F1FB9	ENSG00000135423	0.011	0.058	0.0	0.0	0.0	0.0	0.0
GLS2	Q9UI32	True	GLSL_HUMAN	Glutamate_byGLS2_and_SLC17A7	CPI-CS09CFDCF78	ENSG00000135423	0.011	0.058	0.0	0.0	0.0	0.0	0.0
GLS2	Q9UI32	True	GLSL_HUMAN	Glutamate_byGLS2_and_SLC17A7	CPI-CS0BA5C6CCB	ENSG00000135423	0.011	0.058	0.0	0.0	0.0	0.0	0.0
GLS2	Q9UI32	True	GLSL_HUMAN	Glutamate_byGLS2_and_SLC17A7	CPI-CS0EC6271ED	ENSG00000135423	0.011	0.058	0.0	0.0	0.0	0.0	0.0
GLS2	Q9UI32	True	GLSL_HUMAN	Glutamate_byGLS2_and_SLC17A7	CPI-CS004BB0890	ENSG00000135423	0.011	0.058	0.0	0.0	0.0	0.0	0.0
GLS2	Q9UI32	True	GLSL_HUMAN	Glutamate_byGLS2_and_SLC17A7	CPI-CS00A95D069	ENSG00000135423	0.011	0.058	0.0	0.0	0.0	0.0	0.0
GLS2	Q9UI32	True	GLSL_HUMAN	Glutamate_byGLS2_and_SLC17A8	CPI-CS071E7684F	ENSG00000135423	0.0	0.007	0.0	0.0	0.0	0.0	0.0
GLS2	Q9UI32	True	GLSL_HUMAN	Glutamate_byGLS2_and_SLC17A8	CPI-CS07CDBB858	ENSG00000135423	0.0	0.007	0.0	0.0	0.0	0.0	0.0
GLS2	Q9UI32	True	GLSL_HUMAN	Glutamate_byGLS2_and_SLC17A8	CPI-CS0C7259F7C	ENSG00000135423	0.0	0.007	0.0	0.0	0.0	0.0	0.0
GLS2	Q9UI32	True	GLSL_HUMAN	Glutamate_byGLS2_and_SLC17A8	CPI-CC02F47F87C	ENSG00000135423	0.0	0.007	0.0	0.0	0.0	0.0	0.0
GLS2	Q9UI32	True	GLSL_HUMAN	Glutamate_byGLS2_and_SLC17A8	CPI-CC0D4DB34E9	ENSG00000135423	0.0	0.007	0.0	0.0	0.0	0.0	0.0
GLS2	Q9UI32	True	GLSL_HUMAN	Glutamate_byGLS2_and_SLC17A8	CPI-CS0AB128395	ENSG00000135423	0.0	0.007	0.0	0.0	0.0	0.0	0.0
GLS2	Q9UI32	True	GLSL_HUMAN	Glutamate_byGLS2_and_SLC17A8	CPI-CC0E019A0C0	ENSG00000135423	0.0	0.007	0.0	0.0	0.0	0.0	0.0
GLS2	Q9UI32	True	GLSL_HUMAN	Glutamate_byGLS2_and_SLC17A8	CPI-CC08537FF5B	ENSG00000135423	0.0	0.007	0.0	0.0	0.0	0.0	0.0
GLS2	Q9UI32	True	GLSL_HUMAN	Glutamate_byGLS2_and_SLC17A8	CPI-CC033072405	ENSG00000135423	0.0	0.007	0.0	0.0	0.0	0.0	0.0
GLS2	Q9UI32	True	GLSL_HUMAN	Glutamate_byGLS2_and_SLC17A8	CPI-CC084ABBDE8	ENSG00000135423	0.0	0.007	0.0	0.0	0.0	0.0	0.0
GLS2	Q9UI32	True	GLSL_HUMAN	Glutamate_byGLS2_and_SLC17A8	CPI-CC00A4CC26C	ENSG00000135423	0.0	0.007	0.0	0.0	0.0	0.0	0.0
GLS2	Q9UI32	True	GLSL_HUMAN	Glutamate_byGLS2_and_SLC17A8	CPI-CC02D7E1CD1	ENSG00000135423	0.0	0.007	0.0	0.0	0.0	0.0	0.0
GLS2	Q9UI32	True	GLSL_HUMAN	Glutamate_byGLS2_and_SLC17A8	CPI-CS0416CB0F5	ENSG00000135423	0.0	0.007	0.0	0.0	0.0	0.0	0.0
GLS2	Q9UI32	True	GLSL_HUMAN	Glutamate_byGLS2_and_SLC17A8	CPI-CS090CDDA91	ENSG00000135423	0.0	0.007	0.0	0.0	0.0	0.0	0.0
GLS2	Q9UI32	True	GLSL_HUMAN	Glutamate_byGLS2_and_SLC17A8	CPI-CS0A5B00FEC	ENSG00000135423	0.0	0.007	0.0	0.0	0.0	0.0	0.0
GLS2	Q9UI32	True	GLSL_HUMAN	Glutamate_byGLS2_and_SLC17A8	CPI-CS00323BD9A	ENSG00000135423	0.0	0.007	0.0	0.0	0.0	0.0	0.0
GLS2	Q9UI32	True	GLSL_HUMAN	Glutamate_byGLS2_and_SLC17A8	CPI-CS0A5C5F9DF	ENSG00000135423	0.0	0.007	0.0	0.0	0.0	0.0	0.0
GLS2	Q9UI32	True	GLSL_HUMAN	Glutamate_byGLS2_and_SLC17A8	CPI-CS0B8F51188	ENSG00000135423	0.0	0.007	0.0	0.0	0.0	0.0	0.0
GLS2	Q9UI32	True	GLSL_HUMAN	Glutamate_byGLS2_and_SLC17A8	CPI-CS00B734C46	ENSG00000135423	0.0	0.007	0.0	0.0	0.0	0.0	0.0
GLS2	Q9UI32	True	GLSL_HUMAN	Glutamate_byGLS2_and_SLC17A8	CPI-CS01BC2C4FF	ENSG00000135423	0.0	0.007	0.0	0.0	0.0	0.0	0.0
GLS2	Q9UI32	True	GLSL_HUMAN	Glutamate_byGLS2_and_SLC1A1	CPI-CS0899E9304	ENSG00000135423	0.371	0.109	0.0	0.0	0.0	0.0	0.0
GLS2	Q9UI32	True	GLSL_HUMAN	Glutamate_byGLS2_and_SLC1A1	CPI-CS06451E34A	ENSG00000135423	0.371	0.109	0.0	0.0	0.0	0.0	0.0
GLS2	Q9UI32	True	GLSL_HUMAN	Glutamate_byGLS2_and_SLC1A1	CPI-CS048A34709	ENSG00000135423	0.371	0.109	0.0	0.0	0.0	0.0	0.0
GLS2	Q9UI32	True	GLSL_HUMAN	Glutamate_byGLS2_and_SLC1A1	CPI-CC05A802EBC	ENSG00000135423	0.371	0.109	0.0	0.0	0.0	0.0	0.0
GLS2	Q9UI32	True	GLSL_HUMAN	Glutamate_byGLS2_and_SLC1A1	CPI-CC086C2B918	ENSG00000135423	0.371	0.109	0.0	0.0	0.0	0.0	0.0
GLS2	Q9UI32	True	GLSL_HUMAN	Glutamate_byGLS2_and_SLC1A1	CPI-CS01D65FEFD	ENSG00000135423	0.371	0.109	0.0	0.0	0.0	0.0	0.0
GLS2	Q9UI32	True	GLSL_HUMAN	Glutamate_byGLS2_and_SLC1A1	CPI-CC0160048A0	ENSG00000135423	0.371	0.109	0.0	0.0	0.0	0.0	0.0
GLS2	Q9UI32	True	GLSL_HUMAN	Glutamate_byGLS2_and_SLC1A1	CPI-CC0E8B3C37F	ENSG00000135423	0.371	0.109	0.0	0.0	0.0	0.0	0.0
GLS2	Q9UI32	True	GLSL_HUMAN	Glutamate_byGLS2_and_SLC1A1	CPI-CC072B222EE	ENSG00000135423	0.371	0.109	0.0	0.0	0.0	0.0	0.0
GLS2	Q9UI32	True	GLSL_HUMAN	Glutamate_byGLS2_and_SLC1A1	CPI-CC01F565028	ENSG00000135423	0.371	0.109	0.0	0.0	0.0	0.0	0.0
GLS2	Q9UI32	True	GLSL_HUMAN	Glutamate_byGLS2_and_SLC1A1	CPI-CC01F8CA118	ENSG00000135423	0.371	0.109	0.0	0.0	0.0	0.0	0.0
GLS2	Q9UI32	True	GLSL_HUMAN	Glutamate_byGLS2_and_SLC1A1	CPI-CC07C08B2DE	ENSG00000135423	0.371	0.109	0.0	0.0	0.0	0.0	0.0
GLS2	Q9UI32	True	GLSL_HUMAN	Glutamate_byGLS2_and_SLC1A1	CPI-CS089C871BA	ENSG00000135423	0.371	0.109	0.0	0.0	0.0	0.0	0.0
GLS2	Q9UI32	True	GLSL_HUMAN	Glutamate_byGLS2_and_SLC1A1	CPI-CS0286AF8D6	ENSG00000135423	0.371	0.109	0.0	0.0	0.0	0.0	0.0
GLS2	Q9UI32	True	GLSL_HUMAN	Glutamate_byGLS2_and_SLC1A1	CPI-CS081D8412E	ENSG00000135423	0.371	0.109	0.0	0.0	0.0	0.0	0.0
GLS2	Q9UI32	True	GLSL_HUMAN	Glutamate_byGLS2_and_SLC1A1	CPI-CS0041BE443	ENSG00000135423	0.371	0.109	0.0	0.0	0.0	0.0	0.0
GLS2	Q9UI32	True	GLSL_HUMAN	Glutamate_byGLS2_and_SLC1A1	CPI-CS05B11F2F4	ENSG00000135423	0.371	0.109	0.0	0.0	0.0	0.0	0.0
GLS2	Q9UI32	True	GLSL_HUMAN	Glutamate_byGLS2_and_SLC1A1	CPI-CS05610B89F	ENSG00000135423	0.371	0.109	0.0	0.0	0.0	0.0	0.0
GLS2	Q9UI32	True	GLSL_HUMAN	Glutamate_byGLS2_and_SLC1A1	CPI-CS00061350E	ENSG00000135423	0.371	0.109	0.0	0.0	0.0	0.0	0.0
GLS2	Q9UI32	True	GLSL_HUMAN	Glutamate_byGLS2_and_SLC1A1	CPI-CS0A14FBC54	ENSG00000135423	0.371	0.109	0.0	0.0	0.0	0.0	0.0
GLS2	Q9UI32	True	GLSL_HUMAN	Glutamate_byGLS2_and_SLC1A2	CPI-CS0B607E7E2	ENSG00000135423	0.011	0.043	0.0	0.0	0.0	0.0	0.0
GLS2	Q9UI32	True	GLSL_HUMAN	Glutamate_byGLS2_and_SLC1A2	CPI-CS0CC3AA145	ENSG00000135423	0.011	0.043	0.0	0.0	0.0	0.0	0.0
GLS2	Q9UI32	True	GLSL_HUMAN	Glutamate_byGLS2_and_SLC1A2	CPI-CS01E5ABF3E	ENSG00000135423	0.011	0.043	0.0	0.0	0.0	0.0	0.0
GLS2	Q9UI32	True	GLSL_HUMAN	Glutamate_byGLS2_and_SLC1A2	CPI-CC0D4DE23C7	ENSG00000135423	0.011	0.043	0.0	0.0	0.0	0.0	0.0
GLS2	Q9UI32	True	GLSL_HUMAN	Glutamate_byGLS2_and_SLC1A2	CPI-CC0B810B839	ENSG00000135423	0.011	0.043	0.0	0.0	0.0	0.0	0.0
GLS2	Q9UI32	True	GLSL_HUMAN	Glutamate_byGLS2_and_SLC1A2	CPI-CS053847508	ENSG00000135423	0.011	0.043	0.0	0.0	0.0	0.0	0.0
GLS2	Q9UI32	True	GLSL_HUMAN	Glutamate_byGLS2_and_SLC1A2	CPI-CC0B6964744	ENSG00000135423	0.011	0.043	0.0	0.0	0.0	0.0	0.0
GLS2	Q9UI32	True	GLSL_HUMAN	Glutamate_byGLS2_and_SLC1A2	CPI-CC0E3F34DEF	ENSG00000135423	0.011	0.043	0.0	0.0	0.0	0.0	0.0
GLS2	Q9UI32	True	GLSL_HUMAN	Glutamate_byGLS2_and_SLC1A2	CPI-CC0DE59E92B	ENSG00000135423	0.011	0.043	0.0	0.0	0.0	0.0	0.0
GLS2	Q9UI32	True	GLSL_HUMAN	Glutamate_byGLS2_and_SLC1A2	CPI-CC0C109D7DD	ENSG00000135423	0.011	0.043	0.0	0.0	0.0	0.0	0.0
GLS2	Q9UI32	True	GLSL_HUMAN	Glutamate_byGLS2_and_SLC1A2	CPI-CC0AC55FB5B	ENSG00000135423	0.011	0.043	0.0	0.0	0.0	0.0	0.0
GLS2	Q9UI32	True	GLSL_HUMAN	Glutamate_byGLS2_and_SLC1A2	CPI-CC017AB6A86	ENSG00000135423	0.011	0.043	0.0	0.0	0.0	0.0	0.0
GLS2	Q9UI32	True	GLSL_HUMAN	Glutamate_byGLS2_and_SLC1A2	CPI-CS070B19B57	ENSG00000135423	0.011	0.043	0.0	0.0	0.0	0.0	0.0
GLS2	Q9UI32	True	GLSL_HUMAN	Glutamate_byGLS2_and_SLC1A2	CPI-CS0916EF39D	ENSG00000135423	0.011	0.043	0.0	0.0	0.0	0.0	0.0
GLS2	Q9UI32	True	GLSL_HUMAN	Glutamate_byGLS2_and_SLC1A2	CPI-CS01E5D0183	ENSG00000135423	0.011	0.043	0.0	0.0	0.0	0.0	0.0
GLS2	Q9UI32	True	GLSL_HUMAN	Glutamate_byGLS2_and_SLC1A2	CPI-CS0D7A1419D	ENSG00000135423	0.011	0.043	0.0	0.0	0.0	0.0	0.0
GLS2	Q9UI32	True	GLSL_HUMAN	Glutamate_byGLS2_and_SLC1A2	CPI-CS06CD4A71F	ENSG00000135423	0.011	0.043	0.0	0.0	0.0	0.0	0.0
GLS2	Q9UI32	True	GLSL_HUMAN	Glutamate_byGLS2_and_SLC1A2	CPI-CS055AEE574	ENSG00000135423	0.011	0.043	0.0	0.0	0.0	0.0	0.0
GLS2	Q9UI32	True	GLSL_HUMAN	Glutamate_byGLS2_and_SLC1A2	CPI-CS0975DD44D	ENSG00000135423	0.011	0.043	0.0	0.0	0.0	0.0	0.0
GLS2	Q9UI32	True	GLSL_HUMAN	Glutamate_byGLS2_and_SLC1A2	CPI-CS0A2EDD507	ENSG00000135423	0.011	0.043	0.0	0.0	0.0	0.0	0.0
GLS2	Q9UI32	True	GLSL_HUMAN	Glutamate_byGLS2_and_SLC1A3	CPI-CS008389A89	ENSG00000135423	0.243	0.072	0.0	0.0	0.0	0.0	0.0
GLS2	Q9UI32	True	GLSL_HUMAN	Glutamate_byGLS2_and_SLC1A3	CPI-CS0B4B01B4B	ENSG00000135423	0.243	0.072	0.0	0.0	0.0	0.0	0.0
GLS2	Q9UI32	True	GLSL_HUMAN	Glutamate_byGLS2_and_SLC1A3	CPI-CS00E19754C	ENSG00000135423	0.243	0.072	0.0	0.0	0.0	0.0	0.0
GLS2	Q9UI32	True	GLSL_HUMAN	Glutamate_byGLS2_and_SLC1A3	CPI-CC00CFD9E84	ENSG00000135423	0.243	0.072	0.0	0.0	0.0	0.0	0.0
GLS2	Q9UI32	True	GLSL_HUMAN	Glutamate_byGLS2_and_SLC1A3	CPI-CC0B415175C	ENSG00000135423	0.243	0.072	0.0	0.0	0.0	0.0	0.0
GLS2	Q9UI32	True	GLSL_HUMAN	Glutamate_byGLS2_and_SLC1A3	CPI-CS06F474F5A	ENSG00000135423	0.243	0.072	0.0	0.0	0.0	0.0	0.0
GLS2	Q9UI32	True	GLSL_HUMAN	Glutamate_byGLS2_and_SLC1A3	CPI-CC0C33FB78E	ENSG00000135423	0.243	0.072	0.0	0.0	0.0	0.0	0.0
GLS2	Q9UI32	True	GLSL_HUMAN	Glutamate_byGLS2_and_SLC1A3	CPI-CC00605BE5F	ENSG00000135423	0.243	0.072	0.0	0.0	0.0	0.0	0.0
GLS2	Q9UI32	True	GLSL_HUMAN	Glutamate_byGLS2_and_SLC1A3	CPI-CC01CD69B71	ENSG00000135423	0.243	0.072	0.0	0.0	0.0	0.0	0.0
GLS2	Q9UI32	True	GLSL_HUMAN	Glutamate_byGLS2_and_SLC1A3	CPI-CC09EB70913	ENSG00000135423	0.243	0.072	0.0	0.0	0.0	0.0	0.0
GLS2	Q9UI32	True	GLSL_HUMAN	Glutamate_byGLS2_and_SLC1A3	CPI-CC0BB3C6CB3	ENSG00000135423	0.243	0.072	0.0	0.0	0.0	0.0	0.0
GLS2	Q9UI32	True	GLSL_HUMAN	Glutamate_byGLS2_and_SLC1A3	CPI-CC01E49D97E	ENSG00000135423	0.243	0.072	0.0	0.0	0.0	0.0	0.0
GLS2	Q9UI32	True	GLSL_HUMAN	Glutamate_byGLS2_and_SLC1A3	CPI-CS09CF4D275	ENSG00000135423	0.243	0.072	0.0	0.0	0.0	0.0	0.0
GLS2	Q9UI32	True	GLSL_HUMAN	Glutamate_byGLS2_and_SLC1A3	CPI-CS07C63C8BC	ENSG00000135423	0.243	0.072	0.0	0.0	0.0	0.0	0.0
GLS2	Q9UI32	True	GLSL_HUMAN	Glutamate_byGLS2_and_SLC1A3	CPI-CS05D1E58B4	ENSG00000135423	0.243	0.072	0.0	0.0	0.0	0.0	0.0
GLS2	Q9UI32	True	GLSL_HUMAN	Glutamate_byGLS2_and_SLC1A3	CPI-CS0591372DE	ENSG00000135423	0.243	0.072	0.0	0.0	0.0	0.0	0.0
GLS2	Q9UI32	True	GLSL_HUMAN	Glutamate_byGLS2_and_SLC1A3	CPI-CS03D684E7D	ENSG00000135423	0.243	0.072	0.0	0.0	0.0	0.0	0.0
GLS2	Q9UI32	True	GLSL_HUMAN	Glutamate_byGLS2_and_SLC1A3	CPI-CS09698412B	ENSG00000135423	0.243	0.072	0.0	0.0	0.0	0.0	0.0
GLS2	Q9UI32	True	GLSL_HUMAN	Glutamate_byGLS2_and_SLC1A3	CPI-CS0EFE72F4B	ENSG00000135423	0.243	0.072	0.0	0.0	0.0	0.0	0.0
GLS2	Q9UI32	True	GLSL_HUMAN	Glutamate_byGLS2_and_SLC1A3	CPI-CS0947C60AA	ENSG00000135423	0.243	0.072	0.0	0.0	0.0	0.0	0.0
GLS2	Q9UI32	True	GLSL_HUMAN	Glutamate_byGLS2_and_SLC1A6	CPI-CS0F46608E1	ENSG00000135423	0.371	0.109	0.0	0.0	0.0	0.0	0.0
GLS2	Q9UI32	True	GLSL_HUMAN	Glutamate_byGLS2_and_SLC1A6	CPI-CS013047C58	ENSG00000135423	0.371	0.109	0.0	0.0	0.0	0.0	0.0
GLS2	Q9UI32	True	GLSL_HUMAN	Glutamate_byGLS2_and_SLC1A6	CPI-CS0D9BFD8AF	ENSG00000135423	0.371	0.109	0.0	0.0	0.0	0.0	0.0
GLS2	Q9UI32	True	GLSL_HUMAN	Glutamate_byGLS2_and_SLC1A6	CPI-CC0ACDCA68F	ENSG00000135423	0.371	0.109	0.0	0.0	0.0	0.0	0.0
GLS2	Q9UI32	True	GLSL_HUMAN	Glutamate_byGLS2_and_SLC1A6	CPI-CC0FF085B8B	ENSG00000135423	0.371	0.109	0.0	0.0	0.0	0.0	0.0
GLS2	Q9UI32	True	GLSL_HUMAN	Glutamate_byGLS2_and_SLC1A6	CPI-CS0A195F101	ENSG00000135423	0.371	0.109	0.0	0.0	0.0	0.0	0.0
GLS2	Q9UI32	True	GLSL_HUMAN	Glutamate_byGLS2_and_SLC1A6	CPI-CC00939F2D1	ENSG00000135423	0.371	0.109	0.0	0.0	0.0	0.0	0.0
GLS2	Q9UI32	True	GLSL_HUMAN	Glutamate_byGLS2_and_SLC1A6	CPI-CC0567FF312	ENSG00000135423	0.371	0.109	0.0	0.0	0.0	0.0	0.0
GLS2	Q9UI32	True	GLSL_HUMAN	Glutamate_byGLS2_and_SLC1A6	CPI-CC064FD0FE9	ENSG00000135423	0.371	0.109	0.0	0.0	0.0	0.0	0.0
GLS2	Q9UI32	True	GLSL_HUMAN	Glutamate_byGLS2_and_SLC1A6	CPI-CC04A0FDD1C	ENSG00000135423	0.371	0.109	0.0	0.0	0.0	0.0	0.0
GLS2	Q9UI32	True	GLSL_HUMAN	Glutamate_byGLS2_and_SLC1A6	CPI-CC00F5F0266	ENSG00000135423	0.371	0.109	0.0	0.0	0.0	0.0	0.0
GLS2	Q9UI32	True	GLSL_HUMAN	Glutamate_byGLS2_and_SLC1A6	CPI-CC00BFD8B11	ENSG00000135423	0.371	0.109	0.0	0.0	0.0	0.0	0.0
GLS2	Q9UI32	True	GLSL_HUMAN	Glutamate_byGLS2_and_SLC1A6	CPI-CS0C7C7DD02	ENSG00000135423	0.371	0.109	0.0	0.0	0.0	0.0	0.0
GLS2	Q9UI32	True	GLSL_HUMAN	Glutamate_byGLS2_and_SLC1A6	CPI-CS0BC3D8A73	ENSG00000135423	0.371	0.109	0.0	0.0	0.0	0.0	0.0
GLS2	Q9UI32	True	GLSL_HUMAN	Glutamate_byGLS2_and_SLC1A6	CPI-CS0554D19E3	ENSG00000135423	0.371	0.109	0.0	0.0	0.0	0.0	0.0
GLS2	Q9UI32	True	GLSL_HUMAN	Glutamate_byGLS2_and_SLC1A6	CPI-CS0DB067721	ENSG00000135423	0.371	0.109	0.0	0.0	0.0	0.0	0.0
GLS2	Q9UI32	True	GLSL_HUMAN	Glutamate_byGLS2_and_SLC1A6	CPI-CS0F106270D	ENSG00000135423	0.371	0.109	0.0	0.0	0.0	0.0	0.0
GLS2	Q9UI32	True	GLSL_HUMAN	Glutamate_byGLS2_and_SLC1A6	CPI-CS0764E52B3	ENSG00000135423	0.371	0.109	0.0	0.0	0.0	0.0	0.0
GLS2	Q9UI32	True	GLSL_HUMAN	Glutamate_byGLS2_and_SLC1A6	CPI-CS09E87611A	ENSG00000135423	0.371	0.109	0.0	0.0	0.0	0.0	0.0
GLS2	Q9UI32	True	GLSL_HUMAN	Glutamate_byGLS2_and_SLC1A6	CPI-CS0270ABC42	ENSG00000135423	0.371	0.109	0.0	0.0	0.0	0.0	0.0
LTC4S	Q16873	True	LTC4S_HUMAN	LTC4_byLTC4S	CPI-CS0215886EA	ENSG00000283887	0.499	0.772	0.0	0.0	0.0	0.0	3.978
LTC4S	Q16873	True	LTC4S_HUMAN	LTC4_byLTC4S	CPI-CS0215886EA	ENSG00000213316	0.499	0.772	0.0	0.0	0.0	0.0	3.978
DBH	P09172	True	DOPO_HUMAN	Noradrenaline_byDBH_and_SLC6A2	CPI-CS0377ED1BC	ENSG00000123454	0.011	0.0	0.0	0.0	0.0	0.0	0.0
DBH	P09172	True	DOPO_HUMAN	Noradrenaline_byDBH_and_SLC6A2	CPI-CS0DDBC236B	ENSG00000123454	0.011	0.0	0.0	0.0	0.0	0.0	0.0
DBH	P09172	True	DOPO_HUMAN	Noradrenaline_byDBH_and_SLC6A2	CPI-CS0102B6543	ENSG00000123454	0.011	0.0	0.0	0.0	0.0	0.0	0.0
DBH	P09172	True	DOPO_HUMAN	Noradrenaline_byDBH_and_SLC6A2	CPI-CS05A217639	ENSG00000123454	0.011	0.0	0.0	0.0	0.0	0.0	0.0
DBH	P09172	True	DOPO_HUMAN	Noradrenaline_byDBH_and_SLC6A2	CPI-CS0749A56F0	ENSG00000123454	0.011	0.0	0.0	0.0	0.0	0.0	0.0
DBH	P09172	True	DOPO_HUMAN	Noradrenaline_byDBH_and_SLC6A2	CPI-CS09C112D46	ENSG00000123454	0.011	0.0	0.0	0.0	0.0	0.0	0.0
DBH	P09172	True	DOPO_HUMAN	Noradrenaline_byDBH_and_SLC6A2	CPI-CS0389CC0EC	ENSG00000123454	0.011	0.0	0.0	0.0	0.0	0.0	0.0
DBH	P09172	True	DOPO_HUMAN	Noradrenaline_byDBH_and_SLC18A2	CPI-CS098539E78	ENSG00000123454	0.033	0.029	0.0	0.0	0.0	0.0	0.0
DBH	P09172	True	DOPO_HUMAN	Noradrenaline_byDBH_and_SLC18A2	CPI-CS02EA1C9D1	ENSG00000123454	0.033	0.029	0.0	0.0	0.0	0.0	0.0
DBH	P09172	True	DOPO_HUMAN	Noradrenaline_byDBH_and_SLC18A2	CPI-CS0EAD92BCF	ENSG00000123454	0.033	0.029	0.0	0.0	0.0	0.0	0.0
DBH	P09172	True	DOPO_HUMAN	Noradrenaline_byDBH_and_SLC18A2	CPI-CS0345842F1	ENSG00000123454	0.033	0.029	0.0	0.0	0.0	0.0	0.0
DBH	P09172	True	DOPO_HUMAN	Noradrenaline_byDBH_and_SLC18A2	CPI-CS04395827F	ENSG00000123454	0.033	0.029	0.0	0.0	0.0	0.0	0.0
DBH	P09172	True	DOPO_HUMAN	Noradrenaline_byDBH_and_SLC18A2	CPI-CS0E8897714	ENSG00000123454	0.033	0.029	0.0	0.0	0.0	0.0	0.0
DBH	P09172	True	DOPO_HUMAN	Noradrenaline_byDBH_and_SLC18A2	CPI-CS067A8F850	ENSG00000123454	0.033	0.029	0.0	0.0	0.0	0.0	0.0
SLC6A2	P23975	True	SC6A2_HUMAN	Noradrenaline_byDBH_and_SLC6A2	CPI-CS0377ED1BC	ENSG00000103546	0.011	0.0	0.0	0.0	0.0	0.0	0.0
SLC6A2	P23975	True	SC6A2_HUMAN	Noradrenaline_byDBH_and_SLC6A2	CPI-CS0DDBC236B	ENSG00000103546	0.011	0.0	0.0	0.0	0.0	0.0	0.0
SLC6A2	P23975	True	SC6A2_HUMAN	Noradrenaline_byDBH_and_SLC6A2	CPI-CS0102B6543	ENSG00000103546	0.011	0.0	0.0	0.0	0.0	0.0	0.0
SLC6A2	P23975	True	SC6A2_HUMAN	Noradrenaline_byDBH_and_SLC6A2	CPI-CS05A217639	ENSG00000103546	0.011	0.0	0.0	0.0	0.0	0.0	0.0
SLC6A2	P23975	True	SC6A2_HUMAN	Noradrenaline_byDBH_and_SLC6A2	CPI-CS0749A56F0	ENSG00000103546	0.011	0.0	0.0	0.0	0.0	0.0	0.0
SLC6A2	P23975	True	SC6A2_HUMAN	Noradrenaline_byDBH_and_SLC6A2	CPI-CS09C112D46	ENSG00000103546	0.011	0.0	0.0	0.0	0.0	0.0	0.0
SLC6A2	P23975	True	SC6A2_HUMAN	Noradrenaline_byDBH_and_SLC6A2	CPI-CS0389CC0EC	ENSG00000103546	0.011	0.0	0.0	0.0	0.0	0.0	0.0
NRXN1	P58400	True	NRX1B_HUMAN	NRXN1_CBLN1_complex	CPI-CS0E570EA78	ENSG00000179915	0.122	0.006	0.0	0.0	0.0	0.0	0.0
CBLN1	P23435	True	CBLN1_HUMAN	NRXN1_CBLN1_complex	CPI-CS0E570EA78	ENSG00000102924	0.122	0.006	0.0	0.0	0.0	0.0	0.0
PTGDS	P41222	True	PTGDS_HUMAN	PGD2_byPTGDS	CPI-CS0FADCFDB9	ENSG00000107317	0.345	0.451	0.0	0.849	0.0	0.0	0.0
TENM2	Q9NT68	True	TEN2_HUMAN	TENM2_FLRT3_complex	CPI-CS04534E61E	ENSG00000145934	0.022	0.022	0.0	0.0	0.0	0.0	0.0
TENM2	Q9NT68	True	TEN2_HUMAN	TENM2_FLRT3_complex	CPI-CS049AAD8F5	ENSG00000145934	0.022	0.022	0.0	0.0	0.0	0.0	0.0
FLRT3	Q9NZU0	True	FLRT3_HUMAN	TENM2_FLRT3_complex	CPI-CS04534E61E	ENSG00000125848	0.022	0.022	0.0	0.0	0.0	0.0	0.0
FLRT3	Q9NZU0	True	FLRT3_HUMAN	TENM2_FLRT3_complex	CPI-CS049AAD8F5	ENSG00000125848	0.022	0.022	0.0	0.0	0.0	0.0	0.0
FLRT3	Q9NZU0	True	FLRT3_HUMAN	TENM3_FLRT3_complex	CPI-CS0D62B1695	ENSG00000125848	0.622	0.969	4.031	0.784	0.0	1.532	0.0
FLRT3	Q9NZU0	True	FLRT3_HUMAN	TENM4_FLRT3_complex	CPI-CS0B24464AF	ENSG00000125848	0.472	1.184	0.0	0.0	0.0	1.063	0.0
TENM3	Q9P273	True	TEN3_HUMAN	TENM3_FLRT3_complex	CPI-CS0D62B1695	ENSG00000218336	0.622	0.969	4.031	0.784	0.0	1.532	0.0
TENM4	Q6N022	True	TEN4_HUMAN	TENM4_FLRT3_complex	CPI-CS0B24464AF	ENSG00000149256	0.472	1.184	0.0	0.0	0.0	1.063	0.0
CDH1	P12830	False	CADH1_HUMAN		CPI-SC0A2DB962D	ENSG00000039068	4.285	3.651	5.297	4.758	2.959	4.41	4.207
COL10A1	Q03692	False	COAA1_HUMAN		CPI-SC0B5CEA47D	ENSG00000123500	0.0	0.006	0.0	0.0	0.0	0.0	0.0
COL11A1	P12107	False	COBA1_HUMAN		CPI-SC0C8B7BCBB	ENSG00000060718	0.498	0.527	3.666	0.0	0.0	1.905	0.0
COL11A2	P13942	False	COBA2_HUMAN		CPI-SC0D3C12C3F	ENSG00000204248	0.032	0.044	0.0	0.0	0.0	0.917	0.0
COL12A1	Q99715	False	COCA1_HUMAN		CPI-SC0B86B7CED	ENSG00000111799	0.011	0.0	0.0	0.0	0.0	0.0	0.0
COL13A1	Q5TAT6	False	CODA1_HUMAN		CPI-SC0FA343CEF	ENSG00000197467	0.526	1.828	0.0	0.0	3.704	1.054	0.0
COL14A1	Q05707	False	COEA1_HUMAN		CPI-SC0CCCF9A7F	ENSG00000187955	0.377	0.239	0.0	0.732	0.0	1.861	0.0
COL15A1	P39059	False	COFA1_HUMAN		CPI-SC0E85E1FB0	ENSG00000204291	0.0	0.008	0.0	0.0	0.0	0.0	0.0
COL16A1	Q07092	False	COGA1_HUMAN		CPI-SC0956F4A31	ENSG00000084636	0.118	0.229	0.0	1.49	0.0	0.0	0.0
COL17A1	Q9UMD9	False	COHA1_HUMAN		CPI-SC06EEEC092	ENSG00000065618	0.171	0.214	0.0	0.0	0.0	0.0	0.0
COL18A1	P39060	False	COIA1_HUMAN		CPI-SC04BD52124	ENSG00000182871	4.421	3.283	6.136	5.136	3.37	3.993	6.292
COL1A1	P02452	False	CO1A1_HUMAN		CPI-SC04BCFC59C	ENSG00000108821	0.756	2.275	5.396	0.0	0.0	2.257	7.106
COL1A2	P08123	False	CO1A2_HUMAN		CPI-SC03D0A4AD2	ENSG00000164692	2.276	2.455	4.249	2.706	4.599	4.972	6.734
COL20A1	Q9P218	False	COKA1_HUMAN		CPI-SC0D5DDAD29	ENSG00000101203	0.011	0.0	0.0	0.0	0.0	0.0	0.0
COL21A1	Q96P44	False	COLA1_HUMAN		CPI-SC0D10396B4	ENSG00000124749	0.035	0.044	0.0	0.0	0.0	0.0	0.0
COL24A1	Q17RW2	False	COOA1_HUMAN		CPI-SC088A27EA5	ENSG00000171502	0.01	0.007	0.0	0.0	0.0	0.0	0.0
COL26A1	Q96A83	False	COQA1_HUMAN		CPI-SC0F179D307	ENSG00000160963	0.615	0.244	0.0	0.0	0.0	0.0	4.985
COL27A1	Q8IZC6	False	CORA1_HUMAN		CPI-SC044C2FDA4	ENSG00000196739	0.79	0.502	0.0	0.873	1.41	2.999	0.0
COL28A1	Q2UY09	False	COSA1_HUMAN		CPI-SC04251A46C	ENSG00000215018	0.055	0.037	0.0	0.0	0.0	0.0	0.0
COL2A1	P02458	False	CO2A1_HUMAN		CPI-SC09C62F412	ENSG00000139219	1.079	2.418	5.512	4.982	3.102	4.884	4.979
COL3A1	P02461	False	CO3A1_HUMAN		CPI-SC06A152CC0	ENSG00000168542	0.0	0.008	0.0	0.0	0.0	0.0	0.0
COL4A1	P02462	False	CO4A1_HUMAN		CPI-SC03515B178	ENSG00000187498	2.234	1.6	4.336	3.944	3.231	2.054	6.265
COL4A2	P08572	False	CO4A2_HUMAN		CPI-SC046604E76	ENSG00000134871	1.839	1.213	0.0	4.017	0.0	2.332	5.594
COL4A3	Q01955	False	CO4A3_HUMAN		CPI-SC0926FDACC	ENSG00000169031	0.0	0.022	0.0	0.0	0.0	0.0	0.0
COL4A4	P53420	False	CO4A4_HUMAN		CPI-SC072376C7B	ENSG00000081052	0.033	0.106	0.0	0.0	0.0	0.0	0.0
COL4A5	P29400	False	CO4A5_HUMAN		CPI-SC0C287AFC3	ENSG00000188153	1.478	1.932	5.02	0.976	3.292	0.0	0.0
COL4A6	Q14031	False	CO4A6_HUMAN		CPI-SC0FDD31EAB	ENSG00000197565	1.195	1.861	0.0	2.62	0.0	2.673	4.304
COL5A1	P20908	False	CO5A1_HUMAN		CPI-SC0681DB40E	ENSG00000130635	0.261	0.423	0.0	1.043	3.684	0.0	0.0
COL5A2	P05997	False	CO5A2_HUMAN		CPI-SC0345262E7	ENSG00000204262	0.647	0.952	0.0	3.537	1.399	1.963	3.935
COL5A3	P25940	False	CO5A3_HUMAN		CPI-SC0D5418330	ENSG00000080573	0.054	0.007	0.0	0.0	0.0	0.0	3.961
COL6A1	P12109	False	CO6A1_HUMAN		CPI-SC0CCB0D955	ENSG00000142156	5.338	5.704	5.554	5.74	5.891	5.571	4.799
COL6A2	P12110	False	CO6A2_HUMAN		CPI-SC01A5C5096	ENSG00000142173	5.04	5.287	5.41	4.234	3.087	5.129	5.565
COL6A3	P12111	False	CO6A3_HUMAN		CPI-SC084C79E20	ENSG00000163359	0.137	0.107	0.0	0.719	0.0	0.0	0.0
COL6A5	A8TX70	False	CO6A5_HUMAN		CPI-SC0A6F94686	ENSG00000172752	0.021	0.0	0.0	0.0	0.0	0.0	0.0
COL6A6	A6NMZ7	False	CO6A6_HUMAN		CPI-SC00D0AFED0	ENSG00000206384	0.011	0.015	0.0	0.0	0.0	0.0	0.0
COL7A1	Q02388	False	CO7A1_HUMAN		CPI-SC05640277E	ENSG00000114270	0.131	0.189	0.0	0.0	0.0	0.0	0.0
COL8A1	P27658	False	CO8A1_HUMAN		CPI-SC0B3564B15	ENSG00000144810	0.032	0.0	0.0	0.0	0.0	0.0	0.0
COL8A2	P25067	False	CO8A2_HUMAN		CPI-SC0F94B7D8F	ENSG00000171812	0.033	0.022	0.0	0.0	0.0	0.0	0.0
COL9A1	P20849	False	CO9A1_HUMAN		CPI-SC00065C95C	ENSG00000112280	0.349	0.266	0.0	0.0	0.0	0.875	3.837
COL9A2	Q14055	False	CO9A2_HUMAN		CPI-SC0A916E0E2	ENSG00000049089	0.198	0.235	0.0	0.0	0.0	0.0	0.0
COL9A3	Q14050	False	CO9A3_HUMAN		CPI-SC0BB68FB34	ENSG00000092758	2.083	2.127	0.0	2.124	0.0	1.165	5.086
FN1	P02751	False	FINC_HUMAN		CPI-SC01D1C56CC	ENSG00000115414	3.432	4.397	7.845	6.446	3.87	7.252	8.572
LAMC1	P11047	False	LAMC1_HUMAN		CPI-SC0A460766C	ENSG00000135862	2.881	2.287	5.633	3.73	0.0	4.935	5.101
CDH1	P12830	False	CADH1_HUMAN		CPI-SC09D882C18	ENSG00000039068	4.285	3.651	5.297	4.758	2.959	4.41	4.207
CDH1	P12830	False	CADH1_HUMAN		CPI-SS0CC5DCE80	ENSG00000039068	4.285	3.651	5.297	4.758	2.959	4.41	4.207
CDH2	P19022	False	CADH2_HUMAN		CPI-SS0EE09A201	ENSG00000170558	4.185	5.851	6.282	5.555	5.445	6.128	6.503
CDH3	P22223	False	CADH3_HUMAN		CPI-SS0DA0F5556	ENSG00000062038	1.972	2.206	4.021	1.546	1.38	3.273	0.0
CDH6	P55285	False	CADH6_HUMAN		CPI-SS0C53F7672	ENSG00000113361	0.054	0.016	0.0	0.74	0.0	0.0	0.0
CDH7	Q9ULB5	False	CADH7_HUMAN		CPI-SS0BE3D537D	ENSG00000081138	0.054	0.137	0.0	0.0	0.0	0.0	0.0
CADM1	Q9BY67	False	CADM1_HUMAN		CPI-SS0889E281D	ENSG00000182985	2.336	4.164	5.064	2.94	1.963	5.196	4.535
CADM3	Q8N126	False	CADM3_HUMAN		CPI-SS09C06644C	ENSG00000162706	0.112	0.15	0.0	0.0	0.0	0.0	0.0
CRTAM	O95727	False	CRTAM_HUMAN		CPI-SS0C9696AAA	ENSG00000109943	0.011	0.022	0.0	0.0	0.0	0.0	0.0
CADM1	Q9BY67	False	CADM1_HUMAN		CPI-SS0B990492C	ENSG00000182985	2.336	4.164	5.064	2.94	1.963	5.196	4.535
CADM3	Q8N126	False	CADM3_HUMAN		CPI-SS00550260E	ENSG00000162706	0.112	0.15	0.0	0.0	0.0	0.0	0.0
NECTIN1	Q15223	False	PVRL1_HUMAN		CPI-SS0C5E9FBFB	ENSG00000110400	0.845	0.481	3.857	2.342	0.0	1.985	0.0
NECTIN2	Q92692	False	PVRL2_HUMAN		CPI-SS02FBD007E	ENSG00000130202	3.828	4.991	5.408	4.306	3.328	5.152	4.192
CADM3	Q8N126	False	CADM3_HUMAN		CPI-SS02D18D12B	ENSG00000162706	0.112	0.15	0.0	0.0	0.0	0.0	0.0
CADM3	Q8N126	False	CADM3_HUMAN		CPI-SS0B3829651	ENSG00000162706	0.112	0.15	0.0	0.0	0.0	0.0	0.0
CEACAM1	P13688	False	CEAM1_HUMAN		CPI-SS0A2D7895C	ENSG00000079385	0.098	0.108	0.0	0.0	0.0	0.0	0.0
CEACAM6	P40199	False	CEAM6_HUMAN		CPI-SS001BF66E8	ENSG00000086548	0.011	0.0	0.0	0.0	0.0	0.0	0.0
CEACAM1	P13688	False	CEAM1_HUMAN		CPI-SS0BDC04683	ENSG00000079385	0.098	0.108	0.0	0.0	0.0	0.0	0.0
PODXL2	Q9NZ53	False	PDXL2_HUMAN		CPI-SS0B111D2F5	ENSG00000114631	1.504	0.933	0.0	1.644	0.0	3.667	0.0
CD44	P16070	False	CD44_HUMAN		CPI-SS06F83AE58	ENSG00000026508	1.18	1.044	0.0	1.565	1.255	1.878	0.0
COL10A1	Q03692	False	COAA1_HUMAN		CPI-SC04FA882F7	ENSG00000123500	0.0	0.006	0.0	0.0	0.0	0.0	0.0
COL11A1	P12107	False	COBA1_HUMAN		CPI-SC0E53A238E	ENSG00000060718	0.498	0.527	3.666	0.0	0.0	1.905	0.0
COL11A2	P13942	False	COBA2_HUMAN		CPI-SC071163509	ENSG00000204248	0.032	0.044	0.0	0.0	0.0	0.917	0.0
COL12A1	Q99715	False	COCA1_HUMAN		CPI-SC0E83A4B71	ENSG00000111799	0.011	0.0	0.0	0.0	0.0	0.0	0.0
COL13A1	Q5TAT6	False	CODA1_HUMAN		CPI-SC0FCF853DB	ENSG00000197467	0.526	1.828	0.0	0.0	3.704	1.054	0.0
COL14A1	Q05707	False	COEA1_HUMAN		CPI-SC0AB5FBF10	ENSG00000187955	0.377	0.239	0.0	0.732	0.0	1.861	0.0
COL15A1	P39059	False	COFA1_HUMAN		CPI-SC027893337	ENSG00000204291	0.0	0.008	0.0	0.0	0.0	0.0	0.0
COL16A1	Q07092	False	COGA1_HUMAN		CPI-SC06AD39F88	ENSG00000084636	0.118	0.229	0.0	1.49	0.0	0.0	0.0
COL17A1	Q9UMD9	False	COHA1_HUMAN		CPI-SC0C841033A	ENSG00000065618	0.171	0.214	0.0	0.0	0.0	0.0	0.0
COL18A1	P39060	False	COIA1_HUMAN		CPI-SC0C739EDCE	ENSG00000182871	4.421	3.283	6.136	5.136	3.37	3.993	6.292
COL1A1	P02452	False	CO1A1_HUMAN		CPI-SC08DBCCFF0	ENSG00000108821	0.756	2.275	5.396	0.0	0.0	2.257	7.106
COL1A2	P08123	False	CO1A2_HUMAN		CPI-SC09DB9D20A	ENSG00000164692	2.276	2.455	4.249	2.706	4.599	4.972	6.734
COL20A1	Q9P218	False	COKA1_HUMAN		CPI-SC0804EB2C0	ENSG00000101203	0.011	0.0	0.0	0.0	0.0	0.0	0.0
COL21A1	Q96P44	False	COLA1_HUMAN		CPI-SC065DB6486	ENSG00000124749	0.035	0.044	0.0	0.0	0.0	0.0	0.0
COL24A1	Q17RW2	False	COOA1_HUMAN		CPI-SC073A7317A	ENSG00000171502	0.01	0.007	0.0	0.0	0.0	0.0	0.0
COL26A1	Q96A83	False	COQA1_HUMAN		CPI-SC01E6BE079	ENSG00000160963	0.615	0.244	0.0	0.0	0.0	0.0	4.985
COL27A1	Q8IZC6	False	CORA1_HUMAN		CPI-SC050F64BB5	ENSG00000196739	0.79	0.502	0.0	0.873	1.41	2.999	0.0
COL28A1	Q2UY09	False	COSA1_HUMAN		CPI-SC01C274A51	ENSG00000215018	0.055	0.037	0.0	0.0	0.0	0.0	0.0
COL2A1	P02458	False	CO2A1_HUMAN		CPI-SC0EA8ABCFD	ENSG00000139219	1.079	2.418	5.512	4.982	3.102	4.884	4.979
COL3A1	P02461	False	CO3A1_HUMAN		CPI-SC00367777A	ENSG00000168542	0.0	0.008	0.0	0.0	0.0	0.0	0.0
COL4A1	P02462	False	CO4A1_HUMAN		CPI-SC0744E13CB	ENSG00000187498	2.234	1.6	4.336	3.944	3.231	2.054	6.265
COL4A2	P08572	False	CO4A2_HUMAN		CPI-SC03F728659	ENSG00000134871	1.839	1.213	0.0	4.017	0.0	2.332	5.594
COL4A3	Q01955	False	CO4A3_HUMAN		CPI-SC0886D58EF	ENSG00000169031	0.0	0.022	0.0	0.0	0.0	0.0	0.0
COL4A4	P53420	False	CO4A4_HUMAN		CPI-SC04ABF0023	ENSG00000081052	0.033	0.106	0.0	0.0	0.0	0.0	0.0
COL4A5	P29400	False	CO4A5_HUMAN		CPI-SC042B580A3	ENSG00000188153	1.478	1.932	5.02	0.976	3.292	0.0	0.0
COL4A6	Q14031	False	CO4A6_HUMAN		CPI-SC0C8B6ACF5	ENSG00000197565	1.195	1.861	0.0	2.62	0.0	2.673	4.304
COL5A1	P20908	False	CO5A1_HUMAN		CPI-SC0592501EA	ENSG00000130635	0.261	0.423	0.0	1.043	3.684	0.0	0.0
COL5A2	P05997	False	CO5A2_HUMAN		CPI-SC037A0554C	ENSG00000204262	0.647	0.952	0.0	3.537	1.399	1.963	3.935
COL5A3	P25940	False	CO5A3_HUMAN		CPI-SC00EAD4C47	ENSG00000080573	0.054	0.007	0.0	0.0	0.0	0.0	3.961
COL6A1	P12109	False	CO6A1_HUMAN		CPI-SC0549A759B	ENSG00000142156	5.338	5.704	5.554	5.74	5.891	5.571	4.799
COL6A2	P12110	False	CO6A2_HUMAN		CPI-SC0F9FB6DCB	ENSG00000142173	5.04	5.287	5.41	4.234	3.087	5.129	5.565
COL6A3	P12111	False	CO6A3_HUMAN		CPI-SC0ECDD1074	ENSG00000163359	0.137	0.107	0.0	0.719	0.0	0.0	0.0
COL6A5	A8TX70	False	CO6A5_HUMAN		CPI-SC0C6DC4D50	ENSG00000172752	0.021	0.0	0.0	0.0	0.0	0.0	0.0
COL6A6	A6NMZ7	False	CO6A6_HUMAN		CPI-SC0D3870098	ENSG00000206384	0.011	0.015	0.0	0.0	0.0	0.0	0.0
COL7A1	Q02388	False	CO7A1_HUMAN		CPI-SC0E509A5C6	ENSG00000114270	0.131	0.189	0.0	0.0	0.0	0.0	0.0
COL8A1	P27658	False	CO8A1_HUMAN		CPI-SC03760D980	ENSG00000144810	0.032	0.0	0.0	0.0	0.0	0.0	0.0
COL8A2	P25067	False	CO8A2_HUMAN		CPI-SC0453131F6	ENSG00000171812	0.033	0.022	0.0	0.0	0.0	0.0	0.0
COL9A1	P20849	False	CO9A1_HUMAN		CPI-SC070BECDC9	ENSG00000112280	0.349	0.266	0.0	0.0	0.0	0.875	3.837
COL9A2	Q14055	False	CO9A2_HUMAN		CPI-SC0270AA5D9	ENSG00000049089	0.198	0.235	0.0	0.0	0.0	0.0	0.0
COL9A3	Q14050	False	CO9A3_HUMAN		CPI-SC0DC74CBE5	ENSG00000092758	2.083	2.127	0.0	2.124	0.0	1.165	5.086
SEMA7A	O75326	False	SEM7A_HUMAN		CPI-SC03AF43F8B	ENSG00000138623	0.087	0.072	0.0	0.0	0.0	0.0	0.0
COL10A1	Q03692	False	COAA1_HUMAN		CPI-SC0B4F620A6	ENSG00000123500	0.0	0.006	0.0	0.0	0.0	0.0	0.0
COL11A1	P12107	False	COBA1_HUMAN		CPI-SC0B991F6B1	ENSG00000060718	0.498	0.527	3.666	0.0	0.0	1.905	0.0
COL11A2	P13942	False	COBA2_HUMAN		CPI-SC034D4CF73	ENSG00000204248	0.032	0.044	0.0	0.0	0.0	0.917	0.0
COL12A1	Q99715	False	COCA1_HUMAN		CPI-SC0EC720659	ENSG00000111799	0.011	0.0	0.0	0.0	0.0	0.0	0.0
COL13A1	Q5TAT6	False	CODA1_HUMAN		CPI-SC0A18569E5	ENSG00000197467	0.526	1.828	0.0	0.0	3.704	1.054	0.0
COL14A1	Q05707	False	COEA1_HUMAN		CPI-SC0B6D93CD4	ENSG00000187955	0.377	0.239	0.0	0.732	0.0	1.861	0.0
COL15A1	P39059	False	COFA1_HUMAN		CPI-SC01BE5E1F7	ENSG00000204291	0.0	0.008	0.0	0.0	0.0	0.0	0.0
COL16A1	Q07092	False	COGA1_HUMAN		CPI-SC027EF0F68	ENSG00000084636	0.118	0.229	0.0	1.49	0.0	0.0	0.0
COL17A1	Q9UMD9	False	COHA1_HUMAN		CPI-SC00942962B	ENSG00000065618	0.171	0.214	0.0	0.0	0.0	0.0	0.0
COL18A1	P39060	False	COIA1_HUMAN		CPI-SC039737584	ENSG00000182871	4.421	3.283	6.136	5.136	3.37	3.993	6.292
COL1A1	P02452	False	CO1A1_HUMAN		CPI-SC028882919	ENSG00000108821	0.756	2.275	5.396	0.0	0.0	2.257	7.106
COL1A2	P08123	False	CO1A2_HUMAN		CPI-SC07707E049	ENSG00000164692	2.276	2.455	4.249	2.706	4.599	4.972	6.734
COL20A1	Q9P218	False	COKA1_HUMAN		CPI-SC0F393B830	ENSG00000101203	0.011	0.0	0.0	0.0	0.0	0.0	0.0
COL21A1	Q96P44	False	COLA1_HUMAN		CPI-SC076898564	ENSG00000124749	0.035	0.044	0.0	0.0	0.0	0.0	0.0
COL24A1	Q17RW2	False	COOA1_HUMAN		CPI-SC09E4E673B	ENSG00000171502	0.01	0.007	0.0	0.0	0.0	0.0	0.0
COL26A1	Q96A83	False	COQA1_HUMAN		CPI-SC008D5E4B2	ENSG00000160963	0.615	0.244	0.0	0.0	0.0	0.0	4.985
COL27A1	Q8IZC6	False	CORA1_HUMAN		CPI-SC090152EEE	ENSG00000196739	0.79	0.502	0.0	0.873	1.41	2.999	0.0
COL28A1	Q2UY09	False	COSA1_HUMAN		CPI-SC0E9AA9087	ENSG00000215018	0.055	0.037	0.0	0.0	0.0	0.0	0.0
COL2A1	P02458	False	CO2A1_HUMAN		CPI-SC0AA90A03B	ENSG00000139219	1.079	2.418	5.512	4.982	3.102	4.884	4.979
COL3A1	P02461	False	CO3A1_HUMAN		CPI-SC0A7864078	ENSG00000168542	0.0	0.008	0.0	0.0	0.0	0.0	0.0
COL4A1	P02462	False	CO4A1_HUMAN		CPI-SC0756B421F	ENSG00000187498	2.234	1.6	4.336	3.944	3.231	2.054	6.265
COL4A2	P08572	False	CO4A2_HUMAN		CPI-SC0096917A2	ENSG00000134871	1.839	1.213	0.0	4.017	0.0	2.332	5.594
COL4A3	Q01955	False	CO4A3_HUMAN		CPI-SC0CC8A2F79	ENSG00000169031	0.0	0.022	0.0	0.0	0.0	0.0	0.0
COL4A4	P53420	False	CO4A4_HUMAN		CPI-SC030087D4F	ENSG00000081052	0.033	0.106	0.0	0.0	0.0	0.0	0.0
COL4A5	P29400	False	CO4A5_HUMAN		CPI-SC0F1833AC0	ENSG00000188153	1.478	1.932	5.02	0.976	3.292	0.0	0.0
COL4A6	Q14031	False	CO4A6_HUMAN		CPI-SC0BFDE14E9	ENSG00000197565	1.195	1.861	0.0	2.62	0.0	2.673	4.304
COL5A1	P20908	False	CO5A1_HUMAN		CPI-SC05590EDD3	ENSG00000130635	0.261	0.423	0.0	1.043	3.684	0.0	0.0
COL5A2	P05997	False	CO5A2_HUMAN		CPI-SC0CED85DDE	ENSG00000204262	0.647	0.952	0.0	3.537	1.399	1.963	3.935
COL5A3	P25940	False	CO5A3_HUMAN		CPI-SC0DA063880	ENSG00000080573	0.054	0.007	0.0	0.0	0.0	0.0	3.961
COL6A1	P12109	False	CO6A1_HUMAN		CPI-SC0251EEF61	ENSG00000142156	5.338	5.704	5.554	5.74	5.891	5.571	4.799
COL6A2	P12110	False	CO6A2_HUMAN		CPI-SC07F654CB3	ENSG00000142173	5.04	5.287	5.41	4.234	3.087	5.129	5.565
COL6A3	P12111	False	CO6A3_HUMAN		CPI-SC059D160BE	ENSG00000163359	0.137	0.107	0.0	0.719	0.0	0.0	0.0
COL6A5	A8TX70	False	CO6A5_HUMAN		CPI-SC0E4A99136	ENSG00000172752	0.021	0.0	0.0	0.0	0.0	0.0	0.0
COL6A6	A6NMZ7	False	CO6A6_HUMAN		CPI-SC0E03C13D1	ENSG00000206384	0.011	0.015	0.0	0.0	0.0	0.0	0.0
COL7A1	Q02388	False	CO7A1_HUMAN		CPI-SC0B4771D76	ENSG00000114270	0.131	0.189	0.0	0.0	0.0	0.0	0.0
COL8A1	P27658	False	CO8A1_HUMAN		CPI-SC068FFC547	ENSG00000144810	0.032	0.0	0.0	0.0	0.0	0.0	0.0
COL8A2	P25067	False	CO8A2_HUMAN		CPI-SC0FCB8DFBB	ENSG00000171812	0.033	0.022	0.0	0.0	0.0	0.0	0.0
COL9A1	P20849	False	CO9A1_HUMAN		CPI-SC050CC3A3F	ENSG00000112280	0.349	0.266	0.0	0.0	0.0	0.875	3.837
COL9A2	Q14055	False	CO9A2_HUMAN		CPI-SC0A210DC1F	ENSG00000049089	0.198	0.235	0.0	0.0	0.0	0.0	0.0
COL9A3	Q14050	False	CO9A3_HUMAN		CPI-SC0FD500AF3	ENSG00000092758	2.083	2.127	0.0	2.124	0.0	1.165	5.086
FN1	P02751	False	FINC_HUMAN		CPI-SC0C91660AB	ENSG00000115414	3.432	4.397	7.845	6.446	3.87	7.252	8.572
COL10A1	Q03692	False	COAA1_HUMAN		CPI-SC0519DE925	ENSG00000123500	0.0	0.006	0.0	0.0	0.0	0.0	0.0
COL11A1	P12107	False	COBA1_HUMAN		CPI-SC06F3DDF90	ENSG00000060718	0.498	0.527	3.666	0.0	0.0	1.905	0.0
COL11A2	P13942	False	COBA2_HUMAN		CPI-SC06DCE672A	ENSG00000204248	0.032	0.044	0.0	0.0	0.0	0.917	0.0
COL12A1	Q99715	False	COCA1_HUMAN		CPI-SC0A3722F1F	ENSG00000111799	0.011	0.0	0.0	0.0	0.0	0.0	0.0
COL13A1	Q5TAT6	False	CODA1_HUMAN		CPI-SC093DFA335	ENSG00000197467	0.526	1.828	0.0	0.0	3.704	1.054	0.0
COL14A1	Q05707	False	COEA1_HUMAN		CPI-SC092A2325E	ENSG00000187955	0.377	0.239	0.0	0.732	0.0	1.861	0.0
COL15A1	P39059	False	COFA1_HUMAN		CPI-SC0BCE0B954	ENSG00000204291	0.0	0.008	0.0	0.0	0.0	0.0	0.0
COL16A1	Q07092	False	COGA1_HUMAN		CPI-SC01633DC81	ENSG00000084636	0.118	0.229	0.0	1.49	0.0	0.0	0.0
COL17A1	Q9UMD9	False	COHA1_HUMAN		CPI-SC0D3C68BD6	ENSG00000065618	0.171	0.214	0.0	0.0	0.0	0.0	0.0
COL18A1	P39060	False	COIA1_HUMAN		CPI-SC0755F1632	ENSG00000182871	4.421	3.283	6.136	5.136	3.37	3.993	6.292
COL1A1	P02452	False	CO1A1_HUMAN		CPI-SC0AD2341AF	ENSG00000108821	0.756	2.275	5.396	0.0	0.0	2.257	7.106
COL1A2	P08123	False	CO1A2_HUMAN		CPI-SC015ECCD97	ENSG00000164692	2.276	2.455	4.249	2.706	4.599	4.972	6.734
COL20A1	Q9P218	False	COKA1_HUMAN		CPI-SC0BB8BF2C5	ENSG00000101203	0.011	0.0	0.0	0.0	0.0	0.0	0.0
COL21A1	Q96P44	False	COLA1_HUMAN		CPI-SC0C1E494D6	ENSG00000124749	0.035	0.044	0.0	0.0	0.0	0.0	0.0
COL24A1	Q17RW2	False	COOA1_HUMAN		CPI-SC0B09B811A	ENSG00000171502	0.01	0.007	0.0	0.0	0.0	0.0	0.0
COL26A1	Q96A83	False	COQA1_HUMAN		CPI-SC08885876E	ENSG00000160963	0.615	0.244	0.0	0.0	0.0	0.0	4.985
COL27A1	Q8IZC6	False	CORA1_HUMAN		CPI-SC0FC6454F5	ENSG00000196739	0.79	0.502	0.0	0.873	1.41	2.999	0.0
COL28A1	Q2UY09	False	COSA1_HUMAN		CPI-SC0E40282DA	ENSG00000215018	0.055	0.037	0.0	0.0	0.0	0.0	0.0
COL2A1	P02458	False	CO2A1_HUMAN		CPI-SC0A5E87289	ENSG00000139219	1.079	2.418	5.512	4.982	3.102	4.884	4.979
COL3A1	P02461	False	CO3A1_HUMAN		CPI-SC0C061DC28	ENSG00000168542	0.0	0.008	0.0	0.0	0.0	0.0	0.0
COL4A1	P02462	False	CO4A1_HUMAN		CPI-SC0C351F7DF	ENSG00000187498	2.234	1.6	4.336	3.944	3.231	2.054	6.265
COL4A2	P08572	False	CO4A2_HUMAN		CPI-SC09AE93F66	ENSG00000134871	1.839	1.213	0.0	4.017	0.0	2.332	5.594
COL4A3	Q01955	False	CO4A3_HUMAN		CPI-SC08F17FB3E	ENSG00000169031	0.0	0.022	0.0	0.0	0.0	0.0	0.0
COL4A4	P53420	False	CO4A4_HUMAN		CPI-SC0FAC9844A	ENSG00000081052	0.033	0.106	0.0	0.0	0.0	0.0	0.0
COL4A5	P29400	False	CO4A5_HUMAN		CPI-SC044B5BE16	ENSG00000188153	1.478	1.932	5.02	0.976	3.292	0.0	0.0
COL4A6	Q14031	False	CO4A6_HUMAN		CPI-SC01539071B	ENSG00000197565	1.195	1.861	0.0	2.62	0.0	2.673	4.304
COL5A1	P20908	False	CO5A1_HUMAN		CPI-SC08821B0D2	ENSG00000130635	0.261	0.423	0.0	1.043	3.684	0.0	0.0
COL5A2	P05997	False	CO5A2_HUMAN		CPI-SC075489ADB	ENSG00000204262	0.647	0.952	0.0	3.537	1.399	1.963	3.935
COL5A3	P25940	False	CO5A3_HUMAN		CPI-SC0D0BFC9F7	ENSG00000080573	0.054	0.007	0.0	0.0	0.0	0.0	3.961
COL6A1	P12109	False	CO6A1_HUMAN		CPI-SC0FB1817EE	ENSG00000142156	5.338	5.704	5.554	5.74	5.891	5.571	4.799
COL6A2	P12110	False	CO6A2_HUMAN		CPI-SC0C5B4E222	ENSG00000142173	5.04	5.287	5.41	4.234	3.087	5.129	5.565
COL6A3	P12111	False	CO6A3_HUMAN		CPI-SC044916391	ENSG00000163359	0.137	0.107	0.0	0.719	0.0	0.0	0.0
COL6A5	A8TX70	False	CO6A5_HUMAN		CPI-SC0E453F338	ENSG00000172752	0.021	0.0	0.0	0.0	0.0	0.0	0.0
COL6A6	A6NMZ7	False	CO6A6_HUMAN		CPI-SC0EDDBD0FB	ENSG00000206384	0.011	0.015	0.0	0.0	0.0	0.0	0.0
COL7A1	Q02388	False	CO7A1_HUMAN		CPI-SC037038602	ENSG00000114270	0.131	0.189	0.0	0.0	0.0	0.0	0.0
COL8A1	P27658	False	CO8A1_HUMAN		CPI-SC04FF0CDA1	ENSG00000144810	0.032	0.0	0.0	0.0	0.0	0.0	0.0
COL8A2	P25067	False	CO8A2_HUMAN		CPI-SC0CC30CEC0	ENSG00000171812	0.033	0.022	0.0	0.0	0.0	0.0	0.0
COL9A1	P20849	False	CO9A1_HUMAN		CPI-SC0E8C3A996	ENSG00000112280	0.349	0.266	0.0	0.0	0.0	0.875	3.837
COL9A2	Q14055	False	CO9A2_HUMAN		CPI-SC0C155763A	ENSG00000049089	0.198	0.235	0.0	0.0	0.0	0.0	0.0
COL9A3	Q14050	False	CO9A3_HUMAN		CPI-SC086D7EC73	ENSG00000092758	2.083	2.127	0.0	2.124	0.0	1.165	5.086
FN1	P02751	False	FINC_HUMAN		CPI-SC0AE4F5BAB	ENSG00000115414	3.432	4.397	7.845	6.446	3.87	7.252	8.572
COL3A1	P02461	False	CO3A1_HUMAN		CPI-SS0343DD0EE	ENSG00000168542	0.0	0.008	0.0	0.0	0.0	0.0	0.0
TGM2	P21980	False	TGM2_HUMAN		CPI-SS09C0B8677	ENSG00000198959	0.063	0.11	0.0	1.523	1.329	0.0	0.0
COL4A1	P02462	False	CO4A1_HUMAN		CPI-SS015BF69EE	ENSG00000187498	2.234	1.6	4.336	3.944	3.231	2.054	6.265
COL4A2	P08572	False	CO4A2_HUMAN		CPI-SS01771D11B	ENSG00000134871	1.839	1.213	0.0	4.017	0.0	2.332	5.594
COL4A3	Q01955	False	CO4A3_HUMAN		CPI-SS0AADAB219	ENSG00000169031	0.0	0.022	0.0	0.0	0.0	0.0	0.0
COL4A4	P53420	False	CO4A4_HUMAN		CPI-SS06D2944B5	ENSG00000081052	0.033	0.106	0.0	0.0	0.0	0.0	0.0
COL4A5	P29400	False	CO4A5_HUMAN		CPI-SS0924C61F1	ENSG00000188153	1.478	1.932	5.02	0.976	3.292	0.0	0.0
COL4A6	Q14031	False	CO4A6_HUMAN		CPI-SS0BBF93C62	ENSG00000197565	1.195	1.861	0.0	2.62	0.0	2.673	4.304
LAMA2	P24043	False	LAMA2_HUMAN		CPI-SS0335C4DDE	ENSG00000196569	0.272	0.309	3.807	0.0	0.0	0.884	0.0
PRNP	F7VJQ1	False	APRIO_HUMAN		CPI-SS0087B834D	ENSG00000171867	0.756	0.588	4.725	2.557	0.0	0.965	4.196
DSC2	Q02487	False	DSC2_HUMAN		CPI-SS06D13FCD3	ENSG00000134755	2.092	2.522	3.916	3.864	3.018	2.942	4.753
DSG2	Q14126	False	DSG2_HUMAN		CPI-SS0B6F0C894	ENSG00000046604	4.227	4.155	4.856	4.636	3.514	5.129	4.609
DAG1	Q14118	False	DAG1_HUMAN		CPI-SS09491FBF4	ENSG00000173402	1.804	1.951	0.0	1.638	4.152	2.106	4.738
DAG1	Q14118	False	DAG1_HUMAN		CPI-SS0D9DE7106	ENSG00000173402	1.804	1.951	0.0	1.638	4.152	2.106	4.738
CLSTN1	O94985	False	CSTN1_HUMAN		CPI-SS0DD3733E8	ENSG00000171603	2.508	2.378	4.675	2.525	2.873	4.292	0.0
CLSTN2	Q9H4D0	False	CSTN2_HUMAN		CPI-SS01A7DC3C1	ENSG00000158258	0.023	0.007	0.0	1.52	0.0	0.0	0.0
CLSTN3	Q9BQT9	False	CSTN3_HUMAN		CPI-SS0180FFBED	ENSG00000139182	0.829	0.68	0.0	0.729	1.292	0.894	3.91
LRRTM1	Q86UE6	False	LRRT1_HUMAN		CPI-SS0EEFFA23C	ENSG00000162951	0.105	0.04	0.0	0.0	1.934	0.0	0.0
LRRTM2	O43300	False	LRRT2_HUMAN		CPI-SS0C0329180	ENSG00000146006	0.02	0.022	0.0	0.0	0.0	0.0	0.0
LRRTM3	Q86VH5	False	LRRT3_HUMAN		CPI-SS026EC3854	ENSG00000198739	0.011	0.0	0.0	0.0	0.0	0.0	0.0
LRRTM4	Q86VH4	False	LRRT4_HUMAN		CPI-SS0F97A06CD	ENSG00000176204	0.738	0.705	0.0	0.0	0.0	0.0	4.158
NLGN1	Q8N2Q7	False	NLGN1_HUMAN		CPI-SS0731F750C	ENSG00000169760	0.592	0.208	0.0	2.583	0.0	2.882	0.0
NLGN2	Q8NFZ4	False	NLGN2_HUMAN		CPI-SS0C12FCB93	ENSG00000169992	1.015	1.127	0.0	2.424	1.443	1.179	4.065
NLGN3	Q9NZ94	False	NLGN3_HUMAN		CPI-SS07FBAAD8D	ENSG00000196338	0.139	0.182	0.0	0.0	0.0	0.0	0.0
NLGN4X	Q8N0W4	False	NLGNX_HUMAN		CPI-SS0F9118AB4	ENSG00000146938	2.525	1.653	0.0	3.548	2.292	1.791	3.423
NLGN4Y	Q8NFZ3	False	NLGNY_HUMAN		CPI-SS0837C7966	ENSG00000165246	1.355	0.775	4.443	2.197	0.0	2.996	5.508
FN1	P02751	False	FINC_HUMAN		CPI-SC0149E8473	ENSG00000115414	3.432	4.397	7.845	6.446	3.87	7.252	8.572
L1CAM	P32004	False	L1CAM_HUMAN		CPI-SC088D2EEF4	ENSG00000198910	0.121	0.122	0.0	0.0	0.0	0.985	3.971
F2	P00734	False	THRB_HUMAN		CPI-SC0F16EDAB3	ENSG00000180210	0.0	0.008	0.0	0.0	0.0	0.0	0.0
THBS1	P07996	False	TSP1_HUMAN		CPI-SC0D085D655	ENSG00000137801	0.082	0.024	0.0	0.809	0.0	0.0	4.206
VTN	P04004	False	VTNC_HUMAN		CPI-SC0EA162039	ENSG00000109072	0.055	0.06	0.0	0.0	0.0	0.0	0.0
PLG	P00747	False	PLMN_HUMAN		CPI-SC003C7B6F1	ENSG00000122194	0.0	0.008	0.0	0.0	0.0	0.0	0.0
ICAM1	P05362	False	ICAM1_HUMAN		CPI-SC0C09120F1	ENSG00000090339	0.337	0.407	0.0	1.456	0.0	0.904	0.0
JAM3	Q9BX67	False	JAM3_HUMAN		CPI-SC071B77A18	ENSG00000166086	1.334	1.632	3.873	2.591	0.0	3.091	0.0
F10	P00742	False	FA10_HUMAN		CPI-SC02C7E2DB4	ENSG00000126218	0.893	1.397	0.0	0.827	1.707	0.0	0.0
C3	P01024	False	CO3_HUMAN		CPI-SC0C93C7670	ENSG00000125730	0.078	0.353	0.0	0.0	0.0	0.0	0.0
THY1	P04216	False	THY1_HUMAN		CPI-SC003905460	ENSG00000154096	2.689	1.369	3.568	4.26	1.591	4.31	3.721
GP1BA	P07359	False	GP1BA_HUMAN		CPI-SC0329DFA42	ENSG00000185245	0.01	0.044	0.0	0.0	0.0	0.0	0.0
ICAM1	P05362	False	ICAM1_HUMAN		CPI-SC08CB03AD8	ENSG00000090339	0.337	0.407	0.0	1.456	0.0	0.904	0.0
THY1	P04216	False	THY1_HUMAN		CPI-SC0EFDBED2D	ENSG00000154096	2.689	1.369	3.568	4.26	1.591	4.31	3.721
FN1	P02751	False	FINC_HUMAN		CPI-SC08C485EAE	ENSG00000115414	3.432	4.397	7.845	6.446	3.87	7.252	8.572
LAMA3	Q16787	False	LAMA3_HUMAN		CPI-SC0E5A1BA8E	ENSG00000053747	0.021	0.007	0.0	0.0	0.0	0.0	0.0
THBS1	P07996	False	TSP1_HUMAN		CPI-SC0B80B8591	ENSG00000137801	0.082	0.024	0.0	0.809	0.0	0.0	4.206
CSPG4	Q6UVK1	False	CSPG4_HUMAN		CPI-SC0FA241084	ENSG00000173546	0.031	0.052	0.0	0.0	0.0	0.0	0.0
FN1	P02751	False	FINC_HUMAN		CPI-SC0F96CE387	ENSG00000115414	3.432	4.397	7.845	6.446	3.87	7.252	8.572
JAM2	P57087	False	JAM2_HUMAN		CPI-SC0C2126F8E	ENSG00000154721	0.484	0.211	0.0	0.0	1.293	0.894	0.0
SPP1	P10451	False	OSTP_HUMAN		CPI-SC0C81483EA	ENSG00000118785	0.907	0.512	3.389	1.704	0.0	0.877	0.0
TNC	P24821	False	TENA_HUMAN		CPI-SC00B50273B	ENSG00000041982	0.282	0.303	0.0	0.0	0.0	1.016	0.0
VCAM1	P19320	False	VCAM1_HUMAN		CPI-SC0B2557C9D	ENSG00000162692	0.0	0.0	0.0	0.0	0.0	0.0	3.96
PLA2G2A	P14555	False	PA2GA_HUMAN		CPI-SC09A33C92E	ENSG00000188257	0.155	0.015	0.0	0.0	0.0	0.0	0.0
PLAUR	Q03405	False	UPAR_HUMAN		CPI-SC0E029AB31	ENSG00000011422	0.188	0.372	0.0	1.603	0.0	0.0	0.0
FN1	P02751	False	FINC_HUMAN		CPI-SC034EE8AAA	ENSG00000115414	3.432	4.397	7.845	6.446	3.87	7.252	8.572
VCAM1	P19320	False	VCAM1_HUMAN		CPI-SC06C0A2080	ENSG00000162692	0.0	0.0	0.0	0.0	0.0	0.0	3.96
MADCAM1	Q13477	False	MADCA_HUMAN		CPI-SC056FC1F11	ENSG00000099866	0.087	0.164	0.0	0.0	0.0	0.0	0.0
FN1	P02751	False	FINC_HUMAN		CPI-SC06C3BA86F	ENSG00000115414	3.432	4.397	7.845	6.446	3.87	7.252	8.572
L1CAM	P32004	False	L1CAM_HUMAN		CPI-SC02CB6F5A5	ENSG00000198910	0.121	0.122	0.0	0.0	0.0	0.985	3.971
PLA2G2A	P14555	False	PA2GA_HUMAN		CPI-SC08F3F7DC6	ENSG00000188257	0.155	0.015	0.0	0.0	0.0	0.0	0.0
FBN1	P35555	False	FBN1_HUMAN		CPI-SC0ABE9B7D2	ENSG00000166147	0.249	0.293	0.0	0.705	0.0	0.88	0.0
FN1	P02751	False	FINC_HUMAN		CPI-SC04BC5B245	ENSG00000115414	3.432	4.397	7.845	6.446	3.87	7.252	8.572
TNC	P24821	False	TENA_HUMAN		CPI-SC09B2D1C63	ENSG00000041982	0.282	0.303	0.0	0.0	0.0	1.016	0.0
FN1	P02751	False	FINC_HUMAN		CPI-SC08F923F07	ENSG00000115414	3.432	4.397	7.845	6.446	3.87	7.252	8.572
L1CAM	P32004	False	L1CAM_HUMAN		CPI-SC01D9AD677	ENSG00000198910	0.121	0.122	0.0	0.0	0.0	0.985	3.971
VTN	P04004	False	VTNC_HUMAN		CPI-SC0717E21B0	ENSG00000109072	0.055	0.06	0.0	0.0	0.0	0.0	0.0
FN1	P02751	False	FINC_HUMAN		CPI-SC06D7BD0F6	ENSG00000115414	3.432	4.397	7.845	6.446	3.87	7.252	8.572
L1CAM	P32004	False	L1CAM_HUMAN		CPI-SC0FCA446B5	ENSG00000198910	0.121	0.122	0.0	0.0	0.0	0.985	3.971
LAMC1	P11047	False	LAMC1_HUMAN		CPI-SC07763D025	ENSG00000135862	2.881	2.287	5.633	3.73	0.0	4.935	5.101
SPP1	P10451	False	OSTP_HUMAN		CPI-SC03E67206C	ENSG00000118785	0.907	0.512	3.389	1.704	0.0	0.877	0.0
F2	P00734	False	THRB_HUMAN		CPI-SC0AA4C3895	ENSG00000180210	0.0	0.008	0.0	0.0	0.0	0.0	0.0
TNC	P24821	False	TENA_HUMAN		CPI-SC021D4420C	ENSG00000041982	0.282	0.303	0.0	0.0	0.0	1.016	0.0
THBS1	P07996	False	TSP1_HUMAN		CPI-SC02EA03F82	ENSG00000137801	0.082	0.024	0.0	0.809	0.0	0.0	4.206
VTN	P04004	False	VTNC_HUMAN		CPI-SC045FE8A01	ENSG00000109072	0.055	0.06	0.0	0.0	0.0	0.0	0.0
FGF1	P05230	False	FGF1_HUMAN		CPI-SC0FB36427B	ENSG00000113578	0.23	0.126	0.0	0.0	0.0	0.895	0.0
FGF2	P09038	False	FGF2_HUMAN		CPI-SC0F72E9E4E	ENSG00000138685	2.226	0.928	3.696	3.006	1.272	2.87	0.0
IGF1	P05019	False	IGF1_HUMAN		CPI-SC0D3D23FAA	ENSG00000017427	0.01	0.028	0.0	0.0	0.0	0.0	0.0
PLAUR	Q03405	False	UPAR_HUMAN		CPI-SC0C4FD0754	ENSG00000011422	0.188	0.372	0.0	1.603	0.0	0.0	0.0
THY1	P04216	False	THY1_HUMAN		CPI-SC0F0AC498A	ENSG00000154096	2.689	1.369	3.568	4.26	1.591	4.31	3.721
VWF	P04275	False	VWF_HUMAN		CPI-SC060FE7871	ENSG00000110799	0.219	0.478	0.0	0.0	0.0	1.073	0.0
MMP2	P08253	False	MMP2_HUMAN		CPI-SC0A6D5D2B1	ENSG00000087245	2.102	2.111	0.0	3.689	3.002	3.497	5.023
OMD	Q99983	False	OMD_HUMAN		CPI-SC042AD06C6	ENSG00000127083	0.0	0.0	0.0	0.0	0.0	0.0	3.977
FN1	P02751	False	FINC_HUMAN		CPI-SC09B45FB39	ENSG00000115414	3.432	4.397	7.845	6.446	3.87	7.252	8.572
GJA1	P17302	False	CXA1_HUMAN		CPI-SS04829AC68	ENSG00000152661	5.166	4.573	5.89	5.458	6.232	5.999	6.45
GJA3	Q9Y6H8	False	CXA3_HUMAN		CPI-SS08658BB16	ENSG00000121743	0.011	0.0	0.0	0.0	0.0	0.0	0.0
GJC1	P36383	False	CXG1_HUMAN		CPI-SS0C4261737	ENSG00000182963	2.206	1.541	0.0	1.546	0.0	1.978	5.227
GJA1	P17302	False	CXA1_HUMAN		CPI-SS024F36886	ENSG00000152661	5.166	4.573	5.89	5.458	6.232	5.999	6.45
GJA3	Q9Y6H8	False	CXA3_HUMAN		CPI-SS0F5FC7262	ENSG00000121743	0.011	0.0	0.0	0.0	0.0	0.0	0.0
GJA5	P36382	False	CXA5_HUMAN		CPI-SS0ACFA4F22	ENSG00000265107	0.097	0.037	0.0	0.0	0.0	0.0	3.955
GJC1	P36383	False	CXG1_HUMAN		CPI-SS0E7883ADC	ENSG00000182963	2.206	1.541	0.0	1.546	0.0	1.978	5.227
GJA3	Q9Y6H8	False	CXA3_HUMAN		CPI-SS00457EB1A	ENSG00000121743	0.011	0.0	0.0	0.0	0.0	0.0	0.0
GJA3	Q9Y6H8	False	CXA3_HUMAN		CPI-SS062D2530F	ENSG00000121743	0.011	0.0	0.0	0.0	0.0	0.0	0.0
GJC1	P36383	False	CXG1_HUMAN		CPI-SS0CEFF4625	ENSG00000182963	2.206	1.541	0.0	1.546	0.0	1.978	5.227
ICAM1	P05362	False	ICAM1_HUMAN		CPI-SS0E9A581F8	ENSG00000090339	0.337	0.407	0.0	1.456	0.0	0.904	0.0
ICAM1	P05362	False	ICAM1_HUMAN		CPI-SC00035437A	ENSG00000090339	0.337	0.407	0.0	1.456	0.0	0.904	0.0
ICAM2	P13598	False	ICAM2_HUMAN		CPI-SC0943ECD6E	ENSG00000108622	0.023	0.03	0.0	0.0	0.0	0.0	0.0
ICAM3	P32942	False	ICAM3_HUMAN		CPI-SC09DC9200A	ENSG00000076662	1.4	1.656	3.718	2.18	1.279	2.963	0.0
ICAM4	Q14773	False	ICAM4_HUMAN		CPI-SC0A3A31D04	ENSG00000105371	0.224	0.764	0.0	0.743	0.0	1.004	0.0
F11R	Q9Y624	False	JAM1_HUMAN		CPI-SC0DEE2AF32	ENSG00000158769	2.227	2.118	5.101	2.325	2.857	3.112	0.0
ICAM1	P05362	False	ICAM1_HUMAN		CPI-SS09C4FCB90	ENSG00000090339	0.337	0.407	0.0	1.456	0.0	0.904	0.0
JAM2	P57087	False	JAM2_HUMAN		CPI-SS087B53ABF	ENSG00000154721	0.484	0.211	0.0	0.0	1.293	0.894	0.0
JAM3	Q9BX67	False	JAM3_HUMAN		CPI-SS0F9D53834	ENSG00000166086	1.334	1.632	3.873	2.591	0.0	3.091	0.0
L1CAM	P32004	False	L1CAM_HUMAN		CPI-SC030C83222	ENSG00000198910	0.121	0.122	0.0	0.0	0.0	0.985	3.971
L1CAM	P32004	False	L1CAM_HUMAN		CPI-SC0EB9B5460	ENSG00000198910	0.121	0.122	0.0	0.0	0.0	0.985	3.971
SPP1	P10451	False	OSTP_HUMAN		CPI-SC069FF84F5	ENSG00000118785	0.907	0.512	3.389	1.704	0.0	0.877	0.0
TNC	P24821	False	TENA_HUMAN		CPI-SC0B5F57CE1	ENSG00000041982	0.282	0.303	0.0	0.0	0.0	1.016	0.0
VCAM1	P19320	False	VCAM1_HUMAN		CPI-SC061E89E41	ENSG00000162692	0.0	0.0	0.0	0.0	0.0	0.0	3.96
L1CAM	P32004	False	L1CAM_HUMAN		CPI-SS0ACD487F0	ENSG00000198910	0.121	0.122	0.0	0.0	0.0	0.985	3.971
LAMC1	P11047	False	LAMC1_HUMAN		CPI-SC024FAED24	ENSG00000135862	2.881	2.287	5.633	3.73	0.0	4.935	5.101
LAMC1	P11047	False	LAMC1_HUMAN		CPI-SC03FF6E42F	ENSG00000135862	2.881	2.287	5.633	3.73	0.0	4.935	5.101
NECTIN1	Q15223	False	PVRL1_HUMAN		CPI-SS00661A3A4	ENSG00000110400	0.845	0.481	3.857	2.342	0.0	1.985	0.0
NECTIN1	Q15223	False	PVRL1_HUMAN		CPI-SS01E0F2D2C	ENSG00000110400	0.845	0.481	3.857	2.342	0.0	1.985	0.0
NECTIN2	Q92692	False	PVRL2_HUMAN		CPI-SS0E14458C9	ENSG00000130202	3.828	4.991	5.408	4.306	3.328	5.152	4.192
NECTIN3	Q9NQS3	False	PVRL3_HUMAN		CPI-SS0BA232458	ENSG00000177707	0.672	0.711	4.247	2.141	1.327	1.779	0.0
PVR	P15151	False	PVR_HUMAN		CPI-SS00561BBD7	ENSG00000073008	0.355	0.297	0.0	0.0	0.0	0.965	0.0
F2	P00734	False	THRB_HUMAN		CPI-SS058209EC7	ENSG00000180210	0.0	0.008	0.0	0.0	0.0	0.0	0.0
F2	P00734	False	THRB_HUMAN		CPI-SS0BDC2B411	ENSG00000180210	0.0	0.008	0.0	0.0	0.0	0.0	0.0
F2	P00734	False	THRB_HUMAN		CPI-SS09B583B3F	ENSG00000180210	0.0	0.008	0.0	0.0	0.0	0.0	0.0
TNC	P24821	False	TENA_HUMAN		CPI-SC03C27B368	ENSG00000041982	0.282	0.303	0.0	0.0	0.0	1.016	0.0
TGFB1	P01137	False	TGFB1_HUMAN		CPI-SC08AC51E15	ENSG00000105329	2.604	2.983	0.0	3.267	3.337	5.038	5.377
TGFB3	P10600	False	TGFB3_HUMAN		CPI-SC0DA808D76	ENSG00000119699	0.0	0.021	0.0	0.728	0.0	0.0	0.0
THBS1	P07996	False	TSP1_HUMAN		CPI-SS0C93E48D7	ENSG00000137801	0.082	0.024	0.0	0.809	0.0	0.0	4.206
THBS2	P35442	False	TSP2_HUMAN		CPI-SS0914C7C85	ENSG00000186340	1.084	0.081	0.0	0.0	0.0	0.86	0.0
ENTPD1	P49961	False	ENTP1_HUMAN		CPI-SS08C884E97	ENSG00000138185	0.303	0.215	0.0	0.0	0.0	0.0	0.0
ADM	P35318	False	ADML_HUMAN		CPI-SS0D2FABC4A	ENSG00000148926	0.793	0.619	0.0	1.703	0.0	0.952	4.142
ADM2	Q7Z4H4	False	ADM2_HUMAN		CPI-SC01AD532CA	ENSG00000128165	0.313	0.14	0.0	0.0	0.0	0.918	0.0
ASIP	P42127	False	ASIP_HUMAN		CPI-SS019ABECEC	ENSG00000101440	0.011	0.0	0.0	0.0	0.0	0.0	0.0
POMC	P01189	False	COLI_HUMAN		CPI-SS00BD8FF72	ENSG00000115138	0.908	1.089	3.986	2.078	0.0	1.027	0.0
AGRN	O00468	False	AGRIN_HUMAN		CPI-SC0AD2CE0A8	ENSG00000188157	1.112	0.939	0.0	1.573	0.0	0.969	4.894
AGRN	O00468	False	AGRIN_HUMAN		CPI-SS0593F278B	ENSG00000188157	1.112	0.939	0.0	1.573	0.0	0.969	4.894
LRRC4B	Q9NT99	False	LRC4B_HUMAN		CPI-SS023656B4B	ENSG00000131409	0.22	0.319	0.0	0.0	0.0	0.0	0.0
LRFN4	Q6PJG9	False	LRFN4_HUMAN		CPI-SS064D15A83	ENSG00000173621	1.42	1.001	4.47	3.889	1.531	1.78	3.941
LRFN5	Q96NI6	False	LRFN5_HUMAN		CPI-SS0DCD351AD	ENSG00000165379	0.065	0.066	0.0	0.0	0.0	0.0	0.0
LRRTM4	Q86VH4	False	LRRT4_HUMAN		CPI-SS08968FFAE	ENSG00000176204	0.738	0.705	0.0	0.0	0.0	0.0	4.158
SLITRK5	O94991	False	SLIK5_HUMAN		CPI-SS05F136AA2	ENSG00000165300	0.492	0.405	0.0	0.0	0.0	1.899	0.0
SLITRK6	Q9H5Y7	False	SLIK6_HUMAN		CPI-SS0FAD26C76	ENSG00000184564	0.011	0.0	0.0	0.0	0.0	0.0	0.0
CALCA	P01258	False	CALC_HUMAN		CPI-SS015B2F961	ENSG00000110680	0.19	0.468	0.0	0.861	0.0	0.0	0.0
CALCB	P10092	False	CALCB_HUMAN		CPI-SS07CF0C6E7	ENSG00000175868	0.427	0.073	0.0	0.0	0.0	0.905	0.0
APP	P05067	False	A4_HUMAN		CPI-SS080C81D37	ENSG00000142192	5.714	5.124	5.598	6.165	3.447	5.737	6.732
APP	P05067	False	A4_HUMAN		CPI-SS0F66EA6BE	ENSG00000142192	5.714	5.124	5.598	6.165	3.447	5.737	6.732
ANXA1	P04083	False	ANXA1_HUMAN		CPI-SS030BB46BB	ENSG00000135046	0.147	0.147	0.0	2.161	0.0	0.0	5.045
TAFA5	Q7Z5A7	False	TAFA5_HUMAN		CPI-SS06190D4BE	ENSG00000219438	0.716	0.538	0.0	1.593	1.344	1.842	4.064
APP	P05067	False	A4_HUMAN		CPI-SS0CB6F5575	ENSG00000142192	5.714	5.124	5.598	6.165	3.447	5.737	6.732
APLP2	Q06481	False	APLP2_HUMAN		CPI-SS0DF830287	ENSG00000084234	5.566	5.749	6.218	6.029	5.755	5.502	6.461
APP	P05067	False	A4_HUMAN		CPI-SS07ACDDCD6	ENSG00000142192	5.714	5.124	5.598	6.165	3.447	5.737	6.732
APP	P05067	False	A4_HUMAN		CPI-SS097A84265	ENSG00000142192	5.714	5.124	5.598	6.165	3.447	5.737	6.732
PI16	Q6UXB8	False	PI16_HUMAN		CPI-SS012E7C8B8	ENSG00000164530	0.01	0.044	0.0	0.0	0.0	0.0	0.0
APP	P05067	False	A4_HUMAN		CPI-SC0E89A4EF0	ENSG00000142192	5.714	5.124	5.598	6.165	3.447	5.737	6.732
APOA1	P02647	False	APOA1_HUMAN		CPI-SC0FE3CE9D1	ENSG00000118137	0.216	0.271	5.146	0.0	0.0	1.048	0.0
APOA2	P02652	False	APOA2_HUMAN		CPI-SC0412566F3	ENSG00000158874	0.821	1.849	4.729	1.59	0.0	0.0	4.2
APOB	P04114	False	APOB_HUMAN		CPI-SC0EFFE8ACB	ENSG00000084674	0.035	0.008	0.0	0.0	0.0	0.0	4.305
APOE	P02649	False	APOE_HUMAN		CPI-SC06C75F978	ENSG00000130203	7.47	7.526	7.591	7.37	7.108	7.549	6.964
CLU	P10909	False	CLUS_HUMAN		CPI-SC046AFCFE9	ENSG00000120885	2.743	1.092	0.0	4.576	1.463	3.228	0.0
ANGPT1	Q15389	False	ANGP1_HUMAN		CPI-SS0DE9B07A8	ENSG00000154188	0.031	0.0	0.0	0.0	0.0	0.0	0.0
ANGPT2	O15123	False	ANGP2_HUMAN		CPI-SS0BAB460FF	ENSG00000091879	0.319	2.449	5.232	1.754	1.555	3.513	0.0
ANGPT4	Q9Y264	False	ANGP4_HUMAN		CPI-SS0D89F86A7	ENSG00000101280	0.011	0.038	0.0	0.0	0.0	0.0	0.0
AGT	P01019	False	ANGT_HUMAN		CPI-SS05996C8FD	ENSG00000135744	0.011	0.008	0.0	0.0	0.0	0.0	0.0
APELA	P0DMC3	False	ELA_HUMAN		CPI-SS08719F19E	ENSG00000248329	1.003	0.227	0.0	0.0	0.0	3.267	0.0
APLN	Q9ULZ1	False	APEL_HUMAN		CPI-SS086CB298F	ENSG00000171388	0.088	0.126	0.0	0.0	0.0	0.0	0.0
APOA1	P02647	False	APOA1_HUMAN		CPI-SS015B29D3F	ENSG00000118137	0.216	0.271	5.146	0.0	0.0	1.048	0.0
APOA1	P02647	False	APOA1_HUMAN		CPI-SC06DAC3119	ENSG00000118137	0.216	0.271	5.146	0.0	0.0	1.048	0.0
APOB	P04114	False	APOB_HUMAN		CPI-SS00BE17C71	ENSG00000084674	0.035	0.008	0.0	0.0	0.0	0.0	4.305
NGF	P01138	False	NGF_HUMAN		CPI-SS0EDD4928A	ENSG00000134259	0.011	0.0	0.0	0.0	0.0	0.0	0.0
BDNF	P23560	False	BDNF_HUMAN		CPI-SS0E4E83C2E	ENSG00000176697	0.226	0.043	0.0	0.0	0.0	0.0	0.0
NTF3	P20783	False	NTF3_HUMAN		CPI-SS0AEAEEECB	ENSG00000185652	0.046	0.11	0.0	0.0	0.0	0.0	0.0
NTF4	P34130	False	NTF4_HUMAN		CPI-SS0AA76E0E4	ENSG00000225950	0.12	0.225	0.0	0.0	1.34	0.0	0.0
CD80	P33681	False	CD80_HUMAN		CPI-SS081A36E07	ENSG00000121594	0.0	0.015	0.0	0.0	0.0	0.0	0.0
NGF	P01138	False	NGF_HUMAN		CPI-SS052127A00	ENSG00000134259	0.011	0.0	0.0	0.0	0.0	0.0	0.0
NTF3	P20783	False	NTF3_HUMAN		CPI-SS0BE3867AB	ENSG00000185652	0.046	0.11	0.0	0.0	0.0	0.0	0.0
NGF	P01138	False	NGF_HUMAN		CPI-SS0DD9B3D49	ENSG00000134259	0.011	0.0	0.0	0.0	0.0	0.0	0.0
BDNF	P23560	False	BDNF_HUMAN		CPI-SS09A36B221	ENSG00000176697	0.226	0.043	0.0	0.0	0.0	0.0	0.0
NTS	P30990	False	NEUT_HUMAN		CPI-SS0A437E174	ENSG00000133636	1.377	1.117	3.604	2.292	3.846	1.97	0.0
LRPAP1	P30533	False	AMRP_HUMAN		CPI-SS02A53F29E	ENSG00000163956	4.179	4.28	5.789	5.082	3.218	4.901	6.078
BMP2	P12643	False	BMP2_HUMAN		CPI-SC0C403F032	ENSG00000125845	0.188	0.566	4.43	1.021	5.864	1.15	0.0
BMP4	P12644	False	BMP4_HUMAN		CPI-SC07F8BC578	ENSG00000125378	0.337	0.294	6.356	2.916	1.666	0.0	5.822
BMP5	P22003	False	BMP5_HUMAN		CPI-SC08AB23320	ENSG00000112175	0.012	0.033	0.0	0.0	0.0	0.0	0.0
BMP7	P18075	False	BMP7_HUMAN		CPI-SC0DA028FF9	ENSG00000101144	0.859	3.795	3.971	3.021	1.396	5.184	5.21
GDF5	P43026	False	GDF5_HUMAN		CPI-SC0A76B562F	ENSG00000125965	0.022	0.0	0.0	0.0	0.0	0.0	0.0
GDF6	Q6KF10	False	GDF6_HUMAN		CPI-SC090BF166F	ENSG00000156466	0.01	0.0	0.0	0.0	0.0	0.0	0.0
BMP2	P12643	False	BMP2_HUMAN		CPI-SC0464F1C6E	ENSG00000125845	0.188	0.566	4.43	1.021	5.864	1.15	0.0
BMP4	P12644	False	BMP4_HUMAN		CPI-SC052486D3E	ENSG00000125378	0.337	0.294	6.356	2.916	1.666	0.0	5.822
BMP5	P22003	False	BMP5_HUMAN		CPI-SC09FC5131F	ENSG00000112175	0.012	0.033	0.0	0.0	0.0	0.0	0.0
BMP7	P18075	False	BMP7_HUMAN		CPI-SC0BACF0481	ENSG00000101144	0.859	3.795	3.971	3.021	1.396	5.184	5.21
GDF5	P43026	False	GDF5_HUMAN		CPI-SC061191F76	ENSG00000125965	0.022	0.0	0.0	0.0	0.0	0.0	0.0
GDF6	Q6KF10	False	GDF6_HUMAN		CPI-SC00694A66B	ENSG00000156466	0.01	0.0	0.0	0.0	0.0	0.0	0.0
BMP2	P12643	False	BMP2_HUMAN		CPI-SC05FF723A3	ENSG00000125845	0.188	0.566	4.43	1.021	5.864	1.15	0.0
BMP4	P12644	False	BMP4_HUMAN		CPI-SC00DB2B867	ENSG00000125378	0.337	0.294	6.356	2.916	1.666	0.0	5.822
BMP5	P22003	False	BMP5_HUMAN		CPI-SC00CF68ED3	ENSG00000112175	0.012	0.033	0.0	0.0	0.0	0.0	0.0
BMP7	P18075	False	BMP7_HUMAN		CPI-SC0D389E644	ENSG00000101144	0.859	3.795	3.971	3.021	1.396	5.184	5.21
GDF5	P43026	False	GDF5_HUMAN		CPI-SC011C55B71	ENSG00000125965	0.022	0.0	0.0	0.0	0.0	0.0	0.0
GDF6	Q6KF10	False	GDF6_HUMAN		CPI-SC0E5E4119C	ENSG00000156466	0.01	0.0	0.0	0.0	0.0	0.0	0.0
BMP2	P12643	False	BMP2_HUMAN		CPI-SC04266947A	ENSG00000125845	0.188	0.566	4.43	1.021	5.864	1.15	0.0
BMP4	P12644	False	BMP4_HUMAN		CPI-SC01D95B14C	ENSG00000125378	0.337	0.294	6.356	2.916	1.666	0.0	5.822
BMP5	P22003	False	BMP5_HUMAN		CPI-SC09E264612	ENSG00000112175	0.012	0.033	0.0	0.0	0.0	0.0	0.0
BMP7	P18075	False	BMP7_HUMAN		CPI-SC049520B40	ENSG00000101144	0.859	3.795	3.971	3.021	1.396	5.184	5.21
GDF5	P43026	False	GDF5_HUMAN		CPI-SC02AACC81C	ENSG00000125965	0.022	0.0	0.0	0.0	0.0	0.0	0.0
BMP2	P12643	False	BMP2_HUMAN		CPI-SC0FB40175C	ENSG00000125845	0.188	0.566	4.43	1.021	5.864	1.15	0.0
BMP4	P12644	False	BMP4_HUMAN		CPI-SC01C6EA11C	ENSG00000125378	0.337	0.294	6.356	2.916	1.666	0.0	5.822
BMP5	P22003	False	BMP5_HUMAN		CPI-SC0D6D4E48B	ENSG00000112175	0.012	0.033	0.0	0.0	0.0	0.0	0.0
BMP7	P18075	False	BMP7_HUMAN		CPI-SC05824EDF4	ENSG00000101144	0.859	3.795	3.971	3.021	1.396	5.184	5.21
GDF5	P43026	False	GDF5_HUMAN		CPI-SC09AFF0384	ENSG00000125965	0.022	0.0	0.0	0.0	0.0	0.0	0.0
GDF6	Q6KF10	False	GDF6_HUMAN		CPI-SC089058CD0	ENSG00000156466	0.01	0.0	0.0	0.0	0.0	0.0	0.0
BMP2	P12643	False	BMP2_HUMAN		CPI-SC070B9F112	ENSG00000125845	0.188	0.566	4.43	1.021	5.864	1.15	0.0
BMP4	P12644	False	BMP4_HUMAN		CPI-SC0915DDE22	ENSG00000125378	0.337	0.294	6.356	2.916	1.666	0.0	5.822
BMP5	P22003	False	BMP5_HUMAN		CPI-SC085698C59	ENSG00000112175	0.012	0.033	0.0	0.0	0.0	0.0	0.0
BMP7	P18075	False	BMP7_HUMAN		CPI-SC0B1EBCCC6	ENSG00000101144	0.859	3.795	3.971	3.021	1.396	5.184	5.21
GDF6	Q6KF10	False	GDF6_HUMAN		CPI-SC0B118E8DA	ENSG00000156466	0.01	0.0	0.0	0.0	0.0	0.0	0.0
BMP5	P22003	False	BMP5_HUMAN		CPI-SC0C33040A3	ENSG00000112175	0.012	0.033	0.0	0.0	0.0	0.0	0.0
BMP7	P18075	False	BMP7_HUMAN		CPI-SC063D5B0A1	ENSG00000101144	0.859	3.795	3.971	3.021	1.396	5.184	5.21
INHA	P05111	False	INHA_HUMAN		CPI-SC06FA9E664	ENSG00000123999	0.044	0.045	0.0	0.0	0.0	0.0	0.0
BMP5	P22003	False	BMP5_HUMAN		CPI-SC04091C5FD	ENSG00000112175	0.012	0.033	0.0	0.0	0.0	0.0	0.0
BMP7	P18075	False	BMP7_HUMAN		CPI-SC0A9057425	ENSG00000101144	0.859	3.795	3.971	3.021	1.396	5.184	5.21
INHA	P05111	False	INHA_HUMAN		CPI-SC0D868E29E	ENSG00000123999	0.044	0.045	0.0	0.0	0.0	0.0	0.0
BMP5	P22003	False	BMP5_HUMAN		CPI-SC0D0822443	ENSG00000112175	0.012	0.033	0.0	0.0	0.0	0.0	0.0
BMP7	P18075	False	BMP7_HUMAN		CPI-SC04771EF53	ENSG00000101144	0.859	3.795	3.971	3.021	1.396	5.184	5.21
BDNF	P23560	False	BDNF_HUMAN		CPI-SS0BA601DC4	ENSG00000176697	0.226	0.043	0.0	0.0	0.0	0.0	0.0
NTN4	Q9HB63	False	NET4_HUMAN		CPI-SS0E3AA6B7B	ENSG00000074527	0.077	0.858	0.0	0.0	0.0	1.933	0.0
NTF3	P20783	False	NTF3_HUMAN		CPI-SS093E05DD4	ENSG00000185652	0.046	0.11	0.0	0.0	0.0	0.0	0.0
NTF4	P34130	False	NTF4_HUMAN		CPI-SS088C1035B	ENSG00000225950	0.12	0.225	0.0	0.0	1.34	0.0	0.0
CALCA	P01258	False	CALC_HUMAN		CPI-SC00EA503F2	ENSG00000110680	0.19	0.468	0.0	0.861	0.0	0.0	0.0
CALCB	P10092	False	CALCB_HUMAN		CPI-SC02CD655EB	ENSG00000175868	0.427	0.073	0.0	0.0	0.0	0.905	0.0
CLSTN1	O94985	False	CSTN1_HUMAN		CPI-SS084EA55C0	ENSG00000171603	2.508	2.378	4.675	2.525	2.873	4.292	0.0
CLSTN2	Q9H4D0	False	CSTN2_HUMAN		CPI-SS09A6C048C	ENSG00000158258	0.023	0.007	0.0	1.52	0.0	0.0	0.0
CLSTN3	Q9BQT9	False	CSTN3_HUMAN		CPI-SS0B880A155	ENSG00000139182	0.829	0.68	0.0	0.729	1.292	0.894	3.91
LRRTM1	Q86UE6	False	LRRT1_HUMAN		CPI-SS043D3630C	ENSG00000162951	0.105	0.04	0.0	0.0	1.934	0.0	0.0
LRRTM2	O43300	False	LRRT2_HUMAN		CPI-SS0E5F8A5F7	ENSG00000146006	0.02	0.022	0.0	0.0	0.0	0.0	0.0
LRRTM3	Q86VH5	False	LRRT3_HUMAN		CPI-SS0626DF0EB	ENSG00000198739	0.011	0.0	0.0	0.0	0.0	0.0	0.0
LRRTM4	Q86VH4	False	LRRT4_HUMAN		CPI-SS03466C597	ENSG00000176204	0.738	0.705	0.0	0.0	0.0	0.0	4.158
NLGN1	Q8N2Q7	False	NLGN1_HUMAN		CPI-SS0D2DF7881	ENSG00000169760	0.592	0.208	0.0	2.583	0.0	2.882	0.0
NLGN2	Q8NFZ4	False	NLGN2_HUMAN		CPI-SS0B360C289	ENSG00000169992	1.015	1.127	0.0	2.424	1.443	1.179	4.065
NLGN3	Q9NZ94	False	NLGN3_HUMAN		CPI-SS0613D0B62	ENSG00000196338	0.139	0.182	0.0	0.0	0.0	0.0	0.0
NLGN4X	Q8N0W4	False	NLGNX_HUMAN		CPI-SS0FA378947	ENSG00000146938	2.525	1.653	0.0	3.548	2.292	1.791	3.423
NLGN4Y	Q8NFZ3	False	NLGNY_HUMAN		CPI-SS0CCB5F46B	ENSG00000165246	1.355	0.775	4.443	2.197	0.0	2.996	5.508
CLSTN1	O94985	False	CSTN1_HUMAN		CPI-SS0BF9265F0	ENSG00000171603	2.508	2.378	4.675	2.525	2.873	4.292	0.0
CLSTN2	Q9H4D0	False	CSTN2_HUMAN		CPI-SS093707FE0	ENSG00000158258	0.023	0.007	0.0	1.52	0.0	0.0	0.0
CLSTN3	Q9BQT9	False	CSTN3_HUMAN		CPI-SS0C1A7F44C	ENSG00000139182	0.829	0.68	0.0	0.729	1.292	0.894	3.91
LRRTM1	Q86UE6	False	LRRT1_HUMAN		CPI-SS0888FD8F7	ENSG00000162951	0.105	0.04	0.0	0.0	1.934	0.0	0.0
LRRTM2	O43300	False	LRRT2_HUMAN		CPI-SS023A16921	ENSG00000146006	0.02	0.022	0.0	0.0	0.0	0.0	0.0
LRRTM3	Q86VH5	False	LRRT3_HUMAN		CPI-SS08D8F6957	ENSG00000198739	0.011	0.0	0.0	0.0	0.0	0.0	0.0
LRRTM4	Q86VH4	False	LRRT4_HUMAN		CPI-SS06157E5AF	ENSG00000176204	0.738	0.705	0.0	0.0	0.0	0.0	4.158
NLGN1	Q8N2Q7	False	NLGN1_HUMAN		CPI-SS0CF0A8519	ENSG00000169760	0.592	0.208	0.0	2.583	0.0	2.882	0.0
NLGN2	Q8NFZ4	False	NLGN2_HUMAN		CPI-SS0934535FF	ENSG00000169992	1.015	1.127	0.0	2.424	1.443	1.179	4.065
NLGN3	Q9NZ94	False	NLGN3_HUMAN		CPI-SS074EA7741	ENSG00000196338	0.139	0.182	0.0	0.0	0.0	0.0	0.0
NLGN4X	Q8N0W4	False	NLGNX_HUMAN		CPI-SS0E988B9C0	ENSG00000146938	2.525	1.653	0.0	3.548	2.292	1.791	3.423
NLGN4Y	Q8NFZ3	False	NLGNY_HUMAN		CPI-SS07C26C799	ENSG00000165246	1.355	0.775	4.443	2.197	0.0	2.996	5.508
CCL2	P13500	False	CCL2_HUMAN		CPI-SS010BB499F	ENSG00000108691	0.118	0.051	0.0	0.0	0.0	0.0	4.674
CCL5	P13501	False	CCL5_HUMAN		CPI-SS0E555F91F	ENSG00000271503	0.023	0.036	0.0	0.0	0.0	0.0	0.0
CCL26	Q9Y258	False	CCL26_HUMAN		CPI-SS01FCCEBB9	ENSG00000006606	0.788	0.505	3.621	2.539	2.593	0.947	0.0
CCL3L1	P16619	False	CCL3L1		CPI-SS0C6311D2D	ENSG00000276085	0.0	0.007	0.0	0.0	0.0	0.0	0.0
CCL5	P13501	False	CCL5_HUMAN		CPI-SS0F6B529A1	ENSG00000271503	0.023	0.036	0.0	0.0	0.0	0.0	0.0
CXCL11	O14625	False	CXL11_HUMAN		CPI-SS0CC738ABC	ENSG00000169248	0.01	0.035	0.0	0.0	0.0	0.0	0.0
CXCL12	P48061	False	SDF1_HUMAN		CPI-SS0B1B18F2D	ENSG00000107562	1.87	1.059	0.0	2.229	0.0	2.093	0.0
CXCL2	P19875	False	CXCL2_HUMAN		CPI-SS0CDAC688B	ENSG00000081041	0.012	0.008	0.0	0.0	0.0	0.0	0.0
CCL26	Q9Y258	False	CCL26_HUMAN		CPI-SS0F06E4B3F	ENSG00000006606	0.788	0.505	3.621	2.539	2.593	0.947	0.0
CCL3L1	P16619	False	CCL3L1		CPI-SS0817CE2B3	ENSG00000276085	0.0	0.007	0.0	0.0	0.0	0.0	0.0
CCL5	P13501	False	CCL5_HUMAN		CPI-SS0A021DB6E	ENSG00000271503	0.023	0.036	0.0	0.0	0.0	0.0	0.0
CCL5	P13501	False	CCL5_HUMAN		CPI-SS0EA05941A	ENSG00000271503	0.023	0.036	0.0	0.0	0.0	0.0	0.0
CCL25	O15444	False	CCL25_HUMAN		CPI-SS0CCD89E02	ENSG00000131142	0.032	0.022	0.0	0.737	0.0	0.0	0.0
CCL2	P13500	False	CCL2_HUMAN		CPI-SS0DBFB8BEA	ENSG00000108691	0.118	0.051	0.0	0.0	0.0	0.0	4.674
CCL5	P13501	False	CCL5_HUMAN		CPI-SS05B7D3407	ENSG00000271503	0.023	0.036	0.0	0.0	0.0	0.0	0.0
CXCL1	P09341	False	GROA_HUMAN		CPI-SS052BBD9F9	ENSG00000163739	0.032	0.0	0.0	0.0	0.0	0.0	0.0
CCL27	Q9Y4X3	False	CCL27_HUMAN		CPI-SS0BFCF6B11	ENSG00000213927	0.032	0.028	0.0	0.0	0.0	0.0	0.0
CCL28	Q9NRJ3	False	CCL28_HUMAN		CPI-SS0BCCA6596	ENSG00000151882	0.099	0.066	0.0	0.0	0.0	0.909	0.0
CCL5	P13501	False	CCL5_HUMAN		CPI-SS0BDA6DD92	ENSG00000271503	0.023	0.036	0.0	0.0	0.0	0.0	0.0
PPBP	P02775	False	CXCL7_HUMAN		CPI-SS0C491A3C1	ENSG00000163736	0.011	0.007	0.0	0.0	0.0	0.0	0.0
CXCL1	P09341	False	GROA_HUMAN		CPI-SS08102DC9E	ENSG00000163739	0.032	0.0	0.0	0.0	0.0	0.0	0.0
CXCL2	P19875	False	CXCL2_HUMAN		CPI-SS0F562FEA5	ENSG00000081041	0.012	0.008	0.0	0.0	0.0	0.0	0.0
CXCL3	P19876	False	CXCL3_HUMAN		CPI-SS09185EA8F	ENSG00000163734	0.418	0.065	0.0	0.733	0.0	0.0	0.0
CXCL5	P42830	False	CXCL5_HUMAN		CPI-SS00270ECE6	ENSG00000163735	0.363	0.096	0.0	0.74	0.0	0.0	0.0
CXCL6	P80162	False	CXCL6_HUMAN		CPI-SS093B46106	ENSG00000124875	0.165	0.015	0.0	0.0	0.0	0.878	0.0
CXCL11	O14625	False	CXL11_HUMAN		CPI-SS0747FCACD	ENSG00000169248	0.01	0.035	0.0	0.0	0.0	0.0	0.0
CXCL12	P48061	False	SDF1_HUMAN		CPI-SS0A28DCA72	ENSG00000107562	1.87	1.059	0.0	2.229	0.0	2.093	0.0
CXCL14	O95715	False	CXL14_HUMAN		CPI-SS0669CC233	ENSG00000145824	0.298	0.138	0.0	3.85	1.339	0.0	4.637
CCK	P06307	False	CCKN_HUMAN		CPI-SS00AD71822	ENSG00000187094	0.13	0.316	0.0	0.0	0.0	0.0	0.0
C1QL1	O75973	False	C1QRF_HUMAN		CPI-SS0F62347D4	ENSG00000131094	0.61	0.458	0.0	0.0	1.435	0.976	0.0
C1QL2	Q7Z5L3	False	C1QL2_HUMAN		CPI-SS0EB51E2A2	ENSG00000144119	0.0	0.036	0.0	0.0	0.0	0.0	0.0
C1QL3	Q5VWW1	False	C1QL3_HUMAN		CPI-SS0348885FD	ENSG00000165985	0.033	0.022	0.0	0.0	0.0	0.0	0.0
C1QL4	Q86Z23	False	C1QL4_HUMAN		CPI-SS035DE17DA	ENSG00000186897	0.021	0.015	0.0	0.0	0.0	0.0	0.0
C3	P01024	False	CO3_HUMAN		CPI-SS00F4019EA	ENSG00000125730	0.078	0.353	0.0	0.0	0.0	0.0	0.0
C5	P01031	False	CO5_HUMAN		CPI-SS0A7E3A1AF	ENSG00000106804	0.035	0.052	0.0	0.0	0.0	0.0	0.0
C5	P01031	False	CO5_HUMAN		CPI-SS00581282E	ENSG00000106804	0.035	0.052	0.0	0.0	0.0	0.0	0.0
UCN	P55089	False	UCN1_HUMAN		CPI-SS0E654708F	ENSG00000163794	0.067	0.037	0.0	0.0	0.0	0.0	0.0
UCN2	Q96RP3	False	UCN2_HUMAN		CPI-SS0EDEEE57E	ENSG00000145040	0.0	0.007	0.0	0.0	0.0	0.0	0.0
IHH	Q14623	False	IHH_HUMAN		CPI-SC0037338E6	ENSG00000163501	0.0	0.016	0.0	0.0	0.0	0.0	0.0
SHH	Q15465	False	SHH_HUMAN		CPI-SC006170BDC	ENSG00000164690	0.454	0.796	0.0	2.622	0.0	1.034	0.0
IHH	Q14623	False	IHH_HUMAN		CPI-SC036B73615	ENSG00000163501	0.0	0.016	0.0	0.0	0.0	0.0	0.0
SHH	Q15465	False	SHH_HUMAN		CPI-SC08B0B5F27	ENSG00000164690	0.454	0.796	0.0	2.622	0.0	1.034	0.0
IHH	Q14623	False	IHH_HUMAN		CPI-SC0C3E862AA	ENSG00000163501	0.0	0.016	0.0	0.0	0.0	0.0	0.0
SHH	Q15465	False	SHH_HUMAN		CPI-SC07F2D6624	ENSG00000164690	0.454	0.796	0.0	2.622	0.0	1.034	0.0
IHH	Q14623	False	IHH_HUMAN		CPI-SS055233B99	ENSG00000163501	0.0	0.016	0.0	0.0	0.0	0.0	0.0
SHH	Q15465	False	SHH_HUMAN		CPI-SS0F7A89A4F	ENSG00000164690	0.454	0.796	0.0	2.622	0.0	1.034	0.0
EDN1	P05305	False	EDN1_HUMAN		CPI-SS0D8632EB4	ENSG00000078401	0.01	0.007	0.0	1.452	0.0	0.0	0.0
EDN3	P14138	False	EDN3_HUMAN		CPI-SS03D5CBF55	ENSG00000124205	0.011	0.029	0.0	0.0	0.0	0.0	0.0
EDN1	P05305	False	EDN1_HUMAN		CPI-SS09B92F236	ENSG00000078401	0.01	0.007	0.0	1.452	0.0	0.0	0.0
EDN3	P14138	False	EDN3_HUMAN		CPI-SS0696491A3	ENSG00000124205	0.011	0.029	0.0	0.0	0.0	0.0	0.0
EFNA1	P20827	False	EFNA1_HUMAN		CPI-SS0FF49C823	ENSG00000169242	0.232	0.153	0.0	0.0	0.0	1.396	0.0
EFNA2	O43921	False	EFNA2_HUMAN		CPI-SS0B34CBA4B	ENSG00000099617	0.057	0.076	0.0	0.0	0.0	0.0	0.0
EFNA3	P52797	False	EFNA3_HUMAN		CPI-SS0222DF7B4	ENSG00000143590	0.535	0.427	3.953	0.789	0.0	0.0	0.0
EFNA4	P52798	False	EFNA4_HUMAN		CPI-SS05BB5902B	ENSG00000243364	1.487	1.306	0.0	2.274	1.339	0.0	0.0
EFNA5	P52803	False	EFNA5_HUMAN		CPI-SS04E33D0FB	ENSG00000184349	0.868	0.343	0.0	2.313	1.552	1.998	4.005
EFNA1	P20827	False	EFNA1_HUMAN		CPI-SS046F6F0C1	ENSG00000169242	0.232	0.153	0.0	0.0	0.0	1.396	0.0
EFNA2	O43921	False	EFNA2_HUMAN		CPI-SS08A54963F	ENSG00000099617	0.057	0.076	0.0	0.0	0.0	0.0	0.0
EFNA3	P52797	False	EFNA3_HUMAN		CPI-SS0CBCBBA83	ENSG00000143590	0.535	0.427	3.953	0.789	0.0	0.0	0.0
EFNA4	P52798	False	EFNA4_HUMAN		CPI-SS0475BE8ED	ENSG00000243364	1.487	1.306	0.0	2.274	1.339	0.0	0.0
EFNA5	P52803	False	EFNA5_HUMAN		CPI-SS09587DA63	ENSG00000184349	0.868	0.343	0.0	2.313	1.552	1.998	4.005
EFNB1	P98172	False	EFNB1_HUMAN		CPI-SS0087A3F67	ENSG00000090776	0.838	1.003	0.0	0.784	2.959	0.0	0.0
EFNA1	P20827	False	EFNA1_HUMAN		CPI-SS09CA492BA	ENSG00000169242	0.232	0.153	0.0	0.0	0.0	1.396	0.0
EFNA2	O43921	False	EFNA2_HUMAN		CPI-SS0C875BA24	ENSG00000099617	0.057	0.076	0.0	0.0	0.0	0.0	0.0
EFNA3	P52797	False	EFNA3_HUMAN		CPI-SS0EF309375	ENSG00000143590	0.535	0.427	3.953	0.789	0.0	0.0	0.0
EFNA4	P52798	False	EFNA4_HUMAN		CPI-SS0D1D8FF06	ENSG00000243364	1.487	1.306	0.0	2.274	1.339	0.0	0.0
EFNA5	P52803	False	EFNA5_HUMAN		CPI-SS0C70ADA28	ENSG00000184349	0.868	0.343	0.0	2.313	1.552	1.998	4.005
EFNA1	P20827	False	EFNA1_HUMAN		CPI-SS0EBFE1854	ENSG00000169242	0.232	0.153	0.0	0.0	0.0	1.396	0.0
EFNA2	O43921	False	EFNA2_HUMAN		CPI-SS0E63AB61E	ENSG00000099617	0.057	0.076	0.0	0.0	0.0	0.0	0.0
EFNA3	P52797	False	EFNA3_HUMAN		CPI-SS05B4EB419	ENSG00000143590	0.535	0.427	3.953	0.789	0.0	0.0	0.0
EFNA4	P52798	False	EFNA4_HUMAN		CPI-SS0659DBE72	ENSG00000243364	1.487	1.306	0.0	2.274	1.339	0.0	0.0
EFNA5	P52803	False	EFNA5_HUMAN		CPI-SS0FC01B947	ENSG00000184349	0.868	0.343	0.0	2.313	1.552	1.998	4.005
EFNB1	P98172	False	EFNB1_HUMAN		CPI-SS03446CB39	ENSG00000090776	0.838	1.003	0.0	0.784	2.959	0.0	0.0
EFNB2	P52799	False	EFNB2_HUMAN		CPI-SS087E0E3FB	ENSG00000125266	2.2	1.083	4.762	4.125	1.4	1.334	0.0
EFNB3	Q15768	False	EFNB3_HUMAN		CPI-SS084B1ED25	ENSG00000108947	0.878	1.934	4.65	3.377	0.0	0.946	0.0
EFNA1	P20827	False	EFNA1_HUMAN		CPI-SS03E450F99	ENSG00000169242	0.232	0.153	0.0	0.0	0.0	1.396	0.0
EFNA2	O43921	False	EFNA2_HUMAN		CPI-SS01DCC7684	ENSG00000099617	0.057	0.076	0.0	0.0	0.0	0.0	0.0
EFNA3	P52797	False	EFNA3_HUMAN		CPI-SS0D5DBB634	ENSG00000143590	0.535	0.427	3.953	0.789	0.0	0.0	0.0
EFNA4	P52798	False	EFNA4_HUMAN		CPI-SS0F81DBF22	ENSG00000243364	1.487	1.306	0.0	2.274	1.339	0.0	0.0
EFNA5	P52803	False	EFNA5_HUMAN		CPI-SS028688B7B	ENSG00000184349	0.868	0.343	0.0	2.313	1.552	1.998	4.005
EFNA1	P20827	False	EFNA1_HUMAN		CPI-SS037E6BEDF	ENSG00000169242	0.232	0.153	0.0	0.0	0.0	1.396	0.0
EFNA2	O43921	False	EFNA2_HUMAN		CPI-SS0830C7910	ENSG00000099617	0.057	0.076	0.0	0.0	0.0	0.0	0.0
EFNA3	P52797	False	EFNA3_HUMAN		CPI-SS0C8ED6F41	ENSG00000143590	0.535	0.427	3.953	0.789	0.0	0.0	0.0
EFNA4	P52798	False	EFNA4_HUMAN		CPI-SS0AA68C8E5	ENSG00000243364	1.487	1.306	0.0	2.274	1.339	0.0	0.0
EFNA5	P52803	False	EFNA5_HUMAN		CPI-SS0F6A01237	ENSG00000184349	0.868	0.343	0.0	2.313	1.552	1.998	4.005
EFNA5	P52803	False	EFNA5_HUMAN		CPI-SS068ACD209	ENSG00000184349	0.868	0.343	0.0	2.313	1.552	1.998	4.005
EFNB1	P98172	False	EFNB1_HUMAN		CPI-SS06E797E50	ENSG00000090776	0.838	1.003	0.0	0.784	2.959	0.0	0.0
EFNB2	P52799	False	EFNB2_HUMAN		CPI-SS0ECC9DF3E	ENSG00000125266	2.2	1.083	4.762	4.125	1.4	1.334	0.0
EFNB3	Q15768	False	EFNB3_HUMAN		CPI-SS0ECCB4382	ENSG00000108947	0.878	1.934	4.65	3.377	0.0	0.946	0.0
EFNB1	P98172	False	EFNB1_HUMAN		CPI-SS03C7D1520	ENSG00000090776	0.838	1.003	0.0	0.784	2.959	0.0	0.0
EFNB2	P52799	False	EFNB2_HUMAN		CPI-SS0BFD8E056	ENSG00000125266	2.2	1.083	4.762	4.125	1.4	1.334	0.0
EFNB3	Q15768	False	EFNB3_HUMAN		CPI-SS0CE96B837	ENSG00000108947	0.878	1.934	4.65	3.377	0.0	0.946	0.0
EFNB1	P98172	False	EFNB1_HUMAN		CPI-SS0C2003B74	ENSG00000090776	0.838	1.003	0.0	0.784	2.959	0.0	0.0
EFNB2	P52799	False	EFNB2_HUMAN		CPI-SS082ABF1EA	ENSG00000125266	2.2	1.083	4.762	4.125	1.4	1.334	0.0
EFNB3	Q15768	False	EFNB3_HUMAN		CPI-SS01BBAD475	ENSG00000108947	0.878	1.934	4.65	3.377	0.0	0.946	0.0
EFNB1	P98172	False	EFNB1_HUMAN		CPI-SS09D9D6811	ENSG00000090776	0.838	1.003	0.0	0.784	2.959	0.0	0.0
EFNB2	P52799	False	EFNB2_HUMAN		CPI-SS08D0F9109	ENSG00000125266	2.2	1.083	4.762	4.125	1.4	1.334	0.0
EFNB3	Q15768	False	EFNB3_HUMAN		CPI-SS0F6AA700E	ENSG00000108947	0.878	1.934	4.65	3.377	0.0	0.946	0.0
EFNB1	P98172	False	EFNB1_HUMAN		CPI-SS040D3C47C	ENSG00000090776	0.838	1.003	0.0	0.784	2.959	0.0	0.0
EFNB2	P52799	False	EFNB2_HUMAN		CPI-SS05ABE6795	ENSG00000125266	2.2	1.083	4.762	4.125	1.4	1.334	0.0
EFNB3	Q15768	False	EFNB3_HUMAN		CPI-SS0A39F4895	ENSG00000108947	0.878	1.934	4.65	3.377	0.0	0.946	0.0
AREG	P15514	False	AREG_HUMAN		CPI-SS052119104	ENSG00000109321	0.013	0.007	0.0	0.736	0.0	0.0	0.0
BTC	P35070	False	BTC_HUMAN		CPI-SS0CC966B71	ENSG00000174808	0.011	0.014	0.0	0.0	0.0	0.0	0.0
EGF	P01133	False	EGF_HUMAN		CPI-SS09947DDD9	ENSG00000138798	0.072	0.051	0.0	1.648	0.0	0.965	0.0
EREG	O14944	False	EREG_HUMAN		CPI-SS004C23DCE	ENSG00000124882	0.0	0.008	0.0	0.0	0.0	0.0	0.0
HBEGF	Q99075	False	HBEGF_HUMAN		CPI-SS09B2ACA25	ENSG00000113070	0.207	0.514	3.768	1.444	0.0	0.874	0.0
TGFA	P01135	False	TGFA_HUMAN		CPI-SS07E5C3060	ENSG00000163235	0.109	0.231	0.0	0.0	1.338	0.0	0.0
BTC	P35070	False	BTC_HUMAN		CPI-SS05A6C9EC5	ENSG00000174808	0.011	0.014	0.0	0.0	0.0	0.0	0.0
NRG1	Q02297	False	NRG1_HUMAN		CPI-SS02B906C26	ENSG00000157168	0.175	0.146	0.0	0.771	1.418	1.305	0.0
NRG2	O14511	False	NRG2_HUMAN		CPI-SS053613259	ENSG00000158458	0.046	0.065	0.0	0.0	1.765	0.0	0.0
BTC	P35070	False	BTC_HUMAN		CPI-SS0F0D7F25C	ENSG00000174808	0.011	0.014	0.0	0.0	0.0	0.0	0.0
EREG	O14944	False	EREG_HUMAN		CPI-SS0FC42EC80	ENSG00000124882	0.0	0.008	0.0	0.0	0.0	0.0	0.0
HBEGF	Q99075	False	HBEGF_HUMAN		CPI-SS060B846D1	ENSG00000113070	0.207	0.514	3.768	1.444	0.0	0.874	0.0
NRG1	Q02297	False	NRG1_HUMAN		CPI-SS0BD5C2A23	ENSG00000157168	0.175	0.146	0.0	0.771	1.418	1.305	0.0
NRG2	O14511	False	NRG2_HUMAN		CPI-SS0E063192D	ENSG00000158458	0.046	0.065	0.0	0.0	1.765	0.0	0.0
NRG3	P56975	False	NRG3_HUMAN		CPI-SS0D5E30C6C	ENSG00000185737	0.086	0.037	3.885	0.0	0.0	0.0	0.0
NRG4	Q8WWG1	False	NRG4_HUMAN		CPI-SS0627D0E22	ENSG00000169752	0.095	0.08	0.0	0.0	0.0	0.0	0.0
HBEGF	Q99075	False	HBEGF_HUMAN		CPI-SS03E7FB333	ENSG00000113070	0.207	0.514	3.768	1.444	0.0	0.874	0.0
FGF1	P05230	False	FGF1_HUMAN		CPI-SS04A97448D	ENSG00000113578	0.23	0.126	0.0	0.0	0.0	0.895	0.0
FGF10	O15520	False	FGF10_HUMAN		CPI-SS0AECC113F	ENSG00000070193	0.055	0.022	0.0	0.0	0.0	0.0	0.0
FGF2	P09038	False	FGF2_HUMAN		CPI-SS05A94DE17	ENSG00000138685	2.226	0.928	3.696	3.006	1.272	2.87	0.0
FGF22	Q9HCT0	False	FGF22_HUMAN		CPI-SS09D21167E	ENSG00000070388	0.128	0.169	0.0	0.0	0.0	0.0	0.0
FGF7	P21781	False	FGF7_HUMAN		CPI-SS0E928B8C8	ENSG00000140285	0.161	0.163	0.0	0.0	0.0	0.0	0.0
FGF1	P05230	False	FGF1_HUMAN		CPI-SS0755A26DD	ENSG00000113578	0.23	0.126	0.0	0.0	0.0	0.895	0.0
FGF2	P09038	False	FGF2_HUMAN		CPI-SS01F67987A	ENSG00000138685	2.226	0.928	3.696	3.006	1.272	2.87	0.0
FGF4	P08620	False	FGF4_HUMAN		CPI-SS0FFB9E01B	ENSG00000075388	1.644	1.702	0.0	1.088	0.0	1.756	0.0
FGF5	P12034	False	FGF5_HUMAN		CPI-SS01333FFA6	ENSG00000138675	0.0	0.015	0.0	0.0	0.0	0.0	0.0
NCAM1	P13591	False	NCAM1_HUMAN		CPI-SS05632AB58	ENSG00000149294	0.063	0.105	0.0	0.905	0.0	2.207	0.0
FGF1	P05230	False	FGF1_HUMAN		CPI-SS015819E65	ENSG00000113578	0.23	0.126	0.0	0.0	0.0	0.895	0.0
FGF17	O60258	False	FGF17_HUMAN		CPI-SS0BC9F7E9E	ENSG00000158815	3.402	6.388	4.547	3.73	5.626	4.577	0.0
FGF2	P09038	False	FGF2_HUMAN		CPI-SS0D636A374	ENSG00000138685	2.226	0.928	3.696	3.006	1.272	2.87	0.0
FGF20	Q9NP95	False	FGF20_HUMAN		CPI-SS0696C2B28	ENSG00000078579	0.066	0.121	3.796	0.0	0.0	0.0	3.949
FGF8	P55075	False	FGF8_HUMAN		CPI-SS0CFABB69A	ENSG00000107831	1.477	0.263	0.0	1.71	0.0	2.158	0.0
FGF1	P05230	False	FGF1_HUMAN		CPI-SS0D9366D11	ENSG00000113578	0.23	0.126	0.0	0.0	0.0	0.895	0.0
FGF2	P09038	False	FGF2_HUMAN		CPI-SS008FB916C	ENSG00000138685	2.226	0.928	3.696	3.006	1.272	2.87	0.0
SDC2	P34741	False	SDC2_HUMAN		CPI-SS001D9549D	ENSG00000169439	1.888	1.627	0.0	3.472	0.0	0.991	5.774
FGF19	O95750	False	FGF19_HUMAN		CPI-SC068641E32	ENSG00000162344	1.068	0.625	0.0	0.0	0.0	1.043	0.0
FGF21	Q9NSA1	False	FGF21_HUMAN		CPI-SC0601E173E	ENSG00000105550	0.065	0.006	0.0	0.0	0.0	0.888	0.0
FGF23	Q9GZV9	False	FGF23_HUMAN		CPI-SC0F6764DA8	ENSG00000118972	0.032	0.043	0.0	0.0	0.0	0.0	0.0
NCAM1	P13591	False	NCAM1_HUMAN		CPI-SS0C21302BC	ENSG00000149294	0.063	0.105	0.0	0.905	0.0	2.207	0.0
FLRT2	O43155	False	FLRT2_HUMAN		CPI-SS008E98D3E	ENSG00000185070	0.511	0.219	4.76	1.655	3.059	0.0	0.0
NRXN1	Q9ULB1	False	NRX1A_HUMAN		CPI-SS019D9440E	ENSG00000179915	1.404	1.347	0.0	2.277	0.0	3.085	0.0
NRXN2	P58401	False	NRX2B_HUMAN		CPI-SS0B0B67CA2	ENSG00000110076	0.106	0.05	0.0	0.0	0.0	0.0	0.0
NRXN3	Q9HDB5	False	NRX3B_HUMAN		CPI-SS05E4F3F47	ENSG00000021645	0.147	0.25	0.0	0.0	0.0	0.0	0.0
TENM1	Q9UKZ4	False	TEN1_HUMAN		CPI-SS085E3E37F	ENSG00000009694	0.054	0.058	0.0	0.0	0.0	0.0	0.0
TENM2	Q9NT68	False	TEN2_HUMAN		CPI-SS09159B142	ENSG00000145934	0.022	0.022	0.0	0.0	0.0	0.0	0.0
TENM3	Q9P273	False	TEN3_HUMAN		CPI-SS04FD52559	ENSG00000218336	1.171	0.969	4.031	0.784	3.095	1.532	0.0
TENM4	Q6N022	False	TEN4_HUMAN		CPI-SS0EC12EAD9	ENSG00000149256	0.472	1.184	0.0	0.0	1.434	1.063	0.0
FLRT2	O43155	False	FLRT2_HUMAN		CPI-SS0474E1C15	ENSG00000185070	0.511	0.219	4.76	1.655	3.059	0.0	0.0
FLRT3	Q9NZU0	False	FLRT3_HUMAN		CPI-SS052641D5A	ENSG00000125848	0.622	3.594	5.253	0.912	0.0	3.757	4.72
TENM1	Q9UKZ4	False	TEN1_HUMAN		CPI-SS038A612D7	ENSG00000009694	0.054	0.058	0.0	0.0	0.0	0.0	0.0
TENM2	Q9NT68	False	TEN2_HUMAN		CPI-SS0BCB3D402	ENSG00000145934	0.022	0.022	0.0	0.0	0.0	0.0	0.0
TENM3	Q9P273	False	TEN3_HUMAN		CPI-SS0EA023E51	ENSG00000218336	1.171	0.969	4.031	0.784	3.095	1.532	0.0
TENM4	Q6N022	False	TEN4_HUMAN		CPI-SS01F00A48A	ENSG00000149256	0.472	1.184	0.0	0.0	1.434	1.063	0.0
UNC5A	Q6ZN44	False	UNC5A_HUMAN		CPI-SS0F6BE4D47	ENSG00000113763	0.032	0.015	0.0	0.0	0.0	0.0	0.0
FLRT3	Q9NZU0	False	FLRT3_HUMAN		CPI-SS08BFFB96E	ENSG00000125848	0.622	3.594	5.253	0.912	0.0	3.757	4.72
TENM1	Q9UKZ4	False	TEN1_HUMAN		CPI-SS083BB1EB3	ENSG00000009694	0.054	0.058	0.0	0.0	0.0	0.0	0.0
TENM2	Q9NT68	False	TEN2_HUMAN		CPI-SS021718DBF	ENSG00000145934	0.022	0.022	0.0	0.0	0.0	0.0	0.0
TENM3	Q9P273	False	TEN3_HUMAN		CPI-SS075F456AF	ENSG00000218336	1.171	0.969	4.031	0.784	3.095	1.532	0.0
TENM4	Q6N022	False	TEN4_HUMAN		CPI-SS0FD44484F	ENSG00000149256	0.472	1.184	0.0	0.0	1.434	1.063	0.0
GAL	P22466	False	GALA_HUMAN		CPI-SS0BE567EFB	ENSG00000069482	5.968	5.269	4.0	6.169	5.527	5.265	3.933
GALP	Q9UBC7	False	GALP_HUMAN		CPI-SS0F4D3206E	ENSG00000197487	0.01	0.016	0.0	0.0	0.0	0.0	0.0
GAL	P22466	False	GALA_HUMAN		CPI-SC0BEEB7AB4	ENSG00000069482	5.968	5.269	4.0	6.169	5.527	5.265	3.933
GALP	Q9UBC7	False	GALP_HUMAN		CPI-SC011C5B39B	ENSG00000197487	0.01	0.016	0.0	0.0	0.0	0.0	0.0
GAL	P22466	False	GALA_HUMAN		CPI-SS04BCE85CA	ENSG00000069482	5.968	5.269	4.0	6.169	5.527	5.265	3.933
GALP	Q9UBC7	False	GALP_HUMAN		CPI-SS0FDCE3128	ENSG00000197487	0.01	0.016	0.0	0.0	0.0	0.0	0.0
GAL	P22466	False	GALA_HUMAN		CPI-SC01BE13839	ENSG00000069482	5.968	5.269	4.0	6.169	5.527	5.265	3.933
GALP	Q9UBC7	False	GALP_HUMAN		CPI-SC059D65FDD	ENSG00000197487	0.01	0.016	0.0	0.0	0.0	0.0	0.0
SPX	Q9BT56	False	SPXN_HUMAN		CPI-SC03034B5D1	ENSG00000134548	0.109	0.09	0.0	0.0	0.0	0.0	0.0
GAL	P22466	False	GALA_HUMAN		CPI-SS0442ADAA5	ENSG00000069482	5.968	5.269	4.0	6.169	5.527	5.265	3.933
GALP	Q9UBC7	False	GALP_HUMAN		CPI-SS0B11567AF	ENSG00000197487	0.01	0.016	0.0	0.0	0.0	0.0	0.0
GAL	P22466	False	GALA_HUMAN		CPI-SC0B72F5448	ENSG00000069482	5.968	5.269	4.0	6.169	5.527	5.265	3.933
GALP	Q9UBC7	False	GALP_HUMAN		CPI-SC010BF9A71	ENSG00000197487	0.01	0.016	0.0	0.0	0.0	0.0	0.0
SPX	Q9BT56	False	SPXN_HUMAN		CPI-SC07FCF82A7	ENSG00000134548	0.109	0.09	0.0	0.0	0.0	0.0	0.0
LGALS3	P17931	False	LEG3_HUMAN		CPI-SS076940BCD	ENSG00000131981	1.356	1.316	3.32	1.649	0.0	3.242	4.157
GAS6	Q14393	False	GAS6_HUMAN		CPI-SS0F7FF099C	ENSG00000183087	0.941	0.588	4.131	2.903	0.0	0.965	0.0
LGALS9	O00182	False	LEG9_HUMAN		CPI-SC0CF28722B	ENSG00000168961	0.022	0.007	0.0	0.0	0.0	0.0	0.0
LGALS9	O00182	False	LEG9_HUMAN		CPI-SS0E23CEB91	ENSG00000168961	0.022	0.007	0.0	0.0	0.0	0.0	0.0
LGALS9	O00182	False	LEG9_HUMAN		CPI-SS0CE693E3E	ENSG00000168961	0.022	0.007	0.0	0.0	0.0	0.0	0.0
GIP	P09681	False	GIP_HUMAN		CPI-SS00C33AA55	ENSG00000159224	0.064	0.085	0.0	1.459	0.0	0.0	0.0
GRP	P07492	False	GRP_HUMAN		CPI-SS07AF9303D	ENSG00000134443	0.022	0.015	0.0	0.0	0.0	0.0	0.0
NMB	P08949	False	NMB_HUMAN		CPI-SS0B9B66F8E	ENSG00000197696	2.292	2.132	0.0	1.568	2.784	1.904	0.0
GAS6	Q14393	False	GAS6_HUMAN		CPI-SS0AE964947	ENSG00000183087	0.941	0.588	4.131	2.903	0.0	0.965	0.0
GAS6	Q14393	False	GAS6_HUMAN		CPI-SS0BDA0E5E0	ENSG00000183087	0.941	0.588	4.131	2.903	0.0	0.965	0.0
TULP1	O00294	False	TULP1_HUMAN		CPI-SS0E9F23560	ENSG00000112041	0.235	0.153	0.0	0.0	0.0	0.897	0.0
GDF10	P55107	False	GDF10_HUMAN		CPI-SC0A86600AA	ENSG00000266524	0.022	0.142	0.0	0.0	0.0	0.0	0.0
GDF11	O95390	False	GDF11_HUMAN		CPI-SC0002A7A8F	ENSG00000135414	1.978	2.055	5.555	2.341	3.089	3.375	4.618
GDF3	Q9NR23	False	GDF3_HUMAN		CPI-SC01987CF29	ENSG00000184344	0.845	0.072	0.0	0.0	0.0	0.879	0.0
INHA	P05111	False	INHA_HUMAN		CPI-SC0FDDA8A63	ENSG00000123999	0.044	0.045	0.0	0.0	0.0	0.0	0.0
GDF11	O95390	False	GDF11_HUMAN		CPI-SC00C9C81E3	ENSG00000135414	1.978	2.055	5.555	2.341	3.089	3.375	4.618
INHA	P05111	False	INHA_HUMAN		CPI-SC0B3D321CC	ENSG00000123999	0.044	0.045	0.0	0.0	0.0	0.0	0.0
GDF11	O95390	False	GDF11_HUMAN		CPI-SC001669E22	ENSG00000135414	1.978	2.055	5.555	2.341	3.089	3.375	4.618
GDF11	O95390	False	GDF11_HUMAN		CPI-SC017215F7F	ENSG00000135414	1.978	2.055	5.555	2.341	3.089	3.375	4.618
GDF9	O60383	False	GDF9_HUMAN		CPI-SC0FDB4B6D9	ENSG00000164404	0.013	0.008	0.0	0.0	0.0	0.0	0.0
GHRL	Q9UBU3	False	GHRL_HUMAN		CPI-SS0C9DBD840	ENSG00000157017	0.12	0.093	0.0	0.823	0.0	0.0	0.0
GHRL	Q9UBU3	False	GHRL_HUMAN		CPI-SS02AEB612C	ENSG00000157017	0.12	0.093	0.0	0.823	0.0	0.0	0.0
INHA	P05111	False	INHA_HUMAN		CPI-SC0E760DE88	ENSG00000123999	0.044	0.045	0.0	0.0	0.0	0.0	0.0
INHA	P05111	False	INHA_HUMAN		CPI-SC020B01F65	ENSG00000123999	0.044	0.045	0.0	0.0	0.0	0.0	0.0
IGF1	P05019	False	IGF1_HUMAN		CPI-SC033AB13AE	ENSG00000017427	0.01	0.028	0.0	0.0	0.0	0.0	0.0
IGF1	P05019	False	IGF1_HUMAN		CPI-SS0E41702C1	ENSG00000017427	0.01	0.028	0.0	0.0	0.0	0.0	0.0
IGF2	P01344	False	IGF2_HUMAN		CPI-SS0579FA162	ENSG00000167244	0.058	0.089	0.0	0.0	0.0	0.0	0.0
IGF1	P05019	False	IGF1_HUMAN		CPI-SC0322BA9B5	ENSG00000017427	0.01	0.028	0.0	0.0	0.0	0.0	0.0
NRG1	Q02297	False	NRG1_HUMAN		CPI-SC06CB2F292	ENSG00000157168	0.175	0.146	0.0	0.771	1.418	1.305	0.0
IGF2	P01344	False	IGF2_HUMAN		CPI-SS042A6F835	ENSG00000167244	0.058	0.089	0.0	0.0	0.0	0.0	0.0
IGFBP3	P17936	False	IBP3_HUMAN		CPI-SS099ACF7FB	ENSG00000146674	0.054	0.036	0.0	0.0	0.0	0.899	4.02
IGFL2	Q6UWQ7	False	IGFL2_HUMAN		CPI-SS08EDE5442	ENSG00000204866	0.0	0.008	0.0	0.0	0.0	0.0	0.0
IFNE	Q86WN2	False	IFNE_HUMAN		CPI-SC06DAFCB1D	ENSG00000184995	0.01	0.0	0.0	0.0	0.0	0.0	0.0
IFNG	P01579	False	IFNG_HUMAN		CPI-SC02DEB4893	ENSG00000111537	0.01	0.015	0.0	0.0	0.0	0.0	0.0
IL11	P20809	False	IL11_HUMAN		CPI-SC0409FF431	ENSG00000095752	0.032	0.082	0.0	0.742	0.0	0.0	0.0
IL4	P05112	False	IL4_HUMAN		CPI-SC023416061	ENSG00000113520	0.0	0.0	0.0	0.0	0.0	0.0	0.0
IL15	P40933	False	IL15_HUMAN		CPI-SC0C6EBD4D8	ENSG00000164136	0.091	0.021	0.0	0.0	0.0	0.0	0.0
IL17C	Q9P0M4	False	IL17C_HUMAN		CPI-SC0BB896AE4	ENSG00000124391	0.0	0.007	0.0	0.0	0.0	0.0	0.0
IL1A	P01583	False	IL1A_HUMAN		CPI-SC0A7A5EEB3	ENSG00000115008	0.01	0.007	0.0	0.0	0.0	0.0	0.0
IL1A	P01583	False	IL1A_HUMAN		CPI-SC0629FB330	ENSG00000115008	0.01	0.007	0.0	0.0	0.0	0.0	0.0
IL1RAP	Q9NPH3	False	IL1AP_HUMAN		CPI-SS0E12A78EF	ENSG00000196083	0.187	0.12	0.0	0.0	1.342	0.0	0.0
LRRC4B	Q9NT99	False	LRC4B_HUMAN		CPI-SS0D8DC28C6	ENSG00000131409	0.22	0.319	0.0	0.0	0.0	0.0	0.0
LRRC4C	Q9HCJ2	False	LRC4C_HUMAN		CPI-SS00373B59C	ENSG00000148948	0.237	0.218	0.0	0.0	1.332	1.146	0.0
LRFN4	Q6PJG9	False	LRFN4_HUMAN		CPI-SS0F023190B	ENSG00000173621	1.42	1.001	4.47	3.889	1.531	1.78	3.941
LRFN5	Q96NI6	False	LRFN5_HUMAN		CPI-SS0CBB9D57D	ENSG00000165379	0.065	0.066	0.0	0.0	0.0	0.0	0.0
IL33	O95760	False	IL33_HUMAN		CPI-SC0A2B4E2CE	ENSG00000137033	0.123	0.2	0.0	0.0	0.0	1.786	0.0
IL37	Q9NZH6	False	IL37_HUMAN		CPI-SC025EE7104	ENSG00000125571	0.021	0.0	0.0	0.0	0.0	0.0	0.0
IL4	P05112	False	IL4_HUMAN		CPI-SC0C7198849	ENSG00000113520	0.0	0.0	0.0	0.0	0.0	0.0	0.0
IL6	P05231	False	IL6_HUMAN		CPI-SC0E81D7329	ENSG00000136244	0.022	0.007	0.0	0.0	0.0	0.0	0.0
LEFTY1	O75610	False	LFTY1_HUMAN		CPI-SS0E9F84F1F	ENSG00000243709	1.738	1.053	4.21	2.68	0.0	1.82	0.0
LEFTY2	O00292	False	LFTY2_HUMAN		CPI-SS033A27302	ENSG00000143768	0.582	0.172	0.0	1.508	0.0	0.0	0.0
LRRC4B	Q9NT99	False	LRC4B_HUMAN		CPI-SS0E0D00210	ENSG00000131409	0.22	0.319	0.0	0.0	0.0	0.0	0.0
LRFN4	Q6PJG9	False	LRFN4_HUMAN		CPI-SS0FA9304CE	ENSG00000173621	1.42	1.001	4.47	3.889	1.531	1.78	3.941
LRFN5	Q96NI6	False	LRFN5_HUMAN		CPI-SS081E1A895	ENSG00000165379	0.065	0.066	0.0	0.0	0.0	0.0	0.0
NLGN3	Q9NZ94	False	NLGN3_HUMAN		CPI-SS08069FE13	ENSG00000196338	0.139	0.182	0.0	0.0	0.0	0.0	0.0
SLITRK3	O94933	False	SLIK3_HUMAN		CPI-SS044E718AF	ENSG00000121871	0.0	0.008	0.0	0.0	0.0	0.0	0.0
LTB	Q06643	False	TNFC_HUMAN		CPI-SS02C509183	ENSG00000227507	0.032	0.044	0.0	0.0	0.0	0.0	6.242
TNFSF14	O43557	False	TNF14_HUMAN		CPI-SS0859C173B	ENSG00000125735	0.01	0.147	0.0	0.0	0.0	0.0	0.0
LPAR1	Q92633	False	LPAR1_HUMAN		CPI-SS0E4245B64	ENSG00000198121	0.089	0.074	0.0	0.0	0.0	0.0	0.0
LPAR2	Q9HBW0	False	LPAR2_HUMAN		CPI-SS076F4624B	ENSG00000064547	1.334	1.468	3.923	3.262	1.608	1.924	4.076
LPAR3	Q9UBY5	False	LPAR3_HUMAN		CPI-SS046661AE7	ENSG00000171517	0.186	0.083	0.0	0.0	0.0	0.0	0.0
THY1	P04216	False	THY1_HUMAN		CPI-SS0118D1B89	ENSG00000154096	2.689	1.369	3.568	4.26	1.591	4.31	3.721
CD55	P08174	False	DAF_HUMAN		CPI-SS061A7E099	ENSG00000196352	0.868	0.511	0.0	0.0	0.0	1.889	0.0
SFTPD	P35247	False	SFTPD_HUMAN		CPI-SS0305C793D	ENSG00000133661	0.107	0.057	0.0	0.0	0.0	0.0	0.0
MDK	P21741	False	MK_HUMAN		CPI-SS027E12A36	ENSG00000110492	6.79	6.762	7.368	7.315	6.961	7.122	7.402
PTN	P21246	False	PTN_HUMAN		CPI-SS04E690D72	ENSG00000105894	1.321	1.458	3.659	3.118	1.487	2.113	5.742
AMH	P03971	False	MIS_HUMAN		CPI-SC0C68323CF	ENSG00000104899	0.224	0.207	0.0	0.0	0.0	0.0	0.0
AMH	P03971	False	MIS_HUMAN		CPI-SC077F81192	ENSG00000104899	0.224	0.207	0.0	0.0	0.0	0.0	0.0
AMH	P03971	False	MIS_HUMAN		CPI-SC09C7944F4	ENSG00000104899	0.224	0.207	0.0	0.0	0.0	0.0	0.0
NECTIN3	Q9NQS3	False	PVRL3_HUMAN		CPI-SS042FCC9BE	ENSG00000177707	0.672	0.711	4.247	2.141	1.327	1.779	0.0
NTN1	O95631	False	NET1_HUMAN		CPI-SS04F1CBF06	ENSG00000065320	0.083	0.346	3.747	0.0	0.0	0.967	0.0
NTN1	O95631	False	NET1_HUMAN		CPI-SS0E3C09735	ENSG00000065320	0.083	0.346	3.747	0.0	0.0	0.967	0.0
NTN1	O95631	False	NET1_HUMAN		CPI-SS0503D8A55	ENSG00000065320	0.083	0.346	3.747	0.0	0.0	0.967	0.0
NTN1	O95631	False	NET1_HUMAN		CPI-SS00C9DE87A	ENSG00000065320	0.083	0.346	3.747	0.0	0.0	0.967	0.0
NTN4	Q9HB63	False	NET4_HUMAN		CPI-SS0C72D53A2	ENSG00000074527	0.077	0.858	0.0	0.0	0.0	1.933	0.0
NTN1	O95631	False	NET1_HUMAN		CPI-SS07660BCA2	ENSG00000065320	0.083	0.346	3.747	0.0	0.0	0.967	0.0
NTN4	Q9HB63	False	NET4_HUMAN		CPI-SS0BA4E3F44	ENSG00000074527	0.077	0.858	0.0	0.0	0.0	1.933	0.0
NRXN1	Q9ULB1	False	NRX1A_HUMAN		CPI-SS085E14488	ENSG00000179915	1.404	1.347	0.0	2.277	0.0	3.085	0.0
NRXN2	P58401	False	NRX2B_HUMAN		CPI-SS0193D81E1	ENSG00000110076	0.106	0.05	0.0	0.0	0.0	0.0	0.0
NTS	P30990	False	NEUT_HUMAN		CPI-SS06C93E09A	ENSG00000133636	1.377	1.117	3.604	2.292	3.846	1.97	0.0
NRTN	Q99748	False	NRTN_HUMAN		CPI-SC060C69786	ENSG00000171119	0.563	0.907	0.0	0.757	0.0	1.858	0.0
NTF3	P20783	False	NTF3_HUMAN		CPI-SS05162C56B	ENSG00000185652	0.046	0.11	0.0	0.0	0.0	0.0	0.0
PTPRS	Q13332	False	PTPRS_HUMAN		CPI-SS01D36DDFA	ENSG00000105426	2.603	2.924	3.885	2.539	4.498	3.668	4.038
NODAL	Q96S42	False	NODAL_HUMAN		CPI-SC08F1D4358	ENSG00000156574	4.681	4.797	3.019	3.557	1.145	4.578	0.0
NODAL	Q96S42	False	NODAL_HUMAN		CPI-SC08C72892F	ENSG00000156574	4.681	4.797	3.019	3.557	1.145	4.578	0.0
NODAL	Q96S42	False	NODAL_HUMAN		CPI-SC0397B3290	ENSG00000156574	4.681	4.797	3.019	3.557	1.145	4.578	0.0
NODAL	Q96S42	False	NODAL_HUMAN		CPI-SC0C620668E	ENSG00000156574	4.681	4.797	3.019	3.557	1.145	4.578	0.0
NODAL	Q96S42	False	NODAL_HUMAN		CPI-SC0AB5E1FE3	ENSG00000156574	4.681	4.797	3.019	3.557	1.145	4.578	0.0
NODAL	Q96S42	False	NODAL_HUMAN		CPI-SC061F99EF4	ENSG00000156574	4.681	4.797	3.019	3.557	1.145	4.578	0.0
CNTN1	Q12860	False	CNTN1_HUMAN		CPI-SS0A6FCBF7C	ENSG00000018236	0.032	0.022	0.0	0.0	0.0	0.0	0.0
DLK1	P80370	False	DLK1_HUMAN		CPI-SS0FC612D4D	ENSG00000185559	0.1	0.298	0.0	0.969	0.0	1.188	0.0
DLL1	O00548	False	DLL1_HUMAN		CPI-SS04A5D6B6F	ENSG00000198719	0.072	0.024	0.0	0.806	3.814	0.0	0.0
DLL3	Q9NYJ7	False	DLL3_HUMAN		CPI-SS0E5A6ADB3	ENSG00000090932	1.728	2.048	0.0	0.787	5.77	0.972	4.222
JAG1	P78504	False	JAG1_HUMAN		CPI-SS052ADA696	ENSG00000101384	0.909	0.353	0.0	2.037	0.0	0.0	5.806
JAG2	Q9Y219	False	JAG2_HUMAN		CPI-SS0DB3F5A37	ENSG00000184916	0.053	0.06	0.0	0.738	0.0	0.899	0.0
CNTN1	Q12860	False	CNTN1_HUMAN		CPI-SS029811409	ENSG00000018236	0.032	0.022	0.0	0.0	0.0	0.0	0.0
DLK1	P80370	False	DLK1_HUMAN		CPI-SS0E1A8414D	ENSG00000185559	0.1	0.298	0.0	0.969	0.0	1.188	0.0
DLL1	O00548	False	DLL1_HUMAN		CPI-SS0423580E5	ENSG00000198719	0.072	0.024	0.0	0.806	3.814	0.0	0.0
DLL3	Q9NYJ7	False	DLL3_HUMAN		CPI-SS06BBCAC08	ENSG00000090932	1.728	2.048	0.0	0.787	5.77	0.972	4.222
JAG1	P78504	False	JAG1_HUMAN		CPI-SS060B82BBC	ENSG00000101384	0.909	0.353	0.0	2.037	0.0	0.0	5.806
JAG2	Q9Y219	False	JAG2_HUMAN		CPI-SS065B2DBAE	ENSG00000184916	0.053	0.06	0.0	0.738	0.0	0.899	0.0
CNTN1	Q12860	False	CNTN1_HUMAN		CPI-SS0730D1EF3	ENSG00000018236	0.032	0.022	0.0	0.0	0.0	0.0	0.0
CNTN1	Q12860	False	CNTN1_HUMAN		CPI-SS0BDC912F3	ENSG00000018236	0.032	0.022	0.0	0.0	0.0	0.0	0.0
DLK1	P80370	False	DLK1_HUMAN		CPI-SS007AA9FDE	ENSG00000185559	0.1	0.298	0.0	0.969	0.0	1.188	0.0
DLL1	O00548	False	DLL1_HUMAN		CPI-SS047232C64	ENSG00000198719	0.072	0.024	0.0	0.806	3.814	0.0	0.0
DLL3	Q9NYJ7	False	DLL3_HUMAN		CPI-SS035E5A708	ENSG00000090932	1.728	2.048	0.0	0.787	5.77	0.972	4.222
JAG1	P78504	False	JAG1_HUMAN		CPI-SS0B99F22A2	ENSG00000101384	0.909	0.353	0.0	2.037	0.0	0.0	5.806
JAG2	Q9Y219	False	JAG2_HUMAN		CPI-SS0263EFDDF	ENSG00000184916	0.053	0.06	0.0	0.738	0.0	0.899	0.0
DLK1	P80370	False	DLK1_HUMAN		CPI-SS0D37C7C70	ENSG00000185559	0.1	0.298	0.0	0.969	0.0	1.188	0.0
DLL1	O00548	False	DLL1_HUMAN		CPI-SS0FB5FE587	ENSG00000198719	0.072	0.024	0.0	0.806	3.814	0.0	0.0
DLL3	Q9NYJ7	False	DLL3_HUMAN		CPI-SS098C2FFC0	ENSG00000090932	1.728	2.048	0.0	0.787	5.77	0.972	4.222
JAG1	P78504	False	JAG1_HUMAN		CPI-SS0837E9F59	ENSG00000101384	0.909	0.353	0.0	2.037	0.0	0.0	5.806
JAG2	Q9Y219	False	JAG2_HUMAN		CPI-SS096F3E0F2	ENSG00000184916	0.053	0.06	0.0	0.738	0.0	0.899	0.0
JAG1	P78504	False	JAG1_HUMAN		CPI-SS015B87133	ENSG00000101384	0.909	0.353	0.0	2.037	0.0	0.0	5.806
JAG1	P78504	False	JAG1_HUMAN		CPI-SS0EDD8CDD4	ENSG00000101384	0.909	0.353	0.0	2.037	0.0	0.0	5.806
JAG2	Q9Y219	False	JAG2_HUMAN		CPI-SS02EEA092C	ENSG00000184916	0.053	0.06	0.0	0.738	0.0	0.899	0.0
LIF	P15018	False	LIF_HUMAN		CPI-SC0F30798CC	ENSG00000128342	0.053	0.024	0.0	0.0	0.0	0.0	0.0
PDYN	P01213	False	PDYN_HUMAN		CPI-SS0CD40D735	ENSG00000101327	0.022	0.008	0.0	0.0	0.0	0.0	0.0
PENK	P01210	False	PENK_HUMAN		CPI-SS0BD6EE954	ENSG00000181195	0.022	0.007	0.0	0.0	0.0	0.0	0.0
PDYN	P01213	False	PDYN_HUMAN		CPI-SS0AFFDEC0B	ENSG00000101327	0.022	0.008	0.0	0.0	0.0	0.0	0.0
PENK	P01210	False	PENK_HUMAN		CPI-SS0D1EF9598	ENSG00000181195	0.022	0.007	0.0	0.0	0.0	0.0	0.0
PDYN	P01213	False	PDYN_HUMAN		CPI-SS0D0DC29DB	ENSG00000101327	0.022	0.008	0.0	0.0	0.0	0.0	0.0
PENK	P01210	False	PENK_HUMAN		CPI-SS0D97012FB	ENSG00000181195	0.022	0.007	0.0	0.0	0.0	0.0	0.0
HCRT	O43612	False	OREX_HUMAN		CPI-SS084816B12	ENSG00000161610	0.0	0.021	0.0	0.0	0.0	0.0	0.0
OXT	P01178	False	NEU1_HUMAN		CPI-SS0E8F8E4F1	ENSG00000101405	0.034	0.065	0.0	0.0	0.0	0.0	0.0
AVP	P01185	False	NEU2_HUMAN		CPI-SS00399ED03	ENSG00000101200	0.021	0.051	0.0	0.0	0.0	0.0	0.0
OXT	P01178	False	NEU1_HUMAN		CPI-SS04B547174	ENSG00000101405	0.034	0.065	0.0	0.0	0.0	0.0	0.0
AVP	P01185	False	NEU2_HUMAN		CPI-SS0C916344D	ENSG00000101200	0.021	0.051	0.0	0.0	0.0	0.0	0.0
PTH2	Q96A98	False	TIP39_HUMAN		CPI-SS06CBEA807	ENSG00000142538	0.033	0.05	0.0	0.0	0.0	0.0	0.0
PTH2	Q96A98	False	TIP39_HUMAN		CPI-SS07E3769D0	ENSG00000142538	0.033	0.05	0.0	0.0	0.0	0.0	0.0
NPY	P01303	False	NPY_HUMAN		CPI-SS07EC71D8C	ENSG00000122585	0.376	0.47	4.488	1.033	0.0	0.0	0.0
SCT	P09683	False	SECR_HUMAN		CPI-SS0EC70F078	ENSG00000070031	0.418	0.277	0.0	1.553	0.0	0.0	0.0
SCT	P09683	False	SECR_HUMAN		CPI-SS0CB25BBAE	ENSG00000070031	0.418	0.277	0.0	1.553	0.0	0.0	0.0
PGF	P49763	False	PLGF_HUMAN		CPI-SS07361522F	ENSG00000119630	0.508	0.921	0.0	0.0	1.904	1.182	0.0
VEGFA	P15692	False	VEGFA_HUMAN		CPI-SS0B9B3870A	ENSG00000112715	2.263	3.579	6.207	1.851	1.518	4.152	0.0
VEGFB	P49765	False	VEGFB_HUMAN		CPI-SS00D51DD37	ENSG00000173511	3.293	2.903	4.702	2.483	2.859	4.761	0.0
PGF	P49763	False	PLGF_HUMAN		CPI-SC0B51DC960	ENSG00000119630	0.508	0.921	0.0	0.0	1.904	1.182	0.0
VEGFA	P15692	False	VEGFA_HUMAN		CPI-SC0AFC650CD	ENSG00000112715	2.263	3.579	6.207	1.851	1.518	4.152	0.0
VEGFB	P49765	False	VEGFB_HUMAN		CPI-SC03F1C301F	ENSG00000173511	3.293	2.903	4.702	2.483	2.859	4.761	0.0
PGF	P49763	False	PLGF_HUMAN		CPI-SS01790830C	ENSG00000119630	0.508	0.921	0.0	0.0	1.904	1.182	0.0
SEMA3A	Q14563	False	SEM3A_HUMAN		CPI-SS034083FFA	ENSG00000075213	0.736	0.286	4.227	0.818	0.0	0.818	0.0
VEGFA	P15692	False	VEGFA_HUMAN		CPI-SS043E22BF5	ENSG00000112715	2.263	3.579	6.207	1.851	1.518	4.152	0.0
VEGFB	P49765	False	VEGFB_HUMAN		CPI-SS00508D1C2	ENSG00000173511	3.293	2.903	4.702	2.483	2.859	4.761	0.0
PGF	P49763	False	PLGF_HUMAN		CPI-SS065D9259F	ENSG00000119630	0.508	0.921	0.0	0.0	1.904	1.182	0.0
SEMA3C	Q99985	False	SEM3C_HUMAN		CPI-SS0F67B526A	ENSG00000075223	0.059	0.119	0.0	1.399	0.0	2.698	0.0
SEMA3F	Q13275	False	SEM3F_HUMAN		CPI-SS0674B0F46	ENSG00000001617	0.363	1.403	0.0	0.0	1.317	0.0	0.0
VEGFA	P15692	False	VEGFA_HUMAN		CPI-SS046F8AD8B	ENSG00000112715	2.263	3.579	6.207	1.851	1.518	4.152	0.0
PLAU	P00749	False	UROK_HUMAN		CPI-SS036B08188	ENSG00000122861	0.241	0.122	0.0	0.0	0.0	0.0	4.0
PDGFA	P04085	False	PDGFA_HUMAN		CPI-SS0B70EB09E	ENSG00000197461	1.685	0.362	4.241	2.568	0.0	0.992	0.0
PDGFB	P01127	False	PDGFB_HUMAN		CPI-SS0FEEB187C	ENSG00000100311	0.284	0.052	0.0	0.0	0.0	0.0	0.0
PDGFC	Q9NRA1	False	PDGFC_HUMAN		CPI-SS06DA9B4FE	ENSG00000145431	0.096	0.079	3.78	2.319	0.0	0.0	0.0
PDGFB	P01127	False	PDGFB_HUMAN		CPI-SC00DF4C861	ENSG00000100311	0.284	0.052	0.0	0.0	0.0	0.0	0.0
PDGFD	Q9GZP0	False	PDGFD_HUMAN		CPI-SC042177446	ENSG00000170962	0.328	0.261	0.0	0.822	0.0	2.392	3.765
PDGFB	P01127	False	PDGFB_HUMAN		CPI-SS05A26A1DE	ENSG00000100311	0.284	0.052	0.0	0.0	0.0	0.0	0.0
PDGFD	Q9GZP0	False	PDGFD_HUMAN		CPI-SS0B3C76C9D	ENSG00000170962	0.328	0.261	0.0	0.822	0.0	2.392	3.765
PODXL	O00592	False	PODXL_HUMAN		CPI-SS08920B6FF	ENSG00000128567	2.574	2.898	4.926	2.632	3.236	3.783	0.0
PODXL2	Q9NZ53	False	PDXL2_HUMAN		CPI-SS01EBB8D76	ENSG00000114631	1.504	0.933	0.0	1.644	0.0	3.667	0.0
CD34	P28906	False	CD34_HUMAN		CPI-SS00D1CB372	ENSG00000174059	0.011	0.015	0.0	0.0	0.0	0.0	0.0
PVR	P15151	False	PVR_HUMAN		CPI-SS0A8627ED6	ENSG00000073008	0.355	0.297	0.0	0.0	0.0	0.965	0.0
PVR	P15151	False	PVR_HUMAN		CPI-SS0B84DAE3D	ENSG00000073008	0.355	0.297	0.0	0.0	0.0	0.965	0.0
NPY	P01303	False	NPY_HUMAN		CPI-SS0666DE74B	ENSG00000122585	0.376	0.47	4.488	1.033	0.0	0.0	0.0
PPY	P01298	False	PAHO_HUMAN		CPI-SS0611CCD79	ENSG00000108849	0.055	0.022	0.0	0.0	0.0	0.0	0.0
PYY	P10082	False	PYY_HUMAN		CPI-SS0A9F17199	ENSG00000131096	0.752	2.219	4.695	0.0	1.244	1.951	0.0
NPY	P01303	False	NPY_HUMAN		CPI-SS0E2083FAC	ENSG00000122585	0.376	0.47	4.488	1.033	0.0	0.0	0.0
PPY	P01298	False	PAHO_HUMAN		CPI-SS06F643928	ENSG00000108849	0.055	0.022	0.0	0.0	0.0	0.0	0.0
PYY	P10082	False	PYY_HUMAN		CPI-SS0FEF2FF5D	ENSG00000131096	0.752	2.219	4.695	0.0	1.244	1.951	0.0
NPY	P01303	False	NPY_HUMAN		CPI-SS0D9B4021E	ENSG00000122585	0.376	0.47	4.488	1.033	0.0	0.0	0.0
PPY	P01298	False	PAHO_HUMAN		CPI-SS0C2000B56	ENSG00000108849	0.055	0.022	0.0	0.0	0.0	0.0	0.0
PYY	P10082	False	PYY_HUMAN		CPI-SS0445D021B	ENSG00000131096	0.752	2.219	4.695	0.0	1.244	1.951	0.0
PROK1	P58294	False	PROK1_HUMAN		CPI-SS04FB6F38D	ENSG00000143125	0.011	0.0	0.0	0.0	0.0	0.0	0.0
PROK2	Q9HC23	False	PROK2_HUMAN		CPI-SS09F635449	ENSG00000163421	0.053	0.03	0.0	0.0	0.0	0.0	0.0
PSAP	P07602	False	SAP_HUMAN		CPI-SS0D8DE8E59	ENSG00000197746	5.033	4.82	4.778	5.76	5.166	4.964	5.843
PSAP	P07602	False	SAP_HUMAN		CPI-SS075B1AA3A	ENSG00000197746	5.033	4.82	4.778	5.76	5.166	4.964	5.843
RSPO1	Q2MKA7	False	RSPO1_HUMAN		CPI-SC0E7F51B25	ENSG00000169218	0.0	0.007	0.0	0.0	0.0	0.0	0.0
WNT11	O96014	False	WNT11_HUMAN		CPI-SC0B9D5B3BB	ENSG00000085741	0.012	0.014	0.0	0.0	0.0	0.0	0.0
WNT16	Q9UBV4	False	WNT16_HUMAN		CPI-SC08F2BED38	ENSG00000002745	0.012	0.0	0.0	0.0	0.0	0.0	0.0
WNT2B	Q93097	False	WNT2B_HUMAN		CPI-SC077E857AE	ENSG00000134245	0.15	0.127	0.0	0.82	0.0	0.0	0.0
WNT3	P56703	False	WNT3_HUMAN		CPI-SC07648DD90	ENSG00000108379	1.521	1.047	0.0	0.0	3.14	1.759	0.0
WNT3A	P56704	False	WNT3A_HUMAN		CPI-SC01C2F8BE5	ENSG00000154342	0.279	0.503	0.0	0.0	0.0	0.0	0.0
WNT4	P56705	False	WNT4_HUMAN		CPI-SC028E09B43	ENSG00000162552	0.021	0.259	0.0	0.0	0.0	0.0	0.0
WNT5A	P41221	False	WNT5A_HUMAN		CPI-SC05E81C125	ENSG00000114251	0.097	0.056	0.0	0.0	3.445	0.0	4.467
WNT5B	Q9H1J7	False	WNT5B_HUMAN		CPI-SC02EBDBB5C	ENSG00000111186	1.099	0.375	0.0	1.718	0.0	0.0	0.0
WNT7A	O00755	False	WNT7A_HUMAN		CPI-SC0942D4B76	ENSG00000154764	0.0	0.006	0.0	0.0	0.0	0.0	0.0
WNT8A	Q9H1J5	False	WNT8A_HUMAN		CPI-SC0BB739BFE	ENSG00000061492	0.113	0.029	0.0	0.0	1.344	0.0	0.0
WNT9A	O14904	False	WNT9A_HUMAN		CPI-SC0F9E07951	ENSG00000143816	0.01	0.03	0.0	0.0	0.0	0.885	0.0
WNT9B	O14905	False	WNT9B_HUMAN		CPI-SC005D197A2	ENSG00000158955	0.0	0.007	0.0	0.0	0.0	0.0	0.0
RSPO1	Q2MKA7	False	RSPO1_HUMAN		CPI-SC0456039E0	ENSG00000169218	0.0	0.007	0.0	0.0	0.0	0.0	0.0
DKK1	O94907	False	DKK1_HUMAN		CPI-SC07CA7AF54	ENSG00000107984	1.278	5.332	5.113	1.458	3.184	5.215	0.0
RSPO1	Q2MKA7	False	RSPO1_HUMAN		CPI-SS0057AB387	ENSG00000169218	0.0	0.007	0.0	0.0	0.0	0.0	0.0
RSPO3	Q9BXY4	False	RSPO3_HUMAN		CPI-SS0ACAB1835	ENSG00000146374	0.084	0.521	0.0	0.0	3.672	0.0	0.0
RSPO4	Q2I0M5	False	RSPO4_HUMAN		CPI-SS034D3988F	ENSG00000101282	0.58	0.264	0.0	0.0	0.0	0.9	0.0
RSPO1	Q2MKA7	False	RSPO1_HUMAN		CPI-SS09B2320BC	ENSG00000169218	0.0	0.007	0.0	0.0	0.0	0.0	0.0
RSPO3	Q9BXY4	False	RSPO3_HUMAN		CPI-SS0C3906934	ENSG00000146374	0.084	0.521	0.0	0.0	3.672	0.0	0.0
RSPO4	Q2I0M5	False	RSPO4_HUMAN		CPI-SS079CAC99C	ENSG00000101282	0.58	0.264	0.0	0.0	0.0	0.9	0.0
RSPO1	Q2MKA7	False	RSPO1_HUMAN		CPI-SS0E5397537	ENSG00000169218	0.0	0.007	0.0	0.0	0.0	0.0	0.0
RSPO3	Q9BXY4	False	RSPO3_HUMAN		CPI-SS0EB5364D4	ENSG00000146374	0.084	0.521	0.0	0.0	3.672	0.0	0.0
RSPO4	Q2I0M5	False	RSPO4_HUMAN		CPI-SS0609FCF76	ENSG00000101282	0.58	0.264	0.0	0.0	0.0	0.9	0.0
RELN	P78509	False	RELN_HUMAN		CPI-SS0AD2A36FE	ENSG00000189056	0.0	0.008	0.0	0.0	0.0	0.0	0.0
RELN	P78509	False	RELN_HUMAN		CPI-SS06DF3325D	ENSG00000189056	0.0	0.008	0.0	0.0	0.0	0.0	0.0
RARRES2	Q99969	False	RARR2_HUMAN		CPI-SS0CDEE4A57	ENSG00000106538	4.011	3.862	5.005	4.339	2.762	3.508	3.231
SOSTDC1	Q6X4U4	False	SOSD1_HUMAN		CPI-SS0FB520A95	ENSG00000171243	0.022	0.0	0.0	0.0	0.0	0.0	0.0
DKK1	O94907	False	DKK1_HUMAN		CPI-SS09EE83769	ENSG00000107984	1.278	5.332	5.113	1.458	3.184	5.215	0.0
SOSTDC1	Q6X4U4	False	SOSD1_HUMAN		CPI-SS0C977FC22	ENSG00000171243	0.022	0.0	0.0	0.0	0.0	0.0	0.0
DKK1	O94907	False	DKK1_HUMAN		CPI-SS0703C3CE4	ENSG00000107984	1.278	5.332	5.113	1.458	3.184	5.215	0.0
SELE	P16581	False	LYAM2_HUMAN		CPI-SS04F90EE0D	ENSG00000007908	0.0	0.007	0.0	0.0	0.0	0.0	0.0
SEMA3A	Q14563	False	SEM3A_HUMAN		CPI-SC0C8A5C197	ENSG00000075213	0.736	0.286	4.227	0.818	0.0	0.818	0.0
SEMA3A	Q14563	False	SEM3A_HUMAN		CPI-SC019D0A439	ENSG00000075213	0.736	0.286	4.227	0.818	0.0	0.818	0.0
SEMA6A	Q9H2E6	False	SEM6A_HUMAN		CPI-SC08F771F98	ENSG00000092421	4.934	3.786	6.135	5.177	3.088	5.098	0.0
SEMA3A	Q14563	False	SEM3A_HUMAN		CPI-SC05F339947	ENSG00000075213	0.736	0.286	4.227	0.818	0.0	0.818	0.0
SEMA3A	Q14563	False	SEM3A_HUMAN		CPI-SC096905331	ENSG00000075213	0.736	0.286	4.227	0.818	0.0	0.818	0.0
SEMA3E	O15041	False	SEM3E_HUMAN		CPI-SS0F3A089DE	ENSG00000170381	0.272	0.262	0.0	2.638	0.0	0.94	3.745
SEMA4A	Q9H3S1	False	SEM4A_HUMAN		CPI-SS044C72D0D	ENSG00000196189	0.154	0.151	0.0	0.0	0.0	0.0	0.0
SEMA4C	Q9C0C4	False	SEM4C_HUMAN		CPI-SS0892F3080	ENSG00000168758	1.138	1.073	0.0	1.656	2.913	1.055	0.0
SEMA4D	Q92854	False	SEM4D_HUMAN		CPI-SS012F60F11	ENSG00000187764	0.796	0.467	0.0	2.328	0.0	1.003	0.0
SEMA4G	Q9NTN9	False	SEM4G_HUMAN		CPI-SS011931B0F	ENSG00000095539	0.334	0.421	3.916	0.835	0.0	1.021	0.0
SEMA4D	Q92854	False	SEM4D_HUMAN		CPI-SS0BC7F3EB5	ENSG00000187764	0.796	0.467	0.0	2.328	0.0	1.003	0.0
SEMA4D	Q92854	False	SEM4D_HUMAN		CPI-SS0606E97F0	ENSG00000187764	0.796	0.467	0.0	2.328	0.0	1.003	0.0
SEMA4D	Q92854	False	SEM4D_HUMAN		CPI-SS0F7113A7D	ENSG00000187764	0.796	0.467	0.0	2.328	0.0	1.003	0.0
SEMA6D	Q8NFY4	False	SEM6D_HUMAN		CPI-SC03CCAAB4B	ENSG00000137872	0.123	0.673	0.0	0.0	2.815	1.031	0.0
SEMA6D	Q8NFY4	False	SEM6D_HUMAN		CPI-SC0E3C606DB	ENSG00000137872	0.123	0.673	0.0	0.0	2.815	1.031	0.0
SEMA7A	O75326	False	SEM7A_HUMAN		CPI-SS0EBDDDF8A	ENSG00000138623	0.087	0.072	0.0	0.0	0.0	0.0	0.0
SLIT1	O75093	False	SLIT1_HUMAN		CPI-SS027028983	ENSG00000187122	0.023	0.007	0.0	0.0	0.0	0.0	0.0
SLIT2	O94813	False	SLIT2_HUMAN		CPI-SS0A932EB77	ENSG00000145147	1.031	1.293	3.417	4.008	1.278	1.595	4.254
SLIT2	O94813	False	SLIT2_HUMAN		CPI-SS0D0235DCE	ENSG00000145147	1.031	1.293	3.417	4.008	1.278	1.595	4.254
CORT	O00230	False	CORT_HUMAN		CPI-SS06CE0CF64	ENSG00000241563	0.032	0.029	0.0	0.0	0.0	0.0	0.0
SST	P61278	False	SMS_HUMAN		CPI-SS0A512249D	ENSG00000157005	0.849	3.759	6.28	1.315	1.504	0.807	0.0
CORT	O00230	False	CORT_HUMAN		CPI-SS0C272BD3D	ENSG00000241563	0.032	0.029	0.0	0.0	0.0	0.0	0.0
SST	P61278	False	SMS_HUMAN		CPI-SS0FE594C97	ENSG00000157005	0.849	3.759	6.28	1.315	1.504	0.807	0.0
CORT	O00230	False	CORT_HUMAN		CPI-SS0AB20B9AD	ENSG00000241563	0.032	0.029	0.0	0.0	0.0	0.0	0.0
SST	P61278	False	SMS_HUMAN		CPI-SS05A3441B9	ENSG00000157005	0.849	3.759	6.28	1.315	1.504	0.807	0.0
GH1	P01241	False	SOMA_HUMAN		CPI-SS0ACD3CCEE	ENSG00000259384	0.011	0.007	0.0	0.0	0.0	0.0	0.0
GH2	P01242	False	SOM2_HUMAN		CPI-SS0DB45E7DF	ENSG00000136487	0.053	0.059	0.0	0.0	0.0	0.0	0.0
SHH	Q15465	False	SHH_HUMAN		CPI-SC04220334A	ENSG00000164690	0.454	0.796	0.0	2.622	0.0	1.034	0.0
SHH	Q15465	False	SHH_HUMAN		CPI-SC0351D1E88	ENSG00000164690	0.454	0.796	0.0	2.622	0.0	1.034	0.0
SHH	Q15465	False	SHH_HUMAN		CPI-SC054175DCB	ENSG00000164690	0.454	0.796	0.0	2.622	0.0	1.034	0.0
SDC1	P18827	False	SDC1_HUMAN		CPI-SS0D60A535B	ENSG00000115884	0.636	0.726	0.0	0.0	0.0	0.879	3.852
SDC2	P34741	False	SDC2_HUMAN		CPI-SS0D681D90E	ENSG00000169439	1.888	1.627	0.0	3.472	0.0	0.991	5.774
TAC1	P20366	False	TKN1_HUMAN		CPI-SS02A8BD654	ENSG00000006128	0.053	0.007	0.0	0.0	1.345	0.0	0.0
TAC3	Q9UHF0	False	TKNK_HUMAN		CPI-SS0CDDDEE9F	ENSG00000166863	0.842	0.846	0.0	0.86	0.0	2.913	0.0
TAC1	P20366	False	TKN1_HUMAN		CPI-SS061ED1543	ENSG00000006128	0.053	0.007	0.0	0.0	1.345	0.0	0.0
TAC3	Q9UHF0	False	TKNK_HUMAN		CPI-SS0C9A68B24	ENSG00000166863	0.842	0.846	0.0	0.86	0.0	2.913	0.0
TAC1	P20366	False	TKN1_HUMAN		CPI-SS015B70BF9	ENSG00000006128	0.053	0.007	0.0	0.0	1.345	0.0	0.0
TAC3	Q9UHF0	False	TKNK_HUMAN		CPI-SS0F5177C81	ENSG00000166863	0.842	0.846	0.0	0.86	0.0	2.913	0.0
TAFA5	Q7Z5A7	False	TAFA5_HUMAN		CPI-SS0E91D96D7	ENSG00000219438	0.716	0.538	0.0	1.593	1.344	1.842	4.064
TAX1BP3	O14907	False	TX1B3_HUMAN		CPI-SS06CF1662B	ENSG00000213977	1.236	1.296	0.0	2.414	1.401	1.879	4.138
RTN4R	Q9BZR6	False	RTN4R_HUMAN		CPI-SS0F4EF9618	ENSG00000040608	0.675	1.148	3.662	1.618	2.62	1.987	0.0
TAX1BP3	O14907	False	TX1B3_HUMAN		CPI-SS01080B145	ENSG00000213977	1.236	1.296	0.0	2.414	1.401	1.879	4.138
THY1	P04216	False	THY1_HUMAN		CPI-SS0F0492F71	ENSG00000154096	2.689	1.369	3.568	4.26	1.591	4.31	3.721
TF	P02787	False	TRFE_HUMAN		CPI-SS0A6D0C1BA	ENSG00000091513	0.0	0.022	0.0	0.0	0.0	0.0	0.0
TF	P02787	False	TRFE_HUMAN		CPI-SS0E0098222	ENSG00000091513	0.0	0.022	0.0	0.0	0.0	0.0	0.0
HFE	Q30201	False	HFE_HUMAN		CPI-SS0FF0C7449	ENSG00000010704	0.076	0.067	0.0	0.0	0.0	0.0	0.0
TGFB1	P01137	False	TGFB1_HUMAN		CPI-SC01AADFEB3	ENSG00000105329	2.604	2.983	0.0	3.267	3.337	5.038	5.377
TGFB2	P61812	False	TGFB2_HUMAN		CPI-SC0F36DD437	ENSG00000092969	0.049	0.016	4.294	0.0	0.0	1.006	0.0
TGFB3	P10600	False	TGFB3_HUMAN		CPI-SC074D3FFBC	ENSG00000119699	0.0	0.021	0.0	0.728	0.0	0.0	0.0
TGFB1	P01137	False	TGFB1_HUMAN		CPI-SC0DABCC4B5	ENSG00000105329	2.604	2.983	0.0	3.267	3.337	5.038	5.377
TGFB2	P61812	False	TGFB2_HUMAN		CPI-SC070741884	ENSG00000092969	0.049	0.016	4.294	0.0	0.0	1.006	0.0
TGFB3	P10600	False	TGFB3_HUMAN		CPI-SC051FC855D	ENSG00000119699	0.0	0.021	0.0	0.728	0.0	0.0	0.0
TGFB1	P01137	False	TGFB1_HUMAN		CPI-SS085EE60B1	ENSG00000105329	2.604	2.983	0.0	3.267	3.337	5.038	5.377
TGFB2	P61812	False	TGFB2_HUMAN		CPI-SS0178F5C45	ENSG00000092969	0.049	0.016	4.294	0.0	0.0	1.006	0.0
TGFB3	P10600	False	TGFB3_HUMAN		CPI-SS0D46E2B45	ENSG00000119699	0.0	0.021	0.0	0.728	0.0	0.0	0.0
FGFR4	P22455	False	FGFR4_HUMAN		CPI-SS0D62FB89C	ENSG00000160867	0.851	0.595	0.0	0.0	0.0	2.153	0.0
TGFB3	P10600	False	TGFB3_HUMAN		CPI-SC0202406F0	ENSG00000119699	0.0	0.021	0.0	0.728	0.0	0.0	0.0
BTLA	Q7Z6A9	False	BTLA_HUMAN		CPI-SS08330207B	ENSG00000186265	0.01	0.044	0.0	0.815	0.0	0.0	0.0
CD160	O95971	False	BY55_HUMAN		CPI-SS0879B8E95	ENSG00000117281	0.011	0.022	0.0	0.0	0.0	0.0	0.0
TNFSF14	O43557	False	TNF14_HUMAN		CPI-SS019C98396	ENSG00000125735	0.01	0.147	0.0	0.0	0.0	0.0	0.0
TNFSF10	P50591	False	TNF10_HUMAN		CPI-SS085A1A34C	ENSG00000121858	0.075	0.221	4.862	0.733	0.0	0.0	0.0
TNFSF10	P50591	False	TNF10_HUMAN		CPI-SS001865B32	ENSG00000121858	0.075	0.221	4.862	0.733	0.0	0.0	0.0
TNFSF10	P50591	False	TNF10_HUMAN		CPI-SS053CE866E	ENSG00000121858	0.075	0.221	4.862	0.733	0.0	0.0	0.0
TNFSF10	P50591	False	TNF10_HUMAN		CPI-SS095E52E66	ENSG00000121858	0.075	0.221	4.862	0.733	0.0	0.0	0.0
TNFSF10	P50591	False	TNF10_HUMAN		CPI-SS05A3055C3	ENSG00000121858	0.075	0.221	4.862	0.733	0.0	0.0	0.0
TNFSF11	O14788	False	TNF11_HUMAN		CPI-SS0F83BE97B	ENSG00000120659	0.074	0.038	0.0	0.0	0.0	0.0	0.0
TNFSF11	O14788	False	TNF11_HUMAN		CPI-SS0ED2573CA	ENSG00000120659	0.074	0.038	0.0	0.0	0.0	0.0	0.0
TNFSF12	O43508	False	TNF12_HUMAN		CPI-SS02EF3E1BA	ENSG00000239697	0.756	0.755	3.735	0.746	0.0	0.0	3.889
TNFSF12	O43508	False	TNF12_HUMAN		CPI-SS079DDF890	ENSG00000239697	0.756	0.755	3.735	0.746	0.0	0.0	3.889
TNFSF15	O95150	False	TNF15_HUMAN		CPI-SS0B0CF0EDF	ENSG00000181634	0.012	0.0	0.0	0.0	0.0	0.0	0.0
TNFSF13	O75888	False	TNF13_HUMAN		CPI-SS06BA9088E	ENSG00000161955	0.011	0.007	0.0	0.0	0.0	0.0	0.0
TNFSF13B	Q9Y275	False	TN13B_HUMAN		CPI-SS07FEEF0C3	ENSG00000102524	0.022	0.023	0.0	0.0	0.0	0.0	0.0
TNFSF13B	Q9Y275	False	TN13B_HUMAN		CPI-SS0247B3C14	ENSG00000102524	0.022	0.023	0.0	0.0	0.0	0.0	0.0
TNFSF4	P23510	False	TNFL4_HUMAN		CPI-SS04456F441	ENSG00000117586	0.033	0.05	0.0	0.0	0.0	0.0	0.0
TNFSF9	P41273	False	TNFL9_HUMAN		CPI-SS0431D2256	ENSG00000125657	0.065	0.118	0.0	0.0	0.0	0.0	0.0
VEGFA	P15692	False	VEGFA_HUMAN		CPI-SS0C03F7CDC	ENSG00000112715	2.263	3.579	6.207	1.851	1.518	4.152	0.0
VEGFC	P49767	False	VEGFC_HUMAN		CPI-SS0EC8C81E0	ENSG00000150630	0.045	0.072	0.0	0.0	0.0	0.0	0.0
VEGFC	P49767	False	VEGFC_HUMAN		CPI-SS005572B52	ENSG00000150630	0.045	0.072	0.0	0.0	0.0	0.0	0.0
DKK1	O94907	False	DKK1_HUMAN		CPI-SC040194150	ENSG00000107984	1.278	5.332	5.113	1.458	3.184	5.215	0.0
WNT11	O96014	False	WNT11_HUMAN		CPI-SS0672B7F35	ENSG00000085741	0.012	0.014	0.0	0.0	0.0	0.0	0.0
WNT16	Q9UBV4	False	WNT16_HUMAN		CPI-SS0E27F8FC9	ENSG00000002745	0.012	0.0	0.0	0.0	0.0	0.0	0.0
WNT2B	Q93097	False	WNT2B_HUMAN		CPI-SS040DBE4BA	ENSG00000134245	0.15	0.127	0.0	0.82	0.0	0.0	0.0
WNT3	P56703	False	WNT3_HUMAN		CPI-SS04FD5CAA2	ENSG00000108379	1.521	1.047	0.0	0.0	3.14	1.759	0.0
WNT3A	P56704	False	WNT3A_HUMAN		CPI-SS0084A1684	ENSG00000154342	0.279	0.503	0.0	0.0	0.0	0.0	0.0
WNT4	P56705	False	WNT4_HUMAN		CPI-SS0568E47E6	ENSG00000162552	0.021	0.259	0.0	0.0	0.0	0.0	0.0
WNT5A	P41221	False	WNT5A_HUMAN		CPI-SS067D03CAF	ENSG00000114251	0.097	0.056	0.0	0.0	3.445	0.0	4.467
WNT5B	Q9H1J7	False	WNT5B_HUMAN		CPI-SS0930ADC94	ENSG00000111186	1.099	0.375	0.0	1.718	0.0	0.0	0.0
WNT7A	O00755	False	WNT7A_HUMAN		CPI-SS074152505	ENSG00000154764	0.0	0.006	0.0	0.0	0.0	0.0	0.0
WNT8A	Q9H1J5	False	WNT8A_HUMAN		CPI-SS0705AA2B9	ENSG00000061492	0.113	0.029	0.0	0.0	1.344	0.0	0.0
WNT9A	O14904	False	WNT9A_HUMAN		CPI-SS00C692486	ENSG00000143816	0.01	0.03	0.0	0.0	0.0	0.885	0.0
WNT9B	O14905	False	WNT9B_HUMAN		CPI-SS05606F8F5	ENSG00000158955	0.0	0.007	0.0	0.0	0.0	0.0	0.0
WNT11	O96014	False	WNT11_HUMAN		CPI-SS01072357C	ENSG00000085741	0.012	0.014	0.0	0.0	0.0	0.0	0.0
WNT16	Q9UBV4	False	WNT16_HUMAN		CPI-SS075B13211	ENSG00000002745	0.012	0.0	0.0	0.0	0.0	0.0	0.0
WNT2B	Q93097	False	WNT2B_HUMAN		CPI-SS0786D3749	ENSG00000134245	0.15	0.127	0.0	0.82	0.0	0.0	0.0
WNT3	P56703	False	WNT3_HUMAN		CPI-SS0A10C2A8F	ENSG00000108379	1.521	1.047	0.0	0.0	3.14	1.759	0.0
WNT3A	P56704	False	WNT3A_HUMAN		CPI-SS0CCE526F7	ENSG00000154342	0.279	0.503	0.0	0.0	0.0	0.0	0.0
WNT4	P56705	False	WNT4_HUMAN		CPI-SS0EE63435D	ENSG00000162552	0.021	0.259	0.0	0.0	0.0	0.0	0.0
WNT5A	P41221	False	WNT5A_HUMAN		CPI-SS007954822	ENSG00000114251	0.097	0.056	0.0	0.0	3.445	0.0	4.467
WNT5B	Q9H1J7	False	WNT5B_HUMAN		CPI-SS05C7CF827	ENSG00000111186	1.099	0.375	0.0	1.718	0.0	0.0	0.0
WNT7A	O00755	False	WNT7A_HUMAN		CPI-SS0123EE122	ENSG00000154764	0.0	0.006	0.0	0.0	0.0	0.0	0.0
WNT8A	Q9H1J5	False	WNT8A_HUMAN		CPI-SS0D184698A	ENSG00000061492	0.113	0.029	0.0	0.0	1.344	0.0	0.0
WNT9A	O14904	False	WNT9A_HUMAN		CPI-SS0EBBBD522	ENSG00000143816	0.01	0.03	0.0	0.0	0.0	0.885	0.0
WNT9B	O14905	False	WNT9B_HUMAN		CPI-SS0AC8C45C5	ENSG00000158955	0.0	0.007	0.0	0.0	0.0	0.0	0.0
WNT11	O96014	False	WNT11_HUMAN		CPI-SC0744403E1	ENSG00000085741	0.012	0.014	0.0	0.0	0.0	0.0	0.0
WNT16	Q9UBV4	False	WNT16_HUMAN		CPI-SC04B4CB182	ENSG00000002745	0.012	0.0	0.0	0.0	0.0	0.0	0.0
WNT2B	Q93097	False	WNT2B_HUMAN		CPI-SC086EAFF18	ENSG00000134245	0.15	0.127	0.0	0.82	0.0	0.0	0.0
WNT3	P56703	False	WNT3_HUMAN		CPI-SC01A9C52E5	ENSG00000108379	1.521	1.047	0.0	0.0	3.14	1.759	0.0
WNT3A	P56704	False	WNT3A_HUMAN		CPI-SC03170177A	ENSG00000154342	0.279	0.503	0.0	0.0	0.0	0.0	0.0
WNT4	P56705	False	WNT4_HUMAN		CPI-SC094731290	ENSG00000162552	0.021	0.259	0.0	0.0	0.0	0.0	0.0
WNT5B	Q9H1J7	False	WNT5B_HUMAN		CPI-SC0F416B44F	ENSG00000111186	1.099	0.375	0.0	1.718	0.0	0.0	0.0
WNT7A	O00755	False	WNT7A_HUMAN		CPI-SC073C44F4A	ENSG00000154764	0.0	0.006	0.0	0.0	0.0	0.0	0.0
WNT8A	Q9H1J5	False	WNT8A_HUMAN		CPI-SC0F2C233F1	ENSG00000061492	0.113	0.029	0.0	0.0	1.344	0.0	0.0
WNT9A	O14904	False	WNT9A_HUMAN		CPI-SC0F16DF8F0	ENSG00000143816	0.01	0.03	0.0	0.0	0.0	0.885	0.0
WNT9B	O14905	False	WNT9B_HUMAN		CPI-SC0318621C2	ENSG00000158955	0.0	0.007	0.0	0.0	0.0	0.0	0.0
WNT11	O96014	False	WNT11_HUMAN		CPI-SC0735548E0	ENSG00000085741	0.012	0.014	0.0	0.0	0.0	0.0	0.0
WNT16	Q9UBV4	False	WNT16_HUMAN		CPI-SC07B9CD502	ENSG00000002745	0.012	0.0	0.0	0.0	0.0	0.0	0.0
WNT2B	Q93097	False	WNT2B_HUMAN		CPI-SC04091DFF6	ENSG00000134245	0.15	0.127	0.0	0.82	0.0	0.0	0.0
WNT3	P56703	False	WNT3_HUMAN		CPI-SC02CD1EEDE	ENSG00000108379	1.521	1.047	0.0	0.0	3.14	1.759	0.0
WNT3A	P56704	False	WNT3A_HUMAN		CPI-SC0B7D84FC7	ENSG00000154342	0.279	0.503	0.0	0.0	0.0	0.0	0.0
WNT4	P56705	False	WNT4_HUMAN		CPI-SC047C4B365	ENSG00000162552	0.021	0.259	0.0	0.0	0.0	0.0	0.0
WNT5B	Q9H1J7	False	WNT5B_HUMAN		CPI-SC056F0C465	ENSG00000111186	1.099	0.375	0.0	1.718	0.0	0.0	0.0
WNT7A	O00755	False	WNT7A_HUMAN		CPI-SC019E7AAA2	ENSG00000154764	0.0	0.006	0.0	0.0	0.0	0.0	0.0
WNT8A	Q9H1J5	False	WNT8A_HUMAN		CPI-SC0B94370C2	ENSG00000061492	0.113	0.029	0.0	0.0	1.344	0.0	0.0
WNT9A	O14904	False	WNT9A_HUMAN		CPI-SC0552DC1E5	ENSG00000143816	0.01	0.03	0.0	0.0	0.0	0.885	0.0
WNT9B	O14905	False	WNT9B_HUMAN		CPI-SC0199BFBB3	ENSG00000158955	0.0	0.007	0.0	0.0	0.0	0.0	0.0
WNT11	O96014	False	WNT11_HUMAN		CPI-SC07B7E6361	ENSG00000085741	0.012	0.014	0.0	0.0	0.0	0.0	0.0
WNT16	Q9UBV4	False	WNT16_HUMAN		CPI-SC0A49C6C7E	ENSG00000002745	0.012	0.0	0.0	0.0	0.0	0.0	0.0
WNT2B	Q93097	False	WNT2B_HUMAN		CPI-SC0A81AF307	ENSG00000134245	0.15	0.127	0.0	0.82	0.0	0.0	0.0
WNT3	P56703	False	WNT3_HUMAN		CPI-SC050F278B4	ENSG00000108379	1.521	1.047	0.0	0.0	3.14	1.759	0.0
WNT3A	P56704	False	WNT3A_HUMAN		CPI-SC051E1E7D7	ENSG00000154342	0.279	0.503	0.0	0.0	0.0	0.0	0.0
WNT4	P56705	False	WNT4_HUMAN		CPI-SC0D6D44FE1	ENSG00000162552	0.021	0.259	0.0	0.0	0.0	0.0	0.0
WNT5A	P41221	False	WNT5A_HUMAN		CPI-SC0E0F34C9F	ENSG00000114251	0.097	0.056	0.0	0.0	3.445	0.0	4.467
WNT5B	Q9H1J7	False	WNT5B_HUMAN		CPI-SC0B18D6471	ENSG00000111186	1.099	0.375	0.0	1.718	0.0	0.0	0.0
WNT7A	O00755	False	WNT7A_HUMAN		CPI-SC0EB5D8E44	ENSG00000154764	0.0	0.006	0.0	0.0	0.0	0.0	0.0
WNT8A	Q9H1J5	False	WNT8A_HUMAN		CPI-SC0E5BBC28B	ENSG00000061492	0.113	0.029	0.0	0.0	1.344	0.0	0.0
WNT9A	O14904	False	WNT9A_HUMAN		CPI-SC0C644006E	ENSG00000143816	0.01	0.03	0.0	0.0	0.0	0.885	0.0
WNT9B	O14905	False	WNT9B_HUMAN		CPI-SC094C611B7	ENSG00000158955	0.0	0.007	0.0	0.0	0.0	0.0	0.0
WNT11	O96014	False	WNT11_HUMAN		CPI-SC00A8BC9AA	ENSG00000085741	0.012	0.014	0.0	0.0	0.0	0.0	0.0
WNT16	Q9UBV4	False	WNT16_HUMAN		CPI-SC00A87321E	ENSG00000002745	0.012	0.0	0.0	0.0	0.0	0.0	0.0
WNT2B	Q93097	False	WNT2B_HUMAN		CPI-SC07B51ACC4	ENSG00000134245	0.15	0.127	0.0	0.82	0.0	0.0	0.0
WNT3	P56703	False	WNT3_HUMAN		CPI-SC07AB82EAB	ENSG00000108379	1.521	1.047	0.0	0.0	3.14	1.759	0.0
WNT3A	P56704	False	WNT3A_HUMAN		CPI-SC0114AE598	ENSG00000154342	0.279	0.503	0.0	0.0	0.0	0.0	0.0
WNT4	P56705	False	WNT4_HUMAN		CPI-SC023CE19F9	ENSG00000162552	0.021	0.259	0.0	0.0	0.0	0.0	0.0
WNT5A	P41221	False	WNT5A_HUMAN		CPI-SC0EE5FCF62	ENSG00000114251	0.097	0.056	0.0	0.0	3.445	0.0	4.467
WNT5B	Q9H1J7	False	WNT5B_HUMAN		CPI-SC07FD56C95	ENSG00000111186	1.099	0.375	0.0	1.718	0.0	0.0	0.0
WNT7A	O00755	False	WNT7A_HUMAN		CPI-SC0D19712B9	ENSG00000154764	0.0	0.006	0.0	0.0	0.0	0.0	0.0
WNT8A	Q9H1J5	False	WNT8A_HUMAN		CPI-SC028E64C95	ENSG00000061492	0.113	0.029	0.0	0.0	1.344	0.0	0.0
WNT9A	O14904	False	WNT9A_HUMAN		CPI-SC01153EAC0	ENSG00000143816	0.01	0.03	0.0	0.0	0.0	0.885	0.0
WNT9B	O14905	False	WNT9B_HUMAN		CPI-SC0543729D1	ENSG00000158955	0.0	0.007	0.0	0.0	0.0	0.0	0.0
WNT11	O96014	False	WNT11_HUMAN		CPI-SC029ADF8EA	ENSG00000085741	0.012	0.014	0.0	0.0	0.0	0.0	0.0
WNT16	Q9UBV4	False	WNT16_HUMAN		CPI-SC04F7D62D5	ENSG00000002745	0.012	0.0	0.0	0.0	0.0	0.0	0.0
WNT2B	Q93097	False	WNT2B_HUMAN		CPI-SC06037057B	ENSG00000134245	0.15	0.127	0.0	0.82	0.0	0.0	0.0
WNT3	P56703	False	WNT3_HUMAN		CPI-SC0148F76F0	ENSG00000108379	1.521	1.047	0.0	0.0	3.14	1.759	0.0
WNT3A	P56704	False	WNT3A_HUMAN		CPI-SC0782ECD47	ENSG00000154342	0.279	0.503	0.0	0.0	0.0	0.0	0.0
WNT4	P56705	False	WNT4_HUMAN		CPI-SC0EB633CED	ENSG00000162552	0.021	0.259	0.0	0.0	0.0	0.0	0.0
WNT5A	P41221	False	WNT5A_HUMAN		CPI-SC0675C8528	ENSG00000114251	0.097	0.056	0.0	0.0	3.445	0.0	4.467
WNT5B	Q9H1J7	False	WNT5B_HUMAN		CPI-SC0A79539F5	ENSG00000111186	1.099	0.375	0.0	1.718	0.0	0.0	0.0
WNT7A	O00755	False	WNT7A_HUMAN		CPI-SC0AE0AAAFB	ENSG00000154764	0.0	0.006	0.0	0.0	0.0	0.0	0.0
WNT8A	Q9H1J5	False	WNT8A_HUMAN		CPI-SC0D32DCC97	ENSG00000061492	0.113	0.029	0.0	0.0	1.344	0.0	0.0
WNT9A	O14904	False	WNT9A_HUMAN		CPI-SC0637CC9D5	ENSG00000143816	0.01	0.03	0.0	0.0	0.0	0.885	0.0
WNT9B	O14905	False	WNT9B_HUMAN		CPI-SC00BDFD604	ENSG00000158955	0.0	0.007	0.0	0.0	0.0	0.0	0.0
WNT11	O96014	False	WNT11_HUMAN		CPI-SC054FD289E	ENSG00000085741	0.012	0.014	0.0	0.0	0.0	0.0	0.0
WNT16	Q9UBV4	False	WNT16_HUMAN		CPI-SC074888BE6	ENSG00000002745	0.012	0.0	0.0	0.0	0.0	0.0	0.0
WNT2B	Q93097	False	WNT2B_HUMAN		CPI-SC058678C1B	ENSG00000134245	0.15	0.127	0.0	0.82	0.0	0.0	0.0
WNT3	P56703	False	WNT3_HUMAN		CPI-SC0EBBD9B59	ENSG00000108379	1.521	1.047	0.0	0.0	3.14	1.759	0.0
WNT3A	P56704	False	WNT3A_HUMAN		CPI-SC080C0C5A2	ENSG00000154342	0.279	0.503	0.0	0.0	0.0	0.0	0.0
WNT4	P56705	False	WNT4_HUMAN		CPI-SC0245AE3FF	ENSG00000162552	0.021	0.259	0.0	0.0	0.0	0.0	0.0
WNT5A	P41221	False	WNT5A_HUMAN		CPI-SC07D1540F8	ENSG00000114251	0.097	0.056	0.0	0.0	3.445	0.0	4.467
WNT5B	Q9H1J7	False	WNT5B_HUMAN		CPI-SC066B2A89A	ENSG00000111186	1.099	0.375	0.0	1.718	0.0	0.0	0.0
WNT7A	O00755	False	WNT7A_HUMAN		CPI-SC069D8A1BA	ENSG00000154764	0.0	0.006	0.0	0.0	0.0	0.0	0.0
WNT8A	Q9H1J5	False	WNT8A_HUMAN		CPI-SC052157D7B	ENSG00000061492	0.113	0.029	0.0	0.0	1.344	0.0	0.0
WNT9A	O14904	False	WNT9A_HUMAN		CPI-SC0486FECAB	ENSG00000143816	0.01	0.03	0.0	0.0	0.0	0.885	0.0
WNT9B	O14905	False	WNT9B_HUMAN		CPI-SC045BF427E	ENSG00000158955	0.0	0.007	0.0	0.0	0.0	0.0	0.0
WNT11	O96014	False	WNT11_HUMAN		CPI-SC044BB9279	ENSG00000085741	0.012	0.014	0.0	0.0	0.0	0.0	0.0
WNT16	Q9UBV4	False	WNT16_HUMAN		CPI-SC0827E3502	ENSG00000002745	0.012	0.0	0.0	0.0	0.0	0.0	0.0
WNT2B	Q93097	False	WNT2B_HUMAN		CPI-SC0671450D5	ENSG00000134245	0.15	0.127	0.0	0.82	0.0	0.0	0.0
WNT3	P56703	False	WNT3_HUMAN		CPI-SC066A4E191	ENSG00000108379	1.521	1.047	0.0	0.0	3.14	1.759	0.0
WNT3A	P56704	False	WNT3A_HUMAN		CPI-SC03753E185	ENSG00000154342	0.279	0.503	0.0	0.0	0.0	0.0	0.0
WNT4	P56705	False	WNT4_HUMAN		CPI-SC0E11F543C	ENSG00000162552	0.021	0.259	0.0	0.0	0.0	0.0	0.0
WNT5A	P41221	False	WNT5A_HUMAN		CPI-SC081B09E04	ENSG00000114251	0.097	0.056	0.0	0.0	3.445	0.0	4.467
WNT5B	Q9H1J7	False	WNT5B_HUMAN		CPI-SC02753B9BD	ENSG00000111186	1.099	0.375	0.0	1.718	0.0	0.0	0.0
WNT7A	O00755	False	WNT7A_HUMAN		CPI-SC092C6BB7D	ENSG00000154764	0.0	0.006	0.0	0.0	0.0	0.0	0.0
WNT8A	Q9H1J5	False	WNT8A_HUMAN		CPI-SC0FDE82C05	ENSG00000061492	0.113	0.029	0.0	0.0	1.344	0.0	0.0
WNT9A	O14904	False	WNT9A_HUMAN		CPI-SC0AEC52E73	ENSG00000143816	0.01	0.03	0.0	0.0	0.0	0.885	0.0
WNT9B	O14905	False	WNT9B_HUMAN		CPI-SC05E4FA547	ENSG00000158955	0.0	0.007	0.0	0.0	0.0	0.0	0.0
WNT11	O96014	False	WNT11_HUMAN		CPI-SC06CA35957	ENSG00000085741	0.012	0.014	0.0	0.0	0.0	0.0	0.0
WNT16	Q9UBV4	False	WNT16_HUMAN		CPI-SC00D0D0EC3	ENSG00000002745	0.012	0.0	0.0	0.0	0.0	0.0	0.0
WNT2B	Q93097	False	WNT2B_HUMAN		CPI-SC015580274	ENSG00000134245	0.15	0.127	0.0	0.82	0.0	0.0	0.0
WNT3	P56703	False	WNT3_HUMAN		CPI-SC0C646FE07	ENSG00000108379	1.521	1.047	0.0	0.0	3.14	1.759	0.0
WNT3A	P56704	False	WNT3A_HUMAN		CPI-SC0E6C99C1D	ENSG00000154342	0.279	0.503	0.0	0.0	0.0	0.0	0.0
WNT4	P56705	False	WNT4_HUMAN		CPI-SC063989793	ENSG00000162552	0.021	0.259	0.0	0.0	0.0	0.0	0.0
WNT5A	P41221	False	WNT5A_HUMAN		CPI-SC0B739B6BE	ENSG00000114251	0.097	0.056	0.0	0.0	3.445	0.0	4.467
WNT5B	Q9H1J7	False	WNT5B_HUMAN		CPI-SC018C0B727	ENSG00000111186	1.099	0.375	0.0	1.718	0.0	0.0	0.0
WNT7A	O00755	False	WNT7A_HUMAN		CPI-SC04617C8EB	ENSG00000154764	0.0	0.006	0.0	0.0	0.0	0.0	0.0
WNT8A	Q9H1J5	False	WNT8A_HUMAN		CPI-SC089FF57F2	ENSG00000061492	0.113	0.029	0.0	0.0	1.344	0.0	0.0
WNT9A	O14904	False	WNT9A_HUMAN		CPI-SC0ECDB073E	ENSG00000143816	0.01	0.03	0.0	0.0	0.0	0.885	0.0
WNT9B	O14905	False	WNT9B_HUMAN		CPI-SC050D66C45	ENSG00000158955	0.0	0.007	0.0	0.0	0.0	0.0	0.0
WNT11	O96014	False	WNT11_HUMAN		CPI-SC0953D36EF	ENSG00000085741	0.012	0.014	0.0	0.0	0.0	0.0	0.0
WNT16	Q9UBV4	False	WNT16_HUMAN		CPI-SC060CAF2BD	ENSG00000002745	0.012	0.0	0.0	0.0	0.0	0.0	0.0
WNT2B	Q93097	False	WNT2B_HUMAN		CPI-SC05D7BF6AC	ENSG00000134245	0.15	0.127	0.0	0.82	0.0	0.0	0.0
WNT3	P56703	False	WNT3_HUMAN		CPI-SC09E6AC2F5	ENSG00000108379	1.521	1.047	0.0	0.0	3.14	1.759	0.0
WNT3A	P56704	False	WNT3A_HUMAN		CPI-SC0BCA5D6A5	ENSG00000154342	0.279	0.503	0.0	0.0	0.0	0.0	0.0
WNT4	P56705	False	WNT4_HUMAN		CPI-SC09C59F73D	ENSG00000162552	0.021	0.259	0.0	0.0	0.0	0.0	0.0
WNT5A	P41221	False	WNT5A_HUMAN		CPI-SC016937C58	ENSG00000114251	0.097	0.056	0.0	0.0	3.445	0.0	4.467
WNT5B	Q9H1J7	False	WNT5B_HUMAN		CPI-SC0D721C667	ENSG00000111186	1.099	0.375	0.0	1.718	0.0	0.0	0.0
WNT7A	O00755	False	WNT7A_HUMAN		CPI-SC0BAD0A831	ENSG00000154764	0.0	0.006	0.0	0.0	0.0	0.0	0.0
WNT8A	Q9H1J5	False	WNT8A_HUMAN		CPI-SC022BEBD83	ENSG00000061492	0.113	0.029	0.0	0.0	1.344	0.0	0.0
WNT9A	O14904	False	WNT9A_HUMAN		CPI-SC0CDC53EF1	ENSG00000143816	0.01	0.03	0.0	0.0	0.0	0.885	0.0
WNT9B	O14905	False	WNT9B_HUMAN		CPI-SC096736E48	ENSG00000158955	0.0	0.007	0.0	0.0	0.0	0.0	0.0
WNT11	O96014	False	WNT11_HUMAN		CPI-SC010561E8D	ENSG00000085741	0.012	0.014	0.0	0.0	0.0	0.0	0.0
WNT16	Q9UBV4	False	WNT16_HUMAN		CPI-SC06E0B84C9	ENSG00000002745	0.012	0.0	0.0	0.0	0.0	0.0	0.0
WNT2B	Q93097	False	WNT2B_HUMAN		CPI-SC0B6207B1C	ENSG00000134245	0.15	0.127	0.0	0.82	0.0	0.0	0.0
WNT3	P56703	False	WNT3_HUMAN		CPI-SC092B44A03	ENSG00000108379	1.521	1.047	0.0	0.0	3.14	1.759	0.0
WNT3A	P56704	False	WNT3A_HUMAN		CPI-SC0DCBE8C69	ENSG00000154342	0.279	0.503	0.0	0.0	0.0	0.0	0.0
WNT4	P56705	False	WNT4_HUMAN		CPI-SC04AF69F59	ENSG00000162552	0.021	0.259	0.0	0.0	0.0	0.0	0.0
WNT5A	P41221	False	WNT5A_HUMAN		CPI-SC0E149DD74	ENSG00000114251	0.097	0.056	0.0	0.0	3.445	0.0	4.467
WNT5B	Q9H1J7	False	WNT5B_HUMAN		CPI-SC09771D617	ENSG00000111186	1.099	0.375	0.0	1.718	0.0	0.0	0.0
WNT7A	O00755	False	WNT7A_HUMAN		CPI-SC0D9880D62	ENSG00000154764	0.0	0.006	0.0	0.0	0.0	0.0	0.0
WNT8A	Q9H1J5	False	WNT8A_HUMAN		CPI-SC0FFE2D207	ENSG00000061492	0.113	0.029	0.0	0.0	1.344	0.0	0.0
WNT9A	O14904	False	WNT9A_HUMAN		CPI-SC0F7419D8D	ENSG00000143816	0.01	0.03	0.0	0.0	0.0	0.885	0.0
WNT9B	O14905	False	WNT9B_HUMAN		CPI-SC0B697A1AC	ENSG00000158955	0.0	0.007	0.0	0.0	0.0	0.0	0.0
WNT11	O96014	False	WNT11_HUMAN		CPI-SC08E2BBB8C	ENSG00000085741	0.012	0.014	0.0	0.0	0.0	0.0	0.0
WNT16	Q9UBV4	False	WNT16_HUMAN		CPI-SC04CC06812	ENSG00000002745	0.012	0.0	0.0	0.0	0.0	0.0	0.0
WNT2B	Q93097	False	WNT2B_HUMAN		CPI-SC0FBD05A5F	ENSG00000134245	0.15	0.127	0.0	0.82	0.0	0.0	0.0
WNT3	P56703	False	WNT3_HUMAN		CPI-SC0AA850318	ENSG00000108379	1.521	1.047	0.0	0.0	3.14	1.759	0.0
WNT3A	P56704	False	WNT3A_HUMAN		CPI-SC00806A658	ENSG00000154342	0.279	0.503	0.0	0.0	0.0	0.0	0.0
WNT4	P56705	False	WNT4_HUMAN		CPI-SC0A1AC8874	ENSG00000162552	0.021	0.259	0.0	0.0	0.0	0.0	0.0
WNT5A	P41221	False	WNT5A_HUMAN		CPI-SC027A59AFB	ENSG00000114251	0.097	0.056	0.0	0.0	3.445	0.0	4.467
WNT5B	Q9H1J7	False	WNT5B_HUMAN		CPI-SC01FEEE70F	ENSG00000111186	1.099	0.375	0.0	1.718	0.0	0.0	0.0
WNT7A	O00755	False	WNT7A_HUMAN		CPI-SC032AE5D59	ENSG00000154764	0.0	0.006	0.0	0.0	0.0	0.0	0.0
WNT8A	Q9H1J5	False	WNT8A_HUMAN		CPI-SC0243F2680	ENSG00000061492	0.113	0.029	0.0	0.0	1.344	0.0	0.0
WNT9A	O14904	False	WNT9A_HUMAN		CPI-SC0B092EF65	ENSG00000143816	0.01	0.03	0.0	0.0	0.0	0.885	0.0
WNT9B	O14905	False	WNT9B_HUMAN		CPI-SC0B1D0028B	ENSG00000158955	0.0	0.007	0.0	0.0	0.0	0.0	0.0
WNT11	O96014	False	WNT11_HUMAN		CPI-SC0FD6A26C5	ENSG00000085741	0.012	0.014	0.0	0.0	0.0	0.0	0.0
WNT16	Q9UBV4	False	WNT16_HUMAN		CPI-SC0B3222CB2	ENSG00000002745	0.012	0.0	0.0	0.0	0.0	0.0	0.0
WNT2B	Q93097	False	WNT2B_HUMAN		CPI-SC081C6762E	ENSG00000134245	0.15	0.127	0.0	0.82	0.0	0.0	0.0
WNT3	P56703	False	WNT3_HUMAN		CPI-SC0ACB46CDE	ENSG00000108379	1.521	1.047	0.0	0.0	3.14	1.759	0.0
WNT3A	P56704	False	WNT3A_HUMAN		CPI-SC03E162C20	ENSG00000154342	0.279	0.503	0.0	0.0	0.0	0.0	0.0
WNT4	P56705	False	WNT4_HUMAN		CPI-SC033C6423D	ENSG00000162552	0.021	0.259	0.0	0.0	0.0	0.0	0.0
WNT5A	P41221	False	WNT5A_HUMAN		CPI-SC0DD562B41	ENSG00000114251	0.097	0.056	0.0	0.0	3.445	0.0	4.467
WNT5B	Q9H1J7	False	WNT5B_HUMAN		CPI-SC0D06695E4	ENSG00000111186	1.099	0.375	0.0	1.718	0.0	0.0	0.0
WNT7A	O00755	False	WNT7A_HUMAN		CPI-SC07F714A57	ENSG00000154764	0.0	0.006	0.0	0.0	0.0	0.0	0.0
WNT8A	Q9H1J5	False	WNT8A_HUMAN		CPI-SC0B07BD0D1	ENSG00000061492	0.113	0.029	0.0	0.0	1.344	0.0	0.0
WNT9A	O14904	False	WNT9A_HUMAN		CPI-SC0EDC637EC	ENSG00000143816	0.01	0.03	0.0	0.0	0.0	0.885	0.0
WNT9B	O14905	False	WNT9B_HUMAN		CPI-SC09A9169B5	ENSG00000158955	0.0	0.007	0.0	0.0	0.0	0.0	0.0
WNT11	O96014	False	WNT11_HUMAN		CPI-SC08496F2AE	ENSG00000085741	0.012	0.014	0.0	0.0	0.0	0.0	0.0
WNT16	Q9UBV4	False	WNT16_HUMAN		CPI-SC0A27844A8	ENSG00000002745	0.012	0.0	0.0	0.0	0.0	0.0	0.0
WNT2B	Q93097	False	WNT2B_HUMAN		CPI-SC02D16C89A	ENSG00000134245	0.15	0.127	0.0	0.82	0.0	0.0	0.0
WNT3	P56703	False	WNT3_HUMAN		CPI-SC08EAA7ADA	ENSG00000108379	1.521	1.047	0.0	0.0	3.14	1.759	0.0
WNT3A	P56704	False	WNT3A_HUMAN		CPI-SC010EF74F3	ENSG00000154342	0.279	0.503	0.0	0.0	0.0	0.0	0.0
WNT4	P56705	False	WNT4_HUMAN		CPI-SC0C945DA9F	ENSG00000162552	0.021	0.259	0.0	0.0	0.0	0.0	0.0
WNT5A	P41221	False	WNT5A_HUMAN		CPI-SC01D1E05E8	ENSG00000114251	0.097	0.056	0.0	0.0	3.445	0.0	4.467
WNT5B	Q9H1J7	False	WNT5B_HUMAN		CPI-SC0FE1FBFB5	ENSG00000111186	1.099	0.375	0.0	1.718	0.0	0.0	0.0
WNT7A	O00755	False	WNT7A_HUMAN		CPI-SC0DFEAE26D	ENSG00000154764	0.0	0.006	0.0	0.0	0.0	0.0	0.0
WNT8A	Q9H1J5	False	WNT8A_HUMAN		CPI-SC0E88C8058	ENSG00000061492	0.113	0.029	0.0	0.0	1.344	0.0	0.0
WNT9A	O14904	False	WNT9A_HUMAN		CPI-SC06EFA5CC2	ENSG00000143816	0.01	0.03	0.0	0.0	0.0	0.885	0.0
WNT9B	O14905	False	WNT9B_HUMAN		CPI-SC0FF762677	ENSG00000158955	0.0	0.007	0.0	0.0	0.0	0.0	0.0
WNT11	O96014	False	WNT11_HUMAN		CPI-SC0342728D2	ENSG00000085741	0.012	0.014	0.0	0.0	0.0	0.0	0.0
WNT16	Q9UBV4	False	WNT16_HUMAN		CPI-SC081E1CE0B	ENSG00000002745	0.012	0.0	0.0	0.0	0.0	0.0	0.0
WNT2B	Q93097	False	WNT2B_HUMAN		CPI-SC0796645C7	ENSG00000134245	0.15	0.127	0.0	0.82	0.0	0.0	0.0
WNT3	P56703	False	WNT3_HUMAN		CPI-SC08E139858	ENSG00000108379	1.521	1.047	0.0	0.0	3.14	1.759	0.0
WNT3A	P56704	False	WNT3A_HUMAN		CPI-SC03671C9F6	ENSG00000154342	0.279	0.503	0.0	0.0	0.0	0.0	0.0
WNT4	P56705	False	WNT4_HUMAN		CPI-SC068774A8A	ENSG00000162552	0.021	0.259	0.0	0.0	0.0	0.0	0.0
WNT5A	P41221	False	WNT5A_HUMAN		CPI-SC039EE3D74	ENSG00000114251	0.097	0.056	0.0	0.0	3.445	0.0	4.467
WNT5B	Q9H1J7	False	WNT5B_HUMAN		CPI-SC02D62FB5B	ENSG00000111186	1.099	0.375	0.0	1.718	0.0	0.0	0.0
WNT7A	O00755	False	WNT7A_HUMAN		CPI-SC01C485556	ENSG00000154764	0.0	0.006	0.0	0.0	0.0	0.0	0.0
WNT8A	Q9H1J5	False	WNT8A_HUMAN		CPI-SC0BDD170C7	ENSG00000061492	0.113	0.029	0.0	0.0	1.344	0.0	0.0
WNT9A	O14904	False	WNT9A_HUMAN		CPI-SC02CD488A4	ENSG00000143816	0.01	0.03	0.0	0.0	0.0	0.885	0.0
WNT9B	O14905	False	WNT9B_HUMAN		CPI-SC0EFB3CEDF	ENSG00000158955	0.0	0.007	0.0	0.0	0.0	0.0	0.0
WNT11	O96014	False	WNT11_HUMAN		CPI-SC0714EE585	ENSG00000085741	0.012	0.014	0.0	0.0	0.0	0.0	0.0
WNT16	Q9UBV4	False	WNT16_HUMAN		CPI-SC0115378E7	ENSG00000002745	0.012	0.0	0.0	0.0	0.0	0.0	0.0
WNT2B	Q93097	False	WNT2B_HUMAN		CPI-SC0DE64F872	ENSG00000134245	0.15	0.127	0.0	0.82	0.0	0.0	0.0
WNT3	P56703	False	WNT3_HUMAN		CPI-SC026062296	ENSG00000108379	1.521	1.047	0.0	0.0	3.14	1.759	0.0
WNT3A	P56704	False	WNT3A_HUMAN		CPI-SC0E5329148	ENSG00000154342	0.279	0.503	0.0	0.0	0.0	0.0	0.0
WNT4	P56705	False	WNT4_HUMAN		CPI-SC052C897AB	ENSG00000162552	0.021	0.259	0.0	0.0	0.0	0.0	0.0
WNT5A	P41221	False	WNT5A_HUMAN		CPI-SC09CB5E882	ENSG00000114251	0.097	0.056	0.0	0.0	3.445	0.0	4.467
WNT5B	Q9H1J7	False	WNT5B_HUMAN		CPI-SC01F6AC0E2	ENSG00000111186	1.099	0.375	0.0	1.718	0.0	0.0	0.0
WNT7A	O00755	False	WNT7A_HUMAN		CPI-SC06078DB4B	ENSG00000154764	0.0	0.006	0.0	0.0	0.0	0.0	0.0
WNT8A	Q9H1J5	False	WNT8A_HUMAN		CPI-SC04D905E1E	ENSG00000061492	0.113	0.029	0.0	0.0	1.344	0.0	0.0
WNT9A	O14904	False	WNT9A_HUMAN		CPI-SC02FD11A30	ENSG00000143816	0.01	0.03	0.0	0.0	0.0	0.885	0.0
WNT9B	O14905	False	WNT9B_HUMAN		CPI-SC0F2E04267	ENSG00000158955	0.0	0.007	0.0	0.0	0.0	0.0	0.0
WNT11	O96014	False	WNT11_HUMAN		CPI-SC0D837BE1B	ENSG00000085741	0.012	0.014	0.0	0.0	0.0	0.0	0.0
WNT16	Q9UBV4	False	WNT16_HUMAN		CPI-SC067A0FAD8	ENSG00000002745	0.012	0.0	0.0	0.0	0.0	0.0	0.0
WNT2B	Q93097	False	WNT2B_HUMAN		CPI-SC063E27411	ENSG00000134245	0.15	0.127	0.0	0.82	0.0	0.0	0.0
WNT3	P56703	False	WNT3_HUMAN		CPI-SC06C2EDE8B	ENSG00000108379	1.521	1.047	0.0	0.0	3.14	1.759	0.0
WNT3A	P56704	False	WNT3A_HUMAN		CPI-SC07CD59D6A	ENSG00000154342	0.279	0.503	0.0	0.0	0.0	0.0	0.0
WNT4	P56705	False	WNT4_HUMAN		CPI-SC006CB27E1	ENSG00000162552	0.021	0.259	0.0	0.0	0.0	0.0	0.0
WNT5A	P41221	False	WNT5A_HUMAN		CPI-SC00FA2B152	ENSG00000114251	0.097	0.056	0.0	0.0	3.445	0.0	4.467
WNT5B	Q9H1J7	False	WNT5B_HUMAN		CPI-SC059D7F9EE	ENSG00000111186	1.099	0.375	0.0	1.718	0.0	0.0	0.0
WNT7A	O00755	False	WNT7A_HUMAN		CPI-SC0B5A3F59F	ENSG00000154764	0.0	0.006	0.0	0.0	0.0	0.0	0.0
WNT8A	Q9H1J5	False	WNT8A_HUMAN		CPI-SC0A0207B24	ENSG00000061492	0.113	0.029	0.0	0.0	1.344	0.0	0.0
WNT9A	O14904	False	WNT9A_HUMAN		CPI-SC0C6A402E9	ENSG00000143816	0.01	0.03	0.0	0.0	0.0	0.885	0.0
WNT9B	O14905	False	WNT9B_HUMAN		CPI-SC0376B7DC8	ENSG00000158955	0.0	0.007	0.0	0.0	0.0	0.0	0.0
WNT11	O96014	False	WNT11_HUMAN		CPI-SC04590CF27	ENSG00000085741	0.012	0.014	0.0	0.0	0.0	0.0	0.0
WNT16	Q9UBV4	False	WNT16_HUMAN		CPI-SC0277D6476	ENSG00000002745	0.012	0.0	0.0	0.0	0.0	0.0	0.0
WNT2B	Q93097	False	WNT2B_HUMAN		CPI-SC0DBD2C78A	ENSG00000134245	0.15	0.127	0.0	0.82	0.0	0.0	0.0
WNT3	P56703	False	WNT3_HUMAN		CPI-SC0596FD9F6	ENSG00000108379	1.521	1.047	0.0	0.0	3.14	1.759	0.0
WNT3A	P56704	False	WNT3A_HUMAN		CPI-SC0889E4F05	ENSG00000154342	0.279	0.503	0.0	0.0	0.0	0.0	0.0
WNT4	P56705	False	WNT4_HUMAN		CPI-SC07D38F0B5	ENSG00000162552	0.021	0.259	0.0	0.0	0.0	0.0	0.0
WNT5A	P41221	False	WNT5A_HUMAN		CPI-SC07DA6989D	ENSG00000114251	0.097	0.056	0.0	0.0	3.445	0.0	4.467
WNT5B	Q9H1J7	False	WNT5B_HUMAN		CPI-SC0C1671F4D	ENSG00000111186	1.099	0.375	0.0	1.718	0.0	0.0	0.0
WNT7A	O00755	False	WNT7A_HUMAN		CPI-SC0B6D1BF72	ENSG00000154764	0.0	0.006	0.0	0.0	0.0	0.0	0.0
WNT8A	Q9H1J5	False	WNT8A_HUMAN		CPI-SC027A5CF3D	ENSG00000061492	0.113	0.029	0.0	0.0	1.344	0.0	0.0
WNT9A	O14904	False	WNT9A_HUMAN		CPI-SC0F68FD442	ENSG00000143816	0.01	0.03	0.0	0.0	0.0	0.885	0.0
WNT9B	O14905	False	WNT9B_HUMAN		CPI-SC0908CF012	ENSG00000158955	0.0	0.007	0.0	0.0	0.0	0.0	0.0
WNT3	P56703	False	WNT3_HUMAN		CPI-SC0CF9E0563	ENSG00000108379	1.521	1.047	0.0	0.0	3.14	1.759	0.0
WNT3A	P56704	False	WNT3A_HUMAN		CPI-SC03686CF16	ENSG00000154342	0.279	0.503	0.0	0.0	0.0	0.0	0.0
WNT5A	P41221	False	WNT5A_HUMAN		CPI-SC092468258	ENSG00000114251	0.097	0.056	0.0	0.0	3.445	0.0	4.467
WNT11	O96014	False	WNT11_HUMAN		CPI-SC0B95D4E55	ENSG00000085741	0.012	0.014	0.0	0.0	0.0	0.0	0.0
WNT16	Q9UBV4	False	WNT16_HUMAN		CPI-SC006391BC5	ENSG00000002745	0.012	0.0	0.0	0.0	0.0	0.0	0.0
WNT2B	Q93097	False	WNT2B_HUMAN		CPI-SC0CC357E07	ENSG00000134245	0.15	0.127	0.0	0.82	0.0	0.0	0.0
WNT3	P56703	False	WNT3_HUMAN		CPI-SC02FACCE0B	ENSG00000108379	1.521	1.047	0.0	0.0	3.14	1.759	0.0
WNT3A	P56704	False	WNT3A_HUMAN		CPI-SC090434118	ENSG00000154342	0.279	0.503	0.0	0.0	0.0	0.0	0.0
WNT4	P56705	False	WNT4_HUMAN		CPI-SC08A288087	ENSG00000162552	0.021	0.259	0.0	0.0	0.0	0.0	0.0
WNT5A	P41221	False	WNT5A_HUMAN		CPI-SC0D7F9CEEB	ENSG00000114251	0.097	0.056	0.0	0.0	3.445	0.0	4.467
WNT5B	Q9H1J7	False	WNT5B_HUMAN		CPI-SC002829D48	ENSG00000111186	1.099	0.375	0.0	1.718	0.0	0.0	0.0
WNT7A	O00755	False	WNT7A_HUMAN		CPI-SC0F159BD5A	ENSG00000154764	0.0	0.006	0.0	0.0	0.0	0.0	0.0
WNT8A	Q9H1J5	False	WNT8A_HUMAN		CPI-SC09A735D6F	ENSG00000061492	0.113	0.029	0.0	0.0	1.344	0.0	0.0
WNT9A	O14904	False	WNT9A_HUMAN		CPI-SC09DD54D04	ENSG00000143816	0.01	0.03	0.0	0.0	0.0	0.885	0.0
WNT9B	O14905	False	WNT9B_HUMAN		CPI-SC0B7AFE8F9	ENSG00000158955	0.0	0.007	0.0	0.0	0.0	0.0	0.0
WNT11	O96014	False	WNT11_HUMAN		CPI-SC01B29532D	ENSG00000085741	0.012	0.014	0.0	0.0	0.0	0.0	0.0
WNT16	Q9UBV4	False	WNT16_HUMAN		CPI-SC00DA032E2	ENSG00000002745	0.012	0.0	0.0	0.0	0.0	0.0	0.0
WNT2B	Q93097	False	WNT2B_HUMAN		CPI-SC0ECADFABF	ENSG00000134245	0.15	0.127	0.0	0.82	0.0	0.0	0.0
WNT3	P56703	False	WNT3_HUMAN		CPI-SC05CCD8E17	ENSG00000108379	1.521	1.047	0.0	0.0	3.14	1.759	0.0
WNT3A	P56704	False	WNT3A_HUMAN		CPI-SC01AAA545F	ENSG00000154342	0.279	0.503	0.0	0.0	0.0	0.0	0.0
WNT4	P56705	False	WNT4_HUMAN		CPI-SC052B6F4F3	ENSG00000162552	0.021	0.259	0.0	0.0	0.0	0.0	0.0
WNT5A	P41221	False	WNT5A_HUMAN		CPI-SC01FD57BC9	ENSG00000114251	0.097	0.056	0.0	0.0	3.445	0.0	4.467
WNT5B	Q9H1J7	False	WNT5B_HUMAN		CPI-SC08CF56014	ENSG00000111186	1.099	0.375	0.0	1.718	0.0	0.0	0.0
WNT7A	O00755	False	WNT7A_HUMAN		CPI-SC088BCE7ED	ENSG00000154764	0.0	0.006	0.0	0.0	0.0	0.0	0.0
WNT8A	Q9H1J5	False	WNT8A_HUMAN		CPI-SC02B03DCA6	ENSG00000061492	0.113	0.029	0.0	0.0	1.344	0.0	0.0
WNT9A	O14904	False	WNT9A_HUMAN		CPI-SC09206543A	ENSG00000143816	0.01	0.03	0.0	0.0	0.0	0.885	0.0
WNT9B	O14905	False	WNT9B_HUMAN		CPI-SC01319F5CD	ENSG00000158955	0.0	0.007	0.0	0.0	0.0	0.0	0.0
WNT11	O96014	False	WNT11_HUMAN		CPI-SS0429E615A	ENSG00000085741	0.012	0.014	0.0	0.0	0.0	0.0	0.0
WNT16	Q9UBV4	False	WNT16_HUMAN		CPI-SS050A950B9	ENSG00000002745	0.012	0.0	0.0	0.0	0.0	0.0	0.0
WNT2B	Q93097	False	WNT2B_HUMAN		CPI-SS05207EFF8	ENSG00000134245	0.15	0.127	0.0	0.82	0.0	0.0	0.0
WNT3	P56703	False	WNT3_HUMAN		CPI-SS0DF9024C0	ENSG00000108379	1.521	1.047	0.0	0.0	3.14	1.759	0.0
WNT3A	P56704	False	WNT3A_HUMAN		CPI-SS00E2C8381	ENSG00000154342	0.279	0.503	0.0	0.0	0.0	0.0	0.0
WNT4	P56705	False	WNT4_HUMAN		CPI-SS036707F4C	ENSG00000162552	0.021	0.259	0.0	0.0	0.0	0.0	0.0
WNT5A	P41221	False	WNT5A_HUMAN		CPI-SS0F1E79A03	ENSG00000114251	0.097	0.056	0.0	0.0	3.445	0.0	4.467
WNT5B	Q9H1J7	False	WNT5B_HUMAN		CPI-SS0FF2EEAE8	ENSG00000111186	1.099	0.375	0.0	1.718	0.0	0.0	0.0
WNT7A	O00755	False	WNT7A_HUMAN		CPI-SS02ADD742C	ENSG00000154764	0.0	0.006	0.0	0.0	0.0	0.0	0.0
WNT8A	Q9H1J5	False	WNT8A_HUMAN		CPI-SS03146C969	ENSG00000061492	0.113	0.029	0.0	0.0	1.344	0.0	0.0
WNT9A	O14904	False	WNT9A_HUMAN		CPI-SS0A93EEAEB	ENSG00000143816	0.01	0.03	0.0	0.0	0.0	0.885	0.0
WNT9B	O14905	False	WNT9B_HUMAN		CPI-SS0648E8525	ENSG00000158955	0.0	0.007	0.0	0.0	0.0	0.0	0.0
WNT11	O96014	False	WNT11_HUMAN		CPI-SS0C283076A	ENSG00000085741	0.012	0.014	0.0	0.0	0.0	0.0	0.0
WNT16	Q9UBV4	False	WNT16_HUMAN		CPI-SS0C2782258	ENSG00000002745	0.012	0.0	0.0	0.0	0.0	0.0	0.0
WNT2B	Q93097	False	WNT2B_HUMAN		CPI-SS08643DD8A	ENSG00000134245	0.15	0.127	0.0	0.82	0.0	0.0	0.0
WNT3	P56703	False	WNT3_HUMAN		CPI-SS0E9BE6A4E	ENSG00000108379	1.521	1.047	0.0	0.0	3.14	1.759	0.0
WNT3A	P56704	False	WNT3A_HUMAN		CPI-SS0F05B138C	ENSG00000154342	0.279	0.503	0.0	0.0	0.0	0.0	0.0
WNT4	P56705	False	WNT4_HUMAN		CPI-SS0661CE946	ENSG00000162552	0.021	0.259	0.0	0.0	0.0	0.0	0.0
WNT5A	P41221	False	WNT5A_HUMAN		CPI-SS03F33B34C	ENSG00000114251	0.097	0.056	0.0	0.0	3.445	0.0	4.467
WNT5B	Q9H1J7	False	WNT5B_HUMAN		CPI-SS0AC302C73	ENSG00000111186	1.099	0.375	0.0	1.718	0.0	0.0	0.0
WNT7A	O00755	False	WNT7A_HUMAN		CPI-SS0F41AC8EC	ENSG00000154764	0.0	0.006	0.0	0.0	0.0	0.0	0.0
WNT8A	Q9H1J5	False	WNT8A_HUMAN		CPI-SS029E5DD2D	ENSG00000061492	0.113	0.029	0.0	0.0	1.344	0.0	0.0
WNT9A	O14904	False	WNT9A_HUMAN		CPI-SS00877D499	ENSG00000143816	0.01	0.03	0.0	0.0	0.0	0.885	0.0
WNT9B	O14905	False	WNT9B_HUMAN		CPI-SS0ED630027	ENSG00000158955	0.0	0.007	0.0	0.0	0.0	0.0	0.0
WNT11	O96014	False	WNT11_HUMAN		CPI-SS0102731DE	ENSG00000085741	0.012	0.014	0.0	0.0	0.0	0.0	0.0
WNT16	Q9UBV4	False	WNT16_HUMAN		CPI-SS0B09698F7	ENSG00000002745	0.012	0.0	0.0	0.0	0.0	0.0	0.0
WNT2B	Q93097	False	WNT2B_HUMAN		CPI-SS058493298	ENSG00000134245	0.15	0.127	0.0	0.82	0.0	0.0	0.0
WNT3	P56703	False	WNT3_HUMAN		CPI-SS0D2044B87	ENSG00000108379	1.521	1.047	0.0	0.0	3.14	1.759	0.0
WNT3A	P56704	False	WNT3A_HUMAN		CPI-SS01F46C4AB	ENSG00000154342	0.279	0.503	0.0	0.0	0.0	0.0	0.0
WNT4	P56705	False	WNT4_HUMAN		CPI-SS0D5AAA463	ENSG00000162552	0.021	0.259	0.0	0.0	0.0	0.0	0.0
WNT5A	P41221	False	WNT5A_HUMAN		CPI-SS0734D2DA8	ENSG00000114251	0.097	0.056	0.0	0.0	3.445	0.0	4.467
WNT5B	Q9H1J7	False	WNT5B_HUMAN		CPI-SS022D3CA81	ENSG00000111186	1.099	0.375	0.0	1.718	0.0	0.0	0.0
WNT7A	O00755	False	WNT7A_HUMAN		CPI-SS0BF15C2D4	ENSG00000154764	0.0	0.006	0.0	0.0	0.0	0.0	0.0
[truncated: 2,735 more rows]
