# Supplementary material for: Atlas of multilineage stem cell differentiation reveals TMEM88 as a developmental regulator of blood pressure
Source: Nat Commun. 2025 Feb 4;16:1356. doi: 10.1038/s41467-025-56533-2 (PMC11794859; doi:10.1038/s41467-025-56533-2)
Supplement: Supplementary file 6 — Supplementary Data 3 [file 41467_2025_56533_MOESM6_ESM.zip › cpdb_results/CHIR_day2_method2/statistical_analysis_deconvoluted_08_21_2024_114936.txt]

gene_name	uniprot	is_complex	protein_name	complex_name	id_cp_interaction	gene	Cluster0	Cluster1	Cluster10	Cluster11	Cluster2	Cluster3	Cluster4	Cluster5	Cluster6	Cluster7	Cluster8	Cluster9
UBASH3B	Q8TF42	True	UBS3B_HUMAN	Dehydroepiandrosterone_bySTS	CPI-CS09B8977D7	ENSG00000154127	0.095	0.063	1.21	0.0	2.158	0.0	0.0	0.0	0.0	0.0	0.0	0.0
UBASH3B	Q8TF42	True	UBS3B_HUMAN	Dehydroepiandrosterone_bySTS	CPI-CS05760BB78	ENSG00000154127	0.095	0.063	1.21	0.0	2.158	0.0	0.0	0.0	0.0	0.0	0.0	0.0
UBASH3B	Q8TF42	True	UBS3B_HUMAN	Dehydroepiandrosterone_bySTS	CPI-CS0259A0EB4	ENSG00000154127	0.095	0.063	1.21	0.0	2.158	0.0	0.0	0.0	0.0	0.0	0.0	0.0
SULT1A1	P50225	True	ST1A1_HUMAN	DHEAsulfate_bySULT2B	CPI-CS099F73A95	ENSG00000196502	0.313	0.63	1.635	0.0	0.0	0.0	0.476	3.661	0.0	0.0	0.0	1.45
SULT1A1	P50225	True	ST1A1_HUMAN	DHEAsulfate_bySULT2B	CPI-CS0D89E7C19	ENSG00000196502	0.313	0.63	1.635	0.0	0.0	0.0	0.476	3.661	0.0	0.0	0.0	1.45
SULT1A1	P50225	True	ST1A1_HUMAN	DHEAsulfate_bySULT2B	CPI-CS0412B081A	ENSG00000196502	0.313	0.63	1.635	0.0	0.0	0.0	0.476	3.661	0.0	0.0	0.0	1.45
SRD5A3	Q9H8P0	True	PORED_HUMAN	Dihydrotestosterone_bySRD5A3	CPI-CS039E9FE7F	ENSG00000128039	2.371	1.502	0.0	0.0	1.81	3.99	2.149	3.637	4.357	3.768	0.0	1.987
SRD5A1	P18405	True	S5A1_HUMAN	Dihydrotestosterone_bySRD5A1	CPI-CS0EC7F7C75	ENSG00000145545	1.402	1.282	0.0	2.146	0.0	0.0	1.223	4.285	0.0	0.0	0.0	1.026
SULT1E1	P49888	True	ST1E1_HUMAN	DHEAsulfate_bySULT1E1	CPI-CS0F71EE8D0	ENSG00000109193	0.002	0.0	0.0	0.0	0.0	0.0	0.0	0.0	0.0	0.0	0.0	0.0
SULT1E1	P49888	True	ST1E1_HUMAN	DHEAsulfate_bySULT1E1	CPI-CS06B596CD2	ENSG00000109193	0.002	0.0	0.0	0.0	0.0	0.0	0.0	0.0	0.0	0.0	0.0	0.0
SULT1E1	P49888	True	ST1E1_HUMAN	DHEAsulfate_bySULT1E1	CPI-CS0917E42F5	ENSG00000109193	0.002	0.0	0.0	0.0	0.0	0.0	0.0	0.0	0.0	0.0	0.0	0.0
CYP21A2	P08686	True	CP21A_HUMAN	Desoxycorticosterone_byCYP21A2	CPI-CS012A5546C	ENSG00000231852	0.011	0.0	1.259	0.0	0.0	0.0	0.0	3.632	0.0	0.0	0.0	0.0
DHCR7	Q9UBM7	True	DHCR7_HUMAN	Desmosterol_byDHCR7	CPI-CS086D3E39F	ENSG00000172893	1.798	1.443	3.949	2.282	4.168	4.23	1.896	0.0	3.916	0.0	4.461	0.999
DHCR7	Q9UBM7	True	DHCR7_HUMAN	Desmosterol_byDHCR7	CPI-CS0DC57DE37	ENSG00000172893	1.798	1.443	3.949	2.282	4.168	4.23	1.896	0.0	3.916	0.0	4.461	0.999
DHCR7	Q9UBM7	True	DHCR7_HUMAN	Cholesterol_byDHCR7	CPI-CS06C6527F4	ENSG00000172893	1.798	1.443	3.949	2.282	4.168	4.23	1.896	0.0	3.916	0.0	4.461	0.999
DHCR7	Q9UBM7	True	DHCR7_HUMAN	Cholesterol_byDHCR7	CPI-CS0BEF10547	ENSG00000172893	1.798	1.443	3.949	2.282	4.168	4.23	1.896	0.0	3.916	0.0	4.461	0.999
PTGR1	Q14914	True	PTGR1_HUMAN	12oxoLeukotrieneB4_byPTGR1	CPI-CS0A5B6BD7A	ENSG00000106853	4.23	4.784	4.924	4.618	5.078	4.939	4.083	5.491	4.622	5.402	4.487	5.283
PTGR1	Q14914	True	PTGR1_HUMAN	12oxoLeukotrieneB4_byPTGR1	CPI-CS04A56D5BE	ENSG00000106853	4.23	4.784	4.924	4.618	5.078	4.939	4.083	5.491	4.622	5.402	4.487	5.283
DAGLA	Q9Y4D2	True	DGLA_HUMAN	2arachidonoylglycerol_byDAGLA	CPI-CS03629A52A	ENSG00000134780	0.219	0.148	0.0	0.0	1.793	0.0	0.225	0.0	0.0	0.0	0.0	0.0
DAGLA	Q9Y4D2	True	DGLA_HUMAN	2arachidonoylglycerol_byDAGLA	CPI-CS0C6F86DF5	ENSG00000134780	0.219	0.148	0.0	0.0	1.793	0.0	0.225	0.0	0.0	0.0	0.0	0.0
DAGLA	Q9Y4D2	True	DGLA_HUMAN	2arachidonoylglycerol_byDAGLA	CPI-CS045C37E64	ENSG00000134780	0.219	0.148	0.0	0.0	1.793	0.0	0.225	0.0	0.0	0.0	0.0	0.0
DAGLB	Q8NCG7	True	DGLB_HUMAN	2arachidonoylglycerol_byDAGLB	CPI-CS007D418BE	ENSG00000164535	0.596	0.463	1.197	0.0	1.831	0.0	0.229	0.0	0.0	0.0	4.262	0.576
DAGLB	Q8NCG7	True	DGLB_HUMAN	2arachidonoylglycerol_byDAGLB	CPI-CS030959ED1	ENSG00000164535	0.596	0.463	1.197	0.0	1.831	0.0	0.229	0.0	0.0	0.0	4.262	0.576
DAGLB	Q8NCG7	True	DGLB_HUMAN	2arachidonoylglycerol_byDAGLB	CPI-CS01F7D06F1	ENSG00000164535	0.596	0.463	1.197	0.0	1.831	0.0	0.229	0.0	0.0	0.0	4.262	0.576
DHRS9	Q9BPW9	True	DHRS9_HUMAN	5alphaDihydroprogesterone_byDHRS9	CPI-CS072C12EF4	ENSG00000073737	0.002	0.0	0.0	0.0	0.0	0.0	0.0	0.0	0.0	0.0	0.0	0.0
INHBA	P08476	True	INHBA_HUMAN	Inhibin_ligand_A	CPI-CC07611BF54	ENSG00000122641	0.009	0.0	0.0	0.0	0.0	0.0	0.0	0.0	0.0	0.0	0.0	0.0
INHBA	P08476	True	INHBA_HUMAN	Inhibin_ligand_A	CPI-CC07323E253	ENSG00000122641	0.009	0.0	0.0	0.0	0.0	0.0	0.0	0.0	0.0	0.0	0.0	0.0
INHBA	P08476	True	INHBA_HUMAN	Inhibin_ligand_A	CPI-CC04553E312	ENSG00000122641	0.009	0.0	0.0	0.0	0.0	0.0	0.0	0.0	0.0	0.0	0.0	0.0
INHBA	P08476	True	INHBA_HUMAN	Inhibin_ligand_A	CPI-CC0FA8B4931	ENSG00000122641	0.009	0.0	0.0	0.0	0.0	0.0	0.0	0.0	0.0	0.0	0.0	0.0
INHBA	P08476	True	INHBA_HUMAN	Inhibin_ligand_A	CPI-CC0BDA1C176	ENSG00000122641	0.009	0.0	0.0	0.0	0.0	0.0	0.0	0.0	0.0	0.0	0.0	0.0
INHBA	P08476	True	INHBA_HUMAN	Inhibin_ligand_A	CPI-CC0C1E0C4B7	ENSG00000122641	0.009	0.0	0.0	0.0	0.0	0.0	0.0	0.0	0.0	0.0	0.0	0.0
INHA	P05111	True	INHA_HUMAN	Inhibin_ligand_A	CPI-CC07611BF54	ENSG00000123999	0.009	0.0	0.0	0.0	0.0	0.0	0.0	0.0	0.0	0.0	0.0	0.0
INHA	P05111	True	INHA_HUMAN	Inhibin_ligand_A	CPI-CC07323E253	ENSG00000123999	0.009	0.0	0.0	0.0	0.0	0.0	0.0	0.0	0.0	0.0	0.0	0.0
INHA	P05111	True	INHA_HUMAN	Inhibin_ligand_A	CPI-CC04553E312	ENSG00000123999	0.009	0.0	0.0	0.0	0.0	0.0	0.0	0.0	0.0	0.0	0.0	0.0
INHA	P05111	True	INHA_HUMAN	Inhibin_ligand_A	CPI-CC0FA8B4931	ENSG00000123999	0.009	0.0	0.0	0.0	0.0	0.0	0.0	0.0	0.0	0.0	0.0	0.0
INHA	P05111	True	INHA_HUMAN	Inhibin_ligand_A	CPI-CC0BDA1C176	ENSG00000123999	0.009	0.0	0.0	0.0	0.0	0.0	0.0	0.0	0.0	0.0	0.0	0.0
INHA	P05111	True	INHA_HUMAN	Inhibin_ligand_A	CPI-CC0C1E0C4B7	ENSG00000123999	0.009	0.0	0.0	0.0	0.0	0.0	0.0	0.0	0.0	0.0	0.0	0.0
CYP17A1	P05093	True	CP17A_HUMAN	Androstenedione_byCYP17A1	CPI-CS0D5502736	ENSG00000148795	0.006	0.009	0.0	0.0	0.0	0.0	0.0	0.0	0.0	0.0	0.0	0.0
ALDH1A1	P00352	True	AL1A1_HUMAN	atRetinoicAcid_byALDH1A1	CPI-CC0010C54C6	ENSG00000165092	0.122	0.052	0.0	0.0	0.0	0.0	0.0	4.802	0.0	0.0	0.0	0.498
ALDH1A1	P00352	True	AL1A1_HUMAN	atRetinoicAcid_byALDH1A1	CPI-CC048F01E8D	ENSG00000165092	0.122	0.052	0.0	0.0	0.0	0.0	0.0	4.802	0.0	0.0	0.0	0.498
ALDH1A1	P00352	True	AL1A1_HUMAN	atRetinoicAcid_byALDH1A1	CPI-CC06F5021B7	ENSG00000165092	0.122	0.052	0.0	0.0	0.0	0.0	0.0	4.802	0.0	0.0	0.0	0.498
ALDH1A1	P00352	True	AL1A1_HUMAN	atRetinoicAcid_byALDH1A1	CPI-CC036F9AC3C	ENSG00000165092	0.122	0.052	0.0	0.0	0.0	0.0	0.0	4.802	0.0	0.0	0.0	0.498
ALDH1A1	P00352	True	AL1A1_HUMAN	atRetinoicAcid_byALDH1A1	CPI-CC065AB1F5E	ENSG00000165092	0.122	0.052	0.0	0.0	0.0	0.0	0.0	4.802	0.0	0.0	0.0	0.498
ALDH1A1	P00352	True	AL1A1_HUMAN	atRetinoicAcid_byALDH1A1	CPI-CC01AF691C1	ENSG00000165092	0.122	0.052	0.0	0.0	0.0	0.0	0.0	4.802	0.0	0.0	0.0	0.498
ALDH1A1	P00352	True	AL1A1_HUMAN	atRetinoicAcid_byALDH1A1	CPI-CC0A31C8D8B	ENSG00000165092	0.122	0.052	0.0	0.0	0.0	0.0	0.0	4.802	0.0	0.0	0.0	0.498
ALDH1A1	P00352	True	AL1A1_HUMAN	atRetinoicAcid_byALDH1A1	CPI-CC0A06D2C2D	ENSG00000165092	0.122	0.052	0.0	0.0	0.0	0.0	0.0	4.802	0.0	0.0	0.0	0.498
ALDH1A1	P00352	True	AL1A1_HUMAN	atRetinoicAcid_byALDH1A1	CPI-CC0E829C954	ENSG00000165092	0.122	0.052	0.0	0.0	0.0	0.0	0.0	4.802	0.0	0.0	0.0	0.498
ALDH1A1	P00352	True	AL1A1_HUMAN	atRetinoicAcid_byALDH1A1	CPI-CS08EE9E5CE	ENSG00000165092	0.122	0.052	0.0	0.0	0.0	0.0	0.0	4.802	0.0	0.0	0.0	0.498
ALDH1A2	O94788	True	AL1A2_HUMAN	atRetinoicAcid_byALDH1A2	CPI-CC0C61DFEC5	ENSG00000128918	0.026	0.051	0.0	0.0	0.0	0.0	0.0	0.0	0.0	0.0	0.0	0.0
ALDH1A2	O94788	True	AL1A2_HUMAN	atRetinoicAcid_byALDH1A2	CPI-CC03C7C010D	ENSG00000128918	0.026	0.051	0.0	0.0	0.0	0.0	0.0	0.0	0.0	0.0	0.0	0.0
ALDH1A2	O94788	True	AL1A2_HUMAN	atRetinoicAcid_byALDH1A2	CPI-CC021B19C0E	ENSG00000128918	0.026	0.051	0.0	0.0	0.0	0.0	0.0	0.0	0.0	0.0	0.0	0.0
ALDH1A2	O94788	True	AL1A2_HUMAN	atRetinoicAcid_byALDH1A2	CPI-CC061CCD0A0	ENSG00000128918	0.026	0.051	0.0	0.0	0.0	0.0	0.0	0.0	0.0	0.0	0.0	0.0
ALDH1A2	O94788	True	AL1A2_HUMAN	atRetinoicAcid_byALDH1A2	CPI-CC066507DFB	ENSG00000128918	0.026	0.051	0.0	0.0	0.0	0.0	0.0	0.0	0.0	0.0	0.0	0.0
ALDH1A2	O94788	True	AL1A2_HUMAN	atRetinoicAcid_byALDH1A2	CPI-CC000118AA2	ENSG00000128918	0.026	0.051	0.0	0.0	0.0	0.0	0.0	0.0	0.0	0.0	0.0	0.0
ALDH1A2	O94788	True	AL1A2_HUMAN	atRetinoicAcid_byALDH1A2	CPI-CC0B7C148C8	ENSG00000128918	0.026	0.051	0.0	0.0	0.0	0.0	0.0	0.0	0.0	0.0	0.0	0.0
ALDH1A2	O94788	True	AL1A2_HUMAN	atRetinoicAcid_byALDH1A2	CPI-CC0974AE49B	ENSG00000128918	0.026	0.051	0.0	0.0	0.0	0.0	0.0	0.0	0.0	0.0	0.0	0.0
ALDH1A2	O94788	True	AL1A2_HUMAN	atRetinoicAcid_byALDH1A2	CPI-CC071BF7D12	ENSG00000128918	0.026	0.051	0.0	0.0	0.0	0.0	0.0	0.0	0.0	0.0	0.0	0.0
ALDH1A2	O94788	True	AL1A2_HUMAN	atRetinoicAcid_byALDH1A2	CPI-CS033058D2B	ENSG00000128918	0.026	0.051	0.0	0.0	0.0	0.0	0.0	0.0	0.0	0.0	0.0	0.0
ALDH1A3	P47895	True	AL1A3_HUMAN	atRetinoicAcid_byALDH1A3	CPI-CC03F7FB36A	ENSG00000184254	0.165	0.23	0.0	0.0	0.0	0.0	0.474	0.0	0.0	0.0	0.0	0.0
ALDH1A3	P47895	True	AL1A3_HUMAN	atRetinoicAcid_byALDH1A3	CPI-CC0564402E8	ENSG00000184254	0.165	0.23	0.0	0.0	0.0	0.0	0.474	0.0	0.0	0.0	0.0	0.0
ALDH1A3	P47895	True	AL1A3_HUMAN	atRetinoicAcid_byALDH1A3	CPI-CC039D8C2A7	ENSG00000184254	0.165	0.23	0.0	0.0	0.0	0.0	0.474	0.0	0.0	0.0	0.0	0.0
ALDH1A3	P47895	True	AL1A3_HUMAN	atRetinoicAcid_byALDH1A3	CPI-CC0D32DC80C	ENSG00000184254	0.165	0.23	0.0	0.0	0.0	0.0	0.474	0.0	0.0	0.0	0.0	0.0
ALDH1A3	P47895	True	AL1A3_HUMAN	atRetinoicAcid_byALDH1A3	CPI-CC0BD81688E	ENSG00000184254	0.165	0.23	0.0	0.0	0.0	0.0	0.474	0.0	0.0	0.0	0.0	0.0
ALDH1A3	P47895	True	AL1A3_HUMAN	atRetinoicAcid_byALDH1A3	CPI-CC0BEBB9C26	ENSG00000184254	0.165	0.23	0.0	0.0	0.0	0.0	0.474	0.0	0.0	0.0	0.0	0.0
ALDH1A3	P47895	True	AL1A3_HUMAN	atRetinoicAcid_byALDH1A3	CPI-CC07CAD6A4A	ENSG00000184254	0.165	0.23	0.0	0.0	0.0	0.0	0.474	0.0	0.0	0.0	0.0	0.0
ALDH1A3	P47895	True	AL1A3_HUMAN	atRetinoicAcid_byALDH1A3	CPI-CC09B046394	ENSG00000184254	0.165	0.23	0.0	0.0	0.0	0.0	0.474	0.0	0.0	0.0	0.0	0.0
ALDH1A3	P47895	True	AL1A3_HUMAN	atRetinoicAcid_byALDH1A3	CPI-CC00B974CC4	ENSG00000184254	0.165	0.23	0.0	0.0	0.0	0.0	0.474	0.0	0.0	0.0	0.0	0.0
ALDH1A3	P47895	True	AL1A3_HUMAN	atRetinoicAcid_byALDH1A3	CPI-CS0C61C245A	ENSG00000184254	0.165	0.23	0.0	0.0	0.0	0.0	0.474	0.0	0.0	0.0	0.0	0.0
BMPR1B	O00238	True	BMR1B_HUMAN	BMPR1B_BMPR2	CPI-CS0569B9B91	ENSG00000138696	0.06	0.041	0.0	0.0	2.116	0.0	0.239	0.0	0.0	0.0	0.0	0.0
BMPR2	Q13873	True	BMPR2_HUMAN	BMPR1B_BMPR2	CPI-CS0569B9B91	ENSG00000204217	0.06	0.041	0.0	0.0	2.116	0.0	0.239	0.0	0.0	0.0	0.0	0.0
CYP27B1	O15528	True	CP27B_HUMAN	Calcitriol_byCYP27B1	CPI-CS01DAEDE79	ENSG00000111012	0.073	0.039	0.0	0.0	0.0	0.0	0.214	0.0	0.0	0.0	0.0	0.478
CEL	P19835	True	CEL_HUMAN	Cholesterol_byCEL	CPI-CS06A0713BD	ENSG00000170835	0.087	0.113	0.0	0.0	0.0	0.0	0.0	0.0	0.0	0.0	0.0	0.0
CEL	P19835	True	CEL_HUMAN	Cholesterol_byCEL	CPI-CS0CDFC0C7D	ENSG00000170835	0.087	0.113	0.0	0.0	0.0	0.0	0.0	0.0	0.0	0.0	0.0	0.0
DHCR24	Q15392	True	DHC24_HUMAN	Cholesterol_byDHCR24	CPI-CS0D81115C8	ENSG00000116133	2.685	3.555	2.625	1.957	2.49	0.0	2.161	0.0	0.0	4.726	4.9	3.159
DHCR24	Q15392	True	DHC24_HUMAN	Cholesterol_byDHCR24	CPI-CS03D61E885	ENSG00000116133	2.685	3.555	2.625	1.957	2.49	0.0	2.161	0.0	0.0	4.726	4.9	3.159
LIPA	P38571	True	LICH_HUMAN	Cholesterol_byLIPA	CPI-CS0406B0B69	ENSG00000107798	0.963	2.452	2.544	2.066	1.715	0.0	0.639	0.0	3.485	3.577	0.0	1.996
LIPA	P38571	True	LICH_HUMAN	Cholesterol_byLIPA	CPI-CS0F51152EA	ENSG00000107798	0.963	2.452	2.544	2.066	1.715	0.0	0.639	0.0	3.485	3.577	0.0	1.996
PNMT	P11086	True	PNMT_HUMAN	Epinephrine_byPNMT	CPI-CS05F96EA59	ENSG00000141744	0.389	1.682	0.0	0.0	0.0	0.0	0.199	0.0	0.0	3.567	0.0	0.453
PNMT	P11086	True	PNMT_HUMAN	Epinephrine_byPNMT	CPI-CS0A5499A2C	ENSG00000141744	0.389	1.682	0.0	0.0	0.0	0.0	0.199	0.0	0.0	3.567	0.0	0.453
PNMT	P11086	True	PNMT_HUMAN	Epinephrine_byPNMT	CPI-CS0AB9AD0C3	ENSG00000141744	0.389	1.682	0.0	0.0	0.0	0.0	0.199	0.0	0.0	3.567	0.0	0.453
PNMT	P11086	True	PNMT_HUMAN	Epinephrine_byPNMT	CPI-CS07947C107	ENSG00000141744	0.389	1.682	0.0	0.0	0.0	0.0	0.199	0.0	0.0	3.567	0.0	0.453
PNMT	P11086	True	PNMT_HUMAN	Epinephrine_byPNMT	CPI-CS0D4E32D9D	ENSG00000141744	0.389	1.682	0.0	0.0	0.0	0.0	0.199	0.0	0.0	3.567	0.0	0.453
PNMT	P11086	True	PNMT_HUMAN	Epinephrine_byPNMT	CPI-CS043102EAA	ENSG00000141744	0.389	1.682	0.0	0.0	0.0	0.0	0.199	0.0	0.0	3.567	0.0	0.453
PNMT	P11086	True	PNMT_HUMAN	Epinephrine_byPNMT	CPI-CS09918B680	ENSG00000141744	0.389	1.682	0.0	0.0	0.0	0.0	0.199	0.0	0.0	3.567	0.0	0.453
PNMT	P11086	True	PNMT_HUMAN	Epinephrine_byPNMT	CPI-CS09342A843	ENSG00000141744	0.389	1.682	0.0	0.0	0.0	0.0	0.199	0.0	0.0	3.567	0.0	0.453
PNMT	P11086	True	PNMT_HUMAN	Adrenaline_byPNMT_and_SLC18A2	CPI-CS06FE13C35	ENSG00000141744	0.044	0.019	0.0	0.0	0.0	0.0	0.0	0.0	0.0	0.0	0.0	0.0
PNMT	P11086	True	PNMT_HUMAN	Adrenaline_byPNMT_and_SLC18A2	CPI-CS0C22FCA29	ENSG00000141744	0.044	0.019	0.0	0.0	0.0	0.0	0.0	0.0	0.0	0.0	0.0	0.0
PNMT	P11086	True	PNMT_HUMAN	Adrenaline_byPNMT_and_SLC18A2	CPI-CS00979A178	ENSG00000141744	0.044	0.019	0.0	0.0	0.0	0.0	0.0	0.0	0.0	0.0	0.0	0.0
PNMT	P11086	True	PNMT_HUMAN	Adrenaline_byPNMT_and_SLC18A2	CPI-CS0CCD9D09E	ENSG00000141744	0.044	0.019	0.0	0.0	0.0	0.0	0.0	0.0	0.0	0.0	0.0	0.0
PNMT	P11086	True	PNMT_HUMAN	Adrenaline_byPNMT_and_SLC18A2	CPI-CS0E52EA029	ENSG00000141744	0.044	0.019	0.0	0.0	0.0	0.0	0.0	0.0	0.0	0.0	0.0	0.0
PNMT	P11086	True	PNMT_HUMAN	Adrenaline_byPNMT_and_SLC18A2	CPI-CS08E4B4F26	ENSG00000141744	0.044	0.019	0.0	0.0	0.0	0.0	0.0	0.0	0.0	0.0	0.0	0.0
PNMT	P11086	True	PNMT_HUMAN	Adrenaline_byPNMT_and_SLC18A2	CPI-CS09B74556F	ENSG00000141744	0.044	0.019	0.0	0.0	0.0	0.0	0.0	0.0	0.0	0.0	0.0	0.0
PNMT	P11086	True	PNMT_HUMAN	Adrenaline_byPNMT_and_SLC18A2	CPI-CS046C11B05	ENSG00000141744	0.044	0.019	0.0	0.0	0.0	0.0	0.0	0.0	0.0	0.0	0.0	0.0
CYP19A1	P11511	True	CP19A_HUMAN	Estradiol_byCYP19A1	CPI-CS029C8858F	ENSG00000137869	0.006	0.02	0.0	0.0	0.0	0.0	0.0	0.0	0.0	0.0	0.0	0.0
CYP19A1	P11511	True	CP19A_HUMAN	Estradiol_byCYP19A1	CPI-CS0B87D36A1	ENSG00000137869	0.006	0.02	0.0	0.0	0.0	0.0	0.0	0.0	0.0	0.0	0.0	0.0
CYP19A1	P11511	True	CP19A_HUMAN	Estradiol_byCYP19A1	CPI-CS0DAC88EFA	ENSG00000137869	0.006	0.02	0.0	0.0	0.0	0.0	0.0	0.0	0.0	0.0	0.0	0.0
CYP19A1	P11511	True	CP19A_HUMAN	Estradiol_byCYP19A1	CPI-CS0669F64A4	ENSG00000137869	0.006	0.02	0.0	0.0	0.0	0.0	0.0	0.0	0.0	0.0	0.0	0.0
HSD17B1	P14061	True	DHB1_HUMAN	Estradiol_byHSD17B1	CPI-CS0168A25C9	ENSG00000108786	0.337	0.51	1.265	0.0	0.0	0.0	0.879	0.0	0.0	0.0	0.0	0.0
HSD17B1	P14061	True	DHB1_HUMAN	Estradiol_byHSD17B1	CPI-CS0A04F7238	ENSG00000108786	0.337	0.51	1.265	0.0	0.0	0.0	0.879	0.0	0.0	0.0	0.0	0.0
HSD17B1	P14061	True	DHB1_HUMAN	Estradiol_byHSD17B1	CPI-CS0B08AEA2D	ENSG00000108786	0.337	0.51	1.265	0.0	0.0	0.0	0.879	0.0	0.0	0.0	0.0	0.0
HSD17B1	P14061	True	DHB1_HUMAN	Estradiol_byHSD17B1	CPI-CS0EF401B5F	ENSG00000108786	0.337	0.51	1.265	0.0	0.0	0.0	0.879	0.0	0.0	0.0	0.0	0.0
FGA	P02671	True	FIBA_HUMAN	fibrinogen	CPI-CC0287DE56B	ENSG00000171560	0.024	0.0	0.0	0.0	0.0	0.0	0.0	4.678	0.0	0.0	0.0	0.0
FGA	P02671	True	FIBA_HUMAN	fibrinogen	CPI-CC066E261AE	ENSG00000171560	0.024	0.0	0.0	0.0	0.0	0.0	0.0	4.678	0.0	0.0	0.0	0.0
FGG	P02679	True	FIBG_HUMAN	fibrinogen	CPI-CC0287DE56B	ENSG00000171557	0.024	0.0	0.0	0.0	0.0	0.0	0.0	4.678	0.0	0.0	0.0	0.0
FGG	P02679	True	FIBG_HUMAN	fibrinogen	CPI-CC066E261AE	ENSG00000171557	0.024	0.0	0.0	0.0	0.0	0.0	0.0	4.678	0.0	0.0	0.0	0.0
FGB	P02675	True	FIBB_HUMAN	fibrinogen	CPI-CC0287DE56B	ENSG00000171564	0.024	0.0	0.0	0.0	0.0	0.0	0.0	4.678	0.0	0.0	0.0	0.0
FGB	P02675	True	FIBB_HUMAN	fibrinogen	CPI-CC066E261AE	ENSG00000171564	0.024	0.0	0.0	0.0	0.0	0.0	0.0	4.678	0.0	0.0	0.0	0.0
CGA	P01215	True	GLHA_HUMAN	glyco_Lutropin	CPI-CS00442A4B6	ENSG00000135346	0.002	0.0	0.0	0.0	0.0	0.0	0.0	0.0	0.0	0.0	0.0	0.0
CGA	P01215	True	GLHA_HUMAN	hCGB7_complex	CPI-CS0FCFDA7E5	ENSG00000135346	0.002	0.0	0.0	0.0	0.0	0.0	0.0	0.0	0.0	0.0	0.0	0.0
LHB	P01229	True	LSHB_HUMAN	glyco_Lutropin	CPI-CS00442A4B6	ENSG00000104826	0.002	0.0	0.0	0.0	0.0	0.0	0.0	0.0	0.0	0.0	0.0	0.0
EBI3	Q14213	True	IL27B_HUMAN	IL35	CPI-CC0D8A77C69	ENSG00000105246	0.009	0.0	0.0	0.0	0.0	0.0	0.0	0.0	0.0	0.0	0.0	0.0
IL12A	P29459	True	IL12A_HUMAN	IL35	CPI-CC0D8A77C69	ENSG00000168811	0.009	0.0	0.0	0.0	0.0	0.0	0.0	0.0	0.0	0.0	0.0	0.0
ITGB1	P05556	True	ITB1_HUMAN	integrin_aVb1_complex	CPI-CS0D69D106B	ENSG00000150093	1.267	1.615	5.825	0.0	2.313	0.0	1.649	5.043	4.002	0.0	0.0	1.547
ITGB1	P05556	True	ITB1_HUMAN	integrin_aVb1_complex	CPI-CS0F34D034A	ENSG00000150093	1.267	1.615	5.825	0.0	2.313	0.0	1.649	5.043	4.002	0.0	0.0	1.547
ITGAV	P06756	True	ITAV_HUMAN	integrin_aVb1_complex	CPI-CS0D69D106B	ENSG00000138448	1.267	1.615	5.825	0.0	2.313	0.0	1.649	5.043	4.002	0.0	0.0	1.547
ITGAV	P06756	True	ITAV_HUMAN	integrin_aVb1_complex	CPI-CS0F34D034A	ENSG00000138448	1.267	1.615	5.825	0.0	2.313	0.0	1.649	5.043	4.002	0.0	0.0	1.547
ITGAV	P06756	True	ITAV_HUMAN	integrin_aVb5_complex	CPI-CS0661098EC	ENSG00000138448	1.267	1.615	4.381	0.0	2.313	0.0	1.649	0.0	0.0	0.0	0.0	1.547
ITGB5	P18084	True	ITB5_HUMAN	integrin_aVb5_complex	CPI-CS0661098EC	ENSG00000082781	1.267	1.615	4.381	0.0	2.313	0.0	1.649	0.0	0.0	0.0	0.0	1.547
TYR	P14679	True	TYRO_HUMAN	Ldopa_byTYR	CPI-CS034170CC8	ENSG00000077498	0.002	0.0	0.0	0.0	0.0	0.0	0.21	0.0	0.0	0.0	0.0	0.0
LTA4H	P09960	True	LKHA4_HUMAN	LeukotrieneB4_byLTA4H	CPI-CS0AFE4D0CB	ENSG00000111144	4.839	4.657	4.693	2.59	0.0	0.0	5.025	5.394	5.616	5.02	5.076	4.196
LTA4H	P09960	True	LKHA4_HUMAN	LeukotrieneB4_byLTA4H	CPI-CS047D9C0D7	ENSG00000111144	4.839	4.657	4.693	2.59	0.0	0.0	5.025	5.394	5.616	5.02	5.076	4.196
LTA4H	P09960	True	LKHA4_HUMAN	LeukotrieneB4_byLTA4H	CPI-CS0F5B070C5	ENSG00000111144	4.839	4.657	4.693	2.59	0.0	0.0	5.025	5.394	5.616	5.02	5.076	4.196
GGT1	P19440	True	GGT1_HUMAN	LeukotrieneD4_byGGT1	CPI-CS0C4ABE334	ENSG00000286070	0.031	0.011	0.0	0.0	0.0	0.0	0.0	0.0	0.0	0.0	0.0	0.0
GGT1	P19440	True	GGT1_HUMAN	LeukotrieneD4_byGGT1	CPI-CS0C4ABE334	ENSG00000100031	0.031	0.011	0.0	0.0	0.0	0.0	0.0	0.0	0.0	0.0	0.0	0.0
GGT1	P19440	True	GGT1_HUMAN	LeukotrieneD4_byGGT1	CPI-CS0A0F970F5	ENSG00000286070	0.031	0.011	0.0	0.0	0.0	0.0	0.0	0.0	0.0	0.0	0.0	0.0
GGT1	P19440	True	GGT1_HUMAN	LeukotrieneD4_byGGT1	CPI-CS0A0F970F5	ENSG00000100031	0.031	0.011	0.0	0.0	0.0	0.0	0.0	0.0	0.0	0.0	0.0	0.0
GGT1	P19440	True	GGT1_HUMAN	LeukotrieneD4_byGGT1	CPI-CS0957C3253	ENSG00000286070	0.031	0.011	0.0	0.0	0.0	0.0	0.0	0.0	0.0	0.0	0.0	0.0
GGT1	P19440	True	GGT1_HUMAN	LeukotrieneD4_byGGT1	CPI-CS0957C3253	ENSG00000100031	0.031	0.011	0.0	0.0	0.0	0.0	0.0	0.0	0.0	0.0	0.0	0.0
GGT1	P19440	True	GGT1_HUMAN	LTD4_byGGT1	CPI-CS066F8F865	ENSG00000286070	0.173	0.166	0.0	0.0	0.0	0.0	0.227	0.0	0.0	0.0	0.0	1.517
GGT1	P19440	True	GGT1_HUMAN	LTD4_byGGT1	CPI-CS066F8F865	ENSG00000100031	0.173	0.166	0.0	0.0	0.0	0.0	0.227	0.0	0.0	0.0	0.0	1.517
GGT1	P19440	True	GGT1_HUMAN	LTD4_byGGT1	CPI-CS0E87D8FFA	ENSG00000286070	0.173	0.166	0.0	0.0	0.0	0.0	0.227	0.0	0.0	0.0	0.0	1.517
GGT1	P19440	True	GGT1_HUMAN	LTD4_byGGT1	CPI-CS0E87D8FFA	ENSG00000100031	0.173	0.166	0.0	0.0	0.0	0.0	0.227	0.0	0.0	0.0	0.0	1.517
GGT5	P36269	True	GGT5_HUMAN	LeukotrieneD4_byGGT1	CPI-CS0C4ABE334	ENSG00000099998	0.031	0.011	0.0	0.0	0.0	0.0	0.0	0.0	0.0	0.0	0.0	0.0
GGT5	P36269	True	GGT5_HUMAN	LeukotrieneD4_byGGT1	CPI-CS0A0F970F5	ENSG00000099998	0.031	0.011	0.0	0.0	0.0	0.0	0.0	0.0	0.0	0.0	0.0	0.0
GGT5	P36269	True	GGT5_HUMAN	LeukotrieneD4_byGGT1	CPI-CS0957C3253	ENSG00000099998	0.031	0.011	0.0	0.0	0.0	0.0	0.0	0.0	0.0	0.0	0.0	0.0
DPEP1	P16444	True	DPEP1_HUMAN	LeukotrieneE4_byDPEP1	CPI-CS0150916A7	ENSG00000015413	1.039	1.104	0.0	0.0	0.0	0.0	0.831	0.0	4.038	3.449	0.0	0.581
DPEP1	P16444	True	DPEP1_HUMAN	LeukotrieneE4_byDPEP1	CPI-CS08225A985	ENSG00000015413	1.039	1.104	0.0	0.0	0.0	0.0	0.831	0.0	4.038	3.449	0.0	0.581
DPEP2	Q9H4A9	True	DPEP2_HUMAN	LeukotrieneE4_byDPEP2	CPI-CS048E474A5	ENSG00000167261	0.0	0.01	0.0	0.0	0.0	0.0	0.0	0.0	0.0	0.0	0.0	0.0
DPEP2	Q9H4A9	True	DPEP2_HUMAN	LeukotrieneE4_byDPEP2	CPI-CS058C0BB88	ENSG00000167261	0.0	0.01	0.0	0.0	0.0	0.0	0.0	0.0	0.0	0.0	0.0	0.0
DPEP3	Q9H4B8	True	DPEP3_HUMAN	LeukotrieneE4_byDPEP3	CPI-CS0C89AD6A7	ENSG00000141096	0.22	0.079	0.0	0.0	0.0	0.0	0.213	0.0	0.0	0.0	0.0	0.477
DPEP3	Q9H4B8	True	DPEP3_HUMAN	LeukotrieneE4_byDPEP3	CPI-CS0208210C9	ENSG00000141096	0.22	0.079	0.0	0.0	0.0	0.0	0.213	0.0	0.0	0.0	0.0	0.477
ALOX12	P18054	True	LOX12_HUMAN	LipoxinA4_byALOX12	CPI-CS0C94B5884	ENSG00000108839	0.062	0.009	0.0	0.0	0.0	0.0	0.0	0.0	0.0	0.0	0.0	0.477
ALOX12	P18054	True	LOX12_HUMAN	LipoxinA4_byALOX12	CPI-CS0C1CAC8F7	ENSG00000108839	0.062	0.009	0.0	0.0	0.0	0.0	0.0	0.0	0.0	0.0	0.0	0.477
TPO	P07202	True	PERT_HUMAN	Lthyroxine_byTPO	CPI-CS0245870E9	ENSG00000115705	0.002	0.021	0.0	0.0	0.0	0.0	0.0	0.0	0.0	0.0	0.0	0.0
ASMT	P46597	True	ASMT_HUMAN	Melatonin_byASMT	CPI-CS05C6F5BDD	ENSG00000196433	0.042	0.02	0.0	0.0	0.0	0.0	0.212	0.0	0.0	0.0	0.0	0.0
CYP11A1	P05108	True	CP11A_HUMAN	Pregnenolone_byCYP11A1	CPI-CS06A285DD6	ENSG00000140459	0.359	0.613	0.0	0.0	0.0	0.0	0.926	0.0	0.0	0.0	0.0	0.0
FDX2	Q6P4F2	True	FDX2_HUMAN	Pregnenolone_byCYP11A1	CPI-CS06A285DD6	ENSG00000267673	0.359	0.613	0.0	0.0	0.0	0.0	0.926	0.0	0.0	0.0	0.0	0.0
FDX1	P10109	True	ADX_HUMAN	Pregnenolone_byCYP11A1	CPI-CS06A285DD6	ENSG00000137714	0.359	0.613	0.0	0.0	0.0	0.0	0.926	0.0	0.0	0.0	0.0	0.0
FDXR	P22570	True	ADRO_HUMAN	Pregnenolone_byCYP11A1	CPI-CS06A285DD6	ENSG00000161513	0.359	0.613	0.0	0.0	0.0	0.0	0.926	0.0	0.0	0.0	0.0	0.0
PTGIS	Q16647	True	PTGIS_HUMAN	Prostacyclin_byPTGIS	CPI-CS09A35DD21	ENSG00000124212	0.672	0.365	0.0	0.0	0.0	0.0	0.89	0.0	3.754	0.0	4.299	0.497
AKR1C3	P42330	True	AK1C3_HUMAN	ProstaglandinD2_byAKR1C3	CPI-CS0D78DAC70	ENSG00000196139	0.843	0.832	0.0	2.132	0.0	0.0	1.549	0.0	0.0	0.0	4.105	0.471
AKR1C3	P42330	True	AK1C3_HUMAN	ProstaglandinD2_byAKR1C3	CPI-CS0F3C15BCC	ENSG00000196139	0.843	0.832	0.0	2.132	0.0	0.0	1.549	0.0	0.0	0.0	4.105	0.471
AKR1C3	P42330	True	AK1C3_HUMAN	ProstaglandinD2_byAKR1C3	CPI-CS09C48BE1A	ENSG00000196139	0.843	0.832	0.0	2.132	0.0	0.0	1.549	0.0	0.0	0.0	4.105	0.471
PTGES	O14684	True	PTGES_HUMAN	ProstaglandinE2_byPTGES	CPI-CS09DCEBC2B	ENSG00000148344	0.146	0.082	0.0	0.0	0.0	0.0	0.456	0.0	0.0	0.0	0.0	0.487
PTGES	O14684	True	PTGES_HUMAN	ProstaglandinE2_byPTGES	CPI-CS0F0453B03	ENSG00000148344	0.146	0.082	0.0	0.0	0.0	0.0	0.456	0.0	0.0	0.0	0.0	0.487
PTGES	O14684	True	PTGES_HUMAN	ProstaglandinE2_byPTGES	CPI-CS080C76630	ENSG00000148344	0.146	0.082	0.0	0.0	0.0	0.0	0.456	0.0	0.0	0.0	0.0	0.487
PTGES	O14684	True	PTGES_HUMAN	ProstaglandinE2_byPTGES	CPI-CS023F349AF	ENSG00000148344	0.146	0.082	0.0	0.0	0.0	0.0	0.456	0.0	0.0	0.0	0.0	0.487
PTGES2	Q9H7Z7	True	PGES2_HUMAN	ProstaglandinE2_byPTGES2	CPI-CS0DEB18CB6	ENSG00000148334	3.468	2.822	3.024	4.874	1.728	0.0	2.711	4.152	4.192	4.284	0.0	3.926
PTGES2	Q9H7Z7	True	PGES2_HUMAN	ProstaglandinE2_byPTGES2	CPI-CS0086A177F	ENSG00000148334	3.468	2.822	3.024	4.874	1.728	0.0	2.711	4.152	4.192	4.284	0.0	3.926
PTGES2	Q9H7Z7	True	PGES2_HUMAN	ProstaglandinE2_byPTGES2	CPI-CS0F721837F	ENSG00000148334	3.468	2.822	3.024	4.874	1.728	0.0	2.711	4.152	4.192	4.284	0.0	3.926
PTGES2	Q9H7Z7	True	PGES2_HUMAN	ProstaglandinE2_byPTGES2	CPI-CS08E678B9D	ENSG00000148334	3.468	2.822	3.024	4.874	1.728	0.0	2.711	4.152	4.192	4.284	0.0	3.926
PTGES3	Q15185	True	TEBP_HUMAN	ProstaglandinE2_byPTGES3	CPI-CS059CF7CAA	ENSG00000110958	6.606	6.108	6.225	7.733	6.353	6.807	6.381	6.893	6.2	6.699	6.063	6.386
PTGES3	Q15185	True	TEBP_HUMAN	ProstaglandinE2_byPTGES3	CPI-CS000F037BD	ENSG00000110958	6.606	6.108	6.225	7.733	6.353	6.807	6.381	6.893	6.2	6.699	6.063	6.386
PTGES3	Q15185	True	TEBP_HUMAN	ProstaglandinE2_byPTGES3	CPI-CS0C9671CB6	ENSG00000110958	6.606	6.108	6.225	7.733	6.353	6.807	6.381	6.893	6.2	6.699	6.063	6.386
PTGES3	Q15185	True	TEBP_HUMAN	ProstaglandinE2_byPTGES3	CPI-CS036B95798	ENSG00000110958	6.606	6.108	6.225	7.733	6.353	6.807	6.381	6.893	6.2	6.699	6.063	6.386
AKR1B1	P15121	True	ALDR_HUMAN	ProstaglandinF2a_byAKR1B1	CPI-CS058DED3AA	ENSG00000085662	4.611	4.663	4.804	4.517	4.089	4.495	4.178	5.228	5.554	4.958	5.131	4.801
CBR1	P16152	True	CBR1_HUMAN	ProstaglandinF2a_byCBR1	CPI-CS08EDCA6A3	ENSG00000159228	4.267	4.359	2.004	5.147	3.828	4.578	3.803	2.854	3.573	4.757	5.371	2.961
PRXL2B	Q8TBF2	True	PXL2B_HUMAN	ProstaglandinF2a_byPRXL2B	CPI-CS09B28AAF8	ENSG00000157870	1.14	0.911	2.457	2.168	2.156	0.0	1.856	0.0	3.688	0.0	0.0	0.976
DDC	P20711	True	DDC_HUMAN	SerotoninDopamin_byDDC	CPI-CS0654BA8D3	ENSG00000132437	0.004	0.021	0.0	0.0	2.161	0.0	0.0	0.0	0.0	0.0	0.0	0.0
DDC	P20711	True	DDC_HUMAN	SerotoninDopamin_byDDC	CPI-CS03C4A5CCC	ENSG00000132437	0.004	0.021	0.0	0.0	2.161	0.0	0.0	0.0	0.0	0.0	0.0	0.0
DDC	P20711	True	DDC_HUMAN	SerotoninDopamin_byDDC	CPI-CS0B7FF1D20	ENSG00000132437	0.004	0.021	0.0	0.0	2.161	0.0	0.0	0.0	0.0	0.0	0.0	0.0
DDC	P20711	True	DDC_HUMAN	SerotoninDopamin_byDDC	CPI-CS0DF5F733F	ENSG00000132437	0.004	0.021	0.0	0.0	2.161	0.0	0.0	0.0	0.0	0.0	0.0	0.0
DDC	P20711	True	DDC_HUMAN	SerotoninDopamin_byDDC	CPI-CS029E9BA69	ENSG00000132437	0.004	0.021	0.0	0.0	2.161	0.0	0.0	0.0	0.0	0.0	0.0	0.0
DDC	P20711	True	DDC_HUMAN	SerotoninDopamin_byDDC	CPI-CS062F16E86	ENSG00000132437	0.004	0.021	0.0	0.0	2.161	0.0	0.0	0.0	0.0	0.0	0.0	0.0
DDC	P20711	True	DDC_HUMAN	SerotoninDopamin_byDDC	CPI-CS0AB91708D	ENSG00000132437	0.004	0.021	0.0	0.0	2.161	0.0	0.0	0.0	0.0	0.0	0.0	0.0
DDC	P20711	True	DDC_HUMAN	SerotoninDopamin_byDDC	CPI-CS075E4969A	ENSG00000132437	0.004	0.021	0.0	0.0	2.161	0.0	0.0	0.0	0.0	0.0	0.0	0.0
DDC	P20711	True	DDC_HUMAN	SerotoninDopamin_byDDC	CPI-CS0682222D2	ENSG00000132437	0.004	0.021	0.0	0.0	2.161	0.0	0.0	0.0	0.0	0.0	0.0	0.0
DDC	P20711	True	DDC_HUMAN	SerotoninDopamin_byDDC	CPI-CS0A0936BD6	ENSG00000132437	0.004	0.021	0.0	0.0	2.161	0.0	0.0	0.0	0.0	0.0	0.0	0.0
DDC	P20711	True	DDC_HUMAN	SerotoninDopamin_byDDC	CPI-CS07DA64534	ENSG00000132437	0.004	0.021	0.0	0.0	2.161	0.0	0.0	0.0	0.0	0.0	0.0	0.0
DDC	P20711	True	DDC_HUMAN	Dopamine_byDDC_and_SLC6A3	CPI-CS09E4953BB	ENSG00000132437	0.004	0.011	0.0	0.0	0.0	0.0	0.0	0.0	0.0	0.0	0.0	0.0
DDC	P20711	True	DDC_HUMAN	Dopamine_byDDC_and_SLC6A3	CPI-CS0CBA297C7	ENSG00000132437	0.004	0.011	0.0	0.0	0.0	0.0	0.0	0.0	0.0	0.0	0.0	0.0
DDC	P20711	True	DDC_HUMAN	Dopamine_byDDC_and_SLC6A3	CPI-CS01A3157EB	ENSG00000132437	0.004	0.011	0.0	0.0	0.0	0.0	0.0	0.0	0.0	0.0	0.0	0.0
DDC	P20711	True	DDC_HUMAN	Dopamine_byDDC_and_SLC6A3	CPI-CS063480C92	ENSG00000132437	0.004	0.011	0.0	0.0	0.0	0.0	0.0	0.0	0.0	0.0	0.0	0.0
DDC	P20711	True	DDC_HUMAN	Dopamine_byDDC_and_SLC18A2	CPI-CS04B5BF177	ENSG00000132437	0.004	0.019	0.0	0.0	0.0	0.0	0.0	0.0	0.0	0.0	0.0	0.0
DDC	P20711	True	DDC_HUMAN	Dopamine_byDDC_and_SLC18A2	CPI-CS0795A8A7A	ENSG00000132437	0.004	0.019	0.0	0.0	0.0	0.0	0.0	0.0	0.0	0.0	0.0	0.0
DDC	P20711	True	DDC_HUMAN	Dopamine_byDDC_and_SLC18A2	CPI-CS039F33B17	ENSG00000132437	0.004	0.019	0.0	0.0	0.0	0.0	0.0	0.0	0.0	0.0	0.0	0.0
DDC	P20711	True	DDC_HUMAN	Dopamine_byDDC_and_SLC18A2	CPI-CS017E74D3E	ENSG00000132437	0.004	0.019	0.0	0.0	0.0	0.0	0.0	0.0	0.0	0.0	0.0	0.0
AKR1D1	P51857	True	AK1D1_HUMAN	Testosterone_byAKR1D1	CPI-CS0787D04B3	ENSG00000122787	0.033	0.183	0.0	0.0	0.0	0.0	0.0	4.308	0.0	0.0	0.0	0.0
HSD17B12	Q53GQ0	True	DHB12_HUMAN	Testosterone_byHSD17B12	CPI-CS0BE6576AD	ENSG00000149084	4.223	4.511	4.995	4.517	5.32	4.154	4.507	3.802	4.521	5.301	5.072	4.154
HSD17B3	P37058	True	DHB3_HUMAN	Testosterone_byHSD17B3	CPI-CS0E165D03D	ENSG00000130948	0.004	0.0	0.0	0.0	0.0	0.0	0.0	0.0	0.0	0.0	0.0	0.0
TBXAS1	P24557	True	THAS_HUMAN	ThromboxaneA2_byTBXAS1	CPI-CS0D01AFCC7	ENSG00000059377	0.143	0.108	1.267	0.0	0.0	0.0	0.0	0.0	4.377	0.0	0.0	1.028
DIO3	P55073	True	IOD3_HUMAN	Triiodothyronine_byDIO3	CPI-CS05092CCAC	ENSG00000197406	0.002	0.0	0.0	0.0	0.0	0.0	0.0	0.0	0.0	0.0	0.0	0.0
DIO3	P55073	True	IOD3_HUMAN	Triiodothyronine_byDIO3	CPI-CS0C2BD6C6B	ENSG00000197406	0.002	0.0	0.0	0.0	0.0	0.0	0.0	0.0	0.0	0.0	0.0	0.0
TG	P01266	True	THYG_HUMAN	Triiodothyronine_byDIO3	CPI-CS05092CCAC	ENSG00000042832	0.002	0.0	0.0	0.0	0.0	0.0	0.0	0.0	0.0	0.0	0.0	0.0
TG	P01266	True	THYG_HUMAN	Triiodothyronine_byDIO3	CPI-CS0C2BD6C6B	ENSG00000042832	0.002	0.0	0.0	0.0	0.0	0.0	0.0	0.0	0.0	0.0	0.0	0.0
TPH1	P17752	True	TPH1_HUMAN	5-HT_byTPH1_and_SLC6A4	CPI-CS08A73BA72	ENSG00000129167	0.013	0.021	0.0	0.0	0.0	0.0	0.0	0.0	0.0	0.0	0.0	0.0
TPH1	P17752	True	TPH1_HUMAN	5-HT_byTPH1_and_SLC6A4	CPI-CS00699E9D6	ENSG00000129167	0.013	0.021	0.0	0.0	0.0	0.0	0.0	0.0	0.0	0.0	0.0	0.0
TPH1	P17752	True	TPH1_HUMAN	5-HT_byTPH1_and_SLC6A4	CPI-CS00F1C7E51	ENSG00000129167	0.013	0.021	0.0	0.0	0.0	0.0	0.0	0.0	0.0	0.0	0.0	0.0
TPH1	P17752	True	TPH1_HUMAN	5-HT_byTPH1_and_SLC6A4	CPI-CS07C928856	ENSG00000129167	0.013	0.021	0.0	0.0	0.0	0.0	0.0	0.0	0.0	0.0	0.0	0.0
TPH1	P17752	True	TPH1_HUMAN	5-HT_byTPH1_and_SLC6A4	CPI-CS0D12BDF23	ENSG00000129167	0.013	0.021	0.0	0.0	0.0	0.0	0.0	0.0	0.0	0.0	0.0	0.0
TPH1	P17752	True	TPH1_HUMAN	5-HT_byTPH1_and_SLC6A4	CPI-CS091CE4B74	ENSG00000129167	0.013	0.021	0.0	0.0	0.0	0.0	0.0	0.0	0.0	0.0	0.0	0.0
TPH1	P17752	True	TPH1_HUMAN	5-HT_byTPH1_and_SLC18A2	CPI-CS0ABF585EC	ENSG00000129167	0.044	0.019	0.0	0.0	0.0	0.0	0.0	0.0	0.0	0.0	0.0	0.0
TPH1	P17752	True	TPH1_HUMAN	5-HT_byTPH1_and_SLC18A2	CPI-CS05FD872B4	ENSG00000129167	0.044	0.019	0.0	0.0	0.0	0.0	0.0	0.0	0.0	0.0	0.0	0.0
TPH1	P17752	True	TPH1_HUMAN	5-HT_byTPH1_and_SLC18A2	CPI-CS0B5EFDF87	ENSG00000129167	0.044	0.019	0.0	0.0	0.0	0.0	0.0	0.0	0.0	0.0	0.0	0.0
TPH1	P17752	True	TPH1_HUMAN	5-HT_byTPH1_and_SLC18A2	CPI-CS09463D22E	ENSG00000129167	0.044	0.019	0.0	0.0	0.0	0.0	0.0	0.0	0.0	0.0	0.0	0.0
TPH1	P17752	True	TPH1_HUMAN	5-HT_byTPH1_and_SLC18A2	CPI-CS0FBE83390	ENSG00000129167	0.044	0.019	0.0	0.0	0.0	0.0	0.0	0.0	0.0	0.0	0.0	0.0
TPH1	P17752	True	TPH1_HUMAN	5-HT_byTPH1_and_SLC18A2	CPI-CS059692236	ENSG00000129167	0.044	0.019	0.0	0.0	0.0	0.0	0.0	0.0	0.0	0.0	0.0	0.0
SLC6A4	P31645	True	SC6A4_HUMAN	5-HT_byTPH1_and_SLC6A4	CPI-CS08A73BA72	ENSG00000108576	0.013	0.021	0.0	0.0	0.0	0.0	0.0	0.0	0.0	0.0	0.0	0.0
SLC6A4	P31645	True	SC6A4_HUMAN	5-HT_byTPH1_and_SLC6A4	CPI-CS00699E9D6	ENSG00000108576	0.013	0.021	0.0	0.0	0.0	0.0	0.0	0.0	0.0	0.0	0.0	0.0
SLC6A4	P31645	True	SC6A4_HUMAN	5-HT_byTPH1_and_SLC6A4	CPI-CS00F1C7E51	ENSG00000108576	0.013	0.021	0.0	0.0	0.0	0.0	0.0	0.0	0.0	0.0	0.0	0.0
SLC6A4	P31645	True	SC6A4_HUMAN	5-HT_byTPH1_and_SLC6A4	CPI-CS07C928856	ENSG00000108576	0.013	0.021	0.0	0.0	0.0	0.0	0.0	0.0	0.0	0.0	0.0	0.0
SLC6A4	P31645	True	SC6A4_HUMAN	5-HT_byTPH1_and_SLC6A4	CPI-CS0D12BDF23	ENSG00000108576	0.013	0.021	0.0	0.0	0.0	0.0	0.0	0.0	0.0	0.0	0.0	0.0
SLC6A4	P31645	True	SC6A4_HUMAN	5-HT_byTPH1_and_SLC6A4	CPI-CS091CE4B74	ENSG00000108576	0.013	0.021	0.0	0.0	0.0	0.0	0.0	0.0	0.0	0.0	0.0	0.0
SLC6A4	P31645	True	SC6A4_HUMAN	5-HT_byTPH2_and_SLC6A4	CPI-CS004966156	ENSG00000108576	0.008	0.0	0.0	0.0	0.0	0.0	0.0	0.0	0.0	0.0	0.0	0.0
SLC6A4	P31645	True	SC6A4_HUMAN	5-HT_byTPH2_and_SLC6A4	CPI-CS0B31D535F	ENSG00000108576	0.008	0.0	0.0	0.0	0.0	0.0	0.0	0.0	0.0	0.0	0.0	0.0
SLC6A4	P31645	True	SC6A4_HUMAN	5-HT_byTPH2_and_SLC6A4	CPI-CS01EA98FFF	ENSG00000108576	0.008	0.0	0.0	0.0	0.0	0.0	0.0	0.0	0.0	0.0	0.0	0.0
SLC6A4	P31645	True	SC6A4_HUMAN	5-HT_byTPH2_and_SLC6A4	CPI-CS0DB983DDE	ENSG00000108576	0.008	0.0	0.0	0.0	0.0	0.0	0.0	0.0	0.0	0.0	0.0	0.0
SLC6A4	P31645	True	SC6A4_HUMAN	5-HT_byTPH2_and_SLC6A4	CPI-CS0470204FB	ENSG00000108576	0.008	0.0	0.0	0.0	0.0	0.0	0.0	0.0	0.0	0.0	0.0	0.0
SLC6A4	P31645	True	SC6A4_HUMAN	5-HT_byTPH2_and_SLC6A4	CPI-CS08EFEF89B	ENSG00000108576	0.008	0.0	0.0	0.0	0.0	0.0	0.0	0.0	0.0	0.0	0.0	0.0
SLC18A2	Q05940	True	VMAT2_HUMAN	5-HT_byTPH1_and_SLC18A2	CPI-CS0ABF585EC	ENSG00000165646	0.044	0.019	0.0	0.0	0.0	0.0	0.0	0.0	0.0	0.0	0.0	0.0
SLC18A2	Q05940	True	VMAT2_HUMAN	5-HT_byTPH1_and_SLC18A2	CPI-CS05FD872B4	ENSG00000165646	0.044	0.019	0.0	0.0	0.0	0.0	0.0	0.0	0.0	0.0	0.0	0.0
SLC18A2	Q05940	True	VMAT2_HUMAN	5-HT_byTPH1_and_SLC18A2	CPI-CS0B5EFDF87	ENSG00000165646	0.044	0.019	0.0	0.0	0.0	0.0	0.0	0.0	0.0	0.0	0.0	0.0
SLC18A2	Q05940	True	VMAT2_HUMAN	5-HT_byTPH1_and_SLC18A2	CPI-CS09463D22E	ENSG00000165646	0.044	0.019	0.0	0.0	0.0	0.0	0.0	0.0	0.0	0.0	0.0	0.0
SLC18A2	Q05940	True	VMAT2_HUMAN	5-HT_byTPH1_and_SLC18A2	CPI-CS0FBE83390	ENSG00000165646	0.044	0.019	0.0	0.0	0.0	0.0	0.0	0.0	0.0	0.0	0.0	0.0
SLC18A2	Q05940	True	VMAT2_HUMAN	5-HT_byTPH1_and_SLC18A2	CPI-CS059692236	ENSG00000165646	0.044	0.019	0.0	0.0	0.0	0.0	0.0	0.0	0.0	0.0	0.0	0.0
SLC18A2	Q05940	True	VMAT2_HUMAN	5-HT_byTPH2_and_SLC18A2	CPI-CS0CB4D5AA2	ENSG00000165646	0.008	0.0	0.0	0.0	0.0	0.0	0.0	0.0	0.0	0.0	0.0	0.0
SLC18A2	Q05940	True	VMAT2_HUMAN	5-HT_byTPH2_and_SLC18A2	CPI-CS01C80FFD5	ENSG00000165646	0.008	0.0	0.0	0.0	0.0	0.0	0.0	0.0	0.0	0.0	0.0	0.0
SLC18A2	Q05940	True	VMAT2_HUMAN	5-HT_byTPH2_and_SLC18A2	CPI-CS0BAEBE4DB	ENSG00000165646	0.008	0.0	0.0	0.0	0.0	0.0	0.0	0.0	0.0	0.0	0.0	0.0
SLC18A2	Q05940	True	VMAT2_HUMAN	5-HT_byTPH2_and_SLC18A2	CPI-CS08A9A272D	ENSG00000165646	0.008	0.0	0.0	0.0	0.0	0.0	0.0	0.0	0.0	0.0	0.0	0.0
SLC18A2	Q05940	True	VMAT2_HUMAN	5-HT_byTPH2_and_SLC18A2	CPI-CS0C605AFB6	ENSG00000165646	0.008	0.0	0.0	0.0	0.0	0.0	0.0	0.0	0.0	0.0	0.0	0.0
SLC18A2	Q05940	True	VMAT2_HUMAN	5-HT_byTPH2_and_SLC18A2	CPI-CS0778BF832	ENSG00000165646	0.008	0.0	0.0	0.0	0.0	0.0	0.0	0.0	0.0	0.0	0.0	0.0
SLC18A2	Q05940	True	VMAT2_HUMAN	Adrenaline_byPNMT_and_SLC18A2	CPI-CS06FE13C35	ENSG00000165646	0.044	0.019	0.0	0.0	0.0	0.0	0.0	0.0	0.0	0.0	0.0	0.0
SLC18A2	Q05940	True	VMAT2_HUMAN	Adrenaline_byPNMT_and_SLC18A2	CPI-CS0C22FCA29	ENSG00000165646	0.044	0.019	0.0	0.0	0.0	0.0	0.0	0.0	0.0	0.0	0.0	0.0
SLC18A2	Q05940	True	VMAT2_HUMAN	Adrenaline_byPNMT_and_SLC18A2	CPI-CS00979A178	ENSG00000165646	0.044	0.019	0.0	0.0	0.0	0.0	0.0	0.0	0.0	0.0	0.0	0.0
SLC18A2	Q05940	True	VMAT2_HUMAN	Adrenaline_byPNMT_and_SLC18A2	CPI-CS0CCD9D09E	ENSG00000165646	0.044	0.019	0.0	0.0	0.0	0.0	0.0	0.0	0.0	0.0	0.0	0.0
SLC18A2	Q05940	True	VMAT2_HUMAN	Adrenaline_byPNMT_and_SLC18A2	CPI-CS0E52EA029	ENSG00000165646	0.044	0.019	0.0	0.0	0.0	0.0	0.0	0.0	0.0	0.0	0.0	0.0
SLC18A2	Q05940	True	VMAT2_HUMAN	Adrenaline_byPNMT_and_SLC18A2	CPI-CS08E4B4F26	ENSG00000165646	0.044	0.019	0.0	0.0	0.0	0.0	0.0	0.0	0.0	0.0	0.0	0.0
SLC18A2	Q05940	True	VMAT2_HUMAN	Adrenaline_byPNMT_and_SLC18A2	CPI-CS09B74556F	ENSG00000165646	0.044	0.019	0.0	0.0	0.0	0.0	0.0	0.0	0.0	0.0	0.0	0.0
SLC18A2	Q05940	True	VMAT2_HUMAN	Adrenaline_byPNMT_and_SLC18A2	CPI-CS046C11B05	ENSG00000165646	0.044	0.019	0.0	0.0	0.0	0.0	0.0	0.0	0.0	0.0	0.0	0.0
SLC18A2	Q05940	True	VMAT2_HUMAN	Dopamine_byDDC_and_SLC18A2	CPI-CS04B5BF177	ENSG00000165646	0.004	0.019	0.0	0.0	0.0	0.0	0.0	0.0	0.0	0.0	0.0	0.0
SLC18A2	Q05940	True	VMAT2_HUMAN	Dopamine_byDDC_and_SLC18A2	CPI-CS0795A8A7A	ENSG00000165646	0.004	0.019	0.0	0.0	0.0	0.0	0.0	0.0	0.0	0.0	0.0	0.0
SLC18A2	Q05940	True	VMAT2_HUMAN	Dopamine_byDDC_and_SLC18A2	CPI-CS039F33B17	ENSG00000165646	0.004	0.019	0.0	0.0	0.0	0.0	0.0	0.0	0.0	0.0	0.0	0.0
SLC18A2	Q05940	True	VMAT2_HUMAN	Dopamine_byDDC_and_SLC18A2	CPI-CS017E74D3E	ENSG00000165646	0.004	0.019	0.0	0.0	0.0	0.0	0.0	0.0	0.0	0.0	0.0	0.0
SLC18A2	Q05940	True	VMAT2_HUMAN	Noradrenaline_byDBH_and_SLC18A2	CPI-CS098539E78	ENSG00000165646	0.017	0.01	0.0	0.0	0.0	0.0	0.0	0.0	0.0	0.0	0.0	0.0
SLC18A2	Q05940	True	VMAT2_HUMAN	Noradrenaline_byDBH_and_SLC18A2	CPI-CS02EA1C9D1	ENSG00000165646	0.017	0.01	0.0	0.0	0.0	0.0	0.0	0.0	0.0	0.0	0.0	0.0
SLC18A2	Q05940	True	VMAT2_HUMAN	Noradrenaline_byDBH_and_SLC18A2	CPI-CS0EAD92BCF	ENSG00000165646	0.017	0.01	0.0	0.0	0.0	0.0	0.0	0.0	0.0	0.0	0.0	0.0
SLC18A2	Q05940	True	VMAT2_HUMAN	Noradrenaline_byDBH_and_SLC18A2	CPI-CS0345842F1	ENSG00000165646	0.017	0.01	0.0	0.0	0.0	0.0	0.0	0.0	0.0	0.0	0.0	0.0
SLC18A2	Q05940	True	VMAT2_HUMAN	Noradrenaline_byDBH_and_SLC18A2	CPI-CS04395827F	ENSG00000165646	0.017	0.01	0.0	0.0	0.0	0.0	0.0	0.0	0.0	0.0	0.0	0.0
SLC18A2	Q05940	True	VMAT2_HUMAN	Noradrenaline_byDBH_and_SLC18A2	CPI-CS0B9360E04	ENSG00000165646	0.017	0.01	0.0	0.0	0.0	0.0	0.0	0.0	0.0	0.0	0.0	0.0
SLC18A2	Q05940	True	VMAT2_HUMAN	Noradrenaline_byDBH_and_SLC18A2	CPI-CS0E8897714	ENSG00000165646	0.017	0.01	0.0	0.0	0.0	0.0	0.0	0.0	0.0	0.0	0.0	0.0
SLC18A2	Q05940	True	VMAT2_HUMAN	Noradrenaline_byDBH_and_SLC18A2	CPI-CS067A8F850	ENSG00000165646	0.017	0.01	0.0	0.0	0.0	0.0	0.0	0.0	0.0	0.0	0.0	0.0
TPH2	Q8IWU9	True	TPH2_HUMAN	5-HT_byTPH2_and_SLC6A4	CPI-CS004966156	ENSG00000139287	0.008	0.0	0.0	0.0	0.0	0.0	0.0	0.0	0.0	0.0	0.0	0.0
TPH2	Q8IWU9	True	TPH2_HUMAN	5-HT_byTPH2_and_SLC6A4	CPI-CS0B31D535F	ENSG00000139287	0.008	0.0	0.0	0.0	0.0	0.0	0.0	0.0	0.0	0.0	0.0	0.0
TPH2	Q8IWU9	True	TPH2_HUMAN	5-HT_byTPH2_and_SLC6A4	CPI-CS01EA98FFF	ENSG00000139287	0.008	0.0	0.0	0.0	0.0	0.0	0.0	0.0	0.0	0.0	0.0	0.0
TPH2	Q8IWU9	True	TPH2_HUMAN	5-HT_byTPH2_and_SLC6A4	CPI-CS0DB983DDE	ENSG00000139287	0.008	0.0	0.0	0.0	0.0	0.0	0.0	0.0	0.0	0.0	0.0	0.0
TPH2	Q8IWU9	True	TPH2_HUMAN	5-HT_byTPH2_and_SLC6A4	CPI-CS0470204FB	ENSG00000139287	0.008	0.0	0.0	0.0	0.0	0.0	0.0	0.0	0.0	0.0	0.0	0.0
TPH2	Q8IWU9	True	TPH2_HUMAN	5-HT_byTPH2_and_SLC6A4	CPI-CS08EFEF89B	ENSG00000139287	0.008	0.0	0.0	0.0	0.0	0.0	0.0	0.0	0.0	0.0	0.0	0.0
TPH2	Q8IWU9	True	TPH2_HUMAN	5-HT_byTPH2_and_SLC18A2	CPI-CS0CB4D5AA2	ENSG00000139287	0.008	0.0	0.0	0.0	0.0	0.0	0.0	0.0	0.0	0.0	0.0	0.0
TPH2	Q8IWU9	True	TPH2_HUMAN	5-HT_byTPH2_and_SLC18A2	CPI-CS01C80FFD5	ENSG00000139287	0.008	0.0	0.0	0.0	0.0	0.0	0.0	0.0	0.0	0.0	0.0	0.0
TPH2	Q8IWU9	True	TPH2_HUMAN	5-HT_byTPH2_and_SLC18A2	CPI-CS0BAEBE4DB	ENSG00000139287	0.008	0.0	0.0	0.0	0.0	0.0	0.0	0.0	0.0	0.0	0.0	0.0
TPH2	Q8IWU9	True	TPH2_HUMAN	5-HT_byTPH2_and_SLC18A2	CPI-CS08A9A272D	ENSG00000139287	0.008	0.0	0.0	0.0	0.0	0.0	0.0	0.0	0.0	0.0	0.0	0.0
TPH2	Q8IWU9	True	TPH2_HUMAN	5-HT_byTPH2_and_SLC18A2	CPI-CS0C605AFB6	ENSG00000139287	0.008	0.0	0.0	0.0	0.0	0.0	0.0	0.0	0.0	0.0	0.0	0.0
TPH2	Q8IWU9	True	TPH2_HUMAN	5-HT_byTPH2_and_SLC18A2	CPI-CS0778BF832	ENSG00000139287	0.008	0.0	0.0	0.0	0.0	0.0	0.0	0.0	0.0	0.0	0.0	0.0
SLC29A1	Q99808	True	S29A1_HUMAN	Adenosine_byNT5E_and_SLC29A1	CPI-CS064B4FE21	ENSG00000112759	0.034	0.469	0.0	0.0	0.0	0.0	0.205	0.0	4.359	0.0	0.0	0.0
SLC29A1	Q99808	True	S29A1_HUMAN	Adenosine_byNT5E_and_SLC29A1	CPI-CS056D84EB8	ENSG00000112759	0.034	0.469	0.0	0.0	0.0	0.0	0.205	0.0	4.359	0.0	0.0	0.0
SLC29A1	Q99808	True	S29A1_HUMAN	Adenosine_byNT5E_and_SLC29A1	CPI-CS05357F38C	ENSG00000112759	0.034	0.469	0.0	0.0	0.0	0.0	0.205	0.0	4.359	0.0	0.0	0.0
NT5E	P21589	True	5NTD_HUMAN	Adenosine_byNT5E_and_SLC29A1	CPI-CS064B4FE21	ENSG00000135318	0.034	0.469	0.0	0.0	0.0	0.0	0.205	0.0	4.359	0.0	0.0	0.0
NT5E	P21589	True	5NTD_HUMAN	Adenosine_byNT5E_and_SLC29A1	CPI-CS056D84EB8	ENSG00000135318	0.034	0.469	0.0	0.0	0.0	0.0	0.205	0.0	4.359	0.0	0.0	0.0
NT5E	P21589	True	5NTD_HUMAN	Adenosine_byNT5E_and_SLC29A1	CPI-CS05357F38C	ENSG00000135318	0.034	0.469	0.0	0.0	0.0	0.0	0.205	0.0	4.359	0.0	0.0	0.0
NT5E	P21589	True	5NTD_HUMAN	Adenosine_byNT5E_and_SLC29A2	CPI-CS0BCAA5227	ENSG00000135318	0.034	0.43	0.0	0.0	0.0	0.0	0.205	0.0	0.0	0.0	0.0	0.0
NT5E	P21589	True	5NTD_HUMAN	Adenosine_byNT5E_and_SLC29A2	CPI-CS0FDA0F596	ENSG00000135318	0.034	0.43	0.0	0.0	0.0	0.0	0.205	0.0	0.0	0.0	0.0	0.0
NT5E	P21589	True	5NTD_HUMAN	Adenosine_byNT5E_and_SLC29A2	CPI-CS016DD08B8	ENSG00000135318	0.034	0.43	0.0	0.0	0.0	0.0	0.205	0.0	0.0	0.0	0.0	0.0
NT5E	P21589	True	5NTD_HUMAN	Adenosine_byNT5E_and_SLC29A3	CPI-CS0517F9783	ENSG00000135318	0.034	0.445	0.0	0.0	0.0	0.0	0.205	0.0	0.0	0.0	0.0	0.0
NT5E	P21589	True	5NTD_HUMAN	Adenosine_byNT5E_and_SLC29A3	CPI-CS0F865E648	ENSG00000135318	0.034	0.445	0.0	0.0	0.0	0.0	0.205	0.0	0.0	0.0	0.0	0.0
NT5E	P21589	True	5NTD_HUMAN	Adenosine_byNT5E_and_SLC29A3	CPI-CS0D17EA793	ENSG00000135318	0.034	0.445	0.0	0.0	0.0	0.0	0.205	0.0	0.0	0.0	0.0	0.0
NT5E	P21589	True	5NTD_HUMAN	Adenosine_byNT5E_and_SLC29A4	CPI-CS0521FD886	ENSG00000135318	0.034	0.404	0.0	0.0	0.0	0.0	0.205	0.0	0.0	0.0	0.0	0.0
NT5E	P21589	True	5NTD_HUMAN	Adenosine_byNT5E_and_SLC29A4	CPI-CS028B98B8F	ENSG00000135318	0.034	0.404	0.0	0.0	0.0	0.0	0.205	0.0	0.0	0.0	0.0	0.0
NT5E	P21589	True	5NTD_HUMAN	Adenosine_byNT5E_and_SLC29A4	CPI-CS0985F2C10	ENSG00000135318	0.034	0.404	0.0	0.0	0.0	0.0	0.205	0.0	0.0	0.0	0.0	0.0
SLC29A2	Q14542	True	S29A2_HUMAN	Adenosine_byNT5E_and_SLC29A2	CPI-CS0BCAA5227	ENSG00000174669	0.034	0.43	0.0	0.0	0.0	0.0	0.205	0.0	0.0	0.0	0.0	0.0
SLC29A2	Q14542	True	S29A2_HUMAN	Adenosine_byNT5E_and_SLC29A2	CPI-CS0FDA0F596	ENSG00000174669	0.034	0.43	0.0	0.0	0.0	0.0	0.205	0.0	0.0	0.0	0.0	0.0
SLC29A2	Q14542	True	S29A2_HUMAN	Adenosine_byNT5E_and_SLC29A2	CPI-CS016DD08B8	ENSG00000174669	0.034	0.43	0.0	0.0	0.0	0.0	0.205	0.0	0.0	0.0	0.0	0.0
SLC29A3	Q9BZD2	True	S29A3_HUMAN	Adenosine_byNT5E_and_SLC29A3	CPI-CS0517F9783	ENSG00000198246	0.034	0.445	0.0	0.0	0.0	0.0	0.205	0.0	0.0	0.0	0.0	0.0
SLC29A3	Q9BZD2	True	S29A3_HUMAN	Adenosine_byNT5E_and_SLC29A3	CPI-CS0F865E648	ENSG00000198246	0.034	0.445	0.0	0.0	0.0	0.0	0.205	0.0	0.0	0.0	0.0	0.0
SLC29A3	Q9BZD2	True	S29A3_HUMAN	Adenosine_byNT5E_and_SLC29A3	CPI-CS0D17EA793	ENSG00000198246	0.034	0.445	0.0	0.0	0.0	0.0	0.205	0.0	0.0	0.0	0.0	0.0
SLC29A4	Q7RTT9	True	S29A4_HUMAN	Adenosine_byNT5E_and_SLC29A4	CPI-CS0521FD886	ENSG00000164638	0.034	0.404	0.0	0.0	0.0	0.0	0.205	0.0	0.0	0.0	0.0	0.0
SLC29A4	Q7RTT9	True	S29A4_HUMAN	Adenosine_byNT5E_and_SLC29A4	CPI-CS028B98B8F	ENSG00000164638	0.034	0.404	0.0	0.0	0.0	0.0	0.205	0.0	0.0	0.0	0.0	0.0
SLC29A4	Q7RTT9	True	S29A4_HUMAN	Adenosine_byNT5E_and_SLC29A4	CPI-CS0985F2C10	ENSG00000164638	0.034	0.404	0.0	0.0	0.0	0.0	0.205	0.0	0.0	0.0	0.0	0.0
POMC	P01189	True	COLI_HUMAN	b-Endorphin_byPOMC	CPI-CS005209739	ENSG00000115138	0.877	1.112	0.0	0.0	1.889	0.0	1.542	0.0	0.0	0.0	4.38	0.505
POMC	P01189	True	COLI_HUMAN	b-Endorphin_byPOMC	CPI-CS040CDD259	ENSG00000115138	0.877	1.112	0.0	0.0	1.889	0.0	1.542	0.0	0.0	0.0	4.38	0.505
POMC	P01189	True	COLI_HUMAN	b-Endorphin_byPOMC	CPI-CS0FFD6263C	ENSG00000115138	0.877	1.112	0.0	0.0	1.889	0.0	1.542	0.0	0.0	0.0	4.38	0.505
SLC6A3	Q01959	True	SC6A3_HUMAN	Dopamine_byDDC_and_SLC6A3	CPI-CS09E4953BB	ENSG00000142319	0.004	0.011	0.0	0.0	0.0	0.0	0.0	0.0	0.0	0.0	0.0	0.0
SLC6A3	Q01959	True	SC6A3_HUMAN	Dopamine_byDDC_and_SLC6A3	CPI-CS09E4953BB	ENSG00000276996	0.004	0.011	0.0	0.0	0.0	0.0	0.0	0.0	0.0	0.0	0.0	0.0
SLC6A3	Q01959	True	SC6A3_HUMAN	Dopamine_byDDC_and_SLC6A3	CPI-CS0CBA297C7	ENSG00000142319	0.004	0.011	0.0	0.0	0.0	0.0	0.0	0.0	0.0	0.0	0.0	0.0
SLC6A3	Q01959	True	SC6A3_HUMAN	Dopamine_byDDC_and_SLC6A3	CPI-CS0CBA297C7	ENSG00000276996	0.004	0.011	0.0	0.0	0.0	0.0	0.0	0.0	0.0	0.0	0.0	0.0
SLC6A3	Q01959	True	SC6A3_HUMAN	Dopamine_byDDC_and_SLC6A3	CPI-CS01A3157EB	ENSG00000142319	0.004	0.011	0.0	0.0	0.0	0.0	0.0	0.0	0.0	0.0	0.0	0.0
SLC6A3	Q01959	True	SC6A3_HUMAN	Dopamine_byDDC_and_SLC6A3	CPI-CS01A3157EB	ENSG00000276996	0.004	0.011	0.0	0.0	0.0	0.0	0.0	0.0	0.0	0.0	0.0	0.0
SLC6A3	Q01959	True	SC6A3_HUMAN	Dopamine_byDDC_and_SLC6A3	CPI-CS063480C92	ENSG00000142319	0.004	0.011	0.0	0.0	0.0	0.0	0.0	0.0	0.0	0.0	0.0	0.0
SLC6A3	Q01959	True	SC6A3_HUMAN	Dopamine_byDDC_and_SLC6A3	CPI-CS063480C92	ENSG00000276996	0.004	0.011	0.0	0.0	0.0	0.0	0.0	0.0	0.0	0.0	0.0	0.0
SLC32A1	Q9H598	True	VIAAT_HUMAN	GABA_byGAD1_and_SLC32A1	CPI-CS0CE0C5AF0	ENSG00000101438	0.0	0.032	0.0	0.0	0.0	0.0	0.0	0.0	0.0	0.0	0.0	0.0
SLC32A1	Q9H598	True	VIAAT_HUMAN	GABA_byGAD1_and_SLC32A1	CPI-CS0FA38E530	ENSG00000101438	0.0	0.032	0.0	0.0	0.0	0.0	0.0	0.0	0.0	0.0	0.0	0.0
SLC32A1	Q9H598	True	VIAAT_HUMAN	GABA_byGAD1_and_SLC32A1	CPI-CC09C521706	ENSG00000101438	0.0	0.032	0.0	0.0	0.0	0.0	0.0	0.0	0.0	0.0	0.0	0.0
SLC32A1	Q9H598	True	VIAAT_HUMAN	GABA_byGAD1_and_SLC32A1	CPI-CC0990A372B	ENSG00000101438	0.0	0.032	0.0	0.0	0.0	0.0	0.0	0.0	0.0	0.0	0.0	0.0
SLC32A1	Q9H598	True	VIAAT_HUMAN	GABA_byGAD1_and_SLC32A1	CPI-CC0392C7337	ENSG00000101438	0.0	0.032	0.0	0.0	0.0	0.0	0.0	0.0	0.0	0.0	0.0	0.0
SLC32A1	Q9H598	True	VIAAT_HUMAN	GABA_byGAD1_and_SLC32A1	CPI-CC0CAFBA656	ENSG00000101438	0.0	0.032	0.0	0.0	0.0	0.0	0.0	0.0	0.0	0.0	0.0	0.0
SLC32A1	Q9H598	True	VIAAT_HUMAN	GABA_byGAD1_and_SLC32A1	CPI-CC0608D4CA8	ENSG00000101438	0.0	0.032	0.0	0.0	0.0	0.0	0.0	0.0	0.0	0.0	0.0	0.0
SLC32A1	Q9H598	True	VIAAT_HUMAN	GABA_byGAD1_and_SLC32A1	CPI-CC0F8CB8104	ENSG00000101438	0.0	0.032	0.0	0.0	0.0	0.0	0.0	0.0	0.0	0.0	0.0	0.0
SLC32A1	Q9H598	True	VIAAT_HUMAN	GABA_byGAD1_and_SLC32A1	CPI-CC002F8F1E8	ENSG00000101438	0.0	0.032	0.0	0.0	0.0	0.0	0.0	0.0	0.0	0.0	0.0	0.0
SLC32A1	Q9H598	True	VIAAT_HUMAN	GABA_byGAD1_and_SLC32A1	CPI-CC035C82A9B	ENSG00000101438	0.0	0.032	0.0	0.0	0.0	0.0	0.0	0.0	0.0	0.0	0.0	0.0
SLC32A1	Q9H598	True	VIAAT_HUMAN	GABA_byGAD1_and_SLC32A1	CPI-CC05830C11D	ENSG00000101438	0.0	0.032	0.0	0.0	0.0	0.0	0.0	0.0	0.0	0.0	0.0	0.0
SLC32A1	Q9H598	True	VIAAT_HUMAN	GABA_byGAD1_and_SLC32A1	CPI-CC0B77A9502	ENSG00000101438	0.0	0.032	0.0	0.0	0.0	0.0	0.0	0.0	0.0	0.0	0.0	0.0
SLC32A1	Q9H598	True	VIAAT_HUMAN	GABA_byGAD1_and_SLC32A1	CPI-CC07BC9E69C	ENSG00000101438	0.0	0.032	0.0	0.0	0.0	0.0	0.0	0.0	0.0	0.0	0.0	0.0
SLC32A1	Q9H598	True	VIAAT_HUMAN	GABA_byGAD1_and_SLC32A1	CPI-CC021D4CBC2	ENSG00000101438	0.0	0.032	0.0	0.0	0.0	0.0	0.0	0.0	0.0	0.0	0.0	0.0
SLC32A1	Q9H598	True	VIAAT_HUMAN	GABA_byGAD1_and_SLC32A1	CPI-CC0836120E7	ENSG00000101438	0.0	0.032	0.0	0.0	0.0	0.0	0.0	0.0	0.0	0.0	0.0	0.0
GAD1	Q99259	True	DCE1_HUMAN	GABA_byGAD1_and_SLC32A1	CPI-CS0CE0C5AF0	ENSG00000128683	0.0	0.032	0.0	0.0	0.0	0.0	0.0	0.0	0.0	0.0	0.0	0.0
GAD1	Q99259	True	DCE1_HUMAN	GABA_byGAD1_and_SLC32A1	CPI-CS0FA38E530	ENSG00000128683	0.0	0.032	0.0	0.0	0.0	0.0	0.0	0.0	0.0	0.0	0.0	0.0
GAD1	Q99259	True	DCE1_HUMAN	GABA_byGAD1_and_SLC32A1	CPI-CC09C521706	ENSG00000128683	0.0	0.032	0.0	0.0	0.0	0.0	0.0	0.0	0.0	0.0	0.0	0.0
GAD1	Q99259	True	DCE1_HUMAN	GABA_byGAD1_and_SLC32A1	CPI-CC0990A372B	ENSG00000128683	0.0	0.032	0.0	0.0	0.0	0.0	0.0	0.0	0.0	0.0	0.0	0.0
GAD1	Q99259	True	DCE1_HUMAN	GABA_byGAD1_and_SLC32A1	CPI-CC0392C7337	ENSG00000128683	0.0	0.032	0.0	0.0	0.0	0.0	0.0	0.0	0.0	0.0	0.0	0.0
GAD1	Q99259	True	DCE1_HUMAN	GABA_byGAD1_and_SLC32A1	CPI-CC0CAFBA656	ENSG00000128683	0.0	0.032	0.0	0.0	0.0	0.0	0.0	0.0	0.0	0.0	0.0	0.0
GAD1	Q99259	True	DCE1_HUMAN	GABA_byGAD1_and_SLC32A1	CPI-CC0608D4CA8	ENSG00000128683	0.0	0.032	0.0	0.0	0.0	0.0	0.0	0.0	0.0	0.0	0.0	0.0
GAD1	Q99259	True	DCE1_HUMAN	GABA_byGAD1_and_SLC32A1	CPI-CC0F8CB8104	ENSG00000128683	0.0	0.032	0.0	0.0	0.0	0.0	0.0	0.0	0.0	0.0	0.0	0.0
GAD1	Q99259	True	DCE1_HUMAN	GABA_byGAD1_and_SLC32A1	CPI-CC002F8F1E8	ENSG00000128683	0.0	0.032	0.0	0.0	0.0	0.0	0.0	0.0	0.0	0.0	0.0	0.0
GAD1	Q99259	True	DCE1_HUMAN	GABA_byGAD1_and_SLC32A1	CPI-CC035C82A9B	ENSG00000128683	0.0	0.032	0.0	0.0	0.0	0.0	0.0	0.0	0.0	0.0	0.0	0.0
GAD1	Q99259	True	DCE1_HUMAN	GABA_byGAD1_and_SLC32A1	CPI-CC05830C11D	ENSG00000128683	0.0	0.032	0.0	0.0	0.0	0.0	0.0	0.0	0.0	0.0	0.0	0.0
GAD1	Q99259	True	DCE1_HUMAN	GABA_byGAD1_and_SLC32A1	CPI-CC0B77A9502	ENSG00000128683	0.0	0.032	0.0	0.0	0.0	0.0	0.0	0.0	0.0	0.0	0.0	0.0
GAD1	Q99259	True	DCE1_HUMAN	GABA_byGAD1_and_SLC32A1	CPI-CC07BC9E69C	ENSG00000128683	0.0	0.032	0.0	0.0	0.0	0.0	0.0	0.0	0.0	0.0	0.0	0.0
GAD1	Q99259	True	DCE1_HUMAN	GABA_byGAD1_and_SLC32A1	CPI-CC021D4CBC2	ENSG00000128683	0.0	0.032	0.0	0.0	0.0	0.0	0.0	0.0	0.0	0.0	0.0	0.0
GAD1	Q99259	True	DCE1_HUMAN	GABA_byGAD1_and_SLC32A1	CPI-CC0836120E7	ENSG00000128683	0.0	0.032	0.0	0.0	0.0	0.0	0.0	0.0	0.0	0.0	0.0	0.0
GAD1	Q99259	True	DCE1_HUMAN	GABA_byGAD1_and_SLC6A1	CPI-CS06B116BC0	ENSG00000128683	0.022	0.04	0.0	0.0	0.0	0.0	0.217	0.0	0.0	0.0	0.0	0.0
GAD1	Q99259	True	DCE1_HUMAN	GABA_byGAD1_and_SLC6A1	CPI-CS04C0A3C19	ENSG00000128683	0.022	0.04	0.0	0.0	0.0	0.0	0.217	0.0	0.0	0.0	0.0	0.0
GAD1	Q99259	True	DCE1_HUMAN	GABA_byGAD1_and_SLC6A1	CPI-CC0200FD25E	ENSG00000128683	0.022	0.04	0.0	0.0	0.0	0.0	0.217	0.0	0.0	0.0	0.0	0.0
GAD1	Q99259	True	DCE1_HUMAN	GABA_byGAD1_and_SLC6A1	CPI-CC07921E343	ENSG00000128683	0.022	0.04	0.0	0.0	0.0	0.0	0.217	0.0	0.0	0.0	0.0	0.0
GAD1	Q99259	True	DCE1_HUMAN	GABA_byGAD1_and_SLC6A1	CPI-CC03C18523A	ENSG00000128683	0.022	0.04	0.0	0.0	0.0	0.0	0.217	0.0	0.0	0.0	0.0	0.0
GAD1	Q99259	True	DCE1_HUMAN	GABA_byGAD1_and_SLC6A1	CPI-CC0DF227F32	ENSG00000128683	0.022	0.04	0.0	0.0	0.0	0.0	0.217	0.0	0.0	0.0	0.0	0.0
GAD1	Q99259	True	DCE1_HUMAN	GABA_byGAD1_and_SLC6A1	CPI-CC0C3E95213	ENSG00000128683	0.022	0.04	0.0	0.0	0.0	0.0	0.217	0.0	0.0	0.0	0.0	0.0
GAD1	Q99259	True	DCE1_HUMAN	GABA_byGAD1_and_SLC6A1	CPI-CC01B9552BA	ENSG00000128683	0.022	0.04	0.0	0.0	0.0	0.0	0.217	0.0	0.0	0.0	0.0	0.0
GAD1	Q99259	True	DCE1_HUMAN	GABA_byGAD1_and_SLC6A1	CPI-CC0E092014F	ENSG00000128683	0.022	0.04	0.0	0.0	0.0	0.0	0.217	0.0	0.0	0.0	0.0	0.0
GAD1	Q99259	True	DCE1_HUMAN	GABA_byGAD1_and_SLC6A1	CPI-CC07D1D1AD0	ENSG00000128683	0.022	0.04	0.0	0.0	0.0	0.0	0.217	0.0	0.0	0.0	0.0	0.0
GAD1	Q99259	True	DCE1_HUMAN	GABA_byGAD1_and_SLC6A1	CPI-CC0F65C1997	ENSG00000128683	0.022	0.04	0.0	0.0	0.0	0.0	0.217	0.0	0.0	0.0	0.0	0.0
GAD1	Q99259	True	DCE1_HUMAN	GABA_byGAD1_and_SLC6A1	CPI-CC0F2E29DCC	ENSG00000128683	0.022	0.04	0.0	0.0	0.0	0.0	0.217	0.0	0.0	0.0	0.0	0.0
GAD1	Q99259	True	DCE1_HUMAN	GABA_byGAD1_and_SLC6A1	CPI-CC0C87922CA	ENSG00000128683	0.022	0.04	0.0	0.0	0.0	0.0	0.217	0.0	0.0	0.0	0.0	0.0
GAD1	Q99259	True	DCE1_HUMAN	GABA_byGAD1_and_SLC6A1	CPI-CC0CDF35FE2	ENSG00000128683	0.022	0.04	0.0	0.0	0.0	0.0	0.217	0.0	0.0	0.0	0.0	0.0
GAD1	Q99259	True	DCE1_HUMAN	GABA_byGAD1_and_SLC6A1	CPI-CC0A95EED6F	ENSG00000128683	0.022	0.04	0.0	0.0	0.0	0.0	0.217	0.0	0.0	0.0	0.0	0.0
GAD1	Q99259	True	DCE1_HUMAN	GABA_byGAD1_and_SLC6A11	CPI-CS02929CEBB	ENSG00000128683	0.106	0.01	0.0	0.0	0.0	0.0	0.0	0.0	0.0	0.0	0.0	0.0
GAD1	Q99259	True	DCE1_HUMAN	GABA_byGAD1_and_SLC6A11	CPI-CS0A7EA055F	ENSG00000128683	0.106	0.01	0.0	0.0	0.0	0.0	0.0	0.0	0.0	0.0	0.0	0.0
GAD1	Q99259	True	DCE1_HUMAN	GABA_byGAD1_and_SLC6A11	CPI-CC0CBCCF256	ENSG00000128683	0.106	0.01	0.0	0.0	0.0	0.0	0.0	0.0	0.0	0.0	0.0	0.0
GAD1	Q99259	True	DCE1_HUMAN	GABA_byGAD1_and_SLC6A11	CPI-CC02E4FE92E	ENSG00000128683	0.106	0.01	0.0	0.0	0.0	0.0	0.0	0.0	0.0	0.0	0.0	0.0
GAD1	Q99259	True	DCE1_HUMAN	GABA_byGAD1_and_SLC6A11	CPI-CC004185A70	ENSG00000128683	0.106	0.01	0.0	0.0	0.0	0.0	0.0	0.0	0.0	0.0	0.0	0.0
GAD1	Q99259	True	DCE1_HUMAN	GABA_byGAD1_and_SLC6A11	CPI-CC0E8A76CD6	ENSG00000128683	0.106	0.01	0.0	0.0	0.0	0.0	0.0	0.0	0.0	0.0	0.0	0.0
GAD1	Q99259	True	DCE1_HUMAN	GABA_byGAD1_and_SLC6A11	CPI-CC09E9DF123	ENSG00000128683	0.106	0.01	0.0	0.0	0.0	0.0	0.0	0.0	0.0	0.0	0.0	0.0
GAD1	Q99259	True	DCE1_HUMAN	GABA_byGAD1_and_SLC6A11	CPI-CC08A636173	ENSG00000128683	0.106	0.01	0.0	0.0	0.0	0.0	0.0	0.0	0.0	0.0	0.0	0.0
GAD1	Q99259	True	DCE1_HUMAN	GABA_byGAD1_and_SLC6A11	CPI-CC0D3781D5C	ENSG00000128683	0.106	0.01	0.0	0.0	0.0	0.0	0.0	0.0	0.0	0.0	0.0	0.0
GAD1	Q99259	True	DCE1_HUMAN	GABA_byGAD1_and_SLC6A11	CPI-CC01D135078	ENSG00000128683	0.106	0.01	0.0	0.0	0.0	0.0	0.0	0.0	0.0	0.0	0.0	0.0
GAD1	Q99259	True	DCE1_HUMAN	GABA_byGAD1_and_SLC6A11	CPI-CC040CFDD33	ENSG00000128683	0.106	0.01	0.0	0.0	0.0	0.0	0.0	0.0	0.0	0.0	0.0	0.0
GAD1	Q99259	True	DCE1_HUMAN	GABA_byGAD1_and_SLC6A11	CPI-CC096B77AA5	ENSG00000128683	0.106	0.01	0.0	0.0	0.0	0.0	0.0	0.0	0.0	0.0	0.0	0.0
GAD1	Q99259	True	DCE1_HUMAN	GABA_byGAD1_and_SLC6A11	CPI-CC022A52952	ENSG00000128683	0.106	0.01	0.0	0.0	0.0	0.0	0.0	0.0	0.0	0.0	0.0	0.0
GAD1	Q99259	True	DCE1_HUMAN	GABA_byGAD1_and_SLC6A11	CPI-CC084F4CFB2	ENSG00000128683	0.106	0.01	0.0	0.0	0.0	0.0	0.0	0.0	0.0	0.0	0.0	0.0
GAD1	Q99259	True	DCE1_HUMAN	GABA_byGAD1_and_SLC6A11	CPI-CC0D3BD85F0	ENSG00000128683	0.106	0.01	0.0	0.0	0.0	0.0	0.0	0.0	0.0	0.0	0.0	0.0
GAD1	Q99259	True	DCE1_HUMAN	GABA_byGAD1_and_SLC6A12	CPI-CS0DE2ED1D0	ENSG00000128683	0.006	0.0	0.0	0.0	0.0	0.0	0.0	0.0	0.0	0.0	0.0	0.0
GAD1	Q99259	True	DCE1_HUMAN	GABA_byGAD1_and_SLC6A12	CPI-CS025E1B7C6	ENSG00000128683	0.006	0.0	0.0	0.0	0.0	0.0	0.0	0.0	0.0	0.0	0.0	0.0
GAD1	Q99259	True	DCE1_HUMAN	GABA_byGAD1_and_SLC6A12	CPI-CC061180998	ENSG00000128683	0.006	0.0	0.0	0.0	0.0	0.0	0.0	0.0	0.0	0.0	0.0	0.0
GAD1	Q99259	True	DCE1_HUMAN	GABA_byGAD1_and_SLC6A12	CPI-CC0C820256C	ENSG00000128683	0.006	0.0	0.0	0.0	0.0	0.0	0.0	0.0	0.0	0.0	0.0	0.0
GAD1	Q99259	True	DCE1_HUMAN	GABA_byGAD1_and_SLC6A12	CPI-CC03F9B0D3E	ENSG00000128683	0.006	0.0	0.0	0.0	0.0	0.0	0.0	0.0	0.0	0.0	0.0	0.0
GAD1	Q99259	True	DCE1_HUMAN	GABA_byGAD1_and_SLC6A12	CPI-CC0EBAAB6B8	ENSG00000128683	0.006	0.0	0.0	0.0	0.0	0.0	0.0	0.0	0.0	0.0	0.0	0.0
GAD1	Q99259	True	DCE1_HUMAN	GABA_byGAD1_and_SLC6A12	CPI-CC017F52E16	ENSG00000128683	0.006	0.0	0.0	0.0	0.0	0.0	0.0	0.0	0.0	0.0	0.0	0.0
GAD1	Q99259	True	DCE1_HUMAN	GABA_byGAD1_and_SLC6A12	CPI-CC0F0C72A29	ENSG00000128683	0.006	0.0	0.0	0.0	0.0	0.0	0.0	0.0	0.0	0.0	0.0	0.0
GAD1	Q99259	True	DCE1_HUMAN	GABA_byGAD1_and_SLC6A12	CPI-CC08C75F9A4	ENSG00000128683	0.006	0.0	0.0	0.0	0.0	0.0	0.0	0.0	0.0	0.0	0.0	0.0
GAD1	Q99259	True	DCE1_HUMAN	GABA_byGAD1_and_SLC6A12	CPI-CC019BF818D	ENSG00000128683	0.006	0.0	0.0	0.0	0.0	0.0	0.0	0.0	0.0	0.0	0.0	0.0
GAD1	Q99259	True	DCE1_HUMAN	GABA_byGAD1_and_SLC6A12	CPI-CC05F37DDE7	ENSG00000128683	0.006	0.0	0.0	0.0	0.0	0.0	0.0	0.0	0.0	0.0	0.0	0.0
GAD1	Q99259	True	DCE1_HUMAN	GABA_byGAD1_and_SLC6A12	CPI-CC0C00325D2	ENSG00000128683	0.006	0.0	0.0	0.0	0.0	0.0	0.0	0.0	0.0	0.0	0.0	0.0
GAD1	Q99259	True	DCE1_HUMAN	GABA_byGAD1_and_SLC6A12	CPI-CC0536A862B	ENSG00000128683	0.006	0.0	0.0	0.0	0.0	0.0	0.0	0.0	0.0	0.0	0.0	0.0
GAD1	Q99259	True	DCE1_HUMAN	GABA_byGAD1_and_SLC6A12	CPI-CC0F9B0C393	ENSG00000128683	0.006	0.0	0.0	0.0	0.0	0.0	0.0	0.0	0.0	0.0	0.0	0.0
GAD1	Q99259	True	DCE1_HUMAN	GABA_byGAD1_and_SLC6A12	CPI-CC065B3548D	ENSG00000128683	0.006	0.0	0.0	0.0	0.0	0.0	0.0	0.0	0.0	0.0	0.0	0.0
GAD1	Q99259	True	DCE1_HUMAN	GABA_byGAD1_and_SLC6A13	CPI-CS0E715A989	ENSG00000128683	0.002	0.021	0.0	0.0	0.0	0.0	0.0	0.0	0.0	0.0	0.0	0.0
GAD1	Q99259	True	DCE1_HUMAN	GABA_byGAD1_and_SLC6A13	CPI-CS04368D963	ENSG00000128683	0.002	0.021	0.0	0.0	0.0	0.0	0.0	0.0	0.0	0.0	0.0	0.0
GAD1	Q99259	True	DCE1_HUMAN	GABA_byGAD1_and_SLC6A13	CPI-CC07643D38C	ENSG00000128683	0.002	0.021	0.0	0.0	0.0	0.0	0.0	0.0	0.0	0.0	0.0	0.0
GAD1	Q99259	True	DCE1_HUMAN	GABA_byGAD1_and_SLC6A13	CPI-CC0489A8F45	ENSG00000128683	0.002	0.021	0.0	0.0	0.0	0.0	0.0	0.0	0.0	0.0	0.0	0.0
GAD1	Q99259	True	DCE1_HUMAN	GABA_byGAD1_and_SLC6A13	CPI-CC07774ECF6	ENSG00000128683	0.002	0.021	0.0	0.0	0.0	0.0	0.0	0.0	0.0	0.0	0.0	0.0
GAD1	Q99259	True	DCE1_HUMAN	GABA_byGAD1_and_SLC6A13	CPI-CC0604DCB2A	ENSG00000128683	0.002	0.021	0.0	0.0	0.0	0.0	0.0	0.0	0.0	0.0	0.0	0.0
GAD1	Q99259	True	DCE1_HUMAN	GABA_byGAD1_and_SLC6A13	CPI-CC036F9ABD3	ENSG00000128683	0.002	0.021	0.0	0.0	0.0	0.0	0.0	0.0	0.0	0.0	0.0	0.0
GAD1	Q99259	True	DCE1_HUMAN	GABA_byGAD1_and_SLC6A13	CPI-CC002C86EAE	ENSG00000128683	0.002	0.021	0.0	0.0	0.0	0.0	0.0	0.0	0.0	0.0	0.0	0.0
GAD1	Q99259	True	DCE1_HUMAN	GABA_byGAD1_and_SLC6A13	CPI-CC02329B61A	ENSG00000128683	0.002	0.021	0.0	0.0	0.0	0.0	0.0	0.0	0.0	0.0	0.0	0.0
GAD1	Q99259	True	DCE1_HUMAN	GABA_byGAD1_and_SLC6A13	CPI-CC0195F6CE4	ENSG00000128683	0.002	0.021	0.0	0.0	0.0	0.0	0.0	0.0	0.0	0.0	0.0	0.0
GAD1	Q99259	True	DCE1_HUMAN	GABA_byGAD1_and_SLC6A13	CPI-CC09C537C2D	ENSG00000128683	0.002	0.021	0.0	0.0	0.0	0.0	0.0	0.0	0.0	0.0	0.0	0.0
GAD1	Q99259	True	DCE1_HUMAN	GABA_byGAD1_and_SLC6A13	CPI-CC07936BEBD	ENSG00000128683	0.002	0.021	0.0	0.0	0.0	0.0	0.0	0.0	0.0	0.0	0.0	0.0
GAD1	Q99259	True	DCE1_HUMAN	GABA_byGAD1_and_SLC6A13	CPI-CC01C3B4299	ENSG00000128683	0.002	0.021	0.0	0.0	0.0	0.0	0.0	0.0	0.0	0.0	0.0	0.0
GAD1	Q99259	True	DCE1_HUMAN	GABA_byGAD1_and_SLC6A13	CPI-CC0EB1A69E6	ENSG00000128683	0.002	0.021	0.0	0.0	0.0	0.0	0.0	0.0	0.0	0.0	0.0	0.0
GAD1	Q99259	True	DCE1_HUMAN	GABA_byGAD1_and_SLC6A13	CPI-CC025A561B8	ENSG00000128683	0.002	0.021	0.0	0.0	0.0	0.0	0.0	0.0	0.0	0.0	0.0	0.0
GAD1	Q99259	True	DCE1_HUMAN	GABA_byGAD1_and_SLC6A6	CPI-CS03CCCE0E4	ENSG00000128683	1.265	0.965	0.0	0.0	1.875	0.0	1.079	0.0	0.0	0.0	4.437	1.485
GAD1	Q99259	True	DCE1_HUMAN	GABA_byGAD1_and_SLC6A6	CPI-CS0AD67AADC	ENSG00000128683	1.265	0.965	0.0	0.0	1.875	0.0	1.079	0.0	0.0	0.0	4.437	1.485
GAD1	Q99259	True	DCE1_HUMAN	GABA_byGAD1_and_SLC6A6	CPI-CC0946F123A	ENSG00000128683	1.265	0.965	0.0	0.0	1.875	0.0	1.079	0.0	0.0	0.0	4.437	1.485
GAD1	Q99259	True	DCE1_HUMAN	GABA_byGAD1_and_SLC6A6	CPI-CC05D2522F1	ENSG00000128683	1.265	0.965	0.0	0.0	1.875	0.0	1.079	0.0	0.0	0.0	4.437	1.485
GAD1	Q99259	True	DCE1_HUMAN	GABA_byGAD1_and_SLC6A6	CPI-CC089C08005	ENSG00000128683	1.265	0.965	0.0	0.0	1.875	0.0	1.079	0.0	0.0	0.0	4.437	1.485
GAD1	Q99259	True	DCE1_HUMAN	GABA_byGAD1_and_SLC6A6	CPI-CC03AA4B30D	ENSG00000128683	1.265	0.965	0.0	0.0	1.875	0.0	1.079	0.0	0.0	0.0	4.437	1.485
GAD1	Q99259	True	DCE1_HUMAN	GABA_byGAD1_and_SLC6A6	CPI-CC026E0AF6E	ENSG00000128683	1.265	0.965	0.0	0.0	1.875	0.0	1.079	0.0	0.0	0.0	4.437	1.485
GAD1	Q99259	True	DCE1_HUMAN	GABA_byGAD1_and_SLC6A6	CPI-CC06B7CC089	ENSG00000128683	1.265	0.965	0.0	0.0	1.875	0.0	1.079	0.0	0.0	0.0	4.437	1.485
GAD1	Q99259	True	DCE1_HUMAN	GABA_byGAD1_and_SLC6A6	CPI-CC0695DEB89	ENSG00000128683	1.265	0.965	0.0	0.0	1.875	0.0	1.079	0.0	0.0	0.0	4.437	1.485
GAD1	Q99259	True	DCE1_HUMAN	GABA_byGAD1_and_SLC6A6	CPI-CC0079D48C9	ENSG00000128683	1.265	0.965	0.0	0.0	1.875	0.0	1.079	0.0	0.0	0.0	4.437	1.485
GAD1	Q99259	True	DCE1_HUMAN	GABA_byGAD1_and_SLC6A6	CPI-CC06CA4728D	ENSG00000128683	1.265	0.965	0.0	0.0	1.875	0.0	1.079	0.0	0.0	0.0	4.437	1.485
GAD1	Q99259	True	DCE1_HUMAN	GABA_byGAD1_and_SLC6A6	CPI-CC041DC21EE	ENSG00000128683	1.265	0.965	0.0	0.0	1.875	0.0	1.079	0.0	0.0	0.0	4.437	1.485
GAD1	Q99259	True	DCE1_HUMAN	GABA_byGAD1_and_SLC6A6	CPI-CC03B91D668	ENSG00000128683	1.265	0.965	0.0	0.0	1.875	0.0	1.079	0.0	0.0	0.0	4.437	1.485
GAD1	Q99259	True	DCE1_HUMAN	GABA_byGAD1_and_SLC6A6	CPI-CC02C92DB0C	ENSG00000128683	1.265	0.965	0.0	0.0	1.875	0.0	1.079	0.0	0.0	0.0	4.437	1.485
GAD1	Q99259	True	DCE1_HUMAN	GABA_byGAD1_and_SLC6A6	CPI-CC0D7414489	ENSG00000128683	1.265	0.965	0.0	0.0	1.875	0.0	1.079	0.0	0.0	0.0	4.437	1.485
GAD1	Q99259	True	DCE1_HUMAN	GABA_byGAD1_and_SLC6A8	CPI-CS0117267C4	ENSG00000128683	2.605	1.568	2.757	0.0	1.875	0.0	2.442	0.0	0.0	0.0	5.037	1.485
GAD1	Q99259	True	DCE1_HUMAN	GABA_byGAD1_and_SLC6A8	CPI-CS0F9A0EE4B	ENSG00000128683	2.605	1.568	2.757	0.0	1.875	0.0	2.442	0.0	0.0	0.0	5.037	1.485
GAD1	Q99259	True	DCE1_HUMAN	GABA_byGAD1_and_SLC6A8	CPI-CC055A75E96	ENSG00000128683	2.605	1.568	2.757	0.0	1.875	0.0	2.442	0.0	0.0	0.0	5.037	1.485
GAD1	Q99259	True	DCE1_HUMAN	GABA_byGAD1_and_SLC6A8	CPI-CC0A41CB438	ENSG00000128683	2.605	1.568	2.757	0.0	1.875	0.0	2.442	0.0	0.0	0.0	5.037	1.485
GAD1	Q99259	True	DCE1_HUMAN	GABA_byGAD1_and_SLC6A8	CPI-CC08D4D19FA	ENSG00000128683	2.605	1.568	2.757	0.0	1.875	0.0	2.442	0.0	0.0	0.0	5.037	1.485
GAD1	Q99259	True	DCE1_HUMAN	GABA_byGAD1_and_SLC6A8	CPI-CC05283AAC1	ENSG00000128683	2.605	1.568	2.757	0.0	1.875	0.0	2.442	0.0	0.0	0.0	5.037	1.485
GAD1	Q99259	True	DCE1_HUMAN	GABA_byGAD1_and_SLC6A8	CPI-CC0348C5437	ENSG00000128683	2.605	1.568	2.757	0.0	1.875	0.0	2.442	0.0	0.0	0.0	5.037	1.485
GAD1	Q99259	True	DCE1_HUMAN	GABA_byGAD1_and_SLC6A8	CPI-CC0C8C9C0D3	ENSG00000128683	2.605	1.568	2.757	0.0	1.875	0.0	2.442	0.0	0.0	0.0	5.037	1.485
GAD1	Q99259	True	DCE1_HUMAN	GABA_byGAD1_and_SLC6A8	CPI-CC0852DD8AB	ENSG00000128683	2.605	1.568	2.757	0.0	1.875	0.0	2.442	0.0	0.0	0.0	5.037	1.485
GAD1	Q99259	True	DCE1_HUMAN	GABA_byGAD1_and_SLC6A8	CPI-CC0F11405A3	ENSG00000128683	2.605	1.568	2.757	0.0	1.875	0.0	2.442	0.0	0.0	0.0	5.037	1.485
GAD1	Q99259	True	DCE1_HUMAN	GABA_byGAD1_and_SLC6A8	CPI-CC01D8C39D7	ENSG00000128683	2.605	1.568	2.757	0.0	1.875	0.0	2.442	0.0	0.0	0.0	5.037	1.485
GAD1	Q99259	True	DCE1_HUMAN	GABA_byGAD1_and_SLC6A8	CPI-CC0A5D231B1	ENSG00000128683	2.605	1.568	2.757	0.0	1.875	0.0	2.442	0.0	0.0	0.0	5.037	1.485
GAD1	Q99259	True	DCE1_HUMAN	GABA_byGAD1_and_SLC6A8	CPI-CC01D6DB673	ENSG00000128683	2.605	1.568	2.757	0.0	1.875	0.0	2.442	0.0	0.0	0.0	5.037	1.485
GAD1	Q99259	True	DCE1_HUMAN	GABA_byGAD1_and_SLC6A8	CPI-CC040CA96C8	ENSG00000128683	2.605	1.568	2.757	0.0	1.875	0.0	2.442	0.0	0.0	0.0	5.037	1.485
GAD1	Q99259	True	DCE1_HUMAN	GABA_byGAD1_and_SLC6A8	CPI-CC08D008F7B	ENSG00000128683	2.605	1.568	2.757	0.0	1.875	0.0	2.442	0.0	0.0	0.0	5.037	1.485
SLC6A1	P30531	True	SC6A1_HUMAN	GABA_byGAD1_and_SLC6A1	CPI-CS06B116BC0	ENSG00000157103	0.022	0.04	0.0	0.0	0.0	0.0	0.217	0.0	0.0	0.0	0.0	0.0
SLC6A1	P30531	True	SC6A1_HUMAN	GABA_byGAD1_and_SLC6A1	CPI-CS04C0A3C19	ENSG00000157103	0.022	0.04	0.0	0.0	0.0	0.0	0.217	0.0	0.0	0.0	0.0	0.0
SLC6A1	P30531	True	SC6A1_HUMAN	GABA_byGAD1_and_SLC6A1	CPI-CC0200FD25E	ENSG00000157103	0.022	0.04	0.0	0.0	0.0	0.0	0.217	0.0	0.0	0.0	0.0	0.0
SLC6A1	P30531	True	SC6A1_HUMAN	GABA_byGAD1_and_SLC6A1	CPI-CC07921E343	ENSG00000157103	0.022	0.04	0.0	0.0	0.0	0.0	0.217	0.0	0.0	0.0	0.0	0.0
SLC6A1	P30531	True	SC6A1_HUMAN	GABA_byGAD1_and_SLC6A1	CPI-CC03C18523A	ENSG00000157103	0.022	0.04	0.0	0.0	0.0	0.0	0.217	0.0	0.0	0.0	0.0	0.0
SLC6A1	P30531	True	SC6A1_HUMAN	GABA_byGAD1_and_SLC6A1	CPI-CC0DF227F32	ENSG00000157103	0.022	0.04	0.0	0.0	0.0	0.0	0.217	0.0	0.0	0.0	0.0	0.0
SLC6A1	P30531	True	SC6A1_HUMAN	GABA_byGAD1_and_SLC6A1	CPI-CC0C3E95213	ENSG00000157103	0.022	0.04	0.0	0.0	0.0	0.0	0.217	0.0	0.0	0.0	0.0	0.0
SLC6A1	P30531	True	SC6A1_HUMAN	GABA_byGAD1_and_SLC6A1	CPI-CC01B9552BA	ENSG00000157103	0.022	0.04	0.0	0.0	0.0	0.0	0.217	0.0	0.0	0.0	0.0	0.0
SLC6A1	P30531	True	SC6A1_HUMAN	GABA_byGAD1_and_SLC6A1	CPI-CC0E092014F	ENSG00000157103	0.022	0.04	0.0	0.0	0.0	0.0	0.217	0.0	0.0	0.0	0.0	0.0
SLC6A1	P30531	True	SC6A1_HUMAN	GABA_byGAD1_and_SLC6A1	CPI-CC07D1D1AD0	ENSG00000157103	0.022	0.04	0.0	0.0	0.0	0.0	0.217	0.0	0.0	0.0	0.0	0.0
SLC6A1	P30531	True	SC6A1_HUMAN	GABA_byGAD1_and_SLC6A1	CPI-CC0F65C1997	ENSG00000157103	0.022	0.04	0.0	0.0	0.0	0.0	0.217	0.0	0.0	0.0	0.0	0.0
SLC6A1	P30531	True	SC6A1_HUMAN	GABA_byGAD1_and_SLC6A1	CPI-CC0F2E29DCC	ENSG00000157103	0.022	0.04	0.0	0.0	0.0	0.0	0.217	0.0	0.0	0.0	0.0	0.0
SLC6A1	P30531	True	SC6A1_HUMAN	GABA_byGAD1_and_SLC6A1	CPI-CC0C87922CA	ENSG00000157103	0.022	0.04	0.0	0.0	0.0	0.0	0.217	0.0	0.0	0.0	0.0	0.0
SLC6A1	P30531	True	SC6A1_HUMAN	GABA_byGAD1_and_SLC6A1	CPI-CC0CDF35FE2	ENSG00000157103	0.022	0.04	0.0	0.0	0.0	0.0	0.217	0.0	0.0	0.0	0.0	0.0
SLC6A1	P30531	True	SC6A1_HUMAN	GABA_byGAD1_and_SLC6A1	CPI-CC0A95EED6F	ENSG00000157103	0.022	0.04	0.0	0.0	0.0	0.0	0.217	0.0	0.0	0.0	0.0	0.0
SLC6A11	P48066	True	S6A11_HUMAN	GABA_byGAD1_and_SLC6A11	CPI-CS02929CEBB	ENSG00000132164	0.106	0.01	0.0	0.0	0.0	0.0	0.0	0.0	0.0	0.0	0.0	0.0
SLC6A11	P48066	True	S6A11_HUMAN	GABA_byGAD1_and_SLC6A11	CPI-CS0A7EA055F	ENSG00000132164	0.106	0.01	0.0	0.0	0.0	0.0	0.0	0.0	0.0	0.0	0.0	0.0
SLC6A11	P48066	True	S6A11_HUMAN	GABA_byGAD1_and_SLC6A11	CPI-CC0CBCCF256	ENSG00000132164	0.106	0.01	0.0	0.0	0.0	0.0	0.0	0.0	0.0	0.0	0.0	0.0
SLC6A11	P48066	True	S6A11_HUMAN	GABA_byGAD1_and_SLC6A11	CPI-CC02E4FE92E	ENSG00000132164	0.106	0.01	0.0	0.0	0.0	0.0	0.0	0.0	0.0	0.0	0.0	0.0
SLC6A11	P48066	True	S6A11_HUMAN	GABA_byGAD1_and_SLC6A11	CPI-CC004185A70	ENSG00000132164	0.106	0.01	0.0	0.0	0.0	0.0	0.0	0.0	0.0	0.0	0.0	0.0
SLC6A11	P48066	True	S6A11_HUMAN	GABA_byGAD1_and_SLC6A11	CPI-CC0E8A76CD6	ENSG00000132164	0.106	0.01	0.0	0.0	0.0	0.0	0.0	0.0	0.0	0.0	0.0	0.0
SLC6A11	P48066	True	S6A11_HUMAN	GABA_byGAD1_and_SLC6A11	CPI-CC09E9DF123	ENSG00000132164	0.106	0.01	0.0	0.0	0.0	0.0	0.0	0.0	0.0	0.0	0.0	0.0
SLC6A11	P48066	True	S6A11_HUMAN	GABA_byGAD1_and_SLC6A11	CPI-CC08A636173	ENSG00000132164	0.106	0.01	0.0	0.0	0.0	0.0	0.0	0.0	0.0	0.0	0.0	0.0
SLC6A11	P48066	True	S6A11_HUMAN	GABA_byGAD1_and_SLC6A11	CPI-CC0D3781D5C	ENSG00000132164	0.106	0.01	0.0	0.0	0.0	0.0	0.0	0.0	0.0	0.0	0.0	0.0
SLC6A11	P48066	True	S6A11_HUMAN	GABA_byGAD1_and_SLC6A11	CPI-CC01D135078	ENSG00000132164	0.106	0.01	0.0	0.0	0.0	0.0	0.0	0.0	0.0	0.0	0.0	0.0
SLC6A11	P48066	True	S6A11_HUMAN	GABA_byGAD1_and_SLC6A11	CPI-CC040CFDD33	ENSG00000132164	0.106	0.01	0.0	0.0	0.0	0.0	0.0	0.0	0.0	0.0	0.0	0.0
SLC6A11	P48066	True	S6A11_HUMAN	GABA_byGAD1_and_SLC6A11	CPI-CC096B77AA5	ENSG00000132164	0.106	0.01	0.0	0.0	0.0	0.0	0.0	0.0	0.0	0.0	0.0	0.0
SLC6A11	P48066	True	S6A11_HUMAN	GABA_byGAD1_and_SLC6A11	CPI-CC022A52952	ENSG00000132164	0.106	0.01	0.0	0.0	0.0	0.0	0.0	0.0	0.0	0.0	0.0	0.0
SLC6A11	P48066	True	S6A11_HUMAN	GABA_byGAD1_and_SLC6A11	CPI-CC084F4CFB2	ENSG00000132164	0.106	0.01	0.0	0.0	0.0	0.0	0.0	0.0	0.0	0.0	0.0	0.0
SLC6A11	P48066	True	S6A11_HUMAN	GABA_byGAD1_and_SLC6A11	CPI-CC0D3BD85F0	ENSG00000132164	0.106	0.01	0.0	0.0	0.0	0.0	0.0	0.0	0.0	0.0	0.0	0.0
SLC6A12	P48065	True	S6A12_HUMAN	GABA_byGAD1_and_SLC6A12	CPI-CS0DE2ED1D0	ENSG00000111181	0.006	0.0	0.0	0.0	0.0	0.0	0.0	0.0	0.0	0.0	0.0	0.0
SLC6A12	P48065	True	S6A12_HUMAN	GABA_byGAD1_and_SLC6A12	CPI-CS025E1B7C6	ENSG00000111181	0.006	0.0	0.0	0.0	0.0	0.0	0.0	0.0	0.0	0.0	0.0	0.0
SLC6A12	P48065	True	S6A12_HUMAN	GABA_byGAD1_and_SLC6A12	CPI-CC061180998	ENSG00000111181	0.006	0.0	0.0	0.0	0.0	0.0	0.0	0.0	0.0	0.0	0.0	0.0
SLC6A12	P48065	True	S6A12_HUMAN	GABA_byGAD1_and_SLC6A12	CPI-CC0C820256C	ENSG00000111181	0.006	0.0	0.0	0.0	0.0	0.0	0.0	0.0	0.0	0.0	0.0	0.0
SLC6A12	P48065	True	S6A12_HUMAN	GABA_byGAD1_and_SLC6A12	CPI-CC03F9B0D3E	ENSG00000111181	0.006	0.0	0.0	0.0	0.0	0.0	0.0	0.0	0.0	0.0	0.0	0.0
SLC6A12	P48065	True	S6A12_HUMAN	GABA_byGAD1_and_SLC6A12	CPI-CC0EBAAB6B8	ENSG00000111181	0.006	0.0	0.0	0.0	0.0	0.0	0.0	0.0	0.0	0.0	0.0	0.0
SLC6A12	P48065	True	S6A12_HUMAN	GABA_byGAD1_and_SLC6A12	CPI-CC017F52E16	ENSG00000111181	0.006	0.0	0.0	0.0	0.0	0.0	0.0	0.0	0.0	0.0	0.0	0.0
SLC6A12	P48065	True	S6A12_HUMAN	GABA_byGAD1_and_SLC6A12	CPI-CC0F0C72A29	ENSG00000111181	0.006	0.0	0.0	0.0	0.0	0.0	0.0	0.0	0.0	0.0	0.0	0.0
SLC6A12	P48065	True	S6A12_HUMAN	GABA_byGAD1_and_SLC6A12	CPI-CC08C75F9A4	ENSG00000111181	0.006	0.0	0.0	0.0	0.0	0.0	0.0	0.0	0.0	0.0	0.0	0.0
SLC6A12	P48065	True	S6A12_HUMAN	GABA_byGAD1_and_SLC6A12	CPI-CC019BF818D	ENSG00000111181	0.006	0.0	0.0	0.0	0.0	0.0	0.0	0.0	0.0	0.0	0.0	0.0
SLC6A12	P48065	True	S6A12_HUMAN	GABA_byGAD1_and_SLC6A12	CPI-CC05F37DDE7	ENSG00000111181	0.006	0.0	0.0	0.0	0.0	0.0	0.0	0.0	0.0	0.0	0.0	0.0
SLC6A12	P48065	True	S6A12_HUMAN	GABA_byGAD1_and_SLC6A12	CPI-CC0C00325D2	ENSG00000111181	0.006	0.0	0.0	0.0	0.0	0.0	0.0	0.0	0.0	0.0	0.0	0.0
SLC6A12	P48065	True	S6A12_HUMAN	GABA_byGAD1_and_SLC6A12	CPI-CC0536A862B	ENSG00000111181	0.006	0.0	0.0	0.0	0.0	0.0	0.0	0.0	0.0	0.0	0.0	0.0
SLC6A12	P48065	True	S6A12_HUMAN	GABA_byGAD1_and_SLC6A12	CPI-CC0F9B0C393	ENSG00000111181	0.006	0.0	0.0	0.0	0.0	0.0	0.0	0.0	0.0	0.0	0.0	0.0
SLC6A12	P48065	True	S6A12_HUMAN	GABA_byGAD1_and_SLC6A12	CPI-CC065B3548D	ENSG00000111181	0.006	0.0	0.0	0.0	0.0	0.0	0.0	0.0	0.0	0.0	0.0	0.0
SLC6A13	Q9NSD5	True	S6A13_HUMAN	GABA_byGAD1_and_SLC6A13	CPI-CS0E715A989	ENSG00000010379	0.002	0.021	0.0	0.0	0.0	0.0	0.0	0.0	0.0	0.0	0.0	0.0
SLC6A13	Q9NSD5	True	S6A13_HUMAN	GABA_byGAD1_and_SLC6A13	CPI-CS04368D963	ENSG00000010379	0.002	0.021	0.0	0.0	0.0	0.0	0.0	0.0	0.0	0.0	0.0	0.0
SLC6A13	Q9NSD5	True	S6A13_HUMAN	GABA_byGAD1_and_SLC6A13	CPI-CC07643D38C	ENSG00000010379	0.002	0.021	0.0	0.0	0.0	0.0	0.0	0.0	0.0	0.0	0.0	0.0
SLC6A13	Q9NSD5	True	S6A13_HUMAN	GABA_byGAD1_and_SLC6A13	CPI-CC0489A8F45	ENSG00000010379	0.002	0.021	0.0	0.0	0.0	0.0	0.0	0.0	0.0	0.0	0.0	0.0
SLC6A13	Q9NSD5	True	S6A13_HUMAN	GABA_byGAD1_and_SLC6A13	CPI-CC07774ECF6	ENSG00000010379	0.002	0.021	0.0	0.0	0.0	0.0	0.0	0.0	0.0	0.0	0.0	0.0
SLC6A13	Q9NSD5	True	S6A13_HUMAN	GABA_byGAD1_and_SLC6A13	CPI-CC0604DCB2A	ENSG00000010379	0.002	0.021	0.0	0.0	0.0	0.0	0.0	0.0	0.0	0.0	0.0	0.0
SLC6A13	Q9NSD5	True	S6A13_HUMAN	GABA_byGAD1_and_SLC6A13	CPI-CC036F9ABD3	ENSG00000010379	0.002	0.021	0.0	0.0	0.0	0.0	0.0	0.0	0.0	0.0	0.0	0.0
SLC6A13	Q9NSD5	True	S6A13_HUMAN	GABA_byGAD1_and_SLC6A13	CPI-CC002C86EAE	ENSG00000010379	0.002	0.021	0.0	0.0	0.0	0.0	0.0	0.0	0.0	0.0	0.0	0.0
SLC6A13	Q9NSD5	True	S6A13_HUMAN	GABA_byGAD1_and_SLC6A13	CPI-CC02329B61A	ENSG00000010379	0.002	0.021	0.0	0.0	0.0	0.0	0.0	0.0	0.0	0.0	0.0	0.0
SLC6A13	Q9NSD5	True	S6A13_HUMAN	GABA_byGAD1_and_SLC6A13	CPI-CC0195F6CE4	ENSG00000010379	0.002	0.021	0.0	0.0	0.0	0.0	0.0	0.0	0.0	0.0	0.0	0.0
SLC6A13	Q9NSD5	True	S6A13_HUMAN	GABA_byGAD1_and_SLC6A13	CPI-CC09C537C2D	ENSG00000010379	0.002	0.021	0.0	0.0	0.0	0.0	0.0	0.0	0.0	0.0	0.0	0.0
SLC6A13	Q9NSD5	True	S6A13_HUMAN	GABA_byGAD1_and_SLC6A13	CPI-CC07936BEBD	ENSG00000010379	0.002	0.021	0.0	0.0	0.0	0.0	0.0	0.0	0.0	0.0	0.0	0.0
SLC6A13	Q9NSD5	True	S6A13_HUMAN	GABA_byGAD1_and_SLC6A13	CPI-CC01C3B4299	ENSG00000010379	0.002	0.021	0.0	0.0	0.0	0.0	0.0	0.0	0.0	0.0	0.0	0.0
SLC6A13	Q9NSD5	True	S6A13_HUMAN	GABA_byGAD1_and_SLC6A13	CPI-CC0EB1A69E6	ENSG00000010379	0.002	0.021	0.0	0.0	0.0	0.0	0.0	0.0	0.0	0.0	0.0	0.0
SLC6A13	Q9NSD5	True	S6A13_HUMAN	GABA_byGAD1_and_SLC6A13	CPI-CC025A561B8	ENSG00000010379	0.002	0.021	0.0	0.0	0.0	0.0	0.0	0.0	0.0	0.0	0.0	0.0
SLC6A6	P31641	True	SC6A6_HUMAN	GABA_byGAD1_and_SLC6A6	CPI-CS03CCCE0E4	ENSG00000131389	1.265	0.965	0.0	0.0	1.875	0.0	1.079	0.0	0.0	0.0	4.437	1.485
SLC6A6	P31641	True	SC6A6_HUMAN	GABA_byGAD1_and_SLC6A6	CPI-CS0AD67AADC	ENSG00000131389	1.265	0.965	0.0	0.0	1.875	0.0	1.079	0.0	0.0	0.0	4.437	1.485
SLC6A6	P31641	True	SC6A6_HUMAN	GABA_byGAD1_and_SLC6A6	CPI-CC0946F123A	ENSG00000131389	1.265	0.965	0.0	0.0	1.875	0.0	1.079	0.0	0.0	0.0	4.437	1.485
SLC6A6	P31641	True	SC6A6_HUMAN	GABA_byGAD1_and_SLC6A6	CPI-CC05D2522F1	ENSG00000131389	1.265	0.965	0.0	0.0	1.875	0.0	1.079	0.0	0.0	0.0	4.437	1.485
SLC6A6	P31641	True	SC6A6_HUMAN	GABA_byGAD1_and_SLC6A6	CPI-CC089C08005	ENSG00000131389	1.265	0.965	0.0	0.0	1.875	0.0	1.079	0.0	0.0	0.0	4.437	1.485
SLC6A6	P31641	True	SC6A6_HUMAN	GABA_byGAD1_and_SLC6A6	CPI-CC03AA4B30D	ENSG00000131389	1.265	0.965	0.0	0.0	1.875	0.0	1.079	0.0	0.0	0.0	4.437	1.485
SLC6A6	P31641	True	SC6A6_HUMAN	GABA_byGAD1_and_SLC6A6	CPI-CC026E0AF6E	ENSG00000131389	1.265	0.965	0.0	0.0	1.875	0.0	1.079	0.0	0.0	0.0	4.437	1.485
SLC6A6	P31641	True	SC6A6_HUMAN	GABA_byGAD1_and_SLC6A6	CPI-CC06B7CC089	ENSG00000131389	1.265	0.965	0.0	0.0	1.875	0.0	1.079	0.0	0.0	0.0	4.437	1.485
SLC6A6	P31641	True	SC6A6_HUMAN	GABA_byGAD1_and_SLC6A6	CPI-CC0695DEB89	ENSG00000131389	1.265	0.965	0.0	0.0	1.875	0.0	1.079	0.0	0.0	0.0	4.437	1.485
SLC6A6	P31641	True	SC6A6_HUMAN	GABA_byGAD1_and_SLC6A6	CPI-CC0079D48C9	ENSG00000131389	1.265	0.965	0.0	0.0	1.875	0.0	1.079	0.0	0.0	0.0	4.437	1.485
SLC6A6	P31641	True	SC6A6_HUMAN	GABA_byGAD1_and_SLC6A6	CPI-CC06CA4728D	ENSG00000131389	1.265	0.965	0.0	0.0	1.875	0.0	1.079	0.0	0.0	0.0	4.437	1.485
SLC6A6	P31641	True	SC6A6_HUMAN	GABA_byGAD1_and_SLC6A6	CPI-CC041DC21EE	ENSG00000131389	1.265	0.965	0.0	0.0	1.875	0.0	1.079	0.0	0.0	0.0	4.437	1.485
SLC6A6	P31641	True	SC6A6_HUMAN	GABA_byGAD1_and_SLC6A6	CPI-CC03B91D668	ENSG00000131389	1.265	0.965	0.0	0.0	1.875	0.0	1.079	0.0	0.0	0.0	4.437	1.485
SLC6A6	P31641	True	SC6A6_HUMAN	GABA_byGAD1_and_SLC6A6	CPI-CC02C92DB0C	ENSG00000131389	1.265	0.965	0.0	0.0	1.875	0.0	1.079	0.0	0.0	0.0	4.437	1.485
SLC6A6	P31641	True	SC6A6_HUMAN	GABA_byGAD1_and_SLC6A6	CPI-CC0D7414489	ENSG00000131389	1.265	0.965	0.0	0.0	1.875	0.0	1.079	0.0	0.0	0.0	4.437	1.485
SLC6A8	P48029	True	SC6A8_HUMAN	GABA_byGAD1_and_SLC6A8	CPI-CS0117267C4	ENSG00000130821	2.605	1.568	2.757	0.0	1.875	0.0	2.442	0.0	0.0	0.0	5.037	1.485
SLC6A8	P48029	True	SC6A8_HUMAN	GABA_byGAD1_and_SLC6A8	CPI-CS0F9A0EE4B	ENSG00000130821	2.605	1.568	2.757	0.0	1.875	0.0	2.442	0.0	0.0	0.0	5.037	1.485
SLC6A8	P48029	True	SC6A8_HUMAN	GABA_byGAD1_and_SLC6A8	CPI-CC055A75E96	ENSG00000130821	2.605	1.568	2.757	0.0	1.875	0.0	2.442	0.0	0.0	0.0	5.037	1.485
SLC6A8	P48029	True	SC6A8_HUMAN	GABA_byGAD1_and_SLC6A8	CPI-CC0A41CB438	ENSG00000130821	2.605	1.568	2.757	0.0	1.875	0.0	2.442	0.0	0.0	0.0	5.037	1.485
SLC6A8	P48029	True	SC6A8_HUMAN	GABA_byGAD1_and_SLC6A8	CPI-CC08D4D19FA	ENSG00000130821	2.605	1.568	2.757	0.0	1.875	0.0	2.442	0.0	0.0	0.0	5.037	1.485
SLC6A8	P48029	True	SC6A8_HUMAN	GABA_byGAD1_and_SLC6A8	CPI-CC05283AAC1	ENSG00000130821	2.605	1.568	2.757	0.0	1.875	0.0	2.442	0.0	0.0	0.0	5.037	1.485
SLC6A8	P48029	True	SC6A8_HUMAN	GABA_byGAD1_and_SLC6A8	CPI-CC0348C5437	ENSG00000130821	2.605	1.568	2.757	0.0	1.875	0.0	2.442	0.0	0.0	0.0	5.037	1.485
SLC6A8	P48029	True	SC6A8_HUMAN	GABA_byGAD1_and_SLC6A8	CPI-CC0C8C9C0D3	ENSG00000130821	2.605	1.568	2.757	0.0	1.875	0.0	2.442	0.0	0.0	0.0	5.037	1.485
SLC6A8	P48029	True	SC6A8_HUMAN	GABA_byGAD1_and_SLC6A8	CPI-CC0852DD8AB	ENSG00000130821	2.605	1.568	2.757	0.0	1.875	0.0	2.442	0.0	0.0	0.0	5.037	1.485
SLC6A8	P48029	True	SC6A8_HUMAN	GABA_byGAD1_and_SLC6A8	CPI-CC0F11405A3	ENSG00000130821	2.605	1.568	2.757	0.0	1.875	0.0	2.442	0.0	0.0	0.0	5.037	1.485
SLC6A8	P48029	True	SC6A8_HUMAN	GABA_byGAD1_and_SLC6A8	CPI-CC01D8C39D7	ENSG00000130821	2.605	1.568	2.757	0.0	1.875	0.0	2.442	0.0	0.0	0.0	5.037	1.485
SLC6A8	P48029	True	SC6A8_HUMAN	GABA_byGAD1_and_SLC6A8	CPI-CC0A5D231B1	ENSG00000130821	2.605	1.568	2.757	0.0	1.875	0.0	2.442	0.0	0.0	0.0	5.037	1.485
SLC6A8	P48029	True	SC6A8_HUMAN	GABA_byGAD1_and_SLC6A8	CPI-CC01D6DB673	ENSG00000130821	2.605	1.568	2.757	0.0	1.875	0.0	2.442	0.0	0.0	0.0	5.037	1.485
SLC6A8	P48029	True	SC6A8_HUMAN	GABA_byGAD1_and_SLC6A8	CPI-CC040CA96C8	ENSG00000130821	2.605	1.568	2.757	0.0	1.875	0.0	2.442	0.0	0.0	0.0	5.037	1.485
SLC6A8	P48029	True	SC6A8_HUMAN	GABA_byGAD1_and_SLC6A8	CPI-CC08D008F7B	ENSG00000130821	2.605	1.568	2.757	0.0	1.875	0.0	2.442	0.0	0.0	0.0	5.037	1.485
SLC17A7	Q9P2U7	True	VGLU1_HUMAN	Glutamate_byGLS_and_SLC17A7	CPI-CS05A9AB39B	ENSG00000104888	0.026	0.062	0.0	0.0	0.0	0.0	0.0	0.0	0.0	0.0	0.0	0.484
SLC17A7	Q9P2U7	True	VGLU1_HUMAN	Glutamate_byGLS_and_SLC17A7	CPI-CS00CF3D781	ENSG00000104888	0.026	0.062	0.0	0.0	0.0	0.0	0.0	0.0	0.0	0.0	0.0	0.484
SLC17A7	Q9P2U7	True	VGLU1_HUMAN	Glutamate_byGLS_and_SLC17A7	CPI-CS09715A1FF	ENSG00000104888	0.026	0.062	0.0	0.0	0.0	0.0	0.0	0.0	0.0	0.0	0.0	0.484
SLC17A7	Q9P2U7	True	VGLU1_HUMAN	Glutamate_byGLS_and_SLC17A7	CPI-CS0AB7504CD	ENSG00000104888	0.026	0.062	0.0	0.0	0.0	0.0	0.0	0.0	0.0	0.0	0.0	0.484
SLC17A7	Q9P2U7	True	VGLU1_HUMAN	Glutamate_byGLS_and_SLC17A7	CPI-CS0F73C1DA9	ENSG00000104888	0.026	0.062	0.0	0.0	0.0	0.0	0.0	0.0	0.0	0.0	0.0	0.484
SLC17A7	Q9P2U7	True	VGLU1_HUMAN	Glutamate_byGLS_and_SLC17A7	CPI-CC00A1F0EC7	ENSG00000104888	0.026	0.062	0.0	0.0	0.0	0.0	0.0	0.0	0.0	0.0	0.0	0.484
SLC17A7	Q9P2U7	True	VGLU1_HUMAN	Glutamate_byGLS_and_SLC17A7	CPI-CC0ACAF2735	ENSG00000104888	0.026	0.062	0.0	0.0	0.0	0.0	0.0	0.0	0.0	0.0	0.0	0.484
SLC17A7	Q9P2U7	True	VGLU1_HUMAN	Glutamate_byGLS_and_SLC17A7	CPI-CS009D94220	ENSG00000104888	0.026	0.062	0.0	0.0	0.0	0.0	0.0	0.0	0.0	0.0	0.0	0.484
SLC17A7	Q9P2U7	True	VGLU1_HUMAN	Glutamate_byGLS_and_SLC17A7	CPI-CC0476711B8	ENSG00000104888	0.026	0.062	0.0	0.0	0.0	0.0	0.0	0.0	0.0	0.0	0.0	0.484
SLC17A7	Q9P2U7	True	VGLU1_HUMAN	Glutamate_byGLS_and_SLC17A7	CPI-CC04062A92F	ENSG00000104888	0.026	0.062	0.0	0.0	0.0	0.0	0.0	0.0	0.0	0.0	0.0	0.484
SLC17A7	Q9P2U7	True	VGLU1_HUMAN	Glutamate_byGLS_and_SLC17A7	CPI-CS09A7E9FE7	ENSG00000104888	0.026	0.062	0.0	0.0	0.0	0.0	0.0	0.0	0.0	0.0	0.0	0.484
SLC17A7	Q9P2U7	True	VGLU1_HUMAN	Glutamate_byGLS_and_SLC17A7	CPI-CC0535DCAC1	ENSG00000104888	0.026	0.062	0.0	0.0	0.0	0.0	0.0	0.0	0.0	0.0	0.0	0.484
SLC17A7	Q9P2U7	True	VGLU1_HUMAN	Glutamate_byGLS_and_SLC17A7	CPI-CC093B33AB4	ENSG00000104888	0.026	0.062	0.0	0.0	0.0	0.0	0.0	0.0	0.0	0.0	0.0	0.484
SLC17A7	Q9P2U7	True	VGLU1_HUMAN	Glutamate_byGLS_and_SLC17A7	CPI-CC0456B9A93	ENSG00000104888	0.026	0.062	0.0	0.0	0.0	0.0	0.0	0.0	0.0	0.0	0.0	0.484
SLC17A7	Q9P2U7	True	VGLU1_HUMAN	Glutamate_byGLS_and_SLC17A7	CPI-CC0F0C48A55	ENSG00000104888	0.026	0.062	0.0	0.0	0.0	0.0	0.0	0.0	0.0	0.0	0.0	0.484
SLC17A7	Q9P2U7	True	VGLU1_HUMAN	Glutamate_byGLS_and_SLC17A7	CPI-CC09A13B23F	ENSG00000104888	0.026	0.062	0.0	0.0	0.0	0.0	0.0	0.0	0.0	0.0	0.0	0.484
SLC17A7	Q9P2U7	True	VGLU1_HUMAN	Glutamate_byGLS_and_SLC17A7	CPI-CC0B3CE8661	ENSG00000104888	0.026	0.062	0.0	0.0	0.0	0.0	0.0	0.0	0.0	0.0	0.0	0.484
SLC17A7	Q9P2U7	True	VGLU1_HUMAN	Glutamate_byGLS_and_SLC17A7	CPI-CS0C3432D7F	ENSG00000104888	0.026	0.062	0.0	0.0	0.0	0.0	0.0	0.0	0.0	0.0	0.0	0.484
SLC17A7	Q9P2U7	True	VGLU1_HUMAN	Glutamate_byGLS_and_SLC17A7	CPI-CS046DB98C7	ENSG00000104888	0.026	0.062	0.0	0.0	0.0	0.0	0.0	0.0	0.0	0.0	0.0	0.484
SLC17A7	Q9P2U7	True	VGLU1_HUMAN	Glutamate_byGLS_and_SLC17A7	CPI-CS013ADF74E	ENSG00000104888	0.026	0.062	0.0	0.0	0.0	0.0	0.0	0.0	0.0	0.0	0.0	0.484
SLC17A7	Q9P2U7	True	VGLU1_HUMAN	Glutamate_byGLS_and_SLC17A7	CPI-CS092F9D032	ENSG00000104888	0.026	0.062	0.0	0.0	0.0	0.0	0.0	0.0	0.0	0.0	0.0	0.484
SLC17A7	Q9P2U7	True	VGLU1_HUMAN	Glutamate_byGLS_and_SLC17A7	CPI-CS065936301	ENSG00000104888	0.026	0.062	0.0	0.0	0.0	0.0	0.0	0.0	0.0	0.0	0.0	0.484
SLC17A7	Q9P2U7	True	VGLU1_HUMAN	Glutamate_byGLS_and_SLC17A7	CPI-CS0A5114B04	ENSG00000104888	0.026	0.062	0.0	0.0	0.0	0.0	0.0	0.0	0.0	0.0	0.0	0.484
SLC17A7	Q9P2U7	True	VGLU1_HUMAN	Glutamate_byGLS_and_SLC17A7	CPI-CS0F37D7476	ENSG00000104888	0.026	0.062	0.0	0.0	0.0	0.0	0.0	0.0	0.0	0.0	0.0	0.484
SLC17A7	Q9P2U7	True	VGLU1_HUMAN	Glutamate_byGLS_and_SLC17A7	CPI-CS007F02C96	ENSG00000104888	0.026	0.062	0.0	0.0	0.0	0.0	0.0	0.0	0.0	0.0	0.0	0.484
SLC17A7	Q9P2U7	True	VGLU1_HUMAN	Glutamate_byGLS2_and_SLC17A7	CPI-CS0D1727332	ENSG00000104888	0.026	0.062	0.0	0.0	0.0	0.0	0.0	0.0	0.0	0.0	0.0	0.0
SLC17A7	Q9P2U7	True	VGLU1_HUMAN	Glutamate_byGLS2_and_SLC17A7	CPI-CS07CF0C9B9	ENSG00000104888	0.026	0.062	0.0	0.0	0.0	0.0	0.0	0.0	0.0	0.0	0.0	0.0
SLC17A7	Q9P2U7	True	VGLU1_HUMAN	Glutamate_byGLS2_and_SLC17A7	CPI-CS0FBD9A478	ENSG00000104888	0.026	0.062	0.0	0.0	0.0	0.0	0.0	0.0	0.0	0.0	0.0	0.0
SLC17A7	Q9P2U7	True	VGLU1_HUMAN	Glutamate_byGLS2_and_SLC17A7	CPI-CS08AE2D9A9	ENSG00000104888	0.026	0.062	0.0	0.0	0.0	0.0	0.0	0.0	0.0	0.0	0.0	0.0
SLC17A7	Q9P2U7	True	VGLU1_HUMAN	Glutamate_byGLS2_and_SLC17A7	CPI-CS0AB98CF4B	ENSG00000104888	0.026	0.062	0.0	0.0	0.0	0.0	0.0	0.0	0.0	0.0	0.0	0.0
SLC17A7	Q9P2U7	True	VGLU1_HUMAN	Glutamate_byGLS2_and_SLC17A7	CPI-CC047030A36	ENSG00000104888	0.026	0.062	0.0	0.0	0.0	0.0	0.0	0.0	0.0	0.0	0.0	0.0
SLC17A7	Q9P2U7	True	VGLU1_HUMAN	Glutamate_byGLS2_and_SLC17A7	CPI-CC0145A96BC	ENSG00000104888	0.026	0.062	0.0	0.0	0.0	0.0	0.0	0.0	0.0	0.0	0.0	0.0
SLC17A7	Q9P2U7	True	VGLU1_HUMAN	Glutamate_byGLS2_and_SLC17A7	CPI-CS0940331BF	ENSG00000104888	0.026	0.062	0.0	0.0	0.0	0.0	0.0	0.0	0.0	0.0	0.0	0.0
SLC17A7	Q9P2U7	True	VGLU1_HUMAN	Glutamate_byGLS2_and_SLC17A7	CPI-CC032282108	ENSG00000104888	0.026	0.062	0.0	0.0	0.0	0.0	0.0	0.0	0.0	0.0	0.0	0.0
SLC17A7	Q9P2U7	True	VGLU1_HUMAN	Glutamate_byGLS2_and_SLC17A7	CPI-CC08CAFBA94	ENSG00000104888	0.026	0.062	0.0	0.0	0.0	0.0	0.0	0.0	0.0	0.0	0.0	0.0
SLC17A7	Q9P2U7	True	VGLU1_HUMAN	Glutamate_byGLS2_and_SLC17A7	CPI-CS0D1DC5DFD	ENSG00000104888	0.026	0.062	0.0	0.0	0.0	0.0	0.0	0.0	0.0	0.0	0.0	0.0
SLC17A7	Q9P2U7	True	VGLU1_HUMAN	Glutamate_byGLS2_and_SLC17A7	CPI-CC00FD66B07	ENSG00000104888	0.026	0.062	0.0	0.0	0.0	0.0	0.0	0.0	0.0	0.0	0.0	0.0
SLC17A7	Q9P2U7	True	VGLU1_HUMAN	Glutamate_byGLS2_and_SLC17A7	CPI-CC032B985F7	ENSG00000104888	0.026	0.062	0.0	0.0	0.0	0.0	0.0	0.0	0.0	0.0	0.0	0.0
SLC17A7	Q9P2U7	True	VGLU1_HUMAN	Glutamate_byGLS2_and_SLC17A7	CPI-CC0FE97618B	ENSG00000104888	0.026	0.062	0.0	0.0	0.0	0.0	0.0	0.0	0.0	0.0	0.0	0.0
SLC17A7	Q9P2U7	True	VGLU1_HUMAN	Glutamate_byGLS2_and_SLC17A7	CPI-CC0B845D70B	ENSG00000104888	0.026	0.062	0.0	0.0	0.0	0.0	0.0	0.0	0.0	0.0	0.0	0.0
SLC17A7	Q9P2U7	True	VGLU1_HUMAN	Glutamate_byGLS2_and_SLC17A7	CPI-CC0F0E50ABC	ENSG00000104888	0.026	0.062	0.0	0.0	0.0	0.0	0.0	0.0	0.0	0.0	0.0	0.0
SLC17A7	Q9P2U7	True	VGLU1_HUMAN	Glutamate_byGLS2_and_SLC17A7	CPI-CC0AA96E404	ENSG00000104888	0.026	0.062	0.0	0.0	0.0	0.0	0.0	0.0	0.0	0.0	0.0	0.0
SLC17A7	Q9P2U7	True	VGLU1_HUMAN	Glutamate_byGLS2_and_SLC17A7	CPI-CS059F4ED23	ENSG00000104888	0.026	0.062	0.0	0.0	0.0	0.0	0.0	0.0	0.0	0.0	0.0	0.0
SLC17A7	Q9P2U7	True	VGLU1_HUMAN	Glutamate_byGLS2_and_SLC17A7	CPI-CS0EC77FC9C	ENSG00000104888	0.026	0.062	0.0	0.0	0.0	0.0	0.0	0.0	0.0	0.0	0.0	0.0
SLC17A7	Q9P2U7	True	VGLU1_HUMAN	Glutamate_byGLS2_and_SLC17A7	CPI-CS0AE7F1FB9	ENSG00000104888	0.026	0.062	0.0	0.0	0.0	0.0	0.0	0.0	0.0	0.0	0.0	0.0
SLC17A7	Q9P2U7	True	VGLU1_HUMAN	Glutamate_byGLS2_and_SLC17A7	CPI-CS09CFDCF78	ENSG00000104888	0.026	0.062	0.0	0.0	0.0	0.0	0.0	0.0	0.0	0.0	0.0	0.0
SLC17A7	Q9P2U7	True	VGLU1_HUMAN	Glutamate_byGLS2_and_SLC17A7	CPI-CS0BA5C6CCB	ENSG00000104888	0.026	0.062	0.0	0.0	0.0	0.0	0.0	0.0	0.0	0.0	0.0	0.0
SLC17A7	Q9P2U7	True	VGLU1_HUMAN	Glutamate_byGLS2_and_SLC17A7	CPI-CS0EC6271ED	ENSG00000104888	0.026	0.062	0.0	0.0	0.0	0.0	0.0	0.0	0.0	0.0	0.0	0.0
SLC17A7	Q9P2U7	True	VGLU1_HUMAN	Glutamate_byGLS2_and_SLC17A7	CPI-CS004BB0890	ENSG00000104888	0.026	0.062	0.0	0.0	0.0	0.0	0.0	0.0	0.0	0.0	0.0	0.0
SLC17A7	Q9P2U7	True	VGLU1_HUMAN	Glutamate_byGLS2_and_SLC17A7	CPI-CS00A95D069	ENSG00000104888	0.026	0.062	0.0	0.0	0.0	0.0	0.0	0.0	0.0	0.0	0.0	0.0
GLS	O94925	True	GLSK_HUMAN	Glutamate_byGLS_and_SLC17A7	CPI-CS05A9AB39B	ENSG00000115419	0.026	0.062	0.0	0.0	0.0	0.0	0.0	0.0	0.0	0.0	0.0	0.484
GLS	O94925	True	GLSK_HUMAN	Glutamate_byGLS_and_SLC17A7	CPI-CS00CF3D781	ENSG00000115419	0.026	0.062	0.0	0.0	0.0	0.0	0.0	0.0	0.0	0.0	0.0	0.484
GLS	O94925	True	GLSK_HUMAN	Glutamate_byGLS_and_SLC17A7	CPI-CS09715A1FF	ENSG00000115419	0.026	0.062	0.0	0.0	0.0	0.0	0.0	0.0	0.0	0.0	0.0	0.484
GLS	O94925	True	GLSK_HUMAN	Glutamate_byGLS_and_SLC17A7	CPI-CS0AB7504CD	ENSG00000115419	0.026	0.062	0.0	0.0	0.0	0.0	0.0	0.0	0.0	0.0	0.0	0.484
GLS	O94925	True	GLSK_HUMAN	Glutamate_byGLS_and_SLC17A7	CPI-CS0F73C1DA9	ENSG00000115419	0.026	0.062	0.0	0.0	0.0	0.0	0.0	0.0	0.0	0.0	0.0	0.484
GLS	O94925	True	GLSK_HUMAN	Glutamate_byGLS_and_SLC17A7	CPI-CC00A1F0EC7	ENSG00000115419	0.026	0.062	0.0	0.0	0.0	0.0	0.0	0.0	0.0	0.0	0.0	0.484
GLS	O94925	True	GLSK_HUMAN	Glutamate_byGLS_and_SLC17A7	CPI-CC0ACAF2735	ENSG00000115419	0.026	0.062	0.0	0.0	0.0	0.0	0.0	0.0	0.0	0.0	0.0	0.484
GLS	O94925	True	GLSK_HUMAN	Glutamate_byGLS_and_SLC17A7	CPI-CS009D94220	ENSG00000115419	0.026	0.062	0.0	0.0	0.0	0.0	0.0	0.0	0.0	0.0	0.0	0.484
GLS	O94925	True	GLSK_HUMAN	Glutamate_byGLS_and_SLC17A7	CPI-CC0476711B8	ENSG00000115419	0.026	0.062	0.0	0.0	0.0	0.0	0.0	0.0	0.0	0.0	0.0	0.484
GLS	O94925	True	GLSK_HUMAN	Glutamate_byGLS_and_SLC17A7	CPI-CC04062A92F	ENSG00000115419	0.026	0.062	0.0	0.0	0.0	0.0	0.0	0.0	0.0	0.0	0.0	0.484
GLS	O94925	True	GLSK_HUMAN	Glutamate_byGLS_and_SLC17A7	CPI-CS09A7E9FE7	ENSG00000115419	0.026	0.062	0.0	0.0	0.0	0.0	0.0	0.0	0.0	0.0	0.0	0.484
GLS	O94925	True	GLSK_HUMAN	Glutamate_byGLS_and_SLC17A7	CPI-CC0535DCAC1	ENSG00000115419	0.026	0.062	0.0	0.0	0.0	0.0	0.0	0.0	0.0	0.0	0.0	0.484
GLS	O94925	True	GLSK_HUMAN	Glutamate_byGLS_and_SLC17A7	CPI-CC093B33AB4	ENSG00000115419	0.026	0.062	0.0	0.0	0.0	0.0	0.0	0.0	0.0	0.0	0.0	0.484
GLS	O94925	True	GLSK_HUMAN	Glutamate_byGLS_and_SLC17A7	CPI-CC0456B9A93	ENSG00000115419	0.026	0.062	0.0	0.0	0.0	0.0	0.0	0.0	0.0	0.0	0.0	0.484
GLS	O94925	True	GLSK_HUMAN	Glutamate_byGLS_and_SLC17A7	CPI-CC0F0C48A55	ENSG00000115419	0.026	0.062	0.0	0.0	0.0	0.0	0.0	0.0	0.0	0.0	0.0	0.484
GLS	O94925	True	GLSK_HUMAN	Glutamate_byGLS_and_SLC17A7	CPI-CC09A13B23F	ENSG00000115419	0.026	0.062	0.0	0.0	0.0	0.0	0.0	0.0	0.0	0.0	0.0	0.484
GLS	O94925	True	GLSK_HUMAN	Glutamate_byGLS_and_SLC17A7	CPI-CC0B3CE8661	ENSG00000115419	0.026	0.062	0.0	0.0	0.0	0.0	0.0	0.0	0.0	0.0	0.0	0.484
GLS	O94925	True	GLSK_HUMAN	Glutamate_byGLS_and_SLC17A7	CPI-CS0C3432D7F	ENSG00000115419	0.026	0.062	0.0	0.0	0.0	0.0	0.0	0.0	0.0	0.0	0.0	0.484
GLS	O94925	True	GLSK_HUMAN	Glutamate_byGLS_and_SLC17A7	CPI-CS046DB98C7	ENSG00000115419	0.026	0.062	0.0	0.0	0.0	0.0	0.0	0.0	0.0	0.0	0.0	0.484
GLS	O94925	True	GLSK_HUMAN	Glutamate_byGLS_and_SLC17A7	CPI-CS013ADF74E	ENSG00000115419	0.026	0.062	0.0	0.0	0.0	0.0	0.0	0.0	0.0	0.0	0.0	0.484
GLS	O94925	True	GLSK_HUMAN	Glutamate_byGLS_and_SLC17A7	CPI-CS092F9D032	ENSG00000115419	0.026	0.062	0.0	0.0	0.0	0.0	0.0	0.0	0.0	0.0	0.0	0.484
GLS	O94925	True	GLSK_HUMAN	Glutamate_byGLS_and_SLC17A7	CPI-CS065936301	ENSG00000115419	0.026	0.062	0.0	0.0	0.0	0.0	0.0	0.0	0.0	0.0	0.0	0.484
GLS	O94925	True	GLSK_HUMAN	Glutamate_byGLS_and_SLC17A7	CPI-CS0A5114B04	ENSG00000115419	0.026	0.062	0.0	0.0	0.0	0.0	0.0	0.0	0.0	0.0	0.0	0.484
GLS	O94925	True	GLSK_HUMAN	Glutamate_byGLS_and_SLC17A7	CPI-CS0F37D7476	ENSG00000115419	0.026	0.062	0.0	0.0	0.0	0.0	0.0	0.0	0.0	0.0	0.0	0.484
GLS	O94925	True	GLSK_HUMAN	Glutamate_byGLS_and_SLC17A7	CPI-CS007F02C96	ENSG00000115419	0.026	0.062	0.0	0.0	0.0	0.0	0.0	0.0	0.0	0.0	0.0	0.484
GLS	O94925	True	GLSK_HUMAN	Glutamate_byGLS_and_SLC17A8	CPI-CS060E6DE65	ENSG00000115419	0.002	0.01	0.0	0.0	0.0	0.0	0.0	0.0	0.0	0.0	0.0	0.0
GLS	O94925	True	GLSK_HUMAN	Glutamate_byGLS_and_SLC17A8	CPI-CS0A7A0DFA4	ENSG00000115419	0.002	0.01	0.0	0.0	0.0	0.0	0.0	0.0	0.0	0.0	0.0	0.0
GLS	O94925	True	GLSK_HUMAN	Glutamate_byGLS_and_SLC17A8	CPI-CS0CC66DA88	ENSG00000115419	0.002	0.01	0.0	0.0	0.0	0.0	0.0	0.0	0.0	0.0	0.0	0.0
GLS	O94925	True	GLSK_HUMAN	Glutamate_byGLS_and_SLC17A8	CPI-CS01E787EA3	ENSG00000115419	0.002	0.01	0.0	0.0	0.0	0.0	0.0	0.0	0.0	0.0	0.0	0.0
GLS	O94925	True	GLSK_HUMAN	Glutamate_byGLS_and_SLC17A8	CPI-CS0EE79A115	ENSG00000115419	0.002	0.01	0.0	0.0	0.0	0.0	0.0	0.0	0.0	0.0	0.0	0.0
GLS	O94925	True	GLSK_HUMAN	Glutamate_byGLS_and_SLC17A8	CPI-CC0AF0BFF2F	ENSG00000115419	0.002	0.01	0.0	0.0	0.0	0.0	0.0	0.0	0.0	0.0	0.0	0.0
GLS	O94925	True	GLSK_HUMAN	Glutamate_byGLS_and_SLC17A8	CPI-CC0CF47E58F	ENSG00000115419	0.002	0.01	0.0	0.0	0.0	0.0	0.0	0.0	0.0	0.0	0.0	0.0
GLS	O94925	True	GLSK_HUMAN	Glutamate_byGLS_and_SLC17A8	CPI-CS0F1EA3405	ENSG00000115419	0.002	0.01	0.0	0.0	0.0	0.0	0.0	0.0	0.0	0.0	0.0	0.0
GLS	O94925	True	GLSK_HUMAN	Glutamate_byGLS_and_SLC17A8	CPI-CC01959C6DB	ENSG00000115419	0.002	0.01	0.0	0.0	0.0	0.0	0.0	0.0	0.0	0.0	0.0	0.0
GLS	O94925	True	GLSK_HUMAN	Glutamate_byGLS_and_SLC17A8	CPI-CC01ABAB207	ENSG00000115419	0.002	0.01	0.0	0.0	0.0	0.0	0.0	0.0	0.0	0.0	0.0	0.0
GLS	O94925	True	GLSK_HUMAN	Glutamate_byGLS_and_SLC17A8	CPI-CS0CA393163	ENSG00000115419	0.002	0.01	0.0	0.0	0.0	0.0	0.0	0.0	0.0	0.0	0.0	0.0
GLS	O94925	True	GLSK_HUMAN	Glutamate_byGLS_and_SLC17A8	CPI-CC08139357E	ENSG00000115419	0.002	0.01	0.0	0.0	0.0	0.0	0.0	0.0	0.0	0.0	0.0	0.0
GLS	O94925	True	GLSK_HUMAN	Glutamate_byGLS_and_SLC17A8	CPI-CC04069CB35	ENSG00000115419	0.002	0.01	0.0	0.0	0.0	0.0	0.0	0.0	0.0	0.0	0.0	0.0
GLS	O94925	True	GLSK_HUMAN	Glutamate_byGLS_and_SLC17A8	CPI-CC0859442EA	ENSG00000115419	0.002	0.01	0.0	0.0	0.0	0.0	0.0	0.0	0.0	0.0	0.0	0.0
GLS	O94925	True	GLSK_HUMAN	Glutamate_byGLS_and_SLC17A8	CPI-CC014C4FF5F	ENSG00000115419	0.002	0.01	0.0	0.0	0.0	0.0	0.0	0.0	0.0	0.0	0.0	0.0
GLS	O94925	True	GLSK_HUMAN	Glutamate_byGLS_and_SLC17A8	CPI-CC07BE1B308	ENSG00000115419	0.002	0.01	0.0	0.0	0.0	0.0	0.0	0.0	0.0	0.0	0.0	0.0
GLS	O94925	True	GLSK_HUMAN	Glutamate_byGLS_and_SLC17A8	CPI-CC00FE16546	ENSG00000115419	0.002	0.01	0.0	0.0	0.0	0.0	0.0	0.0	0.0	0.0	0.0	0.0
GLS	O94925	True	GLSK_HUMAN	Glutamate_byGLS_and_SLC17A8	CPI-CS0A5982069	ENSG00000115419	0.002	0.01	0.0	0.0	0.0	0.0	0.0	0.0	0.0	0.0	0.0	0.0
GLS	O94925	True	GLSK_HUMAN	Glutamate_byGLS_and_SLC17A8	CPI-CS00F7ADF6B	ENSG00000115419	0.002	0.01	0.0	0.0	0.0	0.0	0.0	0.0	0.0	0.0	0.0	0.0
GLS	O94925	True	GLSK_HUMAN	Glutamate_byGLS_and_SLC17A8	CPI-CS01EA6FC47	ENSG00000115419	0.002	0.01	0.0	0.0	0.0	0.0	0.0	0.0	0.0	0.0	0.0	0.0
GLS	O94925	True	GLSK_HUMAN	Glutamate_byGLS_and_SLC17A8	CPI-CS03479D25E	ENSG00000115419	0.002	0.01	0.0	0.0	0.0	0.0	0.0	0.0	0.0	0.0	0.0	0.0
GLS	O94925	True	GLSK_HUMAN	Glutamate_byGLS_and_SLC17A8	CPI-CS094459C68	ENSG00000115419	0.002	0.01	0.0	0.0	0.0	0.0	0.0	0.0	0.0	0.0	0.0	0.0
GLS	O94925	True	GLSK_HUMAN	Glutamate_byGLS_and_SLC17A8	CPI-CS07B0A120C	ENSG00000115419	0.002	0.01	0.0	0.0	0.0	0.0	0.0	0.0	0.0	0.0	0.0	0.0
GLS	O94925	True	GLSK_HUMAN	Glutamate_byGLS_and_SLC17A8	CPI-CS0CDD9F86D	ENSG00000115419	0.002	0.01	0.0	0.0	0.0	0.0	0.0	0.0	0.0	0.0	0.0	0.0
GLS	O94925	True	GLSK_HUMAN	Glutamate_byGLS_and_SLC17A8	CPI-CS008F12179	ENSG00000115419	0.002	0.01	0.0	0.0	0.0	0.0	0.0	0.0	0.0	0.0	0.0	0.0
GLS	O94925	True	GLSK_HUMAN	Glutamate_byGLS_and_SLC1A1	CPI-CS0D5D712A6	ENSG00000115419	0.672	1.389	0.0	0.0	0.0	0.0	0.204	0.0	0.0	0.0	0.0	0.916
GLS	O94925	True	GLSK_HUMAN	Glutamate_byGLS_and_SLC1A1	CPI-CS0D893EB03	ENSG00000115419	0.672	1.389	0.0	0.0	0.0	0.0	0.204	0.0	0.0	0.0	0.0	0.916
GLS	O94925	True	GLSK_HUMAN	Glutamate_byGLS_and_SLC1A1	CPI-CS0921FDCC0	ENSG00000115419	0.672	1.389	0.0	0.0	0.0	0.0	0.204	0.0	0.0	0.0	0.0	0.916
GLS	O94925	True	GLSK_HUMAN	Glutamate_byGLS_and_SLC1A1	CPI-CS0C53F30BC	ENSG00000115419	0.672	1.389	0.0	0.0	0.0	0.0	0.204	0.0	0.0	0.0	0.0	0.916
GLS	O94925	True	GLSK_HUMAN	Glutamate_byGLS_and_SLC1A1	CPI-CS070ACE5CB	ENSG00000115419	0.672	1.389	0.0	0.0	0.0	0.0	0.204	0.0	0.0	0.0	0.0	0.916
GLS	O94925	True	GLSK_HUMAN	Glutamate_byGLS_and_SLC1A1	CPI-CC08C4BCAED	ENSG00000115419	0.672	1.389	0.0	0.0	0.0	0.0	0.204	0.0	0.0	0.0	0.0	0.916
GLS	O94925	True	GLSK_HUMAN	Glutamate_byGLS_and_SLC1A1	CPI-CC00F486A57	ENSG00000115419	0.672	1.389	0.0	0.0	0.0	0.0	0.204	0.0	0.0	0.0	0.0	0.916
GLS	O94925	True	GLSK_HUMAN	Glutamate_byGLS_and_SLC1A1	CPI-CS07D0E4897	ENSG00000115419	0.672	1.389	0.0	0.0	0.0	0.0	0.204	0.0	0.0	0.0	0.0	0.916
GLS	O94925	True	GLSK_HUMAN	Glutamate_byGLS_and_SLC1A1	CPI-CC052F5C918	ENSG00000115419	0.672	1.389	0.0	0.0	0.0	0.0	0.204	0.0	0.0	0.0	0.0	0.916
GLS	O94925	True	GLSK_HUMAN	Glutamate_byGLS_and_SLC1A1	CPI-CC0EAD8AFBF	ENSG00000115419	0.672	1.389	0.0	0.0	0.0	0.0	0.204	0.0	0.0	0.0	0.0	0.916
GLS	O94925	True	GLSK_HUMAN	Glutamate_byGLS_and_SLC1A1	CPI-CS044A80E08	ENSG00000115419	0.672	1.389	0.0	0.0	0.0	0.0	0.204	0.0	0.0	0.0	0.0	0.916
GLS	O94925	True	GLSK_HUMAN	Glutamate_byGLS_and_SLC1A1	CPI-CC0B7463256	ENSG00000115419	0.672	1.389	0.0	0.0	0.0	0.0	0.204	0.0	0.0	0.0	0.0	0.916
GLS	O94925	True	GLSK_HUMAN	Glutamate_byGLS_and_SLC1A1	CPI-CC0699D36D3	ENSG00000115419	0.672	1.389	0.0	0.0	0.0	0.0	0.204	0.0	0.0	0.0	0.0	0.916
GLS	O94925	True	GLSK_HUMAN	Glutamate_byGLS_and_SLC1A1	CPI-CC0CE99AC11	ENSG00000115419	0.672	1.389	0.0	0.0	0.0	0.0	0.204	0.0	0.0	0.0	0.0	0.916
GLS	O94925	True	GLSK_HUMAN	Glutamate_byGLS_and_SLC1A1	CPI-CC05708A400	ENSG00000115419	0.672	1.389	0.0	0.0	0.0	0.0	0.204	0.0	0.0	0.0	0.0	0.916
GLS	O94925	True	GLSK_HUMAN	Glutamate_byGLS_and_SLC1A1	CPI-CC0FC2F01AB	ENSG00000115419	0.672	1.389	0.0	0.0	0.0	0.0	0.204	0.0	0.0	0.0	0.0	0.916
GLS	O94925	True	GLSK_HUMAN	Glutamate_byGLS_and_SLC1A1	CPI-CC037A4383F	ENSG00000115419	0.672	1.389	0.0	0.0	0.0	0.0	0.204	0.0	0.0	0.0	0.0	0.916
GLS	O94925	True	GLSK_HUMAN	Glutamate_byGLS_and_SLC1A1	CPI-CS059E38F49	ENSG00000115419	0.672	1.389	0.0	0.0	0.0	0.0	0.204	0.0	0.0	0.0	0.0	0.916
GLS	O94925	True	GLSK_HUMAN	Glutamate_byGLS_and_SLC1A1	CPI-CS099892F99	ENSG00000115419	0.672	1.389	0.0	0.0	0.0	0.0	0.204	0.0	0.0	0.0	0.0	0.916
GLS	O94925	True	GLSK_HUMAN	Glutamate_byGLS_and_SLC1A1	CPI-CS035E3DC49	ENSG00000115419	0.672	1.389	0.0	0.0	0.0	0.0	0.204	0.0	0.0	0.0	0.0	0.916
GLS	O94925	True	GLSK_HUMAN	Glutamate_byGLS_and_SLC1A1	CPI-CS08648BDFD	ENSG00000115419	0.672	1.389	0.0	0.0	0.0	0.0	0.204	0.0	0.0	0.0	0.0	0.916
GLS	O94925	True	GLSK_HUMAN	Glutamate_byGLS_and_SLC1A1	CPI-CS0EECB890E	ENSG00000115419	0.672	1.389	0.0	0.0	0.0	0.0	0.204	0.0	0.0	0.0	0.0	0.916
GLS	O94925	True	GLSK_HUMAN	Glutamate_byGLS_and_SLC1A1	CPI-CS0A1A5DA91	ENSG00000115419	0.672	1.389	0.0	0.0	0.0	0.0	0.204	0.0	0.0	0.0	0.0	0.916
GLS	O94925	True	GLSK_HUMAN	Glutamate_byGLS_and_SLC1A1	CPI-CS093EF3F47	ENSG00000115419	0.672	1.389	0.0	0.0	0.0	0.0	0.204	0.0	0.0	0.0	0.0	0.916
GLS	O94925	True	GLSK_HUMAN	Glutamate_byGLS_and_SLC1A1	CPI-CS0BEF05FE2	ENSG00000115419	0.672	1.389	0.0	0.0	0.0	0.0	0.204	0.0	0.0	0.0	0.0	0.916
GLS	O94925	True	GLSK_HUMAN	Glutamate_byGLS_and_SLC1A2	CPI-CS03487854B	ENSG00000115419	0.017	0.031	0.0	0.0	0.0	0.0	0.0	0.0	0.0	0.0	0.0	0.487
GLS	O94925	True	GLSK_HUMAN	Glutamate_byGLS_and_SLC1A2	CPI-CS00BBBEE62	ENSG00000115419	0.017	0.031	0.0	0.0	0.0	0.0	0.0	0.0	0.0	0.0	0.0	0.487
GLS	O94925	True	GLSK_HUMAN	Glutamate_byGLS_and_SLC1A2	CPI-CS07BBA568D	ENSG00000115419	0.017	0.031	0.0	0.0	0.0	0.0	0.0	0.0	0.0	0.0	0.0	0.487
GLS	O94925	True	GLSK_HUMAN	Glutamate_byGLS_and_SLC1A2	CPI-CS056114BA1	ENSG00000115419	0.017	0.031	0.0	0.0	0.0	0.0	0.0	0.0	0.0	0.0	0.0	0.487
GLS	O94925	True	GLSK_HUMAN	Glutamate_byGLS_and_SLC1A2	CPI-CS034026D0F	ENSG00000115419	0.017	0.031	0.0	0.0	0.0	0.0	0.0	0.0	0.0	0.0	0.0	0.487
GLS	O94925	True	GLSK_HUMAN	Glutamate_byGLS_and_SLC1A2	CPI-CC0924D1237	ENSG00000115419	0.017	0.031	0.0	0.0	0.0	0.0	0.0	0.0	0.0	0.0	0.0	0.487
GLS	O94925	True	GLSK_HUMAN	Glutamate_byGLS_and_SLC1A2	CPI-CC0C78F642C	ENSG00000115419	0.017	0.031	0.0	0.0	0.0	0.0	0.0	0.0	0.0	0.0	0.0	0.487
GLS	O94925	True	GLSK_HUMAN	Glutamate_byGLS_and_SLC1A2	CPI-CS0B15FCB8B	ENSG00000115419	0.017	0.031	0.0	0.0	0.0	0.0	0.0	0.0	0.0	0.0	0.0	0.487
GLS	O94925	True	GLSK_HUMAN	Glutamate_byGLS_and_SLC1A2	CPI-CC0D02A5FE5	ENSG00000115419	0.017	0.031	0.0	0.0	0.0	0.0	0.0	0.0	0.0	0.0	0.0	0.487
GLS	O94925	True	GLSK_HUMAN	Glutamate_byGLS_and_SLC1A2	CPI-CC033AC2E73	ENSG00000115419	0.017	0.031	0.0	0.0	0.0	0.0	0.0	0.0	0.0	0.0	0.0	0.487
GLS	O94925	True	GLSK_HUMAN	Glutamate_byGLS_and_SLC1A2	CPI-CS0A00FD94B	ENSG00000115419	0.017	0.031	0.0	0.0	0.0	0.0	0.0	0.0	0.0	0.0	0.0	0.487
GLS	O94925	True	GLSK_HUMAN	Glutamate_byGLS_and_SLC1A2	CPI-CC0CA804C89	ENSG00000115419	0.017	0.031	0.0	0.0	0.0	0.0	0.0	0.0	0.0	0.0	0.0	0.487
GLS	O94925	True	GLSK_HUMAN	Glutamate_byGLS_and_SLC1A2	CPI-CC03E04AA64	ENSG00000115419	0.017	0.031	0.0	0.0	0.0	0.0	0.0	0.0	0.0	0.0	0.0	0.487
GLS	O94925	True	GLSK_HUMAN	Glutamate_byGLS_and_SLC1A2	CPI-CC0AC4592F2	ENSG00000115419	0.017	0.031	0.0	0.0	0.0	0.0	0.0	0.0	0.0	0.0	0.0	0.487
GLS	O94925	True	GLSK_HUMAN	Glutamate_byGLS_and_SLC1A2	CPI-CC0DCE246DF	ENSG00000115419	0.017	0.031	0.0	0.0	0.0	0.0	0.0	0.0	0.0	0.0	0.0	0.487
GLS	O94925	True	GLSK_HUMAN	Glutamate_byGLS_and_SLC1A2	CPI-CC0222B6286	ENSG00000115419	0.017	0.031	0.0	0.0	0.0	0.0	0.0	0.0	0.0	0.0	0.0	0.487
GLS	O94925	True	GLSK_HUMAN	Glutamate_byGLS_and_SLC1A2	CPI-CC0DD99C42B	ENSG00000115419	0.017	0.031	0.0	0.0	0.0	0.0	0.0	0.0	0.0	0.0	0.0	0.487
GLS	O94925	True	GLSK_HUMAN	Glutamate_byGLS_and_SLC1A2	CPI-CS03F7F264A	ENSG00000115419	0.017	0.031	0.0	0.0	0.0	0.0	0.0	0.0	0.0	0.0	0.0	0.487
GLS	O94925	True	GLSK_HUMAN	Glutamate_byGLS_and_SLC1A2	CPI-CS08C7956BD	ENSG00000115419	0.017	0.031	0.0	0.0	0.0	0.0	0.0	0.0	0.0	0.0	0.0	0.487
GLS	O94925	True	GLSK_HUMAN	Glutamate_byGLS_and_SLC1A2	CPI-CS0444827FD	ENSG00000115419	0.017	0.031	0.0	0.0	0.0	0.0	0.0	0.0	0.0	0.0	0.0	0.487
GLS	O94925	True	GLSK_HUMAN	Glutamate_byGLS_and_SLC1A2	CPI-CS0FA9C25E9	ENSG00000115419	0.017	0.031	0.0	0.0	0.0	0.0	0.0	0.0	0.0	0.0	0.0	0.487
GLS	O94925	True	GLSK_HUMAN	Glutamate_byGLS_and_SLC1A2	CPI-CS04A0AEE4C	ENSG00000115419	0.017	0.031	0.0	0.0	0.0	0.0	0.0	0.0	0.0	0.0	0.0	0.487
GLS	O94925	True	GLSK_HUMAN	Glutamate_byGLS_and_SLC1A2	CPI-CS0B90BEB16	ENSG00000115419	0.017	0.031	0.0	0.0	0.0	0.0	0.0	0.0	0.0	0.0	0.0	0.487
GLS	O94925	True	GLSK_HUMAN	Glutamate_byGLS_and_SLC1A2	CPI-CS007136501	ENSG00000115419	0.017	0.031	0.0	0.0	0.0	0.0	0.0	0.0	0.0	0.0	0.0	0.487
GLS	O94925	True	GLSK_HUMAN	Glutamate_byGLS_and_SLC1A2	CPI-CS0B9E5E3DB	ENSG00000115419	0.017	0.031	0.0	0.0	0.0	0.0	0.0	0.0	0.0	0.0	0.0	0.487
GLS	O94925	True	GLSK_HUMAN	Glutamate_byGLS_and_SLC1A3	CPI-CS0FC6DD1EA	ENSG00000115419	0.39	0.086	2.89	0.0	0.0	0.0	0.0	0.0	0.0	0.0	0.0	1.063
GLS	O94925	True	GLSK_HUMAN	Glutamate_byGLS_and_SLC1A3	CPI-CS0E765613E	ENSG00000115419	0.39	0.086	2.89	0.0	0.0	0.0	0.0	0.0	0.0	0.0	0.0	1.063
GLS	O94925	True	GLSK_HUMAN	Glutamate_byGLS_and_SLC1A3	CPI-CS0692512DE	ENSG00000115419	0.39	0.086	2.89	0.0	0.0	0.0	0.0	0.0	0.0	0.0	0.0	1.063
GLS	O94925	True	GLSK_HUMAN	Glutamate_byGLS_and_SLC1A3	CPI-CS04BFC66DA	ENSG00000115419	0.39	0.086	2.89	0.0	0.0	0.0	0.0	0.0	0.0	0.0	0.0	1.063
GLS	O94925	True	GLSK_HUMAN	Glutamate_byGLS_and_SLC1A3	CPI-CS04473CE2B	ENSG00000115419	0.39	0.086	2.89	0.0	0.0	0.0	0.0	0.0	0.0	0.0	0.0	1.063
GLS	O94925	True	GLSK_HUMAN	Glutamate_byGLS_and_SLC1A3	CPI-CC0918CCE56	ENSG00000115419	0.39	0.086	2.89	0.0	0.0	0.0	0.0	0.0	0.0	0.0	0.0	1.063
GLS	O94925	True	GLSK_HUMAN	Glutamate_byGLS_and_SLC1A3	CPI-CC02BF19DCF	ENSG00000115419	0.39	0.086	2.89	0.0	0.0	0.0	0.0	0.0	0.0	0.0	0.0	1.063
GLS	O94925	True	GLSK_HUMAN	Glutamate_byGLS_and_SLC1A3	CPI-CS037F4EF32	ENSG00000115419	0.39	0.086	2.89	0.0	0.0	0.0	0.0	0.0	0.0	0.0	0.0	1.063
GLS	O94925	True	GLSK_HUMAN	Glutamate_byGLS_and_SLC1A3	CPI-CC0063E25BD	ENSG00000115419	0.39	0.086	2.89	0.0	0.0	0.0	0.0	0.0	0.0	0.0	0.0	1.063
GLS	O94925	True	GLSK_HUMAN	Glutamate_byGLS_and_SLC1A3	CPI-CC0E60351FF	ENSG00000115419	0.39	0.086	2.89	0.0	0.0	0.0	0.0	0.0	0.0	0.0	0.0	1.063
GLS	O94925	True	GLSK_HUMAN	Glutamate_byGLS_and_SLC1A3	CPI-CS0EB60A2B2	ENSG00000115419	0.39	0.086	2.89	0.0	0.0	0.0	0.0	0.0	0.0	0.0	0.0	1.063
GLS	O94925	True	GLSK_HUMAN	Glutamate_byGLS_and_SLC1A3	CPI-CC049F2ABCF	ENSG00000115419	0.39	0.086	2.89	0.0	0.0	0.0	0.0	0.0	0.0	0.0	0.0	1.063
GLS	O94925	True	GLSK_HUMAN	Glutamate_byGLS_and_SLC1A3	CPI-CC0CB231C91	ENSG00000115419	0.39	0.086	2.89	0.0	0.0	0.0	0.0	0.0	0.0	0.0	0.0	1.063
GLS	O94925	True	GLSK_HUMAN	Glutamate_byGLS_and_SLC1A3	CPI-CC06CC71FC3	ENSG00000115419	0.39	0.086	2.89	0.0	0.0	0.0	0.0	0.0	0.0	0.0	0.0	1.063
GLS	O94925	True	GLSK_HUMAN	Glutamate_byGLS_and_SLC1A3	CPI-CC0E366FBD5	ENSG00000115419	0.39	0.086	2.89	0.0	0.0	0.0	0.0	0.0	0.0	0.0	0.0	1.063
GLS	O94925	True	GLSK_HUMAN	Glutamate_byGLS_and_SLC1A3	CPI-CC036772033	ENSG00000115419	0.39	0.086	2.89	0.0	0.0	0.0	0.0	0.0	0.0	0.0	0.0	1.063
GLS	O94925	True	GLSK_HUMAN	Glutamate_byGLS_and_SLC1A3	CPI-CC016C39E1C	ENSG00000115419	0.39	0.086	2.89	0.0	0.0	0.0	0.0	0.0	0.0	0.0	0.0	1.063
GLS	O94925	True	GLSK_HUMAN	Glutamate_byGLS_and_SLC1A3	CPI-CS06BDC8BFA	ENSG00000115419	0.39	0.086	2.89	0.0	0.0	0.0	0.0	0.0	0.0	0.0	0.0	1.063
GLS	O94925	True	GLSK_HUMAN	Glutamate_byGLS_and_SLC1A3	CPI-CS077A43ACD	ENSG00000115419	0.39	0.086	2.89	0.0	0.0	0.0	0.0	0.0	0.0	0.0	0.0	1.063
GLS	O94925	True	GLSK_HUMAN	Glutamate_byGLS_and_SLC1A3	CPI-CS0D33309E7	ENSG00000115419	0.39	0.086	2.89	0.0	0.0	0.0	0.0	0.0	0.0	0.0	0.0	1.063
GLS	O94925	True	GLSK_HUMAN	Glutamate_byGLS_and_SLC1A3	CPI-CS071698505	ENSG00000115419	0.39	0.086	2.89	0.0	0.0	0.0	0.0	0.0	0.0	0.0	0.0	1.063
GLS	O94925	True	GLSK_HUMAN	Glutamate_byGLS_and_SLC1A3	CPI-CS0305D24F6	ENSG00000115419	0.39	0.086	2.89	0.0	0.0	0.0	0.0	0.0	0.0	0.0	0.0	1.063
GLS	O94925	True	GLSK_HUMAN	Glutamate_byGLS_and_SLC1A3	CPI-CS002D05AD7	ENSG00000115419	0.39	0.086	2.89	0.0	0.0	0.0	0.0	0.0	0.0	0.0	0.0	1.063
GLS	O94925	True	GLSK_HUMAN	Glutamate_byGLS_and_SLC1A3	CPI-CS09F74FD39	ENSG00000115419	0.39	0.086	2.89	0.0	0.0	0.0	0.0	0.0	0.0	0.0	0.0	1.063
GLS	O94925	True	GLSK_HUMAN	Glutamate_byGLS_and_SLC1A3	CPI-CS017089111	ENSG00000115419	0.39	0.086	2.89	0.0	0.0	0.0	0.0	0.0	0.0	0.0	0.0	1.063
GLS	O94925	True	GLSK_HUMAN	Glutamate_byGLS_and_SLC1A6	CPI-CS0AC140137	ENSG00000115419	0.723	0.339	1.237	0.0	0.0	0.0	0.475	0.0	0.0	0.0	0.0	0.477
GLS	O94925	True	GLSK_HUMAN	Glutamate_byGLS_and_SLC1A6	CPI-CS0D4790CB0	ENSG00000115419	0.723	0.339	1.237	0.0	0.0	0.0	0.475	0.0	0.0	0.0	0.0	0.477
GLS	O94925	True	GLSK_HUMAN	Glutamate_byGLS_and_SLC1A6	CPI-CS068F11B5E	ENSG00000115419	0.723	0.339	1.237	0.0	0.0	0.0	0.475	0.0	0.0	0.0	0.0	0.477
GLS	O94925	True	GLSK_HUMAN	Glutamate_byGLS_and_SLC1A6	CPI-CS0BCE841D5	ENSG00000115419	0.723	0.339	1.237	0.0	0.0	0.0	0.475	0.0	0.0	0.0	0.0	0.477
GLS	O94925	True	GLSK_HUMAN	Glutamate_byGLS_and_SLC1A6	CPI-CS0603C3490	ENSG00000115419	0.723	0.339	1.237	0.0	0.0	0.0	0.475	0.0	0.0	0.0	0.0	0.477
GLS	O94925	True	GLSK_HUMAN	Glutamate_byGLS_and_SLC1A6	CPI-CC007D5C2B3	ENSG00000115419	0.723	0.339	1.237	0.0	0.0	0.0	0.475	0.0	0.0	0.0	0.0	0.477
GLS	O94925	True	GLSK_HUMAN	Glutamate_byGLS_and_SLC1A6	CPI-CC096C28605	ENSG00000115419	0.723	0.339	1.237	0.0	0.0	0.0	0.475	0.0	0.0	0.0	0.0	0.477
GLS	O94925	True	GLSK_HUMAN	Glutamate_byGLS_and_SLC1A6	CPI-CS0792FFF91	ENSG00000115419	0.723	0.339	1.237	0.0	0.0	0.0	0.475	0.0	0.0	0.0	0.0	0.477
GLS	O94925	True	GLSK_HUMAN	Glutamate_byGLS_and_SLC1A6	CPI-CC0BF385067	ENSG00000115419	0.723	0.339	1.237	0.0	0.0	0.0	0.475	0.0	0.0	0.0	0.0	0.477
GLS	O94925	True	GLSK_HUMAN	Glutamate_byGLS_and_SLC1A6	CPI-CC0DB5AB2C4	ENSG00000115419	0.723	0.339	1.237	0.0	0.0	0.0	0.475	0.0	0.0	0.0	0.0	0.477
GLS	O94925	True	GLSK_HUMAN	Glutamate_byGLS_and_SLC1A6	CPI-CS0827BB954	ENSG00000115419	0.723	0.339	1.237	0.0	0.0	0.0	0.475	0.0	0.0	0.0	0.0	0.477
GLS	O94925	True	GLSK_HUMAN	Glutamate_byGLS_and_SLC1A6	CPI-CC0C8B25F6D	ENSG00000115419	0.723	0.339	1.237	0.0	0.0	0.0	0.475	0.0	0.0	0.0	0.0	0.477
GLS	O94925	True	GLSK_HUMAN	Glutamate_byGLS_and_SLC1A6	CPI-CC0E5CBF38E	ENSG00000115419	0.723	0.339	1.237	0.0	0.0	0.0	0.475	0.0	0.0	0.0	0.0	0.477
GLS	O94925	True	GLSK_HUMAN	Glutamate_byGLS_and_SLC1A6	CPI-CC06FC18E3A	ENSG00000115419	0.723	0.339	1.237	0.0	0.0	0.0	0.475	0.0	0.0	0.0	0.0	0.477
GLS	O94925	True	GLSK_HUMAN	Glutamate_byGLS_and_SLC1A6	CPI-CC0664821F8	ENSG00000115419	0.723	0.339	1.237	0.0	0.0	0.0	0.475	0.0	0.0	0.0	0.0	0.477
GLS	O94925	True	GLSK_HUMAN	Glutamate_byGLS_and_SLC1A6	CPI-CC05B3DB330	ENSG00000115419	0.723	0.339	1.237	0.0	0.0	0.0	0.475	0.0	0.0	0.0	0.0	0.477
GLS	O94925	True	GLSK_HUMAN	Glutamate_byGLS_and_SLC1A6	CPI-CC002EFE61E	ENSG00000115419	0.723	0.339	1.237	0.0	0.0	0.0	0.475	0.0	0.0	0.0	0.0	0.477
GLS	O94925	True	GLSK_HUMAN	Glutamate_byGLS_and_SLC1A6	CPI-CS052714C89	ENSG00000115419	0.723	0.339	1.237	0.0	0.0	0.0	0.475	0.0	0.0	0.0	0.0	0.477
GLS	O94925	True	GLSK_HUMAN	Glutamate_byGLS_and_SLC1A6	CPI-CS0CD4875F8	ENSG00000115419	0.723	0.339	1.237	0.0	0.0	0.0	0.475	0.0	0.0	0.0	0.0	0.477
GLS	O94925	True	GLSK_HUMAN	Glutamate_byGLS_and_SLC1A6	CPI-CS0C43745D6	ENSG00000115419	0.723	0.339	1.237	0.0	0.0	0.0	0.475	0.0	0.0	0.0	0.0	0.477
GLS	O94925	True	GLSK_HUMAN	Glutamate_byGLS_and_SLC1A6	CPI-CS07AF8702D	ENSG00000115419	0.723	0.339	1.237	0.0	0.0	0.0	0.475	0.0	0.0	0.0	0.0	0.477
GLS	O94925	True	GLSK_HUMAN	Glutamate_byGLS_and_SLC1A6	CPI-CS0A5376E7A	ENSG00000115419	0.723	0.339	1.237	0.0	0.0	0.0	0.475	0.0	0.0	0.0	0.0	0.477
GLS	O94925	True	GLSK_HUMAN	Glutamate_byGLS_and_SLC1A6	CPI-CS020F306DA	ENSG00000115419	0.723	0.339	1.237	0.0	0.0	0.0	0.475	0.0	0.0	0.0	0.0	0.477
GLS	O94925	True	GLSK_HUMAN	Glutamate_byGLS_and_SLC1A6	CPI-CS07EF8D9C2	ENSG00000115419	0.723	0.339	1.237	0.0	0.0	0.0	0.475	0.0	0.0	0.0	0.0	0.477
GLS	O94925	True	GLSK_HUMAN	Glutamate_byGLS_and_SLC1A6	CPI-CS08910752E	ENSG00000115419	0.723	0.339	1.237	0.0	0.0	0.0	0.475	0.0	0.0	0.0	0.0	0.477
GLS	O94925	True	GLSK_HUMAN	Glutamate_byGLS_and_SLC1A7	CPI-CS075A67A85	ENSG00000115419	0.002	0.0	0.0	0.0	0.0	0.0	0.0	0.0	0.0	0.0	0.0	0.0
GLS	O94925	True	GLSK_HUMAN	Glutamate_byGLS_and_SLC1A7	CPI-CS033CD7688	ENSG00000115419	0.002	0.0	0.0	0.0	0.0	0.0	0.0	0.0	0.0	0.0	0.0	0.0
GLS	O94925	True	GLSK_HUMAN	Glutamate_byGLS_and_SLC1A7	CPI-CS0785280EB	ENSG00000115419	0.002	0.0	0.0	0.0	0.0	0.0	0.0	0.0	0.0	0.0	0.0	0.0
GLS	O94925	True	GLSK_HUMAN	Glutamate_byGLS_and_SLC1A7	CPI-CS03DC69BFC	ENSG00000115419	0.002	0.0	0.0	0.0	0.0	0.0	0.0	0.0	0.0	0.0	0.0	0.0
GLS	O94925	True	GLSK_HUMAN	Glutamate_byGLS_and_SLC1A7	CPI-CS025FBADF2	ENSG00000115419	0.002	0.0	0.0	0.0	0.0	0.0	0.0	0.0	0.0	0.0	0.0	0.0
GLS	O94925	True	GLSK_HUMAN	Glutamate_byGLS_and_SLC1A7	CPI-CC0A742EB85	ENSG00000115419	0.002	0.0	0.0	0.0	0.0	0.0	0.0	0.0	0.0	0.0	0.0	0.0
GLS	O94925	True	GLSK_HUMAN	Glutamate_byGLS_and_SLC1A7	CPI-CC0BADC1C23	ENSG00000115419	0.002	0.0	0.0	0.0	0.0	0.0	0.0	0.0	0.0	0.0	0.0	0.0
GLS	O94925	True	GLSK_HUMAN	Glutamate_byGLS_and_SLC1A7	CPI-CS0132B4C1D	ENSG00000115419	0.002	0.0	0.0	0.0	0.0	0.0	0.0	0.0	0.0	0.0	0.0	0.0
GLS	O94925	True	GLSK_HUMAN	Glutamate_byGLS_and_SLC1A7	CPI-CC0E5063BA7	ENSG00000115419	0.002	0.0	0.0	0.0	0.0	0.0	0.0	0.0	0.0	0.0	0.0	0.0
GLS	O94925	True	GLSK_HUMAN	Glutamate_byGLS_and_SLC1A7	CPI-CC0E7F3E3CE	ENSG00000115419	0.002	0.0	0.0	0.0	0.0	0.0	0.0	0.0	0.0	0.0	0.0	0.0
GLS	O94925	True	GLSK_HUMAN	Glutamate_byGLS_and_SLC1A7	CPI-CS0A0633E77	ENSG00000115419	0.002	0.0	0.0	0.0	0.0	0.0	0.0	0.0	0.0	0.0	0.0	0.0
GLS	O94925	True	GLSK_HUMAN	Glutamate_byGLS_and_SLC1A7	CPI-CC02AA64371	ENSG00000115419	0.002	0.0	0.0	0.0	0.0	0.0	0.0	0.0	0.0	0.0	0.0	0.0
GLS	O94925	True	GLSK_HUMAN	Glutamate_byGLS_and_SLC1A7	CPI-CC0D9EE71E7	ENSG00000115419	0.002	0.0	0.0	0.0	0.0	0.0	0.0	0.0	0.0	0.0	0.0	0.0
GLS	O94925	True	GLSK_HUMAN	Glutamate_byGLS_and_SLC1A7	CPI-CC095C752D3	ENSG00000115419	0.002	0.0	0.0	0.0	0.0	0.0	0.0	0.0	0.0	0.0	0.0	0.0
GLS	O94925	True	GLSK_HUMAN	Glutamate_byGLS_and_SLC1A7	CPI-CC02CD61933	ENSG00000115419	0.002	0.0	0.0	0.0	0.0	0.0	0.0	0.0	0.0	0.0	0.0	0.0
GLS	O94925	True	GLSK_HUMAN	Glutamate_byGLS_and_SLC1A7	CPI-CC0AD6F0571	ENSG00000115419	0.002	0.0	0.0	0.0	0.0	0.0	0.0	0.0	0.0	0.0	0.0	0.0
GLS	O94925	True	GLSK_HUMAN	Glutamate_byGLS_and_SLC1A7	CPI-CC054692E80	ENSG00000115419	0.002	0.0	0.0	0.0	0.0	0.0	0.0	0.0	0.0	0.0	0.0	0.0
GLS	O94925	True	GLSK_HUMAN	Glutamate_byGLS_and_SLC1A7	CPI-CS0F62789CF	ENSG00000115419	0.002	0.0	0.0	0.0	0.0	0.0	0.0	0.0	0.0	0.0	0.0	0.0
GLS	O94925	True	GLSK_HUMAN	Glutamate_byGLS_and_SLC1A7	CPI-CS0CA04CA30	ENSG00000115419	0.002	0.0	0.0	0.0	0.0	0.0	0.0	0.0	0.0	0.0	0.0	0.0
GLS	O94925	True	GLSK_HUMAN	Glutamate_byGLS_and_SLC1A7	CPI-CS0D67AEEF8	ENSG00000115419	0.002	0.0	0.0	0.0	0.0	0.0	0.0	0.0	0.0	0.0	0.0	0.0
GLS	O94925	True	GLSK_HUMAN	Glutamate_byGLS_and_SLC1A7	CPI-CS0EF654316	ENSG00000115419	0.002	0.0	0.0	0.0	0.0	0.0	0.0	0.0	0.0	0.0	0.0	0.0
GLS	O94925	True	GLSK_HUMAN	Glutamate_byGLS_and_SLC1A7	CPI-CS002ECD5B1	ENSG00000115419	0.002	0.0	0.0	0.0	0.0	0.0	0.0	0.0	0.0	0.0	0.0	0.0
GLS	O94925	True	GLSK_HUMAN	Glutamate_byGLS_and_SLC1A7	CPI-CS070154D3B	ENSG00000115419	0.002	0.0	0.0	0.0	0.0	0.0	0.0	0.0	0.0	0.0	0.0	0.0
GLS	O94925	True	GLSK_HUMAN	Glutamate_byGLS_and_SLC1A7	CPI-CS0F4C33641	ENSG00000115419	0.002	0.0	0.0	0.0	0.0	0.0	0.0	0.0	0.0	0.0	0.0	0.0
GLS	O94925	True	GLSK_HUMAN	Glutamate_byGLS_and_SLC1A7	CPI-CS0279E4E92	ENSG00000115419	0.002	0.0	0.0	0.0	0.0	0.0	0.0	0.0	0.0	0.0	0.0	0.0
SLC17A8	Q8NDX2	True	VGLU3_HUMAN	Glutamate_byGLS_and_SLC17A8	CPI-CS060E6DE65	ENSG00000179520	0.002	0.01	0.0	0.0	0.0	0.0	0.0	0.0	0.0	0.0	0.0	0.0
SLC17A8	Q8NDX2	True	VGLU3_HUMAN	Glutamate_byGLS_and_SLC17A8	CPI-CS0A7A0DFA4	ENSG00000179520	0.002	0.01	0.0	0.0	0.0	0.0	0.0	0.0	0.0	0.0	0.0	0.0
SLC17A8	Q8NDX2	True	VGLU3_HUMAN	Glutamate_byGLS_and_SLC17A8	CPI-CS0CC66DA88	ENSG00000179520	0.002	0.01	0.0	0.0	0.0	0.0	0.0	0.0	0.0	0.0	0.0	0.0
SLC17A8	Q8NDX2	True	VGLU3_HUMAN	Glutamate_byGLS_and_SLC17A8	CPI-CS01E787EA3	ENSG00000179520	0.002	0.01	0.0	0.0	0.0	0.0	0.0	0.0	0.0	0.0	0.0	0.0
SLC17A8	Q8NDX2	True	VGLU3_HUMAN	Glutamate_byGLS_and_SLC17A8	CPI-CS0EE79A115	ENSG00000179520	0.002	0.01	0.0	0.0	0.0	0.0	0.0	0.0	0.0	0.0	0.0	0.0
SLC17A8	Q8NDX2	True	VGLU3_HUMAN	Glutamate_byGLS_and_SLC17A8	CPI-CC0AF0BFF2F	ENSG00000179520	0.002	0.01	0.0	0.0	0.0	0.0	0.0	0.0	0.0	0.0	0.0	0.0
SLC17A8	Q8NDX2	True	VGLU3_HUMAN	Glutamate_byGLS_and_SLC17A8	CPI-CC0CF47E58F	ENSG00000179520	0.002	0.01	0.0	0.0	0.0	0.0	0.0	0.0	0.0	0.0	0.0	0.0
SLC17A8	Q8NDX2	True	VGLU3_HUMAN	Glutamate_byGLS_and_SLC17A8	CPI-CS0F1EA3405	ENSG00000179520	0.002	0.01	0.0	0.0	0.0	0.0	0.0	0.0	0.0	0.0	0.0	0.0
SLC17A8	Q8NDX2	True	VGLU3_HUMAN	Glutamate_byGLS_and_SLC17A8	CPI-CC01959C6DB	ENSG00000179520	0.002	0.01	0.0	0.0	0.0	0.0	0.0	0.0	0.0	0.0	0.0	0.0
SLC17A8	Q8NDX2	True	VGLU3_HUMAN	Glutamate_byGLS_and_SLC17A8	CPI-CC01ABAB207	ENSG00000179520	0.002	0.01	0.0	0.0	0.0	0.0	0.0	0.0	0.0	0.0	0.0	0.0
SLC17A8	Q8NDX2	True	VGLU3_HUMAN	Glutamate_byGLS_and_SLC17A8	CPI-CS0CA393163	ENSG00000179520	0.002	0.01	0.0	0.0	0.0	0.0	0.0	0.0	0.0	0.0	0.0	0.0
SLC17A8	Q8NDX2	True	VGLU3_HUMAN	Glutamate_byGLS_and_SLC17A8	CPI-CC08139357E	ENSG00000179520	0.002	0.01	0.0	0.0	0.0	0.0	0.0	0.0	0.0	0.0	0.0	0.0
SLC17A8	Q8NDX2	True	VGLU3_HUMAN	Glutamate_byGLS_and_SLC17A8	CPI-CC04069CB35	ENSG00000179520	0.002	0.01	0.0	0.0	0.0	0.0	0.0	0.0	0.0	0.0	0.0	0.0
SLC17A8	Q8NDX2	True	VGLU3_HUMAN	Glutamate_byGLS_and_SLC17A8	CPI-CC0859442EA	ENSG00000179520	0.002	0.01	0.0	0.0	0.0	0.0	0.0	0.0	0.0	0.0	0.0	0.0
SLC17A8	Q8NDX2	True	VGLU3_HUMAN	Glutamate_byGLS_and_SLC17A8	CPI-CC014C4FF5F	ENSG00000179520	0.002	0.01	0.0	0.0	0.0	0.0	0.0	0.0	0.0	0.0	0.0	0.0
SLC17A8	Q8NDX2	True	VGLU3_HUMAN	Glutamate_byGLS_and_SLC17A8	CPI-CC07BE1B308	ENSG00000179520	0.002	0.01	0.0	0.0	0.0	0.0	0.0	0.0	0.0	0.0	0.0	0.0
SLC17A8	Q8NDX2	True	VGLU3_HUMAN	Glutamate_byGLS_and_SLC17A8	CPI-CC00FE16546	ENSG00000179520	0.002	0.01	0.0	0.0	0.0	0.0	0.0	0.0	0.0	0.0	0.0	0.0
SLC17A8	Q8NDX2	True	VGLU3_HUMAN	Glutamate_byGLS_and_SLC17A8	CPI-CS0A5982069	ENSG00000179520	0.002	0.01	0.0	0.0	0.0	0.0	0.0	0.0	0.0	0.0	0.0	0.0
SLC17A8	Q8NDX2	True	VGLU3_HUMAN	Glutamate_byGLS_and_SLC17A8	CPI-CS00F7ADF6B	ENSG00000179520	0.002	0.01	0.0	0.0	0.0	0.0	0.0	0.0	0.0	0.0	0.0	0.0
SLC17A8	Q8NDX2	True	VGLU3_HUMAN	Glutamate_byGLS_and_SLC17A8	CPI-CS01EA6FC47	ENSG00000179520	0.002	0.01	0.0	0.0	0.0	0.0	0.0	0.0	0.0	0.0	0.0	0.0
SLC17A8	Q8NDX2	True	VGLU3_HUMAN	Glutamate_byGLS_and_SLC17A8	CPI-CS03479D25E	ENSG00000179520	0.002	0.01	0.0	0.0	0.0	0.0	0.0	0.0	0.0	0.0	0.0	0.0
SLC17A8	Q8NDX2	True	VGLU3_HUMAN	Glutamate_byGLS_and_SLC17A8	CPI-CS094459C68	ENSG00000179520	0.002	0.01	0.0	0.0	0.0	0.0	0.0	0.0	0.0	0.0	0.0	0.0
SLC17A8	Q8NDX2	True	VGLU3_HUMAN	Glutamate_byGLS_and_SLC17A8	CPI-CS07B0A120C	ENSG00000179520	0.002	0.01	0.0	0.0	0.0	0.0	0.0	0.0	0.0	0.0	0.0	0.0
SLC17A8	Q8NDX2	True	VGLU3_HUMAN	Glutamate_byGLS_and_SLC17A8	CPI-CS0CDD9F86D	ENSG00000179520	0.002	0.01	0.0	0.0	0.0	0.0	0.0	0.0	0.0	0.0	0.0	0.0
SLC17A8	Q8NDX2	True	VGLU3_HUMAN	Glutamate_byGLS_and_SLC17A8	CPI-CS008F12179	ENSG00000179520	0.002	0.01	0.0	0.0	0.0	0.0	0.0	0.0	0.0	0.0	0.0	0.0
SLC17A8	Q8NDX2	True	VGLU3_HUMAN	Glutamate_byGLS2_and_SLC17A8	CPI-CS0B9399ADE	ENSG00000179520	0.002	0.01	0.0	0.0	0.0	0.0	0.0	0.0	0.0	0.0	0.0	0.0
SLC17A8	Q8NDX2	True	VGLU3_HUMAN	Glutamate_byGLS2_and_SLC17A8	CPI-CS037E61225	ENSG00000179520	0.002	0.01	0.0	0.0	0.0	0.0	0.0	0.0	0.0	0.0	0.0	0.0
SLC17A8	Q8NDX2	True	VGLU3_HUMAN	Glutamate_byGLS2_and_SLC17A8	CPI-CS071E7684F	ENSG00000179520	0.002	0.01	0.0	0.0	0.0	0.0	0.0	0.0	0.0	0.0	0.0	0.0
SLC17A8	Q8NDX2	True	VGLU3_HUMAN	Glutamate_byGLS2_and_SLC17A8	CPI-CS07CDBB858	ENSG00000179520	0.002	0.01	0.0	0.0	0.0	0.0	0.0	0.0	0.0	0.0	0.0	0.0
SLC17A8	Q8NDX2	True	VGLU3_HUMAN	Glutamate_byGLS2_and_SLC17A8	CPI-CS00271E4F9	ENSG00000179520	0.002	0.01	0.0	0.0	0.0	0.0	0.0	0.0	0.0	0.0	0.0	0.0
SLC17A8	Q8NDX2	True	VGLU3_HUMAN	Glutamate_byGLS2_and_SLC17A8	CPI-CC01ABA8B9E	ENSG00000179520	0.002	0.01	0.0	0.0	0.0	0.0	0.0	0.0	0.0	0.0	0.0	0.0
SLC17A8	Q8NDX2	True	VGLU3_HUMAN	Glutamate_byGLS2_and_SLC17A8	CPI-CC0212DA3AE	ENSG00000179520	0.002	0.01	0.0	0.0	0.0	0.0	0.0	0.0	0.0	0.0	0.0	0.0
SLC17A8	Q8NDX2	True	VGLU3_HUMAN	Glutamate_byGLS2_and_SLC17A8	CPI-CS0C7259F7C	ENSG00000179520	0.002	0.01	0.0	0.0	0.0	0.0	0.0	0.0	0.0	0.0	0.0	0.0
SLC17A8	Q8NDX2	True	VGLU3_HUMAN	Glutamate_byGLS2_and_SLC17A8	CPI-CC02F47F87C	ENSG00000179520	0.002	0.01	0.0	0.0	0.0	0.0	0.0	0.0	0.0	0.0	0.0	0.0
SLC17A8	Q8NDX2	True	VGLU3_HUMAN	Glutamate_byGLS2_and_SLC17A8	CPI-CC0D4DB34E9	ENSG00000179520	0.002	0.01	0.0	0.0	0.0	0.0	0.0	0.0	0.0	0.0	0.0	0.0
SLC17A8	Q8NDX2	True	VGLU3_HUMAN	Glutamate_byGLS2_and_SLC17A8	CPI-CS0AB128395	ENSG00000179520	0.002	0.01	0.0	0.0	0.0	0.0	0.0	0.0	0.0	0.0	0.0	0.0
SLC17A8	Q8NDX2	True	VGLU3_HUMAN	Glutamate_byGLS2_and_SLC17A8	CPI-CC0E019A0C0	ENSG00000179520	0.002	0.01	0.0	0.0	0.0	0.0	0.0	0.0	0.0	0.0	0.0	0.0
SLC17A8	Q8NDX2	True	VGLU3_HUMAN	Glutamate_byGLS2_and_SLC17A8	CPI-CC08537FF5B	ENSG00000179520	0.002	0.01	0.0	0.0	0.0	0.0	0.0	0.0	0.0	0.0	0.0	0.0
SLC17A8	Q8NDX2	True	VGLU3_HUMAN	Glutamate_byGLS2_and_SLC17A8	CPI-CC033072405	ENSG00000179520	0.002	0.01	0.0	0.0	0.0	0.0	0.0	0.0	0.0	0.0	0.0	0.0
SLC17A8	Q8NDX2	True	VGLU3_HUMAN	Glutamate_byGLS2_and_SLC17A8	CPI-CC084ABBDE8	ENSG00000179520	0.002	0.01	0.0	0.0	0.0	0.0	0.0	0.0	0.0	0.0	0.0	0.0
SLC17A8	Q8NDX2	True	VGLU3_HUMAN	Glutamate_byGLS2_and_SLC17A8	CPI-CC00A4CC26C	ENSG00000179520	0.002	0.01	0.0	0.0	0.0	0.0	0.0	0.0	0.0	0.0	0.0	0.0
SLC17A8	Q8NDX2	True	VGLU3_HUMAN	Glutamate_byGLS2_and_SLC17A8	CPI-CC02D7E1CD1	ENSG00000179520	0.002	0.01	0.0	0.0	0.0	0.0	0.0	0.0	0.0	0.0	0.0	0.0
SLC17A8	Q8NDX2	True	VGLU3_HUMAN	Glutamate_byGLS2_and_SLC17A8	CPI-CS0416CB0F5	ENSG00000179520	0.002	0.01	0.0	0.0	0.0	0.0	0.0	0.0	0.0	0.0	0.0	0.0
SLC17A8	Q8NDX2	True	VGLU3_HUMAN	Glutamate_byGLS2_and_SLC17A8	CPI-CS090CDDA91	ENSG00000179520	0.002	0.01	0.0	0.0	0.0	0.0	0.0	0.0	0.0	0.0	0.0	0.0
SLC17A8	Q8NDX2	True	VGLU3_HUMAN	Glutamate_byGLS2_and_SLC17A8	CPI-CS0A5B00FEC	ENSG00000179520	0.002	0.01	0.0	0.0	0.0	0.0	0.0	0.0	0.0	0.0	0.0	0.0
SLC17A8	Q8NDX2	True	VGLU3_HUMAN	Glutamate_byGLS2_and_SLC17A8	CPI-CS00323BD9A	ENSG00000179520	0.002	0.01	0.0	0.0	0.0	0.0	0.0	0.0	0.0	0.0	0.0	0.0
SLC17A8	Q8NDX2	True	VGLU3_HUMAN	Glutamate_byGLS2_and_SLC17A8	CPI-CS0A5C5F9DF	ENSG00000179520	0.002	0.01	0.0	0.0	0.0	0.0	0.0	0.0	0.0	0.0	0.0	0.0
SLC17A8	Q8NDX2	True	VGLU3_HUMAN	Glutamate_byGLS2_and_SLC17A8	CPI-CS0B8F51188	ENSG00000179520	0.002	0.01	0.0	0.0	0.0	0.0	0.0	0.0	0.0	0.0	0.0	0.0
SLC17A8	Q8NDX2	True	VGLU3_HUMAN	Glutamate_byGLS2_and_SLC17A8	CPI-CS00B734C46	ENSG00000179520	0.002	0.01	0.0	0.0	0.0	0.0	0.0	0.0	0.0	0.0	0.0	0.0
SLC17A8	Q8NDX2	True	VGLU3_HUMAN	Glutamate_byGLS2_and_SLC17A8	CPI-CS01BC2C4FF	ENSG00000179520	0.002	0.01	0.0	0.0	0.0	0.0	0.0	0.0	0.0	0.0	0.0	0.0
SLC1A1	P43005	True	EAA3_HUMAN	Glutamate_byGLS_and_SLC1A1	CPI-CS0D5D712A6	ENSG00000106688	0.672	1.389	0.0	0.0	0.0	0.0	0.204	0.0	0.0	0.0	0.0	0.916
SLC1A1	P43005	True	EAA3_HUMAN	Glutamate_byGLS_and_SLC1A1	CPI-CS0D893EB03	ENSG00000106688	0.672	1.389	0.0	0.0	0.0	0.0	0.204	0.0	0.0	0.0	0.0	0.916
SLC1A1	P43005	True	EAA3_HUMAN	Glutamate_byGLS_and_SLC1A1	CPI-CS0921FDCC0	ENSG00000106688	0.672	1.389	0.0	0.0	0.0	0.0	0.204	0.0	0.0	0.0	0.0	0.916
SLC1A1	P43005	True	EAA3_HUMAN	Glutamate_byGLS_and_SLC1A1	CPI-CS0C53F30BC	ENSG00000106688	0.672	1.389	0.0	0.0	0.0	0.0	0.204	0.0	0.0	0.0	0.0	0.916
SLC1A1	P43005	True	EAA3_HUMAN	Glutamate_byGLS_and_SLC1A1	CPI-CS070ACE5CB	ENSG00000106688	0.672	1.389	0.0	0.0	0.0	0.0	0.204	0.0	0.0	0.0	0.0	0.916
SLC1A1	P43005	True	EAA3_HUMAN	Glutamate_byGLS_and_SLC1A1	CPI-CC08C4BCAED	ENSG00000106688	0.672	1.389	0.0	0.0	0.0	0.0	0.204	0.0	0.0	0.0	0.0	0.916
SLC1A1	P43005	True	EAA3_HUMAN	Glutamate_byGLS_and_SLC1A1	CPI-CC00F486A57	ENSG00000106688	0.672	1.389	0.0	0.0	0.0	0.0	0.204	0.0	0.0	0.0	0.0	0.916
SLC1A1	P43005	True	EAA3_HUMAN	Glutamate_byGLS_and_SLC1A1	CPI-CS07D0E4897	ENSG00000106688	0.672	1.389	0.0	0.0	0.0	0.0	0.204	0.0	0.0	0.0	0.0	0.916
SLC1A1	P43005	True	EAA3_HUMAN	Glutamate_byGLS_and_SLC1A1	CPI-CC052F5C918	ENSG00000106688	0.672	1.389	0.0	0.0	0.0	0.0	0.204	0.0	0.0	0.0	0.0	0.916
SLC1A1	P43005	True	EAA3_HUMAN	Glutamate_byGLS_and_SLC1A1	CPI-CC0EAD8AFBF	ENSG00000106688	0.672	1.389	0.0	0.0	0.0	0.0	0.204	0.0	0.0	0.0	0.0	0.916
SLC1A1	P43005	True	EAA3_HUMAN	Glutamate_byGLS_and_SLC1A1	CPI-CS044A80E08	ENSG00000106688	0.672	1.389	0.0	0.0	0.0	0.0	0.204	0.0	0.0	0.0	0.0	0.916
SLC1A1	P43005	True	EAA3_HUMAN	Glutamate_byGLS_and_SLC1A1	CPI-CC0B7463256	ENSG00000106688	0.672	1.389	0.0	0.0	0.0	0.0	0.204	0.0	0.0	0.0	0.0	0.916
SLC1A1	P43005	True	EAA3_HUMAN	Glutamate_byGLS_and_SLC1A1	CPI-CC0699D36D3	ENSG00000106688	0.672	1.389	0.0	0.0	0.0	0.0	0.204	0.0	0.0	0.0	0.0	0.916
SLC1A1	P43005	True	EAA3_HUMAN	Glutamate_byGLS_and_SLC1A1	CPI-CC0CE99AC11	ENSG00000106688	0.672	1.389	0.0	0.0	0.0	0.0	0.204	0.0	0.0	0.0	0.0	0.916
SLC1A1	P43005	True	EAA3_HUMAN	Glutamate_byGLS_and_SLC1A1	CPI-CC05708A400	ENSG00000106688	0.672	1.389	0.0	0.0	0.0	0.0	0.204	0.0	0.0	0.0	0.0	0.916
SLC1A1	P43005	True	EAA3_HUMAN	Glutamate_byGLS_and_SLC1A1	CPI-CC0FC2F01AB	ENSG00000106688	0.672	1.389	0.0	0.0	0.0	0.0	0.204	0.0	0.0	0.0	0.0	0.916
SLC1A1	P43005	True	EAA3_HUMAN	Glutamate_byGLS_and_SLC1A1	CPI-CC037A4383F	ENSG00000106688	0.672	1.389	0.0	0.0	0.0	0.0	0.204	0.0	0.0	0.0	0.0	0.916
SLC1A1	P43005	True	EAA3_HUMAN	Glutamate_byGLS_and_SLC1A1	CPI-CS059E38F49	ENSG00000106688	0.672	1.389	0.0	0.0	0.0	0.0	0.204	0.0	0.0	0.0	0.0	0.916
SLC1A1	P43005	True	EAA3_HUMAN	Glutamate_byGLS_and_SLC1A1	CPI-CS099892F99	ENSG00000106688	0.672	1.389	0.0	0.0	0.0	0.0	0.204	0.0	0.0	0.0	0.0	0.916
SLC1A1	P43005	True	EAA3_HUMAN	Glutamate_byGLS_and_SLC1A1	CPI-CS035E3DC49	ENSG00000106688	0.672	1.389	0.0	0.0	0.0	0.0	0.204	0.0	0.0	0.0	0.0	0.916
SLC1A1	P43005	True	EAA3_HUMAN	Glutamate_byGLS_and_SLC1A1	CPI-CS08648BDFD	ENSG00000106688	0.672	1.389	0.0	0.0	0.0	0.0	0.204	0.0	0.0	0.0	0.0	0.916
SLC1A1	P43005	True	EAA3_HUMAN	Glutamate_byGLS_and_SLC1A1	CPI-CS0EECB890E	ENSG00000106688	0.672	1.389	0.0	0.0	0.0	0.0	0.204	0.0	0.0	0.0	0.0	0.916
SLC1A1	P43005	True	EAA3_HUMAN	Glutamate_byGLS_and_SLC1A1	CPI-CS0A1A5DA91	ENSG00000106688	0.672	1.389	0.0	0.0	0.0	0.0	0.204	0.0	0.0	0.0	0.0	0.916
SLC1A1	P43005	True	EAA3_HUMAN	Glutamate_byGLS_and_SLC1A1	CPI-CS093EF3F47	ENSG00000106688	0.672	1.389	0.0	0.0	0.0	0.0	0.204	0.0	0.0	0.0	0.0	0.916
SLC1A1	P43005	True	EAA3_HUMAN	Glutamate_byGLS_and_SLC1A1	CPI-CS0BEF05FE2	ENSG00000106688	0.672	1.389	0.0	0.0	0.0	0.0	0.204	0.0	0.0	0.0	0.0	0.916
SLC1A1	P43005	True	EAA3_HUMAN	Glutamate_byGLS2_and_SLC1A1	CPI-CS0933776AC	ENSG00000106688	0.382	0.204	0.0	0.0	0.0	0.0	0.0	0.0	0.0	0.0	0.0	0.0
SLC1A1	P43005	True	EAA3_HUMAN	Glutamate_byGLS2_and_SLC1A1	CPI-CS0E5DBD27E	ENSG00000106688	0.382	0.204	0.0	0.0	0.0	0.0	0.0	0.0	0.0	0.0	0.0	0.0
SLC1A1	P43005	True	EAA3_HUMAN	Glutamate_byGLS2_and_SLC1A1	CPI-CS0899E9304	ENSG00000106688	0.382	0.204	0.0	0.0	0.0	0.0	0.0	0.0	0.0	0.0	0.0	0.0
SLC1A1	P43005	True	EAA3_HUMAN	Glutamate_byGLS2_and_SLC1A1	CPI-CS06451E34A	ENSG00000106688	0.382	0.204	0.0	0.0	0.0	0.0	0.0	0.0	0.0	0.0	0.0	0.0
SLC1A1	P43005	True	EAA3_HUMAN	Glutamate_byGLS2_and_SLC1A1	CPI-CS0DD8D3E0E	ENSG00000106688	0.382	0.204	0.0	0.0	0.0	0.0	0.0	0.0	0.0	0.0	0.0	0.0
SLC1A1	P43005	True	EAA3_HUMAN	Glutamate_byGLS2_and_SLC1A1	CPI-CC007CF847B	ENSG00000106688	0.382	0.204	0.0	0.0	0.0	0.0	0.0	0.0	0.0	0.0	0.0	0.0
SLC1A1	P43005	True	EAA3_HUMAN	Glutamate_byGLS2_and_SLC1A1	CPI-CC08EE84AE8	ENSG00000106688	0.382	0.204	0.0	0.0	0.0	0.0	0.0	0.0	0.0	0.0	0.0	0.0
SLC1A1	P43005	True	EAA3_HUMAN	Glutamate_byGLS2_and_SLC1A1	CPI-CS048A34709	ENSG00000106688	0.382	0.204	0.0	0.0	0.0	0.0	0.0	0.0	0.0	0.0	0.0	0.0
SLC1A1	P43005	True	EAA3_HUMAN	Glutamate_byGLS2_and_SLC1A1	CPI-CC05A802EBC	ENSG00000106688	0.382	0.204	0.0	0.0	0.0	0.0	0.0	0.0	0.0	0.0	0.0	0.0
SLC1A1	P43005	True	EAA3_HUMAN	Glutamate_byGLS2_and_SLC1A1	CPI-CC086C2B918	ENSG00000106688	0.382	0.204	0.0	0.0	0.0	0.0	0.0	0.0	0.0	0.0	0.0	0.0
SLC1A1	P43005	True	EAA3_HUMAN	Glutamate_byGLS2_and_SLC1A1	CPI-CS01D65FEFD	ENSG00000106688	0.382	0.204	0.0	0.0	0.0	0.0	0.0	0.0	0.0	0.0	0.0	0.0
SLC1A1	P43005	True	EAA3_HUMAN	Glutamate_byGLS2_and_SLC1A1	CPI-CC0160048A0	ENSG00000106688	0.382	0.204	0.0	0.0	0.0	0.0	0.0	0.0	0.0	0.0	0.0	0.0
SLC1A1	P43005	True	EAA3_HUMAN	Glutamate_byGLS2_and_SLC1A1	CPI-CC0E8B3C37F	ENSG00000106688	0.382	0.204	0.0	0.0	0.0	0.0	0.0	0.0	0.0	0.0	0.0	0.0
SLC1A1	P43005	True	EAA3_HUMAN	Glutamate_byGLS2_and_SLC1A1	CPI-CC072B222EE	ENSG00000106688	0.382	0.204	0.0	0.0	0.0	0.0	0.0	0.0	0.0	0.0	0.0	0.0
SLC1A1	P43005	True	EAA3_HUMAN	Glutamate_byGLS2_and_SLC1A1	CPI-CC01F565028	ENSG00000106688	0.382	0.204	0.0	0.0	0.0	0.0	0.0	0.0	0.0	0.0	0.0	0.0
SLC1A1	P43005	True	EAA3_HUMAN	Glutamate_byGLS2_and_SLC1A1	CPI-CC01F8CA118	ENSG00000106688	0.382	0.204	0.0	0.0	0.0	0.0	0.0	0.0	0.0	0.0	0.0	0.0
SLC1A1	P43005	True	EAA3_HUMAN	Glutamate_byGLS2_and_SLC1A1	CPI-CC07C08B2DE	ENSG00000106688	0.382	0.204	0.0	0.0	0.0	0.0	0.0	0.0	0.0	0.0	0.0	0.0
SLC1A1	P43005	True	EAA3_HUMAN	Glutamate_byGLS2_and_SLC1A1	CPI-CS089C871BA	ENSG00000106688	0.382	0.204	0.0	0.0	0.0	0.0	0.0	0.0	0.0	0.0	0.0	0.0
SLC1A1	P43005	True	EAA3_HUMAN	Glutamate_byGLS2_and_SLC1A1	CPI-CS0286AF8D6	ENSG00000106688	0.382	0.204	0.0	0.0	0.0	0.0	0.0	0.0	0.0	0.0	0.0	0.0
SLC1A1	P43005	True	EAA3_HUMAN	Glutamate_byGLS2_and_SLC1A1	CPI-CS081D8412E	ENSG00000106688	0.382	0.204	0.0	0.0	0.0	0.0	0.0	0.0	0.0	0.0	0.0	0.0
SLC1A1	P43005	True	EAA3_HUMAN	Glutamate_byGLS2_and_SLC1A1	CPI-CS0041BE443	ENSG00000106688	0.382	0.204	0.0	0.0	0.0	0.0	0.0	0.0	0.0	0.0	0.0	0.0
SLC1A1	P43005	True	EAA3_HUMAN	Glutamate_byGLS2_and_SLC1A1	CPI-CS05B11F2F4	ENSG00000106688	0.382	0.204	0.0	0.0	0.0	0.0	0.0	0.0	0.0	0.0	0.0	0.0
SLC1A1	P43005	True	EAA3_HUMAN	Glutamate_byGLS2_and_SLC1A1	CPI-CS05610B89F	ENSG00000106688	0.382	0.204	0.0	0.0	0.0	0.0	0.0	0.0	0.0	0.0	0.0	0.0
SLC1A1	P43005	True	EAA3_HUMAN	Glutamate_byGLS2_and_SLC1A1	CPI-CS00061350E	ENSG00000106688	0.382	0.204	0.0	0.0	0.0	0.0	0.0	0.0	0.0	0.0	0.0	0.0
SLC1A1	P43005	True	EAA3_HUMAN	Glutamate_byGLS2_and_SLC1A1	CPI-CS0A14FBC54	ENSG00000106688	0.382	0.204	0.0	0.0	0.0	0.0	0.0	0.0	0.0	0.0	0.0	0.0
SLC1A2	P43004	True	EAA2_HUMAN	Glutamate_byGLS_and_SLC1A2	CPI-CS03487854B	ENSG00000110436	0.017	0.031	0.0	0.0	0.0	0.0	0.0	0.0	0.0	0.0	0.0	0.487
SLC1A2	P43004	True	EAA2_HUMAN	Glutamate_byGLS_and_SLC1A2	CPI-CS00BBBEE62	ENSG00000110436	0.017	0.031	0.0	0.0	0.0	0.0	0.0	0.0	0.0	0.0	0.0	0.487
SLC1A2	P43004	True	EAA2_HUMAN	Glutamate_byGLS_and_SLC1A2	CPI-CS07BBA568D	ENSG00000110436	0.017	0.031	0.0	0.0	0.0	0.0	0.0	0.0	0.0	0.0	0.0	0.487
SLC1A2	P43004	True	EAA2_HUMAN	Glutamate_byGLS_and_SLC1A2	CPI-CS056114BA1	ENSG00000110436	0.017	0.031	0.0	0.0	0.0	0.0	0.0	0.0	0.0	0.0	0.0	0.487
SLC1A2	P43004	True	EAA2_HUMAN	Glutamate_byGLS_and_SLC1A2	CPI-CS034026D0F	ENSG00000110436	0.017	0.031	0.0	0.0	0.0	0.0	0.0	0.0	0.0	0.0	0.0	0.487
SLC1A2	P43004	True	EAA2_HUMAN	Glutamate_byGLS_and_SLC1A2	CPI-CC0924D1237	ENSG00000110436	0.017	0.031	0.0	0.0	0.0	0.0	0.0	0.0	0.0	0.0	0.0	0.487
SLC1A2	P43004	True	EAA2_HUMAN	Glutamate_byGLS_and_SLC1A2	CPI-CC0C78F642C	ENSG00000110436	0.017	0.031	0.0	0.0	0.0	0.0	0.0	0.0	0.0	0.0	0.0	0.487
SLC1A2	P43004	True	EAA2_HUMAN	Glutamate_byGLS_and_SLC1A2	CPI-CS0B15FCB8B	ENSG00000110436	0.017	0.031	0.0	0.0	0.0	0.0	0.0	0.0	0.0	0.0	0.0	0.487
SLC1A2	P43004	True	EAA2_HUMAN	Glutamate_byGLS_and_SLC1A2	CPI-CC0D02A5FE5	ENSG00000110436	0.017	0.031	0.0	0.0	0.0	0.0	0.0	0.0	0.0	0.0	0.0	0.487
SLC1A2	P43004	True	EAA2_HUMAN	Glutamate_byGLS_and_SLC1A2	CPI-CC033AC2E73	ENSG00000110436	0.017	0.031	0.0	0.0	0.0	0.0	0.0	0.0	0.0	0.0	0.0	0.487
SLC1A2	P43004	True	EAA2_HUMAN	Glutamate_byGLS_and_SLC1A2	CPI-CS0A00FD94B	ENSG00000110436	0.017	0.031	0.0	0.0	0.0	0.0	0.0	0.0	0.0	0.0	0.0	0.487
SLC1A2	P43004	True	EAA2_HUMAN	Glutamate_byGLS_and_SLC1A2	CPI-CC0CA804C89	ENSG00000110436	0.017	0.031	0.0	0.0	0.0	0.0	0.0	0.0	0.0	0.0	0.0	0.487
SLC1A2	P43004	True	EAA2_HUMAN	Glutamate_byGLS_and_SLC1A2	CPI-CC03E04AA64	ENSG00000110436	0.017	0.031	0.0	0.0	0.0	0.0	0.0	0.0	0.0	0.0	0.0	0.487
SLC1A2	P43004	True	EAA2_HUMAN	Glutamate_byGLS_and_SLC1A2	CPI-CC0AC4592F2	ENSG00000110436	0.017	0.031	0.0	0.0	0.0	0.0	0.0	0.0	0.0	0.0	0.0	0.487
SLC1A2	P43004	True	EAA2_HUMAN	Glutamate_byGLS_and_SLC1A2	CPI-CC0DCE246DF	ENSG00000110436	0.017	0.031	0.0	0.0	0.0	0.0	0.0	0.0	0.0	0.0	0.0	0.487
SLC1A2	P43004	True	EAA2_HUMAN	Glutamate_byGLS_and_SLC1A2	CPI-CC0222B6286	ENSG00000110436	0.017	0.031	0.0	0.0	0.0	0.0	0.0	0.0	0.0	0.0	0.0	0.487
SLC1A2	P43004	True	EAA2_HUMAN	Glutamate_byGLS_and_SLC1A2	CPI-CC0DD99C42B	ENSG00000110436	0.017	0.031	0.0	0.0	0.0	0.0	0.0	0.0	0.0	0.0	0.0	0.487
SLC1A2	P43004	True	EAA2_HUMAN	Glutamate_byGLS_and_SLC1A2	CPI-CS03F7F264A	ENSG00000110436	0.017	0.031	0.0	0.0	0.0	0.0	0.0	0.0	0.0	0.0	0.0	0.487
SLC1A2	P43004	True	EAA2_HUMAN	Glutamate_byGLS_and_SLC1A2	CPI-CS08C7956BD	ENSG00000110436	0.017	0.031	0.0	0.0	0.0	0.0	0.0	0.0	0.0	0.0	0.0	0.487
SLC1A2	P43004	True	EAA2_HUMAN	Glutamate_byGLS_and_SLC1A2	CPI-CS0444827FD	ENSG00000110436	0.017	0.031	0.0	0.0	0.0	0.0	0.0	0.0	0.0	0.0	0.0	0.487
SLC1A2	P43004	True	EAA2_HUMAN	Glutamate_byGLS_and_SLC1A2	CPI-CS0FA9C25E9	ENSG00000110436	0.017	0.031	0.0	0.0	0.0	0.0	0.0	0.0	0.0	0.0	0.0	0.487
SLC1A2	P43004	True	EAA2_HUMAN	Glutamate_byGLS_and_SLC1A2	CPI-CS04A0AEE4C	ENSG00000110436	0.017	0.031	0.0	0.0	0.0	0.0	0.0	0.0	0.0	0.0	0.0	0.487
SLC1A2	P43004	True	EAA2_HUMAN	Glutamate_byGLS_and_SLC1A2	CPI-CS0B90BEB16	ENSG00000110436	0.017	0.031	0.0	0.0	0.0	0.0	0.0	0.0	0.0	0.0	0.0	0.487
SLC1A2	P43004	True	EAA2_HUMAN	Glutamate_byGLS_and_SLC1A2	CPI-CS007136501	ENSG00000110436	0.017	0.031	0.0	0.0	0.0	0.0	0.0	0.0	0.0	0.0	0.0	0.487
SLC1A2	P43004	True	EAA2_HUMAN	Glutamate_byGLS_and_SLC1A2	CPI-CS0B9E5E3DB	ENSG00000110436	0.017	0.031	0.0	0.0	0.0	0.0	0.0	0.0	0.0	0.0	0.0	0.487
SLC1A2	P43004	True	EAA2_HUMAN	Glutamate_byGLS2_and_SLC1A2	CPI-CS084C627C7	ENSG00000110436	0.017	0.031	0.0	0.0	0.0	0.0	0.0	0.0	0.0	0.0	0.0	0.0
SLC1A2	P43004	True	EAA2_HUMAN	Glutamate_byGLS2_and_SLC1A2	CPI-CS07040A8BB	ENSG00000110436	0.017	0.031	0.0	0.0	0.0	0.0	0.0	0.0	0.0	0.0	0.0	0.0
SLC1A2	P43004	True	EAA2_HUMAN	Glutamate_byGLS2_and_SLC1A2	CPI-CS0B607E7E2	ENSG00000110436	0.017	0.031	0.0	0.0	0.0	0.0	0.0	0.0	0.0	0.0	0.0	0.0
SLC1A2	P43004	True	EAA2_HUMAN	Glutamate_byGLS2_and_SLC1A2	CPI-CS0CC3AA145	ENSG00000110436	0.017	0.031	0.0	0.0	0.0	0.0	0.0	0.0	0.0	0.0	0.0	0.0
SLC1A2	P43004	True	EAA2_HUMAN	Glutamate_byGLS2_and_SLC1A2	CPI-CS04F05F7CF	ENSG00000110436	0.017	0.031	0.0	0.0	0.0	0.0	0.0	0.0	0.0	0.0	0.0	0.0
SLC1A2	P43004	True	EAA2_HUMAN	Glutamate_byGLS2_and_SLC1A2	CPI-CC05BFEA73C	ENSG00000110436	0.017	0.031	0.0	0.0	0.0	0.0	0.0	0.0	0.0	0.0	0.0	0.0
SLC1A2	P43004	True	EAA2_HUMAN	Glutamate_byGLS2_and_SLC1A2	CPI-CC0DC1D35A7	ENSG00000110436	0.017	0.031	0.0	0.0	0.0	0.0	0.0	0.0	0.0	0.0	0.0	0.0
SLC1A2	P43004	True	EAA2_HUMAN	Glutamate_byGLS2_and_SLC1A2	CPI-CS01E5ABF3E	ENSG00000110436	0.017	0.031	0.0	0.0	0.0	0.0	0.0	0.0	0.0	0.0	0.0	0.0
SLC1A2	P43004	True	EAA2_HUMAN	Glutamate_byGLS2_and_SLC1A2	CPI-CC0D4DE23C7	ENSG00000110436	0.017	0.031	0.0	0.0	0.0	0.0	0.0	0.0	0.0	0.0	0.0	0.0
SLC1A2	P43004	True	EAA2_HUMAN	Glutamate_byGLS2_and_SLC1A2	CPI-CC0B810B839	ENSG00000110436	0.017	0.031	0.0	0.0	0.0	0.0	0.0	0.0	0.0	0.0	0.0	0.0
SLC1A2	P43004	True	EAA2_HUMAN	Glutamate_byGLS2_and_SLC1A2	CPI-CS053847508	ENSG00000110436	0.017	0.031	0.0	0.0	0.0	0.0	0.0	0.0	0.0	0.0	0.0	0.0
SLC1A2	P43004	True	EAA2_HUMAN	Glutamate_byGLS2_and_SLC1A2	CPI-CC0B6964744	ENSG00000110436	0.017	0.031	0.0	0.0	0.0	0.0	0.0	0.0	0.0	0.0	0.0	0.0
SLC1A2	P43004	True	EAA2_HUMAN	Glutamate_byGLS2_and_SLC1A2	CPI-CC0E3F34DEF	ENSG00000110436	0.017	0.031	0.0	0.0	0.0	0.0	0.0	0.0	0.0	0.0	0.0	0.0
SLC1A2	P43004	True	EAA2_HUMAN	Glutamate_byGLS2_and_SLC1A2	CPI-CC0DE59E92B	ENSG00000110436	0.017	0.031	0.0	0.0	0.0	0.0	0.0	0.0	0.0	0.0	0.0	0.0
SLC1A2	P43004	True	EAA2_HUMAN	Glutamate_byGLS2_and_SLC1A2	CPI-CC0C109D7DD	ENSG00000110436	0.017	0.031	0.0	0.0	0.0	0.0	0.0	0.0	0.0	0.0	0.0	0.0
SLC1A2	P43004	True	EAA2_HUMAN	Glutamate_byGLS2_and_SLC1A2	CPI-CC0AC55FB5B	ENSG00000110436	0.017	0.031	0.0	0.0	0.0	0.0	0.0	0.0	0.0	0.0	0.0	0.0
SLC1A2	P43004	True	EAA2_HUMAN	Glutamate_byGLS2_and_SLC1A2	CPI-CC017AB6A86	ENSG00000110436	0.017	0.031	0.0	0.0	0.0	0.0	0.0	0.0	0.0	0.0	0.0	0.0
SLC1A2	P43004	True	EAA2_HUMAN	Glutamate_byGLS2_and_SLC1A2	CPI-CS070B19B57	ENSG00000110436	0.017	0.031	0.0	0.0	0.0	0.0	0.0	0.0	0.0	0.0	0.0	0.0
SLC1A2	P43004	True	EAA2_HUMAN	Glutamate_byGLS2_and_SLC1A2	CPI-CS0916EF39D	ENSG00000110436	0.017	0.031	0.0	0.0	0.0	0.0	0.0	0.0	0.0	0.0	0.0	0.0
SLC1A2	P43004	True	EAA2_HUMAN	Glutamate_byGLS2_and_SLC1A2	CPI-CS01E5D0183	ENSG00000110436	0.017	0.031	0.0	0.0	0.0	0.0	0.0	0.0	0.0	0.0	0.0	0.0
SLC1A2	P43004	True	EAA2_HUMAN	Glutamate_byGLS2_and_SLC1A2	CPI-CS0D7A1419D	ENSG00000110436	0.017	0.031	0.0	0.0	0.0	0.0	0.0	0.0	0.0	0.0	0.0	0.0
SLC1A2	P43004	True	EAA2_HUMAN	Glutamate_byGLS2_and_SLC1A2	CPI-CS06CD4A71F	ENSG00000110436	0.017	0.031	0.0	0.0	0.0	0.0	0.0	0.0	0.0	0.0	0.0	0.0
SLC1A2	P43004	True	EAA2_HUMAN	Glutamate_byGLS2_and_SLC1A2	CPI-CS055AEE574	ENSG00000110436	0.017	0.031	0.0	0.0	0.0	0.0	0.0	0.0	0.0	0.0	0.0	0.0
SLC1A2	P43004	True	EAA2_HUMAN	Glutamate_byGLS2_and_SLC1A2	CPI-CS0975DD44D	ENSG00000110436	0.017	0.031	0.0	0.0	0.0	0.0	0.0	0.0	0.0	0.0	0.0	0.0
SLC1A2	P43004	True	EAA2_HUMAN	Glutamate_byGLS2_and_SLC1A2	CPI-CS0A2EDD507	ENSG00000110436	0.017	0.031	0.0	0.0	0.0	0.0	0.0	0.0	0.0	0.0	0.0	0.0
SLC1A3	P43003	True	EAA1_HUMAN	Glutamate_byGLS_and_SLC1A3	CPI-CS0FC6DD1EA	ENSG00000079215	0.39	0.086	2.89	0.0	0.0	0.0	0.0	0.0	0.0	0.0	0.0	1.063
SLC1A3	P43003	True	EAA1_HUMAN	Glutamate_byGLS_and_SLC1A3	CPI-CS0E765613E	ENSG00000079215	0.39	0.086	2.89	0.0	0.0	0.0	0.0	0.0	0.0	0.0	0.0	1.063
SLC1A3	P43003	True	EAA1_HUMAN	Glutamate_byGLS_and_SLC1A3	CPI-CS0692512DE	ENSG00000079215	0.39	0.086	2.89	0.0	0.0	0.0	0.0	0.0	0.0	0.0	0.0	1.063
SLC1A3	P43003	True	EAA1_HUMAN	Glutamate_byGLS_and_SLC1A3	CPI-CS04BFC66DA	ENSG00000079215	0.39	0.086	2.89	0.0	0.0	0.0	0.0	0.0	0.0	0.0	0.0	1.063
SLC1A3	P43003	True	EAA1_HUMAN	Glutamate_byGLS_and_SLC1A3	CPI-CS04473CE2B	ENSG00000079215	0.39	0.086	2.89	0.0	0.0	0.0	0.0	0.0	0.0	0.0	0.0	1.063
SLC1A3	P43003	True	EAA1_HUMAN	Glutamate_byGLS_and_SLC1A3	CPI-CC0918CCE56	ENSG00000079215	0.39	0.086	2.89	0.0	0.0	0.0	0.0	0.0	0.0	0.0	0.0	1.063
SLC1A3	P43003	True	EAA1_HUMAN	Glutamate_byGLS_and_SLC1A3	CPI-CC02BF19DCF	ENSG00000079215	0.39	0.086	2.89	0.0	0.0	0.0	0.0	0.0	0.0	0.0	0.0	1.063
SLC1A3	P43003	True	EAA1_HUMAN	Glutamate_byGLS_and_SLC1A3	CPI-CS037F4EF32	ENSG00000079215	0.39	0.086	2.89	0.0	0.0	0.0	0.0	0.0	0.0	0.0	0.0	1.063
SLC1A3	P43003	True	EAA1_HUMAN	Glutamate_byGLS_and_SLC1A3	CPI-CC0063E25BD	ENSG00000079215	0.39	0.086	2.89	0.0	0.0	0.0	0.0	0.0	0.0	0.0	0.0	1.063
SLC1A3	P43003	True	EAA1_HUMAN	Glutamate_byGLS_and_SLC1A3	CPI-CC0E60351FF	ENSG00000079215	0.39	0.086	2.89	0.0	0.0	0.0	0.0	0.0	0.0	0.0	0.0	1.063
SLC1A3	P43003	True	EAA1_HUMAN	Glutamate_byGLS_and_SLC1A3	CPI-CS0EB60A2B2	ENSG00000079215	0.39	0.086	2.89	0.0	0.0	0.0	0.0	0.0	0.0	0.0	0.0	1.063
SLC1A3	P43003	True	EAA1_HUMAN	Glutamate_byGLS_and_SLC1A3	CPI-CC049F2ABCF	ENSG00000079215	0.39	0.086	2.89	0.0	0.0	0.0	0.0	0.0	0.0	0.0	0.0	1.063
SLC1A3	P43003	True	EAA1_HUMAN	Glutamate_byGLS_and_SLC1A3	CPI-CC0CB231C91	ENSG00000079215	0.39	0.086	2.89	0.0	0.0	0.0	0.0	0.0	0.0	0.0	0.0	1.063
SLC1A3	P43003	True	EAA1_HUMAN	Glutamate_byGLS_and_SLC1A3	CPI-CC06CC71FC3	ENSG00000079215	0.39	0.086	2.89	0.0	0.0	0.0	0.0	0.0	0.0	0.0	0.0	1.063
SLC1A3	P43003	True	EAA1_HUMAN	Glutamate_byGLS_and_SLC1A3	CPI-CC0E366FBD5	ENSG00000079215	0.39	0.086	2.89	0.0	0.0	0.0	0.0	0.0	0.0	0.0	0.0	1.063
SLC1A3	P43003	True	EAA1_HUMAN	Glutamate_byGLS_and_SLC1A3	CPI-CC036772033	ENSG00000079215	0.39	0.086	2.89	0.0	0.0	0.0	0.0	0.0	0.0	0.0	0.0	1.063
SLC1A3	P43003	True	EAA1_HUMAN	Glutamate_byGLS_and_SLC1A3	CPI-CC016C39E1C	ENSG00000079215	0.39	0.086	2.89	0.0	0.0	0.0	0.0	0.0	0.0	0.0	0.0	1.063
SLC1A3	P43003	True	EAA1_HUMAN	Glutamate_byGLS_and_SLC1A3	CPI-CS06BDC8BFA	ENSG00000079215	0.39	0.086	2.89	0.0	0.0	0.0	0.0	0.0	0.0	0.0	0.0	1.063
SLC1A3	P43003	True	EAA1_HUMAN	Glutamate_byGLS_and_SLC1A3	CPI-CS077A43ACD	ENSG00000079215	0.39	0.086	2.89	0.0	0.0	0.0	0.0	0.0	0.0	0.0	0.0	1.063
SLC1A3	P43003	True	EAA1_HUMAN	Glutamate_byGLS_and_SLC1A3	CPI-CS0D33309E7	ENSG00000079215	0.39	0.086	2.89	0.0	0.0	0.0	0.0	0.0	0.0	0.0	0.0	1.063
SLC1A3	P43003	True	EAA1_HUMAN	Glutamate_byGLS_and_SLC1A3	CPI-CS071698505	ENSG00000079215	0.39	0.086	2.89	0.0	0.0	0.0	0.0	0.0	0.0	0.0	0.0	1.063
SLC1A3	P43003	True	EAA1_HUMAN	Glutamate_byGLS_and_SLC1A3	CPI-CS0305D24F6	ENSG00000079215	0.39	0.086	2.89	0.0	0.0	0.0	0.0	0.0	0.0	0.0	0.0	1.063
SLC1A3	P43003	True	EAA1_HUMAN	Glutamate_byGLS_and_SLC1A3	CPI-CS002D05AD7	ENSG00000079215	0.39	0.086	2.89	0.0	0.0	0.0	0.0	0.0	0.0	0.0	0.0	1.063
SLC1A3	P43003	True	EAA1_HUMAN	Glutamate_byGLS_and_SLC1A3	CPI-CS09F74FD39	ENSG00000079215	0.39	0.086	2.89	0.0	0.0	0.0	0.0	0.0	0.0	0.0	0.0	1.063
SLC1A3	P43003	True	EAA1_HUMAN	Glutamate_byGLS_and_SLC1A3	CPI-CS017089111	ENSG00000079215	0.39	0.086	2.89	0.0	0.0	0.0	0.0	0.0	0.0	0.0	0.0	1.063
SLC1A3	P43003	True	EAA1_HUMAN	Glutamate_byGLS2_and_SLC1A3	CPI-CS02435169C	ENSG00000079215	0.382	0.086	0.0	0.0	0.0	0.0	0.0	0.0	0.0	0.0	0.0	0.0
SLC1A3	P43003	True	EAA1_HUMAN	Glutamate_byGLS2_and_SLC1A3	CPI-CS0D028DAA4	ENSG00000079215	0.382	0.086	0.0	0.0	0.0	0.0	0.0	0.0	0.0	0.0	0.0	0.0
SLC1A3	P43003	True	EAA1_HUMAN	Glutamate_byGLS2_and_SLC1A3	CPI-CS008389A89	ENSG00000079215	0.382	0.086	0.0	0.0	0.0	0.0	0.0	0.0	0.0	0.0	0.0	0.0
SLC1A3	P43003	True	EAA1_HUMAN	Glutamate_byGLS2_and_SLC1A3	CPI-CS0B4B01B4B	ENSG00000079215	0.382	0.086	0.0	0.0	0.0	0.0	0.0	0.0	0.0	0.0	0.0	0.0
SLC1A3	P43003	True	EAA1_HUMAN	Glutamate_byGLS2_and_SLC1A3	CPI-CS0484FC19B	ENSG00000079215	0.382	0.086	0.0	0.0	0.0	0.0	0.0	0.0	0.0	0.0	0.0	0.0
SLC1A3	P43003	True	EAA1_HUMAN	Glutamate_byGLS2_and_SLC1A3	CPI-CC07909859C	ENSG00000079215	0.382	0.086	0.0	0.0	0.0	0.0	0.0	0.0	0.0	0.0	0.0	0.0
SLC1A3	P43003	True	EAA1_HUMAN	Glutamate_byGLS2_and_SLC1A3	CPI-CC0A8308C2C	ENSG00000079215	0.382	0.086	0.0	0.0	0.0	0.0	0.0	0.0	0.0	0.0	0.0	0.0
SLC1A3	P43003	True	EAA1_HUMAN	Glutamate_byGLS2_and_SLC1A3	CPI-CS00E19754C	ENSG00000079215	0.382	0.086	0.0	0.0	0.0	0.0	0.0	0.0	0.0	0.0	0.0	0.0
SLC1A3	P43003	True	EAA1_HUMAN	Glutamate_byGLS2_and_SLC1A3	CPI-CC00CFD9E84	ENSG00000079215	0.382	0.086	0.0	0.0	0.0	0.0	0.0	0.0	0.0	0.0	0.0	0.0
SLC1A3	P43003	True	EAA1_HUMAN	Glutamate_byGLS2_and_SLC1A3	CPI-CC0B415175C	ENSG00000079215	0.382	0.086	0.0	0.0	0.0	0.0	0.0	0.0	0.0	0.0	0.0	0.0
SLC1A3	P43003	True	EAA1_HUMAN	Glutamate_byGLS2_and_SLC1A3	CPI-CS06F474F5A	ENSG00000079215	0.382	0.086	0.0	0.0	0.0	0.0	0.0	0.0	0.0	0.0	0.0	0.0
SLC1A3	P43003	True	EAA1_HUMAN	Glutamate_byGLS2_and_SLC1A3	CPI-CC0C33FB78E	ENSG00000079215	0.382	0.086	0.0	0.0	0.0	0.0	0.0	0.0	0.0	0.0	0.0	0.0
SLC1A3	P43003	True	EAA1_HUMAN	Glutamate_byGLS2_and_SLC1A3	CPI-CC00605BE5F	ENSG00000079215	0.382	0.086	0.0	0.0	0.0	0.0	0.0	0.0	0.0	0.0	0.0	0.0
SLC1A3	P43003	True	EAA1_HUMAN	Glutamate_byGLS2_and_SLC1A3	CPI-CC01CD69B71	ENSG00000079215	0.382	0.086	0.0	0.0	0.0	0.0	0.0	0.0	0.0	0.0	0.0	0.0
SLC1A3	P43003	True	EAA1_HUMAN	Glutamate_byGLS2_and_SLC1A3	CPI-CC09EB70913	ENSG00000079215	0.382	0.086	0.0	0.0	0.0	0.0	0.0	0.0	0.0	0.0	0.0	0.0
SLC1A3	P43003	True	EAA1_HUMAN	Glutamate_byGLS2_and_SLC1A3	CPI-CC0BB3C6CB3	ENSG00000079215	0.382	0.086	0.0	0.0	0.0	0.0	0.0	0.0	0.0	0.0	0.0	0.0
SLC1A3	P43003	True	EAA1_HUMAN	Glutamate_byGLS2_and_SLC1A3	CPI-CC01E49D97E	ENSG00000079215	0.382	0.086	0.0	0.0	0.0	0.0	0.0	0.0	0.0	0.0	0.0	0.0
SLC1A3	P43003	True	EAA1_HUMAN	Glutamate_byGLS2_and_SLC1A3	CPI-CS09CF4D275	ENSG00000079215	0.382	0.086	0.0	0.0	0.0	0.0	0.0	0.0	0.0	0.0	0.0	0.0
SLC1A3	P43003	True	EAA1_HUMAN	Glutamate_byGLS2_and_SLC1A3	CPI-CS07C63C8BC	ENSG00000079215	0.382	0.086	0.0	0.0	0.0	0.0	0.0	0.0	0.0	0.0	0.0	0.0
SLC1A3	P43003	True	EAA1_HUMAN	Glutamate_byGLS2_and_SLC1A3	CPI-CS05D1E58B4	ENSG00000079215	0.382	0.086	0.0	0.0	0.0	0.0	0.0	0.0	0.0	0.0	0.0	0.0
SLC1A3	P43003	True	EAA1_HUMAN	Glutamate_byGLS2_and_SLC1A3	CPI-CS0591372DE	ENSG00000079215	0.382	0.086	0.0	0.0	0.0	0.0	0.0	0.0	0.0	0.0	0.0	0.0
SLC1A3	P43003	True	EAA1_HUMAN	Glutamate_byGLS2_and_SLC1A3	CPI-CS03D684E7D	ENSG00000079215	0.382	0.086	0.0	0.0	0.0	0.0	0.0	0.0	0.0	0.0	0.0	0.0
SLC1A3	P43003	True	EAA1_HUMAN	Glutamate_byGLS2_and_SLC1A3	CPI-CS09698412B	ENSG00000079215	0.382	0.086	0.0	0.0	0.0	0.0	0.0	0.0	0.0	0.0	0.0	0.0
SLC1A3	P43003	True	EAA1_HUMAN	Glutamate_byGLS2_and_SLC1A3	CPI-CS0EFE72F4B	ENSG00000079215	0.382	0.086	0.0	0.0	0.0	0.0	0.0	0.0	0.0	0.0	0.0	0.0
SLC1A3	P43003	True	EAA1_HUMAN	Glutamate_byGLS2_and_SLC1A3	CPI-CS0947C60AA	ENSG00000079215	0.382	0.086	0.0	0.0	0.0	0.0	0.0	0.0	0.0	0.0	0.0	0.0
SLC1A6	P48664	True	EAA4_HUMAN	Glutamate_byGLS_and_SLC1A6	CPI-CS0AC140137	ENSG00000105143	0.723	0.339	1.237	0.0	0.0	0.0	0.475	0.0	0.0	0.0	0.0	0.477
SLC1A6	P48664	True	EAA4_HUMAN	Glutamate_byGLS_and_SLC1A6	CPI-CS0D4790CB0	ENSG00000105143	0.723	0.339	1.237	0.0	0.0	0.0	0.475	0.0	0.0	0.0	0.0	0.477
SLC1A6	P48664	True	EAA4_HUMAN	Glutamate_byGLS_and_SLC1A6	CPI-CS068F11B5E	ENSG00000105143	0.723	0.339	1.237	0.0	0.0	0.0	0.475	0.0	0.0	0.0	0.0	0.477
SLC1A6	P48664	True	EAA4_HUMAN	Glutamate_byGLS_and_SLC1A6	CPI-CS0BCE841D5	ENSG00000105143	0.723	0.339	1.237	0.0	0.0	0.0	0.475	0.0	0.0	0.0	0.0	0.477
SLC1A6	P48664	True	EAA4_HUMAN	Glutamate_byGLS_and_SLC1A6	CPI-CS0603C3490	ENSG00000105143	0.723	0.339	1.237	0.0	0.0	0.0	0.475	0.0	0.0	0.0	0.0	0.477
SLC1A6	P48664	True	EAA4_HUMAN	Glutamate_byGLS_and_SLC1A6	CPI-CC007D5C2B3	ENSG00000105143	0.723	0.339	1.237	0.0	0.0	0.0	0.475	0.0	0.0	0.0	0.0	0.477
SLC1A6	P48664	True	EAA4_HUMAN	Glutamate_byGLS_and_SLC1A6	CPI-CC096C28605	ENSG00000105143	0.723	0.339	1.237	0.0	0.0	0.0	0.475	0.0	0.0	0.0	0.0	0.477
SLC1A6	P48664	True	EAA4_HUMAN	Glutamate_byGLS_and_SLC1A6	CPI-CS0792FFF91	ENSG00000105143	0.723	0.339	1.237	0.0	0.0	0.0	0.475	0.0	0.0	0.0	0.0	0.477
SLC1A6	P48664	True	EAA4_HUMAN	Glutamate_byGLS_and_SLC1A6	CPI-CC0BF385067	ENSG00000105143	0.723	0.339	1.237	0.0	0.0	0.0	0.475	0.0	0.0	0.0	0.0	0.477
SLC1A6	P48664	True	EAA4_HUMAN	Glutamate_byGLS_and_SLC1A6	CPI-CC0DB5AB2C4	ENSG00000105143	0.723	0.339	1.237	0.0	0.0	0.0	0.475	0.0	0.0	0.0	0.0	0.477
SLC1A6	P48664	True	EAA4_HUMAN	Glutamate_byGLS_and_SLC1A6	CPI-CS0827BB954	ENSG00000105143	0.723	0.339	1.237	0.0	0.0	0.0	0.475	0.0	0.0	0.0	0.0	0.477
SLC1A6	P48664	True	EAA4_HUMAN	Glutamate_byGLS_and_SLC1A6	CPI-CC0C8B25F6D	ENSG00000105143	0.723	0.339	1.237	0.0	0.0	0.0	0.475	0.0	0.0	0.0	0.0	0.477
SLC1A6	P48664	True	EAA4_HUMAN	Glutamate_byGLS_and_SLC1A6	CPI-CC0E5CBF38E	ENSG00000105143	0.723	0.339	1.237	0.0	0.0	0.0	0.475	0.0	0.0	0.0	0.0	0.477
SLC1A6	P48664	True	EAA4_HUMAN	Glutamate_byGLS_and_SLC1A6	CPI-CC06FC18E3A	ENSG00000105143	0.723	0.339	1.237	0.0	0.0	0.0	0.475	0.0	0.0	0.0	0.0	0.477
SLC1A6	P48664	True	EAA4_HUMAN	Glutamate_byGLS_and_SLC1A6	CPI-CC0664821F8	ENSG00000105143	0.723	0.339	1.237	0.0	0.0	0.0	0.475	0.0	0.0	0.0	0.0	0.477
SLC1A6	P48664	True	EAA4_HUMAN	Glutamate_byGLS_and_SLC1A6	CPI-CC05B3DB330	ENSG00000105143	0.723	0.339	1.237	0.0	0.0	0.0	0.475	0.0	0.0	0.0	0.0	0.477
SLC1A6	P48664	True	EAA4_HUMAN	Glutamate_byGLS_and_SLC1A6	CPI-CC002EFE61E	ENSG00000105143	0.723	0.339	1.237	0.0	0.0	0.0	0.475	0.0	0.0	0.0	0.0	0.477
SLC1A6	P48664	True	EAA4_HUMAN	Glutamate_byGLS_and_SLC1A6	CPI-CS052714C89	ENSG00000105143	0.723	0.339	1.237	0.0	0.0	0.0	0.475	0.0	0.0	0.0	0.0	0.477
SLC1A6	P48664	True	EAA4_HUMAN	Glutamate_byGLS_and_SLC1A6	CPI-CS0CD4875F8	ENSG00000105143	0.723	0.339	1.237	0.0	0.0	0.0	0.475	0.0	0.0	0.0	0.0	0.477
SLC1A6	P48664	True	EAA4_HUMAN	Glutamate_byGLS_and_SLC1A6	CPI-CS0C43745D6	ENSG00000105143	0.723	0.339	1.237	0.0	0.0	0.0	0.475	0.0	0.0	0.0	0.0	0.477
SLC1A6	P48664	True	EAA4_HUMAN	Glutamate_byGLS_and_SLC1A6	CPI-CS07AF8702D	ENSG00000105143	0.723	0.339	1.237	0.0	0.0	0.0	0.475	0.0	0.0	0.0	0.0	0.477
SLC1A6	P48664	True	EAA4_HUMAN	Glutamate_byGLS_and_SLC1A6	CPI-CS0A5376E7A	ENSG00000105143	0.723	0.339	1.237	0.0	0.0	0.0	0.475	0.0	0.0	0.0	0.0	0.477
SLC1A6	P48664	True	EAA4_HUMAN	Glutamate_byGLS_and_SLC1A6	CPI-CS020F306DA	ENSG00000105143	0.723	0.339	1.237	0.0	0.0	0.0	0.475	0.0	0.0	0.0	0.0	0.477
SLC1A6	P48664	True	EAA4_HUMAN	Glutamate_byGLS_and_SLC1A6	CPI-CS07EF8D9C2	ENSG00000105143	0.723	0.339	1.237	0.0	0.0	0.0	0.475	0.0	0.0	0.0	0.0	0.477
SLC1A6	P48664	True	EAA4_HUMAN	Glutamate_byGLS_and_SLC1A6	CPI-CS08910752E	ENSG00000105143	0.723	0.339	1.237	0.0	0.0	0.0	0.475	0.0	0.0	0.0	0.0	0.477
SLC1A6	P48664	True	EAA4_HUMAN	Glutamate_byGLS2_and_SLC1A6	CPI-CS0C04EA74D	ENSG00000105143	0.382	0.204	0.0	0.0	0.0	0.0	0.0	0.0	0.0	0.0	0.0	0.0
SLC1A6	P48664	True	EAA4_HUMAN	Glutamate_byGLS2_and_SLC1A6	CPI-CS096A4BF1B	ENSG00000105143	0.382	0.204	0.0	0.0	0.0	0.0	0.0	0.0	0.0	0.0	0.0	0.0
SLC1A6	P48664	True	EAA4_HUMAN	Glutamate_byGLS2_and_SLC1A6	CPI-CS0F46608E1	ENSG00000105143	0.382	0.204	0.0	0.0	0.0	0.0	0.0	0.0	0.0	0.0	0.0	0.0
SLC1A6	P48664	True	EAA4_HUMAN	Glutamate_byGLS2_and_SLC1A6	CPI-CS013047C58	ENSG00000105143	0.382	0.204	0.0	0.0	0.0	0.0	0.0	0.0	0.0	0.0	0.0	0.0
SLC1A6	P48664	True	EAA4_HUMAN	Glutamate_byGLS2_and_SLC1A6	CPI-CS03EEE6D2D	ENSG00000105143	0.382	0.204	0.0	0.0	0.0	0.0	0.0	0.0	0.0	0.0	0.0	0.0
SLC1A6	P48664	True	EAA4_HUMAN	Glutamate_byGLS2_and_SLC1A6	CPI-CC01450B2FA	ENSG00000105143	0.382	0.204	0.0	0.0	0.0	0.0	0.0	0.0	0.0	0.0	0.0	0.0
SLC1A6	P48664	True	EAA4_HUMAN	Glutamate_byGLS2_and_SLC1A6	CPI-CC0C4BEF4C8	ENSG00000105143	0.382	0.204	0.0	0.0	0.0	0.0	0.0	0.0	0.0	0.0	0.0	0.0
SLC1A6	P48664	True	EAA4_HUMAN	Glutamate_byGLS2_and_SLC1A6	CPI-CS0D9BFD8AF	ENSG00000105143	0.382	0.204	0.0	0.0	0.0	0.0	0.0	0.0	0.0	0.0	0.0	0.0
SLC1A6	P48664	True	EAA4_HUMAN	Glutamate_byGLS2_and_SLC1A6	CPI-CC0ACDCA68F	ENSG00000105143	0.382	0.204	0.0	0.0	0.0	0.0	0.0	0.0	0.0	0.0	0.0	0.0
SLC1A6	P48664	True	EAA4_HUMAN	Glutamate_byGLS2_and_SLC1A6	CPI-CC0FF085B8B	ENSG00000105143	0.382	0.204	0.0	0.0	0.0	0.0	0.0	0.0	0.0	0.0	0.0	0.0
SLC1A6	P48664	True	EAA4_HUMAN	Glutamate_byGLS2_and_SLC1A6	CPI-CS0A195F101	ENSG00000105143	0.382	0.204	0.0	0.0	0.0	0.0	0.0	0.0	0.0	0.0	0.0	0.0
SLC1A6	P48664	True	EAA4_HUMAN	Glutamate_byGLS2_and_SLC1A6	CPI-CC00939F2D1	ENSG00000105143	0.382	0.204	0.0	0.0	0.0	0.0	0.0	0.0	0.0	0.0	0.0	0.0
SLC1A6	P48664	True	EAA4_HUMAN	Glutamate_byGLS2_and_SLC1A6	CPI-CC0567FF312	ENSG00000105143	0.382	0.204	0.0	0.0	0.0	0.0	0.0	0.0	0.0	0.0	0.0	0.0
SLC1A6	P48664	True	EAA4_HUMAN	Glutamate_byGLS2_and_SLC1A6	CPI-CC064FD0FE9	ENSG00000105143	0.382	0.204	0.0	0.0	0.0	0.0	0.0	0.0	0.0	0.0	0.0	0.0
SLC1A6	P48664	True	EAA4_HUMAN	Glutamate_byGLS2_and_SLC1A6	CPI-CC04A0FDD1C	ENSG00000105143	0.382	0.204	0.0	0.0	0.0	0.0	0.0	0.0	0.0	0.0	0.0	0.0
SLC1A6	P48664	True	EAA4_HUMAN	Glutamate_byGLS2_and_SLC1A6	CPI-CC00F5F0266	ENSG00000105143	0.382	0.204	0.0	0.0	0.0	0.0	0.0	0.0	0.0	0.0	0.0	0.0
SLC1A6	P48664	True	EAA4_HUMAN	Glutamate_byGLS2_and_SLC1A6	CPI-CC00BFD8B11	ENSG00000105143	0.382	0.204	0.0	0.0	0.0	0.0	0.0	0.0	0.0	0.0	0.0	0.0
SLC1A6	P48664	True	EAA4_HUMAN	Glutamate_byGLS2_and_SLC1A6	CPI-CS0C7C7DD02	ENSG00000105143	0.382	0.204	0.0	0.0	0.0	0.0	0.0	0.0	0.0	0.0	0.0	0.0
SLC1A6	P48664	True	EAA4_HUMAN	Glutamate_byGLS2_and_SLC1A6	CPI-CS0BC3D8A73	ENSG00000105143	0.382	0.204	0.0	0.0	0.0	0.0	0.0	0.0	0.0	0.0	0.0	0.0
SLC1A6	P48664	True	EAA4_HUMAN	Glutamate_byGLS2_and_SLC1A6	CPI-CS0554D19E3	ENSG00000105143	0.382	0.204	0.0	0.0	0.0	0.0	0.0	0.0	0.0	0.0	0.0	0.0
SLC1A6	P48664	True	EAA4_HUMAN	Glutamate_byGLS2_and_SLC1A6	CPI-CS0DB067721	ENSG00000105143	0.382	0.204	0.0	0.0	0.0	0.0	0.0	0.0	0.0	0.0	0.0	0.0
SLC1A6	P48664	True	EAA4_HUMAN	Glutamate_byGLS2_and_SLC1A6	CPI-CS0F106270D	ENSG00000105143	0.382	0.204	0.0	0.0	0.0	0.0	0.0	0.0	0.0	0.0	0.0	0.0
SLC1A6	P48664	True	EAA4_HUMAN	Glutamate_byGLS2_and_SLC1A6	CPI-CS0764E52B3	ENSG00000105143	0.382	0.204	0.0	0.0	0.0	0.0	0.0	0.0	0.0	0.0	0.0	0.0
SLC1A6	P48664	True	EAA4_HUMAN	Glutamate_byGLS2_and_SLC1A6	CPI-CS09E87611A	ENSG00000105143	0.382	0.204	0.0	0.0	0.0	0.0	0.0	0.0	0.0	0.0	0.0	0.0
SLC1A6	P48664	True	EAA4_HUMAN	Glutamate_byGLS2_and_SLC1A6	CPI-CS0270ABC42	ENSG00000105143	0.382	0.204	0.0	0.0	0.0	0.0	0.0	0.0	0.0	0.0	0.0	0.0
SLC1A7	O00341	True	EAA5_HUMAN	Glutamate_byGLS_and_SLC1A7	CPI-CS075A67A85	ENSG00000162383	0.002	0.0	0.0	0.0	0.0	0.0	0.0	0.0	0.0	0.0	0.0	0.0
SLC1A7	O00341	True	EAA5_HUMAN	Glutamate_byGLS_and_SLC1A7	CPI-CS033CD7688	ENSG00000162383	0.002	0.0	0.0	0.0	0.0	0.0	0.0	0.0	0.0	0.0	0.0	0.0
SLC1A7	O00341	True	EAA5_HUMAN	Glutamate_byGLS_and_SLC1A7	CPI-CS0785280EB	ENSG00000162383	0.002	0.0	0.0	0.0	0.0	0.0	0.0	0.0	0.0	0.0	0.0	0.0
SLC1A7	O00341	True	EAA5_HUMAN	Glutamate_byGLS_and_SLC1A7	CPI-CS03DC69BFC	ENSG00000162383	0.002	0.0	0.0	0.0	0.0	0.0	0.0	0.0	0.0	0.0	0.0	0.0
SLC1A7	O00341	True	EAA5_HUMAN	Glutamate_byGLS_and_SLC1A7	CPI-CS025FBADF2	ENSG00000162383	0.002	0.0	0.0	0.0	0.0	0.0	0.0	0.0	0.0	0.0	0.0	0.0
SLC1A7	O00341	True	EAA5_HUMAN	Glutamate_byGLS_and_SLC1A7	CPI-CC0A742EB85	ENSG00000162383	0.002	0.0	0.0	0.0	0.0	0.0	0.0	0.0	0.0	0.0	0.0	0.0
SLC1A7	O00341	True	EAA5_HUMAN	Glutamate_byGLS_and_SLC1A7	CPI-CC0BADC1C23	ENSG00000162383	0.002	0.0	0.0	0.0	0.0	0.0	0.0	0.0	0.0	0.0	0.0	0.0
SLC1A7	O00341	True	EAA5_HUMAN	Glutamate_byGLS_and_SLC1A7	CPI-CS0132B4C1D	ENSG00000162383	0.002	0.0	0.0	0.0	0.0	0.0	0.0	0.0	0.0	0.0	0.0	0.0
SLC1A7	O00341	True	EAA5_HUMAN	Glutamate_byGLS_and_SLC1A7	CPI-CC0E5063BA7	ENSG00000162383	0.002	0.0	0.0	0.0	0.0	0.0	0.0	0.0	0.0	0.0	0.0	0.0
SLC1A7	O00341	True	EAA5_HUMAN	Glutamate_byGLS_and_SLC1A7	CPI-CC0E7F3E3CE	ENSG00000162383	0.002	0.0	0.0	0.0	0.0	0.0	0.0	0.0	0.0	0.0	0.0	0.0
SLC1A7	O00341	True	EAA5_HUMAN	Glutamate_byGLS_and_SLC1A7	CPI-CS0A0633E77	ENSG00000162383	0.002	0.0	0.0	0.0	0.0	0.0	0.0	0.0	0.0	0.0	0.0	0.0
SLC1A7	O00341	True	EAA5_HUMAN	Glutamate_byGLS_and_SLC1A7	CPI-CC02AA64371	ENSG00000162383	0.002	0.0	0.0	0.0	0.0	0.0	0.0	0.0	0.0	0.0	0.0	0.0
SLC1A7	O00341	True	EAA5_HUMAN	Glutamate_byGLS_and_SLC1A7	CPI-CC0D9EE71E7	ENSG00000162383	0.002	0.0	0.0	0.0	0.0	0.0	0.0	0.0	0.0	0.0	0.0	0.0
SLC1A7	O00341	True	EAA5_HUMAN	Glutamate_byGLS_and_SLC1A7	CPI-CC095C752D3	ENSG00000162383	0.002	0.0	0.0	0.0	0.0	0.0	0.0	0.0	0.0	0.0	0.0	0.0
SLC1A7	O00341	True	EAA5_HUMAN	Glutamate_byGLS_and_SLC1A7	CPI-CC02CD61933	ENSG00000162383	0.002	0.0	0.0	0.0	0.0	0.0	0.0	0.0	0.0	0.0	0.0	0.0
SLC1A7	O00341	True	EAA5_HUMAN	Glutamate_byGLS_and_SLC1A7	CPI-CC0AD6F0571	ENSG00000162383	0.002	0.0	0.0	0.0	0.0	0.0	0.0	0.0	0.0	0.0	0.0	0.0
SLC1A7	O00341	True	EAA5_HUMAN	Glutamate_byGLS_and_SLC1A7	CPI-CC054692E80	ENSG00000162383	0.002	0.0	0.0	0.0	0.0	0.0	0.0	0.0	0.0	0.0	0.0	0.0
SLC1A7	O00341	True	EAA5_HUMAN	Glutamate_byGLS_and_SLC1A7	CPI-CS0F62789CF	ENSG00000162383	0.002	0.0	0.0	0.0	0.0	0.0	0.0	0.0	0.0	0.0	0.0	0.0
SLC1A7	O00341	True	EAA5_HUMAN	Glutamate_byGLS_and_SLC1A7	CPI-CS0CA04CA30	ENSG00000162383	0.002	0.0	0.0	0.0	0.0	0.0	0.0	0.0	0.0	0.0	0.0	0.0
SLC1A7	O00341	True	EAA5_HUMAN	Glutamate_byGLS_and_SLC1A7	CPI-CS0D67AEEF8	ENSG00000162383	0.002	0.0	0.0	0.0	0.0	0.0	0.0	0.0	0.0	0.0	0.0	0.0
SLC1A7	O00341	True	EAA5_HUMAN	Glutamate_byGLS_and_SLC1A7	CPI-CS0EF654316	ENSG00000162383	0.002	0.0	0.0	0.0	0.0	0.0	0.0	0.0	0.0	0.0	0.0	0.0
SLC1A7	O00341	True	EAA5_HUMAN	Glutamate_byGLS_and_SLC1A7	CPI-CS002ECD5B1	ENSG00000162383	0.002	0.0	0.0	0.0	0.0	0.0	0.0	0.0	0.0	0.0	0.0	0.0
SLC1A7	O00341	True	EAA5_HUMAN	Glutamate_byGLS_and_SLC1A7	CPI-CS070154D3B	ENSG00000162383	0.002	0.0	0.0	0.0	0.0	0.0	0.0	0.0	0.0	0.0	0.0	0.0
SLC1A7	O00341	True	EAA5_HUMAN	Glutamate_byGLS_and_SLC1A7	CPI-CS0F4C33641	ENSG00000162383	0.002	0.0	0.0	0.0	0.0	0.0	0.0	0.0	0.0	0.0	0.0	0.0
SLC1A7	O00341	True	EAA5_HUMAN	Glutamate_byGLS_and_SLC1A7	CPI-CS0279E4E92	ENSG00000162383	0.002	0.0	0.0	0.0	0.0	0.0	0.0	0.0	0.0	0.0	0.0	0.0
SLC1A7	O00341	True	EAA5_HUMAN	Glutamate_byGLS2_and_SLC1A7	CPI-CS03168613A	ENSG00000162383	0.002	0.0	0.0	0.0	0.0	0.0	0.0	0.0	0.0	0.0	0.0	0.0
SLC1A7	O00341	True	EAA5_HUMAN	Glutamate_byGLS2_and_SLC1A7	CPI-CS094923202	ENSG00000162383	0.002	0.0	0.0	0.0	0.0	0.0	0.0	0.0	0.0	0.0	0.0	0.0
SLC1A7	O00341	True	EAA5_HUMAN	Glutamate_byGLS2_and_SLC1A7	CPI-CS0141EF49C	ENSG00000162383	0.002	0.0	0.0	0.0	0.0	0.0	0.0	0.0	0.0	0.0	0.0	0.0
SLC1A7	O00341	True	EAA5_HUMAN	Glutamate_byGLS2_and_SLC1A7	CPI-CS0E9B87C01	ENSG00000162383	0.002	0.0	0.0	0.0	0.0	0.0	0.0	0.0	0.0	0.0	0.0	0.0
SLC1A7	O00341	True	EAA5_HUMAN	Glutamate_byGLS2_and_SLC1A7	CPI-CS0A2ACA19B	ENSG00000162383	0.002	0.0	0.0	0.0	0.0	0.0	0.0	0.0	0.0	0.0	0.0	0.0
SLC1A7	O00341	True	EAA5_HUMAN	Glutamate_byGLS2_and_SLC1A7	CPI-CC0B16C9C23	ENSG00000162383	0.002	0.0	0.0	0.0	0.0	0.0	0.0	0.0	0.0	0.0	0.0	0.0
SLC1A7	O00341	True	EAA5_HUMAN	Glutamate_byGLS2_and_SLC1A7	CPI-CC0EDF3084D	ENSG00000162383	0.002	0.0	0.0	0.0	0.0	0.0	0.0	0.0	0.0	0.0	0.0	0.0
SLC1A7	O00341	True	EAA5_HUMAN	Glutamate_byGLS2_and_SLC1A7	CPI-CS0AA5F0945	ENSG00000162383	0.002	0.0	0.0	0.0	0.0	0.0	0.0	0.0	0.0	0.0	0.0	0.0
SLC1A7	O00341	True	EAA5_HUMAN	Glutamate_byGLS2_and_SLC1A7	CPI-CC01CE8AC41	ENSG00000162383	0.002	0.0	0.0	0.0	0.0	0.0	0.0	0.0	0.0	0.0	0.0	0.0
SLC1A7	O00341	True	EAA5_HUMAN	Glutamate_byGLS2_and_SLC1A7	CPI-CC038267193	ENSG00000162383	0.002	0.0	0.0	0.0	0.0	0.0	0.0	0.0	0.0	0.0	0.0	0.0
SLC1A7	O00341	True	EAA5_HUMAN	Glutamate_byGLS2_and_SLC1A7	CPI-CS0687D7002	ENSG00000162383	0.002	0.0	0.0	0.0	0.0	0.0	0.0	0.0	0.0	0.0	0.0	0.0
SLC1A7	O00341	True	EAA5_HUMAN	Glutamate_byGLS2_and_SLC1A7	CPI-CC02227FA06	ENSG00000162383	0.002	0.0	0.0	0.0	0.0	0.0	0.0	0.0	0.0	0.0	0.0	0.0
SLC1A7	O00341	True	EAA5_HUMAN	Glutamate_byGLS2_and_SLC1A7	CPI-CC015FAF28E	ENSG00000162383	0.002	0.0	0.0	0.0	0.0	0.0	0.0	0.0	0.0	0.0	0.0	0.0
SLC1A7	O00341	True	EAA5_HUMAN	Glutamate_byGLS2_and_SLC1A7	CPI-CC068956044	ENSG00000162383	0.002	0.0	0.0	0.0	0.0	0.0	0.0	0.0	0.0	0.0	0.0	0.0
SLC1A7	O00341	True	EAA5_HUMAN	Glutamate_byGLS2_and_SLC1A7	CPI-CC02DBB58E9	ENSG00000162383	0.002	0.0	0.0	0.0	0.0	0.0	0.0	0.0	0.0	0.0	0.0	0.0
SLC1A7	O00341	True	EAA5_HUMAN	Glutamate_byGLS2_and_SLC1A7	CPI-CC0F83E11EB	ENSG00000162383	0.002	0.0	0.0	0.0	0.0	0.0	0.0	0.0	0.0	0.0	0.0	0.0
SLC1A7	O00341	True	EAA5_HUMAN	Glutamate_byGLS2_and_SLC1A7	CPI-CC0D299DB74	ENSG00000162383	0.002	0.0	0.0	0.0	0.0	0.0	0.0	0.0	0.0	0.0	0.0	0.0
SLC1A7	O00341	True	EAA5_HUMAN	Glutamate_byGLS2_and_SLC1A7	CPI-CS0AF8F897B	ENSG00000162383	0.002	0.0	0.0	0.0	0.0	0.0	0.0	0.0	0.0	0.0	0.0	0.0
SLC1A7	O00341	True	EAA5_HUMAN	Glutamate_byGLS2_and_SLC1A7	CPI-CS0E5972156	ENSG00000162383	0.002	0.0	0.0	0.0	0.0	0.0	0.0	0.0	0.0	0.0	0.0	0.0
SLC1A7	O00341	True	EAA5_HUMAN	Glutamate_byGLS2_and_SLC1A7	CPI-CS0F4182DEF	ENSG00000162383	0.002	0.0	0.0	0.0	0.0	0.0	0.0	0.0	0.0	0.0	0.0	0.0
SLC1A7	O00341	True	EAA5_HUMAN	Glutamate_byGLS2_and_SLC1A7	CPI-CS071CB03F7	ENSG00000162383	0.002	0.0	0.0	0.0	0.0	0.0	0.0	0.0	0.0	0.0	0.0	0.0
SLC1A7	O00341	True	EAA5_HUMAN	Glutamate_byGLS2_and_SLC1A7	CPI-CS03B7CB71D	ENSG00000162383	0.002	0.0	0.0	0.0	0.0	0.0	0.0	0.0	0.0	0.0	0.0	0.0
SLC1A7	O00341	True	EAA5_HUMAN	Glutamate_byGLS2_and_SLC1A7	CPI-CS03DC684EF	ENSG00000162383	0.002	0.0	0.0	0.0	0.0	0.0	0.0	0.0	0.0	0.0	0.0	0.0
SLC1A7	O00341	True	EAA5_HUMAN	Glutamate_byGLS2_and_SLC1A7	CPI-CS083EC4342	ENSG00000162383	0.002	0.0	0.0	0.0	0.0	0.0	0.0	0.0	0.0	0.0	0.0	0.0
SLC1A7	O00341	True	EAA5_HUMAN	Glutamate_byGLS2_and_SLC1A7	CPI-CS0180815DB	ENSG00000162383	0.002	0.0	0.0	0.0	0.0	0.0	0.0	0.0	0.0	0.0	0.0	0.0
GLS2	Q9UI32	True	GLSL_HUMAN	Glutamate_byGLS2_and_SLC17A7	CPI-CS0D1727332	ENSG00000135423	0.026	0.062	0.0	0.0	0.0	0.0	0.0	0.0	0.0	0.0	0.0	0.0
GLS2	Q9UI32	True	GLSL_HUMAN	Glutamate_byGLS2_and_SLC17A7	CPI-CS07CF0C9B9	ENSG00000135423	0.026	0.062	0.0	0.0	0.0	0.0	0.0	0.0	0.0	0.0	0.0	0.0
GLS2	Q9UI32	True	GLSL_HUMAN	Glutamate_byGLS2_and_SLC17A7	CPI-CS0FBD9A478	ENSG00000135423	0.026	0.062	0.0	0.0	0.0	0.0	0.0	0.0	0.0	0.0	0.0	0.0
GLS2	Q9UI32	True	GLSL_HUMAN	Glutamate_byGLS2_and_SLC17A7	CPI-CS08AE2D9A9	ENSG00000135423	0.026	0.062	0.0	0.0	0.0	0.0	0.0	0.0	0.0	0.0	0.0	0.0
GLS2	Q9UI32	True	GLSL_HUMAN	Glutamate_byGLS2_and_SLC17A7	CPI-CS0AB98CF4B	ENSG00000135423	0.026	0.062	0.0	0.0	0.0	0.0	0.0	0.0	0.0	0.0	0.0	0.0
GLS2	Q9UI32	True	GLSL_HUMAN	Glutamate_byGLS2_and_SLC17A7	CPI-CC047030A36	ENSG00000135423	0.026	0.062	0.0	0.0	0.0	0.0	0.0	0.0	0.0	0.0	0.0	0.0
GLS2	Q9UI32	True	GLSL_HUMAN	Glutamate_byGLS2_and_SLC17A7	CPI-CC0145A96BC	ENSG00000135423	0.026	0.062	0.0	0.0	0.0	0.0	0.0	0.0	0.0	0.0	0.0	0.0
GLS2	Q9UI32	True	GLSL_HUMAN	Glutamate_byGLS2_and_SLC17A7	CPI-CS0940331BF	ENSG00000135423	0.026	0.062	0.0	0.0	0.0	0.0	0.0	0.0	0.0	0.0	0.0	0.0
GLS2	Q9UI32	True	GLSL_HUMAN	Glutamate_byGLS2_and_SLC17A7	CPI-CC032282108	ENSG00000135423	0.026	0.062	0.0	0.0	0.0	0.0	0.0	0.0	0.0	0.0	0.0	0.0
GLS2	Q9UI32	True	GLSL_HUMAN	Glutamate_byGLS2_and_SLC17A7	CPI-CC08CAFBA94	ENSG00000135423	0.026	0.062	0.0	0.0	0.0	0.0	0.0	0.0	0.0	0.0	0.0	0.0
GLS2	Q9UI32	True	GLSL_HUMAN	Glutamate_byGLS2_and_SLC17A7	CPI-CS0D1DC5DFD	ENSG00000135423	0.026	0.062	0.0	0.0	0.0	0.0	0.0	0.0	0.0	0.0	0.0	0.0
GLS2	Q9UI32	True	GLSL_HUMAN	Glutamate_byGLS2_and_SLC17A7	CPI-CC00FD66B07	ENSG00000135423	0.026	0.062	0.0	0.0	0.0	0.0	0.0	0.0	0.0	0.0	0.0	0.0
GLS2	Q9UI32	True	GLSL_HUMAN	Glutamate_byGLS2_and_SLC17A7	CPI-CC032B985F7	ENSG00000135423	0.026	0.062	0.0	0.0	0.0	0.0	0.0	0.0	0.0	0.0	0.0	0.0
GLS2	Q9UI32	True	GLSL_HUMAN	Glutamate_byGLS2_and_SLC17A7	CPI-CC0FE97618B	ENSG00000135423	0.026	0.062	0.0	0.0	0.0	0.0	0.0	0.0	0.0	0.0	0.0	0.0
GLS2	Q9UI32	True	GLSL_HUMAN	Glutamate_byGLS2_and_SLC17A7	CPI-CC0B845D70B	ENSG00000135423	0.026	0.062	0.0	0.0	0.0	0.0	0.0	0.0	0.0	0.0	0.0	0.0
GLS2	Q9UI32	True	GLSL_HUMAN	Glutamate_byGLS2_and_SLC17A7	CPI-CC0F0E50ABC	ENSG00000135423	0.026	0.062	0.0	0.0	0.0	0.0	0.0	0.0	0.0	0.0	0.0	0.0
GLS2	Q9UI32	True	GLSL_HUMAN	Glutamate_byGLS2_and_SLC17A7	CPI-CC0AA96E404	ENSG00000135423	0.026	0.062	0.0	0.0	0.0	0.0	0.0	0.0	0.0	0.0	0.0	0.0
GLS2	Q9UI32	True	GLSL_HUMAN	Glutamate_byGLS2_and_SLC17A7	CPI-CS059F4ED23	ENSG00000135423	0.026	0.062	0.0	0.0	0.0	0.0	0.0	0.0	0.0	0.0	0.0	0.0
GLS2	Q9UI32	True	GLSL_HUMAN	Glutamate_byGLS2_and_SLC17A7	CPI-CS0EC77FC9C	ENSG00000135423	0.026	0.062	0.0	0.0	0.0	0.0	0.0	0.0	0.0	0.0	0.0	0.0
GLS2	Q9UI32	True	GLSL_HUMAN	Glutamate_byGLS2_and_SLC17A7	CPI-CS0AE7F1FB9	ENSG00000135423	0.026	0.062	0.0	0.0	0.0	0.0	0.0	0.0	0.0	0.0	0.0	0.0
GLS2	Q9UI32	True	GLSL_HUMAN	Glutamate_byGLS2_and_SLC17A7	CPI-CS09CFDCF78	ENSG00000135423	0.026	0.062	0.0	0.0	0.0	0.0	0.0	0.0	0.0	0.0	0.0	0.0
GLS2	Q9UI32	True	GLSL_HUMAN	Glutamate_byGLS2_and_SLC17A7	CPI-CS0BA5C6CCB	ENSG00000135423	0.026	0.062	0.0	0.0	0.0	0.0	0.0	0.0	0.0	0.0	0.0	0.0
GLS2	Q9UI32	True	GLSL_HUMAN	Glutamate_byGLS2_and_SLC17A7	CPI-CS0EC6271ED	ENSG00000135423	0.026	0.062	0.0	0.0	0.0	0.0	0.0	0.0	0.0	0.0	0.0	0.0
GLS2	Q9UI32	True	GLSL_HUMAN	Glutamate_byGLS2_and_SLC17A7	CPI-CS004BB0890	ENSG00000135423	0.026	0.062	0.0	0.0	0.0	0.0	0.0	0.0	0.0	0.0	0.0	0.0
GLS2	Q9UI32	True	GLSL_HUMAN	Glutamate_byGLS2_and_SLC17A7	CPI-CS00A95D069	ENSG00000135423	0.026	0.062	0.0	0.0	0.0	0.0	0.0	0.0	0.0	0.0	0.0	0.0
GLS2	Q9UI32	True	GLSL_HUMAN	Glutamate_byGLS2_and_SLC17A8	CPI-CS0B9399ADE	ENSG00000135423	0.002	0.01	0.0	0.0	0.0	0.0	0.0	0.0	0.0	0.0	0.0	0.0
GLS2	Q9UI32	True	GLSL_HUMAN	Glutamate_byGLS2_and_SLC17A8	CPI-CS037E61225	ENSG00000135423	0.002	0.01	0.0	0.0	0.0	0.0	0.0	0.0	0.0	0.0	0.0	0.0
GLS2	Q9UI32	True	GLSL_HUMAN	Glutamate_byGLS2_and_SLC17A8	CPI-CS071E7684F	ENSG00000135423	0.002	0.01	0.0	0.0	0.0	0.0	0.0	0.0	0.0	0.0	0.0	0.0
GLS2	Q9UI32	True	GLSL_HUMAN	Glutamate_byGLS2_and_SLC17A8	CPI-CS07CDBB858	ENSG00000135423	0.002	0.01	0.0	0.0	0.0	0.0	0.0	0.0	0.0	0.0	0.0	0.0
GLS2	Q9UI32	True	GLSL_HUMAN	Glutamate_byGLS2_and_SLC17A8	CPI-CS00271E4F9	ENSG00000135423	0.002	0.01	0.0	0.0	0.0	0.0	0.0	0.0	0.0	0.0	0.0	0.0
GLS2	Q9UI32	True	GLSL_HUMAN	Glutamate_byGLS2_and_SLC17A8	CPI-CC01ABA8B9E	ENSG00000135423	0.002	0.01	0.0	0.0	0.0	0.0	0.0	0.0	0.0	0.0	0.0	0.0
GLS2	Q9UI32	True	GLSL_HUMAN	Glutamate_byGLS2_and_SLC17A8	CPI-CC0212DA3AE	ENSG00000135423	0.002	0.01	0.0	0.0	0.0	0.0	0.0	0.0	0.0	0.0	0.0	0.0
GLS2	Q9UI32	True	GLSL_HUMAN	Glutamate_byGLS2_and_SLC17A8	CPI-CS0C7259F7C	ENSG00000135423	0.002	0.01	0.0	0.0	0.0	0.0	0.0	0.0	0.0	0.0	0.0	0.0
GLS2	Q9UI32	True	GLSL_HUMAN	Glutamate_byGLS2_and_SLC17A8	CPI-CC02F47F87C	ENSG00000135423	0.002	0.01	0.0	0.0	0.0	0.0	0.0	0.0	0.0	0.0	0.0	0.0
GLS2	Q9UI32	True	GLSL_HUMAN	Glutamate_byGLS2_and_SLC17A8	CPI-CC0D4DB34E9	ENSG00000135423	0.002	0.01	0.0	0.0	0.0	0.0	0.0	0.0	0.0	0.0	0.0	0.0
GLS2	Q9UI32	True	GLSL_HUMAN	Glutamate_byGLS2_and_SLC17A8	CPI-CS0AB128395	ENSG00000135423	0.002	0.01	0.0	0.0	0.0	0.0	0.0	0.0	0.0	0.0	0.0	0.0
GLS2	Q9UI32	True	GLSL_HUMAN	Glutamate_byGLS2_and_SLC17A8	CPI-CC0E019A0C0	ENSG00000135423	0.002	0.01	0.0	0.0	0.0	0.0	0.0	0.0	0.0	0.0	0.0	0.0
GLS2	Q9UI32	True	GLSL_HUMAN	Glutamate_byGLS2_and_SLC17A8	CPI-CC08537FF5B	ENSG00000135423	0.002	0.01	0.0	0.0	0.0	0.0	0.0	0.0	0.0	0.0	0.0	0.0
GLS2	Q9UI32	True	GLSL_HUMAN	Glutamate_byGLS2_and_SLC17A8	CPI-CC033072405	ENSG00000135423	0.002	0.01	0.0	0.0	0.0	0.0	0.0	0.0	0.0	0.0	0.0	0.0
GLS2	Q9UI32	True	GLSL_HUMAN	Glutamate_byGLS2_and_SLC17A8	CPI-CC084ABBDE8	ENSG00000135423	0.002	0.01	0.0	0.0	0.0	0.0	0.0	0.0	0.0	0.0	0.0	0.0
GLS2	Q9UI32	True	GLSL_HUMAN	Glutamate_byGLS2_and_SLC17A8	CPI-CC00A4CC26C	ENSG00000135423	0.002	0.01	0.0	0.0	0.0	0.0	0.0	0.0	0.0	0.0	0.0	0.0
GLS2	Q9UI32	True	GLSL_HUMAN	Glutamate_byGLS2_and_SLC17A8	CPI-CC02D7E1CD1	ENSG00000135423	0.002	0.01	0.0	0.0	0.0	0.0	0.0	0.0	0.0	0.0	0.0	0.0
GLS2	Q9UI32	True	GLSL_HUMAN	Glutamate_byGLS2_and_SLC17A8	CPI-CS0416CB0F5	ENSG00000135423	0.002	0.01	0.0	0.0	0.0	0.0	0.0	0.0	0.0	0.0	0.0	0.0
GLS2	Q9UI32	True	GLSL_HUMAN	Glutamate_byGLS2_and_SLC17A8	CPI-CS090CDDA91	ENSG00000135423	0.002	0.01	0.0	0.0	0.0	0.0	0.0	0.0	0.0	0.0	0.0	0.0
GLS2	Q9UI32	True	GLSL_HUMAN	Glutamate_byGLS2_and_SLC17A8	CPI-CS0A5B00FEC	ENSG00000135423	0.002	0.01	0.0	0.0	0.0	0.0	0.0	0.0	0.0	0.0	0.0	0.0
GLS2	Q9UI32	True	GLSL_HUMAN	Glutamate_byGLS2_and_SLC17A8	CPI-CS00323BD9A	ENSG00000135423	0.002	0.01	0.0	0.0	0.0	0.0	0.0	0.0	0.0	0.0	0.0	0.0
GLS2	Q9UI32	True	GLSL_HUMAN	Glutamate_byGLS2_and_SLC17A8	CPI-CS0A5C5F9DF	ENSG00000135423	0.002	0.01	0.0	0.0	0.0	0.0	0.0	0.0	0.0	0.0	0.0	0.0
GLS2	Q9UI32	True	GLSL_HUMAN	Glutamate_byGLS2_and_SLC17A8	CPI-CS0B8F51188	ENSG00000135423	0.002	0.01	0.0	0.0	0.0	0.0	0.0	0.0	0.0	0.0	0.0	0.0
GLS2	Q9UI32	True	GLSL_HUMAN	Glutamate_byGLS2_and_SLC17A8	CPI-CS00B734C46	ENSG00000135423	0.002	0.01	0.0	0.0	0.0	0.0	0.0	0.0	0.0	0.0	0.0	0.0
GLS2	Q9UI32	True	GLSL_HUMAN	Glutamate_byGLS2_and_SLC17A8	CPI-CS01BC2C4FF	ENSG00000135423	0.002	0.01	0.0	0.0	0.0	0.0	0.0	0.0	0.0	0.0	0.0	0.0
GLS2	Q9UI32	True	GLSL_HUMAN	Glutamate_byGLS2_and_SLC1A1	CPI-CS0933776AC	ENSG00000135423	0.382	0.204	0.0	0.0	0.0	0.0	0.0	0.0	0.0	0.0	0.0	0.0
GLS2	Q9UI32	True	GLSL_HUMAN	Glutamate_byGLS2_and_SLC1A1	CPI-CS0E5DBD27E	ENSG00000135423	0.382	0.204	0.0	0.0	0.0	0.0	0.0	0.0	0.0	0.0	0.0	0.0
GLS2	Q9UI32	True	GLSL_HUMAN	Glutamate_byGLS2_and_SLC1A1	CPI-CS0899E9304	ENSG00000135423	0.382	0.204	0.0	0.0	0.0	0.0	0.0	0.0	0.0	0.0	0.0	0.0
GLS2	Q9UI32	True	GLSL_HUMAN	Glutamate_byGLS2_and_SLC1A1	CPI-CS06451E34A	ENSG00000135423	0.382	0.204	0.0	0.0	0.0	0.0	0.0	0.0	0.0	0.0	0.0	0.0
GLS2	Q9UI32	True	GLSL_HUMAN	Glutamate_byGLS2_and_SLC1A1	CPI-CS0DD8D3E0E	ENSG00000135423	0.382	0.204	0.0	0.0	0.0	0.0	0.0	0.0	0.0	0.0	0.0	0.0
GLS2	Q9UI32	True	GLSL_HUMAN	Glutamate_byGLS2_and_SLC1A1	CPI-CC007CF847B	ENSG00000135423	0.382	0.204	0.0	0.0	0.0	0.0	0.0	0.0	0.0	0.0	0.0	0.0
GLS2	Q9UI32	True	GLSL_HUMAN	Glutamate_byGLS2_and_SLC1A1	CPI-CC08EE84AE8	ENSG00000135423	0.382	0.204	0.0	0.0	0.0	0.0	0.0	0.0	0.0	0.0	0.0	0.0
GLS2	Q9UI32	True	GLSL_HUMAN	Glutamate_byGLS2_and_SLC1A1	CPI-CS048A34709	ENSG00000135423	0.382	0.204	0.0	0.0	0.0	0.0	0.0	0.0	0.0	0.0	0.0	0.0
GLS2	Q9UI32	True	GLSL_HUMAN	Glutamate_byGLS2_and_SLC1A1	CPI-CC05A802EBC	ENSG00000135423	0.382	0.204	0.0	0.0	0.0	0.0	0.0	0.0	0.0	0.0	0.0	0.0
GLS2	Q9UI32	True	GLSL_HUMAN	Glutamate_byGLS2_and_SLC1A1	CPI-CC086C2B918	ENSG00000135423	0.382	0.204	0.0	0.0	0.0	0.0	0.0	0.0	0.0	0.0	0.0	0.0
GLS2	Q9UI32	True	GLSL_HUMAN	Glutamate_byGLS2_and_SLC1A1	CPI-CS01D65FEFD	ENSG00000135423	0.382	0.204	0.0	0.0	0.0	0.0	0.0	0.0	0.0	0.0	0.0	0.0
GLS2	Q9UI32	True	GLSL_HUMAN	Glutamate_byGLS2_and_SLC1A1	CPI-CC0160048A0	ENSG00000135423	0.382	0.204	0.0	0.0	0.0	0.0	0.0	0.0	0.0	0.0	0.0	0.0
GLS2	Q9UI32	True	GLSL_HUMAN	Glutamate_byGLS2_and_SLC1A1	CPI-CC0E8B3C37F	ENSG00000135423	0.382	0.204	0.0	0.0	0.0	0.0	0.0	0.0	0.0	0.0	0.0	0.0
GLS2	Q9UI32	True	GLSL_HUMAN	Glutamate_byGLS2_and_SLC1A1	CPI-CC072B222EE	ENSG00000135423	0.382	0.204	0.0	0.0	0.0	0.0	0.0	0.0	0.0	0.0	0.0	0.0
GLS2	Q9UI32	True	GLSL_HUMAN	Glutamate_byGLS2_and_SLC1A1	CPI-CC01F565028	ENSG00000135423	0.382	0.204	0.0	0.0	0.0	0.0	0.0	0.0	0.0	0.0	0.0	0.0
GLS2	Q9UI32	True	GLSL_HUMAN	Glutamate_byGLS2_and_SLC1A1	CPI-CC01F8CA118	ENSG00000135423	0.382	0.204	0.0	0.0	0.0	0.0	0.0	0.0	0.0	0.0	0.0	0.0
GLS2	Q9UI32	True	GLSL_HUMAN	Glutamate_byGLS2_and_SLC1A1	CPI-CC07C08B2DE	ENSG00000135423	0.382	0.204	0.0	0.0	0.0	0.0	0.0	0.0	0.0	0.0	0.0	0.0
GLS2	Q9UI32	True	GLSL_HUMAN	Glutamate_byGLS2_and_SLC1A1	CPI-CS089C871BA	ENSG00000135423	0.382	0.204	0.0	0.0	0.0	0.0	0.0	0.0	0.0	0.0	0.0	0.0
GLS2	Q9UI32	True	GLSL_HUMAN	Glutamate_byGLS2_and_SLC1A1	CPI-CS0286AF8D6	ENSG00000135423	0.382	0.204	0.0	0.0	0.0	0.0	0.0	0.0	0.0	0.0	0.0	0.0
GLS2	Q9UI32	True	GLSL_HUMAN	Glutamate_byGLS2_and_SLC1A1	CPI-CS081D8412E	ENSG00000135423	0.382	0.204	0.0	0.0	0.0	0.0	0.0	0.0	0.0	0.0	0.0	0.0
GLS2	Q9UI32	True	GLSL_HUMAN	Glutamate_byGLS2_and_SLC1A1	CPI-CS0041BE443	ENSG00000135423	0.382	0.204	0.0	0.0	0.0	0.0	0.0	0.0	0.0	0.0	0.0	0.0
GLS2	Q9UI32	True	GLSL_HUMAN	Glutamate_byGLS2_and_SLC1A1	CPI-CS05B11F2F4	ENSG00000135423	0.382	0.204	0.0	0.0	0.0	0.0	0.0	0.0	0.0	0.0	0.0	0.0
GLS2	Q9UI32	True	GLSL_HUMAN	Glutamate_byGLS2_and_SLC1A1	CPI-CS05610B89F	ENSG00000135423	0.382	0.204	0.0	0.0	0.0	0.0	0.0	0.0	0.0	0.0	0.0	0.0
GLS2	Q9UI32	True	GLSL_HUMAN	Glutamate_byGLS2_and_SLC1A1	CPI-CS00061350E	ENSG00000135423	0.382	0.204	0.0	0.0	0.0	0.0	0.0	0.0	0.0	0.0	0.0	0.0
GLS2	Q9UI32	True	GLSL_HUMAN	Glutamate_byGLS2_and_SLC1A1	CPI-CS0A14FBC54	ENSG00000135423	0.382	0.204	0.0	0.0	0.0	0.0	0.0	0.0	0.0	0.0	0.0	0.0
GLS2	Q9UI32	True	GLSL_HUMAN	Glutamate_byGLS2_and_SLC1A2	CPI-CS084C627C7	ENSG00000135423	0.017	0.031	0.0	0.0	0.0	0.0	0.0	0.0	0.0	0.0	0.0	0.0
GLS2	Q9UI32	True	GLSL_HUMAN	Glutamate_byGLS2_and_SLC1A2	CPI-CS07040A8BB	ENSG00000135423	0.017	0.031	0.0	0.0	0.0	0.0	0.0	0.0	0.0	0.0	0.0	0.0
GLS2	Q9UI32	True	GLSL_HUMAN	Glutamate_byGLS2_and_SLC1A2	CPI-CS0B607E7E2	ENSG00000135423	0.017	0.031	0.0	0.0	0.0	0.0	0.0	0.0	0.0	0.0	0.0	0.0
GLS2	Q9UI32	True	GLSL_HUMAN	Glutamate_byGLS2_and_SLC1A2	CPI-CS0CC3AA145	ENSG00000135423	0.017	0.031	0.0	0.0	0.0	0.0	0.0	0.0	0.0	0.0	0.0	0.0
GLS2	Q9UI32	True	GLSL_HUMAN	Glutamate_byGLS2_and_SLC1A2	CPI-CS04F05F7CF	ENSG00000135423	0.017	0.031	0.0	0.0	0.0	0.0	0.0	0.0	0.0	0.0	0.0	0.0
GLS2	Q9UI32	True	GLSL_HUMAN	Glutamate_byGLS2_and_SLC1A2	CPI-CC05BFEA73C	ENSG00000135423	0.017	0.031	0.0	0.0	0.0	0.0	0.0	0.0	0.0	0.0	0.0	0.0
GLS2	Q9UI32	True	GLSL_HUMAN	Glutamate_byGLS2_and_SLC1A2	CPI-CC0DC1D35A7	ENSG00000135423	0.017	0.031	0.0	0.0	0.0	0.0	0.0	0.0	0.0	0.0	0.0	0.0
GLS2	Q9UI32	True	GLSL_HUMAN	Glutamate_byGLS2_and_SLC1A2	CPI-CS01E5ABF3E	ENSG00000135423	0.017	0.031	0.0	0.0	0.0	0.0	0.0	0.0	0.0	0.0	0.0	0.0
GLS2	Q9UI32	True	GLSL_HUMAN	Glutamate_byGLS2_and_SLC1A2	CPI-CC0D4DE23C7	ENSG00000135423	0.017	0.031	0.0	0.0	0.0	0.0	0.0	0.0	0.0	0.0	0.0	0.0
GLS2	Q9UI32	True	GLSL_HUMAN	Glutamate_byGLS2_and_SLC1A2	CPI-CC0B810B839	ENSG00000135423	0.017	0.031	0.0	0.0	0.0	0.0	0.0	0.0	0.0	0.0	0.0	0.0
GLS2	Q9UI32	True	GLSL_HUMAN	Glutamate_byGLS2_and_SLC1A2	CPI-CS053847508	ENSG00000135423	0.017	0.031	0.0	0.0	0.0	0.0	0.0	0.0	0.0	0.0	0.0	0.0
GLS2	Q9UI32	True	GLSL_HUMAN	Glutamate_byGLS2_and_SLC1A2	CPI-CC0B6964744	ENSG00000135423	0.017	0.031	0.0	0.0	0.0	0.0	0.0	0.0	0.0	0.0	0.0	0.0
GLS2	Q9UI32	True	GLSL_HUMAN	Glutamate_byGLS2_and_SLC1A2	CPI-CC0E3F34DEF	ENSG00000135423	0.017	0.031	0.0	0.0	0.0	0.0	0.0	0.0	0.0	0.0	0.0	0.0
GLS2	Q9UI32	True	GLSL_HUMAN	Glutamate_byGLS2_and_SLC1A2	CPI-CC0DE59E92B	ENSG00000135423	0.017	0.031	0.0	0.0	0.0	0.0	0.0	0.0	0.0	0.0	0.0	0.0
GLS2	Q9UI32	True	GLSL_HUMAN	Glutamate_byGLS2_and_SLC1A2	CPI-CC0C109D7DD	ENSG00000135423	0.017	0.031	0.0	0.0	0.0	0.0	0.0	0.0	0.0	0.0	0.0	0.0
GLS2	Q9UI32	True	GLSL_HUMAN	Glutamate_byGLS2_and_SLC1A2	CPI-CC0AC55FB5B	ENSG00000135423	0.017	0.031	0.0	0.0	0.0	0.0	0.0	0.0	0.0	0.0	0.0	0.0
GLS2	Q9UI32	True	GLSL_HUMAN	Glutamate_byGLS2_and_SLC1A2	CPI-CC017AB6A86	ENSG00000135423	0.017	0.031	0.0	0.0	0.0	0.0	0.0	0.0	0.0	0.0	0.0	0.0
GLS2	Q9UI32	True	GLSL_HUMAN	Glutamate_byGLS2_and_SLC1A2	CPI-CS070B19B57	ENSG00000135423	0.017	0.031	0.0	0.0	0.0	0.0	0.0	0.0	0.0	0.0	0.0	0.0
GLS2	Q9UI32	True	GLSL_HUMAN	Glutamate_byGLS2_and_SLC1A2	CPI-CS0916EF39D	ENSG00000135423	0.017	0.031	0.0	0.0	0.0	0.0	0.0	0.0	0.0	0.0	0.0	0.0
GLS2	Q9UI32	True	GLSL_HUMAN	Glutamate_byGLS2_and_SLC1A2	CPI-CS01E5D0183	ENSG00000135423	0.017	0.031	0.0	0.0	0.0	0.0	0.0	0.0	0.0	0.0	0.0	0.0
GLS2	Q9UI32	True	GLSL_HUMAN	Glutamate_byGLS2_and_SLC1A2	CPI-CS0D7A1419D	ENSG00000135423	0.017	0.031	0.0	0.0	0.0	0.0	0.0	0.0	0.0	0.0	0.0	0.0
GLS2	Q9UI32	True	GLSL_HUMAN	Glutamate_byGLS2_and_SLC1A2	CPI-CS06CD4A71F	ENSG00000135423	0.017	0.031	0.0	0.0	0.0	0.0	0.0	0.0	0.0	0.0	0.0	0.0
GLS2	Q9UI32	True	GLSL_HUMAN	Glutamate_byGLS2_and_SLC1A2	CPI-CS055AEE574	ENSG00000135423	0.017	0.031	0.0	0.0	0.0	0.0	0.0	0.0	0.0	0.0	0.0	0.0
GLS2	Q9UI32	True	GLSL_HUMAN	Glutamate_byGLS2_and_SLC1A2	CPI-CS0975DD44D	ENSG00000135423	0.017	0.031	0.0	0.0	0.0	0.0	0.0	0.0	0.0	0.0	0.0	0.0
GLS2	Q9UI32	True	GLSL_HUMAN	Glutamate_byGLS2_and_SLC1A2	CPI-CS0A2EDD507	ENSG00000135423	0.017	0.031	0.0	0.0	0.0	0.0	0.0	0.0	0.0	0.0	0.0	0.0
GLS2	Q9UI32	True	GLSL_HUMAN	Glutamate_byGLS2_and_SLC1A3	CPI-CS02435169C	ENSG00000135423	0.382	0.086	0.0	0.0	0.0	0.0	0.0	0.0	0.0	0.0	0.0	0.0
GLS2	Q9UI32	True	GLSL_HUMAN	Glutamate_byGLS2_and_SLC1A3	CPI-CS0D028DAA4	ENSG00000135423	0.382	0.086	0.0	0.0	0.0	0.0	0.0	0.0	0.0	0.0	0.0	0.0
GLS2	Q9UI32	True	GLSL_HUMAN	Glutamate_byGLS2_and_SLC1A3	CPI-CS008389A89	ENSG00000135423	0.382	0.086	0.0	0.0	0.0	0.0	0.0	0.0	0.0	0.0	0.0	0.0
GLS2	Q9UI32	True	GLSL_HUMAN	Glutamate_byGLS2_and_SLC1A3	CPI-CS0B4B01B4B	ENSG00000135423	0.382	0.086	0.0	0.0	0.0	0.0	0.0	0.0	0.0	0.0	0.0	0.0
GLS2	Q9UI32	True	GLSL_HUMAN	Glutamate_byGLS2_and_SLC1A3	CPI-CS0484FC19B	ENSG00000135423	0.382	0.086	0.0	0.0	0.0	0.0	0.0	0.0	0.0	0.0	0.0	0.0
GLS2	Q9UI32	True	GLSL_HUMAN	Glutamate_byGLS2_and_SLC1A3	CPI-CC07909859C	ENSG00000135423	0.382	0.086	0.0	0.0	0.0	0.0	0.0	0.0	0.0	0.0	0.0	0.0
GLS2	Q9UI32	True	GLSL_HUMAN	Glutamate_byGLS2_and_SLC1A3	CPI-CC0A8308C2C	ENSG00000135423	0.382	0.086	0.0	0.0	0.0	0.0	0.0	0.0	0.0	0.0	0.0	0.0
GLS2	Q9UI32	True	GLSL_HUMAN	Glutamate_byGLS2_and_SLC1A3	CPI-CS00E19754C	ENSG00000135423	0.382	0.086	0.0	0.0	0.0	0.0	0.0	0.0	0.0	0.0	0.0	0.0
GLS2	Q9UI32	True	GLSL_HUMAN	Glutamate_byGLS2_and_SLC1A3	CPI-CC00CFD9E84	ENSG00000135423	0.382	0.086	0.0	0.0	0.0	0.0	0.0	0.0	0.0	0.0	0.0	0.0
GLS2	Q9UI32	True	GLSL_HUMAN	Glutamate_byGLS2_and_SLC1A3	CPI-CC0B415175C	ENSG00000135423	0.382	0.086	0.0	0.0	0.0	0.0	0.0	0.0	0.0	0.0	0.0	0.0
GLS2	Q9UI32	True	GLSL_HUMAN	Glutamate_byGLS2_and_SLC1A3	CPI-CS06F474F5A	ENSG00000135423	0.382	0.086	0.0	0.0	0.0	0.0	0.0	0.0	0.0	0.0	0.0	0.0
GLS2	Q9UI32	True	GLSL_HUMAN	Glutamate_byGLS2_and_SLC1A3	CPI-CC0C33FB78E	ENSG00000135423	0.382	0.086	0.0	0.0	0.0	0.0	0.0	0.0	0.0	0.0	0.0	0.0
GLS2	Q9UI32	True	GLSL_HUMAN	Glutamate_byGLS2_and_SLC1A3	CPI-CC00605BE5F	ENSG00000135423	0.382	0.086	0.0	0.0	0.0	0.0	0.0	0.0	0.0	0.0	0.0	0.0
GLS2	Q9UI32	True	GLSL_HUMAN	Glutamate_byGLS2_and_SLC1A3	CPI-CC01CD69B71	ENSG00000135423	0.382	0.086	0.0	0.0	0.0	0.0	0.0	0.0	0.0	0.0	0.0	0.0
GLS2	Q9UI32	True	GLSL_HUMAN	Glutamate_byGLS2_and_SLC1A3	CPI-CC09EB70913	ENSG00000135423	0.382	0.086	0.0	0.0	0.0	0.0	0.0	0.0	0.0	0.0	0.0	0.0
GLS2	Q9UI32	True	GLSL_HUMAN	Glutamate_byGLS2_and_SLC1A3	CPI-CC0BB3C6CB3	ENSG00000135423	0.382	0.086	0.0	0.0	0.0	0.0	0.0	0.0	0.0	0.0	0.0	0.0
GLS2	Q9UI32	True	GLSL_HUMAN	Glutamate_byGLS2_and_SLC1A3	CPI-CC01E49D97E	ENSG00000135423	0.382	0.086	0.0	0.0	0.0	0.0	0.0	0.0	0.0	0.0	0.0	0.0
GLS2	Q9UI32	True	GLSL_HUMAN	Glutamate_byGLS2_and_SLC1A3	CPI-CS09CF4D275	ENSG00000135423	0.382	0.086	0.0	0.0	0.0	0.0	0.0	0.0	0.0	0.0	0.0	0.0
GLS2	Q9UI32	True	GLSL_HUMAN	Glutamate_byGLS2_and_SLC1A3	CPI-CS07C63C8BC	ENSG00000135423	0.382	0.086	0.0	0.0	0.0	0.0	0.0	0.0	0.0	0.0	0.0	0.0
GLS2	Q9UI32	True	GLSL_HUMAN	Glutamate_byGLS2_and_SLC1A3	CPI-CS05D1E58B4	ENSG00000135423	0.382	0.086	0.0	0.0	0.0	0.0	0.0	0.0	0.0	0.0	0.0	0.0
GLS2	Q9UI32	True	GLSL_HUMAN	Glutamate_byGLS2_and_SLC1A3	CPI-CS0591372DE	ENSG00000135423	0.382	0.086	0.0	0.0	0.0	0.0	0.0	0.0	0.0	0.0	0.0	0.0
GLS2	Q9UI32	True	GLSL_HUMAN	Glutamate_byGLS2_and_SLC1A3	CPI-CS03D684E7D	ENSG00000135423	0.382	0.086	0.0	0.0	0.0	0.0	0.0	0.0	0.0	0.0	0.0	0.0
GLS2	Q9UI32	True	GLSL_HUMAN	Glutamate_byGLS2_and_SLC1A3	CPI-CS09698412B	ENSG00000135423	0.382	0.086	0.0	0.0	0.0	0.0	0.0	0.0	0.0	0.0	0.0	0.0
GLS2	Q9UI32	True	GLSL_HUMAN	Glutamate_byGLS2_and_SLC1A3	CPI-CS0EFE72F4B	ENSG00000135423	0.382	0.086	0.0	0.0	0.0	0.0	0.0	0.0	0.0	0.0	0.0	0.0
GLS2	Q9UI32	True	GLSL_HUMAN	Glutamate_byGLS2_and_SLC1A3	CPI-CS0947C60AA	ENSG00000135423	0.382	0.086	0.0	0.0	0.0	0.0	0.0	0.0	0.0	0.0	0.0	0.0
GLS2	Q9UI32	True	GLSL_HUMAN	Glutamate_byGLS2_and_SLC1A6	CPI-CS0C04EA74D	ENSG00000135423	0.382	0.204	0.0	0.0	0.0	0.0	0.0	0.0	0.0	0.0	0.0	0.0
GLS2	Q9UI32	True	GLSL_HUMAN	Glutamate_byGLS2_and_SLC1A6	CPI-CS096A4BF1B	ENSG00000135423	0.382	0.204	0.0	0.0	0.0	0.0	0.0	0.0	0.0	0.0	0.0	0.0
GLS2	Q9UI32	True	GLSL_HUMAN	Glutamate_byGLS2_and_SLC1A6	CPI-CS0F46608E1	ENSG00000135423	0.382	0.204	0.0	0.0	0.0	0.0	0.0	0.0	0.0	0.0	0.0	0.0
GLS2	Q9UI32	True	GLSL_HUMAN	Glutamate_byGLS2_and_SLC1A6	CPI-CS013047C58	ENSG00000135423	0.382	0.204	0.0	0.0	0.0	0.0	0.0	0.0	0.0	0.0	0.0	0.0
GLS2	Q9UI32	True	GLSL_HUMAN	Glutamate_byGLS2_and_SLC1A6	CPI-CS03EEE6D2D	ENSG00000135423	0.382	0.204	0.0	0.0	0.0	0.0	0.0	0.0	0.0	0.0	0.0	0.0
GLS2	Q9UI32	True	GLSL_HUMAN	Glutamate_byGLS2_and_SLC1A6	CPI-CC01450B2FA	ENSG00000135423	0.382	0.204	0.0	0.0	0.0	0.0	0.0	0.0	0.0	0.0	0.0	0.0
GLS2	Q9UI32	True	GLSL_HUMAN	Glutamate_byGLS2_and_SLC1A6	CPI-CC0C4BEF4C8	ENSG00000135423	0.382	0.204	0.0	0.0	0.0	0.0	0.0	0.0	0.0	0.0	0.0	0.0
GLS2	Q9UI32	True	GLSL_HUMAN	Glutamate_byGLS2_and_SLC1A6	CPI-CS0D9BFD8AF	ENSG00000135423	0.382	0.204	0.0	0.0	0.0	0.0	0.0	0.0	0.0	0.0	0.0	0.0
GLS2	Q9UI32	True	GLSL_HUMAN	Glutamate_byGLS2_and_SLC1A6	CPI-CC0ACDCA68F	ENSG00000135423	0.382	0.204	0.0	0.0	0.0	0.0	0.0	0.0	0.0	0.0	0.0	0.0
GLS2	Q9UI32	True	GLSL_HUMAN	Glutamate_byGLS2_and_SLC1A6	CPI-CC0FF085B8B	ENSG00000135423	0.382	0.204	0.0	0.0	0.0	0.0	0.0	0.0	0.0	0.0	0.0	0.0
GLS2	Q9UI32	True	GLSL_HUMAN	Glutamate_byGLS2_and_SLC1A6	CPI-CS0A195F101	ENSG00000135423	0.382	0.204	0.0	0.0	0.0	0.0	0.0	0.0	0.0	0.0	0.0	0.0
GLS2	Q9UI32	True	GLSL_HUMAN	Glutamate_byGLS2_and_SLC1A6	CPI-CC00939F2D1	ENSG00000135423	0.382	0.204	0.0	0.0	0.0	0.0	0.0	0.0	0.0	0.0	0.0	0.0
GLS2	Q9UI32	True	GLSL_HUMAN	Glutamate_byGLS2_and_SLC1A6	CPI-CC0567FF312	ENSG00000135423	0.382	0.204	0.0	0.0	0.0	0.0	0.0	0.0	0.0	0.0	0.0	0.0
GLS2	Q9UI32	True	GLSL_HUMAN	Glutamate_byGLS2_and_SLC1A6	CPI-CC064FD0FE9	ENSG00000135423	0.382	0.204	0.0	0.0	0.0	0.0	0.0	0.0	0.0	0.0	0.0	0.0
GLS2	Q9UI32	True	GLSL_HUMAN	Glutamate_byGLS2_and_SLC1A6	CPI-CC04A0FDD1C	ENSG00000135423	0.382	0.204	0.0	0.0	0.0	0.0	0.0	0.0	0.0	0.0	0.0	0.0
GLS2	Q9UI32	True	GLSL_HUMAN	Glutamate_byGLS2_and_SLC1A6	CPI-CC00F5F0266	ENSG00000135423	0.382	0.204	0.0	0.0	0.0	0.0	0.0	0.0	0.0	0.0	0.0	0.0
GLS2	Q9UI32	True	GLSL_HUMAN	Glutamate_byGLS2_and_SLC1A6	CPI-CC00BFD8B11	ENSG00000135423	0.382	0.204	0.0	0.0	0.0	0.0	0.0	0.0	0.0	0.0	0.0	0.0
GLS2	Q9UI32	True	GLSL_HUMAN	Glutamate_byGLS2_and_SLC1A6	CPI-CS0C7C7DD02	ENSG00000135423	0.382	0.204	0.0	0.0	0.0	0.0	0.0	0.0	0.0	0.0	0.0	0.0
GLS2	Q9UI32	True	GLSL_HUMAN	Glutamate_byGLS2_and_SLC1A6	CPI-CS0BC3D8A73	ENSG00000135423	0.382	0.204	0.0	0.0	0.0	0.0	0.0	0.0	0.0	0.0	0.0	0.0
GLS2	Q9UI32	True	GLSL_HUMAN	Glutamate_byGLS2_and_SLC1A6	CPI-CS0554D19E3	ENSG00000135423	0.382	0.204	0.0	0.0	0.0	0.0	0.0	0.0	0.0	0.0	0.0	0.0
GLS2	Q9UI32	True	GLSL_HUMAN	Glutamate_byGLS2_and_SLC1A6	CPI-CS0DB067721	ENSG00000135423	0.382	0.204	0.0	0.0	0.0	0.0	0.0	0.0	0.0	0.0	0.0	0.0
GLS2	Q9UI32	True	GLSL_HUMAN	Glutamate_byGLS2_and_SLC1A6	CPI-CS0F106270D	ENSG00000135423	0.382	0.204	0.0	0.0	0.0	0.0	0.0	0.0	0.0	0.0	0.0	0.0
GLS2	Q9UI32	True	GLSL_HUMAN	Glutamate_byGLS2_and_SLC1A6	CPI-CS0764E52B3	ENSG00000135423	0.382	0.204	0.0	0.0	0.0	0.0	0.0	0.0	0.0	0.0	0.0	0.0
GLS2	Q9UI32	True	GLSL_HUMAN	Glutamate_byGLS2_and_SLC1A6	CPI-CS09E87611A	ENSG00000135423	0.382	0.204	0.0	0.0	0.0	0.0	0.0	0.0	0.0	0.0	0.0	0.0
GLS2	Q9UI32	True	GLSL_HUMAN	Glutamate_byGLS2_and_SLC1A6	CPI-CS0270ABC42	ENSG00000135423	0.382	0.204	0.0	0.0	0.0	0.0	0.0	0.0	0.0	0.0	0.0	0.0
GLS2	Q9UI32	True	GLSL_HUMAN	Glutamate_byGLS2_and_SLC1A7	CPI-CS03168613A	ENSG00000135423	0.002	0.0	0.0	0.0	0.0	0.0	0.0	0.0	0.0	0.0	0.0	0.0
GLS2	Q9UI32	True	GLSL_HUMAN	Glutamate_byGLS2_and_SLC1A7	CPI-CS094923202	ENSG00000135423	0.002	0.0	0.0	0.0	0.0	0.0	0.0	0.0	0.0	0.0	0.0	0.0
GLS2	Q9UI32	True	GLSL_HUMAN	Glutamate_byGLS2_and_SLC1A7	CPI-CS0141EF49C	ENSG00000135423	0.002	0.0	0.0	0.0	0.0	0.0	0.0	0.0	0.0	0.0	0.0	0.0
GLS2	Q9UI32	True	GLSL_HUMAN	Glutamate_byGLS2_and_SLC1A7	CPI-CS0E9B87C01	ENSG00000135423	0.002	0.0	0.0	0.0	0.0	0.0	0.0	0.0	0.0	0.0	0.0	0.0
GLS2	Q9UI32	True	GLSL_HUMAN	Glutamate_byGLS2_and_SLC1A7	CPI-CS0A2ACA19B	ENSG00000135423	0.002	0.0	0.0	0.0	0.0	0.0	0.0	0.0	0.0	0.0	0.0	0.0
GLS2	Q9UI32	True	GLSL_HUMAN	Glutamate_byGLS2_and_SLC1A7	CPI-CC0B16C9C23	ENSG00000135423	0.002	0.0	0.0	0.0	0.0	0.0	0.0	0.0	0.0	0.0	0.0	0.0
GLS2	Q9UI32	True	GLSL_HUMAN	Glutamate_byGLS2_and_SLC1A7	CPI-CC0EDF3084D	ENSG00000135423	0.002	0.0	0.0	0.0	0.0	0.0	0.0	0.0	0.0	0.0	0.0	0.0
GLS2	Q9UI32	True	GLSL_HUMAN	Glutamate_byGLS2_and_SLC1A7	CPI-CS0AA5F0945	ENSG00000135423	0.002	0.0	0.0	0.0	0.0	0.0	0.0	0.0	0.0	0.0	0.0	0.0
GLS2	Q9UI32	True	GLSL_HUMAN	Glutamate_byGLS2_and_SLC1A7	CPI-CC01CE8AC41	ENSG00000135423	0.002	0.0	0.0	0.0	0.0	0.0	0.0	0.0	0.0	0.0	0.0	0.0
GLS2	Q9UI32	True	GLSL_HUMAN	Glutamate_byGLS2_and_SLC1A7	CPI-CC038267193	ENSG00000135423	0.002	0.0	0.0	0.0	0.0	0.0	0.0	0.0	0.0	0.0	0.0	0.0
GLS2	Q9UI32	True	GLSL_HUMAN	Glutamate_byGLS2_and_SLC1A7	CPI-CS0687D7002	ENSG00000135423	0.002	0.0	0.0	0.0	0.0	0.0	0.0	0.0	0.0	0.0	0.0	0.0
GLS2	Q9UI32	True	GLSL_HUMAN	Glutamate_byGLS2_and_SLC1A7	CPI-CC02227FA06	ENSG00000135423	0.002	0.0	0.0	0.0	0.0	0.0	0.0	0.0	0.0	0.0	0.0	0.0
GLS2	Q9UI32	True	GLSL_HUMAN	Glutamate_byGLS2_and_SLC1A7	CPI-CC015FAF28E	ENSG00000135423	0.002	0.0	0.0	0.0	0.0	0.0	0.0	0.0	0.0	0.0	0.0	0.0
GLS2	Q9UI32	True	GLSL_HUMAN	Glutamate_byGLS2_and_SLC1A7	CPI-CC068956044	ENSG00000135423	0.002	0.0	0.0	0.0	0.0	0.0	0.0	0.0	0.0	0.0	0.0	0.0
GLS2	Q9UI32	True	GLSL_HUMAN	Glutamate_byGLS2_and_SLC1A7	CPI-CC02DBB58E9	ENSG00000135423	0.002	0.0	0.0	0.0	0.0	0.0	0.0	0.0	0.0	0.0	0.0	0.0
GLS2	Q9UI32	True	GLSL_HUMAN	Glutamate_byGLS2_and_SLC1A7	CPI-CC0F83E11EB	ENSG00000135423	0.002	0.0	0.0	0.0	0.0	0.0	0.0	0.0	0.0	0.0	0.0	0.0
GLS2	Q9UI32	True	GLSL_HUMAN	Glutamate_byGLS2_and_SLC1A7	CPI-CC0D299DB74	ENSG00000135423	0.002	0.0	0.0	0.0	0.0	0.0	0.0	0.0	0.0	0.0	0.0	0.0
GLS2	Q9UI32	True	GLSL_HUMAN	Glutamate_byGLS2_and_SLC1A7	CPI-CS0AF8F897B	ENSG00000135423	0.002	0.0	0.0	0.0	0.0	0.0	0.0	0.0	0.0	0.0	0.0	0.0
GLS2	Q9UI32	True	GLSL_HUMAN	Glutamate_byGLS2_and_SLC1A7	CPI-CS0E5972156	ENSG00000135423	0.002	0.0	0.0	0.0	0.0	0.0	0.0	0.0	0.0	0.0	0.0	0.0
GLS2	Q9UI32	True	GLSL_HUMAN	Glutamate_byGLS2_and_SLC1A7	CPI-CS0F4182DEF	ENSG00000135423	0.002	0.0	0.0	0.0	0.0	0.0	0.0	0.0	0.0	0.0	0.0	0.0
GLS2	Q9UI32	True	GLSL_HUMAN	Glutamate_byGLS2_and_SLC1A7	CPI-CS071CB03F7	ENSG00000135423	0.002	0.0	0.0	0.0	0.0	0.0	0.0	0.0	0.0	0.0	0.0	0.0
GLS2	Q9UI32	True	GLSL_HUMAN	Glutamate_byGLS2_and_SLC1A7	CPI-CS03B7CB71D	ENSG00000135423	0.002	0.0	0.0	0.0	0.0	0.0	0.0	0.0	0.0	0.0	0.0	0.0
GLS2	Q9UI32	True	GLSL_HUMAN	Glutamate_byGLS2_and_SLC1A7	CPI-CS03DC684EF	ENSG00000135423	0.002	0.0	0.0	0.0	0.0	0.0	0.0	0.0	0.0	0.0	0.0	0.0
GLS2	Q9UI32	True	GLSL_HUMAN	Glutamate_byGLS2_and_SLC1A7	CPI-CS083EC4342	ENSG00000135423	0.002	0.0	0.0	0.0	0.0	0.0	0.0	0.0	0.0	0.0	0.0	0.0
GLS2	Q9UI32	True	GLSL_HUMAN	Glutamate_byGLS2_and_SLC1A7	CPI-CS0180815DB	ENSG00000135423	0.002	0.0	0.0	0.0	0.0	0.0	0.0	0.0	0.0	0.0	0.0	0.0
LTC4S	Q16873	True	LTC4S_HUMAN	LTC4_byLTC4S	CPI-CS0215886EA	ENSG00000283887	0.423	0.627	0.0	0.0	0.0	0.0	0.916	0.0	0.0	0.0	0.0	0.0
LTC4S	Q16873	True	LTC4S_HUMAN	LTC4_byLTC4S	CPI-CS0215886EA	ENSG00000213316	0.423	0.627	0.0	0.0	0.0	0.0	0.916	0.0	0.0	0.0	0.0	0.0
LTC4S	Q16873	True	LTC4S_HUMAN	LTC4_byLTC4S	CPI-CS077A507B6	ENSG00000283887	0.423	0.627	0.0	0.0	0.0	0.0	0.916	0.0	0.0	0.0	0.0	0.0
LTC4S	Q16873	True	LTC4S_HUMAN	LTC4_byLTC4S	CPI-CS077A507B6	ENSG00000213316	0.423	0.627	0.0	0.0	0.0	0.0	0.916	0.0	0.0	0.0	0.0	0.0
DBH	P09172	True	DOPO_HUMAN	Noradrenaline_byDBH_and_SLC6A2	CPI-CS0377ED1BC	ENSG00000123454	0.013	0.0	0.0	0.0	0.0	0.0	0.0	0.0	0.0	0.0	0.0	0.0
DBH	P09172	True	DOPO_HUMAN	Noradrenaline_byDBH_and_SLC6A2	CPI-CS0DDBC236B	ENSG00000123454	0.013	0.0	0.0	0.0	0.0	0.0	0.0	0.0	0.0	0.0	0.0	0.0
DBH	P09172	True	DOPO_HUMAN	Noradrenaline_byDBH_and_SLC6A2	CPI-CS0102B6543	ENSG00000123454	0.013	0.0	0.0	0.0	0.0	0.0	0.0	0.0	0.0	0.0	0.0	0.0
DBH	P09172	True	DOPO_HUMAN	Noradrenaline_byDBH_and_SLC6A2	CPI-CS05A217639	ENSG00000123454	0.013	0.0	0.0	0.0	0.0	0.0	0.0	0.0	0.0	0.0	0.0	0.0
DBH	P09172	True	DOPO_HUMAN	Noradrenaline_byDBH_and_SLC6A2	CPI-CS0749A56F0	ENSG00000123454	0.013	0.0	0.0	0.0	0.0	0.0	0.0	0.0	0.0	0.0	0.0	0.0
DBH	P09172	True	DOPO_HUMAN	Noradrenaline_byDBH_and_SLC6A2	CPI-CS0ED38DC11	ENSG00000123454	0.013	0.0	0.0	0.0	0.0	0.0	0.0	0.0	0.0	0.0	0.0	0.0
DBH	P09172	True	DOPO_HUMAN	Noradrenaline_byDBH_and_SLC6A2	CPI-CS09C112D46	ENSG00000123454	0.013	0.0	0.0	0.0	0.0	0.0	0.0	0.0	0.0	0.0	0.0	0.0
DBH	P09172	True	DOPO_HUMAN	Noradrenaline_byDBH_and_SLC6A2	CPI-CS0389CC0EC	ENSG00000123454	0.013	0.0	0.0	0.0	0.0	0.0	0.0	0.0	0.0	0.0	0.0	0.0
DBH	P09172	True	DOPO_HUMAN	Noradrenaline_byDBH_and_SLC18A2	CPI-CS098539E78	ENSG00000123454	0.017	0.01	0.0	0.0	0.0	0.0	0.0	0.0	0.0	0.0	0.0	0.0
DBH	P09172	True	DOPO_HUMAN	Noradrenaline_byDBH_and_SLC18A2	CPI-CS02EA1C9D1	ENSG00000123454	0.017	0.01	0.0	0.0	0.0	0.0	0.0	0.0	0.0	0.0	0.0	0.0
DBH	P09172	True	DOPO_HUMAN	Noradrenaline_byDBH_and_SLC18A2	CPI-CS0EAD92BCF	ENSG00000123454	0.017	0.01	0.0	0.0	0.0	0.0	0.0	0.0	0.0	0.0	0.0	0.0
DBH	P09172	True	DOPO_HUMAN	Noradrenaline_byDBH_and_SLC18A2	CPI-CS0345842F1	ENSG00000123454	0.017	0.01	0.0	0.0	0.0	0.0	0.0	0.0	0.0	0.0	0.0	0.0
DBH	P09172	True	DOPO_HUMAN	Noradrenaline_byDBH_and_SLC18A2	CPI-CS04395827F	ENSG00000123454	0.017	0.01	0.0	0.0	0.0	0.0	0.0	0.0	0.0	0.0	0.0	0.0
DBH	P09172	True	DOPO_HUMAN	Noradrenaline_byDBH_and_SLC18A2	CPI-CS0B9360E04	ENSG00000123454	0.017	0.01	0.0	0.0	0.0	0.0	0.0	0.0	0.0	0.0	0.0	0.0
DBH	P09172	True	DOPO_HUMAN	Noradrenaline_byDBH_and_SLC18A2	CPI-CS0E8897714	ENSG00000123454	0.017	0.01	0.0	0.0	0.0	0.0	0.0	0.0	0.0	0.0	0.0	0.0
DBH	P09172	True	DOPO_HUMAN	Noradrenaline_byDBH_and_SLC18A2	CPI-CS067A8F850	ENSG00000123454	0.017	0.01	0.0	0.0	0.0	0.0	0.0	0.0	0.0	0.0	0.0	0.0
SLC6A2	P23975	True	SC6A2_HUMAN	Noradrenaline_byDBH_and_SLC6A2	CPI-CS0377ED1BC	ENSG00000103546	0.013	0.0	0.0	0.0	0.0	0.0	0.0	0.0	0.0	0.0	0.0	0.0
SLC6A2	P23975	True	SC6A2_HUMAN	Noradrenaline_byDBH_and_SLC6A2	CPI-CS0DDBC236B	ENSG00000103546	0.013	0.0	0.0	0.0	0.0	0.0	0.0	0.0	0.0	0.0	0.0	0.0
SLC6A2	P23975	True	SC6A2_HUMAN	Noradrenaline_byDBH_and_SLC6A2	CPI-CS0102B6543	ENSG00000103546	0.013	0.0	0.0	0.0	0.0	0.0	0.0	0.0	0.0	0.0	0.0	0.0
SLC6A2	P23975	True	SC6A2_HUMAN	Noradrenaline_byDBH_and_SLC6A2	CPI-CS05A217639	ENSG00000103546	0.013	0.0	0.0	0.0	0.0	0.0	0.0	0.0	0.0	0.0	0.0	0.0
SLC6A2	P23975	True	SC6A2_HUMAN	Noradrenaline_byDBH_and_SLC6A2	CPI-CS0749A56F0	ENSG00000103546	0.013	0.0	0.0	0.0	0.0	0.0	0.0	0.0	0.0	0.0	0.0	0.0
SLC6A2	P23975	True	SC6A2_HUMAN	Noradrenaline_byDBH_and_SLC6A2	CPI-CS0ED38DC11	ENSG00000103546	0.013	0.0	0.0	0.0	0.0	0.0	0.0	0.0	0.0	0.0	0.0	0.0
SLC6A2	P23975	True	SC6A2_HUMAN	Noradrenaline_byDBH_and_SLC6A2	CPI-CS09C112D46	ENSG00000103546	0.013	0.0	0.0	0.0	0.0	0.0	0.0	0.0	0.0	0.0	0.0	0.0
SLC6A2	P23975	True	SC6A2_HUMAN	Noradrenaline_byDBH_and_SLC6A2	CPI-CS0389CC0EC	ENSG00000103546	0.013	0.0	0.0	0.0	0.0	0.0	0.0	0.0	0.0	0.0	0.0	0.0
NRXN1	P58400	True	NRX1B_HUMAN	NRXN1_CBLN1_complex	CPI-CS0E570EA78	ENSG00000179915	0.098	0.01	0.0	0.0	0.0	0.0	0.0	0.0	0.0	0.0	0.0	0.481
CBLN1	P23435	True	CBLN1_HUMAN	NRXN1_CBLN1_complex	CPI-CS0E570EA78	ENSG00000102924	0.098	0.01	0.0	0.0	0.0	0.0	0.0	0.0	0.0	0.0	0.0	0.481
PTGDS	P41222	True	PTGDS_HUMAN	PGD2_byPTGDS	CPI-CS0FADCFDB9	ENSG00000107317	0.206	0.415	0.0	0.0	1.89	0.0	0.244	0.0	0.0	0.0	0.0	0.0
PTGDS	P41222	True	PTGDS_HUMAN	PGD2_byPTGDS	CPI-CS0F4093169	ENSG00000107317	0.206	0.415	0.0	0.0	1.89	0.0	0.244	0.0	0.0	0.0	0.0	0.0
TENM2	Q9NT68	True	TEN2_HUMAN	TENM2_FLRT1_complex	CPI-CS007F1C612	ENSG00000145934	0.002	0.0	0.0	0.0	0.0	0.0	0.0	0.0	0.0	0.0	0.0	0.0
TENM2	Q9NT68	True	TEN2_HUMAN	TENM2_FLRT3_complex	CPI-CS04534E61E	ENSG00000145934	0.019	0.04	0.0	0.0	0.0	0.0	0.0	0.0	0.0	0.0	0.0	0.0
TENM2	Q9NT68	True	TEN2_HUMAN	TENM2_FLRT3_complex	CPI-CS049AAD8F5	ENSG00000145934	0.019	0.04	0.0	0.0	0.0	0.0	0.0	0.0	0.0	0.0	0.0	0.0
FLRT1	Q9NZU1	True	FLRT1_HUMAN	TENM2_FLRT1_complex	CPI-CS007F1C612	ENSG00000126500	0.002	0.0	0.0	0.0	0.0	0.0	0.0	0.0	0.0	0.0	0.0	0.0
FLRT1	Q9NZU1	True	FLRT1_HUMAN	TENM3_FLRT1_complex	CPI-CS059C42E4B	ENSG00000126500	0.002	0.0	0.0	0.0	0.0	0.0	0.0	0.0	0.0	0.0	0.0	0.0
FLRT1	Q9NZU1	True	FLRT1_HUMAN	TENM4_FLRT1_complex	CPI-CS0C8B4ED97	ENSG00000126500	0.002	0.0	0.0	0.0	0.0	0.0	0.0	0.0	0.0	0.0	0.0	0.0
FLRT3	Q9NZU0	True	FLRT3_HUMAN	TENM2_FLRT3_complex	CPI-CS04534E61E	ENSG00000125848	0.019	0.04	0.0	0.0	0.0	0.0	0.0	0.0	0.0	0.0	0.0	0.0
FLRT3	Q9NZU0	True	FLRT3_HUMAN	TENM2_FLRT3_complex	CPI-CS049AAD8F5	ENSG00000125848	0.019	0.04	0.0	0.0	0.0	0.0	0.0	0.0	0.0	0.0	0.0	0.0
FLRT3	Q9NZU0	True	FLRT3_HUMAN	TENM3_FLRT3_complex	CPI-CS0D62B1695	ENSG00000125848	0.328	1.182	1.284	0.0	0.0	0.0	0.731	3.84	0.0	0.0	0.0	2.643
FLRT3	Q9NZU0	True	FLRT3_HUMAN	TENM4_FLRT3_complex	CPI-CS0B24464AF	ENSG00000125848	0.328	1.18	0.0	0.0	0.0	0.0	0.478	0.0	0.0	4.024	0.0	2.039
TENM3	Q9P273	True	TEN3_HUMAN	TENM3_FLRT1_complex	CPI-CS059C42E4B	ENSG00000218336	0.002	0.0	0.0	0.0	0.0	0.0	0.0	0.0	0.0	0.0	0.0	0.0
TENM3	Q9P273	True	TEN3_HUMAN	TENM3_FLRT3_complex	CPI-CS0D62B1695	ENSG00000218336	0.328	1.182	1.284	0.0	0.0	0.0	0.731	3.84	0.0	0.0	0.0	2.643
TENM4	Q6N022	True	TEN4_HUMAN	TENM4_FLRT1_complex	CPI-CS0C8B4ED97	ENSG00000149256	0.002	0.0	0.0	0.0	0.0	0.0	0.0	0.0	0.0	0.0	0.0	0.0
TENM4	Q6N022	True	TEN4_HUMAN	TENM4_FLRT3_complex	CPI-CS0B24464AF	ENSG00000149256	0.328	1.18	0.0	0.0	0.0	0.0	0.478	0.0	0.0	4.024	0.0	2.039
CGB7	P0DN87	True	CGB7_HUMAN	hCGB7_complex	CPI-CS0FCFDA7E5	ENSG00000196337	0.002	0.0	0.0	0.0	0.0	0.0	0.0	0.0	0.0	0.0	0.0	0.0
CDH1	P12830	False	CADH1_HUMAN		CPI-SC0A2DB962D	ENSG00000039068	3.832	3.893	2.595	2.9	3.814	5.713	3.304	4.768	4.3	3.992	4.45	3.448
COL10A1	Q03692	False	COAA1_HUMAN		CPI-SC0B5CEA47D	ENSG00000123500	0.002	0.0	0.0	0.0	0.0	0.0	0.0	0.0	0.0	0.0	0.0	0.0
COL11A1	P12107	False	COBA1_HUMAN		CPI-SC0C8B7BCBB	ENSG00000060718	0.287	0.198	0.0	0.0	0.0	0.0	1.464	0.0	0.0	0.0	0.0	0.932
COL11A2	P13942	False	COBA2_HUMAN		CPI-SC0D3C12C3F	ENSG00000204248	0.073	0.061	0.0	0.0	0.0	0.0	0.67	0.0	0.0	0.0	0.0	0.0
COL12A1	Q99715	False	COCA1_HUMAN		CPI-SC0B86B7CED	ENSG00000111799	0.014	0.011	1.262	0.0	0.0	0.0	0.0	0.0	0.0	0.0	0.0	0.0
COL13A1	Q5TAT6	False	CODA1_HUMAN		CPI-SC0FA343CEF	ENSG00000197467	0.184	1.833	0.0	0.0	0.0	0.0	0.477	0.0	0.0	0.0	0.0	0.522
COL14A1	Q05707	False	COEA1_HUMAN		CPI-SC0CCCF9A7F	ENSG00000187955	0.283	0.175	0.0	0.0	0.0	3.935	0.656	0.0	0.0	0.0	0.0	0.0
COL15A1	P39059	False	COFA1_HUMAN		CPI-SC0E85E1FB0	ENSG00000204291	0.002	0.01	0.0	0.0	0.0	0.0	0.0	0.0	3.697	0.0	0.0	0.0
COL16A1	Q07092	False	COGA1_HUMAN		CPI-SC0956F4A31	ENSG00000084636	0.15	0.292	0.0	0.0	0.0	0.0	0.0	0.0	0.0	0.0	0.0	0.0
COL17A1	Q9UMD9	False	COHA1_HUMAN		CPI-SC06EEEC092	ENSG00000065618	0.118	0.202	0.0	0.0	0.0	0.0	0.421	0.0	0.0	0.0	0.0	0.0
COL18A1	P39060	False	COIA1_HUMAN		CPI-SC04BD52124	ENSG00000182871	4.089	3.422	6.264	3.208	6.562	4.706	4.049	5.033	5.073	5.166	6.313	4.704
COL19A1	Q14993	False	COJA1_HUMAN		CPI-SC0BDD04147	ENSG00000082293	0.002	0.012	0.0	0.0	0.0	0.0	0.0	4.102	0.0	0.0	0.0	0.0
COL1A1	P02452	False	CO1A1_HUMAN		CPI-SC04BCFC59C	ENSG00000108821	1.096	1.927	5.558	0.0	1.909	4.871	2.404	0.0	0.0	3.966	6.017	2.546
COL1A2	P08123	False	CO1A2_HUMAN		CPI-SC03D0A4AD2	ENSG00000164692	1.827	2.701	5.22	0.0	4.15	0.0	4.499	3.654	3.694	5.387	0.0	3.788
COL20A1	Q9P218	False	COKA1_HUMAN		CPI-SC0D5DDAD29	ENSG00000101203	0.004	0.0	0.0	0.0	0.0	0.0	0.0	0.0	0.0	0.0	0.0	0.0
COL21A1	Q96P44	False	COLA1_HUMAN		CPI-SC0D10396B4	ENSG00000124749	0.099	0.042	0.0	0.0	0.0	0.0	0.0	0.0	0.0	0.0	0.0	0.497
COL24A1	Q17RW2	False	COOA1_HUMAN		CPI-SC088A27EA5	ENSG00000171502	0.011	0.0	0.0	0.0	0.0	0.0	0.0	0.0	0.0	0.0	0.0	0.0
COL26A1	Q96A83	False	COQA1_HUMAN		CPI-SC0F179D307	ENSG00000160963	0.651	0.311	0.0	0.0	2.278	0.0	0.254	0.0	0.0	0.0	0.0	0.517
COL27A1	Q8IZC6	False	CORA1_HUMAN		CPI-SC044C2FDA4	ENSG00000196739	0.592	0.559	1.354	0.0	4.553	0.0	1.239	0.0	0.0	4.05	0.0	0.496
COL28A1	Q2UY09	False	COSA1_HUMAN		CPI-SC04251A46C	ENSG00000215018	0.032	0.0	0.0	0.0	0.0	0.0	0.0	0.0	0.0	0.0	0.0	0.488
COL2A1	P02458	False	CO2A1_HUMAN		CPI-SC09C62F412	ENSG00000139219	1.304	2.819	5.767	3.441	6.071	4.988	4.66	4.632	0.0	4.083	6.134	5.389
COL3A1	P02461	False	CO3A1_HUMAN		CPI-SC06A152CC0	ENSG00000168542	0.208	0.03	4.997	0.0	0.0	0.0	0.586	0.0	0.0	0.0	0.0	1.634
COL4A1	P02462	False	CO4A1_HUMAN		CPI-SC03515B178	ENSG00000187498	1.969	1.528	3.74	2.416	5.119	5.181	3.158	4.825	6.359	4.276	0.0	3.201
COL4A2	P08572	False	CO4A2_HUMAN		CPI-SC046604E76	ENSG00000134871	2.017	1.465	5.513	0.0	5.138	5.2	3.342	5.933	6.887	4.294	5.434	3.773
COL4A3	Q01955	False	CO4A3_HUMAN		CPI-SC0926FDACC	ENSG00000169031	0.012	0.011	0.0	0.0	0.0	0.0	0.0	0.0	0.0	0.0	0.0	0.0
COL4A4	P53420	False	CO4A4_HUMAN		CPI-SC072376C7B	ENSG00000081052	0.09	0.089	0.0	0.0	0.0	0.0	0.0	0.0	0.0	0.0	0.0	0.0
COL4A5	P29400	False	CO4A5_HUMAN		CPI-SC0C287AFC3	ENSG00000188153	1.289	2.115	2.516	2.588	2.515	0.0	1.26	4.826	0.0	3.876	0.0	1.003
COL4A6	Q14031	False	CO4A6_HUMAN		CPI-SC0FDD31EAB	ENSG00000197565	1.089	1.883	0.0	2.323	5.733	0.0	0.783	3.96	3.999	5.681	4.544	0.0
COL5A1	P20908	False	CO5A1_HUMAN		CPI-SC0681DB40E	ENSG00000130635	0.327	0.553	3.344	0.0	0.0	0.0	0.563	0.0	4.562	0.0	0.0	0.681
COL5A2	P05997	False	CO5A2_HUMAN		CPI-SC0345262E7	ENSG00000204262	0.407	0.93	3.026	2.139	0.0	0.0	1.756	0.0	4.31	0.0	0.0	1.012
COL5A3	P25940	False	CO5A3_HUMAN		CPI-SC0D5418330	ENSG00000080573	0.091	0.02	0.0	0.0	0.0	0.0	0.0	0.0	0.0	0.0	0.0	0.475
COL6A1	P12109	False	CO6A1_HUMAN		CPI-SC0CCB0D955	ENSG00000142156	4.671	5.816	4.982	2.572	5.433	5.496	4.758	5.138	3.811	5.493	4.356	4.718
COL6A2	P12110	False	CO6A2_HUMAN		CPI-SC01A5C5096	ENSG00000142173	4.427	5.148	4.747	0.0	5.146	5.066	4.355	4.307	5.59	4.439	4.211	4.143
COL6A3	P12111	False	CO6A3_HUMAN		CPI-SC084C79E20	ENSG00000163359	0.071	0.109	1.475	0.0	0.0	0.0	0.0	0.0	0.0	0.0	0.0	0.0
COL6A5	A8TX70	False	CO6A5_HUMAN		CPI-SC0A6F94686	ENSG00000172752	0.007	0.0	0.0	0.0	0.0	0.0	0.0	0.0	0.0	0.0	0.0	0.0
COL6A6	A6NMZ7	False	CO6A6_HUMAN		CPI-SC00D0AFED0	ENSG00000206384	0.013	0.009	0.0	0.0	0.0	0.0	0.0	0.0	0.0	0.0	0.0	0.0
COL7A1	Q02388	False	CO7A1_HUMAN		CPI-SC05640277E	ENSG00000114270	0.163	0.183	0.0	0.0	0.0	0.0	0.213	0.0	0.0	0.0	0.0	0.0
COL8A1	P27658	False	CO8A1_HUMAN		CPI-SC0B3564B15	ENSG00000144810	0.056	0.01	1.253	0.0	0.0	0.0	0.0	0.0	0.0	0.0	0.0	0.0
COL8A2	P25067	False	CO8A2_HUMAN		CPI-SC0F94B7D8F	ENSG00000171812	0.022	0.031	0.0	0.0	0.0	0.0	0.245	0.0	0.0	0.0	0.0	0.561
COL9A1	P20849	False	CO9A1_HUMAN		CPI-SC00065C95C	ENSG00000112280	0.67	0.27	0.0	0.0	0.0	0.0	1.464	0.0	0.0	0.0	0.0	0.926
COL9A2	Q14055	False	CO9A2_HUMAN		CPI-SC0A916E0E2	ENSG00000049089	0.189	0.351	0.0	0.0	4.821	0.0	1.177	0.0	0.0	0.0	0.0	0.6
COL9A3	Q14050	False	CO9A3_HUMAN		CPI-SC0BB68FB34	ENSG00000092758	1.636	2.183	1.912	0.0	2.702	0.0	3.018	5.823	0.0	5.554	0.0	3.191
FN1	P02751	False	FINC_HUMAN		CPI-SC01D1C56CC	ENSG00000115414	4.024	4.254	8.078	6.568	7.732	4.77	6.4	7.858	5.137	7.092	8.284	3.303
LAMC1	P11047	False	LAMC1_HUMAN		CPI-SC0A460766C	ENSG00000135862	2.759	2.516	5.129	2.408	4.364	4.426	2.995	4.753	5.194	5.287	0.0	3.509
CDH1	P12830	False	CADH1_HUMAN		CPI-SC09D882C18	ENSG00000039068	3.832	3.893	2.595	2.9	3.814	5.713	3.304	4.768	4.3	3.992	4.45	3.448
CDH1	P12830	False	CADH1_HUMAN		CPI-SS0CC5DCE80	ENSG00000039068	3.832	3.893	2.595	2.9	3.814	5.713	3.304	4.768	4.3	3.992	4.45	3.448
CDH2	P19022	False	CADH2_HUMAN		CPI-SS0EE09A201	ENSG00000170558	3.176	5.741	5.875	2.874	5.959	6.225	4.275	5.327	4.811	5.461	5.364	4.91
CDH2	P19022	False	CADH2_HUMAN		CPI-SS0ADFF0666	ENSG00000170558	3.176	5.741	5.875	2.874	5.959	6.225	4.275	5.327	4.811	5.461	5.364	4.91
CDH3	P22223	False	CADH3_HUMAN		CPI-SS0DA0F5556	ENSG00000062038	1.79	2.261	2.8	2.259	1.907	0.0	1.339	0.0	3.87	0.0	0.0	1.011
CDH5	P33151	False	CADH5_HUMAN		CPI-SS00C24ED50	ENSG00000179776	0.0	0.0	0.0	0.0	0.0	0.0	0.0	0.0	5.797	0.0	0.0	0.0
CDH6	P55285	False	CADH6_HUMAN		CPI-SS0C53F7672	ENSG00000113361	0.066	0.019	0.0	0.0	0.0	0.0	0.992	5.01	0.0	0.0	0.0	0.574
CDH7	Q9ULB5	False	CADH7_HUMAN		CPI-SS0BE3D537D	ENSG00000081138	0.164	0.109	0.0	0.0	0.0	0.0	0.223	0.0	0.0	0.0	0.0	1.446
CADM1	Q9BY67	False	CADM1_HUMAN		CPI-SS0889E281D	ENSG00000182985	1.619	3.985	3.426	3.156	5.166	6.32	2.447	0.0	0.0	6.248	4.776	5.174
CADM3	Q8N126	False	CADM3_HUMAN		CPI-SS09C06644C	ENSG00000162706	0.138	0.113	0.0	2.202	0.0	0.0	0.0	0.0	0.0	0.0	0.0	0.0
CRTAM	O95727	False	CRTAM_HUMAN		CPI-SS0C9696AAA	ENSG00000109943	0.004	0.051	0.0	0.0	0.0	0.0	0.0	0.0	0.0	0.0	0.0	0.0
CADM1	Q9BY67	False	CADM1_HUMAN		CPI-SS0B990492C	ENSG00000182985	1.619	3.985	3.426	3.156	5.166	6.32	2.447	0.0	0.0	6.248	4.776	5.174
CADM3	Q8N126	False	CADM3_HUMAN		CPI-SS00550260E	ENSG00000162706	0.138	0.113	0.0	2.202	0.0	0.0	0.0	0.0	0.0	0.0	0.0	0.0
NECTIN1	Q15223	False	PVRL1_HUMAN		CPI-SS0C5E9FBFB	ENSG00000110400	1.038	0.632	0.0	2.176	2.164	0.0	0.982	0.0	0.0	0.0	0.0	1.066
NECTIN2	Q92692	False	PVRL2_HUMAN		CPI-SS02FBD007E	ENSG00000130202	3.397	5.242	5.435	2.267	5.276	4.2	4.892	4.527	5.254	5.061	5.521	4.7
CADM3	Q8N126	False	CADM3_HUMAN		CPI-SS02D18D12B	ENSG00000162706	0.138	0.113	0.0	2.202	0.0	0.0	0.0	0.0	0.0	0.0	0.0	0.0
CADM3	Q8N126	False	CADM3_HUMAN		CPI-SS0B3829651	ENSG00000162706	0.138	0.113	0.0	2.202	0.0	0.0	0.0	0.0	0.0	0.0	0.0	0.0
CEACAM1	P13688	False	CEAM1_HUMAN		CPI-SS0A2D7895C	ENSG00000079385	0.063	0.058	0.0	0.0	1.801	0.0	0.24	3.618	0.0	0.0	0.0	0.0
CEACAM6	P40199	False	CEAM6_HUMAN		CPI-SS001BF66E8	ENSG00000086548	0.004	0.02	0.0	0.0	0.0	0.0	0.0	0.0	0.0	0.0	0.0	0.0
CEACAM8	P31997	False	CEAM8_HUMAN		CPI-SS08C411721	ENSG00000124469	0.002	0.0	0.0	0.0	0.0	0.0	0.0	0.0	0.0	0.0	0.0	0.0
CEACAM1	P13688	False	CEAM1_HUMAN		CPI-SS0CCDBBBC0	ENSG00000079385	0.063	0.058	0.0	0.0	1.801	0.0	0.24	3.618	0.0	0.0	0.0	0.0
COL10A1	Q03692	False	COAA1_HUMAN		CPI-SC04FA882F7	ENSG00000123500	0.002	0.0	0.0	0.0	0.0	0.0	0.0	0.0	0.0	0.0	0.0	0.0
COL11A1	P12107	False	COBA1_HUMAN		CPI-SC0E53A238E	ENSG00000060718	0.287	0.198	0.0	0.0	0.0	0.0	1.464	0.0	0.0	0.0	0.0	0.932
COL11A2	P13942	False	COBA2_HUMAN		CPI-SC071163509	ENSG00000204248	0.073	0.061	0.0	0.0	0.0	0.0	0.67	0.0	0.0	0.0	0.0	0.0
COL12A1	Q99715	False	COCA1_HUMAN		CPI-SC0E83A4B71	ENSG00000111799	0.014	0.011	1.262	0.0	0.0	0.0	0.0	0.0	0.0	0.0	0.0	0.0
COL13A1	Q5TAT6	False	CODA1_HUMAN		CPI-SC0FCF853DB	ENSG00000197467	0.184	1.833	0.0	0.0	0.0	0.0	0.477	0.0	0.0	0.0	0.0	0.522
COL14A1	Q05707	False	COEA1_HUMAN		CPI-SC0AB5FBF10	ENSG00000187955	0.283	0.175	0.0	0.0	0.0	3.935	0.656	0.0	0.0	0.0	0.0	0.0
COL15A1	P39059	False	COFA1_HUMAN		CPI-SC027893337	ENSG00000204291	0.002	0.01	0.0	0.0	0.0	0.0	0.0	0.0	3.697	0.0	0.0	0.0
COL16A1	Q07092	False	COGA1_HUMAN		CPI-SC06AD39F88	ENSG00000084636	0.15	0.292	0.0	0.0	0.0	0.0	0.0	0.0	0.0	0.0	0.0	0.0
COL17A1	Q9UMD9	False	COHA1_HUMAN		CPI-SC0C841033A	ENSG00000065618	0.118	0.202	0.0	0.0	0.0	0.0	0.421	0.0	0.0	0.0	0.0	0.0
COL18A1	P39060	False	COIA1_HUMAN		CPI-SC0C739EDCE	ENSG00000182871	4.089	3.422	6.264	3.208	6.562	4.706	4.049	5.033	5.073	5.166	6.313	4.704
COL19A1	Q14993	False	COJA1_HUMAN		CPI-SC079D293A2	ENSG00000082293	0.002	0.012	0.0	0.0	0.0	0.0	0.0	4.102	0.0	0.0	0.0	0.0
COL1A1	P02452	False	CO1A1_HUMAN		CPI-SC08DBCCFF0	ENSG00000108821	1.096	1.927	5.558	0.0	1.909	4.871	2.404	0.0	0.0	3.966	6.017	2.546
COL1A2	P08123	False	CO1A2_HUMAN		CPI-SC09DB9D20A	ENSG00000164692	1.827	2.701	5.22	0.0	4.15	0.0	4.499	3.654	3.694	5.387	0.0	3.788
COL20A1	Q9P218	False	COKA1_HUMAN		CPI-SC0804EB2C0	ENSG00000101203	0.004	0.0	0.0	0.0	0.0	0.0	0.0	0.0	0.0	0.0	0.0	0.0
COL21A1	Q96P44	False	COLA1_HUMAN		CPI-SC065DB6486	ENSG00000124749	0.099	0.042	0.0	0.0	0.0	0.0	0.0	0.0	0.0	0.0	0.0	0.497
COL24A1	Q17RW2	False	COOA1_HUMAN		CPI-SC073A7317A	ENSG00000171502	0.011	0.0	0.0	0.0	0.0	0.0	0.0	0.0	0.0	0.0	0.0	0.0
COL26A1	Q96A83	False	COQA1_HUMAN		CPI-SC01E6BE079	ENSG00000160963	0.651	0.311	0.0	0.0	2.278	0.0	0.254	0.0	0.0	0.0	0.0	0.517
COL27A1	Q8IZC6	False	CORA1_HUMAN		CPI-SC050F64BB5	ENSG00000196739	0.592	0.559	1.354	0.0	4.553	0.0	1.239	0.0	0.0	4.05	0.0	0.496
COL28A1	Q2UY09	False	COSA1_HUMAN		CPI-SC01C274A51	ENSG00000215018	0.032	0.0	0.0	0.0	0.0	0.0	0.0	0.0	0.0	0.0	0.0	0.488
COL2A1	P02458	False	CO2A1_HUMAN		CPI-SC0EA8ABCFD	ENSG00000139219	1.304	2.819	5.767	3.441	6.071	4.988	4.66	4.632	0.0	4.083	6.134	5.389
COL3A1	P02461	False	CO3A1_HUMAN		CPI-SC00367777A	ENSG00000168542	0.208	0.03	4.997	0.0	0.0	0.0	0.586	0.0	0.0	0.0	0.0	1.634
COL4A1	P02462	False	CO4A1_HUMAN		CPI-SC0744E13CB	ENSG00000187498	1.969	1.528	3.74	2.416	5.119	5.181	3.158	4.825	6.359	4.276	0.0	3.201
COL4A2	P08572	False	CO4A2_HUMAN		CPI-SC03F728659	ENSG00000134871	2.017	1.465	5.513	0.0	5.138	5.2	3.342	5.933	6.887	4.294	5.434	3.773
COL4A3	Q01955	False	CO4A3_HUMAN		CPI-SC0886D58EF	ENSG00000169031	0.012	0.011	0.0	0.0	0.0	0.0	0.0	0.0	0.0	0.0	0.0	0.0
COL4A4	P53420	False	CO4A4_HUMAN		CPI-SC04ABF0023	ENSG00000081052	0.09	0.089	0.0	0.0	0.0	0.0	0.0	0.0	0.0	0.0	0.0	0.0
COL4A5	P29400	False	CO4A5_HUMAN		CPI-SC042B580A3	ENSG00000188153	1.289	2.115	2.516	2.588	2.515	0.0	1.26	4.826	0.0	3.876	0.0	1.003
COL4A6	Q14031	False	CO4A6_HUMAN		CPI-SC0C8B6ACF5	ENSG00000197565	1.089	1.883	0.0	2.323	5.733	0.0	0.783	3.96	3.999	5.681	4.544	0.0
COL5A1	P20908	False	CO5A1_HUMAN		CPI-SC0592501EA	ENSG00000130635	0.327	0.553	3.344	0.0	0.0	0.0	0.563	0.0	4.562	0.0	0.0	0.681
COL5A2	P05997	False	CO5A2_HUMAN		CPI-SC037A0554C	ENSG00000204262	0.407	0.93	3.026	2.139	0.0	0.0	1.756	0.0	4.31	0.0	0.0	1.012
COL5A3	P25940	False	CO5A3_HUMAN		CPI-SC00EAD4C47	ENSG00000080573	0.091	0.02	0.0	0.0	0.0	0.0	0.0	0.0	0.0	0.0	0.0	0.475
COL6A1	P12109	False	CO6A1_HUMAN		CPI-SC0549A759B	ENSG00000142156	4.671	5.816	4.982	2.572	5.433	5.496	4.758	5.138	3.811	5.493	4.356	4.718
COL6A2	P12110	False	CO6A2_HUMAN		CPI-SC0F9FB6DCB	ENSG00000142173	4.427	5.148	4.747	0.0	5.146	5.066	4.355	4.307	5.59	4.439	4.211	4.143
COL6A3	P12111	False	CO6A3_HUMAN		CPI-SC0ECDD1074	ENSG00000163359	0.071	0.109	1.475	0.0	0.0	0.0	0.0	0.0	0.0	0.0	0.0	0.0
COL6A5	A8TX70	False	CO6A5_HUMAN		CPI-SC0C6DC4D50	ENSG00000172752	0.007	0.0	0.0	0.0	0.0	0.0	0.0	0.0	0.0	0.0	0.0	0.0
COL6A6	A6NMZ7	False	CO6A6_HUMAN		CPI-SC0D3870098	ENSG00000206384	0.013	0.009	0.0	0.0	0.0	0.0	0.0	0.0	0.0	0.0	0.0	0.0
COL7A1	Q02388	False	CO7A1_HUMAN		CPI-SC0E509A5C6	ENSG00000114270	0.163	0.183	0.0	0.0	0.0	0.0	0.213	0.0	0.0	0.0	0.0	0.0
COL8A1	P27658	False	CO8A1_HUMAN		CPI-SC03760D980	ENSG00000144810	0.056	0.01	1.253	0.0	0.0	0.0	0.0	0.0	0.0	0.0	0.0	0.0
COL8A2	P25067	False	CO8A2_HUMAN		CPI-SC0453131F6	ENSG00000171812	0.022	0.031	0.0	0.0	0.0	0.0	0.245	0.0	0.0	0.0	0.0	0.561
COL9A1	P20849	False	CO9A1_HUMAN		CPI-SC070BECDC9	ENSG00000112280	0.67	0.27	0.0	0.0	0.0	0.0	1.464	0.0	0.0	0.0	0.0	0.926
COL9A2	Q14055	False	CO9A2_HUMAN		CPI-SC0270AA5D9	ENSG00000049089	0.189	0.351	0.0	0.0	4.821	0.0	1.177	0.0	0.0	0.0	0.0	0.6
COL9A3	Q14050	False	CO9A3_HUMAN		CPI-SC0DC74CBE5	ENSG00000092758	1.636	2.183	1.912	0.0	2.702	0.0	3.018	5.823	0.0	5.554	0.0	3.191
SEMA7A	O75326	False	SEM7A_HUMAN		CPI-SC03AF43F8B	ENSG00000138623	0.112	0.084	0.0	0.0	0.0	0.0	0.248	0.0	0.0	0.0	0.0	0.0
COL10A1	Q03692	False	COAA1_HUMAN		CPI-SC0B4F620A6	ENSG00000123500	0.002	0.0	0.0	0.0	0.0	0.0	0.0	0.0	0.0	0.0	0.0	0.0
COL11A1	P12107	False	COBA1_HUMAN		CPI-SC0B991F6B1	ENSG00000060718	0.287	0.198	0.0	0.0	0.0	0.0	1.464	0.0	0.0	0.0	0.0	0.932
COL11A2	P13942	False	COBA2_HUMAN		CPI-SC034D4CF73	ENSG00000204248	0.073	0.061	0.0	0.0	0.0	0.0	0.67	0.0	0.0	0.0	0.0	0.0
COL12A1	Q99715	False	COCA1_HUMAN		CPI-SC0EC720659	ENSG00000111799	0.014	0.011	1.262	0.0	0.0	0.0	0.0	0.0	0.0	0.0	0.0	0.0
COL13A1	Q5TAT6	False	CODA1_HUMAN		CPI-SC0A18569E5	ENSG00000197467	0.184	1.833	0.0	0.0	0.0	0.0	0.477	0.0	0.0	0.0	0.0	0.522
COL14A1	Q05707	False	COEA1_HUMAN		CPI-SC0B6D93CD4	ENSG00000187955	0.283	0.175	0.0	0.0	0.0	3.935	0.656	0.0	0.0	0.0	0.0	0.0
COL15A1	P39059	False	COFA1_HUMAN		CPI-SC01BE5E1F7	ENSG00000204291	0.002	0.01	0.0	0.0	0.0	0.0	0.0	0.0	3.697	0.0	0.0	0.0
COL16A1	Q07092	False	COGA1_HUMAN		CPI-SC027EF0F68	ENSG00000084636	0.15	0.292	0.0	0.0	0.0	0.0	0.0	0.0	0.0	0.0	0.0	0.0
COL17A1	Q9UMD9	False	COHA1_HUMAN		CPI-SC00942962B	ENSG00000065618	0.118	0.202	0.0	0.0	0.0	0.0	0.421	0.0	0.0	0.0	0.0	0.0
COL18A1	P39060	False	COIA1_HUMAN		CPI-SC039737584	ENSG00000182871	4.089	3.422	6.264	3.208	6.562	4.706	4.049	5.033	5.073	5.166	6.313	4.704
COL19A1	Q14993	False	COJA1_HUMAN		CPI-SC0423059DF	ENSG00000082293	0.002	0.012	0.0	0.0	0.0	0.0	0.0	4.102	0.0	0.0	0.0	0.0
COL1A1	P02452	False	CO1A1_HUMAN		CPI-SC028882919	ENSG00000108821	1.096	1.927	5.558	0.0	1.909	4.871	2.404	0.0	0.0	3.966	6.017	2.546
COL1A2	P08123	False	CO1A2_HUMAN		CPI-SC07707E049	ENSG00000164692	1.827	2.701	5.22	0.0	4.15	0.0	4.499	3.654	3.694	5.387	0.0	3.788
COL20A1	Q9P218	False	COKA1_HUMAN		CPI-SC0F393B830	ENSG00000101203	0.004	0.0	0.0	0.0	0.0	0.0	0.0	0.0	0.0	0.0	0.0	0.0
COL21A1	Q96P44	False	COLA1_HUMAN		CPI-SC076898564	ENSG00000124749	0.099	0.042	0.0	0.0	0.0	0.0	0.0	0.0	0.0	0.0	0.0	0.497
COL24A1	Q17RW2	False	COOA1_HUMAN		CPI-SC09E4E673B	ENSG00000171502	0.011	0.0	0.0	0.0	0.0	0.0	0.0	0.0	0.0	0.0	0.0	0.0
COL26A1	Q96A83	False	COQA1_HUMAN		CPI-SC008D5E4B2	ENSG00000160963	0.651	0.311	0.0	0.0	2.278	0.0	0.254	0.0	0.0	0.0	0.0	0.517
COL27A1	Q8IZC6	False	CORA1_HUMAN		CPI-SC090152EEE	ENSG00000196739	0.592	0.559	1.354	0.0	4.553	0.0	1.239	0.0	0.0	4.05	0.0	0.496
COL28A1	Q2UY09	False	COSA1_HUMAN		CPI-SC0E9AA9087	ENSG00000215018	0.032	0.0	0.0	0.0	0.0	0.0	0.0	0.0	0.0	0.0	0.0	0.488
COL2A1	P02458	False	CO2A1_HUMAN		CPI-SC0AA90A03B	ENSG00000139219	1.304	2.819	5.767	3.441	6.071	4.988	4.66	4.632	0.0	4.083	6.134	5.389
COL3A1	P02461	False	CO3A1_HUMAN		CPI-SC0A7864078	ENSG00000168542	0.208	0.03	4.997	0.0	0.0	0.0	0.586	0.0	0.0	0.0	0.0	1.634
COL4A1	P02462	False	CO4A1_HUMAN		CPI-SC0756B421F	ENSG00000187498	1.969	1.528	3.74	2.416	5.119	5.181	3.158	4.825	6.359	4.276	0.0	3.201
COL4A2	P08572	False	CO4A2_HUMAN		CPI-SC0096917A2	ENSG00000134871	2.017	1.465	5.513	0.0	5.138	5.2	3.342	5.933	6.887	4.294	5.434	3.773
COL4A3	Q01955	False	CO4A3_HUMAN		CPI-SC0CC8A2F79	ENSG00000169031	0.012	0.011	0.0	0.0	0.0	0.0	0.0	0.0	0.0	0.0	0.0	0.0
COL4A4	P53420	False	CO4A4_HUMAN		CPI-SC030087D4F	ENSG00000081052	0.09	0.089	0.0	0.0	0.0	0.0	0.0	0.0	0.0	0.0	0.0	0.0
COL4A5	P29400	False	CO4A5_HUMAN		CPI-SC0F1833AC0	ENSG00000188153	1.289	2.115	2.516	2.588	2.515	0.0	1.26	4.826	0.0	3.876	0.0	1.003
COL4A6	Q14031	False	CO4A6_HUMAN		CPI-SC0BFDE14E9	ENSG00000197565	1.089	1.883	0.0	2.323	5.733	0.0	0.783	3.96	3.999	5.681	4.544	0.0
COL5A1	P20908	False	CO5A1_HUMAN		CPI-SC05590EDD3	ENSG00000130635	0.327	0.553	3.344	0.0	0.0	0.0	0.563	0.0	4.562	0.0	0.0	0.681
COL5A2	P05997	False	CO5A2_HUMAN		CPI-SC0CED85DDE	ENSG00000204262	0.407	0.93	3.026	2.139	0.0	0.0	1.756	0.0	4.31	0.0	0.0	1.012
COL5A3	P25940	False	CO5A3_HUMAN		CPI-SC0DA063880	ENSG00000080573	0.091	0.02	0.0	0.0	0.0	0.0	0.0	0.0	0.0	0.0	0.0	0.475
COL6A1	P12109	False	CO6A1_HUMAN		CPI-SC0251EEF61	ENSG00000142156	4.671	5.816	4.982	2.572	5.433	5.496	4.758	5.138	3.811	5.493	4.356	4.718
COL6A2	P12110	False	CO6A2_HUMAN		CPI-SC07F654CB3	ENSG00000142173	4.427	5.148	4.747	0.0	5.146	5.066	4.355	4.307	5.59	4.439	4.211	4.143
COL6A3	P12111	False	CO6A3_HUMAN		CPI-SC059D160BE	ENSG00000163359	0.071	0.109	1.475	0.0	0.0	0.0	0.0	0.0	0.0	0.0	0.0	0.0
COL6A5	A8TX70	False	CO6A5_HUMAN		CPI-SC0E4A99136	ENSG00000172752	0.007	0.0	0.0	0.0	0.0	0.0	0.0	0.0	0.0	0.0	0.0	0.0
COL6A6	A6NMZ7	False	CO6A6_HUMAN		CPI-SC0E03C13D1	ENSG00000206384	0.013	0.009	0.0	0.0	0.0	0.0	0.0	0.0	0.0	0.0	0.0	0.0
COL7A1	Q02388	False	CO7A1_HUMAN		CPI-SC0B4771D76	ENSG00000114270	0.163	0.183	0.0	0.0	0.0	0.0	0.213	0.0	0.0	0.0	0.0	0.0
COL8A1	P27658	False	CO8A1_HUMAN		CPI-SC068FFC547	ENSG00000144810	0.056	0.01	1.253	0.0	0.0	0.0	0.0	0.0	0.0	0.0	0.0	0.0
COL8A2	P25067	False	CO8A2_HUMAN		CPI-SC0FCB8DFBB	ENSG00000171812	0.022	0.031	0.0	0.0	0.0	0.0	0.245	0.0	0.0	0.0	0.0	0.561
COL9A1	P20849	False	CO9A1_HUMAN		CPI-SC050CC3A3F	ENSG00000112280	0.67	0.27	0.0	0.0	0.0	0.0	1.464	0.0	0.0	0.0	0.0	0.926
COL9A2	Q14055	False	CO9A2_HUMAN		CPI-SC0A210DC1F	ENSG00000049089	0.189	0.351	0.0	0.0	4.821	0.0	1.177	0.0	0.0	0.0	0.0	0.6
COL9A3	Q14050	False	CO9A3_HUMAN		CPI-SC0FD500AF3	ENSG00000092758	1.636	2.183	1.912	0.0	2.702	0.0	3.018	5.823	0.0	5.554	0.0	3.191
FN1	P02751	False	FINC_HUMAN		CPI-SC0C91660AB	ENSG00000115414	4.024	4.254	8.078	6.568	7.732	4.77	6.4	7.858	5.137	7.092	8.284	3.303
COL10A1	Q03692	False	COAA1_HUMAN		CPI-SC0519DE925	ENSG00000123500	0.002	0.0	0.0	0.0	0.0	0.0	0.0	0.0	0.0	0.0	0.0	0.0
COL11A1	P12107	False	COBA1_HUMAN		CPI-SC06F3DDF90	ENSG00000060718	0.287	0.198	0.0	0.0	0.0	0.0	1.464	0.0	0.0	0.0	0.0	0.932
COL11A2	P13942	False	COBA2_HUMAN		CPI-SC06DCE672A	ENSG00000204248	0.073	0.061	0.0	0.0	0.0	0.0	0.67	0.0	0.0	0.0	0.0	0.0
COL12A1	Q99715	False	COCA1_HUMAN		CPI-SC0A3722F1F	ENSG00000111799	0.014	0.011	1.262	0.0	0.0	0.0	0.0	0.0	0.0	0.0	0.0	0.0
COL13A1	Q5TAT6	False	CODA1_HUMAN		CPI-SC093DFA335	ENSG00000197467	0.184	1.833	0.0	0.0	0.0	0.0	0.477	0.0	0.0	0.0	0.0	0.522
COL14A1	Q05707	False	COEA1_HUMAN		CPI-SC092A2325E	ENSG00000187955	0.283	0.175	0.0	0.0	0.0	3.935	0.656	0.0	0.0	0.0	0.0	0.0
COL15A1	P39059	False	COFA1_HUMAN		CPI-SC0BCE0B954	ENSG00000204291	0.002	0.01	0.0	0.0	0.0	0.0	0.0	0.0	3.697	0.0	0.0	0.0
COL16A1	Q07092	False	COGA1_HUMAN		CPI-SC01633DC81	ENSG00000084636	0.15	0.292	0.0	0.0	0.0	0.0	0.0	0.0	0.0	0.0	0.0	0.0
COL17A1	Q9UMD9	False	COHA1_HUMAN		CPI-SC0D3C68BD6	ENSG00000065618	0.118	0.202	0.0	0.0	0.0	0.0	0.421	0.0	0.0	0.0	0.0	0.0
COL18A1	P39060	False	COIA1_HUMAN		CPI-SC0755F1632	ENSG00000182871	4.089	3.422	6.264	3.208	6.562	4.706	4.049	5.033	5.073	5.166	6.313	4.704
COL19A1	Q14993	False	COJA1_HUMAN		CPI-SC0E09C8768	ENSG00000082293	0.002	0.012	0.0	0.0	0.0	0.0	0.0	4.102	0.0	0.0	0.0	0.0
COL1A1	P02452	False	CO1A1_HUMAN		CPI-SC0AD2341AF	ENSG00000108821	1.096	1.927	5.558	0.0	1.909	4.871	2.404	0.0	0.0	3.966	6.017	2.546
COL1A2	P08123	False	CO1A2_HUMAN		CPI-SC015ECCD97	ENSG00000164692	1.827	2.701	5.22	0.0	4.15	0.0	4.499	3.654	3.694	5.387	0.0	3.788
COL20A1	Q9P218	False	COKA1_HUMAN		CPI-SC0BB8BF2C5	ENSG00000101203	0.004	0.0	0.0	0.0	0.0	0.0	0.0	0.0	0.0	0.0	0.0	0.0
COL21A1	Q96P44	False	COLA1_HUMAN		CPI-SC0C1E494D6	ENSG00000124749	0.099	0.042	0.0	0.0	0.0	0.0	0.0	0.0	0.0	0.0	0.0	0.497
COL24A1	Q17RW2	False	COOA1_HUMAN		CPI-SC0B09B811A	ENSG00000171502	0.011	0.0	0.0	0.0	0.0	0.0	0.0	0.0	0.0	0.0	0.0	0.0
COL26A1	Q96A83	False	COQA1_HUMAN		CPI-SC08885876E	ENSG00000160963	0.651	0.311	0.0	0.0	2.278	0.0	0.254	0.0	0.0	0.0	0.0	0.517
COL27A1	Q8IZC6	False	CORA1_HUMAN		CPI-SC0FC6454F5	ENSG00000196739	0.592	0.559	1.354	0.0	4.553	0.0	1.239	0.0	0.0	4.05	0.0	0.496
COL28A1	Q2UY09	False	COSA1_HUMAN		CPI-SC0E40282DA	ENSG00000215018	0.032	0.0	0.0	0.0	0.0	0.0	0.0	0.0	0.0	0.0	0.0	0.488
COL2A1	P02458	False	CO2A1_HUMAN		CPI-SC0A5E87289	ENSG00000139219	1.304	2.819	5.767	3.441	6.071	4.988	4.66	4.632	0.0	4.083	6.134	5.389
COL3A1	P02461	False	CO3A1_HUMAN		CPI-SC0C061DC28	ENSG00000168542	0.208	0.03	4.997	0.0	0.0	0.0	0.586	0.0	0.0	0.0	0.0	1.634
COL4A1	P02462	False	CO4A1_HUMAN		CPI-SC0C351F7DF	ENSG00000187498	1.969	1.528	3.74	2.416	5.119	5.181	3.158	4.825	6.359	4.276	0.0	3.201
COL4A2	P08572	False	CO4A2_HUMAN		CPI-SC09AE93F66	ENSG00000134871	2.017	1.465	5.513	0.0	5.138	5.2	3.342	5.933	6.887	4.294	5.434	3.773
COL4A3	Q01955	False	CO4A3_HUMAN		CPI-SC08F17FB3E	ENSG00000169031	0.012	0.011	0.0	0.0	0.0	0.0	0.0	0.0	0.0	0.0	0.0	0.0
COL4A4	P53420	False	CO4A4_HUMAN		CPI-SC0FAC9844A	ENSG00000081052	0.09	0.089	0.0	0.0	0.0	0.0	0.0	0.0	0.0	0.0	0.0	0.0
COL4A5	P29400	False	CO4A5_HUMAN		CPI-SC044B5BE16	ENSG00000188153	1.289	2.115	2.516	2.588	2.515	0.0	1.26	4.826	0.0	3.876	0.0	1.003
COL4A6	Q14031	False	CO4A6_HUMAN		CPI-SC01539071B	ENSG00000197565	1.089	1.883	0.0	2.323	5.733	0.0	0.783	3.96	3.999	5.681	4.544	0.0
COL5A1	P20908	False	CO5A1_HUMAN		CPI-SC08821B0D2	ENSG00000130635	0.327	0.553	3.344	0.0	0.0	0.0	0.563	0.0	4.562	0.0	0.0	0.681
COL5A2	P05997	False	CO5A2_HUMAN		CPI-SC075489ADB	ENSG00000204262	0.407	0.93	3.026	2.139	0.0	0.0	1.756	0.0	4.31	0.0	0.0	1.012
COL5A3	P25940	False	CO5A3_HUMAN		CPI-SC0D0BFC9F7	ENSG00000080573	0.091	0.02	0.0	0.0	0.0	0.0	0.0	0.0	0.0	0.0	0.0	0.475
COL6A1	P12109	False	CO6A1_HUMAN		CPI-SC0FB1817EE	ENSG00000142156	4.671	5.816	4.982	2.572	5.433	5.496	4.758	5.138	3.811	5.493	4.356	4.718
COL6A2	P12110	False	CO6A2_HUMAN		CPI-SC0C5B4E222	ENSG00000142173	4.427	5.148	4.747	0.0	5.146	5.066	4.355	4.307	5.59	4.439	4.211	4.143
COL6A3	P12111	False	CO6A3_HUMAN		CPI-SC044916391	ENSG00000163359	0.071	0.109	1.475	0.0	0.0	0.0	0.0	0.0	0.0	0.0	0.0	0.0
COL6A5	A8TX70	False	CO6A5_HUMAN		CPI-SC0E453F338	ENSG00000172752	0.007	0.0	0.0	0.0	0.0	0.0	0.0	0.0	0.0	0.0	0.0	0.0
COL6A6	A6NMZ7	False	CO6A6_HUMAN		CPI-SC0EDDBD0FB	ENSG00000206384	0.013	0.009	0.0	0.0	0.0	0.0	0.0	0.0	0.0	0.0	0.0	0.0
COL7A1	Q02388	False	CO7A1_HUMAN		CPI-SC037038602	ENSG00000114270	0.163	0.183	0.0	0.0	0.0	0.0	0.213	0.0	0.0	0.0	0.0	0.0
COL8A1	P27658	False	CO8A1_HUMAN		CPI-SC04FF0CDA1	ENSG00000144810	0.056	0.01	1.253	0.0	0.0	0.0	0.0	0.0	0.0	0.0	0.0	0.0
COL8A2	P25067	False	CO8A2_HUMAN		CPI-SC0CC30CEC0	ENSG00000171812	0.022	0.031	0.0	0.0	0.0	0.0	0.245	0.0	0.0	0.0	0.0	0.561
COL9A1	P20849	False	CO9A1_HUMAN		CPI-SC0E8C3A996	ENSG00000112280	0.67	0.27	0.0	0.0	0.0	0.0	1.464	0.0	0.0	0.0	0.0	0.926
COL9A2	Q14055	False	CO9A2_HUMAN		CPI-SC0C155763A	ENSG00000049089	0.189	0.351	0.0	0.0	4.821	0.0	1.177	0.0	0.0	0.0	0.0	0.6
COL9A3	Q14050	False	CO9A3_HUMAN		CPI-SC086D7EC73	ENSG00000092758	1.636	2.183	1.912	0.0	2.702	0.0	3.018	5.823	0.0	5.554	0.0	3.191
FN1	P02751	False	FINC_HUMAN		CPI-SC0AE4F5BAB	ENSG00000115414	4.024	4.254	8.078	6.568	7.732	4.77	6.4	7.858	5.137	7.092	8.284	3.303
COL3A1	P02461	False	CO3A1_HUMAN		CPI-SS0343DD0EE	ENSG00000168542	0.208	0.03	4.997	0.0	0.0	0.0	0.586	0.0	0.0	0.0	0.0	1.634
TGM2	P21980	False	TGM2_HUMAN		CPI-SS09C0B8677	ENSG00000198959	0.11	0.12	1.246	0.0	0.0	0.0	1.358	0.0	3.618	0.0	0.0	0.0
COL4A1	P02462	False	CO4A1_HUMAN		CPI-SS015BF69EE	ENSG00000187498	1.969	1.528	3.74	2.416	5.119	5.181	3.158	4.825	6.359	4.276	0.0	3.201
COL4A2	P08572	False	CO4A2_HUMAN		CPI-SS01771D11B	ENSG00000134871	2.017	1.465	5.513	0.0	5.138	5.2	3.342	5.933	6.887	4.294	5.434	3.773
COL4A3	Q01955	False	CO4A3_HUMAN		CPI-SS0AADAB219	ENSG00000169031	0.012	0.011	0.0	0.0	0.0	0.0	0.0	0.0	0.0	0.0	0.0	0.0
COL4A4	P53420	False	CO4A4_HUMAN		CPI-SS06D2944B5	ENSG00000081052	0.09	0.089	0.0	0.0	0.0	0.0	0.0	0.0	0.0	0.0	0.0	0.0
COL4A5	P29400	False	CO4A5_HUMAN		CPI-SS0924C61F1	ENSG00000188153	1.289	2.115	2.516	2.588	2.515	0.0	1.26	4.826	0.0	3.876	0.0	1.003
COL4A6	Q14031	False	CO4A6_HUMAN		CPI-SS0BBF93C62	ENSG00000197565	1.089	1.883	0.0	2.323	5.733	0.0	0.783	3.96	3.999	5.681	4.544	0.0
LAMA2	P24043	False	LAMA2_HUMAN		CPI-SS0335C4DDE	ENSG00000196569	0.297	0.467	0.0	0.0	0.0	0.0	0.219	0.0	0.0	0.0	0.0	0.0
PRNP	F7VJQ1	False	APRIO_HUMAN		CPI-SS0087B834D	ENSG00000171867	0.633	0.639	0.0	0.0	2.257	4.204	0.981	3.852	3.891	0.0	0.0	1.009
DSC1	Q08554	False	DSC1_HUMAN		CPI-SS08B94BEB2	ENSG00000134765	0.0	0.01	0.0	0.0	0.0	0.0	0.0	0.0	0.0	0.0	0.0	0.0
DSC2	Q02487	False	DSC2_HUMAN		CPI-SS06D13FCD3	ENSG00000134755	1.691	2.512	1.213	2.206	4.901	4.762	2.906	4.406	0.0	3.856	0.0	1.966
DSG2	Q14126	False	DSG2_HUMAN		CPI-SS0B6F0C894	ENSG00000046604	3.965	4.472	2.993	2.477	6.051	5.306	4.409	4.662	3.62	5.302	5.254	2.762
DAG1	Q14118	False	DAG1_HUMAN		CPI-SS09491FBF4	ENSG00000173402	2.009	2.204	3.314	0.0	4.542	4.747	2.369	3.71	0.0	0.0	0.0	3.235
DAG1	Q14118	False	DAG1_HUMAN		CPI-SS0D9DE7106	ENSG00000173402	2.009	2.204	3.314	0.0	4.542	4.747	2.369	3.71	0.0	0.0	0.0	3.235
CLSTN1	O94985	False	CSTN1_HUMAN		CPI-SS0DD3733E8	ENSG00000171603	2.432	2.478	4.689	2.273	5.23	5.527	2.51	0.0	0.0	5.302	4.386	2.596
CLSTN2	Q9H4D0	False	CSTN2_HUMAN		CPI-SS01A7DC3C1	ENSG00000158258	0.035	0.02	1.305	0.0	0.0	0.0	0.532	0.0	0.0	0.0	0.0	1.145
CLSTN3	Q9BQT9	False	CSTN3_HUMAN		CPI-SS0180FFBED	ENSG00000139182	0.639	0.83	0.0	2.127	0.0	0.0	0.837	0.0	0.0	0.0	4.151	0.476
LRRTM1	Q86UE6	False	LRRT1_HUMAN		CPI-SS0EEFFA23C	ENSG00000162951	0.081	0.032	1.58	0.0	0.0	0.0	0.0	3.899	0.0	0.0	0.0	1.028
LRRTM2	O43300	False	LRRT2_HUMAN		CPI-SS0C0329180	ENSG00000146006	0.017	0.049	0.0	0.0	0.0	0.0	0.0	0.0	0.0	0.0	0.0	0.0
LRRTM3	Q86VH5	False	LRRT3_HUMAN		CPI-SS026EC3854	ENSG00000198739	0.009	0.0	0.0	0.0	0.0	0.0	0.0	0.0	0.0	0.0	0.0	0.0
LRRTM4	Q86VH4	False	LRRT4_HUMAN		CPI-SS0F97A06CD	ENSG00000176204	0.437	0.585	0.0	0.0	1.898	0.0	0.981	0.0	0.0	0.0	0.0	0.0
NLGN1	Q8N2Q7	False	NLGN1_HUMAN		CPI-SS0731F750C	ENSG00000169760	0.576	0.284	0.0	2.112	0.0	0.0	1.576	0.0	0.0	0.0	0.0	0.671
NLGN2	Q8NFZ4	False	NLGN2_HUMAN		CPI-SS0C12FCB93	ENSG00000169992	0.806	1.215	0.0	0.0	0.0	4.758	1.235	0.0	0.0	0.0	0.0	0.495
NLGN3	Q9NZ94	False	NLGN3_HUMAN		CPI-SS07FBAAD8D	ENSG00000196338	0.125	0.165	0.0	2.174	2.134	0.0	0.696	0.0	0.0	0.0	0.0	0.0
NLGN4X	Q8N0W4	False	NLGNX_HUMAN		CPI-SS0F9118AB4	ENSG00000146938	1.824	1.745	0.0	0.0	1.531	3.432	2.346	0.0	0.0	4.578	0.0	0.415
NLGN4Y	Q8NFZ3	False	NLGNY_HUMAN		CPI-SS0837C7966	ENSG00000165246	1.105	1.07	0.0	0.0	2.085	3.923	0.972	0.0	0.0	4.382	0.0	1.878
ICAM1	P05362	False	ICAM1_HUMAN		CPI-SC0C09120F1	ENSG00000090339	0.18	0.456	0.0	0.0	0.0	0.0	0.891	0.0	0.0	0.0	0.0	0.0
JAM3	Q9BX67	False	JAM3_HUMAN		CPI-SC071B77A18	ENSG00000166086	1.194	1.445	4.342	5.085	0.0	0.0	2.09	4.362	5.088	3.813	0.0	1.941
F10	P00742	False	FA10_HUMAN		CPI-SC02C7E2DB4	ENSG00000126218	0.727	1.56	2.997	0.0	2.054	0.0	1.705	0.0	0.0	0.0	0.0	1.077
C3	P01024	False	CO3_HUMAN		CPI-SC0C93C7670	ENSG00000125730	0.056	0.3	0.0	0.0	0.0	0.0	0.0	0.0	0.0	0.0	0.0	0.0
FCER2	P06734	False	FCER2_HUMAN		CPI-SC00D92ECAF	ENSG00000104921	0.002	0.0	0.0	0.0	0.0	0.0	0.0	0.0	0.0	0.0	0.0	0.0
THY1	P04216	False	THY1_HUMAN		CPI-SC003905460	ENSG00000154096	2.717	1.487	1.097	2.032	2.02	0.0	1.724	0.0	5.187	0.0	3.961	3.165
GP1BA	P07359	False	GP1BA_HUMAN		CPI-SC0329DFA42	ENSG00000185245	0.074	0.03	0.0	0.0	0.0	0.0	0.0	0.0	0.0	0.0	0.0	0.0
ICAM1	P05362	False	ICAM1_HUMAN		CPI-SC08CB03AD8	ENSG00000090339	0.18	0.456	0.0	0.0	0.0	0.0	0.891	0.0	0.0	0.0	0.0	0.0
FCER2	P06734	False	FCER2_HUMAN		CPI-SC0542462B9	ENSG00000104921	0.002	0.0	0.0	0.0	0.0	0.0	0.0	0.0	0.0	0.0	0.0	0.0
THY1	P04216	False	THY1_HUMAN		CPI-SC0EFDBED2D	ENSG00000154096	2.717	1.487	1.097	2.032	2.02	0.0	1.724	0.0	5.187	0.0	3.961	3.165
FN1	P02751	False	FINC_HUMAN		CPI-SC08C485EAE	ENSG00000115414	4.024	4.254	8.078	6.568	7.732	4.77	6.4	7.858	5.137	7.092	8.284	3.303
LAMA3	Q16787	False	LAMA3_HUMAN		CPI-SC0E5A1BA8E	ENSG00000053747	0.019	0.0	0.0	0.0	0.0	0.0	0.0	0.0	0.0	0.0	0.0	0.0
THBS1	P07996	False	TSP1_HUMAN		CPI-SC0B80B8591	ENSG00000137801	0.16	0.124	2.599	0.0	0.0	0.0	0.0	0.0	0.0	0.0	4.446	0.0
CSPG4	Q6UVK1	False	CSPG4_HUMAN		CPI-SC0FA241084	ENSG00000173546	0.043	0.0	1.264	0.0	0.0	0.0	0.0	0.0	0.0	0.0	0.0	0.0
FN1	P02751	False	FINC_HUMAN		CPI-SC0F96CE387	ENSG00000115414	4.024	4.254	8.078	6.568	7.732	4.77	6.4	7.858	5.137	7.092	8.284	3.303
JAM2	P57087	False	JAM2_HUMAN		CPI-SC0C2126F8E	ENSG00000154721	0.424	0.205	0.0	0.0	0.0	0.0	0.447	0.0	3.606	0.0	0.0	1.014
SPP1	P10451	False	OSTP_HUMAN		CPI-SC0C81483EA	ENSG00000118785	0.427	0.497	1.845	1.943	0.0	0.0	2.005	0.0	0.0	0.0	0.0	0.0
TNC	P24821	False	TENA_HUMAN		CPI-SC00B50273B	ENSG00000041982	0.114	0.124	3.093	0.0	0.0	0.0	0.51	0.0	0.0	0.0	0.0	0.0
VCAM1	P19320	False	VCAM1_HUMAN		CPI-SC0B2557C9D	ENSG00000162692	0.019	0.011	0.0	0.0	0.0	0.0	0.0	4.296	0.0	0.0	0.0	0.0
PLA2G2A	P14555	False	PA2GA_HUMAN		CPI-SC09A33C92E	ENSG00000188257	0.179	0.02	0.0	0.0	0.0	0.0	0.0	0.0	0.0	0.0	0.0	0.0
PLAUR	Q03405	False	UPAR_HUMAN		CPI-SC0E029AB31	ENSG00000011422	0.214	0.258	0.0	2.221	1.869	0.0	0.452	0.0	0.0	3.886	0.0	0.0
FN1	P02751	False	FINC_HUMAN		CPI-SC034EE8AAA	ENSG00000115414	4.024	4.254	8.078	6.568	7.732	4.77	6.4	7.858	5.137	7.092	8.284	3.303
VCAM1	P19320	False	VCAM1_HUMAN		CPI-SC06C0A2080	ENSG00000162692	0.019	0.011	0.0	0.0	0.0	0.0	0.0	4.296	0.0	0.0	0.0	0.0
MADCAM1	Q13477	False	MADCA_HUMAN		CPI-SC056FC1F11	ENSG00000099866	0.079	0.172	0.0	0.0	0.0	0.0	0.0	0.0	0.0	0.0	0.0	0.0
FN1	P02751	False	FINC_HUMAN		CPI-SC06C3BA86F	ENSG00000115414	4.024	4.254	8.078	6.568	7.732	4.77	6.4	7.858	5.137	7.092	8.284	3.303
L1CAM	P32004	False	L1CAM_HUMAN		CPI-SC02CB6F5A5	ENSG00000198910	0.193	0.187	0.0	0.0	0.0	0.0	0.0	0.0	3.667	0.0	0.0	0.0
PLA2G2A	P14555	False	PA2GA_HUMAN		CPI-SC08F3F7DC6	ENSG00000188257	0.179	0.02	0.0	0.0	0.0	0.0	0.0	0.0	0.0	0.0	0.0	0.0
FBN1	P35555	False	FBN1_HUMAN		CPI-SC0ABE9B7D2	ENSG00000166147	0.23	0.501	1.681	0.0	0.0	0.0	0.655	0.0	3.553	0.0	0.0	0.462
FN1	P02751	False	FINC_HUMAN		CPI-SC04BC5B245	ENSG00000115414	4.024	4.254	8.078	6.568	7.732	4.77	6.4	7.858	5.137	7.092	8.284	3.303
TNC	P24821	False	TENA_HUMAN		CPI-SC09B2D1C63	ENSG00000041982	0.114	0.124	3.093	0.0	0.0	0.0	0.51	0.0	0.0	0.0	0.0	0.0
FN1	P02751	False	FINC_HUMAN		CPI-SC08F923F07	ENSG00000115414	4.024	4.254	8.078	6.568	7.732	4.77	6.4	7.858	5.137	7.092	8.284	3.303
L1CAM	P32004	False	L1CAM_HUMAN		CPI-SC01D9AD677	ENSG00000198910	0.193	0.187	0.0	0.0	0.0	0.0	0.0	0.0	3.667	0.0	0.0	0.0
VTN	P04004	False	VTNC_HUMAN		CPI-SC0717E21B0	ENSG00000109072	0.188	0.117	1.236	0.0	0.0	0.0	0.262	5.717	0.0	0.0	0.0	1.095
FN1	P02751	False	FINC_HUMAN		CPI-SC09B45FB39	ENSG00000115414	4.024	4.254	8.078	6.568	7.732	4.77	6.4	7.858	5.137	7.092	8.284	3.303
GJA1	P17302	False	CXA1_HUMAN		CPI-SS04829AC68	ENSG00000152661	5.659	4.791	4.814	4.984	3.094	4.962	5.819	6.54	6.022	6.116	5.885	5.782
GJA3	Q9Y6H8	False	CXA3_HUMAN		CPI-SS08658BB16	ENSG00000121743	0.006	0.0	1.259	0.0	0.0	0.0	0.0	0.0	0.0	0.0	0.0	0.0
GJC1	P36383	False	CXG1_HUMAN		CPI-SS0C4261737	ENSG00000182963	2.139	1.702	1.463	0.0	1.89	0.0	1.762	0.0	3.836	3.928	4.381	3.929
GJA1	P17302	False	CXA1_HUMAN		CPI-SS024F36886	ENSG00000152661	5.659	4.791	4.814	4.984	3.094	4.962	5.819	6.54	6.022	6.116	5.885	5.782
GJA3	Q9Y6H8	False	CXA3_HUMAN		CPI-SS0F5FC7262	ENSG00000121743	0.006	0.0	1.259	0.0	0.0	0.0	0.0	0.0	0.0	0.0	0.0	0.0
GJA5	P36382	False	CXA5_HUMAN		CPI-SS0ACFA4F22	ENSG00000265107	0.082	0.111	0.0	0.0	0.0	0.0	0.454	0.0	4.331	0.0	0.0	0.0
GJC1	P36383	False	CXG1_HUMAN		CPI-SS0E7883ADC	ENSG00000182963	2.139	1.702	1.463	0.0	1.89	0.0	1.762	0.0	3.836	3.928	4.381	3.929
GJA3	Q9Y6H8	False	CXA3_HUMAN		CPI-SS00457EB1A	ENSG00000121743	0.006	0.0	1.259	0.0	0.0	0.0	0.0	0.0	0.0	0.0	0.0	0.0
GJA3	Q9Y6H8	False	CXA3_HUMAN		CPI-SS062D2530F	ENSG00000121743	0.006	0.0	1.259	0.0	0.0	0.0	0.0	0.0	0.0	0.0	0.0	0.0
GJC1	P36383	False	CXG1_HUMAN		CPI-SS0CEFF4625	ENSG00000182963	2.139	1.702	1.463	0.0	1.89	0.0	1.762	0.0	3.836	3.928	4.381	3.929
ICAM1	P05362	False	ICAM1_HUMAN		CPI-SS0E9A581F8	ENSG00000090339	0.18	0.456	0.0	0.0	0.0	0.0	0.891	0.0	0.0	0.0	0.0	0.0
ICAM1	P05362	False	ICAM1_HUMAN		CPI-SC00035437A	ENSG00000090339	0.18	0.456	0.0	0.0	0.0	0.0	0.891	0.0	0.0	0.0	0.0	0.0
ICAM2	P13598	False	ICAM2_HUMAN		CPI-SC0943ECD6E	ENSG00000108622	0.017	0.02	0.0	0.0	0.0	0.0	0.0	0.0	5.069	0.0	0.0	0.0
ICAM3	P32942	False	ICAM3_HUMAN		CPI-SC09DC9200A	ENSG00000076662	1.056	1.657	1.229	0.0	0.0	0.0	0.707	0.0	0.0	3.658	0.0	0.0
ICAM4	Q14773	False	ICAM4_HUMAN		CPI-SC0A3A31D04	ENSG00000105371	0.169	0.592	0.0	0.0	1.844	0.0	0.0	0.0	0.0	0.0	0.0	0.0
F11R	Q9Y624	False	JAM1_HUMAN		CPI-SC0DEE2AF32	ENSG00000158769	2.262	2.455	3.029	4.885	4.801	4.179	1.518	3.827	4.546	3.958	0.0	3.232
ICAM1	P05362	False	ICAM1_HUMAN		CPI-SS09C4FCB90	ENSG00000090339	0.18	0.456	0.0	0.0	0.0	0.0	0.891	0.0	0.0	0.0	0.0	0.0
JAM2	P57087	False	JAM2_HUMAN		CPI-SS087B53ABF	ENSG00000154721	0.424	0.205	0.0	0.0	0.0	0.0	0.447	0.0	3.606	0.0	0.0	1.014
JAM3	Q9BX67	False	JAM3_HUMAN		CPI-SS0F9D53834	ENSG00000166086	1.194	1.445	4.342	5.085	0.0	0.0	2.09	4.362	5.088	3.813	0.0	1.941
L1CAM	P32004	False	L1CAM_HUMAN		CPI-SC030C83222	ENSG00000198910	0.193	0.187	0.0	0.0	0.0	0.0	0.0	0.0	3.667	0.0	0.0	0.0
L1CAM	P32004	False	L1CAM_HUMAN		CPI-SC0EB9B5460	ENSG00000198910	0.193	0.187	0.0	0.0	0.0	0.0	0.0	0.0	3.667	0.0	0.0	0.0
SPP1	P10451	False	OSTP_HUMAN		CPI-SC069FF84F5	ENSG00000118785	0.427	0.497	1.845	1.943	0.0	0.0	2.005	0.0	0.0	0.0	0.0	0.0
TNC	P24821	False	TENA_HUMAN		CPI-SC0B5F57CE1	ENSG00000041982	0.114	0.124	3.093	0.0	0.0	0.0	0.51	0.0	0.0	0.0	0.0	0.0
VCAM1	P19320	False	VCAM1_HUMAN		CPI-SC061E89E41	ENSG00000162692	0.019	0.011	0.0	0.0	0.0	0.0	0.0	4.296	0.0	0.0	0.0	0.0
L1CAM	P32004	False	L1CAM_HUMAN		CPI-SS0ACD487F0	ENSG00000198910	0.193	0.187	0.0	0.0	0.0	0.0	0.0	0.0	3.667	0.0	0.0	0.0
LAMC1	P11047	False	LAMC1_HUMAN		CPI-SC024FAED24	ENSG00000135862	2.759	2.516	5.129	2.408	4.364	4.426	2.995	4.753	5.194	5.287	0.0	3.509
LAMC1	P11047	False	LAMC1_HUMAN		CPI-SC03FF6E42F	ENSG00000135862	2.759	2.516	5.129	2.408	4.364	4.426	2.995	4.753	5.194	5.287	0.0	3.509
NECTIN1	Q15223	False	PVRL1_HUMAN		CPI-SS00661A3A4	ENSG00000110400	1.038	0.632	0.0	2.176	2.164	0.0	0.982	0.0	0.0	0.0	0.0	1.066
NECTIN1	Q15223	False	PVRL1_HUMAN		CPI-SS01E0F2D2C	ENSG00000110400	1.038	0.632	0.0	2.176	2.164	0.0	0.982	0.0	0.0	0.0	0.0	1.066
NECTIN2	Q92692	False	PVRL2_HUMAN		CPI-SS0E14458C9	ENSG00000130202	3.397	5.242	5.435	2.267	5.276	4.2	4.892	4.527	5.254	5.061	5.521	4.7
NECTIN3	Q9NQS3	False	PVRL3_HUMAN		CPI-SS0BA232458	ENSG00000177707	0.922	0.719	2.494	2.03	1.678	0.0	0.47	3.374	0.0	0.0	3.958	0.99
PVR	P15151	False	PVR_HUMAN		CPI-SS00561BBD7	ENSG00000073008	0.369	0.311	1.368	0.0	0.0	0.0	0.5	4.623	0.0	0.0	0.0	0.0
F2	P00734	False	THRB_HUMAN		CPI-SS058209EC7	ENSG00000180210	0.018	0.076	0.0	0.0	0.0	0.0	0.0	4.554	0.0	0.0	0.0	0.0
F2	P00734	False	THRB_HUMAN		CPI-SS026335F55	ENSG00000180210	0.018	0.076	0.0	0.0	0.0	0.0	0.0	4.554	0.0	0.0	0.0	0.0
F2	P00734	False	THRB_HUMAN		CPI-SS0BDC2B411	ENSG00000180210	0.018	0.076	0.0	0.0	0.0	0.0	0.0	4.554	0.0	0.0	0.0	0.0
F2	P00734	False	THRB_HUMAN		CPI-SS09B583B3F	ENSG00000180210	0.018	0.076	0.0	0.0	0.0	0.0	0.0	4.554	0.0	0.0	0.0	0.0
TNC	P24821	False	TENA_HUMAN		CPI-SC03C27B368	ENSG00000041982	0.114	0.124	3.093	0.0	0.0	0.0	0.51	0.0	0.0	0.0	0.0	0.0
TGFB1	P01137	False	TGFB1_HUMAN		CPI-SC08AC51E15	ENSG00000105329	1.285	3.3	2.922	0.0	1.822	0.0	2.265	3.661	5.757	4.875	0.0	2.009
TGFB3	P10600	False	TGFB3_HUMAN		CPI-SC0DA808D76	ENSG00000119699	0.024	0.0	0.0	0.0	0.0	0.0	0.0	0.0	0.0	0.0	0.0	0.0
THBS1	P07996	False	TSP1_HUMAN		CPI-SS0C93E48D7	ENSG00000137801	0.16	0.124	2.599	0.0	0.0	0.0	0.0	0.0	0.0	0.0	4.446	0.0
THBS2	P35442	False	TSP2_HUMAN		CPI-SS0914C7C85	ENSG00000186340	1.152	0.232	0.0	0.0	0.0	0.0	0.76	0.0	3.561	0.0	0.0	0.474
ENTPD1	P49961	False	ENTP1_HUMAN		CPI-SS026C7F8A2	ENSG00000138185	0.212	0.313	0.0	0.0	0.0	0.0	0.208	0.0	0.0	0.0	0.0	0.0
ENTPD1	P49961	False	ENTP1_HUMAN		CPI-SS0E90C46BC	ENSG00000138185	0.212	0.313	0.0	0.0	0.0	0.0	0.208	0.0	0.0	0.0	0.0	0.0
ENTPD1	P49961	False	ENTP1_HUMAN		CPI-SS08C884E97	ENSG00000138185	0.212	0.313	0.0	0.0	0.0	0.0	0.208	0.0	0.0	0.0	0.0	0.0
ADM	P35318	False	ADML_HUMAN		CPI-SC063148F3A	ENSG00000148926	1.42	0.732	2.778	0.0	0.0	4.834	1.974	0.0	0.0	0.0	0.0	2.119
ADM2	Q7Z4H4	False	ADM2_HUMAN		CPI-SC0C396EE2C	ENSG00000128165	0.189	0.124	0.0	0.0	0.0	0.0	0.0	0.0	3.702	0.0	0.0	0.481
ADM	P35318	False	ADML_HUMAN		CPI-SS0D2FABC4A	ENSG00000148926	1.42	0.732	2.778	0.0	0.0	4.834	1.974	0.0	0.0	0.0	0.0	2.119
ADM2	Q7Z4H4	False	ADM2_HUMAN		CPI-SC01AD532CA	ENSG00000128165	0.189	0.124	0.0	0.0	0.0	0.0	0.0	0.0	3.702	0.0	0.0	0.481
POMC	P01189	False	COLI_HUMAN		CPI-SS00BD8FF72	ENSG00000115138	0.877	1.112	0.0	0.0	1.889	0.0	1.542	0.0	0.0	0.0	4.38	0.505
AGRN	O00468	False	AGRIN_HUMAN		CPI-SC0AD2CE0A8	ENSG00000188157	1.466	1.073	2.602	2.305	5.185	0.0	0.819	5.233	0.0	0.0	5.539	2.798
AGRN	O00468	False	AGRIN_HUMAN		CPI-SS0593F278B	ENSG00000188157	1.466	1.073	2.602	2.305	5.185	0.0	0.819	5.233	0.0	0.0	5.539	2.798
LRRC4B	Q9NT99	False	LRC4B_HUMAN		CPI-SS023656B4B	ENSG00000131409	0.101	0.234	0.0	0.0	0.0	0.0	0.0	0.0	0.0	0.0	0.0	0.579
LRFN4	Q6PJG9	False	LRFN4_HUMAN		CPI-SS064D15A83	ENSG00000173621	1.461	1.013	1.17	0.0	0.0	3.95	1.143	4.277	4.317	4.41	4.182	1.977
LRFN5	Q96NI6	False	LRFN5_HUMAN		CPI-SS0DCD351AD	ENSG00000165379	0.032	0.021	0.0	0.0	0.0	0.0	0.205	0.0	0.0	0.0	4.231	0.975
LRRTM4	Q86VH4	False	LRRT4_HUMAN		CPI-SS08968FFAE	ENSG00000176204	0.437	0.585	0.0	0.0	1.898	0.0	0.981	0.0	0.0	0.0	0.0	0.0
SLITRK5	O94991	False	SLIK5_HUMAN		CPI-SS05F136AA2	ENSG00000165300	0.377	0.341	0.0	0.0	0.0	0.0	0.986	0.0	0.0	0.0	0.0	0.0
SLITRK6	Q9H5Y7	False	SLIK6_HUMAN		CPI-SS0FAD26C76	ENSG00000184564	0.006	0.01	0.0	0.0	0.0	0.0	0.231	0.0	0.0	0.0	0.0	0.0
IAPP	P10997	False	IAPP_HUMAN		CPI-SS00D9A2FD0	ENSG00000121351	0.008	0.01	0.0	0.0	0.0	0.0	0.0	0.0	0.0	0.0	0.0	0.0
CALCA	P01258	False	CALC_HUMAN		CPI-SS015B2F961	ENSG00000110680	0.12	0.575	0.0	0.0	0.0	0.0	0.434	0.0	0.0	0.0	0.0	0.0
CALCB	P10092	False	CALCB_HUMAN		CPI-SS07CF0C6E7	ENSG00000175868	0.287	0.121	1.252	0.0	0.0	0.0	0.212	3.611	0.0	0.0	0.0	0.0
IAPP	P10997	False	IAPP_HUMAN		CPI-SC0980A6E6B	ENSG00000121351	0.008	0.01	0.0	0.0	0.0	0.0	0.0	0.0	0.0	0.0	0.0	0.0
IAPP	P10997	False	IAPP_HUMAN		CPI-SC04ADD5A88	ENSG00000121351	0.008	0.01	0.0	0.0	0.0	0.0	0.0	0.0	0.0	0.0	0.0	0.0
IAPP	P10997	False	IAPP_HUMAN		CPI-SC0CE7302FB	ENSG00000121351	0.008	0.01	0.0	0.0	0.0	0.0	0.0	0.0	0.0	0.0	0.0	0.0
APP	P05067	False	A4_HUMAN		CPI-SS080C81D37	ENSG00000142192	5.256	4.942	5.221	5.38	5.608	6.454	5.577	5.0	4.754	5.133	6.507	5.862
APP	P05067	False	A4_HUMAN		CPI-SS0F66EA6BE	ENSG00000142192	5.256	4.942	5.221	5.38	5.608	6.454	5.577	5.0	4.754	5.133	6.507	5.862
ANXA1	P04083	False	ANXA1_HUMAN		CPI-SS030BB46BB	ENSG00000135046	0.22	0.198	3.487	6.497	0.0	0.0	0.652	0.0	0.0	0.0	3.691	0.0
TAFA5	Q7Z5A7	False	TAFA5_HUMAN		CPI-SS06190D4BE	ENSG00000219438	0.842	0.554	0.0	0.0	0.0	4.073	1.851	0.0	0.0	3.851	0.0	0.498
APP	P05067	False	A4_HUMAN		CPI-SS0CB6F5575	ENSG00000142192	5.256	4.942	5.221	5.38	5.608	6.454	5.577	5.0	4.754	5.133	6.507	5.862
APLP2	Q06481	False	APLP2_HUMAN		CPI-SS0DF830287	ENSG00000084234	5.529	5.832	6.358	4.708	5.715	6.183	5.866	5.706	5.968	5.839	6.523	5.701
APP	P05067	False	A4_HUMAN		CPI-SS07ACDDCD6	ENSG00000142192	5.256	4.942	5.221	5.38	5.608	6.454	5.577	5.0	4.754	5.133	6.507	5.862
APP	P05067	False	A4_HUMAN		CPI-SS097A84265	ENSG00000142192	5.256	4.942	5.221	5.38	5.608	6.454	5.577	5.0	4.754	5.133	6.507	5.862
PI16	Q6UXB8	False	PI16_HUMAN		CPI-SS012E7C8B8	ENSG00000164530	0.007	0.032	0.0	0.0	0.0	0.0	0.0	0.0	0.0	0.0	0.0	0.0
APP	P05067	False	A4_HUMAN		CPI-SC0E89A4EF0	ENSG00000142192	5.256	4.942	5.221	5.38	5.608	6.454	5.577	5.0	4.754	5.133	6.507	5.862
APOA1	P02647	False	APOA1_HUMAN		CPI-SC0FE3CE9D1	ENSG00000118137	0.452	0.238	5.389	2.508	4.564	0.0	1.222	7.858	0.0	0.0	0.0	1.679
APOA2	P02652	False	APOA2_HUMAN		CPI-SC0412566F3	ENSG00000158874	0.475	1.509	0.0	0.0	2.227	0.0	0.537	6.029	0.0	4.668	0.0	0.0
APOB	P04114	False	APOB_HUMAN		CPI-SC0EFFE8ACB	ENSG00000084674	0.037	0.033	0.0	0.0	2.623	0.0	0.0	3.961	0.0	0.0	0.0	1.045
APOE	P02649	False	APOE_HUMAN		CPI-SC06C75F978	ENSG00000130203	7.365	7.375	7.304	6.37	7.251	7.566	7.419	7.396	7.436	7.53	6.997	7.154
CLU	P10909	False	CLUS_HUMAN		CPI-SC046AFCFE9	ENSG00000120885	3.533	1.987	1.406	5.967	1.689	4.833	4.353	4.475	5.022	3.525	0.0	3.719
ANGPT1	Q15389	False	ANGP1_HUMAN		CPI-SS0DE9B07A8	ENSG00000154188	0.019	0.0	1.271	0.0	0.0	0.0	0.0	0.0	0.0	0.0	0.0	0.0
ANGPT2	O15123	False	ANGP2_HUMAN		CPI-SS0BAB460FF	ENSG00000091879	0.267	2.393	0.0	0.0	4.305	4.024	0.752	0.0	0.0	3.802	0.0	0.465
ANGPT4	Q9Y264	False	ANGP4_HUMAN		CPI-SS0D89F86A7	ENSG00000101280	0.004	0.032	0.0	0.0	0.0	0.0	0.0	0.0	0.0	0.0	0.0	0.0
AGT	P01019	False	ANGT_HUMAN		CPI-SS05996C8FD	ENSG00000135744	0.002	0.0	0.0	0.0	0.0	0.0	0.0	0.0	0.0	0.0	0.0	0.0
ANXA1	P04083	False	ANXA1_HUMAN		CPI-SS0F739D3DB	ENSG00000135046	0.22	0.198	3.487	6.497	0.0	0.0	0.652	0.0	0.0	0.0	3.691	0.0
TAFA4	Q96LR4	False	TAFA4_HUMAN		CPI-SS0F6EC6E44	ENSG00000163377	0.195	0.14	0.0	2.29	0.0	0.0	0.229	0.0	3.876	0.0	0.0	1.02
APELA	P0DMC3	False	ELA_HUMAN		CPI-SS08719F19E	ENSG00000248329	1.742	0.463	1.617	0.0	0.0	0.0	1.627	5.341	0.0	0.0	0.0	1.779
APLN	Q9ULZ1	False	APEL_HUMAN		CPI-SS086CB298F	ENSG00000171388	0.042	0.138	0.0	0.0	0.0	0.0	0.0	0.0	0.0	0.0	0.0	0.0
APOA1	P02647	False	APOA1_HUMAN		CPI-SS015B29D3F	ENSG00000118137	0.452	0.238	5.389	2.508	4.564	0.0	1.222	7.858	0.0	0.0	0.0	1.679
APOA1	P02647	False	APOA1_HUMAN		CPI-SC06DAC3119	ENSG00000118137	0.452	0.238	5.389	2.508	4.564	0.0	1.222	7.858	0.0	0.0	0.0	1.679
APOB	P04114	False	APOB_HUMAN		CPI-SS00BE17C71	ENSG00000084674	0.037	0.033	0.0	0.0	2.623	0.0	0.0	3.961	0.0	0.0	0.0	1.045
NGF	P01138	False	NGF_HUMAN		CPI-SS0EDD4928A	ENSG00000134259	0.017	0.0	0.0	0.0	0.0	0.0	0.213	0.0	0.0	0.0	0.0	0.0
BDNF	P23560	False	BDNF_HUMAN		CPI-SS0E4E83C2E	ENSG00000176697	0.119	0.062	0.0	0.0	0.0	0.0	0.0	0.0	0.0	0.0	0.0	0.0
NTF3	P20783	False	NTF3_HUMAN		CPI-SS0AEAEEECB	ENSG00000185652	0.1	0.073	0.0	0.0	0.0	4.241	0.0	0.0	0.0	0.0	0.0	0.516
NTF4	P34130	False	NTF4_HUMAN		CPI-SS0AA76E0E4	ENSG00000225950	0.1	0.261	1.176	0.0	0.0	0.0	0.238	0.0	0.0	0.0	0.0	0.0
NGF	P01138	False	NGF_HUMAN		CPI-SS052127A00	ENSG00000134259	0.017	0.0	0.0	0.0	0.0	0.0	0.213	0.0	0.0	0.0	0.0	0.0
NTF3	P20783	False	NTF3_HUMAN		CPI-SS0BE3867AB	ENSG00000185652	0.1	0.073	0.0	0.0	0.0	4.241	0.0	0.0	0.0	0.0	0.0	0.516
NGF	P01138	False	NGF_HUMAN		CPI-SS0DD9B3D49	ENSG00000134259	0.017	0.0	0.0	0.0	0.0	0.0	0.213	0.0	0.0	0.0	0.0	0.0
BDNF	P23560	False	BDNF_HUMAN		CPI-SS09A36B221	ENSG00000176697	0.119	0.062	0.0	0.0	0.0	0.0	0.0	0.0	0.0	0.0	0.0	0.0
NTS	P30990	False	NEUT_HUMAN		CPI-SS0A437E174	ENSG00000133636	0.97	1.265	1.191	2.05	1.698	0.0	0.48	0.0	0.0	3.544	0.0	0.535
LRPAP1	P30533	False	AMRP_HUMAN		CPI-SS02A53F29E	ENSG00000163956	4.112	4.364	4.789	5.073	5.333	5.396	3.46	3.671	4.391	5.171	4.941	3.62
BMP2	P12643	False	BMP2_HUMAN		CPI-SC0C403F032	ENSG00000125845	0.235	0.587	5.032	0.0	2.111	0.0	0.0	0.0	0.0	4.37	4.823	0.688
BMP4	P12644	False	BMP4_HUMAN		CPI-SC07F8BC578	ENSG00000125378	0.357	0.39	1.512	0.0	0.0	4.745	0.86	0.0	4.431	0.0	0.0	1.286
BMP5	P22003	False	BMP5_HUMAN		CPI-SC08AB23320	ENSG00000112175	0.019	0.046	0.0	0.0	0.0	0.0	0.0	0.0	0.0	0.0	0.0	0.0
BMP6	P22004	False	BMP6_HUMAN		CPI-SC0DDF53DDB	ENSG00000153162	0.004	0.0	0.0	0.0	0.0	0.0	0.0	0.0	0.0	0.0	0.0	0.0
BMP7	P18075	False	BMP7_HUMAN		CPI-SC0DA028FF9	ENSG00000101144	0.634	3.445	3.853	2.605	4.415	4.133	2.003	4.46	0.0	3.911	0.0	2.724
GDF5	P43026	False	GDF5_HUMAN		CPI-SC0A76B562F	ENSG00000125965	0.004	0.02	0.0	0.0	0.0	0.0	0.0	0.0	0.0	0.0	0.0	0.0
GDF6	Q6KF10	False	GDF6_HUMAN		CPI-SC090BF166F	ENSG00000156466	0.013	0.0	1.288	0.0	0.0	0.0	0.0	0.0	0.0	0.0	0.0	0.0
GDF7	Q7Z4P5	False	GDF7_HUMAN		CPI-SC039AFE4AD	ENSG00000143869	0.008	0.0	0.0	0.0	0.0	0.0	0.246	0.0	0.0	0.0	0.0	0.485
BMP2	P12643	False	BMP2_HUMAN		CPI-SC0464F1C6E	ENSG00000125845	0.235	0.587	5.032	0.0	2.111	0.0	0.0	0.0	0.0	4.37	4.823	0.688
BMP4	P12644	False	BMP4_HUMAN		CPI-SC052486D3E	ENSG00000125378	0.357	0.39	1.512	0.0	0.0	4.745	0.86	0.0	4.431	0.0	0.0	1.286
BMP5	P22003	False	BMP5_HUMAN		CPI-SC09FC5131F	ENSG00000112175	0.019	0.046	0.0	0.0	0.0	0.0	0.0	0.0	0.0	0.0	0.0	0.0
BMP6	P22004	False	BMP6_HUMAN		CPI-SC0C97FACEA	ENSG00000153162	0.004	0.0	0.0	0.0	0.0	0.0	0.0	0.0	0.0	0.0	0.0	0.0
BMP7	P18075	False	BMP7_HUMAN		CPI-SC0BACF0481	ENSG00000101144	0.634	3.445	3.853	2.605	4.415	4.133	2.003	4.46	0.0	3.911	0.0	2.724
GDF5	P43026	False	GDF5_HUMAN		CPI-SC061191F76	ENSG00000125965	0.004	0.02	0.0	0.0	0.0	0.0	0.0	0.0	0.0	0.0	0.0	0.0
GDF6	Q6KF10	False	GDF6_HUMAN		CPI-SC00694A66B	ENSG00000156466	0.013	0.0	1.288	0.0	0.0	0.0	0.0	0.0	0.0	0.0	0.0	0.0
GDF7	Q7Z4P5	False	GDF7_HUMAN		CPI-SC08FDDEC16	ENSG00000143869	0.008	0.0	0.0	0.0	0.0	0.0	0.246	0.0	0.0	0.0	0.0	0.485
BMP2	P12643	False	BMP2_HUMAN		CPI-SC05FF723A3	ENSG00000125845	0.235	0.587	5.032	0.0	2.111	0.0	0.0	0.0	0.0	4.37	4.823	0.688
BMP4	P12644	False	BMP4_HUMAN		CPI-SC00DB2B867	ENSG00000125378	0.357	0.39	1.512	0.0	0.0	4.745	0.86	0.0	4.431	0.0	0.0	1.286
BMP5	P22003	False	BMP5_HUMAN		CPI-SC00CF68ED3	ENSG00000112175	0.019	0.046	0.0	0.0	0.0	0.0	0.0	0.0	0.0	0.0	0.0	0.0
BMP6	P22004	False	BMP6_HUMAN		CPI-SC0C676F3BE	ENSG00000153162	0.004	0.0	0.0	0.0	0.0	0.0	0.0	0.0	0.0	0.0	0.0	0.0
BMP7	P18075	False	BMP7_HUMAN		CPI-SC0D389E644	ENSG00000101144	0.634	3.445	3.853	2.605	4.415	4.133	2.003	4.46	0.0	3.911	0.0	2.724
GDF5	P43026	False	GDF5_HUMAN		CPI-SC011C55B71	ENSG00000125965	0.004	0.02	0.0	0.0	0.0	0.0	0.0	0.0	0.0	0.0	0.0	0.0
GDF6	Q6KF10	False	GDF6_HUMAN		CPI-SC0E5E4119C	ENSG00000156466	0.013	0.0	1.288	0.0	0.0	0.0	0.0	0.0	0.0	0.0	0.0	0.0
GDF7	Q7Z4P5	False	GDF7_HUMAN		CPI-SC0819046AF	ENSG00000143869	0.008	0.0	0.0	0.0	0.0	0.0	0.246	0.0	0.0	0.0	0.0	0.485
BMP2	P12643	False	BMP2_HUMAN		CPI-SC04266947A	ENSG00000125845	0.235	0.587	5.032	0.0	2.111	0.0	0.0	0.0	0.0	4.37	4.823	0.688
BMP4	P12644	False	BMP4_HUMAN		CPI-SC01D95B14C	ENSG00000125378	0.357	0.39	1.512	0.0	0.0	4.745	0.86	0.0	4.431	0.0	0.0	1.286
BMP5	P22003	False	BMP5_HUMAN		CPI-SC09E264612	ENSG00000112175	0.019	0.046	0.0	0.0	0.0	0.0	0.0	0.0	0.0	0.0	0.0	0.0
BMP6	P22004	False	BMP6_HUMAN		CPI-SC0D05B755E	ENSG00000153162	0.004	0.0	0.0	0.0	0.0	0.0	0.0	0.0	0.0	0.0	0.0	0.0
BMP7	P18075	False	BMP7_HUMAN		CPI-SC049520B40	ENSG00000101144	0.634	3.445	3.853	2.605	4.415	4.133	2.003	4.46	0.0	3.911	0.0	2.724
GDF5	P43026	False	GDF5_HUMAN		CPI-SC02AACC81C	ENSG00000125965	0.004	0.02	0.0	0.0	0.0	0.0	0.0	0.0	0.0	0.0	0.0	0.0
GDF7	Q7Z4P5	False	GDF7_HUMAN		CPI-SC02B778C0B	ENSG00000143869	0.008	0.0	0.0	0.0	0.0	0.0	0.246	0.0	0.0	0.0	0.0	0.485
BMP2	P12643	False	BMP2_HUMAN		CPI-SC0FB40175C	ENSG00000125845	0.235	0.587	5.032	0.0	2.111	0.0	0.0	0.0	0.0	4.37	4.823	0.688
BMP4	P12644	False	BMP4_HUMAN		CPI-SC01C6EA11C	ENSG00000125378	0.357	0.39	1.512	0.0	0.0	4.745	0.86	0.0	4.431	0.0	0.0	1.286
BMP5	P22003	False	BMP5_HUMAN		CPI-SC0D6D4E48B	ENSG00000112175	0.019	0.046	0.0	0.0	0.0	0.0	0.0	0.0	0.0	0.0	0.0	0.0
BMP6	P22004	False	BMP6_HUMAN		CPI-SC0F6C8C336	ENSG00000153162	0.004	0.0	0.0	0.0	0.0	0.0	0.0	0.0	0.0	0.0	0.0	0.0
BMP7	P18075	False	BMP7_HUMAN		CPI-SC05824EDF4	ENSG00000101144	0.634	3.445	3.853	2.605	4.415	4.133	2.003	4.46	0.0	3.911	0.0	2.724
GDF5	P43026	False	GDF5_HUMAN		CPI-SC09AFF0384	ENSG00000125965	0.004	0.02	0.0	0.0	0.0	0.0	0.0	0.0	0.0	0.0	0.0	0.0
GDF6	Q6KF10	False	GDF6_HUMAN		CPI-SC089058CD0	ENSG00000156466	0.013	0.0	1.288	0.0	0.0	0.0	0.0	0.0	0.0	0.0	0.0	0.0
GDF7	Q7Z4P5	False	GDF7_HUMAN		CPI-SC06C46F1A9	ENSG00000143869	0.008	0.0	0.0	0.0	0.0	0.0	0.246	0.0	0.0	0.0	0.0	0.485
BMP2	P12643	False	BMP2_HUMAN		CPI-SC070B9F112	ENSG00000125845	0.235	0.587	5.032	0.0	2.111	0.0	0.0	0.0	0.0	4.37	4.823	0.688
BMP4	P12644	False	BMP4_HUMAN		CPI-SC0915DDE22	ENSG00000125378	0.357	0.39	1.512	0.0	0.0	4.745	0.86	0.0	4.431	0.0	0.0	1.286
BMP5	P22003	False	BMP5_HUMAN		CPI-SC085698C59	ENSG00000112175	0.019	0.046	0.0	0.0	0.0	0.0	0.0	0.0	0.0	0.0	0.0	0.0
BMP6	P22004	False	BMP6_HUMAN		CPI-SC00D19A858	ENSG00000153162	0.004	0.0	0.0	0.0	0.0	0.0	0.0	0.0	0.0	0.0	0.0	0.0
BMP7	P18075	False	BMP7_HUMAN		CPI-SC0B1EBCCC6	ENSG00000101144	0.634	3.445	3.853	2.605	4.415	4.133	2.003	4.46	0.0	3.911	0.0	2.724
GDF6	Q6KF10	False	GDF6_HUMAN		CPI-SC0B118E8DA	ENSG00000156466	0.013	0.0	1.288	0.0	0.0	0.0	0.0	0.0	0.0	0.0	0.0	0.0
GDF7	Q7Z4P5	False	GDF7_HUMAN		CPI-SC0A1278CD8	ENSG00000143869	0.008	0.0	0.0	0.0	0.0	0.0	0.246	0.0	0.0	0.0	0.0	0.485
BMP5	P22003	False	BMP5_HUMAN		CPI-SC0C33040A3	ENSG00000112175	0.019	0.046	0.0	0.0	0.0	0.0	0.0	0.0	0.0	0.0	0.0	0.0
BMP6	P22004	False	BMP6_HUMAN		CPI-SC079BB7A02	ENSG00000153162	0.004	0.0	0.0	0.0	0.0	0.0	0.0	0.0	0.0	0.0	0.0	0.0
BMP7	P18075	False	BMP7_HUMAN		CPI-SC063D5B0A1	ENSG00000101144	0.634	3.445	3.853	2.605	4.415	4.133	2.003	4.46	0.0	3.911	0.0	2.724
INHA	P05111	False	INHA_HUMAN		CPI-SC06FA9E664	ENSG00000123999	0.023	0.05	0.0	0.0	0.0	0.0	0.0	0.0	0.0	0.0	0.0	0.0
BMP5	P22003	False	BMP5_HUMAN		CPI-SC04091C5FD	ENSG00000112175	0.019	0.046	0.0	0.0	0.0	0.0	0.0	0.0	0.0	0.0	0.0	0.0
BMP6	P22004	False	BMP6_HUMAN		CPI-SC0A978EC39	ENSG00000153162	0.004	0.0	0.0	0.0	0.0	0.0	0.0	0.0	0.0	0.0	0.0	0.0
BMP7	P18075	False	BMP7_HUMAN		CPI-SC0A9057425	ENSG00000101144	0.634	3.445	3.853	2.605	4.415	4.133	2.003	4.46	0.0	3.911	0.0	2.724
INHA	P05111	False	INHA_HUMAN		CPI-SC0D868E29E	ENSG00000123999	0.023	0.05	0.0	0.0	0.0	0.0	0.0	0.0	0.0	0.0	0.0	0.0
BMP5	P22003	False	BMP5_HUMAN		CPI-SC0D0822443	ENSG00000112175	0.019	0.046	0.0	0.0	0.0	0.0	0.0	0.0	0.0	0.0	0.0	0.0
BMP6	P22004	False	BMP6_HUMAN		CPI-SC00DF87C38	ENSG00000153162	0.004	0.0	0.0	0.0	0.0	0.0	0.0	0.0	0.0	0.0	0.0	0.0
BMP7	P18075	False	BMP7_HUMAN		CPI-SC04771EF53	ENSG00000101144	0.634	3.445	3.853	2.605	4.415	4.133	2.003	4.46	0.0	3.911	0.0	2.724
BDNF	P23560	False	BDNF_HUMAN		CPI-SS0BA601DC4	ENSG00000176697	0.119	0.062	0.0	0.0	0.0	0.0	0.0	0.0	0.0	0.0	0.0	0.0
NTN4	Q9HB63	False	NET4_HUMAN		CPI-SS0E3AA6B7B	ENSG00000074527	0.077	0.829	0.0	0.0	2.152	0.0	0.238	0.0	0.0	0.0	0.0	0.0
NTF3	P20783	False	NTF3_HUMAN		CPI-SS093E05DD4	ENSG00000185652	0.1	0.073	0.0	0.0	0.0	4.241	0.0	0.0	0.0	0.0	0.0	0.516
NTF4	P34130	False	NTF4_HUMAN		CPI-SS088C1035B	ENSG00000225950	0.1	0.261	1.176	0.0	0.0	0.0	0.238	0.0	0.0	0.0	0.0	0.0
CALCA	P01258	False	CALC_HUMAN		CPI-SC00EA503F2	ENSG00000110680	0.12	0.575	0.0	0.0	0.0	0.0	0.434	0.0	0.0	0.0	0.0	0.0
CALCB	P10092	False	CALCB_HUMAN		CPI-SC02CD655EB	ENSG00000175868	0.287	0.121	1.252	0.0	0.0	0.0	0.212	3.611	0.0	0.0	0.0	0.0
CLSTN1	O94985	False	CSTN1_HUMAN		CPI-SS084EA55C0	ENSG00000171603	2.432	2.478	4.689	2.273	5.23	5.527	2.51	0.0	0.0	5.302	4.386	2.596
CLSTN2	Q9H4D0	False	CSTN2_HUMAN		CPI-SS09A6C048C	ENSG00000158258	0.035	0.02	1.305	0.0	0.0	0.0	0.532	0.0	0.0	0.0	0.0	1.145
CLSTN3	Q9BQT9	False	CSTN3_HUMAN		CPI-SS0B880A155	ENSG00000139182	0.639	0.83	0.0	2.127	0.0	0.0	0.837	0.0	0.0	0.0	4.151	0.476
LRRTM1	Q86UE6	False	LRRT1_HUMAN		CPI-SS043D3630C	ENSG00000162951	0.081	0.032	1.58	0.0	0.0	0.0	0.0	3.899	0.0	0.0	0.0	1.028
LRRTM2	O43300	False	LRRT2_HUMAN		CPI-SS0E5F8A5F7	ENSG00000146006	0.017	0.049	0.0	0.0	0.0	0.0	0.0	0.0	0.0	0.0	0.0	0.0
LRRTM3	Q86VH5	False	LRRT3_HUMAN		CPI-SS0626DF0EB	ENSG00000198739	0.009	0.0	0.0	0.0	0.0	0.0	0.0	0.0	0.0	0.0	0.0	0.0
LRRTM4	Q86VH4	False	LRRT4_HUMAN		CPI-SS03466C597	ENSG00000176204	0.437	0.585	0.0	0.0	1.898	0.0	0.981	0.0	0.0	0.0	0.0	0.0
NLGN1	Q8N2Q7	False	NLGN1_HUMAN		CPI-SS0D2DF7881	ENSG00000169760	0.576	0.284	0.0	2.112	0.0	0.0	1.576	0.0	0.0	0.0	0.0	0.671
NLGN2	Q8NFZ4	False	NLGN2_HUMAN		CPI-SS0B360C289	ENSG00000169992	0.806	1.215	0.0	0.0	0.0	4.758	1.235	0.0	0.0	0.0	0.0	0.495
NLGN3	Q9NZ94	False	NLGN3_HUMAN		CPI-SS0613D0B62	ENSG00000196338	0.125	0.165	0.0	2.174	2.134	0.0	0.696	0.0	0.0	0.0	0.0	0.0
NLGN4X	Q8N0W4	False	NLGNX_HUMAN		CPI-SS0FA378947	ENSG00000146938	1.824	1.745	0.0	0.0	1.531	3.432	2.346	0.0	0.0	4.578	0.0	0.415
NLGN4Y	Q8NFZ3	False	NLGNY_HUMAN		CPI-SS0CCB5F46B	ENSG00000165246	1.105	1.07	0.0	0.0	2.085	3.923	0.972	0.0	0.0	4.382	0.0	1.878
CLSTN1	O94985	False	CSTN1_HUMAN		CPI-SS0BF9265F0	ENSG00000171603	2.432	2.478	4.689	2.273	5.23	5.527	2.51	0.0	0.0	5.302	4.386	2.596
CLSTN2	Q9H4D0	False	CSTN2_HUMAN		CPI-SS093707FE0	ENSG00000158258	0.035	0.02	1.305	0.0	0.0	0.0	0.532	0.0	0.0	0.0	0.0	1.145
CLSTN3	Q9BQT9	False	CSTN3_HUMAN		CPI-SS0C1A7F44C	ENSG00000139182	0.639	0.83	0.0	2.127	0.0	0.0	0.837	0.0	0.0	0.0	4.151	0.476
LRRTM1	Q86UE6	False	LRRT1_HUMAN		CPI-SS0888FD8F7	ENSG00000162951	0.081	0.032	1.58	0.0	0.0	0.0	0.0	3.899	0.0	0.0	0.0	1.028
LRRTM2	O43300	False	LRRT2_HUMAN		CPI-SS023A16921	ENSG00000146006	0.017	0.049	0.0	0.0	0.0	0.0	0.0	0.0	0.0	0.0	0.0	0.0
LRRTM3	Q86VH5	False	LRRT3_HUMAN		CPI-SS08D8F6957	ENSG00000198739	0.009	0.0	0.0	0.0	0.0	0.0	0.0	0.0	0.0	0.0	0.0	0.0
LRRTM4	Q86VH4	False	LRRT4_HUMAN		CPI-SS06157E5AF	ENSG00000176204	0.437	0.585	0.0	0.0	1.898	0.0	0.981	0.0	0.0	0.0	0.0	0.0
NLGN1	Q8N2Q7	False	NLGN1_HUMAN		CPI-SS0CF0A8519	ENSG00000169760	0.576	0.284	0.0	2.112	0.0	0.0	1.576	0.0	0.0	0.0	0.0	0.671
NLGN2	Q8NFZ4	False	NLGN2_HUMAN		CPI-SS0934535FF	ENSG00000169992	0.806	1.215	0.0	0.0	0.0	4.758	1.235	0.0	0.0	0.0	0.0	0.495
NLGN3	Q9NZ94	False	NLGN3_HUMAN		CPI-SS074EA7741	ENSG00000196338	0.125	0.165	0.0	2.174	2.134	0.0	0.696	0.0	0.0	0.0	0.0	0.0
NLGN4X	Q8N0W4	False	NLGNX_HUMAN		CPI-SS0E988B9C0	ENSG00000146938	1.824	1.745	0.0	0.0	1.531	3.432	2.346	0.0	0.0	4.578	0.0	0.415
NLGN4Y	Q8NFZ3	False	NLGNY_HUMAN		CPI-SS07C26C799	ENSG00000165246	1.105	1.07	0.0	0.0	2.085	3.923	0.972	0.0	0.0	4.382	0.0	1.878
CCL2	P13500	False	CCL2_HUMAN		CPI-SS010BB499F	ENSG00000108691	0.104	0.03	0.0	0.0	0.0	0.0	0.218	0.0	0.0	0.0	0.0	0.0
CCL3	P10147	False	CCL3_HUMAN		CPI-SS0B03ACD14	ENSG00000277632	0.002	0.0	0.0	0.0	0.0	0.0	0.0	0.0	0.0	0.0	0.0	0.0
CCL4	P13236	False	CCL4_HUMAN		CPI-SS087BEB1C9	ENSG00000275302	0.002	0.0	0.0	0.0	0.0	0.0	0.0	0.0	0.0	0.0	0.0	0.0
CCL5	P13501	False	CCL5_HUMAN		CPI-SS0E555F91F	ENSG00000271503	0.011	0.01	0.0	0.0	0.0	0.0	0.0	0.0	0.0	0.0	0.0	0.0
CCL26	Q9Y258	False	CCL26_HUMAN		CPI-SS01FCCEBB9	ENSG00000006606	0.721	0.533	0.0	0.0	0.0	0.0	0.703	0.0	3.469	0.0	0.0	0.921
CCL3	P10147	False	CCL3_HUMAN		CPI-SS08BFF4F9B	ENSG00000277632	0.002	0.0	0.0	0.0	0.0	0.0	0.0	0.0	0.0	0.0	0.0	0.0
CCL3L1	P16619	False	CCL3L1		CPI-SS0C6311D2D	ENSG00000276085	0.013	0.04	0.0	0.0	0.0	0.0	0.0	0.0	0.0	0.0	0.0	0.0
CCL5	P13501	False	CCL5_HUMAN		CPI-SS0F6B529A1	ENSG00000271503	0.011	0.01	0.0	0.0	0.0	0.0	0.0	0.0	0.0	0.0	0.0	0.0
CXCL11	O14625	False	CXL11_HUMAN		CPI-SS0CC738ABC	ENSG00000169248	0.0	0.032	0.0	0.0	0.0	0.0	0.0	0.0	0.0	0.0	0.0	0.0
CXCL12	P48061	False	SDF1_HUMAN		CPI-SS0B1B18F2D	ENSG00000107562	1.897	0.997	2.835	2.115	0.0	0.0	2.241	0.0	0.0	0.0	0.0	2.598
CXCL2	P19875	False	CXCL2_HUMAN		CPI-SS0CDAC688B	ENSG00000081041	0.024	0.01	0.0	0.0	0.0	0.0	0.0	0.0	0.0	0.0	4.905	0.0
CCL5	P13501	False	CCL5_HUMAN		CPI-SS0EA05941A	ENSG00000271503	0.011	0.01	0.0	0.0	0.0	0.0	0.0	0.0	0.0	0.0	0.0	0.0
CCL25	O15444	False	CCL25_HUMAN		CPI-SS0CCD89E02	ENSG00000131142	0.013	0.021	0.0	0.0	0.0	0.0	0.0	0.0	0.0	0.0	0.0	0.0
CXCL13	O43927	False	CXL13_HUMAN		CPI-SS083B5EBAB	ENSG00000156234	0.006	0.0	0.0	0.0	0.0	0.0	0.0	0.0	0.0	0.0	0.0	0.0
CCL2	P13500	False	CCL2_HUMAN		CPI-SS0DBFB8BEA	ENSG00000108691	0.104	0.03	0.0	0.0	0.0	0.0	0.218	0.0	0.0	0.0	0.0	0.0
CCL5	P13501	False	CCL5_HUMAN		CPI-SS05B7D3407	ENSG00000271503	0.011	0.01	0.0	0.0	0.0	0.0	0.0	0.0	0.0	0.0	0.0	0.0
CXCL1	P09341	False	GROA_HUMAN		CPI-SS052BBD9F9	ENSG00000163739	0.03	0.021	0.0	0.0	0.0	0.0	0.0	0.0	0.0	0.0	0.0	0.0
CCL27	Q9Y4X3	False	CCL27_HUMAN		CPI-SS0BFCF6B11	ENSG00000213927	0.034	0.0	0.0	0.0	0.0	0.0	0.235	0.0	3.673	0.0	0.0	0.0
CCL28	Q9NRJ3	False	CCL28_HUMAN		CPI-SS0BCCA6596	ENSG00000151882	0.049	0.068	0.0	0.0	0.0	0.0	0.204	0.0	0.0	0.0	0.0	0.0
CCL5	P13501	False	CCL5_HUMAN		CPI-SS0BDA6DD92	ENSG00000271503	0.011	0.01	0.0	0.0	0.0	0.0	0.0	0.0	0.0	0.0	0.0	0.0
PPBP	P02775	False	CXCL7_HUMAN		CPI-SS0C491A3C1	ENSG00000163736	0.006	0.0	0.0	0.0	0.0	0.0	0.0	0.0	0.0	0.0	0.0	0.0
CXCL1	P09341	False	GROA_HUMAN		CPI-SS08102DC9E	ENSG00000163739	0.03	0.021	0.0	0.0	0.0	0.0	0.0	0.0	0.0	0.0	0.0	0.0
CXCL2	P19875	False	CXCL2_HUMAN		CPI-SS0F562FEA5	ENSG00000081041	0.024	0.01	0.0	0.0	0.0	0.0	0.0	0.0	0.0	0.0	4.905	0.0
CXCL3	P19876	False	CXCL3_HUMAN		CPI-SS09185EA8F	ENSG00000163734	0.592	0.109	0.0	0.0	0.0	0.0	0.449	0.0	0.0	0.0	5.28	0.955
CXCL5	P42830	False	CXCL5_HUMAN		CPI-SS00270ECE6	ENSG00000163735	0.345	0.162	0.0	0.0	0.0	0.0	0.792	0.0	0.0	0.0	0.0	0.0
CXCL6	P80162	False	CXCL6_HUMAN		CPI-SS093B46106	ENSG00000124875	0.264	0.04	0.0	0.0	0.0	0.0	0.269	0.0	0.0	0.0	0.0	0.48
CX3CL1	P78423	False	X3CL1_HUMAN		CPI-SS0388C9C86	ENSG00000006210	0.019	0.051	0.0	0.0	0.0	0.0	0.0	0.0	0.0	0.0	0.0	0.485
CXCL11	O14625	False	CXL11_HUMAN		CPI-SS0747FCACD	ENSG00000169248	0.0	0.032	0.0	0.0	0.0	0.0	0.0	0.0	0.0	0.0	0.0	0.0
CXCL12	P48061	False	SDF1_HUMAN		CPI-SS0A28DCA72	ENSG00000107562	1.897	0.997	2.835	2.115	0.0	0.0	2.241	0.0	0.0	0.0	0.0	2.598
CXCL14	O95715	False	CXL14_HUMAN		CPI-SS0669CC233	ENSG00000145824	0.157	0.133	0.0	0.0	0.0	0.0	0.892	0.0	0.0	4.422	0.0	0.475
CXCL13	O43927	False	CXL13_HUMAN		CPI-SS0C2437E0D	ENSG00000156234	0.006	0.0	0.0	0.0	0.0	0.0	0.0	0.0	0.0	0.0	0.0	0.0
CXCL16	Q9H2A7	False	CXL16_HUMAN		CPI-SS0B1535576	ENSG00000161921	0.131	0.162	0.0	0.0	0.0	0.0	0.0	0.0	0.0	0.0	4.889	0.0
CCK	P06307	False	CCKN_HUMAN		CPI-SS00AD71822	ENSG00000187094	0.124	0.231	0.0	0.0	0.0	0.0	0.222	3.587	0.0	0.0	0.0	0.0
LHB	P01229	False	LSHB_HUMAN		CPI-SS0DEF5D0CE	ENSG00000104826	0.015	0.039	0.0	0.0	0.0	0.0	0.0	0.0	0.0	0.0	0.0	0.0
C1QL1	O75973	False	C1QRF_HUMAN		CPI-SS0F62347D4	ENSG00000131094	0.563	0.554	0.0	0.0	0.0	0.0	0.233	0.0	0.0	0.0	4.482	0.493
C1QL2	Q7Z5L3	False	C1QL2_HUMAN		CPI-SS0EB51E2A2	ENSG00000144119	0.006	0.01	0.0	0.0	0.0	0.0	0.0	0.0	0.0	0.0	0.0	0.0
C1QL3	Q5VWW1	False	C1QL3_HUMAN		CPI-SS0348885FD	ENSG00000165985	0.03	0.052	0.0	0.0	0.0	0.0	0.0	0.0	0.0	0.0	0.0	0.0
C1QL4	Q86Z23	False	C1QL4_HUMAN		CPI-SS035DE17DA	ENSG00000186897	0.01	0.0	0.0	0.0	0.0	0.0	0.0	0.0	0.0	0.0	0.0	0.0
C3	P01024	False	CO3_HUMAN		CPI-SS00F4019EA	ENSG00000125730	0.056	0.3	0.0	0.0	0.0	0.0	0.0	0.0	0.0	0.0	0.0	0.0
C5	P01031	False	CO5_HUMAN		CPI-SS0A7E3A1AF	ENSG00000106804	0.052	0.01	0.0	0.0	0.0	0.0	0.0	4.477	0.0	0.0	0.0	0.0
C5	P01031	False	CO5_HUMAN		CPI-SS00581282E	ENSG00000106804	0.052	0.01	0.0	0.0	0.0	0.0	0.0	4.477	0.0	0.0	0.0	0.0
CSF1	P09603	False	CSF1_HUMAN		CPI-SS0AB1F04A0	ENSG00000184371	0.053	0.039	0.0	0.0	0.0	0.0	0.0	0.0	0.0	0.0	0.0	0.0
IL34	Q6ZMJ4	False	IL34_HUMAN		CPI-SS015162AFC	ENSG00000157368	0.203	0.398	0.0	0.0	0.0	0.0	0.0	0.0	0.0	0.0	0.0	0.0
IHH	Q14623	False	IHH_HUMAN		CPI-SC0037338E6	ENSG00000163501	0.021	0.0	0.0	2.351	0.0	0.0	0.0	0.0	0.0	0.0	0.0	0.0
SHH	Q15465	False	SHH_HUMAN		CPI-SC006170BDC	ENSG00000164690	0.289	0.88	0.0	1.917	0.0	0.0	1.263	0.0	0.0	0.0	0.0	0.912
IHH	Q14623	False	IHH_HUMAN		CPI-SC036B73615	ENSG00000163501	0.021	0.0	0.0	2.351	0.0	0.0	0.0	0.0	0.0	0.0	0.0	0.0
SHH	Q15465	False	SHH_HUMAN		CPI-SC08B0B5F27	ENSG00000164690	0.289	0.88	0.0	1.917	0.0	0.0	1.263	0.0	0.0	0.0	0.0	0.912
IHH	Q14623	False	IHH_HUMAN		CPI-SC0C3E862AA	ENSG00000163501	0.021	0.0	0.0	2.351	0.0	0.0	0.0	0.0	0.0	0.0	0.0	0.0
SHH	Q15465	False	SHH_HUMAN		CPI-SC07F2D6624	ENSG00000164690	0.289	0.88	0.0	1.917	0.0	0.0	1.263	0.0	0.0	0.0	0.0	0.912
IHH	Q14623	False	IHH_HUMAN		CPI-SS055233B99	ENSG00000163501	0.021	0.0	0.0	2.351	0.0	0.0	0.0	0.0	0.0	0.0	0.0	0.0
SHH	Q15465	False	SHH_HUMAN		CPI-SS0F7A89A4F	ENSG00000164690	0.289	0.88	0.0	1.917	0.0	0.0	1.263	0.0	0.0	0.0	0.0	0.912
EDN1	P05305	False	EDN1_HUMAN		CPI-SS0D8632EB4	ENSG00000078401	0.064	0.034	2.627	0.0	1.773	0.0	0.0	0.0	0.0	0.0	0.0	0.0
EDN3	P14138	False	EDN3_HUMAN		CPI-SS03D5CBF55	ENSG00000124205	0.043	0.031	0.0	0.0	0.0	0.0	0.245	0.0	0.0	0.0	0.0	0.483
EDN1	P05305	False	EDN1_HUMAN		CPI-SS09B92F236	ENSG00000078401	0.064	0.034	2.627	0.0	1.773	0.0	0.0	0.0	0.0	0.0	0.0	0.0
EDN3	P14138	False	EDN3_HUMAN		CPI-SS0696491A3	ENSG00000124205	0.043	0.031	0.0	0.0	0.0	0.0	0.245	0.0	0.0	0.0	0.0	0.483
EFNA1	P20827	False	EFNA1_HUMAN		CPI-SS0FF49C823	ENSG00000169242	0.149	0.148	3.278	0.0	2.569	4.892	1.536	0.0	6.167	0.0	0.0	0.0
EFNA2	O43921	False	EFNA2_HUMAN		CPI-SS0B34CBA4B	ENSG00000099617	0.061	0.084	0.0	0.0	0.0	0.0	0.0	0.0	0.0	0.0	0.0	0.0
EFNA3	P52797	False	EFNA3_HUMAN		CPI-SS0222DF7B4	ENSG00000143590	0.421	0.314	1.225	0.0	0.0	0.0	0.0	0.0	0.0	0.0	0.0	1.089
EFNA4	P52798	False	EFNA4_HUMAN		CPI-SS05BB5902B	ENSG00000243364	1.279	1.503	1.511	0.0	0.0	0.0	1.123	0.0	3.746	0.0	4.291	0.494
EFNA5	P52803	False	EFNA5_HUMAN		CPI-SS04E33D0FB	ENSG00000184349	1.379	0.426	1.551	0.0	2.13	0.0	1.503	5.249	3.7	0.0	0.0	2.593
EFNA1	P20827	False	EFNA1_HUMAN		CPI-SS046F6F0C1	ENSG00000169242	0.149	0.148	3.278	0.0	2.569	4.892	1.536	0.0	6.167	0.0	0.0	0.0
EFNA2	O43921	False	EFNA2_HUMAN		CPI-SS08A54963F	ENSG00000099617	0.061	0.084	0.0	0.0	0.0	0.0	0.0	0.0	0.0	0.0	0.0	0.0
EFNA3	P52797	False	EFNA3_HUMAN		CPI-SS0CBCBBA83	ENSG00000143590	0.421	0.314	1.225	0.0	0.0	0.0	0.0	0.0	0.0	0.0	0.0	1.089
EFNA4	P52798	False	EFNA4_HUMAN		CPI-SS0475BE8ED	ENSG00000243364	1.279	1.503	1.511	0.0	0.0	0.0	1.123	0.0	3.746	0.0	4.291	0.494
EFNA5	P52803	False	EFNA5_HUMAN		CPI-SS09587DA63	ENSG00000184349	1.379	0.426	1.551	0.0	2.13	0.0	1.503	5.249	3.7	0.0	0.0	2.593
EFNB1	P98172	False	EFNB1_HUMAN		CPI-SS0087A3F67	ENSG00000090776	0.471	0.888	0.0	0.0	1.86	0.0	0.697	0.0	0.0	3.868	0.0	0.963
EFNA1	P20827	False	EFNA1_HUMAN		CPI-SS09CA492BA	ENSG00000169242	0.149	0.148	3.278	0.0	2.569	4.892	1.536	0.0	6.167	0.0	0.0	0.0
EFNA2	O43921	False	EFNA2_HUMAN		CPI-SS0C875BA24	ENSG00000099617	0.061	0.084	0.0	0.0	0.0	0.0	0.0	0.0	0.0	0.0	0.0	0.0
EFNA3	P52797	False	EFNA3_HUMAN		CPI-SS0EF309375	ENSG00000143590	0.421	0.314	1.225	0.0	0.0	0.0	0.0	0.0	0.0	0.0	0.0	1.089
EFNA4	P52798	False	EFNA4_HUMAN		CPI-SS0D1D8FF06	ENSG00000243364	1.279	1.503	1.511	0.0	0.0	0.0	1.123	0.0	3.746	0.0	4.291	0.494
EFNA5	P52803	False	EFNA5_HUMAN		CPI-SS0C70ADA28	ENSG00000184349	1.379	0.426	1.551	0.0	2.13	0.0	1.503	5.249	3.7	0.0	0.0	2.593
EFNA1	P20827	False	EFNA1_HUMAN		CPI-SS0EBFE1854	ENSG00000169242	0.149	0.148	3.278	0.0	2.569	4.892	1.536	0.0	6.167	0.0	0.0	0.0
EFNA2	O43921	False	EFNA2_HUMAN		CPI-SS0E63AB61E	ENSG00000099617	0.061	0.084	0.0	0.0	0.0	0.0	0.0	0.0	0.0	0.0	0.0	0.0
EFNA3	P52797	False	EFNA3_HUMAN		CPI-SS05B4EB419	ENSG00000143590	0.421	0.314	1.225	0.0	0.0	0.0	0.0	0.0	0.0	0.0	0.0	1.089
EFNA4	P52798	False	EFNA4_HUMAN		CPI-SS0659DBE72	ENSG00000243364	1.279	1.503	1.511	0.0	0.0	0.0	1.123	0.0	3.746	0.0	4.291	0.494
EFNA5	P52803	False	EFNA5_HUMAN		CPI-SS0FC01B947	ENSG00000184349	1.379	0.426	1.551	0.0	2.13	0.0	1.503	5.249	3.7	0.0	0.0	2.593
EFNB1	P98172	False	EFNB1_HUMAN		CPI-SS03446CB39	ENSG00000090776	0.471	0.888	0.0	0.0	1.86	0.0	0.697	0.0	0.0	3.868	0.0	0.963
EFNB2	P52799	False	EFNB2_HUMAN		CPI-SS087E0E3FB	ENSG00000125266	2.276	1.369	4.909	2.288	1.936	4.241	2.953	3.889	6.737	0.0	5.159	4.621
EFNB3	Q15768	False	EFNB3_HUMAN		CPI-SS084B1ED25	ENSG00000108947	0.778	1.521	2.764	2.232	0.0	0.0	1.725	0.0	3.816	3.908	0.0	1.578
EFNA1	P20827	False	EFNA1_HUMAN		CPI-SS03E450F99	ENSG00000169242	0.149	0.148	3.278	0.0	2.569	4.892	1.536	0.0	6.167	0.0	0.0	0.0
EFNA2	O43921	False	EFNA2_HUMAN		CPI-SS01DCC7684	ENSG00000099617	0.061	0.084	0.0	0.0	0.0	0.0	0.0	0.0	0.0	0.0	0.0	0.0
EFNA3	P52797	False	EFNA3_HUMAN		CPI-SS0D5DBB634	ENSG00000143590	0.421	0.314	1.225	0.0	0.0	0.0	0.0	0.0	0.0	0.0	0.0	1.089
EFNA4	P52798	False	EFNA4_HUMAN		CPI-SS0F81DBF22	ENSG00000243364	1.279	1.503	1.511	0.0	0.0	0.0	1.123	0.0	3.746	0.0	4.291	0.494
EFNA5	P52803	False	EFNA5_HUMAN		CPI-SS028688B7B	ENSG00000184349	1.379	0.426	1.551	0.0	2.13	0.0	1.503	5.249	3.7	0.0	0.0	2.593
EFNA1	P20827	False	EFNA1_HUMAN		CPI-SS037E6BEDF	ENSG00000169242	0.149	0.148	3.278	0.0	2.569	4.892	1.536	0.0	6.167	0.0	0.0	0.0
EFNA2	O43921	False	EFNA2_HUMAN		CPI-SS0830C7910	ENSG00000099617	0.061	0.084	0.0	0.0	0.0	0.0	0.0	0.0	0.0	0.0	0.0	0.0
EFNA3	P52797	False	EFNA3_HUMAN		CPI-SS0C8ED6F41	ENSG00000143590	0.421	0.314	1.225	0.0	0.0	0.0	0.0	0.0	0.0	0.0	0.0	1.089
EFNA4	P52798	False	EFNA4_HUMAN		CPI-SS0AA68C8E5	ENSG00000243364	1.279	1.503	1.511	0.0	0.0	0.0	1.123	0.0	3.746	0.0	4.291	0.494
EFNA5	P52803	False	EFNA5_HUMAN		CPI-SS0F6A01237	ENSG00000184349	1.379	0.426	1.551	0.0	2.13	0.0	1.503	5.249	3.7	0.0	0.0	2.593
EFNA5	P52803	False	EFNA5_HUMAN		CPI-SS068ACD209	ENSG00000184349	1.379	0.426	1.551	0.0	2.13	0.0	1.503	5.249	3.7	0.0	0.0	2.593
EFNB1	P98172	False	EFNB1_HUMAN		CPI-SS06E797E50	ENSG00000090776	0.471	0.888	0.0	0.0	1.86	0.0	0.697	0.0	0.0	3.868	0.0	0.963
EFNB2	P52799	False	EFNB2_HUMAN		CPI-SS0ECC9DF3E	ENSG00000125266	2.276	1.369	4.909	2.288	1.936	4.241	2.953	3.889	6.737	0.0	5.159	4.621
EFNB3	Q15768	False	EFNB3_HUMAN		CPI-SS0ECCB4382	ENSG00000108947	0.778	1.521	2.764	2.232	0.0	0.0	1.725	0.0	3.816	3.908	0.0	1.578
EFNB1	P98172	False	EFNB1_HUMAN		CPI-SS03C7D1520	ENSG00000090776	0.471	0.888	0.0	0.0	1.86	0.0	0.697	0.0	0.0	3.868	0.0	0.963
EFNB2	P52799	False	EFNB2_HUMAN		CPI-SS0BFD8E056	ENSG00000125266	2.276	1.369	4.909	2.288	1.936	4.241	2.953	3.889	6.737	0.0	5.159	4.621
EFNB3	Q15768	False	EFNB3_HUMAN		CPI-SS0CE96B837	ENSG00000108947	0.778	1.521	2.764	2.232	0.0	0.0	1.725	0.0	3.816	3.908	0.0	1.578
EFNB1	P98172	False	EFNB1_HUMAN		CPI-SS0C2003B74	ENSG00000090776	0.471	0.888	0.0	0.0	1.86	0.0	0.697	0.0	0.0	3.868	0.0	0.963
EFNB2	P52799	False	EFNB2_HUMAN		CPI-SS082ABF1EA	ENSG00000125266	2.276	1.369	4.909	2.288	1.936	4.241	2.953	3.889	6.737	0.0	5.159	4.621
EFNB3	Q15768	False	EFNB3_HUMAN		CPI-SS01BBAD475	ENSG00000108947	0.778	1.521	2.764	2.232	0.0	0.0	1.725	0.0	3.816	3.908	0.0	1.578
EFNB1	P98172	False	EFNB1_HUMAN		CPI-SS09D9D6811	ENSG00000090776	0.471	0.888	0.0	0.0	1.86	0.0	0.697	0.0	0.0	3.868	0.0	0.963
EFNB2	P52799	False	EFNB2_HUMAN		CPI-SS08D0F9109	ENSG00000125266	2.276	1.369	4.909	2.288	1.936	4.241	2.953	3.889	6.737	0.0	5.159	4.621
EFNB3	Q15768	False	EFNB3_HUMAN		CPI-SS0F6AA700E	ENSG00000108947	0.778	1.521	2.764	2.232	0.0	0.0	1.725	0.0	3.816	3.908	0.0	1.578
EFNB1	P98172	False	EFNB1_HUMAN		CPI-SS040D3C47C	ENSG00000090776	0.471	0.888	0.0	0.0	1.86	0.0	0.697	0.0	0.0	3.868	0.0	0.963
EFNB2	P52799	False	EFNB2_HUMAN		CPI-SS05ABE6795	ENSG00000125266	2.276	1.369	4.909	2.288	1.936	4.241	2.953	3.889	6.737	0.0	5.159	4.621
EFNB3	Q15768	False	EFNB3_HUMAN		CPI-SS0A39F4895	ENSG00000108947	0.778	1.521	2.764	2.232	0.0	0.0	1.725	0.0	3.816	3.908	0.0	1.578
AREG	P15514	False	AREG_HUMAN		CPI-SS052119104	ENSG00000109321	0.009	0.0	0.0	2.833	0.0	0.0	0.0	0.0	0.0	0.0	0.0	0.0
BTC	P35070	False	BTC_HUMAN		CPI-SS0CC966B71	ENSG00000174808	0.011	0.019	0.0	0.0	0.0	0.0	0.212	0.0	0.0	0.0	0.0	0.0
EGF	P01133	False	EGF_HUMAN		CPI-SS09947DDD9	ENSG00000138798	0.068	0.071	0.0	0.0	0.0	0.0	0.241	0.0	0.0	0.0	0.0	0.0
EREG	O14944	False	EREG_HUMAN		CPI-SS004C23DCE	ENSG00000124882	0.002	0.0	0.0	0.0	0.0	0.0	0.0	0.0	0.0	0.0	0.0	0.0
HBEGF	Q99075	False	HBEGF_HUMAN		CPI-SS09B2ACA25	ENSG00000113070	0.157	0.547	1.523	0.0	0.0	0.0	0.217	0.0	0.0	0.0	0.0	0.0
TGFA	P01135	False	TGFA_HUMAN		CPI-SS07E5C3060	ENSG00000163235	0.059	0.235	0.0	0.0	0.0	0.0	0.0	0.0	0.0	0.0	0.0	0.474
BTC	P35070	False	BTC_HUMAN		CPI-SS05A6C9EC5	ENSG00000174808	0.011	0.019	0.0	0.0	0.0	0.0	0.212	0.0	0.0	0.0	0.0	0.0
NRG1	Q02297	False	NRG1_HUMAN		CPI-SS02B906C26	ENSG00000157168	0.173	0.176	1.33	0.0	1.914	0.0	0.0	0.0	0.0	0.0	0.0	0.0
NRG2	O14511	False	NRG2_HUMAN		CPI-SS053613259	ENSG00000158458	0.044	0.033	0.0	0.0	0.0	0.0	0.23	0.0	0.0	0.0	0.0	0.0
BTC	P35070	False	BTC_HUMAN		CPI-SS0F0D7F25C	ENSG00000174808	0.011	0.019	0.0	0.0	0.0	0.0	0.212	0.0	0.0	0.0	0.0	0.0
EREG	O14944	False	EREG_HUMAN		CPI-SS0FC42EC80	ENSG00000124882	0.002	0.0	0.0	0.0	0.0	0.0	0.0	0.0	0.0	0.0	0.0	0.0
HBEGF	Q99075	False	HBEGF_HUMAN		CPI-SS060B846D1	ENSG00000113070	0.157	0.547	1.523	0.0	0.0	0.0	0.217	0.0	0.0	0.0	0.0	0.0
NRG1	Q02297	False	NRG1_HUMAN		CPI-SS0BD5C2A23	ENSG00000157168	0.173	0.176	1.33	0.0	1.914	0.0	0.0	0.0	0.0	0.0	0.0	0.0
NRG2	O14511	False	NRG2_HUMAN		CPI-SS0E063192D	ENSG00000158458	0.044	0.033	0.0	0.0	0.0	0.0	0.23	0.0	0.0	0.0	0.0	0.0
NRG3	P56975	False	NRG3_HUMAN		CPI-SS0D5E30C6C	ENSG00000185737	0.09	0.052	0.0	0.0	0.0	0.0	0.0	0.0	0.0	3.825	0.0	0.0
NRG4	Q8WWG1	False	NRG4_HUMAN		CPI-SS0627D0E22	ENSG00000169752	0.032	0.124	0.0	0.0	0.0	0.0	0.0	0.0	0.0	0.0	0.0	0.0
HBEGF	Q99075	False	HBEGF_HUMAN		CPI-SS03E7FB333	ENSG00000113070	0.157	0.547	1.523	0.0	0.0	0.0	0.217	0.0	0.0	0.0	0.0	0.0
FCER2	P06734	False	FCER2_HUMAN		CPI-SS000568A0E	ENSG00000104921	0.002	0.0	0.0	0.0	0.0	0.0	0.0	0.0	0.0	0.0	0.0	0.0
FCER2	P06734	False	FCER2_HUMAN		CPI-SS0D26FB68C	ENSG00000104921	0.002	0.0	0.0	0.0	0.0	0.0	0.0	0.0	0.0	0.0	0.0	0.0
FGF1	P05230	False	FGF1_HUMAN		CPI-SS04A97448D	ENSG00000113578	0.226	0.339	0.0	0.0	2.085	0.0	0.223	3.571	0.0	0.0	0.0	1.401
FGF10	O15520	False	FGF10_HUMAN		CPI-SS0AECC113F	ENSG00000070193	0.018	0.05	3.372	0.0	0.0	0.0	0.0	0.0	0.0	0.0	0.0	0.501
FGF2	P09038	False	FGF2_HUMAN		CPI-SS05A94DE17	ENSG00000138685	2.305	0.971	0.0	0.0	1.744	3.858	2.901	3.505	4.225	0.0	4.089	1.973
FGF22	Q9HCT0	False	FGF22_HUMAN		CPI-SS09D21167E	ENSG00000070388	0.156	0.16	0.0	0.0	0.0	0.0	0.0	0.0	0.0	0.0	0.0	0.0
FGF7	P21781	False	FGF7_HUMAN		CPI-SS0E928B8C8	ENSG00000140285	0.079	0.072	0.0	0.0	0.0	0.0	0.208	0.0	0.0	0.0	0.0	0.0
FGF1	P05230	False	FGF1_HUMAN		CPI-SS0755A26DD	ENSG00000113578	0.226	0.339	0.0	0.0	2.085	0.0	0.223	3.571	0.0	0.0	0.0	1.401
FGF2	P09038	False	FGF2_HUMAN		CPI-SS01F67987A	ENSG00000138685	2.305	0.971	0.0	0.0	1.744	3.858	2.901	3.505	4.225	0.0	4.089	1.973
FGF4	P08620	False	FGF4_HUMAN		CPI-SS0FFB9E01B	ENSG00000075388	0.641	1.798	0.0	0.0	0.0	0.0	0.653	0.0	0.0	4.209	0.0	0.0
FGF5	P12034	False	FGF5_HUMAN		CPI-SS01333FFA6	ENSG00000138675	0.0	0.0	0.0	0.0	0.0	3.977	0.0	0.0	0.0	0.0	0.0	0.0
NCAM1	P13591	False	NCAM1_HUMAN		CPI-SS05632AB58	ENSG00000149294	0.093	0.131	2.82	0.0	0.0	0.0	0.774	0.0	0.0	0.0	0.0	2.165
FGF1	P05230	False	FGF1_HUMAN		CPI-SS015819E65	ENSG00000113578	0.226	0.339	0.0	0.0	2.085	0.0	0.223	3.571	0.0	0.0	0.0	1.401
FGF17	O60258	False	FGF17_HUMAN		CPI-SS0BC9F7E9E	ENSG00000158815	1.658	6.198	0.975	1.725	2.513	0.0	1.203	0.0	3.484	3.576	0.0	2.091
FGF2	P09038	False	FGF2_HUMAN		CPI-SS0D636A374	ENSG00000138685	2.305	0.971	0.0	0.0	1.744	3.858	2.901	3.505	4.225	0.0	4.089	1.973
FGF20	Q9NP95	False	FGF20_HUMAN		CPI-SS0696C2B28	ENSG00000078579	0.024	0.155	0.0	0.0	1.794	0.0	0.0	0.0	0.0	0.0	0.0	0.457
FGF8	P55075	False	FGF8_HUMAN		CPI-SS0CFABB69A	ENSG00000107831	0.879	0.409	1.309	0.0	0.0	0.0	1.033	0.0	0.0	0.0	0.0	0.0
FGF9	P31371	False	FGF9_HUMAN		CPI-SS05D62446A	ENSG00000102678	0.028	0.0	0.0	0.0	0.0	0.0	0.0	0.0	0.0	0.0	0.0	0.46
FGF1	P05230	False	FGF1_HUMAN		CPI-SS0D9366D11	ENSG00000113578	0.226	0.339	0.0	0.0	2.085	0.0	0.223	3.571	0.0	0.0	0.0	1.401
FGF2	P09038	False	FGF2_HUMAN		CPI-SS008FB916C	ENSG00000138685	2.305	0.971	0.0	0.0	1.744	3.858	2.901	3.505	4.225	0.0	4.089	1.973
SDC2	P34741	False	SDC2_HUMAN		CPI-SS001D9549D	ENSG00000169439	1.691	2.058	1.415	0.0	1.818	0.0	3.019	0.0	0.0	4.868	4.238	2.332
FGF19	O95750	False	FGF19_HUMAN		CPI-SC068641E32	ENSG00000162344	0.493	0.653	0.0	0.0	0.0	0.0	0.287	0.0	0.0	0.0	0.0	0.0
FGF21	Q9NSA1	False	FGF21_HUMAN		CPI-SC0601E173E	ENSG00000105550	0.015	0.0	0.0	0.0	0.0	0.0	0.0	0.0	0.0	0.0	0.0	0.0
FGF23	Q9GZV9	False	FGF23_HUMAN		CPI-SC0F6764DA8	ENSG00000118972	0.076	0.0	0.0	0.0	0.0	0.0	0.0	0.0	0.0	0.0	0.0	0.0
NCAM1	P13591	False	NCAM1_HUMAN		CPI-SS0C21302BC	ENSG00000149294	0.093	0.131	2.82	0.0	0.0	0.0	0.774	0.0	0.0	0.0	0.0	2.165
FLRT1	Q9NZU1	False	FLRT1_HUMAN		CPI-SS0813792B7	ENSG00000126500	0.002	0.0	0.0	0.0	0.0	0.0	0.0	0.0	0.0	0.0	0.0	0.0
FLRT2	O43155	False	FLRT2_HUMAN		CPI-SS008E98D3E	ENSG00000185070	0.506	0.265	2.837	0.0	0.0	5.326	1.294	3.887	0.0	0.0	0.0	1.63
NRXN1	Q9ULB1	False	NRX1A_HUMAN		CPI-SS019D9440E	ENSG00000179915	0.98	1.359	1.165	0.0	0.0	0.0	1.14	0.0	3.621	3.712	0.0	0.932
NRXN2	P58401	False	NRX2B_HUMAN		CPI-SS0B0B67CA2	ENSG00000110076	0.066	0.092	0.0	0.0	0.0	0.0	0.0	0.0	0.0	0.0	0.0	0.0
NRXN3	Q9HDB5	False	NRX3B_HUMAN		CPI-SS05E4F3F47	ENSG00000021645	0.228	0.162	0.0	0.0	0.0	0.0	0.268	0.0	0.0	0.0	0.0	0.0
TENM1	Q9UKZ4	False	TEN1_HUMAN		CPI-SS085E3E37F	ENSG00000009694	0.078	0.038	0.0	0.0	0.0	0.0	0.0	0.0	0.0	0.0	0.0	0.552
TENM2	Q9NT68	False	TEN2_HUMAN		CPI-SS09159B142	ENSG00000145934	0.019	0.04	0.0	0.0	0.0	0.0	0.0	0.0	0.0	0.0	0.0	0.0
TENM3	Q9P273	False	TEN3_HUMAN		CPI-SS04FD52559	ENSG00000218336	1.284	1.182	2.661	0.0	0.0	0.0	0.731	3.84	3.879	0.0	0.0	2.661
TENM4	Q6N022	False	TEN4_HUMAN		CPI-SS0EC12EAD9	ENSG00000149256	0.359	1.18	0.0	2.29	0.0	4.246	0.478	0.0	0.0	4.024	0.0	2.039
FLRT1	Q9NZU1	False	FLRT1_HUMAN		CPI-SS0430C8A78	ENSG00000126500	0.002	0.0	0.0	0.0	0.0	0.0	0.0	0.0	0.0	0.0	0.0	0.0
FLRT2	O43155	False	FLRT2_HUMAN		CPI-SS0474E1C15	ENSG00000185070	0.506	0.265	2.837	0.0	0.0	5.326	1.294	3.887	0.0	0.0	0.0	1.63
FLRT3	Q9NZU0	False	FLRT3_HUMAN		CPI-SS052641D5A	ENSG00000125848	0.328	3.571	1.284	0.0	4.528	0.0	1.551	5.462	0.0	4.906	0.0	2.643
TENM1	Q9UKZ4	False	TEN1_HUMAN		CPI-SS038A612D7	ENSG00000009694	0.078	0.038	0.0	0.0	0.0	0.0	0.0	0.0	0.0	0.0	0.0	0.552
TENM2	Q9NT68	False	TEN2_HUMAN		CPI-SS0BCB3D402	ENSG00000145934	0.019	0.04	0.0	0.0	0.0	0.0	0.0	0.0	0.0	0.0	0.0	0.0
TENM3	Q9P273	False	TEN3_HUMAN		CPI-SS0EA023E51	ENSG00000218336	1.284	1.182	2.661	0.0	0.0	0.0	0.731	3.84	3.879	0.0	0.0	2.661
TENM4	Q6N022	False	TEN4_HUMAN		CPI-SS01F00A48A	ENSG00000149256	0.359	1.18	0.0	2.29	0.0	4.246	0.478	0.0	0.0	4.024	0.0	2.039
UNC5A	Q6ZN44	False	UNC5A_HUMAN		CPI-SS0F6BE4D47	ENSG00000113763	0.023	0.01	0.0	0.0	0.0	0.0	0.0	0.0	0.0	0.0	0.0	0.0
FLRT3	Q9NZU0	False	FLRT3_HUMAN		CPI-SS08BFFB96E	ENSG00000125848	0.328	3.571	1.284	0.0	4.528	0.0	1.551	5.462	0.0	4.906	0.0	2.643
TENM1	Q9UKZ4	False	TEN1_HUMAN		CPI-SS083BB1EB3	ENSG00000009694	0.078	0.038	0.0	0.0	0.0	0.0	0.0	0.0	0.0	0.0	0.0	0.552
TENM2	Q9NT68	False	TEN2_HUMAN		CPI-SS021718DBF	ENSG00000145934	0.019	0.04	0.0	0.0	0.0	0.0	0.0	0.0	0.0	0.0	0.0	0.0
TENM3	Q9P273	False	TEN3_HUMAN		CPI-SS075F456AF	ENSG00000218336	1.284	1.182	2.661	0.0	0.0	0.0	0.731	3.84	3.879	0.0	0.0	2.661
TENM4	Q6N022	False	TEN4_HUMAN		CPI-SS0FD44484F	ENSG00000149256	0.359	1.18	0.0	2.29	0.0	4.246	0.478	0.0	0.0	4.024	0.0	2.039
GAL	P22466	False	GALA_HUMAN		CPI-SS0BE567EFB	ENSG00000069482	5.173	5.658	2.084	2.918	4.121	5.81	5.069	3.298	2.937	5.988	5.783	4.657
GALP	Q9UBC7	False	GALP_HUMAN		CPI-SS0F4D3206E	ENSG00000197487	0.01	0.0	0.0	0.0	0.0	0.0	0.444	0.0	0.0	0.0	0.0	0.0
GAL	P22466	False	GALA_HUMAN		CPI-SC0BEEB7AB4	ENSG00000069482	5.173	5.658	2.084	2.918	4.121	5.81	5.069	3.298	2.937	5.988	5.783	4.657
GALP	Q9UBC7	False	GALP_HUMAN		CPI-SC011C5B39B	ENSG00000197487	0.01	0.0	0.0	0.0	0.0	0.0	0.444	0.0	0.0	0.0	0.0	0.0
GAL	P22466	False	GALA_HUMAN		CPI-SS04BCE85CA	ENSG00000069482	5.173	5.658	2.084	2.918	4.121	5.81	5.069	3.298	2.937	5.988	5.783	4.657
GALP	Q9UBC7	False	GALP_HUMAN		CPI-SS0FDCE3128	ENSG00000197487	0.01	0.0	0.0	0.0	0.0	0.0	0.444	0.0	0.0	0.0	0.0	0.0
GAL	P22466	False	GALA_HUMAN		CPI-SC01BE13839	ENSG00000069482	5.173	5.658	2.084	2.918	4.121	5.81	5.069	3.298	2.937	5.988	5.783	4.657
GALP	Q9UBC7	False	GALP_HUMAN		CPI-SC059D65FDD	ENSG00000197487	0.01	0.0	0.0	0.0	0.0	0.0	0.444	0.0	0.0	0.0	0.0	0.0
SPX	Q9BT56	False	SPXN_HUMAN		CPI-SC03034B5D1	ENSG00000134548	0.137	0.111	0.0	0.0	1.826	0.0	0.215	3.668	0.0	0.0	0.0	0.492
GAL	P22466	False	GALA_HUMAN		CPI-SS0442ADAA5	ENSG00000069482	5.173	5.658	2.084	2.918	4.121	5.81	5.069	3.298	2.937	5.988	5.783	4.657
GALP	Q9UBC7	False	GALP_HUMAN		CPI-SS0B11567AF	ENSG00000197487	0.01	0.0	0.0	0.0	0.0	0.0	0.444	0.0	0.0	0.0	0.0	0.0
GAL	P22466	False	GALA_HUMAN		CPI-SC0B72F5448	ENSG00000069482	5.173	5.658	2.084	2.918	4.121	5.81	5.069	3.298	2.937	5.988	5.783	4.657
GALP	Q9UBC7	False	GALP_HUMAN		CPI-SC010BF9A71	ENSG00000197487	0.01	0.0	0.0	0.0	0.0	0.0	0.444	0.0	0.0	0.0	0.0	0.0
SPX	Q9BT56	False	SPXN_HUMAN		CPI-SC07FCF82A7	ENSG00000134548	0.137	0.111	0.0	0.0	1.826	0.0	0.215	3.668	0.0	0.0	0.0	0.492
LGALS3	P17931	False	LEG3_HUMAN		CPI-SS076940BCD	ENSG00000131981	0.835	1.434	0.0	1.908	1.556	0.0	1.334	3.129	0.0	0.0	0.0	0.839
GAS6	Q14393	False	GAS6_HUMAN		CPI-SS0F7FF099C	ENSG00000183087	1.348	0.735	3.011	0.0	4.915	0.0	1.334	0.0	0.0	0.0	0.0	1.557
LGALS9	O00182	False	LEG9_HUMAN		CPI-SC0CF28722B	ENSG00000168961	0.015	0.052	0.0	0.0	0.0	0.0	0.0	0.0	0.0	0.0	0.0	0.0
LGALS9	O00182	False	LEG9_HUMAN		CPI-SS0E23CEB91	ENSG00000168961	0.015	0.052	0.0	0.0	0.0	0.0	0.0	0.0	0.0	0.0	0.0	0.0
LGALS9	O00182	False	LEG9_HUMAN		CPI-SS0CE693E3E	ENSG00000168961	0.015	0.052	0.0	0.0	0.0	0.0	0.0	0.0	0.0	0.0	0.0	0.0
GIP	P09681	False	GIP_HUMAN		CPI-SS00C33AA55	ENSG00000159224	0.041	0.051	0.0	0.0	0.0	0.0	0.0	0.0	0.0	0.0	0.0	0.0
GRP	P07492	False	GRP_HUMAN		CPI-SS07AF9303D	ENSG00000134443	0.0	0.03	0.0	0.0	0.0	0.0	0.0	0.0	0.0	0.0	0.0	0.0
NMB	P08949	False	NMB_HUMAN		CPI-SS0B9B66F8E	ENSG00000197696	2.274	2.586	1.194	0.0	1.826	5.107	2.504	4.749	0.0	3.799	0.0	2.656
GAS6	Q14393	False	GAS6_HUMAN		CPI-SS0AE964947	ENSG00000183087	1.348	0.735	3.011	0.0	4.915	0.0	1.334	0.0	0.0	0.0	0.0	1.557
GAS6	Q14393	False	GAS6_HUMAN		CPI-SS0BDA0E5E0	ENSG00000183087	1.348	0.735	3.011	0.0	4.915	0.0	1.334	0.0	0.0	0.0	0.0	1.557
TULP1	O00294	False	TULP1_HUMAN		CPI-SS0E9F23560	ENSG00000112041	0.155	0.241	0.0	0.0	0.0	0.0	0.0	0.0	0.0	0.0	0.0	0.481
GDF10	P55107	False	GDF10_HUMAN		CPI-SC0A86600AA	ENSG00000266524	0.014	0.135	0.0	0.0	0.0	0.0	0.0	0.0	0.0	0.0	0.0	0.0
GDF11	O95390	False	GDF11_HUMAN		CPI-SC0002A7A8F	ENSG00000135414	2.234	1.983	4.117	0.0	1.787	4.627	3.782	0.0	0.0	3.722	0.0	4.614
GDF3	Q9NR23	False	GDF3_HUMAN		CPI-SC01987CF29	ENSG00000184344	0.541	0.12	0.0	0.0	0.0	0.0	0.0	0.0	0.0	0.0	0.0	0.0
MSTN	O14793	False	GDF8_HUMAN		CPI-SC0CC98A4B4	ENSG00000138379	0.002	0.0	0.0	0.0	0.0	0.0	0.0	0.0	0.0	0.0	0.0	0.0
INHA	P05111	False	INHA_HUMAN		CPI-SC0FDDA8A63	ENSG00000123999	0.023	0.05	0.0	0.0	0.0	0.0	0.0	0.0	0.0	0.0	0.0	0.0
GDF11	O95390	False	GDF11_HUMAN		CPI-SC00C9C81E3	ENSG00000135414	2.234	1.983	4.117	0.0	1.787	4.627	3.782	0.0	0.0	3.722	0.0	4.614
INHA	P05111	False	INHA_HUMAN		CPI-SC0B3D321CC	ENSG00000123999	0.023	0.05	0.0	0.0	0.0	0.0	0.0	0.0	0.0	0.0	0.0	0.0
GDF11	O95390	False	GDF11_HUMAN		CPI-SC001669E22	ENSG00000135414	2.234	1.983	4.117	0.0	1.787	4.627	3.782	0.0	0.0	3.722	0.0	4.614
MSTN	O14793	False	GDF8_HUMAN		CPI-SC023986FB9	ENSG00000138379	0.002	0.0	0.0	0.0	0.0	0.0	0.0	0.0	0.0	0.0	0.0	0.0
GDF11	O95390	False	GDF11_HUMAN		CPI-SC017215F7F	ENSG00000135414	2.234	1.983	4.117	0.0	1.787	4.627	3.782	0.0	0.0	3.722	0.0	4.614
MSTN	O14793	False	GDF8_HUMAN		CPI-SC08968AFE6	ENSG00000138379	0.002	0.0	0.0	0.0	0.0	0.0	0.0	0.0	0.0	0.0	0.0	0.0
GDF9	O60383	False	GDF9_HUMAN		CPI-SC0FDB4B6D9	ENSG00000164404	0.004	0.0	0.0	0.0	0.0	0.0	0.0	0.0	0.0	0.0	0.0	0.0
GHRH	P01286	False	SLIB_HUMAN		CPI-SS074050495	ENSG00000118702	0.002	0.0	0.0	0.0	0.0	0.0	0.0	0.0	0.0	0.0	0.0	0.0
GHRL	Q9UBU3	False	GHRL_HUMAN		CPI-SS0C9DBD840	ENSG00000157017	0.144	0.112	0.0	0.0	1.825	0.0	0.0	0.0	0.0	0.0	0.0	0.0
GHRL	Q9UBU3	False	GHRL_HUMAN		CPI-SS02AEB612C	ENSG00000157017	0.144	0.112	0.0	0.0	1.825	0.0	0.0	0.0	0.0	0.0	0.0	0.0
HLA-E	P13747	False	HLAE_HUMAN		CPI-SS03339363E	ENSG00000204592	2.119	2.675	4.463	0.0	2.268	0.0	2.175	3.937	6.033	0.0	4.521	2.603
HLA-E	P13747	False	HLAE_HUMAN		CPI-SS0F16EAEBB	ENSG00000204592	2.119	2.675	4.463	0.0	2.268	0.0	2.175	3.937	6.033	0.0	4.521	2.603
HLA-F	P30511	False	HLAF_HUMAN		CPI-SS0436D5870	ENSG00000204642	0.173	0.234	0.0	0.0	0.0	0.0	0.0	0.0	0.0	0.0	0.0	0.479
INHA	P05111	False	INHA_HUMAN		CPI-SC0E760DE88	ENSG00000123999	0.023	0.05	0.0	0.0	0.0	0.0	0.0	0.0	0.0	0.0	0.0	0.0
INHA	P05111	False	INHA_HUMAN		CPI-SC020B01F65	ENSG00000123999	0.023	0.05	0.0	0.0	0.0	0.0	0.0	0.0	0.0	0.0	0.0	0.0
IGF1	P05019	False	IGF1_HUMAN		CPI-SC033AB13AE	ENSG00000017427	0.031	0.019	0.0	0.0	0.0	3.811	0.0	0.0	0.0	0.0	0.0	0.901
IGF1	P05019	False	IGF1_HUMAN		CPI-SS0E41702C1	ENSG00000017427	0.031	0.019	0.0	0.0	0.0	3.811	0.0	0.0	0.0	0.0	0.0	0.901
IGF2	P01344	False	IGF2_HUMAN		CPI-SS0579FA162	ENSG00000167244	0.192	0.177	5.377	0.0	0.0	0.0	1.097	0.0	0.0	0.0	5.302	1.291
IGF1	P05019	False	IGF1_HUMAN		CPI-SC0322BA9B5	ENSG00000017427	0.031	0.019	0.0	0.0	0.0	3.811	0.0	0.0	0.0	0.0	0.0	0.901
NRG1	Q02297	False	NRG1_HUMAN		CPI-SC06CB2F292	ENSG00000157168	0.173	0.176	1.33	0.0	1.914	0.0	0.0	0.0	0.0	0.0	0.0	0.0
IGF2	P01344	False	IGF2_HUMAN		CPI-SS042A6F835	ENSG00000167244	0.192	0.177	5.377	0.0	0.0	0.0	1.097	0.0	0.0	0.0	5.302	1.291
IGFBP3	P17936	False	IBP3_HUMAN		CPI-SS099ACF7FB	ENSG00000146674	0.199	0.022	0.0	0.0	0.0	0.0	0.237	6.646	3.715	0.0	0.0	0.493
IGFL2	Q6UWQ7	False	IGFL2_HUMAN		CPI-SS08EDE5442	ENSG00000204866	0.002	0.0	0.0	0.0	0.0	0.0	0.0	0.0	0.0	0.0	0.0	0.0
IFNE	Q86WN2	False	IFNE_HUMAN		CPI-SC06DAFCB1D	ENSG00000184995	0.002	0.031	0.0	0.0	0.0	0.0	0.0	0.0	0.0	0.0	0.0	0.0
IFNG	P01579	False	IFNG_HUMAN		CPI-SC02DEB4893	ENSG00000111537	0.0	0.011	0.0	0.0	0.0	0.0	0.0	0.0	0.0	0.0	0.0	0.0
IL11	P20809	False	IL11_HUMAN		CPI-SC0409FF431	ENSG00000095752	0.051	0.193	0.0	0.0	0.0	0.0	0.0	0.0	0.0	0.0	0.0	0.0
IL4	P05112	False	IL4_HUMAN		CPI-SC023416061	ENSG00000113520	0.0	0.0	0.0	0.0	0.0	0.0	0.0	0.0	0.0	0.0	0.0	0.0
IL15	P40933	False	IL15_HUMAN		CPI-SC0C6EBD4D8	ENSG00000164136	0.04	0.073	0.0	0.0	0.0	0.0	0.0	0.0	0.0	0.0	0.0	0.0
IL17C	Q9P0M4	False	IL17C_HUMAN		CPI-SC0BB896AE4	ENSG00000124391	0.017	0.0	0.0	0.0	0.0	0.0	0.0	0.0	0.0	0.0	0.0	0.0
IL1A	P01583	False	IL1A_HUMAN		CPI-SC0A7A5EEB3	ENSG00000115008	0.004	0.0	0.0	0.0	0.0	0.0	0.0	0.0	3.675	0.0	0.0	0.0
IL1A	P01583	False	IL1A_HUMAN		CPI-SC0629FB330	ENSG00000115008	0.004	0.0	0.0	0.0	0.0	0.0	0.0	0.0	3.675	0.0	0.0	0.0
IL1RAP	Q9NPH3	False	IL1AP_HUMAN		CPI-SS0E12A78EF	ENSG00000196083	0.11	0.121	0.0	0.0	0.0	0.0	0.0	0.0	0.0	0.0	0.0	0.475
LRRC4B	Q9NT99	False	LRC4B_HUMAN		CPI-SS0D8DC28C6	ENSG00000131409	0.101	0.234	0.0	0.0	0.0	0.0	0.0	0.0	0.0	0.0	0.0	0.579
LRRC4C	Q9HCJ2	False	LRC4C_HUMAN		CPI-SS00373B59C	ENSG00000148948	0.259	0.051	0.0	0.0	0.0	0.0	0.451	0.0	0.0	0.0	0.0	0.96
LRFN4	Q6PJG9	False	LRFN4_HUMAN		CPI-SS0F023190B	ENSG00000173621	1.461	1.013	1.17	0.0	0.0	3.95	1.143	4.277	4.317	4.41	4.182	1.977
LRFN5	Q96NI6	False	LRFN5_HUMAN		CPI-SS0CBB9D57D	ENSG00000165379	0.032	0.021	0.0	0.0	0.0	0.0	0.205	0.0	0.0	0.0	4.231	0.975
IL26	Q9NPH9	False	IL26_HUMAN		CPI-SC0F4F95585	ENSG00000111536	0.002	0.01	0.0	0.0	0.0	0.0	0.0	0.0	0.0	0.0	0.0	0.0
IL33	O95760	False	IL33_HUMAN		CPI-SC0A2B4E2CE	ENSG00000137033	0.041	0.153	0.0	0.0	0.0	0.0	0.0	0.0	0.0	0.0	0.0	0.0
IL37	Q9NZH6	False	IL37_HUMAN		CPI-SC025EE7104	ENSG00000125571	0.015	0.0	0.0	0.0	0.0	0.0	0.0	0.0	0.0	0.0	0.0	0.0
IL4	P05112	False	IL4_HUMAN		CPI-SC0C7198849	ENSG00000113520	0.0	0.0	0.0	0.0	0.0	0.0	0.0	0.0	0.0	0.0	0.0	0.0
IL6	P05231	False	IL6_HUMAN		CPI-SC0E81D7329	ENSG00000136244	0.006	0.019	0.0	0.0	0.0	0.0	0.0	0.0	0.0	0.0	0.0	0.0
IL7	P13232	False	IL7_HUMAN		CPI-SC0089DC473	ENSG00000104432	0.004	0.0	0.0	0.0	0.0	0.0	0.0	0.0	0.0	0.0	0.0	0.0
RAET1E	Q8TD07	False	N2DL4_HUMAN		CPI-SC0240A44BC	ENSG00000164520	0.004	0.01	0.0	0.0	0.0	0.0	0.0	0.0	0.0	0.0	0.0	0.0
RAET1G	Q6H3X3	False	RET1G_HUMAN		CPI-SC0A30300BD	ENSG00000203722	0.002	0.0	0.0	0.0	0.0	0.0	0.0	0.0	0.0	0.0	0.0	0.0
ULBP1	Q9BZM6	False	N2DL1_HUMAN		CPI-SC07B215915	ENSG00000111981	0.021	0.0	0.0	0.0	0.0	0.0	0.0	0.0	0.0	0.0	0.0	0.0
ULBP2	Q9BZM5	False	N2DL2_HUMAN		CPI-SC013345660	ENSG00000131015	0.013	0.0	0.0	0.0	0.0	0.0	0.0	0.0	0.0	0.0	0.0	0.478
ULBP3	Q9BZM4	False	N2DL3_HUMAN		CPI-SC059E0FCB6	ENSG00000131019	0.01	0.0	0.0	0.0	0.0	0.0	0.0	0.0	0.0	0.0	0.0	0.0
MICB	Q29980	False	MICB_HUMAN		CPI-SC00BFC481D	ENSG00000204516	0.333	0.311	0.0	2.141	0.0	0.0	0.435	0.0	0.0	0.0	0.0	0.473
LEFTY1	O75610	False	LFTY1_HUMAN		CPI-SS0E9F84F1F	ENSG00000243709	1.456	1.687	0.0	2.012	2.0	0.0	2.347	0.0	0.0	0.0	0.0	0.89
LEFTY2	O00292	False	LFTY2_HUMAN		CPI-SS033A27302	ENSG00000143768	0.554	0.205	0.0	0.0	0.0	0.0	1.085	0.0	0.0	0.0	0.0	1.374
LRRC4B	Q9NT99	False	LRC4B_HUMAN		CPI-SS0E0D00210	ENSG00000131409	0.101	0.234	0.0	0.0	0.0	0.0	0.0	0.0	0.0	0.0	0.0	0.579
LRFN4	Q6PJG9	False	LRFN4_HUMAN		CPI-SS0FA9304CE	ENSG00000173621	1.461	1.013	1.17	0.0	0.0	3.95	1.143	4.277	4.317	4.41	4.182	1.977
LRFN5	Q96NI6	False	LRFN5_HUMAN		CPI-SS081E1A895	ENSG00000165379	0.032	0.021	0.0	0.0	0.0	0.0	0.205	0.0	0.0	0.0	4.231	0.975
NLGN3	Q9NZ94	False	NLGN3_HUMAN		CPI-SS08069FE13	ENSG00000196338	0.125	0.165	0.0	2.174	2.134	0.0	0.696	0.0	0.0	0.0	0.0	0.0
SLITRK3	O94933	False	SLIK3_HUMAN		CPI-SS044E718AF	ENSG00000121871	0.009	0.0	0.0	0.0	0.0	0.0	0.0	0.0	0.0	0.0	0.0	0.486
LTB	Q06643	False	TNFC_HUMAN		CPI-SS02C509183	ENSG00000227507	0.032	0.124	0.0	0.0	0.0	0.0	0.0	0.0	0.0	0.0	0.0	0.0
TNFSF14	O43557	False	TNF14_HUMAN		CPI-SS0859C173B	ENSG00000125735	0.015	0.187	0.0	0.0	0.0	0.0	0.0	0.0	0.0	0.0	0.0	0.0
LPAR1	Q92633	False	LPAR1_HUMAN		CPI-SS0E4245B64	ENSG00000198121	0.126	0.083	0.0	0.0	0.0	0.0	0.232	0.0	0.0	0.0	0.0	0.0
LPAR2	Q9HBW0	False	LPAR2_HUMAN		CPI-SS076F4624B	ENSG00000064547	1.344	1.382	1.525	2.21	0.0	0.0	2.765	3.733	3.772	0.0	0.0	1.622
LPAR3	Q9UBY5	False	LPAR3_HUMAN		CPI-SS046661AE7	ENSG00000171517	0.271	0.071	0.0	0.0	0.0	0.0	0.661	0.0	0.0	0.0	0.0	0.0
THY1	P04216	False	THY1_HUMAN		CPI-SS0118D1B89	ENSG00000154096	2.717	1.487	1.097	2.032	2.02	0.0	1.724	0.0	5.187	0.0	3.961	3.165
CD55	P08174	False	DAF_HUMAN		CPI-SS061A7E099	ENSG00000196352	0.787	0.643	1.184	2.506	2.462	0.0	1.125	3.639	0.0	0.0	0.0	0.0
SFTPD	P35247	False	SFTPD_HUMAN		CPI-SS0305C793D	ENSG00000133661	0.049	0.03	0.0	0.0	0.0	0.0	0.0	0.0	3.652	0.0	0.0	0.0
MDK	P21741	False	MK_HUMAN		CPI-SS012AFC842	ENSG00000110492	6.844	6.774	7.817	6.033	7.347	7.571	7.174	7.743	7.668	7.268	6.814	7.443
PTN	P21246	False	PTN_HUMAN		CPI-SS05D7900BF	ENSG00000105894	1.339	2.224	4.222	6.522	3.759	0.0	2.273	3.468	0.0	4.28	0.0	3.397
MDK	P21741	False	MK_HUMAN		CPI-SS027E12A36	ENSG00000110492	6.844	6.774	7.817	6.033	7.347	7.571	7.174	7.743	7.668	7.268	6.814	7.443
PTN	P21246	False	PTN_HUMAN		CPI-SS04E690D72	ENSG00000105894	1.339	2.224	4.222	6.522	3.759	0.0	2.273	3.468	0.0	4.28	0.0	3.397
AMH	P03971	False	MIS_HUMAN		CPI-SC0C68323CF	ENSG00000104899	0.466	0.302	0.0	0.0	0.0	0.0	0.74	0.0	0.0	0.0	0.0	0.0
AMH	P03971	False	MIS_HUMAN		CPI-SC077F81192	ENSG00000104899	0.466	0.302	0.0	0.0	0.0	0.0	0.74	0.0	0.0	0.0	0.0	0.0
AMH	P03971	False	MIS_HUMAN		CPI-SC09C7944F4	ENSG00000104899	0.466	0.302	0.0	0.0	0.0	0.0	0.74	0.0	0.0	0.0	0.0	0.0
NECTIN3	Q9NQS3	False	PVRL3_HUMAN		CPI-SS042FCC9BE	ENSG00000177707	0.922	0.719	2.494	2.03	1.678	0.0	0.47	3.374	0.0	0.0	3.958	0.99
NTN1	O95631	False	NET1_HUMAN		CPI-SS04F1CBF06	ENSG00000065320	0.046	0.275	0.0	0.0	0.0	3.909	0.437	0.0	0.0	0.0	0.0	0.467
NTN1	O95631	False	NET1_HUMAN		CPI-SS0E3C09735	ENSG00000065320	0.046	0.275	0.0	0.0	0.0	3.909	0.437	0.0	0.0	0.0	0.0	0.467
NTN1	O95631	False	NET1_HUMAN		CPI-SS0503D8A55	ENSG00000065320	0.046	0.275	0.0	0.0	0.0	3.909	0.437	0.0	0.0	0.0	0.0	0.467
NTN1	O95631	False	NET1_HUMAN		CPI-SS00C9DE87A	ENSG00000065320	0.046	0.275	0.0	0.0	0.0	3.909	0.437	0.0	0.0	0.0	0.0	0.467
NTN4	Q9HB63	False	NET4_HUMAN		CPI-SS0C72D53A2	ENSG00000074527	0.077	0.829	0.0	0.0	2.152	0.0	0.238	0.0	0.0	0.0	0.0	0.0
NTN1	O95631	False	NET1_HUMAN		CPI-SS07660BCA2	ENSG00000065320	0.046	0.275	0.0	0.0	0.0	3.909	0.437	0.0	0.0	0.0	0.0	0.467
NTN4	Q9HB63	False	NET4_HUMAN		CPI-SS0BA4E3F44	ENSG00000074527	0.077	0.829	0.0	0.0	2.152	0.0	0.238	0.0	0.0	0.0	0.0	0.0
NRXN1	Q9ULB1	False	NRX1A_HUMAN		CPI-SS085E14488	ENSG00000179915	0.98	1.359	1.165	0.0	0.0	0.0	1.14	0.0	3.621	3.712	0.0	0.932
NRXN2	P58401	False	NRX2B_HUMAN		CPI-SS0193D81E1	ENSG00000110076	0.066	0.092	0.0	0.0	0.0	0.0	0.0	0.0	0.0	0.0	0.0	0.0
NMU	P48645	False	NMU_HUMAN		CPI-SS018BD4882	ENSG00000109255	1.703	0.614	1.465	0.0	0.0	0.0	2.06	0.0	0.0	0.0	0.0	1.868
NMU	P48645	False	NMU_HUMAN		CPI-SS07B3139A0	ENSG00000109255	1.703	0.614	1.465	0.0	0.0	0.0	2.06	0.0	0.0	0.0	0.0	1.868
NPB	Q8NG41	False	NPB_HUMAN		CPI-SS031151895	ENSG00000183979	0.491	0.884	0.0	0.0	1.844	0.0	0.666	0.0	0.0	3.837	0.0	0.486
NPW	Q8N729	False	NPW_HUMAN		CPI-SS0888931C5	ENSG00000183971	1.98	1.321	0.0	2.114	1.762	0.0	2.707	3.54	4.26	0.0	4.81	1.102
NTS	P30990	False	NEUT_HUMAN		CPI-SS06C93E09A	ENSG00000133636	0.97	1.265	1.191	2.05	1.698	0.0	0.48	0.0	0.0	3.544	0.0	0.535
NRTN	Q99748	False	NRTN_HUMAN		CPI-SC060C69786	ENSG00000171119	0.485	0.721	0.0	0.0	2.1	0.0	0.957	0.0	0.0	3.732	0.0	0.956
NTF3	P20783	False	NTF3_HUMAN		CPI-SS05162C56B	ENSG00000185652	0.1	0.073	0.0	0.0	0.0	4.241	0.0	0.0	0.0	0.0	0.0	0.516
PTPRS	Q13332	False	PTPRS_HUMAN		CPI-SS01D36DDFA	ENSG00000105426	2.651	2.838	4.127	0.0	2.379	4.73	2.446	3.694	3.733	0.0	0.0	3.768
NODAL	Q96S42	False	NODAL_HUMAN		CPI-SC08F1D4358	ENSG00000156574	3.716	5.188	3.947	1.758	0.0	3.181	3.691	0.0	2.868	5.136	4.099	3.767
NODAL	Q96S42	False	NODAL_HUMAN		CPI-SC08C72892F	ENSG00000156574	3.716	5.188	3.947	1.758	0.0	3.181	3.691	0.0	2.868	5.136	4.099	3.767
NODAL	Q96S42	False	NODAL_HUMAN		CPI-SC0397B3290	ENSG00000156574	3.716	5.188	3.947	1.758	0.0	3.181	3.691	0.0	2.868	5.136	4.099	3.767
NODAL	Q96S42	False	NODAL_HUMAN		CPI-SC0C620668E	ENSG00000156574	3.716	5.188	3.947	1.758	0.0	3.181	3.691	0.0	2.868	5.136	4.099	3.767
NODAL	Q96S42	False	NODAL_HUMAN		CPI-SC0AB5E1FE3	ENSG00000156574	3.716	5.188	3.947	1.758	0.0	3.181	3.691	0.0	2.868	5.136	4.099	3.767
NODAL	Q96S42	False	NODAL_HUMAN		CPI-SC061F99EF4	ENSG00000156574	3.716	5.188	3.947	1.758	0.0	3.181	3.691	0.0	2.868	5.136	4.099	3.767
CNTN1	Q12860	False	CNTN1_HUMAN		CPI-SS0A6FCBF7C	ENSG00000018236	0.064	0.032	0.0	0.0	0.0	0.0	0.0	0.0	0.0	0.0	0.0	0.0
DLK1	P80370	False	DLK1_HUMAN		CPI-SS0FC612D4D	ENSG00000185559	0.357	0.201	0.0	0.0	0.0	0.0	0.337	6.604	0.0	0.0	0.0	2.204
DLL1	O00548	False	DLL1_HUMAN		CPI-SS04A5D6B6F	ENSG00000198719	0.065	0.043	0.0	0.0	0.0	0.0	0.283	0.0	0.0	0.0	0.0	1.076
DLL3	Q9NYJ7	False	DLL3_HUMAN		CPI-SS0E5A6ADB3	ENSG00000090932	1.169	1.946	1.624	0.0	0.0	0.0	1.56	0.0	0.0	4.009	0.0	0.508
DLL4	Q9NR61	False	DLL4_HUMAN		CPI-SS0AFCA0602	ENSG00000128917	0.002	0.0	0.0	0.0	0.0	0.0	0.0	0.0	0.0	0.0	0.0	0.0
JAG1	P78504	False	JAG1_HUMAN		CPI-SS052ADA696	ENSG00000101384	1.384	0.434	3.282	0.0	2.376	4.443	0.786	0.0	0.0	0.0	0.0	0.68
JAG2	Q9Y219	False	JAG2_HUMAN		CPI-SS0DB3F5A37	ENSG00000184916	0.109	0.071	0.0	0.0	0.0	0.0	0.0	0.0	0.0	0.0	0.0	0.0
CNTN1	Q12860	False	CNTN1_HUMAN		CPI-SS029811409	ENSG00000018236	0.064	0.032	0.0	0.0	0.0	0.0	0.0	0.0	0.0	0.0	0.0	0.0
DLK1	P80370	False	DLK1_HUMAN		CPI-SS0E1A8414D	ENSG00000185559	0.357	0.201	0.0	0.0	0.0	0.0	0.337	6.604	0.0	0.0	0.0	2.204
DLL1	O00548	False	DLL1_HUMAN		CPI-SS0423580E5	ENSG00000198719	0.065	0.043	0.0	0.0	0.0	0.0	0.283	0.0	0.0	0.0	0.0	1.076
DLL3	Q9NYJ7	False	DLL3_HUMAN		CPI-SS06BBCAC08	ENSG00000090932	1.169	1.946	1.624	0.0	0.0	0.0	1.56	0.0	0.0	4.009	0.0	0.508
DLL4	Q9NR61	False	DLL4_HUMAN		CPI-SS08E4D6FA9	ENSG00000128917	0.002	0.0	0.0	0.0	0.0	0.0	0.0	0.0	0.0	0.0	0.0	0.0
JAG1	P78504	False	JAG1_HUMAN		CPI-SS060B82BBC	ENSG00000101384	1.384	0.434	3.282	0.0	2.376	4.443	0.786	0.0	0.0	0.0	0.0	0.68
[truncated: 3,921 more rows]
