# Supplementary material for: Atlas of multilineage stem cell differentiation reveals TMEM88 as a developmental regulator of blood pressure
Source: Nat Commun. 2025 Feb 4;16:1356. doi: 10.1038/s41467-025-56533-2 (PMC11794859; doi:10.1038/s41467-025-56533-2)
Supplement: Supplementary file 6 — Supplementary Data 3 [file 41467_2025_56533_MOESM6_ESM.zip › cpdb_results/lowXAV_day5_method2/statistical_analysis_deconvoluted_percents_08_21_2024_114404.txt]

gene_name	uniprot	is_complex	protein_name	complex_name	id_cp_interaction	gene	Cluster0	Cluster1	Cluster10	Cluster11	Cluster2	Cluster3	Cluster4	Cluster5	Cluster6	Cluster7	Cluster8	Cluster9
UBASH3B	Q8TF42	True	UBS3B_HUMAN	Dehydroepiandrosterone_bySTS	CPI-CS09B8977D7	ENSG00000154127	0.024	0.0	0.0	0.059	0.029	0.012	0.01	0.0	0.103	0.02	0.048	0.034
UBASH3B	Q8TF42	True	UBS3B_HUMAN	Dehydroepiandrosterone_bySTS	CPI-CS05760BB78	ENSG00000154127	0.024	0.0	0.0	0.059	0.029	0.012	0.01	0.0	0.103	0.02	0.048	0.034
UBASH3B	Q8TF42	True	UBS3B_HUMAN	Dehydroepiandrosterone_bySTS	CPI-CS0259A0EB4	ENSG00000154127	0.024	0.0	0.0	0.059	0.029	0.012	0.01	0.0	0.103	0.02	0.048	0.034
SULT1A1	P50225	True	ST1A1_HUMAN	DHEAsulfate_bySULT2B	CPI-CS099F73A95	ENSG00000196502	0.174	1.0	0.5	0.277	0.217	0.156	0.201	0.0	0.231	0.224	0.048	0.168
SULT1A1	P50225	True	ST1A1_HUMAN	DHEAsulfate_bySULT2B	CPI-CS0D89E7C19	ENSG00000196502	0.174	1.0	0.5	0.277	0.217	0.156	0.201	0.0	0.231	0.224	0.048	0.168
SULT1A1	P50225	True	ST1A1_HUMAN	DHEAsulfate_bySULT2B	CPI-CS0412B081A	ENSG00000196502	0.174	1.0	0.5	0.277	0.217	0.156	0.201	0.0	0.231	0.224	0.048	0.168
SRD5A3	Q9H8P0	True	PORED_HUMAN	Dihydrotestosterone_bySRD5A3	CPI-CS039E9FE7F	ENSG00000128039	0.341	0.667	0.0	0.286	0.309	0.252	0.175	0.2	0.526	0.245	0.238	0.26
SRD5A1	P18405	True	S5A1_HUMAN	Dihydrotestosterone_bySRD5A1	CPI-CS0EC7F7C75	ENSG00000145545	0.311	0.333	0.0	0.134	0.303	0.184	0.163	0.0	0.269	0.184	0.19	0.188
SRD5A2	P31213	True	S5A2_HUMAN	Dihydrotestosterone_bySRD5A2	CPI-CS0D228AF4D	ENSG00000277893	0.0	0.0	0.0	0.025	0.0	0.0	0.0	0.0	0.0	0.0	0.0	0.0
SULT1E1	P49888	True	ST1E1_HUMAN	DHEAsulfate_bySULT1E1	CPI-CS0F71EE8D0	ENSG00000109193	0.0	0.0	0.0	0.0	0.002	0.0	0.002	0.0	0.0	0.0	0.0	0.0
SULT1E1	P49888	True	ST1E1_HUMAN	DHEAsulfate_bySULT1E1	CPI-CS06B596CD2	ENSG00000109193	0.0	0.0	0.0	0.0	0.002	0.0	0.002	0.0	0.0	0.0	0.0	0.0
SULT1E1	P49888	True	ST1E1_HUMAN	DHEAsulfate_bySULT1E1	CPI-CS0917E42F5	ENSG00000109193	0.0	0.0	0.0	0.0	0.002	0.0	0.002	0.0	0.0	0.0	0.0	0.0
CYP21A2	P08686	True	CP21A_HUMAN	Desoxycorticosterone_byCYP21A2	CPI-CS012A5546C	ENSG00000231852	0.0	0.0	0.0	0.0	0.011	0.008	0.002	0.0	0.0	0.01	0.0	0.005
DHCR7	Q9UBM7	True	DHCR7_HUMAN	Desmosterol_byDHCR7	CPI-CS086D3E39F	ENSG00000172893	0.293	1.0	0.5	0.084	0.461	0.28	0.398	0.2	0.474	0.347	0.333	0.207
DHCR7	Q9UBM7	True	DHCR7_HUMAN	Desmosterol_byDHCR7	CPI-CS0DC57DE37	ENSG00000172893	0.293	1.0	0.5	0.084	0.461	0.28	0.398	0.2	0.474	0.347	0.333	0.207
DHCR7	Q9UBM7	True	DHCR7_HUMAN	Cholesterol_byDHCR7	CPI-CS06C6527F4	ENSG00000172893	0.293	1.0	0.5	0.084	0.461	0.28	0.398	0.2	0.474	0.347	0.333	0.207
PTGR1	Q14914	True	PTGR1_HUMAN	12oxoLeukotrieneB4_byPTGR1	CPI-CS0A5B6BD7A	ENSG00000106853	0.88	1.0	1.0	0.84	0.923	0.868	0.815	0.8	0.885	0.918	0.81	0.875
PTGR1	Q14914	True	PTGR1_HUMAN	12oxoLeukotrieneB4_byPTGR1	CPI-CS04A56D5BE	ENSG00000106853	0.88	1.0	1.0	0.84	0.923	0.868	0.815	0.8	0.885	0.918	0.81	0.875
DAGLA	Q9Y4D2	True	DGLA_HUMAN	2arachidonoylglycerol_byDAGLA	CPI-CS03629A52A	ENSG00000134780	0.018	0.0	0.0	0.059	0.055	0.06	0.034	0.2	0.064	0.02	0.095	0.048
DAGLA	Q9Y4D2	True	DGLA_HUMAN	2arachidonoylglycerol_byDAGLA	CPI-CS045C37E64	ENSG00000134780	0.018	0.0	0.0	0.059	0.055	0.06	0.034	0.2	0.064	0.02	0.095	0.048
DAGLB	Q8NCG7	True	DGLB_HUMAN	2arachidonoylglycerol_byDAGLB	CPI-CS007D418BE	ENSG00000164535	0.096	0.0	0.0	0.084	0.125	0.1	0.088	0.0	0.154	0.071	0.095	0.096
DAGLB	Q8NCG7	True	DGLB_HUMAN	2arachidonoylglycerol_byDAGLB	CPI-CS01F7D06F1	ENSG00000164535	0.096	0.0	0.0	0.084	0.125	0.1	0.088	0.0	0.154	0.071	0.095	0.096
ALOX5	P09917	True	LOX5_HUMAN	5SHpETE_byALOX5	CPI-CS016CDFE07	ENSG00000275565	0.0	0.0	0.0	0.025	0.002	0.0	0.002	0.0	0.0	0.0	0.0	0.0
ALOX5	P09917	True	LOX5_HUMAN	5SHpETE_byALOX5	CPI-CS016CDFE07	ENSG00000012779	0.0	0.0	0.0	0.025	0.002	0.0	0.002	0.0	0.0	0.0	0.0	0.0
ALOX5	P09917	True	LOX5_HUMAN	LeukotrieneC4_byLTC4S	CPI-CS0891F5216	ENSG00000275565	0.0	0.0	0.0	0.025	0.002	0.0	0.002	0.0	0.0	0.0	0.0	0.0
ALOX5	P09917	True	LOX5_HUMAN	LeukotrieneC4_byLTC4S	CPI-CS0891F5216	ENSG00000012779	0.0	0.0	0.0	0.025	0.002	0.0	0.002	0.0	0.0	0.0	0.0	0.0
ALOX5	P09917	True	LOX5_HUMAN	LeukotrieneC4_byLTC4S	CPI-CS01FC3CF4D	ENSG00000275565	0.0	0.0	0.0	0.025	0.002	0.0	0.002	0.0	0.0	0.0	0.0	0.0
ALOX5	P09917	True	LOX5_HUMAN	LeukotrieneC4_byLTC4S	CPI-CS01FC3CF4D	ENSG00000012779	0.0	0.0	0.0	0.025	0.002	0.0	0.002	0.0	0.0	0.0	0.0	0.0
ALOX5	P09917	True	LOX5_HUMAN	LeukotrieneC4_byLTC4S	CPI-CS00DCACEEE	ENSG00000275565	0.0	0.0	0.0	0.025	0.002	0.0	0.002	0.0	0.0	0.0	0.0	0.0
ALOX5	P09917	True	LOX5_HUMAN	LeukotrieneC4_byLTC4S	CPI-CS00DCACEEE	ENSG00000012779	0.0	0.0	0.0	0.025	0.002	0.0	0.002	0.0	0.0	0.0	0.0	0.0
ALOX5	P09917	True	LOX5_HUMAN	LipoxinA4_byALOX5	CPI-CS087E1C654	ENSG00000275565	0.0	0.0	0.0	0.025	0.002	0.0	0.002	0.0	0.0	0.0	0.0	0.0
ALOX5	P09917	True	LOX5_HUMAN	LipoxinA4_byALOX5	CPI-CS087E1C654	ENSG00000012779	0.0	0.0	0.0	0.025	0.002	0.0	0.002	0.0	0.0	0.0	0.0	0.0
LTC4S	Q16873	True	LTC4S_HUMAN	5SHpETE_byALOX5	CPI-CS016CDFE07	ENSG00000283887	0.0	0.0	0.0	0.025	0.002	0.0	0.002	0.0	0.0	0.0	0.0	0.0
LTC4S	Q16873	True	LTC4S_HUMAN	5SHpETE_byALOX5	CPI-CS016CDFE07	ENSG00000213316	0.0	0.0	0.0	0.025	0.002	0.0	0.002	0.0	0.0	0.0	0.0	0.0
LTC4S	Q16873	True	LTC4S_HUMAN	LeukotrieneC4_byLTC4S	CPI-CS0891F5216	ENSG00000283887	0.0	0.0	0.0	0.025	0.002	0.0	0.002	0.0	0.0	0.0	0.0	0.0
LTC4S	Q16873	True	LTC4S_HUMAN	LeukotrieneC4_byLTC4S	CPI-CS0891F5216	ENSG00000213316	0.0	0.0	0.0	0.025	0.002	0.0	0.002	0.0	0.0	0.0	0.0	0.0
LTC4S	Q16873	True	LTC4S_HUMAN	LeukotrieneC4_byLTC4S	CPI-CS01FC3CF4D	ENSG00000283887	0.0	0.0	0.0	0.025	0.002	0.0	0.002	0.0	0.0	0.0	0.0	0.0
LTC4S	Q16873	True	LTC4S_HUMAN	LeukotrieneC4_byLTC4S	CPI-CS01FC3CF4D	ENSG00000213316	0.0	0.0	0.0	0.025	0.002	0.0	0.002	0.0	0.0	0.0	0.0	0.0
LTC4S	Q16873	True	LTC4S_HUMAN	LeukotrieneC4_byLTC4S	CPI-CS00DCACEEE	ENSG00000283887	0.0	0.0	0.0	0.025	0.002	0.0	0.002	0.0	0.0	0.0	0.0	0.0
LTC4S	Q16873	True	LTC4S_HUMAN	LeukotrieneC4_byLTC4S	CPI-CS00DCACEEE	ENSG00000213316	0.0	0.0	0.0	0.025	0.002	0.0	0.002	0.0	0.0	0.0	0.0	0.0
LTC4S	Q16873	True	LTC4S_HUMAN	LipoxinA4_byALOX5	CPI-CS087E1C654	ENSG00000283887	0.0	0.0	0.0	0.025	0.002	0.0	0.002	0.0	0.0	0.0	0.0	0.0
LTC4S	Q16873	True	LTC4S_HUMAN	LipoxinA4_byALOX5	CPI-CS087E1C654	ENSG00000213316	0.0	0.0	0.0	0.025	0.002	0.0	0.002	0.0	0.0	0.0	0.0	0.0
LTC4S	Q16873	True	LTC4S_HUMAN	LTC4_byLTC4S	CPI-CS0215886EA	ENSG00000283887	0.066	0.0	0.0	0.059	0.221	0.152	0.131	0.2	0.115	0.082	0.238	0.159
LTC4S	Q16873	True	LTC4S_HUMAN	LTC4_byLTC4S	CPI-CS0215886EA	ENSG00000213316	0.066	0.0	0.0	0.059	0.221	0.152	0.131	0.2	0.115	0.082	0.238	0.159
LTC4S	Q16873	True	LTC4S_HUMAN	LTC4_byLTC4S	CPI-CS077A507B6	ENSG00000283887	0.066	0.0	0.0	0.059	0.221	0.152	0.131	0.2	0.115	0.082	0.238	0.159
LTC4S	Q16873	True	LTC4S_HUMAN	LTC4_byLTC4S	CPI-CS077A507B6	ENSG00000213316	0.066	0.0	0.0	0.059	0.221	0.152	0.131	0.2	0.115	0.082	0.238	0.159
ALOX5AP	P20292	True	AL5AP_HUMAN	5SHpETE_byALOX5	CPI-CS016CDFE07	ENSG00000132965	0.0	0.0	0.0	0.025	0.002	0.0	0.002	0.0	0.0	0.0	0.0	0.0
ALOX5AP	P20292	True	AL5AP_HUMAN	LeukotrieneC4_byLTC4S	CPI-CS0891F5216	ENSG00000132965	0.0	0.0	0.0	0.025	0.002	0.0	0.002	0.0	0.0	0.0	0.0	0.0
ALOX5AP	P20292	True	AL5AP_HUMAN	LeukotrieneC4_byLTC4S	CPI-CS01FC3CF4D	ENSG00000132965	0.0	0.0	0.0	0.025	0.002	0.0	0.002	0.0	0.0	0.0	0.0	0.0
ALOX5AP	P20292	True	AL5AP_HUMAN	LeukotrieneC4_byLTC4S	CPI-CS00DCACEEE	ENSG00000132965	0.0	0.0	0.0	0.025	0.002	0.0	0.002	0.0	0.0	0.0	0.0	0.0
ALOX5AP	P20292	True	AL5AP_HUMAN	LipoxinA4_byALOX5	CPI-CS087E1C654	ENSG00000132965	0.0	0.0	0.0	0.025	0.002	0.0	0.002	0.0	0.0	0.0	0.0	0.0
INHBA	P08476	True	INHBA_HUMAN	Inhibin_ligand_A	CPI-CC07611BF54	ENSG00000122641	0.0	0.0	0.0	0.0	0.0	0.0	0.0	0.0	0.0	0.0	0.0	0.005
INHBA	P08476	True	INHBA_HUMAN	Inhibin_ligand_A	CPI-CC07323E253	ENSG00000122641	0.0	0.0	0.0	0.0	0.0	0.0	0.0	0.0	0.0	0.0	0.0	0.005
INHBA	P08476	True	INHBA_HUMAN	Inhibin_ligand_A	CPI-CC04553E312	ENSG00000122641	0.0	0.0	0.0	0.0	0.0	0.0	0.0	0.0	0.0	0.0	0.0	0.005
INHBA	P08476	True	INHBA_HUMAN	Inhibin_ligand_A	CPI-CC0FA8B4931	ENSG00000122641	0.0	0.0	0.0	0.0	0.0	0.0	0.0	0.0	0.0	0.0	0.0	0.005
INHBA	P08476	True	INHBA_HUMAN	Inhibin_ligand_A	CPI-CC0BDA1C176	ENSG00000122641	0.0	0.0	0.0	0.0	0.0	0.0	0.0	0.0	0.0	0.0	0.0	0.005
INHBA	P08476	True	INHBA_HUMAN	Inhibin_ligand_A	CPI-CC0C1E0C4B7	ENSG00000122641	0.0	0.0	0.0	0.0	0.0	0.0	0.0	0.0	0.0	0.0	0.0	0.005
INHA	P05111	True	INHA_HUMAN	Inhibin_ligand_A	CPI-CC07611BF54	ENSG00000123999	0.0	0.0	0.0	0.0	0.0	0.0	0.0	0.0	0.0	0.0	0.0	0.005
INHA	P05111	True	INHA_HUMAN	Inhibin_ligand_A	CPI-CC07323E253	ENSG00000123999	0.0	0.0	0.0	0.0	0.0	0.0	0.0	0.0	0.0	0.0	0.0	0.005
INHA	P05111	True	INHA_HUMAN	Inhibin_ligand_A	CPI-CC04553E312	ENSG00000123999	0.0	0.0	0.0	0.0	0.0	0.0	0.0	0.0	0.0	0.0	0.0	0.005
INHA	P05111	True	INHA_HUMAN	Inhibin_ligand_A	CPI-CC0FA8B4931	ENSG00000123999	0.0	0.0	0.0	0.0	0.0	0.0	0.0	0.0	0.0	0.0	0.0	0.005
INHA	P05111	True	INHA_HUMAN	Inhibin_ligand_A	CPI-CC0BDA1C176	ENSG00000123999	0.0	0.0	0.0	0.0	0.0	0.0	0.0	0.0	0.0	0.0	0.0	0.005
INHA	P05111	True	INHA_HUMAN	Inhibin_ligand_A	CPI-CC0C1E0C4B7	ENSG00000123999	0.0	0.0	0.0	0.0	0.0	0.0	0.0	0.0	0.0	0.0	0.0	0.005
CYP17A1	P05093	True	CP17A_HUMAN	Androstenedione_byCYP17A1	CPI-CS0D5502736	ENSG00000148795	0.006	0.0	0.0	0.0	0.0	0.004	0.002	0.0	0.0	0.0	0.0	0.0
ALDH1A1	P00352	True	AL1A1_HUMAN	atRetinoicAcid_byALDH1A1	CPI-CC0010C54C6	ENSG00000165092	0.03	0.0	0.5	0.025	0.018	0.004	0.004	0.2	0.013	0.02	0.048	0.01
ALDH1A1	P00352	True	AL1A1_HUMAN	atRetinoicAcid_byALDH1A1	CPI-CC048F01E8D	ENSG00000165092	0.03	0.0	0.5	0.025	0.018	0.004	0.004	0.2	0.013	0.02	0.048	0.01
ALDH1A1	P00352	True	AL1A1_HUMAN	atRetinoicAcid_byALDH1A1	CPI-CC06F5021B7	ENSG00000165092	0.03	0.0	0.5	0.025	0.018	0.004	0.004	0.2	0.013	0.02	0.048	0.01
ALDH1A1	P00352	True	AL1A1_HUMAN	atRetinoicAcid_byALDH1A1	CPI-CC036F9AC3C	ENSG00000165092	0.03	0.0	0.5	0.025	0.018	0.004	0.004	0.2	0.013	0.02	0.048	0.01
ALDH1A1	P00352	True	AL1A1_HUMAN	atRetinoicAcid_byALDH1A1	CPI-CC065AB1F5E	ENSG00000165092	0.03	0.0	0.5	0.025	0.018	0.004	0.004	0.2	0.013	0.02	0.048	0.01
ALDH1A1	P00352	True	AL1A1_HUMAN	atRetinoicAcid_byALDH1A1	CPI-CC01AF691C1	ENSG00000165092	0.03	0.0	0.5	0.025	0.018	0.004	0.004	0.2	0.013	0.02	0.048	0.01
ALDH1A1	P00352	True	AL1A1_HUMAN	atRetinoicAcid_byALDH1A1	CPI-CC0A31C8D8B	ENSG00000165092	0.03	0.0	0.5	0.025	0.018	0.004	0.004	0.2	0.013	0.02	0.048	0.01
ALDH1A1	P00352	True	AL1A1_HUMAN	atRetinoicAcid_byALDH1A1	CPI-CC0A06D2C2D	ENSG00000165092	0.03	0.0	0.5	0.025	0.018	0.004	0.004	0.2	0.013	0.02	0.048	0.01
ALDH1A1	P00352	True	AL1A1_HUMAN	atRetinoicAcid_byALDH1A1	CPI-CC0E829C954	ENSG00000165092	0.03	0.0	0.5	0.025	0.018	0.004	0.004	0.2	0.013	0.02	0.048	0.01
ALDH1A1	P00352	True	AL1A1_HUMAN	atRetinoicAcid_byALDH1A1	CPI-CS08EE9E5CE	ENSG00000165092	0.03	0.0	0.5	0.025	0.018	0.004	0.004	0.2	0.013	0.02	0.048	0.01
ALDH1A2	O94788	True	AL1A2_HUMAN	atRetinoicAcid_byALDH1A2	CPI-CC0C61DFEC5	ENSG00000128918	0.036	0.0	0.0	0.05	0.007	0.008	0.072	0.0	0.013	0.031	0.048	0.25
ALDH1A2	O94788	True	AL1A2_HUMAN	atRetinoicAcid_byALDH1A2	CPI-CC03C7C010D	ENSG00000128918	0.036	0.0	0.0	0.05	0.007	0.008	0.072	0.0	0.013	0.031	0.048	0.25
ALDH1A2	O94788	True	AL1A2_HUMAN	atRetinoicAcid_byALDH1A2	CPI-CC021B19C0E	ENSG00000128918	0.036	0.0	0.0	0.05	0.007	0.008	0.072	0.0	0.013	0.031	0.048	0.25
ALDH1A2	O94788	True	AL1A2_HUMAN	atRetinoicAcid_byALDH1A2	CPI-CC061CCD0A0	ENSG00000128918	0.036	0.0	0.0	0.05	0.007	0.008	0.072	0.0	0.013	0.031	0.048	0.25
ALDH1A2	O94788	True	AL1A2_HUMAN	atRetinoicAcid_byALDH1A2	CPI-CC066507DFB	ENSG00000128918	0.036	0.0	0.0	0.05	0.007	0.008	0.072	0.0	0.013	0.031	0.048	0.25
ALDH1A2	O94788	True	AL1A2_HUMAN	atRetinoicAcid_byALDH1A2	CPI-CC000118AA2	ENSG00000128918	0.036	0.0	0.0	0.05	0.007	0.008	0.072	0.0	0.013	0.031	0.048	0.25
ALDH1A2	O94788	True	AL1A2_HUMAN	atRetinoicAcid_byALDH1A2	CPI-CC0B7C148C8	ENSG00000128918	0.036	0.0	0.0	0.05	0.007	0.008	0.072	0.0	0.013	0.031	0.048	0.25
ALDH1A2	O94788	True	AL1A2_HUMAN	atRetinoicAcid_byALDH1A2	CPI-CC0974AE49B	ENSG00000128918	0.036	0.0	0.0	0.05	0.007	0.008	0.072	0.0	0.013	0.031	0.048	0.25
ALDH1A2	O94788	True	AL1A2_HUMAN	atRetinoicAcid_byALDH1A2	CPI-CC071BF7D12	ENSG00000128918	0.036	0.0	0.0	0.05	0.007	0.008	0.072	0.0	0.013	0.031	0.048	0.25
ALDH1A2	O94788	True	AL1A2_HUMAN	atRetinoicAcid_byALDH1A2	CPI-CS033058D2B	ENSG00000128918	0.036	0.0	0.0	0.05	0.007	0.008	0.072	0.0	0.013	0.031	0.048	0.25
ALDH1A3	P47895	True	AL1A3_HUMAN	atRetinoicAcid_byALDH1A3	CPI-CC03F7FB36A	ENSG00000184254	0.042	0.0	0.0	0.0	0.022	0.024	0.01	0.0	0.103	0.082	0.095	0.014
ALDH1A3	P47895	True	AL1A3_HUMAN	atRetinoicAcid_byALDH1A3	CPI-CC0564402E8	ENSG00000184254	0.042	0.0	0.0	0.0	0.022	0.024	0.01	0.0	0.103	0.082	0.095	0.014
ALDH1A3	P47895	True	AL1A3_HUMAN	atRetinoicAcid_byALDH1A3	CPI-CC039D8C2A7	ENSG00000184254	0.042	0.0	0.0	0.0	0.022	0.024	0.01	0.0	0.103	0.082	0.095	0.014
ALDH1A3	P47895	True	AL1A3_HUMAN	atRetinoicAcid_byALDH1A3	CPI-CC0D32DC80C	ENSG00000184254	0.042	0.0	0.0	0.0	0.022	0.024	0.01	0.0	0.103	0.082	0.095	0.014
ALDH1A3	P47895	True	AL1A3_HUMAN	atRetinoicAcid_byALDH1A3	CPI-CC0BD81688E	ENSG00000184254	0.042	0.0	0.0	0.0	0.022	0.024	0.01	0.0	0.103	0.082	0.095	0.014
ALDH1A3	P47895	True	AL1A3_HUMAN	atRetinoicAcid_byALDH1A3	CPI-CC0BEBB9C26	ENSG00000184254	0.042	0.0	0.0	0.0	0.022	0.024	0.01	0.0	0.103	0.082	0.095	0.014
ALDH1A3	P47895	True	AL1A3_HUMAN	atRetinoicAcid_byALDH1A3	CPI-CC07CAD6A4A	ENSG00000184254	0.042	0.0	0.0	0.0	0.022	0.024	0.01	0.0	0.103	0.082	0.095	0.014
ALDH1A3	P47895	True	AL1A3_HUMAN	atRetinoicAcid_byALDH1A3	CPI-CC09B046394	ENSG00000184254	0.042	0.0	0.0	0.0	0.022	0.024	0.01	0.0	0.103	0.082	0.095	0.014
ALDH1A3	P47895	True	AL1A3_HUMAN	atRetinoicAcid_byALDH1A3	CPI-CC00B974CC4	ENSG00000184254	0.042	0.0	0.0	0.0	0.022	0.024	0.01	0.0	0.103	0.082	0.095	0.014
ALDH1A3	P47895	True	AL1A3_HUMAN	atRetinoicAcid_byALDH1A3	CPI-CS0C61C245A	ENSG00000184254	0.042	0.0	0.0	0.0	0.022	0.024	0.01	0.0	0.103	0.082	0.095	0.014
BMPR1B	O00238	True	BMR1B_HUMAN	BMPR1B_BMPR2	CPI-CS0569B9B91	ENSG00000138696	0.03	0.0	0.0	0.042	0.169	0.18	0.09	0.0	0.09	0.082	0.286	0.072
BMPR2	Q13873	True	BMPR2_HUMAN	BMPR1B_BMPR2	CPI-CS0569B9B91	ENSG00000204217	0.03	0.0	0.0	0.042	0.169	0.18	0.09	0.0	0.09	0.082	0.286	0.072
CYP27B1	O15528	True	CP27B_HUMAN	Calcitriol_byCYP27B1	CPI-CS01DAEDE79	ENSG00000111012	0.006	0.0	0.0	0.008	0.011	0.008	0.002	0.0	0.0	0.031	0.0	0.01
CEL	P19835	True	CEL_HUMAN	Cholesterol_byCEL	CPI-CS06A0713BD	ENSG00000170835	0.012	0.0	0.0	0.025	0.009	0.008	0.014	0.0	0.0	0.01	0.0	0.005
DHCR24	Q15392	True	DHC24_HUMAN	Cholesterol_byDHCR24	CPI-CS0D81115C8	ENSG00000116133	0.473	1.0	0.0	0.336	0.684	0.564	0.247	0.0	0.641	0.429	0.286	0.298
LIPA	P38571	True	LICH_HUMAN	Cholesterol_byLIPA	CPI-CS0406B0B69	ENSG00000107798	0.269	0.667	0.0	0.361	0.243	0.192	0.263	0.0	0.474	0.214	0.286	0.25
PNMT	P11086	True	PNMT_HUMAN	Epinephrine_byPNMT	CPI-CS05F96EA59	ENSG00000141744	0.15	0.667	0.0	0.034	0.037	0.016	0.05	0.0	0.09	0.051	0.095	0.043
PNMT	P11086	True	PNMT_HUMAN	Epinephrine_byPNMT	CPI-CS0D33FF37B	ENSG00000141744	0.15	0.667	0.0	0.034	0.037	0.016	0.05	0.0	0.09	0.051	0.095	0.043
PNMT	P11086	True	PNMT_HUMAN	Epinephrine_byPNMT	CPI-CS0A5499A2C	ENSG00000141744	0.15	0.667	0.0	0.034	0.037	0.016	0.05	0.0	0.09	0.051	0.095	0.043
PNMT	P11086	True	PNMT_HUMAN	Epinephrine_byPNMT	CPI-CS0AB9AD0C3	ENSG00000141744	0.15	0.667	0.0	0.034	0.037	0.016	0.05	0.0	0.09	0.051	0.095	0.043
PNMT	P11086	True	PNMT_HUMAN	Epinephrine_byPNMT	CPI-CS07947C107	ENSG00000141744	0.15	0.667	0.0	0.034	0.037	0.016	0.05	0.0	0.09	0.051	0.095	0.043
PNMT	P11086	True	PNMT_HUMAN	Epinephrine_byPNMT	CPI-CS0D4E32D9D	ENSG00000141744	0.15	0.667	0.0	0.034	0.037	0.016	0.05	0.0	0.09	0.051	0.095	0.043
PNMT	P11086	True	PNMT_HUMAN	Epinephrine_byPNMT	CPI-CS043102EAA	ENSG00000141744	0.15	0.667	0.0	0.034	0.037	0.016	0.05	0.0	0.09	0.051	0.095	0.043
PNMT	P11086	True	PNMT_HUMAN	Epinephrine_byPNMT	CPI-CS09918B680	ENSG00000141744	0.15	0.667	0.0	0.034	0.037	0.016	0.05	0.0	0.09	0.051	0.095	0.043
PNMT	P11086	True	PNMT_HUMAN	Adrenaline_byPNMT_and_SLC18A2	CPI-CS06FE13C35	ENSG00000141744	0.0	0.0	0.0	0.0	0.004	0.0	0.004	0.0	0.0	0.0	0.0	0.0
PNMT	P11086	True	PNMT_HUMAN	Adrenaline_byPNMT_and_SLC18A2	CPI-CS04C3CEB1B	ENSG00000141744	0.0	0.0	0.0	0.0	0.004	0.0	0.004	0.0	0.0	0.0	0.0	0.0
PNMT	P11086	True	PNMT_HUMAN	Adrenaline_byPNMT_and_SLC18A2	CPI-CS0C22FCA29	ENSG00000141744	0.0	0.0	0.0	0.0	0.004	0.0	0.004	0.0	0.0	0.0	0.0	0.0
PNMT	P11086	True	PNMT_HUMAN	Adrenaline_byPNMT_and_SLC18A2	CPI-CS00979A178	ENSG00000141744	0.0	0.0	0.0	0.0	0.004	0.0	0.004	0.0	0.0	0.0	0.0	0.0
PNMT	P11086	True	PNMT_HUMAN	Adrenaline_byPNMT_and_SLC18A2	CPI-CS0CCD9D09E	ENSG00000141744	0.0	0.0	0.0	0.0	0.004	0.0	0.004	0.0	0.0	0.0	0.0	0.0
PNMT	P11086	True	PNMT_HUMAN	Adrenaline_byPNMT_and_SLC18A2	CPI-CS0E52EA029	ENSG00000141744	0.0	0.0	0.0	0.0	0.004	0.0	0.004	0.0	0.0	0.0	0.0	0.0
PNMT	P11086	True	PNMT_HUMAN	Adrenaline_byPNMT_and_SLC18A2	CPI-CS08E4B4F26	ENSG00000141744	0.0	0.0	0.0	0.0	0.004	0.0	0.004	0.0	0.0	0.0	0.0	0.0
PNMT	P11086	True	PNMT_HUMAN	Adrenaline_byPNMT_and_SLC18A2	CPI-CS09B74556F	ENSG00000141744	0.0	0.0	0.0	0.0	0.004	0.0	0.004	0.0	0.0	0.0	0.0	0.0
CYP19A1	P11511	True	CP19A_HUMAN	Estradiol_byCYP19A1	CPI-CS029C8858F	ENSG00000137869	0.0	0.0	0.0	0.0	0.002	0.004	0.006	0.0	0.0	0.0	0.0	0.0
CYP19A1	P11511	True	CP19A_HUMAN	Estradiol_byCYP19A1	CPI-CS0B87D36A1	ENSG00000137869	0.0	0.0	0.0	0.0	0.002	0.004	0.006	0.0	0.0	0.0	0.0	0.0
CYP19A1	P11511	True	CP19A_HUMAN	Estradiol_byCYP19A1	CPI-CS0DAC88EFA	ENSG00000137869	0.0	0.0	0.0	0.0	0.002	0.004	0.006	0.0	0.0	0.0	0.0	0.0
CYP19A1	P11511	True	CP19A_HUMAN	Estradiol_byCYP19A1	CPI-CS0669F64A4	ENSG00000137869	0.0	0.0	0.0	0.0	0.002	0.004	0.006	0.0	0.0	0.0	0.0	0.0
HSD17B1	P14061	True	DHB1_HUMAN	Estradiol_byHSD17B1	CPI-CS0168A25C9	ENSG00000108786	0.114	0.667	0.5	0.034	0.107	0.112	0.074	0.0	0.09	0.112	0.048	0.072
HSD17B1	P14061	True	DHB1_HUMAN	Estradiol_byHSD17B1	CPI-CS0A04F7238	ENSG00000108786	0.114	0.667	0.5	0.034	0.107	0.112	0.074	0.0	0.09	0.112	0.048	0.072
HSD17B1	P14061	True	DHB1_HUMAN	Estradiol_byHSD17B1	CPI-CS0B08AEA2D	ENSG00000108786	0.114	0.667	0.5	0.034	0.107	0.112	0.074	0.0	0.09	0.112	0.048	0.072
HSD17B1	P14061	True	DHB1_HUMAN	Estradiol_byHSD17B1	CPI-CS0EF401B5F	ENSG00000108786	0.114	0.667	0.5	0.034	0.107	0.112	0.074	0.0	0.09	0.112	0.048	0.072
FGA	P02671	True	FIBA_HUMAN	fibrinogen	CPI-CC066E261AE	ENSG00000171560	0.006	0.0	0.0	0.0	0.009	0.004	0.006	0.4	0.0	0.0	0.0	0.0
FGG	P02679	True	FIBG_HUMAN	fibrinogen	CPI-CC066E261AE	ENSG00000171557	0.006	0.0	0.0	0.0	0.009	0.004	0.006	0.4	0.0	0.0	0.0	0.0
FGB	P02675	True	FIBB_HUMAN	fibrinogen	CPI-CC066E261AE	ENSG00000171564	0.006	0.0	0.0	0.0	0.009	0.004	0.006	0.4	0.0	0.0	0.0	0.0
CGA	P01215	True	GLHA_HUMAN	glyco_Lutropin	CPI-CS00442A4B6	ENSG00000135346	0.0	0.0	0.0	0.0	0.004	0.004	0.0	0.0	0.0	0.0	0.0	0.0
CGA	P01215	True	GLHA_HUMAN	hCGB7_complex	CPI-CS0FCFDA7E5	ENSG00000135346	0.0	0.0	0.0	0.0	0.0	0.0	0.0	0.0	0.0	0.0	0.0	0.0
LHB	P01229	True	LSHB_HUMAN	glyco_Lutropin	CPI-CS00442A4B6	ENSG00000104826	0.0	0.0	0.0	0.0	0.004	0.004	0.0	0.0	0.0	0.0	0.0	0.0
HDC	P19113	True	DCHS_HUMAN	Histamine_byHDC	CPI-CS0B6CBE509	ENSG00000140287	0.0	0.0	0.0	0.0	0.0	0.0	0.004	0.0	0.0	0.02	0.0	0.0
HDC	P19113	True	DCHS_HUMAN	Histamine_byHDC	CPI-CS0FF6E7611	ENSG00000140287	0.0	0.0	0.0	0.0	0.0	0.0	0.004	0.0	0.0	0.02	0.0	0.0
HDC	P19113	True	DCHS_HUMAN	Histamine_byHDC	CPI-CS045AC7D7C	ENSG00000140287	0.0	0.0	0.0	0.0	0.0	0.0	0.004	0.0	0.0	0.02	0.0	0.0
HDC	P19113	True	DCHS_HUMAN	Histamine_byHDC	CPI-CS0D98D69FC	ENSG00000140287	0.0	0.0	0.0	0.0	0.0	0.0	0.004	0.0	0.0	0.02	0.0	0.0
EBI3	Q14213	True	IL27B_HUMAN	IL35	CPI-CC0D8A77C69	ENSG00000105246	0.0	0.0	0.0	0.0	0.0	0.0	0.0	0.0	0.0	0.0	0.0	0.005
IL12A	P29459	True	IL12A_HUMAN	IL35	CPI-CC0D8A77C69	ENSG00000168811	0.0	0.0	0.0	0.0	0.0	0.0	0.0	0.0	0.0	0.0	0.0	0.005
ITGB1	P05556	True	ITB1_HUMAN	integrin_aVb1_complex	CPI-CS0D69D106B	ENSG00000150093	0.371	0.333	0.5	0.689	0.526	0.448	0.46	0.2	0.487	0.48	0.619	0.452
ITGB1	P05556	True	ITB1_HUMAN	integrin_aVb1_complex	CPI-CS0F34D034A	ENSG00000150093	0.371	0.333	0.5	0.689	0.526	0.448	0.46	0.2	0.487	0.48	0.619	0.452
ITGAV	P06756	True	ITAV_HUMAN	integrin_aVb1_complex	CPI-CS0D69D106B	ENSG00000138448	0.371	0.333	0.5	0.689	0.526	0.448	0.46	0.2	0.487	0.48	0.619	0.452
ITGAV	P06756	True	ITAV_HUMAN	integrin_aVb1_complex	CPI-CS0F34D034A	ENSG00000138448	0.371	0.333	0.5	0.689	0.526	0.448	0.46	0.2	0.487	0.48	0.619	0.452
ITGAV	P06756	True	ITAV_HUMAN	integrin_aVb5_complex	CPI-CS0661098EC	ENSG00000138448	0.371	0.333	0.5	0.529	0.526	0.448	0.46	0.2	0.462	0.469	0.619	0.452
ITGB5	P18084	True	ITB5_HUMAN	integrin_aVb5_complex	CPI-CS0661098EC	ENSG00000082781	0.371	0.333	0.5	0.529	0.526	0.448	0.46	0.2	0.462	0.469	0.619	0.452
LTA4H	P09960	True	LKHA4_HUMAN	LeukotrieneB4_byLTA4H	CPI-CS0AFE4D0CB	ENSG00000111144	0.737	0.667	0.5	0.277	0.708	0.696	0.576	0.6	0.679	0.582	0.476	0.553
LTA4H	P09960	True	LKHA4_HUMAN	LeukotrieneB4_byLTA4H	CPI-CS047D9C0D7	ENSG00000111144	0.737	0.667	0.5	0.277	0.708	0.696	0.576	0.6	0.679	0.582	0.476	0.553
LTA4H	P09960	True	LKHA4_HUMAN	LeukotrieneB4_byLTA4H	CPI-CS0F5B070C5	ENSG00000111144	0.737	0.667	0.5	0.277	0.708	0.696	0.576	0.6	0.679	0.582	0.476	0.553
GGT1	P19440	True	GGT1_HUMAN	LeukotrieneD4_byGGT1	CPI-CS0C4ABE334	ENSG00000286070	0.0	0.0	0.0	0.0	0.0	0.0	0.002	0.0	0.0	0.02	0.0	0.0
GGT1	P19440	True	GGT1_HUMAN	LeukotrieneD4_byGGT1	CPI-CS0C4ABE334	ENSG00000100031	0.0	0.0	0.0	0.0	0.0	0.0	0.002	0.0	0.0	0.02	0.0	0.0
GGT1	P19440	True	GGT1_HUMAN	LeukotrieneD4_byGGT1	CPI-CS0A0F970F5	ENSG00000286070	0.0	0.0	0.0	0.0	0.0	0.0	0.002	0.0	0.0	0.02	0.0	0.0
GGT1	P19440	True	GGT1_HUMAN	LeukotrieneD4_byGGT1	CPI-CS0A0F970F5	ENSG00000100031	0.0	0.0	0.0	0.0	0.0	0.0	0.002	0.0	0.0	0.02	0.0	0.0
GGT1	P19440	True	GGT1_HUMAN	LeukotrieneD4_byGGT1	CPI-CS0957C3253	ENSG00000286070	0.0	0.0	0.0	0.0	0.0	0.0	0.002	0.0	0.0	0.02	0.0	0.0
GGT1	P19440	True	GGT1_HUMAN	LeukotrieneD4_byGGT1	CPI-CS0957C3253	ENSG00000100031	0.0	0.0	0.0	0.0	0.0	0.0	0.002	0.0	0.0	0.02	0.0	0.0
GGT1	P19440	True	GGT1_HUMAN	LTD4_byGGT1	CPI-CS066F8F865	ENSG00000286070	0.066	0.0	0.0	0.008	0.09	0.112	0.054	0.0	0.013	0.082	0.0	0.029
GGT1	P19440	True	GGT1_HUMAN	LTD4_byGGT1	CPI-CS066F8F865	ENSG00000100031	0.066	0.0	0.0	0.008	0.09	0.112	0.054	0.0	0.013	0.082	0.0	0.029
GGT1	P19440	True	GGT1_HUMAN	LTD4_byGGT1	CPI-CS0E87D8FFA	ENSG00000286070	0.066	0.0	0.0	0.008	0.09	0.112	0.054	0.0	0.013	0.082	0.0	0.029
GGT1	P19440	True	GGT1_HUMAN	LTD4_byGGT1	CPI-CS0E87D8FFA	ENSG00000100031	0.066	0.0	0.0	0.008	0.09	0.112	0.054	0.0	0.013	0.082	0.0	0.029
GGT5	P36269	True	GGT5_HUMAN	LeukotrieneD4_byGGT1	CPI-CS0C4ABE334	ENSG00000099998	0.0	0.0	0.0	0.0	0.0	0.0	0.002	0.0	0.0	0.02	0.0	0.0
GGT5	P36269	True	GGT5_HUMAN	LeukotrieneD4_byGGT1	CPI-CS0A0F970F5	ENSG00000099998	0.0	0.0	0.0	0.0	0.0	0.0	0.002	0.0	0.0	0.02	0.0	0.0
GGT5	P36269	True	GGT5_HUMAN	LeukotrieneD4_byGGT1	CPI-CS0957C3253	ENSG00000099998	0.0	0.0	0.0	0.0	0.0	0.0	0.002	0.0	0.0	0.02	0.0	0.0
DPEP1	P16444	True	DPEP1_HUMAN	LeukotrieneE4_byDPEP1	CPI-CS0150916A7	ENSG00000015413	0.234	0.333	0.0	0.202	0.202	0.164	0.283	0.4	0.051	0.184	0.286	0.26
DPEP1	P16444	True	DPEP1_HUMAN	LeukotrieneE4_byDPEP1	CPI-CS08225A985	ENSG00000015413	0.234	0.333	0.0	0.202	0.202	0.164	0.283	0.4	0.051	0.184	0.286	0.26
DPEP2	Q9H4A9	True	DPEP2_HUMAN	LeukotrieneE4_byDPEP2	CPI-CS048E474A5	ENSG00000167261	0.0	0.0	0.0	0.0	0.002	0.0	0.0	0.0	0.0	0.0	0.048	0.0
DPEP2	Q9H4A9	True	DPEP2_HUMAN	LeukotrieneE4_byDPEP2	CPI-CS058C0BB88	ENSG00000167261	0.0	0.0	0.0	0.0	0.002	0.0	0.0	0.0	0.0	0.0	0.048	0.0
DPEP3	Q9H4B8	True	DPEP3_HUMAN	LeukotrieneE4_byDPEP3	CPI-CS0C89AD6A7	ENSG00000141096	0.03	0.0	0.0	0.0	0.002	0.008	0.004	0.0	0.0	0.0	0.0	0.038
DPEP3	Q9H4B8	True	DPEP3_HUMAN	LeukotrieneE4_byDPEP3	CPI-CS0208210C9	ENSG00000141096	0.03	0.0	0.0	0.0	0.002	0.008	0.004	0.0	0.0	0.0	0.0	0.038
ALOX12	P18054	True	LOX12_HUMAN	LipoxinA4_byALOX12	CPI-CS0C1CAC8F7	ENSG00000108839	0.006	0.0	0.0	0.0	0.007	0.004	0.002	0.0	0.013	0.0	0.0	0.01
TPO	P07202	True	PERT_HUMAN	Lthyroxine_byTPO	CPI-CS0245870E9	ENSG00000115705	0.0	0.0	0.0	0.0	0.0	0.0	0.002	0.0	0.0	0.0	0.0	0.0
CYP11A1	P05108	True	CP11A_HUMAN	Pregnenolone_byCYP11A1	CPI-CS06A285DD6	ENSG00000140459	0.15	0.0	0.0	0.092	0.116	0.1	0.179	0.0	0.128	0.133	0.0	0.125
FDX2	Q6P4F2	True	FDX2_HUMAN	Pregnenolone_byCYP11A1	CPI-CS06A285DD6	ENSG00000267673	0.15	0.0	0.0	0.092	0.116	0.1	0.179	0.0	0.128	0.133	0.0	0.125
FDX1	P10109	True	ADX_HUMAN	Pregnenolone_byCYP11A1	CPI-CS06A285DD6	ENSG00000137714	0.15	0.0	0.0	0.092	0.116	0.1	0.179	0.0	0.128	0.133	0.0	0.125
FDXR	P22570	True	ADRO_HUMAN	Pregnenolone_byCYP11A1	CPI-CS06A285DD6	ENSG00000161513	0.15	0.0	0.0	0.092	0.116	0.1	0.179	0.0	0.128	0.133	0.0	0.125
PTGIS	Q16647	True	PTGIS_HUMAN	Prostacyclin_byPTGIS	CPI-CS09A35DD21	ENSG00000124212	0.138	0.0	0.0	0.008	0.079	0.044	0.046	0.0	0.026	0.051	0.048	0.077
AKR1C3	P42330	True	AK1C3_HUMAN	ProstaglandinD2_byAKR1C3	CPI-CS0D78DAC70	ENSG00000196139	0.096	0.0	0.0	0.395	0.206	0.284	0.084	0.4	0.115	0.122	0.048	0.111
AKR1C3	P42330	True	AK1C3_HUMAN	ProstaglandinD2_byAKR1C3	CPI-CS0F3C15BCC	ENSG00000196139	0.096	0.0	0.0	0.395	0.206	0.284	0.084	0.4	0.115	0.122	0.048	0.111
PTGES	O14684	True	PTGES_HUMAN	ProstaglandinE2_byPTGES	CPI-CS09DCEBC2B	ENSG00000148344	0.006	0.0	0.5	0.0	0.004	0.004	0.006	0.0	0.0	0.02	0.0	0.01
PTGES	O14684	True	PTGES_HUMAN	ProstaglandinE2_byPTGES	CPI-CS0F0453B03	ENSG00000148344	0.006	0.0	0.5	0.0	0.004	0.004	0.006	0.0	0.0	0.02	0.0	0.01
PTGES	O14684	True	PTGES_HUMAN	ProstaglandinE2_byPTGES	CPI-CS080C76630	ENSG00000148344	0.006	0.0	0.5	0.0	0.004	0.004	0.006	0.0	0.0	0.02	0.0	0.01
PTGES	O14684	True	PTGES_HUMAN	ProstaglandinE2_byPTGES	CPI-CS023F349AF	ENSG00000148344	0.006	0.0	0.5	0.0	0.004	0.004	0.006	0.0	0.0	0.02	0.0	0.01
PTGES2	Q9H7Z7	True	PGES2_HUMAN	ProstaglandinE2_byPTGES2	CPI-CS0DEB18CB6	ENSG00000148334	0.653	0.333	1.0	0.412	0.807	0.704	0.488	0.6	0.705	0.551	0.619	0.538
PTGES2	Q9H7Z7	True	PGES2_HUMAN	ProstaglandinE2_byPTGES2	CPI-CS0086A177F	ENSG00000148334	0.653	0.333	1.0	0.412	0.807	0.704	0.488	0.6	0.705	0.551	0.619	0.538
PTGES2	Q9H7Z7	True	PGES2_HUMAN	ProstaglandinE2_byPTGES2	CPI-CS0F721837F	ENSG00000148334	0.653	0.333	1.0	0.412	0.807	0.704	0.488	0.6	0.705	0.551	0.619	0.538
PTGES2	Q9H7Z7	True	PGES2_HUMAN	ProstaglandinE2_byPTGES2	CPI-CS08E678B9D	ENSG00000148334	0.653	0.333	1.0	0.412	0.807	0.704	0.488	0.6	0.705	0.551	0.619	0.538
PTGES3	Q15185	True	TEBP_HUMAN	ProstaglandinE2_byPTGES3	CPI-CS059CF7CAA	ENSG00000110958	0.994	1.0	1.0	1.0	0.998	0.996	0.98	1.0	1.0	1.0	1.0	0.99
PTGES3	Q15185	True	TEBP_HUMAN	ProstaglandinE2_byPTGES3	CPI-CS000F037BD	ENSG00000110958	0.994	1.0	1.0	1.0	0.998	0.996	0.98	1.0	1.0	1.0	1.0	0.99
PTGES3	Q15185	True	TEBP_HUMAN	ProstaglandinE2_byPTGES3	CPI-CS0C9671CB6	ENSG00000110958	0.994	1.0	1.0	1.0	0.998	0.996	0.98	1.0	1.0	1.0	1.0	0.99
PTGES3	Q15185	True	TEBP_HUMAN	ProstaglandinE2_byPTGES3	CPI-CS036B95798	ENSG00000110958	0.994	1.0	1.0	1.0	0.998	0.996	0.98	1.0	1.0	1.0	1.0	0.99
AKR1B1	P15121	True	ALDR_HUMAN	ProstaglandinF2a_byAKR1B1	CPI-CS058DED3AA	ENSG00000085662	0.754	0.667	0.5	0.471	0.822	0.66	0.468	0.4	0.846	0.551	0.667	0.683
CBR1	P16152	True	CBR1_HUMAN	ProstaglandinF2a_byCBR1	CPI-CS08EDCA6A3	ENSG00000159228	0.76	1.0	0.5	0.739	0.629	0.524	0.635	0.4	0.744	0.745	0.333	0.529
PRXL2B	Q8TBF2	True	PXL2B_HUMAN	ProstaglandinF2a_byPRXL2B	CPI-CS09B28AAF8	ENSG00000157870	0.383	0.667	0.0	0.109	0.303	0.232	0.231	0.2	0.385	0.224	0.143	0.312
DDC	P20711	True	DDC_HUMAN	SerotoninDopamin_byDDC	CPI-CS0E8D11164	ENSG00000132437	0.0	0.0	0.0	0.084	0.009	0.008	0.006	0.0	0.0	0.02	0.0	0.019
DDC	P20711	True	DDC_HUMAN	SerotoninDopamin_byDDC	CPI-CS0654BA8D3	ENSG00000132437	0.0	0.0	0.0	0.084	0.009	0.008	0.006	0.0	0.0	0.02	0.0	0.019
DDC	P20711	True	DDC_HUMAN	SerotoninDopamin_byDDC	CPI-CS03C4A5CCC	ENSG00000132437	0.0	0.0	0.0	0.084	0.009	0.008	0.006	0.0	0.0	0.02	0.0	0.019
DDC	P20711	True	DDC_HUMAN	SerotoninDopamin_byDDC	CPI-CS0B7FF1D20	ENSG00000132437	0.0	0.0	0.0	0.084	0.009	0.008	0.006	0.0	0.0	0.02	0.0	0.019
DDC	P20711	True	DDC_HUMAN	SerotoninDopamin_byDDC	CPI-CS0DF5F733F	ENSG00000132437	0.0	0.0	0.0	0.084	0.009	0.008	0.006	0.0	0.0	0.02	0.0	0.019
DDC	P20711	True	DDC_HUMAN	SerotoninDopamin_byDDC	CPI-CS029E9BA69	ENSG00000132437	0.0	0.0	0.0	0.084	0.009	0.008	0.006	0.0	0.0	0.02	0.0	0.019
DDC	P20711	True	DDC_HUMAN	SerotoninDopamin_byDDC	CPI-CS07508694A	ENSG00000132437	0.0	0.0	0.0	0.084	0.009	0.008	0.006	0.0	0.0	0.02	0.0	0.019
DDC	P20711	True	DDC_HUMAN	SerotoninDopamin_byDDC	CPI-CS062F16E86	ENSG00000132437	0.0	0.0	0.0	0.084	0.009	0.008	0.006	0.0	0.0	0.02	0.0	0.019
DDC	P20711	True	DDC_HUMAN	SerotoninDopamin_byDDC	CPI-CS0AB91708D	ENSG00000132437	0.0	0.0	0.0	0.084	0.009	0.008	0.006	0.0	0.0	0.02	0.0	0.019
DDC	P20711	True	DDC_HUMAN	SerotoninDopamin_byDDC	CPI-CS075E4969A	ENSG00000132437	0.0	0.0	0.0	0.084	0.009	0.008	0.006	0.0	0.0	0.02	0.0	0.019
DDC	P20711	True	DDC_HUMAN	SerotoninDopamin_byDDC	CPI-CS0682222D2	ENSG00000132437	0.0	0.0	0.0	0.084	0.009	0.008	0.006	0.0	0.0	0.02	0.0	0.019
DDC	P20711	True	DDC_HUMAN	SerotoninDopamin_byDDC	CPI-CS0A0936BD6	ENSG00000132437	0.0	0.0	0.0	0.084	0.009	0.008	0.006	0.0	0.0	0.02	0.0	0.019
DDC	P20711	True	DDC_HUMAN	SerotoninDopamin_byDDC	CPI-CS07DA64534	ENSG00000132437	0.0	0.0	0.0	0.084	0.009	0.008	0.006	0.0	0.0	0.02	0.0	0.019
DDC	P20711	True	DDC_HUMAN	Dopamine_byDDC_and_SLC18A2	CPI-CS04B5BF177	ENSG00000132437	0.0	0.0	0.0	0.0	0.004	0.0	0.004	0.0	0.0	0.0	0.0	0.0
DDC	P20711	True	DDC_HUMAN	Dopamine_byDDC_and_SLC18A2	CPI-CS0795A8A7A	ENSG00000132437	0.0	0.0	0.0	0.0	0.004	0.0	0.004	0.0	0.0	0.0	0.0	0.0
DDC	P20711	True	DDC_HUMAN	Dopamine_byDDC_and_SLC18A2	CPI-CS039F33B17	ENSG00000132437	0.0	0.0	0.0	0.0	0.004	0.0	0.004	0.0	0.0	0.0	0.0	0.0
DDC	P20711	True	DDC_HUMAN	Dopamine_byDDC_and_SLC18A2	CPI-CS017E74D3E	ENSG00000132437	0.0	0.0	0.0	0.0	0.004	0.0	0.004	0.0	0.0	0.0	0.0	0.0
AKR1D1	P51857	True	AK1D1_HUMAN	Testosterone_byAKR1D1	CPI-CS0787D04B3	ENSG00000122787	0.006	0.0	0.0	0.0	0.0	0.008	0.014	0.2	0.0	0.0	0.0	0.005
HSD17B12	Q53GQ0	True	DHB12_HUMAN	Testosterone_byHSD17B12	CPI-CS0BE6576AD	ENSG00000149084	0.808	0.667	1.0	0.672	0.89	0.848	0.705	1.0	0.872	0.796	0.762	0.798
TBXAS1	P24557	True	THAS_HUMAN	ThromboxaneA2_byTBXAS1	CPI-CS0D01AFCC7	ENSG00000059377	0.018	0.0	0.5	0.025	0.055	0.02	0.024	0.0	0.051	0.071	0.048	0.024
DIO3	P55073	True	IOD3_HUMAN	Triiodothyronine_byDIO3	CPI-CS05092CCAC	ENSG00000197406	0.0	0.0	0.0	0.0	0.002	0.0	0.0	0.0	0.0	0.0	0.0	0.0
DIO3	P55073	True	IOD3_HUMAN	Triiodothyronine_byDIO3	CPI-CS0C2BD6C6B	ENSG00000197406	0.0	0.0	0.0	0.0	0.002	0.0	0.0	0.0	0.0	0.0	0.0	0.0
TG	P01266	True	THYG_HUMAN	Triiodothyronine_byDIO3	CPI-CS05092CCAC	ENSG00000042832	0.0	0.0	0.0	0.0	0.002	0.0	0.0	0.0	0.0	0.0	0.0	0.0
TG	P01266	True	THYG_HUMAN	Triiodothyronine_byDIO3	CPI-CS0C2BD6C6B	ENSG00000042832	0.0	0.0	0.0	0.0	0.002	0.0	0.0	0.0	0.0	0.0	0.0	0.0
TPH1	P17752	True	TPH1_HUMAN	5-HT_byTPH1_and_SLC6A4	CPI-CS041B20451	ENSG00000129167	0.0	0.0	0.0	0.0	0.004	0.008	0.0	0.0	0.013	0.0	0.0	0.0
TPH1	P17752	True	TPH1_HUMAN	5-HT_byTPH1_and_SLC6A4	CPI-CS08A73BA72	ENSG00000129167	0.0	0.0	0.0	0.0	0.004	0.008	0.0	0.0	0.013	0.0	0.0	0.0
TPH1	P17752	True	TPH1_HUMAN	5-HT_byTPH1_and_SLC6A4	CPI-CS00699E9D6	ENSG00000129167	0.0	0.0	0.0	0.0	0.004	0.008	0.0	0.0	0.013	0.0	0.0	0.0
TPH1	P17752	True	TPH1_HUMAN	5-HT_byTPH1_and_SLC6A4	CPI-CS00F1C7E51	ENSG00000129167	0.0	0.0	0.0	0.0	0.004	0.008	0.0	0.0	0.013	0.0	0.0	0.0
TPH1	P17752	True	TPH1_HUMAN	5-HT_byTPH1_and_SLC6A4	CPI-CS07C928856	ENSG00000129167	0.0	0.0	0.0	0.0	0.004	0.008	0.0	0.0	0.013	0.0	0.0	0.0
TPH1	P17752	True	TPH1_HUMAN	5-HT_byTPH1_and_SLC6A4	CPI-CS0D12BDF23	ENSG00000129167	0.0	0.0	0.0	0.0	0.004	0.008	0.0	0.0	0.013	0.0	0.0	0.0
TPH1	P17752	True	TPH1_HUMAN	5-HT_byTPH1_and_SLC6A4	CPI-CS07C8BD0AD	ENSG00000129167	0.0	0.0	0.0	0.0	0.004	0.008	0.0	0.0	0.013	0.0	0.0	0.0
TPH1	P17752	True	TPH1_HUMAN	5-HT_byTPH1_and_SLC6A4	CPI-CS091CE4B74	ENSG00000129167	0.0	0.0	0.0	0.0	0.004	0.008	0.0	0.0	0.013	0.0	0.0	0.0
TPH1	P17752	True	TPH1_HUMAN	5-HT_byTPH1_and_SLC18A2	CPI-CS06E0408B7	ENSG00000129167	0.0	0.0	0.0	0.0	0.004	0.0	0.0	0.0	0.0	0.0	0.0	0.0
TPH1	P17752	True	TPH1_HUMAN	5-HT_byTPH1_and_SLC18A2	CPI-CS0ABF585EC	ENSG00000129167	0.0	0.0	0.0	0.0	0.004	0.0	0.0	0.0	0.0	0.0	0.0	0.0
TPH1	P17752	True	TPH1_HUMAN	5-HT_byTPH1_and_SLC18A2	CPI-CS05FD872B4	ENSG00000129167	0.0	0.0	0.0	0.0	0.004	0.0	0.0	0.0	0.0	0.0	0.0	0.0
TPH1	P17752	True	TPH1_HUMAN	5-HT_byTPH1_and_SLC18A2	CPI-CS0B5EFDF87	ENSG00000129167	0.0	0.0	0.0	0.0	0.004	0.0	0.0	0.0	0.0	0.0	0.0	0.0
TPH1	P17752	True	TPH1_HUMAN	5-HT_byTPH1_and_SLC18A2	CPI-CS09463D22E	ENSG00000129167	0.0	0.0	0.0	0.0	0.004	0.0	0.0	0.0	0.0	0.0	0.0	0.0
TPH1	P17752	True	TPH1_HUMAN	5-HT_byTPH1_and_SLC18A2	CPI-CS0FBE83390	ENSG00000129167	0.0	0.0	0.0	0.0	0.004	0.0	0.0	0.0	0.0	0.0	0.0	0.0
TPH1	P17752	True	TPH1_HUMAN	5-HT_byTPH1_and_SLC18A2	CPI-CS00CB2214E	ENSG00000129167	0.0	0.0	0.0	0.0	0.004	0.0	0.0	0.0	0.0	0.0	0.0	0.0
TPH1	P17752	True	TPH1_HUMAN	5-HT_byTPH1_and_SLC18A2	CPI-CS059692236	ENSG00000129167	0.0	0.0	0.0	0.0	0.004	0.0	0.0	0.0	0.0	0.0	0.0	0.0
SLC6A4	P31645	True	SC6A4_HUMAN	5-HT_byTPH1_and_SLC6A4	CPI-CS041B20451	ENSG00000108576	0.0	0.0	0.0	0.0	0.004	0.008	0.0	0.0	0.013	0.0	0.0	0.0
SLC6A4	P31645	True	SC6A4_HUMAN	5-HT_byTPH1_and_SLC6A4	CPI-CS08A73BA72	ENSG00000108576	0.0	0.0	0.0	0.0	0.004	0.008	0.0	0.0	0.013	0.0	0.0	0.0
SLC6A4	P31645	True	SC6A4_HUMAN	5-HT_byTPH1_and_SLC6A4	CPI-CS00699E9D6	ENSG00000108576	0.0	0.0	0.0	0.0	0.004	0.008	0.0	0.0	0.013	0.0	0.0	0.0
SLC6A4	P31645	True	SC6A4_HUMAN	5-HT_byTPH1_and_SLC6A4	CPI-CS00F1C7E51	ENSG00000108576	0.0	0.0	0.0	0.0	0.004	0.008	0.0	0.0	0.013	0.0	0.0	0.0
SLC6A4	P31645	True	SC6A4_HUMAN	5-HT_byTPH1_and_SLC6A4	CPI-CS07C928856	ENSG00000108576	0.0	0.0	0.0	0.0	0.004	0.008	0.0	0.0	0.013	0.0	0.0	0.0
SLC6A4	P31645	True	SC6A4_HUMAN	5-HT_byTPH1_and_SLC6A4	CPI-CS0D12BDF23	ENSG00000108576	0.0	0.0	0.0	0.0	0.004	0.008	0.0	0.0	0.013	0.0	0.0	0.0
SLC6A4	P31645	True	SC6A4_HUMAN	5-HT_byTPH1_and_SLC6A4	CPI-CS07C8BD0AD	ENSG00000108576	0.0	0.0	0.0	0.0	0.004	0.008	0.0	0.0	0.013	0.0	0.0	0.0
SLC6A4	P31645	True	SC6A4_HUMAN	5-HT_byTPH1_and_SLC6A4	CPI-CS091CE4B74	ENSG00000108576	0.0	0.0	0.0	0.0	0.004	0.008	0.0	0.0	0.013	0.0	0.0	0.0
SLC6A4	P31645	True	SC6A4_HUMAN	5-HT_byTPH2_and_SLC6A4	CPI-CS06A524C62	ENSG00000108576	0.0	0.0	0.0	0.0	0.0	0.0	0.0	0.0	0.0	0.0	0.0	0.0
SLC6A4	P31645	True	SC6A4_HUMAN	5-HT_byTPH2_and_SLC6A4	CPI-CS004966156	ENSG00000108576	0.0	0.0	0.0	0.0	0.0	0.0	0.0	0.0	0.0	0.0	0.0	0.0
SLC6A4	P31645	True	SC6A4_HUMAN	5-HT_byTPH2_and_SLC6A4	CPI-CS0B31D535F	ENSG00000108576	0.0	0.0	0.0	0.0	0.0	0.0	0.0	0.0	0.0	0.0	0.0	0.0
SLC6A4	P31645	True	SC6A4_HUMAN	5-HT_byTPH2_and_SLC6A4	CPI-CS01EA98FFF	ENSG00000108576	0.0	0.0	0.0	0.0	0.0	0.0	0.0	0.0	0.0	0.0	0.0	0.0
SLC6A4	P31645	True	SC6A4_HUMAN	5-HT_byTPH2_and_SLC6A4	CPI-CS0DB983DDE	ENSG00000108576	0.0	0.0	0.0	0.0	0.0	0.0	0.0	0.0	0.0	0.0	0.0	0.0
SLC6A4	P31645	True	SC6A4_HUMAN	5-HT_byTPH2_and_SLC6A4	CPI-CS0470204FB	ENSG00000108576	0.0	0.0	0.0	0.0	0.0	0.0	0.0	0.0	0.0	0.0	0.0	0.0
SLC6A4	P31645	True	SC6A4_HUMAN	5-HT_byTPH2_and_SLC6A4	CPI-CS0DC68F1EA	ENSG00000108576	0.0	0.0	0.0	0.0	0.0	0.0	0.0	0.0	0.0	0.0	0.0	0.0
SLC6A4	P31645	True	SC6A4_HUMAN	5-HT_byTPH2_and_SLC6A4	CPI-CS08EFEF89B	ENSG00000108576	0.0	0.0	0.0	0.0	0.0	0.0	0.0	0.0	0.0	0.0	0.0	0.0
SLC18A2	Q05940	True	VMAT2_HUMAN	5-HT_byTPH1_and_SLC18A2	CPI-CS06E0408B7	ENSG00000165646	0.0	0.0	0.0	0.0	0.004	0.0	0.0	0.0	0.0	0.0	0.0	0.0
SLC18A2	Q05940	True	VMAT2_HUMAN	5-HT_byTPH1_and_SLC18A2	CPI-CS0ABF585EC	ENSG00000165646	0.0	0.0	0.0	0.0	0.004	0.0	0.0	0.0	0.0	0.0	0.0	0.0
SLC18A2	Q05940	True	VMAT2_HUMAN	5-HT_byTPH1_and_SLC18A2	CPI-CS05FD872B4	ENSG00000165646	0.0	0.0	0.0	0.0	0.004	0.0	0.0	0.0	0.0	0.0	0.0	0.0
SLC18A2	Q05940	True	VMAT2_HUMAN	5-HT_byTPH1_and_SLC18A2	CPI-CS0B5EFDF87	ENSG00000165646	0.0	0.0	0.0	0.0	0.004	0.0	0.0	0.0	0.0	0.0	0.0	0.0
SLC18A2	Q05940	True	VMAT2_HUMAN	5-HT_byTPH1_and_SLC18A2	CPI-CS09463D22E	ENSG00000165646	0.0	0.0	0.0	0.0	0.004	0.0	0.0	0.0	0.0	0.0	0.0	0.0
SLC18A2	Q05940	True	VMAT2_HUMAN	5-HT_byTPH1_and_SLC18A2	CPI-CS0FBE83390	ENSG00000165646	0.0	0.0	0.0	0.0	0.004	0.0	0.0	0.0	0.0	0.0	0.0	0.0
SLC18A2	Q05940	True	VMAT2_HUMAN	5-HT_byTPH1_and_SLC18A2	CPI-CS00CB2214E	ENSG00000165646	0.0	0.0	0.0	0.0	0.004	0.0	0.0	0.0	0.0	0.0	0.0	0.0
SLC18A2	Q05940	True	VMAT2_HUMAN	5-HT_byTPH1_and_SLC18A2	CPI-CS059692236	ENSG00000165646	0.0	0.0	0.0	0.0	0.004	0.0	0.0	0.0	0.0	0.0	0.0	0.0
SLC18A2	Q05940	True	VMAT2_HUMAN	5-HT_byTPH2_and_SLC18A2	CPI-CS0E6A8AB85	ENSG00000165646	0.0	0.0	0.0	0.0	0.0	0.0	0.004	0.0	0.0	0.0	0.0	0.0
SLC18A2	Q05940	True	VMAT2_HUMAN	5-HT_byTPH2_and_SLC18A2	CPI-CS0CB4D5AA2	ENSG00000165646	0.0	0.0	0.0	0.0	0.0	0.0	0.004	0.0	0.0	0.0	0.0	0.0
SLC18A2	Q05940	True	VMAT2_HUMAN	5-HT_byTPH2_and_SLC18A2	CPI-CS01C80FFD5	ENSG00000165646	0.0	0.0	0.0	0.0	0.0	0.0	0.004	0.0	0.0	0.0	0.0	0.0
SLC18A2	Q05940	True	VMAT2_HUMAN	5-HT_byTPH2_and_SLC18A2	CPI-CS0BAEBE4DB	ENSG00000165646	0.0	0.0	0.0	0.0	0.0	0.0	0.004	0.0	0.0	0.0	0.0	0.0
SLC18A2	Q05940	True	VMAT2_HUMAN	5-HT_byTPH2_and_SLC18A2	CPI-CS08A9A272D	ENSG00000165646	0.0	0.0	0.0	0.0	0.0	0.0	0.004	0.0	0.0	0.0	0.0	0.0
SLC18A2	Q05940	True	VMAT2_HUMAN	5-HT_byTPH2_and_SLC18A2	CPI-CS0C605AFB6	ENSG00000165646	0.0	0.0	0.0	0.0	0.0	0.0	0.004	0.0	0.0	0.0	0.0	0.0
SLC18A2	Q05940	True	VMAT2_HUMAN	5-HT_byTPH2_and_SLC18A2	CPI-CS0233F2354	ENSG00000165646	0.0	0.0	0.0	0.0	0.0	0.0	0.004	0.0	0.0	0.0	0.0	0.0
SLC18A2	Q05940	True	VMAT2_HUMAN	5-HT_byTPH2_and_SLC18A2	CPI-CS0778BF832	ENSG00000165646	0.0	0.0	0.0	0.0	0.0	0.0	0.004	0.0	0.0	0.0	0.0	0.0
SLC18A2	Q05940	True	VMAT2_HUMAN	Adrenaline_byPNMT_and_SLC18A2	CPI-CS06FE13C35	ENSG00000165646	0.0	0.0	0.0	0.0	0.004	0.0	0.004	0.0	0.0	0.0	0.0	0.0
SLC18A2	Q05940	True	VMAT2_HUMAN	Adrenaline_byPNMT_and_SLC18A2	CPI-CS04C3CEB1B	ENSG00000165646	0.0	0.0	0.0	0.0	0.004	0.0	0.004	0.0	0.0	0.0	0.0	0.0
SLC18A2	Q05940	True	VMAT2_HUMAN	Adrenaline_byPNMT_and_SLC18A2	CPI-CS0C22FCA29	ENSG00000165646	0.0	0.0	0.0	0.0	0.004	0.0	0.004	0.0	0.0	0.0	0.0	0.0
SLC18A2	Q05940	True	VMAT2_HUMAN	Adrenaline_byPNMT_and_SLC18A2	CPI-CS00979A178	ENSG00000165646	0.0	0.0	0.0	0.0	0.004	0.0	0.004	0.0	0.0	0.0	0.0	0.0
SLC18A2	Q05940	True	VMAT2_HUMAN	Adrenaline_byPNMT_and_SLC18A2	CPI-CS0CCD9D09E	ENSG00000165646	0.0	0.0	0.0	0.0	0.004	0.0	0.004	0.0	0.0	0.0	0.0	0.0
SLC18A2	Q05940	True	VMAT2_HUMAN	Adrenaline_byPNMT_and_SLC18A2	CPI-CS0E52EA029	ENSG00000165646	0.0	0.0	0.0	0.0	0.004	0.0	0.004	0.0	0.0	0.0	0.0	0.0
SLC18A2	Q05940	True	VMAT2_HUMAN	Adrenaline_byPNMT_and_SLC18A2	CPI-CS08E4B4F26	ENSG00000165646	0.0	0.0	0.0	0.0	0.004	0.0	0.004	0.0	0.0	0.0	0.0	0.0
SLC18A2	Q05940	True	VMAT2_HUMAN	Adrenaline_byPNMT_and_SLC18A2	CPI-CS09B74556F	ENSG00000165646	0.0	0.0	0.0	0.0	0.004	0.0	0.004	0.0	0.0	0.0	0.0	0.0
SLC18A2	Q05940	True	VMAT2_HUMAN	Dopamine_byDDC_and_SLC18A2	CPI-CS04B5BF177	ENSG00000165646	0.0	0.0	0.0	0.0	0.004	0.0	0.004	0.0	0.0	0.0	0.0	0.0
SLC18A2	Q05940	True	VMAT2_HUMAN	Dopamine_byDDC_and_SLC18A2	CPI-CS0795A8A7A	ENSG00000165646	0.0	0.0	0.0	0.0	0.004	0.0	0.004	0.0	0.0	0.0	0.0	0.0
SLC18A2	Q05940	True	VMAT2_HUMAN	Dopamine_byDDC_and_SLC18A2	CPI-CS039F33B17	ENSG00000165646	0.0	0.0	0.0	0.0	0.004	0.0	0.004	0.0	0.0	0.0	0.0	0.0
SLC18A2	Q05940	True	VMAT2_HUMAN	Dopamine_byDDC_and_SLC18A2	CPI-CS017E74D3E	ENSG00000165646	0.0	0.0	0.0	0.0	0.004	0.0	0.004	0.0	0.0	0.0	0.0	0.0
SLC18A2	Q05940	True	VMAT2_HUMAN	Noradrenaline_byDBH_and_SLC18A2	CPI-CS098539E78	ENSG00000165646	0.0	0.0	0.0	0.0	0.0	0.0	0.0	0.0	0.0	0.0	0.0	0.0
SLC18A2	Q05940	True	VMAT2_HUMAN	Noradrenaline_byDBH_and_SLC18A2	CPI-CS078C6CB4F	ENSG00000165646	0.0	0.0	0.0	0.0	0.0	0.0	0.0	0.0	0.0	0.0	0.0	0.0
SLC18A2	Q05940	True	VMAT2_HUMAN	Noradrenaline_byDBH_and_SLC18A2	CPI-CS02EA1C9D1	ENSG00000165646	0.0	0.0	0.0	0.0	0.0	0.0	0.0	0.0	0.0	0.0	0.0	0.0
SLC18A2	Q05940	True	VMAT2_HUMAN	Noradrenaline_byDBH_and_SLC18A2	CPI-CS0EAD92BCF	ENSG00000165646	0.0	0.0	0.0	0.0	0.0	0.0	0.0	0.0	0.0	0.0	0.0	0.0
SLC18A2	Q05940	True	VMAT2_HUMAN	Noradrenaline_byDBH_and_SLC18A2	CPI-CS0345842F1	ENSG00000165646	0.0	0.0	0.0	0.0	0.0	0.0	0.0	0.0	0.0	0.0	0.0	0.0
SLC18A2	Q05940	True	VMAT2_HUMAN	Noradrenaline_byDBH_and_SLC18A2	CPI-CS04395827F	ENSG00000165646	0.0	0.0	0.0	0.0	0.0	0.0	0.0	0.0	0.0	0.0	0.0	0.0
SLC18A2	Q05940	True	VMAT2_HUMAN	Noradrenaline_byDBH_and_SLC18A2	CPI-CS0B9360E04	ENSG00000165646	0.0	0.0	0.0	0.0	0.0	0.0	0.0	0.0	0.0	0.0	0.0	0.0
SLC18A2	Q05940	True	VMAT2_HUMAN	Noradrenaline_byDBH_and_SLC18A2	CPI-CS0E8897714	ENSG00000165646	0.0	0.0	0.0	0.0	0.0	0.0	0.0	0.0	0.0	0.0	0.0	0.0
TPH2	Q8IWU9	True	TPH2_HUMAN	5-HT_byTPH2_and_SLC6A4	CPI-CS06A524C62	ENSG00000139287	0.0	0.0	0.0	0.0	0.0	0.0	0.0	0.0	0.0	0.0	0.0	0.0
TPH2	Q8IWU9	True	TPH2_HUMAN	5-HT_byTPH2_and_SLC6A4	CPI-CS004966156	ENSG00000139287	0.0	0.0	0.0	0.0	0.0	0.0	0.0	0.0	0.0	0.0	0.0	0.0
TPH2	Q8IWU9	True	TPH2_HUMAN	5-HT_byTPH2_and_SLC6A4	CPI-CS0B31D535F	ENSG00000139287	0.0	0.0	0.0	0.0	0.0	0.0	0.0	0.0	0.0	0.0	0.0	0.0
TPH2	Q8IWU9	True	TPH2_HUMAN	5-HT_byTPH2_and_SLC6A4	CPI-CS01EA98FFF	ENSG00000139287	0.0	0.0	0.0	0.0	0.0	0.0	0.0	0.0	0.0	0.0	0.0	0.0
TPH2	Q8IWU9	True	TPH2_HUMAN	5-HT_byTPH2_and_SLC6A4	CPI-CS0DB983DDE	ENSG00000139287	0.0	0.0	0.0	0.0	0.0	0.0	0.0	0.0	0.0	0.0	0.0	0.0
TPH2	Q8IWU9	True	TPH2_HUMAN	5-HT_byTPH2_and_SLC6A4	CPI-CS0470204FB	ENSG00000139287	0.0	0.0	0.0	0.0	0.0	0.0	0.0	0.0	0.0	0.0	0.0	0.0
TPH2	Q8IWU9	True	TPH2_HUMAN	5-HT_byTPH2_and_SLC6A4	CPI-CS0DC68F1EA	ENSG00000139287	0.0	0.0	0.0	0.0	0.0	0.0	0.0	0.0	0.0	0.0	0.0	0.0
TPH2	Q8IWU9	True	TPH2_HUMAN	5-HT_byTPH2_and_SLC6A4	CPI-CS08EFEF89B	ENSG00000139287	0.0	0.0	0.0	0.0	0.0	0.0	0.0	0.0	0.0	0.0	0.0	0.0
TPH2	Q8IWU9	True	TPH2_HUMAN	5-HT_byTPH2_and_SLC18A2	CPI-CS0E6A8AB85	ENSG00000139287	0.0	0.0	0.0	0.0	0.0	0.0	0.004	0.0	0.0	0.0	0.0	0.0
TPH2	Q8IWU9	True	TPH2_HUMAN	5-HT_byTPH2_and_SLC18A2	CPI-CS0CB4D5AA2	ENSG00000139287	0.0	0.0	0.0	0.0	0.0	0.0	0.004	0.0	0.0	0.0	0.0	0.0
TPH2	Q8IWU9	True	TPH2_HUMAN	5-HT_byTPH2_and_SLC18A2	CPI-CS01C80FFD5	ENSG00000139287	0.0	0.0	0.0	0.0	0.0	0.0	0.004	0.0	0.0	0.0	0.0	0.0
TPH2	Q8IWU9	True	TPH2_HUMAN	5-HT_byTPH2_and_SLC18A2	CPI-CS0BAEBE4DB	ENSG00000139287	0.0	0.0	0.0	0.0	0.0	0.0	0.004	0.0	0.0	0.0	0.0	0.0
TPH2	Q8IWU9	True	TPH2_HUMAN	5-HT_byTPH2_and_SLC18A2	CPI-CS08A9A272D	ENSG00000139287	0.0	0.0	0.0	0.0	0.0	0.0	0.004	0.0	0.0	0.0	0.0	0.0
TPH2	Q8IWU9	True	TPH2_HUMAN	5-HT_byTPH2_and_SLC18A2	CPI-CS0C605AFB6	ENSG00000139287	0.0	0.0	0.0	0.0	0.0	0.0	0.004	0.0	0.0	0.0	0.0	0.0
TPH2	Q8IWU9	True	TPH2_HUMAN	5-HT_byTPH2_and_SLC18A2	CPI-CS0233F2354	ENSG00000139287	0.0	0.0	0.0	0.0	0.0	0.0	0.004	0.0	0.0	0.0	0.0	0.0
TPH2	Q8IWU9	True	TPH2_HUMAN	5-HT_byTPH2_and_SLC18A2	CPI-CS0778BF832	ENSG00000139287	0.0	0.0	0.0	0.0	0.0	0.0	0.004	0.0	0.0	0.0	0.0	0.0
SLC29A1	Q99808	True	S29A1_HUMAN	Adenosine_byNT5E_and_SLC29A1	CPI-CS064B4FE21	ENSG00000112759	0.006	0.333	0.0	0.008	0.013	0.004	0.012	0.0	0.013	0.01	0.0	0.005
SLC29A1	Q99808	True	S29A1_HUMAN	Adenosine_byNT5E_and_SLC29A1	CPI-CS05357F38C	ENSG00000112759	0.006	0.333	0.0	0.008	0.013	0.004	0.012	0.0	0.013	0.01	0.0	0.005
NT5E	P21589	True	5NTD_HUMAN	Adenosine_byNT5E_and_SLC29A1	CPI-CS064B4FE21	ENSG00000135318	0.006	0.333	0.0	0.008	0.013	0.004	0.012	0.0	0.013	0.01	0.0	0.005
NT5E	P21589	True	5NTD_HUMAN	Adenosine_byNT5E_and_SLC29A1	CPI-CS05357F38C	ENSG00000135318	0.006	0.333	0.0	0.008	0.013	0.004	0.012	0.0	0.013	0.01	0.0	0.005
NT5E	P21589	True	5NTD_HUMAN	Adenosine_byNT5E_and_SLC29A2	CPI-CS0BCAA5227	ENSG00000135318	0.006	0.0	0.0	0.008	0.013	0.004	0.012	0.0	0.013	0.01	0.0	0.005
NT5E	P21589	True	5NTD_HUMAN	Adenosine_byNT5E_and_SLC29A2	CPI-CS016DD08B8	ENSG00000135318	0.006	0.0	0.0	0.008	0.013	0.004	0.012	0.0	0.013	0.01	0.0	0.005
NT5E	P21589	True	5NTD_HUMAN	Adenosine_byNT5E_and_SLC29A3	CPI-CS0517F9783	ENSG00000135318	0.006	0.333	0.0	0.008	0.013	0.004	0.012	0.0	0.013	0.01	0.0	0.005
NT5E	P21589	True	5NTD_HUMAN	Adenosine_byNT5E_and_SLC29A3	CPI-CS0D17EA793	ENSG00000135318	0.006	0.333	0.0	0.008	0.013	0.004	0.012	0.0	0.013	0.01	0.0	0.005
NT5E	P21589	True	5NTD_HUMAN	Adenosine_byNT5E_and_SLC29A4	CPI-CS0521FD886	ENSG00000135318	0.006	0.0	0.0	0.008	0.013	0.004	0.012	0.0	0.013	0.01	0.0	0.005
NT5E	P21589	True	5NTD_HUMAN	Adenosine_byNT5E_and_SLC29A4	CPI-CS0985F2C10	ENSG00000135318	0.006	0.0	0.0	0.008	0.013	0.004	0.012	0.0	0.013	0.01	0.0	0.005
SLC29A2	Q14542	True	S29A2_HUMAN	Adenosine_byNT5E_and_SLC29A2	CPI-CS0BCAA5227	ENSG00000174669	0.006	0.0	0.0	0.008	0.013	0.004	0.012	0.0	0.013	0.01	0.0	0.005
SLC29A2	Q14542	True	S29A2_HUMAN	Adenosine_byNT5E_and_SLC29A2	CPI-CS016DD08B8	ENSG00000174669	0.006	0.0	0.0	0.008	0.013	0.004	0.012	0.0	0.013	0.01	0.0	0.005
SLC29A3	Q9BZD2	True	S29A3_HUMAN	Adenosine_byNT5E_and_SLC29A3	CPI-CS0517F9783	ENSG00000198246	0.006	0.333	0.0	0.008	0.013	0.004	0.012	0.0	0.013	0.01	0.0	0.005
SLC29A3	Q9BZD2	True	S29A3_HUMAN	Adenosine_byNT5E_and_SLC29A3	CPI-CS0D17EA793	ENSG00000198246	0.006	0.333	0.0	0.008	0.013	0.004	0.012	0.0	0.013	0.01	0.0	0.005
SLC29A4	Q7RTT9	True	S29A4_HUMAN	Adenosine_byNT5E_and_SLC29A4	CPI-CS0521FD886	ENSG00000164638	0.006	0.0	0.0	0.008	0.013	0.004	0.012	0.0	0.013	0.01	0.0	0.005
SLC29A4	Q7RTT9	True	S29A4_HUMAN	Adenosine_byNT5E_and_SLC29A4	CPI-CS0985F2C10	ENSG00000164638	0.006	0.0	0.0	0.008	0.013	0.004	0.012	0.0	0.013	0.01	0.0	0.005
POMC	P01189	True	COLI_HUMAN	b-Endorphin_byPOMC	CPI-CS005209739	ENSG00000115138	0.138	0.667	0.0	0.084	0.158	0.088	0.137	0.2	0.09	0.061	0.143	0.139
POMC	P01189	True	COLI_HUMAN	b-Endorphin_byPOMC	CPI-CS040CDD259	ENSG00000115138	0.138	0.667	0.0	0.084	0.158	0.088	0.137	0.2	0.09	0.061	0.143	0.139
POMC	P01189	True	COLI_HUMAN	b-Endorphin_byPOMC	CPI-CS0FFD6263C	ENSG00000115138	0.138	0.667	0.0	0.084	0.158	0.088	0.137	0.2	0.09	0.061	0.143	0.139
SLC32A1	Q9H598	True	VIAAT_HUMAN	GABA_byGAD1_and_SLC32A1	CPI-CS0CE0C5AF0	ENSG00000101438	0.018	0.0	0.0	0.126	0.002	0.0	0.006	0.0	0.0	0.0	0.0	0.0
SLC32A1	Q9H598	True	VIAAT_HUMAN	GABA_byGAD1_and_SLC32A1	CPI-CS0FA38E530	ENSG00000101438	0.018	0.0	0.0	0.126	0.002	0.0	0.006	0.0	0.0	0.0	0.0	0.0
SLC32A1	Q9H598	True	VIAAT_HUMAN	GABA_byGAD1_and_SLC32A1	CPI-CC09C521706	ENSG00000101438	0.018	0.0	0.0	0.126	0.002	0.0	0.006	0.0	0.0	0.0	0.0	0.0
SLC32A1	Q9H598	True	VIAAT_HUMAN	GABA_byGAD1_and_SLC32A1	CPI-CC0990A372B	ENSG00000101438	0.018	0.0	0.0	0.126	0.002	0.0	0.006	0.0	0.0	0.0	0.0	0.0
SLC32A1	Q9H598	True	VIAAT_HUMAN	GABA_byGAD1_and_SLC32A1	CPI-CC0392C7337	ENSG00000101438	0.018	0.0	0.0	0.126	0.002	0.0	0.006	0.0	0.0	0.0	0.0	0.0
SLC32A1	Q9H598	True	VIAAT_HUMAN	GABA_byGAD1_and_SLC32A1	CPI-CC0CAFBA656	ENSG00000101438	0.018	0.0	0.0	0.126	0.002	0.0	0.006	0.0	0.0	0.0	0.0	0.0
SLC32A1	Q9H598	True	VIAAT_HUMAN	GABA_byGAD1_and_SLC32A1	CPI-CC0608D4CA8	ENSG00000101438	0.018	0.0	0.0	0.126	0.002	0.0	0.006	0.0	0.0	0.0	0.0	0.0
SLC32A1	Q9H598	True	VIAAT_HUMAN	GABA_byGAD1_and_SLC32A1	CPI-CC0F8CB8104	ENSG00000101438	0.018	0.0	0.0	0.126	0.002	0.0	0.006	0.0	0.0	0.0	0.0	0.0
SLC32A1	Q9H598	True	VIAAT_HUMAN	GABA_byGAD1_and_SLC32A1	CPI-CC002F8F1E8	ENSG00000101438	0.018	0.0	0.0	0.126	0.002	0.0	0.006	0.0	0.0	0.0	0.0	0.0
SLC32A1	Q9H598	True	VIAAT_HUMAN	GABA_byGAD1_and_SLC32A1	CPI-CC035C82A9B	ENSG00000101438	0.018	0.0	0.0	0.126	0.002	0.0	0.006	0.0	0.0	0.0	0.0	0.0
SLC32A1	Q9H598	True	VIAAT_HUMAN	GABA_byGAD1_and_SLC32A1	CPI-CC05830C11D	ENSG00000101438	0.018	0.0	0.0	0.126	0.002	0.0	0.006	0.0	0.0	0.0	0.0	0.0
SLC32A1	Q9H598	True	VIAAT_HUMAN	GABA_byGAD1_and_SLC32A1	CPI-CC0B77A9502	ENSG00000101438	0.018	0.0	0.0	0.126	0.002	0.0	0.006	0.0	0.0	0.0	0.0	0.0
SLC32A1	Q9H598	True	VIAAT_HUMAN	GABA_byGAD1_and_SLC32A1	CPI-CC07BC9E69C	ENSG00000101438	0.018	0.0	0.0	0.126	0.002	0.0	0.006	0.0	0.0	0.0	0.0	0.0
SLC32A1	Q9H598	True	VIAAT_HUMAN	GABA_byGAD1_and_SLC32A1	CPI-CC021D4CBC2	ENSG00000101438	0.018	0.0	0.0	0.126	0.002	0.0	0.006	0.0	0.0	0.0	0.0	0.0
SLC32A1	Q9H598	True	VIAAT_HUMAN	GABA_byGAD1_and_SLC32A1	CPI-CC0836120E7	ENSG00000101438	0.018	0.0	0.0	0.126	0.002	0.0	0.006	0.0	0.0	0.0	0.0	0.0
SLC32A1	Q9H598	True	VIAAT_HUMAN	GABA_byGAD1_and_SLC32A1	CPI-CC0B41182ED	ENSG00000101438	0.018	0.0	0.0	0.126	0.002	0.0	0.006	0.0	0.0	0.0	0.0	0.0
SLC32A1	Q9H598	True	VIAAT_HUMAN	GABA_byGAD1_and_SLC32A1	CPI-CC0B9F66E8C	ENSG00000101438	0.018	0.0	0.0	0.126	0.002	0.0	0.006	0.0	0.0	0.0	0.0	0.0
SLC32A1	Q9H598	True	VIAAT_HUMAN	GABA_byGAD2_and_SLC32A1	CPI-CS0F3055E82	ENSG00000101438	0.006	0.0	0.0	0.0	0.0	0.0	0.0	0.0	0.0	0.0	0.0	0.0
SLC32A1	Q9H598	True	VIAAT_HUMAN	GABA_byGAD2_and_SLC32A1	CPI-CS0AA35FDCE	ENSG00000101438	0.006	0.0	0.0	0.0	0.0	0.0	0.0	0.0	0.0	0.0	0.0	0.0
SLC32A1	Q9H598	True	VIAAT_HUMAN	GABA_byGAD2_and_SLC32A1	CPI-CC05D186539	ENSG00000101438	0.006	0.0	0.0	0.0	0.0	0.0	0.0	0.0	0.0	0.0	0.0	0.0
SLC32A1	Q9H598	True	VIAAT_HUMAN	GABA_byGAD2_and_SLC32A1	CPI-CC009DEE9FC	ENSG00000101438	0.006	0.0	0.0	0.0	0.0	0.0	0.0	0.0	0.0	0.0	0.0	0.0
SLC32A1	Q9H598	True	VIAAT_HUMAN	GABA_byGAD2_and_SLC32A1	CPI-CC0B5A2E9A4	ENSG00000101438	0.006	0.0	0.0	0.0	0.0	0.0	0.0	0.0	0.0	0.0	0.0	0.0
SLC32A1	Q9H598	True	VIAAT_HUMAN	GABA_byGAD2_and_SLC32A1	CPI-CC08151EFC9	ENSG00000101438	0.006	0.0	0.0	0.0	0.0	0.0	0.0	0.0	0.0	0.0	0.0	0.0
SLC32A1	Q9H598	True	VIAAT_HUMAN	GABA_byGAD2_and_SLC32A1	CPI-CC0F3C27C9B	ENSG00000101438	0.006	0.0	0.0	0.0	0.0	0.0	0.0	0.0	0.0	0.0	0.0	0.0
SLC32A1	Q9H598	True	VIAAT_HUMAN	GABA_byGAD2_and_SLC32A1	CPI-CC03764C8A9	ENSG00000101438	0.006	0.0	0.0	0.0	0.0	0.0	0.0	0.0	0.0	0.0	0.0	0.0
SLC32A1	Q9H598	True	VIAAT_HUMAN	GABA_byGAD2_and_SLC32A1	CPI-CC0ACD9602B	ENSG00000101438	0.006	0.0	0.0	0.0	0.0	0.0	0.0	0.0	0.0	0.0	0.0	0.0
SLC32A1	Q9H598	True	VIAAT_HUMAN	GABA_byGAD2_and_SLC32A1	CPI-CC065D3E23E	ENSG00000101438	0.006	0.0	0.0	0.0	0.0	0.0	0.0	0.0	0.0	0.0	0.0	0.0
SLC32A1	Q9H598	True	VIAAT_HUMAN	GABA_byGAD2_and_SLC32A1	CPI-CC087A3DDFB	ENSG00000101438	0.006	0.0	0.0	0.0	0.0	0.0	0.0	0.0	0.0	0.0	0.0	0.0
SLC32A1	Q9H598	True	VIAAT_HUMAN	GABA_byGAD2_and_SLC32A1	CPI-CC0E5F4FF5B	ENSG00000101438	0.006	0.0	0.0	0.0	0.0	0.0	0.0	0.0	0.0	0.0	0.0	0.0
SLC32A1	Q9H598	True	VIAAT_HUMAN	GABA_byGAD2_and_SLC32A1	CPI-CC031EA2528	ENSG00000101438	0.006	0.0	0.0	0.0	0.0	0.0	0.0	0.0	0.0	0.0	0.0	0.0
SLC32A1	Q9H598	True	VIAAT_HUMAN	GABA_byGAD2_and_SLC32A1	CPI-CC022137ED0	ENSG00000101438	0.006	0.0	0.0	0.0	0.0	0.0	0.0	0.0	0.0	0.0	0.0	0.0
SLC32A1	Q9H598	True	VIAAT_HUMAN	GABA_byGAD2_and_SLC32A1	CPI-CC0C8FD4B3E	ENSG00000101438	0.006	0.0	0.0	0.0	0.0	0.0	0.0	0.0	0.0	0.0	0.0	0.0
SLC32A1	Q9H598	True	VIAAT_HUMAN	GABA_byGAD2_and_SLC32A1	CPI-CC048B47F29	ENSG00000101438	0.006	0.0	0.0	0.0	0.0	0.0	0.0	0.0	0.0	0.0	0.0	0.0
SLC32A1	Q9H598	True	VIAAT_HUMAN	GABA_byGAD2_and_SLC32A1	CPI-CC036118540	ENSG00000101438	0.006	0.0	0.0	0.0	0.0	0.0	0.0	0.0	0.0	0.0	0.0	0.0
GAD1	Q99259	True	DCE1_HUMAN	GABA_byGAD1_and_SLC32A1	CPI-CS0CE0C5AF0	ENSG00000128683	0.018	0.0	0.0	0.126	0.002	0.0	0.006	0.0	0.0	0.0	0.0	0.0
GAD1	Q99259	True	DCE1_HUMAN	GABA_byGAD1_and_SLC32A1	CPI-CS0FA38E530	ENSG00000128683	0.018	0.0	0.0	0.126	0.002	0.0	0.006	0.0	0.0	0.0	0.0	0.0
GAD1	Q99259	True	DCE1_HUMAN	GABA_byGAD1_and_SLC32A1	CPI-CC09C521706	ENSG00000128683	0.018	0.0	0.0	0.126	0.002	0.0	0.006	0.0	0.0	0.0	0.0	0.0
GAD1	Q99259	True	DCE1_HUMAN	GABA_byGAD1_and_SLC32A1	CPI-CC0990A372B	ENSG00000128683	0.018	0.0	0.0	0.126	0.002	0.0	0.006	0.0	0.0	0.0	0.0	0.0
GAD1	Q99259	True	DCE1_HUMAN	GABA_byGAD1_and_SLC32A1	CPI-CC0392C7337	ENSG00000128683	0.018	0.0	0.0	0.126	0.002	0.0	0.006	0.0	0.0	0.0	0.0	0.0
GAD1	Q99259	True	DCE1_HUMAN	GABA_byGAD1_and_SLC32A1	CPI-CC0CAFBA656	ENSG00000128683	0.018	0.0	0.0	0.126	0.002	0.0	0.006	0.0	0.0	0.0	0.0	0.0
GAD1	Q99259	True	DCE1_HUMAN	GABA_byGAD1_and_SLC32A1	CPI-CC0608D4CA8	ENSG00000128683	0.018	0.0	0.0	0.126	0.002	0.0	0.006	0.0	0.0	0.0	0.0	0.0
GAD1	Q99259	True	DCE1_HUMAN	GABA_byGAD1_and_SLC32A1	CPI-CC0F8CB8104	ENSG00000128683	0.018	0.0	0.0	0.126	0.002	0.0	0.006	0.0	0.0	0.0	0.0	0.0
GAD1	Q99259	True	DCE1_HUMAN	GABA_byGAD1_and_SLC32A1	CPI-CC002F8F1E8	ENSG00000128683	0.018	0.0	0.0	0.126	0.002	0.0	0.006	0.0	0.0	0.0	0.0	0.0
GAD1	Q99259	True	DCE1_HUMAN	GABA_byGAD1_and_SLC32A1	CPI-CC035C82A9B	ENSG00000128683	0.018	0.0	0.0	0.126	0.002	0.0	0.006	0.0	0.0	0.0	0.0	0.0
GAD1	Q99259	True	DCE1_HUMAN	GABA_byGAD1_and_SLC32A1	CPI-CC05830C11D	ENSG00000128683	0.018	0.0	0.0	0.126	0.002	0.0	0.006	0.0	0.0	0.0	0.0	0.0
GAD1	Q99259	True	DCE1_HUMAN	GABA_byGAD1_and_SLC32A1	CPI-CC0B77A9502	ENSG00000128683	0.018	0.0	0.0	0.126	0.002	0.0	0.006	0.0	0.0	0.0	0.0	0.0
GAD1	Q99259	True	DCE1_HUMAN	GABA_byGAD1_and_SLC32A1	CPI-CC07BC9E69C	ENSG00000128683	0.018	0.0	0.0	0.126	0.002	0.0	0.006	0.0	0.0	0.0	0.0	0.0
GAD1	Q99259	True	DCE1_HUMAN	GABA_byGAD1_and_SLC32A1	CPI-CC021D4CBC2	ENSG00000128683	0.018	0.0	0.0	0.126	0.002	0.0	0.006	0.0	0.0	0.0	0.0	0.0
GAD1	Q99259	True	DCE1_HUMAN	GABA_byGAD1_and_SLC32A1	CPI-CC0836120E7	ENSG00000128683	0.018	0.0	0.0	0.126	0.002	0.0	0.006	0.0	0.0	0.0	0.0	0.0
GAD1	Q99259	True	DCE1_HUMAN	GABA_byGAD1_and_SLC32A1	CPI-CC0B41182ED	ENSG00000128683	0.018	0.0	0.0	0.126	0.002	0.0	0.006	0.0	0.0	0.0	0.0	0.0
GAD1	Q99259	True	DCE1_HUMAN	GABA_byGAD1_and_SLC32A1	CPI-CC0B9F66E8C	ENSG00000128683	0.018	0.0	0.0	0.126	0.002	0.0	0.006	0.0	0.0	0.0	0.0	0.0
GAD1	Q99259	True	DCE1_HUMAN	GABA_byGAD1_and_SLC6A1	CPI-CS06B116BC0	ENSG00000128683	0.0	0.333	0.0	0.008	0.002	0.004	0.088	0.0	0.013	0.01	0.0	0.005
GAD1	Q99259	True	DCE1_HUMAN	GABA_byGAD1_and_SLC6A1	CPI-CS04C0A3C19	ENSG00000128683	0.0	0.333	0.0	0.008	0.002	0.004	0.088	0.0	0.013	0.01	0.0	0.005
GAD1	Q99259	True	DCE1_HUMAN	GABA_byGAD1_and_SLC6A1	CPI-CC0200FD25E	ENSG00000128683	0.0	0.333	0.0	0.008	0.002	0.004	0.088	0.0	0.013	0.01	0.0	0.005
GAD1	Q99259	True	DCE1_HUMAN	GABA_byGAD1_and_SLC6A1	CPI-CC07921E343	ENSG00000128683	0.0	0.333	0.0	0.008	0.002	0.004	0.088	0.0	0.013	0.01	0.0	0.005
GAD1	Q99259	True	DCE1_HUMAN	GABA_byGAD1_and_SLC6A1	CPI-CC03C18523A	ENSG00000128683	0.0	0.333	0.0	0.008	0.002	0.004	0.088	0.0	0.013	0.01	0.0	0.005
GAD1	Q99259	True	DCE1_HUMAN	GABA_byGAD1_and_SLC6A1	CPI-CC0DF227F32	ENSG00000128683	0.0	0.333	0.0	0.008	0.002	0.004	0.088	0.0	0.013	0.01	0.0	0.005
GAD1	Q99259	True	DCE1_HUMAN	GABA_byGAD1_and_SLC6A1	CPI-CC0C3E95213	ENSG00000128683	0.0	0.333	0.0	0.008	0.002	0.004	0.088	0.0	0.013	0.01	0.0	0.005
GAD1	Q99259	True	DCE1_HUMAN	GABA_byGAD1_and_SLC6A1	CPI-CC01B9552BA	ENSG00000128683	0.0	0.333	0.0	0.008	0.002	0.004	0.088	0.0	0.013	0.01	0.0	0.005
GAD1	Q99259	True	DCE1_HUMAN	GABA_byGAD1_and_SLC6A1	CPI-CC0E092014F	ENSG00000128683	0.0	0.333	0.0	0.008	0.002	0.004	0.088	0.0	0.013	0.01	0.0	0.005
GAD1	Q99259	True	DCE1_HUMAN	GABA_byGAD1_and_SLC6A1	CPI-CC07D1D1AD0	ENSG00000128683	0.0	0.333	0.0	0.008	0.002	0.004	0.088	0.0	0.013	0.01	0.0	0.005
GAD1	Q99259	True	DCE1_HUMAN	GABA_byGAD1_and_SLC6A1	CPI-CC0F65C1997	ENSG00000128683	0.0	0.333	0.0	0.008	0.002	0.004	0.088	0.0	0.013	0.01	0.0	0.005
GAD1	Q99259	True	DCE1_HUMAN	GABA_byGAD1_and_SLC6A1	CPI-CC0F2E29DCC	ENSG00000128683	0.0	0.333	0.0	0.008	0.002	0.004	0.088	0.0	0.013	0.01	0.0	0.005
GAD1	Q99259	True	DCE1_HUMAN	GABA_byGAD1_and_SLC6A1	CPI-CC0C87922CA	ENSG00000128683	0.0	0.333	0.0	0.008	0.002	0.004	0.088	0.0	0.013	0.01	0.0	0.005
GAD1	Q99259	True	DCE1_HUMAN	GABA_byGAD1_and_SLC6A1	CPI-CC0CDF35FE2	ENSG00000128683	0.0	0.333	0.0	0.008	0.002	0.004	0.088	0.0	0.013	0.01	0.0	0.005
GAD1	Q99259	True	DCE1_HUMAN	GABA_byGAD1_and_SLC6A1	CPI-CC0A95EED6F	ENSG00000128683	0.0	0.333	0.0	0.008	0.002	0.004	0.088	0.0	0.013	0.01	0.0	0.005
GAD1	Q99259	True	DCE1_HUMAN	GABA_byGAD1_and_SLC6A1	CPI-CC06A23B181	ENSG00000128683	0.0	0.333	0.0	0.008	0.002	0.004	0.088	0.0	0.013	0.01	0.0	0.005
GAD1	Q99259	True	DCE1_HUMAN	GABA_byGAD1_and_SLC6A1	CPI-CC02B07EA5C	ENSG00000128683	0.0	0.333	0.0	0.008	0.002	0.004	0.088	0.0	0.013	0.01	0.0	0.005
GAD1	Q99259	True	DCE1_HUMAN	GABA_byGAD1_and_SLC6A11	CPI-CS02929CEBB	ENSG00000128683	0.024	0.0	0.0	0.0	0.009	0.0	0.002	0.0	0.013	0.0	0.0	0.014
GAD1	Q99259	True	DCE1_HUMAN	GABA_byGAD1_and_SLC6A11	CPI-CS0A7EA055F	ENSG00000128683	0.024	0.0	0.0	0.0	0.009	0.0	0.002	0.0	0.013	0.0	0.0	0.014
GAD1	Q99259	True	DCE1_HUMAN	GABA_byGAD1_and_SLC6A11	CPI-CC0CBCCF256	ENSG00000128683	0.024	0.0	0.0	0.0	0.009	0.0	0.002	0.0	0.013	0.0	0.0	0.014
GAD1	Q99259	True	DCE1_HUMAN	GABA_byGAD1_and_SLC6A11	CPI-CC02E4FE92E	ENSG00000128683	0.024	0.0	0.0	0.0	0.009	0.0	0.002	0.0	0.013	0.0	0.0	0.014
GAD1	Q99259	True	DCE1_HUMAN	GABA_byGAD1_and_SLC6A11	CPI-CC004185A70	ENSG00000128683	0.024	0.0	0.0	0.0	0.009	0.0	0.002	0.0	0.013	0.0	0.0	0.014
GAD1	Q99259	True	DCE1_HUMAN	GABA_byGAD1_and_SLC6A11	CPI-CC0E8A76CD6	ENSG00000128683	0.024	0.0	0.0	0.0	0.009	0.0	0.002	0.0	0.013	0.0	0.0	0.014
GAD1	Q99259	True	DCE1_HUMAN	GABA_byGAD1_and_SLC6A11	CPI-CC09E9DF123	ENSG00000128683	0.024	0.0	0.0	0.0	0.009	0.0	0.002	0.0	0.013	0.0	0.0	0.014
GAD1	Q99259	True	DCE1_HUMAN	GABA_byGAD1_and_SLC6A11	CPI-CC08A636173	ENSG00000128683	0.024	0.0	0.0	0.0	0.009	0.0	0.002	0.0	0.013	0.0	0.0	0.014
GAD1	Q99259	True	DCE1_HUMAN	GABA_byGAD1_and_SLC6A11	CPI-CC0D3781D5C	ENSG00000128683	0.024	0.0	0.0	0.0	0.009	0.0	0.002	0.0	0.013	0.0	0.0	0.014
GAD1	Q99259	True	DCE1_HUMAN	GABA_byGAD1_and_SLC6A11	CPI-CC01D135078	ENSG00000128683	0.024	0.0	0.0	0.0	0.009	0.0	0.002	0.0	0.013	0.0	0.0	0.014
GAD1	Q99259	True	DCE1_HUMAN	GABA_byGAD1_and_SLC6A11	CPI-CC040CFDD33	ENSG00000128683	0.024	0.0	0.0	0.0	0.009	0.0	0.002	0.0	0.013	0.0	0.0	0.014
GAD1	Q99259	True	DCE1_HUMAN	GABA_byGAD1_and_SLC6A11	CPI-CC096B77AA5	ENSG00000128683	0.024	0.0	0.0	0.0	0.009	0.0	0.002	0.0	0.013	0.0	0.0	0.014
GAD1	Q99259	True	DCE1_HUMAN	GABA_byGAD1_and_SLC6A11	CPI-CC022A52952	ENSG00000128683	0.024	0.0	0.0	0.0	0.009	0.0	0.002	0.0	0.013	0.0	0.0	0.014
GAD1	Q99259	True	DCE1_HUMAN	GABA_byGAD1_and_SLC6A11	CPI-CC084F4CFB2	ENSG00000128683	0.024	0.0	0.0	0.0	0.009	0.0	0.002	0.0	0.013	0.0	0.0	0.014
GAD1	Q99259	True	DCE1_HUMAN	GABA_byGAD1_and_SLC6A11	CPI-CC0D3BD85F0	ENSG00000128683	0.024	0.0	0.0	0.0	0.009	0.0	0.002	0.0	0.013	0.0	0.0	0.014
GAD1	Q99259	True	DCE1_HUMAN	GABA_byGAD1_and_SLC6A11	CPI-CC0C7DAF2F3	ENSG00000128683	0.024	0.0	0.0	0.0	0.009	0.0	0.002	0.0	0.013	0.0	0.0	0.014
GAD1	Q99259	True	DCE1_HUMAN	GABA_byGAD1_and_SLC6A11	CPI-CC0E67ABF53	ENSG00000128683	0.024	0.0	0.0	0.0	0.009	0.0	0.002	0.0	0.013	0.0	0.0	0.014
GAD1	Q99259	True	DCE1_HUMAN	GABA_byGAD1_and_SLC6A12	CPI-CS0DE2ED1D0	ENSG00000128683	0.006	0.0	0.0	0.034	0.0	0.0	0.004	0.0	0.0	0.0	0.0	0.0
GAD1	Q99259	True	DCE1_HUMAN	GABA_byGAD1_and_SLC6A12	CPI-CS025E1B7C6	ENSG00000128683	0.006	0.0	0.0	0.034	0.0	0.0	0.004	0.0	0.0	0.0	0.0	0.0
GAD1	Q99259	True	DCE1_HUMAN	GABA_byGAD1_and_SLC6A12	CPI-CC061180998	ENSG00000128683	0.006	0.0	0.0	0.034	0.0	0.0	0.004	0.0	0.0	0.0	0.0	0.0
GAD1	Q99259	True	DCE1_HUMAN	GABA_byGAD1_and_SLC6A12	CPI-CC0C820256C	ENSG00000128683	0.006	0.0	0.0	0.034	0.0	0.0	0.004	0.0	0.0	0.0	0.0	0.0
GAD1	Q99259	True	DCE1_HUMAN	GABA_byGAD1_and_SLC6A12	CPI-CC03F9B0D3E	ENSG00000128683	0.006	0.0	0.0	0.034	0.0	0.0	0.004	0.0	0.0	0.0	0.0	0.0
GAD1	Q99259	True	DCE1_HUMAN	GABA_byGAD1_and_SLC6A12	CPI-CC0EBAAB6B8	ENSG00000128683	0.006	0.0	0.0	0.034	0.0	0.0	0.004	0.0	0.0	0.0	0.0	0.0
GAD1	Q99259	True	DCE1_HUMAN	GABA_byGAD1_and_SLC6A12	CPI-CC017F52E16	ENSG00000128683	0.006	0.0	0.0	0.034	0.0	0.0	0.004	0.0	0.0	0.0	0.0	0.0
GAD1	Q99259	True	DCE1_HUMAN	GABA_byGAD1_and_SLC6A12	CPI-CC0F0C72A29	ENSG00000128683	0.006	0.0	0.0	0.034	0.0	0.0	0.004	0.0	0.0	0.0	0.0	0.0
GAD1	Q99259	True	DCE1_HUMAN	GABA_byGAD1_and_SLC6A12	CPI-CC08C75F9A4	ENSG00000128683	0.006	0.0	0.0	0.034	0.0	0.0	0.004	0.0	0.0	0.0	0.0	0.0
GAD1	Q99259	True	DCE1_HUMAN	GABA_byGAD1_and_SLC6A12	CPI-CC019BF818D	ENSG00000128683	0.006	0.0	0.0	0.034	0.0	0.0	0.004	0.0	0.0	0.0	0.0	0.0
GAD1	Q99259	True	DCE1_HUMAN	GABA_byGAD1_and_SLC6A12	CPI-CC05F37DDE7	ENSG00000128683	0.006	0.0	0.0	0.034	0.0	0.0	0.004	0.0	0.0	0.0	0.0	0.0
GAD1	Q99259	True	DCE1_HUMAN	GABA_byGAD1_and_SLC6A12	CPI-CC0C00325D2	ENSG00000128683	0.006	0.0	0.0	0.034	0.0	0.0	0.004	0.0	0.0	0.0	0.0	0.0
GAD1	Q99259	True	DCE1_HUMAN	GABA_byGAD1_and_SLC6A12	CPI-CC0536A862B	ENSG00000128683	0.006	0.0	0.0	0.034	0.0	0.0	0.004	0.0	0.0	0.0	0.0	0.0
GAD1	Q99259	True	DCE1_HUMAN	GABA_byGAD1_and_SLC6A12	CPI-CC0F9B0C393	ENSG00000128683	0.006	0.0	0.0	0.034	0.0	0.0	0.004	0.0	0.0	0.0	0.0	0.0
GAD1	Q99259	True	DCE1_HUMAN	GABA_byGAD1_and_SLC6A12	CPI-CC065B3548D	ENSG00000128683	0.006	0.0	0.0	0.034	0.0	0.0	0.004	0.0	0.0	0.0	0.0	0.0
GAD1	Q99259	True	DCE1_HUMAN	GABA_byGAD1_and_SLC6A12	CPI-CC028B16791	ENSG00000128683	0.006	0.0	0.0	0.034	0.0	0.0	0.004	0.0	0.0	0.0	0.0	0.0
GAD1	Q99259	True	DCE1_HUMAN	GABA_byGAD1_and_SLC6A12	CPI-CC00289F31E	ENSG00000128683	0.006	0.0	0.0	0.034	0.0	0.0	0.004	0.0	0.0	0.0	0.0	0.0
GAD1	Q99259	True	DCE1_HUMAN	GABA_byGAD1_and_SLC6A13	CPI-CS0E715A989	ENSG00000128683	0.0	0.0	0.0	0.008	0.0	0.0	0.0	0.0	0.013	0.0	0.0	0.0
GAD1	Q99259	True	DCE1_HUMAN	GABA_byGAD1_and_SLC6A13	CPI-CS04368D963	ENSG00000128683	0.0	0.0	0.0	0.008	0.0	0.0	0.0	0.0	0.013	0.0	0.0	0.0
GAD1	Q99259	True	DCE1_HUMAN	GABA_byGAD1_and_SLC6A13	CPI-CC07643D38C	ENSG00000128683	0.0	0.0	0.0	0.008	0.0	0.0	0.0	0.0	0.013	0.0	0.0	0.0
GAD1	Q99259	True	DCE1_HUMAN	GABA_byGAD1_and_SLC6A13	CPI-CC0489A8F45	ENSG00000128683	0.0	0.0	0.0	0.008	0.0	0.0	0.0	0.0	0.013	0.0	0.0	0.0
GAD1	Q99259	True	DCE1_HUMAN	GABA_byGAD1_and_SLC6A13	CPI-CC07774ECF6	ENSG00000128683	0.0	0.0	0.0	0.008	0.0	0.0	0.0	0.0	0.013	0.0	0.0	0.0
GAD1	Q99259	True	DCE1_HUMAN	GABA_byGAD1_and_SLC6A13	CPI-CC0604DCB2A	ENSG00000128683	0.0	0.0	0.0	0.008	0.0	0.0	0.0	0.0	0.013	0.0	0.0	0.0
GAD1	Q99259	True	DCE1_HUMAN	GABA_byGAD1_and_SLC6A13	CPI-CC036F9ABD3	ENSG00000128683	0.0	0.0	0.0	0.008	0.0	0.0	0.0	0.0	0.013	0.0	0.0	0.0
GAD1	Q99259	True	DCE1_HUMAN	GABA_byGAD1_and_SLC6A13	CPI-CC002C86EAE	ENSG00000128683	0.0	0.0	0.0	0.008	0.0	0.0	0.0	0.0	0.013	0.0	0.0	0.0
GAD1	Q99259	True	DCE1_HUMAN	GABA_byGAD1_and_SLC6A13	CPI-CC02329B61A	ENSG00000128683	0.0	0.0	0.0	0.008	0.0	0.0	0.0	0.0	0.013	0.0	0.0	0.0
GAD1	Q99259	True	DCE1_HUMAN	GABA_byGAD1_and_SLC6A13	CPI-CC0195F6CE4	ENSG00000128683	0.0	0.0	0.0	0.008	0.0	0.0	0.0	0.0	0.013	0.0	0.0	0.0
GAD1	Q99259	True	DCE1_HUMAN	GABA_byGAD1_and_SLC6A13	CPI-CC09C537C2D	ENSG00000128683	0.0	0.0	0.0	0.008	0.0	0.0	0.0	0.0	0.013	0.0	0.0	0.0
GAD1	Q99259	True	DCE1_HUMAN	GABA_byGAD1_and_SLC6A13	CPI-CC07936BEBD	ENSG00000128683	0.0	0.0	0.0	0.008	0.0	0.0	0.0	0.0	0.013	0.0	0.0	0.0
GAD1	Q99259	True	DCE1_HUMAN	GABA_byGAD1_and_SLC6A13	CPI-CC01C3B4299	ENSG00000128683	0.0	0.0	0.0	0.008	0.0	0.0	0.0	0.0	0.013	0.0	0.0	0.0
GAD1	Q99259	True	DCE1_HUMAN	GABA_byGAD1_and_SLC6A13	CPI-CC0EB1A69E6	ENSG00000128683	0.0	0.0	0.0	0.008	0.0	0.0	0.0	0.0	0.013	0.0	0.0	0.0
GAD1	Q99259	True	DCE1_HUMAN	GABA_byGAD1_and_SLC6A13	CPI-CC025A561B8	ENSG00000128683	0.0	0.0	0.0	0.008	0.0	0.0	0.0	0.0	0.013	0.0	0.0	0.0
GAD1	Q99259	True	DCE1_HUMAN	GABA_byGAD1_and_SLC6A13	CPI-CC0F677619F	ENSG00000128683	0.0	0.0	0.0	0.008	0.0	0.0	0.0	0.0	0.013	0.0	0.0	0.0
GAD1	Q99259	True	DCE1_HUMAN	GABA_byGAD1_and_SLC6A13	CPI-CC040318B79	ENSG00000128683	0.0	0.0	0.0	0.008	0.0	0.0	0.0	0.0	0.013	0.0	0.0	0.0
GAD1	Q99259	True	DCE1_HUMAN	GABA_byGAD1_and_SLC6A6	CPI-CS03CCCE0E4	ENSG00000128683	0.108	0.333	0.0	0.126	0.167	0.112	0.09	0.0	0.244	0.163	0.143	0.192
GAD1	Q99259	True	DCE1_HUMAN	GABA_byGAD1_and_SLC6A6	CPI-CS0AD67AADC	ENSG00000128683	0.108	0.333	0.0	0.126	0.167	0.112	0.09	0.0	0.244	0.163	0.143	0.192
GAD1	Q99259	True	DCE1_HUMAN	GABA_byGAD1_and_SLC6A6	CPI-CC0946F123A	ENSG00000128683	0.108	0.333	0.0	0.126	0.167	0.112	0.09	0.0	0.244	0.163	0.143	0.192
GAD1	Q99259	True	DCE1_HUMAN	GABA_byGAD1_and_SLC6A6	CPI-CC05D2522F1	ENSG00000128683	0.108	0.333	0.0	0.126	0.167	0.112	0.09	0.0	0.244	0.163	0.143	0.192
GAD1	Q99259	True	DCE1_HUMAN	GABA_byGAD1_and_SLC6A6	CPI-CC089C08005	ENSG00000128683	0.108	0.333	0.0	0.126	0.167	0.112	0.09	0.0	0.244	0.163	0.143	0.192
GAD1	Q99259	True	DCE1_HUMAN	GABA_byGAD1_and_SLC6A6	CPI-CC03AA4B30D	ENSG00000128683	0.108	0.333	0.0	0.126	0.167	0.112	0.09	0.0	0.244	0.163	0.143	0.192
GAD1	Q99259	True	DCE1_HUMAN	GABA_byGAD1_and_SLC6A6	CPI-CC026E0AF6E	ENSG00000128683	0.108	0.333	0.0	0.126	0.167	0.112	0.09	0.0	0.244	0.163	0.143	0.192
GAD1	Q99259	True	DCE1_HUMAN	GABA_byGAD1_and_SLC6A6	CPI-CC06B7CC089	ENSG00000128683	0.108	0.333	0.0	0.126	0.167	0.112	0.09	0.0	0.244	0.163	0.143	0.192
GAD1	Q99259	True	DCE1_HUMAN	GABA_byGAD1_and_SLC6A6	CPI-CC0695DEB89	ENSG00000128683	0.108	0.333	0.0	0.126	0.167	0.112	0.09	0.0	0.244	0.163	0.143	0.192
GAD1	Q99259	True	DCE1_HUMAN	GABA_byGAD1_and_SLC6A6	CPI-CC0079D48C9	ENSG00000128683	0.108	0.333	0.0	0.126	0.167	0.112	0.09	0.0	0.244	0.163	0.143	0.192
GAD1	Q99259	True	DCE1_HUMAN	GABA_byGAD1_and_SLC6A6	CPI-CC06CA4728D	ENSG00000128683	0.108	0.333	0.0	0.126	0.167	0.112	0.09	0.0	0.244	0.163	0.143	0.192
GAD1	Q99259	True	DCE1_HUMAN	GABA_byGAD1_and_SLC6A6	CPI-CC041DC21EE	ENSG00000128683	0.108	0.333	0.0	0.126	0.167	0.112	0.09	0.0	0.244	0.163	0.143	0.192
GAD1	Q99259	True	DCE1_HUMAN	GABA_byGAD1_and_SLC6A6	CPI-CC03B91D668	ENSG00000128683	0.108	0.333	0.0	0.126	0.167	0.112	0.09	0.0	0.244	0.163	0.143	0.192
GAD1	Q99259	True	DCE1_HUMAN	GABA_byGAD1_and_SLC6A6	CPI-CC02C92DB0C	ENSG00000128683	0.108	0.333	0.0	0.126	0.167	0.112	0.09	0.0	0.244	0.163	0.143	0.192
GAD1	Q99259	True	DCE1_HUMAN	GABA_byGAD1_and_SLC6A6	CPI-CC0D7414489	ENSG00000128683	0.108	0.333	0.0	0.126	0.167	0.112	0.09	0.0	0.244	0.163	0.143	0.192
GAD1	Q99259	True	DCE1_HUMAN	GABA_byGAD1_and_SLC6A6	CPI-CC0F9339AD3	ENSG00000128683	0.108	0.333	0.0	0.126	0.167	0.112	0.09	0.0	0.244	0.163	0.143	0.192
GAD1	Q99259	True	DCE1_HUMAN	GABA_byGAD1_and_SLC6A6	CPI-CC00289947C	ENSG00000128683	0.108	0.333	0.0	0.126	0.167	0.112	0.09	0.0	0.244	0.163	0.143	0.192
GAD1	Q99259	True	DCE1_HUMAN	GABA_byGAD1_and_SLC6A8	CPI-CS0117267C4	ENSG00000128683	0.108	0.667	0.0	0.126	0.167	0.112	0.09	0.0	0.295	0.163	0.143	0.207
GAD1	Q99259	True	DCE1_HUMAN	GABA_byGAD1_and_SLC6A8	CPI-CS0F9A0EE4B	ENSG00000128683	0.108	0.667	0.0	0.126	0.167	0.112	0.09	0.0	0.295	0.163	0.143	0.207
GAD1	Q99259	True	DCE1_HUMAN	GABA_byGAD1_and_SLC6A8	CPI-CC055A75E96	ENSG00000128683	0.108	0.667	0.0	0.126	0.167	0.112	0.09	0.0	0.295	0.163	0.143	0.207
GAD1	Q99259	True	DCE1_HUMAN	GABA_byGAD1_and_SLC6A8	CPI-CC0A41CB438	ENSG00000128683	0.108	0.667	0.0	0.126	0.167	0.112	0.09	0.0	0.295	0.163	0.143	0.207
GAD1	Q99259	True	DCE1_HUMAN	GABA_byGAD1_and_SLC6A8	CPI-CC08D4D19FA	ENSG00000128683	0.108	0.667	0.0	0.126	0.167	0.112	0.09	0.0	0.295	0.163	0.143	0.207
GAD1	Q99259	True	DCE1_HUMAN	GABA_byGAD1_and_SLC6A8	CPI-CC05283AAC1	ENSG00000128683	0.108	0.667	0.0	0.126	0.167	0.112	0.09	0.0	0.295	0.163	0.143	0.207
GAD1	Q99259	True	DCE1_HUMAN	GABA_byGAD1_and_SLC6A8	CPI-CC0348C5437	ENSG00000128683	0.108	0.667	0.0	0.126	0.167	0.112	0.09	0.0	0.295	0.163	0.143	0.207
GAD1	Q99259	True	DCE1_HUMAN	GABA_byGAD1_and_SLC6A8	CPI-CC0C8C9C0D3	ENSG00000128683	0.108	0.667	0.0	0.126	0.167	0.112	0.09	0.0	0.295	0.163	0.143	0.207
GAD1	Q99259	True	DCE1_HUMAN	GABA_byGAD1_and_SLC6A8	CPI-CC0852DD8AB	ENSG00000128683	0.108	0.667	0.0	0.126	0.167	0.112	0.09	0.0	0.295	0.163	0.143	0.207
GAD1	Q99259	True	DCE1_HUMAN	GABA_byGAD1_and_SLC6A8	CPI-CC0F11405A3	ENSG00000128683	0.108	0.667	0.0	0.126	0.167	0.112	0.09	0.0	0.295	0.163	0.143	0.207
GAD1	Q99259	True	DCE1_HUMAN	GABA_byGAD1_and_SLC6A8	CPI-CC01D8C39D7	ENSG00000128683	0.108	0.667	0.0	0.126	0.167	0.112	0.09	0.0	0.295	0.163	0.143	0.207
GAD1	Q99259	True	DCE1_HUMAN	GABA_byGAD1_and_SLC6A8	CPI-CC0A5D231B1	ENSG00000128683	0.108	0.667	0.0	0.126	0.167	0.112	0.09	0.0	0.295	0.163	0.143	0.207
GAD1	Q99259	True	DCE1_HUMAN	GABA_byGAD1_and_SLC6A8	CPI-CC01D6DB673	ENSG00000128683	0.108	0.667	0.0	0.126	0.167	0.112	0.09	0.0	0.295	0.163	0.143	0.207
GAD1	Q99259	True	DCE1_HUMAN	GABA_byGAD1_and_SLC6A8	CPI-CC040CA96C8	ENSG00000128683	0.108	0.667	0.0	0.126	0.167	0.112	0.09	0.0	0.295	0.163	0.143	0.207
GAD1	Q99259	True	DCE1_HUMAN	GABA_byGAD1_and_SLC6A8	CPI-CC08D008F7B	ENSG00000128683	0.108	0.667	0.0	0.126	0.167	0.112	0.09	0.0	0.295	0.163	0.143	0.207
GAD1	Q99259	True	DCE1_HUMAN	GABA_byGAD1_and_SLC6A8	CPI-CC0D0306B1A	ENSG00000128683	0.108	0.667	0.0	0.126	0.167	0.112	0.09	0.0	0.295	0.163	0.143	0.207
GAD1	Q99259	True	DCE1_HUMAN	GABA_byGAD1_and_SLC6A8	CPI-CC03526B5EE	ENSG00000128683	0.108	0.667	0.0	0.126	0.167	0.112	0.09	0.0	0.295	0.163	0.143	0.207
SLC6A1	P30531	True	SC6A1_HUMAN	GABA_byGAD1_and_SLC6A1	CPI-CS06B116BC0	ENSG00000157103	0.0	0.333	0.0	0.008	0.002	0.004	0.088	0.0	0.013	0.01	0.0	0.005
SLC6A1	P30531	True	SC6A1_HUMAN	GABA_byGAD1_and_SLC6A1	CPI-CS04C0A3C19	ENSG00000157103	0.0	0.333	0.0	0.008	0.002	0.004	0.088	0.0	0.013	0.01	0.0	0.005
SLC6A1	P30531	True	SC6A1_HUMAN	GABA_byGAD1_and_SLC6A1	CPI-CC0200FD25E	ENSG00000157103	0.0	0.333	0.0	0.008	0.002	0.004	0.088	0.0	0.013	0.01	0.0	0.005
SLC6A1	P30531	True	SC6A1_HUMAN	GABA_byGAD1_and_SLC6A1	CPI-CC07921E343	ENSG00000157103	0.0	0.333	0.0	0.008	0.002	0.004	0.088	0.0	0.013	0.01	0.0	0.005
SLC6A1	P30531	True	SC6A1_HUMAN	GABA_byGAD1_and_SLC6A1	CPI-CC03C18523A	ENSG00000157103	0.0	0.333	0.0	0.008	0.002	0.004	0.088	0.0	0.013	0.01	0.0	0.005
SLC6A1	P30531	True	SC6A1_HUMAN	GABA_byGAD1_and_SLC6A1	CPI-CC0DF227F32	ENSG00000157103	0.0	0.333	0.0	0.008	0.002	0.004	0.088	0.0	0.013	0.01	0.0	0.005
SLC6A1	P30531	True	SC6A1_HUMAN	GABA_byGAD1_and_SLC6A1	CPI-CC0C3E95213	ENSG00000157103	0.0	0.333	0.0	0.008	0.002	0.004	0.088	0.0	0.013	0.01	0.0	0.005
SLC6A1	P30531	True	SC6A1_HUMAN	GABA_byGAD1_and_SLC6A1	CPI-CC01B9552BA	ENSG00000157103	0.0	0.333	0.0	0.008	0.002	0.004	0.088	0.0	0.013	0.01	0.0	0.005
SLC6A1	P30531	True	SC6A1_HUMAN	GABA_byGAD1_and_SLC6A1	CPI-CC0E092014F	ENSG00000157103	0.0	0.333	0.0	0.008	0.002	0.004	0.088	0.0	0.013	0.01	0.0	0.005
SLC6A1	P30531	True	SC6A1_HUMAN	GABA_byGAD1_and_SLC6A1	CPI-CC07D1D1AD0	ENSG00000157103	0.0	0.333	0.0	0.008	0.002	0.004	0.088	0.0	0.013	0.01	0.0	0.005
SLC6A1	P30531	True	SC6A1_HUMAN	GABA_byGAD1_and_SLC6A1	CPI-CC0F65C1997	ENSG00000157103	0.0	0.333	0.0	0.008	0.002	0.004	0.088	0.0	0.013	0.01	0.0	0.005
SLC6A1	P30531	True	SC6A1_HUMAN	GABA_byGAD1_and_SLC6A1	CPI-CC0F2E29DCC	ENSG00000157103	0.0	0.333	0.0	0.008	0.002	0.004	0.088	0.0	0.013	0.01	0.0	0.005
SLC6A1	P30531	True	SC6A1_HUMAN	GABA_byGAD1_and_SLC6A1	CPI-CC0C87922CA	ENSG00000157103	0.0	0.333	0.0	0.008	0.002	0.004	0.088	0.0	0.013	0.01	0.0	0.005
SLC6A1	P30531	True	SC6A1_HUMAN	GABA_byGAD1_and_SLC6A1	CPI-CC0CDF35FE2	ENSG00000157103	0.0	0.333	0.0	0.008	0.002	0.004	0.088	0.0	0.013	0.01	0.0	0.005
SLC6A1	P30531	True	SC6A1_HUMAN	GABA_byGAD1_and_SLC6A1	CPI-CC0A95EED6F	ENSG00000157103	0.0	0.333	0.0	0.008	0.002	0.004	0.088	0.0	0.013	0.01	0.0	0.005
SLC6A1	P30531	True	SC6A1_HUMAN	GABA_byGAD1_and_SLC6A1	CPI-CC06A23B181	ENSG00000157103	0.0	0.333	0.0	0.008	0.002	0.004	0.088	0.0	0.013	0.01	0.0	0.005
SLC6A1	P30531	True	SC6A1_HUMAN	GABA_byGAD1_and_SLC6A1	CPI-CC02B07EA5C	ENSG00000157103	0.0	0.333	0.0	0.008	0.002	0.004	0.088	0.0	0.013	0.01	0.0	0.005
SLC6A1	P30531	True	SC6A1_HUMAN	GABA_byGAD2_and_SLC6A1	CPI-CS0E648EBFA	ENSG00000157103	0.0	0.0	0.0	0.0	0.0	0.004	0.0	0.0	0.0	0.0	0.0	0.0
SLC6A1	P30531	True	SC6A1_HUMAN	GABA_byGAD2_and_SLC6A1	CPI-CS0B096A78D	ENSG00000157103	0.0	0.0	0.0	0.0	0.0	0.004	0.0	0.0	0.0	0.0	0.0	0.0
SLC6A1	P30531	True	SC6A1_HUMAN	GABA_byGAD2_and_SLC6A1	CPI-CC03EB01F42	ENSG00000157103	0.0	0.0	0.0	0.0	0.0	0.004	0.0	0.0	0.0	0.0	0.0	0.0
SLC6A1	P30531	True	SC6A1_HUMAN	GABA_byGAD2_and_SLC6A1	CPI-CC001A2A34F	ENSG00000157103	0.0	0.0	0.0	0.0	0.0	0.004	0.0	0.0	0.0	0.0	0.0	0.0
SLC6A1	P30531	True	SC6A1_HUMAN	GABA_byGAD2_and_SLC6A1	CPI-CC0F110BCE5	ENSG00000157103	0.0	0.0	0.0	0.0	0.0	0.004	0.0	0.0	0.0	0.0	0.0	0.0
SLC6A1	P30531	True	SC6A1_HUMAN	GABA_byGAD2_and_SLC6A1	CPI-CC0B6E51683	ENSG00000157103	0.0	0.0	0.0	0.0	0.0	0.004	0.0	0.0	0.0	0.0	0.0	0.0
SLC6A1	P30531	True	SC6A1_HUMAN	GABA_byGAD2_and_SLC6A1	CPI-CC04EC40D20	ENSG00000157103	0.0	0.0	0.0	0.0	0.0	0.004	0.0	0.0	0.0	0.0	0.0	0.0
SLC6A1	P30531	True	SC6A1_HUMAN	GABA_byGAD2_and_SLC6A1	CPI-CC06C7F820C	ENSG00000157103	0.0	0.0	0.0	0.0	0.0	0.004	0.0	0.0	0.0	0.0	0.0	0.0
SLC6A1	P30531	True	SC6A1_HUMAN	GABA_byGAD2_and_SLC6A1	CPI-CC01D1ED99D	ENSG00000157103	0.0	0.0	0.0	0.0	0.0	0.004	0.0	0.0	0.0	0.0	0.0	0.0
SLC6A1	P30531	True	SC6A1_HUMAN	GABA_byGAD2_and_SLC6A1	CPI-CC0CCDF6512	ENSG00000157103	0.0	0.0	0.0	0.0	0.0	0.004	0.0	0.0	0.0	0.0	0.0	0.0
SLC6A1	P30531	True	SC6A1_HUMAN	GABA_byGAD2_and_SLC6A1	CPI-CC0A1813B1D	ENSG00000157103	0.0	0.0	0.0	0.0	0.0	0.004	0.0	0.0	0.0	0.0	0.0	0.0
SLC6A1	P30531	True	SC6A1_HUMAN	GABA_byGAD2_and_SLC6A1	CPI-CC027602671	ENSG00000157103	0.0	0.0	0.0	0.0	0.0	0.004	0.0	0.0	0.0	0.0	0.0	0.0
SLC6A1	P30531	True	SC6A1_HUMAN	GABA_byGAD2_and_SLC6A1	CPI-CC0BCCDDCB8	ENSG00000157103	0.0	0.0	0.0	0.0	0.0	0.004	0.0	0.0	0.0	0.0	0.0	0.0
SLC6A1	P30531	True	SC6A1_HUMAN	GABA_byGAD2_and_SLC6A1	CPI-CC0E0BDF879	ENSG00000157103	0.0	0.0	0.0	0.0	0.0	0.004	0.0	0.0	0.0	0.0	0.0	0.0
SLC6A1	P30531	True	SC6A1_HUMAN	GABA_byGAD2_and_SLC6A1	CPI-CC040C320D0	ENSG00000157103	0.0	0.0	0.0	0.0	0.0	0.004	0.0	0.0	0.0	0.0	0.0	0.0
SLC6A1	P30531	True	SC6A1_HUMAN	GABA_byGAD2_and_SLC6A1	CPI-CC0DFF111CC	ENSG00000157103	0.0	0.0	0.0	0.0	0.0	0.004	0.0	0.0	0.0	0.0	0.0	0.0
SLC6A1	P30531	True	SC6A1_HUMAN	GABA_byGAD2_and_SLC6A1	CPI-CC0B15D50A3	ENSG00000157103	0.0	0.0	0.0	0.0	0.0	0.004	0.0	0.0	0.0	0.0	0.0	0.0
SLC6A11	P48066	True	S6A11_HUMAN	GABA_byGAD1_and_SLC6A11	CPI-CS02929CEBB	ENSG00000132164	0.024	0.0	0.0	0.0	0.009	0.0	0.002	0.0	0.013	0.0	0.0	0.014
SLC6A11	P48066	True	S6A11_HUMAN	GABA_byGAD1_and_SLC6A11	CPI-CS0A7EA055F	ENSG00000132164	0.024	0.0	0.0	0.0	0.009	0.0	0.002	0.0	0.013	0.0	0.0	0.014
SLC6A11	P48066	True	S6A11_HUMAN	GABA_byGAD1_and_SLC6A11	CPI-CC0CBCCF256	ENSG00000132164	0.024	0.0	0.0	0.0	0.009	0.0	0.002	0.0	0.013	0.0	0.0	0.014
SLC6A11	P48066	True	S6A11_HUMAN	GABA_byGAD1_and_SLC6A11	CPI-CC02E4FE92E	ENSG00000132164	0.024	0.0	0.0	0.0	0.009	0.0	0.002	0.0	0.013	0.0	0.0	0.014
SLC6A11	P48066	True	S6A11_HUMAN	GABA_byGAD1_and_SLC6A11	CPI-CC004185A70	ENSG00000132164	0.024	0.0	0.0	0.0	0.009	0.0	0.002	0.0	0.013	0.0	0.0	0.014
SLC6A11	P48066	True	S6A11_HUMAN	GABA_byGAD1_and_SLC6A11	CPI-CC0E8A76CD6	ENSG00000132164	0.024	0.0	0.0	0.0	0.009	0.0	0.002	0.0	0.013	0.0	0.0	0.014
SLC6A11	P48066	True	S6A11_HUMAN	GABA_byGAD1_and_SLC6A11	CPI-CC09E9DF123	ENSG00000132164	0.024	0.0	0.0	0.0	0.009	0.0	0.002	0.0	0.013	0.0	0.0	0.014
SLC6A11	P48066	True	S6A11_HUMAN	GABA_byGAD1_and_SLC6A11	CPI-CC08A636173	ENSG00000132164	0.024	0.0	0.0	0.0	0.009	0.0	0.002	0.0	0.013	0.0	0.0	0.014
SLC6A11	P48066	True	S6A11_HUMAN	GABA_byGAD1_and_SLC6A11	CPI-CC0D3781D5C	ENSG00000132164	0.024	0.0	0.0	0.0	0.009	0.0	0.002	0.0	0.013	0.0	0.0	0.014
SLC6A11	P48066	True	S6A11_HUMAN	GABA_byGAD1_and_SLC6A11	CPI-CC01D135078	ENSG00000132164	0.024	0.0	0.0	0.0	0.009	0.0	0.002	0.0	0.013	0.0	0.0	0.014
SLC6A11	P48066	True	S6A11_HUMAN	GABA_byGAD1_and_SLC6A11	CPI-CC040CFDD33	ENSG00000132164	0.024	0.0	0.0	0.0	0.009	0.0	0.002	0.0	0.013	0.0	0.0	0.014
SLC6A11	P48066	True	S6A11_HUMAN	GABA_byGAD1_and_SLC6A11	CPI-CC096B77AA5	ENSG00000132164	0.024	0.0	0.0	0.0	0.009	0.0	0.002	0.0	0.013	0.0	0.0	0.014
SLC6A11	P48066	True	S6A11_HUMAN	GABA_byGAD1_and_SLC6A11	CPI-CC022A52952	ENSG00000132164	0.024	0.0	0.0	0.0	0.009	0.0	0.002	0.0	0.013	0.0	0.0	0.014
SLC6A11	P48066	True	S6A11_HUMAN	GABA_byGAD1_and_SLC6A11	CPI-CC084F4CFB2	ENSG00000132164	0.024	0.0	0.0	0.0	0.009	0.0	0.002	0.0	0.013	0.0	0.0	0.014
SLC6A11	P48066	True	S6A11_HUMAN	GABA_byGAD1_and_SLC6A11	CPI-CC0D3BD85F0	ENSG00000132164	0.024	0.0	0.0	0.0	0.009	0.0	0.002	0.0	0.013	0.0	0.0	0.014
SLC6A11	P48066	True	S6A11_HUMAN	GABA_byGAD1_and_SLC6A11	CPI-CC0C7DAF2F3	ENSG00000132164	0.024	0.0	0.0	0.0	0.009	0.0	0.002	0.0	0.013	0.0	0.0	0.014
SLC6A11	P48066	True	S6A11_HUMAN	GABA_byGAD1_and_SLC6A11	CPI-CC0E67ABF53	ENSG00000132164	0.024	0.0	0.0	0.0	0.009	0.0	0.002	0.0	0.013	0.0	0.0	0.014
SLC6A11	P48066	True	S6A11_HUMAN	GABA_byGAD2_and_SLC6A11	CPI-CS0E6EE9A46	ENSG00000132164	0.006	0.0	0.0	0.0	0.0	0.0	0.0	0.0	0.0	0.0	0.0	0.0
SLC6A11	P48066	True	S6A11_HUMAN	GABA_byGAD2_and_SLC6A11	CPI-CS02F1A072B	ENSG00000132164	0.006	0.0	0.0	0.0	0.0	0.0	0.0	0.0	0.0	0.0	0.0	0.0
SLC6A11	P48066	True	S6A11_HUMAN	GABA_byGAD2_and_SLC6A11	CPI-CC076D3C70C	ENSG00000132164	0.006	0.0	0.0	0.0	0.0	0.0	0.0	0.0	0.0	0.0	0.0	0.0
SLC6A11	P48066	True	S6A11_HUMAN	GABA_byGAD2_and_SLC6A11	CPI-CC03AD613BA	ENSG00000132164	0.006	0.0	0.0	0.0	0.0	0.0	0.0	0.0	0.0	0.0	0.0	0.0
SLC6A11	P48066	True	S6A11_HUMAN	GABA_byGAD2_and_SLC6A11	CPI-CC01E8115FE	ENSG00000132164	0.006	0.0	0.0	0.0	0.0	0.0	0.0	0.0	0.0	0.0	0.0	0.0
SLC6A11	P48066	True	S6A11_HUMAN	GABA_byGAD2_and_SLC6A11	CPI-CC0F935E8FA	ENSG00000132164	0.006	0.0	0.0	0.0	0.0	0.0	0.0	0.0	0.0	0.0	0.0	0.0
SLC6A11	P48066	True	S6A11_HUMAN	GABA_byGAD2_and_SLC6A11	CPI-CC06080894C	ENSG00000132164	0.006	0.0	0.0	0.0	0.0	0.0	0.0	0.0	0.0	0.0	0.0	0.0
SLC6A11	P48066	True	S6A11_HUMAN	GABA_byGAD2_and_SLC6A11	CPI-CC08E2CA1DE	ENSG00000132164	0.006	0.0	0.0	0.0	0.0	0.0	0.0	0.0	0.0	0.0	0.0	0.0
SLC6A11	P48066	True	S6A11_HUMAN	GABA_byGAD2_and_SLC6A11	CPI-CC024CBCA9B	ENSG00000132164	0.006	0.0	0.0	0.0	0.0	0.0	0.0	0.0	0.0	0.0	0.0	0.0
SLC6A11	P48066	True	S6A11_HUMAN	GABA_byGAD2_and_SLC6A11	CPI-CC0079A0DC0	ENSG00000132164	0.006	0.0	0.0	0.0	0.0	0.0	0.0	0.0	0.0	0.0	0.0	0.0
SLC6A11	P48066	True	S6A11_HUMAN	GABA_byGAD2_and_SLC6A11	CPI-CC0B2385C5D	ENSG00000132164	0.006	0.0	0.0	0.0	0.0	0.0	0.0	0.0	0.0	0.0	0.0	0.0
SLC6A11	P48066	True	S6A11_HUMAN	GABA_byGAD2_and_SLC6A11	CPI-CC0F159ADC3	ENSG00000132164	0.006	0.0	0.0	0.0	0.0	0.0	0.0	0.0	0.0	0.0	0.0	0.0
SLC6A11	P48066	True	S6A11_HUMAN	GABA_byGAD2_and_SLC6A11	CPI-CC012A2C2D0	ENSG00000132164	0.006	0.0	0.0	0.0	0.0	0.0	0.0	0.0	0.0	0.0	0.0	0.0
SLC6A11	P48066	True	S6A11_HUMAN	GABA_byGAD2_and_SLC6A11	CPI-CC0B0DD552B	ENSG00000132164	0.006	0.0	0.0	0.0	0.0	0.0	0.0	0.0	0.0	0.0	0.0	0.0
SLC6A11	P48066	True	S6A11_HUMAN	GABA_byGAD2_and_SLC6A11	CPI-CC0F35FBFA4	ENSG00000132164	0.006	0.0	0.0	0.0	0.0	0.0	0.0	0.0	0.0	0.0	0.0	0.0
SLC6A11	P48066	True	S6A11_HUMAN	GABA_byGAD2_and_SLC6A11	CPI-CC0369BDF1F	ENSG00000132164	0.006	0.0	0.0	0.0	0.0	0.0	0.0	0.0	0.0	0.0	0.0	0.0
SLC6A11	P48066	True	S6A11_HUMAN	GABA_byGAD2_and_SLC6A11	CPI-CC0BCA2ED1E	ENSG00000132164	0.006	0.0	0.0	0.0	0.0	0.0	0.0	0.0	0.0	0.0	0.0	0.0
SLC6A12	P48065	True	S6A12_HUMAN	GABA_byGAD1_and_SLC6A12	CPI-CS0DE2ED1D0	ENSG00000111181	0.006	0.0	0.0	0.034	0.0	0.0	0.004	0.0	0.0	0.0	0.0	0.0
SLC6A12	P48065	True	S6A12_HUMAN	GABA_byGAD1_and_SLC6A12	CPI-CS025E1B7C6	ENSG00000111181	0.006	0.0	0.0	0.034	0.0	0.0	0.004	0.0	0.0	0.0	0.0	0.0
SLC6A12	P48065	True	S6A12_HUMAN	GABA_byGAD1_and_SLC6A12	CPI-CC061180998	ENSG00000111181	0.006	0.0	0.0	0.034	0.0	0.0	0.004	0.0	0.0	0.0	0.0	0.0
SLC6A12	P48065	True	S6A12_HUMAN	GABA_byGAD1_and_SLC6A12	CPI-CC0C820256C	ENSG00000111181	0.006	0.0	0.0	0.034	0.0	0.0	0.004	0.0	0.0	0.0	0.0	0.0
SLC6A12	P48065	True	S6A12_HUMAN	GABA_byGAD1_and_SLC6A12	CPI-CC03F9B0D3E	ENSG00000111181	0.006	0.0	0.0	0.034	0.0	0.0	0.004	0.0	0.0	0.0	0.0	0.0
SLC6A12	P48065	True	S6A12_HUMAN	GABA_byGAD1_and_SLC6A12	CPI-CC0EBAAB6B8	ENSG00000111181	0.006	0.0	0.0	0.034	0.0	0.0	0.004	0.0	0.0	0.0	0.0	0.0
SLC6A12	P48065	True	S6A12_HUMAN	GABA_byGAD1_and_SLC6A12	CPI-CC017F52E16	ENSG00000111181	0.006	0.0	0.0	0.034	0.0	0.0	0.004	0.0	0.0	0.0	0.0	0.0
SLC6A12	P48065	True	S6A12_HUMAN	GABA_byGAD1_and_SLC6A12	CPI-CC0F0C72A29	ENSG00000111181	0.006	0.0	0.0	0.034	0.0	0.0	0.004	0.0	0.0	0.0	0.0	0.0
SLC6A12	P48065	True	S6A12_HUMAN	GABA_byGAD1_and_SLC6A12	CPI-CC08C75F9A4	ENSG00000111181	0.006	0.0	0.0	0.034	0.0	0.0	0.004	0.0	0.0	0.0	0.0	0.0
SLC6A12	P48065	True	S6A12_HUMAN	GABA_byGAD1_and_SLC6A12	CPI-CC019BF818D	ENSG00000111181	0.006	0.0	0.0	0.034	0.0	0.0	0.004	0.0	0.0	0.0	0.0	0.0
SLC6A12	P48065	True	S6A12_HUMAN	GABA_byGAD1_and_SLC6A12	CPI-CC05F37DDE7	ENSG00000111181	0.006	0.0	0.0	0.034	0.0	0.0	0.004	0.0	0.0	0.0	0.0	0.0
SLC6A12	P48065	True	S6A12_HUMAN	GABA_byGAD1_and_SLC6A12	CPI-CC0C00325D2	ENSG00000111181	0.006	0.0	0.0	0.034	0.0	0.0	0.004	0.0	0.0	0.0	0.0	0.0
SLC6A12	P48065	True	S6A12_HUMAN	GABA_byGAD1_and_SLC6A12	CPI-CC0536A862B	ENSG00000111181	0.006	0.0	0.0	0.034	0.0	0.0	0.004	0.0	0.0	0.0	0.0	0.0
SLC6A12	P48065	True	S6A12_HUMAN	GABA_byGAD1_and_SLC6A12	CPI-CC0F9B0C393	ENSG00000111181	0.006	0.0	0.0	0.034	0.0	0.0	0.004	0.0	0.0	0.0	0.0	0.0
SLC6A12	P48065	True	S6A12_HUMAN	GABA_byGAD1_and_SLC6A12	CPI-CC065B3548D	ENSG00000111181	0.006	0.0	0.0	0.034	0.0	0.0	0.004	0.0	0.0	0.0	0.0	0.0
SLC6A12	P48065	True	S6A12_HUMAN	GABA_byGAD1_and_SLC6A12	CPI-CC028B16791	ENSG00000111181	0.006	0.0	0.0	0.034	0.0	0.0	0.004	0.0	0.0	0.0	0.0	0.0
SLC6A12	P48065	True	S6A12_HUMAN	GABA_byGAD1_and_SLC6A12	CPI-CC00289F31E	ENSG00000111181	0.006	0.0	0.0	0.034	0.0	0.0	0.004	0.0	0.0	0.0	0.0	0.0
SLC6A12	P48065	True	S6A12_HUMAN	GABA_byGAD2_and_SLC6A12	CPI-CS0B3E748FB	ENSG00000111181	0.006	0.0	0.0	0.0	0.0	0.0	0.0	0.0	0.0	0.0	0.0	0.0
SLC6A12	P48065	True	S6A12_HUMAN	GABA_byGAD2_and_SLC6A12	CPI-CS04A744DD8	ENSG00000111181	0.006	0.0	0.0	0.0	0.0	0.0	0.0	0.0	0.0	0.0	0.0	0.0
SLC6A12	P48065	True	S6A12_HUMAN	GABA_byGAD2_and_SLC6A12	CPI-CC0D1121E32	ENSG00000111181	0.006	0.0	0.0	0.0	0.0	0.0	0.0	0.0	0.0	0.0	0.0	0.0
SLC6A12	P48065	True	S6A12_HUMAN	GABA_byGAD2_and_SLC6A12	CPI-CC018526C0E	ENSG00000111181	0.006	0.0	0.0	0.0	0.0	0.0	0.0	0.0	0.0	0.0	0.0	0.0
SLC6A12	P48065	True	S6A12_HUMAN	GABA_byGAD2_and_SLC6A12	CPI-CC054F031D4	ENSG00000111181	0.006	0.0	0.0	0.0	0.0	0.0	0.0	0.0	0.0	0.0	0.0	0.0
SLC6A12	P48065	True	S6A12_HUMAN	GABA_byGAD2_and_SLC6A12	CPI-CC054EBEFC4	ENSG00000111181	0.006	0.0	0.0	0.0	0.0	0.0	0.0	0.0	0.0	0.0	0.0	0.0
SLC6A12	P48065	True	S6A12_HUMAN	GABA_byGAD2_and_SLC6A12	CPI-CC0E15506F9	ENSG00000111181	0.006	0.0	0.0	0.0	0.0	0.0	0.0	0.0	0.0	0.0	0.0	0.0
SLC6A12	P48065	True	S6A12_HUMAN	GABA_byGAD2_and_SLC6A12	CPI-CC02F84E602	ENSG00000111181	0.006	0.0	0.0	0.0	0.0	0.0	0.0	0.0	0.0	0.0	0.0	0.0
SLC6A12	P48065	True	S6A12_HUMAN	GABA_byGAD2_and_SLC6A12	CPI-CC0C8852F39	ENSG00000111181	0.006	0.0	0.0	0.0	0.0	0.0	0.0	0.0	0.0	0.0	0.0	0.0
SLC6A12	P48065	True	S6A12_HUMAN	GABA_byGAD2_and_SLC6A12	CPI-CC04925CA26	ENSG00000111181	0.006	0.0	0.0	0.0	0.0	0.0	0.0	0.0	0.0	0.0	0.0	0.0
SLC6A12	P48065	True	S6A12_HUMAN	GABA_byGAD2_and_SLC6A12	CPI-CC0CC703CD2	ENSG00000111181	0.006	0.0	0.0	0.0	0.0	0.0	0.0	0.0	0.0	0.0	0.0	0.0
SLC6A12	P48065	True	S6A12_HUMAN	GABA_byGAD2_and_SLC6A12	CPI-CC0822A0807	ENSG00000111181	0.006	0.0	0.0	0.0	0.0	0.0	0.0	0.0	0.0	0.0	0.0	0.0
SLC6A12	P48065	True	S6A12_HUMAN	GABA_byGAD2_and_SLC6A12	CPI-CC0C4980773	ENSG00000111181	0.006	0.0	0.0	0.0	0.0	0.0	0.0	0.0	0.0	0.0	0.0	0.0
SLC6A12	P48065	True	S6A12_HUMAN	GABA_byGAD2_and_SLC6A12	CPI-CC056CE8934	ENSG00000111181	0.006	0.0	0.0	0.0	0.0	0.0	0.0	0.0	0.0	0.0	0.0	0.0
SLC6A12	P48065	True	S6A12_HUMAN	GABA_byGAD2_and_SLC6A12	CPI-CC070C2A38F	ENSG00000111181	0.006	0.0	0.0	0.0	0.0	0.0	0.0	0.0	0.0	0.0	0.0	0.0
SLC6A12	P48065	True	S6A12_HUMAN	GABA_byGAD2_and_SLC6A12	CPI-CC0282C8E5C	ENSG00000111181	0.006	0.0	0.0	0.0	0.0	0.0	0.0	0.0	0.0	0.0	0.0	0.0
SLC6A12	P48065	True	S6A12_HUMAN	GABA_byGAD2_and_SLC6A12	CPI-CC0D2769925	ENSG00000111181	0.006	0.0	0.0	0.0	0.0	0.0	0.0	0.0	0.0	0.0	0.0	0.0
SLC6A13	Q9NSD5	True	S6A13_HUMAN	GABA_byGAD1_and_SLC6A13	CPI-CS0E715A989	ENSG00000010379	0.0	0.0	0.0	0.008	0.0	0.0	0.0	0.0	0.013	0.0	0.0	0.0
SLC6A13	Q9NSD5	True	S6A13_HUMAN	GABA_byGAD1_and_SLC6A13	CPI-CS04368D963	ENSG00000010379	0.0	0.0	0.0	0.008	0.0	0.0	0.0	0.0	0.013	0.0	0.0	0.0
SLC6A13	Q9NSD5	True	S6A13_HUMAN	GABA_byGAD1_and_SLC6A13	CPI-CC07643D38C	ENSG00000010379	0.0	0.0	0.0	0.008	0.0	0.0	0.0	0.0	0.013	0.0	0.0	0.0
SLC6A13	Q9NSD5	True	S6A13_HUMAN	GABA_byGAD1_and_SLC6A13	CPI-CC0489A8F45	ENSG00000010379	0.0	0.0	0.0	0.008	0.0	0.0	0.0	0.0	0.013	0.0	0.0	0.0
SLC6A13	Q9NSD5	True	S6A13_HUMAN	GABA_byGAD1_and_SLC6A13	CPI-CC07774ECF6	ENSG00000010379	0.0	0.0	0.0	0.008	0.0	0.0	0.0	0.0	0.013	0.0	0.0	0.0
SLC6A13	Q9NSD5	True	S6A13_HUMAN	GABA_byGAD1_and_SLC6A13	CPI-CC0604DCB2A	ENSG00000010379	0.0	0.0	0.0	0.008	0.0	0.0	0.0	0.0	0.013	0.0	0.0	0.0
SLC6A13	Q9NSD5	True	S6A13_HUMAN	GABA_byGAD1_and_SLC6A13	CPI-CC036F9ABD3	ENSG00000010379	0.0	0.0	0.0	0.008	0.0	0.0	0.0	0.0	0.013	0.0	0.0	0.0
SLC6A13	Q9NSD5	True	S6A13_HUMAN	GABA_byGAD1_and_SLC6A13	CPI-CC002C86EAE	ENSG00000010379	0.0	0.0	0.0	0.008	0.0	0.0	0.0	0.0	0.013	0.0	0.0	0.0
SLC6A13	Q9NSD5	True	S6A13_HUMAN	GABA_byGAD1_and_SLC6A13	CPI-CC02329B61A	ENSG00000010379	0.0	0.0	0.0	0.008	0.0	0.0	0.0	0.0	0.013	0.0	0.0	0.0
SLC6A13	Q9NSD5	True	S6A13_HUMAN	GABA_byGAD1_and_SLC6A13	CPI-CC0195F6CE4	ENSG00000010379	0.0	0.0	0.0	0.008	0.0	0.0	0.0	0.0	0.013	0.0	0.0	0.0
SLC6A13	Q9NSD5	True	S6A13_HUMAN	GABA_byGAD1_and_SLC6A13	CPI-CC09C537C2D	ENSG00000010379	0.0	0.0	0.0	0.008	0.0	0.0	0.0	0.0	0.013	0.0	0.0	0.0
SLC6A13	Q9NSD5	True	S6A13_HUMAN	GABA_byGAD1_and_SLC6A13	CPI-CC07936BEBD	ENSG00000010379	0.0	0.0	0.0	0.008	0.0	0.0	0.0	0.0	0.013	0.0	0.0	0.0
SLC6A13	Q9NSD5	True	S6A13_HUMAN	GABA_byGAD1_and_SLC6A13	CPI-CC01C3B4299	ENSG00000010379	0.0	0.0	0.0	0.008	0.0	0.0	0.0	0.0	0.013	0.0	0.0	0.0
SLC6A13	Q9NSD5	True	S6A13_HUMAN	GABA_byGAD1_and_SLC6A13	CPI-CC0EB1A69E6	ENSG00000010379	0.0	0.0	0.0	0.008	0.0	0.0	0.0	0.0	0.013	0.0	0.0	0.0
SLC6A13	Q9NSD5	True	S6A13_HUMAN	GABA_byGAD1_and_SLC6A13	CPI-CC025A561B8	ENSG00000010379	0.0	0.0	0.0	0.008	0.0	0.0	0.0	0.0	0.013	0.0	0.0	0.0
SLC6A13	Q9NSD5	True	S6A13_HUMAN	GABA_byGAD1_and_SLC6A13	CPI-CC0F677619F	ENSG00000010379	0.0	0.0	0.0	0.008	0.0	0.0	0.0	0.0	0.013	0.0	0.0	0.0
SLC6A13	Q9NSD5	True	S6A13_HUMAN	GABA_byGAD1_and_SLC6A13	CPI-CC040318B79	ENSG00000010379	0.0	0.0	0.0	0.008	0.0	0.0	0.0	0.0	0.013	0.0	0.0	0.0
SLC6A13	Q9NSD5	True	S6A13_HUMAN	GABA_byGAD2_and_SLC6A13	CPI-CS0F5400CAB	ENSG00000010379	0.0	0.0	0.0	0.0	0.0	0.0	0.0	0.0	0.0	0.0	0.0	0.0
SLC6A13	Q9NSD5	True	S6A13_HUMAN	GABA_byGAD2_and_SLC6A13	CPI-CS0C8D4C311	ENSG00000010379	0.0	0.0	0.0	0.0	0.0	0.0	0.0	0.0	0.0	0.0	0.0	0.0
SLC6A13	Q9NSD5	True	S6A13_HUMAN	GABA_byGAD2_and_SLC6A13	CPI-CC05EB8AC47	ENSG00000010379	0.0	0.0	0.0	0.0	0.0	0.0	0.0	0.0	0.0	0.0	0.0	0.0
SLC6A13	Q9NSD5	True	S6A13_HUMAN	GABA_byGAD2_and_SLC6A13	CPI-CC05C1516B6	ENSG00000010379	0.0	0.0	0.0	0.0	0.0	0.0	0.0	0.0	0.0	0.0	0.0	0.0
SLC6A13	Q9NSD5	True	S6A13_HUMAN	GABA_byGAD2_and_SLC6A13	CPI-CC00DB8A3C3	ENSG00000010379	0.0	0.0	0.0	0.0	0.0	0.0	0.0	0.0	0.0	0.0	0.0	0.0
SLC6A13	Q9NSD5	True	S6A13_HUMAN	GABA_byGAD2_and_SLC6A13	CPI-CC03210AFD9	ENSG00000010379	0.0	0.0	0.0	0.0	0.0	0.0	0.0	0.0	0.0	0.0	0.0	0.0
SLC6A13	Q9NSD5	True	S6A13_HUMAN	GABA_byGAD2_and_SLC6A13	CPI-CC017C3F672	ENSG00000010379	0.0	0.0	0.0	0.0	0.0	0.0	0.0	0.0	0.0	0.0	0.0	0.0
SLC6A13	Q9NSD5	True	S6A13_HUMAN	GABA_byGAD2_and_SLC6A13	CPI-CC026C1BCB7	ENSG00000010379	0.0	0.0	0.0	0.0	0.0	0.0	0.0	0.0	0.0	0.0	0.0	0.0
SLC6A13	Q9NSD5	True	S6A13_HUMAN	GABA_byGAD2_and_SLC6A13	CPI-CC0EAE86252	ENSG00000010379	0.0	0.0	0.0	0.0	0.0	0.0	0.0	0.0	0.0	0.0	0.0	0.0
SLC6A13	Q9NSD5	True	S6A13_HUMAN	GABA_byGAD2_and_SLC6A13	CPI-CC0EBC54EE6	ENSG00000010379	0.0	0.0	0.0	0.0	0.0	0.0	0.0	0.0	0.0	0.0	0.0	0.0
SLC6A13	Q9NSD5	True	S6A13_HUMAN	GABA_byGAD2_and_SLC6A13	CPI-CC033325E3E	ENSG00000010379	0.0	0.0	0.0	0.0	0.0	0.0	0.0	0.0	0.0	0.0	0.0	0.0
SLC6A13	Q9NSD5	True	S6A13_HUMAN	GABA_byGAD2_and_SLC6A13	CPI-CC0760F145F	ENSG00000010379	0.0	0.0	0.0	0.0	0.0	0.0	0.0	0.0	0.0	0.0	0.0	0.0
SLC6A13	Q9NSD5	True	S6A13_HUMAN	GABA_byGAD2_and_SLC6A13	CPI-CC0D927F25C	ENSG00000010379	0.0	0.0	0.0	0.0	0.0	0.0	0.0	0.0	0.0	0.0	0.0	0.0
SLC6A13	Q9NSD5	True	S6A13_HUMAN	GABA_byGAD2_and_SLC6A13	CPI-CC0E6313C0B	ENSG00000010379	0.0	0.0	0.0	0.0	0.0	0.0	0.0	0.0	0.0	0.0	0.0	0.0
SLC6A13	Q9NSD5	True	S6A13_HUMAN	GABA_byGAD2_and_SLC6A13	CPI-CC068DDC6AA	ENSG00000010379	0.0	0.0	0.0	0.0	0.0	0.0	0.0	0.0	0.0	0.0	0.0	0.0
SLC6A13	Q9NSD5	True	S6A13_HUMAN	GABA_byGAD2_and_SLC6A13	CPI-CC0F1932BC4	ENSG00000010379	0.0	0.0	0.0	0.0	0.0	0.0	0.0	0.0	0.0	0.0	0.0	0.0
SLC6A13	Q9NSD5	True	S6A13_HUMAN	GABA_byGAD2_and_SLC6A13	CPI-CC00F8AC4E4	ENSG00000010379	0.0	0.0	0.0	0.0	0.0	0.0	0.0	0.0	0.0	0.0	0.0	0.0
SLC6A6	P31641	True	SC6A6_HUMAN	GABA_byGAD1_and_SLC6A6	CPI-CS03CCCE0E4	ENSG00000131389	0.108	0.333	0.0	0.126	0.167	0.112	0.09	0.0	0.244	0.163	0.143	0.192
SLC6A6	P31641	True	SC6A6_HUMAN	GABA_byGAD1_and_SLC6A6	CPI-CS0AD67AADC	ENSG00000131389	0.108	0.333	0.0	0.126	0.167	0.112	0.09	0.0	0.244	0.163	0.143	0.192
SLC6A6	P31641	True	SC6A6_HUMAN	GABA_byGAD1_and_SLC6A6	CPI-CC0946F123A	ENSG00000131389	0.108	0.333	0.0	0.126	0.167	0.112	0.09	0.0	0.244	0.163	0.143	0.192
SLC6A6	P31641	True	SC6A6_HUMAN	GABA_byGAD1_and_SLC6A6	CPI-CC05D2522F1	ENSG00000131389	0.108	0.333	0.0	0.126	0.167	0.112	0.09	0.0	0.244	0.163	0.143	0.192
SLC6A6	P31641	True	SC6A6_HUMAN	GABA_byGAD1_and_SLC6A6	CPI-CC089C08005	ENSG00000131389	0.108	0.333	0.0	0.126	0.167	0.112	0.09	0.0	0.244	0.163	0.143	0.192
SLC6A6	P31641	True	SC6A6_HUMAN	GABA_byGAD1_and_SLC6A6	CPI-CC03AA4B30D	ENSG00000131389	0.108	0.333	0.0	0.126	0.167	0.112	0.09	0.0	0.244	0.163	0.143	0.192
SLC6A6	P31641	True	SC6A6_HUMAN	GABA_byGAD1_and_SLC6A6	CPI-CC026E0AF6E	ENSG00000131389	0.108	0.333	0.0	0.126	0.167	0.112	0.09	0.0	0.244	0.163	0.143	0.192
SLC6A6	P31641	True	SC6A6_HUMAN	GABA_byGAD1_and_SLC6A6	CPI-CC06B7CC089	ENSG00000131389	0.108	0.333	0.0	0.126	0.167	0.112	0.09	0.0	0.244	0.163	0.143	0.192
SLC6A6	P31641	True	SC6A6_HUMAN	GABA_byGAD1_and_SLC6A6	CPI-CC0695DEB89	ENSG00000131389	0.108	0.333	0.0	0.126	0.167	0.112	0.09	0.0	0.244	0.163	0.143	0.192
SLC6A6	P31641	True	SC6A6_HUMAN	GABA_byGAD1_and_SLC6A6	CPI-CC0079D48C9	ENSG00000131389	0.108	0.333	0.0	0.126	0.167	0.112	0.09	0.0	0.244	0.163	0.143	0.192
SLC6A6	P31641	True	SC6A6_HUMAN	GABA_byGAD1_and_SLC6A6	CPI-CC06CA4728D	ENSG00000131389	0.108	0.333	0.0	0.126	0.167	0.112	0.09	0.0	0.244	0.163	0.143	0.192
SLC6A6	P31641	True	SC6A6_HUMAN	GABA_byGAD1_and_SLC6A6	CPI-CC041DC21EE	ENSG00000131389	0.108	0.333	0.0	0.126	0.167	0.112	0.09	0.0	0.244	0.163	0.143	0.192
SLC6A6	P31641	True	SC6A6_HUMAN	GABA_byGAD1_and_SLC6A6	CPI-CC03B91D668	ENSG00000131389	0.108	0.333	0.0	0.126	0.167	0.112	0.09	0.0	0.244	0.163	0.143	0.192
SLC6A6	P31641	True	SC6A6_HUMAN	GABA_byGAD1_and_SLC6A6	CPI-CC02C92DB0C	ENSG00000131389	0.108	0.333	0.0	0.126	0.167	0.112	0.09	0.0	0.244	0.163	0.143	0.192
SLC6A6	P31641	True	SC6A6_HUMAN	GABA_byGAD1_and_SLC6A6	CPI-CC0D7414489	ENSG00000131389	0.108	0.333	0.0	0.126	0.167	0.112	0.09	0.0	0.244	0.163	0.143	0.192
SLC6A6	P31641	True	SC6A6_HUMAN	GABA_byGAD1_and_SLC6A6	CPI-CC0F9339AD3	ENSG00000131389	0.108	0.333	0.0	0.126	0.167	0.112	0.09	0.0	0.244	0.163	0.143	0.192
SLC6A6	P31641	True	SC6A6_HUMAN	GABA_byGAD1_and_SLC6A6	CPI-CC00289947C	ENSG00000131389	0.108	0.333	0.0	0.126	0.167	0.112	0.09	0.0	0.244	0.163	0.143	0.192
SLC6A6	P31641	True	SC6A6_HUMAN	GABA_byGAD2_and_SLC6A6	CPI-CS02CC3D29A	ENSG00000131389	0.006	0.0	0.0	0.0	0.0	0.004	0.0	0.0	0.0	0.0	0.0	0.0
SLC6A6	P31641	True	SC6A6_HUMAN	GABA_byGAD2_and_SLC6A6	CPI-CS0DC38225F	ENSG00000131389	0.006	0.0	0.0	0.0	0.0	0.004	0.0	0.0	0.0	0.0	0.0	0.0
SLC6A6	P31641	True	SC6A6_HUMAN	GABA_byGAD2_and_SLC6A6	CPI-CC06878B267	ENSG00000131389	0.006	0.0	0.0	0.0	0.0	0.004	0.0	0.0	0.0	0.0	0.0	0.0
SLC6A6	P31641	True	SC6A6_HUMAN	GABA_byGAD2_and_SLC6A6	CPI-CC0F913B188	ENSG00000131389	0.006	0.0	0.0	0.0	0.0	0.004	0.0	0.0	0.0	0.0	0.0	0.0
SLC6A6	P31641	True	SC6A6_HUMAN	GABA_byGAD2_and_SLC6A6	CPI-CC0CD7157B7	ENSG00000131389	0.006	0.0	0.0	0.0	0.0	0.004	0.0	0.0	0.0	0.0	0.0	0.0
SLC6A6	P31641	True	SC6A6_HUMAN	GABA_byGAD2_and_SLC6A6	CPI-CC0229CFC13	ENSG00000131389	0.006	0.0	0.0	0.0	0.0	0.004	0.0	0.0	0.0	0.0	0.0	0.0
SLC6A6	P31641	True	SC6A6_HUMAN	GABA_byGAD2_and_SLC6A6	CPI-CC05DBBAD9A	ENSG00000131389	0.006	0.0	0.0	0.0	0.0	0.004	0.0	0.0	0.0	0.0	0.0	0.0
SLC6A6	P31641	True	SC6A6_HUMAN	GABA_byGAD2_and_SLC6A6	CPI-CC0BB611F3F	ENSG00000131389	0.006	0.0	0.0	0.0	0.0	0.004	0.0	0.0	0.0	0.0	0.0	0.0
SLC6A6	P31641	True	SC6A6_HUMAN	GABA_byGAD2_and_SLC6A6	CPI-CC0D90441AB	ENSG00000131389	0.006	0.0	0.0	0.0	0.0	0.004	0.0	0.0	0.0	0.0	0.0	0.0
SLC6A6	P31641	True	SC6A6_HUMAN	GABA_byGAD2_and_SLC6A6	CPI-CC0A3EF2F90	ENSG00000131389	0.006	0.0	0.0	0.0	0.0	0.004	0.0	0.0	0.0	0.0	0.0	0.0
SLC6A6	P31641	True	SC6A6_HUMAN	GABA_byGAD2_and_SLC6A6	CPI-CC04285ECD7	ENSG00000131389	0.006	0.0	0.0	0.0	0.0	0.004	0.0	0.0	0.0	0.0	0.0	0.0
SLC6A6	P31641	True	SC6A6_HUMAN	GABA_byGAD2_and_SLC6A6	CPI-CC0A073DD31	ENSG00000131389	0.006	0.0	0.0	0.0	0.0	0.004	0.0	0.0	0.0	0.0	0.0	0.0
SLC6A6	P31641	True	SC6A6_HUMAN	GABA_byGAD2_and_SLC6A6	CPI-CC05D418280	ENSG00000131389	0.006	0.0	0.0	0.0	0.0	0.004	0.0	0.0	0.0	0.0	0.0	0.0
SLC6A6	P31641	True	SC6A6_HUMAN	GABA_byGAD2_and_SLC6A6	CPI-CC079D8333D	ENSG00000131389	0.006	0.0	0.0	0.0	0.0	0.004	0.0	0.0	0.0	0.0	0.0	0.0
SLC6A6	P31641	True	SC6A6_HUMAN	GABA_byGAD2_and_SLC6A6	CPI-CC0E1CB4EAF	ENSG00000131389	0.006	0.0	0.0	0.0	0.0	0.004	0.0	0.0	0.0	0.0	0.0	0.0
SLC6A6	P31641	True	SC6A6_HUMAN	GABA_byGAD2_and_SLC6A6	CPI-CC04B14CB70	ENSG00000131389	0.006	0.0	0.0	0.0	0.0	0.004	0.0	0.0	0.0	0.0	0.0	0.0
SLC6A6	P31641	True	SC6A6_HUMAN	GABA_byGAD2_and_SLC6A6	CPI-CC01D5E0271	ENSG00000131389	0.006	0.0	0.0	0.0	0.0	0.004	0.0	0.0	0.0	0.0	0.0	0.0
SLC6A8	P48029	True	SC6A8_HUMAN	GABA_byGAD1_and_SLC6A8	CPI-CS0117267C4	ENSG00000130821	0.108	0.667	0.0	0.126	0.167	0.112	0.09	0.0	0.295	0.163	0.143	0.207
SLC6A8	P48029	True	SC6A8_HUMAN	GABA_byGAD1_and_SLC6A8	CPI-CS0F9A0EE4B	ENSG00000130821	0.108	0.667	0.0	0.126	0.167	0.112	0.09	0.0	0.295	0.163	0.143	0.207
SLC6A8	P48029	True	SC6A8_HUMAN	GABA_byGAD1_and_SLC6A8	CPI-CC055A75E96	ENSG00000130821	0.108	0.667	0.0	0.126	0.167	0.112	0.09	0.0	0.295	0.163	0.143	0.207
SLC6A8	P48029	True	SC6A8_HUMAN	GABA_byGAD1_and_SLC6A8	CPI-CC0A41CB438	ENSG00000130821	0.108	0.667	0.0	0.126	0.167	0.112	0.09	0.0	0.295	0.163	0.143	0.207
SLC6A8	P48029	True	SC6A8_HUMAN	GABA_byGAD1_and_SLC6A8	CPI-CC08D4D19FA	ENSG00000130821	0.108	0.667	0.0	0.126	0.167	0.112	0.09	0.0	0.295	0.163	0.143	0.207
SLC6A8	P48029	True	SC6A8_HUMAN	GABA_byGAD1_and_SLC6A8	CPI-CC05283AAC1	ENSG00000130821	0.108	0.667	0.0	0.126	0.167	0.112	0.09	0.0	0.295	0.163	0.143	0.207
SLC6A8	P48029	True	SC6A8_HUMAN	GABA_byGAD1_and_SLC6A8	CPI-CC0348C5437	ENSG00000130821	0.108	0.667	0.0	0.126	0.167	0.112	0.09	0.0	0.295	0.163	0.143	0.207
SLC6A8	P48029	True	SC6A8_HUMAN	GABA_byGAD1_and_SLC6A8	CPI-CC0C8C9C0D3	ENSG00000130821	0.108	0.667	0.0	0.126	0.167	0.112	0.09	0.0	0.295	0.163	0.143	0.207
SLC6A8	P48029	True	SC6A8_HUMAN	GABA_byGAD1_and_SLC6A8	CPI-CC0852DD8AB	ENSG00000130821	0.108	0.667	0.0	0.126	0.167	0.112	0.09	0.0	0.295	0.163	0.143	0.207
SLC6A8	P48029	True	SC6A8_HUMAN	GABA_byGAD1_and_SLC6A8	CPI-CC0F11405A3	ENSG00000130821	0.108	0.667	0.0	0.126	0.167	0.112	0.09	0.0	0.295	0.163	0.143	0.207
SLC6A8	P48029	True	SC6A8_HUMAN	GABA_byGAD1_and_SLC6A8	CPI-CC01D8C39D7	ENSG00000130821	0.108	0.667	0.0	0.126	0.167	0.112	0.09	0.0	0.295	0.163	0.143	0.207
SLC6A8	P48029	True	SC6A8_HUMAN	GABA_byGAD1_and_SLC6A8	CPI-CC0A5D231B1	ENSG00000130821	0.108	0.667	0.0	0.126	0.167	0.112	0.09	0.0	0.295	0.163	0.143	0.207
SLC6A8	P48029	True	SC6A8_HUMAN	GABA_byGAD1_and_SLC6A8	CPI-CC01D6DB673	ENSG00000130821	0.108	0.667	0.0	0.126	0.167	0.112	0.09	0.0	0.295	0.163	0.143	0.207
SLC6A8	P48029	True	SC6A8_HUMAN	GABA_byGAD1_and_SLC6A8	CPI-CC040CA96C8	ENSG00000130821	0.108	0.667	0.0	0.126	0.167	0.112	0.09	0.0	0.295	0.163	0.143	0.207
SLC6A8	P48029	True	SC6A8_HUMAN	GABA_byGAD1_and_SLC6A8	CPI-CC08D008F7B	ENSG00000130821	0.108	0.667	0.0	0.126	0.167	0.112	0.09	0.0	0.295	0.163	0.143	0.207
SLC6A8	P48029	True	SC6A8_HUMAN	GABA_byGAD1_and_SLC6A8	CPI-CC0D0306B1A	ENSG00000130821	0.108	0.667	0.0	0.126	0.167	0.112	0.09	0.0	0.295	0.163	0.143	0.207
SLC6A8	P48029	True	SC6A8_HUMAN	GABA_byGAD1_and_SLC6A8	CPI-CC03526B5EE	ENSG00000130821	0.108	0.667	0.0	0.126	0.167	0.112	0.09	0.0	0.295	0.163	0.143	0.207
SLC6A8	P48029	True	SC6A8_HUMAN	GABA_byGAD2_and_SLC6A8	CPI-CS0C6A5253D	ENSG00000130821	0.006	0.0	0.0	0.0	0.0	0.004	0.0	0.0	0.0	0.0	0.0	0.0
SLC6A8	P48029	True	SC6A8_HUMAN	GABA_byGAD2_and_SLC6A8	CPI-CS0BADCE0DB	ENSG00000130821	0.006	0.0	0.0	0.0	0.0	0.004	0.0	0.0	0.0	0.0	0.0	0.0
SLC6A8	P48029	True	SC6A8_HUMAN	GABA_byGAD2_and_SLC6A8	CPI-CC03243A499	ENSG00000130821	0.006	0.0	0.0	0.0	0.0	0.004	0.0	0.0	0.0	0.0	0.0	0.0
SLC6A8	P48029	True	SC6A8_HUMAN	GABA_byGAD2_and_SLC6A8	CPI-CC06ADA1C59	ENSG00000130821	0.006	0.0	0.0	0.0	0.0	0.004	0.0	0.0	0.0	0.0	0.0	0.0
SLC6A8	P48029	True	SC6A8_HUMAN	GABA_byGAD2_and_SLC6A8	CPI-CC0150E2A6F	ENSG00000130821	0.006	0.0	0.0	0.0	0.0	0.004	0.0	0.0	0.0	0.0	0.0	0.0
SLC6A8	P48029	True	SC6A8_HUMAN	GABA_byGAD2_and_SLC6A8	CPI-CC0671108D4	ENSG00000130821	0.006	0.0	0.0	0.0	0.0	0.004	0.0	0.0	0.0	0.0	0.0	0.0
SLC6A8	P48029	True	SC6A8_HUMAN	GABA_byGAD2_and_SLC6A8	CPI-CC0EDAA7A65	ENSG00000130821	0.006	0.0	0.0	0.0	0.0	0.004	0.0	0.0	0.0	0.0	0.0	0.0
SLC6A8	P48029	True	SC6A8_HUMAN	GABA_byGAD2_and_SLC6A8	CPI-CC078D80A28	ENSG00000130821	0.006	0.0	0.0	0.0	0.0	0.004	0.0	0.0	0.0	0.0	0.0	0.0
SLC6A8	P48029	True	SC6A8_HUMAN	GABA_byGAD2_and_SLC6A8	CPI-CC0AA6AA3F7	ENSG00000130821	0.006	0.0	0.0	0.0	0.0	0.004	0.0	0.0	0.0	0.0	0.0	0.0
SLC6A8	P48029	True	SC6A8_HUMAN	GABA_byGAD2_and_SLC6A8	CPI-CC02E7D674A	ENSG00000130821	0.006	0.0	0.0	0.0	0.0	0.004	0.0	0.0	0.0	0.0	0.0	0.0
SLC6A8	P48029	True	SC6A8_HUMAN	GABA_byGAD2_and_SLC6A8	CPI-CC0B8207B66	ENSG00000130821	0.006	0.0	0.0	0.0	0.0	0.004	0.0	0.0	0.0	0.0	0.0	0.0
SLC6A8	P48029	True	SC6A8_HUMAN	GABA_byGAD2_and_SLC6A8	CPI-CC032DC579F	ENSG00000130821	0.006	0.0	0.0	0.0	0.0	0.004	0.0	0.0	0.0	0.0	0.0	0.0
SLC6A8	P48029	True	SC6A8_HUMAN	GABA_byGAD2_and_SLC6A8	CPI-CC0F34BDB6F	ENSG00000130821	0.006	0.0	0.0	0.0	0.0	0.004	0.0	0.0	0.0	0.0	0.0	0.0
SLC6A8	P48029	True	SC6A8_HUMAN	GABA_byGAD2_and_SLC6A8	CPI-CC04CA5DC28	ENSG00000130821	0.006	0.0	0.0	0.0	0.0	0.004	0.0	0.0	0.0	0.0	0.0	0.0
SLC6A8	P48029	True	SC6A8_HUMAN	GABA_byGAD2_and_SLC6A8	CPI-CC06D75C64C	ENSG00000130821	0.006	0.0	0.0	0.0	0.0	0.004	0.0	0.0	0.0	0.0	0.0	0.0
SLC6A8	P48029	True	SC6A8_HUMAN	GABA_byGAD2_and_SLC6A8	CPI-CC01DEDDB97	ENSG00000130821	0.006	0.0	0.0	0.0	0.0	0.004	0.0	0.0	0.0	0.0	0.0	0.0
SLC6A8	P48029	True	SC6A8_HUMAN	GABA_byGAD2_and_SLC6A8	CPI-CC044BDC69D	ENSG00000130821	0.006	0.0	0.0	0.0	0.0	0.004	0.0	0.0	0.0	0.0	0.0	0.0
GAD2	Q05329	True	DCE2_HUMAN	GABA_byGAD2_and_SLC32A1	CPI-CS0F3055E82	ENSG00000136750	0.006	0.0	0.0	0.0	0.0	0.0	0.0	0.0	0.0	0.0	0.0	0.0
GAD2	Q05329	True	DCE2_HUMAN	GABA_byGAD2_and_SLC32A1	CPI-CS0AA35FDCE	ENSG00000136750	0.006	0.0	0.0	0.0	0.0	0.0	0.0	0.0	0.0	0.0	0.0	0.0
GAD2	Q05329	True	DCE2_HUMAN	GABA_byGAD2_and_SLC32A1	CPI-CC05D186539	ENSG00000136750	0.006	0.0	0.0	0.0	0.0	0.0	0.0	0.0	0.0	0.0	0.0	0.0
GAD2	Q05329	True	DCE2_HUMAN	GABA_byGAD2_and_SLC32A1	CPI-CC009DEE9FC	ENSG00000136750	0.006	0.0	0.0	0.0	0.0	0.0	0.0	0.0	0.0	0.0	0.0	0.0
GAD2	Q05329	True	DCE2_HUMAN	GABA_byGAD2_and_SLC32A1	CPI-CC0B5A2E9A4	ENSG00000136750	0.006	0.0	0.0	0.0	0.0	0.0	0.0	0.0	0.0	0.0	0.0	0.0
GAD2	Q05329	True	DCE2_HUMAN	GABA_byGAD2_and_SLC32A1	CPI-CC08151EFC9	ENSG00000136750	0.006	0.0	0.0	0.0	0.0	0.0	0.0	0.0	0.0	0.0	0.0	0.0
GAD2	Q05329	True	DCE2_HUMAN	GABA_byGAD2_and_SLC32A1	CPI-CC0F3C27C9B	ENSG00000136750	0.006	0.0	0.0	0.0	0.0	0.0	0.0	0.0	0.0	0.0	0.0	0.0
GAD2	Q05329	True	DCE2_HUMAN	GABA_byGAD2_and_SLC32A1	CPI-CC03764C8A9	ENSG00000136750	0.006	0.0	0.0	0.0	0.0	0.0	0.0	0.0	0.0	0.0	0.0	0.0
GAD2	Q05329	True	DCE2_HUMAN	GABA_byGAD2_and_SLC32A1	CPI-CC0ACD9602B	ENSG00000136750	0.006	0.0	0.0	0.0	0.0	0.0	0.0	0.0	0.0	0.0	0.0	0.0
GAD2	Q05329	True	DCE2_HUMAN	GABA_byGAD2_and_SLC32A1	CPI-CC065D3E23E	ENSG00000136750	0.006	0.0	0.0	0.0	0.0	0.0	0.0	0.0	0.0	0.0	0.0	0.0
GAD2	Q05329	True	DCE2_HUMAN	GABA_byGAD2_and_SLC32A1	CPI-CC087A3DDFB	ENSG00000136750	0.006	0.0	0.0	0.0	0.0	0.0	0.0	0.0	0.0	0.0	0.0	0.0
GAD2	Q05329	True	DCE2_HUMAN	GABA_byGAD2_and_SLC32A1	CPI-CC0E5F4FF5B	ENSG00000136750	0.006	0.0	0.0	0.0	0.0	0.0	0.0	0.0	0.0	0.0	0.0	0.0
GAD2	Q05329	True	DCE2_HUMAN	GABA_byGAD2_and_SLC32A1	CPI-CC031EA2528	ENSG00000136750	0.006	0.0	0.0	0.0	0.0	0.0	0.0	0.0	0.0	0.0	0.0	0.0
GAD2	Q05329	True	DCE2_HUMAN	GABA_byGAD2_and_SLC32A1	CPI-CC022137ED0	ENSG00000136750	0.006	0.0	0.0	0.0	0.0	0.0	0.0	0.0	0.0	0.0	0.0	0.0
GAD2	Q05329	True	DCE2_HUMAN	GABA_byGAD2_and_SLC32A1	CPI-CC0C8FD4B3E	ENSG00000136750	0.006	0.0	0.0	0.0	0.0	0.0	0.0	0.0	0.0	0.0	0.0	0.0
GAD2	Q05329	True	DCE2_HUMAN	GABA_byGAD2_and_SLC32A1	CPI-CC048B47F29	ENSG00000136750	0.006	0.0	0.0	0.0	0.0	0.0	0.0	0.0	0.0	0.0	0.0	0.0
GAD2	Q05329	True	DCE2_HUMAN	GABA_byGAD2_and_SLC32A1	CPI-CC036118540	ENSG00000136750	0.006	0.0	0.0	0.0	0.0	0.0	0.0	0.0	0.0	0.0	0.0	0.0
GAD2	Q05329	True	DCE2_HUMAN	GABA_byGAD2_and_SLC6A1	CPI-CS0E648EBFA	ENSG00000136750	0.0	0.0	0.0	0.0	0.0	0.004	0.0	0.0	0.0	0.0	0.0	0.0
GAD2	Q05329	True	DCE2_HUMAN	GABA_byGAD2_and_SLC6A1	CPI-CS0B096A78D	ENSG00000136750	0.0	0.0	0.0	0.0	0.0	0.004	0.0	0.0	0.0	0.0	0.0	0.0
GAD2	Q05329	True	DCE2_HUMAN	GABA_byGAD2_and_SLC6A1	CPI-CC03EB01F42	ENSG00000136750	0.0	0.0	0.0	0.0	0.0	0.004	0.0	0.0	0.0	0.0	0.0	0.0
GAD2	Q05329	True	DCE2_HUMAN	GABA_byGAD2_and_SLC6A1	CPI-CC001A2A34F	ENSG00000136750	0.0	0.0	0.0	0.0	0.0	0.004	0.0	0.0	0.0	0.0	0.0	0.0
GAD2	Q05329	True	DCE2_HUMAN	GABA_byGAD2_and_SLC6A1	CPI-CC0F110BCE5	ENSG00000136750	0.0	0.0	0.0	0.0	0.0	0.004	0.0	0.0	0.0	0.0	0.0	0.0
GAD2	Q05329	True	DCE2_HUMAN	GABA_byGAD2_and_SLC6A1	CPI-CC0B6E51683	ENSG00000136750	0.0	0.0	0.0	0.0	0.0	0.004	0.0	0.0	0.0	0.0	0.0	0.0
GAD2	Q05329	True	DCE2_HUMAN	GABA_byGAD2_and_SLC6A1	CPI-CC04EC40D20	ENSG00000136750	0.0	0.0	0.0	0.0	0.0	0.004	0.0	0.0	0.0	0.0	0.0	0.0
GAD2	Q05329	True	DCE2_HUMAN	GABA_byGAD2_and_SLC6A1	CPI-CC06C7F820C	ENSG00000136750	0.0	0.0	0.0	0.0	0.0	0.004	0.0	0.0	0.0	0.0	0.0	0.0
GAD2	Q05329	True	DCE2_HUMAN	GABA_byGAD2_and_SLC6A1	CPI-CC01D1ED99D	ENSG00000136750	0.0	0.0	0.0	0.0	0.0	0.004	0.0	0.0	0.0	0.0	0.0	0.0
GAD2	Q05329	True	DCE2_HUMAN	GABA_byGAD2_and_SLC6A1	CPI-CC0CCDF6512	ENSG00000136750	0.0	0.0	0.0	0.0	0.0	0.004	0.0	0.0	0.0	0.0	0.0	0.0
GAD2	Q05329	True	DCE2_HUMAN	GABA_byGAD2_and_SLC6A1	CPI-CC0A1813B1D	ENSG00000136750	0.0	0.0	0.0	0.0	0.0	0.004	0.0	0.0	0.0	0.0	0.0	0.0
GAD2	Q05329	True	DCE2_HUMAN	GABA_byGAD2_and_SLC6A1	CPI-CC027602671	ENSG00000136750	0.0	0.0	0.0	0.0	0.0	0.004	0.0	0.0	0.0	0.0	0.0	0.0
GAD2	Q05329	True	DCE2_HUMAN	GABA_byGAD2_and_SLC6A1	CPI-CC0BCCDDCB8	ENSG00000136750	0.0	0.0	0.0	0.0	0.0	0.004	0.0	0.0	0.0	0.0	0.0	0.0
GAD2	Q05329	True	DCE2_HUMAN	GABA_byGAD2_and_SLC6A1	CPI-CC0E0BDF879	ENSG00000136750	0.0	0.0	0.0	0.0	0.0	0.004	0.0	0.0	0.0	0.0	0.0	0.0
GAD2	Q05329	True	DCE2_HUMAN	GABA_byGAD2_and_SLC6A1	CPI-CC040C320D0	ENSG00000136750	0.0	0.0	0.0	0.0	0.0	0.004	0.0	0.0	0.0	0.0	0.0	0.0
GAD2	Q05329	True	DCE2_HUMAN	GABA_byGAD2_and_SLC6A1	CPI-CC0DFF111CC	ENSG00000136750	0.0	0.0	0.0	0.0	0.0	0.004	0.0	0.0	0.0	0.0	0.0	0.0
GAD2	Q05329	True	DCE2_HUMAN	GABA_byGAD2_and_SLC6A1	CPI-CC0B15D50A3	ENSG00000136750	0.0	0.0	0.0	0.0	0.0	0.004	0.0	0.0	0.0	0.0	0.0	0.0
GAD2	Q05329	True	DCE2_HUMAN	GABA_byGAD2_and_SLC6A11	CPI-CS0E6EE9A46	ENSG00000136750	0.006	0.0	0.0	0.0	0.0	0.0	0.0	0.0	0.0	0.0	0.0	0.0
GAD2	Q05329	True	DCE2_HUMAN	GABA_byGAD2_and_SLC6A11	CPI-CS02F1A072B	ENSG00000136750	0.006	0.0	0.0	0.0	0.0	0.0	0.0	0.0	0.0	0.0	0.0	0.0
GAD2	Q05329	True	DCE2_HUMAN	GABA_byGAD2_and_SLC6A11	CPI-CC076D3C70C	ENSG00000136750	0.006	0.0	0.0	0.0	0.0	0.0	0.0	0.0	0.0	0.0	0.0	0.0
GAD2	Q05329	True	DCE2_HUMAN	GABA_byGAD2_and_SLC6A11	CPI-CC03AD613BA	ENSG00000136750	0.006	0.0	0.0	0.0	0.0	0.0	0.0	0.0	0.0	0.0	0.0	0.0
GAD2	Q05329	True	DCE2_HUMAN	GABA_byGAD2_and_SLC6A11	CPI-CC01E8115FE	ENSG00000136750	0.006	0.0	0.0	0.0	0.0	0.0	0.0	0.0	0.0	0.0	0.0	0.0
GAD2	Q05329	True	DCE2_HUMAN	GABA_byGAD2_and_SLC6A11	CPI-CC0F935E8FA	ENSG00000136750	0.006	0.0	0.0	0.0	0.0	0.0	0.0	0.0	0.0	0.0	0.0	0.0
GAD2	Q05329	True	DCE2_HUMAN	GABA_byGAD2_and_SLC6A11	CPI-CC06080894C	ENSG00000136750	0.006	0.0	0.0	0.0	0.0	0.0	0.0	0.0	0.0	0.0	0.0	0.0
GAD2	Q05329	True	DCE2_HUMAN	GABA_byGAD2_and_SLC6A11	CPI-CC08E2CA1DE	ENSG00000136750	0.006	0.0	0.0	0.0	0.0	0.0	0.0	0.0	0.0	0.0	0.0	0.0
GAD2	Q05329	True	DCE2_HUMAN	GABA_byGAD2_and_SLC6A11	CPI-CC024CBCA9B	ENSG00000136750	0.006	0.0	0.0	0.0	0.0	0.0	0.0	0.0	0.0	0.0	0.0	0.0
GAD2	Q05329	True	DCE2_HUMAN	GABA_byGAD2_and_SLC6A11	CPI-CC0079A0DC0	ENSG00000136750	0.006	0.0	0.0	0.0	0.0	0.0	0.0	0.0	0.0	0.0	0.0	0.0
GAD2	Q05329	True	DCE2_HUMAN	GABA_byGAD2_and_SLC6A11	CPI-CC0B2385C5D	ENSG00000136750	0.006	0.0	0.0	0.0	0.0	0.0	0.0	0.0	0.0	0.0	0.0	0.0
GAD2	Q05329	True	DCE2_HUMAN	GABA_byGAD2_and_SLC6A11	CPI-CC0F159ADC3	ENSG00000136750	0.006	0.0	0.0	0.0	0.0	0.0	0.0	0.0	0.0	0.0	0.0	0.0
GAD2	Q05329	True	DCE2_HUMAN	GABA_byGAD2_and_SLC6A11	CPI-CC012A2C2D0	ENSG00000136750	0.006	0.0	0.0	0.0	0.0	0.0	0.0	0.0	0.0	0.0	0.0	0.0
GAD2	Q05329	True	DCE2_HUMAN	GABA_byGAD2_and_SLC6A11	CPI-CC0B0DD552B	ENSG00000136750	0.006	0.0	0.0	0.0	0.0	0.0	0.0	0.0	0.0	0.0	0.0	0.0
GAD2	Q05329	True	DCE2_HUMAN	GABA_byGAD2_and_SLC6A11	CPI-CC0F35FBFA4	ENSG00000136750	0.006	0.0	0.0	0.0	0.0	0.0	0.0	0.0	0.0	0.0	0.0	0.0
GAD2	Q05329	True	DCE2_HUMAN	GABA_byGAD2_and_SLC6A11	CPI-CC0369BDF1F	ENSG00000136750	0.006	0.0	0.0	0.0	0.0	0.0	0.0	0.0	0.0	0.0	0.0	0.0
GAD2	Q05329	True	DCE2_HUMAN	GABA_byGAD2_and_SLC6A11	CPI-CC0BCA2ED1E	ENSG00000136750	0.006	0.0	0.0	0.0	0.0	0.0	0.0	0.0	0.0	0.0	0.0	0.0
GAD2	Q05329	True	DCE2_HUMAN	GABA_byGAD2_and_SLC6A12	CPI-CS0B3E748FB	ENSG00000136750	0.006	0.0	0.0	0.0	0.0	0.0	0.0	0.0	0.0	0.0	0.0	0.0
GAD2	Q05329	True	DCE2_HUMAN	GABA_byGAD2_and_SLC6A12	CPI-CS04A744DD8	ENSG00000136750	0.006	0.0	0.0	0.0	0.0	0.0	0.0	0.0	0.0	0.0	0.0	0.0
GAD2	Q05329	True	DCE2_HUMAN	GABA_byGAD2_and_SLC6A12	CPI-CC0D1121E32	ENSG00000136750	0.006	0.0	0.0	0.0	0.0	0.0	0.0	0.0	0.0	0.0	0.0	0.0
GAD2	Q05329	True	DCE2_HUMAN	GABA_byGAD2_and_SLC6A12	CPI-CC018526C0E	ENSG00000136750	0.006	0.0	0.0	0.0	0.0	0.0	0.0	0.0	0.0	0.0	0.0	0.0
GAD2	Q05329	True	DCE2_HUMAN	GABA_byGAD2_and_SLC6A12	CPI-CC054F031D4	ENSG00000136750	0.006	0.0	0.0	0.0	0.0	0.0	0.0	0.0	0.0	0.0	0.0	0.0
GAD2	Q05329	True	DCE2_HUMAN	GABA_byGAD2_and_SLC6A12	CPI-CC054EBEFC4	ENSG00000136750	0.006	0.0	0.0	0.0	0.0	0.0	0.0	0.0	0.0	0.0	0.0	0.0
GAD2	Q05329	True	DCE2_HUMAN	GABA_byGAD2_and_SLC6A12	CPI-CC0E15506F9	ENSG00000136750	0.006	0.0	0.0	0.0	0.0	0.0	0.0	0.0	0.0	0.0	0.0	0.0
GAD2	Q05329	True	DCE2_HUMAN	GABA_byGAD2_and_SLC6A12	CPI-CC02F84E602	ENSG00000136750	0.006	0.0	0.0	0.0	0.0	0.0	0.0	0.0	0.0	0.0	0.0	0.0
GAD2	Q05329	True	DCE2_HUMAN	GABA_byGAD2_and_SLC6A12	CPI-CC0C8852F39	ENSG00000136750	0.006	0.0	0.0	0.0	0.0	0.0	0.0	0.0	0.0	0.0	0.0	0.0
GAD2	Q05329	True	DCE2_HUMAN	GABA_byGAD2_and_SLC6A12	CPI-CC04925CA26	ENSG00000136750	0.006	0.0	0.0	0.0	0.0	0.0	0.0	0.0	0.0	0.0	0.0	0.0
GAD2	Q05329	True	DCE2_HUMAN	GABA_byGAD2_and_SLC6A12	CPI-CC0CC703CD2	ENSG00000136750	0.006	0.0	0.0	0.0	0.0	0.0	0.0	0.0	0.0	0.0	0.0	0.0
GAD2	Q05329	True	DCE2_HUMAN	GABA_byGAD2_and_SLC6A12	CPI-CC0822A0807	ENSG00000136750	0.006	0.0	0.0	0.0	0.0	0.0	0.0	0.0	0.0	0.0	0.0	0.0
GAD2	Q05329	True	DCE2_HUMAN	GABA_byGAD2_and_SLC6A12	CPI-CC0C4980773	ENSG00000136750	0.006	0.0	0.0	0.0	0.0	0.0	0.0	0.0	0.0	0.0	0.0	0.0
GAD2	Q05329	True	DCE2_HUMAN	GABA_byGAD2_and_SLC6A12	CPI-CC056CE8934	ENSG00000136750	0.006	0.0	0.0	0.0	0.0	0.0	0.0	0.0	0.0	0.0	0.0	0.0
GAD2	Q05329	True	DCE2_HUMAN	GABA_byGAD2_and_SLC6A12	CPI-CC070C2A38F	ENSG00000136750	0.006	0.0	0.0	0.0	0.0	0.0	0.0	0.0	0.0	0.0	0.0	0.0
GAD2	Q05329	True	DCE2_HUMAN	GABA_byGAD2_and_SLC6A12	CPI-CC0282C8E5C	ENSG00000136750	0.006	0.0	0.0	0.0	0.0	0.0	0.0	0.0	0.0	0.0	0.0	0.0
GAD2	Q05329	True	DCE2_HUMAN	GABA_byGAD2_and_SLC6A12	CPI-CC0D2769925	ENSG00000136750	0.006	0.0	0.0	0.0	0.0	0.0	0.0	0.0	0.0	0.0	0.0	0.0
GAD2	Q05329	True	DCE2_HUMAN	GABA_byGAD2_and_SLC6A13	CPI-CS0F5400CAB	ENSG00000136750	0.0	0.0	0.0	0.0	0.0	0.0	0.0	0.0	0.0	0.0	0.0	0.0
GAD2	Q05329	True	DCE2_HUMAN	GABA_byGAD2_and_SLC6A13	CPI-CS0C8D4C311	ENSG00000136750	0.0	0.0	0.0	0.0	0.0	0.0	0.0	0.0	0.0	0.0	0.0	0.0
GAD2	Q05329	True	DCE2_HUMAN	GABA_byGAD2_and_SLC6A13	CPI-CC05EB8AC47	ENSG00000136750	0.0	0.0	0.0	0.0	0.0	0.0	0.0	0.0	0.0	0.0	0.0	0.0
GAD2	Q05329	True	DCE2_HUMAN	GABA_byGAD2_and_SLC6A13	CPI-CC05C1516B6	ENSG00000136750	0.0	0.0	0.0	0.0	0.0	0.0	0.0	0.0	0.0	0.0	0.0	0.0
GAD2	Q05329	True	DCE2_HUMAN	GABA_byGAD2_and_SLC6A13	CPI-CC00DB8A3C3	ENSG00000136750	0.0	0.0	0.0	0.0	0.0	0.0	0.0	0.0	0.0	0.0	0.0	0.0
GAD2	Q05329	True	DCE2_HUMAN	GABA_byGAD2_and_SLC6A13	CPI-CC03210AFD9	ENSG00000136750	0.0	0.0	0.0	0.0	0.0	0.0	0.0	0.0	0.0	0.0	0.0	0.0
GAD2	Q05329	True	DCE2_HUMAN	GABA_byGAD2_and_SLC6A13	CPI-CC017C3F672	ENSG00000136750	0.0	0.0	0.0	0.0	0.0	0.0	0.0	0.0	0.0	0.0	0.0	0.0
GAD2	Q05329	True	DCE2_HUMAN	GABA_byGAD2_and_SLC6A13	CPI-CC026C1BCB7	ENSG00000136750	0.0	0.0	0.0	0.0	0.0	0.0	0.0	0.0	0.0	0.0	0.0	0.0
GAD2	Q05329	True	DCE2_HUMAN	GABA_byGAD2_and_SLC6A13	CPI-CC0EAE86252	ENSG00000136750	0.0	0.0	0.0	0.0	0.0	0.0	0.0	0.0	0.0	0.0	0.0	0.0
GAD2	Q05329	True	DCE2_HUMAN	GABA_byGAD2_and_SLC6A13	CPI-CC0EBC54EE6	ENSG00000136750	0.0	0.0	0.0	0.0	0.0	0.0	0.0	0.0	0.0	0.0	0.0	0.0
GAD2	Q05329	True	DCE2_HUMAN	GABA_byGAD2_and_SLC6A13	CPI-CC033325E3E	ENSG00000136750	0.0	0.0	0.0	0.0	0.0	0.0	0.0	0.0	0.0	0.0	0.0	0.0
GAD2	Q05329	True	DCE2_HUMAN	GABA_byGAD2_and_SLC6A13	CPI-CC0760F145F	ENSG00000136750	0.0	0.0	0.0	0.0	0.0	0.0	0.0	0.0	0.0	0.0	0.0	0.0
GAD2	Q05329	True	DCE2_HUMAN	GABA_byGAD2_and_SLC6A13	CPI-CC0D927F25C	ENSG00000136750	0.0	0.0	0.0	0.0	0.0	0.0	0.0	0.0	0.0	0.0	0.0	0.0
GAD2	Q05329	True	DCE2_HUMAN	GABA_byGAD2_and_SLC6A13	CPI-CC0E6313C0B	ENSG00000136750	0.0	0.0	0.0	0.0	0.0	0.0	0.0	0.0	0.0	0.0	0.0	0.0
GAD2	Q05329	True	DCE2_HUMAN	GABA_byGAD2_and_SLC6A13	CPI-CC068DDC6AA	ENSG00000136750	0.0	0.0	0.0	0.0	0.0	0.0	0.0	0.0	0.0	0.0	0.0	0.0
GAD2	Q05329	True	DCE2_HUMAN	GABA_byGAD2_and_SLC6A13	CPI-CC0F1932BC4	ENSG00000136750	0.0	0.0	0.0	0.0	0.0	0.0	0.0	0.0	0.0	0.0	0.0	0.0
GAD2	Q05329	True	DCE2_HUMAN	GABA_byGAD2_and_SLC6A13	CPI-CC00F8AC4E4	ENSG00000136750	0.0	0.0	0.0	0.0	0.0	0.0	0.0	0.0	0.0	0.0	0.0	0.0
GAD2	Q05329	True	DCE2_HUMAN	GABA_byGAD2_and_SLC6A6	CPI-CS02CC3D29A	ENSG00000136750	0.006	0.0	0.0	0.0	0.0	0.004	0.0	0.0	0.0	0.0	0.0	0.0
GAD2	Q05329	True	DCE2_HUMAN	GABA_byGAD2_and_SLC6A6	CPI-CS0DC38225F	ENSG00000136750	0.006	0.0	0.0	0.0	0.0	0.004	0.0	0.0	0.0	0.0	0.0	0.0
GAD2	Q05329	True	DCE2_HUMAN	GABA_byGAD2_and_SLC6A6	CPI-CC06878B267	ENSG00000136750	0.006	0.0	0.0	0.0	0.0	0.004	0.0	0.0	0.0	0.0	0.0	0.0
GAD2	Q05329	True	DCE2_HUMAN	GABA_byGAD2_and_SLC6A6	CPI-CC0F913B188	ENSG00000136750	0.006	0.0	0.0	0.0	0.0	0.004	0.0	0.0	0.0	0.0	0.0	0.0
GAD2	Q05329	True	DCE2_HUMAN	GABA_byGAD2_and_SLC6A6	CPI-CC0CD7157B7	ENSG00000136750	0.006	0.0	0.0	0.0	0.0	0.004	0.0	0.0	0.0	0.0	0.0	0.0
GAD2	Q05329	True	DCE2_HUMAN	GABA_byGAD2_and_SLC6A6	CPI-CC0229CFC13	ENSG00000136750	0.006	0.0	0.0	0.0	0.0	0.004	0.0	0.0	0.0	0.0	0.0	0.0
GAD2	Q05329	True	DCE2_HUMAN	GABA_byGAD2_and_SLC6A6	CPI-CC05DBBAD9A	ENSG00000136750	0.006	0.0	0.0	0.0	0.0	0.004	0.0	0.0	0.0	0.0	0.0	0.0
GAD2	Q05329	True	DCE2_HUMAN	GABA_byGAD2_and_SLC6A6	CPI-CC0BB611F3F	ENSG00000136750	0.006	0.0	0.0	0.0	0.0	0.004	0.0	0.0	0.0	0.0	0.0	0.0
GAD2	Q05329	True	DCE2_HUMAN	GABA_byGAD2_and_SLC6A6	CPI-CC0D90441AB	ENSG00000136750	0.006	0.0	0.0	0.0	0.0	0.004	0.0	0.0	0.0	0.0	0.0	0.0
GAD2	Q05329	True	DCE2_HUMAN	GABA_byGAD2_and_SLC6A6	CPI-CC0A3EF2F90	ENSG00000136750	0.006	0.0	0.0	0.0	0.0	0.004	0.0	0.0	0.0	0.0	0.0	0.0
GAD2	Q05329	True	DCE2_HUMAN	GABA_byGAD2_and_SLC6A6	CPI-CC04285ECD7	ENSG00000136750	0.006	0.0	0.0	0.0	0.0	0.004	0.0	0.0	0.0	0.0	0.0	0.0
GAD2	Q05329	True	DCE2_HUMAN	GABA_byGAD2_and_SLC6A6	CPI-CC0A073DD31	ENSG00000136750	0.006	0.0	0.0	0.0	0.0	0.004	0.0	0.0	0.0	0.0	0.0	0.0
GAD2	Q05329	True	DCE2_HUMAN	GABA_byGAD2_and_SLC6A6	CPI-CC05D418280	ENSG00000136750	0.006	0.0	0.0	0.0	0.0	0.004	0.0	0.0	0.0	0.0	0.0	0.0
GAD2	Q05329	True	DCE2_HUMAN	GABA_byGAD2_and_SLC6A6	CPI-CC079D8333D	ENSG00000136750	0.006	0.0	0.0	0.0	0.0	0.004	0.0	0.0	0.0	0.0	0.0	0.0
GAD2	Q05329	True	DCE2_HUMAN	GABA_byGAD2_and_SLC6A6	CPI-CC0E1CB4EAF	ENSG00000136750	0.006	0.0	0.0	0.0	0.0	0.004	0.0	0.0	0.0	0.0	0.0	0.0
GAD2	Q05329	True	DCE2_HUMAN	GABA_byGAD2_and_SLC6A6	CPI-CC04B14CB70	ENSG00000136750	0.006	0.0	0.0	0.0	0.0	0.004	0.0	0.0	0.0	0.0	0.0	0.0
GAD2	Q05329	True	DCE2_HUMAN	GABA_byGAD2_and_SLC6A6	CPI-CC01D5E0271	ENSG00000136750	0.006	0.0	0.0	0.0	0.0	0.004	0.0	0.0	0.0	0.0	0.0	0.0
GAD2	Q05329	True	DCE2_HUMAN	GABA_byGAD2_and_SLC6A8	CPI-CS0C6A5253D	ENSG00000136750	0.006	0.0	0.0	0.0	0.0	0.004	0.0	0.0	0.0	0.0	0.0	0.0
GAD2	Q05329	True	DCE2_HUMAN	GABA_byGAD2_and_SLC6A8	CPI-CS0BADCE0DB	ENSG00000136750	0.006	0.0	0.0	0.0	0.0	0.004	0.0	0.0	0.0	0.0	0.0	0.0
GAD2	Q05329	True	DCE2_HUMAN	GABA_byGAD2_and_SLC6A8	CPI-CC03243A499	ENSG00000136750	0.006	0.0	0.0	0.0	0.0	0.004	0.0	0.0	0.0	0.0	0.0	0.0
GAD2	Q05329	True	DCE2_HUMAN	GABA_byGAD2_and_SLC6A8	CPI-CC06ADA1C59	ENSG00000136750	0.006	0.0	0.0	0.0	0.0	0.004	0.0	0.0	0.0	0.0	0.0	0.0
GAD2	Q05329	True	DCE2_HUMAN	GABA_byGAD2_and_SLC6A8	CPI-CC0150E2A6F	ENSG00000136750	0.006	0.0	0.0	0.0	0.0	0.004	0.0	0.0	0.0	0.0	0.0	0.0
GAD2	Q05329	True	DCE2_HUMAN	GABA_byGAD2_and_SLC6A8	CPI-CC0671108D4	ENSG00000136750	0.006	0.0	0.0	0.0	0.0	0.004	0.0	0.0	0.0	0.0	0.0	0.0
GAD2	Q05329	True	DCE2_HUMAN	GABA_byGAD2_and_SLC6A8	CPI-CC0EDAA7A65	ENSG00000136750	0.006	0.0	0.0	0.0	0.0	0.004	0.0	0.0	0.0	0.0	0.0	0.0
GAD2	Q05329	True	DCE2_HUMAN	GABA_byGAD2_and_SLC6A8	CPI-CC078D80A28	ENSG00000136750	0.006	0.0	0.0	0.0	0.0	0.004	0.0	0.0	0.0	0.0	0.0	0.0
GAD2	Q05329	True	DCE2_HUMAN	GABA_byGAD2_and_SLC6A8	CPI-CC0AA6AA3F7	ENSG00000136750	0.006	0.0	0.0	0.0	0.0	0.004	0.0	0.0	0.0	0.0	0.0	0.0
GAD2	Q05329	True	DCE2_HUMAN	GABA_byGAD2_and_SLC6A8	CPI-CC02E7D674A	ENSG00000136750	0.006	0.0	0.0	0.0	0.0	0.004	0.0	0.0	0.0	0.0	0.0	0.0
GAD2	Q05329	True	DCE2_HUMAN	GABA_byGAD2_and_SLC6A8	CPI-CC0B8207B66	ENSG00000136750	0.006	0.0	0.0	0.0	0.0	0.004	0.0	0.0	0.0	0.0	0.0	0.0
GAD2	Q05329	True	DCE2_HUMAN	GABA_byGAD2_and_SLC6A8	CPI-CC032DC579F	ENSG00000136750	0.006	0.0	0.0	0.0	0.0	0.004	0.0	0.0	0.0	0.0	0.0	0.0
GAD2	Q05329	True	DCE2_HUMAN	GABA_byGAD2_and_SLC6A8	CPI-CC0F34BDB6F	ENSG00000136750	0.006	0.0	0.0	0.0	0.0	0.004	0.0	0.0	0.0	0.0	0.0	0.0
GAD2	Q05329	True	DCE2_HUMAN	GABA_byGAD2_and_SLC6A8	CPI-CC04CA5DC28	ENSG00000136750	0.006	0.0	0.0	0.0	0.0	0.004	0.0	0.0	0.0	0.0	0.0	0.0
GAD2	Q05329	True	DCE2_HUMAN	GABA_byGAD2_and_SLC6A8	CPI-CC06D75C64C	ENSG00000136750	0.006	0.0	0.0	0.0	0.0	0.004	0.0	0.0	0.0	0.0	0.0	0.0
GAD2	Q05329	True	DCE2_HUMAN	GABA_byGAD2_and_SLC6A8	CPI-CC01DEDDB97	ENSG00000136750	0.006	0.0	0.0	0.0	0.0	0.004	0.0	0.0	0.0	0.0	0.0	0.0
GAD2	Q05329	True	DCE2_HUMAN	GABA_byGAD2_and_SLC6A8	CPI-CC044BDC69D	ENSG00000136750	0.006	0.0	0.0	0.0	0.0	0.004	0.0	0.0	0.0	0.0	0.0	0.0
SLC17A7	Q9P2U7	True	VGLU1_HUMAN	Glutamate_byGLS_and_SLC17A7	CPI-CS05A9AB39B	ENSG00000104888	0.006	0.0	0.0	0.0	0.002	0.0	0.0	0.0	0.0	0.0	0.0	0.0
SLC17A7	Q9P2U7	True	VGLU1_HUMAN	Glutamate_byGLS_and_SLC17A7	CPI-CS00CF3D781	ENSG00000104888	0.006	0.0	0.0	0.0	0.002	0.0	0.0	0.0	0.0	0.0	0.0	0.0
SLC17A7	Q9P2U7	True	VGLU1_HUMAN	Glutamate_byGLS_and_SLC17A7	CPI-CS09715A1FF	ENSG00000104888	0.006	0.0	0.0	0.0	0.002	0.0	0.0	0.0	0.0	0.0	0.0	0.0
SLC17A7	Q9P2U7	True	VGLU1_HUMAN	Glutamate_byGLS_and_SLC17A7	CPI-CS0AB7504CD	ENSG00000104888	0.006	0.0	0.0	0.0	0.002	0.0	0.0	0.0	0.0	0.0	0.0	0.0
SLC17A7	Q9P2U7	True	VGLU1_HUMAN	Glutamate_byGLS_and_SLC17A7	CPI-CS0F73C1DA9	ENSG00000104888	0.006	0.0	0.0	0.0	0.002	0.0	0.0	0.0	0.0	0.0	0.0	0.0
SLC17A7	Q9P2U7	True	VGLU1_HUMAN	Glutamate_byGLS_and_SLC17A7	CPI-CC00A1F0EC7	ENSG00000104888	0.006	0.0	0.0	0.0	0.002	0.0	0.0	0.0	0.0	0.0	0.0	0.0
SLC17A7	Q9P2U7	True	VGLU1_HUMAN	Glutamate_byGLS_and_SLC17A7	CPI-CC0ACAF2735	ENSG00000104888	0.006	0.0	0.0	0.0	0.002	0.0	0.0	0.0	0.0	0.0	0.0	0.0
SLC17A7	Q9P2U7	True	VGLU1_HUMAN	Glutamate_byGLS_and_SLC17A7	CPI-CS009D94220	ENSG00000104888	0.006	0.0	0.0	0.0	0.002	0.0	0.0	0.0	0.0	0.0	0.0	0.0
SLC17A7	Q9P2U7	True	VGLU1_HUMAN	Glutamate_byGLS_and_SLC17A7	CPI-CC0476711B8	ENSG00000104888	0.006	0.0	0.0	0.0	0.002	0.0	0.0	0.0	0.0	0.0	0.0	0.0
SLC17A7	Q9P2U7	True	VGLU1_HUMAN	Glutamate_byGLS_and_SLC17A7	CPI-CC04062A92F	ENSG00000104888	0.006	0.0	0.0	0.0	0.002	0.0	0.0	0.0	0.0	0.0	0.0	0.0
SLC17A7	Q9P2U7	True	VGLU1_HUMAN	Glutamate_byGLS_and_SLC17A7	CPI-CS09A7E9FE7	ENSG00000104888	0.006	0.0	0.0	0.0	0.002	0.0	0.0	0.0	0.0	0.0	0.0	0.0
SLC17A7	Q9P2U7	True	VGLU1_HUMAN	Glutamate_byGLS_and_SLC17A7	CPI-CC0535DCAC1	ENSG00000104888	0.006	0.0	0.0	0.0	0.002	0.0	0.0	0.0	0.0	0.0	0.0	0.0
SLC17A7	Q9P2U7	True	VGLU1_HUMAN	Glutamate_byGLS_and_SLC17A7	CPI-CC093B33AB4	ENSG00000104888	0.006	0.0	0.0	0.0	0.002	0.0	0.0	0.0	0.0	0.0	0.0	0.0
SLC17A7	Q9P2U7	True	VGLU1_HUMAN	Glutamate_byGLS_and_SLC17A7	CPI-CC0456B9A93	ENSG00000104888	0.006	0.0	0.0	0.0	0.002	0.0	0.0	0.0	0.0	0.0	0.0	0.0
SLC17A7	Q9P2U7	True	VGLU1_HUMAN	Glutamate_byGLS_and_SLC17A7	CPI-CC0F0C48A55	ENSG00000104888	0.006	0.0	0.0	0.0	0.002	0.0	0.0	0.0	0.0	0.0	0.0	0.0
SLC17A7	Q9P2U7	True	VGLU1_HUMAN	Glutamate_byGLS_and_SLC17A7	CPI-CC09A13B23F	ENSG00000104888	0.006	0.0	0.0	0.0	0.002	0.0	0.0	0.0	0.0	0.0	0.0	0.0
SLC17A7	Q9P2U7	True	VGLU1_HUMAN	Glutamate_byGLS_and_SLC17A7	CPI-CC0B3CE8661	ENSG00000104888	0.006	0.0	0.0	0.0	0.002	0.0	0.0	0.0	0.0	0.0	0.0	0.0
SLC17A7	Q9P2U7	True	VGLU1_HUMAN	Glutamate_byGLS_and_SLC17A7	CPI-CS0C3432D7F	ENSG00000104888	0.006	0.0	0.0	0.0	0.002	0.0	0.0	0.0	0.0	0.0	0.0	0.0
SLC17A7	Q9P2U7	True	VGLU1_HUMAN	Glutamate_byGLS_and_SLC17A7	CPI-CS046DB98C7	ENSG00000104888	0.006	0.0	0.0	0.0	0.002	0.0	0.0	0.0	0.0	0.0	0.0	0.0
SLC17A7	Q9P2U7	True	VGLU1_HUMAN	Glutamate_byGLS_and_SLC17A7	CPI-CS013ADF74E	ENSG00000104888	0.006	0.0	0.0	0.0	0.002	0.0	0.0	0.0	0.0	0.0	0.0	0.0
SLC17A7	Q9P2U7	True	VGLU1_HUMAN	Glutamate_byGLS_and_SLC17A7	CPI-CS092F9D032	ENSG00000104888	0.006	0.0	0.0	0.0	0.002	0.0	0.0	0.0	0.0	0.0	0.0	0.0
SLC17A7	Q9P2U7	True	VGLU1_HUMAN	Glutamate_byGLS_and_SLC17A7	CPI-CS065936301	ENSG00000104888	0.006	0.0	0.0	0.0	0.002	0.0	0.0	0.0	0.0	0.0	0.0	0.0
SLC17A7	Q9P2U7	True	VGLU1_HUMAN	Glutamate_byGLS_and_SLC17A7	CPI-CS0A5114B04	ENSG00000104888	0.006	0.0	0.0	0.0	0.002	0.0	0.0	0.0	0.0	0.0	0.0	0.0
SLC17A7	Q9P2U7	True	VGLU1_HUMAN	Glutamate_byGLS_and_SLC17A7	CPI-CS0F37D7476	ENSG00000104888	0.006	0.0	0.0	0.0	0.002	0.0	0.0	0.0	0.0	0.0	0.0	0.0
SLC17A7	Q9P2U7	True	VGLU1_HUMAN	Glutamate_byGLS_and_SLC17A7	CPI-CS007F02C96	ENSG00000104888	0.006	0.0	0.0	0.0	0.002	0.0	0.0	0.0	0.0	0.0	0.0	0.0
SLC17A7	Q9P2U7	True	VGLU1_HUMAN	Glutamate_byGLS2_and_SLC17A7	CPI-CS0D1727332	ENSG00000104888	0.006	0.0	0.0	0.0	0.002	0.0	0.0	0.0	0.0	0.0	0.0	0.0
SLC17A7	Q9P2U7	True	VGLU1_HUMAN	Glutamate_byGLS2_and_SLC17A7	CPI-CS07CF0C9B9	ENSG00000104888	0.006	0.0	0.0	0.0	0.002	0.0	0.0	0.0	0.0	0.0	0.0	0.0
SLC17A7	Q9P2U7	True	VGLU1_HUMAN	Glutamate_byGLS2_and_SLC17A7	CPI-CS0FBD9A478	ENSG00000104888	0.006	0.0	0.0	0.0	0.002	0.0	0.0	0.0	0.0	0.0	0.0	0.0
SLC17A7	Q9P2U7	True	VGLU1_HUMAN	Glutamate_byGLS2_and_SLC17A7	CPI-CS08AE2D9A9	ENSG00000104888	0.006	0.0	0.0	0.0	0.002	0.0	0.0	0.0	0.0	0.0	0.0	0.0
SLC17A7	Q9P2U7	True	VGLU1_HUMAN	Glutamate_byGLS2_and_SLC17A7	CPI-CS0AB98CF4B	ENSG00000104888	0.006	0.0	0.0	0.0	0.002	0.0	0.0	0.0	0.0	0.0	0.0	0.0
SLC17A7	Q9P2U7	True	VGLU1_HUMAN	Glutamate_byGLS2_and_SLC17A7	CPI-CC047030A36	ENSG00000104888	0.006	0.0	0.0	0.0	0.002	0.0	0.0	0.0	0.0	0.0	0.0	0.0
SLC17A7	Q9P2U7	True	VGLU1_HUMAN	Glutamate_byGLS2_and_SLC17A7	CPI-CC0145A96BC	ENSG00000104888	0.006	0.0	0.0	0.0	0.002	0.0	0.0	0.0	0.0	0.0	0.0	0.0
SLC17A7	Q9P2U7	True	VGLU1_HUMAN	Glutamate_byGLS2_and_SLC17A7	CPI-CS0940331BF	ENSG00000104888	0.006	0.0	0.0	0.0	0.002	0.0	0.0	0.0	0.0	0.0	0.0	0.0
SLC17A7	Q9P2U7	True	VGLU1_HUMAN	Glutamate_byGLS2_and_SLC17A7	CPI-CC032282108	ENSG00000104888	0.006	0.0	0.0	0.0	0.002	0.0	0.0	0.0	0.0	0.0	0.0	0.0
SLC17A7	Q9P2U7	True	VGLU1_HUMAN	Glutamate_byGLS2_and_SLC17A7	CPI-CC08CAFBA94	ENSG00000104888	0.006	0.0	0.0	0.0	0.002	0.0	0.0	0.0	0.0	0.0	0.0	0.0
SLC17A7	Q9P2U7	True	VGLU1_HUMAN	Glutamate_byGLS2_and_SLC17A7	CPI-CS0D1DC5DFD	ENSG00000104888	0.006	0.0	0.0	0.0	0.002	0.0	0.0	0.0	0.0	0.0	0.0	0.0
SLC17A7	Q9P2U7	True	VGLU1_HUMAN	Glutamate_byGLS2_and_SLC17A7	CPI-CC00FD66B07	ENSG00000104888	0.006	0.0	0.0	0.0	0.002	0.0	0.0	0.0	0.0	0.0	0.0	0.0
SLC17A7	Q9P2U7	True	VGLU1_HUMAN	Glutamate_byGLS2_and_SLC17A7	CPI-CC032B985F7	ENSG00000104888	0.006	0.0	0.0	0.0	0.002	0.0	0.0	0.0	0.0	0.0	0.0	0.0
SLC17A7	Q9P2U7	True	VGLU1_HUMAN	Glutamate_byGLS2_and_SLC17A7	CPI-CC0FE97618B	ENSG00000104888	0.006	0.0	0.0	0.0	0.002	0.0	0.0	0.0	0.0	0.0	0.0	0.0
SLC17A7	Q9P2U7	True	VGLU1_HUMAN	Glutamate_byGLS2_and_SLC17A7	CPI-CC0B845D70B	ENSG00000104888	0.006	0.0	0.0	0.0	0.002	0.0	0.0	0.0	0.0	0.0	0.0	0.0
SLC17A7	Q9P2U7	True	VGLU1_HUMAN	Glutamate_byGLS2_and_SLC17A7	CPI-CC0F0E50ABC	ENSG00000104888	0.006	0.0	0.0	0.0	0.002	0.0	0.0	0.0	0.0	0.0	0.0	0.0
SLC17A7	Q9P2U7	True	VGLU1_HUMAN	Glutamate_byGLS2_and_SLC17A7	CPI-CC0AA96E404	ENSG00000104888	0.006	0.0	0.0	0.0	0.002	0.0	0.0	0.0	0.0	0.0	0.0	0.0
SLC17A7	Q9P2U7	True	VGLU1_HUMAN	Glutamate_byGLS2_and_SLC17A7	CPI-CS059F4ED23	ENSG00000104888	0.006	0.0	0.0	0.0	0.002	0.0	0.0	0.0	0.0	0.0	0.0	0.0
SLC17A7	Q9P2U7	True	VGLU1_HUMAN	Glutamate_byGLS2_and_SLC17A7	CPI-CS0EC77FC9C	ENSG00000104888	0.006	0.0	0.0	0.0	0.002	0.0	0.0	0.0	0.0	0.0	0.0	0.0
SLC17A7	Q9P2U7	True	VGLU1_HUMAN	Glutamate_byGLS2_and_SLC17A7	CPI-CS0AE7F1FB9	ENSG00000104888	0.006	0.0	0.0	0.0	0.002	0.0	0.0	0.0	0.0	0.0	0.0	0.0
SLC17A7	Q9P2U7	True	VGLU1_HUMAN	Glutamate_byGLS2_and_SLC17A7	CPI-CS09CFDCF78	ENSG00000104888	0.006	0.0	0.0	0.0	0.002	0.0	0.0	0.0	0.0	0.0	0.0	0.0
SLC17A7	Q9P2U7	True	VGLU1_HUMAN	Glutamate_byGLS2_and_SLC17A7	CPI-CS0BA5C6CCB	ENSG00000104888	0.006	0.0	0.0	0.0	0.002	0.0	0.0	0.0	0.0	0.0	0.0	0.0
SLC17A7	Q9P2U7	True	VGLU1_HUMAN	Glutamate_byGLS2_and_SLC17A7	CPI-CS0EC6271ED	ENSG00000104888	0.006	0.0	0.0	0.0	0.002	0.0	0.0	0.0	0.0	0.0	0.0	0.0
SLC17A7	Q9P2U7	True	VGLU1_HUMAN	Glutamate_byGLS2_and_SLC17A7	CPI-CS004BB0890	ENSG00000104888	0.006	0.0	0.0	0.0	0.002	0.0	0.0	0.0	0.0	0.0	0.0	0.0
SLC17A7	Q9P2U7	True	VGLU1_HUMAN	Glutamate_byGLS2_and_SLC17A7	CPI-CS00A95D069	ENSG00000104888	0.006	0.0	0.0	0.0	0.002	0.0	0.0	0.0	0.0	0.0	0.0	0.0
GLS	O94925	True	GLSK_HUMAN	Glutamate_byGLS_and_SLC17A7	CPI-CS05A9AB39B	ENSG00000115419	0.006	0.0	0.0	0.0	0.002	0.0	0.0	0.0	0.0	0.0	0.0	0.0
GLS	O94925	True	GLSK_HUMAN	Glutamate_byGLS_and_SLC17A7	CPI-CS00CF3D781	ENSG00000115419	0.006	0.0	0.0	0.0	0.002	0.0	0.0	0.0	0.0	0.0	0.0	0.0
GLS	O94925	True	GLSK_HUMAN	Glutamate_byGLS_and_SLC17A7	CPI-CS09715A1FF	ENSG00000115419	0.006	0.0	0.0	0.0	0.002	0.0	0.0	0.0	0.0	0.0	0.0	0.0
GLS	O94925	True	GLSK_HUMAN	Glutamate_byGLS_and_SLC17A7	CPI-CS0AB7504CD	ENSG00000115419	0.006	0.0	0.0	0.0	0.002	0.0	0.0	0.0	0.0	0.0	0.0	0.0
GLS	O94925	True	GLSK_HUMAN	Glutamate_byGLS_and_SLC17A7	CPI-CS0F73C1DA9	ENSG00000115419	0.006	0.0	0.0	0.0	0.002	0.0	0.0	0.0	0.0	0.0	0.0	0.0
GLS	O94925	True	GLSK_HUMAN	Glutamate_byGLS_and_SLC17A7	CPI-CC00A1F0EC7	ENSG00000115419	0.006	0.0	0.0	0.0	0.002	0.0	0.0	0.0	0.0	0.0	0.0	0.0
GLS	O94925	True	GLSK_HUMAN	Glutamate_byGLS_and_SLC17A7	CPI-CC0ACAF2735	ENSG00000115419	0.006	0.0	0.0	0.0	0.002	0.0	0.0	0.0	0.0	0.0	0.0	0.0
GLS	O94925	True	GLSK_HUMAN	Glutamate_byGLS_and_SLC17A7	CPI-CS009D94220	ENSG00000115419	0.006	0.0	0.0	0.0	0.002	0.0	0.0	0.0	0.0	0.0	0.0	0.0
GLS	O94925	True	GLSK_HUMAN	Glutamate_byGLS_and_SLC17A7	CPI-CC0476711B8	ENSG00000115419	0.006	0.0	0.0	0.0	0.002	0.0	0.0	0.0	0.0	0.0	0.0	0.0
GLS	O94925	True	GLSK_HUMAN	Glutamate_byGLS_and_SLC17A7	CPI-CC04062A92F	ENSG00000115419	0.006	0.0	0.0	0.0	0.002	0.0	0.0	0.0	0.0	0.0	0.0	0.0
GLS	O94925	True	GLSK_HUMAN	Glutamate_byGLS_and_SLC17A7	CPI-CS09A7E9FE7	ENSG00000115419	0.006	0.0	0.0	0.0	0.002	0.0	0.0	0.0	0.0	0.0	0.0	0.0
GLS	O94925	True	GLSK_HUMAN	Glutamate_byGLS_and_SLC17A7	CPI-CC0535DCAC1	ENSG00000115419	0.006	0.0	0.0	0.0	0.002	0.0	0.0	0.0	0.0	0.0	0.0	0.0
GLS	O94925	True	GLSK_HUMAN	Glutamate_byGLS_and_SLC17A7	CPI-CC093B33AB4	ENSG00000115419	0.006	0.0	0.0	0.0	0.002	0.0	0.0	0.0	0.0	0.0	0.0	0.0
GLS	O94925	True	GLSK_HUMAN	Glutamate_byGLS_and_SLC17A7	CPI-CC0456B9A93	ENSG00000115419	0.006	0.0	0.0	0.0	0.002	0.0	0.0	0.0	0.0	0.0	0.0	0.0
GLS	O94925	True	GLSK_HUMAN	Glutamate_byGLS_and_SLC17A7	CPI-CC0F0C48A55	ENSG00000115419	0.006	0.0	0.0	0.0	0.002	0.0	0.0	0.0	0.0	0.0	0.0	0.0
GLS	O94925	True	GLSK_HUMAN	Glutamate_byGLS_and_SLC17A7	CPI-CC09A13B23F	ENSG00000115419	0.006	0.0	0.0	0.0	0.002	0.0	0.0	0.0	0.0	0.0	0.0	0.0
GLS	O94925	True	GLSK_HUMAN	Glutamate_byGLS_and_SLC17A7	CPI-CC0B3CE8661	ENSG00000115419	0.006	0.0	0.0	0.0	0.002	0.0	0.0	0.0	0.0	0.0	0.0	0.0
GLS	O94925	True	GLSK_HUMAN	Glutamate_byGLS_and_SLC17A7	CPI-CS0C3432D7F	ENSG00000115419	0.006	0.0	0.0	0.0	0.002	0.0	0.0	0.0	0.0	0.0	0.0	0.0
GLS	O94925	True	GLSK_HUMAN	Glutamate_byGLS_and_SLC17A7	CPI-CS046DB98C7	ENSG00000115419	0.006	0.0	0.0	0.0	0.002	0.0	0.0	0.0	0.0	0.0	0.0	0.0
GLS	O94925	True	GLSK_HUMAN	Glutamate_byGLS_and_SLC17A7	CPI-CS013ADF74E	ENSG00000115419	0.006	0.0	0.0	0.0	0.002	0.0	0.0	0.0	0.0	0.0	0.0	0.0
GLS	O94925	True	GLSK_HUMAN	Glutamate_byGLS_and_SLC17A7	CPI-CS092F9D032	ENSG00000115419	0.006	0.0	0.0	0.0	0.002	0.0	0.0	0.0	0.0	0.0	0.0	0.0
GLS	O94925	True	GLSK_HUMAN	Glutamate_byGLS_and_SLC17A7	CPI-CS065936301	ENSG00000115419	0.006	0.0	0.0	0.0	0.002	0.0	0.0	0.0	0.0	0.0	0.0	0.0
GLS	O94925	True	GLSK_HUMAN	Glutamate_byGLS_and_SLC17A7	CPI-CS0A5114B04	ENSG00000115419	0.006	0.0	0.0	0.0	0.002	0.0	0.0	0.0	0.0	0.0	0.0	0.0
GLS	O94925	True	GLSK_HUMAN	Glutamate_byGLS_and_SLC17A7	CPI-CS0F37D7476	ENSG00000115419	0.006	0.0	0.0	0.0	0.002	0.0	0.0	0.0	0.0	0.0	0.0	0.0
GLS	O94925	True	GLSK_HUMAN	Glutamate_byGLS_and_SLC17A7	CPI-CS007F02C96	ENSG00000115419	0.006	0.0	0.0	0.0	0.002	0.0	0.0	0.0	0.0	0.0	0.0	0.0
GLS	O94925	True	GLSK_HUMAN	Glutamate_byGLS_and_SLC17A8	CPI-CS060E6DE65	ENSG00000115419	0.0	0.0	0.0	0.0	0.0	0.0	0.002	0.0	0.0	0.0	0.0	0.0
GLS	O94925	True	GLSK_HUMAN	Glutamate_byGLS_and_SLC17A8	CPI-CS0A7A0DFA4	ENSG00000115419	0.0	0.0	0.0	0.0	0.0	0.0	0.002	0.0	0.0	0.0	0.0	0.0
GLS	O94925	True	GLSK_HUMAN	Glutamate_byGLS_and_SLC17A8	CPI-CS0CC66DA88	ENSG00000115419	0.0	0.0	0.0	0.0	0.0	0.0	0.002	0.0	0.0	0.0	0.0	0.0
GLS	O94925	True	GLSK_HUMAN	Glutamate_byGLS_and_SLC17A8	CPI-CS01E787EA3	ENSG00000115419	0.0	0.0	0.0	0.0	0.0	0.0	0.002	0.0	0.0	0.0	0.0	0.0
GLS	O94925	True	GLSK_HUMAN	Glutamate_byGLS_and_SLC17A8	CPI-CS0EE79A115	ENSG00000115419	0.0	0.0	0.0	0.0	0.0	0.0	0.002	0.0	0.0	0.0	0.0	0.0
GLS	O94925	True	GLSK_HUMAN	Glutamate_byGLS_and_SLC17A8	CPI-CC0AF0BFF2F	ENSG00000115419	0.0	0.0	0.0	0.0	0.0	0.0	0.002	0.0	0.0	0.0	0.0	0.0
GLS	O94925	True	GLSK_HUMAN	Glutamate_byGLS_and_SLC17A8	CPI-CC0CF47E58F	ENSG00000115419	0.0	0.0	0.0	0.0	0.0	0.0	0.002	0.0	0.0	0.0	0.0	0.0
GLS	O94925	True	GLSK_HUMAN	Glutamate_byGLS_and_SLC17A8	CPI-CS0F1EA3405	ENSG00000115419	0.0	0.0	0.0	0.0	0.0	0.0	0.002	0.0	0.0	0.0	0.0	0.0
GLS	O94925	True	GLSK_HUMAN	Glutamate_byGLS_and_SLC17A8	CPI-CC01959C6DB	ENSG00000115419	0.0	0.0	0.0	0.0	0.0	0.0	0.002	0.0	0.0	0.0	0.0	0.0
GLS	O94925	True	GLSK_HUMAN	Glutamate_byGLS_and_SLC17A8	CPI-CC01ABAB207	ENSG00000115419	0.0	0.0	0.0	0.0	0.0	0.0	0.002	0.0	0.0	0.0	0.0	0.0
GLS	O94925	True	GLSK_HUMAN	Glutamate_byGLS_and_SLC17A8	CPI-CS0CA393163	ENSG00000115419	0.0	0.0	0.0	0.0	0.0	0.0	0.002	0.0	0.0	0.0	0.0	0.0
GLS	O94925	True	GLSK_HUMAN	Glutamate_byGLS_and_SLC17A8	CPI-CC08139357E	ENSG00000115419	0.0	0.0	0.0	0.0	0.0	0.0	0.002	0.0	0.0	0.0	0.0	0.0
GLS	O94925	True	GLSK_HUMAN	Glutamate_byGLS_and_SLC17A8	CPI-CC04069CB35	ENSG00000115419	0.0	0.0	0.0	0.0	0.0	0.0	0.002	0.0	0.0	0.0	0.0	0.0
GLS	O94925	True	GLSK_HUMAN	Glutamate_byGLS_and_SLC17A8	CPI-CC0859442EA	ENSG00000115419	0.0	0.0	0.0	0.0	0.0	0.0	0.002	0.0	0.0	0.0	0.0	0.0
GLS	O94925	True	GLSK_HUMAN	Glutamate_byGLS_and_SLC17A8	CPI-CC014C4FF5F	ENSG00000115419	0.0	0.0	0.0	0.0	0.0	0.0	0.002	0.0	0.0	0.0	0.0	0.0
GLS	O94925	True	GLSK_HUMAN	Glutamate_byGLS_and_SLC17A8	CPI-CC07BE1B308	ENSG00000115419	0.0	0.0	0.0	0.0	0.0	0.0	0.002	0.0	0.0	0.0	0.0	0.0
GLS	O94925	True	GLSK_HUMAN	Glutamate_byGLS_and_SLC17A8	CPI-CC00FE16546	ENSG00000115419	0.0	0.0	0.0	0.0	0.0	0.0	0.002	0.0	0.0	0.0	0.0	0.0
GLS	O94925	True	GLSK_HUMAN	Glutamate_byGLS_and_SLC17A8	CPI-CS0A5982069	ENSG00000115419	0.0	0.0	0.0	0.0	0.0	0.0	0.002	0.0	0.0	0.0	0.0	0.0
GLS	O94925	True	GLSK_HUMAN	Glutamate_byGLS_and_SLC17A8	CPI-CS00F7ADF6B	ENSG00000115419	0.0	0.0	0.0	0.0	0.0	0.0	0.002	0.0	0.0	0.0	0.0	0.0
GLS	O94925	True	GLSK_HUMAN	Glutamate_byGLS_and_SLC17A8	CPI-CS01EA6FC47	ENSG00000115419	0.0	0.0	0.0	0.0	0.0	0.0	0.002	0.0	0.0	0.0	0.0	0.0
GLS	O94925	True	GLSK_HUMAN	Glutamate_byGLS_and_SLC17A8	CPI-CS03479D25E	ENSG00000115419	0.0	0.0	0.0	0.0	0.0	0.0	0.002	0.0	0.0	0.0	0.0	0.0
GLS	O94925	True	GLSK_HUMAN	Glutamate_byGLS_and_SLC17A8	CPI-CS094459C68	ENSG00000115419	0.0	0.0	0.0	0.0	0.0	0.0	0.002	0.0	0.0	0.0	0.0	0.0
GLS	O94925	True	GLSK_HUMAN	Glutamate_byGLS_and_SLC17A8	CPI-CS07B0A120C	ENSG00000115419	0.0	0.0	0.0	0.0	0.0	0.0	0.002	0.0	0.0	0.0	0.0	0.0
GLS	O94925	True	GLSK_HUMAN	Glutamate_byGLS_and_SLC17A8	CPI-CS0CDD9F86D	ENSG00000115419	0.0	0.0	0.0	0.0	0.0	0.0	0.002	0.0	0.0	0.0	0.0	0.0
GLS	O94925	True	GLSK_HUMAN	Glutamate_byGLS_and_SLC17A8	CPI-CS008F12179	ENSG00000115419	0.0	0.0	0.0	0.0	0.0	0.0	0.002	0.0	0.0	0.0	0.0	0.0
GLS	O94925	True	GLSK_HUMAN	Glutamate_byGLS_and_SLC1A1	CPI-CS0D5D712A6	ENSG00000115419	0.138	0.333	0.0	0.084	0.138	0.116	0.112	0.4	0.077	0.092	0.238	0.144
GLS	O94925	True	GLSK_HUMAN	Glutamate_byGLS_and_SLC1A1	CPI-CS0D893EB03	ENSG00000115419	0.138	0.333	0.0	0.084	0.138	0.116	0.112	0.4	0.077	0.092	0.238	0.144
GLS	O94925	True	GLSK_HUMAN	Glutamate_byGLS_and_SLC1A1	CPI-CS0921FDCC0	ENSG00000115419	0.138	0.333	0.0	0.084	0.138	0.116	0.112	0.4	0.077	0.092	0.238	0.144
GLS	O94925	True	GLSK_HUMAN	Glutamate_byGLS_and_SLC1A1	CPI-CS0C53F30BC	ENSG00000115419	0.138	0.333	0.0	0.084	0.138	0.116	0.112	0.4	0.077	0.092	0.238	0.144
GLS	O94925	True	GLSK_HUMAN	Glutamate_byGLS_and_SLC1A1	CPI-CS070ACE5CB	ENSG00000115419	0.138	0.333	0.0	0.084	0.138	0.116	0.112	0.4	0.077	0.092	0.238	0.144
GLS	O94925	True	GLSK_HUMAN	Glutamate_byGLS_and_SLC1A1	CPI-CC08C4BCAED	ENSG00000115419	0.138	0.333	0.0	0.084	0.138	0.116	0.112	0.4	0.077	0.092	0.238	0.144
GLS	O94925	True	GLSK_HUMAN	Glutamate_byGLS_and_SLC1A1	CPI-CC00F486A57	ENSG00000115419	0.138	0.333	0.0	0.084	0.138	0.116	0.112	0.4	0.077	0.092	0.238	0.144
GLS	O94925	True	GLSK_HUMAN	Glutamate_byGLS_and_SLC1A1	CPI-CS07D0E4897	ENSG00000115419	0.138	0.333	0.0	0.084	0.138	0.116	0.112	0.4	0.077	0.092	0.238	0.144
GLS	O94925	True	GLSK_HUMAN	Glutamate_byGLS_and_SLC1A1	CPI-CC052F5C918	ENSG00000115419	0.138	0.333	0.0	0.084	0.138	0.116	0.112	0.4	0.077	0.092	0.238	0.144
GLS	O94925	True	GLSK_HUMAN	Glutamate_byGLS_and_SLC1A1	CPI-CC0EAD8AFBF	ENSG00000115419	0.138	0.333	0.0	0.084	0.138	0.116	0.112	0.4	0.077	0.092	0.238	0.144
GLS	O94925	True	GLSK_HUMAN	Glutamate_byGLS_and_SLC1A1	CPI-CS044A80E08	ENSG00000115419	0.138	0.333	0.0	0.084	0.138	0.116	0.112	0.4	0.077	0.092	0.238	0.144
GLS	O94925	True	GLSK_HUMAN	Glutamate_byGLS_and_SLC1A1	CPI-CC0B7463256	ENSG00000115419	0.138	0.333	0.0	0.084	0.138	0.116	0.112	0.4	0.077	0.092	0.238	0.144
GLS	O94925	True	GLSK_HUMAN	Glutamate_byGLS_and_SLC1A1	CPI-CC0699D36D3	ENSG00000115419	0.138	0.333	0.0	0.084	0.138	0.116	0.112	0.4	0.077	0.092	0.238	0.144
GLS	O94925	True	GLSK_HUMAN	Glutamate_byGLS_and_SLC1A1	CPI-CC0CE99AC11	ENSG00000115419	0.138	0.333	0.0	0.084	0.138	0.116	0.112	0.4	0.077	0.092	0.238	0.144
GLS	O94925	True	GLSK_HUMAN	Glutamate_byGLS_and_SLC1A1	CPI-CC05708A400	ENSG00000115419	0.138	0.333	0.0	0.084	0.138	0.116	0.112	0.4	0.077	0.092	0.238	0.144
GLS	O94925	True	GLSK_HUMAN	Glutamate_byGLS_and_SLC1A1	CPI-CC0FC2F01AB	ENSG00000115419	0.138	0.333	0.0	0.084	0.138	0.116	0.112	0.4	0.077	0.092	0.238	0.144
GLS	O94925	True	GLSK_HUMAN	Glutamate_byGLS_and_SLC1A1	CPI-CC037A4383F	ENSG00000115419	0.138	0.333	0.0	0.084	0.138	0.116	0.112	0.4	0.077	0.092	0.238	0.144
GLS	O94925	True	GLSK_HUMAN	Glutamate_byGLS_and_SLC1A1	CPI-CS059E38F49	ENSG00000115419	0.138	0.333	0.0	0.084	0.138	0.116	0.112	0.4	0.077	0.092	0.238	0.144
GLS	O94925	True	GLSK_HUMAN	Glutamate_byGLS_and_SLC1A1	CPI-CS099892F99	ENSG00000115419	0.138	0.333	0.0	0.084	0.138	0.116	0.112	0.4	0.077	0.092	0.238	0.144
GLS	O94925	True	GLSK_HUMAN	Glutamate_byGLS_and_SLC1A1	CPI-CS035E3DC49	ENSG00000115419	0.138	0.333	0.0	0.084	0.138	0.116	0.112	0.4	0.077	0.092	0.238	0.144
GLS	O94925	True	GLSK_HUMAN	Glutamate_byGLS_and_SLC1A1	CPI-CS08648BDFD	ENSG00000115419	0.138	0.333	0.0	0.084	0.138	0.116	0.112	0.4	0.077	0.092	0.238	0.144
GLS	O94925	True	GLSK_HUMAN	Glutamate_byGLS_and_SLC1A1	CPI-CS0EECB890E	ENSG00000115419	0.138	0.333	0.0	0.084	0.138	0.116	0.112	0.4	0.077	0.092	0.238	0.144
GLS	O94925	True	GLSK_HUMAN	Glutamate_byGLS_and_SLC1A1	CPI-CS0A1A5DA91	ENSG00000115419	0.138	0.333	0.0	0.084	0.138	0.116	0.112	0.4	0.077	0.092	0.238	0.144
GLS	O94925	True	GLSK_HUMAN	Glutamate_byGLS_and_SLC1A1	CPI-CS093EF3F47	ENSG00000115419	0.138	0.333	0.0	0.084	0.138	0.116	0.112	0.4	0.077	0.092	0.238	0.144
GLS	O94925	True	GLSK_HUMAN	Glutamate_byGLS_and_SLC1A1	CPI-CS0BEF05FE2	ENSG00000115419	0.138	0.333	0.0	0.084	0.138	0.116	0.112	0.4	0.077	0.092	0.238	0.144
GLS	O94925	True	GLSK_HUMAN	Glutamate_byGLS_and_SLC1A2	CPI-CS03487854B	ENSG00000115419	0.006	0.0	0.0	0.05	0.002	0.0	0.02	0.0	0.038	0.01	0.0	0.01
GLS	O94925	True	GLSK_HUMAN	Glutamate_byGLS_and_SLC1A2	CPI-CS00BBBEE62	ENSG00000115419	0.006	0.0	0.0	0.05	0.002	0.0	0.02	0.0	0.038	0.01	0.0	0.01
GLS	O94925	True	GLSK_HUMAN	Glutamate_byGLS_and_SLC1A2	CPI-CS07BBA568D	ENSG00000115419	0.006	0.0	0.0	0.05	0.002	0.0	0.02	0.0	0.038	0.01	0.0	0.01
GLS	O94925	True	GLSK_HUMAN	Glutamate_byGLS_and_SLC1A2	CPI-CS056114BA1	ENSG00000115419	0.006	0.0	0.0	0.05	0.002	0.0	0.02	0.0	0.038	0.01	0.0	0.01
GLS	O94925	True	GLSK_HUMAN	Glutamate_byGLS_and_SLC1A2	CPI-CS034026D0F	ENSG00000115419	0.006	0.0	0.0	0.05	0.002	0.0	0.02	0.0	0.038	0.01	0.0	0.01
GLS	O94925	True	GLSK_HUMAN	Glutamate_byGLS_and_SLC1A2	CPI-CC0924D1237	ENSG00000115419	0.006	0.0	0.0	0.05	0.002	0.0	0.02	0.0	0.038	0.01	0.0	0.01
GLS	O94925	True	GLSK_HUMAN	Glutamate_byGLS_and_SLC1A2	CPI-CC0C78F642C	ENSG00000115419	0.006	0.0	0.0	0.05	0.002	0.0	0.02	0.0	0.038	0.01	0.0	0.01
GLS	O94925	True	GLSK_HUMAN	Glutamate_byGLS_and_SLC1A2	CPI-CS0B15FCB8B	ENSG00000115419	0.006	0.0	0.0	0.05	0.002	0.0	0.02	0.0	0.038	0.01	0.0	0.01
GLS	O94925	True	GLSK_HUMAN	Glutamate_byGLS_and_SLC1A2	CPI-CC0D02A5FE5	ENSG00000115419	0.006	0.0	0.0	0.05	0.002	0.0	0.02	0.0	0.038	0.01	0.0	0.01
GLS	O94925	True	GLSK_HUMAN	Glutamate_byGLS_and_SLC1A2	CPI-CC033AC2E73	ENSG00000115419	0.006	0.0	0.0	0.05	0.002	0.0	0.02	0.0	0.038	0.01	0.0	0.01
GLS	O94925	True	GLSK_HUMAN	Glutamate_byGLS_and_SLC1A2	CPI-CS0A00FD94B	ENSG00000115419	0.006	0.0	0.0	0.05	0.002	0.0	0.02	0.0	0.038	0.01	0.0	0.01
GLS	O94925	True	GLSK_HUMAN	Glutamate_byGLS_and_SLC1A2	CPI-CC0CA804C89	ENSG00000115419	0.006	0.0	0.0	0.05	0.002	0.0	0.02	0.0	0.038	0.01	0.0	0.01
GLS	O94925	True	GLSK_HUMAN	Glutamate_byGLS_and_SLC1A2	CPI-CC03E04AA64	ENSG00000115419	0.006	0.0	0.0	0.05	0.002	0.0	0.02	0.0	0.038	0.01	0.0	0.01
GLS	O94925	True	GLSK_HUMAN	Glutamate_byGLS_and_SLC1A2	CPI-CC0AC4592F2	ENSG00000115419	0.006	0.0	0.0	0.05	0.002	0.0	0.02	0.0	0.038	0.01	0.0	0.01
GLS	O94925	True	GLSK_HUMAN	Glutamate_byGLS_and_SLC1A2	CPI-CC0DCE246DF	ENSG00000115419	0.006	0.0	0.0	0.05	0.002	0.0	0.02	0.0	0.038	0.01	0.0	0.01
GLS	O94925	True	GLSK_HUMAN	Glutamate_byGLS_and_SLC1A2	CPI-CC0222B6286	ENSG00000115419	0.006	0.0	0.0	0.05	0.002	0.0	0.02	0.0	0.038	0.01	0.0	0.01
GLS	O94925	True	GLSK_HUMAN	Glutamate_byGLS_and_SLC1A2	CPI-CC0DD99C42B	ENSG00000115419	0.006	0.0	0.0	0.05	0.002	0.0	0.02	0.0	0.038	0.01	0.0	0.01
GLS	O94925	True	GLSK_HUMAN	Glutamate_byGLS_and_SLC1A2	CPI-CS03F7F264A	ENSG00000115419	0.006	0.0	0.0	0.05	0.002	0.0	0.02	0.0	0.038	0.01	0.0	0.01
GLS	O94925	True	GLSK_HUMAN	Glutamate_byGLS_and_SLC1A2	CPI-CS08C7956BD	ENSG00000115419	0.006	0.0	0.0	0.05	0.002	0.0	0.02	0.0	0.038	0.01	0.0	0.01
GLS	O94925	True	GLSK_HUMAN	Glutamate_byGLS_and_SLC1A2	CPI-CS0444827FD	ENSG00000115419	0.006	0.0	0.0	0.05	0.002	0.0	0.02	0.0	0.038	0.01	0.0	0.01
GLS	O94925	True	GLSK_HUMAN	Glutamate_byGLS_and_SLC1A2	CPI-CS0FA9C25E9	ENSG00000115419	0.006	0.0	0.0	0.05	0.002	0.0	0.02	0.0	0.038	0.01	0.0	0.01
GLS	O94925	True	GLSK_HUMAN	Glutamate_byGLS_and_SLC1A2	CPI-CS04A0AEE4C	ENSG00000115419	0.006	0.0	0.0	0.05	0.002	0.0	0.02	0.0	0.038	0.01	0.0	0.01
GLS	O94925	True	GLSK_HUMAN	Glutamate_byGLS_and_SLC1A2	CPI-CS0B90BEB16	ENSG00000115419	0.006	0.0	0.0	0.05	0.002	0.0	0.02	0.0	0.038	0.01	0.0	0.01
GLS	O94925	True	GLSK_HUMAN	Glutamate_byGLS_and_SLC1A2	CPI-CS007136501	ENSG00000115419	0.006	0.0	0.0	0.05	0.002	0.0	0.02	0.0	0.038	0.01	0.0	0.01
GLS	O94925	True	GLSK_HUMAN	Glutamate_byGLS_and_SLC1A2	CPI-CS0B9E5E3DB	ENSG00000115419	0.006	0.0	0.0	0.05	0.002	0.0	0.02	0.0	0.038	0.01	0.0	0.01
GLS	O94925	True	GLSK_HUMAN	Glutamate_byGLS_and_SLC1A3	CPI-CS0FC6DD1EA	ENSG00000115419	0.054	0.333	0.5	0.008	0.156	0.12	0.038	0.0	0.103	0.031	0.19	0.014
GLS	O94925	True	GLSK_HUMAN	Glutamate_byGLS_and_SLC1A3	CPI-CS0E765613E	ENSG00000115419	0.054	0.333	0.5	0.008	0.156	0.12	0.038	0.0	0.103	0.031	0.19	0.014
GLS	O94925	True	GLSK_HUMAN	Glutamate_byGLS_and_SLC1A3	CPI-CS0692512DE	ENSG00000115419	0.054	0.333	0.5	0.008	0.156	0.12	0.038	0.0	0.103	0.031	0.19	0.014
GLS	O94925	True	GLSK_HUMAN	Glutamate_byGLS_and_SLC1A3	CPI-CS04BFC66DA	ENSG00000115419	0.054	0.333	0.5	0.008	0.156	0.12	0.038	0.0	0.103	0.031	0.19	0.014
GLS	O94925	True	GLSK_HUMAN	Glutamate_byGLS_and_SLC1A3	CPI-CS04473CE2B	ENSG00000115419	0.054	0.333	0.5	0.008	0.156	0.12	0.038	0.0	0.103	0.031	0.19	0.014
GLS	O94925	True	GLSK_HUMAN	Glutamate_byGLS_and_SLC1A3	CPI-CC0918CCE56	ENSG00000115419	0.054	0.333	0.5	0.008	0.156	0.12	0.038	0.0	0.103	0.031	0.19	0.014
GLS	O94925	True	GLSK_HUMAN	Glutamate_byGLS_and_SLC1A3	CPI-CC02BF19DCF	ENSG00000115419	0.054	0.333	0.5	0.008	0.156	0.12	0.038	0.0	0.103	0.031	0.19	0.014
GLS	O94925	True	GLSK_HUMAN	Glutamate_byGLS_and_SLC1A3	CPI-CS037F4EF32	ENSG00000115419	0.054	0.333	0.5	0.008	0.156	0.12	0.038	0.0	0.103	0.031	0.19	0.014
GLS	O94925	True	GLSK_HUMAN	Glutamate_byGLS_and_SLC1A3	CPI-CC0063E25BD	ENSG00000115419	0.054	0.333	0.5	0.008	0.156	0.12	0.038	0.0	0.103	0.031	0.19	0.014
GLS	O94925	True	GLSK_HUMAN	Glutamate_byGLS_and_SLC1A3	CPI-CC0E60351FF	ENSG00000115419	0.054	0.333	0.5	0.008	0.156	0.12	0.038	0.0	0.103	0.031	0.19	0.014
GLS	O94925	True	GLSK_HUMAN	Glutamate_byGLS_and_SLC1A3	CPI-CS0EB60A2B2	ENSG00000115419	0.054	0.333	0.5	0.008	0.156	0.12	0.038	0.0	0.103	0.031	0.19	0.014
GLS	O94925	True	GLSK_HUMAN	Glutamate_byGLS_and_SLC1A3	CPI-CC049F2ABCF	ENSG00000115419	0.054	0.333	0.5	0.008	0.156	0.12	0.038	0.0	0.103	0.031	0.19	0.014
GLS	O94925	True	GLSK_HUMAN	Glutamate_byGLS_and_SLC1A3	CPI-CC0CB231C91	ENSG00000115419	0.054	0.333	0.5	0.008	0.156	0.12	0.038	0.0	0.103	0.031	0.19	0.014
GLS	O94925	True	GLSK_HUMAN	Glutamate_byGLS_and_SLC1A3	CPI-CC06CC71FC3	ENSG00000115419	0.054	0.333	0.5	0.008	0.156	0.12	0.038	0.0	0.103	0.031	0.19	0.014
GLS	O94925	True	GLSK_HUMAN	Glutamate_byGLS_and_SLC1A3	CPI-CC0E366FBD5	ENSG00000115419	0.054	0.333	0.5	0.008	0.156	0.12	0.038	0.0	0.103	0.031	0.19	0.014
GLS	O94925	True	GLSK_HUMAN	Glutamate_byGLS_and_SLC1A3	CPI-CC036772033	ENSG00000115419	0.054	0.333	0.5	0.008	0.156	0.12	0.038	0.0	0.103	0.031	0.19	0.014
GLS	O94925	True	GLSK_HUMAN	Glutamate_byGLS_and_SLC1A3	CPI-CC016C39E1C	ENSG00000115419	0.054	0.333	0.5	0.008	0.156	0.12	0.038	0.0	0.103	0.031	0.19	0.014
GLS	O94925	True	GLSK_HUMAN	Glutamate_byGLS_and_SLC1A3	CPI-CS06BDC8BFA	ENSG00000115419	0.054	0.333	0.5	0.008	0.156	0.12	0.038	0.0	0.103	0.031	0.19	0.014
GLS	O94925	True	GLSK_HUMAN	Glutamate_byGLS_and_SLC1A3	CPI-CS077A43ACD	ENSG00000115419	0.054	0.333	0.5	0.008	0.156	0.12	0.038	0.0	0.103	0.031	0.19	0.014
GLS	O94925	True	GLSK_HUMAN	Glutamate_byGLS_and_SLC1A3	CPI-CS0D33309E7	ENSG00000115419	0.054	0.333	0.5	0.008	0.156	0.12	0.038	0.0	0.103	0.031	0.19	0.014
GLS	O94925	True	GLSK_HUMAN	Glutamate_byGLS_and_SLC1A3	CPI-CS071698505	ENSG00000115419	0.054	0.333	0.5	0.008	0.156	0.12	0.038	0.0	0.103	0.031	0.19	0.014
GLS	O94925	True	GLSK_HUMAN	Glutamate_byGLS_and_SLC1A3	CPI-CS0305D24F6	ENSG00000115419	0.054	0.333	0.5	0.008	0.156	0.12	0.038	0.0	0.103	0.031	0.19	0.014
GLS	O94925	True	GLSK_HUMAN	Glutamate_byGLS_and_SLC1A3	CPI-CS002D05AD7	ENSG00000115419	0.054	0.333	0.5	0.008	0.156	0.12	0.038	0.0	0.103	0.031	0.19	0.014
GLS	O94925	True	GLSK_HUMAN	Glutamate_byGLS_and_SLC1A3	CPI-CS09F74FD39	ENSG00000115419	0.054	0.333	0.5	0.008	0.156	0.12	0.038	0.0	0.103	0.031	0.19	0.014
GLS	O94925	True	GLSK_HUMAN	Glutamate_byGLS_and_SLC1A3	CPI-CS017089111	ENSG00000115419	0.054	0.333	0.5	0.008	0.156	0.12	0.038	0.0	0.103	0.031	0.19	0.014
GLS	O94925	True	GLSK_HUMAN	Glutamate_byGLS_and_SLC1A6	CPI-CS0AC140137	ENSG00000115419	0.15	0.333	0.0	0.017	0.079	0.056	0.034	0.2	0.09	0.051	0.048	0.125
GLS	O94925	True	GLSK_HUMAN	Glutamate_byGLS_and_SLC1A6	CPI-CS0D4790CB0	ENSG00000115419	0.15	0.333	0.0	0.017	0.079	0.056	0.034	0.2	0.09	0.051	0.048	0.125
GLS	O94925	True	GLSK_HUMAN	Glutamate_byGLS_and_SLC1A6	CPI-CS068F11B5E	ENSG00000115419	0.15	0.333	0.0	0.017	0.079	0.056	0.034	0.2	0.09	0.051	0.048	0.125
GLS	O94925	True	GLSK_HUMAN	Glutamate_byGLS_and_SLC1A6	CPI-CS0BCE841D5	ENSG00000115419	0.15	0.333	0.0	0.017	0.079	0.056	0.034	0.2	0.09	0.051	0.048	0.125
GLS	O94925	True	GLSK_HUMAN	Glutamate_byGLS_and_SLC1A6	CPI-CS0603C3490	ENSG00000115419	0.15	0.333	0.0	0.017	0.079	0.056	0.034	0.2	0.09	0.051	0.048	0.125
GLS	O94925	True	GLSK_HUMAN	Glutamate_byGLS_and_SLC1A6	CPI-CC007D5C2B3	ENSG00000115419	0.15	0.333	0.0	0.017	0.079	0.056	0.034	0.2	0.09	0.051	0.048	0.125
GLS	O94925	True	GLSK_HUMAN	Glutamate_byGLS_and_SLC1A6	CPI-CC096C28605	ENSG00000115419	0.15	0.333	0.0	0.017	0.079	0.056	0.034	0.2	0.09	0.051	0.048	0.125
GLS	O94925	True	GLSK_HUMAN	Glutamate_byGLS_and_SLC1A6	CPI-CS0792FFF91	ENSG00000115419	0.15	0.333	0.0	0.017	0.079	0.056	0.034	0.2	0.09	0.051	0.048	0.125
GLS	O94925	True	GLSK_HUMAN	Glutamate_byGLS_and_SLC1A6	CPI-CC0BF385067	ENSG00000115419	0.15	0.333	0.0	0.017	0.079	0.056	0.034	0.2	0.09	0.051	0.048	0.125
GLS	O94925	True	GLSK_HUMAN	Glutamate_byGLS_and_SLC1A6	CPI-CC0DB5AB2C4	ENSG00000115419	0.15	0.333	0.0	0.017	0.079	0.056	0.034	0.2	0.09	0.051	0.048	0.125
GLS	O94925	True	GLSK_HUMAN	Glutamate_byGLS_and_SLC1A6	CPI-CS0827BB954	ENSG00000115419	0.15	0.333	0.0	0.017	0.079	0.056	0.034	0.2	0.09	0.051	0.048	0.125
GLS	O94925	True	GLSK_HUMAN	Glutamate_byGLS_and_SLC1A6	CPI-CC0C8B25F6D	ENSG00000115419	0.15	0.333	0.0	0.017	0.079	0.056	0.034	0.2	0.09	0.051	0.048	0.125
GLS	O94925	True	GLSK_HUMAN	Glutamate_byGLS_and_SLC1A6	CPI-CC0E5CBF38E	ENSG00000115419	0.15	0.333	0.0	0.017	0.079	0.056	0.034	0.2	0.09	0.051	0.048	0.125
GLS	O94925	True	GLSK_HUMAN	Glutamate_byGLS_and_SLC1A6	CPI-CC06FC18E3A	ENSG00000115419	0.15	0.333	0.0	0.017	0.079	0.056	0.034	0.2	0.09	0.051	0.048	0.125
GLS	O94925	True	GLSK_HUMAN	Glutamate_byGLS_and_SLC1A6	CPI-CC0664821F8	ENSG00000115419	0.15	0.333	0.0	0.017	0.079	0.056	0.034	0.2	0.09	0.051	0.048	0.125
GLS	O94925	True	GLSK_HUMAN	Glutamate_byGLS_and_SLC1A6	CPI-CC05B3DB330	ENSG00000115419	0.15	0.333	0.0	0.017	0.079	0.056	0.034	0.2	0.09	0.051	0.048	0.125
GLS	O94925	True	GLSK_HUMAN	Glutamate_byGLS_and_SLC1A6	CPI-CC002EFE61E	ENSG00000115419	0.15	0.333	0.0	0.017	0.079	0.056	0.034	0.2	0.09	0.051	0.048	0.125
GLS	O94925	True	GLSK_HUMAN	Glutamate_byGLS_and_SLC1A6	CPI-CS052714C89	ENSG00000115419	0.15	0.333	0.0	0.017	0.079	0.056	0.034	0.2	0.09	0.051	0.048	0.125
GLS	O94925	True	GLSK_HUMAN	Glutamate_byGLS_and_SLC1A6	CPI-CS0CD4875F8	ENSG00000115419	0.15	0.333	0.0	0.017	0.079	0.056	0.034	0.2	0.09	0.051	0.048	0.125
GLS	O94925	True	GLSK_HUMAN	Glutamate_byGLS_and_SLC1A6	CPI-CS0C43745D6	ENSG00000115419	0.15	0.333	0.0	0.017	0.079	0.056	0.034	0.2	0.09	0.051	0.048	0.125
GLS	O94925	True	GLSK_HUMAN	Glutamate_byGLS_and_SLC1A6	CPI-CS07AF8702D	ENSG00000115419	0.15	0.333	0.0	0.017	0.079	0.056	0.034	0.2	0.09	0.051	0.048	0.125
GLS	O94925	True	GLSK_HUMAN	Glutamate_byGLS_and_SLC1A6	CPI-CS0A5376E7A	ENSG00000115419	0.15	0.333	0.0	0.017	0.079	0.056	0.034	0.2	0.09	0.051	0.048	0.125
GLS	O94925	True	GLSK_HUMAN	Glutamate_byGLS_and_SLC1A6	CPI-CS020F306DA	ENSG00000115419	0.15	0.333	0.0	0.017	0.079	0.056	0.034	0.2	0.09	0.051	0.048	0.125
GLS	O94925	True	GLSK_HUMAN	Glutamate_byGLS_and_SLC1A6	CPI-CS07EF8D9C2	ENSG00000115419	0.15	0.333	0.0	0.017	0.079	0.056	0.034	0.2	0.09	0.051	0.048	0.125
GLS	O94925	True	GLSK_HUMAN	Glutamate_byGLS_and_SLC1A6	CPI-CS08910752E	ENSG00000115419	0.15	0.333	0.0	0.017	0.079	0.056	0.034	0.2	0.09	0.051	0.048	0.125
GLS	O94925	True	GLSK_HUMAN	Glutamate_byGLS_and_SLC1A7	CPI-CS075A67A85	ENSG00000115419	0.006	0.333	0.0	0.0	0.114	0.048	0.006	0.0	0.0	0.01	0.0	0.0
GLS	O94925	True	GLSK_HUMAN	Glutamate_byGLS_and_SLC1A7	CPI-CS033CD7688	ENSG00000115419	0.006	0.333	0.0	0.0	0.114	0.048	0.006	0.0	0.0	0.01	0.0	0.0
GLS	O94925	True	GLSK_HUMAN	Glutamate_byGLS_and_SLC1A7	CPI-CS0785280EB	ENSG00000115419	0.006	0.333	0.0	0.0	0.114	0.048	0.006	0.0	0.0	0.01	0.0	0.0
GLS	O94925	True	GLSK_HUMAN	Glutamate_byGLS_and_SLC1A7	CPI-CS03DC69BFC	ENSG00000115419	0.006	0.333	0.0	0.0	0.114	0.048	0.006	0.0	0.0	0.01	0.0	0.0
GLS	O94925	True	GLSK_HUMAN	Glutamate_byGLS_and_SLC1A7	CPI-CS025FBADF2	ENSG00000115419	0.006	0.333	0.0	0.0	0.114	0.048	0.006	0.0	0.0	0.01	0.0	0.0
GLS	O94925	True	GLSK_HUMAN	Glutamate_byGLS_and_SLC1A7	CPI-CC0A742EB85	ENSG00000115419	0.006	0.333	0.0	0.0	0.114	0.048	0.006	0.0	0.0	0.01	0.0	0.0
GLS	O94925	True	GLSK_HUMAN	Glutamate_byGLS_and_SLC1A7	CPI-CC0BADC1C23	ENSG00000115419	0.006	0.333	0.0	0.0	0.114	0.048	0.006	0.0	0.0	0.01	0.0	0.0
GLS	O94925	True	GLSK_HUMAN	Glutamate_byGLS_and_SLC1A7	CPI-CS0132B4C1D	ENSG00000115419	0.006	0.333	0.0	0.0	0.114	0.048	0.006	0.0	0.0	0.01	0.0	0.0
GLS	O94925	True	GLSK_HUMAN	Glutamate_byGLS_and_SLC1A7	CPI-CC0E5063BA7	ENSG00000115419	0.006	0.333	0.0	0.0	0.114	0.048	0.006	0.0	0.0	0.01	0.0	0.0
GLS	O94925	True	GLSK_HUMAN	Glutamate_byGLS_and_SLC1A7	CPI-CC0E7F3E3CE	ENSG00000115419	0.006	0.333	0.0	0.0	0.114	0.048	0.006	0.0	0.0	0.01	0.0	0.0
GLS	O94925	True	GLSK_HUMAN	Glutamate_byGLS_and_SLC1A7	CPI-CS0A0633E77	ENSG00000115419	0.006	0.333	0.0	0.0	0.114	0.048	0.006	0.0	0.0	0.01	0.0	0.0
GLS	O94925	True	GLSK_HUMAN	Glutamate_byGLS_and_SLC1A7	CPI-CC02AA64371	ENSG00000115419	0.006	0.333	0.0	0.0	0.114	0.048	0.006	0.0	0.0	0.01	0.0	0.0
GLS	O94925	True	GLSK_HUMAN	Glutamate_byGLS_and_SLC1A7	CPI-CC0D9EE71E7	ENSG00000115419	0.006	0.333	0.0	0.0	0.114	0.048	0.006	0.0	0.0	0.01	0.0	0.0
GLS	O94925	True	GLSK_HUMAN	Glutamate_byGLS_and_SLC1A7	CPI-CC095C752D3	ENSG00000115419	0.006	0.333	0.0	0.0	0.114	0.048	0.006	0.0	0.0	0.01	0.0	0.0
GLS	O94925	True	GLSK_HUMAN	Glutamate_byGLS_and_SLC1A7	CPI-CC02CD61933	ENSG00000115419	0.006	0.333	0.0	0.0	0.114	0.048	0.006	0.0	0.0	0.01	0.0	0.0
GLS	O94925	True	GLSK_HUMAN	Glutamate_byGLS_and_SLC1A7	CPI-CC0AD6F0571	ENSG00000115419	0.006	0.333	0.0	0.0	0.114	0.048	0.006	0.0	0.0	0.01	0.0	0.0
GLS	O94925	True	GLSK_HUMAN	Glutamate_byGLS_and_SLC1A7	CPI-CC054692E80	ENSG00000115419	0.006	0.333	0.0	0.0	0.114	0.048	0.006	0.0	0.0	0.01	0.0	0.0
GLS	O94925	True	GLSK_HUMAN	Glutamate_byGLS_and_SLC1A7	CPI-CS0F62789CF	ENSG00000115419	0.006	0.333	0.0	0.0	0.114	0.048	0.006	0.0	0.0	0.01	0.0	0.0
GLS	O94925	True	GLSK_HUMAN	Glutamate_byGLS_and_SLC1A7	CPI-CS0CA04CA30	ENSG00000115419	0.006	0.333	0.0	0.0	0.114	0.048	0.006	0.0	0.0	0.01	0.0	0.0
GLS	O94925	True	GLSK_HUMAN	Glutamate_byGLS_and_SLC1A7	CPI-CS0D67AEEF8	ENSG00000115419	0.006	0.333	0.0	0.0	0.114	0.048	0.006	0.0	0.0	0.01	0.0	0.0
GLS	O94925	True	GLSK_HUMAN	Glutamate_byGLS_and_SLC1A7	CPI-CS0EF654316	ENSG00000115419	0.006	0.333	0.0	0.0	0.114	0.048	0.006	0.0	0.0	0.01	0.0	0.0
GLS	O94925	True	GLSK_HUMAN	Glutamate_byGLS_and_SLC1A7	CPI-CS002ECD5B1	ENSG00000115419	0.006	0.333	0.0	0.0	0.114	0.048	0.006	0.0	0.0	0.01	0.0	0.0
GLS	O94925	True	GLSK_HUMAN	Glutamate_byGLS_and_SLC1A7	CPI-CS070154D3B	ENSG00000115419	0.006	0.333	0.0	0.0	0.114	0.048	0.006	0.0	0.0	0.01	0.0	0.0
GLS	O94925	True	GLSK_HUMAN	Glutamate_byGLS_and_SLC1A7	CPI-CS0F4C33641	ENSG00000115419	0.006	0.333	0.0	0.0	0.114	0.048	0.006	0.0	0.0	0.01	0.0	0.0
GLS	O94925	True	GLSK_HUMAN	Glutamate_byGLS_and_SLC1A7	CPI-CS0279E4E92	ENSG00000115419	0.006	0.333	0.0	0.0	0.114	0.048	0.006	0.0	0.0	0.01	0.0	0.0
SLC17A8	Q8NDX2	True	VGLU3_HUMAN	Glutamate_byGLS_and_SLC17A8	CPI-CS060E6DE65	ENSG00000179520	0.0	0.0	0.0	0.0	0.0	0.0	0.002	0.0	0.0	0.0	0.0	0.0
SLC17A8	Q8NDX2	True	VGLU3_HUMAN	Glutamate_byGLS_and_SLC17A8	CPI-CS0A7A0DFA4	ENSG00000179520	0.0	0.0	0.0	0.0	0.0	0.0	0.002	0.0	0.0	0.0	0.0	0.0
SLC17A8	Q8NDX2	True	VGLU3_HUMAN	Glutamate_byGLS_and_SLC17A8	CPI-CS0CC66DA88	ENSG00000179520	0.0	0.0	0.0	0.0	0.0	0.0	0.002	0.0	0.0	0.0	0.0	0.0
SLC17A8	Q8NDX2	True	VGLU3_HUMAN	Glutamate_byGLS_and_SLC17A8	CPI-CS01E787EA3	ENSG00000179520	0.0	0.0	0.0	0.0	0.0	0.0	0.002	0.0	0.0	0.0	0.0	0.0
SLC17A8	Q8NDX2	True	VGLU3_HUMAN	Glutamate_byGLS_and_SLC17A8	CPI-CS0EE79A115	ENSG00000179520	0.0	0.0	0.0	0.0	0.0	0.0	0.002	0.0	0.0	0.0	0.0	0.0
SLC17A8	Q8NDX2	True	VGLU3_HUMAN	Glutamate_byGLS_and_SLC17A8	CPI-CC0AF0BFF2F	ENSG00000179520	0.0	0.0	0.0	0.0	0.0	0.0	0.002	0.0	0.0	0.0	0.0	0.0
SLC17A8	Q8NDX2	True	VGLU3_HUMAN	Glutamate_byGLS_and_SLC17A8	CPI-CC0CF47E58F	ENSG00000179520	0.0	0.0	0.0	0.0	0.0	0.0	0.002	0.0	0.0	0.0	0.0	0.0
SLC17A8	Q8NDX2	True	VGLU3_HUMAN	Glutamate_byGLS_and_SLC17A8	CPI-CS0F1EA3405	ENSG00000179520	0.0	0.0	0.0	0.0	0.0	0.0	0.002	0.0	0.0	0.0	0.0	0.0
SLC17A8	Q8NDX2	True	VGLU3_HUMAN	Glutamate_byGLS_and_SLC17A8	CPI-CC01959C6DB	ENSG00000179520	0.0	0.0	0.0	0.0	0.0	0.0	0.002	0.0	0.0	0.0	0.0	0.0
SLC17A8	Q8NDX2	True	VGLU3_HUMAN	Glutamate_byGLS_and_SLC17A8	CPI-CC01ABAB207	ENSG00000179520	0.0	0.0	0.0	0.0	0.0	0.0	0.002	0.0	0.0	0.0	0.0	0.0
SLC17A8	Q8NDX2	True	VGLU3_HUMAN	Glutamate_byGLS_and_SLC17A8	CPI-CS0CA393163	ENSG00000179520	0.0	0.0	0.0	0.0	0.0	0.0	0.002	0.0	0.0	0.0	0.0	0.0
SLC17A8	Q8NDX2	True	VGLU3_HUMAN	Glutamate_byGLS_and_SLC17A8	CPI-CC08139357E	ENSG00000179520	0.0	0.0	0.0	0.0	0.0	0.0	0.002	0.0	0.0	0.0	0.0	0.0
SLC17A8	Q8NDX2	True	VGLU3_HUMAN	Glutamate_byGLS_and_SLC17A8	CPI-CC04069CB35	ENSG00000179520	0.0	0.0	0.0	0.0	0.0	0.0	0.002	0.0	0.0	0.0	0.0	0.0
SLC17A8	Q8NDX2	True	VGLU3_HUMAN	Glutamate_byGLS_and_SLC17A8	CPI-CC0859442EA	ENSG00000179520	0.0	0.0	0.0	0.0	0.0	0.0	0.002	0.0	0.0	0.0	0.0	0.0
SLC17A8	Q8NDX2	True	VGLU3_HUMAN	Glutamate_byGLS_and_SLC17A8	CPI-CC014C4FF5F	ENSG00000179520	0.0	0.0	0.0	0.0	0.0	0.0	0.002	0.0	0.0	0.0	0.0	0.0
SLC17A8	Q8NDX2	True	VGLU3_HUMAN	Glutamate_byGLS_and_SLC17A8	CPI-CC07BE1B308	ENSG00000179520	0.0	0.0	0.0	0.0	0.0	0.0	0.002	0.0	0.0	0.0	0.0	0.0
SLC17A8	Q8NDX2	True	VGLU3_HUMAN	Glutamate_byGLS_and_SLC17A8	CPI-CC00FE16546	ENSG00000179520	0.0	0.0	0.0	0.0	0.0	0.0	0.002	0.0	0.0	0.0	0.0	0.0
SLC17A8	Q8NDX2	True	VGLU3_HUMAN	Glutamate_byGLS_and_SLC17A8	CPI-CS0A5982069	ENSG00000179520	0.0	0.0	0.0	0.0	0.0	0.0	0.002	0.0	0.0	0.0	0.0	0.0
SLC17A8	Q8NDX2	True	VGLU3_HUMAN	Glutamate_byGLS_and_SLC17A8	CPI-CS00F7ADF6B	ENSG00000179520	0.0	0.0	0.0	0.0	0.0	0.0	0.002	0.0	0.0	0.0	0.0	0.0
SLC17A8	Q8NDX2	True	VGLU3_HUMAN	Glutamate_byGLS_and_SLC17A8	CPI-CS01EA6FC47	ENSG00000179520	0.0	0.0	0.0	0.0	0.0	0.0	0.002	0.0	0.0	0.0	0.0	0.0
SLC17A8	Q8NDX2	True	VGLU3_HUMAN	Glutamate_byGLS_and_SLC17A8	CPI-CS03479D25E	ENSG00000179520	0.0	0.0	0.0	0.0	0.0	0.0	0.002	0.0	0.0	0.0	0.0	0.0
SLC17A8	Q8NDX2	True	VGLU3_HUMAN	Glutamate_byGLS_and_SLC17A8	CPI-CS094459C68	ENSG00000179520	0.0	0.0	0.0	0.0	0.0	0.0	0.002	0.0	0.0	0.0	0.0	0.0
SLC17A8	Q8NDX2	True	VGLU3_HUMAN	Glutamate_byGLS_and_SLC17A8	CPI-CS07B0A120C	ENSG00000179520	0.0	0.0	0.0	0.0	0.0	0.0	0.002	0.0	0.0	0.0	0.0	0.0
SLC17A8	Q8NDX2	True	VGLU3_HUMAN	Glutamate_byGLS_and_SLC17A8	CPI-CS0CDD9F86D	ENSG00000179520	0.0	0.0	0.0	0.0	0.0	0.0	0.002	0.0	0.0	0.0	0.0	0.0
SLC17A8	Q8NDX2	True	VGLU3_HUMAN	Glutamate_byGLS_and_SLC17A8	CPI-CS008F12179	ENSG00000179520	0.0	0.0	0.0	0.0	0.0	0.0	0.002	0.0	0.0	0.0	0.0	0.0
SLC17A8	Q8NDX2	True	VGLU3_HUMAN	Glutamate_byGLS2_and_SLC17A8	CPI-CS0B9399ADE	ENSG00000179520	0.0	0.0	0.0	0.0	0.0	0.0	0.002	0.0	0.0	0.0	0.0	0.0
SLC17A8	Q8NDX2	True	VGLU3_HUMAN	Glutamate_byGLS2_and_SLC17A8	CPI-CS037E61225	ENSG00000179520	0.0	0.0	0.0	0.0	0.0	0.0	0.002	0.0	0.0	0.0	0.0	0.0
SLC17A8	Q8NDX2	True	VGLU3_HUMAN	Glutamate_byGLS2_and_SLC17A8	CPI-CS071E7684F	ENSG00000179520	0.0	0.0	0.0	0.0	0.0	0.0	0.002	0.0	0.0	0.0	0.0	0.0
SLC17A8	Q8NDX2	True	VGLU3_HUMAN	Glutamate_byGLS2_and_SLC17A8	CPI-CS07CDBB858	ENSG00000179520	0.0	0.0	0.0	0.0	0.0	0.0	0.002	0.0	0.0	0.0	0.0	0.0
SLC17A8	Q8NDX2	True	VGLU3_HUMAN	Glutamate_byGLS2_and_SLC17A8	CPI-CS00271E4F9	ENSG00000179520	0.0	0.0	0.0	0.0	0.0	0.0	0.002	0.0	0.0	0.0	0.0	0.0
SLC17A8	Q8NDX2	True	VGLU3_HUMAN	Glutamate_byGLS2_and_SLC17A8	CPI-CC01ABA8B9E	ENSG00000179520	0.0	0.0	0.0	0.0	0.0	0.0	0.002	0.0	0.0	0.0	0.0	0.0
SLC17A8	Q8NDX2	True	VGLU3_HUMAN	Glutamate_byGLS2_and_SLC17A8	CPI-CC0212DA3AE	ENSG00000179520	0.0	0.0	0.0	0.0	0.0	0.0	0.002	0.0	0.0	0.0	0.0	0.0
SLC17A8	Q8NDX2	True	VGLU3_HUMAN	Glutamate_byGLS2_and_SLC17A8	CPI-CS0C7259F7C	ENSG00000179520	0.0	0.0	0.0	0.0	0.0	0.0	0.002	0.0	0.0	0.0	0.0	0.0
SLC17A8	Q8NDX2	True	VGLU3_HUMAN	Glutamate_byGLS2_and_SLC17A8	CPI-CC02F47F87C	ENSG00000179520	0.0	0.0	0.0	0.0	0.0	0.0	0.002	0.0	0.0	0.0	0.0	0.0
SLC17A8	Q8NDX2	True	VGLU3_HUMAN	Glutamate_byGLS2_and_SLC17A8	CPI-CC0D4DB34E9	ENSG00000179520	0.0	0.0	0.0	0.0	0.0	0.0	0.002	0.0	0.0	0.0	0.0	0.0
SLC17A8	Q8NDX2	True	VGLU3_HUMAN	Glutamate_byGLS2_and_SLC17A8	CPI-CS0AB128395	ENSG00000179520	0.0	0.0	0.0	0.0	0.0	0.0	0.002	0.0	0.0	0.0	0.0	0.0
SLC17A8	Q8NDX2	True	VGLU3_HUMAN	Glutamate_byGLS2_and_SLC17A8	CPI-CC0E019A0C0	ENSG00000179520	0.0	0.0	0.0	0.0	0.0	0.0	0.002	0.0	0.0	0.0	0.0	0.0
SLC17A8	Q8NDX2	True	VGLU3_HUMAN	Glutamate_byGLS2_and_SLC17A8	CPI-CC08537FF5B	ENSG00000179520	0.0	0.0	0.0	0.0	0.0	0.0	0.002	0.0	0.0	0.0	0.0	0.0
SLC17A8	Q8NDX2	True	VGLU3_HUMAN	Glutamate_byGLS2_and_SLC17A8	CPI-CC033072405	ENSG00000179520	0.0	0.0	0.0	0.0	0.0	0.0	0.002	0.0	0.0	0.0	0.0	0.0
SLC17A8	Q8NDX2	True	VGLU3_HUMAN	Glutamate_byGLS2_and_SLC17A8	CPI-CC084ABBDE8	ENSG00000179520	0.0	0.0	0.0	0.0	0.0	0.0	0.002	0.0	0.0	0.0	0.0	0.0
SLC17A8	Q8NDX2	True	VGLU3_HUMAN	Glutamate_byGLS2_and_SLC17A8	CPI-CC00A4CC26C	ENSG00000179520	0.0	0.0	0.0	0.0	0.0	0.0	0.002	0.0	0.0	0.0	0.0	0.0
SLC17A8	Q8NDX2	True	VGLU3_HUMAN	Glutamate_byGLS2_and_SLC17A8	CPI-CC02D7E1CD1	ENSG00000179520	0.0	0.0	0.0	0.0	0.0	0.0	0.002	0.0	0.0	0.0	0.0	0.0
SLC17A8	Q8NDX2	True	VGLU3_HUMAN	Glutamate_byGLS2_and_SLC17A8	CPI-CS0416CB0F5	ENSG00000179520	0.0	0.0	0.0	0.0	0.0	0.0	0.002	0.0	0.0	0.0	0.0	0.0
SLC17A8	Q8NDX2	True	VGLU3_HUMAN	Glutamate_byGLS2_and_SLC17A8	CPI-CS090CDDA91	ENSG00000179520	0.0	0.0	0.0	0.0	0.0	0.0	0.002	0.0	0.0	0.0	0.0	0.0
SLC17A8	Q8NDX2	True	VGLU3_HUMAN	Glutamate_byGLS2_and_SLC17A8	CPI-CS0A5B00FEC	ENSG00000179520	0.0	0.0	0.0	0.0	0.0	0.0	0.002	0.0	0.0	0.0	0.0	0.0
SLC17A8	Q8NDX2	True	VGLU3_HUMAN	Glutamate_byGLS2_and_SLC17A8	CPI-CS00323BD9A	ENSG00000179520	0.0	0.0	0.0	0.0	0.0	0.0	0.002	0.0	0.0	0.0	0.0	0.0
SLC17A8	Q8NDX2	True	VGLU3_HUMAN	Glutamate_byGLS2_and_SLC17A8	CPI-CS0A5C5F9DF	ENSG00000179520	0.0	0.0	0.0	0.0	0.0	0.0	0.002	0.0	0.0	0.0	0.0	0.0
SLC17A8	Q8NDX2	True	VGLU3_HUMAN	Glutamate_byGLS2_and_SLC17A8	CPI-CS0B8F51188	ENSG00000179520	0.0	0.0	0.0	0.0	0.0	0.0	0.002	0.0	0.0	0.0	0.0	0.0
SLC17A8	Q8NDX2	True	VGLU3_HUMAN	Glutamate_byGLS2_and_SLC17A8	CPI-CS00B734C46	ENSG00000179520	0.0	0.0	0.0	0.0	0.0	0.0	0.002	0.0	0.0	0.0	0.0	0.0
SLC17A8	Q8NDX2	True	VGLU3_HUMAN	Glutamate_byGLS2_and_SLC17A8	CPI-CS01BC2C4FF	ENSG00000179520	0.0	0.0	0.0	0.0	0.0	0.0	0.002	0.0	0.0	0.0	0.0	0.0
SLC1A1	P43005	True	EAA3_HUMAN	Glutamate_byGLS_and_SLC1A1	CPI-CS0D5D712A6	ENSG00000106688	0.138	0.333	0.0	0.084	0.138	0.116	0.112	0.4	0.077	0.092	0.238	0.144
SLC1A1	P43005	True	EAA3_HUMAN	Glutamate_byGLS_and_SLC1A1	CPI-CS0D893EB03	ENSG00000106688	0.138	0.333	0.0	0.084	0.138	0.116	0.112	0.4	0.077	0.092	0.238	0.144
SLC1A1	P43005	True	EAA3_HUMAN	Glutamate_byGLS_and_SLC1A1	CPI-CS0921FDCC0	ENSG00000106688	0.138	0.333	0.0	0.084	0.138	0.116	0.112	0.4	0.077	0.092	0.238	0.144
SLC1A1	P43005	True	EAA3_HUMAN	Glutamate_byGLS_and_SLC1A1	CPI-CS0C53F30BC	ENSG00000106688	0.138	0.333	0.0	0.084	0.138	0.116	0.112	0.4	0.077	0.092	0.238	0.144
SLC1A1	P43005	True	EAA3_HUMAN	Glutamate_byGLS_and_SLC1A1	CPI-CS070ACE5CB	ENSG00000106688	0.138	0.333	0.0	0.084	0.138	0.116	0.112	0.4	0.077	0.092	0.238	0.144
SLC1A1	P43005	True	EAA3_HUMAN	Glutamate_byGLS_and_SLC1A1	CPI-CC08C4BCAED	ENSG00000106688	0.138	0.333	0.0	0.084	0.138	0.116	0.112	0.4	0.077	0.092	0.238	0.144
SLC1A1	P43005	True	EAA3_HUMAN	Glutamate_byGLS_and_SLC1A1	CPI-CC00F486A57	ENSG00000106688	0.138	0.333	0.0	0.084	0.138	0.116	0.112	0.4	0.077	0.092	0.238	0.144
SLC1A1	P43005	True	EAA3_HUMAN	Glutamate_byGLS_and_SLC1A1	CPI-CS07D0E4897	ENSG00000106688	0.138	0.333	0.0	0.084	0.138	0.116	0.112	0.4	0.077	0.092	0.238	0.144
SLC1A1	P43005	True	EAA3_HUMAN	Glutamate_byGLS_and_SLC1A1	CPI-CC052F5C918	ENSG00000106688	0.138	0.333	0.0	0.084	0.138	0.116	0.112	0.4	0.077	0.092	0.238	0.144
SLC1A1	P43005	True	EAA3_HUMAN	Glutamate_byGLS_and_SLC1A1	CPI-CC0EAD8AFBF	ENSG00000106688	0.138	0.333	0.0	0.084	0.138	0.116	0.112	0.4	0.077	0.092	0.238	0.144
SLC1A1	P43005	True	EAA3_HUMAN	Glutamate_byGLS_and_SLC1A1	CPI-CS044A80E08	ENSG00000106688	0.138	0.333	0.0	0.084	0.138	0.116	0.112	0.4	0.077	0.092	0.238	0.144
SLC1A1	P43005	True	EAA3_HUMAN	Glutamate_byGLS_and_SLC1A1	CPI-CC0B7463256	ENSG00000106688	0.138	0.333	0.0	0.084	0.138	0.116	0.112	0.4	0.077	0.092	0.238	0.144
SLC1A1	P43005	True	EAA3_HUMAN	Glutamate_byGLS_and_SLC1A1	CPI-CC0699D36D3	ENSG00000106688	0.138	0.333	0.0	0.084	0.138	0.116	0.112	0.4	0.077	0.092	0.238	0.144
SLC1A1	P43005	True	EAA3_HUMAN	Glutamate_byGLS_and_SLC1A1	CPI-CC0CE99AC11	ENSG00000106688	0.138	0.333	0.0	0.084	0.138	0.116	0.112	0.4	0.077	0.092	0.238	0.144
SLC1A1	P43005	True	EAA3_HUMAN	Glutamate_byGLS_and_SLC1A1	CPI-CC05708A400	ENSG00000106688	0.138	0.333	0.0	0.084	0.138	0.116	0.112	0.4	0.077	0.092	0.238	0.144
SLC1A1	P43005	True	EAA3_HUMAN	Glutamate_byGLS_and_SLC1A1	CPI-CC0FC2F01AB	ENSG00000106688	0.138	0.333	0.0	0.084	0.138	0.116	0.112	0.4	0.077	0.092	0.238	0.144
SLC1A1	P43005	True	EAA3_HUMAN	Glutamate_byGLS_and_SLC1A1	CPI-CC037A4383F	ENSG00000106688	0.138	0.333	0.0	0.084	0.138	0.116	0.112	0.4	0.077	0.092	0.238	0.144
SLC1A1	P43005	True	EAA3_HUMAN	Glutamate_byGLS_and_SLC1A1	CPI-CS059E38F49	ENSG00000106688	0.138	0.333	0.0	0.084	0.138	0.116	0.112	0.4	0.077	0.092	0.238	0.144
SLC1A1	P43005	True	EAA3_HUMAN	Glutamate_byGLS_and_SLC1A1	CPI-CS099892F99	ENSG00000106688	0.138	0.333	0.0	0.084	0.138	0.116	0.112	0.4	0.077	0.092	0.238	0.144
SLC1A1	P43005	True	EAA3_HUMAN	Glutamate_byGLS_and_SLC1A1	CPI-CS035E3DC49	ENSG00000106688	0.138	0.333	0.0	0.084	0.138	0.116	0.112	0.4	0.077	0.092	0.238	0.144
SLC1A1	P43005	True	EAA3_HUMAN	Glutamate_byGLS_and_SLC1A1	CPI-CS08648BDFD	ENSG00000106688	0.138	0.333	0.0	0.084	0.138	0.116	0.112	0.4	0.077	0.092	0.238	0.144
SLC1A1	P43005	True	EAA3_HUMAN	Glutamate_byGLS_and_SLC1A1	CPI-CS0EECB890E	ENSG00000106688	0.138	0.333	0.0	0.084	0.138	0.116	0.112	0.4	0.077	0.092	0.238	0.144
SLC1A1	P43005	True	EAA3_HUMAN	Glutamate_byGLS_and_SLC1A1	CPI-CS0A1A5DA91	ENSG00000106688	0.138	0.333	0.0	0.084	0.138	0.116	0.112	0.4	0.077	0.092	0.238	0.144
SLC1A1	P43005	True	EAA3_HUMAN	Glutamate_byGLS_and_SLC1A1	CPI-CS093EF3F47	ENSG00000106688	0.138	0.333	0.0	0.084	0.138	0.116	0.112	0.4	0.077	0.092	0.238	0.144
SLC1A1	P43005	True	EAA3_HUMAN	Glutamate_byGLS_and_SLC1A1	CPI-CS0BEF05FE2	ENSG00000106688	0.138	0.333	0.0	0.084	0.138	0.116	0.112	0.4	0.077	0.092	0.238	0.144
SLC1A1	P43005	True	EAA3_HUMAN	Glutamate_byGLS2_and_SLC1A1	CPI-CS0933776AC	ENSG00000106688	0.024	0.0	0.0	0.0	0.013	0.016	0.01	0.0	0.0	0.0	0.0	0.014
SLC1A1	P43005	True	EAA3_HUMAN	Glutamate_byGLS2_and_SLC1A1	CPI-CS0E5DBD27E	ENSG00000106688	0.024	0.0	0.0	0.0	0.013	0.016	0.01	0.0	0.0	0.0	0.0	0.014
SLC1A1	P43005	True	EAA3_HUMAN	Glutamate_byGLS2_and_SLC1A1	CPI-CS0899E9304	ENSG00000106688	0.024	0.0	0.0	0.0	0.013	0.016	0.01	0.0	0.0	0.0	0.0	0.014
SLC1A1	P43005	True	EAA3_HUMAN	Glutamate_byGLS2_and_SLC1A1	CPI-CS06451E34A	ENSG00000106688	0.024	0.0	0.0	0.0	0.013	0.016	0.01	0.0	0.0	0.0	0.0	0.014
SLC1A1	P43005	True	EAA3_HUMAN	Glutamate_byGLS2_and_SLC1A1	CPI-CS0DD8D3E0E	ENSG00000106688	0.024	0.0	0.0	0.0	0.013	0.016	0.01	0.0	0.0	0.0	0.0	0.014
SLC1A1	P43005	True	EAA3_HUMAN	Glutamate_byGLS2_and_SLC1A1	CPI-CC007CF847B	ENSG00000106688	0.024	0.0	0.0	0.0	0.013	0.016	0.01	0.0	0.0	0.0	0.0	0.014
SLC1A1	P43005	True	EAA3_HUMAN	Glutamate_byGLS2_and_SLC1A1	CPI-CC08EE84AE8	ENSG00000106688	0.024	0.0	0.0	0.0	0.013	0.016	0.01	0.0	0.0	0.0	0.0	0.014
SLC1A1	P43005	True	EAA3_HUMAN	Glutamate_byGLS2_and_SLC1A1	CPI-CS048A34709	ENSG00000106688	0.024	0.0	0.0	0.0	0.013	0.016	0.01	0.0	0.0	0.0	0.0	0.014
SLC1A1	P43005	True	EAA3_HUMAN	Glutamate_byGLS2_and_SLC1A1	CPI-CC05A802EBC	ENSG00000106688	0.024	0.0	0.0	0.0	0.013	0.016	0.01	0.0	0.0	0.0	0.0	0.014
SLC1A1	P43005	True	EAA3_HUMAN	Glutamate_byGLS2_and_SLC1A1	CPI-CC086C2B918	ENSG00000106688	0.024	0.0	0.0	0.0	0.013	0.016	0.01	0.0	0.0	0.0	0.0	0.014
SLC1A1	P43005	True	EAA3_HUMAN	Glutamate_byGLS2_and_SLC1A1	CPI-CS01D65FEFD	ENSG00000106688	0.024	0.0	0.0	0.0	0.013	0.016	0.01	0.0	0.0	0.0	0.0	0.014
SLC1A1	P43005	True	EAA3_HUMAN	Glutamate_byGLS2_and_SLC1A1	CPI-CC0160048A0	ENSG00000106688	0.024	0.0	0.0	0.0	0.013	0.016	0.01	0.0	0.0	0.0	0.0	0.014
SLC1A1	P43005	True	EAA3_HUMAN	Glutamate_byGLS2_and_SLC1A1	CPI-CC0E8B3C37F	ENSG00000106688	0.024	0.0	0.0	0.0	0.013	0.016	0.01	0.0	0.0	0.0	0.0	0.014
SLC1A1	P43005	True	EAA3_HUMAN	Glutamate_byGLS2_and_SLC1A1	CPI-CC072B222EE	ENSG00000106688	0.024	0.0	0.0	0.0	0.013	0.016	0.01	0.0	0.0	0.0	0.0	0.014
SLC1A1	P43005	True	EAA3_HUMAN	Glutamate_byGLS2_and_SLC1A1	CPI-CC01F565028	ENSG00000106688	0.024	0.0	0.0	0.0	0.013	0.016	0.01	0.0	0.0	0.0	0.0	0.014
SLC1A1	P43005	True	EAA3_HUMAN	Glutamate_byGLS2_and_SLC1A1	CPI-CC01F8CA118	ENSG00000106688	0.024	0.0	0.0	0.0	0.013	0.016	0.01	0.0	0.0	0.0	0.0	0.014
SLC1A1	P43005	True	EAA3_HUMAN	Glutamate_byGLS2_and_SLC1A1	CPI-CC07C08B2DE	ENSG00000106688	0.024	0.0	0.0	0.0	0.013	0.016	0.01	0.0	0.0	0.0	0.0	0.014
SLC1A1	P43005	True	EAA3_HUMAN	Glutamate_byGLS2_and_SLC1A1	CPI-CS089C871BA	ENSG00000106688	0.024	0.0	0.0	0.0	0.013	0.016	0.01	0.0	0.0	0.0	0.0	0.014
SLC1A1	P43005	True	EAA3_HUMAN	Glutamate_byGLS2_and_SLC1A1	CPI-CS0286AF8D6	ENSG00000106688	0.024	0.0	0.0	0.0	0.013	0.016	0.01	0.0	0.0	0.0	0.0	0.014
SLC1A1	P43005	True	EAA3_HUMAN	Glutamate_byGLS2_and_SLC1A1	CPI-CS081D8412E	ENSG00000106688	0.024	0.0	0.0	0.0	0.013	0.016	0.01	0.0	0.0	0.0	0.0	0.014
SLC1A1	P43005	True	EAA3_HUMAN	Glutamate_byGLS2_and_SLC1A1	CPI-CS0041BE443	ENSG00000106688	0.024	0.0	0.0	0.0	0.013	0.016	0.01	0.0	0.0	0.0	0.0	0.014
SLC1A1	P43005	True	EAA3_HUMAN	Glutamate_byGLS2_and_SLC1A1	CPI-CS05B11F2F4	ENSG00000106688	0.024	0.0	0.0	0.0	0.013	0.016	0.01	0.0	0.0	0.0	0.0	0.014
SLC1A1	P43005	True	EAA3_HUMAN	Glutamate_byGLS2_and_SLC1A1	CPI-CS05610B89F	ENSG00000106688	0.024	0.0	0.0	0.0	0.013	0.016	0.01	0.0	0.0	0.0	0.0	0.014
SLC1A1	P43005	True	EAA3_HUMAN	Glutamate_byGLS2_and_SLC1A1	CPI-CS00061350E	ENSG00000106688	0.024	0.0	0.0	0.0	0.013	0.016	0.01	0.0	0.0	0.0	0.0	0.014
SLC1A1	P43005	True	EAA3_HUMAN	Glutamate_byGLS2_and_SLC1A1	CPI-CS0A14FBC54	ENSG00000106688	0.024	0.0	0.0	0.0	0.013	0.016	0.01	0.0	0.0	0.0	0.0	0.014
SLC1A2	P43004	True	EAA2_HUMAN	Glutamate_byGLS_and_SLC1A2	CPI-CS03487854B	ENSG00000110436	0.006	0.0	0.0	0.05	0.002	0.0	0.02	0.0	0.038	0.01	0.0	0.01
SLC1A2	P43004	True	EAA2_HUMAN	Glutamate_byGLS_and_SLC1A2	CPI-CS00BBBEE62	ENSG00000110436	0.006	0.0	0.0	0.05	0.002	0.0	0.02	0.0	0.038	0.01	0.0	0.01
SLC1A2	P43004	True	EAA2_HUMAN	Glutamate_byGLS_and_SLC1A2	CPI-CS07BBA568D	ENSG00000110436	0.006	0.0	0.0	0.05	0.002	0.0	0.02	0.0	0.038	0.01	0.0	0.01
SLC1A2	P43004	True	EAA2_HUMAN	Glutamate_byGLS_and_SLC1A2	CPI-CS056114BA1	ENSG00000110436	0.006	0.0	0.0	0.05	0.002	0.0	0.02	0.0	0.038	0.01	0.0	0.01
SLC1A2	P43004	True	EAA2_HUMAN	Glutamate_byGLS_and_SLC1A2	CPI-CS034026D0F	ENSG00000110436	0.006	0.0	0.0	0.05	0.002	0.0	0.02	0.0	0.038	0.01	0.0	0.01
SLC1A2	P43004	True	EAA2_HUMAN	Glutamate_byGLS_and_SLC1A2	CPI-CC0924D1237	ENSG00000110436	0.006	0.0	0.0	0.05	0.002	0.0	0.02	0.0	0.038	0.01	0.0	0.01
SLC1A2	P43004	True	EAA2_HUMAN	Glutamate_byGLS_and_SLC1A2	CPI-CC0C78F642C	ENSG00000110436	0.006	0.0	0.0	0.05	0.002	0.0	0.02	0.0	0.038	0.01	0.0	0.01
SLC1A2	P43004	True	EAA2_HUMAN	Glutamate_byGLS_and_SLC1A2	CPI-CS0B15FCB8B	ENSG00000110436	0.006	0.0	0.0	0.05	0.002	0.0	0.02	0.0	0.038	0.01	0.0	0.01
SLC1A2	P43004	True	EAA2_HUMAN	Glutamate_byGLS_and_SLC1A2	CPI-CC0D02A5FE5	ENSG00000110436	0.006	0.0	0.0	0.05	0.002	0.0	0.02	0.0	0.038	0.01	0.0	0.01
SLC1A2	P43004	True	EAA2_HUMAN	Glutamate_byGLS_and_SLC1A2	CPI-CC033AC2E73	ENSG00000110436	0.006	0.0	0.0	0.05	0.002	0.0	0.02	0.0	0.038	0.01	0.0	0.01
SLC1A2	P43004	True	EAA2_HUMAN	Glutamate_byGLS_and_SLC1A2	CPI-CS0A00FD94B	ENSG00000110436	0.006	0.0	0.0	0.05	0.002	0.0	0.02	0.0	0.038	0.01	0.0	0.01
SLC1A2	P43004	True	EAA2_HUMAN	Glutamate_byGLS_and_SLC1A2	CPI-CC0CA804C89	ENSG00000110436	0.006	0.0	0.0	0.05	0.002	0.0	0.02	0.0	0.038	0.01	0.0	0.01
SLC1A2	P43004	True	EAA2_HUMAN	Glutamate_byGLS_and_SLC1A2	CPI-CC03E04AA64	ENSG00000110436	0.006	0.0	0.0	0.05	0.002	0.0	0.02	0.0	0.038	0.01	0.0	0.01
SLC1A2	P43004	True	EAA2_HUMAN	Glutamate_byGLS_and_SLC1A2	CPI-CC0AC4592F2	ENSG00000110436	0.006	0.0	0.0	0.05	0.002	0.0	0.02	0.0	0.038	0.01	0.0	0.01
SLC1A2	P43004	True	EAA2_HUMAN	Glutamate_byGLS_and_SLC1A2	CPI-CC0DCE246DF	ENSG00000110436	0.006	0.0	0.0	0.05	0.002	0.0	0.02	0.0	0.038	0.01	0.0	0.01
SLC1A2	P43004	True	EAA2_HUMAN	Glutamate_byGLS_and_SLC1A2	CPI-CC0222B6286	ENSG00000110436	0.006	0.0	0.0	0.05	0.002	0.0	0.02	0.0	0.038	0.01	0.0	0.01
SLC1A2	P43004	True	EAA2_HUMAN	Glutamate_byGLS_and_SLC1A2	CPI-CC0DD99C42B	ENSG00000110436	0.006	0.0	0.0	0.05	0.002	0.0	0.02	0.0	0.038	0.01	0.0	0.01
SLC1A2	P43004	True	EAA2_HUMAN	Glutamate_byGLS_and_SLC1A2	CPI-CS03F7F264A	ENSG00000110436	0.006	0.0	0.0	0.05	0.002	0.0	0.02	0.0	0.038	0.01	0.0	0.01
SLC1A2	P43004	True	EAA2_HUMAN	Glutamate_byGLS_and_SLC1A2	CPI-CS08C7956BD	ENSG00000110436	0.006	0.0	0.0	0.05	0.002	0.0	0.02	0.0	0.038	0.01	0.0	0.01
SLC1A2	P43004	True	EAA2_HUMAN	Glutamate_byGLS_and_SLC1A2	CPI-CS0444827FD	ENSG00000110436	0.006	0.0	0.0	0.05	0.002	0.0	0.02	0.0	0.038	0.01	0.0	0.01
SLC1A2	P43004	True	EAA2_HUMAN	Glutamate_byGLS_and_SLC1A2	CPI-CS0FA9C25E9	ENSG00000110436	0.006	0.0	0.0	0.05	0.002	0.0	0.02	0.0	0.038	0.01	0.0	0.01
SLC1A2	P43004	True	EAA2_HUMAN	Glutamate_byGLS_and_SLC1A2	CPI-CS04A0AEE4C	ENSG00000110436	0.006	0.0	0.0	0.05	0.002	0.0	0.02	0.0	0.038	0.01	0.0	0.01
SLC1A2	P43004	True	EAA2_HUMAN	Glutamate_byGLS_and_SLC1A2	CPI-CS0B90BEB16	ENSG00000110436	0.006	0.0	0.0	0.05	0.002	0.0	0.02	0.0	0.038	0.01	0.0	0.01
SLC1A2	P43004	True	EAA2_HUMAN	Glutamate_byGLS_and_SLC1A2	CPI-CS007136501	ENSG00000110436	0.006	0.0	0.0	0.05	0.002	0.0	0.02	0.0	0.038	0.01	0.0	0.01
SLC1A2	P43004	True	EAA2_HUMAN	Glutamate_byGLS_and_SLC1A2	CPI-CS0B9E5E3DB	ENSG00000110436	0.006	0.0	0.0	0.05	0.002	0.0	0.02	0.0	0.038	0.01	0.0	0.01
SLC1A2	P43004	True	EAA2_HUMAN	Glutamate_byGLS2_and_SLC1A2	CPI-CS084C627C7	ENSG00000110436	0.006	0.0	0.0	0.0	0.002	0.0	0.01	0.0	0.0	0.0	0.0	0.01
SLC1A2	P43004	True	EAA2_HUMAN	Glutamate_byGLS2_and_SLC1A2	CPI-CS07040A8BB	ENSG00000110436	0.006	0.0	0.0	0.0	0.002	0.0	0.01	0.0	0.0	0.0	0.0	0.01
SLC1A2	P43004	True	EAA2_HUMAN	Glutamate_byGLS2_and_SLC1A2	CPI-CS0B607E7E2	ENSG00000110436	0.006	0.0	0.0	0.0	0.002	0.0	0.01	0.0	0.0	0.0	0.0	0.01
SLC1A2	P43004	True	EAA2_HUMAN	Glutamate_byGLS2_and_SLC1A2	CPI-CS0CC3AA145	ENSG00000110436	0.006	0.0	0.0	0.0	0.002	0.0	0.01	0.0	0.0	0.0	0.0	0.01
SLC1A2	P43004	True	EAA2_HUMAN	Glutamate_byGLS2_and_SLC1A2	CPI-CS04F05F7CF	ENSG00000110436	0.006	0.0	0.0	0.0	0.002	0.0	0.01	0.0	0.0	0.0	0.0	0.01
SLC1A2	P43004	True	EAA2_HUMAN	Glutamate_byGLS2_and_SLC1A2	CPI-CC05BFEA73C	ENSG00000110436	0.006	0.0	0.0	0.0	0.002	0.0	0.01	0.0	0.0	0.0	0.0	0.01
SLC1A2	P43004	True	EAA2_HUMAN	Glutamate_byGLS2_and_SLC1A2	CPI-CC0DC1D35A7	ENSG00000110436	0.006	0.0	0.0	0.0	0.002	0.0	0.01	0.0	0.0	0.0	0.0	0.01
SLC1A2	P43004	True	EAA2_HUMAN	Glutamate_byGLS2_and_SLC1A2	CPI-CS01E5ABF3E	ENSG00000110436	0.006	0.0	0.0	0.0	0.002	0.0	0.01	0.0	0.0	0.0	0.0	0.01
SLC1A2	P43004	True	EAA2_HUMAN	Glutamate_byGLS2_and_SLC1A2	CPI-CC0D4DE23C7	ENSG00000110436	0.006	0.0	0.0	0.0	0.002	0.0	0.01	0.0	0.0	0.0	0.0	0.01
SLC1A2	P43004	True	EAA2_HUMAN	Glutamate_byGLS2_and_SLC1A2	CPI-CC0B810B839	ENSG00000110436	0.006	0.0	0.0	0.0	0.002	0.0	0.01	0.0	0.0	0.0	0.0	0.01
SLC1A2	P43004	True	EAA2_HUMAN	Glutamate_byGLS2_and_SLC1A2	CPI-CS053847508	ENSG00000110436	0.006	0.0	0.0	0.0	0.002	0.0	0.01	0.0	0.0	0.0	0.0	0.01
SLC1A2	P43004	True	EAA2_HUMAN	Glutamate_byGLS2_and_SLC1A2	CPI-CC0B6964744	ENSG00000110436	0.006	0.0	0.0	0.0	0.002	0.0	0.01	0.0	0.0	0.0	0.0	0.01
SLC1A2	P43004	True	EAA2_HUMAN	Glutamate_byGLS2_and_SLC1A2	CPI-CC0E3F34DEF	ENSG00000110436	0.006	0.0	0.0	0.0	0.002	0.0	0.01	0.0	0.0	0.0	0.0	0.01
SLC1A2	P43004	True	EAA2_HUMAN	Glutamate_byGLS2_and_SLC1A2	CPI-CC0DE59E92B	ENSG00000110436	0.006	0.0	0.0	0.0	0.002	0.0	0.01	0.0	0.0	0.0	0.0	0.01
SLC1A2	P43004	True	EAA2_HUMAN	Glutamate_byGLS2_and_SLC1A2	CPI-CC0C109D7DD	ENSG00000110436	0.006	0.0	0.0	0.0	0.002	0.0	0.01	0.0	0.0	0.0	0.0	0.01
SLC1A2	P43004	True	EAA2_HUMAN	Glutamate_byGLS2_and_SLC1A2	CPI-CC0AC55FB5B	ENSG00000110436	0.006	0.0	0.0	0.0	0.002	0.0	0.01	0.0	0.0	0.0	0.0	0.01
SLC1A2	P43004	True	EAA2_HUMAN	Glutamate_byGLS2_and_SLC1A2	CPI-CC017AB6A86	ENSG00000110436	0.006	0.0	0.0	0.0	0.002	0.0	0.01	0.0	0.0	0.0	0.0	0.01
SLC1A2	P43004	True	EAA2_HUMAN	Glutamate_byGLS2_and_SLC1A2	CPI-CS070B19B57	ENSG00000110436	0.006	0.0	0.0	0.0	0.002	0.0	0.01	0.0	0.0	0.0	0.0	0.01
SLC1A2	P43004	True	EAA2_HUMAN	Glutamate_byGLS2_and_SLC1A2	CPI-CS0916EF39D	ENSG00000110436	0.006	0.0	0.0	0.0	0.002	0.0	0.01	0.0	0.0	0.0	0.0	0.01
SLC1A2	P43004	True	EAA2_HUMAN	Glutamate_byGLS2_and_SLC1A2	CPI-CS01E5D0183	ENSG00000110436	0.006	0.0	0.0	0.0	0.002	0.0	0.01	0.0	0.0	0.0	0.0	0.01
SLC1A2	P43004	True	EAA2_HUMAN	Glutamate_byGLS2_and_SLC1A2	CPI-CS0D7A1419D	ENSG00000110436	0.006	0.0	0.0	0.0	0.002	0.0	0.01	0.0	0.0	0.0	0.0	0.01
SLC1A2	P43004	True	EAA2_HUMAN	Glutamate_byGLS2_and_SLC1A2	CPI-CS06CD4A71F	ENSG00000110436	0.006	0.0	0.0	0.0	0.002	0.0	0.01	0.0	0.0	0.0	0.0	0.01
SLC1A2	P43004	True	EAA2_HUMAN	Glutamate_byGLS2_and_SLC1A2	CPI-CS055AEE574	ENSG00000110436	0.006	0.0	0.0	0.0	0.002	0.0	0.01	0.0	0.0	0.0	0.0	0.01
SLC1A2	P43004	True	EAA2_HUMAN	Glutamate_byGLS2_and_SLC1A2	CPI-CS0975DD44D	ENSG00000110436	0.006	0.0	0.0	0.0	0.002	0.0	0.01	0.0	0.0	0.0	0.0	0.01
SLC1A2	P43004	True	EAA2_HUMAN	Glutamate_byGLS2_and_SLC1A2	CPI-CS0A2EDD507	ENSG00000110436	0.006	0.0	0.0	0.0	0.002	0.0	0.01	0.0	0.0	0.0	0.0	0.01
SLC1A3	P43003	True	EAA1_HUMAN	Glutamate_byGLS_and_SLC1A3	CPI-CS0FC6DD1EA	ENSG00000079215	0.054	0.333	0.5	0.008	0.156	0.12	0.038	0.0	0.103	0.031	0.19	0.014
SLC1A3	P43003	True	EAA1_HUMAN	Glutamate_byGLS_and_SLC1A3	CPI-CS0E765613E	ENSG00000079215	0.054	0.333	0.5	0.008	0.156	0.12	0.038	0.0	0.103	0.031	0.19	0.014
SLC1A3	P43003	True	EAA1_HUMAN	Glutamate_byGLS_and_SLC1A3	CPI-CS0692512DE	ENSG00000079215	0.054	0.333	0.5	0.008	0.156	0.12	0.038	0.0	0.103	0.031	0.19	0.014
SLC1A3	P43003	True	EAA1_HUMAN	Glutamate_byGLS_and_SLC1A3	CPI-CS04BFC66DA	ENSG00000079215	0.054	0.333	0.5	0.008	0.156	0.12	0.038	0.0	0.103	0.031	0.19	0.014
SLC1A3	P43003	True	EAA1_HUMAN	Glutamate_byGLS_and_SLC1A3	CPI-CS04473CE2B	ENSG00000079215	0.054	0.333	0.5	0.008	0.156	0.12	0.038	0.0	0.103	0.031	0.19	0.014
SLC1A3	P43003	True	EAA1_HUMAN	Glutamate_byGLS_and_SLC1A3	CPI-CC0918CCE56	ENSG00000079215	0.054	0.333	0.5	0.008	0.156	0.12	0.038	0.0	0.103	0.031	0.19	0.014
SLC1A3	P43003	True	EAA1_HUMAN	Glutamate_byGLS_and_SLC1A3	CPI-CC02BF19DCF	ENSG00000079215	0.054	0.333	0.5	0.008	0.156	0.12	0.038	0.0	0.103	0.031	0.19	0.014
SLC1A3	P43003	True	EAA1_HUMAN	Glutamate_byGLS_and_SLC1A3	CPI-CS037F4EF32	ENSG00000079215	0.054	0.333	0.5	0.008	0.156	0.12	0.038	0.0	0.103	0.031	0.19	0.014
SLC1A3	P43003	True	EAA1_HUMAN	Glutamate_byGLS_and_SLC1A3	CPI-CC0063E25BD	ENSG00000079215	0.054	0.333	0.5	0.008	0.156	0.12	0.038	0.0	0.103	0.031	0.19	0.014
SLC1A3	P43003	True	EAA1_HUMAN	Glutamate_byGLS_and_SLC1A3	CPI-CC0E60351FF	ENSG00000079215	0.054	0.333	0.5	0.008	0.156	0.12	0.038	0.0	0.103	0.031	0.19	0.014
SLC1A3	P43003	True	EAA1_HUMAN	Glutamate_byGLS_and_SLC1A3	CPI-CS0EB60A2B2	ENSG00000079215	0.054	0.333	0.5	0.008	0.156	0.12	0.038	0.0	0.103	0.031	0.19	0.014
SLC1A3	P43003	True	EAA1_HUMAN	Glutamate_byGLS_and_SLC1A3	CPI-CC049F2ABCF	ENSG00000079215	0.054	0.333	0.5	0.008	0.156	0.12	0.038	0.0	0.103	0.031	0.19	0.014
SLC1A3	P43003	True	EAA1_HUMAN	Glutamate_byGLS_and_SLC1A3	CPI-CC0CB231C91	ENSG00000079215	0.054	0.333	0.5	0.008	0.156	0.12	0.038	0.0	0.103	0.031	0.19	0.014
SLC1A3	P43003	True	EAA1_HUMAN	Glutamate_byGLS_and_SLC1A3	CPI-CC06CC71FC3	ENSG00000079215	0.054	0.333	0.5	0.008	0.156	0.12	0.038	0.0	0.103	0.031	0.19	0.014
SLC1A3	P43003	True	EAA1_HUMAN	Glutamate_byGLS_and_SLC1A3	CPI-CC0E366FBD5	ENSG00000079215	0.054	0.333	0.5	0.008	0.156	0.12	0.038	0.0	0.103	0.031	0.19	0.014
SLC1A3	P43003	True	EAA1_HUMAN	Glutamate_byGLS_and_SLC1A3	CPI-CC036772033	ENSG00000079215	0.054	0.333	0.5	0.008	0.156	0.12	0.038	0.0	0.103	0.031	0.19	0.014
SLC1A3	P43003	True	EAA1_HUMAN	Glutamate_byGLS_and_SLC1A3	CPI-CC016C39E1C	ENSG00000079215	0.054	0.333	0.5	0.008	0.156	0.12	0.038	0.0	0.103	0.031	0.19	0.014
SLC1A3	P43003	True	EAA1_HUMAN	Glutamate_byGLS_and_SLC1A3	CPI-CS06BDC8BFA	ENSG00000079215	0.054	0.333	0.5	0.008	0.156	0.12	0.038	0.0	0.103	0.031	0.19	0.014
SLC1A3	P43003	True	EAA1_HUMAN	Glutamate_byGLS_and_SLC1A3	CPI-CS077A43ACD	ENSG00000079215	0.054	0.333	0.5	0.008	0.156	0.12	0.038	0.0	0.103	0.031	0.19	0.014
SLC1A3	P43003	True	EAA1_HUMAN	Glutamate_byGLS_and_SLC1A3	CPI-CS0D33309E7	ENSG00000079215	0.054	0.333	0.5	0.008	0.156	0.12	0.038	0.0	0.103	0.031	0.19	0.014
SLC1A3	P43003	True	EAA1_HUMAN	Glutamate_byGLS_and_SLC1A3	CPI-CS071698505	ENSG00000079215	0.054	0.333	0.5	0.008	0.156	0.12	0.038	0.0	0.103	0.031	0.19	0.014
SLC1A3	P43003	True	EAA1_HUMAN	Glutamate_byGLS_and_SLC1A3	CPI-CS0305D24F6	ENSG00000079215	0.054	0.333	0.5	0.008	0.156	0.12	0.038	0.0	0.103	0.031	0.19	0.014
SLC1A3	P43003	True	EAA1_HUMAN	Glutamate_byGLS_and_SLC1A3	CPI-CS002D05AD7	ENSG00000079215	0.054	0.333	0.5	0.008	0.156	0.12	0.038	0.0	0.103	0.031	0.19	0.014
SLC1A3	P43003	True	EAA1_HUMAN	Glutamate_byGLS_and_SLC1A3	CPI-CS09F74FD39	ENSG00000079215	0.054	0.333	0.5	0.008	0.156	0.12	0.038	0.0	0.103	0.031	0.19	0.014
SLC1A3	P43003	True	EAA1_HUMAN	Glutamate_byGLS_and_SLC1A3	CPI-CS017089111	ENSG00000079215	0.054	0.333	0.5	0.008	0.156	0.12	0.038	0.0	0.103	0.031	0.19	0.014
SLC1A3	P43003	True	EAA1_HUMAN	Glutamate_byGLS2_and_SLC1A3	CPI-CS02435169C	ENSG00000079215	0.024	0.0	0.0	0.0	0.013	0.016	0.01	0.0	0.0	0.0	0.0	0.014
SLC1A3	P43003	True	EAA1_HUMAN	Glutamate_byGLS2_and_SLC1A3	CPI-CS0D028DAA4	ENSG00000079215	0.024	0.0	0.0	0.0	0.013	0.016	0.01	0.0	0.0	0.0	0.0	0.014
SLC1A3	P43003	True	EAA1_HUMAN	Glutamate_byGLS2_and_SLC1A3	CPI-CS008389A89	ENSG00000079215	0.024	0.0	0.0	0.0	0.013	0.016	0.01	0.0	0.0	0.0	0.0	0.014
SLC1A3	P43003	True	EAA1_HUMAN	Glutamate_byGLS2_and_SLC1A3	CPI-CS0B4B01B4B	ENSG00000079215	0.024	0.0	0.0	0.0	0.013	0.016	0.01	0.0	0.0	0.0	0.0	0.014
SLC1A3	P43003	True	EAA1_HUMAN	Glutamate_byGLS2_and_SLC1A3	CPI-CS0484FC19B	ENSG00000079215	0.024	0.0	0.0	0.0	0.013	0.016	0.01	0.0	0.0	0.0	0.0	0.014
SLC1A3	P43003	True	EAA1_HUMAN	Glutamate_byGLS2_and_SLC1A3	CPI-CC07909859C	ENSG00000079215	0.024	0.0	0.0	0.0	0.013	0.016	0.01	0.0	0.0	0.0	0.0	0.014
SLC1A3	P43003	True	EAA1_HUMAN	Glutamate_byGLS2_and_SLC1A3	CPI-CC0A8308C2C	ENSG00000079215	0.024	0.0	0.0	0.0	0.013	0.016	0.01	0.0	0.0	0.0	0.0	0.014
SLC1A3	P43003	True	EAA1_HUMAN	Glutamate_byGLS2_and_SLC1A3	CPI-CS00E19754C	ENSG00000079215	0.024	0.0	0.0	0.0	0.013	0.016	0.01	0.0	0.0	0.0	0.0	0.014
SLC1A3	P43003	True	EAA1_HUMAN	Glutamate_byGLS2_and_SLC1A3	CPI-CC00CFD9E84	ENSG00000079215	0.024	0.0	0.0	0.0	0.013	0.016	0.01	0.0	0.0	0.0	0.0	0.014
SLC1A3	P43003	True	EAA1_HUMAN	Glutamate_byGLS2_and_SLC1A3	CPI-CC0B415175C	ENSG00000079215	0.024	0.0	0.0	0.0	0.013	0.016	0.01	0.0	0.0	0.0	0.0	0.014
SLC1A3	P43003	True	EAA1_HUMAN	Glutamate_byGLS2_and_SLC1A3	CPI-CS06F474F5A	ENSG00000079215	0.024	0.0	0.0	0.0	0.013	0.016	0.01	0.0	0.0	0.0	0.0	0.014
SLC1A3	P43003	True	EAA1_HUMAN	Glutamate_byGLS2_and_SLC1A3	CPI-CC0C33FB78E	ENSG00000079215	0.024	0.0	0.0	0.0	0.013	0.016	0.01	0.0	0.0	0.0	0.0	0.014
SLC1A3	P43003	True	EAA1_HUMAN	Glutamate_byGLS2_and_SLC1A3	CPI-CC00605BE5F	ENSG00000079215	0.024	0.0	0.0	0.0	0.013	0.016	0.01	0.0	0.0	0.0	0.0	0.014
SLC1A3	P43003	True	EAA1_HUMAN	Glutamate_byGLS2_and_SLC1A3	CPI-CC01CD69B71	ENSG00000079215	0.024	0.0	0.0	0.0	0.013	0.016	0.01	0.0	0.0	0.0	0.0	0.014
SLC1A3	P43003	True	EAA1_HUMAN	Glutamate_byGLS2_and_SLC1A3	CPI-CC09EB70913	ENSG00000079215	0.024	0.0	0.0	0.0	0.013	0.016	0.01	0.0	0.0	0.0	0.0	0.014
SLC1A3	P43003	True	EAA1_HUMAN	Glutamate_byGLS2_and_SLC1A3	CPI-CC0BB3C6CB3	ENSG00000079215	0.024	0.0	0.0	0.0	0.013	0.016	0.01	0.0	0.0	0.0	0.0	0.014
SLC1A3	P43003	True	EAA1_HUMAN	Glutamate_byGLS2_and_SLC1A3	CPI-CC01E49D97E	ENSG00000079215	0.024	0.0	0.0	0.0	0.013	0.016	0.01	0.0	0.0	0.0	0.0	0.014
SLC1A3	P43003	True	EAA1_HUMAN	Glutamate_byGLS2_and_SLC1A3	CPI-CS09CF4D275	ENSG00000079215	0.024	0.0	0.0	0.0	0.013	0.016	0.01	0.0	0.0	0.0	0.0	0.014
SLC1A3	P43003	True	EAA1_HUMAN	Glutamate_byGLS2_and_SLC1A3	CPI-CS07C63C8BC	ENSG00000079215	0.024	0.0	0.0	0.0	0.013	0.016	0.01	0.0	0.0	0.0	0.0	0.014
SLC1A3	P43003	True	EAA1_HUMAN	Glutamate_byGLS2_and_SLC1A3	CPI-CS05D1E58B4	ENSG00000079215	0.024	0.0	0.0	0.0	0.013	0.016	0.01	0.0	0.0	0.0	0.0	0.014
SLC1A3	P43003	True	EAA1_HUMAN	Glutamate_byGLS2_and_SLC1A3	CPI-CS0591372DE	ENSG00000079215	0.024	0.0	0.0	0.0	0.013	0.016	0.01	0.0	0.0	0.0	0.0	0.014
SLC1A3	P43003	True	EAA1_HUMAN	Glutamate_byGLS2_and_SLC1A3	CPI-CS03D684E7D	ENSG00000079215	0.024	0.0	0.0	0.0	0.013	0.016	0.01	0.0	0.0	0.0	0.0	0.014
SLC1A3	P43003	True	EAA1_HUMAN	Glutamate_byGLS2_and_SLC1A3	CPI-CS09698412B	ENSG00000079215	0.024	0.0	0.0	0.0	0.013	0.016	0.01	0.0	0.0	0.0	0.0	0.014
SLC1A3	P43003	True	EAA1_HUMAN	Glutamate_byGLS2_and_SLC1A3	CPI-CS0EFE72F4B	ENSG00000079215	0.024	0.0	0.0	0.0	0.013	0.016	0.01	0.0	0.0	0.0	0.0	0.014
SLC1A3	P43003	True	EAA1_HUMAN	Glutamate_byGLS2_and_SLC1A3	CPI-CS0947C60AA	ENSG00000079215	0.024	0.0	0.0	0.0	0.013	0.016	0.01	0.0	0.0	0.0	0.0	0.014
SLC1A6	P48664	True	EAA4_HUMAN	Glutamate_byGLS_and_SLC1A6	CPI-CS0AC140137	ENSG00000105143	0.15	0.333	0.0	0.017	0.079	0.056	0.034	0.2	0.09	0.051	0.048	0.125
SLC1A6	P48664	True	EAA4_HUMAN	Glutamate_byGLS_and_SLC1A6	CPI-CS0D4790CB0	ENSG00000105143	0.15	0.333	0.0	0.017	0.079	0.056	0.034	0.2	0.09	0.051	0.048	0.125
SLC1A6	P48664	True	EAA4_HUMAN	Glutamate_byGLS_and_SLC1A6	CPI-CS068F11B5E	ENSG00000105143	0.15	0.333	0.0	0.017	0.079	0.056	0.034	0.2	0.09	0.051	0.048	0.125
SLC1A6	P48664	True	EAA4_HUMAN	Glutamate_byGLS_and_SLC1A6	CPI-CS0BCE841D5	ENSG00000105143	0.15	0.333	0.0	0.017	0.079	0.056	0.034	0.2	0.09	0.051	0.048	0.125
SLC1A6	P48664	True	EAA4_HUMAN	Glutamate_byGLS_and_SLC1A6	CPI-CS0603C3490	ENSG00000105143	0.15	0.333	0.0	0.017	0.079	0.056	0.034	0.2	0.09	0.051	0.048	0.125
SLC1A6	P48664	True	EAA4_HUMAN	Glutamate_byGLS_and_SLC1A6	CPI-CC007D5C2B3	ENSG00000105143	0.15	0.333	0.0	0.017	0.079	0.056	0.034	0.2	0.09	0.051	0.048	0.125
SLC1A6	P48664	True	EAA4_HUMAN	Glutamate_byGLS_and_SLC1A6	CPI-CC096C28605	ENSG00000105143	0.15	0.333	0.0	0.017	0.079	0.056	0.034	0.2	0.09	0.051	0.048	0.125
SLC1A6	P48664	True	EAA4_HUMAN	Glutamate_byGLS_and_SLC1A6	CPI-CS0792FFF91	ENSG00000105143	0.15	0.333	0.0	0.017	0.079	0.056	0.034	0.2	0.09	0.051	0.048	0.125
SLC1A6	P48664	True	EAA4_HUMAN	Glutamate_byGLS_and_SLC1A6	CPI-CC0BF385067	ENSG00000105143	0.15	0.333	0.0	0.017	0.079	0.056	0.034	0.2	0.09	0.051	0.048	0.125
SLC1A6	P48664	True	EAA4_HUMAN	Glutamate_byGLS_and_SLC1A6	CPI-CC0DB5AB2C4	ENSG00000105143	0.15	0.333	0.0	0.017	0.079	0.056	0.034	0.2	0.09	0.051	0.048	0.125
SLC1A6	P48664	True	EAA4_HUMAN	Glutamate_byGLS_and_SLC1A6	CPI-CS0827BB954	ENSG00000105143	0.15	0.333	0.0	0.017	0.079	0.056	0.034	0.2	0.09	0.051	0.048	0.125
SLC1A6	P48664	True	EAA4_HUMAN	Glutamate_byGLS_and_SLC1A6	CPI-CC0C8B25F6D	ENSG00000105143	0.15	0.333	0.0	0.017	0.079	0.056	0.034	0.2	0.09	0.051	0.048	0.125
SLC1A6	P48664	True	EAA4_HUMAN	Glutamate_byGLS_and_SLC1A6	CPI-CC0E5CBF38E	ENSG00000105143	0.15	0.333	0.0	0.017	0.079	0.056	0.034	0.2	0.09	0.051	0.048	0.125
SLC1A6	P48664	True	EAA4_HUMAN	Glutamate_byGLS_and_SLC1A6	CPI-CC06FC18E3A	ENSG00000105143	0.15	0.333	0.0	0.017	0.079	0.056	0.034	0.2	0.09	0.051	0.048	0.125
SLC1A6	P48664	True	EAA4_HUMAN	Glutamate_byGLS_and_SLC1A6	CPI-CC0664821F8	ENSG00000105143	0.15	0.333	0.0	0.017	0.079	0.056	0.034	0.2	0.09	0.051	0.048	0.125
SLC1A6	P48664	True	EAA4_HUMAN	Glutamate_byGLS_and_SLC1A6	CPI-CC05B3DB330	ENSG00000105143	0.15	0.333	0.0	0.017	0.079	0.056	0.034	0.2	0.09	0.051	0.048	0.125
SLC1A6	P48664	True	EAA4_HUMAN	Glutamate_byGLS_and_SLC1A6	CPI-CC002EFE61E	ENSG00000105143	0.15	0.333	0.0	0.017	0.079	0.056	0.034	0.2	0.09	0.051	0.048	0.125
SLC1A6	P48664	True	EAA4_HUMAN	Glutamate_byGLS_and_SLC1A6	CPI-CS052714C89	ENSG00000105143	0.15	0.333	0.0	0.017	0.079	0.056	0.034	0.2	0.09	0.051	0.048	0.125
SLC1A6	P48664	True	EAA4_HUMAN	Glutamate_byGLS_and_SLC1A6	CPI-CS0CD4875F8	ENSG00000105143	0.15	0.333	0.0	0.017	0.079	0.056	0.034	0.2	0.09	0.051	0.048	0.125
SLC1A6	P48664	True	EAA4_HUMAN	Glutamate_byGLS_and_SLC1A6	CPI-CS0C43745D6	ENSG00000105143	0.15	0.333	0.0	0.017	0.079	0.056	0.034	0.2	0.09	0.051	0.048	0.125
SLC1A6	P48664	True	EAA4_HUMAN	Glutamate_byGLS_and_SLC1A6	CPI-CS07AF8702D	ENSG00000105143	0.15	0.333	0.0	0.017	0.079	0.056	0.034	0.2	0.09	0.051	0.048	0.125
SLC1A6	P48664	True	EAA4_HUMAN	Glutamate_byGLS_and_SLC1A6	CPI-CS0A5376E7A	ENSG00000105143	0.15	0.333	0.0	0.017	0.079	0.056	0.034	0.2	0.09	0.051	0.048	0.125
SLC1A6	P48664	True	EAA4_HUMAN	Glutamate_byGLS_and_SLC1A6	CPI-CS020F306DA	ENSG00000105143	0.15	0.333	0.0	0.017	0.079	0.056	0.034	0.2	0.09	0.051	0.048	0.125
SLC1A6	P48664	True	EAA4_HUMAN	Glutamate_byGLS_and_SLC1A6	CPI-CS07EF8D9C2	ENSG00000105143	0.15	0.333	0.0	0.017	0.079	0.056	0.034	0.2	0.09	0.051	0.048	0.125
SLC1A6	P48664	True	EAA4_HUMAN	Glutamate_byGLS_and_SLC1A6	CPI-CS08910752E	ENSG00000105143	0.15	0.333	0.0	0.017	0.079	0.056	0.034	0.2	0.09	0.051	0.048	0.125
SLC1A6	P48664	True	EAA4_HUMAN	Glutamate_byGLS2_and_SLC1A6	CPI-CS0C04EA74D	ENSG00000105143	0.024	0.0	0.0	0.0	0.013	0.016	0.01	0.0	0.0	0.0	0.0	0.014
SLC1A6	P48664	True	EAA4_HUMAN	Glutamate_byGLS2_and_SLC1A6	CPI-CS096A4BF1B	ENSG00000105143	0.024	0.0	0.0	0.0	0.013	0.016	0.01	0.0	0.0	0.0	0.0	0.014
SLC1A6	P48664	True	EAA4_HUMAN	Glutamate_byGLS2_and_SLC1A6	CPI-CS0F46608E1	ENSG00000105143	0.024	0.0	0.0	0.0	0.013	0.016	0.01	0.0	0.0	0.0	0.0	0.014
SLC1A6	P48664	True	EAA4_HUMAN	Glutamate_byGLS2_and_SLC1A6	CPI-CS013047C58	ENSG00000105143	0.024	0.0	0.0	0.0	0.013	0.016	0.01	0.0	0.0	0.0	0.0	0.014
SLC1A6	P48664	True	EAA4_HUMAN	Glutamate_byGLS2_and_SLC1A6	CPI-CS03EEE6D2D	ENSG00000105143	0.024	0.0	0.0	0.0	0.013	0.016	0.01	0.0	0.0	0.0	0.0	0.014
SLC1A6	P48664	True	EAA4_HUMAN	Glutamate_byGLS2_and_SLC1A6	CPI-CC01450B2FA	ENSG00000105143	0.024	0.0	0.0	0.0	0.013	0.016	0.01	0.0	0.0	0.0	0.0	0.014
SLC1A6	P48664	True	EAA4_HUMAN	Glutamate_byGLS2_and_SLC1A6	CPI-CC0C4BEF4C8	ENSG00000105143	0.024	0.0	0.0	0.0	0.013	0.016	0.01	0.0	0.0	0.0	0.0	0.014
SLC1A6	P48664	True	EAA4_HUMAN	Glutamate_byGLS2_and_SLC1A6	CPI-CS0D9BFD8AF	ENSG00000105143	0.024	0.0	0.0	0.0	0.013	0.016	0.01	0.0	0.0	0.0	0.0	0.014
SLC1A6	P48664	True	EAA4_HUMAN	Glutamate_byGLS2_and_SLC1A6	CPI-CC0ACDCA68F	ENSG00000105143	0.024	0.0	0.0	0.0	0.013	0.016	0.01	0.0	0.0	0.0	0.0	0.014
SLC1A6	P48664	True	EAA4_HUMAN	Glutamate_byGLS2_and_SLC1A6	CPI-CC0FF085B8B	ENSG00000105143	0.024	0.0	0.0	0.0	0.013	0.016	0.01	0.0	0.0	0.0	0.0	0.014
SLC1A6	P48664	True	EAA4_HUMAN	Glutamate_byGLS2_and_SLC1A6	CPI-CS0A195F101	ENSG00000105143	0.024	0.0	0.0	0.0	0.013	0.016	0.01	0.0	0.0	0.0	0.0	0.014
SLC1A6	P48664	True	EAA4_HUMAN	Glutamate_byGLS2_and_SLC1A6	CPI-CC00939F2D1	ENSG00000105143	0.024	0.0	0.0	0.0	0.013	0.016	0.01	0.0	0.0	0.0	0.0	0.014
SLC1A6	P48664	True	EAA4_HUMAN	Glutamate_byGLS2_and_SLC1A6	CPI-CC0567FF312	ENSG00000105143	0.024	0.0	0.0	0.0	0.013	0.016	0.01	0.0	0.0	0.0	0.0	0.014
SLC1A6	P48664	True	EAA4_HUMAN	Glutamate_byGLS2_and_SLC1A6	CPI-CC064FD0FE9	ENSG00000105143	0.024	0.0	0.0	0.0	0.013	0.016	0.01	0.0	0.0	0.0	0.0	0.014
SLC1A6	P48664	True	EAA4_HUMAN	Glutamate_byGLS2_and_SLC1A6	CPI-CC04A0FDD1C	ENSG00000105143	0.024	0.0	0.0	0.0	0.013	0.016	0.01	0.0	0.0	0.0	0.0	0.014
SLC1A6	P48664	True	EAA4_HUMAN	Glutamate_byGLS2_and_SLC1A6	CPI-CC00F5F0266	ENSG00000105143	0.024	0.0	0.0	0.0	0.013	0.016	0.01	0.0	0.0	0.0	0.0	0.014
SLC1A6	P48664	True	EAA4_HUMAN	Glutamate_byGLS2_and_SLC1A6	CPI-CC00BFD8B11	ENSG00000105143	0.024	0.0	0.0	0.0	0.013	0.016	0.01	0.0	0.0	0.0	0.0	0.014
SLC1A6	P48664	True	EAA4_HUMAN	Glutamate_byGLS2_and_SLC1A6	CPI-CS0C7C7DD02	ENSG00000105143	0.024	0.0	0.0	0.0	0.013	0.016	0.01	0.0	0.0	0.0	0.0	0.014
SLC1A6	P48664	True	EAA4_HUMAN	Glutamate_byGLS2_and_SLC1A6	CPI-CS0BC3D8A73	ENSG00000105143	0.024	0.0	0.0	0.0	0.013	0.016	0.01	0.0	0.0	0.0	0.0	0.014
SLC1A6	P48664	True	EAA4_HUMAN	Glutamate_byGLS2_and_SLC1A6	CPI-CS0554D19E3	ENSG00000105143	0.024	0.0	0.0	0.0	0.013	0.016	0.01	0.0	0.0	0.0	0.0	0.014
SLC1A6	P48664	True	EAA4_HUMAN	Glutamate_byGLS2_and_SLC1A6	CPI-CS0DB067721	ENSG00000105143	0.024	0.0	0.0	0.0	0.013	0.016	0.01	0.0	0.0	0.0	0.0	0.014
SLC1A6	P48664	True	EAA4_HUMAN	Glutamate_byGLS2_and_SLC1A6	CPI-CS0F106270D	ENSG00000105143	0.024	0.0	0.0	0.0	0.013	0.016	0.01	0.0	0.0	0.0	0.0	0.014
SLC1A6	P48664	True	EAA4_HUMAN	Glutamate_byGLS2_and_SLC1A6	CPI-CS0764E52B3	ENSG00000105143	0.024	0.0	0.0	0.0	0.013	0.016	0.01	0.0	0.0	0.0	0.0	0.014
SLC1A6	P48664	True	EAA4_HUMAN	Glutamate_byGLS2_and_SLC1A6	CPI-CS09E87611A	ENSG00000105143	0.024	0.0	0.0	0.0	0.013	0.016	0.01	0.0	0.0	0.0	0.0	0.014
SLC1A6	P48664	True	EAA4_HUMAN	Glutamate_byGLS2_and_SLC1A6	CPI-CS0270ABC42	ENSG00000105143	0.024	0.0	0.0	0.0	0.013	0.016	0.01	0.0	0.0	0.0	0.0	0.014
SLC1A7	O00341	True	EAA5_HUMAN	Glutamate_byGLS_and_SLC1A7	CPI-CS075A67A85	ENSG00000162383	0.006	0.333	0.0	0.0	0.114	0.048	0.006	0.0	0.0	0.01	0.0	0.0
SLC1A7	O00341	True	EAA5_HUMAN	Glutamate_byGLS_and_SLC1A7	CPI-CS033CD7688	ENSG00000162383	0.006	0.333	0.0	0.0	0.114	0.048	0.006	0.0	0.0	0.01	0.0	0.0
SLC1A7	O00341	True	EAA5_HUMAN	Glutamate_byGLS_and_SLC1A7	CPI-CS0785280EB	ENSG00000162383	0.006	0.333	0.0	0.0	0.114	0.048	0.006	0.0	0.0	0.01	0.0	0.0
SLC1A7	O00341	True	EAA5_HUMAN	Glutamate_byGLS_and_SLC1A7	CPI-CS03DC69BFC	ENSG00000162383	0.006	0.333	0.0	0.0	0.114	0.048	0.006	0.0	0.0	0.01	0.0	0.0
SLC1A7	O00341	True	EAA5_HUMAN	Glutamate_byGLS_and_SLC1A7	CPI-CS025FBADF2	ENSG00000162383	0.006	0.333	0.0	0.0	0.114	0.048	0.006	0.0	0.0	0.01	0.0	0.0
SLC1A7	O00341	True	EAA5_HUMAN	Glutamate_byGLS_and_SLC1A7	CPI-CC0A742EB85	ENSG00000162383	0.006	0.333	0.0	0.0	0.114	0.048	0.006	0.0	0.0	0.01	0.0	0.0
SLC1A7	O00341	True	EAA5_HUMAN	Glutamate_byGLS_and_SLC1A7	CPI-CC0BADC1C23	ENSG00000162383	0.006	0.333	0.0	0.0	0.114	0.048	0.006	0.0	0.0	0.01	0.0	0.0
SLC1A7	O00341	True	EAA5_HUMAN	Glutamate_byGLS_and_SLC1A7	CPI-CS0132B4C1D	ENSG00000162383	0.006	0.333	0.0	0.0	0.114	0.048	0.006	0.0	0.0	0.01	0.0	0.0
SLC1A7	O00341	True	EAA5_HUMAN	Glutamate_byGLS_and_SLC1A7	CPI-CC0E5063BA7	ENSG00000162383	0.006	0.333	0.0	0.0	0.114	0.048	0.006	0.0	0.0	0.01	0.0	0.0
SLC1A7	O00341	True	EAA5_HUMAN	Glutamate_byGLS_and_SLC1A7	CPI-CC0E7F3E3CE	ENSG00000162383	0.006	0.333	0.0	0.0	0.114	0.048	0.006	0.0	0.0	0.01	0.0	0.0
SLC1A7	O00341	True	EAA5_HUMAN	Glutamate_byGLS_and_SLC1A7	CPI-CS0A0633E77	ENSG00000162383	0.006	0.333	0.0	0.0	0.114	0.048	0.006	0.0	0.0	0.01	0.0	0.0
SLC1A7	O00341	True	EAA5_HUMAN	Glutamate_byGLS_and_SLC1A7	CPI-CC02AA64371	ENSG00000162383	0.006	0.333	0.0	0.0	0.114	0.048	0.006	0.0	0.0	0.01	0.0	0.0
SLC1A7	O00341	True	EAA5_HUMAN	Glutamate_byGLS_and_SLC1A7	CPI-CC0D9EE71E7	ENSG00000162383	0.006	0.333	0.0	0.0	0.114	0.048	0.006	0.0	0.0	0.01	0.0	0.0
SLC1A7	O00341	True	EAA5_HUMAN	Glutamate_byGLS_and_SLC1A7	CPI-CC095C752D3	ENSG00000162383	0.006	0.333	0.0	0.0	0.114	0.048	0.006	0.0	0.0	0.01	0.0	0.0
SLC1A7	O00341	True	EAA5_HUMAN	Glutamate_byGLS_and_SLC1A7	CPI-CC02CD61933	ENSG00000162383	0.006	0.333	0.0	0.0	0.114	0.048	0.006	0.0	0.0	0.01	0.0	0.0
SLC1A7	O00341	True	EAA5_HUMAN	Glutamate_byGLS_and_SLC1A7	CPI-CC0AD6F0571	ENSG00000162383	0.006	0.333	0.0	0.0	0.114	0.048	0.006	0.0	0.0	0.01	0.0	0.0
SLC1A7	O00341	True	EAA5_HUMAN	Glutamate_byGLS_and_SLC1A7	CPI-CC054692E80	ENSG00000162383	0.006	0.333	0.0	0.0	0.114	0.048	0.006	0.0	0.0	0.01	0.0	0.0
SLC1A7	O00341	True	EAA5_HUMAN	Glutamate_byGLS_and_SLC1A7	CPI-CS0F62789CF	ENSG00000162383	0.006	0.333	0.0	0.0	0.114	0.048	0.006	0.0	0.0	0.01	0.0	0.0
SLC1A7	O00341	True	EAA5_HUMAN	Glutamate_byGLS_and_SLC1A7	CPI-CS0CA04CA30	ENSG00000162383	0.006	0.333	0.0	0.0	0.114	0.048	0.006	0.0	0.0	0.01	0.0	0.0
SLC1A7	O00341	True	EAA5_HUMAN	Glutamate_byGLS_and_SLC1A7	CPI-CS0D67AEEF8	ENSG00000162383	0.006	0.333	0.0	0.0	0.114	0.048	0.006	0.0	0.0	0.01	0.0	0.0
SLC1A7	O00341	True	EAA5_HUMAN	Glutamate_byGLS_and_SLC1A7	CPI-CS0EF654316	ENSG00000162383	0.006	0.333	0.0	0.0	0.114	0.048	0.006	0.0	0.0	0.01	0.0	0.0
SLC1A7	O00341	True	EAA5_HUMAN	Glutamate_byGLS_and_SLC1A7	CPI-CS002ECD5B1	ENSG00000162383	0.006	0.333	0.0	0.0	0.114	0.048	0.006	0.0	0.0	0.01	0.0	0.0
SLC1A7	O00341	True	EAA5_HUMAN	Glutamate_byGLS_and_SLC1A7	CPI-CS070154D3B	ENSG00000162383	0.006	0.333	0.0	0.0	0.114	0.048	0.006	0.0	0.0	0.01	0.0	0.0
SLC1A7	O00341	True	EAA5_HUMAN	Glutamate_byGLS_and_SLC1A7	CPI-CS0F4C33641	ENSG00000162383	0.006	0.333	0.0	0.0	0.114	0.048	0.006	0.0	0.0	0.01	0.0	0.0
SLC1A7	O00341	True	EAA5_HUMAN	Glutamate_byGLS_and_SLC1A7	CPI-CS0279E4E92	ENSG00000162383	0.006	0.333	0.0	0.0	0.114	0.048	0.006	0.0	0.0	0.01	0.0	0.0
SLC1A7	O00341	True	EAA5_HUMAN	Glutamate_byGLS2_and_SLC1A7	CPI-CS03168613A	ENSG00000162383	0.006	0.0	0.0	0.0	0.013	0.016	0.006	0.0	0.0	0.0	0.0	0.0
SLC1A7	O00341	True	EAA5_HUMAN	Glutamate_byGLS2_and_SLC1A7	CPI-CS094923202	ENSG00000162383	0.006	0.0	0.0	0.0	0.013	0.016	0.006	0.0	0.0	0.0	0.0	0.0
SLC1A7	O00341	True	EAA5_HUMAN	Glutamate_byGLS2_and_SLC1A7	CPI-CS0141EF49C	ENSG00000162383	0.006	0.0	0.0	0.0	0.013	0.016	0.006	0.0	0.0	0.0	0.0	0.0
SLC1A7	O00341	True	EAA5_HUMAN	Glutamate_byGLS2_and_SLC1A7	CPI-CS0E9B87C01	ENSG00000162383	0.006	0.0	0.0	0.0	0.013	0.016	0.006	0.0	0.0	0.0	0.0	0.0
SLC1A7	O00341	True	EAA5_HUMAN	Glutamate_byGLS2_and_SLC1A7	CPI-CS0A2ACA19B	ENSG00000162383	0.006	0.0	0.0	0.0	0.013	0.016	0.006	0.0	0.0	0.0	0.0	0.0
SLC1A7	O00341	True	EAA5_HUMAN	Glutamate_byGLS2_and_SLC1A7	CPI-CC0B16C9C23	ENSG00000162383	0.006	0.0	0.0	0.0	0.013	0.016	0.006	0.0	0.0	0.0	0.0	0.0
SLC1A7	O00341	True	EAA5_HUMAN	Glutamate_byGLS2_and_SLC1A7	CPI-CC0EDF3084D	ENSG00000162383	0.006	0.0	0.0	0.0	0.013	0.016	0.006	0.0	0.0	0.0	0.0	0.0
SLC1A7	O00341	True	EAA5_HUMAN	Glutamate_byGLS2_and_SLC1A7	CPI-CS0AA5F0945	ENSG00000162383	0.006	0.0	0.0	0.0	0.013	0.016	0.006	0.0	0.0	0.0	0.0	0.0
SLC1A7	O00341	True	EAA5_HUMAN	Glutamate_byGLS2_and_SLC1A7	CPI-CC01CE8AC41	ENSG00000162383	0.006	0.0	0.0	0.0	0.013	0.016	0.006	0.0	0.0	0.0	0.0	0.0
SLC1A7	O00341	True	EAA5_HUMAN	Glutamate_byGLS2_and_SLC1A7	CPI-CC038267193	ENSG00000162383	0.006	0.0	0.0	0.0	0.013	0.016	0.006	0.0	0.0	0.0	0.0	0.0
SLC1A7	O00341	True	EAA5_HUMAN	Glutamate_byGLS2_and_SLC1A7	CPI-CS0687D7002	ENSG00000162383	0.006	0.0	0.0	0.0	0.013	0.016	0.006	0.0	0.0	0.0	0.0	0.0
SLC1A7	O00341	True	EAA5_HUMAN	Glutamate_byGLS2_and_SLC1A7	CPI-CC02227FA06	ENSG00000162383	0.006	0.0	0.0	0.0	0.013	0.016	0.006	0.0	0.0	0.0	0.0	0.0
SLC1A7	O00341	True	EAA5_HUMAN	Glutamate_byGLS2_and_SLC1A7	CPI-CC015FAF28E	ENSG00000162383	0.006	0.0	0.0	0.0	0.013	0.016	0.006	0.0	0.0	0.0	0.0	0.0
SLC1A7	O00341	True	EAA5_HUMAN	Glutamate_byGLS2_and_SLC1A7	CPI-CC068956044	ENSG00000162383	0.006	0.0	0.0	0.0	0.013	0.016	0.006	0.0	0.0	0.0	0.0	0.0
SLC1A7	O00341	True	EAA5_HUMAN	Glutamate_byGLS2_and_SLC1A7	CPI-CC02DBB58E9	ENSG00000162383	0.006	0.0	0.0	0.0	0.013	0.016	0.006	0.0	0.0	0.0	0.0	0.0
SLC1A7	O00341	True	EAA5_HUMAN	Glutamate_byGLS2_and_SLC1A7	CPI-CC0F83E11EB	ENSG00000162383	0.006	0.0	0.0	0.0	0.013	0.016	0.006	0.0	0.0	0.0	0.0	0.0
SLC1A7	O00341	True	EAA5_HUMAN	Glutamate_byGLS2_and_SLC1A7	CPI-CC0D299DB74	ENSG00000162383	0.006	0.0	0.0	0.0	0.013	0.016	0.006	0.0	0.0	0.0	0.0	0.0
SLC1A7	O00341	True	EAA5_HUMAN	Glutamate_byGLS2_and_SLC1A7	CPI-CS0AF8F897B	ENSG00000162383	0.006	0.0	0.0	0.0	0.013	0.016	0.006	0.0	0.0	0.0	0.0	0.0
SLC1A7	O00341	True	EAA5_HUMAN	Glutamate_byGLS2_and_SLC1A7	CPI-CS0E5972156	ENSG00000162383	0.006	0.0	0.0	0.0	0.013	0.016	0.006	0.0	0.0	0.0	0.0	0.0
SLC1A7	O00341	True	EAA5_HUMAN	Glutamate_byGLS2_and_SLC1A7	CPI-CS0F4182DEF	ENSG00000162383	0.006	0.0	0.0	0.0	0.013	0.016	0.006	0.0	0.0	0.0	0.0	0.0
SLC1A7	O00341	True	EAA5_HUMAN	Glutamate_byGLS2_and_SLC1A7	CPI-CS071CB03F7	ENSG00000162383	0.006	0.0	0.0	0.0	0.013	0.016	0.006	0.0	0.0	0.0	0.0	0.0
SLC1A7	O00341	True	EAA5_HUMAN	Glutamate_byGLS2_and_SLC1A7	CPI-CS03B7CB71D	ENSG00000162383	0.006	0.0	0.0	0.0	0.013	0.016	0.006	0.0	0.0	0.0	0.0	0.0
SLC1A7	O00341	True	EAA5_HUMAN	Glutamate_byGLS2_and_SLC1A7	CPI-CS03DC684EF	ENSG00000162383	0.006	0.0	0.0	0.0	0.013	0.016	0.006	0.0	0.0	0.0	0.0	0.0
SLC1A7	O00341	True	EAA5_HUMAN	Glutamate_byGLS2_and_SLC1A7	CPI-CS083EC4342	ENSG00000162383	0.006	0.0	0.0	0.0	0.013	0.016	0.006	0.0	0.0	0.0	0.0	0.0
SLC1A7	O00341	True	EAA5_HUMAN	Glutamate_byGLS2_and_SLC1A7	CPI-CS0180815DB	ENSG00000162383	0.006	0.0	0.0	0.0	0.013	0.016	0.006	0.0	0.0	0.0	0.0	0.0
GLS2	Q9UI32	True	GLSL_HUMAN	Glutamate_byGLS2_and_SLC17A7	CPI-CS0D1727332	ENSG00000135423	0.006	0.0	0.0	0.0	0.002	0.0	0.0	0.0	0.0	0.0	0.0	0.0
GLS2	Q9UI32	True	GLSL_HUMAN	Glutamate_byGLS2_and_SLC17A7	CPI-CS07CF0C9B9	ENSG00000135423	0.006	0.0	0.0	0.0	0.002	0.0	0.0	0.0	0.0	0.0	0.0	0.0
GLS2	Q9UI32	True	GLSL_HUMAN	Glutamate_byGLS2_and_SLC17A7	CPI-CS0FBD9A478	ENSG00000135423	0.006	0.0	0.0	0.0	0.002	0.0	0.0	0.0	0.0	0.0	0.0	0.0
GLS2	Q9UI32	True	GLSL_HUMAN	Glutamate_byGLS2_and_SLC17A7	CPI-CS08AE2D9A9	ENSG00000135423	0.006	0.0	0.0	0.0	0.002	0.0	0.0	0.0	0.0	0.0	0.0	0.0
GLS2	Q9UI32	True	GLSL_HUMAN	Glutamate_byGLS2_and_SLC17A7	CPI-CS0AB98CF4B	ENSG00000135423	0.006	0.0	0.0	0.0	0.002	0.0	0.0	0.0	0.0	0.0	0.0	0.0
GLS2	Q9UI32	True	GLSL_HUMAN	Glutamate_byGLS2_and_SLC17A7	CPI-CC047030A36	ENSG00000135423	0.006	0.0	0.0	0.0	0.002	0.0	0.0	0.0	0.0	0.0	0.0	0.0
GLS2	Q9UI32	True	GLSL_HUMAN	Glutamate_byGLS2_and_SLC17A7	CPI-CC0145A96BC	ENSG00000135423	0.006	0.0	0.0	0.0	0.002	0.0	0.0	0.0	0.0	0.0	0.0	0.0
GLS2	Q9UI32	True	GLSL_HUMAN	Glutamate_byGLS2_and_SLC17A7	CPI-CS0940331BF	ENSG00000135423	0.006	0.0	0.0	0.0	0.002	0.0	0.0	0.0	0.0	0.0	0.0	0.0
GLS2	Q9UI32	True	GLSL_HUMAN	Glutamate_byGLS2_and_SLC17A7	CPI-CC032282108	ENSG00000135423	0.006	0.0	0.0	0.0	0.002	0.0	0.0	0.0	0.0	0.0	0.0	0.0
GLS2	Q9UI32	True	GLSL_HUMAN	Glutamate_byGLS2_and_SLC17A7	CPI-CC08CAFBA94	ENSG00000135423	0.006	0.0	0.0	0.0	0.002	0.0	0.0	0.0	0.0	0.0	0.0	0.0
GLS2	Q9UI32	True	GLSL_HUMAN	Glutamate_byGLS2_and_SLC17A7	CPI-CS0D1DC5DFD	ENSG00000135423	0.006	0.0	0.0	0.0	0.002	0.0	0.0	0.0	0.0	0.0	0.0	0.0
GLS2	Q9UI32	True	GLSL_HUMAN	Glutamate_byGLS2_and_SLC17A7	CPI-CC00FD66B07	ENSG00000135423	0.006	0.0	0.0	0.0	0.002	0.0	0.0	0.0	0.0	0.0	0.0	0.0
GLS2	Q9UI32	True	GLSL_HUMAN	Glutamate_byGLS2_and_SLC17A7	CPI-CC032B985F7	ENSG00000135423	0.006	0.0	0.0	0.0	0.002	0.0	0.0	0.0	0.0	0.0	0.0	0.0
GLS2	Q9UI32	True	GLSL_HUMAN	Glutamate_byGLS2_and_SLC17A7	CPI-CC0FE97618B	ENSG00000135423	0.006	0.0	0.0	0.0	0.002	0.0	0.0	0.0	0.0	0.0	0.0	0.0
GLS2	Q9UI32	True	GLSL_HUMAN	Glutamate_byGLS2_and_SLC17A7	CPI-CC0B845D70B	ENSG00000135423	0.006	0.0	0.0	0.0	0.002	0.0	0.0	0.0	0.0	0.0	0.0	0.0
GLS2	Q9UI32	True	GLSL_HUMAN	Glutamate_byGLS2_and_SLC17A7	CPI-CC0F0E50ABC	ENSG00000135423	0.006	0.0	0.0	0.0	0.002	0.0	0.0	0.0	0.0	0.0	0.0	0.0
GLS2	Q9UI32	True	GLSL_HUMAN	Glutamate_byGLS2_and_SLC17A7	CPI-CC0AA96E404	ENSG00000135423	0.006	0.0	0.0	0.0	0.002	0.0	0.0	0.0	0.0	0.0	0.0	0.0
GLS2	Q9UI32	True	GLSL_HUMAN	Glutamate_byGLS2_and_SLC17A7	CPI-CS059F4ED23	ENSG00000135423	0.006	0.0	0.0	0.0	0.002	0.0	0.0	0.0	0.0	0.0	0.0	0.0
GLS2	Q9UI32	True	GLSL_HUMAN	Glutamate_byGLS2_and_SLC17A7	CPI-CS0EC77FC9C	ENSG00000135423	0.006	0.0	0.0	0.0	0.002	0.0	0.0	0.0	0.0	0.0	0.0	0.0
GLS2	Q9UI32	True	GLSL_HUMAN	Glutamate_byGLS2_and_SLC17A7	CPI-CS0AE7F1FB9	ENSG00000135423	0.006	0.0	0.0	0.0	0.002	0.0	0.0	0.0	0.0	0.0	0.0	0.0
GLS2	Q9UI32	True	GLSL_HUMAN	Glutamate_byGLS2_and_SLC17A7	CPI-CS09CFDCF78	ENSG00000135423	0.006	0.0	0.0	0.0	0.002	0.0	0.0	0.0	0.0	0.0	0.0	0.0
GLS2	Q9UI32	True	GLSL_HUMAN	Glutamate_byGLS2_and_SLC17A7	CPI-CS0BA5C6CCB	ENSG00000135423	0.006	0.0	0.0	0.0	0.002	0.0	0.0	0.0	0.0	0.0	0.0	0.0
GLS2	Q9UI32	True	GLSL_HUMAN	Glutamate_byGLS2_and_SLC17A7	CPI-CS0EC6271ED	ENSG00000135423	0.006	0.0	0.0	0.0	0.002	0.0	0.0	0.0	0.0	0.0	0.0	0.0
GLS2	Q9UI32	True	GLSL_HUMAN	Glutamate_byGLS2_and_SLC17A7	CPI-CS004BB0890	ENSG00000135423	0.006	0.0	0.0	0.0	0.002	0.0	0.0	0.0	0.0	0.0	0.0	0.0
GLS2	Q9UI32	True	GLSL_HUMAN	Glutamate_byGLS2_and_SLC17A7	CPI-CS00A95D069	ENSG00000135423	0.006	0.0	0.0	0.0	0.002	0.0	0.0	0.0	0.0	0.0	0.0	0.0
GLS2	Q9UI32	True	GLSL_HUMAN	Glutamate_byGLS2_and_SLC17A8	CPI-CS0B9399ADE	ENSG00000135423	0.0	0.0	0.0	0.0	0.0	0.0	0.002	0.0	0.0	0.0	0.0	0.0
GLS2	Q9UI32	True	GLSL_HUMAN	Glutamate_byGLS2_and_SLC17A8	CPI-CS037E61225	ENSG00000135423	0.0	0.0	0.0	0.0	0.0	0.0	0.002	0.0	0.0	0.0	0.0	0.0
GLS2	Q9UI32	True	GLSL_HUMAN	Glutamate_byGLS2_and_SLC17A8	CPI-CS071E7684F	ENSG00000135423	0.0	0.0	0.0	0.0	0.0	0.0	0.002	0.0	0.0	0.0	0.0	0.0
GLS2	Q9UI32	True	GLSL_HUMAN	Glutamate_byGLS2_and_SLC17A8	CPI-CS07CDBB858	ENSG00000135423	0.0	0.0	0.0	0.0	0.0	0.0	0.002	0.0	0.0	0.0	0.0	0.0
GLS2	Q9UI32	True	GLSL_HUMAN	Glutamate_byGLS2_and_SLC17A8	CPI-CS00271E4F9	ENSG00000135423	0.0	0.0	0.0	0.0	0.0	0.0	0.002	0.0	0.0	0.0	0.0	0.0
GLS2	Q9UI32	True	GLSL_HUMAN	Glutamate_byGLS2_and_SLC17A8	CPI-CC01ABA8B9E	ENSG00000135423	0.0	0.0	0.0	0.0	0.0	0.0	0.002	0.0	0.0	0.0	0.0	0.0
GLS2	Q9UI32	True	GLSL_HUMAN	Glutamate_byGLS2_and_SLC17A8	CPI-CC0212DA3AE	ENSG00000135423	0.0	0.0	0.0	0.0	0.0	0.0	0.002	0.0	0.0	0.0	0.0	0.0
GLS2	Q9UI32	True	GLSL_HUMAN	Glutamate_byGLS2_and_SLC17A8	CPI-CS0C7259F7C	ENSG00000135423	0.0	0.0	0.0	0.0	0.0	0.0	0.002	0.0	0.0	0.0	0.0	0.0
GLS2	Q9UI32	True	GLSL_HUMAN	Glutamate_byGLS2_and_SLC17A8	CPI-CC02F47F87C	ENSG00000135423	0.0	0.0	0.0	0.0	0.0	0.0	0.002	0.0	0.0	0.0	0.0	0.0
GLS2	Q9UI32	True	GLSL_HUMAN	Glutamate_byGLS2_and_SLC17A8	CPI-CC0D4DB34E9	ENSG00000135423	0.0	0.0	0.0	0.0	0.0	0.0	0.002	0.0	0.0	0.0	0.0	0.0
GLS2	Q9UI32	True	GLSL_HUMAN	Glutamate_byGLS2_and_SLC17A8	CPI-CS0AB128395	ENSG00000135423	0.0	0.0	0.0	0.0	0.0	0.0	0.002	0.0	0.0	0.0	0.0	0.0
GLS2	Q9UI32	True	GLSL_HUMAN	Glutamate_byGLS2_and_SLC17A8	CPI-CC0E019A0C0	ENSG00000135423	0.0	0.0	0.0	0.0	0.0	0.0	0.002	0.0	0.0	0.0	0.0	0.0
GLS2	Q9UI32	True	GLSL_HUMAN	Glutamate_byGLS2_and_SLC17A8	CPI-CC08537FF5B	ENSG00000135423	0.0	0.0	0.0	0.0	0.0	0.0	0.002	0.0	0.0	0.0	0.0	0.0
GLS2	Q9UI32	True	GLSL_HUMAN	Glutamate_byGLS2_and_SLC17A8	CPI-CC033072405	ENSG00000135423	0.0	0.0	0.0	0.0	0.0	0.0	0.002	0.0	0.0	0.0	0.0	0.0
GLS2	Q9UI32	True	GLSL_HUMAN	Glutamate_byGLS2_and_SLC17A8	CPI-CC084ABBDE8	ENSG00000135423	0.0	0.0	0.0	0.0	0.0	0.0	0.002	0.0	0.0	0.0	0.0	0.0
GLS2	Q9UI32	True	GLSL_HUMAN	Glutamate_byGLS2_and_SLC17A8	CPI-CC00A4CC26C	ENSG00000135423	0.0	0.0	0.0	0.0	0.0	0.0	0.002	0.0	0.0	0.0	0.0	0.0
GLS2	Q9UI32	True	GLSL_HUMAN	Glutamate_byGLS2_and_SLC17A8	CPI-CC02D7E1CD1	ENSG00000135423	0.0	0.0	0.0	0.0	0.0	0.0	0.002	0.0	0.0	0.0	0.0	0.0
GLS2	Q9UI32	True	GLSL_HUMAN	Glutamate_byGLS2_and_SLC17A8	CPI-CS0416CB0F5	ENSG00000135423	0.0	0.0	0.0	0.0	0.0	0.0	0.002	0.0	0.0	0.0	0.0	0.0
GLS2	Q9UI32	True	GLSL_HUMAN	Glutamate_byGLS2_and_SLC17A8	CPI-CS090CDDA91	ENSG00000135423	0.0	0.0	0.0	0.0	0.0	0.0	0.002	0.0	0.0	0.0	0.0	0.0
GLS2	Q9UI32	True	GLSL_HUMAN	Glutamate_byGLS2_and_SLC17A8	CPI-CS0A5B00FEC	ENSG00000135423	0.0	0.0	0.0	0.0	0.0	0.0	0.002	0.0	0.0	0.0	0.0	0.0
GLS2	Q9UI32	True	GLSL_HUMAN	Glutamate_byGLS2_and_SLC17A8	CPI-CS00323BD9A	ENSG00000135423	0.0	0.0	0.0	0.0	0.0	0.0	0.002	0.0	0.0	0.0	0.0	0.0
GLS2	Q9UI32	True	GLSL_HUMAN	Glutamate_byGLS2_and_SLC17A8	CPI-CS0A5C5F9DF	ENSG00000135423	0.0	0.0	0.0	0.0	0.0	0.0	0.002	0.0	0.0	0.0	0.0	0.0
GLS2	Q9UI32	True	GLSL_HUMAN	Glutamate_byGLS2_and_SLC17A8	CPI-CS0B8F51188	ENSG00000135423	0.0	0.0	0.0	0.0	0.0	0.0	0.002	0.0	0.0	0.0	0.0	0.0
GLS2	Q9UI32	True	GLSL_HUMAN	Glutamate_byGLS2_and_SLC17A8	CPI-CS00B734C46	ENSG00000135423	0.0	0.0	0.0	0.0	0.0	0.0	0.002	0.0	0.0	0.0	0.0	0.0
GLS2	Q9UI32	True	GLSL_HUMAN	Glutamate_byGLS2_and_SLC17A8	CPI-CS01BC2C4FF	ENSG00000135423	0.0	0.0	0.0	0.0	0.0	0.0	0.002	0.0	0.0	0.0	0.0	0.0
GLS2	Q9UI32	True	GLSL_HUMAN	Glutamate_byGLS2_and_SLC1A1	CPI-CS0933776AC	ENSG00000135423	0.024	0.0	0.0	0.0	0.013	0.016	0.01	0.0	0.0	0.0	0.0	0.014
GLS2	Q9UI32	True	GLSL_HUMAN	Glutamate_byGLS2_and_SLC1A1	CPI-CS0E5DBD27E	ENSG00000135423	0.024	0.0	0.0	0.0	0.013	0.016	0.01	0.0	0.0	0.0	0.0	0.014
GLS2	Q9UI32	True	GLSL_HUMAN	Glutamate_byGLS2_and_SLC1A1	CPI-CS0899E9304	ENSG00000135423	0.024	0.0	0.0	0.0	0.013	0.016	0.01	0.0	0.0	0.0	0.0	0.014
GLS2	Q9UI32	True	GLSL_HUMAN	Glutamate_byGLS2_and_SLC1A1	CPI-CS06451E34A	ENSG00000135423	0.024	0.0	0.0	0.0	0.013	0.016	0.01	0.0	0.0	0.0	0.0	0.014
GLS2	Q9UI32	True	GLSL_HUMAN	Glutamate_byGLS2_and_SLC1A1	CPI-CS0DD8D3E0E	ENSG00000135423	0.024	0.0	0.0	0.0	0.013	0.016	0.01	0.0	0.0	0.0	0.0	0.014
GLS2	Q9UI32	True	GLSL_HUMAN	Glutamate_byGLS2_and_SLC1A1	CPI-CC007CF847B	ENSG00000135423	0.024	0.0	0.0	0.0	0.013	0.016	0.01	0.0	0.0	0.0	0.0	0.014
GLS2	Q9UI32	True	GLSL_HUMAN	Glutamate_byGLS2_and_SLC1A1	CPI-CC08EE84AE8	ENSG00000135423	0.024	0.0	0.0	0.0	0.013	0.016	0.01	0.0	0.0	0.0	0.0	0.014
GLS2	Q9UI32	True	GLSL_HUMAN	Glutamate_byGLS2_and_SLC1A1	CPI-CS048A34709	ENSG00000135423	0.024	0.0	0.0	0.0	0.013	0.016	0.01	0.0	0.0	0.0	0.0	0.014
GLS2	Q9UI32	True	GLSL_HUMAN	Glutamate_byGLS2_and_SLC1A1	CPI-CC05A802EBC	ENSG00000135423	0.024	0.0	0.0	0.0	0.013	0.016	0.01	0.0	0.0	0.0	0.0	0.014
GLS2	Q9UI32	True	GLSL_HUMAN	Glutamate_byGLS2_and_SLC1A1	CPI-CC086C2B918	ENSG00000135423	0.024	0.0	0.0	0.0	0.013	0.016	0.01	0.0	0.0	0.0	0.0	0.014
GLS2	Q9UI32	True	GLSL_HUMAN	Glutamate_byGLS2_and_SLC1A1	CPI-CS01D65FEFD	ENSG00000135423	0.024	0.0	0.0	0.0	0.013	0.016	0.01	0.0	0.0	0.0	0.0	0.014
GLS2	Q9UI32	True	GLSL_HUMAN	Glutamate_byGLS2_and_SLC1A1	CPI-CC0160048A0	ENSG00000135423	0.024	0.0	0.0	0.0	0.013	0.016	0.01	0.0	0.0	0.0	0.0	0.014
GLS2	Q9UI32	True	GLSL_HUMAN	Glutamate_byGLS2_and_SLC1A1	CPI-CC0E8B3C37F	ENSG00000135423	0.024	0.0	0.0	0.0	0.013	0.016	0.01	0.0	0.0	0.0	0.0	0.014
GLS2	Q9UI32	True	GLSL_HUMAN	Glutamate_byGLS2_and_SLC1A1	CPI-CC072B222EE	ENSG00000135423	0.024	0.0	0.0	0.0	0.013	0.016	0.01	0.0	0.0	0.0	0.0	0.014
GLS2	Q9UI32	True	GLSL_HUMAN	Glutamate_byGLS2_and_SLC1A1	CPI-CC01F565028	ENSG00000135423	0.024	0.0	0.0	0.0	0.013	0.016	0.01	0.0	0.0	0.0	0.0	0.014
GLS2	Q9UI32	True	GLSL_HUMAN	Glutamate_byGLS2_and_SLC1A1	CPI-CC01F8CA118	ENSG00000135423	0.024	0.0	0.0	0.0	0.013	0.016	0.01	0.0	0.0	0.0	0.0	0.014
GLS2	Q9UI32	True	GLSL_HUMAN	Glutamate_byGLS2_and_SLC1A1	CPI-CC07C08B2DE	ENSG00000135423	0.024	0.0	0.0	0.0	0.013	0.016	0.01	0.0	0.0	0.0	0.0	0.014
GLS2	Q9UI32	True	GLSL_HUMAN	Glutamate_byGLS2_and_SLC1A1	CPI-CS089C871BA	ENSG00000135423	0.024	0.0	0.0	0.0	0.013	0.016	0.01	0.0	0.0	0.0	0.0	0.014
GLS2	Q9UI32	True	GLSL_HUMAN	Glutamate_byGLS2_and_SLC1A1	CPI-CS0286AF8D6	ENSG00000135423	0.024	0.0	0.0	0.0	0.013	0.016	0.01	0.0	0.0	0.0	0.0	0.014
GLS2	Q9UI32	True	GLSL_HUMAN	Glutamate_byGLS2_and_SLC1A1	CPI-CS081D8412E	ENSG00000135423	0.024	0.0	0.0	0.0	0.013	0.016	0.01	0.0	0.0	0.0	0.0	0.014
GLS2	Q9UI32	True	GLSL_HUMAN	Glutamate_byGLS2_and_SLC1A1	CPI-CS0041BE443	ENSG00000135423	0.024	0.0	0.0	0.0	0.013	0.016	0.01	0.0	0.0	0.0	0.0	0.014
GLS2	Q9UI32	True	GLSL_HUMAN	Glutamate_byGLS2_and_SLC1A1	CPI-CS05B11F2F4	ENSG00000135423	0.024	0.0	0.0	0.0	0.013	0.016	0.01	0.0	0.0	0.0	0.0	0.014
GLS2	Q9UI32	True	GLSL_HUMAN	Glutamate_byGLS2_and_SLC1A1	CPI-CS05610B89F	ENSG00000135423	0.024	0.0	0.0	0.0	0.013	0.016	0.01	0.0	0.0	0.0	0.0	0.014
GLS2	Q9UI32	True	GLSL_HUMAN	Glutamate_byGLS2_and_SLC1A1	CPI-CS00061350E	ENSG00000135423	0.024	0.0	0.0	0.0	0.013	0.016	0.01	0.0	0.0	0.0	0.0	0.014
GLS2	Q9UI32	True	GLSL_HUMAN	Glutamate_byGLS2_and_SLC1A1	CPI-CS0A14FBC54	ENSG00000135423	0.024	0.0	0.0	0.0	0.013	0.016	0.01	0.0	0.0	0.0	0.0	0.014
GLS2	Q9UI32	True	GLSL_HUMAN	Glutamate_byGLS2_and_SLC1A2	CPI-CS084C627C7	ENSG00000135423	0.006	0.0	0.0	0.0	0.002	0.0	0.01	0.0	0.0	0.0	0.0	0.01
GLS2	Q9UI32	True	GLSL_HUMAN	Glutamate_byGLS2_and_SLC1A2	CPI-CS07040A8BB	ENSG00000135423	0.006	0.0	0.0	0.0	0.002	0.0	0.01	0.0	0.0	0.0	0.0	0.01
GLS2	Q9UI32	True	GLSL_HUMAN	Glutamate_byGLS2_and_SLC1A2	CPI-CS0B607E7E2	ENSG00000135423	0.006	0.0	0.0	0.0	0.002	0.0	0.01	0.0	0.0	0.0	0.0	0.01
GLS2	Q9UI32	True	GLSL_HUMAN	Glutamate_byGLS2_and_SLC1A2	CPI-CS0CC3AA145	ENSG00000135423	0.006	0.0	0.0	0.0	0.002	0.0	0.01	0.0	0.0	0.0	0.0	0.01
GLS2	Q9UI32	True	GLSL_HUMAN	Glutamate_byGLS2_and_SLC1A2	CPI-CS04F05F7CF	ENSG00000135423	0.006	0.0	0.0	0.0	0.002	0.0	0.01	0.0	0.0	0.0	0.0	0.01
GLS2	Q9UI32	True	GLSL_HUMAN	Glutamate_byGLS2_and_SLC1A2	CPI-CC05BFEA73C	ENSG00000135423	0.006	0.0	0.0	0.0	0.002	0.0	0.01	0.0	0.0	0.0	0.0	0.01
GLS2	Q9UI32	True	GLSL_HUMAN	Glutamate_byGLS2_and_SLC1A2	CPI-CC0DC1D35A7	ENSG00000135423	0.006	0.0	0.0	0.0	0.002	0.0	0.01	0.0	0.0	0.0	0.0	0.01
GLS2	Q9UI32	True	GLSL_HUMAN	Glutamate_byGLS2_and_SLC1A2	CPI-CS01E5ABF3E	ENSG00000135423	0.006	0.0	0.0	0.0	0.002	0.0	0.01	0.0	0.0	0.0	0.0	0.01
GLS2	Q9UI32	True	GLSL_HUMAN	Glutamate_byGLS2_and_SLC1A2	CPI-CC0D4DE23C7	ENSG00000135423	0.006	0.0	0.0	0.0	0.002	0.0	0.01	0.0	0.0	0.0	0.0	0.01
GLS2	Q9UI32	True	GLSL_HUMAN	Glutamate_byGLS2_and_SLC1A2	CPI-CC0B810B839	ENSG00000135423	0.006	0.0	0.0	0.0	0.002	0.0	0.01	0.0	0.0	0.0	0.0	0.01
GLS2	Q9UI32	True	GLSL_HUMAN	Glutamate_byGLS2_and_SLC1A2	CPI-CS053847508	ENSG00000135423	0.006	0.0	0.0	0.0	0.002	0.0	0.01	0.0	0.0	0.0	0.0	0.01
GLS2	Q9UI32	True	GLSL_HUMAN	Glutamate_byGLS2_and_SLC1A2	CPI-CC0B6964744	ENSG00000135423	0.006	0.0	0.0	0.0	0.002	0.0	0.01	0.0	0.0	0.0	0.0	0.01
GLS2	Q9UI32	True	GLSL_HUMAN	Glutamate_byGLS2_and_SLC1A2	CPI-CC0E3F34DEF	ENSG00000135423	0.006	0.0	0.0	0.0	0.002	0.0	0.01	0.0	0.0	0.0	0.0	0.01
GLS2	Q9UI32	True	GLSL_HUMAN	Glutamate_byGLS2_and_SLC1A2	CPI-CC0DE59E92B	ENSG00000135423	0.006	0.0	0.0	0.0	0.002	0.0	0.01	0.0	0.0	0.0	0.0	0.01
GLS2	Q9UI32	True	GLSL_HUMAN	Glutamate_byGLS2_and_SLC1A2	CPI-CC0C109D7DD	ENSG00000135423	0.006	0.0	0.0	0.0	0.002	0.0	0.01	0.0	0.0	0.0	0.0	0.01
GLS2	Q9UI32	True	GLSL_HUMAN	Glutamate_byGLS2_and_SLC1A2	CPI-CC0AC55FB5B	ENSG00000135423	0.006	0.0	0.0	0.0	0.002	0.0	0.01	0.0	0.0	0.0	0.0	0.01
GLS2	Q9UI32	True	GLSL_HUMAN	Glutamate_byGLS2_and_SLC1A2	CPI-CC017AB6A86	ENSG00000135423	0.006	0.0	0.0	0.0	0.002	0.0	0.01	0.0	0.0	0.0	0.0	0.01
GLS2	Q9UI32	True	GLSL_HUMAN	Glutamate_byGLS2_and_SLC1A2	CPI-CS070B19B57	ENSG00000135423	0.006	0.0	0.0	0.0	0.002	0.0	0.01	0.0	0.0	0.0	0.0	0.01
GLS2	Q9UI32	True	GLSL_HUMAN	Glutamate_byGLS2_and_SLC1A2	CPI-CS0916EF39D	ENSG00000135423	0.006	0.0	0.0	0.0	0.002	0.0	0.01	0.0	0.0	0.0	0.0	0.01
GLS2	Q9UI32	True	GLSL_HUMAN	Glutamate_byGLS2_and_SLC1A2	CPI-CS01E5D0183	ENSG00000135423	0.006	0.0	0.0	0.0	0.002	0.0	0.01	0.0	0.0	0.0	0.0	0.01
GLS2	Q9UI32	True	GLSL_HUMAN	Glutamate_byGLS2_and_SLC1A2	CPI-CS0D7A1419D	ENSG00000135423	0.006	0.0	0.0	0.0	0.002	0.0	0.01	0.0	0.0	0.0	0.0	0.01
GLS2	Q9UI32	True	GLSL_HUMAN	Glutamate_byGLS2_and_SLC1A2	CPI-CS06CD4A71F	ENSG00000135423	0.006	0.0	0.0	0.0	0.002	0.0	0.01	0.0	0.0	0.0	0.0	0.01
GLS2	Q9UI32	True	GLSL_HUMAN	Glutamate_byGLS2_and_SLC1A2	CPI-CS055AEE574	ENSG00000135423	0.006	0.0	0.0	0.0	0.002	0.0	0.01	0.0	0.0	0.0	0.0	0.01
GLS2	Q9UI32	True	GLSL_HUMAN	Glutamate_byGLS2_and_SLC1A2	CPI-CS0975DD44D	ENSG00000135423	0.006	0.0	0.0	0.0	0.002	0.0	0.01	0.0	0.0	0.0	0.0	0.01
GLS2	Q9UI32	True	GLSL_HUMAN	Glutamate_byGLS2_and_SLC1A2	CPI-CS0A2EDD507	ENSG00000135423	0.006	0.0	0.0	0.0	0.002	0.0	0.01	0.0	0.0	0.0	0.0	0.01
GLS2	Q9UI32	True	GLSL_HUMAN	Glutamate_byGLS2_and_SLC1A3	CPI-CS02435169C	ENSG00000135423	0.024	0.0	0.0	0.0	0.013	0.016	0.01	0.0	0.0	0.0	0.0	0.014
GLS2	Q9UI32	True	GLSL_HUMAN	Glutamate_byGLS2_and_SLC1A3	CPI-CS0D028DAA4	ENSG00000135423	0.024	0.0	0.0	0.0	0.013	0.016	0.01	0.0	0.0	0.0	0.0	0.014
GLS2	Q9UI32	True	GLSL_HUMAN	Glutamate_byGLS2_and_SLC1A3	CPI-CS008389A89	ENSG00000135423	0.024	0.0	0.0	0.0	0.013	0.016	0.01	0.0	0.0	0.0	0.0	0.014
GLS2	Q9UI32	True	GLSL_HUMAN	Glutamate_byGLS2_and_SLC1A3	CPI-CS0B4B01B4B	ENSG00000135423	0.024	0.0	0.0	0.0	0.013	0.016	0.01	0.0	0.0	0.0	0.0	0.014
GLS2	Q9UI32	True	GLSL_HUMAN	Glutamate_byGLS2_and_SLC1A3	CPI-CS0484FC19B	ENSG00000135423	0.024	0.0	0.0	0.0	0.013	0.016	0.01	0.0	0.0	0.0	0.0	0.014
GLS2	Q9UI32	True	GLSL_HUMAN	Glutamate_byGLS2_and_SLC1A3	CPI-CC07909859C	ENSG00000135423	0.024	0.0	0.0	0.0	0.013	0.016	0.01	0.0	0.0	0.0	0.0	0.014
GLS2	Q9UI32	True	GLSL_HUMAN	Glutamate_byGLS2_and_SLC1A3	CPI-CC0A8308C2C	ENSG00000135423	0.024	0.0	0.0	0.0	0.013	0.016	0.01	0.0	0.0	0.0	0.0	0.014
GLS2	Q9UI32	True	GLSL_HUMAN	Glutamate_byGLS2_and_SLC1A3	CPI-CS00E19754C	ENSG00000135423	0.024	0.0	0.0	0.0	0.013	0.016	0.01	0.0	0.0	0.0	0.0	0.014
GLS2	Q9UI32	True	GLSL_HUMAN	Glutamate_byGLS2_and_SLC1A3	CPI-CC00CFD9E84	ENSG00000135423	0.024	0.0	0.0	0.0	0.013	0.016	0.01	0.0	0.0	0.0	0.0	0.014
GLS2	Q9UI32	True	GLSL_HUMAN	Glutamate_byGLS2_and_SLC1A3	CPI-CC0B415175C	ENSG00000135423	0.024	0.0	0.0	0.0	0.013	0.016	0.01	0.0	0.0	0.0	0.0	0.014
GLS2	Q9UI32	True	GLSL_HUMAN	Glutamate_byGLS2_and_SLC1A3	CPI-CS06F474F5A	ENSG00000135423	0.024	0.0	0.0	0.0	0.013	0.016	0.01	0.0	0.0	0.0	0.0	0.014
GLS2	Q9UI32	True	GLSL_HUMAN	Glutamate_byGLS2_and_SLC1A3	CPI-CC0C33FB78E	ENSG00000135423	0.024	0.0	0.0	0.0	0.013	0.016	0.01	0.0	0.0	0.0	0.0	0.014
GLS2	Q9UI32	True	GLSL_HUMAN	Glutamate_byGLS2_and_SLC1A3	CPI-CC00605BE5F	ENSG00000135423	0.024	0.0	0.0	0.0	0.013	0.016	0.01	0.0	0.0	0.0	0.0	0.014
GLS2	Q9UI32	True	GLSL_HUMAN	Glutamate_byGLS2_and_SLC1A3	CPI-CC01CD69B71	ENSG00000135423	0.024	0.0	0.0	0.0	0.013	0.016	0.01	0.0	0.0	0.0	0.0	0.014
GLS2	Q9UI32	True	GLSL_HUMAN	Glutamate_byGLS2_and_SLC1A3	CPI-CC09EB70913	ENSG00000135423	0.024	0.0	0.0	0.0	0.013	0.016	0.01	0.0	0.0	0.0	0.0	0.014
GLS2	Q9UI32	True	GLSL_HUMAN	Glutamate_byGLS2_and_SLC1A3	CPI-CC0BB3C6CB3	ENSG00000135423	0.024	0.0	0.0	0.0	0.013	0.016	0.01	0.0	0.0	0.0	0.0	0.014
GLS2	Q9UI32	True	GLSL_HUMAN	Glutamate_byGLS2_and_SLC1A3	CPI-CC01E49D97E	ENSG00000135423	0.024	0.0	0.0	0.0	0.013	0.016	0.01	0.0	0.0	0.0	0.0	0.014
GLS2	Q9UI32	True	GLSL_HUMAN	Glutamate_byGLS2_and_SLC1A3	CPI-CS09CF4D275	ENSG00000135423	0.024	0.0	0.0	0.0	0.013	0.016	0.01	0.0	0.0	0.0	0.0	0.014
GLS2	Q9UI32	True	GLSL_HUMAN	Glutamate_byGLS2_and_SLC1A3	CPI-CS07C63C8BC	ENSG00000135423	0.024	0.0	0.0	0.0	0.013	0.016	0.01	0.0	0.0	0.0	0.0	0.014
GLS2	Q9UI32	True	GLSL_HUMAN	Glutamate_byGLS2_and_SLC1A3	CPI-CS05D1E58B4	ENSG00000135423	0.024	0.0	0.0	0.0	0.013	0.016	0.01	0.0	0.0	0.0	0.0	0.014
GLS2	Q9UI32	True	GLSL_HUMAN	Glutamate_byGLS2_and_SLC1A3	CPI-CS0591372DE	ENSG00000135423	0.024	0.0	0.0	0.0	0.013	0.016	0.01	0.0	0.0	0.0	0.0	0.014
GLS2	Q9UI32	True	GLSL_HUMAN	Glutamate_byGLS2_and_SLC1A3	CPI-CS03D684E7D	ENSG00000135423	0.024	0.0	0.0	0.0	0.013	0.016	0.01	0.0	0.0	0.0	0.0	0.014
GLS2	Q9UI32	True	GLSL_HUMAN	Glutamate_byGLS2_and_SLC1A3	CPI-CS09698412B	ENSG00000135423	0.024	0.0	0.0	0.0	0.013	0.016	0.01	0.0	0.0	0.0	0.0	0.014
GLS2	Q9UI32	True	GLSL_HUMAN	Glutamate_byGLS2_and_SLC1A3	CPI-CS0EFE72F4B	ENSG00000135423	0.024	0.0	0.0	0.0	0.013	0.016	0.01	0.0	0.0	0.0	0.0	0.014
GLS2	Q9UI32	True	GLSL_HUMAN	Glutamate_byGLS2_and_SLC1A3	CPI-CS0947C60AA	ENSG00000135423	0.024	0.0	0.0	0.0	0.013	0.016	0.01	0.0	0.0	0.0	0.0	0.014
GLS2	Q9UI32	True	GLSL_HUMAN	Glutamate_byGLS2_and_SLC1A6	CPI-CS0C04EA74D	ENSG00000135423	0.024	0.0	0.0	0.0	0.013	0.016	0.01	0.0	0.0	0.0	0.0	0.014
GLS2	Q9UI32	True	GLSL_HUMAN	Glutamate_byGLS2_and_SLC1A6	CPI-CS096A4BF1B	ENSG00000135423	0.024	0.0	0.0	0.0	0.013	0.016	0.01	0.0	0.0	0.0	0.0	0.014
GLS2	Q9UI32	True	GLSL_HUMAN	Glutamate_byGLS2_and_SLC1A6	CPI-CS0F46608E1	ENSG00000135423	0.024	0.0	0.0	0.0	0.013	0.016	0.01	0.0	0.0	0.0	0.0	0.014
GLS2	Q9UI32	True	GLSL_HUMAN	Glutamate_byGLS2_and_SLC1A6	CPI-CS013047C58	ENSG00000135423	0.024	0.0	0.0	0.0	0.013	0.016	0.01	0.0	0.0	0.0	0.0	0.014
GLS2	Q9UI32	True	GLSL_HUMAN	Glutamate_byGLS2_and_SLC1A6	CPI-CS03EEE6D2D	ENSG00000135423	0.024	0.0	0.0	0.0	0.013	0.016	0.01	0.0	0.0	0.0	0.0	0.014
GLS2	Q9UI32	True	GLSL_HUMAN	Glutamate_byGLS2_and_SLC1A6	CPI-CC01450B2FA	ENSG00000135423	0.024	0.0	0.0	0.0	0.013	0.016	0.01	0.0	0.0	0.0	0.0	0.014
GLS2	Q9UI32	True	GLSL_HUMAN	Glutamate_byGLS2_and_SLC1A6	CPI-CC0C4BEF4C8	ENSG00000135423	0.024	0.0	0.0	0.0	0.013	0.016	0.01	0.0	0.0	0.0	0.0	0.014
GLS2	Q9UI32	True	GLSL_HUMAN	Glutamate_byGLS2_and_SLC1A6	CPI-CS0D9BFD8AF	ENSG00000135423	0.024	0.0	0.0	0.0	0.013	0.016	0.01	0.0	0.0	0.0	0.0	0.014
GLS2	Q9UI32	True	GLSL_HUMAN	Glutamate_byGLS2_and_SLC1A6	CPI-CC0ACDCA68F	ENSG00000135423	0.024	0.0	0.0	0.0	0.013	0.016	0.01	0.0	0.0	0.0	0.0	0.014
GLS2	Q9UI32	True	GLSL_HUMAN	Glutamate_byGLS2_and_SLC1A6	CPI-CC0FF085B8B	ENSG00000135423	0.024	0.0	0.0	0.0	0.013	0.016	0.01	0.0	0.0	0.0	0.0	0.014
GLS2	Q9UI32	True	GLSL_HUMAN	Glutamate_byGLS2_and_SLC1A6	CPI-CS0A195F101	ENSG00000135423	0.024	0.0	0.0	0.0	0.013	0.016	0.01	0.0	0.0	0.0	0.0	0.014
GLS2	Q9UI32	True	GLSL_HUMAN	Glutamate_byGLS2_and_SLC1A6	CPI-CC00939F2D1	ENSG00000135423	0.024	0.0	0.0	0.0	0.013	0.016	0.01	0.0	0.0	0.0	0.0	0.014
GLS2	Q9UI32	True	GLSL_HUMAN	Glutamate_byGLS2_and_SLC1A6	CPI-CC0567FF312	ENSG00000135423	0.024	0.0	0.0	0.0	0.013	0.016	0.01	0.0	0.0	0.0	0.0	0.014
GLS2	Q9UI32	True	GLSL_HUMAN	Glutamate_byGLS2_and_SLC1A6	CPI-CC064FD0FE9	ENSG00000135423	0.024	0.0	0.0	0.0	0.013	0.016	0.01	0.0	0.0	0.0	0.0	0.014
GLS2	Q9UI32	True	GLSL_HUMAN	Glutamate_byGLS2_and_SLC1A6	CPI-CC04A0FDD1C	ENSG00000135423	0.024	0.0	0.0	0.0	0.013	0.016	0.01	0.0	0.0	0.0	0.0	0.014
GLS2	Q9UI32	True	GLSL_HUMAN	Glutamate_byGLS2_and_SLC1A6	CPI-CC00F5F0266	ENSG00000135423	0.024	0.0	0.0	0.0	0.013	0.016	0.01	0.0	0.0	0.0	0.0	0.014
GLS2	Q9UI32	True	GLSL_HUMAN	Glutamate_byGLS2_and_SLC1A6	CPI-CC00BFD8B11	ENSG00000135423	0.024	0.0	0.0	0.0	0.013	0.016	0.01	0.0	0.0	0.0	0.0	0.014
GLS2	Q9UI32	True	GLSL_HUMAN	Glutamate_byGLS2_and_SLC1A6	CPI-CS0C7C7DD02	ENSG00000135423	0.024	0.0	0.0	0.0	0.013	0.016	0.01	0.0	0.0	0.0	0.0	0.014
GLS2	Q9UI32	True	GLSL_HUMAN	Glutamate_byGLS2_and_SLC1A6	CPI-CS0BC3D8A73	ENSG00000135423	0.024	0.0	0.0	0.0	0.013	0.016	0.01	0.0	0.0	0.0	0.0	0.014
GLS2	Q9UI32	True	GLSL_HUMAN	Glutamate_byGLS2_and_SLC1A6	CPI-CS0554D19E3	ENSG00000135423	0.024	0.0	0.0	0.0	0.013	0.016	0.01	0.0	0.0	0.0	0.0	0.014
GLS2	Q9UI32	True	GLSL_HUMAN	Glutamate_byGLS2_and_SLC1A6	CPI-CS0DB067721	ENSG00000135423	0.024	0.0	0.0	0.0	0.013	0.016	0.01	0.0	0.0	0.0	0.0	0.014
GLS2	Q9UI32	True	GLSL_HUMAN	Glutamate_byGLS2_and_SLC1A6	CPI-CS0F106270D	ENSG00000135423	0.024	0.0	0.0	0.0	0.013	0.016	0.01	0.0	0.0	0.0	0.0	0.014
GLS2	Q9UI32	True	GLSL_HUMAN	Glutamate_byGLS2_and_SLC1A6	CPI-CS0764E52B3	ENSG00000135423	0.024	0.0	0.0	0.0	0.013	0.016	0.01	0.0	0.0	0.0	0.0	0.014
GLS2	Q9UI32	True	GLSL_HUMAN	Glutamate_byGLS2_and_SLC1A6	CPI-CS09E87611A	ENSG00000135423	0.024	0.0	0.0	0.0	0.013	0.016	0.01	0.0	0.0	0.0	0.0	0.014
GLS2	Q9UI32	True	GLSL_HUMAN	Glutamate_byGLS2_and_SLC1A6	CPI-CS0270ABC42	ENSG00000135423	0.024	0.0	0.0	0.0	0.013	0.016	0.01	0.0	0.0	0.0	0.0	0.014
GLS2	Q9UI32	True	GLSL_HUMAN	Glutamate_byGLS2_and_SLC1A7	CPI-CS03168613A	ENSG00000135423	0.006	0.0	0.0	0.0	0.013	0.016	0.006	0.0	0.0	0.0	0.0	0.0
GLS2	Q9UI32	True	GLSL_HUMAN	Glutamate_byGLS2_and_SLC1A7	CPI-CS094923202	ENSG00000135423	0.006	0.0	0.0	0.0	0.013	0.016	0.006	0.0	0.0	0.0	0.0	0.0
GLS2	Q9UI32	True	GLSL_HUMAN	Glutamate_byGLS2_and_SLC1A7	CPI-CS0141EF49C	ENSG00000135423	0.006	0.0	0.0	0.0	0.013	0.016	0.006	0.0	0.0	0.0	0.0	0.0
GLS2	Q9UI32	True	GLSL_HUMAN	Glutamate_byGLS2_and_SLC1A7	CPI-CS0E9B87C01	ENSG00000135423	0.006	0.0	0.0	0.0	0.013	0.016	0.006	0.0	0.0	0.0	0.0	0.0
GLS2	Q9UI32	True	GLSL_HUMAN	Glutamate_byGLS2_and_SLC1A7	CPI-CS0A2ACA19B	ENSG00000135423	0.006	0.0	0.0	0.0	0.013	0.016	0.006	0.0	0.0	0.0	0.0	0.0
GLS2	Q9UI32	True	GLSL_HUMAN	Glutamate_byGLS2_and_SLC1A7	CPI-CC0B16C9C23	ENSG00000135423	0.006	0.0	0.0	0.0	0.013	0.016	0.006	0.0	0.0	0.0	0.0	0.0
GLS2	Q9UI32	True	GLSL_HUMAN	Glutamate_byGLS2_and_SLC1A7	CPI-CC0EDF3084D	ENSG00000135423	0.006	0.0	0.0	0.0	0.013	0.016	0.006	0.0	0.0	0.0	0.0	0.0
GLS2	Q9UI32	True	GLSL_HUMAN	Glutamate_byGLS2_and_SLC1A7	CPI-CS0AA5F0945	ENSG00000135423	0.006	0.0	0.0	0.0	0.013	0.016	0.006	0.0	0.0	0.0	0.0	0.0
GLS2	Q9UI32	True	GLSL_HUMAN	Glutamate_byGLS2_and_SLC1A7	CPI-CC01CE8AC41	ENSG00000135423	0.006	0.0	0.0	0.0	0.013	0.016	0.006	0.0	0.0	0.0	0.0	0.0
GLS2	Q9UI32	True	GLSL_HUMAN	Glutamate_byGLS2_and_SLC1A7	CPI-CC038267193	ENSG00000135423	0.006	0.0	0.0	0.0	0.013	0.016	0.006	0.0	0.0	0.0	0.0	0.0
GLS2	Q9UI32	True	GLSL_HUMAN	Glutamate_byGLS2_and_SLC1A7	CPI-CS0687D7002	ENSG00000135423	0.006	0.0	0.0	0.0	0.013	0.016	0.006	0.0	0.0	0.0	0.0	0.0
GLS2	Q9UI32	True	GLSL_HUMAN	Glutamate_byGLS2_and_SLC1A7	CPI-CC02227FA06	ENSG00000135423	0.006	0.0	0.0	0.0	0.013	0.016	0.006	0.0	0.0	0.0	0.0	0.0
GLS2	Q9UI32	True	GLSL_HUMAN	Glutamate_byGLS2_and_SLC1A7	CPI-CC015FAF28E	ENSG00000135423	0.006	0.0	0.0	0.0	0.013	0.016	0.006	0.0	0.0	0.0	0.0	0.0
GLS2	Q9UI32	True	GLSL_HUMAN	Glutamate_byGLS2_and_SLC1A7	CPI-CC068956044	ENSG00000135423	0.006	0.0	0.0	0.0	0.013	0.016	0.006	0.0	0.0	0.0	0.0	0.0
GLS2	Q9UI32	True	GLSL_HUMAN	Glutamate_byGLS2_and_SLC1A7	CPI-CC02DBB58E9	ENSG00000135423	0.006	0.0	0.0	0.0	0.013	0.016	0.006	0.0	0.0	0.0	0.0	0.0
GLS2	Q9UI32	True	GLSL_HUMAN	Glutamate_byGLS2_and_SLC1A7	CPI-CC0F83E11EB	ENSG00000135423	0.006	0.0	0.0	0.0	0.013	0.016	0.006	0.0	0.0	0.0	0.0	0.0
GLS2	Q9UI32	True	GLSL_HUMAN	Glutamate_byGLS2_and_SLC1A7	CPI-CC0D299DB74	ENSG00000135423	0.006	0.0	0.0	0.0	0.013	0.016	0.006	0.0	0.0	0.0	0.0	0.0
GLS2	Q9UI32	True	GLSL_HUMAN	Glutamate_byGLS2_and_SLC1A7	CPI-CS0AF8F897B	ENSG00000135423	0.006	0.0	0.0	0.0	0.013	0.016	0.006	0.0	0.0	0.0	0.0	0.0
GLS2	Q9UI32	True	GLSL_HUMAN	Glutamate_byGLS2_and_SLC1A7	CPI-CS0E5972156	ENSG00000135423	0.006	0.0	0.0	0.0	0.013	0.016	0.006	0.0	0.0	0.0	0.0	0.0
GLS2	Q9UI32	True	GLSL_HUMAN	Glutamate_byGLS2_and_SLC1A7	CPI-CS0F4182DEF	ENSG00000135423	0.006	0.0	0.0	0.0	0.013	0.016	0.006	0.0	0.0	0.0	0.0	0.0
GLS2	Q9UI32	True	GLSL_HUMAN	Glutamate_byGLS2_and_SLC1A7	CPI-CS071CB03F7	ENSG00000135423	0.006	0.0	0.0	0.0	0.013	0.016	0.006	0.0	0.0	0.0	0.0	0.0
GLS2	Q9UI32	True	GLSL_HUMAN	Glutamate_byGLS2_and_SLC1A7	CPI-CS03B7CB71D	ENSG00000135423	0.006	0.0	0.0	0.0	0.013	0.016	0.006	0.0	0.0	0.0	0.0	0.0
GLS2	Q9UI32	True	GLSL_HUMAN	Glutamate_byGLS2_and_SLC1A7	CPI-CS03DC684EF	ENSG00000135423	0.006	0.0	0.0	0.0	0.013	0.016	0.006	0.0	0.0	0.0	0.0	0.0
GLS2	Q9UI32	True	GLSL_HUMAN	Glutamate_byGLS2_and_SLC1A7	CPI-CS083EC4342	ENSG00000135423	0.006	0.0	0.0	0.0	0.013	0.016	0.006	0.0	0.0	0.0	0.0	0.0
GLS2	Q9UI32	True	GLSL_HUMAN	Glutamate_byGLS2_and_SLC1A7	CPI-CS0180815DB	ENSG00000135423	0.006	0.0	0.0	0.0	0.013	0.016	0.006	0.0	0.0	0.0	0.0	0.0
SLC6A9	P48067	True	SC6A9_HUMAN	Glycine_bySHMT1_and_SLC6A9	CPI-CC054A40212	ENSG00000196517	0.036	0.0	0.0	0.008	0.011	0.024	0.008	0.0	0.051	0.031	0.048	0.014
SLC6A9	P48067	True	SC6A9_HUMAN	Glycine_bySHMT2_and_SLC6A9	CPI-CC0EA1D60C5	ENSG00000196517	0.036	0.0	0.0	0.008	0.011	0.024	0.008	0.0	0.051	0.031	0.048	0.014
SHMT1	P34896	True	GLYC_HUMAN	Glycine_bySHMT1_and_SLC6A9	CPI-CC054A40212	ENSG00000176974	0.036	0.0	0.0	0.008	0.011	0.024	0.008	0.0	0.051	0.031	0.048	0.014
SHMT2	P34897	True	GLYM_HUMAN	Glycine_bySHMT2_and_SLC6A9	CPI-CC0EA1D60C5	ENSG00000182199	0.036	0.0	0.0	0.008	0.011	0.024	0.008	0.0	0.051	0.031	0.048	0.014
DBH	P09172	True	DOPO_HUMAN	Noradrenaline_byDBH_and_SLC6A2	CPI-CS0377ED1BC	ENSG00000123454	0.006	0.0	0.0	0.0	0.0	0.0	0.0	0.0	0.0	0.0	0.0	0.0
DBH	P09172	True	DOPO_HUMAN	Noradrenaline_byDBH_and_SLC6A2	CPI-CS0E8CA54FD	ENSG00000123454	0.006	0.0	0.0	0.0	0.0	0.0	0.0	0.0	0.0	0.0	0.0	0.0
DBH	P09172	True	DOPO_HUMAN	Noradrenaline_byDBH_and_SLC6A2	CPI-CS0DDBC236B	ENSG00000123454	0.006	0.0	0.0	0.0	0.0	0.0	0.0	0.0	0.0	0.0	0.0	0.0
DBH	P09172	True	DOPO_HUMAN	Noradrenaline_byDBH_and_SLC6A2	CPI-CS0102B6543	ENSG00000123454	0.006	0.0	0.0	0.0	0.0	0.0	0.0	0.0	0.0	0.0	0.0	0.0
DBH	P09172	True	DOPO_HUMAN	Noradrenaline_byDBH_and_SLC6A2	CPI-CS05A217639	ENSG00000123454	0.006	0.0	0.0	0.0	0.0	0.0	0.0	0.0	0.0	0.0	0.0	0.0
DBH	P09172	True	DOPO_HUMAN	Noradrenaline_byDBH_and_SLC6A2	CPI-CS0749A56F0	ENSG00000123454	0.006	0.0	0.0	0.0	0.0	0.0	0.0	0.0	0.0	0.0	0.0	0.0
DBH	P09172	True	DOPO_HUMAN	Noradrenaline_byDBH_and_SLC6A2	CPI-CS0ED38DC11	ENSG00000123454	0.006	0.0	0.0	0.0	0.0	0.0	0.0	0.0	0.0	0.0	0.0	0.0
DBH	P09172	True	DOPO_HUMAN	Noradrenaline_byDBH_and_SLC6A2	CPI-CS09C112D46	ENSG00000123454	0.006	0.0	0.0	0.0	0.0	0.0	0.0	0.0	0.0	0.0	0.0	0.0
DBH	P09172	True	DOPO_HUMAN	Noradrenaline_byDBH_and_SLC18A2	CPI-CS098539E78	ENSG00000123454	0.0	0.0	0.0	0.0	0.0	0.0	0.0	0.0	0.0	0.0	0.0	0.0
DBH	P09172	True	DOPO_HUMAN	Noradrenaline_byDBH_and_SLC18A2	CPI-CS078C6CB4F	ENSG00000123454	0.0	0.0	0.0	0.0	0.0	0.0	0.0	0.0	0.0	0.0	0.0	0.0
DBH	P09172	True	DOPO_HUMAN	Noradrenaline_byDBH_and_SLC18A2	CPI-CS02EA1C9D1	ENSG00000123454	0.0	0.0	0.0	0.0	0.0	0.0	0.0	0.0	0.0	0.0	0.0	0.0
DBH	P09172	True	DOPO_HUMAN	Noradrenaline_byDBH_and_SLC18A2	CPI-CS0EAD92BCF	ENSG00000123454	0.0	0.0	0.0	0.0	0.0	0.0	0.0	0.0	0.0	0.0	0.0	0.0
DBH	P09172	True	DOPO_HUMAN	Noradrenaline_byDBH_and_SLC18A2	CPI-CS0345842F1	ENSG00000123454	0.0	0.0	0.0	0.0	0.0	0.0	0.0	0.0	0.0	0.0	0.0	0.0
DBH	P09172	True	DOPO_HUMAN	Noradrenaline_byDBH_and_SLC18A2	CPI-CS04395827F	ENSG00000123454	0.0	0.0	0.0	0.0	0.0	0.0	0.0	0.0	0.0	0.0	0.0	0.0
DBH	P09172	True	DOPO_HUMAN	Noradrenaline_byDBH_and_SLC18A2	CPI-CS0B9360E04	ENSG00000123454	0.0	0.0	0.0	0.0	0.0	0.0	0.0	0.0	0.0	0.0	0.0	0.0
DBH	P09172	True	DOPO_HUMAN	Noradrenaline_byDBH_and_SLC18A2	CPI-CS0E8897714	ENSG00000123454	0.0	0.0	0.0	0.0	0.0	0.0	0.0	0.0	0.0	0.0	0.0	0.0
SLC6A2	P23975	True	SC6A2_HUMAN	Noradrenaline_byDBH_and_SLC6A2	CPI-CS0377ED1BC	ENSG00000103546	0.006	0.0	0.0	0.0	0.0	0.0	0.0	0.0	0.0	0.0	0.0	0.0
SLC6A2	P23975	True	SC6A2_HUMAN	Noradrenaline_byDBH_and_SLC6A2	CPI-CS0E8CA54FD	ENSG00000103546	0.006	0.0	0.0	0.0	0.0	0.0	0.0	0.0	0.0	0.0	0.0	0.0
SLC6A2	P23975	True	SC6A2_HUMAN	Noradrenaline_byDBH_and_SLC6A2	CPI-CS0DDBC236B	ENSG00000103546	0.006	0.0	0.0	0.0	0.0	0.0	0.0	0.0	0.0	0.0	0.0	0.0
SLC6A2	P23975	True	SC6A2_HUMAN	Noradrenaline_byDBH_and_SLC6A2	CPI-CS0102B6543	ENSG00000103546	0.006	0.0	0.0	0.0	0.0	0.0	0.0	0.0	0.0	0.0	0.0	0.0
SLC6A2	P23975	True	SC6A2_HUMAN	Noradrenaline_byDBH_and_SLC6A2	CPI-CS05A217639	ENSG00000103546	0.006	0.0	0.0	0.0	0.0	0.0	0.0	0.0	0.0	0.0	0.0	0.0
SLC6A2	P23975	True	SC6A2_HUMAN	Noradrenaline_byDBH_and_SLC6A2	CPI-CS0749A56F0	ENSG00000103546	0.006	0.0	0.0	0.0	0.0	0.0	0.0	0.0	0.0	0.0	0.0	0.0
SLC6A2	P23975	True	SC6A2_HUMAN	Noradrenaline_byDBH_and_SLC6A2	CPI-CS0ED38DC11	ENSG00000103546	0.006	0.0	0.0	0.0	0.0	0.0	0.0	0.0	0.0	0.0	0.0	0.0
SLC6A2	P23975	True	SC6A2_HUMAN	Noradrenaline_byDBH_and_SLC6A2	CPI-CS09C112D46	ENSG00000103546	0.006	0.0	0.0	0.0	0.0	0.0	0.0	0.0	0.0	0.0	0.0	0.0
NRXN1	P58400	True	NRX1B_HUMAN	NRXN1_CBLN1_complex	CPI-CS0E570EA78	ENSG00000179915	0.006	0.0	0.0	0.008	0.015	0.008	0.01	0.0	0.013	0.02	0.0	0.0
CBLN1	P23435	True	CBLN1_HUMAN	NRXN1_CBLN1_complex	CPI-CS0E570EA78	ENSG00000102924	0.006	0.0	0.0	0.008	0.015	0.008	0.01	0.0	0.013	0.02	0.0	0.0
PTGDS	P41222	True	PTGDS_HUMAN	PGD2_byPTGDS	CPI-CS0FADCFDB9	ENSG00000107317	0.084	0.0	0.0	0.017	0.228	0.168	0.034	0.0	0.038	0.071	0.0	0.087
TENM2	Q9NT68	True	TEN2_HUMAN	TENM2_FLRT1_complex	CPI-CS007F1C612	ENSG00000145934	0.0	0.0	0.0	0.0	0.004	0.0	0.002	0.0	0.0	0.0	0.0	0.0
TENM2	Q9NT68	True	TEN2_HUMAN	TENM2_FLRT3_complex	CPI-CS04534E61E	ENSG00000145934	0.0	0.0	0.0	0.0	0.007	0.004	0.008	0.0	0.026	0.041	0.0	0.0
TENM2	Q9NT68	True	TEN2_HUMAN	TENM2_FLRT3_complex	CPI-CS049AAD8F5	ENSG00000145934	0.0	0.0	0.0	0.0	0.007	0.004	0.008	0.0	0.026	0.041	0.0	0.0
FLRT1	Q9NZU1	True	FLRT1_HUMAN	TENM2_FLRT1_complex	CPI-CS007F1C612	ENSG00000126500	0.0	0.0	0.0	0.0	0.004	0.0	0.002	0.0	0.0	0.0	0.0	0.0
FLRT1	Q9NZU1	True	FLRT1_HUMAN	TENM3_FLRT1_complex	CPI-CS059C42E4B	ENSG00000126500	0.0	0.0	0.0	0.008	0.004	0.0	0.002	0.0	0.0	0.0	0.0	0.0
FLRT1	Q9NZU1	True	FLRT1_HUMAN	TENM4_FLRT1_complex	CPI-CS0C8B4ED97	ENSG00000126500	0.0	0.0	0.0	0.008	0.004	0.0	0.002	0.0	0.0	0.0	0.0	0.0
FLRT3	Q9NZU0	True	FLRT3_HUMAN	TENM2_FLRT3_complex	CPI-CS04534E61E	ENSG00000125848	0.0	0.0	0.0	0.0	0.007	0.004	0.008	0.0	0.026	0.041	0.0	0.0
FLRT3	Q9NZU0	True	FLRT3_HUMAN	TENM2_FLRT3_complex	CPI-CS049AAD8F5	ENSG00000125848	0.0	0.0	0.0	0.0	0.007	0.004	0.008	0.0	0.026	0.041	0.0	0.0
FLRT3	Q9NZU0	True	FLRT3_HUMAN	TENM3_FLRT3_complex	CPI-CS0D62B1695	ENSG00000125848	0.21	0.0	0.0	0.185	0.34	0.296	0.301	0.0	0.449	0.367	0.286	0.337
FLRT3	Q9NZU0	True	FLRT3_HUMAN	TENM4_FLRT3_complex	CPI-CS0B24464AF	ENSG00000125848	0.108	0.333	0.0	0.176	0.162	0.128	0.096	0.2	0.244	0.163	0.048	0.37
TENM3	Q9P273	True	TEN3_HUMAN	TENM3_FLRT1_complex	CPI-CS059C42E4B	ENSG00000218336	0.0	0.0	0.0	0.008	0.004	0.0	0.002	0.0	0.0	0.0	0.0	0.0
TENM3	Q9P273	True	TEN3_HUMAN	TENM3_FLRT3_complex	CPI-CS0D62B1695	ENSG00000218336	0.21	0.0	0.0	0.185	0.34	0.296	0.301	0.0	0.449	0.367	0.286	0.337
TENM4	Q6N022	True	TEN4_HUMAN	TENM4_FLRT1_complex	CPI-CS0C8B4ED97	ENSG00000149256	0.0	0.0	0.0	0.008	0.004	0.0	0.002	0.0	0.0	0.0	0.0	0.0
TENM4	Q6N022	True	TEN4_HUMAN	TENM4_FLRT3_complex	CPI-CS0B24464AF	ENSG00000149256	0.108	0.333	0.0	0.176	0.162	0.128	0.096	0.2	0.244	0.163	0.048	0.37
CGB7	P0DN87	True	CGB7_HUMAN	hCGB7_complex	CPI-CS0FCFDA7E5	ENSG00000196337	0.0	0.0	0.0	0.0	0.0	0.0	0.0	0.0	0.0	0.0	0.0	0.0
CDH1	P12830	False	CADH1_HUMAN		CPI-SC0A2DB962D	ENSG00000039068	0.82	1.0	0.0	0.521	0.726	0.704	0.651	0.6	0.333	0.541	0.81	0.683
COL10A1	Q03692	False	COAA1_HUMAN		CPI-SC0B5CEA47D	ENSG00000123500	0.006	0.0	0.0	0.0	0.002	0.004	0.002	0.0	0.0	0.0	0.0	0.0
COL11A1	P12107	False	COBA1_HUMAN		CPI-SC0C8B7BCBB	ENSG00000060718	0.066	0.0	0.0	0.05	0.298	0.296	0.129	0.2	0.115	0.082	0.095	0.058
COL11A2	P13942	False	COBA2_HUMAN		CPI-SC0D3C12C3F	ENSG00000204248	0.024	0.0	0.0	0.017	0.024	0.008	0.028	0.0	0.013	0.0	0.0	0.01
COL12A1	Q99715	False	COCA1_HUMAN		CPI-SC0B86B7CED	ENSG00000111799	0.006	0.0	0.0	0.042	0.011	0.008	0.006	0.0	0.0	0.02	0.0	0.005
COL13A1	Q5TAT6	False	CODA1_HUMAN		CPI-SC0FA343CEF	ENSG00000197467	0.048	0.667	0.5	0.017	0.11	0.056	0.048	0.0	0.615	0.357	0.048	0.034
COL14A1	Q05707	False	COEA1_HUMAN		CPI-SC0CCCF9A7F	ENSG00000187955	0.048	0.0	0.0	0.0	0.039	0.024	0.058	0.0	0.103	0.031	0.0	0.062
COL15A1	P39059	False	COFA1_HUMAN		CPI-SC0E85E1FB0	ENSG00000204291	0.006	0.0	0.0	0.0	0.0	0.0	0.0	0.0	0.0	0.0	0.0	0.005
COL16A1	Q07092	False	COGA1_HUMAN		CPI-SC0956F4A31	ENSG00000084636	0.036	0.0	0.0	0.017	0.092	0.024	0.048	0.0	0.064	0.041	0.048	0.043
COL17A1	Q9UMD9	False	COHA1_HUMAN		CPI-SC06EEEC092	ENSG00000065618	0.024	0.0	0.0	0.008	0.013	0.024	0.008	0.0	0.038	0.102	0.0	0.0
COL18A1	P39060	False	COIA1_HUMAN		CPI-SC04BD52124	ENSG00000182871	0.772	0.667	1.0	0.454	0.882	0.812	0.592	1.0	0.821	0.694	0.857	0.538
COL19A1	Q14993	False	COJA1_HUMAN		CPI-SC0BDD04147	ENSG00000082293	0.0	0.0	0.0	0.0	0.169	0.116	0.0	0.0	0.0	0.02	0.0	0.005
COL1A1	P02452	False	CO1A1_HUMAN		CPI-SC04BCFC59C	ENSG00000108821	0.353	0.667	1.0	0.101	0.414	0.36	0.159	0.4	0.5	0.429	0.429	0.221
COL1A2	P08123	False	CO1A2_HUMAN		CPI-SC03D0A4AD2	ENSG00000164692	0.635	0.667	1.0	0.538	0.537	0.496	0.817	0.4	0.974	0.939	0.381	0.611
COL20A1	Q9P218	False	COKA1_HUMAN		CPI-SC0D5DDAD29	ENSG00000101203	0.0	0.0	0.0	0.0	0.0	0.0	0.006	0.0	0.0	0.0	0.0	0.005
COL21A1	Q96P44	False	COLA1_HUMAN		CPI-SC0D10396B4	ENSG00000124749	0.024	0.0	0.0	0.025	0.007	0.016	0.026	0.0	0.0	0.02	0.143	0.091
COL24A1	Q17RW2	False	COOA1_HUMAN		CPI-SC088A27EA5	ENSG00000171502	0.0	0.0	0.0	0.008	0.004	0.0	0.0	0.0	0.09	0.041	0.0	0.0
COL26A1	Q96A83	False	COQA1_HUMAN		CPI-SC0F179D307	ENSG00000160963	0.222	0.333	0.0	0.0	0.243	0.16	0.068	0.0	0.333	0.102	0.048	0.082
COL27A1	Q8IZC6	False	CORA1_HUMAN		CPI-SC044C2FDA4	ENSG00000196739	0.12	0.667	0.5	0.05	0.263	0.224	0.169	0.2	0.244	0.122	0.143	0.091
COL28A1	Q2UY09	False	COSA1_HUMAN		CPI-SC04251A46C	ENSG00000215018	0.0	0.0	0.0	0.0	0.007	0.004	0.002	0.0	0.0	0.0	0.0	0.005
COL2A1	P02458	False	CO2A1_HUMAN		CPI-SC09C62F412	ENSG00000139219	0.377	0.667	1.0	0.832	0.776	0.744	0.759	0.8	0.769	0.582	0.905	0.803
COL3A1	P02461	False	CO3A1_HUMAN		CPI-SC06A152CC0	ENSG00000168542	0.048	0.0	0.0	0.0	0.026	0.004	0.02	0.0	0.026	0.041	0.0	0.01
COL4A1	P02462	False	CO4A1_HUMAN		CPI-SC03515B178	ENSG00000187498	0.539	0.333	0.0	0.176	0.798	0.68	0.629	0.6	0.782	0.48	0.429	0.591
COL4A2	P08572	False	CO4A2_HUMAN		CPI-SC046604E76	ENSG00000134871	0.587	0.667	0.0	0.16	0.779	0.6	0.671	1.0	0.744	0.52	0.571	0.692
COL4A3	Q01955	False	CO4A3_HUMAN		CPI-SC0926FDACC	ENSG00000169031	0.0	0.0	0.0	0.0	0.053	0.056	0.002	0.4	0.0	0.0	0.048	0.005
COL4A4	P53420	False	CO4A4_HUMAN		CPI-SC072376C7B	ENSG00000081052	0.012	0.0	0.0	0.025	0.138	0.112	0.038	0.0	0.064	0.061	0.095	0.048
COL4A5	P29400	False	CO4A5_HUMAN		CPI-SC0C287AFC3	ENSG00000188153	0.443	1.0	0.5	0.429	0.822	0.768	0.448	0.8	0.538	0.612	0.762	0.62
COL4A6	Q14031	False	CO4A6_HUMAN		CPI-SC0FDD31EAB	ENSG00000197565	0.347	1.0	0.5	0.395	0.934	0.912	0.41	0.8	0.615	0.663	0.81	0.606
COL5A1	P20908	False	CO5A1_HUMAN		CPI-SC0681DB40E	ENSG00000130635	0.114	0.333	0.5	0.034	0.182	0.088	0.127	0.4	0.487	0.286	0.0	0.043
COL5A2	P05997	False	CO5A2_HUMAN		CPI-SC0345262E7	ENSG00000204262	0.042	0.333	0.0	0.378	0.081	0.06	0.446	0.0	0.256	0.173	0.143	0.106
COL5A3	P25940	False	CO5A3_HUMAN		CPI-SC0D5418330	ENSG00000080573	0.006	0.0	0.0	0.0	0.0	0.0	0.002	0.0	0.013	0.0	0.0	0.005
COL6A1	P12109	False	CO6A1_HUMAN		CPI-SC0CCB0D955	ENSG00000142156	0.856	1.0	0.5	0.79	0.855	0.8	0.803	0.8	0.846	0.816	0.952	0.726
COL6A2	P12110	False	CO6A2_HUMAN		CPI-SC01A5C5096	ENSG00000142173	0.826	1.0	1.0	0.588	0.879	0.788	0.847	0.8	0.872	0.929	0.81	0.788
COL6A3	P12111	False	CO6A3_HUMAN		CPI-SC084C79E20	ENSG00000163359	0.018	0.0	0.0	0.05	0.02	0.02	0.086	0.2	0.051	0.051	0.048	0.014
COL6A5	A8TX70	False	CO6A5_HUMAN		CPI-SC0A6F94686	ENSG00000172752	0.0	0.0	0.0	0.0	0.0	0.004	0.002	0.0	0.0	0.0	0.0	0.0
COL6A6	A6NMZ7	False	CO6A6_HUMAN		CPI-SC00D0AFED0	ENSG00000206384	0.0	0.0	0.0	0.0	0.004	0.004	0.0	0.0	0.013	0.0	0.0	0.0
COL7A1	Q02388	False	CO7A1_HUMAN		CPI-SC05640277E	ENSG00000114270	0.042	0.0	0.5	0.042	0.039	0.02	0.036	0.0	0.09	0.082	0.095	0.029
COL8A1	P27658	False	CO8A1_HUMAN		CPI-SC0B3564B15	ENSG00000144810	0.018	0.0	0.0	0.025	0.013	0.012	0.0	0.0	0.0	0.0	0.0	0.005
COL8A2	P25067	False	CO8A2_HUMAN		CPI-SC0F94B7D8F	ENSG00000171812	0.0	0.0	0.0	0.0	0.007	0.0	0.01	0.0	0.0	0.02	0.0	0.005
COL9A1	P20849	False	CO9A1_HUMAN		CPI-SC00065C95C	ENSG00000112280	0.269	0.333	0.0	0.286	0.175	0.092	0.199	0.0	0.346	0.173	0.19	0.543
COL9A2	Q14055	False	CO9A2_HUMAN		CPI-SC0A916E0E2	ENSG00000049089	0.084	0.0	0.0	0.034	0.406	0.296	0.127	0.0	0.321	0.204	0.048	0.029
COL9A3	Q14050	False	CO9A3_HUMAN		CPI-SC0BB68FB34	ENSG00000092758	0.257	0.333	0.5	0.126	0.566	0.444	0.215	0.4	0.538	0.327	0.429	0.115
FN1	P02751	False	FINC_HUMAN		CPI-SC01D1C56CC	ENSG00000115414	0.725	1.0	1.0	0.975	0.976	0.972	0.954	1.0	0.923	0.99	1.0	0.74
LAMC1	P11047	False	LAMC1_HUMAN		CPI-SC0A460766C	ENSG00000135862	0.449	0.333	1.0	0.597	0.539	0.492	0.458	0.4	0.526	0.429	0.476	0.423
CDH1	P12830	False	CADH1_HUMAN		CPI-SC09D882C18	ENSG00000039068	0.82	1.0	0.0	0.521	0.726	0.704	0.651	0.6	0.333	0.541	0.81	0.683
CDH1	P12830	False	CADH1_HUMAN		CPI-SS0CC5DCE80	ENSG00000039068	0.82	1.0	0.0	0.521	0.726	0.704	0.651	0.6	0.333	0.541	0.81	0.683
CDH2	P19022	False	CADH2_HUMAN		CPI-SS0EE09A201	ENSG00000170558	0.731	1.0	1.0	0.983	0.985	0.98	0.966	1.0	0.987	0.969	1.0	0.976
CDH2	P19022	False	CADH2_HUMAN		CPI-SS0ADFF0666	ENSG00000170558	0.731	1.0	1.0	0.983	0.985	0.98	0.966	1.0	0.987	0.969	1.0	0.976
CDH3	P22223	False	CADH3_HUMAN		CPI-SS0DA0F5556	ENSG00000062038	0.341	0.667	0.0	0.076	0.349	0.36	0.161	0.0	0.205	0.224	0.333	0.139
CDH5	P33151	False	CADH5_HUMAN		CPI-SS00C24ED50	ENSG00000179776	0.0	0.0	0.0	0.0	0.004	0.0	0.0	0.0	0.0	0.0	0.0	0.0
CDH6	P55285	False	CADH6_HUMAN		CPI-SS0C53F7672	ENSG00000113361	0.06	0.0	0.0	0.034	0.061	0.04	0.237	0.4	0.038	0.092	0.19	0.173
CDH7	Q9ULB5	False	CADH7_HUMAN		CPI-SS0BE3D537D	ENSG00000081138	0.042	0.0	0.0	0.008	0.009	0.004	0.052	0.0	0.0	0.01	0.095	0.048
CADM1	Q9BY67	False	CADM1_HUMAN		CPI-SS0889E281D	ENSG00000182985	0.581	1.0	0.5	0.882	0.904	0.8	0.667	0.6	0.949	0.806	0.667	0.707
CADM3	Q8N126	False	CADM3_HUMAN		CPI-SS09C06644C	ENSG00000162706	0.03	0.0	0.0	0.084	0.096	0.124	0.058	0.2	0.077	0.041	0.048	0.053
CRTAM	O95727	False	CRTAM_HUMAN		CPI-SS0C9696AAA	ENSG00000109943	0.0	0.0	0.0	0.0	0.002	0.0	0.008	0.0	0.0	0.02	0.0	0.005
CADM1	Q9BY67	False	CADM1_HUMAN		CPI-SS0B990492C	ENSG00000182985	0.581	1.0	0.5	0.882	0.904	0.8	0.667	0.6	0.949	0.806	0.667	0.707
CADM3	Q8N126	False	CADM3_HUMAN		CPI-SS00550260E	ENSG00000162706	0.03	0.0	0.0	0.084	0.096	0.124	0.058	0.2	0.077	0.041	0.048	0.053
NECTIN1	Q15223	False	PVRL1_HUMAN		CPI-SS0C5E9FBFB	ENSG00000110400	0.246	0.0	0.0	0.017	0.219	0.148	0.064	0.2	0.141	0.061	0.048	0.154
NECTIN2	Q92692	False	PVRL2_HUMAN		CPI-SS02FBD007E	ENSG00000130202	0.862	1.0	0.5	0.681	0.945	0.96	0.855	1.0	0.923	0.878	0.952	0.865
CADM3	Q8N126	False	CADM3_HUMAN		CPI-SS02D18D12B	ENSG00000162706	0.03	0.0	0.0	0.084	0.096	0.124	0.058	0.2	0.077	0.041	0.048	0.053
CADM3	Q8N126	False	CADM3_HUMAN		CPI-SS0B3829651	ENSG00000162706	0.03	0.0	0.0	0.084	0.096	0.124	0.058	0.2	0.077	0.041	0.048	0.053
CEACAM1	P13688	False	CEAM1_HUMAN		CPI-SS0A2D7895C	ENSG00000079385	0.042	0.0	0.5	0.008	0.018	0.016	0.05	0.0	0.013	0.041	0.048	0.043
CEACAM6	P40199	False	CEAM6_HUMAN		CPI-SS001BF66E8	ENSG00000086548	0.018	0.0	0.0	0.017	0.007	0.004	0.044	0.0	0.0	0.0	0.143	0.029
CEACAM8	P31997	False	CEAM8_HUMAN		CPI-SS08C411721	ENSG00000124469	0.0	0.0	0.0	0.0	0.002	0.0	0.0	0.0	0.0	0.0	0.0	0.0
CEACAM1	P13688	False	CEAM1_HUMAN		CPI-SS0CCDBBBC0	ENSG00000079385	0.042	0.0	0.5	0.008	0.018	0.016	0.05	0.0	0.013	0.041	0.048	0.043
COL10A1	Q03692	False	COAA1_HUMAN		CPI-SC04FA882F7	ENSG00000123500	0.006	0.0	0.0	0.0	0.002	0.004	0.002	0.0	0.0	0.0	0.0	0.0
COL11A1	P12107	False	COBA1_HUMAN		CPI-SC0E53A238E	ENSG00000060718	0.066	0.0	0.0	0.05	0.298	0.296	0.129	0.2	0.115	0.082	0.095	0.058
COL11A2	P13942	False	COBA2_HUMAN		CPI-SC071163509	ENSG00000204248	0.024	0.0	0.0	0.017	0.024	0.008	0.028	0.0	0.013	0.0	0.0	0.01
COL12A1	Q99715	False	COCA1_HUMAN		CPI-SC0E83A4B71	ENSG00000111799	0.006	0.0	0.0	0.042	0.011	0.008	0.006	0.0	0.0	0.02	0.0	0.005
COL13A1	Q5TAT6	False	CODA1_HUMAN		CPI-SC0FCF853DB	ENSG00000197467	0.048	0.667	0.5	0.017	0.11	0.056	0.048	0.0	0.615	0.357	0.048	0.034
COL14A1	Q05707	False	COEA1_HUMAN		CPI-SC0AB5FBF10	ENSG00000187955	0.048	0.0	0.0	0.0	0.039	0.024	0.058	0.0	0.103	0.031	0.0	0.062
COL15A1	P39059	False	COFA1_HUMAN		CPI-SC027893337	ENSG00000204291	0.006	0.0	0.0	0.0	0.0	0.0	0.0	0.0	0.0	0.0	0.0	0.005
COL16A1	Q07092	False	COGA1_HUMAN		CPI-SC06AD39F88	ENSG00000084636	0.036	0.0	0.0	0.017	0.092	0.024	0.048	0.0	0.064	0.041	0.048	0.043
COL17A1	Q9UMD9	False	COHA1_HUMAN		CPI-SC0C841033A	ENSG00000065618	0.024	0.0	0.0	0.008	0.013	0.024	0.008	0.0	0.038	0.102	0.0	0.0
COL18A1	P39060	False	COIA1_HUMAN		CPI-SC0C739EDCE	ENSG00000182871	0.772	0.667	1.0	0.454	0.882	0.812	0.592	1.0	0.821	0.694	0.857	0.538
COL19A1	Q14993	False	COJA1_HUMAN		CPI-SC079D293A2	ENSG00000082293	0.0	0.0	0.0	0.0	0.169	0.116	0.0	0.0	0.0	0.02	0.0	0.005
COL1A1	P02452	False	CO1A1_HUMAN		CPI-SC08DBCCFF0	ENSG00000108821	0.353	0.667	1.0	0.101	0.414	0.36	0.159	0.4	0.5	0.429	0.429	0.221
COL1A2	P08123	False	CO1A2_HUMAN		CPI-SC09DB9D20A	ENSG00000164692	0.635	0.667	1.0	0.538	0.537	0.496	0.817	0.4	0.974	0.939	0.381	0.611
COL20A1	Q9P218	False	COKA1_HUMAN		CPI-SC0804EB2C0	ENSG00000101203	0.0	0.0	0.0	0.0	0.0	0.0	0.006	0.0	0.0	0.0	0.0	0.005
COL21A1	Q96P44	False	COLA1_HUMAN		CPI-SC065DB6486	ENSG00000124749	0.024	0.0	0.0	0.025	0.007	0.016	0.026	0.0	0.0	0.02	0.143	0.091
COL24A1	Q17RW2	False	COOA1_HUMAN		CPI-SC073A7317A	ENSG00000171502	0.0	0.0	0.0	0.008	0.004	0.0	0.0	0.0	0.09	0.041	0.0	0.0
COL26A1	Q96A83	False	COQA1_HUMAN		CPI-SC01E6BE079	ENSG00000160963	0.222	0.333	0.0	0.0	0.243	0.16	0.068	0.0	0.333	0.102	0.048	0.082
COL27A1	Q8IZC6	False	CORA1_HUMAN		CPI-SC050F64BB5	ENSG00000196739	0.12	0.667	0.5	0.05	0.263	0.224	0.169	0.2	0.244	0.122	0.143	0.091
COL28A1	Q2UY09	False	COSA1_HUMAN		CPI-SC01C274A51	ENSG00000215018	0.0	0.0	0.0	0.0	0.007	0.004	0.002	0.0	0.0	0.0	0.0	0.005
COL2A1	P02458	False	CO2A1_HUMAN		CPI-SC0EA8ABCFD	ENSG00000139219	0.377	0.667	1.0	0.832	0.776	0.744	0.759	0.8	0.769	0.582	0.905	0.803
COL3A1	P02461	False	CO3A1_HUMAN		CPI-SC00367777A	ENSG00000168542	0.048	0.0	0.0	0.0	0.026	0.004	0.02	0.0	0.026	0.041	0.0	0.01
COL4A1	P02462	False	CO4A1_HUMAN		CPI-SC0744E13CB	ENSG00000187498	0.539	0.333	0.0	0.176	0.798	0.68	0.629	0.6	0.782	0.48	0.429	0.591
COL4A2	P08572	False	CO4A2_HUMAN		CPI-SC03F728659	ENSG00000134871	0.587	0.667	0.0	0.16	0.779	0.6	0.671	1.0	0.744	0.52	0.571	0.692
COL4A3	Q01955	False	CO4A3_HUMAN		CPI-SC0886D58EF	ENSG00000169031	0.0	0.0	0.0	0.0	0.053	0.056	0.002	0.4	0.0	0.0	0.048	0.005
COL4A4	P53420	False	CO4A4_HUMAN		CPI-SC04ABF0023	ENSG00000081052	0.012	0.0	0.0	0.025	0.138	0.112	0.038	0.0	0.064	0.061	0.095	0.048
COL4A5	P29400	False	CO4A5_HUMAN		CPI-SC042B580A3	ENSG00000188153	0.443	1.0	0.5	0.429	0.822	0.768	0.448	0.8	0.538	0.612	0.762	0.62
COL4A6	Q14031	False	CO4A6_HUMAN		CPI-SC0C8B6ACF5	ENSG00000197565	0.347	1.0	0.5	0.395	0.934	0.912	0.41	0.8	0.615	0.663	0.81	0.606
COL5A1	P20908	False	CO5A1_HUMAN		CPI-SC0592501EA	ENSG00000130635	0.114	0.333	0.5	0.034	0.182	0.088	0.127	0.4	0.487	0.286	0.0	0.043
COL5A2	P05997	False	CO5A2_HUMAN		CPI-SC037A0554C	ENSG00000204262	0.042	0.333	0.0	0.378	0.081	0.06	0.446	0.0	0.256	0.173	0.143	0.106
COL5A3	P25940	False	CO5A3_HUMAN		CPI-SC00EAD4C47	ENSG00000080573	0.006	0.0	0.0	0.0	0.0	0.0	0.002	0.0	0.013	0.0	0.0	0.005
COL6A1	P12109	False	CO6A1_HUMAN		CPI-SC0549A759B	ENSG00000142156	0.856	1.0	0.5	0.79	0.855	0.8	0.803	0.8	0.846	0.816	0.952	0.726
COL6A2	P12110	False	CO6A2_HUMAN		CPI-SC0F9FB6DCB	ENSG00000142173	0.826	1.0	1.0	0.588	0.879	0.788	0.847	0.8	0.872	0.929	0.81	0.788
COL6A3	P12111	False	CO6A3_HUMAN		CPI-SC0ECDD1074	ENSG00000163359	0.018	0.0	0.0	0.05	0.02	0.02	0.086	0.2	0.051	0.051	0.048	0.014
COL6A5	A8TX70	False	CO6A5_HUMAN		CPI-SC0C6DC4D50	ENSG00000172752	0.0	0.0	0.0	0.0	0.0	0.004	0.002	0.0	0.0	0.0	0.0	0.0
COL6A6	A6NMZ7	False	CO6A6_HUMAN		CPI-SC0D3870098	ENSG00000206384	0.0	0.0	0.0	0.0	0.004	0.004	0.0	0.0	0.013	0.0	0.0	0.0
COL7A1	Q02388	False	CO7A1_HUMAN		CPI-SC0E509A5C6	ENSG00000114270	0.042	0.0	0.5	0.042	0.039	0.02	0.036	0.0	0.09	0.082	0.095	0.029
COL8A1	P27658	False	CO8A1_HUMAN		CPI-SC03760D980	ENSG00000144810	0.018	0.0	0.0	0.025	0.013	0.012	0.0	0.0	0.0	0.0	0.0	0.005
COL8A2	P25067	False	CO8A2_HUMAN		CPI-SC0453131F6	ENSG00000171812	0.0	0.0	0.0	0.0	0.007	0.0	0.01	0.0	0.0	0.02	0.0	0.005
COL9A1	P20849	False	CO9A1_HUMAN		CPI-SC070BECDC9	ENSG00000112280	0.269	0.333	0.0	0.286	0.175	0.092	0.199	0.0	0.346	0.173	0.19	0.543
COL9A2	Q14055	False	CO9A2_HUMAN		CPI-SC0270AA5D9	ENSG00000049089	0.084	0.0	0.0	0.034	0.406	0.296	0.127	0.0	0.321	0.204	0.048	0.029
COL9A3	Q14050	False	CO9A3_HUMAN		CPI-SC0DC74CBE5	ENSG00000092758	0.257	0.333	0.5	0.126	0.566	0.444	0.215	0.4	0.538	0.327	0.429	0.115
SEMA7A	O75326	False	SEM7A_HUMAN		CPI-SC03AF43F8B	ENSG00000138623	0.042	0.0	0.0	0.0	0.018	0.008	0.03	0.0	0.038	0.031	0.0	0.01
COL10A1	Q03692	False	COAA1_HUMAN		CPI-SC0B4F620A6	ENSG00000123500	0.006	0.0	0.0	0.0	0.002	0.004	0.002	0.0	0.0	0.0	0.0	0.0
COL11A1	P12107	False	COBA1_HUMAN		CPI-SC0B991F6B1	ENSG00000060718	0.066	0.0	0.0	0.05	0.298	0.296	0.129	0.2	0.115	0.082	0.095	0.058
COL11A2	P13942	False	COBA2_HUMAN		CPI-SC034D4CF73	ENSG00000204248	0.024	0.0	0.0	0.017	0.024	0.008	0.028	0.0	0.013	0.0	0.0	0.01
COL12A1	Q99715	False	COCA1_HUMAN		CPI-SC0EC720659	ENSG00000111799	0.006	0.0	0.0	0.042	0.011	0.008	0.006	0.0	0.0	0.02	0.0	0.005
COL13A1	Q5TAT6	False	CODA1_HUMAN		CPI-SC0A18569E5	ENSG00000197467	0.048	0.667	0.5	0.017	0.11	0.056	0.048	0.0	0.615	0.357	0.048	0.034
COL14A1	Q05707	False	COEA1_HUMAN		CPI-SC0B6D93CD4	ENSG00000187955	0.048	0.0	0.0	0.0	0.039	0.024	0.058	0.0	0.103	0.031	0.0	0.062
COL15A1	P39059	False	COFA1_HUMAN		CPI-SC01BE5E1F7	ENSG00000204291	0.006	0.0	0.0	0.0	0.0	0.0	0.0	0.0	0.0	0.0	0.0	0.005
COL16A1	Q07092	False	COGA1_HUMAN		CPI-SC027EF0F68	ENSG00000084636	0.036	0.0	0.0	0.017	0.092	0.024	0.048	0.0	0.064	0.041	0.048	0.043
COL17A1	Q9UMD9	False	COHA1_HUMAN		CPI-SC00942962B	ENSG00000065618	0.024	0.0	0.0	0.008	0.013	0.024	0.008	0.0	0.038	0.102	0.0	0.0
COL18A1	P39060	False	COIA1_HUMAN		CPI-SC039737584	ENSG00000182871	0.772	0.667	1.0	0.454	0.882	0.812	0.592	1.0	0.821	0.694	0.857	0.538
COL19A1	Q14993	False	COJA1_HUMAN		CPI-SC0423059DF	ENSG00000082293	0.0	0.0	0.0	0.0	0.169	0.116	0.0	0.0	0.0	0.02	0.0	0.005
COL1A1	P02452	False	CO1A1_HUMAN		CPI-SC028882919	ENSG00000108821	0.353	0.667	1.0	0.101	0.414	0.36	0.159	0.4	0.5	0.429	0.429	0.221
COL1A2	P08123	False	CO1A2_HUMAN		CPI-SC07707E049	ENSG00000164692	0.635	0.667	1.0	0.538	0.537	0.496	0.817	0.4	0.974	0.939	0.381	0.611
COL20A1	Q9P218	False	COKA1_HUMAN		CPI-SC0F393B830	ENSG00000101203	0.0	0.0	0.0	0.0	0.0	0.0	0.006	0.0	0.0	0.0	0.0	0.005
COL21A1	Q96P44	False	COLA1_HUMAN		CPI-SC076898564	ENSG00000124749	0.024	0.0	0.0	0.025	0.007	0.016	0.026	0.0	0.0	0.02	0.143	0.091
COL24A1	Q17RW2	False	COOA1_HUMAN		CPI-SC09E4E673B	ENSG00000171502	0.0	0.0	0.0	0.008	0.004	0.0	0.0	0.0	0.09	0.041	0.0	0.0
COL26A1	Q96A83	False	COQA1_HUMAN		CPI-SC008D5E4B2	ENSG00000160963	0.222	0.333	0.0	0.0	0.243	0.16	0.068	0.0	0.333	0.102	0.048	0.082
COL27A1	Q8IZC6	False	CORA1_HUMAN		CPI-SC090152EEE	ENSG00000196739	0.12	0.667	0.5	0.05	0.263	0.224	0.169	0.2	0.244	0.122	0.143	0.091
COL28A1	Q2UY09	False	COSA1_HUMAN		CPI-SC0E9AA9087	ENSG00000215018	0.0	0.0	0.0	0.0	0.007	0.004	0.002	0.0	0.0	0.0	0.0	0.005
COL2A1	P02458	False	CO2A1_HUMAN		CPI-SC0AA90A03B	ENSG00000139219	0.377	0.667	1.0	0.832	0.776	0.744	0.759	0.8	0.769	0.582	0.905	0.803
COL3A1	P02461	False	CO3A1_HUMAN		CPI-SC0A7864078	ENSG00000168542	0.048	0.0	0.0	0.0	0.026	0.004	0.02	0.0	0.026	0.041	0.0	0.01
COL4A1	P02462	False	CO4A1_HUMAN		CPI-SC0756B421F	ENSG00000187498	0.539	0.333	0.0	0.176	0.798	0.68	0.629	0.6	0.782	0.48	0.429	0.591
COL4A2	P08572	False	CO4A2_HUMAN		CPI-SC0096917A2	ENSG00000134871	0.587	0.667	0.0	0.16	0.779	0.6	0.671	1.0	0.744	0.52	0.571	0.692
COL4A3	Q01955	False	CO4A3_HUMAN		CPI-SC0CC8A2F79	ENSG00000169031	0.0	0.0	0.0	0.0	0.053	0.056	0.002	0.4	0.0	0.0	0.048	0.005
COL4A4	P53420	False	CO4A4_HUMAN		CPI-SC030087D4F	ENSG00000081052	0.012	0.0	0.0	0.025	0.138	0.112	0.038	0.0	0.064	0.061	0.095	0.048
COL4A5	P29400	False	CO4A5_HUMAN		CPI-SC0F1833AC0	ENSG00000188153	0.443	1.0	0.5	0.429	0.822	0.768	0.448	0.8	0.538	0.612	0.762	0.62
COL4A6	Q14031	False	CO4A6_HUMAN		CPI-SC0BFDE14E9	ENSG00000197565	0.347	1.0	0.5	0.395	0.934	0.912	0.41	0.8	0.615	0.663	0.81	0.606
COL5A1	P20908	False	CO5A1_HUMAN		CPI-SC05590EDD3	ENSG00000130635	0.114	0.333	0.5	0.034	0.182	0.088	0.127	0.4	0.487	0.286	0.0	0.043
COL5A2	P05997	False	CO5A2_HUMAN		CPI-SC0CED85DDE	ENSG00000204262	0.042	0.333	0.0	0.378	0.081	0.06	0.446	0.0	0.256	0.173	0.143	0.106
COL5A3	P25940	False	CO5A3_HUMAN		CPI-SC0DA063880	ENSG00000080573	0.006	0.0	0.0	0.0	0.0	0.0	0.002	0.0	0.013	0.0	0.0	0.005
COL6A1	P12109	False	CO6A1_HUMAN		CPI-SC0251EEF61	ENSG00000142156	0.856	1.0	0.5	0.79	0.855	0.8	0.803	0.8	0.846	0.816	0.952	0.726
COL6A2	P12110	False	CO6A2_HUMAN		CPI-SC07F654CB3	ENSG00000142173	0.826	1.0	1.0	0.588	0.879	0.788	0.847	0.8	0.872	0.929	0.81	0.788
COL6A3	P12111	False	CO6A3_HUMAN		CPI-SC059D160BE	ENSG00000163359	0.018	0.0	0.0	0.05	0.02	0.02	0.086	0.2	0.051	0.051	0.048	0.014
COL6A5	A8TX70	False	CO6A5_HUMAN		CPI-SC0E4A99136	ENSG00000172752	0.0	0.0	0.0	0.0	0.0	0.004	0.002	0.0	0.0	0.0	0.0	0.0
COL6A6	A6NMZ7	False	CO6A6_HUMAN		CPI-SC0E03C13D1	ENSG00000206384	0.0	0.0	0.0	0.0	0.004	0.004	0.0	0.0	0.013	0.0	0.0	0.0
COL7A1	Q02388	False	CO7A1_HUMAN		CPI-SC0B4771D76	ENSG00000114270	0.042	0.0	0.5	0.042	0.039	0.02	0.036	0.0	0.09	0.082	0.095	0.029
COL8A1	P27658	False	CO8A1_HUMAN		CPI-SC068FFC547	ENSG00000144810	0.018	0.0	0.0	0.025	0.013	0.012	0.0	0.0	0.0	0.0	0.0	0.005
COL8A2	P25067	False	CO8A2_HUMAN		CPI-SC0FCB8DFBB	ENSG00000171812	0.0	0.0	0.0	0.0	0.007	0.0	0.01	0.0	0.0	0.02	0.0	0.005
COL9A1	P20849	False	CO9A1_HUMAN		CPI-SC050CC3A3F	ENSG00000112280	0.269	0.333	0.0	0.286	0.175	0.092	0.199	0.0	0.346	0.173	0.19	0.543
COL9A2	Q14055	False	CO9A2_HUMAN		CPI-SC0A210DC1F	ENSG00000049089	0.084	0.0	0.0	0.034	0.406	0.296	0.127	0.0	0.321	0.204	0.048	0.029
COL9A3	Q14050	False	CO9A3_HUMAN		CPI-SC0FD500AF3	ENSG00000092758	0.257	0.333	0.5	0.126	0.566	0.444	0.215	0.4	0.538	0.327	0.429	0.115
FN1	P02751	False	FINC_HUMAN		CPI-SC0C91660AB	ENSG00000115414	0.725	1.0	1.0	0.975	0.976	0.972	0.954	1.0	0.923	0.99	1.0	0.74
COL10A1	Q03692	False	COAA1_HUMAN		CPI-SC0519DE925	ENSG00000123500	0.006	0.0	0.0	0.0	0.002	0.004	0.002	0.0	0.0	0.0	0.0	0.0
COL11A1	P12107	False	COBA1_HUMAN		CPI-SC06F3DDF90	ENSG00000060718	0.066	0.0	0.0	0.05	0.298	0.296	0.129	0.2	0.115	0.082	0.095	0.058
COL11A2	P13942	False	COBA2_HUMAN		CPI-SC06DCE672A	ENSG00000204248	0.024	0.0	0.0	0.017	0.024	0.008	0.028	0.0	0.013	0.0	0.0	0.01
COL12A1	Q99715	False	COCA1_HUMAN		CPI-SC0A3722F1F	ENSG00000111799	0.006	0.0	0.0	0.042	0.011	0.008	0.006	0.0	0.0	0.02	0.0	0.005
COL13A1	Q5TAT6	False	CODA1_HUMAN		CPI-SC093DFA335	ENSG00000197467	0.048	0.667	0.5	0.017	0.11	0.056	0.048	0.0	0.615	0.357	0.048	0.034
COL14A1	Q05707	False	COEA1_HUMAN		CPI-SC092A2325E	ENSG00000187955	0.048	0.0	0.0	0.0	0.039	0.024	0.058	0.0	0.103	0.031	0.0	0.062
COL15A1	P39059	False	COFA1_HUMAN		CPI-SC0BCE0B954	ENSG00000204291	0.006	0.0	0.0	0.0	0.0	0.0	0.0	0.0	0.0	0.0	0.0	0.005
COL16A1	Q07092	False	COGA1_HUMAN		CPI-SC01633DC81	ENSG00000084636	0.036	0.0	0.0	0.017	0.092	0.024	0.048	0.0	0.064	0.041	0.048	0.043
COL17A1	Q9UMD9	False	COHA1_HUMAN		CPI-SC0D3C68BD6	ENSG00000065618	0.024	0.0	0.0	0.008	0.013	0.024	0.008	0.0	0.038	0.102	0.0	0.0
COL18A1	P39060	False	COIA1_HUMAN		CPI-SC0755F1632	ENSG00000182871	0.772	0.667	1.0	0.454	0.882	0.812	0.592	1.0	0.821	0.694	0.857	0.538
COL19A1	Q14993	False	COJA1_HUMAN		CPI-SC0E09C8768	ENSG00000082293	0.0	0.0	0.0	0.0	0.169	0.116	0.0	0.0	0.0	0.02	0.0	0.005
COL1A1	P02452	False	CO1A1_HUMAN		CPI-SC0AD2341AF	ENSG00000108821	0.353	0.667	1.0	0.101	0.414	0.36	0.159	0.4	0.5	0.429	0.429	0.221
COL1A2	P08123	False	CO1A2_HUMAN		CPI-SC015ECCD97	ENSG00000164692	0.635	0.667	1.0	0.538	0.537	0.496	0.817	0.4	0.974	0.939	0.381	0.611
COL20A1	Q9P218	False	COKA1_HUMAN		CPI-SC0BB8BF2C5	ENSG00000101203	0.0	0.0	0.0	0.0	0.0	0.0	0.006	0.0	0.0	0.0	0.0	0.005
COL21A1	Q96P44	False	COLA1_HUMAN		CPI-SC0C1E494D6	ENSG00000124749	0.024	0.0	0.0	0.025	0.007	0.016	0.026	0.0	0.0	0.02	0.143	0.091
COL24A1	Q17RW2	False	COOA1_HUMAN		CPI-SC0B09B811A	ENSG00000171502	0.0	0.0	0.0	0.008	0.004	0.0	0.0	0.0	0.09	0.041	0.0	0.0
COL26A1	Q96A83	False	COQA1_HUMAN		CPI-SC08885876E	ENSG00000160963	0.222	0.333	0.0	0.0	0.243	0.16	0.068	0.0	0.333	0.102	0.048	0.082
COL27A1	Q8IZC6	False	CORA1_HUMAN		CPI-SC0FC6454F5	ENSG00000196739	0.12	0.667	0.5	0.05	0.263	0.224	0.169	0.2	0.244	0.122	0.143	0.091
COL28A1	Q2UY09	False	COSA1_HUMAN		CPI-SC0E40282DA	ENSG00000215018	0.0	0.0	0.0	0.0	0.007	0.004	0.002	0.0	0.0	0.0	0.0	0.005
COL2A1	P02458	False	CO2A1_HUMAN		CPI-SC0A5E87289	ENSG00000139219	0.377	0.667	1.0	0.832	0.776	0.744	0.759	0.8	0.769	0.582	0.905	0.803
COL3A1	P02461	False	CO3A1_HUMAN		CPI-SC0C061DC28	ENSG00000168542	0.048	0.0	0.0	0.0	0.026	0.004	0.02	0.0	0.026	0.041	0.0	0.01
COL4A1	P02462	False	CO4A1_HUMAN		CPI-SC0C351F7DF	ENSG00000187498	0.539	0.333	0.0	0.176	0.798	0.68	0.629	0.6	0.782	0.48	0.429	0.591
COL4A2	P08572	False	CO4A2_HUMAN		CPI-SC09AE93F66	ENSG00000134871	0.587	0.667	0.0	0.16	0.779	0.6	0.671	1.0	0.744	0.52	0.571	0.692
COL4A3	Q01955	False	CO4A3_HUMAN		CPI-SC08F17FB3E	ENSG00000169031	0.0	0.0	0.0	0.0	0.053	0.056	0.002	0.4	0.0	0.0	0.048	0.005
COL4A4	P53420	False	CO4A4_HUMAN		CPI-SC0FAC9844A	ENSG00000081052	0.012	0.0	0.0	0.025	0.138	0.112	0.038	0.0	0.064	0.061	0.095	0.048
COL4A5	P29400	False	CO4A5_HUMAN		CPI-SC044B5BE16	ENSG00000188153	0.443	1.0	0.5	0.429	0.822	0.768	0.448	0.8	0.538	0.612	0.762	0.62
COL4A6	Q14031	False	CO4A6_HUMAN		CPI-SC01539071B	ENSG00000197565	0.347	1.0	0.5	0.395	0.934	0.912	0.41	0.8	0.615	0.663	0.81	0.606
COL5A1	P20908	False	CO5A1_HUMAN		CPI-SC08821B0D2	ENSG00000130635	0.114	0.333	0.5	0.034	0.182	0.088	0.127	0.4	0.487	0.286	0.0	0.043
COL5A2	P05997	False	CO5A2_HUMAN		CPI-SC075489ADB	ENSG00000204262	0.042	0.333	0.0	0.378	0.081	0.06	0.446	0.0	0.256	0.173	0.143	0.106
COL5A3	P25940	False	CO5A3_HUMAN		CPI-SC0D0BFC9F7	ENSG00000080573	0.006	0.0	0.0	0.0	0.0	0.0	0.002	0.0	0.013	0.0	0.0	0.005
COL6A1	P12109	False	CO6A1_HUMAN		CPI-SC0FB1817EE	ENSG00000142156	0.856	1.0	0.5	0.79	0.855	0.8	0.803	0.8	0.846	0.816	0.952	0.726
COL6A2	P12110	False	CO6A2_HUMAN		CPI-SC0C5B4E222	ENSG00000142173	0.826	1.0	1.0	0.588	0.879	0.788	0.847	0.8	0.872	0.929	0.81	0.788
COL6A3	P12111	False	CO6A3_HUMAN		CPI-SC044916391	ENSG00000163359	0.018	0.0	0.0	0.05	0.02	0.02	0.086	0.2	0.051	0.051	0.048	0.014
COL6A5	A8TX70	False	CO6A5_HUMAN		CPI-SC0E453F338	ENSG00000172752	0.0	0.0	0.0	0.0	0.0	0.004	0.002	0.0	0.0	0.0	0.0	0.0
COL6A6	A6NMZ7	False	CO6A6_HUMAN		CPI-SC0EDDBD0FB	ENSG00000206384	0.0	0.0	0.0	0.0	0.004	0.004	0.0	0.0	0.013	0.0	0.0	0.0
COL7A1	Q02388	False	CO7A1_HUMAN		CPI-SC037038602	ENSG00000114270	0.042	0.0	0.5	0.042	0.039	0.02	0.036	0.0	0.09	0.082	0.095	0.029
COL8A1	P27658	False	CO8A1_HUMAN		CPI-SC04FF0CDA1	ENSG00000144810	0.018	0.0	0.0	0.025	0.013	0.012	0.0	0.0	0.0	0.0	0.0	0.005
COL8A2	P25067	False	CO8A2_HUMAN		CPI-SC0CC30CEC0	ENSG00000171812	0.0	0.0	0.0	0.0	0.007	0.0	0.01	0.0	0.0	0.02	0.0	0.005
COL9A1	P20849	False	CO9A1_HUMAN		CPI-SC0E8C3A996	ENSG00000112280	0.269	0.333	0.0	0.286	0.175	0.092	0.199	0.0	0.346	0.173	0.19	0.543
COL9A2	Q14055	False	CO9A2_HUMAN		CPI-SC0C155763A	ENSG00000049089	0.084	0.0	0.0	0.034	0.406	0.296	0.127	0.0	0.321	0.204	0.048	0.029
COL9A3	Q14050	False	CO9A3_HUMAN		CPI-SC086D7EC73	ENSG00000092758	0.257	0.333	0.5	0.126	0.566	0.444	0.215	0.4	0.538	0.327	0.429	0.115
FN1	P02751	False	FINC_HUMAN		CPI-SC0AE4F5BAB	ENSG00000115414	0.725	1.0	1.0	0.975	0.976	0.972	0.954	1.0	0.923	0.99	1.0	0.74
COL3A1	P02461	False	CO3A1_HUMAN		CPI-SS0343DD0EE	ENSG00000168542	0.048	0.0	0.0	0.0	0.026	0.004	0.02	0.0	0.026	0.041	0.0	0.01
TGM2	P21980	False	TGM2_HUMAN		CPI-SS09C0B8677	ENSG00000198959	0.024	0.0	0.5	0.05	0.009	0.008	0.143	0.0	0.026	0.031	0.048	0.024
COL4A1	P02462	False	CO4A1_HUMAN		CPI-SS015BF69EE	ENSG00000187498	0.539	0.333	0.0	0.176	0.798	0.68	0.629	0.6	0.782	0.48	0.429	0.591
COL4A2	P08572	False	CO4A2_HUMAN		CPI-SS01771D11B	ENSG00000134871	0.587	0.667	0.0	0.16	0.779	0.6	0.671	1.0	0.744	0.52	0.571	0.692
COL4A3	Q01955	False	CO4A3_HUMAN		CPI-SS0AADAB219	ENSG00000169031	0.0	0.0	0.0	0.0	0.053	0.056	0.002	0.4	0.0	0.0	0.048	0.005
COL4A4	P53420	False	CO4A4_HUMAN		CPI-SS06D2944B5	ENSG00000081052	0.012	0.0	0.0	0.025	0.138	0.112	0.038	0.0	0.064	0.061	0.095	0.048
COL4A5	P29400	False	CO4A5_HUMAN		CPI-SS0924C61F1	ENSG00000188153	0.443	1.0	0.5	0.429	0.822	0.768	0.448	0.8	0.538	0.612	0.762	0.62
COL4A6	Q14031	False	CO4A6_HUMAN		CPI-SS0BBF93C62	ENSG00000197565	0.347	1.0	0.5	0.395	0.934	0.912	0.41	0.8	0.615	0.663	0.81	0.606
LAMA2	P24043	False	LAMA2_HUMAN		CPI-SS0335C4DDE	ENSG00000196569	0.012	0.333	0.0	0.042	0.035	0.02	0.038	0.0	0.026	0.02	0.048	0.029
PRNP	F7VJQ1	False	APRIO_HUMAN		CPI-SS0087B834D	ENSG00000171867	0.311	0.0	1.0	0.336	0.32	0.184	0.293	0.2	0.244	0.153	0.238	0.351
DSC1	Q08554	False	DSC1_HUMAN		CPI-SS08B94BEB2	ENSG00000134765	0.0	0.0	0.0	0.0	0.0	0.0	0.002	0.0	0.0	0.0	0.0	0.0
DSC2	Q02487	False	DSC2_HUMAN		CPI-SS06D13FCD3	ENSG00000134755	0.527	1.0	1.0	0.395	0.798	0.752	0.759	1.0	0.718	0.745	0.619	0.553
DSG2	Q14126	False	DSG2_HUMAN		CPI-SS0B6F0C894	ENSG00000046604	0.826	1.0	1.0	0.756	0.941	0.908	0.811	0.6	0.872	0.827	0.81	0.784
DAG1	Q14118	False	DAG1_HUMAN		CPI-SS09491FBF4	ENSG00000173402	0.605	1.0	1.0	0.42	0.803	0.732	0.472	0.6	0.628	0.633	0.571	0.582
DAG1	Q14118	False	DAG1_HUMAN		CPI-SS0D9DE7106	ENSG00000173402	0.605	1.0	1.0	0.42	0.803	0.732	0.472	0.6	0.628	0.633	0.571	0.582
CLSTN1	O94985	False	CSTN1_HUMAN		CPI-SS0DD3733E8	ENSG00000171603	0.521	1.0	0.5	0.613	0.643	0.528	0.528	0.6	0.628	0.51	0.476	0.534
CLSTN2	Q9H4D0	False	CSTN2_HUMAN		CPI-SS01A7DC3C1	ENSG00000158258	0.018	0.0	0.0	0.084	0.013	0.012	0.193	0.0	0.154	0.02	0.048	0.024
CLSTN3	Q9BQT9	False	CSTN3_HUMAN		CPI-SS0180FFBED	ENSG00000139182	0.192	0.333	0.0	0.546	0.252	0.268	0.253	0.4	0.192	0.184	0.333	0.159
LRRTM1	Q86UE6	False	LRRT1_HUMAN		CPI-SS0EEFFA23C	ENSG00000162951	0.006	0.0	0.0	0.008	0.015	0.016	0.012	0.0	0.179	0.031	0.0	0.0
LRRTM2	O43300	False	LRRT2_HUMAN		CPI-SS0C0329180	ENSG00000146006	0.006	0.0	0.0	0.008	0.007	0.004	0.006	0.0	0.0	0.0	0.0	0.019
LRRTM3	Q86VH5	False	LRRT3_HUMAN		CPI-SS026EC3854	ENSG00000198739	0.0	0.0	0.0	0.0	0.0	0.0	0.002	0.0	0.0	0.0	0.0	0.0
LRRTM4	Q86VH4	False	LRRT4_HUMAN		CPI-SS0F97A06CD	ENSG00000176204	0.09	0.0	0.0	0.034	0.272	0.204	0.151	0.4	0.115	0.071	0.143	0.135
NLGN1	Q8N2Q7	False	NLGN1_HUMAN		CPI-SS0731F750C	ENSG00000169760	0.108	0.667	0.0	0.05	0.094	0.044	0.199	0.0	0.128	0.102	0.0	0.168
NLGN2	Q8NFZ4	False	NLGN2_HUMAN		CPI-SS0C12FCB93	ENSG00000169992	0.263	0.667	0.5	0.084	0.272	0.244	0.183	0.2	0.295	0.173	0.048	0.178
NLGN3	Q9NZ94	False	NLGN3_HUMAN		CPI-SS07FBAAD8D	ENSG00000196338	0.084	0.0	0.0	0.017	0.059	0.028	0.038	0.0	0.077	0.031	0.0	0.115
NLGN4X	Q8N0W4	False	NLGNX_HUMAN		CPI-SS0F9118AB4	ENSG00000146938	0.527	0.333	0.0	0.092	0.454	0.444	0.556	0.2	0.41	0.429	0.19	0.322
NLGN4Y	Q8NFZ3	False	NLGNY_HUMAN		CPI-SS0837C7966	ENSG00000165246	0.281	0.0	0.0	0.101	0.276	0.184	0.299	0.0	0.333	0.214	0.238	0.207
ICAM1	P05362	False	ICAM1_HUMAN		CPI-SC08CB03AD8	ENSG00000090339	0.078	0.0	0.0	0.202	0.029	0.02	0.12	0.0	0.051	0.133	0.048	0.082
FCER2	P06734	False	FCER2_HUMAN		CPI-SC0542462B9	ENSG00000104921	0.0	0.0	0.0	0.0	0.0	0.0	0.0	0.0	0.0	0.0	0.0	0.005
THY1	P04216	False	THY1_HUMAN		CPI-SC0EFDBED2D	ENSG00000154096	0.521	0.667	0.0	0.084	0.318	0.196	0.468	0.0	0.321	0.204	0.238	0.385
FN1	P02751	False	FINC_HUMAN		CPI-SC08C485EAE	ENSG00000115414	0.725	1.0	1.0	0.975	0.976	0.972	0.954	1.0	0.923	0.99	1.0	0.74
LAMA3	Q16787	False	LAMA3_HUMAN		CPI-SC0E5A1BA8E	ENSG00000053747	0.006	0.0	0.0	0.05	0.007	0.0	0.004	0.0	0.0	0.01	0.0	0.019
THBS1	P07996	False	TSP1_HUMAN		CPI-SC0B80B8591	ENSG00000137801	0.114	0.0	0.5	0.05	0.083	0.032	0.072	0.0	0.167	0.02	0.19	0.067
CSPG4	Q6UVK1	False	CSPG4_HUMAN		CPI-SC0FA241084	ENSG00000173546	0.012	0.0	0.5	0.008	0.013	0.008	0.01	0.0	0.038	0.0	0.0	0.005
FN1	P02751	False	FINC_HUMAN		CPI-SC0F96CE387	ENSG00000115414	0.725	1.0	1.0	0.975	0.976	0.972	0.954	1.0	0.923	0.99	1.0	0.74
JAM2	P57087	False	JAM2_HUMAN		CPI-SC0C2126F8E	ENSG00000154721	0.078	0.0	0.0	0.008	0.039	0.008	0.034	0.0	0.026	0.02	0.0	0.072
SPP1	P10451	False	OSTP_HUMAN		CPI-SC0C81483EA	ENSG00000118785	0.311	0.0	0.0	0.118	0.211	0.112	0.458	0.2	0.167	0.133	0.19	0.12
TNC	P24821	False	TENA_HUMAN		CPI-SC00B50273B	ENSG00000041982	0.036	0.0	0.5	0.042	0.114	0.088	0.01	0.0	0.013	0.051	0.048	0.019
VCAM1	P19320	False	VCAM1_HUMAN		CPI-SC0B2557C9D	ENSG00000162692	0.012	0.0	0.0	0.0	0.011	0.008	0.008	0.2	0.013	0.0	0.0	0.0
PLA2G2A	P14555	False	PA2GA_HUMAN		CPI-SC09A33C92E	ENSG00000188257	0.012	0.0	0.0	0.0	0.0	0.0	0.0	0.0	0.0	0.0	0.0	0.0
PLAUR	Q03405	False	UPAR_HUMAN		CPI-SC0E029AB31	ENSG00000011422	0.096	0.0	0.0	0.05	0.189	0.088	0.058	0.0	0.179	0.184	0.095	0.072
FN1	P02751	False	FINC_HUMAN		CPI-SC034EE8AAA	ENSG00000115414	0.725	1.0	1.0	0.975	0.976	0.972	0.954	1.0	0.923	0.99	1.0	0.74
VCAM1	P19320	False	VCAM1_HUMAN		CPI-SC06C0A2080	ENSG00000162692	0.012	0.0	0.0	0.0	0.011	0.008	0.008	0.2	0.013	0.0	0.0	0.0
MADCAM1	Q13477	False	MADCA_HUMAN		CPI-SC056FC1F11	ENSG00000099866	0.03	0.0	0.0	0.042	0.029	0.012	0.056	0.0	0.0	0.01	0.0	0.01
FN1	P02751	False	FINC_HUMAN		CPI-SC06C3BA86F	ENSG00000115414	0.725	1.0	1.0	0.975	0.976	0.972	0.954	1.0	0.923	0.99	1.0	0.74
L1CAM	P32004	False	L1CAM_HUMAN		CPI-SC02CB6F5A5	ENSG00000198910	0.054	0.0	0.0	0.034	0.009	0.024	0.02	0.0	0.064	0.071	0.048	0.014
PLA2G2A	P14555	False	PA2GA_HUMAN		CPI-SC08F3F7DC6	ENSG00000188257	0.012	0.0	0.0	0.0	0.0	0.0	0.0	0.0	0.0	0.0	0.0	0.0
FBN1	P35555	False	FBN1_HUMAN		CPI-SC0ABE9B7D2	ENSG00000166147	0.084	0.333	0.0	0.101	0.057	0.04	0.137	0.0	0.154	0.153	0.143	0.163
FN1	P02751	False	FINC_HUMAN		CPI-SC04BC5B245	ENSG00000115414	0.725	1.0	1.0	0.975	0.976	0.972	0.954	1.0	0.923	0.99	1.0	0.74
TNC	P24821	False	TENA_HUMAN		CPI-SC09B2D1C63	ENSG00000041982	0.036	0.0	0.5	0.042	0.114	0.088	0.01	0.0	0.013	0.051	0.048	0.019
FN1	P02751	False	FINC_HUMAN		CPI-SC08F923F07	ENSG00000115414	0.725	1.0	1.0	0.975	0.976	0.972	0.954	1.0	0.923	0.99	1.0	0.74
L1CAM	P32004	False	L1CAM_HUMAN		CPI-SC01D9AD677	ENSG00000198910	0.054	0.0	0.0	0.034	0.009	0.024	0.02	0.0	0.064	0.071	0.048	0.014
VTN	P04004	False	VTNC_HUMAN		CPI-SC0717E21B0	ENSG00000109072	0.054	0.0	0.5	0.092	0.388	0.372	0.118	0.8	0.128	0.112	0.571	0.106
FN1	P02751	False	FINC_HUMAN		CPI-SC09B45FB39	ENSG00000115414	0.725	1.0	1.0	0.975	0.976	0.972	0.954	1.0	0.923	0.99	1.0	0.74
GJA1	P17302	False	CXA1_HUMAN		CPI-SS04829AC68	ENSG00000152661	0.737	0.667	0.0	0.521	0.899	0.84	0.618	0.0	0.962	0.959	0.81	0.803
GJA3	Q9Y6H8	False	CXA3_HUMAN		CPI-SS08658BB16	ENSG00000121743	0.006	0.0	0.0	0.0	0.0	0.004	0.004	0.0	0.0	0.0	0.0	0.0
GJC1	P36383	False	CXG1_HUMAN		CPI-SS0C4261737	ENSG00000182963	0.515	0.333	0.5	0.218	0.596	0.336	0.283	0.2	0.564	0.327	0.476	0.524
GJA1	P17302	False	CXA1_HUMAN		CPI-SS024F36886	ENSG00000152661	0.737	0.667	0.0	0.521	0.899	0.84	0.618	0.0	0.962	0.959	0.81	0.803
GJA3	Q9Y6H8	False	CXA3_HUMAN		CPI-SS0F5FC7262	ENSG00000121743	0.006	0.0	0.0	0.0	0.0	0.004	0.004	0.0	0.0	0.0	0.0	0.0
GJA5	P36382	False	CXA5_HUMAN		CPI-SS0ACFA4F22	ENSG00000265107	0.018	0.0	0.0	0.0	0.037	0.02	0.114	0.0	0.026	0.031	0.0	0.029
GJC1	P36383	False	CXG1_HUMAN		CPI-SS0E7883ADC	ENSG00000182963	0.515	0.333	0.5	0.218	0.596	0.336	0.283	0.2	0.564	0.327	0.476	0.524
GJA3	Q9Y6H8	False	CXA3_HUMAN		CPI-SS00457EB1A	ENSG00000121743	0.006	0.0	0.0	0.0	0.0	0.004	0.004	0.0	0.0	0.0	0.0	0.0
GJA3	Q9Y6H8	False	CXA3_HUMAN		CPI-SS062D2530F	ENSG00000121743	0.006	0.0	0.0	0.0	0.0	0.004	0.004	0.0	0.0	0.0	0.0	0.0
GJC1	P36383	False	CXG1_HUMAN		CPI-SS0CEFF4625	ENSG00000182963	0.515	0.333	0.5	0.218	0.596	0.336	0.283	0.2	0.564	0.327	0.476	0.524
ICAM1	P05362	False	ICAM1_HUMAN		CPI-SS0E9A581F8	ENSG00000090339	0.078	0.0	0.0	0.202	0.029	0.02	0.12	0.0	0.051	0.133	0.048	0.082
ICAM1	P05362	False	ICAM1_HUMAN		CPI-SC00035437A	ENSG00000090339	0.078	0.0	0.0	0.202	0.029	0.02	0.12	0.0	0.051	0.133	0.048	0.082
ICAM2	P13598	False	ICAM2_HUMAN		CPI-SC0943ECD6E	ENSG00000108622	0.006	0.0	0.0	0.0	0.018	0.008	0.008	0.0	0.0	0.01	0.0	0.01
ICAM3	P32942	False	ICAM3_HUMAN		CPI-SC09DC9200A	ENSG00000076662	0.096	0.667	0.5	0.193	0.182	0.156	0.143	0.0	0.141	0.102	0.048	0.115
ICAM4	Q14773	False	ICAM4_HUMAN		CPI-SC0A3A31D04	ENSG00000105371	0.03	0.0	0.0	0.008	0.009	0.004	0.02	0.0	0.115	0.051	0.0	0.0
F11R	Q9Y624	False	JAM1_HUMAN		CPI-SC0DEE2AF32	ENSG00000158769	0.467	1.0	0.0	0.613	0.73	0.672	0.404	0.2	0.41	0.439	0.571	0.361
ICAM1	P05362	False	ICAM1_HUMAN		CPI-SS09C4FCB90	ENSG00000090339	0.078	0.0	0.0	0.202	0.029	0.02	0.12	0.0	0.051	0.133	0.048	0.082
ICAM3	P32942	False	ICAM3_HUMAN		CPI-SS00F979E99	ENSG00000076662	0.096	0.667	0.5	0.193	0.182	0.156	0.143	0.0	0.141	0.102	0.048	0.115
JAM2	P57087	False	JAM2_HUMAN		CPI-SS087B53ABF	ENSG00000154721	0.078	0.0	0.0	0.008	0.039	0.008	0.034	0.0	0.026	0.02	0.0	0.072
JAM3	Q9BX67	False	JAM3_HUMAN		CPI-SS0F9D53834	ENSG00000166086	0.281	0.667	0.0	0.655	0.151	0.148	0.285	0.0	0.385	0.173	0.238	0.24
L1CAM	P32004	False	L1CAM_HUMAN		CPI-SC030C83222	ENSG00000198910	0.054	0.0	0.0	0.034	0.009	0.024	0.02	0.0	0.064	0.071	0.048	0.014
L1CAM	P32004	False	L1CAM_HUMAN		CPI-SC0EB9B5460	ENSG00000198910	0.054	0.0	0.0	0.034	0.009	0.024	0.02	0.0	0.064	0.071	0.048	0.014
SPP1	P10451	False	OSTP_HUMAN		CPI-SC069FF84F5	ENSG00000118785	0.311	0.0	0.0	0.118	0.211	0.112	0.458	0.2	0.167	0.133	0.19	0.12
TNC	P24821	False	TENA_HUMAN		CPI-SC0B5F57CE1	ENSG00000041982	0.036	0.0	0.5	0.042	0.114	0.088	0.01	0.0	0.013	0.051	0.048	0.019
VCAM1	P19320	False	VCAM1_HUMAN		CPI-SC061E89E41	ENSG00000162692	0.012	0.0	0.0	0.0	0.011	0.008	0.008	0.2	0.013	0.0	0.0	0.0
L1CAM	P32004	False	L1CAM_HUMAN		CPI-SS0ACD487F0	ENSG00000198910	0.054	0.0	0.0	0.034	0.009	0.024	0.02	0.0	0.064	0.071	0.048	0.014
LAMC1	P11047	False	LAMC1_HUMAN		CPI-SC024FAED24	ENSG00000135862	0.449	0.333	1.0	0.597	0.539	0.492	0.458	0.4	0.526	0.429	0.476	0.423
LAMC1	P11047	False	LAMC1_HUMAN		CPI-SC03FF6E42F	ENSG00000135862	0.449	0.333	1.0	0.597	0.539	0.492	0.458	0.4	0.526	0.429	0.476	0.423
NECTIN1	Q15223	False	PVRL1_HUMAN		CPI-SS00661A3A4	ENSG00000110400	0.246	0.0	0.0	0.017	0.219	0.148	0.064	0.2	0.141	0.061	0.048	0.154
NECTIN1	Q15223	False	PVRL1_HUMAN		CPI-SS01E0F2D2C	ENSG00000110400	0.246	0.0	0.0	0.017	0.219	0.148	0.064	0.2	0.141	0.061	0.048	0.154
NECTIN2	Q92692	False	PVRL2_HUMAN		CPI-SS0E14458C9	ENSG00000130202	0.862	1.0	0.5	0.681	0.945	0.96	0.855	1.0	0.923	0.878	0.952	0.865
NECTIN3	Q9NQS3	False	PVRL3_HUMAN		CPI-SS0BA232458	ENSG00000177707	0.389	0.333	1.0	0.37	0.395	0.328	0.325	0.4	0.474	0.204	0.476	0.543
PVR	P15151	False	PVR_HUMAN		CPI-SS00561BBD7	ENSG00000073008	0.06	0.0	0.0	0.076	0.136	0.096	0.08	0.2	0.167	0.082	0.095	0.091
F2	P00734	False	THRB_HUMAN		CPI-SS058209EC7	ENSG00000180210	0.006	0.0	0.0	0.0	0.064	0.044	0.012	0.4	0.013	0.0	0.0	0.0
F2	P00734	False	THRB_HUMAN		CPI-SS026335F55	ENSG00000180210	0.006	0.0	0.0	0.0	0.064	0.044	0.012	0.4	0.013	0.0	0.0	0.0
F2	P00734	False	THRB_HUMAN		CPI-SS0BDC2B411	ENSG00000180210	0.006	0.0	0.0	0.0	0.064	0.044	0.012	0.4	0.013	0.0	0.0	0.0
F2	P00734	False	THRB_HUMAN		CPI-SS09B583B3F	ENSG00000180210	0.006	0.0	0.0	0.0	0.064	0.044	0.012	0.4	0.013	0.0	0.0	0.0
TNC	P24821	False	TENA_HUMAN		CPI-SC03C27B368	ENSG00000041982	0.036	0.0	0.5	0.042	0.114	0.088	0.01	0.0	0.013	0.051	0.048	0.019
TGFB1	P01137	False	TGFB1_HUMAN		CPI-SC08AC51E15	ENSG00000105329	0.389	1.0	0.5	0.496	0.603	0.516	0.53	0.4	0.897	0.745	0.571	0.438
TGFB3	P10600	False	TGFB3_HUMAN		CPI-SC0DA808D76	ENSG00000119699	0.0	0.0	0.0	0.042	0.015	0.008	0.028	0.0	0.026	0.0	0.0	0.014
THBS1	P07996	False	TSP1_HUMAN		CPI-SS0C93E48D7	ENSG00000137801	0.114	0.0	0.5	0.05	0.083	0.032	0.072	0.0	0.167	0.02	0.19	0.067
THBS2	P35442	False	TSP2_HUMAN		CPI-SS0914C7C85	ENSG00000186340	0.024	0.333	0.0	0.0	0.002	0.0	0.014	0.0	0.0	0.0	0.048	0.058
ENTPD1	P49961	False	ENTP1_HUMAN		CPI-SS026C7F8A2	ENSG00000138185	0.0	0.0	0.0	0.025	0.02	0.024	0.072	0.0	0.013	0.071	0.0	0.067
ENTPD1	P49961	False	ENTP1_HUMAN		CPI-SS08C884E97	ENSG00000138185	0.0	0.0	0.0	0.025	0.02	0.024	0.072	0.0	0.013	0.071	0.0	0.067
ADM	P35318	False	ADML_HUMAN		CPI-SC063148F3A	ENSG00000148926	0.467	0.0	0.5	0.244	0.401	0.336	0.207	0.4	0.179	0.337	0.571	0.418
ADM2	Q7Z4H4	False	ADM2_HUMAN		CPI-SC0C396EE2C	ENSG00000128165	0.066	0.0	0.0	0.0	0.015	0.052	0.052	0.0	0.026	0.01	0.0	0.005
ADM	P35318	False	ADML_HUMAN		CPI-SS0D2FABC4A	ENSG00000148926	0.467	0.0	0.5	0.244	0.401	0.336	0.207	0.4	0.179	0.337	0.571	0.418
ADM2	Q7Z4H4	False	ADM2_HUMAN		CPI-SC01AD532CA	ENSG00000128165	0.066	0.0	0.0	0.0	0.015	0.052	0.052	0.0	0.026	0.01	0.0	0.005
ASIP	P42127	False	ASIP_HUMAN		CPI-SS019ABECEC	ENSG00000101440	0.0	0.0	0.0	0.008	0.0	0.0	0.002	0.0	0.0	0.0	0.0	0.0
POMC	P01189	False	COLI_HUMAN		CPI-SS00BD8FF72	ENSG00000115138	0.138	0.667	0.0	0.084	0.158	0.088	0.137	0.2	0.09	0.061	0.143	0.139
AGRN	O00468	False	AGRIN_HUMAN		CPI-SC0AD2CE0A8	ENSG00000188157	0.605	0.667	0.5	0.546	0.704	0.64	0.347	0.4	0.577	0.49	0.667	0.409
AGRN	O00468	False	AGRIN_HUMAN		CPI-SS0593F278B	ENSG00000188157	0.605	0.667	0.5	0.546	0.704	0.64	0.347	0.4	0.577	0.49	0.667	0.409
LRRC4B	Q9NT99	False	LRC4B_HUMAN		CPI-SS023656B4B	ENSG00000131409	0.096	0.0	0.0	0.084	0.022	0.024	0.076	0.0	0.013	0.041	0.0	0.067
LRFN4	Q6PJG9	False	LRFN4_HUMAN		CPI-SS064D15A83	ENSG00000173621	0.353	0.0	0.0	0.134	0.305	0.216	0.261	0.4	0.321	0.357	0.429	0.298
LRFN5	Q96NI6	False	LRFN5_HUMAN		CPI-SS0DCD351AD	ENSG00000165379	0.006	0.0	0.0	0.0	0.004	0.0	0.022	0.0	0.026	0.01	0.0	0.01
LRRTM4	Q86VH4	False	LRRT4_HUMAN		CPI-SS08968FFAE	ENSG00000176204	0.09	0.0	0.0	0.034	0.272	0.204	0.151	0.4	0.115	0.071	0.143	0.135
SLITRK5	O94991	False	SLIK5_HUMAN		CPI-SS05F136AA2	ENSG00000165300	0.066	0.333	0.0	0.017	0.042	0.028	0.104	0.0	0.09	0.071	0.048	0.106
SLITRK6	Q9H5Y7	False	SLIK6_HUMAN		CPI-SS0FAD26C76	ENSG00000184564	0.0	0.0	0.0	0.0	0.007	0.008	0.024	0.0	0.0	0.01	0.048	0.029
IAPP	P10997	False	IAPP_HUMAN		CPI-SS00D9A2FD0	ENSG00000121351	0.0	0.0	0.0	0.0	0.0	0.004	0.0	0.0	0.0	0.0	0.0	0.0
CALCA	P01258	False	CALC_HUMAN		CPI-SS015B2F961	ENSG00000110680	0.054	0.333	0.0	0.05	0.015	0.012	0.026	0.0	0.0	0.02	0.143	0.048
CALCB	P10092	False	CALCB_HUMAN		CPI-SS07CF0C6E7	ENSG00000175868	0.042	0.333	0.0	0.0	0.015	0.02	0.01	0.0	0.013	0.02	0.0	0.029
IAPP	P10997	False	IAPP_HUMAN		CPI-SC0980A6E6B	ENSG00000121351	0.0	0.0	0.0	0.0	0.0	0.004	0.0	0.0	0.0	0.0	0.0	0.0
IAPP	P10997	False	IAPP_HUMAN		CPI-SC04ADD5A88	ENSG00000121351	0.0	0.0	0.0	0.0	0.0	0.004	0.0	0.0	0.0	0.0	0.0	0.0
IAPP	P10997	False	IAPP_HUMAN		CPI-SC0CE7302FB	ENSG00000121351	0.0	0.0	0.0	0.0	0.0	0.004	0.0	0.0	0.0	0.0	0.0	0.0
APP	P05067	False	A4_HUMAN		CPI-SS080C81D37	ENSG00000142192	0.964	1.0	1.0	0.933	0.985	0.976	0.964	0.8	0.949	0.959	1.0	0.971
APP	P05067	False	A4_HUMAN		CPI-SS0CB6F5575	ENSG00000142192	0.964	1.0	1.0	0.933	0.985	0.976	0.964	0.8	0.949	0.959	1.0	0.971
APLP2	Q06481	False	APLP2_HUMAN		CPI-SS0DF830287	ENSG00000084234	0.982	1.0	1.0	0.992	0.996	0.996	0.974	1.0	1.0	0.98	0.952	1.0
APP	P05067	False	A4_HUMAN		CPI-SS07ACDDCD6	ENSG00000142192	0.964	1.0	1.0	0.933	0.985	0.976	0.964	0.8	0.949	0.959	1.0	0.971
APP	P05067	False	A4_HUMAN		CPI-SS097A84265	ENSG00000142192	0.964	1.0	1.0	0.933	0.985	0.976	0.964	0.8	0.949	0.959	1.0	0.971
PI16	Q6UXB8	False	PI16_HUMAN		CPI-SS012E7C8B8	ENSG00000164530	0.0	0.0	0.0	0.025	0.0	0.0	0.006	0.2	0.0	0.0	0.0	0.0
ANGPT1	Q15389	False	ANGP1_HUMAN		CPI-SS0DE9B07A8	ENSG00000154188	0.006	0.0	0.5	0.0	0.004	0.012	0.006	0.0	0.026	0.02	0.0	0.005
ANGPT2	O15123	False	ANGP2_HUMAN		CPI-SS0BAB460FF	ENSG00000091879	0.156	0.333	0.0	0.303	0.263	0.272	0.337	0.2	0.256	0.398	0.667	0.236
ANGPT4	Q9Y264	False	ANGP4_HUMAN		CPI-SS0D89F86A7	ENSG00000101280	0.0	0.0	0.0	0.0	0.002	0.004	0.0	0.0	0.0	0.0	0.0	0.0
AGT	P01019	False	ANGT_HUMAN		CPI-SS05996C8FD	ENSG00000135744	0.006	0.0	0.0	0.0	0.004	0.008	0.0	0.0	0.0	0.0	0.0	0.0
ANXA1	P04083	False	ANXA1_HUMAN		CPI-SS0F739D3DB	ENSG00000135046	0.275	0.333	0.0	0.983	0.154	0.124	0.277	0.2	0.051	0.143	0.571	0.159
TAFA4	Q96LR4	False	TAFA4_HUMAN		CPI-SS0F6EC6E44	ENSG00000163377	0.054	0.333	0.5	0.261	0.035	0.012	0.066	0.0	0.103	0.112	0.0	0.053
APELA	P0DMC3	False	ELA_HUMAN		CPI-SS08719F19E	ENSG00000248329	0.635	0.0	0.0	0.118	0.577	0.616	0.189	0.8	0.141	0.122	0.381	0.317
APLN	Q9ULZ1	False	APEL_HUMAN		CPI-SS086CB298F	ENSG00000171388	0.0	0.0	0.0	0.0	0.002	0.004	0.0	0.0	0.0	0.0	0.0	0.005
APOA1	P02647	False	APOA1_HUMAN		CPI-SS015B29D3F	ENSG00000118137	0.317	0.0	1.0	0.134	0.649	0.476	0.271	0.8	0.09	0.347	0.429	0.284
APOA1	P02647	False	APOA1_HUMAN		CPI-SC06DAC3119	ENSG00000118137	0.317	0.0	1.0	0.134	0.649	0.476	0.271	0.8	0.09	0.347	0.429	0.284
APOB	P04114	False	APOB_HUMAN		CPI-SS00BE17C71	ENSG00000084674	0.036	0.0	0.0	0.017	0.204	0.132	0.018	0.2	0.026	0.082	0.048	0.058
NGF	P01138	False	NGF_HUMAN		CPI-SS0EDD4928A	ENSG00000134259	0.018	0.0	0.0	0.017	0.0	0.0	0.002	0.0	0.0	0.01	0.048	0.005
BDNF	P23560	False	BDNF_HUMAN		CPI-SS0E4E83C2E	ENSG00000176697	0.006	0.0	0.0	0.0	0.013	0.02	0.018	0.0	0.0	0.031	0.0	0.0
NTF3	P20783	False	NTF3_HUMAN		CPI-SS0AEAEEECB	ENSG00000185652	0.09	0.0	0.0	0.05	0.143	0.2	0.054	0.0	0.128	0.02	0.143	0.053
NTF4	P34130	False	NTF4_HUMAN		CPI-SS0AA76E0E4	ENSG00000225950	0.024	0.0	0.5	0.017	0.077	0.088	0.074	0.0	0.103	0.082	0.0	0.01
CD80	P33681	False	CD80_HUMAN		CPI-SS081A36E07	ENSG00000121594	0.0	0.0	0.0	0.0	0.004	0.004	0.0	0.0	0.0	0.01	0.0	0.0
NGF	P01138	False	NGF_HUMAN		CPI-SS052127A00	ENSG00000134259	0.018	0.0	0.0	0.017	0.0	0.0	0.002	0.0	0.0	0.01	0.048	0.005
NTF3	P20783	False	NTF3_HUMAN		CPI-SS0BE3867AB	ENSG00000185652	0.09	0.0	0.0	0.05	0.143	0.2	0.054	0.0	0.128	0.02	0.143	0.053
NGF	P01138	False	NGF_HUMAN		CPI-SS0DD9B3D49	ENSG00000134259	0.018	0.0	0.0	0.017	0.0	0.0	0.002	0.0	0.0	0.01	0.048	0.005
BDNF	P23560	False	BDNF_HUMAN		CPI-SS09A36B221	ENSG00000176697	0.006	0.0	0.0	0.0	0.013	0.02	0.018	0.0	0.0	0.031	0.0	0.0
NTS	P30990	False	NEUT_HUMAN		CPI-SS0A437E174	ENSG00000133636	0.156	0.333	0.0	0.134	0.11	0.088	0.165	0.0	0.385	0.224	0.048	0.077
LRPAP1	P30533	False	AMRP_HUMAN		CPI-SS02A53F29E	ENSG00000163956	0.886	1.0	1.0	0.908	0.958	0.936	0.876	0.6	0.923	0.898	0.905	0.938
BMP2	P12643	False	BMP2_HUMAN		CPI-SC0C403F032	ENSG00000125845	0.102	0.333	1.0	0.05	0.721	0.612	0.07	0.6	0.551	0.235	0.286	0.231
BMP4	P12644	False	BMP4_HUMAN		CPI-SC07F8BC578	ENSG00000125378	0.299	0.0	0.5	0.319	0.68	0.66	0.319	0.2	0.397	0.398	0.857	0.798
BMP5	P22003	False	BMP5_HUMAN		CPI-SC08AB23320	ENSG00000112175	0.006	0.0	0.5	0.0	0.0	0.0	0.002	0.0	0.038	0.031	0.0	0.0
BMP6	P22004	False	BMP6_HUMAN		CPI-SC0DDF53DDB	ENSG00000153162	0.0	0.0	0.0	0.0	0.004	0.004	0.002	0.0	0.0	0.0	0.0	0.0
BMP7	P18075	False	BMP7_HUMAN		CPI-SC0DA028FF9	ENSG00000101144	0.263	0.667	1.0	0.504	0.623	0.504	0.448	0.8	0.436	0.49	0.238	0.327
BMP8A	Q7Z5Y6	False	BMP8A_HUMAN		CPI-SC0E866CD7F	ENSG00000183682	0.0	0.0	0.0	0.0	0.002	0.0	0.0	0.0	0.0	0.0	0.0	0.0
GDF5	P43026	False	GDF5_HUMAN		CPI-SC0A76B562F	ENSG00000125965	0.0	0.0	0.0	0.008	0.0	0.0	0.0	0.0	0.013	0.0	0.0	0.0
GDF6	Q6KF10	False	GDF6_HUMAN		CPI-SC090BF166F	ENSG00000156466	0.006	0.0	0.0	0.0	0.004	0.0	0.004	0.0	0.0	0.02	0.0	0.0
GDF7	Q7Z4P5	False	GDF7_HUMAN		CPI-SC039AFE4AD	ENSG00000143869	0.006	0.0	0.0	0.008	0.002	0.004	0.01	0.0	0.0	0.0	0.0	0.043
BMP2	P12643	False	BMP2_HUMAN		CPI-SC0464F1C6E	ENSG00000125845	0.102	0.333	1.0	0.05	0.721	0.612	0.07	0.6	0.551	0.235	0.286	0.231
BMP4	P12644	False	BMP4_HUMAN		CPI-SC052486D3E	ENSG00000125378	0.299	0.0	0.5	0.319	0.68	0.66	0.319	0.2	0.397	0.398	0.857	0.798
BMP5	P22003	False	BMP5_HUMAN		CPI-SC09FC5131F	ENSG00000112175	0.006	0.0	0.5	0.0	0.0	0.0	0.002	0.0	0.038	0.031	0.0	0.0
BMP6	P22004	False	BMP6_HUMAN		CPI-SC0C97FACEA	ENSG00000153162	0.0	0.0	0.0	0.0	0.004	0.004	0.002	0.0	0.0	0.0	0.0	0.0
BMP7	P18075	False	BMP7_HUMAN		CPI-SC0BACF0481	ENSG00000101144	0.263	0.667	1.0	0.504	0.623	0.504	0.448	0.8	0.436	0.49	0.238	0.327
BMP8A	Q7Z5Y6	False	BMP8A_HUMAN		CPI-SC0F5A1D137	ENSG00000183682	0.0	0.0	0.0	0.0	0.002	0.0	0.0	0.0	0.0	0.0	0.0	0.0
GDF5	P43026	False	GDF5_HUMAN		CPI-SC061191F76	ENSG00000125965	0.0	0.0	0.0	0.008	0.0	0.0	0.0	0.0	0.013	0.0	0.0	0.0
GDF6	Q6KF10	False	GDF6_HUMAN		CPI-SC00694A66B	ENSG00000156466	0.006	0.0	0.0	0.0	0.004	0.0	0.004	0.0	0.0	0.02	0.0	0.0
GDF7	Q7Z4P5	False	GDF7_HUMAN		CPI-SC08FDDEC16	ENSG00000143869	0.006	0.0	0.0	0.008	0.002	0.004	0.01	0.0	0.0	0.0	0.0	0.043
BMP2	P12643	False	BMP2_HUMAN		CPI-SC05FF723A3	ENSG00000125845	0.102	0.333	1.0	0.05	0.721	0.612	0.07	0.6	0.551	0.235	0.286	0.231
BMP4	P12644	False	BMP4_HUMAN		CPI-SC00DB2B867	ENSG00000125378	0.299	0.0	0.5	0.319	0.68	0.66	0.319	0.2	0.397	0.398	0.857	0.798
BMP5	P22003	False	BMP5_HUMAN		CPI-SC00CF68ED3	ENSG00000112175	0.006	0.0	0.5	0.0	0.0	0.0	0.002	0.0	0.038	0.031	0.0	0.0
BMP6	P22004	False	BMP6_HUMAN		CPI-SC0C676F3BE	ENSG00000153162	0.0	0.0	0.0	0.0	0.004	0.004	0.002	0.0	0.0	0.0	0.0	0.0
BMP7	P18075	False	BMP7_HUMAN		CPI-SC0D389E644	ENSG00000101144	0.263	0.667	1.0	0.504	0.623	0.504	0.448	0.8	0.436	0.49	0.238	0.327
BMP8A	Q7Z5Y6	False	BMP8A_HUMAN		CPI-SC0079A1C11	ENSG00000183682	0.0	0.0	0.0	0.0	0.002	0.0	0.0	0.0	0.0	0.0	0.0	0.0
GDF5	P43026	False	GDF5_HUMAN		CPI-SC011C55B71	ENSG00000125965	0.0	0.0	0.0	0.008	0.0	0.0	0.0	0.0	0.013	0.0	0.0	0.0
GDF6	Q6KF10	False	GDF6_HUMAN		CPI-SC0E5E4119C	ENSG00000156466	0.006	0.0	0.0	0.0	0.004	0.0	0.004	0.0	0.0	0.02	0.0	0.0
GDF7	Q7Z4P5	False	GDF7_HUMAN		CPI-SC0819046AF	ENSG00000143869	0.006	0.0	0.0	0.008	0.002	0.004	0.01	0.0	0.0	0.0	0.0	0.043
BMP2	P12643	False	BMP2_HUMAN		CPI-SC04266947A	ENSG00000125845	0.102	0.333	1.0	0.05	0.721	0.612	0.07	0.6	0.551	0.235	0.286	0.231
BMP4	P12644	False	BMP4_HUMAN		CPI-SC01D95B14C	ENSG00000125378	0.299	0.0	0.5	0.319	0.68	0.66	0.319	0.2	0.397	0.398	0.857	0.798
BMP5	P22003	False	BMP5_HUMAN		CPI-SC09E264612	ENSG00000112175	0.006	0.0	0.5	0.0	0.0	0.0	0.002	0.0	0.038	0.031	0.0	0.0
BMP6	P22004	False	BMP6_HUMAN		CPI-SC0D05B755E	ENSG00000153162	0.0	0.0	0.0	0.0	0.004	0.004	0.002	0.0	0.0	0.0	0.0	0.0
BMP7	P18075	False	BMP7_HUMAN		CPI-SC049520B40	ENSG00000101144	0.263	0.667	1.0	0.504	0.623	0.504	0.448	0.8	0.436	0.49	0.238	0.327
BMP8A	Q7Z5Y6	False	BMP8A_HUMAN		CPI-SC0A6BE23E9	ENSG00000183682	0.0	0.0	0.0	0.0	0.002	0.0	0.0	0.0	0.0	0.0	0.0	0.0
GDF5	P43026	False	GDF5_HUMAN		CPI-SC02AACC81C	ENSG00000125965	0.0	0.0	0.0	0.008	0.0	0.0	0.0	0.0	0.013	0.0	0.0	0.0
GDF7	Q7Z4P5	False	GDF7_HUMAN		CPI-SC02B778C0B	ENSG00000143869	0.006	0.0	0.0	0.008	0.002	0.004	0.01	0.0	0.0	0.0	0.0	0.043
BMP2	P12643	False	BMP2_HUMAN		CPI-SC0FB40175C	ENSG00000125845	0.102	0.333	1.0	0.05	0.721	0.612	0.07	0.6	0.551	0.235	0.286	0.231
BMP4	P12644	False	BMP4_HUMAN		CPI-SC01C6EA11C	ENSG00000125378	0.299	0.0	0.5	0.319	0.68	0.66	0.319	0.2	0.397	0.398	0.857	0.798
BMP5	P22003	False	BMP5_HUMAN		CPI-SC0D6D4E48B	ENSG00000112175	0.006	0.0	0.5	0.0	0.0	0.0	0.002	0.0	0.038	0.031	0.0	0.0
BMP6	P22004	False	BMP6_HUMAN		CPI-SC0F6C8C336	ENSG00000153162	0.0	0.0	0.0	0.0	0.004	0.004	0.002	0.0	0.0	0.0	0.0	0.0
BMP7	P18075	False	BMP7_HUMAN		CPI-SC05824EDF4	ENSG00000101144	0.263	0.667	1.0	0.504	0.623	0.504	0.448	0.8	0.436	0.49	0.238	0.327
BMP8A	Q7Z5Y6	False	BMP8A_HUMAN		CPI-SC0722594B0	ENSG00000183682	0.0	0.0	0.0	0.0	0.002	0.0	0.0	0.0	0.0	0.0	0.0	0.0
GDF5	P43026	False	GDF5_HUMAN		CPI-SC09AFF0384	ENSG00000125965	0.0	0.0	0.0	0.008	0.0	0.0	0.0	0.0	0.013	0.0	0.0	0.0
GDF6	Q6KF10	False	GDF6_HUMAN		CPI-SC089058CD0	ENSG00000156466	0.006	0.0	0.0	0.0	0.004	0.0	0.004	0.0	0.0	0.02	0.0	0.0
GDF7	Q7Z4P5	False	GDF7_HUMAN		CPI-SC06C46F1A9	ENSG00000143869	0.006	0.0	0.0	0.008	0.002	0.004	0.01	0.0	0.0	0.0	0.0	0.043
BMP2	P12643	False	BMP2_HUMAN		CPI-SC070B9F112	ENSG00000125845	0.102	0.333	1.0	0.05	0.721	0.612	0.07	0.6	0.551	0.235	0.286	0.231
BMP4	P12644	False	BMP4_HUMAN		CPI-SC0915DDE22	ENSG00000125378	0.299	0.0	0.5	0.319	0.68	0.66	0.319	0.2	0.397	0.398	0.857	0.798
BMP5	P22003	False	BMP5_HUMAN		CPI-SC085698C59	ENSG00000112175	0.006	0.0	0.5	0.0	0.0	0.0	0.002	0.0	0.038	0.031	0.0	0.0
BMP6	P22004	False	BMP6_HUMAN		CPI-SC00D19A858	ENSG00000153162	0.0	0.0	0.0	0.0	0.004	0.004	0.002	0.0	0.0	0.0	0.0	0.0
BMP7	P18075	False	BMP7_HUMAN		CPI-SC0B1EBCCC6	ENSG00000101144	0.263	0.667	1.0	0.504	0.623	0.504	0.448	0.8	0.436	0.49	0.238	0.327
BMP8A	Q7Z5Y6	False	BMP8A_HUMAN		CPI-SC02AFDCE1F	ENSG00000183682	0.0	0.0	0.0	0.0	0.002	0.0	0.0	0.0	0.0	0.0	0.0	0.0
GDF6	Q6KF10	False	GDF6_HUMAN		CPI-SC0B118E8DA	ENSG00000156466	0.006	0.0	0.0	0.0	0.004	0.0	0.004	0.0	0.0	0.02	0.0	0.0
GDF7	Q7Z4P5	False	GDF7_HUMAN		CPI-SC0A1278CD8	ENSG00000143869	0.006	0.0	0.0	0.008	0.002	0.004	0.01	0.0	0.0	0.0	0.0	0.043
BMP5	P22003	False	BMP5_HUMAN		CPI-SC0C33040A3	ENSG00000112175	0.006	0.0	0.5	0.0	0.0	0.0	0.002	0.0	0.038	0.031	0.0	0.0
BMP6	P22004	False	BMP6_HUMAN		CPI-SC079BB7A02	ENSG00000153162	0.0	0.0	0.0	0.0	0.004	0.004	0.002	0.0	0.0	0.0	0.0	0.0
BMP7	P18075	False	BMP7_HUMAN		CPI-SC063D5B0A1	ENSG00000101144	0.263	0.667	1.0	0.504	0.623	0.504	0.448	0.8	0.436	0.49	0.238	0.327
BMP8A	Q7Z5Y6	False	BMP8A_HUMAN		CPI-SC0F78051B8	ENSG00000183682	0.0	0.0	0.0	0.0	0.002	0.0	0.0	0.0	0.0	0.0	0.0	0.0
INHA	P05111	False	INHA_HUMAN		CPI-SC06FA9E664	ENSG00000123999	0.0	0.0	0.0	0.0	0.007	0.016	0.004	0.0	0.0	0.0	0.0	0.005
BMP5	P22003	False	BMP5_HUMAN		CPI-SC04091C5FD	ENSG00000112175	0.006	0.0	0.5	0.0	0.0	0.0	0.002	0.0	0.038	0.031	0.0	0.0
BMP6	P22004	False	BMP6_HUMAN		CPI-SC0A978EC39	ENSG00000153162	0.0	0.0	0.0	0.0	0.004	0.004	0.002	0.0	0.0	0.0	0.0	0.0
BMP7	P18075	False	BMP7_HUMAN		CPI-SC0A9057425	ENSG00000101144	0.263	0.667	1.0	0.504	0.623	0.504	0.448	0.8	0.436	0.49	0.238	0.327
BMP8A	Q7Z5Y6	False	BMP8A_HUMAN		CPI-SC0EBF691F3	ENSG00000183682	0.0	0.0	0.0	0.0	0.002	0.0	0.0	0.0	0.0	0.0	0.0	0.0
INHA	P05111	False	INHA_HUMAN		CPI-SC0D868E29E	ENSG00000123999	0.0	0.0	0.0	0.0	0.007	0.016	0.004	0.0	0.0	0.0	0.0	0.005
BMP5	P22003	False	BMP5_HUMAN		CPI-SC0D0822443	ENSG00000112175	0.006	0.0	0.5	0.0	0.0	0.0	0.002	0.0	0.038	0.031	0.0	0.0
BMP6	P22004	False	BMP6_HUMAN		CPI-SC00DF87C38	ENSG00000153162	0.0	0.0	0.0	0.0	0.004	0.004	0.002	0.0	0.0	0.0	0.0	0.0
BMP7	P18075	False	BMP7_HUMAN		CPI-SC04771EF53	ENSG00000101144	0.263	0.667	1.0	0.504	0.623	0.504	0.448	0.8	0.436	0.49	0.238	0.327
BMP8A	Q7Z5Y6	False	BMP8A_HUMAN		CPI-SC0BD23E626	ENSG00000183682	0.0	0.0	0.0	0.0	0.002	0.0	0.0	0.0	0.0	0.0	0.0	0.0
BDNF	P23560	False	BDNF_HUMAN		CPI-SS0BA601DC4	ENSG00000176697	0.006	0.0	0.0	0.0	0.013	0.02	0.018	0.0	0.0	0.031	0.0	0.0
NTN4	Q9HB63	False	NET4_HUMAN		CPI-SS0E3AA6B7B	ENSG00000074527	0.06	0.0	0.0	0.05	0.322	0.212	0.042	0.4	0.372	0.357	0.0	0.053
NTF3	P20783	False	NTF3_HUMAN		CPI-SS093E05DD4	ENSG00000185652	0.09	0.0	0.0	0.05	0.143	0.2	0.054	0.0	0.128	0.02	0.143	0.053
NTF4	P34130	False	NTF4_HUMAN		CPI-SS088C1035B	ENSG00000225950	0.024	0.0	0.5	0.017	0.077	0.088	0.074	0.0	0.103	0.082	0.0	0.01
CALCA	P01258	False	CALC_HUMAN		CPI-SC00EA503F2	ENSG00000110680	0.054	0.333	0.0	0.05	0.015	0.012	0.026	0.0	0.0	0.02	0.143	0.048
CALCB	P10092	False	CALCB_HUMAN		CPI-SC02CD655EB	ENSG00000175868	0.042	0.333	0.0	0.0	0.015	0.02	0.01	0.0	0.013	0.02	0.0	0.029
CLSTN1	O94985	False	CSTN1_HUMAN		CPI-SS084EA55C0	ENSG00000171603	0.521	1.0	0.5	0.613	0.643	0.528	0.528	0.6	0.628	0.51	0.476	0.534
CLSTN2	Q9H4D0	False	CSTN2_HUMAN		CPI-SS09A6C048C	ENSG00000158258	0.018	0.0	0.0	0.084	0.013	0.012	0.193	0.0	0.154	0.02	0.048	0.024
CLSTN3	Q9BQT9	False	CSTN3_HUMAN		CPI-SS0B880A155	ENSG00000139182	0.192	0.333	0.0	0.546	0.252	0.268	0.253	0.4	0.192	0.184	0.333	0.159
LRRTM1	Q86UE6	False	LRRT1_HUMAN		CPI-SS043D3630C	ENSG00000162951	0.006	0.0	0.0	0.008	0.015	0.016	0.012	0.0	0.179	0.031	0.0	0.0
LRRTM2	O43300	False	LRRT2_HUMAN		CPI-SS0E5F8A5F7	ENSG00000146006	0.006	0.0	0.0	0.008	0.007	0.004	0.006	0.0	0.0	0.0	0.0	0.019
LRRTM3	Q86VH5	False	LRRT3_HUMAN		CPI-SS0626DF0EB	ENSG00000198739	0.0	0.0	0.0	0.0	0.0	0.0	0.002	0.0	0.0	0.0	0.0	0.0
LRRTM4	Q86VH4	False	LRRT4_HUMAN		CPI-SS03466C597	ENSG00000176204	0.09	0.0	0.0	0.034	0.272	0.204	0.151	0.4	0.115	0.071	0.143	0.135
NLGN1	Q8N2Q7	False	NLGN1_HUMAN		CPI-SS0D2DF7881	ENSG00000169760	0.108	0.667	0.0	0.05	0.094	0.044	0.199	0.0	0.128	0.102	0.0	0.168
NLGN2	Q8NFZ4	False	NLGN2_HUMAN		CPI-SS0B360C289	ENSG00000169992	0.263	0.667	0.5	0.084	0.272	0.244	0.183	0.2	0.295	0.173	0.048	0.178
NLGN3	Q9NZ94	False	NLGN3_HUMAN		CPI-SS0613D0B62	ENSG00000196338	0.084	0.0	0.0	0.017	0.059	0.028	0.038	0.0	0.077	0.031	0.0	0.115
NLGN4X	Q8N0W4	False	NLGNX_HUMAN		CPI-SS0FA378947	ENSG00000146938	0.527	0.333	0.0	0.092	0.454	0.444	0.556	0.2	0.41	0.429	0.19	0.322
NLGN4Y	Q8NFZ3	False	NLGNY_HUMAN		CPI-SS0CCB5F46B	ENSG00000165246	0.281	0.0	0.0	0.101	0.276	0.184	0.299	0.0	0.333	0.214	0.238	0.207
CLSTN1	O94985	False	CSTN1_HUMAN		CPI-SS0BF9265F0	ENSG00000171603	0.521	1.0	0.5	0.613	0.643	0.528	0.528	0.6	0.628	0.51	0.476	0.534
CLSTN2	Q9H4D0	False	CSTN2_HUMAN		CPI-SS093707FE0	ENSG00000158258	0.018	0.0	0.0	0.084	0.013	0.012	0.193	0.0	0.154	0.02	0.048	0.024
CLSTN3	Q9BQT9	False	CSTN3_HUMAN		CPI-SS0C1A7F44C	ENSG00000139182	0.192	0.333	0.0	0.546	0.252	0.268	0.253	0.4	0.192	0.184	0.333	0.159
LRRTM1	Q86UE6	False	LRRT1_HUMAN		CPI-SS0888FD8F7	ENSG00000162951	0.006	0.0	0.0	0.008	0.015	0.016	0.012	0.0	0.179	0.031	0.0	0.0
LRRTM2	O43300	False	LRRT2_HUMAN		CPI-SS023A16921	ENSG00000146006	0.006	0.0	0.0	0.008	0.007	0.004	0.006	0.0	0.0	0.0	0.0	0.019
LRRTM3	Q86VH5	False	LRRT3_HUMAN		CPI-SS08D8F6957	ENSG00000198739	0.0	0.0	0.0	0.0	0.0	0.0	0.002	0.0	0.0	0.0	0.0	0.0
LRRTM4	Q86VH4	False	LRRT4_HUMAN		CPI-SS06157E5AF	ENSG00000176204	0.09	0.0	0.0	0.034	0.272	0.204	0.151	0.4	0.115	0.071	0.143	0.135
NLGN1	Q8N2Q7	False	NLGN1_HUMAN		CPI-SS0CF0A8519	ENSG00000169760	0.108	0.667	0.0	0.05	0.094	0.044	0.199	0.0	0.128	0.102	0.0	0.168
NLGN2	Q8NFZ4	False	NLGN2_HUMAN		CPI-SS0934535FF	ENSG00000169992	0.263	0.667	0.5	0.084	0.272	0.244	0.183	0.2	0.295	0.173	0.048	0.178
NLGN3	Q9NZ94	False	NLGN3_HUMAN		CPI-SS074EA7741	ENSG00000196338	0.084	0.0	0.0	0.017	0.059	0.028	0.038	0.0	0.077	0.031	0.0	0.115
NLGN4X	Q8N0W4	False	NLGNX_HUMAN		CPI-SS0E988B9C0	ENSG00000146938	0.527	0.333	0.0	0.092	0.454	0.444	0.556	0.2	0.41	0.429	0.19	0.322
NLGN4Y	Q8NFZ3	False	NLGNY_HUMAN		CPI-SS07C26C799	ENSG00000165246	0.281	0.0	0.0	0.101	0.276	0.184	0.299	0.0	0.333	0.214	0.238	0.207
CCL2	P13500	False	CCL2_HUMAN		CPI-SS010BB499F	ENSG00000108691	0.018	0.0	0.5	0.0	0.094	0.068	0.004	0.0	0.026	0.051	0.0	0.029
CCL3	P10147	False	CCL3_HUMAN		CPI-SS0B03ACD14	ENSG00000277632	0.0	0.0	0.0	0.0	0.002	0.0	0.002	0.0	0.0	0.0	0.0	0.0
CCL4	P13236	False	CCL4_HUMAN		CPI-SS087BEB1C9	ENSG00000275302	0.0	0.0	0.0	0.0	0.0	0.0	0.0	0.0	0.0	0.01	0.0	0.0
CCL5	P13501	False	CCL5_HUMAN		CPI-SS0E555F91F	ENSG00000271503	0.0	0.0	0.0	0.0	0.007	0.004	0.006	0.0	0.0	0.0	0.0	0.0
CCL26	Q9Y258	False	CCL26_HUMAN		CPI-SS01FCCEBB9	ENSG00000006606	0.12	0.333	0.0	0.067	0.042	0.048	0.219	0.0	0.038	0.143	0.0	0.058
CCL3	P10147	False	CCL3_HUMAN		CPI-SS08BFF4F9B	ENSG00000277632	0.0	0.0	0.0	0.0	0.002	0.0	0.002	0.0	0.0	0.0	0.0	0.0
CCL3L1	P16619	False	CCL3L1		CPI-SS0C6311D2D	ENSG00000276085	0.0	0.0	0.0	0.0	0.007	0.0	0.004	0.0	0.0	0.0	0.0	0.005
CCL5	P13501	False	CCL5_HUMAN		CPI-SS0F6B529A1	ENSG00000271503	0.0	0.0	0.0	0.0	0.007	0.004	0.006	0.0	0.0	0.0	0.0	0.0
CXCL10	P02778	False	CXL10_HUMAN		CPI-SS0FDAB7BA8	ENSG00000169245	0.0	0.0	0.0	0.0	0.0	0.0	0.0	0.0	0.0	0.01	0.0	0.0
CXCL12	P48061	False	SDF1_HUMAN		CPI-SS0B1B18F2D	ENSG00000107562	0.413	0.667	0.0	0.042	0.022	0.012	0.092	0.0	0.051	0.061	0.0	0.154
CXCL2	P19875	False	CXCL2_HUMAN		CPI-SS0CDAC688B	ENSG00000081041	0.018	0.0	0.0	0.0	0.002	0.004	0.004	0.0	0.0	0.0	0.048	0.0
CCL26	Q9Y258	False	CCL26_HUMAN		CPI-SS0F06E4B3F	ENSG00000006606	0.12	0.333	0.0	0.067	0.042	0.048	0.219	0.0	0.038	0.143	0.0	0.058
CCL3	P10147	False	CCL3_HUMAN		CPI-SS08DA48A5A	ENSG00000277632	0.0	0.0	0.0	0.0	0.002	0.0	0.002	0.0	0.0	0.0	0.0	0.0
CCL3L1	P16619	False	CCL3L1		CPI-SS0817CE2B3	ENSG00000276085	0.0	0.0	0.0	0.0	0.007	0.0	0.004	0.0	0.0	0.0	0.0	0.005
CCL5	P13501	False	CCL5_HUMAN		CPI-SS0A021DB6E	ENSG00000271503	0.0	0.0	0.0	0.0	0.007	0.004	0.006	0.0	0.0	0.0	0.0	0.0
CCL5	P13501	False	CCL5_HUMAN		CPI-SS0EA05941A	ENSG00000271503	0.0	0.0	0.0	0.0	0.007	0.004	0.006	0.0	0.0	0.0	0.0	0.0
CCL19	Q99731	False	CCL19_HUMAN		CPI-SS00AEC3818	ENSG00000172724	0.0	0.0	0.0	0.0	0.002	0.0	0.0	0.0	0.0	0.0	0.0	0.0
CCL25	O15444	False	CCL25_HUMAN		CPI-SS0CCD89E02	ENSG00000131142	0.0	0.0	0.0	0.017	0.0	0.0	0.0	0.0	0.0	0.0	0.0	0.0
CXCL13	O43927	False	CXL13_HUMAN		CPI-SS083B5EBAB	ENSG00000156234	0.0	0.0	0.0	0.0	0.0	0.0	0.002	0.0	0.0	0.0	0.0	0.0
CCL19	Q99731	False	CCL19_HUMAN		CPI-SS09239FB26	ENSG00000172724	0.0	0.0	0.0	0.0	0.002	0.0	0.0	0.0	0.0	0.0	0.0	0.0
CCL2	P13500	False	CCL2_HUMAN		CPI-SS0DBFB8BEA	ENSG00000108691	0.018	0.0	0.5	0.0	0.094	0.068	0.004	0.0	0.026	0.051	0.0	0.029
CCL5	P13501	False	CCL5_HUMAN		CPI-SS05B7D3407	ENSG00000271503	0.0	0.0	0.0	0.0	0.007	0.004	0.006	0.0	0.0	0.0	0.0	0.0
CXCL1	P09341	False	GROA_HUMAN		CPI-SS052BBD9F9	ENSG00000163739	0.048	0.0	0.0	0.0	0.002	0.0	0.002	0.0	0.0	0.01	0.0	0.014
CCL20	P78556	False	CCL20_HUMAN		CPI-SS0079E2156	ENSG00000115009	0.0	0.0	0.0	0.0	0.0	0.004	0.0	0.0	0.0	0.0	0.0	0.0
CCL27	Q9Y4X3	False	CCL27_HUMAN		CPI-SS0BFCF6B11	ENSG00000213927	0.006	0.0	0.0	0.0	0.011	0.012	0.01	0.0	0.0	0.0	0.0	0.01
CCL28	Q9NRJ3	False	CCL28_HUMAN		CPI-SS0BCCA6596	ENSG00000151882	0.012	0.0	0.0	0.0	0.009	0.0	0.008	0.0	0.013	0.0	0.0	0.01
CCL5	P13501	False	CCL5_HUMAN		CPI-SS0BDA6DD92	ENSG00000271503	0.0	0.0	0.0	0.0	0.007	0.004	0.006	0.0	0.0	0.0	0.0	0.0
PPBP	P02775	False	CXCL7_HUMAN		CPI-SS0C491A3C1	ENSG00000163736	0.006	0.0	0.0	0.0	0.0	0.0	0.002	0.0	0.0	0.0	0.0	0.0
CXCL1	P09341	False	GROA_HUMAN		CPI-SS08102DC9E	ENSG00000163739	0.048	0.0	0.0	0.0	0.002	0.0	0.002	0.0	0.0	0.01	0.0	0.014
[truncated: 4,406 more rows]
