# Supplementary material for: Atlas of multilineage stem cell differentiation reveals TMEM88 as a developmental regulator of blood pressure
Source: Nat Commun. 2025 Feb 4;16:1356. doi: 10.1038/s41467-025-56533-2 (PMC11794859; doi:10.1038/s41467-025-56533-2)
Supplement: Supplementary file 6 — Supplementary Data 3 [file 41467_2025_56533_MOESM6_ESM.zip › cpdb_results/no_treatment_day5_method2/statistical_analysis_deconvoluted_08_21_2024_123747.txt]

gene_name	uniprot	is_complex	protein_name	complex_name	id_cp_interaction	gene	Cluster0	Cluster1	Cluster10	Cluster11	Cluster12	Cluster2	Cluster3	Cluster4	Cluster5	Cluster6	Cluster7	Cluster8	Cluster9
UBASH3B	Q8TF42	True	UBS3B_HUMAN	Dehydroepiandrosterone_bySTS	CPI-CS05760BB78	ENSG00000154127	0.158	0.0	0.0	0.0	0.0	0.091	0.029	0.067	0.0	0.422	0.306	0.0	0.237
UBASH3B	Q8TF42	True	UBS3B_HUMAN	Dehydroepiandrosterone_bySTS	CPI-CS0259A0EB4	ENSG00000154127	0.158	0.0	0.0	0.0	0.0	0.091	0.029	0.067	0.0	0.422	0.306	0.0	0.237
SULT1A1	P50225	True	ST1A1_HUMAN	DHEAsulfate_bySULT2B	CPI-CS099F73A95	ENSG00000196502	0.547	0.0	3.816	0.506	0.0	0.673	0.837	0.974	1.448	0.918	0.94	0.0	1.035
SULT1A1	P50225	True	ST1A1_HUMAN	DHEAsulfate_bySULT2B	CPI-CS0D89E7C19	ENSG00000196502	0.547	0.0	3.816	0.506	0.0	0.673	0.837	0.974	1.448	0.918	0.94	0.0	1.035
SULT1A1	P50225	True	ST1A1_HUMAN	DHEAsulfate_bySULT2B	CPI-CS0412B081A	ENSG00000196502	0.547	0.0	3.816	0.506	0.0	0.673	0.837	0.974	1.448	0.918	0.94	0.0	1.035
SRD5A3	Q9H8P0	True	PORED_HUMAN	Dihydrotestosterone_bySRD5A3	CPI-CS039E9FE7F	ENSG00000128039	1.867	4.773	2.46	1.858	2.667	1.445	0.96	0.997	2.536	1.768	1.109	0.0	1.119
SRD5A1	P18405	True	S5A1_HUMAN	Dihydrotestosterone_bySRD5A1	CPI-CS0EC7F7C75	ENSG00000145545	1.206	0.0	1.175	0.0	0.744	1.052	0.692	0.641	0.0	0.968	0.698	4.296	1.256
SRD5A2	P31213	True	S5A2_HUMAN	Dihydrotestosterone_bySRD5A2	CPI-CS0D228AF4D	ENSG00000277893	0.012	0.0	0.0	0.0	0.0	0.005	0.0	0.029	0.0	0.0	0.0	0.0	0.0
SULT1E1	P49888	True	ST1E1_HUMAN	DHEAsulfate_bySULT1E1	CPI-CS0F71EE8D0	ENSG00000109193	0.0	0.0	0.0	0.0	0.0	0.005	0.0	0.0	0.0	0.0	0.0	0.0	0.0
SULT1E1	P49888	True	ST1E1_HUMAN	DHEAsulfate_bySULT1E1	CPI-CS06B596CD2	ENSG00000109193	0.0	0.0	0.0	0.0	0.0	0.005	0.0	0.0	0.0	0.0	0.0	0.0	0.0
SULT1E1	P49888	True	ST1E1_HUMAN	DHEAsulfate_bySULT1E1	CPI-CS0917E42F5	ENSG00000109193	0.0	0.0	0.0	0.0	0.0	0.005	0.0	0.0	0.0	0.0	0.0	0.0	0.0
SULT2A1	Q06520	True	ST2A1_HUMAN	DHEAsulfate_bySULT2A1	CPI-CS0FF565F1C	ENSG00000105398	0.0	0.0	0.0	0.0	0.0	0.005	0.0	0.0	0.0	0.0	0.0	0.0	0.0
SULT2A1	Q06520	True	ST2A1_HUMAN	DHEAsulfate_bySULT2A1	CPI-CS04A65DD62	ENSG00000105398	0.0	0.0	0.0	0.0	0.0	0.005	0.0	0.0	0.0	0.0	0.0	0.0	0.0
SULT2A1	Q06520	True	ST2A1_HUMAN	DHEAsulfate_bySULT2A1	CPI-CS0006C277B	ENSG00000105398	0.0	0.0	0.0	0.0	0.0	0.005	0.0	0.0	0.0	0.0	0.0	0.0	0.0
CYP21A2	P08686	True	CP21A_HUMAN	Desoxycorticosterone_byCYP21A2	CPI-CS012A5546C	ENSG00000231852	0.013	0.0	0.0	0.0	0.0	0.0	0.009	0.0	0.0	0.0	0.0	0.0	0.0
DHCR7	Q9UBM7	True	DHCR7_HUMAN	Desmosterol_byDHCR7	CPI-CS086D3E39F	ENSG00000172893	1.885	3.931	2.903	0.0	2.715	2.263	1.716	1.811	0.0	1.905	1.304	0.0	1.587
DHCR7	Q9UBM7	True	DHCR7_HUMAN	Desmosterol_byDHCR7	CPI-CS0DC57DE37	ENSG00000172893	1.885	3.931	2.903	0.0	2.715	2.263	1.716	1.811	0.0	1.905	1.304	0.0	1.587
DHCR7	Q9UBM7	True	DHCR7_HUMAN	Cholesterol_byDHCR7	CPI-CS06C6527F4	ENSG00000172893	1.885	3.931	2.903	0.0	2.715	2.263	1.716	1.811	0.0	1.905	1.304	0.0	1.587
DHCR7	Q9UBM7	True	DHCR7_HUMAN	Cholesterol_byDHCR7	CPI-CS0BEF10547	ENSG00000172893	1.885	3.931	2.903	0.0	2.715	2.263	1.716	1.811	0.0	1.905	1.304	0.0	1.587
PTGR1	Q14914	True	PTGR1_HUMAN	12oxoLeukotrieneB4_byPTGR1	CPI-CS0A5B6BD7A	ENSG00000106853	3.95	3.956	5.791	3.661	4.101	5.479	5.186	4.307	5.134	4.631	4.159	0.0	5.039
PTGR1	Q14914	True	PTGR1_HUMAN	12oxoLeukotrieneB4_byPTGR1	CPI-CS04A56D5BE	ENSG00000106853	3.95	3.956	5.791	3.661	4.101	5.479	5.186	4.307	5.134	4.631	4.159	0.0	5.039
DAGLA	Q9Y4D2	True	DGLA_HUMAN	2arachidonoylglycerol_byDAGLA	CPI-CS03629A52A	ENSG00000134780	0.226	0.0	0.0	0.0	0.0	0.211	0.159	0.165	0.0	0.169	0.111	0.0	0.0
DAGLA	Q9Y4D2	True	DGLA_HUMAN	2arachidonoylglycerol_byDAGLA	CPI-CS0C6F86DF5	ENSG00000134780	0.226	0.0	0.0	0.0	0.0	0.211	0.159	0.165	0.0	0.169	0.111	0.0	0.0
DAGLA	Q9Y4D2	True	DGLA_HUMAN	2arachidonoylglycerol_byDAGLA	CPI-CS045C37E64	ENSG00000134780	0.226	0.0	0.0	0.0	0.0	0.211	0.159	0.165	0.0	0.169	0.111	0.0	0.0
DAGLB	Q8NCG7	True	DGLB_HUMAN	2arachidonoylglycerol_byDAGLB	CPI-CS007D418BE	ENSG00000164535	0.613	0.0	0.0	0.388	0.0	0.592	0.403	0.314	0.0	0.518	0.228	0.0	0.65
DAGLB	Q8NCG7	True	DGLB_HUMAN	2arachidonoylglycerol_byDAGLB	CPI-CS030959ED1	ENSG00000164535	0.613	0.0	0.0	0.388	0.0	0.592	0.403	0.314	0.0	0.518	0.228	0.0	0.65
DAGLB	Q8NCG7	True	DGLB_HUMAN	2arachidonoylglycerol_byDAGLB	CPI-CS01F7D06F1	ENSG00000164535	0.613	0.0	0.0	0.388	0.0	0.592	0.403	0.314	0.0	0.518	0.228	0.0	0.65
DHRS9	Q9BPW9	True	DHRS9_HUMAN	5alphaDihydroprogesterone_byDHRS9	CPI-CS072C12EF4	ENSG00000073737	0.0	0.0	1.274	0.0	0.0	0.0	0.009	0.0	0.0	0.0	0.0	0.0	0.0
ALOX5	P09917	True	LOX5_HUMAN	5SHpETE_byALOX5	CPI-CS016CDFE07	ENSG00000275565	0.0	0.0	0.0	0.0	0.0	0.006	0.0	0.0	0.0	0.0	0.0	0.0	0.0
ALOX5	P09917	True	LOX5_HUMAN	5SHpETE_byALOX5	CPI-CS016CDFE07	ENSG00000012779	0.0	0.0	0.0	0.0	0.0	0.006	0.0	0.0	0.0	0.0	0.0	0.0	0.0
ALOX5	P09917	True	LOX5_HUMAN	LeukotrieneC4_byLTC4S	CPI-CS0891F5216	ENSG00000275565	0.0	0.0	0.0	0.0	0.0	0.006	0.0	0.0	0.0	0.0	0.0	0.0	0.0
ALOX5	P09917	True	LOX5_HUMAN	LeukotrieneC4_byLTC4S	CPI-CS0891F5216	ENSG00000012779	0.0	0.0	0.0	0.0	0.0	0.006	0.0	0.0	0.0	0.0	0.0	0.0	0.0
ALOX5	P09917	True	LOX5_HUMAN	LeukotrieneC4_byLTC4S	CPI-CS01FC3CF4D	ENSG00000275565	0.0	0.0	0.0	0.0	0.0	0.006	0.0	0.0	0.0	0.0	0.0	0.0	0.0
ALOX5	P09917	True	LOX5_HUMAN	LeukotrieneC4_byLTC4S	CPI-CS01FC3CF4D	ENSG00000012779	0.0	0.0	0.0	0.0	0.0	0.006	0.0	0.0	0.0	0.0	0.0	0.0	0.0
ALOX5	P09917	True	LOX5_HUMAN	LeukotrieneC4_byLTC4S	CPI-CS00DCACEEE	ENSG00000275565	0.0	0.0	0.0	0.0	0.0	0.006	0.0	0.0	0.0	0.0	0.0	0.0	0.0
ALOX5	P09917	True	LOX5_HUMAN	LeukotrieneC4_byLTC4S	CPI-CS00DCACEEE	ENSG00000012779	0.0	0.0	0.0	0.0	0.0	0.006	0.0	0.0	0.0	0.0	0.0	0.0	0.0
ALOX5	P09917	True	LOX5_HUMAN	LipoxinA4_byALOX5	CPI-CS0FC36F030	ENSG00000275565	0.0	0.0	0.0	0.0	0.0	0.006	0.0	0.0	0.0	0.0	0.0	0.0	0.0
ALOX5	P09917	True	LOX5_HUMAN	LipoxinA4_byALOX5	CPI-CS0FC36F030	ENSG00000012779	0.0	0.0	0.0	0.0	0.0	0.006	0.0	0.0	0.0	0.0	0.0	0.0	0.0
ALOX5	P09917	True	LOX5_HUMAN	LipoxinA4_byALOX5	CPI-CS087E1C654	ENSG00000275565	0.0	0.0	0.0	0.0	0.0	0.006	0.0	0.0	0.0	0.0	0.0	0.0	0.0
ALOX5	P09917	True	LOX5_HUMAN	LipoxinA4_byALOX5	CPI-CS087E1C654	ENSG00000012779	0.0	0.0	0.0	0.0	0.0	0.006	0.0	0.0	0.0	0.0	0.0	0.0	0.0
LTC4S	Q16873	True	LTC4S_HUMAN	5SHpETE_byALOX5	CPI-CS016CDFE07	ENSG00000283887	0.0	0.0	0.0	0.0	0.0	0.006	0.0	0.0	0.0	0.0	0.0	0.0	0.0
LTC4S	Q16873	True	LTC4S_HUMAN	5SHpETE_byALOX5	CPI-CS016CDFE07	ENSG00000213316	0.0	0.0	0.0	0.0	0.0	0.006	0.0	0.0	0.0	0.0	0.0	0.0	0.0
LTC4S	Q16873	True	LTC4S_HUMAN	LeukotrieneC4_byLTC4S	CPI-CS0891F5216	ENSG00000283887	0.0	0.0	0.0	0.0	0.0	0.006	0.0	0.0	0.0	0.0	0.0	0.0	0.0
LTC4S	Q16873	True	LTC4S_HUMAN	LeukotrieneC4_byLTC4S	CPI-CS0891F5216	ENSG00000213316	0.0	0.0	0.0	0.0	0.0	0.006	0.0	0.0	0.0	0.0	0.0	0.0	0.0
LTC4S	Q16873	True	LTC4S_HUMAN	LeukotrieneC4_byLTC4S	CPI-CS01FC3CF4D	ENSG00000283887	0.0	0.0	0.0	0.0	0.0	0.006	0.0	0.0	0.0	0.0	0.0	0.0	0.0
LTC4S	Q16873	True	LTC4S_HUMAN	LeukotrieneC4_byLTC4S	CPI-CS01FC3CF4D	ENSG00000213316	0.0	0.0	0.0	0.0	0.0	0.006	0.0	0.0	0.0	0.0	0.0	0.0	0.0
LTC4S	Q16873	True	LTC4S_HUMAN	LeukotrieneC4_byLTC4S	CPI-CS00DCACEEE	ENSG00000283887	0.0	0.0	0.0	0.0	0.0	0.006	0.0	0.0	0.0	0.0	0.0	0.0	0.0
LTC4S	Q16873	True	LTC4S_HUMAN	LeukotrieneC4_byLTC4S	CPI-CS00DCACEEE	ENSG00000213316	0.0	0.0	0.0	0.0	0.0	0.006	0.0	0.0	0.0	0.0	0.0	0.0	0.0
LTC4S	Q16873	True	LTC4S_HUMAN	LipoxinA4_byALOX5	CPI-CS0FC36F030	ENSG00000283887	0.0	0.0	0.0	0.0	0.0	0.006	0.0	0.0	0.0	0.0	0.0	0.0	0.0
LTC4S	Q16873	True	LTC4S_HUMAN	LipoxinA4_byALOX5	CPI-CS0FC36F030	ENSG00000213316	0.0	0.0	0.0	0.0	0.0	0.006	0.0	0.0	0.0	0.0	0.0	0.0	0.0
LTC4S	Q16873	True	LTC4S_HUMAN	LipoxinA4_byALOX5	CPI-CS087E1C654	ENSG00000283887	0.0	0.0	0.0	0.0	0.0	0.006	0.0	0.0	0.0	0.0	0.0	0.0	0.0
LTC4S	Q16873	True	LTC4S_HUMAN	LipoxinA4_byALOX5	CPI-CS087E1C654	ENSG00000213316	0.0	0.0	0.0	0.0	0.0	0.006	0.0	0.0	0.0	0.0	0.0	0.0	0.0
LTC4S	Q16873	True	LTC4S_HUMAN	LTC4_byLTC4S	CPI-CS0215886EA	ENSG00000283887	0.455	3.688	1.274	0.382	0.0	0.862	0.635	0.381	1.439	0.377	0.441	0.0	1.132
LTC4S	Q16873	True	LTC4S_HUMAN	LTC4_byLTC4S	CPI-CS0215886EA	ENSG00000213316	0.455	3.688	1.274	0.382	0.0	0.862	0.635	0.381	1.439	0.377	0.441	0.0	1.132
LTC4S	Q16873	True	LTC4S_HUMAN	LTC4_byLTC4S	CPI-CS077A507B6	ENSG00000283887	0.455	3.688	1.274	0.382	0.0	0.862	0.635	0.381	1.439	0.377	0.441	0.0	1.132
LTC4S	Q16873	True	LTC4S_HUMAN	LTC4_byLTC4S	CPI-CS077A507B6	ENSG00000213316	0.455	3.688	1.274	0.382	0.0	0.862	0.635	0.381	1.439	0.377	0.441	0.0	1.132
ALOX5AP	P20292	True	AL5AP_HUMAN	5SHpETE_byALOX5	CPI-CS016CDFE07	ENSG00000132965	0.0	0.0	0.0	0.0	0.0	0.006	0.0	0.0	0.0	0.0	0.0	0.0	0.0
ALOX5AP	P20292	True	AL5AP_HUMAN	LeukotrieneC4_byLTC4S	CPI-CS0891F5216	ENSG00000132965	0.0	0.0	0.0	0.0	0.0	0.006	0.0	0.0	0.0	0.0	0.0	0.0	0.0
ALOX5AP	P20292	True	AL5AP_HUMAN	LeukotrieneC4_byLTC4S	CPI-CS01FC3CF4D	ENSG00000132965	0.0	0.0	0.0	0.0	0.0	0.006	0.0	0.0	0.0	0.0	0.0	0.0	0.0
ALOX5AP	P20292	True	AL5AP_HUMAN	LeukotrieneC4_byLTC4S	CPI-CS00DCACEEE	ENSG00000132965	0.0	0.0	0.0	0.0	0.0	0.006	0.0	0.0	0.0	0.0	0.0	0.0	0.0
ALOX5AP	P20292	True	AL5AP_HUMAN	LipoxinA4_byALOX5	CPI-CS0FC36F030	ENSG00000132965	0.0	0.0	0.0	0.0	0.0	0.006	0.0	0.0	0.0	0.0	0.0	0.0	0.0
ALOX5AP	P20292	True	AL5AP_HUMAN	LipoxinA4_byALOX5	CPI-CS087E1C654	ENSG00000132965	0.0	0.0	0.0	0.0	0.0	0.006	0.0	0.0	0.0	0.0	0.0	0.0	0.0
INHBA	P08476	True	INHBA_HUMAN	Activin_ligand_ab	CPI-CC0AFC21177	ENSG00000122641	0.0	0.0	0.0	0.0	0.0	0.0	0.0	0.0	0.0	0.0	0.0	0.0	0.0
INHBA	P08476	True	INHBA_HUMAN	Activin_ligand_ab	CPI-CC028D7588F	ENSG00000122641	0.0	0.0	0.0	0.0	0.0	0.0	0.0	0.0	0.0	0.0	0.0	0.0	0.0
INHBA	P08476	True	INHBA_HUMAN	Activin_ligand_ab	CPI-CC0E6BCEC26	ENSG00000122641	0.0	0.0	0.0	0.0	0.0	0.0	0.0	0.0	0.0	0.0	0.0	0.0	0.0
INHBA	P08476	True	INHBA_HUMAN	Activin_ligand_ab	CPI-CC0288FD89F	ENSG00000122641	0.0	0.0	0.0	0.0	0.0	0.0	0.0	0.0	0.0	0.0	0.0	0.0	0.0
INHBA	P08476	True	INHBA_HUMAN	Activin_ligand_ab	CPI-CC0021FE823	ENSG00000122641	0.0	0.0	0.0	0.0	0.0	0.0	0.0	0.0	0.0	0.0	0.0	0.0	0.0
INHBA	P08476	True	INHBA_HUMAN	Activin_ligand_ab	CPI-CC00485C63D	ENSG00000122641	0.0	0.0	0.0	0.0	0.0	0.0	0.0	0.0	0.0	0.0	0.0	0.0	0.0
INHBA	P08476	True	INHBA_HUMAN	Inhibin_ligand_A	CPI-CC07611BF54	ENSG00000122641	0.014	0.0	0.0	0.0	0.0	0.0	0.019	0.015	0.0	0.0	0.0	0.0	0.0
INHBA	P08476	True	INHBA_HUMAN	Inhibin_ligand_A	CPI-CC07323E253	ENSG00000122641	0.014	0.0	0.0	0.0	0.0	0.0	0.019	0.015	0.0	0.0	0.0	0.0	0.0
INHBA	P08476	True	INHBA_HUMAN	Inhibin_ligand_A	CPI-CC04553E312	ENSG00000122641	0.014	0.0	0.0	0.0	0.0	0.0	0.019	0.015	0.0	0.0	0.0	0.0	0.0
INHBA	P08476	True	INHBA_HUMAN	Inhibin_ligand_A	CPI-CC0FA8B4931	ENSG00000122641	0.014	0.0	0.0	0.0	0.0	0.0	0.019	0.015	0.0	0.0	0.0	0.0	0.0
INHBA	P08476	True	INHBA_HUMAN	Inhibin_ligand_A	CPI-CC0BDA1C176	ENSG00000122641	0.014	0.0	0.0	0.0	0.0	0.0	0.019	0.015	0.0	0.0	0.0	0.0	0.0
INHBA	P08476	True	INHBA_HUMAN	Inhibin_ligand_A	CPI-CC0C1E0C4B7	ENSG00000122641	0.014	0.0	0.0	0.0	0.0	0.0	0.019	0.015	0.0	0.0	0.0	0.0	0.0
INHBB	P09529	True	INHBB_HUMAN	Activin_ligand_ab	CPI-CC0AFC21177	ENSG00000163083	0.0	0.0	0.0	0.0	0.0	0.0	0.0	0.0	0.0	0.0	0.0	0.0	0.0
INHBB	P09529	True	INHBB_HUMAN	Activin_ligand_ab	CPI-CC028D7588F	ENSG00000163083	0.0	0.0	0.0	0.0	0.0	0.0	0.0	0.0	0.0	0.0	0.0	0.0	0.0
INHBB	P09529	True	INHBB_HUMAN	Activin_ligand_ab	CPI-CC0E6BCEC26	ENSG00000163083	0.0	0.0	0.0	0.0	0.0	0.0	0.0	0.0	0.0	0.0	0.0	0.0	0.0
INHBB	P09529	True	INHBB_HUMAN	Activin_ligand_ab	CPI-CC0288FD89F	ENSG00000163083	0.0	0.0	0.0	0.0	0.0	0.0	0.0	0.0	0.0	0.0	0.0	0.0	0.0
INHBB	P09529	True	INHBB_HUMAN	Activin_ligand_ab	CPI-CC0021FE823	ENSG00000163083	0.0	0.0	0.0	0.0	0.0	0.0	0.0	0.0	0.0	0.0	0.0	0.0	0.0
INHBB	P09529	True	INHBB_HUMAN	Activin_ligand_ab	CPI-CC00485C63D	ENSG00000163083	0.0	0.0	0.0	0.0	0.0	0.0	0.0	0.0	0.0	0.0	0.0	0.0	0.0
INHBB	P09529	True	INHBB_HUMAN	Inhibin_ligand_B	CPI-CC0AD71E0D3	ENSG00000163083	0.0	0.0	0.0	0.0	0.0	0.0	0.0	0.0	0.0	0.023	0.0	0.0	0.0
INHBB	P09529	True	INHBB_HUMAN	Inhibin_ligand_B	CPI-CC0300AB2DF	ENSG00000163083	0.0	0.0	0.0	0.0	0.0	0.0	0.0	0.0	0.0	0.023	0.0	0.0	0.0
INHBB	P09529	True	INHBB_HUMAN	Inhibin_ligand_B	CPI-CC057B323A5	ENSG00000163083	0.0	0.0	0.0	0.0	0.0	0.0	0.0	0.0	0.0	0.023	0.0	0.0	0.0
INHBB	P09529	True	INHBB_HUMAN	Inhibin_ligand_B	CPI-CC02D192370	ENSG00000163083	0.0	0.0	0.0	0.0	0.0	0.0	0.0	0.0	0.0	0.023	0.0	0.0	0.0
INHBB	P09529	True	INHBB_HUMAN	Inhibin_ligand_B	CPI-CC08375F742	ENSG00000163083	0.0	0.0	0.0	0.0	0.0	0.0	0.0	0.0	0.0	0.023	0.0	0.0	0.0
INHBB	P09529	True	INHBB_HUMAN	Inhibin_ligand_B	CPI-CC0E62974F4	ENSG00000163083	0.0	0.0	0.0	0.0	0.0	0.0	0.0	0.0	0.0	0.023	0.0	0.0	0.0
INHA	P05111	True	INHA_HUMAN	Inhibin_ligand_A	CPI-CC07611BF54	ENSG00000123999	0.014	0.0	0.0	0.0	0.0	0.0	0.019	0.015	0.0	0.0	0.0	0.0	0.0
INHA	P05111	True	INHA_HUMAN	Inhibin_ligand_A	CPI-CC07323E253	ENSG00000123999	0.014	0.0	0.0	0.0	0.0	0.0	0.019	0.015	0.0	0.0	0.0	0.0	0.0
INHA	P05111	True	INHA_HUMAN	Inhibin_ligand_A	CPI-CC04553E312	ENSG00000123999	0.014	0.0	0.0	0.0	0.0	0.0	0.019	0.015	0.0	0.0	0.0	0.0	0.0
INHA	P05111	True	INHA_HUMAN	Inhibin_ligand_A	CPI-CC0FA8B4931	ENSG00000123999	0.014	0.0	0.0	0.0	0.0	0.0	0.019	0.015	0.0	0.0	0.0	0.0	0.0
INHA	P05111	True	INHA_HUMAN	Inhibin_ligand_A	CPI-CC0BDA1C176	ENSG00000123999	0.014	0.0	0.0	0.0	0.0	0.0	0.019	0.015	0.0	0.0	0.0	0.0	0.0
INHA	P05111	True	INHA_HUMAN	Inhibin_ligand_A	CPI-CC0C1E0C4B7	ENSG00000123999	0.014	0.0	0.0	0.0	0.0	0.0	0.019	0.015	0.0	0.0	0.0	0.0	0.0
INHA	P05111	True	INHA_HUMAN	Inhibin_ligand_B	CPI-CC0AD71E0D3	ENSG00000123999	0.0	0.0	0.0	0.0	0.0	0.0	0.0	0.0	0.0	0.023	0.0	0.0	0.0
INHA	P05111	True	INHA_HUMAN	Inhibin_ligand_B	CPI-CC0300AB2DF	ENSG00000123999	0.0	0.0	0.0	0.0	0.0	0.0	0.0	0.0	0.0	0.023	0.0	0.0	0.0
INHA	P05111	True	INHA_HUMAN	Inhibin_ligand_B	CPI-CC057B323A5	ENSG00000123999	0.0	0.0	0.0	0.0	0.0	0.0	0.0	0.0	0.0	0.023	0.0	0.0	0.0
INHA	P05111	True	INHA_HUMAN	Inhibin_ligand_B	CPI-CC02D192370	ENSG00000123999	0.0	0.0	0.0	0.0	0.0	0.0	0.0	0.0	0.0	0.023	0.0	0.0	0.0
INHA	P05111	True	INHA_HUMAN	Inhibin_ligand_B	CPI-CC08375F742	ENSG00000123999	0.0	0.0	0.0	0.0	0.0	0.0	0.0	0.0	0.0	0.023	0.0	0.0	0.0
INHA	P05111	True	INHA_HUMAN	Inhibin_ligand_B	CPI-CC0E62974F4	ENSG00000123999	0.0	0.0	0.0	0.0	0.0	0.0	0.0	0.0	0.0	0.023	0.0	0.0	0.0
CYP17A1	P05093	True	CP17A_HUMAN	Androstenedione_byCYP17A1	CPI-CS0D5502736	ENSG00000148795	0.0	0.0	0.0	0.0	0.0	0.006	0.0	0.012	0.0	0.0	0.027	0.0	0.0
ALDH1A1	P00352	True	AL1A1_HUMAN	atRetinoicAcid_byALDH1A1	CPI-CC0010C54C6	ENSG00000165092	0.088	0.0	0.0	0.0	0.0	0.07	0.04	0.069	6.002	0.0	0.028	0.0	0.0
ALDH1A1	P00352	True	AL1A1_HUMAN	atRetinoicAcid_byALDH1A1	CPI-CC048F01E8D	ENSG00000165092	0.088	0.0	0.0	0.0	0.0	0.07	0.04	0.069	6.002	0.0	0.028	0.0	0.0
ALDH1A1	P00352	True	AL1A1_HUMAN	atRetinoicAcid_byALDH1A1	CPI-CC06F5021B7	ENSG00000165092	0.088	0.0	0.0	0.0	0.0	0.07	0.04	0.069	6.002	0.0	0.028	0.0	0.0
ALDH1A1	P00352	True	AL1A1_HUMAN	atRetinoicAcid_byALDH1A1	CPI-CC036F9AC3C	ENSG00000165092	0.088	0.0	0.0	0.0	0.0	0.07	0.04	0.069	6.002	0.0	0.028	0.0	0.0
ALDH1A1	P00352	True	AL1A1_HUMAN	atRetinoicAcid_byALDH1A1	CPI-CC065AB1F5E	ENSG00000165092	0.088	0.0	0.0	0.0	0.0	0.07	0.04	0.069	6.002	0.0	0.028	0.0	0.0
ALDH1A1	P00352	True	AL1A1_HUMAN	atRetinoicAcid_byALDH1A1	CPI-CC01AF691C1	ENSG00000165092	0.088	0.0	0.0	0.0	0.0	0.07	0.04	0.069	6.002	0.0	0.028	0.0	0.0
ALDH1A1	P00352	True	AL1A1_HUMAN	atRetinoicAcid_byALDH1A1	CPI-CC0A31C8D8B	ENSG00000165092	0.088	0.0	0.0	0.0	0.0	0.07	0.04	0.069	6.002	0.0	0.028	0.0	0.0
ALDH1A1	P00352	True	AL1A1_HUMAN	atRetinoicAcid_byALDH1A1	CPI-CC0A06D2C2D	ENSG00000165092	0.088	0.0	0.0	0.0	0.0	0.07	0.04	0.069	6.002	0.0	0.028	0.0	0.0
ALDH1A1	P00352	True	AL1A1_HUMAN	atRetinoicAcid_byALDH1A1	CPI-CC0E829C954	ENSG00000165092	0.088	0.0	0.0	0.0	0.0	0.07	0.04	0.069	6.002	0.0	0.028	0.0	0.0
ALDH1A1	P00352	True	AL1A1_HUMAN	atRetinoicAcid_byALDH1A1	CPI-CS08EE9E5CE	ENSG00000165092	0.088	0.0	0.0	0.0	0.0	0.07	0.04	0.069	6.002	0.0	0.028	0.0	0.0
ALDH1A2	O94788	True	AL1A2_HUMAN	atRetinoicAcid_byALDH1A2	CPI-CC0C61DFEC5	ENSG00000128918	0.049	0.0	1.184	0.0	0.0	0.031	0.012	0.266	0.0	0.027	0.094	0.0	0.876
ALDH1A2	O94788	True	AL1A2_HUMAN	atRetinoicAcid_byALDH1A2	CPI-CC03C7C010D	ENSG00000128918	0.049	0.0	1.184	0.0	0.0	0.031	0.012	0.266	0.0	0.027	0.094	0.0	0.876
ALDH1A2	O94788	True	AL1A2_HUMAN	atRetinoicAcid_byALDH1A2	CPI-CC021B19C0E	ENSG00000128918	0.049	0.0	1.184	0.0	0.0	0.031	0.012	0.266	0.0	0.027	0.094	0.0	0.876
ALDH1A2	O94788	True	AL1A2_HUMAN	atRetinoicAcid_byALDH1A2	CPI-CC061CCD0A0	ENSG00000128918	0.049	0.0	1.184	0.0	0.0	0.031	0.012	0.266	0.0	0.027	0.094	0.0	0.876
ALDH1A2	O94788	True	AL1A2_HUMAN	atRetinoicAcid_byALDH1A2	CPI-CC066507DFB	ENSG00000128918	0.049	0.0	1.184	0.0	0.0	0.031	0.012	0.266	0.0	0.027	0.094	0.0	0.876
ALDH1A2	O94788	True	AL1A2_HUMAN	atRetinoicAcid_byALDH1A2	CPI-CC000118AA2	ENSG00000128918	0.049	0.0	1.184	0.0	0.0	0.031	0.012	0.266	0.0	0.027	0.094	0.0	0.876
ALDH1A2	O94788	True	AL1A2_HUMAN	atRetinoicAcid_byALDH1A2	CPI-CC0B7C148C8	ENSG00000128918	0.049	0.0	1.184	0.0	0.0	0.031	0.012	0.266	0.0	0.027	0.094	0.0	0.876
ALDH1A2	O94788	True	AL1A2_HUMAN	atRetinoicAcid_byALDH1A2	CPI-CC0974AE49B	ENSG00000128918	0.049	0.0	1.184	0.0	0.0	0.031	0.012	0.266	0.0	0.027	0.094	0.0	0.876
ALDH1A2	O94788	True	AL1A2_HUMAN	atRetinoicAcid_byALDH1A2	CPI-CC071BF7D12	ENSG00000128918	0.049	0.0	1.184	0.0	0.0	0.031	0.012	0.266	0.0	0.027	0.094	0.0	0.876
ALDH1A2	O94788	True	AL1A2_HUMAN	atRetinoicAcid_byALDH1A2	CPI-CS033058D2B	ENSG00000128918	0.049	0.0	1.184	0.0	0.0	0.031	0.012	0.266	0.0	0.027	0.094	0.0	0.876
ALDH1A3	P47895	True	AL1A3_HUMAN	atRetinoicAcid_byALDH1A3	CPI-CC03F7FB36A	ENSG00000184254	0.126	3.786	0.0	0.0	0.0	0.171	0.127	0.109	0.0	0.256	0.536	5.513	0.205
ALDH1A3	P47895	True	AL1A3_HUMAN	atRetinoicAcid_byALDH1A3	CPI-CC0564402E8	ENSG00000184254	0.126	3.786	0.0	0.0	0.0	0.171	0.127	0.109	0.0	0.256	0.536	5.513	0.205
ALDH1A3	P47895	True	AL1A3_HUMAN	atRetinoicAcid_byALDH1A3	CPI-CC039D8C2A7	ENSG00000184254	0.126	3.786	0.0	0.0	0.0	0.171	0.127	0.109	0.0	0.256	0.536	5.513	0.205
ALDH1A3	P47895	True	AL1A3_HUMAN	atRetinoicAcid_byALDH1A3	CPI-CC0D32DC80C	ENSG00000184254	0.126	3.786	0.0	0.0	0.0	0.171	0.127	0.109	0.0	0.256	0.536	5.513	0.205
ALDH1A3	P47895	True	AL1A3_HUMAN	atRetinoicAcid_byALDH1A3	CPI-CC0BD81688E	ENSG00000184254	0.126	3.786	0.0	0.0	0.0	0.171	0.127	0.109	0.0	0.256	0.536	5.513	0.205
ALDH1A3	P47895	True	AL1A3_HUMAN	atRetinoicAcid_byALDH1A3	CPI-CC0BEBB9C26	ENSG00000184254	0.126	3.786	0.0	0.0	0.0	0.171	0.127	0.109	0.0	0.256	0.536	5.513	0.205
ALDH1A3	P47895	True	AL1A3_HUMAN	atRetinoicAcid_byALDH1A3	CPI-CC07CAD6A4A	ENSG00000184254	0.126	3.786	0.0	0.0	0.0	0.171	0.127	0.109	0.0	0.256	0.536	5.513	0.205
ALDH1A3	P47895	True	AL1A3_HUMAN	atRetinoicAcid_byALDH1A3	CPI-CC09B046394	ENSG00000184254	0.126	3.786	0.0	0.0	0.0	0.171	0.127	0.109	0.0	0.256	0.536	5.513	0.205
ALDH1A3	P47895	True	AL1A3_HUMAN	atRetinoicAcid_byALDH1A3	CPI-CC00B974CC4	ENSG00000184254	0.126	3.786	0.0	0.0	0.0	0.171	0.127	0.109	0.0	0.256	0.536	5.513	0.205
ALDH1A3	P47895	True	AL1A3_HUMAN	atRetinoicAcid_byALDH1A3	CPI-CS0C61C245A	ENSG00000184254	0.126	3.786	0.0	0.0	0.0	0.171	0.127	0.109	0.0	0.256	0.536	5.513	0.205
BMPR1B	O00238	True	BMR1B_HUMAN	BMPR1B_BMPR2	CPI-CS0569B9B91	ENSG00000138696	0.168	0.0	0.0	0.0	0.743	0.374	0.45	0.253	0.0	0.313	0.367	0.0	0.672
BMPR2	Q13873	True	BMPR2_HUMAN	BMPR1B_BMPR2	CPI-CS0569B9B91	ENSG00000204217	0.168	0.0	0.0	0.0	0.743	0.374	0.45	0.253	0.0	0.313	0.367	0.0	0.672
CYP27B1	O15528	True	CP27B_HUMAN	Calcitriol_byCYP27B1	CPI-CS01DAEDE79	ENSG00000111012	0.041	0.0	0.0	0.0	0.0	0.018	0.019	0.028	0.0	0.125	0.218	0.0	0.193
CEL	P19835	True	CEL_HUMAN	Cholesterol_byCEL	CPI-CS06A0713BD	ENSG00000170835	0.102	0.0	0.0	0.0	0.0	0.071	0.065	0.028	0.0	0.225	0.0	0.0	0.0
CEL	P19835	True	CEL_HUMAN	Cholesterol_byCEL	CPI-CS0CDFC0C7D	ENSG00000170835	0.102	0.0	0.0	0.0	0.0	0.071	0.065	0.028	0.0	0.225	0.0	0.0	0.0
DHCR24	Q15392	True	DHC24_HUMAN	Cholesterol_byDHCR24	CPI-CS0D81115C8	ENSG00000116133	2.632	3.961	1.423	1.072	2.713	2.937	2.198	1.073	3.058	3.003	2.192	0.0	1.372
DHCR24	Q15392	True	DHC24_HUMAN	Cholesterol_byDHCR24	CPI-CS03D61E885	ENSG00000116133	2.632	3.961	1.423	1.072	2.713	2.937	2.198	1.073	3.058	3.003	2.192	0.0	1.372
LIPA	P38571	True	LICH_HUMAN	Cholesterol_byLIPA	CPI-CS0406B0B69	ENSG00000107798	0.754	0.0	0.0	1.163	2.322	0.872	0.775	0.969	1.296	1.497	1.029	0.0	1.005
LIPA	P38571	True	LICH_HUMAN	Cholesterol_byLIPA	CPI-CS0F51152EA	ENSG00000107798	0.754	0.0	0.0	1.163	2.322	0.872	0.775	0.969	1.296	1.497	1.029	0.0	1.005
PNMT	P11086	True	PNMT_HUMAN	Epinephrine_byPNMT	CPI-CS0D33FF37B	ENSG00000141744	0.401	0.0	0.0	0.0	0.704	0.092	0.106	0.244	1.109	0.397	0.491	0.0	0.59
PNMT	P11086	True	PNMT_HUMAN	Epinephrine_byPNMT	CPI-CS0A5499A2C	ENSG00000141744	0.401	0.0	0.0	0.0	0.704	0.092	0.106	0.244	1.109	0.397	0.491	0.0	0.59
PNMT	P11086	True	PNMT_HUMAN	Epinephrine_byPNMT	CPI-CS0AB9AD0C3	ENSG00000141744	0.401	0.0	0.0	0.0	0.704	0.092	0.106	0.244	1.109	0.397	0.491	0.0	0.59
PNMT	P11086	True	PNMT_HUMAN	Epinephrine_byPNMT	CPI-CS07947C107	ENSG00000141744	0.401	0.0	0.0	0.0	0.704	0.092	0.106	0.244	1.109	0.397	0.491	0.0	0.59
PNMT	P11086	True	PNMT_HUMAN	Epinephrine_byPNMT	CPI-CS0D4E32D9D	ENSG00000141744	0.401	0.0	0.0	0.0	0.704	0.092	0.106	0.244	1.109	0.397	0.491	0.0	0.59
PNMT	P11086	True	PNMT_HUMAN	Epinephrine_byPNMT	CPI-CS09918B680	ENSG00000141744	0.401	0.0	0.0	0.0	0.704	0.092	0.106	0.244	1.109	0.397	0.491	0.0	0.59
PNMT	P11086	True	PNMT_HUMAN	Epinephrine_byPNMT	CPI-CS09342A843	ENSG00000141744	0.401	0.0	0.0	0.0	0.704	0.092	0.106	0.244	1.109	0.397	0.491	0.0	0.59
PNMT	P11086	True	PNMT_HUMAN	Adrenaline_byPNMT_and_SLC18A1	CPI-CS090BF1875	ENSG00000141744	0.0	0.0	0.0	0.0	0.0	0.0	0.0	0.013	0.0	0.0	0.0	0.0	0.0
PNMT	P11086	True	PNMT_HUMAN	Adrenaline_byPNMT_and_SLC18A1	CPI-CS0DA514FAE	ENSG00000141744	0.0	0.0	0.0	0.0	0.0	0.0	0.0	0.013	0.0	0.0	0.0	0.0	0.0
PNMT	P11086	True	PNMT_HUMAN	Adrenaline_byPNMT_and_SLC18A1	CPI-CS09EDD1969	ENSG00000141744	0.0	0.0	0.0	0.0	0.0	0.0	0.0	0.013	0.0	0.0	0.0	0.0	0.0
PNMT	P11086	True	PNMT_HUMAN	Adrenaline_byPNMT_and_SLC18A1	CPI-CS0B66F51DF	ENSG00000141744	0.0	0.0	0.0	0.0	0.0	0.0	0.0	0.013	0.0	0.0	0.0	0.0	0.0
PNMT	P11086	True	PNMT_HUMAN	Adrenaline_byPNMT_and_SLC18A1	CPI-CS07E858C0F	ENSG00000141744	0.0	0.0	0.0	0.0	0.0	0.0	0.0	0.013	0.0	0.0	0.0	0.0	0.0
PNMT	P11086	True	PNMT_HUMAN	Adrenaline_byPNMT_and_SLC18A1	CPI-CS05E2B5099	ENSG00000141744	0.0	0.0	0.0	0.0	0.0	0.0	0.0	0.013	0.0	0.0	0.0	0.0	0.0
PNMT	P11086	True	PNMT_HUMAN	Adrenaline_byPNMT_and_SLC18A1	CPI-CS0E6D457AD	ENSG00000141744	0.0	0.0	0.0	0.0	0.0	0.0	0.0	0.013	0.0	0.0	0.0	0.0	0.0
PNMT	P11086	True	PNMT_HUMAN	Adrenaline_byPNMT_and_SLC18A2	CPI-CS04C3CEB1B	ENSG00000141744	0.041	0.0	0.0	0.0	0.0	0.011	0.01	0.029	0.0	0.0	0.0	0.0	0.0
PNMT	P11086	True	PNMT_HUMAN	Adrenaline_byPNMT_and_SLC18A2	CPI-CS0C22FCA29	ENSG00000141744	0.041	0.0	0.0	0.0	0.0	0.011	0.01	0.029	0.0	0.0	0.0	0.0	0.0
PNMT	P11086	True	PNMT_HUMAN	Adrenaline_byPNMT_and_SLC18A2	CPI-CS00979A178	ENSG00000141744	0.041	0.0	0.0	0.0	0.0	0.011	0.01	0.029	0.0	0.0	0.0	0.0	0.0
PNMT	P11086	True	PNMT_HUMAN	Adrenaline_byPNMT_and_SLC18A2	CPI-CS0CCD9D09E	ENSG00000141744	0.041	0.0	0.0	0.0	0.0	0.011	0.01	0.029	0.0	0.0	0.0	0.0	0.0
PNMT	P11086	True	PNMT_HUMAN	Adrenaline_byPNMT_and_SLC18A2	CPI-CS0E52EA029	ENSG00000141744	0.041	0.0	0.0	0.0	0.0	0.011	0.01	0.029	0.0	0.0	0.0	0.0	0.0
PNMT	P11086	True	PNMT_HUMAN	Adrenaline_byPNMT_and_SLC18A2	CPI-CS09B74556F	ENSG00000141744	0.041	0.0	0.0	0.0	0.0	0.011	0.01	0.029	0.0	0.0	0.0	0.0	0.0
PNMT	P11086	True	PNMT_HUMAN	Adrenaline_byPNMT_and_SLC18A2	CPI-CS046C11B05	ENSG00000141744	0.041	0.0	0.0	0.0	0.0	0.011	0.01	0.029	0.0	0.0	0.0	0.0	0.0
CYP19A1	P11511	True	CP19A_HUMAN	Estradiol_byCYP19A1	CPI-CS0B87D36A1	ENSG00000137869	0.027	0.0	0.0	0.0	0.0	0.011	0.0	0.0	0.0	0.026	0.0	0.0	0.0
CYP19A1	P11511	True	CP19A_HUMAN	Estradiol_byCYP19A1	CPI-CS0DAC88EFA	ENSG00000137869	0.027	0.0	0.0	0.0	0.0	0.011	0.0	0.0	0.0	0.026	0.0	0.0	0.0
CYP19A1	P11511	True	CP19A_HUMAN	Estradiol_byCYP19A1	CPI-CS0669F64A4	ENSG00000137869	0.027	0.0	0.0	0.0	0.0	0.011	0.0	0.0	0.0	0.026	0.0	0.0	0.0
HSD17B1	P14061	True	DHB1_HUMAN	Estradiol_byHSD17B1	CPI-CS0A04F7238	ENSG00000108786	0.498	0.0	1.275	0.378	0.727	0.453	0.543	0.402	1.535	0.673	0.486	0.0	0.0
HSD17B1	P14061	True	DHB1_HUMAN	Estradiol_byHSD17B1	CPI-CS0B08AEA2D	ENSG00000108786	0.498	0.0	1.275	0.378	0.727	0.453	0.543	0.402	1.535	0.673	0.486	0.0	0.0
HSD17B1	P14061	True	DHB1_HUMAN	Estradiol_byHSD17B1	CPI-CS0EF401B5F	ENSG00000108786	0.498	0.0	1.275	0.378	0.727	0.453	0.543	0.402	1.535	0.673	0.486	0.0	0.0
FGA	P02671	True	FIBA_HUMAN	fibrinogen	CPI-CC08AF02F92	ENSG00000171560	0.031	0.0	0.0	0.0	0.0	0.069	0.06	0.013	3.477	0.0	0.0	0.0	0.0
FGA	P02671	True	FIBA_HUMAN	fibrinogen	CPI-CC0287DE56B	ENSG00000171560	0.031	0.0	0.0	0.0	0.0	0.069	0.06	0.013	3.477	0.0	0.0	0.0	0.0
FGA	P02671	True	FIBA_HUMAN	fibrinogen	CPI-CC066E261AE	ENSG00000171560	0.031	0.0	0.0	0.0	0.0	0.069	0.06	0.013	3.477	0.0	0.0	0.0	0.0
FGG	P02679	True	FIBG_HUMAN	fibrinogen	CPI-CC08AF02F92	ENSG00000171557	0.031	0.0	0.0	0.0	0.0	0.069	0.06	0.013	3.477	0.0	0.0	0.0	0.0
FGG	P02679	True	FIBG_HUMAN	fibrinogen	CPI-CC0287DE56B	ENSG00000171557	0.031	0.0	0.0	0.0	0.0	0.069	0.06	0.013	3.477	0.0	0.0	0.0	0.0
FGG	P02679	True	FIBG_HUMAN	fibrinogen	CPI-CC066E261AE	ENSG00000171557	0.031	0.0	0.0	0.0	0.0	0.069	0.06	0.013	3.477	0.0	0.0	0.0	0.0
FGB	P02675	True	FIBB_HUMAN	fibrinogen	CPI-CC08AF02F92	ENSG00000171564	0.031	0.0	0.0	0.0	0.0	0.069	0.06	0.013	3.477	0.0	0.0	0.0	0.0
FGB	P02675	True	FIBB_HUMAN	fibrinogen	CPI-CC0287DE56B	ENSG00000171564	0.031	0.0	0.0	0.0	0.0	0.069	0.06	0.013	3.477	0.0	0.0	0.0	0.0
FGB	P02675	True	FIBB_HUMAN	fibrinogen	CPI-CC066E261AE	ENSG00000171564	0.031	0.0	0.0	0.0	0.0	0.069	0.06	0.013	3.477	0.0	0.0	0.0	0.0
CGA	P01215	True	GLHA_HUMAN	glyco_Lutropin	CPI-CS00442A4B6	ENSG00000135346	0.0	0.0	0.0	0.0	0.0	0.005	0.0	0.0	0.0	0.0	0.0	0.0	0.0
CGA	P01215	True	GLHA_HUMAN	hCGB7_complex	CPI-CS0FCFDA7E5	ENSG00000135346	0.0	0.0	0.0	0.0	0.0	0.005	0.0	0.0	0.0	0.0	0.0	0.0	0.0
LHB	P01229	True	LSHB_HUMAN	glyco_Lutropin	CPI-CS00442A4B6	ENSG00000104826	0.0	0.0	0.0	0.0	0.0	0.005	0.0	0.0	0.0	0.0	0.0	0.0	0.0
EBI3	Q14213	True	IL27B_HUMAN	IL35	CPI-CC0D8A77C69	ENSG00000105246	0.0	0.0	0.0	0.0	0.0	0.006	0.0	0.0	0.0	0.0	0.0	0.0	0.0
IL12A	P29459	True	IL12A_HUMAN	IL35	CPI-CC0D8A77C69	ENSG00000168811	0.0	0.0	0.0	0.0	0.0	0.006	0.0	0.0	0.0	0.0	0.0	0.0	0.0
ITGB1	P05556	True	ITB1_HUMAN	integrin_aVb1_complex	CPI-CS0D69D106B	ENSG00000150093	1.208	0.0	3.28	2.324	1.738	2.047	1.607	1.777	1.548	2.335	1.548	5.34	2.089
ITGB1	P05556	True	ITB1_HUMAN	integrin_aVb1_complex	CPI-CS0F34D034A	ENSG00000150093	1.208	0.0	3.28	2.324	1.738	2.047	1.607	1.777	1.548	2.335	1.548	5.34	2.089
ITGAV	P06756	True	ITAV_HUMAN	integrin_aVb1_complex	CPI-CS0D69D106B	ENSG00000138448	1.208	0.0	3.28	2.324	1.738	2.047	1.607	1.777	1.548	2.335	1.548	5.34	2.089
ITGAV	P06756	True	ITAV_HUMAN	integrin_aVb1_complex	CPI-CS0F34D034A	ENSG00000138448	1.208	0.0	3.28	2.324	1.738	2.047	1.607	1.777	1.548	2.335	1.548	5.34	2.089
ITGAV	P06756	True	ITAV_HUMAN	integrin_aVb3_complex	CPI-CS056DF06D6	ENSG00000138448	0.0	0.0	0.0	0.0	0.0	0.006	0.0	0.0	0.0	0.0	0.0	0.0	0.0
ITGAV	P06756	True	ITAV_HUMAN	integrin_aVb3_complex	CPI-CS0A0368BF0	ENSG00000138448	0.0	0.0	0.0	0.0	0.0	0.006	0.0	0.0	0.0	0.0	0.0	0.0	0.0
ITGAV	P06756	True	ITAV_HUMAN	integrin_aVb3_complex	CPI-CS079C9111D	ENSG00000138448	0.0	0.0	0.0	0.0	0.0	0.006	0.0	0.0	0.0	0.0	0.0	0.0	0.0
ITGAV	P06756	True	ITAV_HUMAN	integrin_aVb5_complex	CPI-CS0661098EC	ENSG00000138448	1.208	0.0	3.28	1.566	1.738	2.047	1.607	1.777	1.312	1.94	1.548	4.184	1.321
ITGB3	P05106	True	ITB3_HUMAN	integrin_aVb3_complex	CPI-CS056DF06D6	ENSG00000259207	0.0	0.0	0.0	0.0	0.0	0.006	0.0	0.0	0.0	0.0	0.0	0.0	0.0
ITGB3	P05106	True	ITB3_HUMAN	integrin_aVb3_complex	CPI-CS0A0368BF0	ENSG00000259207	0.0	0.0	0.0	0.0	0.0	0.006	0.0	0.0	0.0	0.0	0.0	0.0	0.0
ITGB3	P05106	True	ITB3_HUMAN	integrin_aVb3_complex	CPI-CS079C9111D	ENSG00000259207	0.0	0.0	0.0	0.0	0.0	0.006	0.0	0.0	0.0	0.0	0.0	0.0	0.0
ITGB5	P18084	True	ITB5_HUMAN	integrin_aVb5_complex	CPI-CS0661098EC	ENSG00000082781	1.208	0.0	3.28	1.566	1.738	2.047	1.607	1.777	1.312	1.94	1.548	4.184	1.321
LTA4H	P09960	True	LKHA4_HUMAN	LeukotrieneB4_byLTA4H	CPI-CS0AFE4D0CB	ENSG00000111144	3.686	5.227	3.218	1.453	3.533	3.612	3.874	3.087	4.599	3.128	3.445	0.0	2.884
LTA4H	P09960	True	LKHA4_HUMAN	LeukotrieneB4_byLTA4H	CPI-CS047D9C0D7	ENSG00000111144	3.686	5.227	3.218	1.453	3.533	3.612	3.874	3.087	4.599	3.128	3.445	0.0	2.884
LTA4H	P09960	True	LKHA4_HUMAN	LeukotrieneB4_byLTA4H	CPI-CS0F5B070C5	ENSG00000111144	3.686	5.227	3.218	1.453	3.533	3.612	3.874	3.087	4.599	3.128	3.445	0.0	2.884
GGT1	P19440	True	GGT1_HUMAN	LeukotrieneD4_byGGT1	CPI-CS0C4ABE334	ENSG00000286070	0.017	0.0	0.0	0.0	0.0	0.0	0.009	0.028	0.0	0.0	0.0	0.0	0.0
GGT1	P19440	True	GGT1_HUMAN	LeukotrieneD4_byGGT1	CPI-CS0C4ABE334	ENSG00000100031	0.017	0.0	0.0	0.0	0.0	0.0	0.009	0.028	0.0	0.0	0.0	0.0	0.0
GGT1	P19440	True	GGT1_HUMAN	LeukotrieneD4_byGGT1	CPI-CS0A0F970F5	ENSG00000286070	0.017	0.0	0.0	0.0	0.0	0.0	0.009	0.028	0.0	0.0	0.0	0.0	0.0
GGT1	P19440	True	GGT1_HUMAN	LeukotrieneD4_byGGT1	CPI-CS0A0F970F5	ENSG00000100031	0.017	0.0	0.0	0.0	0.0	0.0	0.009	0.028	0.0	0.0	0.0	0.0	0.0
GGT1	P19440	True	GGT1_HUMAN	LeukotrieneD4_byGGT1	CPI-CS0957C3253	ENSG00000286070	0.017	0.0	0.0	0.0	0.0	0.0	0.009	0.028	0.0	0.0	0.0	0.0	0.0
GGT1	P19440	True	GGT1_HUMAN	LeukotrieneD4_byGGT1	CPI-CS0957C3253	ENSG00000100031	0.017	0.0	0.0	0.0	0.0	0.0	0.009	0.028	0.0	0.0	0.0	0.0	0.0
GGT1	P19440	True	GGT1_HUMAN	LTD4_byGGT1	CPI-CS066F8F865	ENSG00000286070	0.241	0.0	0.0	0.0	0.0	0.274	0.39	0.12	0.0	0.074	0.191	0.0	0.0
GGT1	P19440	True	GGT1_HUMAN	LTD4_byGGT1	CPI-CS066F8F865	ENSG00000100031	0.241	0.0	0.0	0.0	0.0	0.274	0.39	0.12	0.0	0.074	0.191	0.0	0.0
GGT1	P19440	True	GGT1_HUMAN	LTD4_byGGT1	CPI-CS0E87D8FFA	ENSG00000286070	0.241	0.0	0.0	0.0	0.0	0.274	0.39	0.12	0.0	0.074	0.191	0.0	0.0
GGT1	P19440	True	GGT1_HUMAN	LTD4_byGGT1	CPI-CS0E87D8FFA	ENSG00000100031	0.241	0.0	0.0	0.0	0.0	0.274	0.39	0.12	0.0	0.074	0.191	0.0	0.0
GGT5	P36269	True	GGT5_HUMAN	LeukotrieneD4_byGGT1	CPI-CS0C4ABE334	ENSG00000099998	0.017	0.0	0.0	0.0	0.0	0.0	0.009	0.028	0.0	0.0	0.0	0.0	0.0
GGT5	P36269	True	GGT5_HUMAN	LeukotrieneD4_byGGT1	CPI-CS0A0F970F5	ENSG00000099998	0.017	0.0	0.0	0.0	0.0	0.0	0.009	0.028	0.0	0.0	0.0	0.0	0.0
GGT5	P36269	True	GGT5_HUMAN	LeukotrieneD4_byGGT1	CPI-CS0957C3253	ENSG00000099998	0.017	0.0	0.0	0.0	0.0	0.0	0.009	0.028	0.0	0.0	0.0	0.0	0.0
DPEP1	P16444	True	DPEP1_HUMAN	LeukotrieneE4_byDPEP1	CPI-CS0150916A7	ENSG00000015413	0.814	4.052	0.0	1.166	0.0	0.748	0.754	0.938	4.248	0.073	0.351	0.0	1.193
DPEP1	P16444	True	DPEP1_HUMAN	LeukotrieneE4_byDPEP1	CPI-CS08225A985	ENSG00000015413	0.814	4.052	0.0	1.166	0.0	0.748	0.754	0.938	4.248	0.073	0.351	0.0	1.193
DPEP2	Q9H4A9	True	DPEP2_HUMAN	LeukotrieneE4_byDPEP2	CPI-CS048E474A5	ENSG00000167261	0.0	0.0	0.0	0.0	0.0	0.005	0.0	0.0	0.0	0.0	0.0	0.0	0.0
DPEP2	Q9H4A9	True	DPEP2_HUMAN	LeukotrieneE4_byDPEP2	CPI-CS058C0BB88	ENSG00000167261	0.0	0.0	0.0	0.0	0.0	0.005	0.0	0.0	0.0	0.0	0.0	0.0	0.0
DPEP3	Q9H4B8	True	DPEP3_HUMAN	LeukotrieneE4_byDPEP3	CPI-CS0C89AD6A7	ENSG00000141096	0.162	0.0	0.0	0.0	0.0	0.025	0.03	0.068	0.0	0.026	0.091	0.0	0.0
DPEP3	Q9H4B8	True	DPEP3_HUMAN	LeukotrieneE4_byDPEP3	CPI-CS0208210C9	ENSG00000141096	0.162	0.0	0.0	0.0	0.0	0.025	0.03	0.068	0.0	0.026	0.091	0.0	0.0
ALOX12	P18054	True	LOX12_HUMAN	LipoxinA4_byALOX12	CPI-CS0C94B5884	ENSG00000108839	0.073	0.0	0.0	0.0	0.0	0.018	0.028	0.025	0.0	0.049	0.027	0.0	0.0
ALOX12	P18054	True	LOX12_HUMAN	LipoxinA4_byALOX12	CPI-CS0C1CAC8F7	ENSG00000108839	0.073	0.0	0.0	0.0	0.0	0.018	0.028	0.025	0.0	0.049	0.027	0.0	0.0
TPO	P07202	True	PERT_HUMAN	Lthyroxine_byTPO	CPI-CS0245870E9	ENSG00000115705	0.014	0.0	0.0	0.0	0.0	0.0	0.009	0.0	0.0	0.0	0.0	0.0	0.0
ASMT	P46597	True	ASMT_HUMAN	Melatonin_byASMT	CPI-CS05C6F5BDD	ENSG00000196433	0.014	0.0	0.0	0.0	0.0	0.0	0.01	0.015	0.0	0.0	0.0	0.0	0.0
CYP11A1	P05108	True	CP11A_HUMAN	Pregnenolone_byCYP11A1	CPI-CS06A285DD6	ENSG00000140459	0.376	0.0	1.204	1.597	0.0	0.32	0.301	0.487	1.332	0.499	0.662	0.0	0.201
FDX2	Q6P4F2	True	FDX2_HUMAN	Pregnenolone_byCYP11A1	CPI-CS06A285DD6	ENSG00000267673	0.376	0.0	1.204	1.597	0.0	0.32	0.301	0.487	1.332	0.499	0.662	0.0	0.201
FDX1	P10109	True	ADX_HUMAN	Pregnenolone_byCYP11A1	CPI-CS06A285DD6	ENSG00000137714	0.376	0.0	1.204	1.597	0.0	0.32	0.301	0.487	1.332	0.499	0.662	0.0	0.201
FDXR	P22570	True	ADRO_HUMAN	Pregnenolone_byCYP11A1	CPI-CS06A285DD6	ENSG00000161513	0.376	0.0	1.204	1.597	0.0	0.32	0.301	0.487	1.332	0.499	0.662	0.0	0.201
PTGIS	Q16647	True	PTGIS_HUMAN	Prostacyclin_byPTGIS	CPI-CS09A35DD21	ENSG00000124212	0.868	3.769	0.0	0.0	0.765	0.243	0.215	0.364	1.202	0.335	0.235	0.0	0.627
AKR1C3	P42330	True	AK1C3_HUMAN	ProstaglandinD2_byAKR1C3	CPI-CS0D78DAC70	ENSG00000196139	0.303	0.0	0.0	0.833	0.727	0.879	0.874	0.338	0.0	0.571	0.596	0.0	0.842
AKR1C3	P42330	True	AK1C3_HUMAN	ProstaglandinD2_byAKR1C3	CPI-CS0F3C15BCC	ENSG00000196139	0.303	0.0	0.0	0.833	0.727	0.879	0.874	0.338	0.0	0.571	0.596	0.0	0.842
AKR1C3	P42330	True	AK1C3_HUMAN	ProstaglandinD2_byAKR1C3	CPI-CS09C48BE1A	ENSG00000196139	0.303	0.0	0.0	0.833	0.727	0.879	0.874	0.338	0.0	0.571	0.596	0.0	0.842
PTGES	O14684	True	PTGES_HUMAN	ProstaglandinE2_byPTGES	CPI-CS09DCEBC2B	ENSG00000148344	0.249	0.0	0.0	0.0	0.0	0.044	0.028	0.027	0.0	0.049	0.024	0.0	0.175
PTGES	O14684	True	PTGES_HUMAN	ProstaglandinE2_byPTGES	CPI-CS0F0453B03	ENSG00000148344	0.249	0.0	0.0	0.0	0.0	0.044	0.028	0.027	0.0	0.049	0.024	0.0	0.175
PTGES	O14684	True	PTGES_HUMAN	ProstaglandinE2_byPTGES	CPI-CS080C76630	ENSG00000148344	0.249	0.0	0.0	0.0	0.0	0.044	0.028	0.027	0.0	0.049	0.024	0.0	0.175
PTGES	O14684	True	PTGES_HUMAN	ProstaglandinE2_byPTGES	CPI-CS023F349AF	ENSG00000148344	0.249	0.0	0.0	0.0	0.0	0.044	0.028	0.027	0.0	0.049	0.024	0.0	0.175
PTGES2	Q9H7Z7	True	PGES2_HUMAN	ProstaglandinE2_byPTGES2	CPI-CS0DEB18CB6	ENSG00000148334	3.299	4.893	4.309	2.083	2.358	3.492	2.935	1.857	4.398	2.583	2.213	0.0	2.565
PTGES2	Q9H7Z7	True	PGES2_HUMAN	ProstaglandinE2_byPTGES2	CPI-CS0086A177F	ENSG00000148334	3.299	4.893	4.309	2.083	2.358	3.492	2.935	1.857	4.398	2.583	2.213	0.0	2.565
PTGES2	Q9H7Z7	True	PGES2_HUMAN	ProstaglandinE2_byPTGES2	CPI-CS0F721837F	ENSG00000148334	3.299	4.893	4.309	2.083	2.358	3.492	2.935	1.857	4.398	2.583	2.213	0.0	2.565
PTGES2	Q9H7Z7	True	PGES2_HUMAN	ProstaglandinE2_byPTGES2	CPI-CS08E678B9D	ENSG00000148334	3.299	4.893	4.309	2.083	2.358	3.492	2.935	1.857	4.398	2.583	2.213	0.0	2.565
PTGES3	Q15185	True	TEBP_HUMAN	ProstaglandinE2_byPTGES3	CPI-CS059CF7CAA	ENSG00000110958	6.612	5.928	6.01	7.631	6.598	6.471	6.113	5.771	5.908	6.494	6.038	5.766	6.375
PTGES3	Q15185	True	TEBP_HUMAN	ProstaglandinE2_byPTGES3	CPI-CS000F037BD	ENSG00000110958	6.612	5.928	6.01	7.631	6.598	6.471	6.113	5.771	5.908	6.494	6.038	5.766	6.375
PTGES3	Q15185	True	TEBP_HUMAN	ProstaglandinE2_byPTGES3	CPI-CS0C9671CB6	ENSG00000110958	6.612	5.928	6.01	7.631	6.598	6.471	6.113	5.771	5.908	6.494	6.038	5.766	6.375
PTGES3	Q15185	True	TEBP_HUMAN	ProstaglandinE2_byPTGES3	CPI-CS036B95798	ENSG00000110958	6.612	5.928	6.01	7.631	6.598	6.471	6.113	5.771	5.908	6.494	6.038	5.766	6.375
AKR1B1	P15121	True	ALDR_HUMAN	ProstaglandinF2a_byAKR1B1	CPI-CS058DED3AA	ENSG00000085662	3.683	5.101	4.564	1.723	3.882	3.356	2.606	2.207	3.286	3.697	2.715	0.0	3.895
CBR1	P16152	True	CBR1_HUMAN	ProstaglandinF2a_byCBR1	CPI-CS08EDCA6A3	ENSG00000159228	3.841	4.274	0.0	1.908	3.194	2.258	1.852	2.323	3.875	3.807	3.257	0.0	1.827
PRXL2B	Q8TBF2	True	PXL2B_HUMAN	ProstaglandinF2a_byPRXL2B	CPI-CS09B28AAF8	ENSG00000157870	1.491	0.0	1.189	0.0	0.73	1.402	1.016	1.038	1.444	1.067	0.984	0.0	1.02
DDC	P20711	True	DDC_HUMAN	SerotoninDopamin_byDDC	CPI-CS0E8D11164	ENSG00000132437	0.0	0.0	0.0	0.0	0.0	0.067	0.076	0.062	0.0	0.049	0.032	0.0	0.268
DDC	P20711	True	DDC_HUMAN	SerotoninDopamin_byDDC	CPI-CS0654BA8D3	ENSG00000132437	0.0	0.0	0.0	0.0	0.0	0.067	0.076	0.062	0.0	0.049	0.032	0.0	0.268
DDC	P20711	True	DDC_HUMAN	SerotoninDopamin_byDDC	CPI-CS03C4A5CCC	ENSG00000132437	0.0	0.0	0.0	0.0	0.0	0.067	0.076	0.062	0.0	0.049	0.032	0.0	0.268
DDC	P20711	True	DDC_HUMAN	SerotoninDopamin_byDDC	CPI-CS0B7FF1D20	ENSG00000132437	0.0	0.0	0.0	0.0	0.0	0.067	0.076	0.062	0.0	0.049	0.032	0.0	0.268
DDC	P20711	True	DDC_HUMAN	SerotoninDopamin_byDDC	CPI-CS0DF5F733F	ENSG00000132437	0.0	0.0	0.0	0.0	0.0	0.067	0.076	0.062	0.0	0.049	0.032	0.0	0.268
DDC	P20711	True	DDC_HUMAN	SerotoninDopamin_byDDC	CPI-CS029E9BA69	ENSG00000132437	0.0	0.0	0.0	0.0	0.0	0.067	0.076	0.062	0.0	0.049	0.032	0.0	0.268
DDC	P20711	True	DDC_HUMAN	SerotoninDopamin_byDDC	CPI-CS07508694A	ENSG00000132437	0.0	0.0	0.0	0.0	0.0	0.067	0.076	0.062	0.0	0.049	0.032	0.0	0.268
DDC	P20711	True	DDC_HUMAN	SerotoninDopamin_byDDC	CPI-CS062F16E86	ENSG00000132437	0.0	0.0	0.0	0.0	0.0	0.067	0.076	0.062	0.0	0.049	0.032	0.0	0.268
DDC	P20711	True	DDC_HUMAN	SerotoninDopamin_byDDC	CPI-CS0AB91708D	ENSG00000132437	0.0	0.0	0.0	0.0	0.0	0.067	0.076	0.062	0.0	0.049	0.032	0.0	0.268
DDC	P20711	True	DDC_HUMAN	SerotoninDopamin_byDDC	CPI-CS075E4969A	ENSG00000132437	0.0	0.0	0.0	0.0	0.0	0.067	0.076	0.062	0.0	0.049	0.032	0.0	0.268
DDC	P20711	True	DDC_HUMAN	SerotoninDopamin_byDDC	CPI-CS0682222D2	ENSG00000132437	0.0	0.0	0.0	0.0	0.0	0.067	0.076	0.062	0.0	0.049	0.032	0.0	0.268
DDC	P20711	True	DDC_HUMAN	SerotoninDopamin_byDDC	CPI-CS0A0936BD6	ENSG00000132437	0.0	0.0	0.0	0.0	0.0	0.067	0.076	0.062	0.0	0.049	0.032	0.0	0.268
DDC	P20711	True	DDC_HUMAN	SerotoninDopamin_byDDC	CPI-CS07DA64534	ENSG00000132437	0.0	0.0	0.0	0.0	0.0	0.067	0.076	0.062	0.0	0.049	0.032	0.0	0.268
DDC	P20711	True	DDC_HUMAN	SerotoninDopamin_byDDC	CPI-CS033DE552A	ENSG00000132437	0.0	0.0	0.0	0.0	0.0	0.067	0.076	0.062	0.0	0.049	0.032	0.0	0.268
DDC	P20711	True	DDC_HUMAN	Dopamine_byDDC_and_SLC6A3	CPI-CS09E4953BB	ENSG00000132437	0.0	0.0	0.0	0.0	0.0	0.005	0.0	0.0	0.0	0.0	0.0	0.0	0.0
DDC	P20711	True	DDC_HUMAN	Dopamine_byDDC_and_SLC6A3	CPI-CS0CBA297C7	ENSG00000132437	0.0	0.0	0.0	0.0	0.0	0.005	0.0	0.0	0.0	0.0	0.0	0.0	0.0
DDC	P20711	True	DDC_HUMAN	Dopamine_byDDC_and_SLC6A3	CPI-CS01A3157EB	ENSG00000132437	0.0	0.0	0.0	0.0	0.0	0.005	0.0	0.0	0.0	0.0	0.0	0.0	0.0
DDC	P20711	True	DDC_HUMAN	Dopamine_byDDC_and_SLC6A3	CPI-CS063480C92	ENSG00000132437	0.0	0.0	0.0	0.0	0.0	0.005	0.0	0.0	0.0	0.0	0.0	0.0	0.0
DDC	P20711	True	DDC_HUMAN	Dopamine_byDDC_and_SLC18A1	CPI-CS05C6641C3	ENSG00000132437	0.0	0.0	0.0	0.0	0.0	0.0	0.0	0.013	0.0	0.0	0.0	0.0	0.0
DDC	P20711	True	DDC_HUMAN	Dopamine_byDDC_and_SLC18A1	CPI-CS07EDF2E81	ENSG00000132437	0.0	0.0	0.0	0.0	0.0	0.0	0.0	0.013	0.0	0.0	0.0	0.0	0.0
DDC	P20711	True	DDC_HUMAN	Dopamine_byDDC_and_SLC18A1	CPI-CS0398DD932	ENSG00000132437	0.0	0.0	0.0	0.0	0.0	0.0	0.0	0.013	0.0	0.0	0.0	0.0	0.0
DDC	P20711	True	DDC_HUMAN	Dopamine_byDDC_and_SLC18A1	CPI-CS01EE6EF03	ENSG00000132437	0.0	0.0	0.0	0.0	0.0	0.0	0.0	0.013	0.0	0.0	0.0	0.0	0.0
DDC	P20711	True	DDC_HUMAN	Dopamine_byDDC_and_SLC18A2	CPI-CS04B5BF177	ENSG00000132437	0.0	0.0	0.0	0.0	0.0	0.011	0.01	0.029	0.0	0.0	0.0	0.0	0.0
DDC	P20711	True	DDC_HUMAN	Dopamine_byDDC_and_SLC18A2	CPI-CS0795A8A7A	ENSG00000132437	0.0	0.0	0.0	0.0	0.0	0.011	0.01	0.029	0.0	0.0	0.0	0.0	0.0
DDC	P20711	True	DDC_HUMAN	Dopamine_byDDC_and_SLC18A2	CPI-CS039F33B17	ENSG00000132437	0.0	0.0	0.0	0.0	0.0	0.011	0.01	0.029	0.0	0.0	0.0	0.0	0.0
DDC	P20711	True	DDC_HUMAN	Dopamine_byDDC_and_SLC18A2	CPI-CS017E74D3E	ENSG00000132437	0.0	0.0	0.0	0.0	0.0	0.011	0.01	0.029	0.0	0.0	0.0	0.0	0.0
AKR1D1	P51857	True	AK1D1_HUMAN	Testosterone_byAKR1D1	CPI-CS0787D04B3	ENSG00000122787	0.017	0.0	0.0	0.434	0.0	0.057	0.04	0.042	5.065	0.073	0.054	0.0	0.0
HSD17B12	Q53GQ0	True	DHB12_HUMAN	Testosterone_byHSD17B12	CPI-CS0BE6576AD	ENSG00000149084	4.186	5.223	5.467	3.794	4.663	4.613	4.249	3.707	3.1	4.581	4.08	5.582	3.828
HSD17B3	P37058	True	DHB3_HUMAN	Testosterone_byHSD17B3	CPI-CS0E165D03D	ENSG00000130948	0.0	0.0	0.0	0.0	0.0	0.006	0.0	0.0	0.0	0.0	0.0	0.0	0.0
TBXAS1	P24557	True	THAS_HUMAN	ThromboxaneA2_byTBXAS1	CPI-CS0D01AFCC7	ENSG00000059377	0.079	0.0	0.0	0.0	0.0	0.131	0.04	0.023	0.0	0.15	0.055	0.0	0.0
DIO3	P55073	True	IOD3_HUMAN	Triiodothyronine_byDIO3	CPI-CS05092CCAC	ENSG00000197406	0.015	0.0	0.0	0.0	0.0	0.005	0.0	0.0	0.0	0.0	0.0	0.0	0.0
DIO3	P55073	True	IOD3_HUMAN	Triiodothyronine_byDIO3	CPI-CS0C2BD6C6B	ENSG00000197406	0.015	0.0	0.0	0.0	0.0	0.005	0.0	0.0	0.0	0.0	0.0	0.0	0.0
TG	P01266	True	THYG_HUMAN	Triiodothyronine_byDIO3	CPI-CS05092CCAC	ENSG00000042832	0.015	0.0	0.0	0.0	0.0	0.005	0.0	0.0	0.0	0.0	0.0	0.0	0.0
TG	P01266	True	THYG_HUMAN	Triiodothyronine_byDIO3	CPI-CS0C2BD6C6B	ENSG00000042832	0.015	0.0	0.0	0.0	0.0	0.005	0.0	0.0	0.0	0.0	0.0	0.0	0.0
TPH1	P17752	True	TPH1_HUMAN	5-HT_byTPH1_and_SLC6A4	CPI-CS041B20451	ENSG00000129167	0.0	0.0	0.0	0.0	0.0	0.006	0.018	0.015	0.0	0.0	0.0	0.0	0.0
TPH1	P17752	True	TPH1_HUMAN	5-HT_byTPH1_and_SLC6A4	CPI-CS08A73BA72	ENSG00000129167	0.0	0.0	0.0	0.0	0.0	0.006	0.018	0.015	0.0	0.0	0.0	0.0	0.0
TPH1	P17752	True	TPH1_HUMAN	5-HT_byTPH1_and_SLC6A4	CPI-CS00699E9D6	ENSG00000129167	0.0	0.0	0.0	0.0	0.0	0.006	0.018	0.015	0.0	0.0	0.0	0.0	0.0
TPH1	P17752	True	TPH1_HUMAN	5-HT_byTPH1_and_SLC6A4	CPI-CS00F1C7E51	ENSG00000129167	0.0	0.0	0.0	0.0	0.0	0.006	0.018	0.015	0.0	0.0	0.0	0.0	0.0
TPH1	P17752	True	TPH1_HUMAN	5-HT_byTPH1_and_SLC6A4	CPI-CS07C928856	ENSG00000129167	0.0	0.0	0.0	0.0	0.0	0.006	0.018	0.015	0.0	0.0	0.0	0.0	0.0
TPH1	P17752	True	TPH1_HUMAN	5-HT_byTPH1_and_SLC6A4	CPI-CS0D12BDF23	ENSG00000129167	0.0	0.0	0.0	0.0	0.0	0.006	0.018	0.015	0.0	0.0	0.0	0.0	0.0
TPH1	P17752	True	TPH1_HUMAN	5-HT_byTPH1_and_SLC6A4	CPI-CS07C8BD0AD	ENSG00000129167	0.0	0.0	0.0	0.0	0.0	0.006	0.018	0.015	0.0	0.0	0.0	0.0	0.0
TPH1	P17752	True	TPH1_HUMAN	5-HT_byTPH1_and_SLC6A4	CPI-CS091CE4B74	ENSG00000129167	0.0	0.0	0.0	0.0	0.0	0.006	0.018	0.015	0.0	0.0	0.0	0.0	0.0
TPH1	P17752	True	TPH1_HUMAN	5-HT_byTPH1_and_SLC18A1	CPI-CS0C6E55AC9	ENSG00000129167	0.0	0.0	0.0	0.0	0.0	0.0	0.0	0.013	0.0	0.0	0.0	0.0	0.0
TPH1	P17752	True	TPH1_HUMAN	5-HT_byTPH1_and_SLC18A1	CPI-CS07ED33273	ENSG00000129167	0.0	0.0	0.0	0.0	0.0	0.0	0.0	0.013	0.0	0.0	0.0	0.0	0.0
TPH1	P17752	True	TPH1_HUMAN	5-HT_byTPH1_and_SLC18A1	CPI-CS0D479EE58	ENSG00000129167	0.0	0.0	0.0	0.0	0.0	0.0	0.0	0.013	0.0	0.0	0.0	0.0	0.0
TPH1	P17752	True	TPH1_HUMAN	5-HT_byTPH1_and_SLC18A1	CPI-CS07F93AAE6	ENSG00000129167	0.0	0.0	0.0	0.0	0.0	0.0	0.0	0.013	0.0	0.0	0.0	0.0	0.0
TPH1	P17752	True	TPH1_HUMAN	5-HT_byTPH1_and_SLC18A1	CPI-CS0E217D222	ENSG00000129167	0.0	0.0	0.0	0.0	0.0	0.0	0.0	0.013	0.0	0.0	0.0	0.0	0.0
TPH1	P17752	True	TPH1_HUMAN	5-HT_byTPH1_and_SLC18A1	CPI-CS0B361C48F	ENSG00000129167	0.0	0.0	0.0	0.0	0.0	0.0	0.0	0.013	0.0	0.0	0.0	0.0	0.0
TPH1	P17752	True	TPH1_HUMAN	5-HT_byTPH1_and_SLC18A1	CPI-CS00A17284C	ENSG00000129167	0.0	0.0	0.0	0.0	0.0	0.0	0.0	0.013	0.0	0.0	0.0	0.0	0.0
TPH1	P17752	True	TPH1_HUMAN	5-HT_byTPH1_and_SLC18A1	CPI-CS0F1FE8541	ENSG00000129167	0.0	0.0	0.0	0.0	0.0	0.0	0.0	0.013	0.0	0.0	0.0	0.0	0.0
TPH1	P17752	True	TPH1_HUMAN	5-HT_byTPH1_and_SLC18A2	CPI-CS06E0408B7	ENSG00000129167	0.041	0.0	0.0	0.0	0.0	0.011	0.01	0.015	0.0	0.0	0.0	0.0	0.0
TPH1	P17752	True	TPH1_HUMAN	5-HT_byTPH1_and_SLC18A2	CPI-CS0ABF585EC	ENSG00000129167	0.041	0.0	0.0	0.0	0.0	0.011	0.01	0.015	0.0	0.0	0.0	0.0	0.0
TPH1	P17752	True	TPH1_HUMAN	5-HT_byTPH1_and_SLC18A2	CPI-CS05FD872B4	ENSG00000129167	0.041	0.0	0.0	0.0	0.0	0.011	0.01	0.015	0.0	0.0	0.0	0.0	0.0
TPH1	P17752	True	TPH1_HUMAN	5-HT_byTPH1_and_SLC18A2	CPI-CS0B5EFDF87	ENSG00000129167	0.041	0.0	0.0	0.0	0.0	0.011	0.01	0.015	0.0	0.0	0.0	0.0	0.0
TPH1	P17752	True	TPH1_HUMAN	5-HT_byTPH1_and_SLC18A2	CPI-CS09463D22E	ENSG00000129167	0.041	0.0	0.0	0.0	0.0	0.011	0.01	0.015	0.0	0.0	0.0	0.0	0.0
TPH1	P17752	True	TPH1_HUMAN	5-HT_byTPH1_and_SLC18A2	CPI-CS0FBE83390	ENSG00000129167	0.041	0.0	0.0	0.0	0.0	0.011	0.01	0.015	0.0	0.0	0.0	0.0	0.0
TPH1	P17752	True	TPH1_HUMAN	5-HT_byTPH1_and_SLC18A2	CPI-CS00CB2214E	ENSG00000129167	0.041	0.0	0.0	0.0	0.0	0.011	0.01	0.015	0.0	0.0	0.0	0.0	0.0
TPH1	P17752	True	TPH1_HUMAN	5-HT_byTPH1_and_SLC18A2	CPI-CS059692236	ENSG00000129167	0.041	0.0	0.0	0.0	0.0	0.011	0.01	0.015	0.0	0.0	0.0	0.0	0.0
SLC6A4	P31645	True	SC6A4_HUMAN	5-HT_byTPH1_and_SLC6A4	CPI-CS041B20451	ENSG00000108576	0.0	0.0	0.0	0.0	0.0	0.006	0.018	0.015	0.0	0.0	0.0	0.0	0.0
SLC6A4	P31645	True	SC6A4_HUMAN	5-HT_byTPH1_and_SLC6A4	CPI-CS08A73BA72	ENSG00000108576	0.0	0.0	0.0	0.0	0.0	0.006	0.018	0.015	0.0	0.0	0.0	0.0	0.0
SLC6A4	P31645	True	SC6A4_HUMAN	5-HT_byTPH1_and_SLC6A4	CPI-CS00699E9D6	ENSG00000108576	0.0	0.0	0.0	0.0	0.0	0.006	0.018	0.015	0.0	0.0	0.0	0.0	0.0
SLC6A4	P31645	True	SC6A4_HUMAN	5-HT_byTPH1_and_SLC6A4	CPI-CS00F1C7E51	ENSG00000108576	0.0	0.0	0.0	0.0	0.0	0.006	0.018	0.015	0.0	0.0	0.0	0.0	0.0
SLC6A4	P31645	True	SC6A4_HUMAN	5-HT_byTPH1_and_SLC6A4	CPI-CS07C928856	ENSG00000108576	0.0	0.0	0.0	0.0	0.0	0.006	0.018	0.015	0.0	0.0	0.0	0.0	0.0
SLC6A4	P31645	True	SC6A4_HUMAN	5-HT_byTPH1_and_SLC6A4	CPI-CS0D12BDF23	ENSG00000108576	0.0	0.0	0.0	0.0	0.0	0.006	0.018	0.015	0.0	0.0	0.0	0.0	0.0
SLC6A4	P31645	True	SC6A4_HUMAN	5-HT_byTPH1_and_SLC6A4	CPI-CS07C8BD0AD	ENSG00000108576	0.0	0.0	0.0	0.0	0.0	0.006	0.018	0.015	0.0	0.0	0.0	0.0	0.0
SLC6A4	P31645	True	SC6A4_HUMAN	5-HT_byTPH1_and_SLC6A4	CPI-CS091CE4B74	ENSG00000108576	0.0	0.0	0.0	0.0	0.0	0.006	0.018	0.015	0.0	0.0	0.0	0.0	0.0
SLC6A4	P31645	True	SC6A4_HUMAN	5-HT_byTPH2_and_SLC6A4	CPI-CS06A524C62	ENSG00000108576	0.0	0.0	0.0	0.0	0.0	0.006	0.0	0.014	0.0	0.0	0.0	0.0	0.0
SLC6A4	P31645	True	SC6A4_HUMAN	5-HT_byTPH2_and_SLC6A4	CPI-CS004966156	ENSG00000108576	0.0	0.0	0.0	0.0	0.0	0.006	0.0	0.014	0.0	0.0	0.0	0.0	0.0
SLC6A4	P31645	True	SC6A4_HUMAN	5-HT_byTPH2_and_SLC6A4	CPI-CS0B31D535F	ENSG00000108576	0.0	0.0	0.0	0.0	0.0	0.006	0.0	0.014	0.0	0.0	0.0	0.0	0.0
SLC6A4	P31645	True	SC6A4_HUMAN	5-HT_byTPH2_and_SLC6A4	CPI-CS01EA98FFF	ENSG00000108576	0.0	0.0	0.0	0.0	0.0	0.006	0.0	0.014	0.0	0.0	0.0	0.0	0.0
SLC6A4	P31645	True	SC6A4_HUMAN	5-HT_byTPH2_and_SLC6A4	CPI-CS0DB983DDE	ENSG00000108576	0.0	0.0	0.0	0.0	0.0	0.006	0.0	0.014	0.0	0.0	0.0	0.0	0.0
SLC6A4	P31645	True	SC6A4_HUMAN	5-HT_byTPH2_and_SLC6A4	CPI-CS0470204FB	ENSG00000108576	0.0	0.0	0.0	0.0	0.0	0.006	0.0	0.014	0.0	0.0	0.0	0.0	0.0
SLC6A4	P31645	True	SC6A4_HUMAN	5-HT_byTPH2_and_SLC6A4	CPI-CS0DC68F1EA	ENSG00000108576	0.0	0.0	0.0	0.0	0.0	0.006	0.0	0.014	0.0	0.0	0.0	0.0	0.0
SLC6A4	P31645	True	SC6A4_HUMAN	5-HT_byTPH2_and_SLC6A4	CPI-CS08EFEF89B	ENSG00000108576	0.0	0.0	0.0	0.0	0.0	0.006	0.0	0.014	0.0	0.0	0.0	0.0	0.0
SLC18A1	P54219	True	VMAT1_HUMAN	5-HT_byTPH1_and_SLC18A1	CPI-CS0C6E55AC9	ENSG00000036565	0.0	0.0	0.0	0.0	0.0	0.0	0.0	0.013	0.0	0.0	0.0	0.0	0.0
SLC18A1	P54219	True	VMAT1_HUMAN	5-HT_byTPH1_and_SLC18A1	CPI-CS07ED33273	ENSG00000036565	0.0	0.0	0.0	0.0	0.0	0.0	0.0	0.013	0.0	0.0	0.0	0.0	0.0
SLC18A1	P54219	True	VMAT1_HUMAN	5-HT_byTPH1_and_SLC18A1	CPI-CS0D479EE58	ENSG00000036565	0.0	0.0	0.0	0.0	0.0	0.0	0.0	0.013	0.0	0.0	0.0	0.0	0.0
SLC18A1	P54219	True	VMAT1_HUMAN	5-HT_byTPH1_and_SLC18A1	CPI-CS07F93AAE6	ENSG00000036565	0.0	0.0	0.0	0.0	0.0	0.0	0.0	0.013	0.0	0.0	0.0	0.0	0.0
SLC18A1	P54219	True	VMAT1_HUMAN	5-HT_byTPH1_and_SLC18A1	CPI-CS0E217D222	ENSG00000036565	0.0	0.0	0.0	0.0	0.0	0.0	0.0	0.013	0.0	0.0	0.0	0.0	0.0
SLC18A1	P54219	True	VMAT1_HUMAN	5-HT_byTPH1_and_SLC18A1	CPI-CS0B361C48F	ENSG00000036565	0.0	0.0	0.0	0.0	0.0	0.0	0.0	0.013	0.0	0.0	0.0	0.0	0.0
SLC18A1	P54219	True	VMAT1_HUMAN	5-HT_byTPH1_and_SLC18A1	CPI-CS00A17284C	ENSG00000036565	0.0	0.0	0.0	0.0	0.0	0.0	0.0	0.013	0.0	0.0	0.0	0.0	0.0
SLC18A1	P54219	True	VMAT1_HUMAN	5-HT_byTPH1_and_SLC18A1	CPI-CS0F1FE8541	ENSG00000036565	0.0	0.0	0.0	0.0	0.0	0.0	0.0	0.013	0.0	0.0	0.0	0.0	0.0
SLC18A1	P54219	True	VMAT1_HUMAN	5-HT_byTPH2_and_SLC18A1	CPI-CS0CEA5C76F	ENSG00000036565	0.0	0.0	0.0	0.0	0.0	0.0	0.0	0.013	0.0	0.0	0.0	0.0	0.0
SLC18A1	P54219	True	VMAT1_HUMAN	5-HT_byTPH2_and_SLC18A1	CPI-CS04A77F5F0	ENSG00000036565	0.0	0.0	0.0	0.0	0.0	0.0	0.0	0.013	0.0	0.0	0.0	0.0	0.0
SLC18A1	P54219	True	VMAT1_HUMAN	5-HT_byTPH2_and_SLC18A1	CPI-CS0F0B490F5	ENSG00000036565	0.0	0.0	0.0	0.0	0.0	0.0	0.0	0.013	0.0	0.0	0.0	0.0	0.0
SLC18A1	P54219	True	VMAT1_HUMAN	5-HT_byTPH2_and_SLC18A1	CPI-CS0A104FEB3	ENSG00000036565	0.0	0.0	0.0	0.0	0.0	0.0	0.0	0.013	0.0	0.0	0.0	0.0	0.0
SLC18A1	P54219	True	VMAT1_HUMAN	5-HT_byTPH2_and_SLC18A1	CPI-CS074DE2005	ENSG00000036565	0.0	0.0	0.0	0.0	0.0	0.0	0.0	0.013	0.0	0.0	0.0	0.0	0.0
SLC18A1	P54219	True	VMAT1_HUMAN	5-HT_byTPH2_and_SLC18A1	CPI-CS0DA387E54	ENSG00000036565	0.0	0.0	0.0	0.0	0.0	0.0	0.0	0.013	0.0	0.0	0.0	0.0	0.0
SLC18A1	P54219	True	VMAT1_HUMAN	5-HT_byTPH2_and_SLC18A1	CPI-CS09068835B	ENSG00000036565	0.0	0.0	0.0	0.0	0.0	0.0	0.0	0.013	0.0	0.0	0.0	0.0	0.0
SLC18A1	P54219	True	VMAT1_HUMAN	5-HT_byTPH2_and_SLC18A1	CPI-CS05EB7549F	ENSG00000036565	0.0	0.0	0.0	0.0	0.0	0.0	0.0	0.013	0.0	0.0	0.0	0.0	0.0
SLC18A1	P54219	True	VMAT1_HUMAN	Adrenaline_byPNMT_and_SLC18A1	CPI-CS090BF1875	ENSG00000036565	0.0	0.0	0.0	0.0	0.0	0.0	0.0	0.013	0.0	0.0	0.0	0.0	0.0
SLC18A1	P54219	True	VMAT1_HUMAN	Adrenaline_byPNMT_and_SLC18A1	CPI-CS0DA514FAE	ENSG00000036565	0.0	0.0	0.0	0.0	0.0	0.0	0.0	0.013	0.0	0.0	0.0	0.0	0.0
SLC18A1	P54219	True	VMAT1_HUMAN	Adrenaline_byPNMT_and_SLC18A1	CPI-CS09EDD1969	ENSG00000036565	0.0	0.0	0.0	0.0	0.0	0.0	0.0	0.013	0.0	0.0	0.0	0.0	0.0
SLC18A1	P54219	True	VMAT1_HUMAN	Adrenaline_byPNMT_and_SLC18A1	CPI-CS0B66F51DF	ENSG00000036565	0.0	0.0	0.0	0.0	0.0	0.0	0.0	0.013	0.0	0.0	0.0	0.0	0.0
SLC18A1	P54219	True	VMAT1_HUMAN	Adrenaline_byPNMT_and_SLC18A1	CPI-CS07E858C0F	ENSG00000036565	0.0	0.0	0.0	0.0	0.0	0.0	0.0	0.013	0.0	0.0	0.0	0.0	0.0
SLC18A1	P54219	True	VMAT1_HUMAN	Adrenaline_byPNMT_and_SLC18A1	CPI-CS05E2B5099	ENSG00000036565	0.0	0.0	0.0	0.0	0.0	0.0	0.0	0.013	0.0	0.0	0.0	0.0	0.0
SLC18A1	P54219	True	VMAT1_HUMAN	Adrenaline_byPNMT_and_SLC18A1	CPI-CS0E6D457AD	ENSG00000036565	0.0	0.0	0.0	0.0	0.0	0.0	0.0	0.013	0.0	0.0	0.0	0.0	0.0
SLC18A1	P54219	True	VMAT1_HUMAN	Dopamine_byDDC_and_SLC18A1	CPI-CS05C6641C3	ENSG00000036565	0.0	0.0	0.0	0.0	0.0	0.0	0.0	0.013	0.0	0.0	0.0	0.0	0.0
SLC18A1	P54219	True	VMAT1_HUMAN	Dopamine_byDDC_and_SLC18A1	CPI-CS07EDF2E81	ENSG00000036565	0.0	0.0	0.0	0.0	0.0	0.0	0.0	0.013	0.0	0.0	0.0	0.0	0.0
SLC18A1	P54219	True	VMAT1_HUMAN	Dopamine_byDDC_and_SLC18A1	CPI-CS0398DD932	ENSG00000036565	0.0	0.0	0.0	0.0	0.0	0.0	0.0	0.013	0.0	0.0	0.0	0.0	0.0
SLC18A1	P54219	True	VMAT1_HUMAN	Dopamine_byDDC_and_SLC18A1	CPI-CS01EE6EF03	ENSG00000036565	0.0	0.0	0.0	0.0	0.0	0.0	0.0	0.013	0.0	0.0	0.0	0.0	0.0
SLC18A2	Q05940	True	VMAT2_HUMAN	5-HT_byTPH1_and_SLC18A2	CPI-CS06E0408B7	ENSG00000165646	0.041	0.0	0.0	0.0	0.0	0.011	0.01	0.015	0.0	0.0	0.0	0.0	0.0
SLC18A2	Q05940	True	VMAT2_HUMAN	5-HT_byTPH1_and_SLC18A2	CPI-CS0ABF585EC	ENSG00000165646	0.041	0.0	0.0	0.0	0.0	0.011	0.01	0.015	0.0	0.0	0.0	0.0	0.0
SLC18A2	Q05940	True	VMAT2_HUMAN	5-HT_byTPH1_and_SLC18A2	CPI-CS05FD872B4	ENSG00000165646	0.041	0.0	0.0	0.0	0.0	0.011	0.01	0.015	0.0	0.0	0.0	0.0	0.0
SLC18A2	Q05940	True	VMAT2_HUMAN	5-HT_byTPH1_and_SLC18A2	CPI-CS0B5EFDF87	ENSG00000165646	0.041	0.0	0.0	0.0	0.0	0.011	0.01	0.015	0.0	0.0	0.0	0.0	0.0
SLC18A2	Q05940	True	VMAT2_HUMAN	5-HT_byTPH1_and_SLC18A2	CPI-CS09463D22E	ENSG00000165646	0.041	0.0	0.0	0.0	0.0	0.011	0.01	0.015	0.0	0.0	0.0	0.0	0.0
SLC18A2	Q05940	True	VMAT2_HUMAN	5-HT_byTPH1_and_SLC18A2	CPI-CS0FBE83390	ENSG00000165646	0.041	0.0	0.0	0.0	0.0	0.011	0.01	0.015	0.0	0.0	0.0	0.0	0.0
SLC18A2	Q05940	True	VMAT2_HUMAN	5-HT_byTPH1_and_SLC18A2	CPI-CS00CB2214E	ENSG00000165646	0.041	0.0	0.0	0.0	0.0	0.011	0.01	0.015	0.0	0.0	0.0	0.0	0.0
SLC18A2	Q05940	True	VMAT2_HUMAN	5-HT_byTPH1_and_SLC18A2	CPI-CS059692236	ENSG00000165646	0.041	0.0	0.0	0.0	0.0	0.011	0.01	0.015	0.0	0.0	0.0	0.0	0.0
SLC18A2	Q05940	True	VMAT2_HUMAN	5-HT_byTPH2_and_SLC18A2	CPI-CS0E6A8AB85	ENSG00000165646	0.028	0.0	0.0	0.0	0.0	0.006	0.0	0.014	0.0	0.0	0.0	0.0	0.0
SLC18A2	Q05940	True	VMAT2_HUMAN	5-HT_byTPH2_and_SLC18A2	CPI-CS0CB4D5AA2	ENSG00000165646	0.028	0.0	0.0	0.0	0.0	0.006	0.0	0.014	0.0	0.0	0.0	0.0	0.0
SLC18A2	Q05940	True	VMAT2_HUMAN	5-HT_byTPH2_and_SLC18A2	CPI-CS01C80FFD5	ENSG00000165646	0.028	0.0	0.0	0.0	0.0	0.006	0.0	0.014	0.0	0.0	0.0	0.0	0.0
SLC18A2	Q05940	True	VMAT2_HUMAN	5-HT_byTPH2_and_SLC18A2	CPI-CS0BAEBE4DB	ENSG00000165646	0.028	0.0	0.0	0.0	0.0	0.006	0.0	0.014	0.0	0.0	0.0	0.0	0.0
SLC18A2	Q05940	True	VMAT2_HUMAN	5-HT_byTPH2_and_SLC18A2	CPI-CS08A9A272D	ENSG00000165646	0.028	0.0	0.0	0.0	0.0	0.006	0.0	0.014	0.0	0.0	0.0	0.0	0.0
SLC18A2	Q05940	True	VMAT2_HUMAN	5-HT_byTPH2_and_SLC18A2	CPI-CS0C605AFB6	ENSG00000165646	0.028	0.0	0.0	0.0	0.0	0.006	0.0	0.014	0.0	0.0	0.0	0.0	0.0
SLC18A2	Q05940	True	VMAT2_HUMAN	5-HT_byTPH2_and_SLC18A2	CPI-CS0233F2354	ENSG00000165646	0.028	0.0	0.0	0.0	0.0	0.006	0.0	0.014	0.0	0.0	0.0	0.0	0.0
SLC18A2	Q05940	True	VMAT2_HUMAN	5-HT_byTPH2_and_SLC18A2	CPI-CS0778BF832	ENSG00000165646	0.028	0.0	0.0	0.0	0.0	0.006	0.0	0.014	0.0	0.0	0.0	0.0	0.0
SLC18A2	Q05940	True	VMAT2_HUMAN	Adrenaline_byPNMT_and_SLC18A2	CPI-CS04C3CEB1B	ENSG00000165646	0.041	0.0	0.0	0.0	0.0	0.011	0.01	0.029	0.0	0.0	0.0	0.0	0.0
SLC18A2	Q05940	True	VMAT2_HUMAN	Adrenaline_byPNMT_and_SLC18A2	CPI-CS0C22FCA29	ENSG00000165646	0.041	0.0	0.0	0.0	0.0	0.011	0.01	0.029	0.0	0.0	0.0	0.0	0.0
SLC18A2	Q05940	True	VMAT2_HUMAN	Adrenaline_byPNMT_and_SLC18A2	CPI-CS00979A178	ENSG00000165646	0.041	0.0	0.0	0.0	0.0	0.011	0.01	0.029	0.0	0.0	0.0	0.0	0.0
SLC18A2	Q05940	True	VMAT2_HUMAN	Adrenaline_byPNMT_and_SLC18A2	CPI-CS0CCD9D09E	ENSG00000165646	0.041	0.0	0.0	0.0	0.0	0.011	0.01	0.029	0.0	0.0	0.0	0.0	0.0
SLC18A2	Q05940	True	VMAT2_HUMAN	Adrenaline_byPNMT_and_SLC18A2	CPI-CS0E52EA029	ENSG00000165646	0.041	0.0	0.0	0.0	0.0	0.011	0.01	0.029	0.0	0.0	0.0	0.0	0.0
SLC18A2	Q05940	True	VMAT2_HUMAN	Adrenaline_byPNMT_and_SLC18A2	CPI-CS09B74556F	ENSG00000165646	0.041	0.0	0.0	0.0	0.0	0.011	0.01	0.029	0.0	0.0	0.0	0.0	0.0
SLC18A2	Q05940	True	VMAT2_HUMAN	Adrenaline_byPNMT_and_SLC18A2	CPI-CS046C11B05	ENSG00000165646	0.041	0.0	0.0	0.0	0.0	0.011	0.01	0.029	0.0	0.0	0.0	0.0	0.0
SLC18A2	Q05940	True	VMAT2_HUMAN	Dopamine_byDDC_and_SLC18A2	CPI-CS04B5BF177	ENSG00000165646	0.0	0.0	0.0	0.0	0.0	0.011	0.01	0.029	0.0	0.0	0.0	0.0	0.0
SLC18A2	Q05940	True	VMAT2_HUMAN	Dopamine_byDDC_and_SLC18A2	CPI-CS0795A8A7A	ENSG00000165646	0.0	0.0	0.0	0.0	0.0	0.011	0.01	0.029	0.0	0.0	0.0	0.0	0.0
SLC18A2	Q05940	True	VMAT2_HUMAN	Dopamine_byDDC_and_SLC18A2	CPI-CS039F33B17	ENSG00000165646	0.0	0.0	0.0	0.0	0.0	0.011	0.01	0.029	0.0	0.0	0.0	0.0	0.0
SLC18A2	Q05940	True	VMAT2_HUMAN	Dopamine_byDDC_and_SLC18A2	CPI-CS017E74D3E	ENSG00000165646	0.0	0.0	0.0	0.0	0.0	0.011	0.01	0.029	0.0	0.0	0.0	0.0	0.0
TPH2	Q8IWU9	True	TPH2_HUMAN	5-HT_byTPH2_and_SLC6A4	CPI-CS06A524C62	ENSG00000139287	0.0	0.0	0.0	0.0	0.0	0.006	0.0	0.014	0.0	0.0	0.0	0.0	0.0
TPH2	Q8IWU9	True	TPH2_HUMAN	5-HT_byTPH2_and_SLC6A4	CPI-CS004966156	ENSG00000139287	0.0	0.0	0.0	0.0	0.0	0.006	0.0	0.014	0.0	0.0	0.0	0.0	0.0
TPH2	Q8IWU9	True	TPH2_HUMAN	5-HT_byTPH2_and_SLC6A4	CPI-CS0B31D535F	ENSG00000139287	0.0	0.0	0.0	0.0	0.0	0.006	0.0	0.014	0.0	0.0	0.0	0.0	0.0
TPH2	Q8IWU9	True	TPH2_HUMAN	5-HT_byTPH2_and_SLC6A4	CPI-CS01EA98FFF	ENSG00000139287	0.0	0.0	0.0	0.0	0.0	0.006	0.0	0.014	0.0	0.0	0.0	0.0	0.0
TPH2	Q8IWU9	True	TPH2_HUMAN	5-HT_byTPH2_and_SLC6A4	CPI-CS0DB983DDE	ENSG00000139287	0.0	0.0	0.0	0.0	0.0	0.006	0.0	0.014	0.0	0.0	0.0	0.0	0.0
TPH2	Q8IWU9	True	TPH2_HUMAN	5-HT_byTPH2_and_SLC6A4	CPI-CS0470204FB	ENSG00000139287	0.0	0.0	0.0	0.0	0.0	0.006	0.0	0.014	0.0	0.0	0.0	0.0	0.0
TPH2	Q8IWU9	True	TPH2_HUMAN	5-HT_byTPH2_and_SLC6A4	CPI-CS0DC68F1EA	ENSG00000139287	0.0	0.0	0.0	0.0	0.0	0.006	0.0	0.014	0.0	0.0	0.0	0.0	0.0
TPH2	Q8IWU9	True	TPH2_HUMAN	5-HT_byTPH2_and_SLC6A4	CPI-CS08EFEF89B	ENSG00000139287	0.0	0.0	0.0	0.0	0.0	0.006	0.0	0.014	0.0	0.0	0.0	0.0	0.0
TPH2	Q8IWU9	True	TPH2_HUMAN	5-HT_byTPH2_and_SLC18A1	CPI-CS0CEA5C76F	ENSG00000139287	0.0	0.0	0.0	0.0	0.0	0.0	0.0	0.013	0.0	0.0	0.0	0.0	0.0
TPH2	Q8IWU9	True	TPH2_HUMAN	5-HT_byTPH2_and_SLC18A1	CPI-CS04A77F5F0	ENSG00000139287	0.0	0.0	0.0	0.0	0.0	0.0	0.0	0.013	0.0	0.0	0.0	0.0	0.0
TPH2	Q8IWU9	True	TPH2_HUMAN	5-HT_byTPH2_and_SLC18A1	CPI-CS0F0B490F5	ENSG00000139287	0.0	0.0	0.0	0.0	0.0	0.0	0.0	0.013	0.0	0.0	0.0	0.0	0.0
TPH2	Q8IWU9	True	TPH2_HUMAN	5-HT_byTPH2_and_SLC18A1	CPI-CS0A104FEB3	ENSG00000139287	0.0	0.0	0.0	0.0	0.0	0.0	0.0	0.013	0.0	0.0	0.0	0.0	0.0
TPH2	Q8IWU9	True	TPH2_HUMAN	5-HT_byTPH2_and_SLC18A1	CPI-CS074DE2005	ENSG00000139287	0.0	0.0	0.0	0.0	0.0	0.0	0.0	0.013	0.0	0.0	0.0	0.0	0.0
TPH2	Q8IWU9	True	TPH2_HUMAN	5-HT_byTPH2_and_SLC18A1	CPI-CS0DA387E54	ENSG00000139287	0.0	0.0	0.0	0.0	0.0	0.0	0.0	0.013	0.0	0.0	0.0	0.0	0.0
TPH2	Q8IWU9	True	TPH2_HUMAN	5-HT_byTPH2_and_SLC18A1	CPI-CS09068835B	ENSG00000139287	0.0	0.0	0.0	0.0	0.0	0.0	0.0	0.013	0.0	0.0	0.0	0.0	0.0
TPH2	Q8IWU9	True	TPH2_HUMAN	5-HT_byTPH2_and_SLC18A1	CPI-CS05EB7549F	ENSG00000139287	0.0	0.0	0.0	0.0	0.0	0.0	0.0	0.013	0.0	0.0	0.0	0.0	0.0
TPH2	Q8IWU9	True	TPH2_HUMAN	5-HT_byTPH2_and_SLC18A2	CPI-CS0E6A8AB85	ENSG00000139287	0.028	0.0	0.0	0.0	0.0	0.006	0.0	0.014	0.0	0.0	0.0	0.0	0.0
TPH2	Q8IWU9	True	TPH2_HUMAN	5-HT_byTPH2_and_SLC18A2	CPI-CS0CB4D5AA2	ENSG00000139287	0.028	0.0	0.0	0.0	0.0	0.006	0.0	0.014	0.0	0.0	0.0	0.0	0.0
TPH2	Q8IWU9	True	TPH2_HUMAN	5-HT_byTPH2_and_SLC18A2	CPI-CS01C80FFD5	ENSG00000139287	0.028	0.0	0.0	0.0	0.0	0.006	0.0	0.014	0.0	0.0	0.0	0.0	0.0
TPH2	Q8IWU9	True	TPH2_HUMAN	5-HT_byTPH2_and_SLC18A2	CPI-CS0BAEBE4DB	ENSG00000139287	0.028	0.0	0.0	0.0	0.0	0.006	0.0	0.014	0.0	0.0	0.0	0.0	0.0
TPH2	Q8IWU9	True	TPH2_HUMAN	5-HT_byTPH2_and_SLC18A2	CPI-CS08A9A272D	ENSG00000139287	0.028	0.0	0.0	0.0	0.0	0.006	0.0	0.014	0.0	0.0	0.0	0.0	0.0
TPH2	Q8IWU9	True	TPH2_HUMAN	5-HT_byTPH2_and_SLC18A2	CPI-CS0C605AFB6	ENSG00000139287	0.028	0.0	0.0	0.0	0.0	0.006	0.0	0.014	0.0	0.0	0.0	0.0	0.0
TPH2	Q8IWU9	True	TPH2_HUMAN	5-HT_byTPH2_and_SLC18A2	CPI-CS0233F2354	ENSG00000139287	0.028	0.0	0.0	0.0	0.0	0.006	0.0	0.014	0.0	0.0	0.0	0.0	0.0
TPH2	Q8IWU9	True	TPH2_HUMAN	5-HT_byTPH2_and_SLC18A2	CPI-CS0778BF832	ENSG00000139287	0.028	0.0	0.0	0.0	0.0	0.006	0.0	0.014	0.0	0.0	0.0	0.0	0.0
SLC29A1	Q99808	True	S29A1_HUMAN	Adenosine_byNT5E_and_SLC29A1	CPI-CS064B4FE21	ENSG00000112759	0.028	0.0	0.0	0.0	0.0	0.047	0.0	0.04	0.0	0.0	0.055	0.0	0.0
SLC29A1	Q99808	True	S29A1_HUMAN	Adenosine_byNT5E_and_SLC29A1	CPI-CS05357F38C	ENSG00000112759	0.028	0.0	0.0	0.0	0.0	0.047	0.0	0.04	0.0	0.0	0.055	0.0	0.0
NT5E	P21589	True	5NTD_HUMAN	Adenosine_byNT5E_and_SLC29A1	CPI-CS064B4FE21	ENSG00000135318	0.028	0.0	0.0	0.0	0.0	0.047	0.0	0.04	0.0	0.0	0.055	0.0	0.0
NT5E	P21589	True	5NTD_HUMAN	Adenosine_byNT5E_and_SLC29A1	CPI-CS05357F38C	ENSG00000135318	0.028	0.0	0.0	0.0	0.0	0.047	0.0	0.04	0.0	0.0	0.055	0.0	0.0
NT5E	P21589	True	5NTD_HUMAN	Adenosine_byNT5E_and_SLC29A2	CPI-CS0BCAA5227	ENSG00000135318	0.028	0.0	0.0	0.0	0.0	0.047	0.0	0.04	0.0	0.0	0.055	0.0	0.0
NT5E	P21589	True	5NTD_HUMAN	Adenosine_byNT5E_and_SLC29A2	CPI-CS016DD08B8	ENSG00000135318	0.028	0.0	0.0	0.0	0.0	0.047	0.0	0.04	0.0	0.0	0.055	0.0	0.0
NT5E	P21589	True	5NTD_HUMAN	Adenosine_byNT5E_and_SLC29A3	CPI-CS0517F9783	ENSG00000135318	0.028	0.0	0.0	0.0	0.0	0.047	0.0	0.04	0.0	0.0	0.055	0.0	0.0
NT5E	P21589	True	5NTD_HUMAN	Adenosine_byNT5E_and_SLC29A3	CPI-CS0D17EA793	ENSG00000135318	0.028	0.0	0.0	0.0	0.0	0.047	0.0	0.04	0.0	0.0	0.055	0.0	0.0
NT5E	P21589	True	5NTD_HUMAN	Adenosine_byNT5E_and_SLC29A4	CPI-CS0521FD886	ENSG00000135318	0.028	0.0	0.0	0.0	0.0	0.047	0.0	0.04	0.0	0.0	0.055	0.0	0.0
NT5E	P21589	True	5NTD_HUMAN	Adenosine_byNT5E_and_SLC29A4	CPI-CS0985F2C10	ENSG00000135318	0.028	0.0	0.0	0.0	0.0	0.047	0.0	0.04	0.0	0.0	0.055	0.0	0.0
SLC29A2	Q14542	True	S29A2_HUMAN	Adenosine_byNT5E_and_SLC29A2	CPI-CS0BCAA5227	ENSG00000174669	0.028	0.0	0.0	0.0	0.0	0.047	0.0	0.04	0.0	0.0	0.055	0.0	0.0
SLC29A2	Q14542	True	S29A2_HUMAN	Adenosine_byNT5E_and_SLC29A2	CPI-CS016DD08B8	ENSG00000174669	0.028	0.0	0.0	0.0	0.0	0.047	0.0	0.04	0.0	0.0	0.055	0.0	0.0
SLC29A3	Q9BZD2	True	S29A3_HUMAN	Adenosine_byNT5E_and_SLC29A3	CPI-CS0517F9783	ENSG00000198246	0.028	0.0	0.0	0.0	0.0	0.047	0.0	0.04	0.0	0.0	0.055	0.0	0.0
SLC29A3	Q9BZD2	True	S29A3_HUMAN	Adenosine_byNT5E_and_SLC29A3	CPI-CS0D17EA793	ENSG00000198246	0.028	0.0	0.0	0.0	0.0	0.047	0.0	0.04	0.0	0.0	0.055	0.0	0.0
SLC29A4	Q7RTT9	True	S29A4_HUMAN	Adenosine_byNT5E_and_SLC29A4	CPI-CS0521FD886	ENSG00000164638	0.028	0.0	0.0	0.0	0.0	0.047	0.0	0.04	0.0	0.0	0.055	0.0	0.0
SLC29A4	Q7RTT9	True	S29A4_HUMAN	Adenosine_byNT5E_and_SLC29A4	CPI-CS0985F2C10	ENSG00000164638	0.028	0.0	0.0	0.0	0.0	0.047	0.0	0.04	0.0	0.0	0.055	0.0	0.0
POMC	P01189	True	COLI_HUMAN	b-Endorphin_byPOMC	CPI-CS005209739	ENSG00000115138	0.373	0.0	0.0	0.398	0.0	0.957	0.491	0.694	0.0	0.324	0.417	0.0	0.235
POMC	P01189	True	COLI_HUMAN	b-Endorphin_byPOMC	CPI-CS040CDD259	ENSG00000115138	0.373	0.0	0.0	0.398	0.0	0.957	0.491	0.694	0.0	0.324	0.417	0.0	0.235
SLC6A3	Q01959	True	SC6A3_HUMAN	Dopamine_byDDC_and_SLC6A3	CPI-CS09E4953BB	ENSG00000142319	0.0	0.0	0.0	0.0	0.0	0.005	0.0	0.0	0.0	0.0	0.0	0.0	0.0
SLC6A3	Q01959	True	SC6A3_HUMAN	Dopamine_byDDC_and_SLC6A3	CPI-CS09E4953BB	ENSG00000276996	0.0	0.0	0.0	0.0	0.0	0.005	0.0	0.0	0.0	0.0	0.0	0.0	0.0
SLC6A3	Q01959	True	SC6A3_HUMAN	Dopamine_byDDC_and_SLC6A3	CPI-CS0CBA297C7	ENSG00000142319	0.0	0.0	0.0	0.0	0.0	0.005	0.0	0.0	0.0	0.0	0.0	0.0	0.0
SLC6A3	Q01959	True	SC6A3_HUMAN	Dopamine_byDDC_and_SLC6A3	CPI-CS0CBA297C7	ENSG00000276996	0.0	0.0	0.0	0.0	0.0	0.005	0.0	0.0	0.0	0.0	0.0	0.0	0.0
SLC6A3	Q01959	True	SC6A3_HUMAN	Dopamine_byDDC_and_SLC6A3	CPI-CS01A3157EB	ENSG00000142319	0.0	0.0	0.0	0.0	0.0	0.005	0.0	0.0	0.0	0.0	0.0	0.0	0.0
SLC6A3	Q01959	True	SC6A3_HUMAN	Dopamine_byDDC_and_SLC6A3	CPI-CS01A3157EB	ENSG00000276996	0.0	0.0	0.0	0.0	0.0	0.005	0.0	0.0	0.0	0.0	0.0	0.0	0.0
SLC6A3	Q01959	True	SC6A3_HUMAN	Dopamine_byDDC_and_SLC6A3	CPI-CS063480C92	ENSG00000142319	0.0	0.0	0.0	0.0	0.0	0.005	0.0	0.0	0.0	0.0	0.0	0.0	0.0
SLC6A3	Q01959	True	SC6A3_HUMAN	Dopamine_byDDC_and_SLC6A3	CPI-CS063480C92	ENSG00000276996	0.0	0.0	0.0	0.0	0.0	0.005	0.0	0.0	0.0	0.0	0.0	0.0	0.0
SLC32A1	Q9H598	True	VIAAT_HUMAN	GABA_byGAD1_and_SLC32A1	CPI-CS0CE0C5AF0	ENSG00000101438	0.014	0.0	0.0	0.429	0.0	0.0	0.0	0.0	0.0	0.0	0.0	0.0	0.0
SLC32A1	Q9H598	True	VIAAT_HUMAN	GABA_byGAD1_and_SLC32A1	CPI-CS0FA38E530	ENSG00000101438	0.014	0.0	0.0	0.429	0.0	0.0	0.0	0.0	0.0	0.0	0.0	0.0	0.0
SLC32A1	Q9H598	True	VIAAT_HUMAN	GABA_byGAD1_and_SLC32A1	CPI-CC09C521706	ENSG00000101438	0.014	0.0	0.0	0.429	0.0	0.0	0.0	0.0	0.0	0.0	0.0	0.0	0.0
SLC32A1	Q9H598	True	VIAAT_HUMAN	GABA_byGAD1_and_SLC32A1	CPI-CC0990A372B	ENSG00000101438	0.014	0.0	0.0	0.429	0.0	0.0	0.0	0.0	0.0	0.0	0.0	0.0	0.0
SLC32A1	Q9H598	True	VIAAT_HUMAN	GABA_byGAD1_and_SLC32A1	CPI-CC0392C7337	ENSG00000101438	0.014	0.0	0.0	0.429	0.0	0.0	0.0	0.0	0.0	0.0	0.0	0.0	0.0
SLC32A1	Q9H598	True	VIAAT_HUMAN	GABA_byGAD1_and_SLC32A1	CPI-CC0CAFBA656	ENSG00000101438	0.014	0.0	0.0	0.429	0.0	0.0	0.0	0.0	0.0	0.0	0.0	0.0	0.0
SLC32A1	Q9H598	True	VIAAT_HUMAN	GABA_byGAD1_and_SLC32A1	CPI-CC0608D4CA8	ENSG00000101438	0.014	0.0	0.0	0.429	0.0	0.0	0.0	0.0	0.0	0.0	0.0	0.0	0.0
SLC32A1	Q9H598	True	VIAAT_HUMAN	GABA_byGAD1_and_SLC32A1	CPI-CC0F8CB8104	ENSG00000101438	0.014	0.0	0.0	0.429	0.0	0.0	0.0	0.0	0.0	0.0	0.0	0.0	0.0
SLC32A1	Q9H598	True	VIAAT_HUMAN	GABA_byGAD1_and_SLC32A1	CPI-CC002F8F1E8	ENSG00000101438	0.014	0.0	0.0	0.429	0.0	0.0	0.0	0.0	0.0	0.0	0.0	0.0	0.0
SLC32A1	Q9H598	True	VIAAT_HUMAN	GABA_byGAD1_and_SLC32A1	CPI-CC035C82A9B	ENSG00000101438	0.014	0.0	0.0	0.429	0.0	0.0	0.0	0.0	0.0	0.0	0.0	0.0	0.0
SLC32A1	Q9H598	True	VIAAT_HUMAN	GABA_byGAD1_and_SLC32A1	CPI-CC05830C11D	ENSG00000101438	0.014	0.0	0.0	0.429	0.0	0.0	0.0	0.0	0.0	0.0	0.0	0.0	0.0
SLC32A1	Q9H598	True	VIAAT_HUMAN	GABA_byGAD1_and_SLC32A1	CPI-CC0B77A9502	ENSG00000101438	0.014	0.0	0.0	0.429	0.0	0.0	0.0	0.0	0.0	0.0	0.0	0.0	0.0
SLC32A1	Q9H598	True	VIAAT_HUMAN	GABA_byGAD1_and_SLC32A1	CPI-CC07BC9E69C	ENSG00000101438	0.014	0.0	0.0	0.429	0.0	0.0	0.0	0.0	0.0	0.0	0.0	0.0	0.0
SLC32A1	Q9H598	True	VIAAT_HUMAN	GABA_byGAD1_and_SLC32A1	CPI-CC021D4CBC2	ENSG00000101438	0.014	0.0	0.0	0.429	0.0	0.0	0.0	0.0	0.0	0.0	0.0	0.0	0.0
SLC32A1	Q9H598	True	VIAAT_HUMAN	GABA_byGAD1_and_SLC32A1	CPI-CC0836120E7	ENSG00000101438	0.014	0.0	0.0	0.429	0.0	0.0	0.0	0.0	0.0	0.0	0.0	0.0	0.0
SLC32A1	Q9H598	True	VIAAT_HUMAN	GABA_byGAD2_and_SLC32A1	CPI-CS0F3055E82	ENSG00000101438	0.0	0.0	0.0	0.0	0.0	0.0	0.0	0.0	0.0	0.0	0.0	0.0	0.0
SLC32A1	Q9H598	True	VIAAT_HUMAN	GABA_byGAD2_and_SLC32A1	CPI-CS0AA35FDCE	ENSG00000101438	0.0	0.0	0.0	0.0	0.0	0.0	0.0	0.0	0.0	0.0	0.0	0.0	0.0
SLC32A1	Q9H598	True	VIAAT_HUMAN	GABA_byGAD2_and_SLC32A1	CPI-CC05D186539	ENSG00000101438	0.0	0.0	0.0	0.0	0.0	0.0	0.0	0.0	0.0	0.0	0.0	0.0	0.0
SLC32A1	Q9H598	True	VIAAT_HUMAN	GABA_byGAD2_and_SLC32A1	CPI-CC009DEE9FC	ENSG00000101438	0.0	0.0	0.0	0.0	0.0	0.0	0.0	0.0	0.0	0.0	0.0	0.0	0.0
SLC32A1	Q9H598	True	VIAAT_HUMAN	GABA_byGAD2_and_SLC32A1	CPI-CC0B5A2E9A4	ENSG00000101438	0.0	0.0	0.0	0.0	0.0	0.0	0.0	0.0	0.0	0.0	0.0	0.0	0.0
SLC32A1	Q9H598	True	VIAAT_HUMAN	GABA_byGAD2_and_SLC32A1	CPI-CC08151EFC9	ENSG00000101438	0.0	0.0	0.0	0.0	0.0	0.0	0.0	0.0	0.0	0.0	0.0	0.0	0.0
SLC32A1	Q9H598	True	VIAAT_HUMAN	GABA_byGAD2_and_SLC32A1	CPI-CC0F3C27C9B	ENSG00000101438	0.0	0.0	0.0	0.0	0.0	0.0	0.0	0.0	0.0	0.0	0.0	0.0	0.0
SLC32A1	Q9H598	True	VIAAT_HUMAN	GABA_byGAD2_and_SLC32A1	CPI-CC03764C8A9	ENSG00000101438	0.0	0.0	0.0	0.0	0.0	0.0	0.0	0.0	0.0	0.0	0.0	0.0	0.0
SLC32A1	Q9H598	True	VIAAT_HUMAN	GABA_byGAD2_and_SLC32A1	CPI-CC0ACD9602B	ENSG00000101438	0.0	0.0	0.0	0.0	0.0	0.0	0.0	0.0	0.0	0.0	0.0	0.0	0.0
SLC32A1	Q9H598	True	VIAAT_HUMAN	GABA_byGAD2_and_SLC32A1	CPI-CC065D3E23E	ENSG00000101438	0.0	0.0	0.0	0.0	0.0	0.0	0.0	0.0	0.0	0.0	0.0	0.0	0.0
SLC32A1	Q9H598	True	VIAAT_HUMAN	GABA_byGAD2_and_SLC32A1	CPI-CC087A3DDFB	ENSG00000101438	0.0	0.0	0.0	0.0	0.0	0.0	0.0	0.0	0.0	0.0	0.0	0.0	0.0
SLC32A1	Q9H598	True	VIAAT_HUMAN	GABA_byGAD2_and_SLC32A1	CPI-CC0E5F4FF5B	ENSG00000101438	0.0	0.0	0.0	0.0	0.0	0.0	0.0	0.0	0.0	0.0	0.0	0.0	0.0
SLC32A1	Q9H598	True	VIAAT_HUMAN	GABA_byGAD2_and_SLC32A1	CPI-CC031EA2528	ENSG00000101438	0.0	0.0	0.0	0.0	0.0	0.0	0.0	0.0	0.0	0.0	0.0	0.0	0.0
SLC32A1	Q9H598	True	VIAAT_HUMAN	GABA_byGAD2_and_SLC32A1	CPI-CC022137ED0	ENSG00000101438	0.0	0.0	0.0	0.0	0.0	0.0	0.0	0.0	0.0	0.0	0.0	0.0	0.0
SLC32A1	Q9H598	True	VIAAT_HUMAN	GABA_byGAD2_and_SLC32A1	CPI-CC0C8FD4B3E	ENSG00000101438	0.0	0.0	0.0	0.0	0.0	0.0	0.0	0.0	0.0	0.0	0.0	0.0	0.0
GAD1	Q99259	True	DCE1_HUMAN	GABA_byGAD1_and_SLC32A1	CPI-CS0CE0C5AF0	ENSG00000128683	0.014	0.0	0.0	0.429	0.0	0.0	0.0	0.0	0.0	0.0	0.0	0.0	0.0
GAD1	Q99259	True	DCE1_HUMAN	GABA_byGAD1_and_SLC32A1	CPI-CS0FA38E530	ENSG00000128683	0.014	0.0	0.0	0.429	0.0	0.0	0.0	0.0	0.0	0.0	0.0	0.0	0.0
GAD1	Q99259	True	DCE1_HUMAN	GABA_byGAD1_and_SLC32A1	CPI-CC09C521706	ENSG00000128683	0.014	0.0	0.0	0.429	0.0	0.0	0.0	0.0	0.0	0.0	0.0	0.0	0.0
GAD1	Q99259	True	DCE1_HUMAN	GABA_byGAD1_and_SLC32A1	CPI-CC0990A372B	ENSG00000128683	0.014	0.0	0.0	0.429	0.0	0.0	0.0	0.0	0.0	0.0	0.0	0.0	0.0
GAD1	Q99259	True	DCE1_HUMAN	GABA_byGAD1_and_SLC32A1	CPI-CC0392C7337	ENSG00000128683	0.014	0.0	0.0	0.429	0.0	0.0	0.0	0.0	0.0	0.0	0.0	0.0	0.0
GAD1	Q99259	True	DCE1_HUMAN	GABA_byGAD1_and_SLC32A1	CPI-CC0CAFBA656	ENSG00000128683	0.014	0.0	0.0	0.429	0.0	0.0	0.0	0.0	0.0	0.0	0.0	0.0	0.0
GAD1	Q99259	True	DCE1_HUMAN	GABA_byGAD1_and_SLC32A1	CPI-CC0608D4CA8	ENSG00000128683	0.014	0.0	0.0	0.429	0.0	0.0	0.0	0.0	0.0	0.0	0.0	0.0	0.0
GAD1	Q99259	True	DCE1_HUMAN	GABA_byGAD1_and_SLC32A1	CPI-CC0F8CB8104	ENSG00000128683	0.014	0.0	0.0	0.429	0.0	0.0	0.0	0.0	0.0	0.0	0.0	0.0	0.0
GAD1	Q99259	True	DCE1_HUMAN	GABA_byGAD1_and_SLC32A1	CPI-CC002F8F1E8	ENSG00000128683	0.014	0.0	0.0	0.429	0.0	0.0	0.0	0.0	0.0	0.0	0.0	0.0	0.0
GAD1	Q99259	True	DCE1_HUMAN	GABA_byGAD1_and_SLC32A1	CPI-CC035C82A9B	ENSG00000128683	0.014	0.0	0.0	0.429	0.0	0.0	0.0	0.0	0.0	0.0	0.0	0.0	0.0
GAD1	Q99259	True	DCE1_HUMAN	GABA_byGAD1_and_SLC32A1	CPI-CC05830C11D	ENSG00000128683	0.014	0.0	0.0	0.429	0.0	0.0	0.0	0.0	0.0	0.0	0.0	0.0	0.0
GAD1	Q99259	True	DCE1_HUMAN	GABA_byGAD1_and_SLC32A1	CPI-CC0B77A9502	ENSG00000128683	0.014	0.0	0.0	0.429	0.0	0.0	0.0	0.0	0.0	0.0	0.0	0.0	0.0
GAD1	Q99259	True	DCE1_HUMAN	GABA_byGAD1_and_SLC32A1	CPI-CC07BC9E69C	ENSG00000128683	0.014	0.0	0.0	0.429	0.0	0.0	0.0	0.0	0.0	0.0	0.0	0.0	0.0
GAD1	Q99259	True	DCE1_HUMAN	GABA_byGAD1_and_SLC32A1	CPI-CC021D4CBC2	ENSG00000128683	0.014	0.0	0.0	0.429	0.0	0.0	0.0	0.0	0.0	0.0	0.0	0.0	0.0
GAD1	Q99259	True	DCE1_HUMAN	GABA_byGAD1_and_SLC32A1	CPI-CC0836120E7	ENSG00000128683	0.014	0.0	0.0	0.429	0.0	0.0	0.0	0.0	0.0	0.0	0.0	0.0	0.0
GAD1	Q99259	True	DCE1_HUMAN	GABA_byGAD1_and_SLC6A1	CPI-CS06B116BC0	ENSG00000128683	0.015	0.0	0.0	0.0	0.0	0.006	0.0	0.238	0.0	0.077	0.056	0.0	0.0
GAD1	Q99259	True	DCE1_HUMAN	GABA_byGAD1_and_SLC6A1	CPI-CS04C0A3C19	ENSG00000128683	0.015	0.0	0.0	0.0	0.0	0.006	0.0	0.238	0.0	0.077	0.056	0.0	0.0
GAD1	Q99259	True	DCE1_HUMAN	GABA_byGAD1_and_SLC6A1	CPI-CC0200FD25E	ENSG00000128683	0.015	0.0	0.0	0.0	0.0	0.006	0.0	0.238	0.0	0.077	0.056	0.0	0.0
GAD1	Q99259	True	DCE1_HUMAN	GABA_byGAD1_and_SLC6A1	CPI-CC07921E343	ENSG00000128683	0.015	0.0	0.0	0.0	0.0	0.006	0.0	0.238	0.0	0.077	0.056	0.0	0.0
GAD1	Q99259	True	DCE1_HUMAN	GABA_byGAD1_and_SLC6A1	CPI-CC03C18523A	ENSG00000128683	0.015	0.0	0.0	0.0	0.0	0.006	0.0	0.238	0.0	0.077	0.056	0.0	0.0
GAD1	Q99259	True	DCE1_HUMAN	GABA_byGAD1_and_SLC6A1	CPI-CC0DF227F32	ENSG00000128683	0.015	0.0	0.0	0.0	0.0	0.006	0.0	0.238	0.0	0.077	0.056	0.0	0.0
GAD1	Q99259	True	DCE1_HUMAN	GABA_byGAD1_and_SLC6A1	CPI-CC0C3E95213	ENSG00000128683	0.015	0.0	0.0	0.0	0.0	0.006	0.0	0.238	0.0	0.077	0.056	0.0	0.0
GAD1	Q99259	True	DCE1_HUMAN	GABA_byGAD1_and_SLC6A1	CPI-CC01B9552BA	ENSG00000128683	0.015	0.0	0.0	0.0	0.0	0.006	0.0	0.238	0.0	0.077	0.056	0.0	0.0
GAD1	Q99259	True	DCE1_HUMAN	GABA_byGAD1_and_SLC6A1	CPI-CC0E092014F	ENSG00000128683	0.015	0.0	0.0	0.0	0.0	0.006	0.0	0.238	0.0	0.077	0.056	0.0	0.0
GAD1	Q99259	True	DCE1_HUMAN	GABA_byGAD1_and_SLC6A1	CPI-CC07D1D1AD0	ENSG00000128683	0.015	0.0	0.0	0.0	0.0	0.006	0.0	0.238	0.0	0.077	0.056	0.0	0.0
GAD1	Q99259	True	DCE1_HUMAN	GABA_byGAD1_and_SLC6A1	CPI-CC0F65C1997	ENSG00000128683	0.015	0.0	0.0	0.0	0.0	0.006	0.0	0.238	0.0	0.077	0.056	0.0	0.0
GAD1	Q99259	True	DCE1_HUMAN	GABA_byGAD1_and_SLC6A1	CPI-CC0F2E29DCC	ENSG00000128683	0.015	0.0	0.0	0.0	0.0	0.006	0.0	0.238	0.0	0.077	0.056	0.0	0.0
GAD1	Q99259	True	DCE1_HUMAN	GABA_byGAD1_and_SLC6A1	CPI-CC0C87922CA	ENSG00000128683	0.015	0.0	0.0	0.0	0.0	0.006	0.0	0.238	0.0	0.077	0.056	0.0	0.0
GAD1	Q99259	True	DCE1_HUMAN	GABA_byGAD1_and_SLC6A1	CPI-CC0CDF35FE2	ENSG00000128683	0.015	0.0	0.0	0.0	0.0	0.006	0.0	0.238	0.0	0.077	0.056	0.0	0.0
GAD1	Q99259	True	DCE1_HUMAN	GABA_byGAD1_and_SLC6A1	CPI-CC0A95EED6F	ENSG00000128683	0.015	0.0	0.0	0.0	0.0	0.006	0.0	0.238	0.0	0.077	0.056	0.0	0.0
GAD1	Q99259	True	DCE1_HUMAN	GABA_byGAD1_and_SLC6A11	CPI-CS02929CEBB	ENSG00000128683	0.239	0.0	0.0	0.0	0.0	0.028	0.019	0.027	0.0	0.025	0.0	0.0	0.0
GAD1	Q99259	True	DCE1_HUMAN	GABA_byGAD1_and_SLC6A11	CPI-CS0A7EA055F	ENSG00000128683	0.239	0.0	0.0	0.0	0.0	0.028	0.019	0.027	0.0	0.025	0.0	0.0	0.0
GAD1	Q99259	True	DCE1_HUMAN	GABA_byGAD1_and_SLC6A11	CPI-CC0CBCCF256	ENSG00000128683	0.239	0.0	0.0	0.0	0.0	0.028	0.019	0.027	0.0	0.025	0.0	0.0	0.0
GAD1	Q99259	True	DCE1_HUMAN	GABA_byGAD1_and_SLC6A11	CPI-CC02E4FE92E	ENSG00000128683	0.239	0.0	0.0	0.0	0.0	0.028	0.019	0.027	0.0	0.025	0.0	0.0	0.0
GAD1	Q99259	True	DCE1_HUMAN	GABA_byGAD1_and_SLC6A11	CPI-CC004185A70	ENSG00000128683	0.239	0.0	0.0	0.0	0.0	0.028	0.019	0.027	0.0	0.025	0.0	0.0	0.0
GAD1	Q99259	True	DCE1_HUMAN	GABA_byGAD1_and_SLC6A11	CPI-CC0E8A76CD6	ENSG00000128683	0.239	0.0	0.0	0.0	0.0	0.028	0.019	0.027	0.0	0.025	0.0	0.0	0.0
GAD1	Q99259	True	DCE1_HUMAN	GABA_byGAD1_and_SLC6A11	CPI-CC09E9DF123	ENSG00000128683	0.239	0.0	0.0	0.0	0.0	0.028	0.019	0.027	0.0	0.025	0.0	0.0	0.0
GAD1	Q99259	True	DCE1_HUMAN	GABA_byGAD1_and_SLC6A11	CPI-CC08A636173	ENSG00000128683	0.239	0.0	0.0	0.0	0.0	0.028	0.019	0.027	0.0	0.025	0.0	0.0	0.0
GAD1	Q99259	True	DCE1_HUMAN	GABA_byGAD1_and_SLC6A11	CPI-CC0D3781D5C	ENSG00000128683	0.239	0.0	0.0	0.0	0.0	0.028	0.019	0.027	0.0	0.025	0.0	0.0	0.0
GAD1	Q99259	True	DCE1_HUMAN	GABA_byGAD1_and_SLC6A11	CPI-CC01D135078	ENSG00000128683	0.239	0.0	0.0	0.0	0.0	0.028	0.019	0.027	0.0	0.025	0.0	0.0	0.0
GAD1	Q99259	True	DCE1_HUMAN	GABA_byGAD1_and_SLC6A11	CPI-CC040CFDD33	ENSG00000128683	0.239	0.0	0.0	0.0	0.0	0.028	0.019	0.027	0.0	0.025	0.0	0.0	0.0
GAD1	Q99259	True	DCE1_HUMAN	GABA_byGAD1_and_SLC6A11	CPI-CC096B77AA5	ENSG00000128683	0.239	0.0	0.0	0.0	0.0	0.028	0.019	0.027	0.0	0.025	0.0	0.0	0.0
GAD1	Q99259	True	DCE1_HUMAN	GABA_byGAD1_and_SLC6A11	CPI-CC022A52952	ENSG00000128683	0.239	0.0	0.0	0.0	0.0	0.028	0.019	0.027	0.0	0.025	0.0	0.0	0.0
GAD1	Q99259	True	DCE1_HUMAN	GABA_byGAD1_and_SLC6A11	CPI-CC084F4CFB2	ENSG00000128683	0.239	0.0	0.0	0.0	0.0	0.028	0.019	0.027	0.0	0.025	0.0	0.0	0.0
GAD1	Q99259	True	DCE1_HUMAN	GABA_byGAD1_and_SLC6A11	CPI-CC0D3BD85F0	ENSG00000128683	0.239	0.0	0.0	0.0	0.0	0.028	0.019	0.027	0.0	0.025	0.0	0.0	0.0
GAD1	Q99259	True	DCE1_HUMAN	GABA_byGAD1_and_SLC6A12	CPI-CS0DE2ED1D0	ENSG00000128683	0.028	0.0	0.0	0.0	0.0	0.0	0.0	0.014	0.0	0.0	0.0	0.0	0.0
GAD1	Q99259	True	DCE1_HUMAN	GABA_byGAD1_and_SLC6A12	CPI-CS025E1B7C6	ENSG00000128683	0.028	0.0	0.0	0.0	0.0	0.0	0.0	0.014	0.0	0.0	0.0	0.0	0.0
GAD1	Q99259	True	DCE1_HUMAN	GABA_byGAD1_and_SLC6A12	CPI-CC061180998	ENSG00000128683	0.028	0.0	0.0	0.0	0.0	0.0	0.0	0.014	0.0	0.0	0.0	0.0	0.0
GAD1	Q99259	True	DCE1_HUMAN	GABA_byGAD1_and_SLC6A12	CPI-CC0C820256C	ENSG00000128683	0.028	0.0	0.0	0.0	0.0	0.0	0.0	0.014	0.0	0.0	0.0	0.0	0.0
GAD1	Q99259	True	DCE1_HUMAN	GABA_byGAD1_and_SLC6A12	CPI-CC03F9B0D3E	ENSG00000128683	0.028	0.0	0.0	0.0	0.0	0.0	0.0	0.014	0.0	0.0	0.0	0.0	0.0
GAD1	Q99259	True	DCE1_HUMAN	GABA_byGAD1_and_SLC6A12	CPI-CC0EBAAB6B8	ENSG00000128683	0.028	0.0	0.0	0.0	0.0	0.0	0.0	0.014	0.0	0.0	0.0	0.0	0.0
GAD1	Q99259	True	DCE1_HUMAN	GABA_byGAD1_and_SLC6A12	CPI-CC017F52E16	ENSG00000128683	0.028	0.0	0.0	0.0	0.0	0.0	0.0	0.014	0.0	0.0	0.0	0.0	0.0
GAD1	Q99259	True	DCE1_HUMAN	GABA_byGAD1_and_SLC6A12	CPI-CC0F0C72A29	ENSG00000128683	0.028	0.0	0.0	0.0	0.0	0.0	0.0	0.014	0.0	0.0	0.0	0.0	0.0
GAD1	Q99259	True	DCE1_HUMAN	GABA_byGAD1_and_SLC6A12	CPI-CC08C75F9A4	ENSG00000128683	0.028	0.0	0.0	0.0	0.0	0.0	0.0	0.014	0.0	0.0	0.0	0.0	0.0
GAD1	Q99259	True	DCE1_HUMAN	GABA_byGAD1_and_SLC6A12	CPI-CC019BF818D	ENSG00000128683	0.028	0.0	0.0	0.0	0.0	0.0	0.0	0.014	0.0	0.0	0.0	0.0	0.0
GAD1	Q99259	True	DCE1_HUMAN	GABA_byGAD1_and_SLC6A12	CPI-CC05F37DDE7	ENSG00000128683	0.028	0.0	0.0	0.0	0.0	0.0	0.0	0.014	0.0	0.0	0.0	0.0	0.0
GAD1	Q99259	True	DCE1_HUMAN	GABA_byGAD1_and_SLC6A12	CPI-CC0C00325D2	ENSG00000128683	0.028	0.0	0.0	0.0	0.0	0.0	0.0	0.014	0.0	0.0	0.0	0.0	0.0
GAD1	Q99259	True	DCE1_HUMAN	GABA_byGAD1_and_SLC6A12	CPI-CC0536A862B	ENSG00000128683	0.028	0.0	0.0	0.0	0.0	0.0	0.0	0.014	0.0	0.0	0.0	0.0	0.0
GAD1	Q99259	True	DCE1_HUMAN	GABA_byGAD1_and_SLC6A12	CPI-CC0F9B0C393	ENSG00000128683	0.028	0.0	0.0	0.0	0.0	0.0	0.0	0.014	0.0	0.0	0.0	0.0	0.0
GAD1	Q99259	True	DCE1_HUMAN	GABA_byGAD1_and_SLC6A12	CPI-CC065B3548D	ENSG00000128683	0.028	0.0	0.0	0.0	0.0	0.0	0.0	0.014	0.0	0.0	0.0	0.0	0.0
GAD1	Q99259	True	DCE1_HUMAN	GABA_byGAD1_and_SLC6A13	CPI-CS0E715A989	ENSG00000128683	0.0	0.0	0.0	0.0	0.0	0.0	0.009	0.0	0.0	0.0	0.027	0.0	0.0
GAD1	Q99259	True	DCE1_HUMAN	GABA_byGAD1_and_SLC6A13	CPI-CS04368D963	ENSG00000128683	0.0	0.0	0.0	0.0	0.0	0.0	0.009	0.0	0.0	0.0	0.027	0.0	0.0
GAD1	Q99259	True	DCE1_HUMAN	GABA_byGAD1_and_SLC6A13	CPI-CC07643D38C	ENSG00000128683	0.0	0.0	0.0	0.0	0.0	0.0	0.009	0.0	0.0	0.0	0.027	0.0	0.0
GAD1	Q99259	True	DCE1_HUMAN	GABA_byGAD1_and_SLC6A13	CPI-CC0489A8F45	ENSG00000128683	0.0	0.0	0.0	0.0	0.0	0.0	0.009	0.0	0.0	0.0	0.027	0.0	0.0
GAD1	Q99259	True	DCE1_HUMAN	GABA_byGAD1_and_SLC6A13	CPI-CC07774ECF6	ENSG00000128683	0.0	0.0	0.0	0.0	0.0	0.0	0.009	0.0	0.0	0.0	0.027	0.0	0.0
GAD1	Q99259	True	DCE1_HUMAN	GABA_byGAD1_and_SLC6A13	CPI-CC0604DCB2A	ENSG00000128683	0.0	0.0	0.0	0.0	0.0	0.0	0.009	0.0	0.0	0.0	0.027	0.0	0.0
GAD1	Q99259	True	DCE1_HUMAN	GABA_byGAD1_and_SLC6A13	CPI-CC036F9ABD3	ENSG00000128683	0.0	0.0	0.0	0.0	0.0	0.0	0.009	0.0	0.0	0.0	0.027	0.0	0.0
GAD1	Q99259	True	DCE1_HUMAN	GABA_byGAD1_and_SLC6A13	CPI-CC002C86EAE	ENSG00000128683	0.0	0.0	0.0	0.0	0.0	0.0	0.009	0.0	0.0	0.0	0.027	0.0	0.0
GAD1	Q99259	True	DCE1_HUMAN	GABA_byGAD1_and_SLC6A13	CPI-CC02329B61A	ENSG00000128683	0.0	0.0	0.0	0.0	0.0	0.0	0.009	0.0	0.0	0.0	0.027	0.0	0.0
GAD1	Q99259	True	DCE1_HUMAN	GABA_byGAD1_and_SLC6A13	CPI-CC0195F6CE4	ENSG00000128683	0.0	0.0	0.0	0.0	0.0	0.0	0.009	0.0	0.0	0.0	0.027	0.0	0.0
GAD1	Q99259	True	DCE1_HUMAN	GABA_byGAD1_and_SLC6A13	CPI-CC09C537C2D	ENSG00000128683	0.0	0.0	0.0	0.0	0.0	0.0	0.009	0.0	0.0	0.0	0.027	0.0	0.0
GAD1	Q99259	True	DCE1_HUMAN	GABA_byGAD1_and_SLC6A13	CPI-CC07936BEBD	ENSG00000128683	0.0	0.0	0.0	0.0	0.0	0.0	0.009	0.0	0.0	0.0	0.027	0.0	0.0
GAD1	Q99259	True	DCE1_HUMAN	GABA_byGAD1_and_SLC6A13	CPI-CC01C3B4299	ENSG00000128683	0.0	0.0	0.0	0.0	0.0	0.0	0.009	0.0	0.0	0.0	0.027	0.0	0.0
GAD1	Q99259	True	DCE1_HUMAN	GABA_byGAD1_and_SLC6A13	CPI-CC0EB1A69E6	ENSG00000128683	0.0	0.0	0.0	0.0	0.0	0.0	0.009	0.0	0.0	0.0	0.027	0.0	0.0
GAD1	Q99259	True	DCE1_HUMAN	GABA_byGAD1_and_SLC6A13	CPI-CC025A561B8	ENSG00000128683	0.0	0.0	0.0	0.0	0.0	0.0	0.009	0.0	0.0	0.0	0.027	0.0	0.0
GAD1	Q99259	True	DCE1_HUMAN	GABA_byGAD1_and_SLC6A6	CPI-CS03CCCE0E4	ENSG00000128683	0.791	0.0	0.0	0.441	1.58	0.8	0.679	0.432	1.219	0.852	0.578	0.0	1.255
GAD1	Q99259	True	DCE1_HUMAN	GABA_byGAD1_and_SLC6A6	CPI-CS0AD67AADC	ENSG00000128683	0.791	0.0	0.0	0.441	1.58	0.8	0.679	0.432	1.219	0.852	0.578	0.0	1.255
GAD1	Q99259	True	DCE1_HUMAN	GABA_byGAD1_and_SLC6A6	CPI-CC0946F123A	ENSG00000128683	0.791	0.0	0.0	0.441	1.58	0.8	0.679	0.432	1.219	0.852	0.578	0.0	1.255
GAD1	Q99259	True	DCE1_HUMAN	GABA_byGAD1_and_SLC6A6	CPI-CC05D2522F1	ENSG00000128683	0.791	0.0	0.0	0.441	1.58	0.8	0.679	0.432	1.219	0.852	0.578	0.0	1.255
GAD1	Q99259	True	DCE1_HUMAN	GABA_byGAD1_and_SLC6A6	CPI-CC089C08005	ENSG00000128683	0.791	0.0	0.0	0.441	1.58	0.8	0.679	0.432	1.219	0.852	0.578	0.0	1.255
GAD1	Q99259	True	DCE1_HUMAN	GABA_byGAD1_and_SLC6A6	CPI-CC03AA4B30D	ENSG00000128683	0.791	0.0	0.0	0.441	1.58	0.8	0.679	0.432	1.219	0.852	0.578	0.0	1.255
GAD1	Q99259	True	DCE1_HUMAN	GABA_byGAD1_and_SLC6A6	CPI-CC026E0AF6E	ENSG00000128683	0.791	0.0	0.0	0.441	1.58	0.8	0.679	0.432	1.219	0.852	0.578	0.0	1.255
GAD1	Q99259	True	DCE1_HUMAN	GABA_byGAD1_and_SLC6A6	CPI-CC06B7CC089	ENSG00000128683	0.791	0.0	0.0	0.441	1.58	0.8	0.679	0.432	1.219	0.852	0.578	0.0	1.255
GAD1	Q99259	True	DCE1_HUMAN	GABA_byGAD1_and_SLC6A6	CPI-CC0695DEB89	ENSG00000128683	0.791	0.0	0.0	0.441	1.58	0.8	0.679	0.432	1.219	0.852	0.578	0.0	1.255
GAD1	Q99259	True	DCE1_HUMAN	GABA_byGAD1_and_SLC6A6	CPI-CC0079D48C9	ENSG00000128683	0.791	0.0	0.0	0.441	1.58	0.8	0.679	0.432	1.219	0.852	0.578	0.0	1.255
GAD1	Q99259	True	DCE1_HUMAN	GABA_byGAD1_and_SLC6A6	CPI-CC06CA4728D	ENSG00000128683	0.791	0.0	0.0	0.441	1.58	0.8	0.679	0.432	1.219	0.852	0.578	0.0	1.255
GAD1	Q99259	True	DCE1_HUMAN	GABA_byGAD1_and_SLC6A6	CPI-CC041DC21EE	ENSG00000128683	0.791	0.0	0.0	0.441	1.58	0.8	0.679	0.432	1.219	0.852	0.578	0.0	1.255
GAD1	Q99259	True	DCE1_HUMAN	GABA_byGAD1_and_SLC6A6	CPI-CC03B91D668	ENSG00000128683	0.791	0.0	0.0	0.441	1.58	0.8	0.679	0.432	1.219	0.852	0.578	0.0	1.255
GAD1	Q99259	True	DCE1_HUMAN	GABA_byGAD1_and_SLC6A6	CPI-CC02C92DB0C	ENSG00000128683	0.791	0.0	0.0	0.441	1.58	0.8	0.679	0.432	1.219	0.852	0.578	0.0	1.255
GAD1	Q99259	True	DCE1_HUMAN	GABA_byGAD1_and_SLC6A6	CPI-CC0D7414489	ENSG00000128683	0.791	0.0	0.0	0.441	1.58	0.8	0.679	0.432	1.219	0.852	0.578	0.0	1.255
GAD1	Q99259	True	DCE1_HUMAN	GABA_byGAD1_and_SLC6A8	CPI-CS0117267C4	ENSG00000128683	0.791	0.0	1.375	0.441	1.592	0.8	0.679	0.432	1.219	1.148	1.352	0.0	1.255
GAD1	Q99259	True	DCE1_HUMAN	GABA_byGAD1_and_SLC6A8	CPI-CS0F9A0EE4B	ENSG00000128683	0.791	0.0	1.375	0.441	1.592	0.8	0.679	0.432	1.219	1.148	1.352	0.0	1.255
GAD1	Q99259	True	DCE1_HUMAN	GABA_byGAD1_and_SLC6A8	CPI-CC055A75E96	ENSG00000128683	0.791	0.0	1.375	0.441	1.592	0.8	0.679	0.432	1.219	1.148	1.352	0.0	1.255
GAD1	Q99259	True	DCE1_HUMAN	GABA_byGAD1_and_SLC6A8	CPI-CC0A41CB438	ENSG00000128683	0.791	0.0	1.375	0.441	1.592	0.8	0.679	0.432	1.219	1.148	1.352	0.0	1.255
GAD1	Q99259	True	DCE1_HUMAN	GABA_byGAD1_and_SLC6A8	CPI-CC08D4D19FA	ENSG00000128683	0.791	0.0	1.375	0.441	1.592	0.8	0.679	0.432	1.219	1.148	1.352	0.0	1.255
GAD1	Q99259	True	DCE1_HUMAN	GABA_byGAD1_and_SLC6A8	CPI-CC05283AAC1	ENSG00000128683	0.791	0.0	1.375	0.441	1.592	0.8	0.679	0.432	1.219	1.148	1.352	0.0	1.255
GAD1	Q99259	True	DCE1_HUMAN	GABA_byGAD1_and_SLC6A8	CPI-CC0348C5437	ENSG00000128683	0.791	0.0	1.375	0.441	1.592	0.8	0.679	0.432	1.219	1.148	1.352	0.0	1.255
GAD1	Q99259	True	DCE1_HUMAN	GABA_byGAD1_and_SLC6A8	CPI-CC0C8C9C0D3	ENSG00000128683	0.791	0.0	1.375	0.441	1.592	0.8	0.679	0.432	1.219	1.148	1.352	0.0	1.255
GAD1	Q99259	True	DCE1_HUMAN	GABA_byGAD1_and_SLC6A8	CPI-CC0852DD8AB	ENSG00000128683	0.791	0.0	1.375	0.441	1.592	0.8	0.679	0.432	1.219	1.148	1.352	0.0	1.255
GAD1	Q99259	True	DCE1_HUMAN	GABA_byGAD1_and_SLC6A8	CPI-CC0F11405A3	ENSG00000128683	0.791	0.0	1.375	0.441	1.592	0.8	0.679	0.432	1.219	1.148	1.352	0.0	1.255
GAD1	Q99259	True	DCE1_HUMAN	GABA_byGAD1_and_SLC6A8	CPI-CC01D8C39D7	ENSG00000128683	0.791	0.0	1.375	0.441	1.592	0.8	0.679	0.432	1.219	1.148	1.352	0.0	1.255
GAD1	Q99259	True	DCE1_HUMAN	GABA_byGAD1_and_SLC6A8	CPI-CC0A5D231B1	ENSG00000128683	0.791	0.0	1.375	0.441	1.592	0.8	0.679	0.432	1.219	1.148	1.352	0.0	1.255
GAD1	Q99259	True	DCE1_HUMAN	GABA_byGAD1_and_SLC6A8	CPI-CC01D6DB673	ENSG00000128683	0.791	0.0	1.375	0.441	1.592	0.8	0.679	0.432	1.219	1.148	1.352	0.0	1.255
GAD1	Q99259	True	DCE1_HUMAN	GABA_byGAD1_and_SLC6A8	CPI-CC040CA96C8	ENSG00000128683	0.791	0.0	1.375	0.441	1.592	0.8	0.679	0.432	1.219	1.148	1.352	0.0	1.255
GAD1	Q99259	True	DCE1_HUMAN	GABA_byGAD1_and_SLC6A8	CPI-CC08D008F7B	ENSG00000128683	0.791	0.0	1.375	0.441	1.592	0.8	0.679	0.432	1.219	1.148	1.352	0.0	1.255
SLC6A1	P30531	True	SC6A1_HUMAN	GABA_byGAD1_and_SLC6A1	CPI-CS06B116BC0	ENSG00000157103	0.015	0.0	0.0	0.0	0.0	0.006	0.0	0.238	0.0	0.077	0.056	0.0	0.0
SLC6A1	P30531	True	SC6A1_HUMAN	GABA_byGAD1_and_SLC6A1	CPI-CS04C0A3C19	ENSG00000157103	0.015	0.0	0.0	0.0	0.0	0.006	0.0	0.238	0.0	0.077	0.056	0.0	0.0
SLC6A1	P30531	True	SC6A1_HUMAN	GABA_byGAD1_and_SLC6A1	CPI-CC0200FD25E	ENSG00000157103	0.015	0.0	0.0	0.0	0.0	0.006	0.0	0.238	0.0	0.077	0.056	0.0	0.0
SLC6A1	P30531	True	SC6A1_HUMAN	GABA_byGAD1_and_SLC6A1	CPI-CC07921E343	ENSG00000157103	0.015	0.0	0.0	0.0	0.0	0.006	0.0	0.238	0.0	0.077	0.056	0.0	0.0
SLC6A1	P30531	True	SC6A1_HUMAN	GABA_byGAD1_and_SLC6A1	CPI-CC03C18523A	ENSG00000157103	0.015	0.0	0.0	0.0	0.0	0.006	0.0	0.238	0.0	0.077	0.056	0.0	0.0
SLC6A1	P30531	True	SC6A1_HUMAN	GABA_byGAD1_and_SLC6A1	CPI-CC0DF227F32	ENSG00000157103	0.015	0.0	0.0	0.0	0.0	0.006	0.0	0.238	0.0	0.077	0.056	0.0	0.0
SLC6A1	P30531	True	SC6A1_HUMAN	GABA_byGAD1_and_SLC6A1	CPI-CC0C3E95213	ENSG00000157103	0.015	0.0	0.0	0.0	0.0	0.006	0.0	0.238	0.0	0.077	0.056	0.0	0.0
SLC6A1	P30531	True	SC6A1_HUMAN	GABA_byGAD1_and_SLC6A1	CPI-CC01B9552BA	ENSG00000157103	0.015	0.0	0.0	0.0	0.0	0.006	0.0	0.238	0.0	0.077	0.056	0.0	0.0
SLC6A1	P30531	True	SC6A1_HUMAN	GABA_byGAD1_and_SLC6A1	CPI-CC0E092014F	ENSG00000157103	0.015	0.0	0.0	0.0	0.0	0.006	0.0	0.238	0.0	0.077	0.056	0.0	0.0
SLC6A1	P30531	True	SC6A1_HUMAN	GABA_byGAD1_and_SLC6A1	CPI-CC07D1D1AD0	ENSG00000157103	0.015	0.0	0.0	0.0	0.0	0.006	0.0	0.238	0.0	0.077	0.056	0.0	0.0
SLC6A1	P30531	True	SC6A1_HUMAN	GABA_byGAD1_and_SLC6A1	CPI-CC0F65C1997	ENSG00000157103	0.015	0.0	0.0	0.0	0.0	0.006	0.0	0.238	0.0	0.077	0.056	0.0	0.0
SLC6A1	P30531	True	SC6A1_HUMAN	GABA_byGAD1_and_SLC6A1	CPI-CC0F2E29DCC	ENSG00000157103	0.015	0.0	0.0	0.0	0.0	0.006	0.0	0.238	0.0	0.077	0.056	0.0	0.0
SLC6A1	P30531	True	SC6A1_HUMAN	GABA_byGAD1_and_SLC6A1	CPI-CC0C87922CA	ENSG00000157103	0.015	0.0	0.0	0.0	0.0	0.006	0.0	0.238	0.0	0.077	0.056	0.0	0.0
SLC6A1	P30531	True	SC6A1_HUMAN	GABA_byGAD1_and_SLC6A1	CPI-CC0CDF35FE2	ENSG00000157103	0.015	0.0	0.0	0.0	0.0	0.006	0.0	0.238	0.0	0.077	0.056	0.0	0.0
SLC6A1	P30531	True	SC6A1_HUMAN	GABA_byGAD1_and_SLC6A1	CPI-CC0A95EED6F	ENSG00000157103	0.015	0.0	0.0	0.0	0.0	0.006	0.0	0.238	0.0	0.077	0.056	0.0	0.0
SLC6A1	P30531	True	SC6A1_HUMAN	GABA_byGAD2_and_SLC6A1	CPI-CS0E648EBFA	ENSG00000157103	0.0	0.0	0.0	0.0	0.0	0.0	0.0	0.0	0.0	0.0	0.0	0.0	0.0
SLC6A1	P30531	True	SC6A1_HUMAN	GABA_byGAD2_and_SLC6A1	CPI-CS0B096A78D	ENSG00000157103	0.0	0.0	0.0	0.0	0.0	0.0	0.0	0.0	0.0	0.0	0.0	0.0	0.0
SLC6A1	P30531	True	SC6A1_HUMAN	GABA_byGAD2_and_SLC6A1	CPI-CC03EB01F42	ENSG00000157103	0.0	0.0	0.0	0.0	0.0	0.0	0.0	0.0	0.0	0.0	0.0	0.0	0.0
SLC6A1	P30531	True	SC6A1_HUMAN	GABA_byGAD2_and_SLC6A1	CPI-CC001A2A34F	ENSG00000157103	0.0	0.0	0.0	0.0	0.0	0.0	0.0	0.0	0.0	0.0	0.0	0.0	0.0
SLC6A1	P30531	True	SC6A1_HUMAN	GABA_byGAD2_and_SLC6A1	CPI-CC0F110BCE5	ENSG00000157103	0.0	0.0	0.0	0.0	0.0	0.0	0.0	0.0	0.0	0.0	0.0	0.0	0.0
SLC6A1	P30531	True	SC6A1_HUMAN	GABA_byGAD2_and_SLC6A1	CPI-CC0B6E51683	ENSG00000157103	0.0	0.0	0.0	0.0	0.0	0.0	0.0	0.0	0.0	0.0	0.0	0.0	0.0
SLC6A1	P30531	True	SC6A1_HUMAN	GABA_byGAD2_and_SLC6A1	CPI-CC04EC40D20	ENSG00000157103	0.0	0.0	0.0	0.0	0.0	0.0	0.0	0.0	0.0	0.0	0.0	0.0	0.0
SLC6A1	P30531	True	SC6A1_HUMAN	GABA_byGAD2_and_SLC6A1	CPI-CC06C7F820C	ENSG00000157103	0.0	0.0	0.0	0.0	0.0	0.0	0.0	0.0	0.0	0.0	0.0	0.0	0.0
SLC6A1	P30531	True	SC6A1_HUMAN	GABA_byGAD2_and_SLC6A1	CPI-CC01D1ED99D	ENSG00000157103	0.0	0.0	0.0	0.0	0.0	0.0	0.0	0.0	0.0	0.0	0.0	0.0	0.0
SLC6A1	P30531	True	SC6A1_HUMAN	GABA_byGAD2_and_SLC6A1	CPI-CC0CCDF6512	ENSG00000157103	0.0	0.0	0.0	0.0	0.0	0.0	0.0	0.0	0.0	0.0	0.0	0.0	0.0
SLC6A1	P30531	True	SC6A1_HUMAN	GABA_byGAD2_and_SLC6A1	CPI-CC0A1813B1D	ENSG00000157103	0.0	0.0	0.0	0.0	0.0	0.0	0.0	0.0	0.0	0.0	0.0	0.0	0.0
SLC6A1	P30531	True	SC6A1_HUMAN	GABA_byGAD2_and_SLC6A1	CPI-CC027602671	ENSG00000157103	0.0	0.0	0.0	0.0	0.0	0.0	0.0	0.0	0.0	0.0	0.0	0.0	0.0
SLC6A1	P30531	True	SC6A1_HUMAN	GABA_byGAD2_and_SLC6A1	CPI-CC0BCCDDCB8	ENSG00000157103	0.0	0.0	0.0	0.0	0.0	0.0	0.0	0.0	0.0	0.0	0.0	0.0	0.0
SLC6A1	P30531	True	SC6A1_HUMAN	GABA_byGAD2_and_SLC6A1	CPI-CC0E0BDF879	ENSG00000157103	0.0	0.0	0.0	0.0	0.0	0.0	0.0	0.0	0.0	0.0	0.0	0.0	0.0
SLC6A1	P30531	True	SC6A1_HUMAN	GABA_byGAD2_and_SLC6A1	CPI-CC040C320D0	ENSG00000157103	0.0	0.0	0.0	0.0	0.0	0.0	0.0	0.0	0.0	0.0	0.0	0.0	0.0
SLC6A11	P48066	True	S6A11_HUMAN	GABA_byGAD1_and_SLC6A11	CPI-CS02929CEBB	ENSG00000132164	0.239	0.0	0.0	0.0	0.0	0.028	0.019	0.027	0.0	0.025	0.0	0.0	0.0
SLC6A11	P48066	True	S6A11_HUMAN	GABA_byGAD1_and_SLC6A11	CPI-CS0A7EA055F	ENSG00000132164	0.239	0.0	0.0	0.0	0.0	0.028	0.019	0.027	0.0	0.025	0.0	0.0	0.0
SLC6A11	P48066	True	S6A11_HUMAN	GABA_byGAD1_and_SLC6A11	CPI-CC0CBCCF256	ENSG00000132164	0.239	0.0	0.0	0.0	0.0	0.028	0.019	0.027	0.0	0.025	0.0	0.0	0.0
SLC6A11	P48066	True	S6A11_HUMAN	GABA_byGAD1_and_SLC6A11	CPI-CC02E4FE92E	ENSG00000132164	0.239	0.0	0.0	0.0	0.0	0.028	0.019	0.027	0.0	0.025	0.0	0.0	0.0
SLC6A11	P48066	True	S6A11_HUMAN	GABA_byGAD1_and_SLC6A11	CPI-CC004185A70	ENSG00000132164	0.239	0.0	0.0	0.0	0.0	0.028	0.019	0.027	0.0	0.025	0.0	0.0	0.0
SLC6A11	P48066	True	S6A11_HUMAN	GABA_byGAD1_and_SLC6A11	CPI-CC0E8A76CD6	ENSG00000132164	0.239	0.0	0.0	0.0	0.0	0.028	0.019	0.027	0.0	0.025	0.0	0.0	0.0
SLC6A11	P48066	True	S6A11_HUMAN	GABA_byGAD1_and_SLC6A11	CPI-CC09E9DF123	ENSG00000132164	0.239	0.0	0.0	0.0	0.0	0.028	0.019	0.027	0.0	0.025	0.0	0.0	0.0
SLC6A11	P48066	True	S6A11_HUMAN	GABA_byGAD1_and_SLC6A11	CPI-CC08A636173	ENSG00000132164	0.239	0.0	0.0	0.0	0.0	0.028	0.019	0.027	0.0	0.025	0.0	0.0	0.0
SLC6A11	P48066	True	S6A11_HUMAN	GABA_byGAD1_and_SLC6A11	CPI-CC0D3781D5C	ENSG00000132164	0.239	0.0	0.0	0.0	0.0	0.028	0.019	0.027	0.0	0.025	0.0	0.0	0.0
SLC6A11	P48066	True	S6A11_HUMAN	GABA_byGAD1_and_SLC6A11	CPI-CC01D135078	ENSG00000132164	0.239	0.0	0.0	0.0	0.0	0.028	0.019	0.027	0.0	0.025	0.0	0.0	0.0
SLC6A11	P48066	True	S6A11_HUMAN	GABA_byGAD1_and_SLC6A11	CPI-CC040CFDD33	ENSG00000132164	0.239	0.0	0.0	0.0	0.0	0.028	0.019	0.027	0.0	0.025	0.0	0.0	0.0
SLC6A11	P48066	True	S6A11_HUMAN	GABA_byGAD1_and_SLC6A11	CPI-CC096B77AA5	ENSG00000132164	0.239	0.0	0.0	0.0	0.0	0.028	0.019	0.027	0.0	0.025	0.0	0.0	0.0
SLC6A11	P48066	True	S6A11_HUMAN	GABA_byGAD1_and_SLC6A11	CPI-CC022A52952	ENSG00000132164	0.239	0.0	0.0	0.0	0.0	0.028	0.019	0.027	0.0	0.025	0.0	0.0	0.0
SLC6A11	P48066	True	S6A11_HUMAN	GABA_byGAD1_and_SLC6A11	CPI-CC084F4CFB2	ENSG00000132164	0.239	0.0	0.0	0.0	0.0	0.028	0.019	0.027	0.0	0.025	0.0	0.0	0.0
SLC6A11	P48066	True	S6A11_HUMAN	GABA_byGAD1_and_SLC6A11	CPI-CC0D3BD85F0	ENSG00000132164	0.239	0.0	0.0	0.0	0.0	0.028	0.019	0.027	0.0	0.025	0.0	0.0	0.0
SLC6A11	P48066	True	S6A11_HUMAN	GABA_byGAD2_and_SLC6A11	CPI-CS0E6EE9A46	ENSG00000132164	0.0	0.0	0.0	0.0	0.0	0.0	0.009	0.0	0.0	0.0	0.0	0.0	0.0
SLC6A11	P48066	True	S6A11_HUMAN	GABA_byGAD2_and_SLC6A11	CPI-CS02F1A072B	ENSG00000132164	0.0	0.0	0.0	0.0	0.0	0.0	0.009	0.0	0.0	0.0	0.0	0.0	0.0
SLC6A11	P48066	True	S6A11_HUMAN	GABA_byGAD2_and_SLC6A11	CPI-CC076D3C70C	ENSG00000132164	0.0	0.0	0.0	0.0	0.0	0.0	0.009	0.0	0.0	0.0	0.0	0.0	0.0
SLC6A11	P48066	True	S6A11_HUMAN	GABA_byGAD2_and_SLC6A11	CPI-CC03AD613BA	ENSG00000132164	0.0	0.0	0.0	0.0	0.0	0.0	0.009	0.0	0.0	0.0	0.0	0.0	0.0
SLC6A11	P48066	True	S6A11_HUMAN	GABA_byGAD2_and_SLC6A11	CPI-CC01E8115FE	ENSG00000132164	0.0	0.0	0.0	0.0	0.0	0.0	0.009	0.0	0.0	0.0	0.0	0.0	0.0
SLC6A11	P48066	True	S6A11_HUMAN	GABA_byGAD2_and_SLC6A11	CPI-CC0F935E8FA	ENSG00000132164	0.0	0.0	0.0	0.0	0.0	0.0	0.009	0.0	0.0	0.0	0.0	0.0	0.0
SLC6A11	P48066	True	S6A11_HUMAN	GABA_byGAD2_and_SLC6A11	CPI-CC06080894C	ENSG00000132164	0.0	0.0	0.0	0.0	0.0	0.0	0.009	0.0	0.0	0.0	0.0	0.0	0.0
SLC6A11	P48066	True	S6A11_HUMAN	GABA_byGAD2_and_SLC6A11	CPI-CC08E2CA1DE	ENSG00000132164	0.0	0.0	0.0	0.0	0.0	0.0	0.009	0.0	0.0	0.0	0.0	0.0	0.0
SLC6A11	P48066	True	S6A11_HUMAN	GABA_byGAD2_and_SLC6A11	CPI-CC024CBCA9B	ENSG00000132164	0.0	0.0	0.0	0.0	0.0	0.0	0.009	0.0	0.0	0.0	0.0	0.0	0.0
SLC6A11	P48066	True	S6A11_HUMAN	GABA_byGAD2_and_SLC6A11	CPI-CC0079A0DC0	ENSG00000132164	0.0	0.0	0.0	0.0	0.0	0.0	0.009	0.0	0.0	0.0	0.0	0.0	0.0
SLC6A11	P48066	True	S6A11_HUMAN	GABA_byGAD2_and_SLC6A11	CPI-CC0B2385C5D	ENSG00000132164	0.0	0.0	0.0	0.0	0.0	0.0	0.009	0.0	0.0	0.0	0.0	0.0	0.0
SLC6A11	P48066	True	S6A11_HUMAN	GABA_byGAD2_and_SLC6A11	CPI-CC0F159ADC3	ENSG00000132164	0.0	0.0	0.0	0.0	0.0	0.0	0.009	0.0	0.0	0.0	0.0	0.0	0.0
SLC6A11	P48066	True	S6A11_HUMAN	GABA_byGAD2_and_SLC6A11	CPI-CC012A2C2D0	ENSG00000132164	0.0	0.0	0.0	0.0	0.0	0.0	0.009	0.0	0.0	0.0	0.0	0.0	0.0
SLC6A11	P48066	True	S6A11_HUMAN	GABA_byGAD2_and_SLC6A11	CPI-CC0B0DD552B	ENSG00000132164	0.0	0.0	0.0	0.0	0.0	0.0	0.009	0.0	0.0	0.0	0.0	0.0	0.0
SLC6A11	P48066	True	S6A11_HUMAN	GABA_byGAD2_and_SLC6A11	CPI-CC0F35FBFA4	ENSG00000132164	0.0	0.0	0.0	0.0	0.0	0.0	0.009	0.0	0.0	0.0	0.0	0.0	0.0
SLC6A12	P48065	True	S6A12_HUMAN	GABA_byGAD1_and_SLC6A12	CPI-CS0DE2ED1D0	ENSG00000111181	0.028	0.0	0.0	0.0	0.0	0.0	0.0	0.014	0.0	0.0	0.0	0.0	0.0
SLC6A12	P48065	True	S6A12_HUMAN	GABA_byGAD1_and_SLC6A12	CPI-CS025E1B7C6	ENSG00000111181	0.028	0.0	0.0	0.0	0.0	0.0	0.0	0.014	0.0	0.0	0.0	0.0	0.0
SLC6A12	P48065	True	S6A12_HUMAN	GABA_byGAD1_and_SLC6A12	CPI-CC061180998	ENSG00000111181	0.028	0.0	0.0	0.0	0.0	0.0	0.0	0.014	0.0	0.0	0.0	0.0	0.0
SLC6A12	P48065	True	S6A12_HUMAN	GABA_byGAD1_and_SLC6A12	CPI-CC0C820256C	ENSG00000111181	0.028	0.0	0.0	0.0	0.0	0.0	0.0	0.014	0.0	0.0	0.0	0.0	0.0
SLC6A12	P48065	True	S6A12_HUMAN	GABA_byGAD1_and_SLC6A12	CPI-CC03F9B0D3E	ENSG00000111181	0.028	0.0	0.0	0.0	0.0	0.0	0.0	0.014	0.0	0.0	0.0	0.0	0.0
SLC6A12	P48065	True	S6A12_HUMAN	GABA_byGAD1_and_SLC6A12	CPI-CC0EBAAB6B8	ENSG00000111181	0.028	0.0	0.0	0.0	0.0	0.0	0.0	0.014	0.0	0.0	0.0	0.0	0.0
SLC6A12	P48065	True	S6A12_HUMAN	GABA_byGAD1_and_SLC6A12	CPI-CC017F52E16	ENSG00000111181	0.028	0.0	0.0	0.0	0.0	0.0	0.0	0.014	0.0	0.0	0.0	0.0	0.0
SLC6A12	P48065	True	S6A12_HUMAN	GABA_byGAD1_and_SLC6A12	CPI-CC0F0C72A29	ENSG00000111181	0.028	0.0	0.0	0.0	0.0	0.0	0.0	0.014	0.0	0.0	0.0	0.0	0.0
SLC6A12	P48065	True	S6A12_HUMAN	GABA_byGAD1_and_SLC6A12	CPI-CC08C75F9A4	ENSG00000111181	0.028	0.0	0.0	0.0	0.0	0.0	0.0	0.014	0.0	0.0	0.0	0.0	0.0
SLC6A12	P48065	True	S6A12_HUMAN	GABA_byGAD1_and_SLC6A12	CPI-CC019BF818D	ENSG00000111181	0.028	0.0	0.0	0.0	0.0	0.0	0.0	0.014	0.0	0.0	0.0	0.0	0.0
SLC6A12	P48065	True	S6A12_HUMAN	GABA_byGAD1_and_SLC6A12	CPI-CC05F37DDE7	ENSG00000111181	0.028	0.0	0.0	0.0	0.0	0.0	0.0	0.014	0.0	0.0	0.0	0.0	0.0
SLC6A12	P48065	True	S6A12_HUMAN	GABA_byGAD1_and_SLC6A12	CPI-CC0C00325D2	ENSG00000111181	0.028	0.0	0.0	0.0	0.0	0.0	0.0	0.014	0.0	0.0	0.0	0.0	0.0
SLC6A12	P48065	True	S6A12_HUMAN	GABA_byGAD1_and_SLC6A12	CPI-CC0536A862B	ENSG00000111181	0.028	0.0	0.0	0.0	0.0	0.0	0.0	0.014	0.0	0.0	0.0	0.0	0.0
SLC6A12	P48065	True	S6A12_HUMAN	GABA_byGAD1_and_SLC6A12	CPI-CC0F9B0C393	ENSG00000111181	0.028	0.0	0.0	0.0	0.0	0.0	0.0	0.014	0.0	0.0	0.0	0.0	0.0
SLC6A12	P48065	True	S6A12_HUMAN	GABA_byGAD1_and_SLC6A12	CPI-CC065B3548D	ENSG00000111181	0.028	0.0	0.0	0.0	0.0	0.0	0.0	0.014	0.0	0.0	0.0	0.0	0.0
SLC6A12	P48065	True	S6A12_HUMAN	GABA_byGAD2_and_SLC6A12	CPI-CS0B3E748FB	ENSG00000111181	0.0	0.0	0.0	0.0	0.0	0.0	0.0	0.0	0.0	0.0	0.0	0.0	0.0
SLC6A12	P48065	True	S6A12_HUMAN	GABA_byGAD2_and_SLC6A12	CPI-CS04A744DD8	ENSG00000111181	0.0	0.0	0.0	0.0	0.0	0.0	0.0	0.0	0.0	0.0	0.0	0.0	0.0
SLC6A12	P48065	True	S6A12_HUMAN	GABA_byGAD2_and_SLC6A12	CPI-CC0D1121E32	ENSG00000111181	0.0	0.0	0.0	0.0	0.0	0.0	0.0	0.0	0.0	0.0	0.0	0.0	0.0
SLC6A12	P48065	True	S6A12_HUMAN	GABA_byGAD2_and_SLC6A12	CPI-CC018526C0E	ENSG00000111181	0.0	0.0	0.0	0.0	0.0	0.0	0.0	0.0	0.0	0.0	0.0	0.0	0.0
SLC6A12	P48065	True	S6A12_HUMAN	GABA_byGAD2_and_SLC6A12	CPI-CC054F031D4	ENSG00000111181	0.0	0.0	0.0	0.0	0.0	0.0	0.0	0.0	0.0	0.0	0.0	0.0	0.0
SLC6A12	P48065	True	S6A12_HUMAN	GABA_byGAD2_and_SLC6A12	CPI-CC054EBEFC4	ENSG00000111181	0.0	0.0	0.0	0.0	0.0	0.0	0.0	0.0	0.0	0.0	0.0	0.0	0.0
SLC6A12	P48065	True	S6A12_HUMAN	GABA_byGAD2_and_SLC6A12	CPI-CC0E15506F9	ENSG00000111181	0.0	0.0	0.0	0.0	0.0	0.0	0.0	0.0	0.0	0.0	0.0	0.0	0.0
SLC6A12	P48065	True	S6A12_HUMAN	GABA_byGAD2_and_SLC6A12	CPI-CC02F84E602	ENSG00000111181	0.0	0.0	0.0	0.0	0.0	0.0	0.0	0.0	0.0	0.0	0.0	0.0	0.0
SLC6A12	P48065	True	S6A12_HUMAN	GABA_byGAD2_and_SLC6A12	CPI-CC0C8852F39	ENSG00000111181	0.0	0.0	0.0	0.0	0.0	0.0	0.0	0.0	0.0	0.0	0.0	0.0	0.0
SLC6A12	P48065	True	S6A12_HUMAN	GABA_byGAD2_and_SLC6A12	CPI-CC04925CA26	ENSG00000111181	0.0	0.0	0.0	0.0	0.0	0.0	0.0	0.0	0.0	0.0	0.0	0.0	0.0
SLC6A12	P48065	True	S6A12_HUMAN	GABA_byGAD2_and_SLC6A12	CPI-CC0CC703CD2	ENSG00000111181	0.0	0.0	0.0	0.0	0.0	0.0	0.0	0.0	0.0	0.0	0.0	0.0	0.0
SLC6A12	P48065	True	S6A12_HUMAN	GABA_byGAD2_and_SLC6A12	CPI-CC0822A0807	ENSG00000111181	0.0	0.0	0.0	0.0	0.0	0.0	0.0	0.0	0.0	0.0	0.0	0.0	0.0
SLC6A12	P48065	True	S6A12_HUMAN	GABA_byGAD2_and_SLC6A12	CPI-CC0C4980773	ENSG00000111181	0.0	0.0	0.0	0.0	0.0	0.0	0.0	0.0	0.0	0.0	0.0	0.0	0.0
SLC6A12	P48065	True	S6A12_HUMAN	GABA_byGAD2_and_SLC6A12	CPI-CC056CE8934	ENSG00000111181	0.0	0.0	0.0	0.0	0.0	0.0	0.0	0.0	0.0	0.0	0.0	0.0	0.0
SLC6A12	P48065	True	S6A12_HUMAN	GABA_byGAD2_and_SLC6A12	CPI-CC070C2A38F	ENSG00000111181	0.0	0.0	0.0	0.0	0.0	0.0	0.0	0.0	0.0	0.0	0.0	0.0	0.0
SLC6A13	Q9NSD5	True	S6A13_HUMAN	GABA_byGAD1_and_SLC6A13	CPI-CS0E715A989	ENSG00000010379	0.0	0.0	0.0	0.0	0.0	0.0	0.009	0.0	0.0	0.0	0.027	0.0	0.0
SLC6A13	Q9NSD5	True	S6A13_HUMAN	GABA_byGAD1_and_SLC6A13	CPI-CS04368D963	ENSG00000010379	0.0	0.0	0.0	0.0	0.0	0.0	0.009	0.0	0.0	0.0	0.027	0.0	0.0
SLC6A13	Q9NSD5	True	S6A13_HUMAN	GABA_byGAD1_and_SLC6A13	CPI-CC07643D38C	ENSG00000010379	0.0	0.0	0.0	0.0	0.0	0.0	0.009	0.0	0.0	0.0	0.027	0.0	0.0
SLC6A13	Q9NSD5	True	S6A13_HUMAN	GABA_byGAD1_and_SLC6A13	CPI-CC0489A8F45	ENSG00000010379	0.0	0.0	0.0	0.0	0.0	0.0	0.009	0.0	0.0	0.0	0.027	0.0	0.0
SLC6A13	Q9NSD5	True	S6A13_HUMAN	GABA_byGAD1_and_SLC6A13	CPI-CC07774ECF6	ENSG00000010379	0.0	0.0	0.0	0.0	0.0	0.0	0.009	0.0	0.0	0.0	0.027	0.0	0.0
SLC6A13	Q9NSD5	True	S6A13_HUMAN	GABA_byGAD1_and_SLC6A13	CPI-CC0604DCB2A	ENSG00000010379	0.0	0.0	0.0	0.0	0.0	0.0	0.009	0.0	0.0	0.0	0.027	0.0	0.0
SLC6A13	Q9NSD5	True	S6A13_HUMAN	GABA_byGAD1_and_SLC6A13	CPI-CC036F9ABD3	ENSG00000010379	0.0	0.0	0.0	0.0	0.0	0.0	0.009	0.0	0.0	0.0	0.027	0.0	0.0
SLC6A13	Q9NSD5	True	S6A13_HUMAN	GABA_byGAD1_and_SLC6A13	CPI-CC002C86EAE	ENSG00000010379	0.0	0.0	0.0	0.0	0.0	0.0	0.009	0.0	0.0	0.0	0.027	0.0	0.0
SLC6A13	Q9NSD5	True	S6A13_HUMAN	GABA_byGAD1_and_SLC6A13	CPI-CC02329B61A	ENSG00000010379	0.0	0.0	0.0	0.0	0.0	0.0	0.009	0.0	0.0	0.0	0.027	0.0	0.0
SLC6A13	Q9NSD5	True	S6A13_HUMAN	GABA_byGAD1_and_SLC6A13	CPI-CC0195F6CE4	ENSG00000010379	0.0	0.0	0.0	0.0	0.0	0.0	0.009	0.0	0.0	0.0	0.027	0.0	0.0
SLC6A13	Q9NSD5	True	S6A13_HUMAN	GABA_byGAD1_and_SLC6A13	CPI-CC09C537C2D	ENSG00000010379	0.0	0.0	0.0	0.0	0.0	0.0	0.009	0.0	0.0	0.0	0.027	0.0	0.0
SLC6A13	Q9NSD5	True	S6A13_HUMAN	GABA_byGAD1_and_SLC6A13	CPI-CC07936BEBD	ENSG00000010379	0.0	0.0	0.0	0.0	0.0	0.0	0.009	0.0	0.0	0.0	0.027	0.0	0.0
SLC6A13	Q9NSD5	True	S6A13_HUMAN	GABA_byGAD1_and_SLC6A13	CPI-CC01C3B4299	ENSG00000010379	0.0	0.0	0.0	0.0	0.0	0.0	0.009	0.0	0.0	0.0	0.027	0.0	0.0
SLC6A13	Q9NSD5	True	S6A13_HUMAN	GABA_byGAD1_and_SLC6A13	CPI-CC0EB1A69E6	ENSG00000010379	0.0	0.0	0.0	0.0	0.0	0.0	0.009	0.0	0.0	0.0	0.027	0.0	0.0
SLC6A13	Q9NSD5	True	S6A13_HUMAN	GABA_byGAD1_and_SLC6A13	CPI-CC025A561B8	ENSG00000010379	0.0	0.0	0.0	0.0	0.0	0.0	0.009	0.0	0.0	0.0	0.027	0.0	0.0
SLC6A13	Q9NSD5	True	S6A13_HUMAN	GABA_byGAD2_and_SLC6A13	CPI-CS0F5400CAB	ENSG00000010379	0.0	0.0	0.0	0.0	0.0	0.0	0.009	0.0	0.0	0.0	0.0	0.0	0.0
SLC6A13	Q9NSD5	True	S6A13_HUMAN	GABA_byGAD2_and_SLC6A13	CPI-CS0C8D4C311	ENSG00000010379	0.0	0.0	0.0	0.0	0.0	0.0	0.009	0.0	0.0	0.0	0.0	0.0	0.0
SLC6A13	Q9NSD5	True	S6A13_HUMAN	GABA_byGAD2_and_SLC6A13	CPI-CC05EB8AC47	ENSG00000010379	0.0	0.0	0.0	0.0	0.0	0.0	0.009	0.0	0.0	0.0	0.0	0.0	0.0
SLC6A13	Q9NSD5	True	S6A13_HUMAN	GABA_byGAD2_and_SLC6A13	CPI-CC05C1516B6	ENSG00000010379	0.0	0.0	0.0	0.0	0.0	0.0	0.009	0.0	0.0	0.0	0.0	0.0	0.0
SLC6A13	Q9NSD5	True	S6A13_HUMAN	GABA_byGAD2_and_SLC6A13	CPI-CC00DB8A3C3	ENSG00000010379	0.0	0.0	0.0	0.0	0.0	0.0	0.009	0.0	0.0	0.0	0.0	0.0	0.0
SLC6A13	Q9NSD5	True	S6A13_HUMAN	GABA_byGAD2_and_SLC6A13	CPI-CC03210AFD9	ENSG00000010379	0.0	0.0	0.0	0.0	0.0	0.0	0.009	0.0	0.0	0.0	0.0	0.0	0.0
SLC6A13	Q9NSD5	True	S6A13_HUMAN	GABA_byGAD2_and_SLC6A13	CPI-CC017C3F672	ENSG00000010379	0.0	0.0	0.0	0.0	0.0	0.0	0.009	0.0	0.0	0.0	0.0	0.0	0.0
SLC6A13	Q9NSD5	True	S6A13_HUMAN	GABA_byGAD2_and_SLC6A13	CPI-CC026C1BCB7	ENSG00000010379	0.0	0.0	0.0	0.0	0.0	0.0	0.009	0.0	0.0	0.0	0.0	0.0	0.0
SLC6A13	Q9NSD5	True	S6A13_HUMAN	GABA_byGAD2_and_SLC6A13	CPI-CC0EAE86252	ENSG00000010379	0.0	0.0	0.0	0.0	0.0	0.0	0.009	0.0	0.0	0.0	0.0	0.0	0.0
SLC6A13	Q9NSD5	True	S6A13_HUMAN	GABA_byGAD2_and_SLC6A13	CPI-CC0EBC54EE6	ENSG00000010379	0.0	0.0	0.0	0.0	0.0	0.0	0.009	0.0	0.0	0.0	0.0	0.0	0.0
SLC6A13	Q9NSD5	True	S6A13_HUMAN	GABA_byGAD2_and_SLC6A13	CPI-CC033325E3E	ENSG00000010379	0.0	0.0	0.0	0.0	0.0	0.0	0.009	0.0	0.0	0.0	0.0	0.0	0.0
SLC6A13	Q9NSD5	True	S6A13_HUMAN	GABA_byGAD2_and_SLC6A13	CPI-CC0760F145F	ENSG00000010379	0.0	0.0	0.0	0.0	0.0	0.0	0.009	0.0	0.0	0.0	0.0	0.0	0.0
SLC6A13	Q9NSD5	True	S6A13_HUMAN	GABA_byGAD2_and_SLC6A13	CPI-CC0D927F25C	ENSG00000010379	0.0	0.0	0.0	0.0	0.0	0.0	0.009	0.0	0.0	0.0	0.0	0.0	0.0
SLC6A13	Q9NSD5	True	S6A13_HUMAN	GABA_byGAD2_and_SLC6A13	CPI-CC0E6313C0B	ENSG00000010379	0.0	0.0	0.0	0.0	0.0	0.0	0.009	0.0	0.0	0.0	0.0	0.0	0.0
SLC6A13	Q9NSD5	True	S6A13_HUMAN	GABA_byGAD2_and_SLC6A13	CPI-CC068DDC6AA	ENSG00000010379	0.0	0.0	0.0	0.0	0.0	0.0	0.009	0.0	0.0	0.0	0.0	0.0	0.0
SLC6A6	P31641	True	SC6A6_HUMAN	GABA_byGAD1_and_SLC6A6	CPI-CS03CCCE0E4	ENSG00000131389	0.791	0.0	0.0	0.441	1.58	0.8	0.679	0.432	1.219	0.852	0.578	0.0	1.255
SLC6A6	P31641	True	SC6A6_HUMAN	GABA_byGAD1_and_SLC6A6	CPI-CS0AD67AADC	ENSG00000131389	0.791	0.0	0.0	0.441	1.58	0.8	0.679	0.432	1.219	0.852	0.578	0.0	1.255
SLC6A6	P31641	True	SC6A6_HUMAN	GABA_byGAD1_and_SLC6A6	CPI-CC0946F123A	ENSG00000131389	0.791	0.0	0.0	0.441	1.58	0.8	0.679	0.432	1.219	0.852	0.578	0.0	1.255
SLC6A6	P31641	True	SC6A6_HUMAN	GABA_byGAD1_and_SLC6A6	CPI-CC05D2522F1	ENSG00000131389	0.791	0.0	0.0	0.441	1.58	0.8	0.679	0.432	1.219	0.852	0.578	0.0	1.255
SLC6A6	P31641	True	SC6A6_HUMAN	GABA_byGAD1_and_SLC6A6	CPI-CC089C08005	ENSG00000131389	0.791	0.0	0.0	0.441	1.58	0.8	0.679	0.432	1.219	0.852	0.578	0.0	1.255
SLC6A6	P31641	True	SC6A6_HUMAN	GABA_byGAD1_and_SLC6A6	CPI-CC03AA4B30D	ENSG00000131389	0.791	0.0	0.0	0.441	1.58	0.8	0.679	0.432	1.219	0.852	0.578	0.0	1.255
SLC6A6	P31641	True	SC6A6_HUMAN	GABA_byGAD1_and_SLC6A6	CPI-CC026E0AF6E	ENSG00000131389	0.791	0.0	0.0	0.441	1.58	0.8	0.679	0.432	1.219	0.852	0.578	0.0	1.255
SLC6A6	P31641	True	SC6A6_HUMAN	GABA_byGAD1_and_SLC6A6	CPI-CC06B7CC089	ENSG00000131389	0.791	0.0	0.0	0.441	1.58	0.8	0.679	0.432	1.219	0.852	0.578	0.0	1.255
SLC6A6	P31641	True	SC6A6_HUMAN	GABA_byGAD1_and_SLC6A6	CPI-CC0695DEB89	ENSG00000131389	0.791	0.0	0.0	0.441	1.58	0.8	0.679	0.432	1.219	0.852	0.578	0.0	1.255
SLC6A6	P31641	True	SC6A6_HUMAN	GABA_byGAD1_and_SLC6A6	CPI-CC0079D48C9	ENSG00000131389	0.791	0.0	0.0	0.441	1.58	0.8	0.679	0.432	1.219	0.852	0.578	0.0	1.255
SLC6A6	P31641	True	SC6A6_HUMAN	GABA_byGAD1_and_SLC6A6	CPI-CC06CA4728D	ENSG00000131389	0.791	0.0	0.0	0.441	1.58	0.8	0.679	0.432	1.219	0.852	0.578	0.0	1.255
SLC6A6	P31641	True	SC6A6_HUMAN	GABA_byGAD1_and_SLC6A6	CPI-CC041DC21EE	ENSG00000131389	0.791	0.0	0.0	0.441	1.58	0.8	0.679	0.432	1.219	0.852	0.578	0.0	1.255
SLC6A6	P31641	True	SC6A6_HUMAN	GABA_byGAD1_and_SLC6A6	CPI-CC03B91D668	ENSG00000131389	0.791	0.0	0.0	0.441	1.58	0.8	0.679	0.432	1.219	0.852	0.578	0.0	1.255
SLC6A6	P31641	True	SC6A6_HUMAN	GABA_byGAD1_and_SLC6A6	CPI-CC02C92DB0C	ENSG00000131389	0.791	0.0	0.0	0.441	1.58	0.8	0.679	0.432	1.219	0.852	0.578	0.0	1.255
SLC6A6	P31641	True	SC6A6_HUMAN	GABA_byGAD1_and_SLC6A6	CPI-CC0D7414489	ENSG00000131389	0.791	0.0	0.0	0.441	1.58	0.8	0.679	0.432	1.219	0.852	0.578	0.0	1.255
SLC6A6	P31641	True	SC6A6_HUMAN	GABA_byGAD2_and_SLC6A6	CPI-CS02CC3D29A	ENSG00000131389	0.0	0.0	0.0	0.0	0.0	0.0	0.009	0.0	0.0	0.0	0.0	0.0	0.0
SLC6A6	P31641	True	SC6A6_HUMAN	GABA_byGAD2_and_SLC6A6	CPI-CS0DC38225F	ENSG00000131389	0.0	0.0	0.0	0.0	0.0	0.0	0.009	0.0	0.0	0.0	0.0	0.0	0.0
SLC6A6	P31641	True	SC6A6_HUMAN	GABA_byGAD2_and_SLC6A6	CPI-CC06878B267	ENSG00000131389	0.0	0.0	0.0	0.0	0.0	0.0	0.009	0.0	0.0	0.0	0.0	0.0	0.0
SLC6A6	P31641	True	SC6A6_HUMAN	GABA_byGAD2_and_SLC6A6	CPI-CC0F913B188	ENSG00000131389	0.0	0.0	0.0	0.0	0.0	0.0	0.009	0.0	0.0	0.0	0.0	0.0	0.0
SLC6A6	P31641	True	SC6A6_HUMAN	GABA_byGAD2_and_SLC6A6	CPI-CC0CD7157B7	ENSG00000131389	0.0	0.0	0.0	0.0	0.0	0.0	0.009	0.0	0.0	0.0	0.0	0.0	0.0
SLC6A6	P31641	True	SC6A6_HUMAN	GABA_byGAD2_and_SLC6A6	CPI-CC0229CFC13	ENSG00000131389	0.0	0.0	0.0	0.0	0.0	0.0	0.009	0.0	0.0	0.0	0.0	0.0	0.0
SLC6A6	P31641	True	SC6A6_HUMAN	GABA_byGAD2_and_SLC6A6	CPI-CC05DBBAD9A	ENSG00000131389	0.0	0.0	0.0	0.0	0.0	0.0	0.009	0.0	0.0	0.0	0.0	0.0	0.0
SLC6A6	P31641	True	SC6A6_HUMAN	GABA_byGAD2_and_SLC6A6	CPI-CC0BB611F3F	ENSG00000131389	0.0	0.0	0.0	0.0	0.0	0.0	0.009	0.0	0.0	0.0	0.0	0.0	0.0
SLC6A6	P31641	True	SC6A6_HUMAN	GABA_byGAD2_and_SLC6A6	CPI-CC0D90441AB	ENSG00000131389	0.0	0.0	0.0	0.0	0.0	0.0	0.009	0.0	0.0	0.0	0.0	0.0	0.0
SLC6A6	P31641	True	SC6A6_HUMAN	GABA_byGAD2_and_SLC6A6	CPI-CC0A3EF2F90	ENSG00000131389	0.0	0.0	0.0	0.0	0.0	0.0	0.009	0.0	0.0	0.0	0.0	0.0	0.0
SLC6A6	P31641	True	SC6A6_HUMAN	GABA_byGAD2_and_SLC6A6	CPI-CC04285ECD7	ENSG00000131389	0.0	0.0	0.0	0.0	0.0	0.0	0.009	0.0	0.0	0.0	0.0	0.0	0.0
SLC6A6	P31641	True	SC6A6_HUMAN	GABA_byGAD2_and_SLC6A6	CPI-CC0A073DD31	ENSG00000131389	0.0	0.0	0.0	0.0	0.0	0.0	0.009	0.0	0.0	0.0	0.0	0.0	0.0
SLC6A6	P31641	True	SC6A6_HUMAN	GABA_byGAD2_and_SLC6A6	CPI-CC05D418280	ENSG00000131389	0.0	0.0	0.0	0.0	0.0	0.0	0.009	0.0	0.0	0.0	0.0	0.0	0.0
SLC6A6	P31641	True	SC6A6_HUMAN	GABA_byGAD2_and_SLC6A6	CPI-CC079D8333D	ENSG00000131389	0.0	0.0	0.0	0.0	0.0	0.0	0.009	0.0	0.0	0.0	0.0	0.0	0.0
SLC6A6	P31641	True	SC6A6_HUMAN	GABA_byGAD2_and_SLC6A6	CPI-CC0E1CB4EAF	ENSG00000131389	0.0	0.0	0.0	0.0	0.0	0.0	0.009	0.0	0.0	0.0	0.0	0.0	0.0
SLC6A8	P48029	True	SC6A8_HUMAN	GABA_byGAD1_and_SLC6A8	CPI-CS0117267C4	ENSG00000130821	0.791	0.0	1.375	0.441	1.592	0.8	0.679	0.432	1.219	1.148	1.352	0.0	1.255
SLC6A8	P48029	True	SC6A8_HUMAN	GABA_byGAD1_and_SLC6A8	CPI-CS0F9A0EE4B	ENSG00000130821	0.791	0.0	1.375	0.441	1.592	0.8	0.679	0.432	1.219	1.148	1.352	0.0	1.255
SLC6A8	P48029	True	SC6A8_HUMAN	GABA_byGAD1_and_SLC6A8	CPI-CC055A75E96	ENSG00000130821	0.791	0.0	1.375	0.441	1.592	0.8	0.679	0.432	1.219	1.148	1.352	0.0	1.255
SLC6A8	P48029	True	SC6A8_HUMAN	GABA_byGAD1_and_SLC6A8	CPI-CC0A41CB438	ENSG00000130821	0.791	0.0	1.375	0.441	1.592	0.8	0.679	0.432	1.219	1.148	1.352	0.0	1.255
SLC6A8	P48029	True	SC6A8_HUMAN	GABA_byGAD1_and_SLC6A8	CPI-CC08D4D19FA	ENSG00000130821	0.791	0.0	1.375	0.441	1.592	0.8	0.679	0.432	1.219	1.148	1.352	0.0	1.255
SLC6A8	P48029	True	SC6A8_HUMAN	GABA_byGAD1_and_SLC6A8	CPI-CC05283AAC1	ENSG00000130821	0.791	0.0	1.375	0.441	1.592	0.8	0.679	0.432	1.219	1.148	1.352	0.0	1.255
SLC6A8	P48029	True	SC6A8_HUMAN	GABA_byGAD1_and_SLC6A8	CPI-CC0348C5437	ENSG00000130821	0.791	0.0	1.375	0.441	1.592	0.8	0.679	0.432	1.219	1.148	1.352	0.0	1.255
SLC6A8	P48029	True	SC6A8_HUMAN	GABA_byGAD1_and_SLC6A8	CPI-CC0C8C9C0D3	ENSG00000130821	0.791	0.0	1.375	0.441	1.592	0.8	0.679	0.432	1.219	1.148	1.352	0.0	1.255
SLC6A8	P48029	True	SC6A8_HUMAN	GABA_byGAD1_and_SLC6A8	CPI-CC0852DD8AB	ENSG00000130821	0.791	0.0	1.375	0.441	1.592	0.8	0.679	0.432	1.219	1.148	1.352	0.0	1.255
SLC6A8	P48029	True	SC6A8_HUMAN	GABA_byGAD1_and_SLC6A8	CPI-CC0F11405A3	ENSG00000130821	0.791	0.0	1.375	0.441	1.592	0.8	0.679	0.432	1.219	1.148	1.352	0.0	1.255
SLC6A8	P48029	True	SC6A8_HUMAN	GABA_byGAD1_and_SLC6A8	CPI-CC01D8C39D7	ENSG00000130821	0.791	0.0	1.375	0.441	1.592	0.8	0.679	0.432	1.219	1.148	1.352	0.0	1.255
SLC6A8	P48029	True	SC6A8_HUMAN	GABA_byGAD1_and_SLC6A8	CPI-CC0A5D231B1	ENSG00000130821	0.791	0.0	1.375	0.441	1.592	0.8	0.679	0.432	1.219	1.148	1.352	0.0	1.255
SLC6A8	P48029	True	SC6A8_HUMAN	GABA_byGAD1_and_SLC6A8	CPI-CC01D6DB673	ENSG00000130821	0.791	0.0	1.375	0.441	1.592	0.8	0.679	0.432	1.219	1.148	1.352	0.0	1.255
SLC6A8	P48029	True	SC6A8_HUMAN	GABA_byGAD1_and_SLC6A8	CPI-CC040CA96C8	ENSG00000130821	0.791	0.0	1.375	0.441	1.592	0.8	0.679	0.432	1.219	1.148	1.352	0.0	1.255
SLC6A8	P48029	True	SC6A8_HUMAN	GABA_byGAD1_and_SLC6A8	CPI-CC08D008F7B	ENSG00000130821	0.791	0.0	1.375	0.441	1.592	0.8	0.679	0.432	1.219	1.148	1.352	0.0	1.255
SLC6A8	P48029	True	SC6A8_HUMAN	GABA_byGAD2_and_SLC6A8	CPI-CS0C6A5253D	ENSG00000130821	0.0	0.0	0.0	0.0	0.0	0.0	0.009	0.0	0.0	0.0	0.0	0.0	0.0
SLC6A8	P48029	True	SC6A8_HUMAN	GABA_byGAD2_and_SLC6A8	CPI-CS0BADCE0DB	ENSG00000130821	0.0	0.0	0.0	0.0	0.0	0.0	0.009	0.0	0.0	0.0	0.0	0.0	0.0
SLC6A8	P48029	True	SC6A8_HUMAN	GABA_byGAD2_and_SLC6A8	CPI-CC03243A499	ENSG00000130821	0.0	0.0	0.0	0.0	0.0	0.0	0.009	0.0	0.0	0.0	0.0	0.0	0.0
SLC6A8	P48029	True	SC6A8_HUMAN	GABA_byGAD2_and_SLC6A8	CPI-CC06ADA1C59	ENSG00000130821	0.0	0.0	0.0	0.0	0.0	0.0	0.009	0.0	0.0	0.0	0.0	0.0	0.0
SLC6A8	P48029	True	SC6A8_HUMAN	GABA_byGAD2_and_SLC6A8	CPI-CC0150E2A6F	ENSG00000130821	0.0	0.0	0.0	0.0	0.0	0.0	0.009	0.0	0.0	0.0	0.0	0.0	0.0
SLC6A8	P48029	True	SC6A8_HUMAN	GABA_byGAD2_and_SLC6A8	CPI-CC0671108D4	ENSG00000130821	0.0	0.0	0.0	0.0	0.0	0.0	0.009	0.0	0.0	0.0	0.0	0.0	0.0
SLC6A8	P48029	True	SC6A8_HUMAN	GABA_byGAD2_and_SLC6A8	CPI-CC0EDAA7A65	ENSG00000130821	0.0	0.0	0.0	0.0	0.0	0.0	0.009	0.0	0.0	0.0	0.0	0.0	0.0
SLC6A8	P48029	True	SC6A8_HUMAN	GABA_byGAD2_and_SLC6A8	CPI-CC078D80A28	ENSG00000130821	0.0	0.0	0.0	0.0	0.0	0.0	0.009	0.0	0.0	0.0	0.0	0.0	0.0
SLC6A8	P48029	True	SC6A8_HUMAN	GABA_byGAD2_and_SLC6A8	CPI-CC0AA6AA3F7	ENSG00000130821	0.0	0.0	0.0	0.0	0.0	0.0	0.009	0.0	0.0	0.0	0.0	0.0	0.0
SLC6A8	P48029	True	SC6A8_HUMAN	GABA_byGAD2_and_SLC6A8	CPI-CC02E7D674A	ENSG00000130821	0.0	0.0	0.0	0.0	0.0	0.0	0.009	0.0	0.0	0.0	0.0	0.0	0.0
SLC6A8	P48029	True	SC6A8_HUMAN	GABA_byGAD2_and_SLC6A8	CPI-CC0B8207B66	ENSG00000130821	0.0	0.0	0.0	0.0	0.0	0.0	0.009	0.0	0.0	0.0	0.0	0.0	0.0
SLC6A8	P48029	True	SC6A8_HUMAN	GABA_byGAD2_and_SLC6A8	CPI-CC032DC579F	ENSG00000130821	0.0	0.0	0.0	0.0	0.0	0.0	0.009	0.0	0.0	0.0	0.0	0.0	0.0
SLC6A8	P48029	True	SC6A8_HUMAN	GABA_byGAD2_and_SLC6A8	CPI-CC0F34BDB6F	ENSG00000130821	0.0	0.0	0.0	0.0	0.0	0.0	0.009	0.0	0.0	0.0	0.0	0.0	0.0
SLC6A8	P48029	True	SC6A8_HUMAN	GABA_byGAD2_and_SLC6A8	CPI-CC04CA5DC28	ENSG00000130821	0.0	0.0	0.0	0.0	0.0	0.0	0.009	0.0	0.0	0.0	0.0	0.0	0.0
SLC6A8	P48029	True	SC6A8_HUMAN	GABA_byGAD2_and_SLC6A8	CPI-CC06D75C64C	ENSG00000130821	0.0	0.0	0.0	0.0	0.0	0.0	0.009	0.0	0.0	0.0	0.0	0.0	0.0
GAD2	Q05329	True	DCE2_HUMAN	GABA_byGAD2_and_SLC32A1	CPI-CS0F3055E82	ENSG00000136750	0.0	0.0	0.0	0.0	0.0	0.0	0.0	0.0	0.0	0.0	0.0	0.0	0.0
GAD2	Q05329	True	DCE2_HUMAN	GABA_byGAD2_and_SLC32A1	CPI-CS0AA35FDCE	ENSG00000136750	0.0	0.0	0.0	0.0	0.0	0.0	0.0	0.0	0.0	0.0	0.0	0.0	0.0
GAD2	Q05329	True	DCE2_HUMAN	GABA_byGAD2_and_SLC32A1	CPI-CC05D186539	ENSG00000136750	0.0	0.0	0.0	0.0	0.0	0.0	0.0	0.0	0.0	0.0	0.0	0.0	0.0
GAD2	Q05329	True	DCE2_HUMAN	GABA_byGAD2_and_SLC32A1	CPI-CC009DEE9FC	ENSG00000136750	0.0	0.0	0.0	0.0	0.0	0.0	0.0	0.0	0.0	0.0	0.0	0.0	0.0
GAD2	Q05329	True	DCE2_HUMAN	GABA_byGAD2_and_SLC32A1	CPI-CC0B5A2E9A4	ENSG00000136750	0.0	0.0	0.0	0.0	0.0	0.0	0.0	0.0	0.0	0.0	0.0	0.0	0.0
GAD2	Q05329	True	DCE2_HUMAN	GABA_byGAD2_and_SLC32A1	CPI-CC08151EFC9	ENSG00000136750	0.0	0.0	0.0	0.0	0.0	0.0	0.0	0.0	0.0	0.0	0.0	0.0	0.0
GAD2	Q05329	True	DCE2_HUMAN	GABA_byGAD2_and_SLC32A1	CPI-CC0F3C27C9B	ENSG00000136750	0.0	0.0	0.0	0.0	0.0	0.0	0.0	0.0	0.0	0.0	0.0	0.0	0.0
GAD2	Q05329	True	DCE2_HUMAN	GABA_byGAD2_and_SLC32A1	CPI-CC03764C8A9	ENSG00000136750	0.0	0.0	0.0	0.0	0.0	0.0	0.0	0.0	0.0	0.0	0.0	0.0	0.0
GAD2	Q05329	True	DCE2_HUMAN	GABA_byGAD2_and_SLC32A1	CPI-CC0ACD9602B	ENSG00000136750	0.0	0.0	0.0	0.0	0.0	0.0	0.0	0.0	0.0	0.0	0.0	0.0	0.0
GAD2	Q05329	True	DCE2_HUMAN	GABA_byGAD2_and_SLC32A1	CPI-CC065D3E23E	ENSG00000136750	0.0	0.0	0.0	0.0	0.0	0.0	0.0	0.0	0.0	0.0	0.0	0.0	0.0
GAD2	Q05329	True	DCE2_HUMAN	GABA_byGAD2_and_SLC32A1	CPI-CC087A3DDFB	ENSG00000136750	0.0	0.0	0.0	0.0	0.0	0.0	0.0	0.0	0.0	0.0	0.0	0.0	0.0
GAD2	Q05329	True	DCE2_HUMAN	GABA_byGAD2_and_SLC32A1	CPI-CC0E5F4FF5B	ENSG00000136750	0.0	0.0	0.0	0.0	0.0	0.0	0.0	0.0	0.0	0.0	0.0	0.0	0.0
GAD2	Q05329	True	DCE2_HUMAN	GABA_byGAD2_and_SLC32A1	CPI-CC031EA2528	ENSG00000136750	0.0	0.0	0.0	0.0	0.0	0.0	0.0	0.0	0.0	0.0	0.0	0.0	0.0
GAD2	Q05329	True	DCE2_HUMAN	GABA_byGAD2_and_SLC32A1	CPI-CC022137ED0	ENSG00000136750	0.0	0.0	0.0	0.0	0.0	0.0	0.0	0.0	0.0	0.0	0.0	0.0	0.0
GAD2	Q05329	True	DCE2_HUMAN	GABA_byGAD2_and_SLC32A1	CPI-CC0C8FD4B3E	ENSG00000136750	0.0	0.0	0.0	0.0	0.0	0.0	0.0	0.0	0.0	0.0	0.0	0.0	0.0
GAD2	Q05329	True	DCE2_HUMAN	GABA_byGAD2_and_SLC6A1	CPI-CS0E648EBFA	ENSG00000136750	0.0	0.0	0.0	0.0	0.0	0.0	0.0	0.0	0.0	0.0	0.0	0.0	0.0
GAD2	Q05329	True	DCE2_HUMAN	GABA_byGAD2_and_SLC6A1	CPI-CS0B096A78D	ENSG00000136750	0.0	0.0	0.0	0.0	0.0	0.0	0.0	0.0	0.0	0.0	0.0	0.0	0.0
GAD2	Q05329	True	DCE2_HUMAN	GABA_byGAD2_and_SLC6A1	CPI-CC03EB01F42	ENSG00000136750	0.0	0.0	0.0	0.0	0.0	0.0	0.0	0.0	0.0	0.0	0.0	0.0	0.0
GAD2	Q05329	True	DCE2_HUMAN	GABA_byGAD2_and_SLC6A1	CPI-CC001A2A34F	ENSG00000136750	0.0	0.0	0.0	0.0	0.0	0.0	0.0	0.0	0.0	0.0	0.0	0.0	0.0
GAD2	Q05329	True	DCE2_HUMAN	GABA_byGAD2_and_SLC6A1	CPI-CC0F110BCE5	ENSG00000136750	0.0	0.0	0.0	0.0	0.0	0.0	0.0	0.0	0.0	0.0	0.0	0.0	0.0
GAD2	Q05329	True	DCE2_HUMAN	GABA_byGAD2_and_SLC6A1	CPI-CC0B6E51683	ENSG00000136750	0.0	0.0	0.0	0.0	0.0	0.0	0.0	0.0	0.0	0.0	0.0	0.0	0.0
GAD2	Q05329	True	DCE2_HUMAN	GABA_byGAD2_and_SLC6A1	CPI-CC04EC40D20	ENSG00000136750	0.0	0.0	0.0	0.0	0.0	0.0	0.0	0.0	0.0	0.0	0.0	0.0	0.0
GAD2	Q05329	True	DCE2_HUMAN	GABA_byGAD2_and_SLC6A1	CPI-CC06C7F820C	ENSG00000136750	0.0	0.0	0.0	0.0	0.0	0.0	0.0	0.0	0.0	0.0	0.0	0.0	0.0
GAD2	Q05329	True	DCE2_HUMAN	GABA_byGAD2_and_SLC6A1	CPI-CC01D1ED99D	ENSG00000136750	0.0	0.0	0.0	0.0	0.0	0.0	0.0	0.0	0.0	0.0	0.0	0.0	0.0
GAD2	Q05329	True	DCE2_HUMAN	GABA_byGAD2_and_SLC6A1	CPI-CC0CCDF6512	ENSG00000136750	0.0	0.0	0.0	0.0	0.0	0.0	0.0	0.0	0.0	0.0	0.0	0.0	0.0
GAD2	Q05329	True	DCE2_HUMAN	GABA_byGAD2_and_SLC6A1	CPI-CC0A1813B1D	ENSG00000136750	0.0	0.0	0.0	0.0	0.0	0.0	0.0	0.0	0.0	0.0	0.0	0.0	0.0
GAD2	Q05329	True	DCE2_HUMAN	GABA_byGAD2_and_SLC6A1	CPI-CC027602671	ENSG00000136750	0.0	0.0	0.0	0.0	0.0	0.0	0.0	0.0	0.0	0.0	0.0	0.0	0.0
GAD2	Q05329	True	DCE2_HUMAN	GABA_byGAD2_and_SLC6A1	CPI-CC0BCCDDCB8	ENSG00000136750	0.0	0.0	0.0	0.0	0.0	0.0	0.0	0.0	0.0	0.0	0.0	0.0	0.0
GAD2	Q05329	True	DCE2_HUMAN	GABA_byGAD2_and_SLC6A1	CPI-CC0E0BDF879	ENSG00000136750	0.0	0.0	0.0	0.0	0.0	0.0	0.0	0.0	0.0	0.0	0.0	0.0	0.0
GAD2	Q05329	True	DCE2_HUMAN	GABA_byGAD2_and_SLC6A1	CPI-CC040C320D0	ENSG00000136750	0.0	0.0	0.0	0.0	0.0	0.0	0.0	0.0	0.0	0.0	0.0	0.0	0.0
GAD2	Q05329	True	DCE2_HUMAN	GABA_byGAD2_and_SLC6A11	CPI-CS0E6EE9A46	ENSG00000136750	0.0	0.0	0.0	0.0	0.0	0.0	0.009	0.0	0.0	0.0	0.0	0.0	0.0
GAD2	Q05329	True	DCE2_HUMAN	GABA_byGAD2_and_SLC6A11	CPI-CS02F1A072B	ENSG00000136750	0.0	0.0	0.0	0.0	0.0	0.0	0.009	0.0	0.0	0.0	0.0	0.0	0.0
GAD2	Q05329	True	DCE2_HUMAN	GABA_byGAD2_and_SLC6A11	CPI-CC076D3C70C	ENSG00000136750	0.0	0.0	0.0	0.0	0.0	0.0	0.009	0.0	0.0	0.0	0.0	0.0	0.0
GAD2	Q05329	True	DCE2_HUMAN	GABA_byGAD2_and_SLC6A11	CPI-CC03AD613BA	ENSG00000136750	0.0	0.0	0.0	0.0	0.0	0.0	0.009	0.0	0.0	0.0	0.0	0.0	0.0
GAD2	Q05329	True	DCE2_HUMAN	GABA_byGAD2_and_SLC6A11	CPI-CC01E8115FE	ENSG00000136750	0.0	0.0	0.0	0.0	0.0	0.0	0.009	0.0	0.0	0.0	0.0	0.0	0.0
GAD2	Q05329	True	DCE2_HUMAN	GABA_byGAD2_and_SLC6A11	CPI-CC0F935E8FA	ENSG00000136750	0.0	0.0	0.0	0.0	0.0	0.0	0.009	0.0	0.0	0.0	0.0	0.0	0.0
GAD2	Q05329	True	DCE2_HUMAN	GABA_byGAD2_and_SLC6A11	CPI-CC06080894C	ENSG00000136750	0.0	0.0	0.0	0.0	0.0	0.0	0.009	0.0	0.0	0.0	0.0	0.0	0.0
GAD2	Q05329	True	DCE2_HUMAN	GABA_byGAD2_and_SLC6A11	CPI-CC08E2CA1DE	ENSG00000136750	0.0	0.0	0.0	0.0	0.0	0.0	0.009	0.0	0.0	0.0	0.0	0.0	0.0
GAD2	Q05329	True	DCE2_HUMAN	GABA_byGAD2_and_SLC6A11	CPI-CC024CBCA9B	ENSG00000136750	0.0	0.0	0.0	0.0	0.0	0.0	0.009	0.0	0.0	0.0	0.0	0.0	0.0
GAD2	Q05329	True	DCE2_HUMAN	GABA_byGAD2_and_SLC6A11	CPI-CC0079A0DC0	ENSG00000136750	0.0	0.0	0.0	0.0	0.0	0.0	0.009	0.0	0.0	0.0	0.0	0.0	0.0
GAD2	Q05329	True	DCE2_HUMAN	GABA_byGAD2_and_SLC6A11	CPI-CC0B2385C5D	ENSG00000136750	0.0	0.0	0.0	0.0	0.0	0.0	0.009	0.0	0.0	0.0	0.0	0.0	0.0
GAD2	Q05329	True	DCE2_HUMAN	GABA_byGAD2_and_SLC6A11	CPI-CC0F159ADC3	ENSG00000136750	0.0	0.0	0.0	0.0	0.0	0.0	0.009	0.0	0.0	0.0	0.0	0.0	0.0
GAD2	Q05329	True	DCE2_HUMAN	GABA_byGAD2_and_SLC6A11	CPI-CC012A2C2D0	ENSG00000136750	0.0	0.0	0.0	0.0	0.0	0.0	0.009	0.0	0.0	0.0	0.0	0.0	0.0
GAD2	Q05329	True	DCE2_HUMAN	GABA_byGAD2_and_SLC6A11	CPI-CC0B0DD552B	ENSG00000136750	0.0	0.0	0.0	0.0	0.0	0.0	0.009	0.0	0.0	0.0	0.0	0.0	0.0
GAD2	Q05329	True	DCE2_HUMAN	GABA_byGAD2_and_SLC6A11	CPI-CC0F35FBFA4	ENSG00000136750	0.0	0.0	0.0	0.0	0.0	0.0	0.009	0.0	0.0	0.0	0.0	0.0	0.0
GAD2	Q05329	True	DCE2_HUMAN	GABA_byGAD2_and_SLC6A12	CPI-CS0B3E748FB	ENSG00000136750	0.0	0.0	0.0	0.0	0.0	0.0	0.0	0.0	0.0	0.0	0.0	0.0	0.0
GAD2	Q05329	True	DCE2_HUMAN	GABA_byGAD2_and_SLC6A12	CPI-CS04A744DD8	ENSG00000136750	0.0	0.0	0.0	0.0	0.0	0.0	0.0	0.0	0.0	0.0	0.0	0.0	0.0
GAD2	Q05329	True	DCE2_HUMAN	GABA_byGAD2_and_SLC6A12	CPI-CC0D1121E32	ENSG00000136750	0.0	0.0	0.0	0.0	0.0	0.0	0.0	0.0	0.0	0.0	0.0	0.0	0.0
GAD2	Q05329	True	DCE2_HUMAN	GABA_byGAD2_and_SLC6A12	CPI-CC018526C0E	ENSG00000136750	0.0	0.0	0.0	0.0	0.0	0.0	0.0	0.0	0.0	0.0	0.0	0.0	0.0
GAD2	Q05329	True	DCE2_HUMAN	GABA_byGAD2_and_SLC6A12	CPI-CC054F031D4	ENSG00000136750	0.0	0.0	0.0	0.0	0.0	0.0	0.0	0.0	0.0	0.0	0.0	0.0	0.0
GAD2	Q05329	True	DCE2_HUMAN	GABA_byGAD2_and_SLC6A12	CPI-CC054EBEFC4	ENSG00000136750	0.0	0.0	0.0	0.0	0.0	0.0	0.0	0.0	0.0	0.0	0.0	0.0	0.0
GAD2	Q05329	True	DCE2_HUMAN	GABA_byGAD2_and_SLC6A12	CPI-CC0E15506F9	ENSG00000136750	0.0	0.0	0.0	0.0	0.0	0.0	0.0	0.0	0.0	0.0	0.0	0.0	0.0
GAD2	Q05329	True	DCE2_HUMAN	GABA_byGAD2_and_SLC6A12	CPI-CC02F84E602	ENSG00000136750	0.0	0.0	0.0	0.0	0.0	0.0	0.0	0.0	0.0	0.0	0.0	0.0	0.0
GAD2	Q05329	True	DCE2_HUMAN	GABA_byGAD2_and_SLC6A12	CPI-CC0C8852F39	ENSG00000136750	0.0	0.0	0.0	0.0	0.0	0.0	0.0	0.0	0.0	0.0	0.0	0.0	0.0
GAD2	Q05329	True	DCE2_HUMAN	GABA_byGAD2_and_SLC6A12	CPI-CC04925CA26	ENSG00000136750	0.0	0.0	0.0	0.0	0.0	0.0	0.0	0.0	0.0	0.0	0.0	0.0	0.0
GAD2	Q05329	True	DCE2_HUMAN	GABA_byGAD2_and_SLC6A12	CPI-CC0CC703CD2	ENSG00000136750	0.0	0.0	0.0	0.0	0.0	0.0	0.0	0.0	0.0	0.0	0.0	0.0	0.0
GAD2	Q05329	True	DCE2_HUMAN	GABA_byGAD2_and_SLC6A12	CPI-CC0822A0807	ENSG00000136750	0.0	0.0	0.0	0.0	0.0	0.0	0.0	0.0	0.0	0.0	0.0	0.0	0.0
GAD2	Q05329	True	DCE2_HUMAN	GABA_byGAD2_and_SLC6A12	CPI-CC0C4980773	ENSG00000136750	0.0	0.0	0.0	0.0	0.0	0.0	0.0	0.0	0.0	0.0	0.0	0.0	0.0
GAD2	Q05329	True	DCE2_HUMAN	GABA_byGAD2_and_SLC6A12	CPI-CC056CE8934	ENSG00000136750	0.0	0.0	0.0	0.0	0.0	0.0	0.0	0.0	0.0	0.0	0.0	0.0	0.0
GAD2	Q05329	True	DCE2_HUMAN	GABA_byGAD2_and_SLC6A12	CPI-CC070C2A38F	ENSG00000136750	0.0	0.0	0.0	0.0	0.0	0.0	0.0	0.0	0.0	0.0	0.0	0.0	0.0
GAD2	Q05329	True	DCE2_HUMAN	GABA_byGAD2_and_SLC6A13	CPI-CS0F5400CAB	ENSG00000136750	0.0	0.0	0.0	0.0	0.0	0.0	0.009	0.0	0.0	0.0	0.0	0.0	0.0
GAD2	Q05329	True	DCE2_HUMAN	GABA_byGAD2_and_SLC6A13	CPI-CS0C8D4C311	ENSG00000136750	0.0	0.0	0.0	0.0	0.0	0.0	0.009	0.0	0.0	0.0	0.0	0.0	0.0
GAD2	Q05329	True	DCE2_HUMAN	GABA_byGAD2_and_SLC6A13	CPI-CC05EB8AC47	ENSG00000136750	0.0	0.0	0.0	0.0	0.0	0.0	0.009	0.0	0.0	0.0	0.0	0.0	0.0
GAD2	Q05329	True	DCE2_HUMAN	GABA_byGAD2_and_SLC6A13	CPI-CC05C1516B6	ENSG00000136750	0.0	0.0	0.0	0.0	0.0	0.0	0.009	0.0	0.0	0.0	0.0	0.0	0.0
GAD2	Q05329	True	DCE2_HUMAN	GABA_byGAD2_and_SLC6A13	CPI-CC00DB8A3C3	ENSG00000136750	0.0	0.0	0.0	0.0	0.0	0.0	0.009	0.0	0.0	0.0	0.0	0.0	0.0
GAD2	Q05329	True	DCE2_HUMAN	GABA_byGAD2_and_SLC6A13	CPI-CC03210AFD9	ENSG00000136750	0.0	0.0	0.0	0.0	0.0	0.0	0.009	0.0	0.0	0.0	0.0	0.0	0.0
GAD2	Q05329	True	DCE2_HUMAN	GABA_byGAD2_and_SLC6A13	CPI-CC017C3F672	ENSG00000136750	0.0	0.0	0.0	0.0	0.0	0.0	0.009	0.0	0.0	0.0	0.0	0.0	0.0
GAD2	Q05329	True	DCE2_HUMAN	GABA_byGAD2_and_SLC6A13	CPI-CC026C1BCB7	ENSG00000136750	0.0	0.0	0.0	0.0	0.0	0.0	0.009	0.0	0.0	0.0	0.0	0.0	0.0
GAD2	Q05329	True	DCE2_HUMAN	GABA_byGAD2_and_SLC6A13	CPI-CC0EAE86252	ENSG00000136750	0.0	0.0	0.0	0.0	0.0	0.0	0.009	0.0	0.0	0.0	0.0	0.0	0.0
GAD2	Q05329	True	DCE2_HUMAN	GABA_byGAD2_and_SLC6A13	CPI-CC0EBC54EE6	ENSG00000136750	0.0	0.0	0.0	0.0	0.0	0.0	0.009	0.0	0.0	0.0	0.0	0.0	0.0
GAD2	Q05329	True	DCE2_HUMAN	GABA_byGAD2_and_SLC6A13	CPI-CC033325E3E	ENSG00000136750	0.0	0.0	0.0	0.0	0.0	0.0	0.009	0.0	0.0	0.0	0.0	0.0	0.0
GAD2	Q05329	True	DCE2_HUMAN	GABA_byGAD2_and_SLC6A13	CPI-CC0760F145F	ENSG00000136750	0.0	0.0	0.0	0.0	0.0	0.0	0.009	0.0	0.0	0.0	0.0	0.0	0.0
GAD2	Q05329	True	DCE2_HUMAN	GABA_byGAD2_and_SLC6A13	CPI-CC0D927F25C	ENSG00000136750	0.0	0.0	0.0	0.0	0.0	0.0	0.009	0.0	0.0	0.0	0.0	0.0	0.0
GAD2	Q05329	True	DCE2_HUMAN	GABA_byGAD2_and_SLC6A13	CPI-CC0E6313C0B	ENSG00000136750	0.0	0.0	0.0	0.0	0.0	0.0	0.009	0.0	0.0	0.0	0.0	0.0	0.0
GAD2	Q05329	True	DCE2_HUMAN	GABA_byGAD2_and_SLC6A13	CPI-CC068DDC6AA	ENSG00000136750	0.0	0.0	0.0	0.0	0.0	0.0	0.009	0.0	0.0	0.0	0.0	0.0	0.0
GAD2	Q05329	True	DCE2_HUMAN	GABA_byGAD2_and_SLC6A6	CPI-CS02CC3D29A	ENSG00000136750	0.0	0.0	0.0	0.0	0.0	0.0	0.009	0.0	0.0	0.0	0.0	0.0	0.0
GAD2	Q05329	True	DCE2_HUMAN	GABA_byGAD2_and_SLC6A6	CPI-CS0DC38225F	ENSG00000136750	0.0	0.0	0.0	0.0	0.0	0.0	0.009	0.0	0.0	0.0	0.0	0.0	0.0
GAD2	Q05329	True	DCE2_HUMAN	GABA_byGAD2_and_SLC6A6	CPI-CC06878B267	ENSG00000136750	0.0	0.0	0.0	0.0	0.0	0.0	0.009	0.0	0.0	0.0	0.0	0.0	0.0
GAD2	Q05329	True	DCE2_HUMAN	GABA_byGAD2_and_SLC6A6	CPI-CC0F913B188	ENSG00000136750	0.0	0.0	0.0	0.0	0.0	0.0	0.009	0.0	0.0	0.0	0.0	0.0	0.0
GAD2	Q05329	True	DCE2_HUMAN	GABA_byGAD2_and_SLC6A6	CPI-CC0CD7157B7	ENSG00000136750	0.0	0.0	0.0	0.0	0.0	0.0	0.009	0.0	0.0	0.0	0.0	0.0	0.0
GAD2	Q05329	True	DCE2_HUMAN	GABA_byGAD2_and_SLC6A6	CPI-CC0229CFC13	ENSG00000136750	0.0	0.0	0.0	0.0	0.0	0.0	0.009	0.0	0.0	0.0	0.0	0.0	0.0
GAD2	Q05329	True	DCE2_HUMAN	GABA_byGAD2_and_SLC6A6	CPI-CC05DBBAD9A	ENSG00000136750	0.0	0.0	0.0	0.0	0.0	0.0	0.009	0.0	0.0	0.0	0.0	0.0	0.0
GAD2	Q05329	True	DCE2_HUMAN	GABA_byGAD2_and_SLC6A6	CPI-CC0BB611F3F	ENSG00000136750	0.0	0.0	0.0	0.0	0.0	0.0	0.009	0.0	0.0	0.0	0.0	0.0	0.0
GAD2	Q05329	True	DCE2_HUMAN	GABA_byGAD2_and_SLC6A6	CPI-CC0D90441AB	ENSG00000136750	0.0	0.0	0.0	0.0	0.0	0.0	0.009	0.0	0.0	0.0	0.0	0.0	0.0
GAD2	Q05329	True	DCE2_HUMAN	GABA_byGAD2_and_SLC6A6	CPI-CC0A3EF2F90	ENSG00000136750	0.0	0.0	0.0	0.0	0.0	0.0	0.009	0.0	0.0	0.0	0.0	0.0	0.0
GAD2	Q05329	True	DCE2_HUMAN	GABA_byGAD2_and_SLC6A6	CPI-CC04285ECD7	ENSG00000136750	0.0	0.0	0.0	0.0	0.0	0.0	0.009	0.0	0.0	0.0	0.0	0.0	0.0
GAD2	Q05329	True	DCE2_HUMAN	GABA_byGAD2_and_SLC6A6	CPI-CC0A073DD31	ENSG00000136750	0.0	0.0	0.0	0.0	0.0	0.0	0.009	0.0	0.0	0.0	0.0	0.0	0.0
GAD2	Q05329	True	DCE2_HUMAN	GABA_byGAD2_and_SLC6A6	CPI-CC05D418280	ENSG00000136750	0.0	0.0	0.0	0.0	0.0	0.0	0.009	0.0	0.0	0.0	0.0	0.0	0.0
GAD2	Q05329	True	DCE2_HUMAN	GABA_byGAD2_and_SLC6A6	CPI-CC079D8333D	ENSG00000136750	0.0	0.0	0.0	0.0	0.0	0.0	0.009	0.0	0.0	0.0	0.0	0.0	0.0
GAD2	Q05329	True	DCE2_HUMAN	GABA_byGAD2_and_SLC6A6	CPI-CC0E1CB4EAF	ENSG00000136750	0.0	0.0	0.0	0.0	0.0	0.0	0.009	0.0	0.0	0.0	0.0	0.0	0.0
GAD2	Q05329	True	DCE2_HUMAN	GABA_byGAD2_and_SLC6A8	CPI-CS0C6A5253D	ENSG00000136750	0.0	0.0	0.0	0.0	0.0	0.0	0.009	0.0	0.0	0.0	0.0	0.0	0.0
GAD2	Q05329	True	DCE2_HUMAN	GABA_byGAD2_and_SLC6A8	CPI-CS0BADCE0DB	ENSG00000136750	0.0	0.0	0.0	0.0	0.0	0.0	0.009	0.0	0.0	0.0	0.0	0.0	0.0
GAD2	Q05329	True	DCE2_HUMAN	GABA_byGAD2_and_SLC6A8	CPI-CC03243A499	ENSG00000136750	0.0	0.0	0.0	0.0	0.0	0.0	0.009	0.0	0.0	0.0	0.0	0.0	0.0
GAD2	Q05329	True	DCE2_HUMAN	GABA_byGAD2_and_SLC6A8	CPI-CC06ADA1C59	ENSG00000136750	0.0	0.0	0.0	0.0	0.0	0.0	0.009	0.0	0.0	0.0	0.0	0.0	0.0
GAD2	Q05329	True	DCE2_HUMAN	GABA_byGAD2_and_SLC6A8	CPI-CC0150E2A6F	ENSG00000136750	0.0	0.0	0.0	0.0	0.0	0.0	0.009	0.0	0.0	0.0	0.0	0.0	0.0
GAD2	Q05329	True	DCE2_HUMAN	GABA_byGAD2_and_SLC6A8	CPI-CC0671108D4	ENSG00000136750	0.0	0.0	0.0	0.0	0.0	0.0	0.009	0.0	0.0	0.0	0.0	0.0	0.0
GAD2	Q05329	True	DCE2_HUMAN	GABA_byGAD2_and_SLC6A8	CPI-CC0EDAA7A65	ENSG00000136750	0.0	0.0	0.0	0.0	0.0	0.0	0.009	0.0	0.0	0.0	0.0	0.0	0.0
GAD2	Q05329	True	DCE2_HUMAN	GABA_byGAD2_and_SLC6A8	CPI-CC078D80A28	ENSG00000136750	0.0	0.0	0.0	0.0	0.0	0.0	0.009	0.0	0.0	0.0	0.0	0.0	0.0
GAD2	Q05329	True	DCE2_HUMAN	GABA_byGAD2_and_SLC6A8	CPI-CC0AA6AA3F7	ENSG00000136750	0.0	0.0	0.0	0.0	0.0	0.0	0.009	0.0	0.0	0.0	0.0	0.0	0.0
GAD2	Q05329	True	DCE2_HUMAN	GABA_byGAD2_and_SLC6A8	CPI-CC02E7D674A	ENSG00000136750	0.0	0.0	0.0	0.0	0.0	0.0	0.009	0.0	0.0	0.0	0.0	0.0	0.0
GAD2	Q05329	True	DCE2_HUMAN	GABA_byGAD2_and_SLC6A8	CPI-CC0B8207B66	ENSG00000136750	0.0	0.0	0.0	0.0	0.0	0.0	0.009	0.0	0.0	0.0	0.0	0.0	0.0
GAD2	Q05329	True	DCE2_HUMAN	GABA_byGAD2_and_SLC6A8	CPI-CC032DC579F	ENSG00000136750	0.0	0.0	0.0	0.0	0.0	0.0	0.009	0.0	0.0	0.0	0.0	0.0	0.0
GAD2	Q05329	True	DCE2_HUMAN	GABA_byGAD2_and_SLC6A8	CPI-CC0F34BDB6F	ENSG00000136750	0.0	0.0	0.0	0.0	0.0	0.0	0.009	0.0	0.0	0.0	0.0	0.0	0.0
GAD2	Q05329	True	DCE2_HUMAN	GABA_byGAD2_and_SLC6A8	CPI-CC04CA5DC28	ENSG00000136750	0.0	0.0	0.0	0.0	0.0	0.0	0.009	0.0	0.0	0.0	0.0	0.0	0.0
GAD2	Q05329	True	DCE2_HUMAN	GABA_byGAD2_and_SLC6A8	CPI-CC06D75C64C	ENSG00000136750	0.0	0.0	0.0	0.0	0.0	0.0	0.009	0.0	0.0	0.0	0.0	0.0	0.0
SLC17A7	Q9P2U7	True	VGLU1_HUMAN	Glutamate_byGLS_and_SLC17A7	CPI-CS00CF3D781	ENSG00000104888	0.0	3.684	0.0	0.0	0.0	0.011	0.0	0.0	0.0	0.0	0.054	0.0	0.0
SLC17A7	Q9P2U7	True	VGLU1_HUMAN	Glutamate_byGLS_and_SLC17A7	CPI-CS09715A1FF	ENSG00000104888	0.0	3.684	0.0	0.0	0.0	0.011	0.0	0.0	0.0	0.0	0.054	0.0	0.0
SLC17A7	Q9P2U7	True	VGLU1_HUMAN	Glutamate_byGLS_and_SLC17A7	CPI-CS0AB7504CD	ENSG00000104888	0.0	3.684	0.0	0.0	0.0	0.011	0.0	0.0	0.0	0.0	0.054	0.0	0.0
SLC17A7	Q9P2U7	True	VGLU1_HUMAN	Glutamate_byGLS_and_SLC17A7	CPI-CS0F73C1DA9	ENSG00000104888	0.0	3.684	0.0	0.0	0.0	0.011	0.0	0.0	0.0	0.0	0.054	0.0	0.0
SLC17A7	Q9P2U7	True	VGLU1_HUMAN	Glutamate_byGLS_and_SLC17A7	CPI-CC00A1F0EC7	ENSG00000104888	0.0	3.684	0.0	0.0	0.0	0.011	0.0	0.0	0.0	0.0	0.054	0.0	0.0
SLC17A7	Q9P2U7	True	VGLU1_HUMAN	Glutamate_byGLS_and_SLC17A7	CPI-CC0ACAF2735	ENSG00000104888	0.0	3.684	0.0	0.0	0.0	0.011	0.0	0.0	0.0	0.0	0.054	0.0	0.0
SLC17A7	Q9P2U7	True	VGLU1_HUMAN	Glutamate_byGLS_and_SLC17A7	CPI-CS009D94220	ENSG00000104888	0.0	3.684	0.0	0.0	0.0	0.011	0.0	0.0	0.0	0.0	0.054	0.0	0.0
SLC17A7	Q9P2U7	True	VGLU1_HUMAN	Glutamate_byGLS_and_SLC17A7	CPI-CC0476711B8	ENSG00000104888	0.0	3.684	0.0	0.0	0.0	0.011	0.0	0.0	0.0	0.0	0.054	0.0	0.0
SLC17A7	Q9P2U7	True	VGLU1_HUMAN	Glutamate_byGLS_and_SLC17A7	CPI-CC04062A92F	ENSG00000104888	0.0	3.684	0.0	0.0	0.0	0.011	0.0	0.0	0.0	0.0	0.054	0.0	0.0
SLC17A7	Q9P2U7	True	VGLU1_HUMAN	Glutamate_byGLS_and_SLC17A7	CPI-CS09A7E9FE7	ENSG00000104888	0.0	3.684	0.0	0.0	0.0	0.011	0.0	0.0	0.0	0.0	0.054	0.0	0.0
SLC17A7	Q9P2U7	True	VGLU1_HUMAN	Glutamate_byGLS_and_SLC17A7	CPI-CC0535DCAC1	ENSG00000104888	0.0	3.684	0.0	0.0	0.0	0.011	0.0	0.0	0.0	0.0	0.054	0.0	0.0
SLC17A7	Q9P2U7	True	VGLU1_HUMAN	Glutamate_byGLS_and_SLC17A7	CPI-CC093B33AB4	ENSG00000104888	0.0	3.684	0.0	0.0	0.0	0.011	0.0	0.0	0.0	0.0	0.054	0.0	0.0
SLC17A7	Q9P2U7	True	VGLU1_HUMAN	Glutamate_byGLS_and_SLC17A7	CPI-CC0456B9A93	ENSG00000104888	0.0	3.684	0.0	0.0	0.0	0.011	0.0	0.0	0.0	0.0	0.054	0.0	0.0
SLC17A7	Q9P2U7	True	VGLU1_HUMAN	Glutamate_byGLS_and_SLC17A7	CPI-CC0F0C48A55	ENSG00000104888	0.0	3.684	0.0	0.0	0.0	0.011	0.0	0.0	0.0	0.0	0.054	0.0	0.0
SLC17A7	Q9P2U7	True	VGLU1_HUMAN	Glutamate_byGLS_and_SLC17A7	CPI-CC09A13B23F	ENSG00000104888	0.0	3.684	0.0	0.0	0.0	0.011	0.0	0.0	0.0	0.0	0.054	0.0	0.0
SLC17A7	Q9P2U7	True	VGLU1_HUMAN	Glutamate_byGLS_and_SLC17A7	CPI-CC0B3CE8661	ENSG00000104888	0.0	3.684	0.0	0.0	0.0	0.011	0.0	0.0	0.0	0.0	0.054	0.0	0.0
SLC17A7	Q9P2U7	True	VGLU1_HUMAN	Glutamate_byGLS_and_SLC17A7	CPI-CS0C3432D7F	ENSG00000104888	0.0	3.684	0.0	0.0	0.0	0.011	0.0	0.0	0.0	0.0	0.054	0.0	0.0
SLC17A7	Q9P2U7	True	VGLU1_HUMAN	Glutamate_byGLS_and_SLC17A7	CPI-CS046DB98C7	ENSG00000104888	0.0	3.684	0.0	0.0	0.0	0.011	0.0	0.0	0.0	0.0	0.054	0.0	0.0
SLC17A7	Q9P2U7	True	VGLU1_HUMAN	Glutamate_byGLS_and_SLC17A7	CPI-CS013ADF74E	ENSG00000104888	0.0	3.684	0.0	0.0	0.0	0.011	0.0	0.0	0.0	0.0	0.054	0.0	0.0
SLC17A7	Q9P2U7	True	VGLU1_HUMAN	Glutamate_byGLS_and_SLC17A7	CPI-CS092F9D032	ENSG00000104888	0.0	3.684	0.0	0.0	0.0	0.011	0.0	0.0	0.0	0.0	0.054	0.0	0.0
SLC17A7	Q9P2U7	True	VGLU1_HUMAN	Glutamate_byGLS_and_SLC17A7	CPI-CS065936301	ENSG00000104888	0.0	3.684	0.0	0.0	0.0	0.011	0.0	0.0	0.0	0.0	0.054	0.0	0.0
SLC17A7	Q9P2U7	True	VGLU1_HUMAN	Glutamate_byGLS_and_SLC17A7	CPI-CS0A5114B04	ENSG00000104888	0.0	3.684	0.0	0.0	0.0	0.011	0.0	0.0	0.0	0.0	0.054	0.0	0.0
SLC17A7	Q9P2U7	True	VGLU1_HUMAN	Glutamate_byGLS_and_SLC17A7	CPI-CS0F37D7476	ENSG00000104888	0.0	3.684	0.0	0.0	0.0	0.011	0.0	0.0	0.0	0.0	0.054	0.0	0.0
SLC17A7	Q9P2U7	True	VGLU1_HUMAN	Glutamate_byGLS_and_SLC17A7	CPI-CS007F02C96	ENSG00000104888	0.0	3.684	0.0	0.0	0.0	0.011	0.0	0.0	0.0	0.0	0.054	0.0	0.0
SLC17A7	Q9P2U7	True	VGLU1_HUMAN	Glutamate_byGLS2_and_SLC17A7	CPI-CS07CF0C9B9	ENSG00000104888	0.0	0.0	0.0	0.0	0.0	0.011	0.0	0.0	0.0	0.0	0.0	0.0	0.0
SLC17A7	Q9P2U7	True	VGLU1_HUMAN	Glutamate_byGLS2_and_SLC17A7	CPI-CS0FBD9A478	ENSG00000104888	0.0	0.0	0.0	0.0	0.0	0.011	0.0	0.0	0.0	0.0	0.0	0.0	0.0
SLC17A7	Q9P2U7	True	VGLU1_HUMAN	Glutamate_byGLS2_and_SLC17A7	CPI-CS08AE2D9A9	ENSG00000104888	0.0	0.0	0.0	0.0	0.0	0.011	0.0	0.0	0.0	0.0	0.0	0.0	0.0
SLC17A7	Q9P2U7	True	VGLU1_HUMAN	Glutamate_byGLS2_and_SLC17A7	CPI-CS0AB98CF4B	ENSG00000104888	0.0	0.0	0.0	0.0	0.0	0.011	0.0	0.0	0.0	0.0	0.0	0.0	0.0
SLC17A7	Q9P2U7	True	VGLU1_HUMAN	Glutamate_byGLS2_and_SLC17A7	CPI-CC047030A36	ENSG00000104888	0.0	0.0	0.0	0.0	0.0	0.011	0.0	0.0	0.0	0.0	0.0	0.0	0.0
SLC17A7	Q9P2U7	True	VGLU1_HUMAN	Glutamate_byGLS2_and_SLC17A7	CPI-CC0145A96BC	ENSG00000104888	0.0	0.0	0.0	0.0	0.0	0.011	0.0	0.0	0.0	0.0	0.0	0.0	0.0
SLC17A7	Q9P2U7	True	VGLU1_HUMAN	Glutamate_byGLS2_and_SLC17A7	CPI-CS0940331BF	ENSG00000104888	0.0	0.0	0.0	0.0	0.0	0.011	0.0	0.0	0.0	0.0	0.0	0.0	0.0
SLC17A7	Q9P2U7	True	VGLU1_HUMAN	Glutamate_byGLS2_and_SLC17A7	CPI-CC032282108	ENSG00000104888	0.0	0.0	0.0	0.0	0.0	0.011	0.0	0.0	0.0	0.0	0.0	0.0	0.0
SLC17A7	Q9P2U7	True	VGLU1_HUMAN	Glutamate_byGLS2_and_SLC17A7	CPI-CC08CAFBA94	ENSG00000104888	0.0	0.0	0.0	0.0	0.0	0.011	0.0	0.0	0.0	0.0	0.0	0.0	0.0
SLC17A7	Q9P2U7	True	VGLU1_HUMAN	Glutamate_byGLS2_and_SLC17A7	CPI-CS0D1DC5DFD	ENSG00000104888	0.0	0.0	0.0	0.0	0.0	0.011	0.0	0.0	0.0	0.0	0.0	0.0	0.0
SLC17A7	Q9P2U7	True	VGLU1_HUMAN	Glutamate_byGLS2_and_SLC17A7	CPI-CC00FD66B07	ENSG00000104888	0.0	0.0	0.0	0.0	0.0	0.011	0.0	0.0	0.0	0.0	0.0	0.0	0.0
SLC17A7	Q9P2U7	True	VGLU1_HUMAN	Glutamate_byGLS2_and_SLC17A7	CPI-CC032B985F7	ENSG00000104888	0.0	0.0	0.0	0.0	0.0	0.011	0.0	0.0	0.0	0.0	0.0	0.0	0.0
SLC17A7	Q9P2U7	True	VGLU1_HUMAN	Glutamate_byGLS2_and_SLC17A7	CPI-CC0FE97618B	ENSG00000104888	0.0	0.0	0.0	0.0	0.0	0.011	0.0	0.0	0.0	0.0	0.0	0.0	0.0
SLC17A7	Q9P2U7	True	VGLU1_HUMAN	Glutamate_byGLS2_and_SLC17A7	CPI-CC0B845D70B	ENSG00000104888	0.0	0.0	0.0	0.0	0.0	0.011	0.0	0.0	0.0	0.0	0.0	0.0	0.0
SLC17A7	Q9P2U7	True	VGLU1_HUMAN	Glutamate_byGLS2_and_SLC17A7	CPI-CC0F0E50ABC	ENSG00000104888	0.0	0.0	0.0	0.0	0.0	0.011	0.0	0.0	0.0	0.0	0.0	0.0	0.0
SLC17A7	Q9P2U7	True	VGLU1_HUMAN	Glutamate_byGLS2_and_SLC17A7	CPI-CC0AA96E404	ENSG00000104888	0.0	0.0	0.0	0.0	0.0	0.011	0.0	0.0	0.0	0.0	0.0	0.0	0.0
SLC17A7	Q9P2U7	True	VGLU1_HUMAN	Glutamate_byGLS2_and_SLC17A7	CPI-CS059F4ED23	ENSG00000104888	0.0	0.0	0.0	0.0	0.0	0.011	0.0	0.0	0.0	0.0	0.0	0.0	0.0
SLC17A7	Q9P2U7	True	VGLU1_HUMAN	Glutamate_byGLS2_and_SLC17A7	CPI-CS0EC77FC9C	ENSG00000104888	0.0	0.0	0.0	0.0	0.0	0.011	0.0	0.0	0.0	0.0	0.0	0.0	0.0
SLC17A7	Q9P2U7	True	VGLU1_HUMAN	Glutamate_byGLS2_and_SLC17A7	CPI-CS0AE7F1FB9	ENSG00000104888	0.0	0.0	0.0	0.0	0.0	0.011	0.0	0.0	0.0	0.0	0.0	0.0	0.0
SLC17A7	Q9P2U7	True	VGLU1_HUMAN	Glutamate_byGLS2_and_SLC17A7	CPI-CS09CFDCF78	ENSG00000104888	0.0	0.0	0.0	0.0	0.0	0.011	0.0	0.0	0.0	0.0	0.0	0.0	0.0
SLC17A7	Q9P2U7	True	VGLU1_HUMAN	Glutamate_byGLS2_and_SLC17A7	CPI-CS0BA5C6CCB	ENSG00000104888	0.0	0.0	0.0	0.0	0.0	0.011	0.0	0.0	0.0	0.0	0.0	0.0	0.0
SLC17A7	Q9P2U7	True	VGLU1_HUMAN	Glutamate_byGLS2_and_SLC17A7	CPI-CS0EC6271ED	ENSG00000104888	0.0	0.0	0.0	0.0	0.0	0.011	0.0	0.0	0.0	0.0	0.0	0.0	0.0
SLC17A7	Q9P2U7	True	VGLU1_HUMAN	Glutamate_byGLS2_and_SLC17A7	CPI-CS004BB0890	ENSG00000104888	0.0	0.0	0.0	0.0	0.0	0.011	0.0	0.0	0.0	0.0	0.0	0.0	0.0
SLC17A7	Q9P2U7	True	VGLU1_HUMAN	Glutamate_byGLS2_and_SLC17A7	CPI-CS00A95D069	ENSG00000104888	0.0	0.0	0.0	0.0	0.0	0.011	0.0	0.0	0.0	0.0	0.0	0.0	0.0
GLS	O94925	True	GLSK_HUMAN	Glutamate_byGLS_and_SLC17A7	CPI-CS00CF3D781	ENSG00000115419	0.0	3.684	0.0	0.0	0.0	0.011	0.0	0.0	0.0	0.0	0.054	0.0	0.0
GLS	O94925	True	GLSK_HUMAN	Glutamate_byGLS_and_SLC17A7	CPI-CS09715A1FF	ENSG00000115419	0.0	3.684	0.0	0.0	0.0	0.011	0.0	0.0	0.0	0.0	0.054	0.0	0.0
GLS	O94925	True	GLSK_HUMAN	Glutamate_byGLS_and_SLC17A7	CPI-CS0AB7504CD	ENSG00000115419	0.0	3.684	0.0	0.0	0.0	0.011	0.0	0.0	0.0	0.0	0.054	0.0	0.0
GLS	O94925	True	GLSK_HUMAN	Glutamate_byGLS_and_SLC17A7	CPI-CS0F73C1DA9	ENSG00000115419	0.0	3.684	0.0	0.0	0.0	0.011	0.0	0.0	0.0	0.0	0.054	0.0	0.0
GLS	O94925	True	GLSK_HUMAN	Glutamate_byGLS_and_SLC17A7	CPI-CC00A1F0EC7	ENSG00000115419	0.0	3.684	0.0	0.0	0.0	0.011	0.0	0.0	0.0	0.0	0.054	0.0	0.0
GLS	O94925	True	GLSK_HUMAN	Glutamate_byGLS_and_SLC17A7	CPI-CC0ACAF2735	ENSG00000115419	0.0	3.684	0.0	0.0	0.0	0.011	0.0	0.0	0.0	0.0	0.054	0.0	0.0
GLS	O94925	True	GLSK_HUMAN	Glutamate_byGLS_and_SLC17A7	CPI-CS009D94220	ENSG00000115419	0.0	3.684	0.0	0.0	0.0	0.011	0.0	0.0	0.0	0.0	0.054	0.0	0.0
GLS	O94925	True	GLSK_HUMAN	Glutamate_byGLS_and_SLC17A7	CPI-CC0476711B8	ENSG00000115419	0.0	3.684	0.0	0.0	0.0	0.011	0.0	0.0	0.0	0.0	0.054	0.0	0.0
GLS	O94925	True	GLSK_HUMAN	Glutamate_byGLS_and_SLC17A7	CPI-CC04062A92F	ENSG00000115419	0.0	3.684	0.0	0.0	0.0	0.011	0.0	0.0	0.0	0.0	0.054	0.0	0.0
GLS	O94925	True	GLSK_HUMAN	Glutamate_byGLS_and_SLC17A7	CPI-CS09A7E9FE7	ENSG00000115419	0.0	3.684	0.0	0.0	0.0	0.011	0.0	0.0	0.0	0.0	0.054	0.0	0.0
GLS	O94925	True	GLSK_HUMAN	Glutamate_byGLS_and_SLC17A7	CPI-CC0535DCAC1	ENSG00000115419	0.0	3.684	0.0	0.0	0.0	0.011	0.0	0.0	0.0	0.0	0.054	0.0	0.0
GLS	O94925	True	GLSK_HUMAN	Glutamate_byGLS_and_SLC17A7	CPI-CC093B33AB4	ENSG00000115419	0.0	3.684	0.0	0.0	0.0	0.011	0.0	0.0	0.0	0.0	0.054	0.0	0.0
GLS	O94925	True	GLSK_HUMAN	Glutamate_byGLS_and_SLC17A7	CPI-CC0456B9A93	ENSG00000115419	0.0	3.684	0.0	0.0	0.0	0.011	0.0	0.0	0.0	0.0	0.054	0.0	0.0
GLS	O94925	True	GLSK_HUMAN	Glutamate_byGLS_and_SLC17A7	CPI-CC0F0C48A55	ENSG00000115419	0.0	3.684	0.0	0.0	0.0	0.011	0.0	0.0	0.0	0.0	0.054	0.0	0.0
GLS	O94925	True	GLSK_HUMAN	Glutamate_byGLS_and_SLC17A7	CPI-CC09A13B23F	ENSG00000115419	0.0	3.684	0.0	0.0	0.0	0.011	0.0	0.0	0.0	0.0	0.054	0.0	0.0
GLS	O94925	True	GLSK_HUMAN	Glutamate_byGLS_and_SLC17A7	CPI-CC0B3CE8661	ENSG00000115419	0.0	3.684	0.0	0.0	0.0	0.011	0.0	0.0	0.0	0.0	0.054	0.0	0.0
GLS	O94925	True	GLSK_HUMAN	Glutamate_byGLS_and_SLC17A7	CPI-CS0C3432D7F	ENSG00000115419	0.0	3.684	0.0	0.0	0.0	0.011	0.0	0.0	0.0	0.0	0.054	0.0	0.0
GLS	O94925	True	GLSK_HUMAN	Glutamate_byGLS_and_SLC17A7	CPI-CS046DB98C7	ENSG00000115419	0.0	3.684	0.0	0.0	0.0	0.011	0.0	0.0	0.0	0.0	0.054	0.0	0.0
GLS	O94925	True	GLSK_HUMAN	Glutamate_byGLS_and_SLC17A7	CPI-CS013ADF74E	ENSG00000115419	0.0	3.684	0.0	0.0	0.0	0.011	0.0	0.0	0.0	0.0	0.054	0.0	0.0
GLS	O94925	True	GLSK_HUMAN	Glutamate_byGLS_and_SLC17A7	CPI-CS092F9D032	ENSG00000115419	0.0	3.684	0.0	0.0	0.0	0.011	0.0	0.0	0.0	0.0	0.054	0.0	0.0
GLS	O94925	True	GLSK_HUMAN	Glutamate_byGLS_and_SLC17A7	CPI-CS065936301	ENSG00000115419	0.0	3.684	0.0	0.0	0.0	0.011	0.0	0.0	0.0	0.0	0.054	0.0	0.0
GLS	O94925	True	GLSK_HUMAN	Glutamate_byGLS_and_SLC17A7	CPI-CS0A5114B04	ENSG00000115419	0.0	3.684	0.0	0.0	0.0	0.011	0.0	0.0	0.0	0.0	0.054	0.0	0.0
GLS	O94925	True	GLSK_HUMAN	Glutamate_byGLS_and_SLC17A7	CPI-CS0F37D7476	ENSG00000115419	0.0	3.684	0.0	0.0	0.0	0.011	0.0	0.0	0.0	0.0	0.054	0.0	0.0
GLS	O94925	True	GLSK_HUMAN	Glutamate_byGLS_and_SLC17A7	CPI-CS007F02C96	ENSG00000115419	0.0	3.684	0.0	0.0	0.0	0.011	0.0	0.0	0.0	0.0	0.054	0.0	0.0
GLS	O94925	True	GLSK_HUMAN	Glutamate_byGLS_and_SLC17A8	CPI-CS0A7A0DFA4	ENSG00000115419	0.0	0.0	0.0	0.0	0.0	0.0	0.009	0.016	0.0	0.026	0.064	0.0	0.0
GLS	O94925	True	GLSK_HUMAN	Glutamate_byGLS_and_SLC17A8	CPI-CS0CC66DA88	ENSG00000115419	0.0	0.0	0.0	0.0	0.0	0.0	0.009	0.016	0.0	0.026	0.064	0.0	0.0
GLS	O94925	True	GLSK_HUMAN	Glutamate_byGLS_and_SLC17A8	CPI-CS01E787EA3	ENSG00000115419	0.0	0.0	0.0	0.0	0.0	0.0	0.009	0.016	0.0	0.026	0.064	0.0	0.0
GLS	O94925	True	GLSK_HUMAN	Glutamate_byGLS_and_SLC17A8	CPI-CS0EE79A115	ENSG00000115419	0.0	0.0	0.0	0.0	0.0	0.0	0.009	0.016	0.0	0.026	0.064	0.0	0.0
GLS	O94925	True	GLSK_HUMAN	Glutamate_byGLS_and_SLC17A8	CPI-CC0AF0BFF2F	ENSG00000115419	0.0	0.0	0.0	0.0	0.0	0.0	0.009	0.016	0.0	0.026	0.064	0.0	0.0
GLS	O94925	True	GLSK_HUMAN	Glutamate_byGLS_and_SLC17A8	CPI-CC0CF47E58F	ENSG00000115419	0.0	0.0	0.0	0.0	0.0	0.0	0.009	0.016	0.0	0.026	0.064	0.0	0.0
GLS	O94925	True	GLSK_HUMAN	Glutamate_byGLS_and_SLC17A8	CPI-CS0F1EA3405	ENSG00000115419	0.0	0.0	0.0	0.0	0.0	0.0	0.009	0.016	0.0	0.026	0.064	0.0	0.0
GLS	O94925	True	GLSK_HUMAN	Glutamate_byGLS_and_SLC17A8	CPI-CC01959C6DB	ENSG00000115419	0.0	0.0	0.0	0.0	0.0	0.0	0.009	0.016	0.0	0.026	0.064	0.0	0.0
GLS	O94925	True	GLSK_HUMAN	Glutamate_byGLS_and_SLC17A8	CPI-CC01ABAB207	ENSG00000115419	0.0	0.0	0.0	0.0	0.0	0.0	0.009	0.016	0.0	0.026	0.064	0.0	0.0
GLS	O94925	True	GLSK_HUMAN	Glutamate_byGLS_and_SLC17A8	CPI-CS0CA393163	ENSG00000115419	0.0	0.0	0.0	0.0	0.0	0.0	0.009	0.016	0.0	0.026	0.064	0.0	0.0
GLS	O94925	True	GLSK_HUMAN	Glutamate_byGLS_and_SLC17A8	CPI-CC08139357E	ENSG00000115419	0.0	0.0	0.0	0.0	0.0	0.0	0.009	0.016	0.0	0.026	0.064	0.0	0.0
GLS	O94925	True	GLSK_HUMAN	Glutamate_byGLS_and_SLC17A8	CPI-CC04069CB35	ENSG00000115419	0.0	0.0	0.0	0.0	0.0	0.0	0.009	0.016	0.0	0.026	0.064	0.0	0.0
GLS	O94925	True	GLSK_HUMAN	Glutamate_byGLS_and_SLC17A8	CPI-CC0859442EA	ENSG00000115419	0.0	0.0	0.0	0.0	0.0	0.0	0.009	0.016	0.0	0.026	0.064	0.0	0.0
GLS	O94925	True	GLSK_HUMAN	Glutamate_byGLS_and_SLC17A8	CPI-CC014C4FF5F	ENSG00000115419	0.0	0.0	0.0	0.0	0.0	0.0	0.009	0.016	0.0	0.026	0.064	0.0	0.0
GLS	O94925	True	GLSK_HUMAN	Glutamate_byGLS_and_SLC17A8	CPI-CC07BE1B308	ENSG00000115419	0.0	0.0	0.0	0.0	0.0	0.0	0.009	0.016	0.0	0.026	0.064	0.0	0.0
GLS	O94925	True	GLSK_HUMAN	Glutamate_byGLS_and_SLC17A8	CPI-CC00FE16546	ENSG00000115419	0.0	0.0	0.0	0.0	0.0	0.0	0.009	0.016	0.0	0.026	0.064	0.0	0.0
GLS	O94925	True	GLSK_HUMAN	Glutamate_byGLS_and_SLC17A8	CPI-CS0A5982069	ENSG00000115419	0.0	0.0	0.0	0.0	0.0	0.0	0.009	0.016	0.0	0.026	0.064	0.0	0.0
GLS	O94925	True	GLSK_HUMAN	Glutamate_byGLS_and_SLC17A8	CPI-CS00F7ADF6B	ENSG00000115419	0.0	0.0	0.0	0.0	0.0	0.0	0.009	0.016	0.0	0.026	0.064	0.0	0.0
GLS	O94925	True	GLSK_HUMAN	Glutamate_byGLS_and_SLC17A8	CPI-CS01EA6FC47	ENSG00000115419	0.0	0.0	0.0	0.0	0.0	0.0	0.009	0.016	0.0	0.026	0.064	0.0	0.0
GLS	O94925	True	GLSK_HUMAN	Glutamate_byGLS_and_SLC17A8	CPI-CS03479D25E	ENSG00000115419	0.0	0.0	0.0	0.0	0.0	0.0	0.009	0.016	0.0	0.026	0.064	0.0	0.0
GLS	O94925	True	GLSK_HUMAN	Glutamate_byGLS_and_SLC17A8	CPI-CS094459C68	ENSG00000115419	0.0	0.0	0.0	0.0	0.0	0.0	0.009	0.016	0.0	0.026	0.064	0.0	0.0
GLS	O94925	True	GLSK_HUMAN	Glutamate_byGLS_and_SLC17A8	CPI-CS07B0A120C	ENSG00000115419	0.0	0.0	0.0	0.0	0.0	0.0	0.009	0.016	0.0	0.026	0.064	0.0	0.0
GLS	O94925	True	GLSK_HUMAN	Glutamate_byGLS_and_SLC17A8	CPI-CS0CDD9F86D	ENSG00000115419	0.0	0.0	0.0	0.0	0.0	0.0	0.009	0.016	0.0	0.026	0.064	0.0	0.0
GLS	O94925	True	GLSK_HUMAN	Glutamate_byGLS_and_SLC17A8	CPI-CS008F12179	ENSG00000115419	0.0	0.0	0.0	0.0	0.0	0.0	0.009	0.016	0.0	0.026	0.064	0.0	0.0
GLS	O94925	True	GLSK_HUMAN	Glutamate_byGLS_and_SLC1A1	CPI-CS0D893EB03	ENSG00000115419	0.596	0.0	0.0	0.0	0.721	0.414	0.547	0.319	2.537	0.357	0.343	0.0	0.584
GLS	O94925	True	GLSK_HUMAN	Glutamate_byGLS_and_SLC1A1	CPI-CS0921FDCC0	ENSG00000115419	0.596	0.0	0.0	0.0	0.721	0.414	0.547	0.319	2.537	0.357	0.343	0.0	0.584
GLS	O94925	True	GLSK_HUMAN	Glutamate_byGLS_and_SLC1A1	CPI-CS0C53F30BC	ENSG00000115419	0.596	0.0	0.0	0.0	0.721	0.414	0.547	0.319	2.537	0.357	0.343	0.0	0.584
GLS	O94925	True	GLSK_HUMAN	Glutamate_byGLS_and_SLC1A1	CPI-CS070ACE5CB	ENSG00000115419	0.596	0.0	0.0	0.0	0.721	0.414	0.547	0.319	2.537	0.357	0.343	0.0	0.584
GLS	O94925	True	GLSK_HUMAN	Glutamate_byGLS_and_SLC1A1	CPI-CC08C4BCAED	ENSG00000115419	0.596	0.0	0.0	0.0	0.721	0.414	0.547	0.319	2.537	0.357	0.343	0.0	0.584
GLS	O94925	True	GLSK_HUMAN	Glutamate_byGLS_and_SLC1A1	CPI-CC00F486A57	ENSG00000115419	0.596	0.0	0.0	0.0	0.721	0.414	0.547	0.319	2.537	0.357	0.343	0.0	0.584
GLS	O94925	True	GLSK_HUMAN	Glutamate_byGLS_and_SLC1A1	CPI-CS07D0E4897	ENSG00000115419	0.596	0.0	0.0	0.0	0.721	0.414	0.547	0.319	2.537	0.357	0.343	0.0	0.584
GLS	O94925	True	GLSK_HUMAN	Glutamate_byGLS_and_SLC1A1	CPI-CC052F5C918	ENSG00000115419	0.596	0.0	0.0	0.0	0.721	0.414	0.547	0.319	2.537	0.357	0.343	0.0	0.584
GLS	O94925	True	GLSK_HUMAN	Glutamate_byGLS_and_SLC1A1	CPI-CC0EAD8AFBF	ENSG00000115419	0.596	0.0	0.0	0.0	0.721	0.414	0.547	0.319	2.537	0.357	0.343	0.0	0.584
GLS	O94925	True	GLSK_HUMAN	Glutamate_byGLS_and_SLC1A1	CPI-CS044A80E08	ENSG00000115419	0.596	0.0	0.0	0.0	0.721	0.414	0.547	0.319	2.537	0.357	0.343	0.0	0.584
GLS	O94925	True	GLSK_HUMAN	Glutamate_byGLS_and_SLC1A1	CPI-CC0B7463256	ENSG00000115419	0.596	0.0	0.0	0.0	0.721	0.414	0.547	0.319	2.537	0.357	0.343	0.0	0.584
GLS	O94925	True	GLSK_HUMAN	Glutamate_byGLS_and_SLC1A1	CPI-CC0699D36D3	ENSG00000115419	0.596	0.0	0.0	0.0	0.721	0.414	0.547	0.319	2.537	0.357	0.343	0.0	0.584
GLS	O94925	True	GLSK_HUMAN	Glutamate_byGLS_and_SLC1A1	CPI-CC0CE99AC11	ENSG00000115419	0.596	0.0	0.0	0.0	0.721	0.414	0.547	0.319	2.537	0.357	0.343	0.0	0.584
GLS	O94925	True	GLSK_HUMAN	Glutamate_byGLS_and_SLC1A1	CPI-CC05708A400	ENSG00000115419	0.596	0.0	0.0	0.0	0.721	0.414	0.547	0.319	2.537	0.357	0.343	0.0	0.584
GLS	O94925	True	GLSK_HUMAN	Glutamate_byGLS_and_SLC1A1	CPI-CC0FC2F01AB	ENSG00000115419	0.596	0.0	0.0	0.0	0.721	0.414	0.547	0.319	2.537	0.357	0.343	0.0	0.584
GLS	O94925	True	GLSK_HUMAN	Glutamate_byGLS_and_SLC1A1	CPI-CC037A4383F	ENSG00000115419	0.596	0.0	0.0	0.0	0.721	0.414	0.547	0.319	2.537	0.357	0.343	0.0	0.584
GLS	O94925	True	GLSK_HUMAN	Glutamate_byGLS_and_SLC1A1	CPI-CS059E38F49	ENSG00000115419	0.596	0.0	0.0	0.0	0.721	0.414	0.547	0.319	2.537	0.357	0.343	0.0	0.584
GLS	O94925	True	GLSK_HUMAN	Glutamate_byGLS_and_SLC1A1	CPI-CS099892F99	ENSG00000115419	0.596	0.0	0.0	0.0	0.721	0.414	0.547	0.319	2.537	0.357	0.343	0.0	0.584
GLS	O94925	True	GLSK_HUMAN	Glutamate_byGLS_and_SLC1A1	CPI-CS035E3DC49	ENSG00000115419	0.596	0.0	0.0	0.0	0.721	0.414	0.547	0.319	2.537	0.357	0.343	0.0	0.584
GLS	O94925	True	GLSK_HUMAN	Glutamate_byGLS_and_SLC1A1	CPI-CS08648BDFD	ENSG00000115419	0.596	0.0	0.0	0.0	0.721	0.414	0.547	0.319	2.537	0.357	0.343	0.0	0.584
GLS	O94925	True	GLSK_HUMAN	Glutamate_byGLS_and_SLC1A1	CPI-CS0EECB890E	ENSG00000115419	0.596	0.0	0.0	0.0	0.721	0.414	0.547	0.319	2.537	0.357	0.343	0.0	0.584
GLS	O94925	True	GLSK_HUMAN	Glutamate_byGLS_and_SLC1A1	CPI-CS0A1A5DA91	ENSG00000115419	0.596	0.0	0.0	0.0	0.721	0.414	0.547	0.319	2.537	0.357	0.343	0.0	0.584
GLS	O94925	True	GLSK_HUMAN	Glutamate_byGLS_and_SLC1A1	CPI-CS093EF3F47	ENSG00000115419	0.596	0.0	0.0	0.0	0.721	0.414	0.547	0.319	2.537	0.357	0.343	0.0	0.584
GLS	O94925	True	GLSK_HUMAN	Glutamate_byGLS_and_SLC1A1	CPI-CS0BEF05FE2	ENSG00000115419	0.596	0.0	0.0	0.0	0.721	0.414	0.547	0.319	2.537	0.357	0.343	0.0	0.584
GLS	O94925	True	GLSK_HUMAN	Glutamate_byGLS_and_SLC1A2	CPI-CS00BBBEE62	ENSG00000115419	0.0	0.0	0.0	0.0	0.0	0.063	0.03	0.011	0.0	0.025	0.0	0.0	0.0
GLS	O94925	True	GLSK_HUMAN	Glutamate_byGLS_and_SLC1A2	CPI-CS07BBA568D	ENSG00000115419	0.0	0.0	0.0	0.0	0.0	0.063	0.03	0.011	0.0	0.025	0.0	0.0	0.0
GLS	O94925	True	GLSK_HUMAN	Glutamate_byGLS_and_SLC1A2	CPI-CS056114BA1	ENSG00000115419	0.0	0.0	0.0	0.0	0.0	0.063	0.03	0.011	0.0	0.025	0.0	0.0	0.0
GLS	O94925	True	GLSK_HUMAN	Glutamate_byGLS_and_SLC1A2	CPI-CS034026D0F	ENSG00000115419	0.0	0.0	0.0	0.0	0.0	0.063	0.03	0.011	0.0	0.025	0.0	0.0	0.0
GLS	O94925	True	GLSK_HUMAN	Glutamate_byGLS_and_SLC1A2	CPI-CC0924D1237	ENSG00000115419	0.0	0.0	0.0	0.0	0.0	0.063	0.03	0.011	0.0	0.025	0.0	0.0	0.0
GLS	O94925	True	GLSK_HUMAN	Glutamate_byGLS_and_SLC1A2	CPI-CC0C78F642C	ENSG00000115419	0.0	0.0	0.0	0.0	0.0	0.063	0.03	0.011	0.0	0.025	0.0	0.0	0.0
GLS	O94925	True	GLSK_HUMAN	Glutamate_byGLS_and_SLC1A2	CPI-CS0B15FCB8B	ENSG00000115419	0.0	0.0	0.0	0.0	0.0	0.063	0.03	0.011	0.0	0.025	0.0	0.0	0.0
GLS	O94925	True	GLSK_HUMAN	Glutamate_byGLS_and_SLC1A2	CPI-CC0D02A5FE5	ENSG00000115419	0.0	0.0	0.0	0.0	0.0	0.063	0.03	0.011	0.0	0.025	0.0	0.0	0.0
GLS	O94925	True	GLSK_HUMAN	Glutamate_byGLS_and_SLC1A2	CPI-CC033AC2E73	ENSG00000115419	0.0	0.0	0.0	0.0	0.0	0.063	0.03	0.011	0.0	0.025	0.0	0.0	0.0
GLS	O94925	True	GLSK_HUMAN	Glutamate_byGLS_and_SLC1A2	CPI-CS0A00FD94B	ENSG00000115419	0.0	0.0	0.0	0.0	0.0	0.063	0.03	0.011	0.0	0.025	0.0	0.0	0.0
GLS	O94925	True	GLSK_HUMAN	Glutamate_byGLS_and_SLC1A2	CPI-CC0CA804C89	ENSG00000115419	0.0	0.0	0.0	0.0	0.0	0.063	0.03	0.011	0.0	0.025	0.0	0.0	0.0
GLS	O94925	True	GLSK_HUMAN	Glutamate_byGLS_and_SLC1A2	CPI-CC03E04AA64	ENSG00000115419	0.0	0.0	0.0	0.0	0.0	0.063	0.03	0.011	0.0	0.025	0.0	0.0	0.0
GLS	O94925	True	GLSK_HUMAN	Glutamate_byGLS_and_SLC1A2	CPI-CC0AC4592F2	ENSG00000115419	0.0	0.0	0.0	0.0	0.0	0.063	0.03	0.011	0.0	0.025	0.0	0.0	0.0
GLS	O94925	True	GLSK_HUMAN	Glutamate_byGLS_and_SLC1A2	CPI-CC0DCE246DF	ENSG00000115419	0.0	0.0	0.0	0.0	0.0	0.063	0.03	0.011	0.0	0.025	0.0	0.0	0.0
GLS	O94925	True	GLSK_HUMAN	Glutamate_byGLS_and_SLC1A2	CPI-CC0222B6286	ENSG00000115419	0.0	0.0	0.0	0.0	0.0	0.063	0.03	0.011	0.0	0.025	0.0	0.0	0.0
GLS	O94925	True	GLSK_HUMAN	Glutamate_byGLS_and_SLC1A2	CPI-CC0DD99C42B	ENSG00000115419	0.0	0.0	0.0	0.0	0.0	0.063	0.03	0.011	0.0	0.025	0.0	0.0	0.0
GLS	O94925	True	GLSK_HUMAN	Glutamate_byGLS_and_SLC1A2	CPI-CS03F7F264A	ENSG00000115419	0.0	0.0	0.0	0.0	0.0	0.063	0.03	0.011	0.0	0.025	0.0	0.0	0.0
GLS	O94925	True	GLSK_HUMAN	Glutamate_byGLS_and_SLC1A2	CPI-CS08C7956BD	ENSG00000115419	0.0	0.0	0.0	0.0	0.0	0.063	0.03	0.011	0.0	0.025	0.0	0.0	0.0
GLS	O94925	True	GLSK_HUMAN	Glutamate_byGLS_and_SLC1A2	CPI-CS0444827FD	ENSG00000115419	0.0	0.0	0.0	0.0	0.0	0.063	0.03	0.011	0.0	0.025	0.0	0.0	0.0
GLS	O94925	True	GLSK_HUMAN	Glutamate_byGLS_and_SLC1A2	CPI-CS0FA9C25E9	ENSG00000115419	0.0	0.0	0.0	0.0	0.0	0.063	0.03	0.011	0.0	0.025	0.0	0.0	0.0
GLS	O94925	True	GLSK_HUMAN	Glutamate_byGLS_and_SLC1A2	CPI-CS04A0AEE4C	ENSG00000115419	0.0	0.0	0.0	0.0	0.0	0.063	0.03	0.011	0.0	0.025	0.0	0.0	0.0
GLS	O94925	True	GLSK_HUMAN	Glutamate_byGLS_and_SLC1A2	CPI-CS0B90BEB16	ENSG00000115419	0.0	0.0	0.0	0.0	0.0	0.063	0.03	0.011	0.0	0.025	0.0	0.0	0.0
GLS	O94925	True	GLSK_HUMAN	Glutamate_byGLS_and_SLC1A2	CPI-CS007136501	ENSG00000115419	0.0	0.0	0.0	0.0	0.0	0.063	0.03	0.011	0.0	0.025	0.0	0.0	0.0
GLS	O94925	True	GLSK_HUMAN	Glutamate_byGLS_and_SLC1A2	CPI-CS0B9E5E3DB	ENSG00000115419	0.0	0.0	0.0	0.0	0.0	0.063	0.03	0.011	0.0	0.025	0.0	0.0	0.0
GLS	O94925	True	GLSK_HUMAN	Glutamate_byGLS_and_SLC1A3	CPI-CS0E765613E	ENSG00000115419	0.386	0.0	2.779	0.0	0.0	0.605	0.412	0.203	1.643	0.614	0.316	0.0	0.0
GLS	O94925	True	GLSK_HUMAN	Glutamate_byGLS_and_SLC1A3	CPI-CS0692512DE	ENSG00000115419	0.386	0.0	2.779	0.0	0.0	0.605	0.412	0.203	1.643	0.614	0.316	0.0	0.0
GLS	O94925	True	GLSK_HUMAN	Glutamate_byGLS_and_SLC1A3	CPI-CS04BFC66DA	ENSG00000115419	0.386	0.0	2.779	0.0	0.0	0.605	0.412	0.203	1.643	0.614	0.316	0.0	0.0
GLS	O94925	True	GLSK_HUMAN	Glutamate_byGLS_and_SLC1A3	CPI-CS04473CE2B	ENSG00000115419	0.386	0.0	2.779	0.0	0.0	0.605	0.412	0.203	1.643	0.614	0.316	0.0	0.0
GLS	O94925	True	GLSK_HUMAN	Glutamate_byGLS_and_SLC1A3	CPI-CC0918CCE56	ENSG00000115419	0.386	0.0	2.779	0.0	0.0	0.605	0.412	0.203	1.643	0.614	0.316	0.0	0.0
GLS	O94925	True	GLSK_HUMAN	Glutamate_byGLS_and_SLC1A3	CPI-CC02BF19DCF	ENSG00000115419	0.386	0.0	2.779	0.0	0.0	0.605	0.412	0.203	1.643	0.614	0.316	0.0	0.0
GLS	O94925	True	GLSK_HUMAN	Glutamate_byGLS_and_SLC1A3	CPI-CS037F4EF32	ENSG00000115419	0.386	0.0	2.779	0.0	0.0	0.605	0.412	0.203	1.643	0.614	0.316	0.0	0.0
GLS	O94925	True	GLSK_HUMAN	Glutamate_byGLS_and_SLC1A3	CPI-CC0063E25BD	ENSG00000115419	0.386	0.0	2.779	0.0	0.0	0.605	0.412	0.203	1.643	0.614	0.316	0.0	0.0
GLS	O94925	True	GLSK_HUMAN	Glutamate_byGLS_and_SLC1A3	CPI-CC0E60351FF	ENSG00000115419	0.386	0.0	2.779	0.0	0.0	0.605	0.412	0.203	1.643	0.614	0.316	0.0	0.0
GLS	O94925	True	GLSK_HUMAN	Glutamate_byGLS_and_SLC1A3	CPI-CS0EB60A2B2	ENSG00000115419	0.386	0.0	2.779	0.0	0.0	0.605	0.412	0.203	1.643	0.614	0.316	0.0	0.0
GLS	O94925	True	GLSK_HUMAN	Glutamate_byGLS_and_SLC1A3	CPI-CC049F2ABCF	ENSG00000115419	0.386	0.0	2.779	0.0	0.0	0.605	0.412	0.203	1.643	0.614	0.316	0.0	0.0
GLS	O94925	True	GLSK_HUMAN	Glutamate_byGLS_and_SLC1A3	CPI-CC0CB231C91	ENSG00000115419	0.386	0.0	2.779	0.0	0.0	0.605	0.412	0.203	1.643	0.614	0.316	0.0	0.0
GLS	O94925	True	GLSK_HUMAN	Glutamate_byGLS_and_SLC1A3	CPI-CC06CC71FC3	ENSG00000115419	0.386	0.0	2.779	0.0	0.0	0.605	0.412	0.203	1.643	0.614	0.316	0.0	0.0
GLS	O94925	True	GLSK_HUMAN	Glutamate_byGLS_and_SLC1A3	CPI-CC0E366FBD5	ENSG00000115419	0.386	0.0	2.779	0.0	0.0	0.605	0.412	0.203	1.643	0.614	0.316	0.0	0.0
GLS	O94925	True	GLSK_HUMAN	Glutamate_byGLS_and_SLC1A3	CPI-CC036772033	ENSG00000115419	0.386	0.0	2.779	0.0	0.0	0.605	0.412	0.203	1.643	0.614	0.316	0.0	0.0
GLS	O94925	True	GLSK_HUMAN	Glutamate_byGLS_and_SLC1A3	CPI-CC016C39E1C	ENSG00000115419	0.386	0.0	2.779	0.0	0.0	0.605	0.412	0.203	1.643	0.614	0.316	0.0	0.0
GLS	O94925	True	GLSK_HUMAN	Glutamate_byGLS_and_SLC1A3	CPI-CS06BDC8BFA	ENSG00000115419	0.386	0.0	2.779	0.0	0.0	0.605	0.412	0.203	1.643	0.614	0.316	0.0	0.0
GLS	O94925	True	GLSK_HUMAN	Glutamate_byGLS_and_SLC1A3	CPI-CS077A43ACD	ENSG00000115419	0.386	0.0	2.779	0.0	0.0	0.605	0.412	0.203	1.643	0.614	0.316	0.0	0.0
GLS	O94925	True	GLSK_HUMAN	Glutamate_byGLS_and_SLC1A3	CPI-CS0D33309E7	ENSG00000115419	0.386	0.0	2.779	0.0	0.0	0.605	0.412	0.203	1.643	0.614	0.316	0.0	0.0
GLS	O94925	True	GLSK_HUMAN	Glutamate_byGLS_and_SLC1A3	CPI-CS071698505	ENSG00000115419	0.386	0.0	2.779	0.0	0.0	0.605	0.412	0.203	1.643	0.614	0.316	0.0	0.0
GLS	O94925	True	GLSK_HUMAN	Glutamate_byGLS_and_SLC1A3	CPI-CS0305D24F6	ENSG00000115419	0.386	0.0	2.779	0.0	0.0	0.605	0.412	0.203	1.643	0.614	0.316	0.0	0.0
GLS	O94925	True	GLSK_HUMAN	Glutamate_byGLS_and_SLC1A3	CPI-CS002D05AD7	ENSG00000115419	0.386	0.0	2.779	0.0	0.0	0.605	0.412	0.203	1.643	0.614	0.316	0.0	0.0
GLS	O94925	True	GLSK_HUMAN	Glutamate_byGLS_and_SLC1A3	CPI-CS09F74FD39	ENSG00000115419	0.386	0.0	2.779	0.0	0.0	0.605	0.412	0.203	1.643	0.614	0.316	0.0	0.0
GLS	O94925	True	GLSK_HUMAN	Glutamate_byGLS_and_SLC1A3	CPI-CS017089111	ENSG00000115419	0.386	0.0	2.779	0.0	0.0	0.605	0.412	0.203	1.643	0.614	0.316	0.0	0.0
GLS	O94925	True	GLSK_HUMAN	Glutamate_byGLS_and_SLC1A6	CPI-CS0D4790CB0	ENSG00000115419	1.068	0.0	0.0	0.0	0.0	0.489	0.249	0.233	0.0	0.081	0.215	0.0	0.842
GLS	O94925	True	GLSK_HUMAN	Glutamate_byGLS_and_SLC1A6	CPI-CS068F11B5E	ENSG00000115419	1.068	0.0	0.0	0.0	0.0	0.489	0.249	0.233	0.0	0.081	0.215	0.0	0.842
GLS	O94925	True	GLSK_HUMAN	Glutamate_byGLS_and_SLC1A6	CPI-CS0BCE841D5	ENSG00000115419	1.068	0.0	0.0	0.0	0.0	0.489	0.249	0.233	0.0	0.081	0.215	0.0	0.842
GLS	O94925	True	GLSK_HUMAN	Glutamate_byGLS_and_SLC1A6	CPI-CS0603C3490	ENSG00000115419	1.068	0.0	0.0	0.0	0.0	0.489	0.249	0.233	0.0	0.081	0.215	0.0	0.842
GLS	O94925	True	GLSK_HUMAN	Glutamate_byGLS_and_SLC1A6	CPI-CC007D5C2B3	ENSG00000115419	1.068	0.0	0.0	0.0	0.0	0.489	0.249	0.233	0.0	0.081	0.215	0.0	0.842
GLS	O94925	True	GLSK_HUMAN	Glutamate_byGLS_and_SLC1A6	CPI-CC096C28605	ENSG00000115419	1.068	0.0	0.0	0.0	0.0	0.489	0.249	0.233	0.0	0.081	0.215	0.0	0.842
GLS	O94925	True	GLSK_HUMAN	Glutamate_byGLS_and_SLC1A6	CPI-CS0792FFF91	ENSG00000115419	1.068	0.0	0.0	0.0	0.0	0.489	0.249	0.233	0.0	0.081	0.215	0.0	0.842
GLS	O94925	True	GLSK_HUMAN	Glutamate_byGLS_and_SLC1A6	CPI-CC0BF385067	ENSG00000115419	1.068	0.0	0.0	0.0	0.0	0.489	0.249	0.233	0.0	0.081	0.215	0.0	0.842
GLS	O94925	True	GLSK_HUMAN	Glutamate_byGLS_and_SLC1A6	CPI-CC0DB5AB2C4	ENSG00000115419	1.068	0.0	0.0	0.0	0.0	0.489	0.249	0.233	0.0	0.081	0.215	0.0	0.842
GLS	O94925	True	GLSK_HUMAN	Glutamate_byGLS_and_SLC1A6	CPI-CS0827BB954	ENSG00000115419	1.068	0.0	0.0	0.0	0.0	0.489	0.249	0.233	0.0	0.081	0.215	0.0	0.842
GLS	O94925	True	GLSK_HUMAN	Glutamate_byGLS_and_SLC1A6	CPI-CC0C8B25F6D	ENSG00000115419	1.068	0.0	0.0	0.0	0.0	0.489	0.249	0.233	0.0	0.081	0.215	0.0	0.842
GLS	O94925	True	GLSK_HUMAN	Glutamate_byGLS_and_SLC1A6	CPI-CC0E5CBF38E	ENSG00000115419	1.068	0.0	0.0	0.0	0.0	0.489	0.249	0.233	0.0	0.081	0.215	0.0	0.842
GLS	O94925	True	GLSK_HUMAN	Glutamate_byGLS_and_SLC1A6	CPI-CC06FC18E3A	ENSG00000115419	1.068	0.0	0.0	0.0	0.0	0.489	0.249	0.233	0.0	0.081	0.215	0.0	0.842
GLS	O94925	True	GLSK_HUMAN	Glutamate_byGLS_and_SLC1A6	CPI-CC0664821F8	ENSG00000115419	1.068	0.0	0.0	0.0	0.0	0.489	0.249	0.233	0.0	0.081	0.215	0.0	0.842
GLS	O94925	True	GLSK_HUMAN	Glutamate_byGLS_and_SLC1A6	CPI-CC05B3DB330	ENSG00000115419	1.068	0.0	0.0	0.0	0.0	0.489	0.249	0.233	0.0	0.081	0.215	0.0	0.842
GLS	O94925	True	GLSK_HUMAN	Glutamate_byGLS_and_SLC1A6	CPI-CC002EFE61E	ENSG00000115419	1.068	0.0	0.0	0.0	0.0	0.489	0.249	0.233	0.0	0.081	0.215	0.0	0.842
GLS	O94925	True	GLSK_HUMAN	Glutamate_byGLS_and_SLC1A6	CPI-CS052714C89	ENSG00000115419	1.068	0.0	0.0	0.0	0.0	0.489	0.249	0.233	0.0	0.081	0.215	0.0	0.842
GLS	O94925	True	GLSK_HUMAN	Glutamate_byGLS_and_SLC1A6	CPI-CS0CD4875F8	ENSG00000115419	1.068	0.0	0.0	0.0	0.0	0.489	0.249	0.233	0.0	0.081	0.215	0.0	0.842
GLS	O94925	True	GLSK_HUMAN	Glutamate_byGLS_and_SLC1A6	CPI-CS0C43745D6	ENSG00000115419	1.068	0.0	0.0	0.0	0.0	0.489	0.249	0.233	0.0	0.081	0.215	0.0	0.842
GLS	O94925	True	GLSK_HUMAN	Glutamate_byGLS_and_SLC1A6	CPI-CS07AF8702D	ENSG00000115419	1.068	0.0	0.0	0.0	0.0	0.489	0.249	0.233	0.0	0.081	0.215	0.0	0.842
GLS	O94925	True	GLSK_HUMAN	Glutamate_byGLS_and_SLC1A6	CPI-CS0A5376E7A	ENSG00000115419	1.068	0.0	0.0	0.0	0.0	0.489	0.249	0.233	0.0	0.081	0.215	0.0	0.842
GLS	O94925	True	GLSK_HUMAN	Glutamate_byGLS_and_SLC1A6	CPI-CS020F306DA	ENSG00000115419	1.068	0.0	0.0	0.0	0.0	0.489	0.249	0.233	0.0	0.081	0.215	0.0	0.842
GLS	O94925	True	GLSK_HUMAN	Glutamate_byGLS_and_SLC1A6	CPI-CS07EF8D9C2	ENSG00000115419	1.068	0.0	0.0	0.0	0.0	0.489	0.249	0.233	0.0	0.081	0.215	0.0	0.842
GLS	O94925	True	GLSK_HUMAN	Glutamate_byGLS_and_SLC1A6	CPI-CS08910752E	ENSG00000115419	1.068	0.0	0.0	0.0	0.0	0.489	0.249	0.233	0.0	0.081	0.215	0.0	0.842
GLS	O94925	True	GLSK_HUMAN	Glutamate_byGLS_and_SLC1A7	CPI-CS033CD7688	ENSG00000115419	0.028	0.0	0.0	0.0	0.0	0.191	0.155	0.0	0.0	0.024	0.03	0.0	0.0
GLS	O94925	True	GLSK_HUMAN	Glutamate_byGLS_and_SLC1A7	CPI-CS0785280EB	ENSG00000115419	0.028	0.0	0.0	0.0	0.0	0.191	0.155	0.0	0.0	0.024	0.03	0.0	0.0
GLS	O94925	True	GLSK_HUMAN	Glutamate_byGLS_and_SLC1A7	CPI-CS03DC69BFC	ENSG00000115419	0.028	0.0	0.0	0.0	0.0	0.191	0.155	0.0	0.0	0.024	0.03	0.0	0.0
GLS	O94925	True	GLSK_HUMAN	Glutamate_byGLS_and_SLC1A7	CPI-CS025FBADF2	ENSG00000115419	0.028	0.0	0.0	0.0	0.0	0.191	0.155	0.0	0.0	0.024	0.03	0.0	0.0
GLS	O94925	True	GLSK_HUMAN	Glutamate_byGLS_and_SLC1A7	CPI-CC0A742EB85	ENSG00000115419	0.028	0.0	0.0	0.0	0.0	0.191	0.155	0.0	0.0	0.024	0.03	0.0	0.0
GLS	O94925	True	GLSK_HUMAN	Glutamate_byGLS_and_SLC1A7	CPI-CC0BADC1C23	ENSG00000115419	0.028	0.0	0.0	0.0	0.0	0.191	0.155	0.0	0.0	0.024	0.03	0.0	0.0
GLS	O94925	True	GLSK_HUMAN	Glutamate_byGLS_and_SLC1A7	CPI-CS0132B4C1D	ENSG00000115419	0.028	0.0	0.0	0.0	0.0	0.191	0.155	0.0	0.0	0.024	0.03	0.0	0.0
GLS	O94925	True	GLSK_HUMAN	Glutamate_byGLS_and_SLC1A7	CPI-CC0E5063BA7	ENSG00000115419	0.028	0.0	0.0	0.0	0.0	0.191	0.155	0.0	0.0	0.024	0.03	0.0	0.0
GLS	O94925	True	GLSK_HUMAN	Glutamate_byGLS_and_SLC1A7	CPI-CC0E7F3E3CE	ENSG00000115419	0.028	0.0	0.0	0.0	0.0	0.191	0.155	0.0	0.0	0.024	0.03	0.0	0.0
GLS	O94925	True	GLSK_HUMAN	Glutamate_byGLS_and_SLC1A7	CPI-CS0A0633E77	ENSG00000115419	0.028	0.0	0.0	0.0	0.0	0.191	0.155	0.0	0.0	0.024	0.03	0.0	0.0
GLS	O94925	True	GLSK_HUMAN	Glutamate_byGLS_and_SLC1A7	CPI-CC02AA64371	ENSG00000115419	0.028	0.0	0.0	0.0	0.0	0.191	0.155	0.0	0.0	0.024	0.03	0.0	0.0
GLS	O94925	True	GLSK_HUMAN	Glutamate_byGLS_and_SLC1A7	CPI-CC0D9EE71E7	ENSG00000115419	0.028	0.0	0.0	0.0	0.0	0.191	0.155	0.0	0.0	0.024	0.03	0.0	0.0
GLS	O94925	True	GLSK_HUMAN	Glutamate_byGLS_and_SLC1A7	CPI-CC095C752D3	ENSG00000115419	0.028	0.0	0.0	0.0	0.0	0.191	0.155	0.0	0.0	0.024	0.03	0.0	0.0
GLS	O94925	True	GLSK_HUMAN	Glutamate_byGLS_and_SLC1A7	CPI-CC02CD61933	ENSG00000115419	0.028	0.0	0.0	0.0	0.0	0.191	0.155	0.0	0.0	0.024	0.03	0.0	0.0
GLS	O94925	True	GLSK_HUMAN	Glutamate_byGLS_and_SLC1A7	CPI-CC0AD6F0571	ENSG00000115419	0.028	0.0	0.0	0.0	0.0	0.191	0.155	0.0	0.0	0.024	0.03	0.0	0.0
GLS	O94925	True	GLSK_HUMAN	Glutamate_byGLS_and_SLC1A7	CPI-CC054692E80	ENSG00000115419	0.028	0.0	0.0	0.0	0.0	0.191	0.155	0.0	0.0	0.024	0.03	0.0	0.0
GLS	O94925	True	GLSK_HUMAN	Glutamate_byGLS_and_SLC1A7	CPI-CS0F62789CF	ENSG00000115419	0.028	0.0	0.0	0.0	0.0	0.191	0.155	0.0	0.0	0.024	0.03	0.0	0.0
GLS	O94925	True	GLSK_HUMAN	Glutamate_byGLS_and_SLC1A7	CPI-CS0CA04CA30	ENSG00000115419	0.028	0.0	0.0	0.0	0.0	0.191	0.155	0.0	0.0	0.024	0.03	0.0	0.0
GLS	O94925	True	GLSK_HUMAN	Glutamate_byGLS_and_SLC1A7	CPI-CS0D67AEEF8	ENSG00000115419	0.028	0.0	0.0	0.0	0.0	0.191	0.155	0.0	0.0	0.024	0.03	0.0	0.0
GLS	O94925	True	GLSK_HUMAN	Glutamate_byGLS_and_SLC1A7	CPI-CS0EF654316	ENSG00000115419	0.028	0.0	0.0	0.0	0.0	0.191	0.155	0.0	0.0	0.024	0.03	0.0	0.0
GLS	O94925	True	GLSK_HUMAN	Glutamate_byGLS_and_SLC1A7	CPI-CS002ECD5B1	ENSG00000115419	0.028	0.0	0.0	0.0	0.0	0.191	0.155	0.0	0.0	0.024	0.03	0.0	0.0
GLS	O94925	True	GLSK_HUMAN	Glutamate_byGLS_and_SLC1A7	CPI-CS070154D3B	ENSG00000115419	0.028	0.0	0.0	0.0	0.0	0.191	0.155	0.0	0.0	0.024	0.03	0.0	0.0
GLS	O94925	True	GLSK_HUMAN	Glutamate_byGLS_and_SLC1A7	CPI-CS0F4C33641	ENSG00000115419	0.028	0.0	0.0	0.0	0.0	0.191	0.155	0.0	0.0	0.024	0.03	0.0	0.0
GLS	O94925	True	GLSK_HUMAN	Glutamate_byGLS_and_SLC1A7	CPI-CS0279E4E92	ENSG00000115419	0.028	0.0	0.0	0.0	0.0	0.191	0.155	0.0	0.0	0.024	0.03	0.0	0.0
SLC17A8	Q8NDX2	True	VGLU3_HUMAN	Glutamate_byGLS_and_SLC17A8	CPI-CS0A7A0DFA4	ENSG00000179520	0.0	0.0	0.0	0.0	0.0	0.0	0.009	0.016	0.0	0.026	0.064	0.0	0.0
SLC17A8	Q8NDX2	True	VGLU3_HUMAN	Glutamate_byGLS_and_SLC17A8	CPI-CS0CC66DA88	ENSG00000179520	0.0	0.0	0.0	0.0	0.0	0.0	0.009	0.016	0.0	0.026	0.064	0.0	0.0
SLC17A8	Q8NDX2	True	VGLU3_HUMAN	Glutamate_byGLS_and_SLC17A8	CPI-CS01E787EA3	ENSG00000179520	0.0	0.0	0.0	0.0	0.0	0.0	0.009	0.016	0.0	0.026	0.064	0.0	0.0
SLC17A8	Q8NDX2	True	VGLU3_HUMAN	Glutamate_byGLS_and_SLC17A8	CPI-CS0EE79A115	ENSG00000179520	0.0	0.0	0.0	0.0	0.0	0.0	0.009	0.016	0.0	0.026	0.064	0.0	0.0
SLC17A8	Q8NDX2	True	VGLU3_HUMAN	Glutamate_byGLS_and_SLC17A8	CPI-CC0AF0BFF2F	ENSG00000179520	0.0	0.0	0.0	0.0	0.0	0.0	0.009	0.016	0.0	0.026	0.064	0.0	0.0
SLC17A8	Q8NDX2	True	VGLU3_HUMAN	Glutamate_byGLS_and_SLC17A8	CPI-CC0CF47E58F	ENSG00000179520	0.0	0.0	0.0	0.0	0.0	0.0	0.009	0.016	0.0	0.026	0.064	0.0	0.0
SLC17A8	Q8NDX2	True	VGLU3_HUMAN	Glutamate_byGLS_and_SLC17A8	CPI-CS0F1EA3405	ENSG00000179520	0.0	0.0	0.0	0.0	0.0	0.0	0.009	0.016	0.0	0.026	0.064	0.0	0.0
SLC17A8	Q8NDX2	True	VGLU3_HUMAN	Glutamate_byGLS_and_SLC17A8	CPI-CC01959C6DB	ENSG00000179520	0.0	0.0	0.0	0.0	0.0	0.0	0.009	0.016	0.0	0.026	0.064	0.0	0.0
SLC17A8	Q8NDX2	True	VGLU3_HUMAN	Glutamate_byGLS_and_SLC17A8	CPI-CC01ABAB207	ENSG00000179520	0.0	0.0	0.0	0.0	0.0	0.0	0.009	0.016	0.0	0.026	0.064	0.0	0.0
SLC17A8	Q8NDX2	True	VGLU3_HUMAN	Glutamate_byGLS_and_SLC17A8	CPI-CS0CA393163	ENSG00000179520	0.0	0.0	0.0	0.0	0.0	0.0	0.009	0.016	0.0	0.026	0.064	0.0	0.0
SLC17A8	Q8NDX2	True	VGLU3_HUMAN	Glutamate_byGLS_and_SLC17A8	CPI-CC08139357E	ENSG00000179520	0.0	0.0	0.0	0.0	0.0	0.0	0.009	0.016	0.0	0.026	0.064	0.0	0.0
SLC17A8	Q8NDX2	True	VGLU3_HUMAN	Glutamate_byGLS_and_SLC17A8	CPI-CC04069CB35	ENSG00000179520	0.0	0.0	0.0	0.0	0.0	0.0	0.009	0.016	0.0	0.026	0.064	0.0	0.0
SLC17A8	Q8NDX2	True	VGLU3_HUMAN	Glutamate_byGLS_and_SLC17A8	CPI-CC0859442EA	ENSG00000179520	0.0	0.0	0.0	0.0	0.0	0.0	0.009	0.016	0.0	0.026	0.064	0.0	0.0
SLC17A8	Q8NDX2	True	VGLU3_HUMAN	Glutamate_byGLS_and_SLC17A8	CPI-CC014C4FF5F	ENSG00000179520	0.0	0.0	0.0	0.0	0.0	0.0	0.009	0.016	0.0	0.026	0.064	0.0	0.0
SLC17A8	Q8NDX2	True	VGLU3_HUMAN	Glutamate_byGLS_and_SLC17A8	CPI-CC07BE1B308	ENSG00000179520	0.0	0.0	0.0	0.0	0.0	0.0	0.009	0.016	0.0	0.026	0.064	0.0	0.0
SLC17A8	Q8NDX2	True	VGLU3_HUMAN	Glutamate_byGLS_and_SLC17A8	CPI-CC00FE16546	ENSG00000179520	0.0	0.0	0.0	0.0	0.0	0.0	0.009	0.016	0.0	0.026	0.064	0.0	0.0
SLC17A8	Q8NDX2	True	VGLU3_HUMAN	Glutamate_byGLS_and_SLC17A8	CPI-CS0A5982069	ENSG00000179520	0.0	0.0	0.0	0.0	0.0	0.0	0.009	0.016	0.0	0.026	0.064	0.0	0.0
SLC17A8	Q8NDX2	True	VGLU3_HUMAN	Glutamate_byGLS_and_SLC17A8	CPI-CS00F7ADF6B	ENSG00000179520	0.0	0.0	0.0	0.0	0.0	0.0	0.009	0.016	0.0	0.026	0.064	0.0	0.0
SLC17A8	Q8NDX2	True	VGLU3_HUMAN	Glutamate_byGLS_and_SLC17A8	CPI-CS01EA6FC47	ENSG00000179520	0.0	0.0	0.0	0.0	0.0	0.0	0.009	0.016	0.0	0.026	0.064	0.0	0.0
SLC17A8	Q8NDX2	True	VGLU3_HUMAN	Glutamate_byGLS_and_SLC17A8	CPI-CS03479D25E	ENSG00000179520	0.0	0.0	0.0	0.0	0.0	0.0	0.009	0.016	0.0	0.026	0.064	0.0	0.0
SLC17A8	Q8NDX2	True	VGLU3_HUMAN	Glutamate_byGLS_and_SLC17A8	CPI-CS094459C68	ENSG00000179520	0.0	0.0	0.0	0.0	0.0	0.0	0.009	0.016	0.0	0.026	0.064	0.0	0.0
SLC17A8	Q8NDX2	True	VGLU3_HUMAN	Glutamate_byGLS_and_SLC17A8	CPI-CS07B0A120C	ENSG00000179520	0.0	0.0	0.0	0.0	0.0	0.0	0.009	0.016	0.0	0.026	0.064	0.0	0.0
SLC17A8	Q8NDX2	True	VGLU3_HUMAN	Glutamate_byGLS_and_SLC17A8	CPI-CS0CDD9F86D	ENSG00000179520	0.0	0.0	0.0	0.0	0.0	0.0	0.009	0.016	0.0	0.026	0.064	0.0	0.0
SLC17A8	Q8NDX2	True	VGLU3_HUMAN	Glutamate_byGLS_and_SLC17A8	CPI-CS008F12179	ENSG00000179520	0.0	0.0	0.0	0.0	0.0	0.0	0.009	0.016	0.0	0.026	0.064	0.0	0.0
SLC17A8	Q8NDX2	True	VGLU3_HUMAN	Glutamate_byGLS2_and_SLC17A8	CPI-CS037E61225	ENSG00000179520	0.0	0.0	0.0	0.0	0.0	0.0	0.009	0.016	0.0	0.0	0.0	0.0	0.0
SLC17A8	Q8NDX2	True	VGLU3_HUMAN	Glutamate_byGLS2_and_SLC17A8	CPI-CS071E7684F	ENSG00000179520	0.0	0.0	0.0	0.0	0.0	0.0	0.009	0.016	0.0	0.0	0.0	0.0	0.0
SLC17A8	Q8NDX2	True	VGLU3_HUMAN	Glutamate_byGLS2_and_SLC17A8	CPI-CS07CDBB858	ENSG00000179520	0.0	0.0	0.0	0.0	0.0	0.0	0.009	0.016	0.0	0.0	0.0	0.0	0.0
SLC17A8	Q8NDX2	True	VGLU3_HUMAN	Glutamate_byGLS2_and_SLC17A8	CPI-CS00271E4F9	ENSG00000179520	0.0	0.0	0.0	0.0	0.0	0.0	0.009	0.016	0.0	0.0	0.0	0.0	0.0
SLC17A8	Q8NDX2	True	VGLU3_HUMAN	Glutamate_byGLS2_and_SLC17A8	CPI-CC01ABA8B9E	ENSG00000179520	0.0	0.0	0.0	0.0	0.0	0.0	0.009	0.016	0.0	0.0	0.0	0.0	0.0
SLC17A8	Q8NDX2	True	VGLU3_HUMAN	Glutamate_byGLS2_and_SLC17A8	CPI-CC0212DA3AE	ENSG00000179520	0.0	0.0	0.0	0.0	0.0	0.0	0.009	0.016	0.0	0.0	0.0	0.0	0.0
SLC17A8	Q8NDX2	True	VGLU3_HUMAN	Glutamate_byGLS2_and_SLC17A8	CPI-CS0C7259F7C	ENSG00000179520	0.0	0.0	0.0	0.0	0.0	0.0	0.009	0.016	0.0	0.0	0.0	0.0	0.0
SLC17A8	Q8NDX2	True	VGLU3_HUMAN	Glutamate_byGLS2_and_SLC17A8	CPI-CC02F47F87C	ENSG00000179520	0.0	0.0	0.0	0.0	0.0	0.0	0.009	0.016	0.0	0.0	0.0	0.0	0.0
SLC17A8	Q8NDX2	True	VGLU3_HUMAN	Glutamate_byGLS2_and_SLC17A8	CPI-CC0D4DB34E9	ENSG00000179520	0.0	0.0	0.0	0.0	0.0	0.0	0.009	0.016	0.0	0.0	0.0	0.0	0.0
SLC17A8	Q8NDX2	True	VGLU3_HUMAN	Glutamate_byGLS2_and_SLC17A8	CPI-CS0AB128395	ENSG00000179520	0.0	0.0	0.0	0.0	0.0	0.0	0.009	0.016	0.0	0.0	0.0	0.0	0.0
SLC17A8	Q8NDX2	True	VGLU3_HUMAN	Glutamate_byGLS2_and_SLC17A8	CPI-CC0E019A0C0	ENSG00000179520	0.0	0.0	0.0	0.0	0.0	0.0	0.009	0.016	0.0	0.0	0.0	0.0	0.0
SLC17A8	Q8NDX2	True	VGLU3_HUMAN	Glutamate_byGLS2_and_SLC17A8	CPI-CC08537FF5B	ENSG00000179520	0.0	0.0	0.0	0.0	0.0	0.0	0.009	0.016	0.0	0.0	0.0	0.0	0.0
SLC17A8	Q8NDX2	True	VGLU3_HUMAN	Glutamate_byGLS2_and_SLC17A8	CPI-CC033072405	ENSG00000179520	0.0	0.0	0.0	0.0	0.0	0.0	0.009	0.016	0.0	0.0	0.0	0.0	0.0
SLC17A8	Q8NDX2	True	VGLU3_HUMAN	Glutamate_byGLS2_and_SLC17A8	CPI-CC084ABBDE8	ENSG00000179520	0.0	0.0	0.0	0.0	0.0	0.0	0.009	0.016	0.0	0.0	0.0	0.0	0.0
SLC17A8	Q8NDX2	True	VGLU3_HUMAN	Glutamate_byGLS2_and_SLC17A8	CPI-CC00A4CC26C	ENSG00000179520	0.0	0.0	0.0	0.0	0.0	0.0	0.009	0.016	0.0	0.0	0.0	0.0	0.0
SLC17A8	Q8NDX2	True	VGLU3_HUMAN	Glutamate_byGLS2_and_SLC17A8	CPI-CC02D7E1CD1	ENSG00000179520	0.0	0.0	0.0	0.0	0.0	0.0	0.009	0.016	0.0	0.0	0.0	0.0	0.0
SLC17A8	Q8NDX2	True	VGLU3_HUMAN	Glutamate_byGLS2_and_SLC17A8	CPI-CS0416CB0F5	ENSG00000179520	0.0	0.0	0.0	0.0	0.0	0.0	0.009	0.016	0.0	0.0	0.0	0.0	0.0
SLC17A8	Q8NDX2	True	VGLU3_HUMAN	Glutamate_byGLS2_and_SLC17A8	CPI-CS090CDDA91	ENSG00000179520	0.0	0.0	0.0	0.0	0.0	0.0	0.009	0.016	0.0	0.0	0.0	0.0	0.0
SLC17A8	Q8NDX2	True	VGLU3_HUMAN	Glutamate_byGLS2_and_SLC17A8	CPI-CS0A5B00FEC	ENSG00000179520	0.0	0.0	0.0	0.0	0.0	0.0	0.009	0.016	0.0	0.0	0.0	0.0	0.0
SLC17A8	Q8NDX2	True	VGLU3_HUMAN	Glutamate_byGLS2_and_SLC17A8	CPI-CS00323BD9A	ENSG00000179520	0.0	0.0	0.0	0.0	0.0	0.0	0.009	0.016	0.0	0.0	0.0	0.0	0.0
SLC17A8	Q8NDX2	True	VGLU3_HUMAN	Glutamate_byGLS2_and_SLC17A8	CPI-CS0A5C5F9DF	ENSG00000179520	0.0	0.0	0.0	0.0	0.0	0.0	0.009	0.016	0.0	0.0	0.0	0.0	0.0
SLC17A8	Q8NDX2	True	VGLU3_HUMAN	Glutamate_byGLS2_and_SLC17A8	CPI-CS0B8F51188	ENSG00000179520	0.0	0.0	0.0	0.0	0.0	0.0	0.009	0.016	0.0	0.0	0.0	0.0	0.0
SLC17A8	Q8NDX2	True	VGLU3_HUMAN	Glutamate_byGLS2_and_SLC17A8	CPI-CS00B734C46	ENSG00000179520	0.0	0.0	0.0	0.0	0.0	0.0	0.009	0.016	0.0	0.0	0.0	0.0	0.0
SLC17A8	Q8NDX2	True	VGLU3_HUMAN	Glutamate_byGLS2_and_SLC17A8	CPI-CS01BC2C4FF	ENSG00000179520	0.0	0.0	0.0	0.0	0.0	0.0	0.009	0.016	0.0	0.0	0.0	0.0	0.0
SLC1A1	P43005	True	EAA3_HUMAN	Glutamate_byGLS_and_SLC1A1	CPI-CS0D893EB03	ENSG00000106688	0.596	0.0	0.0	0.0	0.721	0.414	0.547	0.319	2.537	0.357	0.343	0.0	0.584
SLC1A1	P43005	True	EAA3_HUMAN	Glutamate_byGLS_and_SLC1A1	CPI-CS0921FDCC0	ENSG00000106688	0.596	0.0	0.0	0.0	0.721	0.414	0.547	0.319	2.537	0.357	0.343	0.0	0.584
SLC1A1	P43005	True	EAA3_HUMAN	Glutamate_byGLS_and_SLC1A1	CPI-CS0C53F30BC	ENSG00000106688	0.596	0.0	0.0	0.0	0.721	0.414	0.547	0.319	2.537	0.357	0.343	0.0	0.584
SLC1A1	P43005	True	EAA3_HUMAN	Glutamate_byGLS_and_SLC1A1	CPI-CS070ACE5CB	ENSG00000106688	0.596	0.0	0.0	0.0	0.721	0.414	0.547	0.319	2.537	0.357	0.343	0.0	0.584
SLC1A1	P43005	True	EAA3_HUMAN	Glutamate_byGLS_and_SLC1A1	CPI-CC08C4BCAED	ENSG00000106688	0.596	0.0	0.0	0.0	0.721	0.414	0.547	0.319	2.537	0.357	0.343	0.0	0.584
SLC1A1	P43005	True	EAA3_HUMAN	Glutamate_byGLS_and_SLC1A1	CPI-CC00F486A57	ENSG00000106688	0.596	0.0	0.0	0.0	0.721	0.414	0.547	0.319	2.537	0.357	0.343	0.0	0.584
SLC1A1	P43005	True	EAA3_HUMAN	Glutamate_byGLS_and_SLC1A1	CPI-CS07D0E4897	ENSG00000106688	0.596	0.0	0.0	0.0	0.721	0.414	0.547	0.319	2.537	0.357	0.343	0.0	0.584
SLC1A1	P43005	True	EAA3_HUMAN	Glutamate_byGLS_and_SLC1A1	CPI-CC052F5C918	ENSG00000106688	0.596	0.0	0.0	0.0	0.721	0.414	0.547	0.319	2.537	0.357	0.343	0.0	0.584
SLC1A1	P43005	True	EAA3_HUMAN	Glutamate_byGLS_and_SLC1A1	CPI-CC0EAD8AFBF	ENSG00000106688	0.596	0.0	0.0	0.0	0.721	0.414	0.547	0.319	2.537	0.357	0.343	0.0	0.584
SLC1A1	P43005	True	EAA3_HUMAN	Glutamate_byGLS_and_SLC1A1	CPI-CS044A80E08	ENSG00000106688	0.596	0.0	0.0	0.0	0.721	0.414	0.547	0.319	2.537	0.357	0.343	0.0	0.584
SLC1A1	P43005	True	EAA3_HUMAN	Glutamate_byGLS_and_SLC1A1	CPI-CC0B7463256	ENSG00000106688	0.596	0.0	0.0	0.0	0.721	0.414	0.547	0.319	2.537	0.357	0.343	0.0	0.584
SLC1A1	P43005	True	EAA3_HUMAN	Glutamate_byGLS_and_SLC1A1	CPI-CC0699D36D3	ENSG00000106688	0.596	0.0	0.0	0.0	0.721	0.414	0.547	0.319	2.537	0.357	0.343	0.0	0.584
SLC1A1	P43005	True	EAA3_HUMAN	Glutamate_byGLS_and_SLC1A1	CPI-CC0CE99AC11	ENSG00000106688	0.596	0.0	0.0	0.0	0.721	0.414	0.547	0.319	2.537	0.357	0.343	0.0	0.584
SLC1A1	P43005	True	EAA3_HUMAN	Glutamate_byGLS_and_SLC1A1	CPI-CC05708A400	ENSG00000106688	0.596	0.0	0.0	0.0	0.721	0.414	0.547	0.319	2.537	0.357	0.343	0.0	0.584
SLC1A1	P43005	True	EAA3_HUMAN	Glutamate_byGLS_and_SLC1A1	CPI-CC0FC2F01AB	ENSG00000106688	0.596	0.0	0.0	0.0	0.721	0.414	0.547	0.319	2.537	0.357	0.343	0.0	0.584
SLC1A1	P43005	True	EAA3_HUMAN	Glutamate_byGLS_and_SLC1A1	CPI-CC037A4383F	ENSG00000106688	0.596	0.0	0.0	0.0	0.721	0.414	0.547	0.319	2.537	0.357	0.343	0.0	0.584
SLC1A1	P43005	True	EAA3_HUMAN	Glutamate_byGLS_and_SLC1A1	CPI-CS059E38F49	ENSG00000106688	0.596	0.0	0.0	0.0	0.721	0.414	0.547	0.319	2.537	0.357	0.343	0.0	0.584
SLC1A1	P43005	True	EAA3_HUMAN	Glutamate_byGLS_and_SLC1A1	CPI-CS099892F99	ENSG00000106688	0.596	0.0	0.0	0.0	0.721	0.414	0.547	0.319	2.537	0.357	0.343	0.0	0.584
SLC1A1	P43005	True	EAA3_HUMAN	Glutamate_byGLS_and_SLC1A1	CPI-CS035E3DC49	ENSG00000106688	0.596	0.0	0.0	0.0	0.721	0.414	0.547	0.319	2.537	0.357	0.343	0.0	0.584
SLC1A1	P43005	True	EAA3_HUMAN	Glutamate_byGLS_and_SLC1A1	CPI-CS08648BDFD	ENSG00000106688	0.596	0.0	0.0	0.0	0.721	0.414	0.547	0.319	2.537	0.357	0.343	0.0	0.584
SLC1A1	P43005	True	EAA3_HUMAN	Glutamate_byGLS_and_SLC1A1	CPI-CS0EECB890E	ENSG00000106688	0.596	0.0	0.0	0.0	0.721	0.414	0.547	0.319	2.537	0.357	0.343	0.0	0.584
SLC1A1	P43005	True	EAA3_HUMAN	Glutamate_byGLS_and_SLC1A1	CPI-CS0A1A5DA91	ENSG00000106688	0.596	0.0	0.0	0.0	0.721	0.414	0.547	0.319	2.537	0.357	0.343	0.0	0.584
SLC1A1	P43005	True	EAA3_HUMAN	Glutamate_byGLS_and_SLC1A1	CPI-CS093EF3F47	ENSG00000106688	0.596	0.0	0.0	0.0	0.721	0.414	0.547	0.319	2.537	0.357	0.343	0.0	0.584
SLC1A1	P43005	True	EAA3_HUMAN	Glutamate_byGLS_and_SLC1A1	CPI-CS0BEF05FE2	ENSG00000106688	0.596	0.0	0.0	0.0	0.721	0.414	0.547	0.319	2.537	0.357	0.343	0.0	0.584
SLC1A1	P43005	True	EAA3_HUMAN	Glutamate_byGLS2_and_SLC1A1	CPI-CS0E5DBD27E	ENSG00000106688	0.276	0.0	0.0	0.0	0.0	0.057	0.074	0.065	0.0	0.0	0.0	0.0	0.205
SLC1A1	P43005	True	EAA3_HUMAN	Glutamate_byGLS2_and_SLC1A1	CPI-CS0899E9304	ENSG00000106688	0.276	0.0	0.0	0.0	0.0	0.057	0.074	0.065	0.0	0.0	0.0	0.0	0.205
SLC1A1	P43005	True	EAA3_HUMAN	Glutamate_byGLS2_and_SLC1A1	CPI-CS06451E34A	ENSG00000106688	0.276	0.0	0.0	0.0	0.0	0.057	0.074	0.065	0.0	0.0	0.0	0.0	0.205
SLC1A1	P43005	True	EAA3_HUMAN	Glutamate_byGLS2_and_SLC1A1	CPI-CS0DD8D3E0E	ENSG00000106688	0.276	0.0	0.0	0.0	0.0	0.057	0.074	0.065	0.0	0.0	0.0	0.0	0.205
SLC1A1	P43005	True	EAA3_HUMAN	Glutamate_byGLS2_and_SLC1A1	CPI-CC007CF847B	ENSG00000106688	0.276	0.0	0.0	0.0	0.0	0.057	0.074	0.065	0.0	0.0	0.0	0.0	0.205
SLC1A1	P43005	True	EAA3_HUMAN	Glutamate_byGLS2_and_SLC1A1	CPI-CC08EE84AE8	ENSG00000106688	0.276	0.0	0.0	0.0	0.0	0.057	0.074	0.065	0.0	0.0	0.0	0.0	0.205
SLC1A1	P43005	True	EAA3_HUMAN	Glutamate_byGLS2_and_SLC1A1	CPI-CS048A34709	ENSG00000106688	0.276	0.0	0.0	0.0	0.0	0.057	0.074	0.065	0.0	0.0	0.0	0.0	0.205
SLC1A1	P43005	True	EAA3_HUMAN	Glutamate_byGLS2_and_SLC1A1	CPI-CC05A802EBC	ENSG00000106688	0.276	0.0	0.0	0.0	0.0	0.057	0.074	0.065	0.0	0.0	0.0	0.0	0.205
SLC1A1	P43005	True	EAA3_HUMAN	Glutamate_byGLS2_and_SLC1A1	CPI-CC086C2B918	ENSG00000106688	0.276	0.0	0.0	0.0	0.0	0.057	0.074	0.065	0.0	0.0	0.0	0.0	0.205
SLC1A1	P43005	True	EAA3_HUMAN	Glutamate_byGLS2_and_SLC1A1	CPI-CS01D65FEFD	ENSG00000106688	0.276	0.0	0.0	0.0	0.0	0.057	0.074	0.065	0.0	0.0	0.0	0.0	0.205
SLC1A1	P43005	True	EAA3_HUMAN	Glutamate_byGLS2_and_SLC1A1	CPI-CC0160048A0	ENSG00000106688	0.276	0.0	0.0	0.0	0.0	0.057	0.074	0.065	0.0	0.0	0.0	0.0	0.205
SLC1A1	P43005	True	EAA3_HUMAN	Glutamate_byGLS2_and_SLC1A1	CPI-CC0E8B3C37F	ENSG00000106688	0.276	0.0	0.0	0.0	0.0	0.057	0.074	0.065	0.0	0.0	0.0	0.0	0.205
SLC1A1	P43005	True	EAA3_HUMAN	Glutamate_byGLS2_and_SLC1A1	CPI-CC072B222EE	ENSG00000106688	0.276	0.0	0.0	0.0	0.0	0.057	0.074	0.065	0.0	0.0	0.0	0.0	0.205
SLC1A1	P43005	True	EAA3_HUMAN	Glutamate_byGLS2_and_SLC1A1	CPI-CC01F565028	ENSG00000106688	0.276	0.0	0.0	0.0	0.0	0.057	0.074	0.065	0.0	0.0	0.0	0.0	0.205
SLC1A1	P43005	True	EAA3_HUMAN	Glutamate_byGLS2_and_SLC1A1	CPI-CC01F8CA118	ENSG00000106688	0.276	0.0	0.0	0.0	0.0	0.057	0.074	0.065	0.0	0.0	0.0	0.0	0.205
SLC1A1	P43005	True	EAA3_HUMAN	Glutamate_byGLS2_and_SLC1A1	CPI-CC07C08B2DE	ENSG00000106688	0.276	0.0	0.0	0.0	0.0	0.057	0.074	0.065	0.0	0.0	0.0	0.0	0.205
SLC1A1	P43005	True	EAA3_HUMAN	Glutamate_byGLS2_and_SLC1A1	CPI-CS089C871BA	ENSG00000106688	0.276	0.0	0.0	0.0	0.0	0.057	0.074	0.065	0.0	0.0	0.0	0.0	0.205
SLC1A1	P43005	True	EAA3_HUMAN	Glutamate_byGLS2_and_SLC1A1	CPI-CS0286AF8D6	ENSG00000106688	0.276	0.0	0.0	0.0	0.0	0.057	0.074	0.065	0.0	0.0	0.0	0.0	0.205
SLC1A1	P43005	True	EAA3_HUMAN	Glutamate_byGLS2_and_SLC1A1	CPI-CS081D8412E	ENSG00000106688	0.276	0.0	0.0	0.0	0.0	0.057	0.074	0.065	0.0	0.0	0.0	0.0	0.205
SLC1A1	P43005	True	EAA3_HUMAN	Glutamate_byGLS2_and_SLC1A1	CPI-CS0041BE443	ENSG00000106688	0.276	0.0	0.0	0.0	0.0	0.057	0.074	0.065	0.0	0.0	0.0	0.0	0.205
SLC1A1	P43005	True	EAA3_HUMAN	Glutamate_byGLS2_and_SLC1A1	CPI-CS05B11F2F4	ENSG00000106688	0.276	0.0	0.0	0.0	0.0	0.057	0.074	0.065	0.0	0.0	0.0	0.0	0.205
SLC1A1	P43005	True	EAA3_HUMAN	Glutamate_byGLS2_and_SLC1A1	CPI-CS05610B89F	ENSG00000106688	0.276	0.0	0.0	0.0	0.0	0.057	0.074	0.065	0.0	0.0	0.0	0.0	0.205
SLC1A1	P43005	True	EAA3_HUMAN	Glutamate_byGLS2_and_SLC1A1	CPI-CS00061350E	ENSG00000106688	0.276	0.0	0.0	0.0	0.0	0.057	0.074	0.065	0.0	0.0	0.0	0.0	0.205
SLC1A1	P43005	True	EAA3_HUMAN	Glutamate_byGLS2_and_SLC1A1	CPI-CS0A14FBC54	ENSG00000106688	0.276	0.0	0.0	0.0	0.0	0.057	0.074	0.065	0.0	0.0	0.0	0.0	0.205
SLC1A2	P43004	True	EAA2_HUMAN	Glutamate_byGLS_and_SLC1A2	CPI-CS00BBBEE62	ENSG00000110436	0.0	0.0	0.0	0.0	0.0	0.063	0.03	0.011	0.0	0.025	0.0	0.0	0.0
SLC1A2	P43004	True	EAA2_HUMAN	Glutamate_byGLS_and_SLC1A2	CPI-CS07BBA568D	ENSG00000110436	0.0	0.0	0.0	0.0	0.0	0.063	0.03	0.011	0.0	0.025	0.0	0.0	0.0
SLC1A2	P43004	True	EAA2_HUMAN	Glutamate_byGLS_and_SLC1A2	CPI-CS056114BA1	ENSG00000110436	0.0	0.0	0.0	0.0	0.0	0.063	0.03	0.011	0.0	0.025	0.0	0.0	0.0
SLC1A2	P43004	True	EAA2_HUMAN	Glutamate_byGLS_and_SLC1A2	CPI-CS034026D0F	ENSG00000110436	0.0	0.0	0.0	0.0	0.0	0.063	0.03	0.011	0.0	0.025	0.0	0.0	0.0
SLC1A2	P43004	True	EAA2_HUMAN	Glutamate_byGLS_and_SLC1A2	CPI-CC0924D1237	ENSG00000110436	0.0	0.0	0.0	0.0	0.0	0.063	0.03	0.011	0.0	0.025	0.0	0.0	0.0
SLC1A2	P43004	True	EAA2_HUMAN	Glutamate_byGLS_and_SLC1A2	CPI-CC0C78F642C	ENSG00000110436	0.0	0.0	0.0	0.0	0.0	0.063	0.03	0.011	0.0	0.025	0.0	0.0	0.0
SLC1A2	P43004	True	EAA2_HUMAN	Glutamate_byGLS_and_SLC1A2	CPI-CS0B15FCB8B	ENSG00000110436	0.0	0.0	0.0	0.0	0.0	0.063	0.03	0.011	0.0	0.025	0.0	0.0	0.0
SLC1A2	P43004	True	EAA2_HUMAN	Glutamate_byGLS_and_SLC1A2	CPI-CC0D02A5FE5	ENSG00000110436	0.0	0.0	0.0	0.0	0.0	0.063	0.03	0.011	0.0	0.025	0.0	0.0	0.0
SLC1A2	P43004	True	EAA2_HUMAN	Glutamate_byGLS_and_SLC1A2	CPI-CC033AC2E73	ENSG00000110436	0.0	0.0	0.0	0.0	0.0	0.063	0.03	0.011	0.0	0.025	0.0	0.0	0.0
SLC1A2	P43004	True	EAA2_HUMAN	Glutamate_byGLS_and_SLC1A2	CPI-CS0A00FD94B	ENSG00000110436	0.0	0.0	0.0	0.0	0.0	0.063	0.03	0.011	0.0	0.025	0.0	0.0	0.0
SLC1A2	P43004	True	EAA2_HUMAN	Glutamate_byGLS_and_SLC1A2	CPI-CC0CA804C89	ENSG00000110436	0.0	0.0	0.0	0.0	0.0	0.063	0.03	0.011	0.0	0.025	0.0	0.0	0.0
SLC1A2	P43004	True	EAA2_HUMAN	Glutamate_byGLS_and_SLC1A2	CPI-CC03E04AA64	ENSG00000110436	0.0	0.0	0.0	0.0	0.0	0.063	0.03	0.011	0.0	0.025	0.0	0.0	0.0
SLC1A2	P43004	True	EAA2_HUMAN	Glutamate_byGLS_and_SLC1A2	CPI-CC0AC4592F2	ENSG00000110436	0.0	0.0	0.0	0.0	0.0	0.063	0.03	0.011	0.0	0.025	0.0	0.0	0.0
SLC1A2	P43004	True	EAA2_HUMAN	Glutamate_byGLS_and_SLC1A2	CPI-CC0DCE246DF	ENSG00000110436	0.0	0.0	0.0	0.0	0.0	0.063	0.03	0.011	0.0	0.025	0.0	0.0	0.0
SLC1A2	P43004	True	EAA2_HUMAN	Glutamate_byGLS_and_SLC1A2	CPI-CC0222B6286	ENSG00000110436	0.0	0.0	0.0	0.0	0.0	0.063	0.03	0.011	0.0	0.025	0.0	0.0	0.0
SLC1A2	P43004	True	EAA2_HUMAN	Glutamate_byGLS_and_SLC1A2	CPI-CC0DD99C42B	ENSG00000110436	0.0	0.0	0.0	0.0	0.0	0.063	0.03	0.011	0.0	0.025	0.0	0.0	0.0
SLC1A2	P43004	True	EAA2_HUMAN	Glutamate_byGLS_and_SLC1A2	CPI-CS03F7F264A	ENSG00000110436	0.0	0.0	0.0	0.0	0.0	0.063	0.03	0.011	0.0	0.025	0.0	0.0	0.0
SLC1A2	P43004	True	EAA2_HUMAN	Glutamate_byGLS_and_SLC1A2	CPI-CS08C7956BD	ENSG00000110436	0.0	0.0	0.0	0.0	0.0	0.063	0.03	0.011	0.0	0.025	0.0	0.0	0.0
SLC1A2	P43004	True	EAA2_HUMAN	Glutamate_byGLS_and_SLC1A2	CPI-CS0444827FD	ENSG00000110436	0.0	0.0	0.0	0.0	0.0	0.063	0.03	0.011	0.0	0.025	0.0	0.0	0.0
SLC1A2	P43004	True	EAA2_HUMAN	Glutamate_byGLS_and_SLC1A2	CPI-CS0FA9C25E9	ENSG00000110436	0.0	0.0	0.0	0.0	0.0	0.063	0.03	0.011	0.0	0.025	0.0	0.0	0.0
SLC1A2	P43004	True	EAA2_HUMAN	Glutamate_byGLS_and_SLC1A2	CPI-CS04A0AEE4C	ENSG00000110436	0.0	0.0	0.0	0.0	0.0	0.063	0.03	0.011	0.0	0.025	0.0	0.0	0.0
SLC1A2	P43004	True	EAA2_HUMAN	Glutamate_byGLS_and_SLC1A2	CPI-CS0B90BEB16	ENSG00000110436	0.0	0.0	0.0	0.0	0.0	0.063	0.03	0.011	0.0	0.025	0.0	0.0	0.0
SLC1A2	P43004	True	EAA2_HUMAN	Glutamate_byGLS_and_SLC1A2	CPI-CS007136501	ENSG00000110436	0.0	0.0	0.0	0.0	0.0	0.063	0.03	0.011	0.0	0.025	0.0	0.0	0.0
SLC1A2	P43004	True	EAA2_HUMAN	Glutamate_byGLS_and_SLC1A2	CPI-CS0B9E5E3DB	ENSG00000110436	0.0	0.0	0.0	0.0	0.0	0.063	0.03	0.011	0.0	0.025	0.0	0.0	0.0
SLC1A2	P43004	True	EAA2_HUMAN	Glutamate_byGLS2_and_SLC1A2	CPI-CS07040A8BB	ENSG00000110436	0.0	0.0	0.0	0.0	0.0	0.057	0.03	0.011	0.0	0.0	0.0	0.0	0.0
SLC1A2	P43004	True	EAA2_HUMAN	Glutamate_byGLS2_and_SLC1A2	CPI-CS0B607E7E2	ENSG00000110436	0.0	0.0	0.0	0.0	0.0	0.057	0.03	0.011	0.0	0.0	0.0	0.0	0.0
SLC1A2	P43004	True	EAA2_HUMAN	Glutamate_byGLS2_and_SLC1A2	CPI-CS0CC3AA145	ENSG00000110436	0.0	0.0	0.0	0.0	0.0	0.057	0.03	0.011	0.0	0.0	0.0	0.0	0.0
SLC1A2	P43004	True	EAA2_HUMAN	Glutamate_byGLS2_and_SLC1A2	CPI-CS04F05F7CF	ENSG00000110436	0.0	0.0	0.0	0.0	0.0	0.057	0.03	0.011	0.0	0.0	0.0	0.0	0.0
SLC1A2	P43004	True	EAA2_HUMAN	Glutamate_byGLS2_and_SLC1A2	CPI-CC05BFEA73C	ENSG00000110436	0.0	0.0	0.0	0.0	0.0	0.057	0.03	0.011	0.0	0.0	0.0	0.0	0.0
SLC1A2	P43004	True	EAA2_HUMAN	Glutamate_byGLS2_and_SLC1A2	CPI-CC0DC1D35A7	ENSG00000110436	0.0	0.0	0.0	0.0	0.0	0.057	0.03	0.011	0.0	0.0	0.0	0.0	0.0
SLC1A2	P43004	True	EAA2_HUMAN	Glutamate_byGLS2_and_SLC1A2	CPI-CS01E5ABF3E	ENSG00000110436	0.0	0.0	0.0	0.0	0.0	0.057	0.03	0.011	0.0	0.0	0.0	0.0	0.0
SLC1A2	P43004	True	EAA2_HUMAN	Glutamate_byGLS2_and_SLC1A2	CPI-CC0D4DE23C7	ENSG00000110436	0.0	0.0	0.0	0.0	0.0	0.057	0.03	0.011	0.0	0.0	0.0	0.0	0.0
SLC1A2	P43004	True	EAA2_HUMAN	Glutamate_byGLS2_and_SLC1A2	CPI-CC0B810B839	ENSG00000110436	0.0	0.0	0.0	0.0	0.0	0.057	0.03	0.011	0.0	0.0	0.0	0.0	0.0
SLC1A2	P43004	True	EAA2_HUMAN	Glutamate_byGLS2_and_SLC1A2	CPI-CS053847508	ENSG00000110436	0.0	0.0	0.0	0.0	0.0	0.057	0.03	0.011	0.0	0.0	0.0	0.0	0.0
SLC1A2	P43004	True	EAA2_HUMAN	Glutamate_byGLS2_and_SLC1A2	CPI-CC0B6964744	ENSG00000110436	0.0	0.0	0.0	0.0	0.0	0.057	0.03	0.011	0.0	0.0	0.0	0.0	0.0
SLC1A2	P43004	True	EAA2_HUMAN	Glutamate_byGLS2_and_SLC1A2	CPI-CC0E3F34DEF	ENSG00000110436	0.0	0.0	0.0	0.0	0.0	0.057	0.03	0.011	0.0	0.0	0.0	0.0	0.0
SLC1A2	P43004	True	EAA2_HUMAN	Glutamate_byGLS2_and_SLC1A2	CPI-CC0DE59E92B	ENSG00000110436	0.0	0.0	0.0	0.0	0.0	0.057	0.03	0.011	0.0	0.0	0.0	0.0	0.0
SLC1A2	P43004	True	EAA2_HUMAN	Glutamate_byGLS2_and_SLC1A2	CPI-CC0C109D7DD	ENSG00000110436	0.0	0.0	0.0	0.0	0.0	0.057	0.03	0.011	0.0	0.0	0.0	0.0	0.0
SLC1A2	P43004	True	EAA2_HUMAN	Glutamate_byGLS2_and_SLC1A2	CPI-CC0AC55FB5B	ENSG00000110436	0.0	0.0	0.0	0.0	0.0	0.057	0.03	0.011	0.0	0.0	0.0	0.0	0.0
SLC1A2	P43004	True	EAA2_HUMAN	Glutamate_byGLS2_and_SLC1A2	CPI-CC017AB6A86	ENSG00000110436	0.0	0.0	0.0	0.0	0.0	0.057	0.03	0.011	0.0	0.0	0.0	0.0	0.0
SLC1A2	P43004	True	EAA2_HUMAN	Glutamate_byGLS2_and_SLC1A2	CPI-CS070B19B57	ENSG00000110436	0.0	0.0	0.0	0.0	0.0	0.057	0.03	0.011	0.0	0.0	0.0	0.0	0.0
SLC1A2	P43004	True	EAA2_HUMAN	Glutamate_byGLS2_and_SLC1A2	CPI-CS0916EF39D	ENSG00000110436	0.0	0.0	0.0	0.0	0.0	0.057	0.03	0.011	0.0	0.0	0.0	0.0	0.0
SLC1A2	P43004	True	EAA2_HUMAN	Glutamate_byGLS2_and_SLC1A2	CPI-CS01E5D0183	ENSG00000110436	0.0	0.0	0.0	0.0	0.0	0.057	0.03	0.011	0.0	0.0	0.0	0.0	0.0
SLC1A2	P43004	True	EAA2_HUMAN	Glutamate_byGLS2_and_SLC1A2	CPI-CS0D7A1419D	ENSG00000110436	0.0	0.0	0.0	0.0	0.0	0.057	0.03	0.011	0.0	0.0	0.0	0.0	0.0
SLC1A2	P43004	True	EAA2_HUMAN	Glutamate_byGLS2_and_SLC1A2	CPI-CS06CD4A71F	ENSG00000110436	0.0	0.0	0.0	0.0	0.0	0.057	0.03	0.011	0.0	0.0	0.0	0.0	0.0
SLC1A2	P43004	True	EAA2_HUMAN	Glutamate_byGLS2_and_SLC1A2	CPI-CS055AEE574	ENSG00000110436	0.0	0.0	0.0	0.0	0.0	0.057	0.03	0.011	0.0	0.0	0.0	0.0	0.0
SLC1A2	P43004	True	EAA2_HUMAN	Glutamate_byGLS2_and_SLC1A2	CPI-CS0975DD44D	ENSG00000110436	0.0	0.0	0.0	0.0	0.0	0.057	0.03	0.011	0.0	0.0	0.0	0.0	0.0
SLC1A2	P43004	True	EAA2_HUMAN	Glutamate_byGLS2_and_SLC1A2	CPI-CS0A2EDD507	ENSG00000110436	0.0	0.0	0.0	0.0	0.0	0.057	0.03	0.011	0.0	0.0	0.0	0.0	0.0
SLC1A3	P43003	True	EAA1_HUMAN	Glutamate_byGLS_and_SLC1A3	CPI-CS0E765613E	ENSG00000079215	0.386	0.0	2.779	0.0	0.0	0.605	0.412	0.203	1.643	0.614	0.316	0.0	0.0
SLC1A3	P43003	True	EAA1_HUMAN	Glutamate_byGLS_and_SLC1A3	CPI-CS0692512DE	ENSG00000079215	0.386	0.0	2.779	0.0	0.0	0.605	0.412	0.203	1.643	0.614	0.316	0.0	0.0
SLC1A3	P43003	True	EAA1_HUMAN	Glutamate_byGLS_and_SLC1A3	CPI-CS04BFC66DA	ENSG00000079215	0.386	0.0	2.779	0.0	0.0	0.605	0.412	0.203	1.643	0.614	0.316	0.0	0.0
SLC1A3	P43003	True	EAA1_HUMAN	Glutamate_byGLS_and_SLC1A3	CPI-CS04473CE2B	ENSG00000079215	0.386	0.0	2.779	0.0	0.0	0.605	0.412	0.203	1.643	0.614	0.316	0.0	0.0
SLC1A3	P43003	True	EAA1_HUMAN	Glutamate_byGLS_and_SLC1A3	CPI-CC0918CCE56	ENSG00000079215	0.386	0.0	2.779	0.0	0.0	0.605	0.412	0.203	1.643	0.614	0.316	0.0	0.0
SLC1A3	P43003	True	EAA1_HUMAN	Glutamate_byGLS_and_SLC1A3	CPI-CC02BF19DCF	ENSG00000079215	0.386	0.0	2.779	0.0	0.0	0.605	0.412	0.203	1.643	0.614	0.316	0.0	0.0
SLC1A3	P43003	True	EAA1_HUMAN	Glutamate_byGLS_and_SLC1A3	CPI-CS037F4EF32	ENSG00000079215	0.386	0.0	2.779	0.0	0.0	0.605	0.412	0.203	1.643	0.614	0.316	0.0	0.0
SLC1A3	P43003	True	EAA1_HUMAN	Glutamate_byGLS_and_SLC1A3	CPI-CC0063E25BD	ENSG00000079215	0.386	0.0	2.779	0.0	0.0	0.605	0.412	0.203	1.643	0.614	0.316	0.0	0.0
SLC1A3	P43003	True	EAA1_HUMAN	Glutamate_byGLS_and_SLC1A3	CPI-CC0E60351FF	ENSG00000079215	0.386	0.0	2.779	0.0	0.0	0.605	0.412	0.203	1.643	0.614	0.316	0.0	0.0
SLC1A3	P43003	True	EAA1_HUMAN	Glutamate_byGLS_and_SLC1A3	CPI-CS0EB60A2B2	ENSG00000079215	0.386	0.0	2.779	0.0	0.0	0.605	0.412	0.203	1.643	0.614	0.316	0.0	0.0
SLC1A3	P43003	True	EAA1_HUMAN	Glutamate_byGLS_and_SLC1A3	CPI-CC049F2ABCF	ENSG00000079215	0.386	0.0	2.779	0.0	0.0	0.605	0.412	0.203	1.643	0.614	0.316	0.0	0.0
SLC1A3	P43003	True	EAA1_HUMAN	Glutamate_byGLS_and_SLC1A3	CPI-CC0CB231C91	ENSG00000079215	0.386	0.0	2.779	0.0	0.0	0.605	0.412	0.203	1.643	0.614	0.316	0.0	0.0
SLC1A3	P43003	True	EAA1_HUMAN	Glutamate_byGLS_and_SLC1A3	CPI-CC06CC71FC3	ENSG00000079215	0.386	0.0	2.779	0.0	0.0	0.605	0.412	0.203	1.643	0.614	0.316	0.0	0.0
SLC1A3	P43003	True	EAA1_HUMAN	Glutamate_byGLS_and_SLC1A3	CPI-CC0E366FBD5	ENSG00000079215	0.386	0.0	2.779	0.0	0.0	0.605	0.412	0.203	1.643	0.614	0.316	0.0	0.0
SLC1A3	P43003	True	EAA1_HUMAN	Glutamate_byGLS_and_SLC1A3	CPI-CC036772033	ENSG00000079215	0.386	0.0	2.779	0.0	0.0	0.605	0.412	0.203	1.643	0.614	0.316	0.0	0.0
SLC1A3	P43003	True	EAA1_HUMAN	Glutamate_byGLS_and_SLC1A3	CPI-CC016C39E1C	ENSG00000079215	0.386	0.0	2.779	0.0	0.0	0.605	0.412	0.203	1.643	0.614	0.316	0.0	0.0
SLC1A3	P43003	True	EAA1_HUMAN	Glutamate_byGLS_and_SLC1A3	CPI-CS06BDC8BFA	ENSG00000079215	0.386	0.0	2.779	0.0	0.0	0.605	0.412	0.203	1.643	0.614	0.316	0.0	0.0
SLC1A3	P43003	True	EAA1_HUMAN	Glutamate_byGLS_and_SLC1A3	CPI-CS077A43ACD	ENSG00000079215	0.386	0.0	2.779	0.0	0.0	0.605	0.412	0.203	1.643	0.614	0.316	0.0	0.0
SLC1A3	P43003	True	EAA1_HUMAN	Glutamate_byGLS_and_SLC1A3	CPI-CS0D33309E7	ENSG00000079215	0.386	0.0	2.779	0.0	0.0	0.605	0.412	0.203	1.643	0.614	0.316	0.0	0.0
SLC1A3	P43003	True	EAA1_HUMAN	Glutamate_byGLS_and_SLC1A3	CPI-CS071698505	ENSG00000079215	0.386	0.0	2.779	0.0	0.0	0.605	0.412	0.203	1.643	0.614	0.316	0.0	0.0
SLC1A3	P43003	True	EAA1_HUMAN	Glutamate_byGLS_and_SLC1A3	CPI-CS0305D24F6	ENSG00000079215	0.386	0.0	2.779	0.0	0.0	0.605	0.412	0.203	1.643	0.614	0.316	0.0	0.0
SLC1A3	P43003	True	EAA1_HUMAN	Glutamate_byGLS_and_SLC1A3	CPI-CS002D05AD7	ENSG00000079215	0.386	0.0	2.779	0.0	0.0	0.605	0.412	0.203	1.643	0.614	0.316	0.0	0.0
SLC1A3	P43003	True	EAA1_HUMAN	Glutamate_byGLS_and_SLC1A3	CPI-CS09F74FD39	ENSG00000079215	0.386	0.0	2.779	0.0	0.0	0.605	0.412	0.203	1.643	0.614	0.316	0.0	0.0
SLC1A3	P43003	True	EAA1_HUMAN	Glutamate_byGLS_and_SLC1A3	CPI-CS017089111	ENSG00000079215	0.386	0.0	2.779	0.0	0.0	0.605	0.412	0.203	1.643	0.614	0.316	0.0	0.0
SLC1A3	P43003	True	EAA1_HUMAN	Glutamate_byGLS2_and_SLC1A3	CPI-CS0D028DAA4	ENSG00000079215	0.276	0.0	0.0	0.0	0.0	0.057	0.074	0.065	0.0	0.0	0.0	0.0	0.0
SLC1A3	P43003	True	EAA1_HUMAN	Glutamate_byGLS2_and_SLC1A3	CPI-CS008389A89	ENSG00000079215	0.276	0.0	0.0	0.0	0.0	0.057	0.074	0.065	0.0	0.0	0.0	0.0	0.0
SLC1A3	P43003	True	EAA1_HUMAN	Glutamate_byGLS2_and_SLC1A3	CPI-CS0B4B01B4B	ENSG00000079215	0.276	0.0	0.0	0.0	0.0	0.057	0.074	0.065	0.0	0.0	0.0	0.0	0.0
SLC1A3	P43003	True	EAA1_HUMAN	Glutamate_byGLS2_and_SLC1A3	CPI-CS0484FC19B	ENSG00000079215	0.276	0.0	0.0	0.0	0.0	0.057	0.074	0.065	0.0	0.0	0.0	0.0	0.0
SLC1A3	P43003	True	EAA1_HUMAN	Glutamate_byGLS2_and_SLC1A3	CPI-CC07909859C	ENSG00000079215	0.276	0.0	0.0	0.0	0.0	0.057	0.074	0.065	0.0	0.0	0.0	0.0	0.0
SLC1A3	P43003	True	EAA1_HUMAN	Glutamate_byGLS2_and_SLC1A3	CPI-CC0A8308C2C	ENSG00000079215	0.276	0.0	0.0	0.0	0.0	0.057	0.074	0.065	0.0	0.0	0.0	0.0	0.0
SLC1A3	P43003	True	EAA1_HUMAN	Glutamate_byGLS2_and_SLC1A3	CPI-CS00E19754C	ENSG00000079215	0.276	0.0	0.0	0.0	0.0	0.057	0.074	0.065	0.0	0.0	0.0	0.0	0.0
SLC1A3	P43003	True	EAA1_HUMAN	Glutamate_byGLS2_and_SLC1A3	CPI-CC00CFD9E84	ENSG00000079215	0.276	0.0	0.0	0.0	0.0	0.057	0.074	0.065	0.0	0.0	0.0	0.0	0.0
SLC1A3	P43003	True	EAA1_HUMAN	Glutamate_byGLS2_and_SLC1A3	CPI-CC0B415175C	ENSG00000079215	0.276	0.0	0.0	0.0	0.0	0.057	0.074	0.065	0.0	0.0	0.0	0.0	0.0
SLC1A3	P43003	True	EAA1_HUMAN	Glutamate_byGLS2_and_SLC1A3	CPI-CS06F474F5A	ENSG00000079215	0.276	0.0	0.0	0.0	0.0	0.057	0.074	0.065	0.0	0.0	0.0	0.0	0.0
SLC1A3	P43003	True	EAA1_HUMAN	Glutamate_byGLS2_and_SLC1A3	CPI-CC0C33FB78E	ENSG00000079215	0.276	0.0	0.0	0.0	0.0	0.057	0.074	0.065	0.0	0.0	0.0	0.0	0.0
SLC1A3	P43003	True	EAA1_HUMAN	Glutamate_byGLS2_and_SLC1A3	CPI-CC00605BE5F	ENSG00000079215	0.276	0.0	0.0	0.0	0.0	0.057	0.074	0.065	0.0	0.0	0.0	0.0	0.0
SLC1A3	P43003	True	EAA1_HUMAN	Glutamate_byGLS2_and_SLC1A3	CPI-CC01CD69B71	ENSG00000079215	0.276	0.0	0.0	0.0	0.0	0.057	0.074	0.065	0.0	0.0	0.0	0.0	0.0
SLC1A3	P43003	True	EAA1_HUMAN	Glutamate_byGLS2_and_SLC1A3	CPI-CC09EB70913	ENSG00000079215	0.276	0.0	0.0	0.0	0.0	0.057	0.074	0.065	0.0	0.0	0.0	0.0	0.0
SLC1A3	P43003	True	EAA1_HUMAN	Glutamate_byGLS2_and_SLC1A3	CPI-CC0BB3C6CB3	ENSG00000079215	0.276	0.0	0.0	0.0	0.0	0.057	0.074	0.065	0.0	0.0	0.0	0.0	0.0
SLC1A3	P43003	True	EAA1_HUMAN	Glutamate_byGLS2_and_SLC1A3	CPI-CC01E49D97E	ENSG00000079215	0.276	0.0	0.0	0.0	0.0	0.057	0.074	0.065	0.0	0.0	0.0	0.0	0.0
SLC1A3	P43003	True	EAA1_HUMAN	Glutamate_byGLS2_and_SLC1A3	CPI-CS09CF4D275	ENSG00000079215	0.276	0.0	0.0	0.0	0.0	0.057	0.074	0.065	0.0	0.0	0.0	0.0	0.0
SLC1A3	P43003	True	EAA1_HUMAN	Glutamate_byGLS2_and_SLC1A3	CPI-CS07C63C8BC	ENSG00000079215	0.276	0.0	0.0	0.0	0.0	0.057	0.074	0.065	0.0	0.0	0.0	0.0	0.0
SLC1A3	P43003	True	EAA1_HUMAN	Glutamate_byGLS2_and_SLC1A3	CPI-CS05D1E58B4	ENSG00000079215	0.276	0.0	0.0	0.0	0.0	0.057	0.074	0.065	0.0	0.0	0.0	0.0	0.0
SLC1A3	P43003	True	EAA1_HUMAN	Glutamate_byGLS2_and_SLC1A3	CPI-CS0591372DE	ENSG00000079215	0.276	0.0	0.0	0.0	0.0	0.057	0.074	0.065	0.0	0.0	0.0	0.0	0.0
SLC1A3	P43003	True	EAA1_HUMAN	Glutamate_byGLS2_and_SLC1A3	CPI-CS03D684E7D	ENSG00000079215	0.276	0.0	0.0	0.0	0.0	0.057	0.074	0.065	0.0	0.0	0.0	0.0	0.0
SLC1A3	P43003	True	EAA1_HUMAN	Glutamate_byGLS2_and_SLC1A3	CPI-CS09698412B	ENSG00000079215	0.276	0.0	0.0	0.0	0.0	0.057	0.074	0.065	0.0	0.0	0.0	0.0	0.0
SLC1A3	P43003	True	EAA1_HUMAN	Glutamate_byGLS2_and_SLC1A3	CPI-CS0EFE72F4B	ENSG00000079215	0.276	0.0	0.0	0.0	0.0	0.057	0.074	0.065	0.0	0.0	0.0	0.0	0.0
SLC1A3	P43003	True	EAA1_HUMAN	Glutamate_byGLS2_and_SLC1A3	CPI-CS0947C60AA	ENSG00000079215	0.276	0.0	0.0	0.0	0.0	0.057	0.074	0.065	0.0	0.0	0.0	0.0	0.0
SLC1A6	P48664	True	EAA4_HUMAN	Glutamate_byGLS_and_SLC1A6	CPI-CS0D4790CB0	ENSG00000105143	1.068	0.0	0.0	0.0	0.0	0.489	0.249	0.233	0.0	0.081	0.215	0.0	0.842
SLC1A6	P48664	True	EAA4_HUMAN	Glutamate_byGLS_and_SLC1A6	CPI-CS068F11B5E	ENSG00000105143	1.068	0.0	0.0	0.0	0.0	0.489	0.249	0.233	0.0	0.081	0.215	0.0	0.842
SLC1A6	P48664	True	EAA4_HUMAN	Glutamate_byGLS_and_SLC1A6	CPI-CS0BCE841D5	ENSG00000105143	1.068	0.0	0.0	0.0	0.0	0.489	0.249	0.233	0.0	0.081	0.215	0.0	0.842
SLC1A6	P48664	True	EAA4_HUMAN	Glutamate_byGLS_and_SLC1A6	CPI-CS0603C3490	ENSG00000105143	1.068	0.0	0.0	0.0	0.0	0.489	0.249	0.233	0.0	0.081	0.215	0.0	0.842
SLC1A6	P48664	True	EAA4_HUMAN	Glutamate_byGLS_and_SLC1A6	CPI-CC007D5C2B3	ENSG00000105143	1.068	0.0	0.0	0.0	0.0	0.489	0.249	0.233	0.0	0.081	0.215	0.0	0.842
SLC1A6	P48664	True	EAA4_HUMAN	Glutamate_byGLS_and_SLC1A6	CPI-CC096C28605	ENSG00000105143	1.068	0.0	0.0	0.0	0.0	0.489	0.249	0.233	0.0	0.081	0.215	0.0	0.842
SLC1A6	P48664	True	EAA4_HUMAN	Glutamate_byGLS_and_SLC1A6	CPI-CS0792FFF91	ENSG00000105143	1.068	0.0	0.0	0.0	0.0	0.489	0.249	0.233	0.0	0.081	0.215	0.0	0.842
SLC1A6	P48664	True	EAA4_HUMAN	Glutamate_byGLS_and_SLC1A6	CPI-CC0BF385067	ENSG00000105143	1.068	0.0	0.0	0.0	0.0	0.489	0.249	0.233	0.0	0.081	0.215	0.0	0.842
SLC1A6	P48664	True	EAA4_HUMAN	Glutamate_byGLS_and_SLC1A6	CPI-CC0DB5AB2C4	ENSG00000105143	1.068	0.0	0.0	0.0	0.0	0.489	0.249	0.233	0.0	0.081	0.215	0.0	0.842
SLC1A6	P48664	True	EAA4_HUMAN	Glutamate_byGLS_and_SLC1A6	CPI-CS0827BB954	ENSG00000105143	1.068	0.0	0.0	0.0	0.0	0.489	0.249	0.233	0.0	0.081	0.215	0.0	0.842
SLC1A6	P48664	True	EAA4_HUMAN	Glutamate_byGLS_and_SLC1A6	CPI-CC0C8B25F6D	ENSG00000105143	1.068	0.0	0.0	0.0	0.0	0.489	0.249	0.233	0.0	0.081	0.215	0.0	0.842
SLC1A6	P48664	True	EAA4_HUMAN	Glutamate_byGLS_and_SLC1A6	CPI-CC0E5CBF38E	ENSG00000105143	1.068	0.0	0.0	0.0	0.0	0.489	0.249	0.233	0.0	0.081	0.215	0.0	0.842
SLC1A6	P48664	True	EAA4_HUMAN	Glutamate_byGLS_and_SLC1A6	CPI-CC06FC18E3A	ENSG00000105143	1.068	0.0	0.0	0.0	0.0	0.489	0.249	0.233	0.0	0.081	0.215	0.0	0.842
SLC1A6	P48664	True	EAA4_HUMAN	Glutamate_byGLS_and_SLC1A6	CPI-CC0664821F8	ENSG00000105143	1.068	0.0	0.0	0.0	0.0	0.489	0.249	0.233	0.0	0.081	0.215	0.0	0.842
SLC1A6	P48664	True	EAA4_HUMAN	Glutamate_byGLS_and_SLC1A6	CPI-CC05B3DB330	ENSG00000105143	1.068	0.0	0.0	0.0	0.0	0.489	0.249	0.233	0.0	0.081	0.215	0.0	0.842
SLC1A6	P48664	True	EAA4_HUMAN	Glutamate_byGLS_and_SLC1A6	CPI-CC002EFE61E	ENSG00000105143	1.068	0.0	0.0	0.0	0.0	0.489	0.249	0.233	0.0	0.081	0.215	0.0	0.842
SLC1A6	P48664	True	EAA4_HUMAN	Glutamate_byGLS_and_SLC1A6	CPI-CS052714C89	ENSG00000105143	1.068	0.0	0.0	0.0	0.0	0.489	0.249	0.233	0.0	0.081	0.215	0.0	0.842
SLC1A6	P48664	True	EAA4_HUMAN	Glutamate_byGLS_and_SLC1A6	CPI-CS0CD4875F8	ENSG00000105143	1.068	0.0	0.0	0.0	0.0	0.489	0.249	0.233	0.0	0.081	0.215	0.0	0.842
SLC1A6	P48664	True	EAA4_HUMAN	Glutamate_byGLS_and_SLC1A6	CPI-CS0C43745D6	ENSG00000105143	1.068	0.0	0.0	0.0	0.0	0.489	0.249	0.233	0.0	0.081	0.215	0.0	0.842
SLC1A6	P48664	True	EAA4_HUMAN	Glutamate_byGLS_and_SLC1A6	CPI-CS07AF8702D	ENSG00000105143	1.068	0.0	0.0	0.0	0.0	0.489	0.249	0.233	0.0	0.081	0.215	0.0	0.842
SLC1A6	P48664	True	EAA4_HUMAN	Glutamate_byGLS_and_SLC1A6	CPI-CS0A5376E7A	ENSG00000105143	1.068	0.0	0.0	0.0	0.0	0.489	0.249	0.233	0.0	0.081	0.215	0.0	0.842
SLC1A6	P48664	True	EAA4_HUMAN	Glutamate_byGLS_and_SLC1A6	CPI-CS020F306DA	ENSG00000105143	1.068	0.0	0.0	0.0	0.0	0.489	0.249	0.233	0.0	0.081	0.215	0.0	0.842
SLC1A6	P48664	True	EAA4_HUMAN	Glutamate_byGLS_and_SLC1A6	CPI-CS07EF8D9C2	ENSG00000105143	1.068	0.0	0.0	0.0	0.0	0.489	0.249	0.233	0.0	0.081	0.215	0.0	0.842
SLC1A6	P48664	True	EAA4_HUMAN	Glutamate_byGLS_and_SLC1A6	CPI-CS08910752E	ENSG00000105143	1.068	0.0	0.0	0.0	0.0	0.489	0.249	0.233	0.0	0.081	0.215	0.0	0.842
SLC1A6	P48664	True	EAA4_HUMAN	Glutamate_byGLS2_and_SLC1A6	CPI-CS096A4BF1B	ENSG00000105143	0.276	0.0	0.0	0.0	0.0	0.057	0.074	0.065	0.0	0.0	0.0	0.0	0.205
SLC1A6	P48664	True	EAA4_HUMAN	Glutamate_byGLS2_and_SLC1A6	CPI-CS0F46608E1	ENSG00000105143	0.276	0.0	0.0	0.0	0.0	0.057	0.074	0.065	0.0	0.0	0.0	0.0	0.205
SLC1A6	P48664	True	EAA4_HUMAN	Glutamate_byGLS2_and_SLC1A6	CPI-CS013047C58	ENSG00000105143	0.276	0.0	0.0	0.0	0.0	0.057	0.074	0.065	0.0	0.0	0.0	0.0	0.205
SLC1A6	P48664	True	EAA4_HUMAN	Glutamate_byGLS2_and_SLC1A6	CPI-CS03EEE6D2D	ENSG00000105143	0.276	0.0	0.0	0.0	0.0	0.057	0.074	0.065	0.0	0.0	0.0	0.0	0.205
SLC1A6	P48664	True	EAA4_HUMAN	Glutamate_byGLS2_and_SLC1A6	CPI-CC01450B2FA	ENSG00000105143	0.276	0.0	0.0	0.0	0.0	0.057	0.074	0.065	0.0	0.0	0.0	0.0	0.205
SLC1A6	P48664	True	EAA4_HUMAN	Glutamate_byGLS2_and_SLC1A6	CPI-CC0C4BEF4C8	ENSG00000105143	0.276	0.0	0.0	0.0	0.0	0.057	0.074	0.065	0.0	0.0	0.0	0.0	0.205
SLC1A6	P48664	True	EAA4_HUMAN	Glutamate_byGLS2_and_SLC1A6	CPI-CS0D9BFD8AF	ENSG00000105143	0.276	0.0	0.0	0.0	0.0	0.057	0.074	0.065	0.0	0.0	0.0	0.0	0.205
SLC1A6	P48664	True	EAA4_HUMAN	Glutamate_byGLS2_and_SLC1A6	CPI-CC0ACDCA68F	ENSG00000105143	0.276	0.0	0.0	0.0	0.0	0.057	0.074	0.065	0.0	0.0	0.0	0.0	0.205
SLC1A6	P48664	True	EAA4_HUMAN	Glutamate_byGLS2_and_SLC1A6	CPI-CC0FF085B8B	ENSG00000105143	0.276	0.0	0.0	0.0	0.0	0.057	0.074	0.065	0.0	0.0	0.0	0.0	0.205
SLC1A6	P48664	True	EAA4_HUMAN	Glutamate_byGLS2_and_SLC1A6	CPI-CS0A195F101	ENSG00000105143	0.276	0.0	0.0	0.0	0.0	0.057	0.074	0.065	0.0	0.0	0.0	0.0	0.205
SLC1A6	P48664	True	EAA4_HUMAN	Glutamate_byGLS2_and_SLC1A6	CPI-CC00939F2D1	ENSG00000105143	0.276	0.0	0.0	0.0	0.0	0.057	0.074	0.065	0.0	0.0	0.0	0.0	0.205
SLC1A6	P48664	True	EAA4_HUMAN	Glutamate_byGLS2_and_SLC1A6	CPI-CC0567FF312	ENSG00000105143	0.276	0.0	0.0	0.0	0.0	0.057	0.074	0.065	0.0	0.0	0.0	0.0	0.205
SLC1A6	P48664	True	EAA4_HUMAN	Glutamate_byGLS2_and_SLC1A6	CPI-CC064FD0FE9	ENSG00000105143	0.276	0.0	0.0	0.0	0.0	0.057	0.074	0.065	0.0	0.0	0.0	0.0	0.205
SLC1A6	P48664	True	EAA4_HUMAN	Glutamate_byGLS2_and_SLC1A6	CPI-CC04A0FDD1C	ENSG00000105143	0.276	0.0	0.0	0.0	0.0	0.057	0.074	0.065	0.0	0.0	0.0	0.0	0.205
SLC1A6	P48664	True	EAA4_HUMAN	Glutamate_byGLS2_and_SLC1A6	CPI-CC00F5F0266	ENSG00000105143	0.276	0.0	0.0	0.0	0.0	0.057	0.074	0.065	0.0	0.0	0.0	0.0	0.205
SLC1A6	P48664	True	EAA4_HUMAN	Glutamate_byGLS2_and_SLC1A6	CPI-CC00BFD8B11	ENSG00000105143	0.276	0.0	0.0	0.0	0.0	0.057	0.074	0.065	0.0	0.0	0.0	0.0	0.205
SLC1A6	P48664	True	EAA4_HUMAN	Glutamate_byGLS2_and_SLC1A6	CPI-CS0C7C7DD02	ENSG00000105143	0.276	0.0	0.0	0.0	0.0	0.057	0.074	0.065	0.0	0.0	0.0	0.0	0.205
SLC1A6	P48664	True	EAA4_HUMAN	Glutamate_byGLS2_and_SLC1A6	CPI-CS0BC3D8A73	ENSG00000105143	0.276	0.0	0.0	0.0	0.0	0.057	0.074	0.065	0.0	0.0	0.0	0.0	0.205
SLC1A6	P48664	True	EAA4_HUMAN	Glutamate_byGLS2_and_SLC1A6	CPI-CS0554D19E3	ENSG00000105143	0.276	0.0	0.0	0.0	0.0	0.057	0.074	0.065	0.0	0.0	0.0	0.0	0.205
SLC1A6	P48664	True	EAA4_HUMAN	Glutamate_byGLS2_and_SLC1A6	CPI-CS0DB067721	ENSG00000105143	0.276	0.0	0.0	0.0	0.0	0.057	0.074	0.065	0.0	0.0	0.0	0.0	0.205
SLC1A6	P48664	True	EAA4_HUMAN	Glutamate_byGLS2_and_SLC1A6	CPI-CS0F106270D	ENSG00000105143	0.276	0.0	0.0	0.0	0.0	0.057	0.074	0.065	0.0	0.0	0.0	0.0	0.205
SLC1A6	P48664	True	EAA4_HUMAN	Glutamate_byGLS2_and_SLC1A6	CPI-CS0764E52B3	ENSG00000105143	0.276	0.0	0.0	0.0	0.0	0.057	0.074	0.065	0.0	0.0	0.0	0.0	0.205
SLC1A6	P48664	True	EAA4_HUMAN	Glutamate_byGLS2_and_SLC1A6	CPI-CS09E87611A	ENSG00000105143	0.276	0.0	0.0	0.0	0.0	0.057	0.074	0.065	0.0	0.0	0.0	0.0	0.205
SLC1A6	P48664	True	EAA4_HUMAN	Glutamate_byGLS2_and_SLC1A6	CPI-CS0270ABC42	ENSG00000105143	0.276	0.0	0.0	0.0	0.0	0.057	0.074	0.065	0.0	0.0	0.0	0.0	0.205
SLC1A7	O00341	True	EAA5_HUMAN	Glutamate_byGLS_and_SLC1A7	CPI-CS033CD7688	ENSG00000162383	0.028	0.0	0.0	0.0	0.0	0.191	0.155	0.0	0.0	0.024	0.03	0.0	0.0
SLC1A7	O00341	True	EAA5_HUMAN	Glutamate_byGLS_and_SLC1A7	CPI-CS0785280EB	ENSG00000162383	0.028	0.0	0.0	0.0	0.0	0.191	0.155	0.0	0.0	0.024	0.03	0.0	0.0
SLC1A7	O00341	True	EAA5_HUMAN	Glutamate_byGLS_and_SLC1A7	CPI-CS03DC69BFC	ENSG00000162383	0.028	0.0	0.0	0.0	0.0	0.191	0.155	0.0	0.0	0.024	0.03	0.0	0.0
SLC1A7	O00341	True	EAA5_HUMAN	Glutamate_byGLS_and_SLC1A7	CPI-CS025FBADF2	ENSG00000162383	0.028	0.0	0.0	0.0	0.0	0.191	0.155	0.0	0.0	0.024	0.03	0.0	0.0
SLC1A7	O00341	True	EAA5_HUMAN	Glutamate_byGLS_and_SLC1A7	CPI-CC0A742EB85	ENSG00000162383	0.028	0.0	0.0	0.0	0.0	0.191	0.155	0.0	0.0	0.024	0.03	0.0	0.0
SLC1A7	O00341	True	EAA5_HUMAN	Glutamate_byGLS_and_SLC1A7	CPI-CC0BADC1C23	ENSG00000162383	0.028	0.0	0.0	0.0	0.0	0.191	0.155	0.0	0.0	0.024	0.03	0.0	0.0
SLC1A7	O00341	True	EAA5_HUMAN	Glutamate_byGLS_and_SLC1A7	CPI-CS0132B4C1D	ENSG00000162383	0.028	0.0	0.0	0.0	0.0	0.191	0.155	0.0	0.0	0.024	0.03	0.0	0.0
SLC1A7	O00341	True	EAA5_HUMAN	Glutamate_byGLS_and_SLC1A7	CPI-CC0E5063BA7	ENSG00000162383	0.028	0.0	0.0	0.0	0.0	0.191	0.155	0.0	0.0	0.024	0.03	0.0	0.0
SLC1A7	O00341	True	EAA5_HUMAN	Glutamate_byGLS_and_SLC1A7	CPI-CC0E7F3E3CE	ENSG00000162383	0.028	0.0	0.0	0.0	0.0	0.191	0.155	0.0	0.0	0.024	0.03	0.0	0.0
SLC1A7	O00341	True	EAA5_HUMAN	Glutamate_byGLS_and_SLC1A7	CPI-CS0A0633E77	ENSG00000162383	0.028	0.0	0.0	0.0	0.0	0.191	0.155	0.0	0.0	0.024	0.03	0.0	0.0
SLC1A7	O00341	True	EAA5_HUMAN	Glutamate_byGLS_and_SLC1A7	CPI-CC02AA64371	ENSG00000162383	0.028	0.0	0.0	0.0	0.0	0.191	0.155	0.0	0.0	0.024	0.03	0.0	0.0
SLC1A7	O00341	True	EAA5_HUMAN	Glutamate_byGLS_and_SLC1A7	CPI-CC0D9EE71E7	ENSG00000162383	0.028	0.0	0.0	0.0	0.0	0.191	0.155	0.0	0.0	0.024	0.03	0.0	0.0
SLC1A7	O00341	True	EAA5_HUMAN	Glutamate_byGLS_and_SLC1A7	CPI-CC095C752D3	ENSG00000162383	0.028	0.0	0.0	0.0	0.0	0.191	0.155	0.0	0.0	0.024	0.03	0.0	0.0
SLC1A7	O00341	True	EAA5_HUMAN	Glutamate_byGLS_and_SLC1A7	CPI-CC02CD61933	ENSG00000162383	0.028	0.0	0.0	0.0	0.0	0.191	0.155	0.0	0.0	0.024	0.03	0.0	0.0
SLC1A7	O00341	True	EAA5_HUMAN	Glutamate_byGLS_and_SLC1A7	CPI-CC0AD6F0571	ENSG00000162383	0.028	0.0	0.0	0.0	0.0	0.191	0.155	0.0	0.0	0.024	0.03	0.0	0.0
SLC1A7	O00341	True	EAA5_HUMAN	Glutamate_byGLS_and_SLC1A7	CPI-CC054692E80	ENSG00000162383	0.028	0.0	0.0	0.0	0.0	0.191	0.155	0.0	0.0	0.024	0.03	0.0	0.0
SLC1A7	O00341	True	EAA5_HUMAN	Glutamate_byGLS_and_SLC1A7	CPI-CS0F62789CF	ENSG00000162383	0.028	0.0	0.0	0.0	0.0	0.191	0.155	0.0	0.0	0.024	0.03	0.0	0.0
SLC1A7	O00341	True	EAA5_HUMAN	Glutamate_byGLS_and_SLC1A7	CPI-CS0CA04CA30	ENSG00000162383	0.028	0.0	0.0	0.0	0.0	0.191	0.155	0.0	0.0	0.024	0.03	0.0	0.0
SLC1A7	O00341	True	EAA5_HUMAN	Glutamate_byGLS_and_SLC1A7	CPI-CS0D67AEEF8	ENSG00000162383	0.028	0.0	0.0	0.0	0.0	0.191	0.155	0.0	0.0	0.024	0.03	0.0	0.0
SLC1A7	O00341	True	EAA5_HUMAN	Glutamate_byGLS_and_SLC1A7	CPI-CS0EF654316	ENSG00000162383	0.028	0.0	0.0	0.0	0.0	0.191	0.155	0.0	0.0	0.024	0.03	0.0	0.0
SLC1A7	O00341	True	EAA5_HUMAN	Glutamate_byGLS_and_SLC1A7	CPI-CS002ECD5B1	ENSG00000162383	0.028	0.0	0.0	0.0	0.0	0.191	0.155	0.0	0.0	0.024	0.03	0.0	0.0
SLC1A7	O00341	True	EAA5_HUMAN	Glutamate_byGLS_and_SLC1A7	CPI-CS070154D3B	ENSG00000162383	0.028	0.0	0.0	0.0	0.0	0.191	0.155	0.0	0.0	0.024	0.03	0.0	0.0
SLC1A7	O00341	True	EAA5_HUMAN	Glutamate_byGLS_and_SLC1A7	CPI-CS0F4C33641	ENSG00000162383	0.028	0.0	0.0	0.0	0.0	0.191	0.155	0.0	0.0	0.024	0.03	0.0	0.0
SLC1A7	O00341	True	EAA5_HUMAN	Glutamate_byGLS_and_SLC1A7	CPI-CS0279E4E92	ENSG00000162383	0.028	0.0	0.0	0.0	0.0	0.191	0.155	0.0	0.0	0.024	0.03	0.0	0.0
SLC1A7	O00341	True	EAA5_HUMAN	Glutamate_byGLS2_and_SLC1A7	CPI-CS094923202	ENSG00000162383	0.028	0.0	0.0	0.0	0.0	0.057	0.074	0.0	0.0	0.0	0.0	0.0	0.0
SLC1A7	O00341	True	EAA5_HUMAN	Glutamate_byGLS2_and_SLC1A7	CPI-CS0141EF49C	ENSG00000162383	0.028	0.0	0.0	0.0	0.0	0.057	0.074	0.0	0.0	0.0	0.0	0.0	0.0
SLC1A7	O00341	True	EAA5_HUMAN	Glutamate_byGLS2_and_SLC1A7	CPI-CS0E9B87C01	ENSG00000162383	0.028	0.0	0.0	0.0	0.0	0.057	0.074	0.0	0.0	0.0	0.0	0.0	0.0
SLC1A7	O00341	True	EAA5_HUMAN	Glutamate_byGLS2_and_SLC1A7	CPI-CS0A2ACA19B	ENSG00000162383	0.028	0.0	0.0	0.0	0.0	0.057	0.074	0.0	0.0	0.0	0.0	0.0	0.0
SLC1A7	O00341	True	EAA5_HUMAN	Glutamate_byGLS2_and_SLC1A7	CPI-CC0B16C9C23	ENSG00000162383	0.028	0.0	0.0	0.0	0.0	0.057	0.074	0.0	0.0	0.0	0.0	0.0	0.0
SLC1A7	O00341	True	EAA5_HUMAN	Glutamate_byGLS2_and_SLC1A7	CPI-CC0EDF3084D	ENSG00000162383	0.028	0.0	0.0	0.0	0.0	0.057	0.074	0.0	0.0	0.0	0.0	0.0	0.0
SLC1A7	O00341	True	EAA5_HUMAN	Glutamate_byGLS2_and_SLC1A7	CPI-CS0AA5F0945	ENSG00000162383	0.028	0.0	0.0	0.0	0.0	0.057	0.074	0.0	0.0	0.0	0.0	0.0	0.0
SLC1A7	O00341	True	EAA5_HUMAN	Glutamate_byGLS2_and_SLC1A7	CPI-CC01CE8AC41	ENSG00000162383	0.028	0.0	0.0	0.0	0.0	0.057	0.074	0.0	0.0	0.0	0.0	0.0	0.0
SLC1A7	O00341	True	EAA5_HUMAN	Glutamate_byGLS2_and_SLC1A7	CPI-CC038267193	ENSG00000162383	0.028	0.0	0.0	0.0	0.0	0.057	0.074	0.0	0.0	0.0	0.0	0.0	0.0
SLC1A7	O00341	True	EAA5_HUMAN	Glutamate_byGLS2_and_SLC1A7	CPI-CS0687D7002	ENSG00000162383	0.028	0.0	0.0	0.0	0.0	0.057	0.074	0.0	0.0	0.0	0.0	0.0	0.0
SLC1A7	O00341	True	EAA5_HUMAN	Glutamate_byGLS2_and_SLC1A7	CPI-CC02227FA06	ENSG00000162383	0.028	0.0	0.0	0.0	0.0	0.057	0.074	0.0	0.0	0.0	0.0	0.0	0.0
SLC1A7	O00341	True	EAA5_HUMAN	Glutamate_byGLS2_and_SLC1A7	CPI-CC015FAF28E	ENSG00000162383	0.028	0.0	0.0	0.0	0.0	0.057	0.074	0.0	0.0	0.0	0.0	0.0	0.0
SLC1A7	O00341	True	EAA5_HUMAN	Glutamate_byGLS2_and_SLC1A7	CPI-CC068956044	ENSG00000162383	0.028	0.0	0.0	0.0	0.0	0.057	0.074	0.0	0.0	0.0	0.0	0.0	0.0
SLC1A7	O00341	True	EAA5_HUMAN	Glutamate_byGLS2_and_SLC1A7	CPI-CC02DBB58E9	ENSG00000162383	0.028	0.0	0.0	0.0	0.0	0.057	0.074	0.0	0.0	0.0	0.0	0.0	0.0
SLC1A7	O00341	True	EAA5_HUMAN	Glutamate_byGLS2_and_SLC1A7	CPI-CC0F83E11EB	ENSG00000162383	0.028	0.0	0.0	0.0	0.0	0.057	0.074	0.0	0.0	0.0	0.0	0.0	0.0
SLC1A7	O00341	True	EAA5_HUMAN	Glutamate_byGLS2_and_SLC1A7	CPI-CC0D299DB74	ENSG00000162383	0.028	0.0	0.0	0.0	0.0	0.057	0.074	0.0	0.0	0.0	0.0	0.0	0.0
SLC1A7	O00341	True	EAA5_HUMAN	Glutamate_byGLS2_and_SLC1A7	CPI-CS0AF8F897B	ENSG00000162383	0.028	0.0	0.0	0.0	0.0	0.057	0.074	0.0	0.0	0.0	0.0	0.0	0.0
SLC1A7	O00341	True	EAA5_HUMAN	Glutamate_byGLS2_and_SLC1A7	CPI-CS0E5972156	ENSG00000162383	0.028	0.0	0.0	0.0	0.0	0.057	0.074	0.0	0.0	0.0	0.0	0.0	0.0
SLC1A7	O00341	True	EAA5_HUMAN	Glutamate_byGLS2_and_SLC1A7	CPI-CS0F4182DEF	ENSG00000162383	0.028	0.0	0.0	0.0	0.0	0.057	0.074	0.0	0.0	0.0	0.0	0.0	0.0
SLC1A7	O00341	True	EAA5_HUMAN	Glutamate_byGLS2_and_SLC1A7	CPI-CS071CB03F7	ENSG00000162383	0.028	0.0	0.0	0.0	0.0	0.057	0.074	0.0	0.0	0.0	0.0	0.0	0.0
SLC1A7	O00341	True	EAA5_HUMAN	Glutamate_byGLS2_and_SLC1A7	CPI-CS03B7CB71D	ENSG00000162383	0.028	0.0	0.0	0.0	0.0	0.057	0.074	0.0	0.0	0.0	0.0	0.0	0.0
SLC1A7	O00341	True	EAA5_HUMAN	Glutamate_byGLS2_and_SLC1A7	CPI-CS03DC684EF	ENSG00000162383	0.028	0.0	0.0	0.0	0.0	0.057	0.074	0.0	0.0	0.0	0.0	0.0	0.0
SLC1A7	O00341	True	EAA5_HUMAN	Glutamate_byGLS2_and_SLC1A7	CPI-CS083EC4342	ENSG00000162383	0.028	0.0	0.0	0.0	0.0	0.057	0.074	0.0	0.0	0.0	0.0	0.0	0.0
SLC1A7	O00341	True	EAA5_HUMAN	Glutamate_byGLS2_and_SLC1A7	CPI-CS0180815DB	ENSG00000162383	0.028	0.0	0.0	0.0	0.0	0.057	0.074	0.0	0.0	0.0	0.0	0.0	0.0
GLS2	Q9UI32	True	GLSL_HUMAN	Glutamate_byGLS2_and_SLC17A7	CPI-CS07CF0C9B9	ENSG00000135423	0.0	0.0	0.0	0.0	0.0	0.011	0.0	0.0	0.0	0.0	0.0	0.0	0.0
GLS2	Q9UI32	True	GLSL_HUMAN	Glutamate_byGLS2_and_SLC17A7	CPI-CS0FBD9A478	ENSG00000135423	0.0	0.0	0.0	0.0	0.0	0.011	0.0	0.0	0.0	0.0	0.0	0.0	0.0
GLS2	Q9UI32	True	GLSL_HUMAN	Glutamate_byGLS2_and_SLC17A7	CPI-CS08AE2D9A9	ENSG00000135423	0.0	0.0	0.0	0.0	0.0	0.011	0.0	0.0	0.0	0.0	0.0	0.0	0.0
GLS2	Q9UI32	True	GLSL_HUMAN	Glutamate_byGLS2_and_SLC17A7	CPI-CS0AB98CF4B	ENSG00000135423	0.0	0.0	0.0	0.0	0.0	0.011	0.0	0.0	0.0	0.0	0.0	0.0	0.0
GLS2	Q9UI32	True	GLSL_HUMAN	Glutamate_byGLS2_and_SLC17A7	CPI-CC047030A36	ENSG00000135423	0.0	0.0	0.0	0.0	0.0	0.011	0.0	0.0	0.0	0.0	0.0	0.0	0.0
GLS2	Q9UI32	True	GLSL_HUMAN	Glutamate_byGLS2_and_SLC17A7	CPI-CC0145A96BC	ENSG00000135423	0.0	0.0	0.0	0.0	0.0	0.011	0.0	0.0	0.0	0.0	0.0	0.0	0.0
GLS2	Q9UI32	True	GLSL_HUMAN	Glutamate_byGLS2_and_SLC17A7	CPI-CS0940331BF	ENSG00000135423	0.0	0.0	0.0	0.0	0.0	0.011	0.0	0.0	0.0	0.0	0.0	0.0	0.0
GLS2	Q9UI32	True	GLSL_HUMAN	Glutamate_byGLS2_and_SLC17A7	CPI-CC032282108	ENSG00000135423	0.0	0.0	0.0	0.0	0.0	0.011	0.0	0.0	0.0	0.0	0.0	0.0	0.0
GLS2	Q9UI32	True	GLSL_HUMAN	Glutamate_byGLS2_and_SLC17A7	CPI-CC08CAFBA94	ENSG00000135423	0.0	0.0	0.0	0.0	0.0	0.011	0.0	0.0	0.0	0.0	0.0	0.0	0.0
GLS2	Q9UI32	True	GLSL_HUMAN	Glutamate_byGLS2_and_SLC17A7	CPI-CS0D1DC5DFD	ENSG00000135423	0.0	0.0	0.0	0.0	0.0	0.011	0.0	0.0	0.0	0.0	0.0	0.0	0.0
GLS2	Q9UI32	True	GLSL_HUMAN	Glutamate_byGLS2_and_SLC17A7	CPI-CC00FD66B07	ENSG00000135423	0.0	0.0	0.0	0.0	0.0	0.011	0.0	0.0	0.0	0.0	0.0	0.0	0.0
GLS2	Q9UI32	True	GLSL_HUMAN	Glutamate_byGLS2_and_SLC17A7	CPI-CC032B985F7	ENSG00000135423	0.0	0.0	0.0	0.0	0.0	0.011	0.0	0.0	0.0	0.0	0.0	0.0	0.0
GLS2	Q9UI32	True	GLSL_HUMAN	Glutamate_byGLS2_and_SLC17A7	CPI-CC0FE97618B	ENSG00000135423	0.0	0.0	0.0	0.0	0.0	0.011	0.0	0.0	0.0	0.0	0.0	0.0	0.0
GLS2	Q9UI32	True	GLSL_HUMAN	Glutamate_byGLS2_and_SLC17A7	CPI-CC0B845D70B	ENSG00000135423	0.0	0.0	0.0	0.0	0.0	0.011	0.0	0.0	0.0	0.0	0.0	0.0	0.0
GLS2	Q9UI32	True	GLSL_HUMAN	Glutamate_byGLS2_and_SLC17A7	CPI-CC0F0E50ABC	ENSG00000135423	0.0	0.0	0.0	0.0	0.0	0.011	0.0	0.0	0.0	0.0	0.0	0.0	0.0
GLS2	Q9UI32	True	GLSL_HUMAN	Glutamate_byGLS2_and_SLC17A7	CPI-CC0AA96E404	ENSG00000135423	0.0	0.0	0.0	0.0	0.0	0.011	0.0	0.0	0.0	0.0	0.0	0.0	0.0
GLS2	Q9UI32	True	GLSL_HUMAN	Glutamate_byGLS2_and_SLC17A7	CPI-CS059F4ED23	ENSG00000135423	0.0	0.0	0.0	0.0	0.0	0.011	0.0	0.0	0.0	0.0	0.0	0.0	0.0
GLS2	Q9UI32	True	GLSL_HUMAN	Glutamate_byGLS2_and_SLC17A7	CPI-CS0EC77FC9C	ENSG00000135423	0.0	0.0	0.0	0.0	0.0	0.011	0.0	0.0	0.0	0.0	0.0	0.0	0.0
GLS2	Q9UI32	True	GLSL_HUMAN	Glutamate_byGLS2_and_SLC17A7	CPI-CS0AE7F1FB9	ENSG00000135423	0.0	0.0	0.0	0.0	0.0	0.011	0.0	0.0	0.0	0.0	0.0	0.0	0.0
GLS2	Q9UI32	True	GLSL_HUMAN	Glutamate_byGLS2_and_SLC17A7	CPI-CS09CFDCF78	ENSG00000135423	0.0	0.0	0.0	0.0	0.0	0.011	0.0	0.0	0.0	0.0	0.0	0.0	0.0
GLS2	Q9UI32	True	GLSL_HUMAN	Glutamate_byGLS2_and_SLC17A7	CPI-CS0BA5C6CCB	ENSG00000135423	0.0	0.0	0.0	0.0	0.0	0.011	0.0	0.0	0.0	0.0	0.0	0.0	0.0
GLS2	Q9UI32	True	GLSL_HUMAN	Glutamate_byGLS2_and_SLC17A7	CPI-CS0EC6271ED	ENSG00000135423	0.0	0.0	0.0	0.0	0.0	0.011	0.0	0.0	0.0	0.0	0.0	0.0	0.0
GLS2	Q9UI32	True	GLSL_HUMAN	Glutamate_byGLS2_and_SLC17A7	CPI-CS004BB0890	ENSG00000135423	0.0	0.0	0.0	0.0	0.0	0.011	0.0	0.0	0.0	0.0	0.0	0.0	0.0
GLS2	Q9UI32	True	GLSL_HUMAN	Glutamate_byGLS2_and_SLC17A7	CPI-CS00A95D069	ENSG00000135423	0.0	0.0	0.0	0.0	0.0	0.011	0.0	0.0	0.0	0.0	0.0	0.0	0.0
GLS2	Q9UI32	True	GLSL_HUMAN	Glutamate_byGLS2_and_SLC17A8	CPI-CS037E61225	ENSG00000135423	0.0	0.0	0.0	0.0	0.0	0.0	0.009	0.016	0.0	0.0	0.0	0.0	0.0
GLS2	Q9UI32	True	GLSL_HUMAN	Glutamate_byGLS2_and_SLC17A8	CPI-CS071E7684F	ENSG00000135423	0.0	0.0	0.0	0.0	0.0	0.0	0.009	0.016	0.0	0.0	0.0	0.0	0.0
GLS2	Q9UI32	True	GLSL_HUMAN	Glutamate_byGLS2_and_SLC17A8	CPI-CS07CDBB858	ENSG00000135423	0.0	0.0	0.0	0.0	0.0	0.0	0.009	0.016	0.0	0.0	0.0	0.0	0.0
GLS2	Q9UI32	True	GLSL_HUMAN	Glutamate_byGLS2_and_SLC17A8	CPI-CS00271E4F9	ENSG00000135423	0.0	0.0	0.0	0.0	0.0	0.0	0.009	0.016	0.0	0.0	0.0	0.0	0.0
GLS2	Q9UI32	True	GLSL_HUMAN	Glutamate_byGLS2_and_SLC17A8	CPI-CC01ABA8B9E	ENSG00000135423	0.0	0.0	0.0	0.0	0.0	0.0	0.009	0.016	0.0	0.0	0.0	0.0	0.0
GLS2	Q9UI32	True	GLSL_HUMAN	Glutamate_byGLS2_and_SLC17A8	CPI-CC0212DA3AE	ENSG00000135423	0.0	0.0	0.0	0.0	0.0	0.0	0.009	0.016	0.0	0.0	0.0	0.0	0.0
GLS2	Q9UI32	True	GLSL_HUMAN	Glutamate_byGLS2_and_SLC17A8	CPI-CS0C7259F7C	ENSG00000135423	0.0	0.0	0.0	0.0	0.0	0.0	0.009	0.016	0.0	0.0	0.0	0.0	0.0
GLS2	Q9UI32	True	GLSL_HUMAN	Glutamate_byGLS2_and_SLC17A8	CPI-CC02F47F87C	ENSG00000135423	0.0	0.0	0.0	0.0	0.0	0.0	0.009	0.016	0.0	0.0	0.0	0.0	0.0
GLS2	Q9UI32	True	GLSL_HUMAN	Glutamate_byGLS2_and_SLC17A8	CPI-CC0D4DB34E9	ENSG00000135423	0.0	0.0	0.0	0.0	0.0	0.0	0.009	0.016	0.0	0.0	0.0	0.0	0.0
GLS2	Q9UI32	True	GLSL_HUMAN	Glutamate_byGLS2_and_SLC17A8	CPI-CS0AB128395	ENSG00000135423	0.0	0.0	0.0	0.0	0.0	0.0	0.009	0.016	0.0	0.0	0.0	0.0	0.0
GLS2	Q9UI32	True	GLSL_HUMAN	Glutamate_byGLS2_and_SLC17A8	CPI-CC0E019A0C0	ENSG00000135423	0.0	0.0	0.0	0.0	0.0	0.0	0.009	0.016	0.0	0.0	0.0	0.0	0.0
GLS2	Q9UI32	True	GLSL_HUMAN	Glutamate_byGLS2_and_SLC17A8	CPI-CC08537FF5B	ENSG00000135423	0.0	0.0	0.0	0.0	0.0	0.0	0.009	0.016	0.0	0.0	0.0	0.0	0.0
GLS2	Q9UI32	True	GLSL_HUMAN	Glutamate_byGLS2_and_SLC17A8	CPI-CC033072405	ENSG00000135423	0.0	0.0	0.0	0.0	0.0	0.0	0.009	0.016	0.0	0.0	0.0	0.0	0.0
GLS2	Q9UI32	True	GLSL_HUMAN	Glutamate_byGLS2_and_SLC17A8	CPI-CC084ABBDE8	ENSG00000135423	0.0	0.0	0.0	0.0	0.0	0.0	0.009	0.016	0.0	0.0	0.0	0.0	0.0
GLS2	Q9UI32	True	GLSL_HUMAN	Glutamate_byGLS2_and_SLC17A8	CPI-CC00A4CC26C	ENSG00000135423	0.0	0.0	0.0	0.0	0.0	0.0	0.009	0.016	0.0	0.0	0.0	0.0	0.0
GLS2	Q9UI32	True	GLSL_HUMAN	Glutamate_byGLS2_and_SLC17A8	CPI-CC02D7E1CD1	ENSG00000135423	0.0	0.0	0.0	0.0	0.0	0.0	0.009	0.016	0.0	0.0	0.0	0.0	0.0
GLS2	Q9UI32	True	GLSL_HUMAN	Glutamate_byGLS2_and_SLC17A8	CPI-CS0416CB0F5	ENSG00000135423	0.0	0.0	0.0	0.0	0.0	0.0	0.009	0.016	0.0	0.0	0.0	0.0	0.0
GLS2	Q9UI32	True	GLSL_HUMAN	Glutamate_byGLS2_and_SLC17A8	CPI-CS090CDDA91	ENSG00000135423	0.0	0.0	0.0	0.0	0.0	0.0	0.009	0.016	0.0	0.0	0.0	0.0	0.0
GLS2	Q9UI32	True	GLSL_HUMAN	Glutamate_byGLS2_and_SLC17A8	CPI-CS0A5B00FEC	ENSG00000135423	0.0	0.0	0.0	0.0	0.0	0.0	0.009	0.016	0.0	0.0	0.0	0.0	0.0
GLS2	Q9UI32	True	GLSL_HUMAN	Glutamate_byGLS2_and_SLC17A8	CPI-CS00323BD9A	ENSG00000135423	0.0	0.0	0.0	0.0	0.0	0.0	0.009	0.016	0.0	0.0	0.0	0.0	0.0
GLS2	Q9UI32	True	GLSL_HUMAN	Glutamate_byGLS2_and_SLC17A8	CPI-CS0A5C5F9DF	ENSG00000135423	0.0	0.0	0.0	0.0	0.0	0.0	0.009	0.016	0.0	0.0	0.0	0.0	0.0
GLS2	Q9UI32	True	GLSL_HUMAN	Glutamate_byGLS2_and_SLC17A8	CPI-CS0B8F51188	ENSG00000135423	0.0	0.0	0.0	0.0	0.0	0.0	0.009	0.016	0.0	0.0	0.0	0.0	0.0
GLS2	Q9UI32	True	GLSL_HUMAN	Glutamate_byGLS2_and_SLC17A8	CPI-CS00B734C46	ENSG00000135423	0.0	0.0	0.0	0.0	0.0	0.0	0.009	0.016	0.0	0.0	0.0	0.0	0.0
GLS2	Q9UI32	True	GLSL_HUMAN	Glutamate_byGLS2_and_SLC17A8	CPI-CS01BC2C4FF	ENSG00000135423	0.0	0.0	0.0	0.0	0.0	0.0	0.009	0.016	0.0	0.0	0.0	0.0	0.0
GLS2	Q9UI32	True	GLSL_HUMAN	Glutamate_byGLS2_and_SLC1A1	CPI-CS0E5DBD27E	ENSG00000135423	0.276	0.0	0.0	0.0	0.0	0.057	0.074	0.065	0.0	0.0	0.0	0.0	0.205
GLS2	Q9UI32	True	GLSL_HUMAN	Glutamate_byGLS2_and_SLC1A1	CPI-CS0899E9304	ENSG00000135423	0.276	0.0	0.0	0.0	0.0	0.057	0.074	0.065	0.0	0.0	0.0	0.0	0.205
GLS2	Q9UI32	True	GLSL_HUMAN	Glutamate_byGLS2_and_SLC1A1	CPI-CS06451E34A	ENSG00000135423	0.276	0.0	0.0	0.0	0.0	0.057	0.074	0.065	0.0	0.0	0.0	0.0	0.205
GLS2	Q9UI32	True	GLSL_HUMAN	Glutamate_byGLS2_and_SLC1A1	CPI-CS0DD8D3E0E	ENSG00000135423	0.276	0.0	0.0	0.0	0.0	0.057	0.074	0.065	0.0	0.0	0.0	0.0	0.205
GLS2	Q9UI32	True	GLSL_HUMAN	Glutamate_byGLS2_and_SLC1A1	CPI-CC007CF847B	ENSG00000135423	0.276	0.0	0.0	0.0	0.0	0.057	0.074	0.065	0.0	0.0	0.0	0.0	0.205
GLS2	Q9UI32	True	GLSL_HUMAN	Glutamate_byGLS2_and_SLC1A1	CPI-CC08EE84AE8	ENSG00000135423	0.276	0.0	0.0	0.0	0.0	0.057	0.074	0.065	0.0	0.0	0.0	0.0	0.205
GLS2	Q9UI32	True	GLSL_HUMAN	Glutamate_byGLS2_and_SLC1A1	CPI-CS048A34709	ENSG00000135423	0.276	0.0	0.0	0.0	0.0	0.057	0.074	0.065	0.0	0.0	0.0	0.0	0.205
GLS2	Q9UI32	True	GLSL_HUMAN	Glutamate_byGLS2_and_SLC1A1	CPI-CC05A802EBC	ENSG00000135423	0.276	0.0	0.0	0.0	0.0	0.057	0.074	0.065	0.0	0.0	0.0	0.0	0.205
GLS2	Q9UI32	True	GLSL_HUMAN	Glutamate_byGLS2_and_SLC1A1	CPI-CC086C2B918	ENSG00000135423	0.276	0.0	0.0	0.0	0.0	0.057	0.074	0.065	0.0	0.0	0.0	0.0	0.205
GLS2	Q9UI32	True	GLSL_HUMAN	Glutamate_byGLS2_and_SLC1A1	CPI-CS01D65FEFD	ENSG00000135423	0.276	0.0	0.0	0.0	0.0	0.057	0.074	0.065	0.0	0.0	0.0	0.0	0.205
GLS2	Q9UI32	True	GLSL_HUMAN	Glutamate_byGLS2_and_SLC1A1	CPI-CC0160048A0	ENSG00000135423	0.276	0.0	0.0	0.0	0.0	0.057	0.074	0.065	0.0	0.0	0.0	0.0	0.205
GLS2	Q9UI32	True	GLSL_HUMAN	Glutamate_byGLS2_and_SLC1A1	CPI-CC0E8B3C37F	ENSG00000135423	0.276	0.0	0.0	0.0	0.0	0.057	0.074	0.065	0.0	0.0	0.0	0.0	0.205
GLS2	Q9UI32	True	GLSL_HUMAN	Glutamate_byGLS2_and_SLC1A1	CPI-CC072B222EE	ENSG00000135423	0.276	0.0	0.0	0.0	0.0	0.057	0.074	0.065	0.0	0.0	0.0	0.0	0.205
GLS2	Q9UI32	True	GLSL_HUMAN	Glutamate_byGLS2_and_SLC1A1	CPI-CC01F565028	ENSG00000135423	0.276	0.0	0.0	0.0	0.0	0.057	0.074	0.065	0.0	0.0	0.0	0.0	0.205
GLS2	Q9UI32	True	GLSL_HUMAN	Glutamate_byGLS2_and_SLC1A1	CPI-CC01F8CA118	ENSG00000135423	0.276	0.0	0.0	0.0	0.0	0.057	0.074	0.065	0.0	0.0	0.0	0.0	0.205
GLS2	Q9UI32	True	GLSL_HUMAN	Glutamate_byGLS2_and_SLC1A1	CPI-CC07C08B2DE	ENSG00000135423	0.276	0.0	0.0	0.0	0.0	0.057	0.074	0.065	0.0	0.0	0.0	0.0	0.205
GLS2	Q9UI32	True	GLSL_HUMAN	Glutamate_byGLS2_and_SLC1A1	CPI-CS089C871BA	ENSG00000135423	0.276	0.0	0.0	0.0	0.0	0.057	0.074	0.065	0.0	0.0	0.0	0.0	0.205
GLS2	Q9UI32	True	GLSL_HUMAN	Glutamate_byGLS2_and_SLC1A1	CPI-CS0286AF8D6	ENSG00000135423	0.276	0.0	0.0	0.0	0.0	0.057	0.074	0.065	0.0	0.0	0.0	0.0	0.205
GLS2	Q9UI32	True	GLSL_HUMAN	Glutamate_byGLS2_and_SLC1A1	CPI-CS081D8412E	ENSG00000135423	0.276	0.0	0.0	0.0	0.0	0.057	0.074	0.065	0.0	0.0	0.0	0.0	0.205
GLS2	Q9UI32	True	GLSL_HUMAN	Glutamate_byGLS2_and_SLC1A1	CPI-CS0041BE443	ENSG00000135423	0.276	0.0	0.0	0.0	0.0	0.057	0.074	0.065	0.0	0.0	0.0	0.0	0.205
GLS2	Q9UI32	True	GLSL_HUMAN	Glutamate_byGLS2_and_SLC1A1	CPI-CS05B11F2F4	ENSG00000135423	0.276	0.0	0.0	0.0	0.0	0.057	0.074	0.065	0.0	0.0	0.0	0.0	0.205
GLS2	Q9UI32	True	GLSL_HUMAN	Glutamate_byGLS2_and_SLC1A1	CPI-CS05610B89F	ENSG00000135423	0.276	0.0	0.0	0.0	0.0	0.057	0.074	0.065	0.0	0.0	0.0	0.0	0.205
GLS2	Q9UI32	True	GLSL_HUMAN	Glutamate_byGLS2_and_SLC1A1	CPI-CS00061350E	ENSG00000135423	0.276	0.0	0.0	0.0	0.0	0.057	0.074	0.065	0.0	0.0	0.0	0.0	0.205
GLS2	Q9UI32	True	GLSL_HUMAN	Glutamate_byGLS2_and_SLC1A1	CPI-CS0A14FBC54	ENSG00000135423	0.276	0.0	0.0	0.0	0.0	0.057	0.074	0.065	0.0	0.0	0.0	0.0	0.205
GLS2	Q9UI32	True	GLSL_HUMAN	Glutamate_byGLS2_and_SLC1A2	CPI-CS07040A8BB	ENSG00000135423	0.0	0.0	0.0	0.0	0.0	0.057	0.03	0.011	0.0	0.0	0.0	0.0	0.0
GLS2	Q9UI32	True	GLSL_HUMAN	Glutamate_byGLS2_and_SLC1A2	CPI-CS0B607E7E2	ENSG00000135423	0.0	0.0	0.0	0.0	0.0	0.057	0.03	0.011	0.0	0.0	0.0	0.0	0.0
GLS2	Q9UI32	True	GLSL_HUMAN	Glutamate_byGLS2_and_SLC1A2	CPI-CS0CC3AA145	ENSG00000135423	0.0	0.0	0.0	0.0	0.0	0.057	0.03	0.011	0.0	0.0	0.0	0.0	0.0
GLS2	Q9UI32	True	GLSL_HUMAN	Glutamate_byGLS2_and_SLC1A2	CPI-CS04F05F7CF	ENSG00000135423	0.0	0.0	0.0	0.0	0.0	0.057	0.03	0.011	0.0	0.0	0.0	0.0	0.0
GLS2	Q9UI32	True	GLSL_HUMAN	Glutamate_byGLS2_and_SLC1A2	CPI-CC05BFEA73C	ENSG00000135423	0.0	0.0	0.0	0.0	0.0	0.057	0.03	0.011	0.0	0.0	0.0	0.0	0.0
GLS2	Q9UI32	True	GLSL_HUMAN	Glutamate_byGLS2_and_SLC1A2	CPI-CC0DC1D35A7	ENSG00000135423	0.0	0.0	0.0	0.0	0.0	0.057	0.03	0.011	0.0	0.0	0.0	0.0	0.0
GLS2	Q9UI32	True	GLSL_HUMAN	Glutamate_byGLS2_and_SLC1A2	CPI-CS01E5ABF3E	ENSG00000135423	0.0	0.0	0.0	0.0	0.0	0.057	0.03	0.011	0.0	0.0	0.0	0.0	0.0
GLS2	Q9UI32	True	GLSL_HUMAN	Glutamate_byGLS2_and_SLC1A2	CPI-CC0D4DE23C7	ENSG00000135423	0.0	0.0	0.0	0.0	0.0	0.057	0.03	0.011	0.0	0.0	0.0	0.0	0.0
GLS2	Q9UI32	True	GLSL_HUMAN	Glutamate_byGLS2_and_SLC1A2	CPI-CC0B810B839	ENSG00000135423	0.0	0.0	0.0	0.0	0.0	0.057	0.03	0.011	0.0	0.0	0.0	0.0	0.0
GLS2	Q9UI32	True	GLSL_HUMAN	Glutamate_byGLS2_and_SLC1A2	CPI-CS053847508	ENSG00000135423	0.0	0.0	0.0	0.0	0.0	0.057	0.03	0.011	0.0	0.0	0.0	0.0	0.0
GLS2	Q9UI32	True	GLSL_HUMAN	Glutamate_byGLS2_and_SLC1A2	CPI-CC0B6964744	ENSG00000135423	0.0	0.0	0.0	0.0	0.0	0.057	0.03	0.011	0.0	0.0	0.0	0.0	0.0
GLS2	Q9UI32	True	GLSL_HUMAN	Glutamate_byGLS2_and_SLC1A2	CPI-CC0E3F34DEF	ENSG00000135423	0.0	0.0	0.0	0.0	0.0	0.057	0.03	0.011	0.0	0.0	0.0	0.0	0.0
GLS2	Q9UI32	True	GLSL_HUMAN	Glutamate_byGLS2_and_SLC1A2	CPI-CC0DE59E92B	ENSG00000135423	0.0	0.0	0.0	0.0	0.0	0.057	0.03	0.011	0.0	0.0	0.0	0.0	0.0
GLS2	Q9UI32	True	GLSL_HUMAN	Glutamate_byGLS2_and_SLC1A2	CPI-CC0C109D7DD	ENSG00000135423	0.0	0.0	0.0	0.0	0.0	0.057	0.03	0.011	0.0	0.0	0.0	0.0	0.0
GLS2	Q9UI32	True	GLSL_HUMAN	Glutamate_byGLS2_and_SLC1A2	CPI-CC0AC55FB5B	ENSG00000135423	0.0	0.0	0.0	0.0	0.0	0.057	0.03	0.011	0.0	0.0	0.0	0.0	0.0
GLS2	Q9UI32	True	GLSL_HUMAN	Glutamate_byGLS2_and_SLC1A2	CPI-CC017AB6A86	ENSG00000135423	0.0	0.0	0.0	0.0	0.0	0.057	0.03	0.011	0.0	0.0	0.0	0.0	0.0
GLS2	Q9UI32	True	GLSL_HUMAN	Glutamate_byGLS2_and_SLC1A2	CPI-CS070B19B57	ENSG00000135423	0.0	0.0	0.0	0.0	0.0	0.057	0.03	0.011	0.0	0.0	0.0	0.0	0.0
GLS2	Q9UI32	True	GLSL_HUMAN	Glutamate_byGLS2_and_SLC1A2	CPI-CS0916EF39D	ENSG00000135423	0.0	0.0	0.0	0.0	0.0	0.057	0.03	0.011	0.0	0.0	0.0	0.0	0.0
GLS2	Q9UI32	True	GLSL_HUMAN	Glutamate_byGLS2_and_SLC1A2	CPI-CS01E5D0183	ENSG00000135423	0.0	0.0	0.0	0.0	0.0	0.057	0.03	0.011	0.0	0.0	0.0	0.0	0.0
GLS2	Q9UI32	True	GLSL_HUMAN	Glutamate_byGLS2_and_SLC1A2	CPI-CS0D7A1419D	ENSG00000135423	0.0	0.0	0.0	0.0	0.0	0.057	0.03	0.011	0.0	0.0	0.0	0.0	0.0
GLS2	Q9UI32	True	GLSL_HUMAN	Glutamate_byGLS2_and_SLC1A2	CPI-CS06CD4A71F	ENSG00000135423	0.0	0.0	0.0	0.0	0.0	0.057	0.03	0.011	0.0	0.0	0.0	0.0	0.0
GLS2	Q9UI32	True	GLSL_HUMAN	Glutamate_byGLS2_and_SLC1A2	CPI-CS055AEE574	ENSG00000135423	0.0	0.0	0.0	0.0	0.0	0.057	0.03	0.011	0.0	0.0	0.0	0.0	0.0
GLS2	Q9UI32	True	GLSL_HUMAN	Glutamate_byGLS2_and_SLC1A2	CPI-CS0975DD44D	ENSG00000135423	0.0	0.0	0.0	0.0	0.0	0.057	0.03	0.011	0.0	0.0	0.0	0.0	0.0
GLS2	Q9UI32	True	GLSL_HUMAN	Glutamate_byGLS2_and_SLC1A2	CPI-CS0A2EDD507	ENSG00000135423	0.0	0.0	0.0	0.0	0.0	0.057	0.03	0.011	0.0	0.0	0.0	0.0	0.0
GLS2	Q9UI32	True	GLSL_HUMAN	Glutamate_byGLS2_and_SLC1A3	CPI-CS0D028DAA4	ENSG00000135423	0.276	0.0	0.0	0.0	0.0	0.057	0.074	0.065	0.0	0.0	0.0	0.0	0.0
GLS2	Q9UI32	True	GLSL_HUMAN	Glutamate_byGLS2_and_SLC1A3	CPI-CS008389A89	ENSG00000135423	0.276	0.0	0.0	0.0	0.0	0.057	0.074	0.065	0.0	0.0	0.0	0.0	0.0
GLS2	Q9UI32	True	GLSL_HUMAN	Glutamate_byGLS2_and_SLC1A3	CPI-CS0B4B01B4B	ENSG00000135423	0.276	0.0	0.0	0.0	0.0	0.057	0.074	0.065	0.0	0.0	0.0	0.0	0.0
GLS2	Q9UI32	True	GLSL_HUMAN	Glutamate_byGLS2_and_SLC1A3	CPI-CS0484FC19B	ENSG00000135423	0.276	0.0	0.0	0.0	0.0	0.057	0.074	0.065	0.0	0.0	0.0	0.0	0.0
GLS2	Q9UI32	True	GLSL_HUMAN	Glutamate_byGLS2_and_SLC1A3	CPI-CC07909859C	ENSG00000135423	0.276	0.0	0.0	0.0	0.0	0.057	0.074	0.065	0.0	0.0	0.0	0.0	0.0
GLS2	Q9UI32	True	GLSL_HUMAN	Glutamate_byGLS2_and_SLC1A3	CPI-CC0A8308C2C	ENSG00000135423	0.276	0.0	0.0	0.0	0.0	0.057	0.074	0.065	0.0	0.0	0.0	0.0	0.0
GLS2	Q9UI32	True	GLSL_HUMAN	Glutamate_byGLS2_and_SLC1A3	CPI-CS00E19754C	ENSG00000135423	0.276	0.0	0.0	0.0	0.0	0.057	0.074	0.065	0.0	0.0	0.0	0.0	0.0
GLS2	Q9UI32	True	GLSL_HUMAN	Glutamate_byGLS2_and_SLC1A3	CPI-CC00CFD9E84	ENSG00000135423	0.276	0.0	0.0	0.0	0.0	0.057	0.074	0.065	0.0	0.0	0.0	0.0	0.0
GLS2	Q9UI32	True	GLSL_HUMAN	Glutamate_byGLS2_and_SLC1A3	CPI-CC0B415175C	ENSG00000135423	0.276	0.0	0.0	0.0	0.0	0.057	0.074	0.065	0.0	0.0	0.0	0.0	0.0
GLS2	Q9UI32	True	GLSL_HUMAN	Glutamate_byGLS2_and_SLC1A3	CPI-CS06F474F5A	ENSG00000135423	0.276	0.0	0.0	0.0	0.0	0.057	0.074	0.065	0.0	0.0	0.0	0.0	0.0
GLS2	Q9UI32	True	GLSL_HUMAN	Glutamate_byGLS2_and_SLC1A3	CPI-CC0C33FB78E	ENSG00000135423	0.276	0.0	0.0	0.0	0.0	0.057	0.074	0.065	0.0	0.0	0.0	0.0	0.0
GLS2	Q9UI32	True	GLSL_HUMAN	Glutamate_byGLS2_and_SLC1A3	CPI-CC00605BE5F	ENSG00000135423	0.276	0.0	0.0	0.0	0.0	0.057	0.074	0.065	0.0	0.0	0.0	0.0	0.0
GLS2	Q9UI32	True	GLSL_HUMAN	Glutamate_byGLS2_and_SLC1A3	CPI-CC01CD69B71	ENSG00000135423	0.276	0.0	0.0	0.0	0.0	0.057	0.074	0.065	0.0	0.0	0.0	0.0	0.0
GLS2	Q9UI32	True	GLSL_HUMAN	Glutamate_byGLS2_and_SLC1A3	CPI-CC09EB70913	ENSG00000135423	0.276	0.0	0.0	0.0	0.0	0.057	0.074	0.065	0.0	0.0	0.0	0.0	0.0
GLS2	Q9UI32	True	GLSL_HUMAN	Glutamate_byGLS2_and_SLC1A3	CPI-CC0BB3C6CB3	ENSG00000135423	0.276	0.0	0.0	0.0	0.0	0.057	0.074	0.065	0.0	0.0	0.0	0.0	0.0
GLS2	Q9UI32	True	GLSL_HUMAN	Glutamate_byGLS2_and_SLC1A3	CPI-CC01E49D97E	ENSG00000135423	0.276	0.0	0.0	0.0	0.0	0.057	0.074	0.065	0.0	0.0	0.0	0.0	0.0
GLS2	Q9UI32	True	GLSL_HUMAN	Glutamate_byGLS2_and_SLC1A3	CPI-CS09CF4D275	ENSG00000135423	0.276	0.0	0.0	0.0	0.0	0.057	0.074	0.065	0.0	0.0	0.0	0.0	0.0
GLS2	Q9UI32	True	GLSL_HUMAN	Glutamate_byGLS2_and_SLC1A3	CPI-CS07C63C8BC	ENSG00000135423	0.276	0.0	0.0	0.0	0.0	0.057	0.074	0.065	0.0	0.0	0.0	0.0	0.0
GLS2	Q9UI32	True	GLSL_HUMAN	Glutamate_byGLS2_and_SLC1A3	CPI-CS05D1E58B4	ENSG00000135423	0.276	0.0	0.0	0.0	0.0	0.057	0.074	0.065	0.0	0.0	0.0	0.0	0.0
GLS2	Q9UI32	True	GLSL_HUMAN	Glutamate_byGLS2_and_SLC1A3	CPI-CS0591372DE	ENSG00000135423	0.276	0.0	0.0	0.0	0.0	0.057	0.074	0.065	0.0	0.0	0.0	0.0	0.0
GLS2	Q9UI32	True	GLSL_HUMAN	Glutamate_byGLS2_and_SLC1A3	CPI-CS03D684E7D	ENSG00000135423	0.276	0.0	0.0	0.0	0.0	0.057	0.074	0.065	0.0	0.0	0.0	0.0	0.0
GLS2	Q9UI32	True	GLSL_HUMAN	Glutamate_byGLS2_and_SLC1A3	CPI-CS09698412B	ENSG00000135423	0.276	0.0	0.0	0.0	0.0	0.057	0.074	0.065	0.0	0.0	0.0	0.0	0.0
GLS2	Q9UI32	True	GLSL_HUMAN	Glutamate_byGLS2_and_SLC1A3	CPI-CS0EFE72F4B	ENSG00000135423	0.276	0.0	0.0	0.0	0.0	0.057	0.074	0.065	0.0	0.0	0.0	0.0	0.0
GLS2	Q9UI32	True	GLSL_HUMAN	Glutamate_byGLS2_and_SLC1A3	CPI-CS0947C60AA	ENSG00000135423	0.276	0.0	0.0	0.0	0.0	0.057	0.074	0.065	0.0	0.0	0.0	0.0	0.0
GLS2	Q9UI32	True	GLSL_HUMAN	Glutamate_byGLS2_and_SLC1A6	CPI-CS096A4BF1B	ENSG00000135423	0.276	0.0	0.0	0.0	0.0	0.057	0.074	0.065	0.0	0.0	0.0	0.0	0.205
GLS2	Q9UI32	True	GLSL_HUMAN	Glutamate_byGLS2_and_SLC1A6	CPI-CS0F46608E1	ENSG00000135423	0.276	0.0	0.0	0.0	0.0	0.057	0.074	0.065	0.0	0.0	0.0	0.0	0.205
GLS2	Q9UI32	True	GLSL_HUMAN	Glutamate_byGLS2_and_SLC1A6	CPI-CS013047C58	ENSG00000135423	0.276	0.0	0.0	0.0	0.0	0.057	0.074	0.065	0.0	0.0	0.0	0.0	0.205
GLS2	Q9UI32	True	GLSL_HUMAN	Glutamate_byGLS2_and_SLC1A6	CPI-CS03EEE6D2D	ENSG00000135423	0.276	0.0	0.0	0.0	0.0	0.057	0.074	0.065	0.0	0.0	0.0	0.0	0.205
GLS2	Q9UI32	True	GLSL_HUMAN	Glutamate_byGLS2_and_SLC1A6	CPI-CC01450B2FA	ENSG00000135423	0.276	0.0	0.0	0.0	0.0	0.057	0.074	0.065	0.0	0.0	0.0	0.0	0.205
GLS2	Q9UI32	True	GLSL_HUMAN	Glutamate_byGLS2_and_SLC1A6	CPI-CC0C4BEF4C8	ENSG00000135423	0.276	0.0	0.0	0.0	0.0	0.057	0.074	0.065	0.0	0.0	0.0	0.0	0.205
GLS2	Q9UI32	True	GLSL_HUMAN	Glutamate_byGLS2_and_SLC1A6	CPI-CS0D9BFD8AF	ENSG00000135423	0.276	0.0	0.0	0.0	0.0	0.057	0.074	0.065	0.0	0.0	0.0	0.0	0.205
GLS2	Q9UI32	True	GLSL_HUMAN	Glutamate_byGLS2_and_SLC1A6	CPI-CC0ACDCA68F	ENSG00000135423	0.276	0.0	0.0	0.0	0.0	0.057	0.074	0.065	0.0	0.0	0.0	0.0	0.205
GLS2	Q9UI32	True	GLSL_HUMAN	Glutamate_byGLS2_and_SLC1A6	CPI-CC0FF085B8B	ENSG00000135423	0.276	0.0	0.0	0.0	0.0	0.057	0.074	0.065	0.0	0.0	0.0	0.0	0.205
GLS2	Q9UI32	True	GLSL_HUMAN	Glutamate_byGLS2_and_SLC1A6	CPI-CS0A195F101	ENSG00000135423	0.276	0.0	0.0	0.0	0.0	0.057	0.074	0.065	0.0	0.0	0.0	0.0	0.205
GLS2	Q9UI32	True	GLSL_HUMAN	Glutamate_byGLS2_and_SLC1A6	CPI-CC00939F2D1	ENSG00000135423	0.276	0.0	0.0	0.0	0.0	0.057	0.074	0.065	0.0	0.0	0.0	0.0	0.205
GLS2	Q9UI32	True	GLSL_HUMAN	Glutamate_byGLS2_and_SLC1A6	CPI-CC0567FF312	ENSG00000135423	0.276	0.0	0.0	0.0	0.0	0.057	0.074	0.065	0.0	0.0	0.0	0.0	0.205
GLS2	Q9UI32	True	GLSL_HUMAN	Glutamate_byGLS2_and_SLC1A6	CPI-CC064FD0FE9	ENSG00000135423	0.276	0.0	0.0	0.0	0.0	0.057	0.074	0.065	0.0	0.0	0.0	0.0	0.205
GLS2	Q9UI32	True	GLSL_HUMAN	Glutamate_byGLS2_and_SLC1A6	CPI-CC04A0FDD1C	ENSG00000135423	0.276	0.0	0.0	0.0	0.0	0.057	0.074	0.065	0.0	0.0	0.0	0.0	0.205
GLS2	Q9UI32	True	GLSL_HUMAN	Glutamate_byGLS2_and_SLC1A6	CPI-CC00F5F0266	ENSG00000135423	0.276	0.0	0.0	0.0	0.0	0.057	0.074	0.065	0.0	0.0	0.0	0.0	0.205
GLS2	Q9UI32	True	GLSL_HUMAN	Glutamate_byGLS2_and_SLC1A6	CPI-CC00BFD8B11	ENSG00000135423	0.276	0.0	0.0	0.0	0.0	0.057	0.074	0.065	0.0	0.0	0.0	0.0	0.205
GLS2	Q9UI32	True	GLSL_HUMAN	Glutamate_byGLS2_and_SLC1A6	CPI-CS0C7C7DD02	ENSG00000135423	0.276	0.0	0.0	0.0	0.0	0.057	0.074	0.065	0.0	0.0	0.0	0.0	0.205
GLS2	Q9UI32	True	GLSL_HUMAN	Glutamate_byGLS2_and_SLC1A6	CPI-CS0BC3D8A73	ENSG00000135423	0.276	0.0	0.0	0.0	0.0	0.057	0.074	0.065	0.0	0.0	0.0	0.0	0.205
GLS2	Q9UI32	True	GLSL_HUMAN	Glutamate_byGLS2_and_SLC1A6	CPI-CS0554D19E3	ENSG00000135423	0.276	0.0	0.0	0.0	0.0	0.057	0.074	0.065	0.0	0.0	0.0	0.0	0.205
GLS2	Q9UI32	True	GLSL_HUMAN	Glutamate_byGLS2_and_SLC1A6	CPI-CS0DB067721	ENSG00000135423	0.276	0.0	0.0	0.0	0.0	0.057	0.074	0.065	0.0	0.0	0.0	0.0	0.205
GLS2	Q9UI32	True	GLSL_HUMAN	Glutamate_byGLS2_and_SLC1A6	CPI-CS0F106270D	ENSG00000135423	0.276	0.0	0.0	0.0	0.0	0.057	0.074	0.065	0.0	0.0	0.0	0.0	0.205
GLS2	Q9UI32	True	GLSL_HUMAN	Glutamate_byGLS2_and_SLC1A6	CPI-CS0764E52B3	ENSG00000135423	0.276	0.0	0.0	0.0	0.0	0.057	0.074	0.065	0.0	0.0	0.0	0.0	0.205
GLS2	Q9UI32	True	GLSL_HUMAN	Glutamate_byGLS2_and_SLC1A6	CPI-CS09E87611A	ENSG00000135423	0.276	0.0	0.0	0.0	0.0	0.057	0.074	0.065	0.0	0.0	0.0	0.0	0.205
GLS2	Q9UI32	True	GLSL_HUMAN	Glutamate_byGLS2_and_SLC1A6	CPI-CS0270ABC42	ENSG00000135423	0.276	0.0	0.0	0.0	0.0	0.057	0.074	0.065	0.0	0.0	0.0	0.0	0.205
GLS2	Q9UI32	True	GLSL_HUMAN	Glutamate_byGLS2_and_SLC1A7	CPI-CS094923202	ENSG00000135423	0.028	0.0	0.0	0.0	0.0	0.057	0.074	0.0	0.0	0.0	0.0	0.0	0.0
GLS2	Q9UI32	True	GLSL_HUMAN	Glutamate_byGLS2_and_SLC1A7	CPI-CS0141EF49C	ENSG00000135423	0.028	0.0	0.0	0.0	0.0	0.057	0.074	0.0	0.0	0.0	0.0	0.0	0.0
GLS2	Q9UI32	True	GLSL_HUMAN	Glutamate_byGLS2_and_SLC1A7	CPI-CS0E9B87C01	ENSG00000135423	0.028	0.0	0.0	0.0	0.0	0.057	0.074	0.0	0.0	0.0	0.0	0.0	0.0
GLS2	Q9UI32	True	GLSL_HUMAN	Glutamate_byGLS2_and_SLC1A7	CPI-CS0A2ACA19B	ENSG00000135423	0.028	0.0	0.0	0.0	0.0	0.057	0.074	0.0	0.0	0.0	0.0	0.0	0.0
GLS2	Q9UI32	True	GLSL_HUMAN	Glutamate_byGLS2_and_SLC1A7	CPI-CC0B16C9C23	ENSG00000135423	0.028	0.0	0.0	0.0	0.0	0.057	0.074	0.0	0.0	0.0	0.0	0.0	0.0
GLS2	Q9UI32	True	GLSL_HUMAN	Glutamate_byGLS2_and_SLC1A7	CPI-CC0EDF3084D	ENSG00000135423	0.028	0.0	0.0	0.0	0.0	0.057	0.074	0.0	0.0	0.0	0.0	0.0	0.0
GLS2	Q9UI32	True	GLSL_HUMAN	Glutamate_byGLS2_and_SLC1A7	CPI-CS0AA5F0945	ENSG00000135423	0.028	0.0	0.0	0.0	0.0	0.057	0.074	0.0	0.0	0.0	0.0	0.0	0.0
GLS2	Q9UI32	True	GLSL_HUMAN	Glutamate_byGLS2_and_SLC1A7	CPI-CC01CE8AC41	ENSG00000135423	0.028	0.0	0.0	0.0	0.0	0.057	0.074	0.0	0.0	0.0	0.0	0.0	0.0
GLS2	Q9UI32	True	GLSL_HUMAN	Glutamate_byGLS2_and_SLC1A7	CPI-CC038267193	ENSG00000135423	0.028	0.0	0.0	0.0	0.0	0.057	0.074	0.0	0.0	0.0	0.0	0.0	0.0
GLS2	Q9UI32	True	GLSL_HUMAN	Glutamate_byGLS2_and_SLC1A7	CPI-CS0687D7002	ENSG00000135423	0.028	0.0	0.0	0.0	0.0	0.057	0.074	0.0	0.0	0.0	0.0	0.0	0.0
GLS2	Q9UI32	True	GLSL_HUMAN	Glutamate_byGLS2_and_SLC1A7	CPI-CC02227FA06	ENSG00000135423	0.028	0.0	0.0	0.0	0.0	0.057	0.074	0.0	0.0	0.0	0.0	0.0	0.0
GLS2	Q9UI32	True	GLSL_HUMAN	Glutamate_byGLS2_and_SLC1A7	CPI-CC015FAF28E	ENSG00000135423	0.028	0.0	0.0	0.0	0.0	0.057	0.074	0.0	0.0	0.0	0.0	0.0	0.0
GLS2	Q9UI32	True	GLSL_HUMAN	Glutamate_byGLS2_and_SLC1A7	CPI-CC068956044	ENSG00000135423	0.028	0.0	0.0	0.0	0.0	0.057	0.074	0.0	0.0	0.0	0.0	0.0	0.0
GLS2	Q9UI32	True	GLSL_HUMAN	Glutamate_byGLS2_and_SLC1A7	CPI-CC02DBB58E9	ENSG00000135423	0.028	0.0	0.0	0.0	0.0	0.057	0.074	0.0	0.0	0.0	0.0	0.0	0.0
GLS2	Q9UI32	True	GLSL_HUMAN	Glutamate_byGLS2_and_SLC1A7	CPI-CC0F83E11EB	ENSG00000135423	0.028	0.0	0.0	0.0	0.0	0.057	0.074	0.0	0.0	0.0	0.0	0.0	0.0
GLS2	Q9UI32	True	GLSL_HUMAN	Glutamate_byGLS2_and_SLC1A7	CPI-CC0D299DB74	ENSG00000135423	0.028	0.0	0.0	0.0	0.0	0.057	0.074	0.0	0.0	0.0	0.0	0.0	0.0
GLS2	Q9UI32	True	GLSL_HUMAN	Glutamate_byGLS2_and_SLC1A7	CPI-CS0AF8F897B	ENSG00000135423	0.028	0.0	0.0	0.0	0.0	0.057	0.074	0.0	0.0	0.0	0.0	0.0	0.0
GLS2	Q9UI32	True	GLSL_HUMAN	Glutamate_byGLS2_and_SLC1A7	CPI-CS0E5972156	ENSG00000135423	0.028	0.0	0.0	0.0	0.0	0.057	0.074	0.0	0.0	0.0	0.0	0.0	0.0
GLS2	Q9UI32	True	GLSL_HUMAN	Glutamate_byGLS2_and_SLC1A7	CPI-CS0F4182DEF	ENSG00000135423	0.028	0.0	0.0	0.0	0.0	0.057	0.074	0.0	0.0	0.0	0.0	0.0	0.0
GLS2	Q9UI32	True	GLSL_HUMAN	Glutamate_byGLS2_and_SLC1A7	CPI-CS071CB03F7	ENSG00000135423	0.028	0.0	0.0	0.0	0.0	0.057	0.074	0.0	0.0	0.0	0.0	0.0	0.0
GLS2	Q9UI32	True	GLSL_HUMAN	Glutamate_byGLS2_and_SLC1A7	CPI-CS03B7CB71D	ENSG00000135423	0.028	0.0	0.0	0.0	0.0	0.057	0.074	0.0	0.0	0.0	0.0	0.0	0.0
GLS2	Q9UI32	True	GLSL_HUMAN	Glutamate_byGLS2_and_SLC1A7	CPI-CS03DC684EF	ENSG00000135423	0.028	0.0	0.0	0.0	0.0	0.057	0.074	0.0	0.0	0.0	0.0	0.0	0.0
GLS2	Q9UI32	True	GLSL_HUMAN	Glutamate_byGLS2_and_SLC1A7	CPI-CS083EC4342	ENSG00000135423	0.028	0.0	0.0	0.0	0.0	0.057	0.074	0.0	0.0	0.0	0.0	0.0	0.0
GLS2	Q9UI32	True	GLSL_HUMAN	Glutamate_byGLS2_and_SLC1A7	CPI-CS0180815DB	ENSG00000135423	0.028	0.0	0.0	0.0	0.0	0.057	0.074	0.0	0.0	0.0	0.0	0.0	0.0
SLC6A5	Q9Y345	True	SC6A5_HUMAN	Glycine_bySHMT1_and_SLC6A5	CPI-CC013523ED0	ENSG00000165970	0.0	0.0	0.0	0.0	0.0	0.0	0.0	0.0	0.0	0.026	0.0	0.0	0.0
SLC6A5	Q9Y345	True	SC6A5_HUMAN	Glycine_bySHMT1_and_SLC6A5	CPI-CC0DE37C04C	ENSG00000165970	0.0	0.0	0.0	0.0	0.0	0.0	0.0	0.0	0.0	0.026	0.0	0.0	0.0
SLC6A5	Q9Y345	True	SC6A5_HUMAN	Glycine_bySHMT2_and_SLC6A5	CPI-CC014456804	ENSG00000165970	0.0	0.0	0.0	0.0	0.0	0.0	0.0	0.0	0.0	0.026	0.0	0.0	0.0
SLC6A5	Q9Y345	True	SC6A5_HUMAN	Glycine_bySHMT2_and_SLC6A5	CPI-CC0F959FD6A	ENSG00000165970	0.0	0.0	0.0	0.0	0.0	0.0	0.0	0.0	0.0	0.026	0.0	0.0	0.0
SHMT1	P34896	True	GLYC_HUMAN	Glycine_bySHMT1_and_SLC6A5	CPI-CC013523ED0	ENSG00000176974	0.0	0.0	0.0	0.0	0.0	0.0	0.0	0.0	0.0	0.026	0.0	0.0	0.0
SHMT1	P34896	True	GLYC_HUMAN	Glycine_bySHMT1_and_SLC6A5	CPI-CC0DE37C04C	ENSG00000176974	0.0	0.0	0.0	0.0	0.0	0.0	0.0	0.0	0.0	0.026	0.0	0.0	0.0
SHMT1	P34896	True	GLYC_HUMAN	Glycine_bySHMT1_and_SLC6A9	CPI-CC038A555FC	ENSG00000176974	0.178	0.0	0.0	0.436	0.0	0.093	0.142	0.068	0.0	0.103	0.082	0.0	0.198
SHMT1	P34896	True	GLYC_HUMAN	Glycine_bySHMT1_and_SLC6A9	CPI-CC054A40212	ENSG00000176974	0.178	0.0	0.0	0.436	0.0	0.093	0.142	0.068	0.0	0.103	0.082	0.0	0.198
SLC6A9	P48067	True	SC6A9_HUMAN	Glycine_bySHMT1_and_SLC6A9	CPI-CC038A555FC	ENSG00000196517	0.178	0.0	0.0	0.436	0.0	0.093	0.142	0.068	0.0	0.103	0.082	0.0	0.198
SLC6A9	P48067	True	SC6A9_HUMAN	Glycine_bySHMT1_and_SLC6A9	CPI-CC054A40212	ENSG00000196517	0.178	0.0	0.0	0.436	0.0	0.093	0.142	0.068	0.0	0.103	0.082	0.0	0.198
SLC6A9	P48067	True	SC6A9_HUMAN	Glycine_bySHMT2_and_SLC6A9	CPI-CC00045ECF5	ENSG00000196517	0.178	0.0	0.0	0.786	0.0	0.093	0.142	0.068	0.0	0.103	0.082	0.0	0.198
SLC6A9	P48067	True	SC6A9_HUMAN	Glycine_bySHMT2_and_SLC6A9	CPI-CC0EA1D60C5	ENSG00000196517	0.178	0.0	0.0	0.786	0.0	0.093	0.142	0.068	0.0	0.103	0.082	0.0	0.198
SHMT2	P34897	True	GLYM_HUMAN	Glycine_bySHMT2_and_SLC6A5	CPI-CC014456804	ENSG00000182199	0.0	0.0	0.0	0.0	0.0	0.0	0.0	0.0	0.0	0.026	0.0	0.0	0.0
SHMT2	P34897	True	GLYM_HUMAN	Glycine_bySHMT2_and_SLC6A5	CPI-CC0F959FD6A	ENSG00000182199	0.0	0.0	0.0	0.0	0.0	0.0	0.0	0.0	0.0	0.026	0.0	0.0	0.0
SHMT2	P34897	True	GLYM_HUMAN	Glycine_bySHMT2_and_SLC6A9	CPI-CC00045ECF5	ENSG00000182199	0.178	0.0	0.0	0.786	0.0	0.093	0.142	0.068	0.0	0.103	0.082	0.0	0.198
SHMT2	P34897	True	GLYM_HUMAN	Glycine_bySHMT2_and_SLC6A9	CPI-CC0EA1D60C5	ENSG00000182199	0.178	0.0	0.0	0.786	0.0	0.093	0.142	0.068	0.0	0.103	0.082	0.0	0.198
NRXN1	P58400	True	NRX1B_HUMAN	NRXN1_CBLN1_complex	CPI-CS0E570EA78	ENSG00000179915	0.0	0.0	0.0	0.0	0.0	0.023	0.019	0.0	0.0	0.14	0.056	0.0	0.0
CBLN1	P23435	True	CBLN1_HUMAN	NRXN1_CBLN1_complex	CPI-CS0E570EA78	ENSG00000102924	0.0	0.0	0.0	0.0	0.0	0.023	0.019	0.0	0.0	0.14	0.056	0.0	0.0
PTGDS	P41222	True	PTGDS_HUMAN	PGD2_byPTGDS	CPI-CS0FADCFDB9	ENSG00000107317	0.177	0.0	0.0	0.0	0.0	1.251	0.897	0.157	0.0	0.027	0.093	0.0	0.0
PTGDS	P41222	True	PTGDS_HUMAN	PGD2_byPTGDS	CPI-CS0F4093169	ENSG00000107317	0.177	0.0	0.0	0.0	0.0	1.251	0.897	0.157	0.0	0.027	0.093	0.0	0.0
TENM2	Q9NT68	True	TEN2_HUMAN	TENM2_FLRT1_complex	CPI-CS007F1C612	ENSG00000145934	0.0	0.0	0.0	0.0	0.0	0.0	0.0	0.012	0.0	0.025	0.0	0.0	0.0
TENM2	Q9NT68	True	TEN2_HUMAN	TENM2_FLRT3_complex	CPI-CS04534E61E	ENSG00000145934	0.013	0.0	0.0	0.0	0.0	0.022	0.042	0.026	0.0	0.143	0.052	0.0	0.208
TENM2	Q9NT68	True	TEN2_HUMAN	TENM2_FLRT3_complex	CPI-CS049AAD8F5	ENSG00000145934	0.013	0.0	0.0	0.0	0.0	0.022	0.042	0.026	0.0	0.143	0.052	0.0	0.208
FLRT1	Q9NZU1	True	FLRT1_HUMAN	TENM2_FLRT1_complex	CPI-CS007F1C612	ENSG00000126500	0.0	0.0	0.0	0.0	0.0	0.0	0.0	0.012	0.0	0.025	0.0	0.0	0.0
FLRT1	Q9NZU1	True	FLRT1_HUMAN	TENM3_FLRT1_complex	CPI-CS059C42E4B	ENSG00000126500	0.0	0.0	0.0	0.448	0.0	0.0	0.0	0.012	0.0	0.025	0.0	0.0	0.0
FLRT1	Q9NZU1	True	FLRT1_HUMAN	TENM4_FLRT1_complex	CPI-CS0C8B4ED97	ENSG00000126500	0.0	0.0	0.0	0.522	0.0	0.0	0.0	0.012	0.0	0.025	0.0	0.0	0.0
FLRT3	Q9NZU0	True	FLRT3_HUMAN	TENM2_FLRT3_complex	CPI-CS04534E61E	ENSG00000125848	0.013	0.0	0.0	0.0	0.0	0.022	0.042	0.026	0.0	0.143	0.052	0.0	0.208
FLRT3	Q9NZU0	True	FLRT3_HUMAN	TENM2_FLRT3_complex	CPI-CS049AAD8F5	ENSG00000125848	0.013	0.0	0.0	0.0	0.0	0.022	0.042	0.026	0.0	0.143	0.052	0.0	0.208
FLRT3	Q9NZU0	True	FLRT3_HUMAN	TENM3_FLRT3_complex	CPI-CS0D62B1695	ENSG00000125848	0.794	0.0	1.35	0.448	0.897	1.441	1.368	1.34	1.244	2.218	1.551	0.0	1.548
FLRT3	Q9NZU0	True	FLRT3_HUMAN	TENM4_FLRT3_complex	CPI-CS0B24464AF	ENSG00000125848	0.252	0.0	1.35	0.522	0.0	0.5	0.455	0.311	2.97	0.976	0.792	0.0	1.346
TENM3	Q9P273	True	TEN3_HUMAN	TENM3_FLRT1_complex	CPI-CS059C42E4B	ENSG00000218336	0.0	0.0	0.0	0.448	0.0	0.0	0.0	0.012	0.0	0.025	0.0	0.0	0.0
TENM3	Q9P273	True	TEN3_HUMAN	TENM3_FLRT3_complex	CPI-CS0D62B1695	ENSG00000218336	0.794	0.0	1.35	0.448	0.897	1.441	1.368	1.34	1.244	2.218	1.551	0.0	1.548
TENM4	Q6N022	True	TEN4_HUMAN	TENM4_FLRT1_complex	CPI-CS0C8B4ED97	ENSG00000149256	0.0	0.0	0.0	0.522	0.0	0.0	0.0	0.012	0.0	0.025	0.0	0.0	0.0
TENM4	Q6N022	True	TEN4_HUMAN	TENM4_FLRT3_complex	CPI-CS0B24464AF	ENSG00000149256	0.252	0.0	1.35	0.522	0.0	0.5	0.455	0.311	2.97	0.976	0.792	0.0	1.346
CGB7	P0DN87	True	CGB7_HUMAN	hCGB7_complex	CPI-CS0FCFDA7E5	ENSG00000196337	0.0	0.0	0.0	0.0	0.0	0.005	0.0	0.0	0.0	0.0	0.0	0.0	0.0
CDH1	P12830	False	CADH1_HUMAN		CPI-SC0A2DB962D	ENSG00000039068	3.576	5.513	0.0	2.567	1.388	2.976	3.005	3.196	4.603	0.927	1.429	5.651	2.507
COL10A1	Q03692	False	COAA1_HUMAN		CPI-SC0B5CEA47D	ENSG00000123500	0.016	0.0	0.0	0.0	0.0	0.016	0.01	0.014	0.0	0.0	0.0	0.0	0.0
COL11A1	P12107	False	COBA1_HUMAN		CPI-SC0C8B7BCBB	ENSG00000060718	0.332	3.529	1.131	0.0	0.985	0.555	0.712	0.583	0.0	0.878	0.37	0.0	0.19
COL11A2	P13942	False	COBA2_HUMAN		CPI-SC0D3C12C3F	ENSG00000204248	0.014	0.0	1.282	0.0	0.0	0.052	0.041	0.109	0.0	0.088	0.027	0.0	0.0
COL12A1	Q99715	False	COCA1_HUMAN		CPI-SC0B86B7CED	ENSG00000111799	0.028	0.0	0.0	0.0	0.0	0.036	0.019	0.014	0.0	0.0	0.0	0.0	0.0
COL13A1	Q5TAT6	False	CODA1_HUMAN		CPI-SC0FA343CEF	ENSG00000197467	0.216	3.91	2.891	0.0	2.783	0.805	0.372	0.249	0.0	2.898	1.531	0.0	0.265
COL14A1	Q05707	False	COEA1_HUMAN		CPI-SC0CCCF9A7F	ENSG00000187955	0.108	0.0	0.0	0.373	0.0	0.139	0.08	0.132	0.0	0.238	0.169	0.0	0.0
COL15A1	P39059	False	COFA1_HUMAN		CPI-SC0E85E1FB0	ENSG00000204291	0.0	0.0	0.0	0.0	0.0	0.016	0.009	0.0	0.0	0.022	0.0	0.0	0.0
COL16A1	Q07092	False	COGA1_HUMAN		CPI-SC0956F4A31	ENSG00000084636	0.14	0.0	0.0	0.436	0.0	0.194	0.124	0.126	0.0	0.202	0.083	0.0	0.209
COL17A1	Q9UMD9	False	COHA1_HUMAN		CPI-SC06EEEC092	ENSG00000065618	0.039	0.0	0.0	0.0	0.0	0.057	0.067	0.089	0.0	0.024	0.086	0.0	0.416
COL18A1	P39060	False	COIA1_HUMAN		CPI-SC04BD52124	ENSG00000182871	4.981	5.489	6.026	3.048	3.459	5.983	5.485	3.35	6.271	4.356	3.45	5.73	3.63
COL19A1	Q14993	False	COJA1_HUMAN		CPI-SC0BDD04147	ENSG00000082293	0.02	0.0	0.0	0.0	0.0	0.567	0.314	0.048	0.0	0.0	0.03	0.0	0.242
COL1A1	P02452	False	CO1A1_HUMAN		CPI-SC04BCFC59C	ENSG00000108821	1.37	4.569	6.118	1.001	4.152	1.273	1.471	0.766	1.425	2.334	1.985	4.526	1.738
COL1A2	P08123	False	CO1A2_HUMAN		CPI-SC03D0A4AD2	ENSG00000164692	2.173	4.11	2.944	2.181	4.896	2.41	2.44	4.225	1.678	4.707	5.442	3.665	2.399
COL20A1	Q9P218	False	COKA1_HUMAN		CPI-SC0D5DDAD29	ENSG00000101203	0.013	0.0	0.0	0.0	0.0	0.005	0.009	0.0	0.0	0.0	0.0	0.0	0.0
COL21A1	Q96P44	False	COLA1_HUMAN		CPI-SC0D10396B4	ENSG00000124749	0.126	0.0	0.0	0.0	0.763	0.035	0.085	0.116	0.0	0.108	0.051	0.0	0.414
COL24A1	Q17RW2	False	COOA1_HUMAN		CPI-SC088A27EA5	ENSG00000171502	0.042	0.0	0.0	0.0	0.0	0.005	0.0	0.0	0.0	0.108	0.112	0.0	0.0
COL26A1	Q96A83	False	COQA1_HUMAN		CPI-SC0F179D307	ENSG00000160963	1.194	0.0	1.438	0.0	0.0	0.923	0.608	0.335	1.283	0.91	0.657	0.0	0.468
COL27A1	Q8IZC6	False	CORA1_HUMAN		CPI-SC044C2FDA4	ENSG00000196739	0.547	3.972	1.425	0.456	1.684	1.245	0.809	0.72	1.453	0.889	0.481	0.0	0.683
COL28A1	Q2UY09	False	COSA1_HUMAN		CPI-SC04251A46C	ENSG00000215018	0.04	0.0	0.0	0.0	0.0	0.006	0.018	0.027	0.0	0.0	0.0	0.0	0.0
COL2A1	P02458	False	CO2A1_HUMAN		CPI-SC09C62F412	ENSG00000139219	1.497	5.087	6.078	4.245	6.433	4.136	4.715	4.225	5.816	4.563	3.764	0.0	5.178
COL3A1	P02461	False	CO3A1_HUMAN		CPI-SC06A152CC0	ENSG00000168542	0.206	0.0	4.404	0.0	0.822	0.091	0.112	0.1	0.0	0.266	0.194	0.0	0.206
COL4A1	P02462	False	CO4A1_HUMAN		CPI-SC03515B178	ENSG00000187498	3.061	0.0	4.526	0.964	4.127	4.997	4.121	4.021	3.595	3.228	3.351	4.835	2.766
COL4A2	P08572	False	CO4A2_HUMAN		CPI-SC046604E76	ENSG00000134871	3.181	4.217	5.001	0.923	4.606	4.496	3.7	3.884	3.193	3.579	2.847	0.0	3.208
COL4A3	Q01955	False	CO4A3_HUMAN		CPI-SC0926FDACC	ENSG00000169031	0.0	0.0	0.0	0.0	0.0	0.065	0.027	0.054	0.0	0.0	0.0	0.0	0.0
COL4A4	P53420	False	CO4A4_HUMAN		CPI-SC072376C7B	ENSG00000081052	0.08	0.0	0.0	0.0	0.0	0.255	0.288	0.241	0.0	0.071	0.055	0.0	0.0
COL4A5	P29400	False	CO4A5_HUMAN		CPI-SC0C287AFC3	ENSG00000188153	1.676	0.0	2.989	1.737	0.749	3.767	3.554	1.96	1.572	2.268	2.84	4.436	2.177
COL4A6	Q14031	False	CO4A6_HUMAN		CPI-SC0FDD31EAB	ENSG00000197565	1.402	0.0	1.293	2.783	2.049	4.985	4.762	2.007	4.981	2.385	2.648	0.0	2.393
COL5A1	P20908	False	CO5A1_HUMAN		CPI-SC0681DB40E	ENSG00000130635	0.574	4.576	5.132	0.471	0.905	1.142	0.858	0.96	0.0	3.991	2.431	0.0	0.774
COL5A2	P05997	False	CO5A2_HUMAN		CPI-SC0345262E7	ENSG00000204262	0.429	3.644	4.277	2.145	3.635	0.181	0.234	2.069	0.0	1.344	0.766	0.0	0.0
COL5A3	P25940	False	CO5A3_HUMAN		CPI-SC0D5418330	ENSG00000080573	0.095	0.0	0.0	0.0	0.0	0.011	0.009	0.0	0.0	0.077	0.0	0.0	0.0
COL6A1	P12109	False	CO6A1_HUMAN		CPI-SC0CCB0D955	ENSG00000142156	4.538	6.367	4.971	3.182	5.337	4.599	4.267	4.451	5.196	5.068	4.854	4.462	3.907
COL6A2	P12110	False	CO6A2_HUMAN		CPI-SC01A5C5096	ENSG00000142173	4.037	5.451	4.599	3.555	3.683	4.332	4.107	4.516	3.657	4.39	4.461	4.317	4.152
COL6A3	P12111	False	CO6A3_HUMAN		CPI-SC084C79E20	ENSG00000163359	0.071	0.0	1.167	0.0	0.0	0.15	0.191	0.655	0.0	0.101	0.142	0.0	0.0
COL6A6	A6NMZ7	False	CO6A6_HUMAN		CPI-SC00D0AFED0	ENSG00000206384	0.0	0.0	0.0	0.0	0.0	0.012	0.029	0.0	0.0	0.099	0.0	0.0	0.0
COL7A1	Q02388	False	CO7A1_HUMAN		CPI-SC05640277E	ENSG00000114270	0.101	0.0	0.0	0.378	0.0	0.092	0.134	0.169	0.0	0.241	0.055	0.0	0.207
COL8A1	P27658	False	CO8A1_HUMAN		CPI-SC0B3564B15	ENSG00000144810	0.058	0.0	0.0	0.0	0.0	0.013	0.02	0.0	0.0	0.0	0.086	0.0	0.206
COL8A2	P25067	False	CO8A2_HUMAN		CPI-SC0F94B7D8F	ENSG00000171812	0.04	0.0	0.0	0.0	0.0	0.028	0.01	0.015	0.0	0.0	0.0	0.0	0.0
COL9A1	P20849	False	CO9A1_HUMAN		CPI-SC00065C95C	ENSG00000112280	0.918	3.547	0.0	1.679	0.699	0.482	0.175	0.569	0.0	0.445	0.142	0.0	1.773
COL9A2	Q14055	False	CO9A2_HUMAN		CPI-SC0A916E0E2	ENSG00000049089	0.424	0.0	0.0	0.0	1.122	3.156	2.277	0.818	1.833	3.369	2.374	0.0	0.515
COL9A3	Q14050	False	CO9A3_HUMAN		CPI-SC0BB68FB34	ENSG00000092758	3.208	4.795	5.715	2.115	4.776	4.406	3.7	1.823	3.992	5.025	3.524	5.432	2.428
FN1	P02751	False	FINC_HUMAN		CPI-SC01D1C56CC	ENSG00000115414	3.852	7.013	6.998	7.453	6.493	7.331	7.179	7.411	8.312	6.492	6.644	7.176	5.658
LAMC1	P11047	False	LAMC1_HUMAN		CPI-SC0A460766C	ENSG00000135862	2.475	5.208	5.272	1.526	4.018	2.548	2.351	2.517	3.495	2.647	1.86	5.45	2.021
CDH1	P12830	False	CADH1_HUMAN		CPI-SC09D882C18	ENSG00000039068	3.576	5.513	0.0	2.567	1.388	2.976	3.005	3.196	4.603	0.927	1.429	5.651	2.507
CDH1	P12830	False	CADH1_HUMAN		CPI-SS0CC5DCE80	ENSG00000039068	3.576	5.513	0.0	2.567	1.388	2.976	3.005	3.196	4.603	0.927	1.429	5.651	2.507
CDH2	P19022	False	CADH2_HUMAN		CPI-SS0EE09A201	ENSG00000170558	3.18	5.833	6.06	5.3	4.045	5.873	5.969	5.239	5.742	5.408	5.873	5.875	5.458
CDH3	P22223	False	CADH3_HUMAN		CPI-SS0DA0F5556	ENSG00000062038	1.454	0.0	2.817	0.0	0.783	1.534	1.669	0.838	4.395	0.781	0.816	0.0	1.26
CDH5	P33151	False	CADH5_HUMAN		CPI-SS00C24ED50	ENSG00000179776	0.0	0.0	0.0	0.0	2.249	0.007	0.024	0.0	0.0	0.107	0.0	0.0	0.0
CDH6	P55285	False	CADH6_HUMAN		CPI-SS0C53F7672	ENSG00000113361	0.234	0.0	0.0	0.436	0.0	0.119	0.075	0.61	4.342	0.073	0.162	0.0	0.513
CDH7	Q9ULB5	False	CADH7_HUMAN		CPI-SS0BE3D537D	ENSG00000081138	0.144	0.0	0.0	0.0	0.0	0.028	0.021	0.427	0.0	0.111	0.056	0.0	0.204
CADM1	Q9BY67	False	CADM1_HUMAN		CPI-SS0889E281D	ENSG00000182985	2.499	5.612	4.801	5.751	3.981	4.606	4.107	3.387	1.361	5.198	4.254	4.882	4.296
CADM3	Q8N126	False	CADM3_HUMAN		CPI-SS09C06644C	ENSG00000162706	0.181	0.0	1.193	0.0	0.832	0.281	0.437	0.204	0.0	0.556	0.422	0.0	0.231
CRTAM	O95727	False	CRTAM_HUMAN		CPI-SS0C9696AAA	ENSG00000109943	0.0	0.0	0.0	0.0	0.0	0.011	0.011	0.05	0.0	0.193	0.032	0.0	0.0
CADM1	Q9BY67	False	CADM1_HUMAN		CPI-SS0B990492C	ENSG00000182985	2.499	5.612	4.801	5.751	3.981	4.606	4.107	3.387	1.361	5.198	4.254	4.882	4.296
CADM3	Q8N126	False	CADM3_HUMAN		CPI-SS00550260E	ENSG00000162706	0.181	0.0	1.193	0.0	0.832	0.281	0.437	0.204	0.0	0.556	0.422	0.0	0.231
NECTIN1	Q15223	False	PVRL1_HUMAN		CPI-SS0C5E9FBFB	ENSG00000110400	1.175	0.0	1.341	0.381	0.75	0.806	0.677	0.23	0.0	0.554	0.194	0.0	0.57
NECTIN2	Q92692	False	PVRL2_HUMAN		CPI-SS02FBD007E	ENSG00000130202	4.603	4.983	5.921	3.649	5.823	5.249	5.409	4.61	6.038	5.224	5.022	5.628	4.584
CADM3	Q8N126	False	CADM3_HUMAN		CPI-SS02D18D12B	ENSG00000162706	0.181	0.0	1.193	0.0	0.832	0.281	0.437	0.204	0.0	0.556	0.422	0.0	0.231
CADM3	Q8N126	False	CADM3_HUMAN		CPI-SS0B3829651	ENSG00000162706	0.181	0.0	1.193	0.0	0.832	0.281	0.437	0.204	0.0	0.556	0.422	0.0	0.231
CEACAM1	P13688	False	CEAM1_HUMAN		CPI-SS0A2D7895C	ENSG00000079385	0.081	0.0	0.0	0.0	0.0	0.051	0.083	0.198	0.0	0.023	0.055	0.0	0.0
CEACAM6	P40199	False	CEAM6_HUMAN		CPI-SS001BF66E8	ENSG00000086548	0.045	0.0	0.0	0.0	0.0	0.012	0.008	0.267	0.0	0.0	0.0	4.968	0.0
CEACAM8	P31997	False	CEAM8_HUMAN		CPI-SS08C411721	ENSG00000124469	0.0	0.0	0.0	0.0	0.0	0.0	0.0	0.026	0.0	0.0	0.028	0.0	0.0
CEACAM1	P13688	False	CEAM1_HUMAN		CPI-SS0CCDBBBC0	ENSG00000079385	0.081	0.0	0.0	0.0	0.0	0.051	0.083	0.198	0.0	0.023	0.055	0.0	0.0
CEACAM1	P13688	False	CEAM1_HUMAN		CPI-SS0BDC04683	ENSG00000079385	0.081	0.0	0.0	0.0	0.0	0.051	0.083	0.198	0.0	0.023	0.055	0.0	0.0
PODXL2	Q9NZ53	False	PDXL2_HUMAN		CPI-SS0B111D2F5	ENSG00000114631	2.192	0.0	0.0	0.0	0.0	0.717	0.516	0.592	1.136	0.325	0.598	0.0	0.791
SELPLG	Q14242	False	SELPL_HUMAN		CPI-SS085C6A191	ENSG00000110876	0.0	0.0	0.0	0.0	0.0	0.006	0.01	0.0	0.0	0.0	0.0	0.0	0.0
CD44	P16070	False	CD44_HUMAN		CPI-SS06F83AE58	ENSG00000026508	0.329	0.0	0.0	0.365	1.614	0.174	0.217	0.569	1.378	1.74	1.306	0.0	0.0
COL10A1	Q03692	False	COAA1_HUMAN		CPI-SC04FA882F7	ENSG00000123500	0.016	0.0	0.0	0.0	0.0	0.016	0.01	0.014	0.0	0.0	0.0	0.0	0.0
COL11A1	P12107	False	COBA1_HUMAN		CPI-SC0E53A238E	ENSG00000060718	0.332	3.529	1.131	0.0	0.985	0.555	0.712	0.583	0.0	0.878	0.37	0.0	0.19
COL11A2	P13942	False	COBA2_HUMAN		CPI-SC071163509	ENSG00000204248	0.014	0.0	1.282	0.0	0.0	0.052	0.041	0.109	0.0	0.088	0.027	0.0	0.0
COL12A1	Q99715	False	COCA1_HUMAN		CPI-SC0E83A4B71	ENSG00000111799	0.028	0.0	0.0	0.0	0.0	0.036	0.019	0.014	0.0	0.0	0.0	0.0	0.0
COL13A1	Q5TAT6	False	CODA1_HUMAN		CPI-SC0FCF853DB	ENSG00000197467	0.216	3.91	2.891	0.0	2.783	0.805	0.372	0.249	0.0	2.898	1.531	0.0	0.265
COL14A1	Q05707	False	COEA1_HUMAN		CPI-SC0AB5FBF10	ENSG00000187955	0.108	0.0	0.0	0.373	0.0	0.139	0.08	0.132	0.0	0.238	0.169	0.0	0.0
COL15A1	P39059	False	COFA1_HUMAN		CPI-SC027893337	ENSG00000204291	0.0	0.0	0.0	0.0	0.0	0.016	0.009	0.0	0.0	0.022	0.0	0.0	0.0
COL16A1	Q07092	False	COGA1_HUMAN		CPI-SC06AD39F88	ENSG00000084636	0.14	0.0	0.0	0.436	0.0	0.194	0.124	0.126	0.0	0.202	0.083	0.0	0.209
COL17A1	Q9UMD9	False	COHA1_HUMAN		CPI-SC0C841033A	ENSG00000065618	0.039	0.0	0.0	0.0	0.0	0.057	0.067	0.089	0.0	0.024	0.086	0.0	0.416
COL18A1	P39060	False	COIA1_HUMAN		CPI-SC0C739EDCE	ENSG00000182871	4.981	5.489	6.026	3.048	3.459	5.983	5.485	3.35	6.271	4.356	3.45	5.73	3.63
COL19A1	Q14993	False	COJA1_HUMAN		CPI-SC079D293A2	ENSG00000082293	0.02	0.0	0.0	0.0	0.0	0.567	0.314	0.048	0.0	0.0	0.03	0.0	0.242
COL1A1	P02452	False	CO1A1_HUMAN		CPI-SC08DBCCFF0	ENSG00000108821	1.37	4.569	6.118	1.001	4.152	1.273	1.471	0.766	1.425	2.334	1.985	4.526	1.738
COL1A2	P08123	False	CO1A2_HUMAN		CPI-SC09DB9D20A	ENSG00000164692	2.173	4.11	2.944	2.181	4.896	2.41	2.44	4.225	1.678	4.707	5.442	3.665	2.399
COL20A1	Q9P218	False	COKA1_HUMAN		CPI-SC0804EB2C0	ENSG00000101203	0.013	0.0	0.0	0.0	0.0	0.005	0.009	0.0	0.0	0.0	0.0	0.0	0.0
COL21A1	Q96P44	False	COLA1_HUMAN		CPI-SC065DB6486	ENSG00000124749	0.126	0.0	0.0	0.0	0.763	0.035	0.085	0.116	0.0	0.108	0.051	0.0	0.414
COL24A1	Q17RW2	False	COOA1_HUMAN		CPI-SC073A7317A	ENSG00000171502	0.042	0.0	0.0	0.0	0.0	0.005	0.0	0.0	0.0	0.108	0.112	0.0	0.0
COL26A1	Q96A83	False	COQA1_HUMAN		CPI-SC01E6BE079	ENSG00000160963	1.194	0.0	1.438	0.0	0.0	0.923	0.608	0.335	1.283	0.91	0.657	0.0	0.468
COL27A1	Q8IZC6	False	CORA1_HUMAN		CPI-SC050F64BB5	ENSG00000196739	0.547	3.972	1.425	0.456	1.684	1.245	0.809	0.72	1.453	0.889	0.481	0.0	0.683
COL28A1	Q2UY09	False	COSA1_HUMAN		CPI-SC01C274A51	ENSG00000215018	0.04	0.0	0.0	0.0	0.0	0.006	0.018	0.027	0.0	0.0	0.0	0.0	0.0
COL2A1	P02458	False	CO2A1_HUMAN		CPI-SC0EA8ABCFD	ENSG00000139219	1.497	5.087	6.078	4.245	6.433	4.136	4.715	4.225	5.816	4.563	3.764	0.0	5.178
COL3A1	P02461	False	CO3A1_HUMAN		CPI-SC00367777A	ENSG00000168542	0.206	0.0	4.404	0.0	0.822	0.091	0.112	0.1	0.0	0.266	0.194	0.0	0.206
COL4A1	P02462	False	CO4A1_HUMAN		CPI-SC0744E13CB	ENSG00000187498	3.061	0.0	4.526	0.964	4.127	4.997	4.121	4.021	3.595	3.228	3.351	4.835	2.766
COL4A2	P08572	False	CO4A2_HUMAN		CPI-SC03F728659	ENSG00000134871	3.181	4.217	5.001	0.923	4.606	4.496	3.7	3.884	3.193	3.579	2.847	0.0	3.208
COL4A3	Q01955	False	CO4A3_HUMAN		CPI-SC0886D58EF	ENSG00000169031	0.0	0.0	0.0	0.0	0.0	0.065	0.027	0.054	0.0	0.0	0.0	0.0	0.0
COL4A4	P53420	False	CO4A4_HUMAN		CPI-SC04ABF0023	ENSG00000081052	0.08	0.0	0.0	0.0	0.0	0.255	0.288	0.241	0.0	0.071	0.055	0.0	0.0
COL4A5	P29400	False	CO4A5_HUMAN		CPI-SC042B580A3	ENSG00000188153	1.676	0.0	2.989	1.737	0.749	3.767	3.554	1.96	1.572	2.268	2.84	4.436	2.177
COL4A6	Q14031	False	CO4A6_HUMAN		CPI-SC0C8B6ACF5	ENSG00000197565	1.402	0.0	1.293	2.783	2.049	4.985	4.762	2.007	4.981	2.385	2.648	0.0	2.393
COL5A1	P20908	False	CO5A1_HUMAN		CPI-SC0592501EA	ENSG00000130635	0.574	4.576	5.132	0.471	0.905	1.142	0.858	0.96	0.0	3.991	2.431	0.0	0.774
COL5A2	P05997	False	CO5A2_HUMAN		CPI-SC037A0554C	ENSG00000204262	0.429	3.644	4.277	2.145	3.635	0.181	0.234	2.069	0.0	1.344	0.766	0.0	0.0
COL5A3	P25940	False	CO5A3_HUMAN		CPI-SC00EAD4C47	ENSG00000080573	0.095	0.0	0.0	0.0	0.0	0.011	0.009	0.0	0.0	0.077	0.0	0.0	0.0
COL6A1	P12109	False	CO6A1_HUMAN		CPI-SC0549A759B	ENSG00000142156	4.538	6.367	4.971	3.182	5.337	4.599	4.267	4.451	5.196	5.068	4.854	4.462	3.907
COL6A2	P12110	False	CO6A2_HUMAN		CPI-SC0F9FB6DCB	ENSG00000142173	4.037	5.451	4.599	3.555	3.683	4.332	4.107	4.516	3.657	4.39	4.461	4.317	4.152
COL6A3	P12111	False	CO6A3_HUMAN		CPI-SC0ECDD1074	ENSG00000163359	0.071	0.0	1.167	0.0	0.0	0.15	0.191	0.655	0.0	0.101	0.142	0.0	0.0
COL6A6	A6NMZ7	False	CO6A6_HUMAN		CPI-SC0D3870098	ENSG00000206384	0.0	0.0	0.0	0.0	0.0	0.012	0.029	0.0	0.0	0.099	0.0	0.0	0.0
COL7A1	Q02388	False	CO7A1_HUMAN		CPI-SC0E509A5C6	ENSG00000114270	0.101	0.0	0.0	0.378	0.0	0.092	0.134	0.169	0.0	0.241	0.055	0.0	0.207
COL8A1	P27658	False	CO8A1_HUMAN		CPI-SC03760D980	ENSG00000144810	0.058	0.0	0.0	0.0	0.0	0.013	0.02	0.0	0.0	0.0	0.086	0.0	0.206
COL8A2	P25067	False	CO8A2_HUMAN		CPI-SC0453131F6	ENSG00000171812	0.04	0.0	0.0	0.0	0.0	0.028	0.01	0.015	0.0	0.0	0.0	0.0	0.0
COL9A1	P20849	False	CO9A1_HUMAN		CPI-SC070BECDC9	ENSG00000112280	0.918	3.547	0.0	1.679	0.699	0.482	0.175	0.569	0.0	0.445	0.142	0.0	1.773
COL9A2	Q14055	False	CO9A2_HUMAN		CPI-SC0270AA5D9	ENSG00000049089	0.424	0.0	0.0	0.0	1.122	3.156	2.277	0.818	1.833	3.369	2.374	0.0	0.515
COL9A3	Q14050	False	CO9A3_HUMAN		CPI-SC0DC74CBE5	ENSG00000092758	3.208	4.795	5.715	2.115	4.776	4.406	3.7	1.823	3.992	5.025	3.524	5.432	2.428
SEMA7A	O75326	False	SEM7A_HUMAN		CPI-SC03AF43F8B	ENSG00000138623	0.055	0.0	0.0	0.0	0.0	0.077	0.038	0.097	0.0	0.177	0.083	0.0	0.2
COL10A1	Q03692	False	COAA1_HUMAN		CPI-SC0B4F620A6	ENSG00000123500	0.016	0.0	0.0	0.0	0.0	0.016	0.01	0.014	0.0	0.0	0.0	0.0	0.0
COL11A1	P12107	False	COBA1_HUMAN		CPI-SC0B991F6B1	ENSG00000060718	0.332	3.529	1.131	0.0	0.985	0.555	0.712	0.583	0.0	0.878	0.37	0.0	0.19
COL11A2	P13942	False	COBA2_HUMAN		CPI-SC034D4CF73	ENSG00000204248	0.014	0.0	1.282	0.0	0.0	0.052	0.041	0.109	0.0	0.088	0.027	0.0	0.0
COL12A1	Q99715	False	COCA1_HUMAN		CPI-SC0EC720659	ENSG00000111799	0.028	0.0	0.0	0.0	0.0	0.036	0.019	0.014	0.0	0.0	0.0	0.0	0.0
COL13A1	Q5TAT6	False	CODA1_HUMAN		CPI-SC0A18569E5	ENSG00000197467	0.216	3.91	2.891	0.0	2.783	0.805	0.372	0.249	0.0	2.898	1.531	0.0	0.265
COL14A1	Q05707	False	COEA1_HUMAN		CPI-SC0B6D93CD4	ENSG00000187955	0.108	0.0	0.0	0.373	0.0	0.139	0.08	0.132	0.0	0.238	0.169	0.0	0.0
COL15A1	P39059	False	COFA1_HUMAN		CPI-SC01BE5E1F7	ENSG00000204291	0.0	0.0	0.0	0.0	0.0	0.016	0.009	0.0	0.0	0.022	0.0	0.0	0.0
COL16A1	Q07092	False	COGA1_HUMAN		CPI-SC027EF0F68	ENSG00000084636	0.14	0.0	0.0	0.436	0.0	0.194	0.124	0.126	0.0	0.202	0.083	0.0	0.209
COL17A1	Q9UMD9	False	COHA1_HUMAN		CPI-SC00942962B	ENSG00000065618	0.039	0.0	0.0	0.0	0.0	0.057	0.067	0.089	0.0	0.024	0.086	0.0	0.416
COL18A1	P39060	False	COIA1_HUMAN		CPI-SC039737584	ENSG00000182871	4.981	5.489	6.026	3.048	3.459	5.983	5.485	3.35	6.271	4.356	3.45	5.73	3.63
COL19A1	Q14993	False	COJA1_HUMAN		CPI-SC0423059DF	ENSG00000082293	0.02	0.0	0.0	0.0	0.0	0.567	0.314	0.048	0.0	0.0	0.03	0.0	0.242
COL1A1	P02452	False	CO1A1_HUMAN		CPI-SC028882919	ENSG00000108821	1.37	4.569	6.118	1.001	4.152	1.273	1.471	0.766	1.425	2.334	1.985	4.526	1.738
COL1A2	P08123	False	CO1A2_HUMAN		CPI-SC07707E049	ENSG00000164692	2.173	4.11	2.944	2.181	4.896	2.41	2.44	4.225	1.678	4.707	5.442	3.665	2.399
COL20A1	Q9P218	False	COKA1_HUMAN		CPI-SC0F393B830	ENSG00000101203	0.013	0.0	0.0	0.0	0.0	0.005	0.009	0.0	0.0	0.0	0.0	0.0	0.0
COL21A1	Q96P44	False	COLA1_HUMAN		CPI-SC076898564	ENSG00000124749	0.126	0.0	0.0	0.0	0.763	0.035	0.085	0.116	0.0	0.108	0.051	0.0	0.414
COL24A1	Q17RW2	False	COOA1_HUMAN		CPI-SC09E4E673B	ENSG00000171502	0.042	0.0	0.0	0.0	0.0	0.005	0.0	0.0	0.0	0.108	0.112	0.0	0.0
COL26A1	Q96A83	False	COQA1_HUMAN		CPI-SC008D5E4B2	ENSG00000160963	1.194	0.0	1.438	0.0	0.0	0.923	0.608	0.335	1.283	0.91	0.657	0.0	0.468
COL27A1	Q8IZC6	False	CORA1_HUMAN		CPI-SC090152EEE	ENSG00000196739	0.547	3.972	1.425	0.456	1.684	1.245	0.809	0.72	1.453	0.889	0.481	0.0	0.683
COL28A1	Q2UY09	False	COSA1_HUMAN		CPI-SC0E9AA9087	ENSG00000215018	0.04	0.0	0.0	0.0	0.0	0.006	0.018	0.027	0.0	0.0	0.0	0.0	0.0
COL2A1	P02458	False	CO2A1_HUMAN		CPI-SC0AA90A03B	ENSG00000139219	1.497	5.087	6.078	4.245	6.433	4.136	4.715	4.225	5.816	4.563	3.764	0.0	5.178
COL3A1	P02461	False	CO3A1_HUMAN		CPI-SC0A7864078	ENSG00000168542	0.206	0.0	4.404	0.0	0.822	0.091	0.112	0.1	0.0	0.266	0.194	0.0	0.206
COL4A1	P02462	False	CO4A1_HUMAN		CPI-SC0756B421F	ENSG00000187498	3.061	0.0	4.526	0.964	4.127	4.997	4.121	4.021	3.595	3.228	3.351	4.835	2.766
COL4A2	P08572	False	CO4A2_HUMAN		CPI-SC0096917A2	ENSG00000134871	3.181	4.217	5.001	0.923	4.606	4.496	3.7	3.884	3.193	3.579	2.847	0.0	3.208
COL4A3	Q01955	False	CO4A3_HUMAN		CPI-SC0CC8A2F79	ENSG00000169031	0.0	0.0	0.0	0.0	0.0	0.065	0.027	0.054	0.0	0.0	0.0	0.0	0.0
COL4A4	P53420	False	CO4A4_HUMAN		CPI-SC030087D4F	ENSG00000081052	0.08	0.0	0.0	0.0	0.0	0.255	0.288	0.241	0.0	0.071	0.055	0.0	0.0
COL4A5	P29400	False	CO4A5_HUMAN		CPI-SC0F1833AC0	ENSG00000188153	1.676	0.0	2.989	1.737	0.749	3.767	3.554	1.96	1.572	2.268	2.84	4.436	2.177
COL4A6	Q14031	False	CO4A6_HUMAN		CPI-SC0BFDE14E9	ENSG00000197565	1.402	0.0	1.293	2.783	2.049	4.985	4.762	2.007	4.981	2.385	2.648	0.0	2.393
COL5A1	P20908	False	CO5A1_HUMAN		CPI-SC05590EDD3	ENSG00000130635	0.574	4.576	5.132	0.471	0.905	1.142	0.858	0.96	0.0	3.991	2.431	0.0	0.774
COL5A2	P05997	False	CO5A2_HUMAN		CPI-SC0CED85DDE	ENSG00000204262	0.429	3.644	4.277	2.145	3.635	0.181	0.234	2.069	0.0	1.344	0.766	0.0	0.0
COL5A3	P25940	False	CO5A3_HUMAN		CPI-SC0DA063880	ENSG00000080573	0.095	0.0	0.0	0.0	0.0	0.011	0.009	0.0	0.0	0.077	0.0	0.0	0.0
COL6A1	P12109	False	CO6A1_HUMAN		CPI-SC0251EEF61	ENSG00000142156	4.538	6.367	4.971	3.182	5.337	4.599	4.267	4.451	5.196	5.068	4.854	4.462	3.907
COL6A2	P12110	False	CO6A2_HUMAN		CPI-SC07F654CB3	ENSG00000142173	4.037	5.451	4.599	3.555	3.683	4.332	4.107	4.516	3.657	4.39	4.461	4.317	4.152
COL6A3	P12111	False	CO6A3_HUMAN		CPI-SC059D160BE	ENSG00000163359	0.071	0.0	1.167	0.0	0.0	0.15	0.191	0.655	0.0	0.101	0.142	0.0	0.0
COL6A6	A6NMZ7	False	CO6A6_HUMAN		CPI-SC0E03C13D1	ENSG00000206384	0.0	0.0	0.0	0.0	0.0	0.012	0.029	0.0	0.0	0.099	0.0	0.0	0.0
COL7A1	Q02388	False	CO7A1_HUMAN		CPI-SC0B4771D76	ENSG00000114270	0.101	0.0	0.0	0.378	0.0	0.092	0.134	0.169	0.0	0.241	0.055	0.0	0.207
COL8A1	P27658	False	CO8A1_HUMAN		CPI-SC068FFC547	ENSG00000144810	0.058	0.0	0.0	0.0	0.0	0.013	0.02	0.0	0.0	0.0	0.086	0.0	0.206
COL8A2	P25067	False	CO8A2_HUMAN		CPI-SC0FCB8DFBB	ENSG00000171812	0.04	0.0	0.0	0.0	0.0	0.028	0.01	0.015	0.0	0.0	0.0	0.0	0.0
COL9A1	P20849	False	CO9A1_HUMAN		CPI-SC050CC3A3F	ENSG00000112280	0.918	3.547	0.0	1.679	0.699	0.482	0.175	0.569	0.0	0.445	0.142	0.0	1.773
COL9A2	Q14055	False	CO9A2_HUMAN		CPI-SC0A210DC1F	ENSG00000049089	0.424	0.0	0.0	0.0	1.122	3.156	2.277	0.818	1.833	3.369	2.374	0.0	0.515
COL9A3	Q14050	False	CO9A3_HUMAN		CPI-SC0FD500AF3	ENSG00000092758	3.208	4.795	5.715	2.115	4.776	4.406	3.7	1.823	3.992	5.025	3.524	5.432	2.428
FN1	P02751	False	FINC_HUMAN		CPI-SC0C91660AB	ENSG00000115414	3.852	7.013	6.998	7.453	6.493	7.331	7.179	7.411	8.312	6.492	6.644	7.176	5.658
COL10A1	Q03692	False	COAA1_HUMAN		CPI-SC0519DE925	ENSG00000123500	0.016	0.0	0.0	0.0	0.0	0.016	0.01	0.014	0.0	0.0	0.0	0.0	0.0
COL11A1	P12107	False	COBA1_HUMAN		CPI-SC06F3DDF90	ENSG00000060718	0.332	3.529	1.131	0.0	0.985	0.555	0.712	0.583	0.0	0.878	0.37	0.0	0.19
COL11A2	P13942	False	COBA2_HUMAN		CPI-SC06DCE672A	ENSG00000204248	0.014	0.0	1.282	0.0	0.0	0.052	0.041	0.109	0.0	0.088	0.027	0.0	0.0
COL12A1	Q99715	False	COCA1_HUMAN		CPI-SC0A3722F1F	ENSG00000111799	0.028	0.0	0.0	0.0	0.0	0.036	0.019	0.014	0.0	0.0	0.0	0.0	0.0
COL13A1	Q5TAT6	False	CODA1_HUMAN		CPI-SC093DFA335	ENSG00000197467	0.216	3.91	2.891	0.0	2.783	0.805	0.372	0.249	0.0	2.898	1.531	0.0	0.265
COL14A1	Q05707	False	COEA1_HUMAN		CPI-SC092A2325E	ENSG00000187955	0.108	0.0	0.0	0.373	0.0	0.139	0.08	0.132	0.0	0.238	0.169	0.0	0.0
COL15A1	P39059	False	COFA1_HUMAN		CPI-SC0BCE0B954	ENSG00000204291	0.0	0.0	0.0	0.0	0.0	0.016	0.009	0.0	0.0	0.022	0.0	0.0	0.0
COL16A1	Q07092	False	COGA1_HUMAN		CPI-SC01633DC81	ENSG00000084636	0.14	0.0	0.0	0.436	0.0	0.194	0.124	0.126	0.0	0.202	0.083	0.0	0.209
COL17A1	Q9UMD9	False	COHA1_HUMAN		CPI-SC0D3C68BD6	ENSG00000065618	0.039	0.0	0.0	0.0	0.0	0.057	0.067	0.089	0.0	0.024	0.086	0.0	0.416
COL18A1	P39060	False	COIA1_HUMAN		CPI-SC0755F1632	ENSG00000182871	4.981	5.489	6.026	3.048	3.459	5.983	5.485	3.35	6.271	4.356	3.45	5.73	3.63
COL19A1	Q14993	False	COJA1_HUMAN		CPI-SC0E09C8768	ENSG00000082293	0.02	0.0	0.0	0.0	0.0	0.567	0.314	0.048	0.0	0.0	0.03	0.0	0.242
COL1A1	P02452	False	CO1A1_HUMAN		CPI-SC0AD2341AF	ENSG00000108821	1.37	4.569	6.118	1.001	4.152	1.273	1.471	0.766	1.425	2.334	1.985	4.526	1.738
COL1A2	P08123	False	CO1A2_HUMAN		CPI-SC015ECCD97	ENSG00000164692	2.173	4.11	2.944	2.181	4.896	2.41	2.44	4.225	1.678	4.707	5.442	3.665	2.399
COL20A1	Q9P218	False	COKA1_HUMAN		CPI-SC0BB8BF2C5	ENSG00000101203	0.013	0.0	0.0	0.0	0.0	0.005	0.009	0.0	0.0	0.0	0.0	0.0	0.0
COL21A1	Q96P44	False	COLA1_HUMAN		CPI-SC0C1E494D6	ENSG00000124749	0.126	0.0	0.0	0.0	0.763	0.035	0.085	0.116	0.0	0.108	0.051	0.0	0.414
COL24A1	Q17RW2	False	COOA1_HUMAN		CPI-SC0B09B811A	ENSG00000171502	0.042	0.0	0.0	0.0	0.0	0.005	0.0	0.0	0.0	0.108	0.112	0.0	0.0
COL26A1	Q96A83	False	COQA1_HUMAN		CPI-SC08885876E	ENSG00000160963	1.194	0.0	1.438	0.0	0.0	0.923	0.608	0.335	1.283	0.91	0.657	0.0	0.468
COL27A1	Q8IZC6	False	CORA1_HUMAN		CPI-SC0FC6454F5	ENSG00000196739	0.547	3.972	1.425	0.456	1.684	1.245	0.809	0.72	1.453	0.889	0.481	0.0	0.683
COL28A1	Q2UY09	False	COSA1_HUMAN		CPI-SC0E40282DA	ENSG00000215018	0.04	0.0	0.0	0.0	0.0	0.006	0.018	0.027	0.0	0.0	0.0	0.0	0.0
COL2A1	P02458	False	CO2A1_HUMAN		CPI-SC0A5E87289	ENSG00000139219	1.497	5.087	6.078	4.245	6.433	4.136	4.715	4.225	5.816	4.563	3.764	0.0	5.178
COL3A1	P02461	False	CO3A1_HUMAN		CPI-SC0C061DC28	ENSG00000168542	0.206	0.0	4.404	0.0	0.822	0.091	0.112	0.1	0.0	0.266	0.194	0.0	0.206
COL4A1	P02462	False	CO4A1_HUMAN		CPI-SC0C351F7DF	ENSG00000187498	3.061	0.0	4.526	0.964	4.127	4.997	4.121	4.021	3.595	3.228	3.351	4.835	2.766
COL4A2	P08572	False	CO4A2_HUMAN		CPI-SC09AE93F66	ENSG00000134871	3.181	4.217	5.001	0.923	4.606	4.496	3.7	3.884	3.193	3.579	2.847	0.0	3.208
COL4A3	Q01955	False	CO4A3_HUMAN		CPI-SC08F17FB3E	ENSG00000169031	0.0	0.0	0.0	0.0	0.0	0.065	0.027	0.054	0.0	0.0	0.0	0.0	0.0
COL4A4	P53420	False	CO4A4_HUMAN		CPI-SC0FAC9844A	ENSG00000081052	0.08	0.0	0.0	0.0	0.0	0.255	0.288	0.241	0.0	0.071	0.055	0.0	0.0
COL4A5	P29400	False	CO4A5_HUMAN		CPI-SC044B5BE16	ENSG00000188153	1.676	0.0	2.989	1.737	0.749	3.767	3.554	1.96	1.572	2.268	2.84	4.436	2.177
COL4A6	Q14031	False	CO4A6_HUMAN		CPI-SC01539071B	ENSG00000197565	1.402	0.0	1.293	2.783	2.049	4.985	4.762	2.007	4.981	2.385	2.648	0.0	2.393
COL5A1	P20908	False	CO5A1_HUMAN		CPI-SC08821B0D2	ENSG00000130635	0.574	4.576	5.132	0.471	0.905	1.142	0.858	0.96	0.0	3.991	2.431	0.0	0.774
COL5A2	P05997	False	CO5A2_HUMAN		CPI-SC075489ADB	ENSG00000204262	0.429	3.644	4.277	2.145	3.635	0.181	0.234	2.069	0.0	1.344	0.766	0.0	0.0
COL5A3	P25940	False	CO5A3_HUMAN		CPI-SC0D0BFC9F7	ENSG00000080573	0.095	0.0	0.0	0.0	0.0	0.011	0.009	0.0	0.0	0.077	0.0	0.0	0.0
COL6A1	P12109	False	CO6A1_HUMAN		CPI-SC0FB1817EE	ENSG00000142156	4.538	6.367	4.971	3.182	5.337	4.599	4.267	4.451	5.196	5.068	4.854	4.462	3.907
COL6A2	P12110	False	CO6A2_HUMAN		CPI-SC0C5B4E222	ENSG00000142173	4.037	5.451	4.599	3.555	3.683	4.332	4.107	4.516	3.657	4.39	4.461	4.317	4.152
COL6A3	P12111	False	CO6A3_HUMAN		CPI-SC044916391	ENSG00000163359	0.071	0.0	1.167	0.0	0.0	0.15	0.191	0.655	0.0	0.101	0.142	0.0	0.0
COL6A6	A6NMZ7	False	CO6A6_HUMAN		CPI-SC0EDDBD0FB	ENSG00000206384	0.0	0.0	0.0	0.0	0.0	0.012	0.029	0.0	0.0	0.099	0.0	0.0	0.0
COL7A1	Q02388	False	CO7A1_HUMAN		CPI-SC037038602	ENSG00000114270	0.101	0.0	0.0	0.378	0.0	0.092	0.134	0.169	0.0	0.241	0.055	0.0	0.207
COL8A1	P27658	False	CO8A1_HUMAN		CPI-SC04FF0CDA1	ENSG00000144810	0.058	0.0	0.0	0.0	0.0	0.013	0.02	0.0	0.0	0.0	0.086	0.0	0.206
COL8A2	P25067	False	CO8A2_HUMAN		CPI-SC0CC30CEC0	ENSG00000171812	0.04	0.0	0.0	0.0	0.0	0.028	0.01	0.015	0.0	0.0	0.0	0.0	0.0
COL9A1	P20849	False	CO9A1_HUMAN		CPI-SC0E8C3A996	ENSG00000112280	0.918	3.547	0.0	1.679	0.699	0.482	0.175	0.569	0.0	0.445	0.142	0.0	1.773
COL9A2	Q14055	False	CO9A2_HUMAN		CPI-SC0C155763A	ENSG00000049089	0.424	0.0	0.0	0.0	1.122	3.156	2.277	0.818	1.833	3.369	2.374	0.0	0.515
COL9A3	Q14050	False	CO9A3_HUMAN		CPI-SC086D7EC73	ENSG00000092758	3.208	4.795	5.715	2.115	4.776	4.406	3.7	1.823	3.992	5.025	3.524	5.432	2.428
FN1	P02751	False	FINC_HUMAN		CPI-SC0AE4F5BAB	ENSG00000115414	3.852	7.013	6.998	7.453	6.493	7.331	7.179	7.411	8.312	6.492	6.644	7.176	5.658
COL3A1	P02461	False	CO3A1_HUMAN		CPI-SS0343DD0EE	ENSG00000168542	0.206	0.0	4.404	0.0	0.822	0.091	0.112	0.1	0.0	0.266	0.194	0.0	0.206
GAST	P01350	False	GAST_HUMAN		CPI-SS06265E131	ENSG00000184502	0.0	0.0	0.0	0.0	0.0	0.006	0.0	0.0	0.0	0.0	0.0	0.0	0.0
TGM2	P21980	False	TGM2_HUMAN		CPI-SS09C0B8677	ENSG00000198959	0.075	0.0	2.421	0.0	0.0	0.103	0.018	0.545	1.42	0.152	0.134	0.0	0.376
COL4A1	P02462	False	CO4A1_HUMAN		CPI-SS015BF69EE	ENSG00000187498	3.061	0.0	4.526	0.964	4.127	4.997	4.121	4.021	3.595	3.228	3.351	4.835	2.766
COL4A2	P08572	False	CO4A2_HUMAN		CPI-SS01771D11B	ENSG00000134871	3.181	4.217	5.001	0.923	4.606	4.496	3.7	3.884	3.193	3.579	2.847	0.0	3.208
COL4A3	Q01955	False	CO4A3_HUMAN		CPI-SS0AADAB219	ENSG00000169031	0.0	0.0	0.0	0.0	0.0	0.065	0.027	0.054	0.0	0.0	0.0	0.0	0.0
COL4A4	P53420	False	CO4A4_HUMAN		CPI-SS06D2944B5	ENSG00000081052	0.08	0.0	0.0	0.0	0.0	0.255	0.288	0.241	0.0	0.071	0.055	0.0	0.0
COL4A5	P29400	False	CO4A5_HUMAN		CPI-SS0924C61F1	ENSG00000188153	1.676	0.0	2.989	1.737	0.749	3.767	3.554	1.96	1.572	2.268	2.84	4.436	2.177
COL4A6	Q14031	False	CO4A6_HUMAN		CPI-SS0BBF93C62	ENSG00000197565	1.402	0.0	1.293	2.783	2.049	4.985	4.762	2.007	4.981	2.385	2.648	0.0	2.393
LAMA2	P24043	False	LAMA2_HUMAN		CPI-SS0335C4DDE	ENSG00000196569	0.204	0.0	1.268	0.0	0.0	0.086	0.083	0.159	0.0	0.102	0.061	0.0	0.192
PRNP	F7VJQ1	False	APRIO_HUMAN		CPI-SS0087B834D	ENSG00000171867	1.215	3.905	1.257	0.405	1.141	1.438	1.27	1.255	1.248	0.748	0.877	4.542	1.433
DSC2	Q02487	False	DSC2_HUMAN		CPI-SS06D13FCD3	ENSG00000134755	2.254	5.368	4.335	0.0	4.218	3.65	3.749	4.153	3.627	3.672	3.725	4.416	3.001
DSG1	Q02413	False	DSG1_HUMAN		CPI-SS036437279	ENSG00000134760	0.0	0.0	0.0	0.0	0.0	0.0	0.0	0.0	0.0	0.022	0.027	0.0	0.0
DSG1	Q02413	False	DSG1_HUMAN		CPI-SS09000F32A	ENSG00000134760	0.0	0.0	0.0	0.0	0.0	0.0	0.0	0.0	0.0	0.022	0.027	0.0	0.0
DSG2	Q14126	False	DSG2_HUMAN		CPI-SS0B6F0C894	ENSG00000046604	4.016	4.315	3.238	1.753	5.563	4.806	4.492	3.857	3.301	4.331	3.959	4.271	3.763
DAG1	Q14118	False	DAG1_HUMAN		CPI-SS09491FBF4	ENSG00000173402	2.619	0.0	4.452	1.354	2.402	3.625	3.074	1.73	3.113	2.743	2.404	5.491	2.77
DAG1	Q14118	False	DAG1_HUMAN		CPI-SS0D9DE7106	ENSG00000173402	2.619	0.0	4.452	1.354	2.402	3.625	3.074	1.73	3.113	2.743	2.404	5.491	2.77
CLSTN1	O94985	False	CSTN1_HUMAN		CPI-SS0DD3733E8	ENSG00000171603	2.563	4.937	0.0	1.865	1.894	2.664	2.608	2.58	3.315	2.538	2.043	0.0	2.267
CLSTN2	Q9H4D0	False	CSTN2_HUMAN		CPI-SS01A7DC3C1	ENSG00000158258	0.067	0.0	1.542	0.476	0.0	0.058	0.056	0.69	0.0	0.501	0.263	0.0	0.181
CLSTN3	Q9BQT9	False	CSTN3_HUMAN		CPI-SS0180FFBED	ENSG00000139182	0.513	3.62	2.413	0.917	0.0	1.037	0.893	1.196	3.904	0.649	0.837	0.0	0.612
LRRTM1	Q86UE6	False	LRRT1_HUMAN		CPI-SS0EEFFA23C	ENSG00000162951	0.047	0.0	0.0	0.0	0.0	0.056	0.05	0.027	0.0	1.076	0.552	0.0	0.0
LRRTM2	O43300	False	LRRT2_HUMAN		CPI-SS0C0329180	ENSG00000146006	0.058	0.0	0.0	0.435	0.0	0.04	0.029	0.0	0.0	0.027	0.027	0.0	0.0
LRRTM3	Q86VH5	False	LRRT3_HUMAN		CPI-SS026EC3854	ENSG00000198739	0.027	0.0	0.0	0.0	0.0	0.0	0.011	0.0	0.0	0.0	0.0	0.0	0.0
LRRTM4	Q86VH4	False	LRRT4_HUMAN		CPI-SS0F97A06CD	ENSG00000176204	0.417	3.867	1.244	0.0	1.642	1.439	1.462	0.928	1.499	0.947	1.229	0.0	1.363
NLGN1	Q8N2Q7	False	NLGN1_HUMAN		CPI-SS0731F750C	ENSG00000169760	0.546	0.0	0.0	0.0	0.86	0.245	0.193	0.827	0.0	0.549	0.224	0.0	0.656
NLGN2	Q8NFZ4	False	NLGN2_HUMAN		CPI-SS0C12FCB93	ENSG00000169992	0.907	0.0	1.439	0.391	0.767	0.979	0.976	0.7	1.204	1.133	1.025	0.0	1.022
NLGN3	Q9NZ94	False	NLGN3_HUMAN		CPI-SS07FBAAD8D	ENSG00000196338	0.248	0.0	0.0	0.0	0.0	0.197	0.075	0.213	0.0	0.102	0.165	0.0	0.43
NLGN4X	Q8N0W4	False	NLGNX_HUMAN		CPI-SS0F9118AB4	ENSG00000146938	2.783	3.132	0.999	0.0	0.616	1.187	1.122	2.812	1.254	2.074	1.832	0.0	1.756
NLGN4Y	Q8NFZ3	False	NLGNY_HUMAN		CPI-SS0837C7966	ENSG00000165246	1.246	3.624	0.0	0.0	0.0	1.08	0.976	1.509	0.0	1.307	0.799	0.0	1.012
FN1	P02751	False	FINC_HUMAN		CPI-SC0149E8473	ENSG00000115414	3.852	7.013	6.998	7.453	6.493	7.331	7.179	7.411	8.312	6.492	6.644	7.176	5.658
L1CAM	P32004	False	L1CAM_HUMAN		CPI-SC088D2EEF4	ENSG00000198910	0.193	0.0	0.0	0.0	0.0	0.067	0.086	0.069	0.0	1.118	0.696	0.0	0.0
F2	P00734	False	THRB_HUMAN		CPI-SC0F16EDAB3	ENSG00000180210	0.035	0.0	0.0	0.0	0.0	0.169	0.176	0.012	2.694	0.06	0.0	0.0	0.186
THBS1	P07996	False	TSP1_HUMAN		CPI-SC0D085D655	ENSG00000137801	0.495	0.0	0.0	0.0	0.931	0.224	0.171	0.329	0.0	0.358	0.089	4.552	0.457
VTN	P04004	False	VTNC_HUMAN		CPI-SC0EA162039	ENSG00000109072	0.199	0.0	1.327	0.0	0.0	1.073	1.07	0.579	6.798	0.695	0.779	0.0	1.159
PLG	P00747	False	PLMN_HUMAN		CPI-SC003C7B6F1	ENSG00000122194	0.0	0.0	0.0	0.0	0.0	0.0	0.011	0.0	1.173	0.0	0.0	0.0	0.0
ICAM1	P05362	False	ICAM1_HUMAN		CPI-SC0C09120F1	ENSG00000090339	0.151	0.0	0.0	0.432	0.0	0.145	0.168	0.486	0.0	0.272	0.466	0.0	0.907
JAM3	Q9BX67	False	JAM3_HUMAN		CPI-SC071B77A18	ENSG00000166086	1.368	0.0	1.29	2.398	0.737	0.797	0.733	1.274	0.0	1.541	0.917	0.0	1.051
F10	P00742	False	FA10_HUMAN		CPI-SC02C7E2DB4	ENSG00000126218	1.03	0.0	1.722	1.363	0.848	2.476	2.759	1.923	3.17	1.822	2.437	0.0	1.646
C3	P01024	False	CO3_HUMAN		CPI-SC0C93C7670	ENSG00000125730	0.027	0.0	0.0	0.0	0.709	0.352	0.392	0.034	0.0	0.592	0.526	0.0	0.0
THY1	P04216	False	THY1_HUMAN		CPI-SC003905460	ENSG00000154096	2.885	4.512	1.776	0.402	3.469	0.636	0.491	2.3	1.353	0.916	0.78	4.067	1.858
GP1BA	P07359	False	GP1BA_HUMAN		CPI-SC0329DFA42	ENSG00000185245	0.097	0.0	0.0	0.381	0.0	0.027	0.01	0.0	0.0	0.026	0.084	0.0	0.0
ICAM1	P05362	False	ICAM1_HUMAN		CPI-SC08CB03AD8	ENSG00000090339	0.151	0.0	0.0	0.432	0.0	0.145	0.168	0.486	0.0	0.272	0.466	0.0	0.907
THY1	P04216	False	THY1_HUMAN		CPI-SC0EFDBED2D	ENSG00000154096	2.885	4.512	1.776	0.402	3.469	0.636	0.491	2.3	1.353	0.916	0.78	4.067	1.858
FN1	P02751	False	FINC_HUMAN		CPI-SC08C485EAE	ENSG00000115414	3.852	7.013	6.998	7.453	6.493	7.331	7.179	7.411	8.312	6.492	6.644	7.176	5.658
LAMA3	Q16787	False	LAMA3_HUMAN		CPI-SC0E5A1BA8E	ENSG00000053747	0.027	0.0	0.0	0.808	0.0	0.016	0.0	0.012	0.0	0.023	0.0	0.0	0.0
THBS1	P07996	False	TSP1_HUMAN		CPI-SC0B80B8591	ENSG00000137801	0.495	0.0	0.0	0.0	0.931	0.224	0.171	0.329	0.0	0.358	0.089	4.552	0.457
CSPG4	Q6UVK1	False	CSPG4_HUMAN		CPI-SC0FA241084	ENSG00000173546	0.054	0.0	0.0	0.0	0.0	0.03	0.039	0.026	0.0	0.076	0.028	0.0	0.0
FN1	P02751	False	FINC_HUMAN		CPI-SC0F96CE387	ENSG00000115414	3.852	7.013	6.998	7.453	6.493	7.331	7.179	7.411	8.312	6.492	6.644	7.176	5.658
JAM2	P57087	False	JAM2_HUMAN		CPI-SC0C2126F8E	ENSG00000154721	0.379	0.0	0.0	0.0	0.0	0.111	0.065	0.117	0.0	0.153	0.19	0.0	0.804
SPP1	P10451	False	OSTP_HUMAN		CPI-SC0C81483EA	ENSG00000118785	1.025	0.0	2.168	0.391	2.529	0.493	0.516	2.712	1.389	1.1	0.967	0.0	0.722
TNC	P24821	False	TENA_HUMAN		CPI-SC00B50273B	ENSG00000041982	0.466	0.0	2.033	0.0	2.1	1.107	0.564	0.094	0.0	1.323	0.953	0.0	0.0
VCAM1	P19320	False	VCAM1_HUMAN		CPI-SC0B2557C9D	ENSG00000162692	0.014	0.0	0.0	0.0	0.0	0.011	0.03	0.015	1.352	0.0	0.054	0.0	0.0
PLA2G2A	P14555	False	PA2GA_HUMAN		CPI-SC09A33C92E	ENSG00000188257	0.053	0.0	0.0	0.0	0.0	0.0	0.0	0.0	0.0	0.0	0.0	0.0	0.0
PLAUR	Q03405	False	UPAR_HUMAN		CPI-SC0E029AB31	ENSG00000011422	0.307	3.809	0.0	0.0	2.645	0.51	0.305	0.29	0.0	0.671	0.602	0.0	0.632
FN1	P02751	False	FINC_HUMAN		CPI-SC034EE8AAA	ENSG00000115414	3.852	7.013	6.998	7.453	6.493	7.331	7.179	7.411	8.312	6.492	6.644	7.176	5.658
VCAM1	P19320	False	VCAM1_HUMAN		CPI-SC06C0A2080	ENSG00000162692	0.014	0.0	0.0	0.0	0.0	0.011	0.03	0.015	1.352	0.0	0.054	0.0	0.0
MADCAM1	Q13477	False	MADCA_HUMAN		CPI-SC056FC1F11	ENSG00000099866	0.07	0.0	0.0	0.0	0.0	0.059	0.16	0.283	0.0	0.144	0.028	0.0	0.0
FN1	P02751	False	FINC_HUMAN		CPI-SC06C3BA86F	ENSG00000115414	3.852	7.013	6.998	7.453	6.493	7.331	7.179	7.411	8.312	6.492	6.644	7.176	5.658
L1CAM	P32004	False	L1CAM_HUMAN		CPI-SC02CB6F5A5	ENSG00000198910	0.193	0.0	0.0	0.0	0.0	0.067	0.086	0.069	0.0	1.118	0.696	0.0	0.0
PLA2G2A	P14555	False	PA2GA_HUMAN		CPI-SC08F3F7DC6	ENSG00000188257	0.053	0.0	0.0	0.0	0.0	0.0	0.0	0.0	0.0	0.0	0.0	0.0	0.0
FBN1	P35555	False	FBN1_HUMAN		CPI-SC0ABE9B7D2	ENSG00000166147	0.216	4.248	1.29	0.423	0.72	0.134	0.188	0.469	0.0	0.813	0.537	0.0	0.39
FN1	P02751	False	FINC_HUMAN		CPI-SC04BC5B245	ENSG00000115414	3.852	7.013	6.998	7.453	6.493	7.331	7.179	7.411	8.312	6.492	6.644	7.176	5.658
TNC	P24821	False	TENA_HUMAN		CPI-SC09B2D1C63	ENSG00000041982	0.466	0.0	2.033	0.0	2.1	1.107	0.564	0.094	0.0	1.323	0.953	0.0	0.0
FN1	P02751	False	FINC_HUMAN		CPI-SC08F923F07	ENSG00000115414	3.852	7.013	6.998	7.453	6.493	7.331	7.179	7.411	8.312	6.492	6.644	7.176	5.658
L1CAM	P32004	False	L1CAM_HUMAN		CPI-SC01D9AD677	ENSG00000198910	0.193	0.0	0.0	0.0	0.0	0.067	0.086	0.069	0.0	1.118	0.696	0.0	0.0
VTN	P04004	False	VTNC_HUMAN		CPI-SC0717E21B0	ENSG00000109072	0.199	0.0	1.327	0.0	0.0	1.073	1.07	0.579	6.798	0.695	0.779	0.0	1.159
FN1	P02751	False	FINC_HUMAN		CPI-SC06D7BD0F6	ENSG00000115414	3.852	7.013	6.998	7.453	6.493	7.331	7.179	7.411	8.312	6.492	6.644	7.176	5.658
L1CAM	P32004	False	L1CAM_HUMAN		CPI-SC0FCA446B5	ENSG00000198910	0.193	0.0	0.0	0.0	0.0	0.067	0.086	0.069	0.0	1.118	0.696	0.0	0.0
LAMC1	P11047	False	LAMC1_HUMAN		CPI-SC07763D025	ENSG00000135862	2.475	5.208	5.272	1.526	4.018	2.548	2.351	2.517	3.495	2.647	1.86	5.45	2.021
SPP1	P10451	False	OSTP_HUMAN		CPI-SC03E67206C	ENSG00000118785	1.025	0.0	2.168	0.391	2.529	0.493	0.516	2.712	1.389	1.1	0.967	0.0	0.722
F2	P00734	False	THRB_HUMAN		CPI-SC0AA4C3895	ENSG00000180210	0.035	0.0	0.0	0.0	0.0	0.169	0.176	0.012	2.694	0.06	0.0	0.0	0.186
TNC	P24821	False	TENA_HUMAN		CPI-SC021D4420C	ENSG00000041982	0.466	0.0	2.033	0.0	2.1	1.107	0.564	0.094	0.0	1.323	0.953	0.0	0.0
THBS1	P07996	False	TSP1_HUMAN		CPI-SC02EA03F82	ENSG00000137801	0.495	0.0	0.0	0.0	0.931	0.224	0.171	0.329	0.0	0.358	0.089	4.552	0.457
VTN	P04004	False	VTNC_HUMAN		CPI-SC045FE8A01	ENSG00000109072	0.199	0.0	1.327	0.0	0.0	1.073	1.07	0.579	6.798	0.695	0.779	0.0	1.159
FGF1	P05230	False	FGF1_HUMAN		CPI-SC0FB36427B	ENSG00000113578	0.234	0.0	0.0	0.377	0.0	0.017	0.009	0.053	0.0	0.027	0.0	0.0	0.189
FGF2	P09038	False	FGF2_HUMAN		CPI-SC0F72E9E4E	ENSG00000138685	2.898	3.559	1.141	0.365	0.854	0.691	0.557	1.059	0.0	0.995	0.494	0.0	0.848
IGF1	P05019	False	IGF1_HUMAN		CPI-SC0D3D23FAA	ENSG00000017427	0.028	0.0	0.0	0.0	0.0	0.377	0.498	0.051	0.0	0.075	0.114	0.0	0.0
PLAUR	Q03405	False	UPAR_HUMAN		CPI-SC0C4FD0754	ENSG00000011422	0.307	3.809	0.0	0.0	2.645	0.51	0.305	0.29	0.0	0.671	0.602	0.0	0.632
THY1	P04216	False	THY1_HUMAN		CPI-SC0F0AC498A	ENSG00000154096	2.885	4.512	1.776	0.402	3.469	0.636	0.491	2.3	1.353	0.916	0.78	4.067	1.858
VWF	P04275	False	VWF_HUMAN		CPI-SC060FE7871	ENSG00000110799	0.072	0.0	0.0	0.0	0.0	2.142	1.443	0.099	0.0	0.363	0.212	0.0	0.411
MMP2	P08253	False	MMP2_HUMAN		CPI-SC0A6D5D2B1	ENSG00000087245	1.89	4.729	1.679	2.548	2.888	1.116	0.759	2.298	2.774	2.925	2.216	4.685	3.445
FN1	P02751	False	FINC_HUMAN		CPI-SC09B45FB39	ENSG00000115414	3.852	7.013	6.998	7.453	6.493	7.331	7.179	7.411	8.312	6.492	6.644	7.176	5.658
GJA1	P17302	False	CXA1_HUMAN		CPI-SS04829AC68	ENSG00000152661	4.516	5.347	4.032	2.734	5.324	5.586	4.95	3.038	1.272	5.325	5.127	5.303	4.275
GJA3	Q9Y6H8	False	CXA3_HUMAN		CPI-SS08658BB16	ENSG00000121743	0.04	0.0	1.274	0.0	0.0	0.006	0.01	0.011	0.0	0.0	0.0	0.0	0.0
GJC1	P36383	False	CXG1_HUMAN		CPI-SS0C4261737	ENSG00000182963	2.485	3.85	1.238	1.712	3.522	2.681	1.215	1.209	1.229	2.353	1.287	0.0	1.848
GJA1	P17302	False	CXA1_HUMAN		CPI-SS024F36886	ENSG00000152661	4.516	5.347	4.032	2.734	5.324	5.586	4.95	3.038	1.272	5.325	5.127	5.303	4.275
GJA3	Q9Y6H8	False	CXA3_HUMAN		CPI-SS0F5FC7262	ENSG00000121743	0.04	0.0	1.274	0.0	0.0	0.006	0.01	0.011	0.0	0.0	0.0	0.0	0.0
GJA5	P36382	False	CXA5_HUMAN		CPI-SS0ACFA4F22	ENSG00000265107	0.227	0.0	1.266	0.0	0.0	0.142	0.139	0.455	1.431	0.341	0.115	0.0	0.0
GJC1	P36383	False	CXG1_HUMAN		CPI-SS0E7883ADC	ENSG00000182963	2.485	3.85	1.238	1.712	3.522	2.681	1.215	1.209	1.229	2.353	1.287	0.0	1.848
GJA3	Q9Y6H8	False	CXA3_HUMAN		CPI-SS00457EB1A	ENSG00000121743	0.04	0.0	1.274	0.0	0.0	0.006	0.01	0.011	0.0	0.0	0.0	0.0	0.0
GJA3	Q9Y6H8	False	CXA3_HUMAN		CPI-SS062D2530F	ENSG00000121743	0.04	0.0	1.274	0.0	0.0	0.006	0.01	0.011	0.0	0.0	0.0	0.0	0.0
GJC1	P36383	False	CXG1_HUMAN		CPI-SS0CEFF4625	ENSG00000182963	2.485	3.85	1.238	1.712	3.522	2.681	1.215	1.209	1.229	2.353	1.287	0.0	1.848
ICAM1	P05362	False	ICAM1_HUMAN		CPI-SS0E9A581F8	ENSG00000090339	0.151	0.0	0.0	0.432	0.0	0.145	0.168	0.486	0.0	0.272	0.466	0.0	0.907
ICAM1	P05362	False	ICAM1_HUMAN		CPI-SC00035437A	ENSG00000090339	0.151	0.0	0.0	0.432	0.0	0.145	0.168	0.486	0.0	0.272	0.466	0.0	0.907
ICAM2	P13598	False	ICAM2_HUMAN		CPI-SC0943ECD6E	ENSG00000108622	0.043	0.0	0.0	0.0	0.832	0.017	0.02	0.037	0.0	0.078	0.028	0.0	0.0
ICAM3	P32942	False	ICAM3_HUMAN		CPI-SC09DC9200A	ENSG00000076662	0.699	3.58	1.238	0.796	0.0	0.733	0.717	0.742	0.0	0.747	0.885	0.0	0.189
ICAM4	Q14773	False	ICAM4_HUMAN		CPI-SC0A3A31D04	ENSG00000105371	0.083	4.438	0.0	0.0	0.741	0.12	0.088	0.214	0.0	0.63	0.215	0.0	0.178
F11R	Q9Y624	False	JAM1_HUMAN		CPI-SC0DEE2AF32	ENSG00000158769	2.303	3.88	1.777	3.878	1.548	3.045	2.891	1.845	4.391	1.418	1.701	4.517	2.615
ICAM1	P05362	False	ICAM1_HUMAN		CPI-SS09C4FCB90	ENSG00000090339	0.151	0.0	0.0	0.432	0.0	0.145	0.168	0.486	0.0	0.272	0.466	0.0	0.907
JAM2	P57087	False	JAM2_HUMAN		CPI-SS087B53ABF	ENSG00000154721	0.379	0.0	0.0	0.0	0.0	0.111	0.065	0.117	0.0	0.153	0.19	0.0	0.804
JAM3	Q9BX67	False	JAM3_HUMAN		CPI-SS0F9D53834	ENSG00000166086	1.368	0.0	1.29	2.398	0.737	0.797	0.733	1.274	0.0	1.541	0.917	0.0	1.051
L1CAM	P32004	False	L1CAM_HUMAN		CPI-SC030C83222	ENSG00000198910	0.193	0.0	0.0	0.0	0.0	0.067	0.086	0.069	0.0	1.118	0.696	0.0	0.0
L1CAM	P32004	False	L1CAM_HUMAN		CPI-SC0EB9B5460	ENSG00000198910	0.193	0.0	0.0	0.0	0.0	0.067	0.086	0.069	0.0	1.118	0.696	0.0	0.0
SPP1	P10451	False	OSTP_HUMAN		CPI-SC069FF84F5	ENSG00000118785	1.025	0.0	2.168	0.391	2.529	0.493	0.516	2.712	1.389	1.1	0.967	0.0	0.722
TNC	P24821	False	TENA_HUMAN		CPI-SC0B5F57CE1	ENSG00000041982	0.466	0.0	2.033	0.0	2.1	1.107	0.564	0.094	0.0	1.323	0.953	0.0	0.0
VCAM1	P19320	False	VCAM1_HUMAN		CPI-SC061E89E41	ENSG00000162692	0.014	0.0	0.0	0.0	0.0	0.011	0.03	0.015	1.352	0.0	0.054	0.0	0.0
L1CAM	P32004	False	L1CAM_HUMAN		CPI-SS0ACD487F0	ENSG00000198910	0.193	0.0	0.0	0.0	0.0	0.067	0.086	0.069	0.0	1.118	0.696	0.0	0.0
LAMC1	P11047	False	LAMC1_HUMAN		CPI-SC024FAED24	ENSG00000135862	2.475	5.208	5.272	1.526	4.018	2.548	2.351	2.517	3.495	2.647	1.86	5.45	2.021
LAMC1	P11047	False	LAMC1_HUMAN		CPI-SC03FF6E42F	ENSG00000135862	2.475	5.208	5.272	1.526	4.018	2.548	2.351	2.517	3.495	2.647	1.86	5.45	2.021
NECTIN1	Q15223	False	PVRL1_HUMAN		CPI-SS00661A3A4	ENSG00000110400	1.175	0.0	1.341	0.381	0.75	0.806	0.677	0.23	0.0	0.554	0.194	0.0	0.57
NECTIN1	Q15223	False	PVRL1_HUMAN		CPI-SS01E0F2D2C	ENSG00000110400	1.175	0.0	1.341	0.381	0.75	0.806	0.677	0.23	0.0	0.554	0.194	0.0	0.57
F2	P00734	False	THRB_HUMAN		CPI-SS058209EC7	ENSG00000180210	0.035	0.0	0.0	0.0	0.0	0.169	0.176	0.012	2.694	0.06	0.0	0.0	0.186
F2	P00734	False	THRB_HUMAN		CPI-SS026335F55	ENSG00000180210	0.035	0.0	0.0	0.0	0.0	0.169	0.176	0.012	2.694	0.06	0.0	0.0	0.186
F2	P00734	False	THRB_HUMAN		CPI-SS0BDC2B411	ENSG00000180210	0.035	0.0	0.0	0.0	0.0	0.169	0.176	0.012	2.694	0.06	0.0	0.0	0.186
F2	P00734	False	THRB_HUMAN		CPI-SS09B583B3F	ENSG00000180210	0.035	0.0	0.0	0.0	0.0	0.169	0.176	0.012	2.694	0.06	0.0	0.0	0.186
TNC	P24821	False	TENA_HUMAN		CPI-SC03C27B368	ENSG00000041982	0.466	0.0	2.033	0.0	2.1	1.107	0.564	0.094	0.0	1.323	0.953	0.0	0.0
TGFB1	P01137	False	TGFB1_HUMAN		CPI-SC08AC51E15	ENSG00000105329	1.599	4.395	4.271	1.332	5.196	2.441	2.068	2.735	2.632	4.684	3.978	5.038	1.824
TGFB3	P10600	False	TGFB3_HUMAN		CPI-SC0DA808D76	ENSG00000119699	0.042	0.0	0.0	0.0	0.0	0.033	0.048	0.014	0.0	0.123	0.0	0.0	0.218
THBS1	P07996	False	TSP1_HUMAN		CPI-SS0C93E48D7	ENSG00000137801	0.495	0.0	0.0	0.0	0.931	0.224	0.171	0.329	0.0	0.358	0.089	4.552	0.457
THBS2	P35442	False	TSP2_HUMAN		CPI-SS0914C7C85	ENSG00000186340	0.039	3.575	0.0	0.367	0.0	0.019	0.0	0.068	0.0	0.0	0.0	0.0	0.201
ENTPD1	P49961	False	ENTP1_HUMAN		CPI-SS026C7F8A2	ENSG00000138185	0.176	3.648	0.0	0.431	0.951	0.132	0.161	0.18	0.0	0.172	0.202	0.0	0.423
ENTPD1	P49961	False	ENTP1_HUMAN		CPI-SS08C884E97	ENSG00000138185	0.176	3.648	0.0	0.431	0.951	0.132	0.161	0.18	0.0	0.172	0.202	0.0	0.423
ADM2	Q7Z4H4	False	ADM2_HUMAN		CPI-SC01AD532CA	ENSG00000128165	0.113	0.0	0.0	0.0	0.733	0.091	0.136	0.193	0.0	0.073	0.053	0.0	0.0
POMC	P01189	False	COLI_HUMAN		CPI-SS00BD8FF72	ENSG00000115138	0.373	0.0	0.0	0.398	0.0	0.957	0.491	0.694	0.0	0.324	0.417	0.0	0.235
AGRN	O00468	False	AGRIN_HUMAN		CPI-SC0AD2CE0A8	ENSG00000188157	2.856	3.92	2.839	2.705	1.569	3.687	3.062	1.752	5.116	2.337	2.074	4.557	1.363
AGRN	O00468	False	AGRIN_HUMAN		CPI-SS0593F278B	ENSG00000188157	2.856	3.92	2.839	2.705	1.569	3.687	3.062	1.752	5.116	2.337	2.074	4.557	1.363
LRRC4B	Q9NT99	False	LRC4B_HUMAN		CPI-SS023656B4B	ENSG00000131409	0.194	3.679	0.0	0.532	0.0	0.069	0.095	0.33	0.0	0.16	0.138	0.0	0.634
LRFN4	Q6PJG9	False	LRFN4_HUMAN		CPI-SS064D15A83	ENSG00000173621	1.58	3.651	2.434	0.0	0.742	1.465	1.186	1.089	0.0	1.312	1.225	0.0	1.051
LRFN5	Q96NI6	False	LRFN5_HUMAN		CPI-SS0DCD351AD	ENSG00000165379	0.0	0.0	0.0	0.0	0.829	0.017	0.01	0.028	0.0	0.025	0.03	0.0	0.215
LRRTM4	Q86VH4	False	LRRT4_HUMAN		CPI-SS08968FFAE	ENSG00000176204	0.417	3.867	1.244	0.0	1.642	1.439	1.462	0.928	1.499	0.947	1.229	0.0	1.363
SLITRK5	O94991	False	SLIK5_HUMAN		CPI-SS05F136AA2	ENSG00000165300	0.322	0.0	0.0	0.0	0.74	0.219	0.134	0.425	0.0	0.477	0.422	0.0	0.393
SLITRK6	Q9H5Y7	False	SLIK6_HUMAN		CPI-SS0FAD26C76	ENSG00000184564	0.018	0.0	0.0	0.0	0.0	0.019	0.038	0.136	0.0	0.145	0.109	0.0	0.0
IAPP	P10997	False	IAPP_HUMAN		CPI-SS00D9A2FD0	ENSG00000121351	0.0	0.0	0.0	0.0	0.0	0.011	0.037	0.026	0.0	0.0	0.028	0.0	0.0
CALCA	P01258	False	CALC_HUMAN		CPI-SS015B2F961	ENSG00000110680	0.052	0.0	0.0	0.42	0.0	0.006	0.008	0.14	0.0	0.0	0.0	0.0	0.0
CALCB	P10092	False	CALCB_HUMAN		CPI-SS07CF0C6E7	ENSG00000175868	0.209	0.0	0.0	0.0	0.0	0.089	0.038	0.013	0.0	0.024	0.054	0.0	0.0
IAPP	P10997	False	IAPP_HUMAN		CPI-SC0980A6E6B	ENSG00000121351	0.0	0.0	0.0	0.0	0.0	0.011	0.037	0.026	0.0	0.0	0.028	0.0	0.0
IAPP	P10997	False	IAPP_HUMAN		CPI-SC04ADD5A88	ENSG00000121351	0.0	0.0	0.0	0.0	0.0	0.011	0.037	0.026	0.0	0.0	0.028	0.0	0.0
APP	P05067	False	A4_HUMAN		CPI-SS080C81D37	ENSG00000142192	5.436	5.862	5.686	5.43	5.657	5.447	5.55	5.614	4.654	5.255	5.463	6.105	5.484
APP	P05067	False	A4_HUMAN		CPI-SS0F66EA6BE	ENSG00000142192	5.436	5.862	5.686	5.43	5.657	5.447	5.55	5.614	4.654	5.255	5.463	6.105	5.484
ANXA1	P04083	False	ANXA1_HUMAN		CPI-SS030BB46BB	ENSG00000135046	0.972	3.84	0.0	5.329	2.835	0.312	0.273	0.878	1.263	0.527	0.325	7.31	0.882
TAFA5	Q7Z5A7	False	TAFA5_HUMAN		CPI-SS06190D4BE	ENSG00000219438	1.656	0.0	0.0	0.955	0.744	1.541	0.903	0.606	2.95	1.176	0.99	0.0	1.459
SAA1	P0DJI8	False	SAA1_HUMAN		CPI-SS05F45873A	ENSG00000173432	0.0	0.0	0.0	0.0	0.0	0.0	0.009	0.0	0.0	0.0	0.0	0.0	0.0
APP	P05067	False	A4_HUMAN		CPI-SS0CB6F5575	ENSG00000142192	5.436	5.862	5.686	5.43	5.657	5.447	5.55	5.614	4.654	5.255	5.463	6.105	5.484
APLP2	Q06481	False	APLP2_HUMAN		CPI-SS0DF830287	ENSG00000084234	5.691	5.761	6.331	5.726	6.036	6.074	6.057	5.733	5.885	6.245	6.192	5.717	6.032
APP	P05067	False	A4_HUMAN		CPI-SS07ACDDCD6	ENSG00000142192	5.436	5.862	5.686	5.43	5.657	5.447	5.55	5.614	4.654	5.255	5.463	6.105	5.484
APP	P05067	False	A4_HUMAN		CPI-SS097A84265	ENSG00000142192	5.436	5.862	5.686	5.43	5.657	5.447	5.55	5.614	4.654	5.255	5.463	6.105	5.484
PI16	Q6UXB8	False	PI16_HUMAN		CPI-SS012E7C8B8	ENSG00000164530	0.0	0.0	0.0	0.0	0.0	0.006	0.0	0.0	0.0	0.0	0.0	0.0	0.0
APP	P05067	False	A4_HUMAN		CPI-SC0E89A4EF0	ENSG00000142192	5.436	5.862	5.686	5.43	5.657	5.447	5.55	5.614	4.654	5.255	5.463	6.105	5.484
APOA1	P02647	False	APOA1_HUMAN		CPI-SC0FE3CE9D1	ENSG00000118137	0.685	0.0	3.835	0.989	1.749	2.701	2.126	1.095	6.454	0.697	0.712	6.744	1.86
APOA2	P02652	False	APOA2_HUMAN		CPI-SC0412566F3	ENSG00000158874	0.989	0.0	0.0	0.719	0.0	3.167	3.04	0.638	5.944	0.465	0.957	0.0	0.998
APOB	P04114	False	APOB_HUMAN		CPI-SC0EFFE8ACB	ENSG00000084674	0.123	0.0	0.0	0.0	0.0	0.594	0.532	0.091	0.0	0.474	0.387	0.0	0.0
APOE	P02649	False	APOE_HUMAN		CPI-SC06C75F978	ENSG00000130203	7.477	7.451	7.436	6.725	6.627	7.625	7.744	7.501	7.575	7.207	7.601	7.797	7.314
CLU	P10909	False	CLUS_HUMAN		CPI-SC046AFCFE9	ENSG00000120885	4.338	5.505	1.33	5.075	2.559	1.355	1.136	2.935	5.423	1.461	1.26	4.771	3.753
ANGPT1	Q15389	False	ANGP1_HUMAN		CPI-SS0DE9B07A8	ENSG00000154188	0.031	0.0	3.0	0.0	1.049	0.016	0.037	0.026	0.0	0.286	0.163	0.0	0.0
ANGPT2	O15123	False	ANGP2_HUMAN		CPI-SS0BAB460FF	ENSG00000091879	0.339	0.0	2.902	1.352	0.0	0.914	1.107	1.827	1.68	1.285	1.887	4.362	1.008
ANGPT4	Q9Y264	False	ANGP4_HUMAN		CPI-SS0D89F86A7	ENSG00000101280	0.012	0.0	0.0	0.0	0.0	0.0	0.073	0.0	0.0	0.0	0.0	0.0	0.216
AGT	P01019	False	ANGT_HUMAN		CPI-SS05996C8FD	ENSG00000135744	0.014	0.0	1.288	0.0	0.0	0.006	0.008	0.014	0.0	0.0	0.0	0.0	0.0
ANXA1	P04083	False	ANXA1_HUMAN		CPI-SS0F739D3DB	ENSG00000135046	0.972	3.84	0.0	5.329	2.835	0.312	0.273	0.878	1.263	0.527	0.325	7.31	0.882
TAFA4	Q96LR4	False	TAFA4_HUMAN		CPI-SS0F6EC6E44	ENSG00000163377	0.32	0.0	0.0	1.45	0.0	0.083	0.061	0.415	1.735	0.318	0.369	0.0	0.442
APELA	P0DMC3	False	ELA_HUMAN		CPI-SS08719F19E	ENSG00000248329	4.066	0.0	0.0	0.0	2.153	2.508	3.174	1.064	4.273	0.62	0.371	0.0	2.325
APLN	Q9ULZ1	False	APEL_HUMAN		CPI-SS086CB298F	ENSG00000171388	0.0	0.0	0.0	0.0	2.807	0.006	0.0	0.0	0.0	0.198	0.0	0.0	0.278
APOA1	P02647	False	APOA1_HUMAN		CPI-SS015B29D3F	ENSG00000118137	0.685	0.0	3.835	0.989	1.749	2.701	2.126	1.095	6.454	0.697	0.712	6.744	1.86
APOA1	P02647	False	APOA1_HUMAN		CPI-SC06DAC3119	ENSG00000118137	0.685	0.0	3.835	0.989	1.749	2.701	2.126	1.095	6.454	0.697	0.712	6.744	1.86
APOB	P04114	False	APOB_HUMAN		CPI-SS00BE17C71	ENSG00000084674	0.123	0.0	0.0	0.0	0.0	0.594	0.532	0.091	0.0	0.474	0.387	0.0	0.0
NGF	P01138	False	NGF_HUMAN		CPI-SS0EDD4928A	ENSG00000134259	0.066	0.0	0.0	0.0	0.0	0.0	0.0	0.0	0.0	0.0	0.051	0.0	0.0
BDNF	P23560	False	BDNF_HUMAN		CPI-SS0E4E83C2E	ENSG00000176697	0.19	0.0	0.0	0.0	0.0	0.075	0.177	0.051	1.16	0.079	0.054	0.0	0.243
NTF3	P20783	False	NTF3_HUMAN		CPI-SS0AEAEEECB	ENSG00000185652	0.193	0.0	1.359	0.893	0.0	0.627	0.663	0.262	1.524	0.213	0.124	0.0	0.187
NTF4	P34130	False	NTF4_HUMAN		CPI-SS0AA76E0E4	ENSG00000225950	0.18	0.0	1.267	0.0	0.0	0.396	0.386	0.212	0.0	0.455	0.306	0.0	0.228
CD80	P33681	False	CD80_HUMAN		CPI-SS081A36E07	ENSG00000121594	0.0	0.0	0.0	0.0	0.0	0.036	0.038	0.011	0.0	0.0	0.055	0.0	0.0
NGF	P01138	False	NGF_HUMAN		CPI-SS052127A00	ENSG00000134259	0.066	0.0	0.0	0.0	0.0	0.0	0.0	0.0	0.0	0.0	0.051	0.0	0.0
NTF3	P20783	False	NTF3_HUMAN		CPI-SS0BE3867AB	ENSG00000185652	0.193	0.0	1.359	0.893	0.0	0.627	0.663	0.262	1.524	0.213	0.124	0.0	0.187
NGF	P01138	False	NGF_HUMAN		CPI-SS0DD9B3D49	ENSG00000134259	0.066	0.0	0.0	0.0	0.0	0.0	0.0	0.0	0.0	0.0	0.051	0.0	0.0
BDNF	P23560	False	BDNF_HUMAN		CPI-SS09A36B221	ENSG00000176697	0.19	0.0	0.0	0.0	0.0	0.075	0.177	0.051	1.16	0.079	0.054	0.0	0.243
NTS	P30990	False	NEUT_HUMAN		CPI-SS0A437E174	ENSG00000133636	1.105	0.0	0.0	1.535	5.591	0.43	0.57	0.775	0.0	2.678	1.585	0.0	1.082
LRPAP1	P30533	False	AMRP_HUMAN		CPI-SS02A53F29E	ENSG00000163956	4.451	5.092	5.057	4.75	4.102	5.055	4.743	4.551	5.129	4.9	4.45	0.0	4.471
BMP10	O95393	False	BMP10_HUMAN		CPI-SC04A52C935	ENSG00000163217	0.016	0.0	0.0	0.0	0.0	0.0	0.0	0.0	0.0	0.053	0.027	0.0	0.0
BMP10	O95393	False	BMP10_HUMAN		CPI-SC07C452E3D	ENSG00000163217	0.016	0.0	0.0	0.0	0.0	0.0	0.0	0.0	0.0	0.053	0.027	0.0	0.0
BMP2	P12643	False	BMP2_HUMAN		CPI-SC0C403F032	ENSG00000125845	0.31	4.293	5.646	0.0	0.0	3.826	2.828	0.38	0.0	2.932	1.363	4.93	0.821
BMP4	P12644	False	BMP4_HUMAN		CPI-SC07F8BC578	ENSG00000125378	0.912	4.445	2.271	2.221	2.279	2.57	2.705	1.503	3.829	3.619	2.831	0.0	4.373
BMP5	P22003	False	BMP5_HUMAN		CPI-SC08AB23320	ENSG00000112175	0.031	0.0	0.0	0.0	0.828	0.083	0.093	0.047	0.0	0.902	0.372	0.0	0.0
BMP6	P22004	False	BMP6_HUMAN		CPI-SC0DDF53DDB	ENSG00000153162	0.015	0.0	0.0	0.0	0.984	0.031	0.045	0.0	0.0	0.0	0.0	0.0	0.0
BMP7	P18075	False	BMP7_HUMAN		CPI-SC0DA028FF9	ENSG00000101144	0.835	3.834	3.787	2.959	0.773	3.077	2.457	2.53	2.895	1.916	2.369	0.0	1.808
BMP8A	Q7Z5Y6	False	BMP8A_HUMAN		CPI-SC0E866CD7F	ENSG00000183682	0.014	0.0	0.0	0.0	0.0	0.022	0.0	0.0	0.0	0.0	0.0	0.0	0.0
GDF5	P43026	False	GDF5_HUMAN		CPI-SC0A76B562F	ENSG00000125965	0.0	0.0	0.0	0.0	0.0	0.005	0.0	0.0	0.0	0.0	0.0	0.0	0.0
GDF6	Q6KF10	False	GDF6_HUMAN		CPI-SC090BF166F	ENSG00000156466	0.046	0.0	0.0	0.39	0.0	0.006	0.009	0.029	0.0	0.0	0.0	0.0	0.0
GDF7	Q7Z4P5	False	GDF7_HUMAN		CPI-SC039AFE4AD	ENSG00000143869	0.0	0.0	0.0	0.0	0.0	0.011	0.0	0.043	0.0	0.028	0.0	0.0	0.0
BMP2	P12643	False	BMP2_HUMAN		CPI-SC0464F1C6E	ENSG00000125845	0.31	4.293	5.646	0.0	0.0	3.826	2.828	0.38	0.0	2.932	1.363	4.93	0.821
BMP4	P12644	False	BMP4_HUMAN		CPI-SC052486D3E	ENSG00000125378	0.912	4.445	2.271	2.221	2.279	2.57	2.705	1.503	3.829	3.619	2.831	0.0	4.373
BMP5	P22003	False	BMP5_HUMAN		CPI-SC09FC5131F	ENSG00000112175	0.031	0.0	0.0	0.0	0.828	0.083	0.093	0.047	0.0	0.902	0.372	0.0	0.0
BMP6	P22004	False	BMP6_HUMAN		CPI-SC0C97FACEA	ENSG00000153162	0.015	0.0	0.0	0.0	0.984	0.031	0.045	0.0	0.0	0.0	0.0	0.0	0.0
BMP7	P18075	False	BMP7_HUMAN		CPI-SC0BACF0481	ENSG00000101144	0.835	3.834	3.787	2.959	0.773	3.077	2.457	2.53	2.895	1.916	2.369	0.0	1.808
BMP8A	Q7Z5Y6	False	BMP8A_HUMAN		CPI-SC0F5A1D137	ENSG00000183682	0.014	0.0	0.0	0.0	0.0	0.022	0.0	0.0	0.0	0.0	0.0	0.0	0.0
GDF5	P43026	False	GDF5_HUMAN		CPI-SC061191F76	ENSG00000125965	0.0	0.0	0.0	0.0	0.0	0.005	0.0	0.0	0.0	0.0	0.0	0.0	0.0
GDF6	Q6KF10	False	GDF6_HUMAN		CPI-SC00694A66B	ENSG00000156466	0.046	0.0	0.0	0.39	0.0	0.006	0.009	0.029	0.0	0.0	0.0	0.0	0.0
GDF7	Q7Z4P5	False	GDF7_HUMAN		CPI-SC08FDDEC16	ENSG00000143869	0.0	0.0	0.0	0.0	0.0	0.011	0.0	0.043	0.0	0.028	0.0	0.0	0.0
BMP2	P12643	False	BMP2_HUMAN		CPI-SC05FF723A3	ENSG00000125845	0.31	4.293	5.646	0.0	0.0	3.826	2.828	0.38	0.0	2.932	1.363	4.93	0.821
BMP4	P12644	False	BMP4_HUMAN		CPI-SC00DB2B867	ENSG00000125378	0.912	4.445	2.271	2.221	2.279	2.57	2.705	1.503	3.829	3.619	2.831	0.0	4.373
BMP5	P22003	False	BMP5_HUMAN		CPI-SC00CF68ED3	ENSG00000112175	0.031	0.0	0.0	0.0	0.828	0.083	0.093	0.047	0.0	0.902	0.372	0.0	0.0
BMP6	P22004	False	BMP6_HUMAN		CPI-SC0C676F3BE	ENSG00000153162	0.015	0.0	0.0	0.0	0.984	0.031	0.045	0.0	0.0	0.0	0.0	0.0	0.0
BMP7	P18075	False	BMP7_HUMAN		CPI-SC0D389E644	ENSG00000101144	0.835	3.834	3.787	2.959	0.773	3.077	2.457	2.53	2.895	1.916	2.369	0.0	1.808
BMP8A	Q7Z5Y6	False	BMP8A_HUMAN		CPI-SC0079A1C11	ENSG00000183682	0.014	0.0	0.0	0.0	0.0	0.022	0.0	0.0	0.0	0.0	0.0	0.0	0.0
GDF5	P43026	False	GDF5_HUMAN		CPI-SC011C55B71	ENSG00000125965	0.0	0.0	0.0	0.0	0.0	0.005	0.0	0.0	0.0	0.0	0.0	0.0	0.0
GDF6	Q6KF10	False	GDF6_HUMAN		CPI-SC0E5E4119C	ENSG00000156466	0.046	0.0	0.0	0.39	0.0	0.006	0.009	0.029	0.0	0.0	0.0	0.0	0.0
GDF7	Q7Z4P5	False	GDF7_HUMAN		CPI-SC0819046AF	ENSG00000143869	0.0	0.0	0.0	0.0	0.0	0.011	0.0	0.043	0.0	0.028	0.0	0.0	0.0
BMP2	P12643	False	BMP2_HUMAN		CPI-SC04266947A	ENSG00000125845	0.31	4.293	5.646	0.0	0.0	3.826	2.828	0.38	0.0	2.932	1.363	4.93	0.821
BMP4	P12644	False	BMP4_HUMAN		CPI-SC01D95B14C	ENSG00000125378	0.912	4.445	2.271	2.221	2.279	2.57	2.705	1.503	3.829	3.619	2.831	0.0	4.373
BMP5	P22003	False	BMP5_HUMAN		CPI-SC09E264612	ENSG00000112175	0.031	0.0	0.0	0.0	0.828	0.083	0.093	0.047	0.0	0.902	0.372	0.0	0.0
BMP6	P22004	False	BMP6_HUMAN		CPI-SC0D05B755E	ENSG00000153162	0.015	0.0	0.0	0.0	0.984	0.031	0.045	0.0	0.0	0.0	0.0	0.0	0.0
BMP7	P18075	False	BMP7_HUMAN		CPI-SC049520B40	ENSG00000101144	0.835	3.834	3.787	2.959	0.773	3.077	2.457	2.53	2.895	1.916	2.369	0.0	1.808
BMP8A	Q7Z5Y6	False	BMP8A_HUMAN		CPI-SC0A6BE23E9	ENSG00000183682	0.014	0.0	0.0	0.0	0.0	0.022	0.0	0.0	0.0	0.0	0.0	0.0	0.0
GDF5	P43026	False	GDF5_HUMAN		CPI-SC02AACC81C	ENSG00000125965	0.0	0.0	0.0	0.0	0.0	0.005	0.0	0.0	0.0	0.0	0.0	0.0	0.0
GDF7	Q7Z4P5	False	GDF7_HUMAN		CPI-SC02B778C0B	ENSG00000143869	0.0	0.0	0.0	0.0	0.0	0.011	0.0	0.043	0.0	0.028	0.0	0.0	0.0
BMP2	P12643	False	BMP2_HUMAN		CPI-SC0FB40175C	ENSG00000125845	0.31	4.293	5.646	0.0	0.0	3.826	2.828	0.38	0.0	2.932	1.363	4.93	0.821
BMP4	P12644	False	BMP4_HUMAN		CPI-SC01C6EA11C	ENSG00000125378	0.912	4.445	2.271	2.221	2.279	2.57	2.705	1.503	3.829	3.619	2.831	0.0	4.373
BMP5	P22003	False	BMP5_HUMAN		CPI-SC0D6D4E48B	ENSG00000112175	0.031	0.0	0.0	0.0	0.828	0.083	0.093	0.047	0.0	0.902	0.372	0.0	0.0
BMP6	P22004	False	BMP6_HUMAN		CPI-SC0F6C8C336	ENSG00000153162	0.015	0.0	0.0	0.0	0.984	0.031	0.045	0.0	0.0	0.0	0.0	0.0	0.0
BMP7	P18075	False	BMP7_HUMAN		CPI-SC05824EDF4	ENSG00000101144	0.835	3.834	3.787	2.959	0.773	3.077	2.457	2.53	2.895	1.916	2.369	0.0	1.808
BMP8A	Q7Z5Y6	False	BMP8A_HUMAN		CPI-SC0722594B0	ENSG00000183682	0.014	0.0	0.0	0.0	0.0	0.022	0.0	0.0	0.0	0.0	0.0	0.0	0.0
GDF5	P43026	False	GDF5_HUMAN		CPI-SC09AFF0384	ENSG00000125965	0.0	0.0	0.0	0.0	0.0	0.005	0.0	0.0	0.0	0.0	0.0	0.0	0.0
GDF6	Q6KF10	False	GDF6_HUMAN		CPI-SC089058CD0	ENSG00000156466	0.046	0.0	0.0	0.39	0.0	0.006	0.009	0.029	0.0	0.0	0.0	0.0	0.0
GDF7	Q7Z4P5	False	GDF7_HUMAN		CPI-SC06C46F1A9	ENSG00000143869	0.0	0.0	0.0	0.0	0.0	0.011	0.0	0.043	0.0	0.028	0.0	0.0	0.0
BMP2	P12643	False	BMP2_HUMAN		CPI-SC070B9F112	ENSG00000125845	0.31	4.293	5.646	0.0	0.0	3.826	2.828	0.38	0.0	2.932	1.363	4.93	0.821
BMP4	P12644	False	BMP4_HUMAN		CPI-SC0915DDE22	ENSG00000125378	0.912	4.445	2.271	2.221	2.279	2.57	2.705	1.503	3.829	3.619	2.831	0.0	4.373
BMP5	P22003	False	BMP5_HUMAN		CPI-SC085698C59	ENSG00000112175	0.031	0.0	0.0	0.0	0.828	0.083	0.093	0.047	0.0	0.902	0.372	0.0	0.0
BMP6	P22004	False	BMP6_HUMAN		CPI-SC00D19A858	ENSG00000153162	0.015	0.0	0.0	0.0	0.984	0.031	0.045	0.0	0.0	0.0	0.0	0.0	0.0
BMP7	P18075	False	BMP7_HUMAN		CPI-SC0B1EBCCC6	ENSG00000101144	0.835	3.834	3.787	2.959	0.773	3.077	2.457	2.53	2.895	1.916	2.369	0.0	1.808
BMP8A	Q7Z5Y6	False	BMP8A_HUMAN		CPI-SC02AFDCE1F	ENSG00000183682	0.014	0.0	0.0	0.0	0.0	0.022	0.0	0.0	0.0	0.0	0.0	0.0	0.0
GDF6	Q6KF10	False	GDF6_HUMAN		CPI-SC0B118E8DA	ENSG00000156466	0.046	0.0	0.0	0.39	0.0	0.006	0.009	0.029	0.0	0.0	0.0	0.0	0.0
GDF7	Q7Z4P5	False	GDF7_HUMAN		CPI-SC0A1278CD8	ENSG00000143869	0.0	0.0	0.0	0.0	0.0	0.011	0.0	0.043	0.0	0.028	0.0	0.0	0.0
BMP5	P22003	False	BMP5_HUMAN		CPI-SC0C33040A3	ENSG00000112175	0.031	0.0	0.0	0.0	0.828	0.083	0.093	0.047	0.0	0.902	0.372	0.0	0.0
BMP6	P22004	False	BMP6_HUMAN		CPI-SC079BB7A02	ENSG00000153162	0.015	0.0	0.0	0.0	0.984	0.031	0.045	0.0	0.0	0.0	0.0	0.0	0.0
BMP7	P18075	False	BMP7_HUMAN		CPI-SC063D5B0A1	ENSG00000101144	0.835	3.834	3.787	2.959	0.773	3.077	2.457	2.53	2.895	1.916	2.369	0.0	1.808
BMP8A	Q7Z5Y6	False	BMP8A_HUMAN		CPI-SC0F78051B8	ENSG00000183682	0.014	0.0	0.0	0.0	0.0	0.022	0.0	0.0	0.0	0.0	0.0	0.0	0.0
INHA	P05111	False	INHA_HUMAN		CPI-SC06FA9E664	ENSG00000123999	0.014	0.0	0.0	0.0	0.0	0.016	0.021	0.042	0.0	0.023	0.0	0.0	0.0
BMP5	P22003	False	BMP5_HUMAN		CPI-SC04091C5FD	ENSG00000112175	0.031	0.0	0.0	0.0	0.828	0.083	0.093	0.047	0.0	0.902	0.372	0.0	0.0
BMP6	P22004	False	BMP6_HUMAN		CPI-SC0A978EC39	ENSG00000153162	0.015	0.0	0.0	0.0	0.984	0.031	0.045	0.0	0.0	0.0	0.0	0.0	0.0
BMP7	P18075	False	BMP7_HUMAN		CPI-SC0A9057425	ENSG00000101144	0.835	3.834	3.787	2.959	0.773	3.077	2.457	2.53	2.895	1.916	2.369	0.0	1.808
BMP8A	Q7Z5Y6	False	BMP8A_HUMAN		CPI-SC0EBF691F3	ENSG00000183682	0.014	0.0	0.0	0.0	0.0	0.022	0.0	0.0	0.0	0.0	0.0	0.0	0.0
INHA	P05111	False	INHA_HUMAN		CPI-SC0D868E29E	ENSG00000123999	0.014	0.0	0.0	0.0	0.0	0.016	0.021	0.042	0.0	0.023	0.0	0.0	0.0
BMP5	P22003	False	BMP5_HUMAN		CPI-SC0D0822443	ENSG00000112175	0.031	0.0	0.0	0.0	0.828	0.083	0.093	0.047	0.0	0.902	0.372	0.0	0.0
BMP6	P22004	False	BMP6_HUMAN		CPI-SC00DF87C38	ENSG00000153162	0.015	0.0	0.0	0.0	0.984	0.031	0.045	0.0	0.0	0.0	0.0	0.0	0.0
BMP7	P18075	False	BMP7_HUMAN		CPI-SC04771EF53	ENSG00000101144	0.835	3.834	3.787	2.959	0.773	3.077	2.457	2.53	2.895	1.916	2.369	0.0	1.808
BMP8A	Q7Z5Y6	False	BMP8A_HUMAN		CPI-SC0BD23E626	ENSG00000183682	0.014	0.0	0.0	0.0	0.0	0.022	0.0	0.0	0.0	0.0	0.0	0.0	0.0
BDNF	P23560	False	BDNF_HUMAN		CPI-SS0BA601DC4	ENSG00000176697	0.19	0.0	0.0	0.0	0.0	0.075	0.177	0.051	1.16	0.079	0.054	0.0	0.243
NTN4	Q9HB63	False	NET4_HUMAN		CPI-SS0E3AA6B7B	ENSG00000074527	0.17	0.0	0.0	0.808	0.0	1.053	1.105	0.181	0.0	2.07	2.054	0.0	0.0
NTF3	P20783	False	NTF3_HUMAN		CPI-SS093E05DD4	ENSG00000185652	0.193	0.0	1.359	0.893	0.0	0.627	0.663	0.262	1.524	0.213	0.124	0.0	0.187
NTF4	P34130	False	NTF4_HUMAN		CPI-SS088C1035B	ENSG00000225950	0.18	0.0	1.267	0.0	0.0	0.396	0.386	0.212	0.0	0.455	0.306	0.0	0.228
CALCA	P01258	False	CALC_HUMAN		CPI-SC00EA503F2	ENSG00000110680	0.052	0.0	0.0	0.42	0.0	0.006	0.008	0.14	0.0	0.0	0.0	0.0	0.0
CALCB	P10092	False	CALCB_HUMAN		CPI-SC02CD655EB	ENSG00000175868	0.209	0.0	0.0	0.0	0.0	0.089	0.038	0.013	0.0	0.024	0.054	0.0	0.0
CLSTN1	O94985	False	CSTN1_HUMAN		CPI-SS084EA55C0	ENSG00000171603	2.563	4.937	0.0	1.865	1.894	2.664	2.608	2.58	3.315	2.538	2.043	0.0	2.267
CLSTN2	Q9H4D0	False	CSTN2_HUMAN		CPI-SS09A6C048C	ENSG00000158258	0.067	0.0	1.542	0.476	0.0	0.058	0.056	0.69	0.0	0.501	0.263	0.0	0.181
CLSTN3	Q9BQT9	False	CSTN3_HUMAN		CPI-SS0B880A155	ENSG00000139182	0.513	3.62	2.413	0.917	0.0	1.037	0.893	1.196	3.904	0.649	0.837	0.0	0.612
LRRTM1	Q86UE6	False	LRRT1_HUMAN		CPI-SS043D3630C	ENSG00000162951	0.047	0.0	0.0	0.0	0.0	0.056	0.05	0.027	0.0	1.076	0.552	0.0	0.0
LRRTM2	O43300	False	LRRT2_HUMAN		CPI-SS0E5F8A5F7	ENSG00000146006	0.058	0.0	0.0	0.435	0.0	0.04	0.029	0.0	0.0	0.027	0.027	0.0	0.0
LRRTM3	Q86VH5	False	LRRT3_HUMAN		CPI-SS0626DF0EB	ENSG00000198739	0.027	0.0	0.0	0.0	0.0	0.0	0.011	0.0	0.0	0.0	0.0	0.0	0.0
LRRTM4	Q86VH4	False	LRRT4_HUMAN		CPI-SS03466C597	ENSG00000176204	0.417	3.867	1.244	0.0	1.642	1.439	1.462	0.928	1.499	0.947	1.229	0.0	1.363
NLGN1	Q8N2Q7	False	NLGN1_HUMAN		CPI-SS0D2DF7881	ENSG00000169760	0.546	0.0	0.0	0.0	0.86	0.245	0.193	0.827	0.0	0.549	0.224	0.0	0.656
NLGN2	Q8NFZ4	False	NLGN2_HUMAN		CPI-SS0B360C289	ENSG00000169992	0.907	0.0	1.439	0.391	0.767	0.979	0.976	0.7	1.204	1.133	1.025	0.0	1.022
NLGN3	Q9NZ94	False	NLGN3_HUMAN		CPI-SS0613D0B62	ENSG00000196338	0.248	0.0	0.0	0.0	0.0	0.197	0.075	0.213	0.0	0.102	0.165	0.0	0.43
NLGN4X	Q8N0W4	False	NLGNX_HUMAN		CPI-SS0FA378947	ENSG00000146938	2.783	3.132	0.999	0.0	0.616	1.187	1.122	2.812	1.254	2.074	1.832	0.0	1.756
NLGN4Y	Q8NFZ3	False	NLGNY_HUMAN		CPI-SS0CCB5F46B	ENSG00000165246	1.246	3.624	0.0	0.0	0.0	1.08	0.976	1.509	0.0	1.307	0.799	0.0	1.012
CLSTN1	O94985	False	CSTN1_HUMAN		CPI-SS0BF9265F0	ENSG00000171603	2.563	4.937	0.0	1.865	1.894	2.664	2.608	2.58	3.315	2.538	2.043	0.0	2.267
CLSTN2	Q9H4D0	False	CSTN2_HUMAN		CPI-SS093707FE0	ENSG00000158258	0.067	0.0	1.542	0.476	0.0	0.058	0.056	0.69	0.0	0.501	0.263	0.0	0.181
CLSTN3	Q9BQT9	False	CSTN3_HUMAN		CPI-SS0C1A7F44C	ENSG00000139182	0.513	3.62	2.413	0.917	0.0	1.037	0.893	1.196	3.904	0.649	0.837	0.0	0.612
[truncated: 4,628 more rows]
