# Supplementary material for: Atlas of multilineage stem cell differentiation reveals TMEM88 as a developmental regulator of blood pressure
Source: Nat Commun. 2025 Feb 4;16:1356. doi: 10.1038/s41467-025-56533-2 (PMC11794859; doi:10.1038/s41467-025-56533-2)
Supplement: Supplementary file 6 — Supplementary Data 3 [file 41467_2025_56533_MOESM6_ESM.zip › cpdb_results/XAV_day9_method2/statistical_analysis_deconvoluted_08_20_2024_154900.txt]

gene_name	uniprot	is_complex	protein_name	complex_name	id_cp_interaction	gene	Cluster0	Cluster10	Cluster11	Cluster12	Cluster2	Cluster3	Cluster4	Cluster5	Cluster6	Cluster7	Cluster8	Cluster9
UBASH3B	Q8TF42	True	UBS3B_HUMAN	Dehydroepiandrosterone_bySTS	CPI-CS09B8977D7	ENSG00000154127	0.266	0.146	1.548	0.324	0.0	0.0	0.448	0.826	0.235	0.199	0.34	0.282
UBASH3B	Q8TF42	True	UBS3B_HUMAN	Dehydroepiandrosterone_bySTS	CPI-CS05760BB78	ENSG00000154127	0.266	0.146	1.548	0.324	0.0	0.0	0.448	0.826	0.235	0.199	0.34	0.282
UBASH3B	Q8TF42	True	UBS3B_HUMAN	Dehydroepiandrosterone_bySTS	CPI-CS0259A0EB4	ENSG00000154127	0.266	0.146	1.548	0.324	0.0	0.0	0.448	0.826	0.235	0.199	0.34	0.282
SULT1A1	P50225	True	ST1A1_HUMAN	DHEAsulfate_bySULT2B	CPI-CS099F73A95	ENSG00000196502	0.549	1.228	1.302	1.02	1.092	1.088	0.696	0.541	1.212	1.279	0.35	0.41
SULT1A1	P50225	True	ST1A1_HUMAN	DHEAsulfate_bySULT2B	CPI-CS0D89E7C19	ENSG00000196502	0.549	1.228	1.302	1.02	1.092	1.088	0.696	0.541	1.212	1.279	0.35	0.41
SULT1A1	P50225	True	ST1A1_HUMAN	DHEAsulfate_bySULT2B	CPI-CS0412B081A	ENSG00000196502	0.549	1.228	1.302	1.02	1.092	1.088	0.696	0.541	1.212	1.279	0.35	0.41
SRD5A3	Q9H8P0	True	PORED_HUMAN	Dihydrotestosterone_bySRD5A3	CPI-CS039E9FE7F	ENSG00000128039	0.997	1.48	0.0	1.778	0.484	1.082	1.593	0.851	2.025	1.419	0.354	1.104
SRD5A1	P18405	True	S5A1_HUMAN	Dihydrotestosterone_bySRD5A1	CPI-CS0EC7F7C75	ENSG00000145545	1.293	0.677	0.0	0.99	0.475	0.0	0.107	0.556	1.171	1.007	0.937	1.222
SRD5A2	P31213	True	S5A2_HUMAN	Dihydrotestosterone_bySRD5A2	CPI-CS0D228AF4D	ENSG00000277893	0.0	0.003	0.0	0.0	0.0	0.0	0.111	0.0	0.0	0.0	0.0	0.0
SULT1E1	P49888	True	ST1E1_HUMAN	DHEAsulfate_bySULT1E1	CPI-CS0F71EE8D0	ENSG00000109193	0.0	0.003	0.0	0.0	0.0	0.0	0.0	0.135	0.008	0.0	0.0	0.0
SULT1E1	P49888	True	ST1E1_HUMAN	DHEAsulfate_bySULT1E1	CPI-CS06B596CD2	ENSG00000109193	0.0	0.003	0.0	0.0	0.0	0.0	0.0	0.135	0.008	0.0	0.0	0.0
SULT1E1	P49888	True	ST1E1_HUMAN	DHEAsulfate_bySULT1E1	CPI-CS0917E42F5	ENSG00000109193	0.0	0.003	0.0	0.0	0.0	0.0	0.0	0.135	0.008	0.0	0.0	0.0
SULT2A1	Q06520	True	ST2A1_HUMAN	DHEAsulfate_bySULT2A1	CPI-CS0FF565F1C	ENSG00000105398	0.0	0.006	0.0	0.0	0.0	0.0	0.0	0.0	0.0	0.0	0.0	0.0
SULT2A1	Q06520	True	ST2A1_HUMAN	DHEAsulfate_bySULT2A1	CPI-CS04A65DD62	ENSG00000105398	0.0	0.006	0.0	0.0	0.0	0.0	0.0	0.0	0.0	0.0	0.0	0.0
SULT2A1	Q06520	True	ST2A1_HUMAN	DHEAsulfate_bySULT2A1	CPI-CS0006C277B	ENSG00000105398	0.0	0.006	0.0	0.0	0.0	0.0	0.0	0.0	0.0	0.0	0.0	0.0
CYP21A2	P08686	True	CP21A_HUMAN	Desoxycorticosterone_byCYP21A2	CPI-CS012A5546C	ENSG00000231852	0.0	0.017	0.0	0.0	0.0	0.0	0.0	0.0	0.007	0.0	0.0	0.0
DHCR7	Q9UBM7	True	DHCR7_HUMAN	Desmosterol_byDHCR7	CPI-CS086D3E39F	ENSG00000172893	1.441	2.332	1.558	3.815	3.441	2.583	3.237	3.374	3.253	2.685	3.068	2.148
DHCR7	Q9UBM7	True	DHCR7_HUMAN	Desmosterol_byDHCR7	CPI-CS0DC57DE37	ENSG00000172893	1.441	2.332	1.558	3.815	3.441	2.583	3.237	3.374	3.253	2.685	3.068	2.148
DHCR7	Q9UBM7	True	DHCR7_HUMAN	Cholesterol_byDHCR7	CPI-CS06C6527F4	ENSG00000172893	1.441	2.332	1.558	3.815	3.441	2.583	3.237	3.374	3.253	2.685	3.068	2.148
PTGR1	Q14914	True	PTGR1_HUMAN	12oxoLeukotrieneB4_byPTGR1	CPI-CS0A5B6BD7A	ENSG00000106853	3.922	4.492	3.504	4.736	4.992	3.708	3.938	4.196	4.656	3.797	2.57	4.689
PTGR1	Q14914	True	PTGR1_HUMAN	12oxoLeukotrieneB4_byPTGR1	CPI-CS04A56D5BE	ENSG00000106853	3.922	4.492	3.504	4.736	4.992	3.708	3.938	4.196	4.656	3.797	2.57	4.689
DAGLA	Q9Y4D2	True	DGLA_HUMAN	2arachidonoylglycerol_byDAGLA	CPI-CS03629A52A	ENSG00000134780	0.0	0.111	0.0	0.0	0.0	0.0	0.101	0.124	0.171	0.103	0.0	0.092
DAGLA	Q9Y4D2	True	DGLA_HUMAN	2arachidonoylglycerol_byDAGLA	CPI-CS0C6F86DF5	ENSG00000134780	0.0	0.111	0.0	0.0	0.0	0.0	0.101	0.124	0.171	0.103	0.0	0.092
DAGLA	Q9Y4D2	True	DGLA_HUMAN	2arachidonoylglycerol_byDAGLA	CPI-CS045C37E64	ENSG00000134780	0.0	0.111	0.0	0.0	0.0	0.0	0.101	0.124	0.171	0.103	0.0	0.092
DAGLB	Q8NCG7	True	DGLB_HUMAN	2arachidonoylglycerol_byDAGLB	CPI-CS007D418BE	ENSG00000164535	0.418	0.355	1.491	0.317	0.92	0.0	0.856	0.551	0.383	0.478	0.339	0.279
DAGLB	Q8NCG7	True	DGLB_HUMAN	2arachidonoylglycerol_byDAGLB	CPI-CS030959ED1	ENSG00000164535	0.418	0.355	1.491	0.317	0.92	0.0	0.856	0.551	0.383	0.478	0.339	0.279
DAGLB	Q8NCG7	True	DGLB_HUMAN	2arachidonoylglycerol_byDAGLB	CPI-CS01F7D06F1	ENSG00000164535	0.418	0.355	1.491	0.317	0.92	0.0	0.856	0.551	0.383	0.478	0.339	0.279
DHRS9	Q9BPW9	True	DHRS9_HUMAN	5alphaDihydroprogesterone_byDHRS9	CPI-CS072C12EF4	ENSG00000073737	0.0	0.048	0.0	0.0	0.0	0.0	0.0	0.0	0.106	0.0	0.0	0.0
ALOX5	P09917	True	LOX5_HUMAN	5SHpETE_byALOX5	CPI-CS016CDFE07	ENSG00000275565	0.0	0.0	0.0	0.0	0.0	0.0	0.0	0.0	0.024	0.0	0.0	0.049
ALOX5	P09917	True	LOX5_HUMAN	5SHpETE_byALOX5	CPI-CS016CDFE07	ENSG00000012779	0.0	0.0	0.0	0.0	0.0	0.0	0.0	0.0	0.024	0.0	0.0	0.049
ALOX5	P09917	True	LOX5_HUMAN	LeukotrieneC4_byLTC4S	CPI-CS0891F5216	ENSG00000275565	0.0	0.0	0.0	0.0	0.0	0.0	0.0	0.0	0.024	0.0	0.0	0.049
ALOX5	P09917	True	LOX5_HUMAN	LeukotrieneC4_byLTC4S	CPI-CS0891F5216	ENSG00000012779	0.0	0.0	0.0	0.0	0.0	0.0	0.0	0.0	0.024	0.0	0.0	0.049
ALOX5	P09917	True	LOX5_HUMAN	LeukotrieneC4_byLTC4S	CPI-CS01FC3CF4D	ENSG00000275565	0.0	0.0	0.0	0.0	0.0	0.0	0.0	0.0	0.024	0.0	0.0	0.049
ALOX5	P09917	True	LOX5_HUMAN	LeukotrieneC4_byLTC4S	CPI-CS01FC3CF4D	ENSG00000012779	0.0	0.0	0.0	0.0	0.0	0.0	0.0	0.0	0.024	0.0	0.0	0.049
ALOX5	P09917	True	LOX5_HUMAN	LeukotrieneC4_byLTC4S	CPI-CS00DCACEEE	ENSG00000275565	0.0	0.0	0.0	0.0	0.0	0.0	0.0	0.0	0.024	0.0	0.0	0.049
ALOX5	P09917	True	LOX5_HUMAN	LeukotrieneC4_byLTC4S	CPI-CS00DCACEEE	ENSG00000012779	0.0	0.0	0.0	0.0	0.0	0.0	0.0	0.0	0.024	0.0	0.0	0.049
ALOX5	P09917	True	LOX5_HUMAN	LipoxinA4_byALOX5	CPI-CS087E1C654	ENSG00000275565	0.0	0.0	0.0	0.0	0.0	0.0	0.0	0.0	0.024	0.0	0.0	0.049
ALOX5	P09917	True	LOX5_HUMAN	LipoxinA4_byALOX5	CPI-CS087E1C654	ENSG00000012779	0.0	0.0	0.0	0.0	0.0	0.0	0.0	0.0	0.024	0.0	0.0	0.049
LTC4S	Q16873	True	LTC4S_HUMAN	5SHpETE_byALOX5	CPI-CS016CDFE07	ENSG00000283887	0.0	0.0	0.0	0.0	0.0	0.0	0.0	0.0	0.024	0.0	0.0	0.049
LTC4S	Q16873	True	LTC4S_HUMAN	5SHpETE_byALOX5	CPI-CS016CDFE07	ENSG00000213316	0.0	0.0	0.0	0.0	0.0	0.0	0.0	0.0	0.024	0.0	0.0	0.049
LTC4S	Q16873	True	LTC4S_HUMAN	LeukotrieneC4_byLTC4S	CPI-CS0891F5216	ENSG00000283887	0.0	0.0	0.0	0.0	0.0	0.0	0.0	0.0	0.024	0.0	0.0	0.049
LTC4S	Q16873	True	LTC4S_HUMAN	LeukotrieneC4_byLTC4S	CPI-CS0891F5216	ENSG00000213316	0.0	0.0	0.0	0.0	0.0	0.0	0.0	0.0	0.024	0.0	0.0	0.049
LTC4S	Q16873	True	LTC4S_HUMAN	LeukotrieneC4_byLTC4S	CPI-CS01FC3CF4D	ENSG00000283887	0.0	0.0	0.0	0.0	0.0	0.0	0.0	0.0	0.024	0.0	0.0	0.049
LTC4S	Q16873	True	LTC4S_HUMAN	LeukotrieneC4_byLTC4S	CPI-CS01FC3CF4D	ENSG00000213316	0.0	0.0	0.0	0.0	0.0	0.0	0.0	0.0	0.024	0.0	0.0	0.049
LTC4S	Q16873	True	LTC4S_HUMAN	LeukotrieneC4_byLTC4S	CPI-CS00DCACEEE	ENSG00000283887	0.0	0.0	0.0	0.0	0.0	0.0	0.0	0.0	0.024	0.0	0.0	0.049
LTC4S	Q16873	True	LTC4S_HUMAN	LeukotrieneC4_byLTC4S	CPI-CS00DCACEEE	ENSG00000213316	0.0	0.0	0.0	0.0	0.0	0.0	0.0	0.0	0.024	0.0	0.0	0.049
LTC4S	Q16873	True	LTC4S_HUMAN	LipoxinA4_byALOX5	CPI-CS087E1C654	ENSG00000283887	0.0	0.0	0.0	0.0	0.0	0.0	0.0	0.0	0.024	0.0	0.0	0.049
LTC4S	Q16873	True	LTC4S_HUMAN	LipoxinA4_byALOX5	CPI-CS087E1C654	ENSG00000213316	0.0	0.0	0.0	0.0	0.0	0.0	0.0	0.0	0.024	0.0	0.0	0.049
LTC4S	Q16873	True	LTC4S_HUMAN	LTC4_byLTC4S	CPI-CS0215886EA	ENSG00000283887	0.488	0.237	0.0	0.322	0.0	1.235	0.23	0.702	0.142	0.0	0.644	0.139
LTC4S	Q16873	True	LTC4S_HUMAN	LTC4_byLTC4S	CPI-CS0215886EA	ENSG00000213316	0.488	0.237	0.0	0.322	0.0	1.235	0.23	0.702	0.142	0.0	0.644	0.139
LTC4S	Q16873	True	LTC4S_HUMAN	LTC4_byLTC4S	CPI-CS077A507B6	ENSG00000283887	0.488	0.237	0.0	0.322	0.0	1.235	0.23	0.702	0.142	0.0	0.644	0.139
LTC4S	Q16873	True	LTC4S_HUMAN	LTC4_byLTC4S	CPI-CS077A507B6	ENSG00000213316	0.488	0.237	0.0	0.322	0.0	1.235	0.23	0.702	0.142	0.0	0.644	0.139
ALOX5AP	P20292	True	AL5AP_HUMAN	5SHpETE_byALOX5	CPI-CS016CDFE07	ENSG00000132965	0.0	0.0	0.0	0.0	0.0	0.0	0.0	0.0	0.024	0.0	0.0	0.049
ALOX5AP	P20292	True	AL5AP_HUMAN	LeukotrieneC4_byLTC4S	CPI-CS0891F5216	ENSG00000132965	0.0	0.0	0.0	0.0	0.0	0.0	0.0	0.0	0.024	0.0	0.0	0.049
ALOX5AP	P20292	True	AL5AP_HUMAN	LeukotrieneC4_byLTC4S	CPI-CS01FC3CF4D	ENSG00000132965	0.0	0.0	0.0	0.0	0.0	0.0	0.0	0.0	0.024	0.0	0.0	0.049
ALOX5AP	P20292	True	AL5AP_HUMAN	LeukotrieneC4_byLTC4S	CPI-CS00DCACEEE	ENSG00000132965	0.0	0.0	0.0	0.0	0.0	0.0	0.0	0.0	0.024	0.0	0.0	0.049
ALOX5AP	P20292	True	AL5AP_HUMAN	LipoxinA4_byALOX5	CPI-CS087E1C654	ENSG00000132965	0.0	0.0	0.0	0.0	0.0	0.0	0.0	0.0	0.024	0.0	0.0	0.049
INHBA	P08476	True	INHBA_HUMAN	Activin_ligand_ab	CPI-CC0AFC21177	ENSG00000122641	0.0	0.009	0.0	0.0	0.0	0.0	0.0	0.0	0.007	0.0	0.0	0.0
INHBA	P08476	True	INHBA_HUMAN	Activin_ligand_ab	CPI-CC028D7588F	ENSG00000122641	0.0	0.009	0.0	0.0	0.0	0.0	0.0	0.0	0.007	0.0	0.0	0.0
INHBA	P08476	True	INHBA_HUMAN	Activin_ligand_ab	CPI-CC0E6BCEC26	ENSG00000122641	0.0	0.009	0.0	0.0	0.0	0.0	0.0	0.0	0.007	0.0	0.0	0.0
INHBA	P08476	True	INHBA_HUMAN	Activin_ligand_ab	CPI-CC0288FD89F	ENSG00000122641	0.0	0.009	0.0	0.0	0.0	0.0	0.0	0.0	0.007	0.0	0.0	0.0
INHBA	P08476	True	INHBA_HUMAN	Activin_ligand_ab	CPI-CC0021FE823	ENSG00000122641	0.0	0.009	0.0	0.0	0.0	0.0	0.0	0.0	0.007	0.0	0.0	0.0
INHBA	P08476	True	INHBA_HUMAN	Activin_ligand_ab	CPI-CC00485C63D	ENSG00000122641	0.0	0.009	0.0	0.0	0.0	0.0	0.0	0.0	0.007	0.0	0.0	0.0
INHBA	P08476	True	INHBA_HUMAN	Inhibin_ligand_A	CPI-CC07611BF54	ENSG00000122641	0.0	0.2	0.0	0.0	0.0	0.0	0.0	0.0	0.079	0.0	0.338	0.0
INHBA	P08476	True	INHBA_HUMAN	Inhibin_ligand_A	CPI-CC07323E253	ENSG00000122641	0.0	0.2	0.0	0.0	0.0	0.0	0.0	0.0	0.079	0.0	0.338	0.0
INHBA	P08476	True	INHBA_HUMAN	Inhibin_ligand_A	CPI-CC04553E312	ENSG00000122641	0.0	0.2	0.0	0.0	0.0	0.0	0.0	0.0	0.079	0.0	0.338	0.0
INHBA	P08476	True	INHBA_HUMAN	Inhibin_ligand_A	CPI-CC0FA8B4931	ENSG00000122641	0.0	0.2	0.0	0.0	0.0	0.0	0.0	0.0	0.079	0.0	0.338	0.0
INHBA	P08476	True	INHBA_HUMAN	Inhibin_ligand_A	CPI-CC0BDA1C176	ENSG00000122641	0.0	0.2	0.0	0.0	0.0	0.0	0.0	0.0	0.079	0.0	0.338	0.0
INHBA	P08476	True	INHBA_HUMAN	Inhibin_ligand_A	CPI-CC0C1E0C4B7	ENSG00000122641	0.0	0.2	0.0	0.0	0.0	0.0	0.0	0.0	0.079	0.0	0.338	0.0
INHBB	P09529	True	INHBB_HUMAN	Activin_ligand_ab	CPI-CC0AFC21177	ENSG00000163083	0.0	0.009	0.0	0.0	0.0	0.0	0.0	0.0	0.007	0.0	0.0	0.0
INHBB	P09529	True	INHBB_HUMAN	Activin_ligand_ab	CPI-CC028D7588F	ENSG00000163083	0.0	0.009	0.0	0.0	0.0	0.0	0.0	0.0	0.007	0.0	0.0	0.0
INHBB	P09529	True	INHBB_HUMAN	Activin_ligand_ab	CPI-CC0E6BCEC26	ENSG00000163083	0.0	0.009	0.0	0.0	0.0	0.0	0.0	0.0	0.007	0.0	0.0	0.0
INHBB	P09529	True	INHBB_HUMAN	Activin_ligand_ab	CPI-CC0288FD89F	ENSG00000163083	0.0	0.009	0.0	0.0	0.0	0.0	0.0	0.0	0.007	0.0	0.0	0.0
INHBB	P09529	True	INHBB_HUMAN	Activin_ligand_ab	CPI-CC0021FE823	ENSG00000163083	0.0	0.009	0.0	0.0	0.0	0.0	0.0	0.0	0.007	0.0	0.0	0.0
INHBB	P09529	True	INHBB_HUMAN	Activin_ligand_ab	CPI-CC00485C63D	ENSG00000163083	0.0	0.009	0.0	0.0	0.0	0.0	0.0	0.0	0.007	0.0	0.0	0.0
INHBB	P09529	True	INHBB_HUMAN	Inhibin_ligand_B	CPI-CC0AD71E0D3	ENSG00000163083	0.0	0.009	0.0	0.0	0.0	0.0	0.0	0.0	0.007	0.0	0.0	0.0
INHBB	P09529	True	INHBB_HUMAN	Inhibin_ligand_B	CPI-CC0300AB2DF	ENSG00000163083	0.0	0.009	0.0	0.0	0.0	0.0	0.0	0.0	0.007	0.0	0.0	0.0
INHBB	P09529	True	INHBB_HUMAN	Inhibin_ligand_B	CPI-CC057B323A5	ENSG00000163083	0.0	0.009	0.0	0.0	0.0	0.0	0.0	0.0	0.007	0.0	0.0	0.0
INHBB	P09529	True	INHBB_HUMAN	Inhibin_ligand_B	CPI-CC02D192370	ENSG00000163083	0.0	0.009	0.0	0.0	0.0	0.0	0.0	0.0	0.007	0.0	0.0	0.0
INHBB	P09529	True	INHBB_HUMAN	Inhibin_ligand_B	CPI-CC08375F742	ENSG00000163083	0.0	0.009	0.0	0.0	0.0	0.0	0.0	0.0	0.007	0.0	0.0	0.0
INHBB	P09529	True	INHBB_HUMAN	Inhibin_ligand_B	CPI-CC0E62974F4	ENSG00000163083	0.0	0.009	0.0	0.0	0.0	0.0	0.0	0.0	0.007	0.0	0.0	0.0
INHA	P05111	True	INHA_HUMAN	Inhibin_ligand_A	CPI-CC07611BF54	ENSG00000123999	0.0	0.2	0.0	0.0	0.0	0.0	0.0	0.0	0.079	0.0	0.338	0.0
INHA	P05111	True	INHA_HUMAN	Inhibin_ligand_A	CPI-CC07323E253	ENSG00000123999	0.0	0.2	0.0	0.0	0.0	0.0	0.0	0.0	0.079	0.0	0.338	0.0
INHA	P05111	True	INHA_HUMAN	Inhibin_ligand_A	CPI-CC04553E312	ENSG00000123999	0.0	0.2	0.0	0.0	0.0	0.0	0.0	0.0	0.079	0.0	0.338	0.0
INHA	P05111	True	INHA_HUMAN	Inhibin_ligand_A	CPI-CC0FA8B4931	ENSG00000123999	0.0	0.2	0.0	0.0	0.0	0.0	0.0	0.0	0.079	0.0	0.338	0.0
INHA	P05111	True	INHA_HUMAN	Inhibin_ligand_A	CPI-CC0BDA1C176	ENSG00000123999	0.0	0.2	0.0	0.0	0.0	0.0	0.0	0.0	0.079	0.0	0.338	0.0
INHA	P05111	True	INHA_HUMAN	Inhibin_ligand_A	CPI-CC0C1E0C4B7	ENSG00000123999	0.0	0.2	0.0	0.0	0.0	0.0	0.0	0.0	0.079	0.0	0.338	0.0
INHA	P05111	True	INHA_HUMAN	Inhibin_ligand_B	CPI-CC0AD71E0D3	ENSG00000123999	0.0	0.009	0.0	0.0	0.0	0.0	0.0	0.0	0.007	0.0	0.0	0.0
INHA	P05111	True	INHA_HUMAN	Inhibin_ligand_B	CPI-CC0300AB2DF	ENSG00000123999	0.0	0.009	0.0	0.0	0.0	0.0	0.0	0.0	0.007	0.0	0.0	0.0
INHA	P05111	True	INHA_HUMAN	Inhibin_ligand_B	CPI-CC057B323A5	ENSG00000123999	0.0	0.009	0.0	0.0	0.0	0.0	0.0	0.0	0.007	0.0	0.0	0.0
INHA	P05111	True	INHA_HUMAN	Inhibin_ligand_B	CPI-CC02D192370	ENSG00000123999	0.0	0.009	0.0	0.0	0.0	0.0	0.0	0.0	0.007	0.0	0.0	0.0
INHA	P05111	True	INHA_HUMAN	Inhibin_ligand_B	CPI-CC08375F742	ENSG00000123999	0.0	0.009	0.0	0.0	0.0	0.0	0.0	0.0	0.007	0.0	0.0	0.0
INHA	P05111	True	INHA_HUMAN	Inhibin_ligand_B	CPI-CC0E62974F4	ENSG00000123999	0.0	0.009	0.0	0.0	0.0	0.0	0.0	0.0	0.007	0.0	0.0	0.0
CYP17A1	P05093	True	CP17A_HUMAN	Androstenedione_byCYP17A1	CPI-CS0D5502736	ENSG00000148795	0.0	0.004	0.0	0.0	0.0	0.0	0.0	0.0	0.0	0.0	0.0	0.0
ALDH1A1	P00352	True	AL1A1_HUMAN	atRetinoicAcid_byALDH1A1	CPI-CC0010C54C6	ENSG00000165092	0.284	0.087	0.0	0.338	0.0	0.0	0.109	2.089	0.041	0.0	0.0	0.095
ALDH1A1	P00352	True	AL1A1_HUMAN	atRetinoicAcid_byALDH1A1	CPI-CC048F01E8D	ENSG00000165092	0.284	0.087	0.0	0.338	0.0	0.0	0.109	2.089	0.041	0.0	0.0	0.095
ALDH1A1	P00352	True	AL1A1_HUMAN	atRetinoicAcid_byALDH1A1	CPI-CC06F5021B7	ENSG00000165092	0.284	0.087	0.0	0.338	0.0	0.0	0.109	2.089	0.041	0.0	0.0	0.095
ALDH1A1	P00352	True	AL1A1_HUMAN	atRetinoicAcid_byALDH1A1	CPI-CC036F9AC3C	ENSG00000165092	0.284	0.087	0.0	0.338	0.0	0.0	0.109	2.089	0.041	0.0	0.0	0.095
ALDH1A1	P00352	True	AL1A1_HUMAN	atRetinoicAcid_byALDH1A1	CPI-CC065AB1F5E	ENSG00000165092	0.284	0.087	0.0	0.338	0.0	0.0	0.109	2.089	0.041	0.0	0.0	0.095
ALDH1A1	P00352	True	AL1A1_HUMAN	atRetinoicAcid_byALDH1A1	CPI-CC01AF691C1	ENSG00000165092	0.284	0.087	0.0	0.338	0.0	0.0	0.109	2.089	0.041	0.0	0.0	0.095
ALDH1A1	P00352	True	AL1A1_HUMAN	atRetinoicAcid_byALDH1A1	CPI-CC0A31C8D8B	ENSG00000165092	0.284	0.087	0.0	0.338	0.0	0.0	0.109	2.089	0.041	0.0	0.0	0.095
ALDH1A1	P00352	True	AL1A1_HUMAN	atRetinoicAcid_byALDH1A1	CPI-CC0A06D2C2D	ENSG00000165092	0.284	0.087	0.0	0.338	0.0	0.0	0.109	2.089	0.041	0.0	0.0	0.095
ALDH1A1	P00352	True	AL1A1_HUMAN	atRetinoicAcid_byALDH1A1	CPI-CC0E829C954	ENSG00000165092	0.284	0.087	0.0	0.338	0.0	0.0	0.109	2.089	0.041	0.0	0.0	0.095
ALDH1A1	P00352	True	AL1A1_HUMAN	atRetinoicAcid_byALDH1A1	CPI-CS08EE9E5CE	ENSG00000165092	0.284	0.087	0.0	0.338	0.0	0.0	0.109	2.089	0.041	0.0	0.0	0.095
ALDH1A2	O94788	True	AL1A2_HUMAN	atRetinoicAcid_byALDH1A2	CPI-CC0C61DFEC5	ENSG00000128918	0.0	0.023	0.0	0.0	0.0	0.0	0.129	0.0	0.023	0.295	0.0	0.441
ALDH1A2	O94788	True	AL1A2_HUMAN	atRetinoicAcid_byALDH1A2	CPI-CC03C7C010D	ENSG00000128918	0.0	0.023	0.0	0.0	0.0	0.0	0.129	0.0	0.023	0.295	0.0	0.441
ALDH1A2	O94788	True	AL1A2_HUMAN	atRetinoicAcid_byALDH1A2	CPI-CC021B19C0E	ENSG00000128918	0.0	0.023	0.0	0.0	0.0	0.0	0.129	0.0	0.023	0.295	0.0	0.441
ALDH1A2	O94788	True	AL1A2_HUMAN	atRetinoicAcid_byALDH1A2	CPI-CC061CCD0A0	ENSG00000128918	0.0	0.023	0.0	0.0	0.0	0.0	0.129	0.0	0.023	0.295	0.0	0.441
ALDH1A2	O94788	True	AL1A2_HUMAN	atRetinoicAcid_byALDH1A2	CPI-CC066507DFB	ENSG00000128918	0.0	0.023	0.0	0.0	0.0	0.0	0.129	0.0	0.023	0.295	0.0	0.441
ALDH1A2	O94788	True	AL1A2_HUMAN	atRetinoicAcid_byALDH1A2	CPI-CC000118AA2	ENSG00000128918	0.0	0.023	0.0	0.0	0.0	0.0	0.129	0.0	0.023	0.295	0.0	0.441
ALDH1A2	O94788	True	AL1A2_HUMAN	atRetinoicAcid_byALDH1A2	CPI-CC0B7C148C8	ENSG00000128918	0.0	0.023	0.0	0.0	0.0	0.0	0.129	0.0	0.023	0.295	0.0	0.441
ALDH1A2	O94788	True	AL1A2_HUMAN	atRetinoicAcid_byALDH1A2	CPI-CC0974AE49B	ENSG00000128918	0.0	0.023	0.0	0.0	0.0	0.0	0.129	0.0	0.023	0.295	0.0	0.441
ALDH1A2	O94788	True	AL1A2_HUMAN	atRetinoicAcid_byALDH1A2	CPI-CC071BF7D12	ENSG00000128918	0.0	0.023	0.0	0.0	0.0	0.0	0.129	0.0	0.023	0.295	0.0	0.441
ALDH1A2	O94788	True	AL1A2_HUMAN	atRetinoicAcid_byALDH1A2	CPI-CS033058D2B	ENSG00000128918	0.0	0.023	0.0	0.0	0.0	0.0	0.129	0.0	0.023	0.295	0.0	0.441
ALDH1A3	P47895	True	AL1A3_HUMAN	atRetinoicAcid_byALDH1A3	CPI-CC03F7FB36A	ENSG00000184254	0.0	0.019	0.0	0.0	0.0	0.0	0.116	0.125	0.031	0.0	0.449	0.096
ALDH1A3	P47895	True	AL1A3_HUMAN	atRetinoicAcid_byALDH1A3	CPI-CC0564402E8	ENSG00000184254	0.0	0.019	0.0	0.0	0.0	0.0	0.116	0.125	0.031	0.0	0.449	0.096
ALDH1A3	P47895	True	AL1A3_HUMAN	atRetinoicAcid_byALDH1A3	CPI-CC039D8C2A7	ENSG00000184254	0.0	0.019	0.0	0.0	0.0	0.0	0.116	0.125	0.031	0.0	0.449	0.096
ALDH1A3	P47895	True	AL1A3_HUMAN	atRetinoicAcid_byALDH1A3	CPI-CC0D32DC80C	ENSG00000184254	0.0	0.019	0.0	0.0	0.0	0.0	0.116	0.125	0.031	0.0	0.449	0.096
ALDH1A3	P47895	True	AL1A3_HUMAN	atRetinoicAcid_byALDH1A3	CPI-CC0BD81688E	ENSG00000184254	0.0	0.019	0.0	0.0	0.0	0.0	0.116	0.125	0.031	0.0	0.449	0.096
ALDH1A3	P47895	True	AL1A3_HUMAN	atRetinoicAcid_byALDH1A3	CPI-CC0BEBB9C26	ENSG00000184254	0.0	0.019	0.0	0.0	0.0	0.0	0.116	0.125	0.031	0.0	0.449	0.096
ALDH1A3	P47895	True	AL1A3_HUMAN	atRetinoicAcid_byALDH1A3	CPI-CC07CAD6A4A	ENSG00000184254	0.0	0.019	0.0	0.0	0.0	0.0	0.116	0.125	0.031	0.0	0.449	0.096
ALDH1A3	P47895	True	AL1A3_HUMAN	atRetinoicAcid_byALDH1A3	CPI-CC09B046394	ENSG00000184254	0.0	0.019	0.0	0.0	0.0	0.0	0.116	0.125	0.031	0.0	0.449	0.096
ALDH1A3	P47895	True	AL1A3_HUMAN	atRetinoicAcid_byALDH1A3	CPI-CC00B974CC4	ENSG00000184254	0.0	0.019	0.0	0.0	0.0	0.0	0.116	0.125	0.031	0.0	0.449	0.096
ALDH1A3	P47895	True	AL1A3_HUMAN	atRetinoicAcid_byALDH1A3	CPI-CS0C61C245A	ENSG00000184254	0.0	0.019	0.0	0.0	0.0	0.0	0.116	0.125	0.031	0.0	0.449	0.096
BMPR1B	O00238	True	BMR1B_HUMAN	BMPR1B_BMPR2	CPI-CS0569B9B91	ENSG00000138696	0.762	0.093	0.0	0.328	1.059	0.0	0.361	0.121	0.159	0.0	0.333	0.247
BMPR2	Q13873	True	BMPR2_HUMAN	BMPR1B_BMPR2	CPI-CS0569B9B91	ENSG00000204217	0.762	0.093	0.0	0.328	1.059	0.0	0.361	0.121	0.159	0.0	0.333	0.247
CYP27B1	O15528	True	CP27B_HUMAN	Calcitriol_byCYP27B1	CPI-CS01DAEDE79	ENSG00000111012	0.0	0.038	0.0	0.0	0.0	0.0	0.0	0.0	0.024	0.0	0.0	0.0
CEL	P19835	True	CEL_HUMAN	Cholesterol_byCEL	CPI-CS06A0713BD	ENSG00000170835	0.251	0.089	0.0	0.678	0.0	0.0	0.0	0.132	0.138	0.097	0.299	0.263
DHCR24	Q15392	True	DHC24_HUMAN	Cholesterol_byDHCR24	CPI-CS0D81115C8	ENSG00000116133	2.367	1.931	3.319	1.213	2.535	2.188	1.812	3.249	3.208	1.71	2.058	1.998
LIPA	P38571	True	LICH_HUMAN	Cholesterol_byLIPA	CPI-CS0406B0B69	ENSG00000107798	1.522	0.722	1.23	1.358	0.499	0.0	1.339	0.978	1.053	0.956	1.666	0.94
PNMT	P11086	True	PNMT_HUMAN	Epinephrine_byPNMT	CPI-CS0D33FF37B	ENSG00000141744	0.439	0.336	0.0	0.0	0.0	0.0	0.11	0.114	0.282	0.093	0.0	0.326
PNMT	P11086	True	PNMT_HUMAN	Epinephrine_byPNMT	CPI-CS0A5499A2C	ENSG00000141744	0.439	0.336	0.0	0.0	0.0	0.0	0.11	0.114	0.282	0.093	0.0	0.326
PNMT	P11086	True	PNMT_HUMAN	Epinephrine_byPNMT	CPI-CS0AB9AD0C3	ENSG00000141744	0.439	0.336	0.0	0.0	0.0	0.0	0.11	0.114	0.282	0.093	0.0	0.326
PNMT	P11086	True	PNMT_HUMAN	Epinephrine_byPNMT	CPI-CS07947C107	ENSG00000141744	0.439	0.336	0.0	0.0	0.0	0.0	0.11	0.114	0.282	0.093	0.0	0.326
PNMT	P11086	True	PNMT_HUMAN	Epinephrine_byPNMT	CPI-CS0D4E32D9D	ENSG00000141744	0.439	0.336	0.0	0.0	0.0	0.0	0.11	0.114	0.282	0.093	0.0	0.326
PNMT	P11086	True	PNMT_HUMAN	Epinephrine_byPNMT	CPI-CS043102EAA	ENSG00000141744	0.439	0.336	0.0	0.0	0.0	0.0	0.11	0.114	0.282	0.093	0.0	0.326
PNMT	P11086	True	PNMT_HUMAN	Epinephrine_byPNMT	CPI-CS09918B680	ENSG00000141744	0.439	0.336	0.0	0.0	0.0	0.0	0.11	0.114	0.282	0.093	0.0	0.326
PNMT	P11086	True	PNMT_HUMAN	Epinephrine_byPNMT	CPI-CS09342A843	ENSG00000141744	0.439	0.336	0.0	0.0	0.0	0.0	0.11	0.114	0.282	0.093	0.0	0.326
PNMT	P11086	True	PNMT_HUMAN	Adrenaline_byPNMT_and_SLC18A2	CPI-CS04C3CEB1B	ENSG00000141744	0.0	0.0	0.0	0.0	0.0	0.0	0.0	0.0	0.0	0.093	0.0	0.046
PNMT	P11086	True	PNMT_HUMAN	Adrenaline_byPNMT_and_SLC18A2	CPI-CS0C22FCA29	ENSG00000141744	0.0	0.0	0.0	0.0	0.0	0.0	0.0	0.0	0.0	0.093	0.0	0.046
PNMT	P11086	True	PNMT_HUMAN	Adrenaline_byPNMT_and_SLC18A2	CPI-CS00979A178	ENSG00000141744	0.0	0.0	0.0	0.0	0.0	0.0	0.0	0.0	0.0	0.093	0.0	0.046
PNMT	P11086	True	PNMT_HUMAN	Adrenaline_byPNMT_and_SLC18A2	CPI-CS0CCD9D09E	ENSG00000141744	0.0	0.0	0.0	0.0	0.0	0.0	0.0	0.0	0.0	0.093	0.0	0.046
PNMT	P11086	True	PNMT_HUMAN	Adrenaline_byPNMT_and_SLC18A2	CPI-CS0E52EA029	ENSG00000141744	0.0	0.0	0.0	0.0	0.0	0.0	0.0	0.0	0.0	0.093	0.0	0.046
PNMT	P11086	True	PNMT_HUMAN	Adrenaline_byPNMT_and_SLC18A2	CPI-CS08E4B4F26	ENSG00000141744	0.0	0.0	0.0	0.0	0.0	0.0	0.0	0.0	0.0	0.093	0.0	0.046
PNMT	P11086	True	PNMT_HUMAN	Adrenaline_byPNMT_and_SLC18A2	CPI-CS09B74556F	ENSG00000141744	0.0	0.0	0.0	0.0	0.0	0.0	0.0	0.0	0.0	0.093	0.0	0.046
PNMT	P11086	True	PNMT_HUMAN	Adrenaline_byPNMT_and_SLC18A2	CPI-CS046C11B05	ENSG00000141744	0.0	0.0	0.0	0.0	0.0	0.0	0.0	0.0	0.0	0.093	0.0	0.046
CYP19A1	P11511	True	CP19A_HUMAN	Estradiol_byCYP19A1	CPI-CS029C8858F	ENSG00000137869	0.0	0.003	0.0	0.0	0.0	0.0	0.0	0.0	0.0	0.0	0.0	0.0
CYP19A1	P11511	True	CP19A_HUMAN	Estradiol_byCYP19A1	CPI-CS0B87D36A1	ENSG00000137869	0.0	0.003	0.0	0.0	0.0	0.0	0.0	0.0	0.0	0.0	0.0	0.0
CYP19A1	P11511	True	CP19A_HUMAN	Estradiol_byCYP19A1	CPI-CS0DAC88EFA	ENSG00000137869	0.0	0.003	0.0	0.0	0.0	0.0	0.0	0.0	0.0	0.0	0.0	0.0
CYP19A1	P11511	True	CP19A_HUMAN	Estradiol_byCYP19A1	CPI-CS0669F64A4	ENSG00000137869	0.0	0.003	0.0	0.0	0.0	0.0	0.0	0.0	0.0	0.0	0.0	0.0
HSD17B1	P14061	True	DHB1_HUMAN	Estradiol_byHSD17B1	CPI-CS0168A25C9	ENSG00000108786	0.301	0.632	1.294	0.633	0.0	0.0	0.536	0.41	0.612	0.399	2.0	0.669
HSD17B1	P14061	True	DHB1_HUMAN	Estradiol_byHSD17B1	CPI-CS0A04F7238	ENSG00000108786	0.301	0.632	1.294	0.633	0.0	0.0	0.536	0.41	0.612	0.399	2.0	0.669
HSD17B1	P14061	True	DHB1_HUMAN	Estradiol_byHSD17B1	CPI-CS0B08AEA2D	ENSG00000108786	0.301	0.632	1.294	0.633	0.0	0.0	0.536	0.41	0.612	0.399	2.0	0.669
HSD17B1	P14061	True	DHB1_HUMAN	Estradiol_byHSD17B1	CPI-CS0EF401B5F	ENSG00000108786	0.301	0.632	1.294	0.633	0.0	0.0	0.536	0.41	0.612	0.399	2.0	0.669
FGA	P02671	True	FIBA_HUMAN	fibrinogen	CPI-CC08AF02F92	ENSG00000171560	0.536	0.036	0.0	0.0	0.55	0.0	0.0	1.151	0.037	0.0	0.0	0.041
FGA	P02671	True	FIBA_HUMAN	fibrinogen	CPI-CC0287DE56B	ENSG00000171560	0.536	0.036	0.0	0.0	0.55	0.0	0.0	1.151	0.037	0.0	0.0	0.041
FGA	P02671	True	FIBA_HUMAN	fibrinogen	CPI-CC066E261AE	ENSG00000171560	0.536	0.036	0.0	0.0	0.55	0.0	0.0	1.151	0.037	0.0	0.0	0.041
FGG	P02679	True	FIBG_HUMAN	fibrinogen	CPI-CC08AF02F92	ENSG00000171557	0.536	0.036	0.0	0.0	0.55	0.0	0.0	1.151	0.037	0.0	0.0	0.041
FGG	P02679	True	FIBG_HUMAN	fibrinogen	CPI-CC0287DE56B	ENSG00000171557	0.536	0.036	0.0	0.0	0.55	0.0	0.0	1.151	0.037	0.0	0.0	0.041
FGG	P02679	True	FIBG_HUMAN	fibrinogen	CPI-CC066E261AE	ENSG00000171557	0.536	0.036	0.0	0.0	0.55	0.0	0.0	1.151	0.037	0.0	0.0	0.041
FGB	P02675	True	FIBB_HUMAN	fibrinogen	CPI-CC08AF02F92	ENSG00000171564	0.536	0.036	0.0	0.0	0.55	0.0	0.0	1.151	0.037	0.0	0.0	0.041
FGB	P02675	True	FIBB_HUMAN	fibrinogen	CPI-CC0287DE56B	ENSG00000171564	0.536	0.036	0.0	0.0	0.55	0.0	0.0	1.151	0.037	0.0	0.0	0.041
FGB	P02675	True	FIBB_HUMAN	fibrinogen	CPI-CC066E261AE	ENSG00000171564	0.536	0.036	0.0	0.0	0.55	0.0	0.0	1.151	0.037	0.0	0.0	0.041
CGA	P01215	True	GLHA_HUMAN	glyco_Lutropin	CPI-CS00442A4B6	ENSG00000135346	0.0	0.003	0.0	0.0	0.0	0.0	0.0	0.0	0.0	0.0	0.0	0.0
CGA	P01215	True	GLHA_HUMAN	hCGB7_complex	CPI-CS0FCFDA7E5	ENSG00000135346	0.0	0.003	0.0	0.0	0.0	0.0	0.0	0.0	0.016	0.0	0.0	0.0
LHB	P01229	True	LSHB_HUMAN	glyco_Lutropin	CPI-CS00442A4B6	ENSG00000104826	0.0	0.003	0.0	0.0	0.0	0.0	0.0	0.0	0.0	0.0	0.0	0.0
HDC	P19113	True	DCHS_HUMAN	Histamine_byHDC	CPI-CS0B6CBE509	ENSG00000140287	0.0	0.0	0.0	0.319	0.0	0.0	0.0	0.0	0.008	0.095	0.0	0.0
HDC	P19113	True	DCHS_HUMAN	Histamine_byHDC	CPI-CS0FF6E7611	ENSG00000140287	0.0	0.0	0.0	0.319	0.0	0.0	0.0	0.0	0.008	0.095	0.0	0.0
HDC	P19113	True	DCHS_HUMAN	Histamine_byHDC	CPI-CS045AC7D7C	ENSG00000140287	0.0	0.0	0.0	0.319	0.0	0.0	0.0	0.0	0.008	0.095	0.0	0.0
HDC	P19113	True	DCHS_HUMAN	Histamine_byHDC	CPI-CS0D98D69FC	ENSG00000140287	0.0	0.0	0.0	0.319	0.0	0.0	0.0	0.0	0.008	0.095	0.0	0.0
EBI3	Q14213	True	IL27B_HUMAN	IL35	CPI-CC0D8A77C69	ENSG00000105246	0.0	0.003	0.0	0.0	0.0	0.0	0.0	0.0	0.007	0.0	0.0	0.0
IL12A	P29459	True	IL12A_HUMAN	IL35	CPI-CC0D8A77C69	ENSG00000168811	0.0	0.003	0.0	0.0	0.0	0.0	0.0	0.0	0.007	0.0	0.0	0.0
ITGB1	P05556	True	ITB1_HUMAN	integrin_aVb1_complex	CPI-CS0D69D106B	ENSG00000150093	3.974	4.61	5.999	1.378	3.558	2.264	3.815	4.796	4.871	3.692	4.03	2.585
ITGB1	P05556	True	ITB1_HUMAN	integrin_aVb1_complex	CPI-CS0F34D034A	ENSG00000150093	3.974	4.61	5.999	1.378	3.558	2.264	3.815	4.796	4.871	3.692	4.03	2.585
ITGAV	P06756	True	ITAV_HUMAN	integrin_aVb1_complex	CPI-CS0D69D106B	ENSG00000138448	3.974	4.61	5.999	1.378	3.558	2.264	3.815	4.796	4.871	3.692	4.03	2.585
ITGAV	P06756	True	ITAV_HUMAN	integrin_aVb1_complex	CPI-CS0F34D034A	ENSG00000138448	3.974	4.61	5.999	1.378	3.558	2.264	3.815	4.796	4.871	3.692	4.03	2.585
ITGAV	P06756	True	ITAV_HUMAN	integrin_aVb3_complex	CPI-CS056DF06D6	ENSG00000138448	0.0	0.071	0.0	0.0	0.0	0.0	0.111	0.0	0.015	0.0	0.0	0.0
ITGAV	P06756	True	ITAV_HUMAN	integrin_aVb3_complex	CPI-CS0A0368BF0	ENSG00000138448	0.0	0.071	0.0	0.0	0.0	0.0	0.111	0.0	0.015	0.0	0.0	0.0
ITGAV	P06756	True	ITAV_HUMAN	integrin_aVb3_complex	CPI-CS079C9111D	ENSG00000138448	0.0	0.071	0.0	0.0	0.0	0.0	0.111	0.0	0.015	0.0	0.0	0.0
ITGAV	P06756	True	ITAV_HUMAN	integrin_aVb5_complex	CPI-CS0661098EC	ENSG00000138448	2.404	2.295	2.906	1.378	2.413	2.264	3.597	3.099	2.611	1.616	1.824	1.794
ITGB3	P05106	True	ITB3_HUMAN	integrin_aVb3_complex	CPI-CS056DF06D6	ENSG00000259207	0.0	0.071	0.0	0.0	0.0	0.0	0.111	0.0	0.015	0.0	0.0	0.0
ITGB3	P05106	True	ITB3_HUMAN	integrin_aVb3_complex	CPI-CS0A0368BF0	ENSG00000259207	0.0	0.071	0.0	0.0	0.0	0.0	0.111	0.0	0.015	0.0	0.0	0.0
ITGB3	P05106	True	ITB3_HUMAN	integrin_aVb3_complex	CPI-CS079C9111D	ENSG00000259207	0.0	0.071	0.0	0.0	0.0	0.0	0.111	0.0	0.015	0.0	0.0	0.0
ITGB5	P18084	True	ITB5_HUMAN	integrin_aVb5_complex	CPI-CS0661098EC	ENSG00000082781	2.404	2.295	2.906	1.378	2.413	2.264	3.597	3.099	2.611	1.616	1.824	1.794
TYR	P14679	True	TYRO_HUMAN	Ldopa_byTYR	CPI-CS034170CC8	ENSG00000077498	0.0	0.012	0.0	0.0	0.0	0.0	0.0	0.0	0.0	0.0	0.0	0.0
LTA4H	P09960	True	LKHA4_HUMAN	LeukotrieneB4_byLTA4H	CPI-CS0AFE4D0CB	ENSG00000111144	3.234	2.027	1.307	1.343	2.937	2.359	2.384	2.32	2.2	2.953	1.642	3.347
LTA4H	P09960	True	LKHA4_HUMAN	LeukotrieneB4_byLTA4H	CPI-CS047D9C0D7	ENSG00000111144	3.234	2.027	1.307	1.343	2.937	2.359	2.384	2.32	2.2	2.953	1.642	3.347
LTA4H	P09960	True	LKHA4_HUMAN	LeukotrieneB4_byLTA4H	CPI-CS0F5B070C5	ENSG00000111144	3.234	2.027	1.307	1.343	2.937	2.359	2.384	2.32	2.2	2.953	1.642	3.347
GGT1	P19440	True	GGT1_HUMAN	LeukotrieneD4_byGGT1	CPI-CS0C4ABE334	ENSG00000286070	0.0	0.06	0.0	0.0	0.0	0.0	0.113	0.0	0.149	0.0	0.0	0.0
GGT1	P19440	True	GGT1_HUMAN	LeukotrieneD4_byGGT1	CPI-CS0C4ABE334	ENSG00000100031	0.0	0.06	0.0	0.0	0.0	0.0	0.113	0.0	0.149	0.0	0.0	0.0
GGT1	P19440	True	GGT1_HUMAN	LeukotrieneD4_byGGT1	CPI-CS0A0F970F5	ENSG00000286070	0.0	0.06	0.0	0.0	0.0	0.0	0.113	0.0	0.149	0.0	0.0	0.0
GGT1	P19440	True	GGT1_HUMAN	LeukotrieneD4_byGGT1	CPI-CS0A0F970F5	ENSG00000100031	0.0	0.06	0.0	0.0	0.0	0.0	0.113	0.0	0.149	0.0	0.0	0.0
GGT1	P19440	True	GGT1_HUMAN	LeukotrieneD4_byGGT1	CPI-CS0957C3253	ENSG00000286070	0.0	0.06	0.0	0.0	0.0	0.0	0.113	0.0	0.149	0.0	0.0	0.0
GGT1	P19440	True	GGT1_HUMAN	LeukotrieneD4_byGGT1	CPI-CS0957C3253	ENSG00000100031	0.0	0.06	0.0	0.0	0.0	0.0	0.113	0.0	0.149	0.0	0.0	0.0
GGT1	P19440	True	GGT1_HUMAN	LTD4_byGGT1	CPI-CS066F8F865	ENSG00000286070	0.0	0.245	0.0	0.0	0.0	0.0	0.128	0.264	0.164	0.198	0.301	0.086
GGT1	P19440	True	GGT1_HUMAN	LTD4_byGGT1	CPI-CS066F8F865	ENSG00000100031	0.0	0.245	0.0	0.0	0.0	0.0	0.128	0.264	0.164	0.198	0.301	0.086
GGT1	P19440	True	GGT1_HUMAN	LTD4_byGGT1	CPI-CS0E87D8FFA	ENSG00000286070	0.0	0.245	0.0	0.0	0.0	0.0	0.128	0.264	0.164	0.198	0.301	0.086
GGT1	P19440	True	GGT1_HUMAN	LTD4_byGGT1	CPI-CS0E87D8FFA	ENSG00000100031	0.0	0.245	0.0	0.0	0.0	0.0	0.128	0.264	0.164	0.198	0.301	0.086
GGT5	P36269	True	GGT5_HUMAN	LeukotrieneD4_byGGT1	CPI-CS0C4ABE334	ENSG00000099998	0.0	0.06	0.0	0.0	0.0	0.0	0.113	0.0	0.149	0.0	0.0	0.0
GGT5	P36269	True	GGT5_HUMAN	LeukotrieneD4_byGGT1	CPI-CS0A0F970F5	ENSG00000099998	0.0	0.06	0.0	0.0	0.0	0.0	0.113	0.0	0.149	0.0	0.0	0.0
GGT5	P36269	True	GGT5_HUMAN	LeukotrieneD4_byGGT1	CPI-CS0957C3253	ENSG00000099998	0.0	0.06	0.0	0.0	0.0	0.0	0.113	0.0	0.149	0.0	0.0	0.0
DPEP1	P16444	True	DPEP1_HUMAN	LeukotrieneE4_byDPEP1	CPI-CS0150916A7	ENSG00000015413	0.761	0.267	1.144	0.307	0.53	0.0	0.0	1.887	0.347	0.486	0.274	0.167
DPEP1	P16444	True	DPEP1_HUMAN	LeukotrieneE4_byDPEP1	CPI-CS08225A985	ENSG00000015413	0.761	0.267	1.144	0.307	0.53	0.0	0.0	1.887	0.347	0.486	0.274	0.167
DPEP2	Q9H4A9	True	DPEP2_HUMAN	LeukotrieneE4_byDPEP2	CPI-CS048E474A5	ENSG00000167261	0.0	0.006	0.0	0.0	0.0	0.0	0.0	0.0	0.0	0.0	0.0	0.0
DPEP2	Q9H4A9	True	DPEP2_HUMAN	LeukotrieneE4_byDPEP2	CPI-CS058C0BB88	ENSG00000167261	0.0	0.006	0.0	0.0	0.0	0.0	0.0	0.0	0.0	0.0	0.0	0.0
DPEP3	Q9H4B8	True	DPEP3_HUMAN	LeukotrieneE4_byDPEP3	CPI-CS0C89AD6A7	ENSG00000141096	0.0	0.012	0.0	0.0	0.0	0.0	0.0	0.0	0.0	0.0	0.0	0.045
DPEP3	Q9H4B8	True	DPEP3_HUMAN	LeukotrieneE4_byDPEP3	CPI-CS0208210C9	ENSG00000141096	0.0	0.012	0.0	0.0	0.0	0.0	0.0	0.0	0.0	0.0	0.0	0.045
ALOX12	P18054	True	LOX12_HUMAN	LipoxinA4_byALOX12	CPI-CS0C1CAC8F7	ENSG00000108839	0.0	0.026	0.0	0.0	0.0	0.0	0.0	0.0	0.028	0.0	0.0	0.0
TPO	P07202	True	PERT_HUMAN	Lthyroxine_byTPO	CPI-CS0245870E9	ENSG00000115705	0.0	0.003	0.0	0.0	0.0	0.0	0.0	0.0	0.0	0.0	0.0	0.0
CYP11A1	P05108	True	CP11A_HUMAN	Pregnenolone_byCYP11A1	CPI-CS06A285DD6	ENSG00000140459	0.295	0.34	0.0	0.345	0.0	0.0	0.785	0.264	0.279	0.19	0.344	0.181
FDX2	Q6P4F2	True	FDX2_HUMAN	Pregnenolone_byCYP11A1	CPI-CS06A285DD6	ENSG00000267673	0.295	0.34	0.0	0.345	0.0	0.0	0.785	0.264	0.279	0.19	0.344	0.181
FDX1	P10109	True	ADX_HUMAN	Pregnenolone_byCYP11A1	CPI-CS06A285DD6	ENSG00000137714	0.295	0.34	0.0	0.345	0.0	0.0	0.785	0.264	0.279	0.19	0.344	0.181
FDXR	P22570	True	ADRO_HUMAN	Pregnenolone_byCYP11A1	CPI-CS06A285DD6	ENSG00000161513	0.295	0.34	0.0	0.345	0.0	0.0	0.785	0.264	0.279	0.19	0.344	0.181
HSD3B1	P14060	True	3BHS1_HUMAN	Progesterone_byHSD3B1	CPI-CS0B678BD26	ENSG00000203857	0.0	0.003	0.0	0.0	0.0	0.0	0.0	0.0	0.056	0.0	0.0	0.0
HSD3B1	P14060	True	3BHS1_HUMAN	Progesterone_byHSD3B1	CPI-CC05C4A0800	ENSG00000203857	0.0	0.003	0.0	0.0	0.0	0.0	0.0	0.0	0.056	0.0	0.0	0.0
HSD3B1	P14060	True	3BHS1_HUMAN	Progesterone_byHSD3B1	CPI-CC0699C862A	ENSG00000203857	0.0	0.003	0.0	0.0	0.0	0.0	0.0	0.0	0.056	0.0	0.0	0.0
HSD3B1	P14060	True	3BHS1_HUMAN	Progesterone_byHSD3B1	CPI-CC00F72C88E	ENSG00000203857	0.0	0.003	0.0	0.0	0.0	0.0	0.0	0.0	0.056	0.0	0.0	0.0
HSD3B1	P14060	True	3BHS1_HUMAN	Progesterone_byHSD3B1	CPI-CC0D9FA0EF1	ENSG00000203857	0.0	0.003	0.0	0.0	0.0	0.0	0.0	0.0	0.056	0.0	0.0	0.0
HSD3B1	P14060	True	3BHS1_HUMAN	Progesterone_byHSD3B1	CPI-CC06974BF7D	ENSG00000203857	0.0	0.003	0.0	0.0	0.0	0.0	0.0	0.0	0.056	0.0	0.0	0.0
HSD3B1	P14060	True	3BHS1_HUMAN	Progesterone_byHSD3B1	CPI-CC0781A8930	ENSG00000203857	0.0	0.003	0.0	0.0	0.0	0.0	0.0	0.0	0.056	0.0	0.0	0.0
HSD3B1	P14060	True	3BHS1_HUMAN	Progesterone_byHSD3B1	CPI-CC090601624	ENSG00000203857	0.0	0.003	0.0	0.0	0.0	0.0	0.0	0.0	0.056	0.0	0.0	0.0
HSD3B1	P14060	True	3BHS1_HUMAN	Progesterone_byHSD3B1	CPI-CC09444672C	ENSG00000203857	0.0	0.003	0.0	0.0	0.0	0.0	0.0	0.0	0.056	0.0	0.0	0.0
PTGIS	Q16647	True	PTGIS_HUMAN	Prostacyclin_byPTGIS	CPI-CS09A35DD21	ENSG00000124212	0.0	0.23	0.0	0.32	0.511	0.0	0.114	0.406	0.385	0.307	0.0	0.784
AKR1C3	P42330	True	AK1C3_HUMAN	ProstaglandinD2_byAKR1C3	CPI-CS0D78DAC70	ENSG00000196139	1.056	0.222	0.0	0.372	0.641	0.0	0.273	0.687	0.135	0.287	0.0	0.113
AKR1C3	P42330	True	AK1C3_HUMAN	ProstaglandinD2_byAKR1C3	CPI-CS0F3C15BCC	ENSG00000196139	1.056	0.222	0.0	0.372	0.641	0.0	0.273	0.687	0.135	0.287	0.0	0.113
AKR1C3	P42330	True	AK1C3_HUMAN	ProstaglandinD2_byAKR1C3	CPI-CS09C48BE1A	ENSG00000196139	1.056	0.222	0.0	0.372	0.641	0.0	0.273	0.687	0.135	0.287	0.0	0.113
PTGES	O14684	True	PTGES_HUMAN	ProstaglandinE2_byPTGES	CPI-CS09DCEBC2B	ENSG00000148344	0.0	0.038	1.397	0.0	0.0	0.0	0.0	0.0	0.039	0.2	0.0	0.256
PTGES	O14684	True	PTGES_HUMAN	ProstaglandinE2_byPTGES	CPI-CS0F0453B03	ENSG00000148344	0.0	0.038	1.397	0.0	0.0	0.0	0.0	0.0	0.039	0.2	0.0	0.256
PTGES	O14684	True	PTGES_HUMAN	ProstaglandinE2_byPTGES	CPI-CS080C76630	ENSG00000148344	0.0	0.038	1.397	0.0	0.0	0.0	0.0	0.0	0.039	0.2	0.0	0.256
PTGES	O14684	True	PTGES_HUMAN	ProstaglandinE2_byPTGES	CPI-CS023F349AF	ENSG00000148344	0.0	0.038	1.397	0.0	0.0	0.0	0.0	0.0	0.039	0.2	0.0	0.256
PTGES2	Q9H7Z7	True	PGES2_HUMAN	ProstaglandinE2_byPTGES2	CPI-CS0DEB18CB6	ENSG00000148334	1.75	3.828	4.227	3.503	3.446	2.464	3.057	3.226	3.614	3.224	3.447	2.861
PTGES2	Q9H7Z7	True	PGES2_HUMAN	ProstaglandinE2_byPTGES2	CPI-CS0086A177F	ENSG00000148334	1.75	3.828	4.227	3.503	3.446	2.464	3.057	3.226	3.614	3.224	3.447	2.861
PTGES2	Q9H7Z7	True	PGES2_HUMAN	ProstaglandinE2_byPTGES2	CPI-CS0F721837F	ENSG00000148334	1.75	3.828	4.227	3.503	3.446	2.464	3.057	3.226	3.614	3.224	3.447	2.861
PTGES2	Q9H7Z7	True	PGES2_HUMAN	ProstaglandinE2_byPTGES2	CPI-CS08E678B9D	ENSG00000148334	1.75	3.828	4.227	3.503	3.446	2.464	3.057	3.226	3.614	3.224	3.447	2.861
PTGES3	Q15185	True	TEBP_HUMAN	ProstaglandinE2_byPTGES3	CPI-CS059CF7CAA	ENSG00000110958	6.279	5.581	6.522	6.136	6.329	6.208	6.02	6.078	6.165	6.019	6.323	6.463
PTGES3	Q15185	True	TEBP_HUMAN	ProstaglandinE2_byPTGES3	CPI-CS000F037BD	ENSG00000110958	6.279	5.581	6.522	6.136	6.329	6.208	6.02	6.078	6.165	6.019	6.323	6.463
PTGES3	Q15185	True	TEBP_HUMAN	ProstaglandinE2_byPTGES3	CPI-CS0C9671CB6	ENSG00000110958	6.279	5.581	6.522	6.136	6.329	6.208	6.02	6.078	6.165	6.019	6.323	6.463
PTGES3	Q15185	True	TEBP_HUMAN	ProstaglandinE2_byPTGES3	CPI-CS036B95798	ENSG00000110958	6.279	5.581	6.522	6.136	6.329	6.208	6.02	6.078	6.165	6.019	6.323	6.463
AKR1B1	P15121	True	ALDR_HUMAN	ProstaglandinF2a_byAKR1B1	CPI-CS058DED3AA	ENSG00000085662	3.387	3.797	1.782	4.099	3.439	4.755	3.391	3.745	4.52	3.224	3.782	4.461
CBR1	P16152	True	CBR1_HUMAN	ProstaglandinF2a_byCBR1	CPI-CS08EDCA6A3	ENSG00000159228	1.612	1.15	3.514	1.841	2.775	0.0	1.575	0.967	1.499	0.919	2.209	1.738
PRXL2B	Q8TBF2	True	PXL2B_HUMAN	ProstaglandinF2a_byPRXL2B	CPI-CS09B28AAF8	ENSG00000157870	1.007	1.011	1.254	1.404	1.004	1.085	1.461	1.103	1.263	0.818	1.301	1.189
DDC	P20711	True	DDC_HUMAN	SerotoninDopamin_byDDC	CPI-CS0E8D11164	ENSG00000132437	0.0	0.006	0.0	0.0	0.0	1.06	0.0	0.574	0.0	0.0	0.307	0.1
DDC	P20711	True	DDC_HUMAN	SerotoninDopamin_byDDC	CPI-CS0654BA8D3	ENSG00000132437	0.0	0.006	0.0	0.0	0.0	1.06	0.0	0.574	0.0	0.0	0.307	0.1
DDC	P20711	True	DDC_HUMAN	SerotoninDopamin_byDDC	CPI-CS03C4A5CCC	ENSG00000132437	0.0	0.006	0.0	0.0	0.0	1.06	0.0	0.574	0.0	0.0	0.307	0.1
DDC	P20711	True	DDC_HUMAN	SerotoninDopamin_byDDC	CPI-CS0B7FF1D20	ENSG00000132437	0.0	0.006	0.0	0.0	0.0	1.06	0.0	0.574	0.0	0.0	0.307	0.1
DDC	P20711	True	DDC_HUMAN	SerotoninDopamin_byDDC	CPI-CS0DF5F733F	ENSG00000132437	0.0	0.006	0.0	0.0	0.0	1.06	0.0	0.574	0.0	0.0	0.307	0.1
DDC	P20711	True	DDC_HUMAN	SerotoninDopamin_byDDC	CPI-CS029E9BA69	ENSG00000132437	0.0	0.006	0.0	0.0	0.0	1.06	0.0	0.574	0.0	0.0	0.307	0.1
DDC	P20711	True	DDC_HUMAN	SerotoninDopamin_byDDC	CPI-CS07508694A	ENSG00000132437	0.0	0.006	0.0	0.0	0.0	1.06	0.0	0.574	0.0	0.0	0.307	0.1
DDC	P20711	True	DDC_HUMAN	SerotoninDopamin_byDDC	CPI-CS062F16E86	ENSG00000132437	0.0	0.006	0.0	0.0	0.0	1.06	0.0	0.574	0.0	0.0	0.307	0.1
DDC	P20711	True	DDC_HUMAN	SerotoninDopamin_byDDC	CPI-CS075E4969A	ENSG00000132437	0.0	0.006	0.0	0.0	0.0	1.06	0.0	0.574	0.0	0.0	0.307	0.1
DDC	P20711	True	DDC_HUMAN	SerotoninDopamin_byDDC	CPI-CS0682222D2	ENSG00000132437	0.0	0.006	0.0	0.0	0.0	1.06	0.0	0.574	0.0	0.0	0.307	0.1
DDC	P20711	True	DDC_HUMAN	SerotoninDopamin_byDDC	CPI-CS0A0936BD6	ENSG00000132437	0.0	0.006	0.0	0.0	0.0	1.06	0.0	0.574	0.0	0.0	0.307	0.1
DDC	P20711	True	DDC_HUMAN	SerotoninDopamin_byDDC	CPI-CS07DA64534	ENSG00000132437	0.0	0.006	0.0	0.0	0.0	1.06	0.0	0.574	0.0	0.0	0.307	0.1
DDC	P20711	True	DDC_HUMAN	Dopamine_byDDC_and_SLC6A3	CPI-CS0CBA297C7	ENSG00000132437	0.0	0.003	0.0	0.0	0.0	0.0	0.0	0.0	0.0	0.0	0.0	0.0
DDC	P20711	True	DDC_HUMAN	Dopamine_byDDC_and_SLC6A3	CPI-CS01A3157EB	ENSG00000132437	0.0	0.003	0.0	0.0	0.0	0.0	0.0	0.0	0.0	0.0	0.0	0.0
DDC	P20711	True	DDC_HUMAN	Dopamine_byDDC_and_SLC6A3	CPI-CS063480C92	ENSG00000132437	0.0	0.003	0.0	0.0	0.0	0.0	0.0	0.0	0.0	0.0	0.0	0.0
DDC	P20711	True	DDC_HUMAN	Dopamine_byDDC_and_SLC18A2	CPI-CS0795A8A7A	ENSG00000132437	0.0	0.0	0.0	0.0	0.0	0.0	0.0	0.0	0.0	0.0	0.0	0.046
DDC	P20711	True	DDC_HUMAN	Dopamine_byDDC_and_SLC18A2	CPI-CS039F33B17	ENSG00000132437	0.0	0.0	0.0	0.0	0.0	0.0	0.0	0.0	0.0	0.0	0.0	0.046
DDC	P20711	True	DDC_HUMAN	Dopamine_byDDC_and_SLC18A2	CPI-CS017E74D3E	ENSG00000132437	0.0	0.0	0.0	0.0	0.0	0.0	0.0	0.0	0.0	0.0	0.0	0.046
AKR1D1	P51857	True	AK1D1_HUMAN	Testosterone_byAKR1D1	CPI-CS0787D04B3	ENSG00000122787	0.0	0.049	0.0	0.0	0.0	0.0	0.0	1.152	0.016	0.096	0.708	0.0
HSD17B12	Q53GQ0	True	DHB12_HUMAN	Testosterone_byHSD17B12	CPI-CS0BE6576AD	ENSG00000149084	2.977	4.919	3.243	4.515	2.893	5.427	4.164	4.259	4.845	4.45	4.79	3.287
HSD17B3	P37058	True	DHB3_HUMAN	Testosterone_byHSD17B3	CPI-CS0E165D03D	ENSG00000130948	0.0	0.009	0.0	0.0	0.0	0.0	0.0	0.0	0.0	0.0	0.0	0.0
TBXAS1	P24557	True	THAS_HUMAN	ThromboxaneA2_byTBXAS1	CPI-CS0D01AFCC7	ENSG00000059377	0.24	0.232	0.0	0.356	0.0	1.044	0.321	0.559	0.302	0.711	0.0	0.346
DIO3	P55073	True	IOD3_HUMAN	Triiodothyronine_byDIO3	CPI-CS05092CCAC	ENSG00000197406	0.0	0.018	0.0	0.0	0.0	0.0	0.0	0.0	0.007	0.0	0.0	0.0
DIO3	P55073	True	IOD3_HUMAN	Triiodothyronine_byDIO3	CPI-CS0C2BD6C6B	ENSG00000197406	0.0	0.018	0.0	0.0	0.0	0.0	0.0	0.0	0.007	0.0	0.0	0.0
TG	P01266	True	THYG_HUMAN	Triiodothyronine_byDIO3	CPI-CS05092CCAC	ENSG00000042832	0.0	0.018	0.0	0.0	0.0	0.0	0.0	0.0	0.007	0.0	0.0	0.0
TG	P01266	True	THYG_HUMAN	Triiodothyronine_byDIO3	CPI-CS0C2BD6C6B	ENSG00000042832	0.0	0.018	0.0	0.0	0.0	0.0	0.0	0.0	0.007	0.0	0.0	0.0
TPH1	P17752	True	TPH1_HUMAN	5-HT_byTPH1_and_SLC6A4	CPI-CS041B20451	ENSG00000129167	0.0	0.015	0.0	0.0	0.0	0.0	0.0	0.0	0.016	0.0	0.0	0.0
TPH1	P17752	True	TPH1_HUMAN	5-HT_byTPH1_and_SLC6A4	CPI-CS08A73BA72	ENSG00000129167	0.0	0.015	0.0	0.0	0.0	0.0	0.0	0.0	0.016	0.0	0.0	0.0
TPH1	P17752	True	TPH1_HUMAN	5-HT_byTPH1_and_SLC6A4	CPI-CS00699E9D6	ENSG00000129167	0.0	0.015	0.0	0.0	0.0	0.0	0.0	0.0	0.016	0.0	0.0	0.0
TPH1	P17752	True	TPH1_HUMAN	5-HT_byTPH1_and_SLC6A4	CPI-CS00F1C7E51	ENSG00000129167	0.0	0.015	0.0	0.0	0.0	0.0	0.0	0.0	0.016	0.0	0.0	0.0
TPH1	P17752	True	TPH1_HUMAN	5-HT_byTPH1_and_SLC6A4	CPI-CS07C928856	ENSG00000129167	0.0	0.015	0.0	0.0	0.0	0.0	0.0	0.0	0.016	0.0	0.0	0.0
TPH1	P17752	True	TPH1_HUMAN	5-HT_byTPH1_and_SLC6A4	CPI-CS0D12BDF23	ENSG00000129167	0.0	0.015	0.0	0.0	0.0	0.0	0.0	0.0	0.016	0.0	0.0	0.0
TPH1	P17752	True	TPH1_HUMAN	5-HT_byTPH1_and_SLC6A4	CPI-CS07C8BD0AD	ENSG00000129167	0.0	0.015	0.0	0.0	0.0	0.0	0.0	0.0	0.016	0.0	0.0	0.0
TPH1	P17752	True	TPH1_HUMAN	5-HT_byTPH1_and_SLC6A4	CPI-CS091CE4B74	ENSG00000129167	0.0	0.015	0.0	0.0	0.0	0.0	0.0	0.0	0.016	0.0	0.0	0.0
TPH1	P17752	True	TPH1_HUMAN	5-HT_byTPH1_and_SLC18A2	CPI-CS06E0408B7	ENSG00000129167	0.0	0.0	0.0	0.0	0.0	0.0	0.0	0.0	0.0	0.0	0.0	0.046
TPH1	P17752	True	TPH1_HUMAN	5-HT_byTPH1_and_SLC18A2	CPI-CS0ABF585EC	ENSG00000129167	0.0	0.0	0.0	0.0	0.0	0.0	0.0	0.0	0.0	0.0	0.0	0.046
TPH1	P17752	True	TPH1_HUMAN	5-HT_byTPH1_and_SLC18A2	CPI-CS05FD872B4	ENSG00000129167	0.0	0.0	0.0	0.0	0.0	0.0	0.0	0.0	0.0	0.0	0.0	0.046
TPH1	P17752	True	TPH1_HUMAN	5-HT_byTPH1_and_SLC18A2	CPI-CS0B5EFDF87	ENSG00000129167	0.0	0.0	0.0	0.0	0.0	0.0	0.0	0.0	0.0	0.0	0.0	0.046
TPH1	P17752	True	TPH1_HUMAN	5-HT_byTPH1_and_SLC18A2	CPI-CS09463D22E	ENSG00000129167	0.0	0.0	0.0	0.0	0.0	0.0	0.0	0.0	0.0	0.0	0.0	0.046
TPH1	P17752	True	TPH1_HUMAN	5-HT_byTPH1_and_SLC18A2	CPI-CS0FBE83390	ENSG00000129167	0.0	0.0	0.0	0.0	0.0	0.0	0.0	0.0	0.0	0.0	0.0	0.046
TPH1	P17752	True	TPH1_HUMAN	5-HT_byTPH1_and_SLC18A2	CPI-CS00CB2214E	ENSG00000129167	0.0	0.0	0.0	0.0	0.0	0.0	0.0	0.0	0.0	0.0	0.0	0.046
TPH1	P17752	True	TPH1_HUMAN	5-HT_byTPH1_and_SLC18A2	CPI-CS059692236	ENSG00000129167	0.0	0.0	0.0	0.0	0.0	0.0	0.0	0.0	0.0	0.0	0.0	0.046
SLC6A4	P31645	True	SC6A4_HUMAN	5-HT_byTPH1_and_SLC6A4	CPI-CS041B20451	ENSG00000108576	0.0	0.015	0.0	0.0	0.0	0.0	0.0	0.0	0.016	0.0	0.0	0.0
SLC6A4	P31645	True	SC6A4_HUMAN	5-HT_byTPH1_and_SLC6A4	CPI-CS08A73BA72	ENSG00000108576	0.0	0.015	0.0	0.0	0.0	0.0	0.0	0.0	0.016	0.0	0.0	0.0
SLC6A4	P31645	True	SC6A4_HUMAN	5-HT_byTPH1_and_SLC6A4	CPI-CS00699E9D6	ENSG00000108576	0.0	0.015	0.0	0.0	0.0	0.0	0.0	0.0	0.016	0.0	0.0	0.0
SLC6A4	P31645	True	SC6A4_HUMAN	5-HT_byTPH1_and_SLC6A4	CPI-CS00F1C7E51	ENSG00000108576	0.0	0.015	0.0	0.0	0.0	0.0	0.0	0.0	0.016	0.0	0.0	0.0
SLC6A4	P31645	True	SC6A4_HUMAN	5-HT_byTPH1_and_SLC6A4	CPI-CS07C928856	ENSG00000108576	0.0	0.015	0.0	0.0	0.0	0.0	0.0	0.0	0.016	0.0	0.0	0.0
SLC6A4	P31645	True	SC6A4_HUMAN	5-HT_byTPH1_and_SLC6A4	CPI-CS0D12BDF23	ENSG00000108576	0.0	0.015	0.0	0.0	0.0	0.0	0.0	0.0	0.016	0.0	0.0	0.0
SLC6A4	P31645	True	SC6A4_HUMAN	5-HT_byTPH1_and_SLC6A4	CPI-CS07C8BD0AD	ENSG00000108576	0.0	0.015	0.0	0.0	0.0	0.0	0.0	0.0	0.016	0.0	0.0	0.0
SLC6A4	P31645	True	SC6A4_HUMAN	5-HT_byTPH1_and_SLC6A4	CPI-CS091CE4B74	ENSG00000108576	0.0	0.015	0.0	0.0	0.0	0.0	0.0	0.0	0.016	0.0	0.0	0.0
SLC18A2	Q05940	True	VMAT2_HUMAN	5-HT_byTPH1_and_SLC18A2	CPI-CS06E0408B7	ENSG00000165646	0.0	0.0	0.0	0.0	0.0	0.0	0.0	0.0	0.0	0.0	0.0	0.046
SLC18A2	Q05940	True	VMAT2_HUMAN	5-HT_byTPH1_and_SLC18A2	CPI-CS0ABF585EC	ENSG00000165646	0.0	0.0	0.0	0.0	0.0	0.0	0.0	0.0	0.0	0.0	0.0	0.046
SLC18A2	Q05940	True	VMAT2_HUMAN	5-HT_byTPH1_and_SLC18A2	CPI-CS05FD872B4	ENSG00000165646	0.0	0.0	0.0	0.0	0.0	0.0	0.0	0.0	0.0	0.0	0.0	0.046
SLC18A2	Q05940	True	VMAT2_HUMAN	5-HT_byTPH1_and_SLC18A2	CPI-CS0B5EFDF87	ENSG00000165646	0.0	0.0	0.0	0.0	0.0	0.0	0.0	0.0	0.0	0.0	0.0	0.046
SLC18A2	Q05940	True	VMAT2_HUMAN	5-HT_byTPH1_and_SLC18A2	CPI-CS09463D22E	ENSG00000165646	0.0	0.0	0.0	0.0	0.0	0.0	0.0	0.0	0.0	0.0	0.0	0.046
SLC18A2	Q05940	True	VMAT2_HUMAN	5-HT_byTPH1_and_SLC18A2	CPI-CS0FBE83390	ENSG00000165646	0.0	0.0	0.0	0.0	0.0	0.0	0.0	0.0	0.0	0.0	0.0	0.046
SLC18A2	Q05940	True	VMAT2_HUMAN	5-HT_byTPH1_and_SLC18A2	CPI-CS00CB2214E	ENSG00000165646	0.0	0.0	0.0	0.0	0.0	0.0	0.0	0.0	0.0	0.0	0.0	0.046
SLC18A2	Q05940	True	VMAT2_HUMAN	5-HT_byTPH1_and_SLC18A2	CPI-CS059692236	ENSG00000165646	0.0	0.0	0.0	0.0	0.0	0.0	0.0	0.0	0.0	0.0	0.0	0.046
SLC18A2	Q05940	True	VMAT2_HUMAN	Adrenaline_byPNMT_and_SLC18A2	CPI-CS04C3CEB1B	ENSG00000165646	0.0	0.0	0.0	0.0	0.0	0.0	0.0	0.0	0.0	0.093	0.0	0.046
SLC18A2	Q05940	True	VMAT2_HUMAN	Adrenaline_byPNMT_and_SLC18A2	CPI-CS0C22FCA29	ENSG00000165646	0.0	0.0	0.0	0.0	0.0	0.0	0.0	0.0	0.0	0.093	0.0	0.046
SLC18A2	Q05940	True	VMAT2_HUMAN	Adrenaline_byPNMT_and_SLC18A2	CPI-CS00979A178	ENSG00000165646	0.0	0.0	0.0	0.0	0.0	0.0	0.0	0.0	0.0	0.093	0.0	0.046
SLC18A2	Q05940	True	VMAT2_HUMAN	Adrenaline_byPNMT_and_SLC18A2	CPI-CS0CCD9D09E	ENSG00000165646	0.0	0.0	0.0	0.0	0.0	0.0	0.0	0.0	0.0	0.093	0.0	0.046
SLC18A2	Q05940	True	VMAT2_HUMAN	Adrenaline_byPNMT_and_SLC18A2	CPI-CS0E52EA029	ENSG00000165646	0.0	0.0	0.0	0.0	0.0	0.0	0.0	0.0	0.0	0.093	0.0	0.046
SLC18A2	Q05940	True	VMAT2_HUMAN	Adrenaline_byPNMT_and_SLC18A2	CPI-CS08E4B4F26	ENSG00000165646	0.0	0.0	0.0	0.0	0.0	0.0	0.0	0.0	0.0	0.093	0.0	0.046
SLC18A2	Q05940	True	VMAT2_HUMAN	Adrenaline_byPNMT_and_SLC18A2	CPI-CS09B74556F	ENSG00000165646	0.0	0.0	0.0	0.0	0.0	0.0	0.0	0.0	0.0	0.093	0.0	0.046
SLC18A2	Q05940	True	VMAT2_HUMAN	Adrenaline_byPNMT_and_SLC18A2	CPI-CS046C11B05	ENSG00000165646	0.0	0.0	0.0	0.0	0.0	0.0	0.0	0.0	0.0	0.093	0.0	0.046
SLC18A2	Q05940	True	VMAT2_HUMAN	Dopamine_byDDC_and_SLC18A2	CPI-CS0795A8A7A	ENSG00000165646	0.0	0.0	0.0	0.0	0.0	0.0	0.0	0.0	0.0	0.0	0.0	0.046
SLC18A2	Q05940	True	VMAT2_HUMAN	Dopamine_byDDC_and_SLC18A2	CPI-CS039F33B17	ENSG00000165646	0.0	0.0	0.0	0.0	0.0	0.0	0.0	0.0	0.0	0.0	0.0	0.046
SLC18A2	Q05940	True	VMAT2_HUMAN	Dopamine_byDDC_and_SLC18A2	CPI-CS017E74D3E	ENSG00000165646	0.0	0.0	0.0	0.0	0.0	0.0	0.0	0.0	0.0	0.0	0.0	0.046
SLC29A1	Q99808	True	S29A1_HUMAN	Adenosine_byNT5E_and_SLC29A1	CPI-CS064B4FE21	ENSG00000112759	0.0	0.038	0.0	0.331	0.0	0.0	0.0	0.136	0.007	0.0	0.0	0.054
SLC29A1	Q99808	True	S29A1_HUMAN	Adenosine_byNT5E_and_SLC29A1	CPI-CS05357F38C	ENSG00000112759	0.0	0.038	0.0	0.331	0.0	0.0	0.0	0.136	0.007	0.0	0.0	0.054
NT5E	P21589	True	5NTD_HUMAN	Adenosine_byNT5E_and_SLC29A1	CPI-CS064B4FE21	ENSG00000135318	0.0	0.038	0.0	0.331	0.0	0.0	0.0	0.136	0.007	0.0	0.0	0.054
NT5E	P21589	True	5NTD_HUMAN	Adenosine_byNT5E_and_SLC29A1	CPI-CS05357F38C	ENSG00000135318	0.0	0.038	0.0	0.331	0.0	0.0	0.0	0.136	0.007	0.0	0.0	0.054
NT5E	P21589	True	5NTD_HUMAN	Adenosine_byNT5E_and_SLC29A2	CPI-CS0BCAA5227	ENSG00000135318	0.0	0.038	0.0	0.331	0.0	0.0	0.0	0.136	0.007	0.0	0.0	0.054
NT5E	P21589	True	5NTD_HUMAN	Adenosine_byNT5E_and_SLC29A2	CPI-CS016DD08B8	ENSG00000135318	0.0	0.038	0.0	0.331	0.0	0.0	0.0	0.136	0.007	0.0	0.0	0.054
NT5E	P21589	True	5NTD_HUMAN	Adenosine_byNT5E_and_SLC29A3	CPI-CS0517F9783	ENSG00000135318	0.0	0.038	0.0	0.0	0.0	0.0	0.0	0.136	0.007	0.0	0.0	0.054
NT5E	P21589	True	5NTD_HUMAN	Adenosine_byNT5E_and_SLC29A3	CPI-CS0D17EA793	ENSG00000135318	0.0	0.038	0.0	0.0	0.0	0.0	0.0	0.136	0.007	0.0	0.0	0.054
NT5E	P21589	True	5NTD_HUMAN	Adenosine_byNT5E_and_SLC29A4	CPI-CS0521FD886	ENSG00000135318	0.0	0.038	0.0	0.331	0.0	0.0	0.0	0.136	0.007	0.0	0.0	0.054
NT5E	P21589	True	5NTD_HUMAN	Adenosine_byNT5E_and_SLC29A4	CPI-CS0985F2C10	ENSG00000135318	0.0	0.038	0.0	0.331	0.0	0.0	0.0	0.136	0.007	0.0	0.0	0.054
SLC29A2	Q14542	True	S29A2_HUMAN	Adenosine_byNT5E_and_SLC29A2	CPI-CS0BCAA5227	ENSG00000174669	0.0	0.038	0.0	0.331	0.0	0.0	0.0	0.136	0.007	0.0	0.0	0.054
SLC29A2	Q14542	True	S29A2_HUMAN	Adenosine_byNT5E_and_SLC29A2	CPI-CS016DD08B8	ENSG00000174669	0.0	0.038	0.0	0.331	0.0	0.0	0.0	0.136	0.007	0.0	0.0	0.054
SLC29A3	Q9BZD2	True	S29A3_HUMAN	Adenosine_byNT5E_and_SLC29A3	CPI-CS0517F9783	ENSG00000198246	0.0	0.038	0.0	0.0	0.0	0.0	0.0	0.136	0.007	0.0	0.0	0.054
SLC29A3	Q9BZD2	True	S29A3_HUMAN	Adenosine_byNT5E_and_SLC29A3	CPI-CS0D17EA793	ENSG00000198246	0.0	0.038	0.0	0.0	0.0	0.0	0.0	0.136	0.007	0.0	0.0	0.054
SLC29A4	Q7RTT9	True	S29A4_HUMAN	Adenosine_byNT5E_and_SLC29A4	CPI-CS0521FD886	ENSG00000164638	0.0	0.038	0.0	0.331	0.0	0.0	0.0	0.136	0.007	0.0	0.0	0.054
SLC29A4	Q7RTT9	True	S29A4_HUMAN	Adenosine_byNT5E_and_SLC29A4	CPI-CS0985F2C10	ENSG00000164638	0.0	0.038	0.0	0.331	0.0	0.0	0.0	0.136	0.007	0.0	0.0	0.054
POMC	P01189	True	COLI_HUMAN	b-Endorphin_byPOMC	CPI-CS005209739	ENSG00000115138	0.249	0.074	1.303	0.0	0.0	0.0	0.616	1.162	0.072	0.108	1.611	0.0
POMC	P01189	True	COLI_HUMAN	b-Endorphin_byPOMC	CPI-CS040CDD259	ENSG00000115138	0.249	0.074	1.303	0.0	0.0	0.0	0.616	1.162	0.072	0.108	1.611	0.0
SLC6A3	Q01959	True	SC6A3_HUMAN	Dopamine_byDDC_and_SLC6A3	CPI-CS0CBA297C7	ENSG00000142319	0.0	0.003	0.0	0.0	0.0	0.0	0.0	0.0	0.0	0.0	0.0	0.0
SLC6A3	Q01959	True	SC6A3_HUMAN	Dopamine_byDDC_and_SLC6A3	CPI-CS0CBA297C7	ENSG00000276996	0.0	0.003	0.0	0.0	0.0	0.0	0.0	0.0	0.0	0.0	0.0	0.0
SLC6A3	Q01959	True	SC6A3_HUMAN	Dopamine_byDDC_and_SLC6A3	CPI-CS01A3157EB	ENSG00000142319	0.0	0.003	0.0	0.0	0.0	0.0	0.0	0.0	0.0	0.0	0.0	0.0
SLC6A3	Q01959	True	SC6A3_HUMAN	Dopamine_byDDC_and_SLC6A3	CPI-CS01A3157EB	ENSG00000276996	0.0	0.003	0.0	0.0	0.0	0.0	0.0	0.0	0.0	0.0	0.0	0.0
SLC6A3	Q01959	True	SC6A3_HUMAN	Dopamine_byDDC_and_SLC6A3	CPI-CS063480C92	ENSG00000142319	0.0	0.003	0.0	0.0	0.0	0.0	0.0	0.0	0.0	0.0	0.0	0.0
SLC6A3	Q01959	True	SC6A3_HUMAN	Dopamine_byDDC_and_SLC6A3	CPI-CS063480C92	ENSG00000276996	0.0	0.003	0.0	0.0	0.0	0.0	0.0	0.0	0.0	0.0	0.0	0.0
SLC32A1	Q9H598	True	VIAAT_HUMAN	GABA_byGAD1_and_SLC32A1	CPI-CS0CE0C5AF0	ENSG00000101438	0.0	0.0	0.0	0.0	0.0	0.0	0.0	0.0	0.007	0.0	0.0	0.0
SLC32A1	Q9H598	True	VIAAT_HUMAN	GABA_byGAD1_and_SLC32A1	CPI-CS0FA38E530	ENSG00000101438	0.0	0.0	0.0	0.0	0.0	0.0	0.0	0.0	0.007	0.0	0.0	0.0
SLC32A1	Q9H598	True	VIAAT_HUMAN	GABA_byGAD1_and_SLC32A1	CPI-CC0F8CB8104	ENSG00000101438	0.0	0.0	0.0	0.0	0.0	0.0	0.0	0.0	0.007	0.0	0.0	0.0
SLC32A1	Q9H598	True	VIAAT_HUMAN	GABA_byGAD1_and_SLC32A1	CPI-CC002F8F1E8	ENSG00000101438	0.0	0.0	0.0	0.0	0.0	0.0	0.0	0.0	0.007	0.0	0.0	0.0
SLC32A1	Q9H598	True	VIAAT_HUMAN	GABA_byGAD1_and_SLC32A1	CPI-CC035C82A9B	ENSG00000101438	0.0	0.0	0.0	0.0	0.0	0.0	0.0	0.0	0.007	0.0	0.0	0.0
SLC32A1	Q9H598	True	VIAAT_HUMAN	GABA_byGAD1_and_SLC32A1	CPI-CC05830C11D	ENSG00000101438	0.0	0.0	0.0	0.0	0.0	0.0	0.0	0.0	0.007	0.0	0.0	0.0
SLC32A1	Q9H598	True	VIAAT_HUMAN	GABA_byGAD1_and_SLC32A1	CPI-CC0B77A9502	ENSG00000101438	0.0	0.0	0.0	0.0	0.0	0.0	0.0	0.0	0.007	0.0	0.0	0.0
SLC32A1	Q9H598	True	VIAAT_HUMAN	GABA_byGAD1_and_SLC32A1	CPI-CC07BC9E69C	ENSG00000101438	0.0	0.0	0.0	0.0	0.0	0.0	0.0	0.0	0.007	0.0	0.0	0.0
SLC32A1	Q9H598	True	VIAAT_HUMAN	GABA_byGAD1_and_SLC32A1	CPI-CC021D4CBC2	ENSG00000101438	0.0	0.0	0.0	0.0	0.0	0.0	0.0	0.0	0.007	0.0	0.0	0.0
SLC32A1	Q9H598	True	VIAAT_HUMAN	GABA_byGAD1_and_SLC32A1	CPI-CC0836120E7	ENSG00000101438	0.0	0.0	0.0	0.0	0.0	0.0	0.0	0.0	0.007	0.0	0.0	0.0
SLC32A1	Q9H598	True	VIAAT_HUMAN	GABA_byGAD2_and_SLC32A1	CPI-CS0F3055E82	ENSG00000101438	0.0	0.0	0.0	0.0	0.0	0.0	0.0	0.0	0.007	0.0	0.0	0.0
SLC32A1	Q9H598	True	VIAAT_HUMAN	GABA_byGAD2_and_SLC32A1	CPI-CS0AA35FDCE	ENSG00000101438	0.0	0.0	0.0	0.0	0.0	0.0	0.0	0.0	0.007	0.0	0.0	0.0
SLC32A1	Q9H598	True	VIAAT_HUMAN	GABA_byGAD2_and_SLC32A1	CPI-CC03764C8A9	ENSG00000101438	0.0	0.0	0.0	0.0	0.0	0.0	0.0	0.0	0.007	0.0	0.0	0.0
SLC32A1	Q9H598	True	VIAAT_HUMAN	GABA_byGAD2_and_SLC32A1	CPI-CC0ACD9602B	ENSG00000101438	0.0	0.0	0.0	0.0	0.0	0.0	0.0	0.0	0.007	0.0	0.0	0.0
SLC32A1	Q9H598	True	VIAAT_HUMAN	GABA_byGAD2_and_SLC32A1	CPI-CC065D3E23E	ENSG00000101438	0.0	0.0	0.0	0.0	0.0	0.0	0.0	0.0	0.007	0.0	0.0	0.0
SLC32A1	Q9H598	True	VIAAT_HUMAN	GABA_byGAD2_and_SLC32A1	CPI-CC087A3DDFB	ENSG00000101438	0.0	0.0	0.0	0.0	0.0	0.0	0.0	0.0	0.007	0.0	0.0	0.0
SLC32A1	Q9H598	True	VIAAT_HUMAN	GABA_byGAD2_and_SLC32A1	CPI-CC0E5F4FF5B	ENSG00000101438	0.0	0.0	0.0	0.0	0.0	0.0	0.0	0.0	0.007	0.0	0.0	0.0
SLC32A1	Q9H598	True	VIAAT_HUMAN	GABA_byGAD2_and_SLC32A1	CPI-CC031EA2528	ENSG00000101438	0.0	0.0	0.0	0.0	0.0	0.0	0.0	0.0	0.007	0.0	0.0	0.0
SLC32A1	Q9H598	True	VIAAT_HUMAN	GABA_byGAD2_and_SLC32A1	CPI-CC022137ED0	ENSG00000101438	0.0	0.0	0.0	0.0	0.0	0.0	0.0	0.0	0.007	0.0	0.0	0.0
SLC32A1	Q9H598	True	VIAAT_HUMAN	GABA_byGAD2_and_SLC32A1	CPI-CC0C8FD4B3E	ENSG00000101438	0.0	0.0	0.0	0.0	0.0	0.0	0.0	0.0	0.007	0.0	0.0	0.0
GAD1	Q99259	True	DCE1_HUMAN	GABA_byGAD1_and_SLC32A1	CPI-CS0CE0C5AF0	ENSG00000128683	0.0	0.0	0.0	0.0	0.0	0.0	0.0	0.0	0.007	0.0	0.0	0.0
GAD1	Q99259	True	DCE1_HUMAN	GABA_byGAD1_and_SLC32A1	CPI-CS0FA38E530	ENSG00000128683	0.0	0.0	0.0	0.0	0.0	0.0	0.0	0.0	0.007	0.0	0.0	0.0
GAD1	Q99259	True	DCE1_HUMAN	GABA_byGAD1_and_SLC32A1	CPI-CC0F8CB8104	ENSG00000128683	0.0	0.0	0.0	0.0	0.0	0.0	0.0	0.0	0.007	0.0	0.0	0.0
GAD1	Q99259	True	DCE1_HUMAN	GABA_byGAD1_and_SLC32A1	CPI-CC002F8F1E8	ENSG00000128683	0.0	0.0	0.0	0.0	0.0	0.0	0.0	0.0	0.007	0.0	0.0	0.0
GAD1	Q99259	True	DCE1_HUMAN	GABA_byGAD1_and_SLC32A1	CPI-CC035C82A9B	ENSG00000128683	0.0	0.0	0.0	0.0	0.0	0.0	0.0	0.0	0.007	0.0	0.0	0.0
GAD1	Q99259	True	DCE1_HUMAN	GABA_byGAD1_and_SLC32A1	CPI-CC05830C11D	ENSG00000128683	0.0	0.0	0.0	0.0	0.0	0.0	0.0	0.0	0.007	0.0	0.0	0.0
GAD1	Q99259	True	DCE1_HUMAN	GABA_byGAD1_and_SLC32A1	CPI-CC0B77A9502	ENSG00000128683	0.0	0.0	0.0	0.0	0.0	0.0	0.0	0.0	0.007	0.0	0.0	0.0
GAD1	Q99259	True	DCE1_HUMAN	GABA_byGAD1_and_SLC32A1	CPI-CC07BC9E69C	ENSG00000128683	0.0	0.0	0.0	0.0	0.0	0.0	0.0	0.0	0.007	0.0	0.0	0.0
GAD1	Q99259	True	DCE1_HUMAN	GABA_byGAD1_and_SLC32A1	CPI-CC021D4CBC2	ENSG00000128683	0.0	0.0	0.0	0.0	0.0	0.0	0.0	0.0	0.007	0.0	0.0	0.0
GAD1	Q99259	True	DCE1_HUMAN	GABA_byGAD1_and_SLC32A1	CPI-CC0836120E7	ENSG00000128683	0.0	0.0	0.0	0.0	0.0	0.0	0.0	0.0	0.007	0.0	0.0	0.0
GAD1	Q99259	True	DCE1_HUMAN	GABA_byGAD1_and_SLC6A1	CPI-CS06B116BC0	ENSG00000128683	0.0	0.006	0.0	0.0	0.0	0.0	0.0	0.0	0.0	0.0	0.0	0.0
GAD1	Q99259	True	DCE1_HUMAN	GABA_byGAD1_and_SLC6A1	CPI-CS04C0A3C19	ENSG00000128683	0.0	0.006	0.0	0.0	0.0	0.0	0.0	0.0	0.0	0.0	0.0	0.0
GAD1	Q99259	True	DCE1_HUMAN	GABA_byGAD1_and_SLC6A1	CPI-CC01B9552BA	ENSG00000128683	0.0	0.006	0.0	0.0	0.0	0.0	0.0	0.0	0.0	0.0	0.0	0.0
GAD1	Q99259	True	DCE1_HUMAN	GABA_byGAD1_and_SLC6A1	CPI-CC0E092014F	ENSG00000128683	0.0	0.006	0.0	0.0	0.0	0.0	0.0	0.0	0.0	0.0	0.0	0.0
GAD1	Q99259	True	DCE1_HUMAN	GABA_byGAD1_and_SLC6A1	CPI-CC07D1D1AD0	ENSG00000128683	0.0	0.006	0.0	0.0	0.0	0.0	0.0	0.0	0.0	0.0	0.0	0.0
GAD1	Q99259	True	DCE1_HUMAN	GABA_byGAD1_and_SLC6A1	CPI-CC0F65C1997	ENSG00000128683	0.0	0.006	0.0	0.0	0.0	0.0	0.0	0.0	0.0	0.0	0.0	0.0
GAD1	Q99259	True	DCE1_HUMAN	GABA_byGAD1_and_SLC6A1	CPI-CC0F2E29DCC	ENSG00000128683	0.0	0.006	0.0	0.0	0.0	0.0	0.0	0.0	0.0	0.0	0.0	0.0
GAD1	Q99259	True	DCE1_HUMAN	GABA_byGAD1_and_SLC6A1	CPI-CC0C87922CA	ENSG00000128683	0.0	0.006	0.0	0.0	0.0	0.0	0.0	0.0	0.0	0.0	0.0	0.0
GAD1	Q99259	True	DCE1_HUMAN	GABA_byGAD1_and_SLC6A1	CPI-CC0CDF35FE2	ENSG00000128683	0.0	0.006	0.0	0.0	0.0	0.0	0.0	0.0	0.0	0.0	0.0	0.0
GAD1	Q99259	True	DCE1_HUMAN	GABA_byGAD1_and_SLC6A1	CPI-CC0A95EED6F	ENSG00000128683	0.0	0.006	0.0	0.0	0.0	0.0	0.0	0.0	0.0	0.0	0.0	0.0
GAD1	Q99259	True	DCE1_HUMAN	GABA_byGAD1_and_SLC6A11	CPI-CS02929CEBB	ENSG00000128683	0.0	0.0	0.0	0.0	0.536	0.0	0.0	0.0	0.0	0.0	0.0	0.041
GAD1	Q99259	True	DCE1_HUMAN	GABA_byGAD1_and_SLC6A11	CPI-CS0A7EA055F	ENSG00000128683	0.0	0.0	0.0	0.0	0.536	0.0	0.0	0.0	0.0	0.0	0.0	0.041
GAD1	Q99259	True	DCE1_HUMAN	GABA_byGAD1_and_SLC6A11	CPI-CC08A636173	ENSG00000128683	0.0	0.0	0.0	0.0	0.536	0.0	0.0	0.0	0.0	0.0	0.0	0.041
GAD1	Q99259	True	DCE1_HUMAN	GABA_byGAD1_and_SLC6A11	CPI-CC0D3781D5C	ENSG00000128683	0.0	0.0	0.0	0.0	0.536	0.0	0.0	0.0	0.0	0.0	0.0	0.041
GAD1	Q99259	True	DCE1_HUMAN	GABA_byGAD1_and_SLC6A11	CPI-CC01D135078	ENSG00000128683	0.0	0.0	0.0	0.0	0.536	0.0	0.0	0.0	0.0	0.0	0.0	0.041
GAD1	Q99259	True	DCE1_HUMAN	GABA_byGAD1_and_SLC6A11	CPI-CC040CFDD33	ENSG00000128683	0.0	0.0	0.0	0.0	0.536	0.0	0.0	0.0	0.0	0.0	0.0	0.041
GAD1	Q99259	True	DCE1_HUMAN	GABA_byGAD1_and_SLC6A11	CPI-CC096B77AA5	ENSG00000128683	0.0	0.0	0.0	0.0	0.536	0.0	0.0	0.0	0.0	0.0	0.0	0.041
GAD1	Q99259	True	DCE1_HUMAN	GABA_byGAD1_and_SLC6A11	CPI-CC022A52952	ENSG00000128683	0.0	0.0	0.0	0.0	0.536	0.0	0.0	0.0	0.0	0.0	0.0	0.041
GAD1	Q99259	True	DCE1_HUMAN	GABA_byGAD1_and_SLC6A11	CPI-CC084F4CFB2	ENSG00000128683	0.0	0.0	0.0	0.0	0.536	0.0	0.0	0.0	0.0	0.0	0.0	0.041
GAD1	Q99259	True	DCE1_HUMAN	GABA_byGAD1_and_SLC6A11	CPI-CC0D3BD85F0	ENSG00000128683	0.0	0.0	0.0	0.0	0.536	0.0	0.0	0.0	0.0	0.0	0.0	0.041
GAD1	Q99259	True	DCE1_HUMAN	GABA_byGAD1_and_SLC6A12	CPI-CS0DE2ED1D0	ENSG00000128683	0.0	0.022	0.0	0.0	0.0	0.0	0.0	0.0	0.0	0.094	0.0	0.101
GAD1	Q99259	True	DCE1_HUMAN	GABA_byGAD1_and_SLC6A12	CPI-CS025E1B7C6	ENSG00000128683	0.0	0.022	0.0	0.0	0.0	0.0	0.0	0.0	0.0	0.094	0.0	0.101
GAD1	Q99259	True	DCE1_HUMAN	GABA_byGAD1_and_SLC6A12	CPI-CC0F0C72A29	ENSG00000128683	0.0	0.022	0.0	0.0	0.0	0.0	0.0	0.0	0.0	0.094	0.0	0.101
GAD1	Q99259	True	DCE1_HUMAN	GABA_byGAD1_and_SLC6A12	CPI-CC08C75F9A4	ENSG00000128683	0.0	0.022	0.0	0.0	0.0	0.0	0.0	0.0	0.0	0.094	0.0	0.101
GAD1	Q99259	True	DCE1_HUMAN	GABA_byGAD1_and_SLC6A12	CPI-CC019BF818D	ENSG00000128683	0.0	0.022	0.0	0.0	0.0	0.0	0.0	0.0	0.0	0.094	0.0	0.101
GAD1	Q99259	True	DCE1_HUMAN	GABA_byGAD1_and_SLC6A12	CPI-CC05F37DDE7	ENSG00000128683	0.0	0.022	0.0	0.0	0.0	0.0	0.0	0.0	0.0	0.094	0.0	0.101
GAD1	Q99259	True	DCE1_HUMAN	GABA_byGAD1_and_SLC6A12	CPI-CC0C00325D2	ENSG00000128683	0.0	0.022	0.0	0.0	0.0	0.0	0.0	0.0	0.0	0.094	0.0	0.101
GAD1	Q99259	True	DCE1_HUMAN	GABA_byGAD1_and_SLC6A12	CPI-CC0536A862B	ENSG00000128683	0.0	0.022	0.0	0.0	0.0	0.0	0.0	0.0	0.0	0.094	0.0	0.101
GAD1	Q99259	True	DCE1_HUMAN	GABA_byGAD1_and_SLC6A12	CPI-CC0F9B0C393	ENSG00000128683	0.0	0.022	0.0	0.0	0.0	0.0	0.0	0.0	0.0	0.094	0.0	0.101
GAD1	Q99259	True	DCE1_HUMAN	GABA_byGAD1_and_SLC6A12	CPI-CC065B3548D	ENSG00000128683	0.0	0.022	0.0	0.0	0.0	0.0	0.0	0.0	0.0	0.094	0.0	0.101
GAD1	Q99259	True	DCE1_HUMAN	GABA_byGAD1_and_SLC6A13	CPI-CS0E715A989	ENSG00000128683	0.0	0.063	0.0	0.0	0.0	0.0	0.0	0.13	0.04	0.0	0.0	0.0
GAD1	Q99259	True	DCE1_HUMAN	GABA_byGAD1_and_SLC6A13	CPI-CS04368D963	ENSG00000128683	0.0	0.063	0.0	0.0	0.0	0.0	0.0	0.13	0.04	0.0	0.0	0.0
GAD1	Q99259	True	DCE1_HUMAN	GABA_byGAD1_and_SLC6A13	CPI-CC002C86EAE	ENSG00000128683	0.0	0.063	0.0	0.0	0.0	0.0	0.0	0.13	0.04	0.0	0.0	0.0
GAD1	Q99259	True	DCE1_HUMAN	GABA_byGAD1_and_SLC6A13	CPI-CC02329B61A	ENSG00000128683	0.0	0.063	0.0	0.0	0.0	0.0	0.0	0.13	0.04	0.0	0.0	0.0
GAD1	Q99259	True	DCE1_HUMAN	GABA_byGAD1_and_SLC6A13	CPI-CC0195F6CE4	ENSG00000128683	0.0	0.063	0.0	0.0	0.0	0.0	0.0	0.13	0.04	0.0	0.0	0.0
GAD1	Q99259	True	DCE1_HUMAN	GABA_byGAD1_and_SLC6A13	CPI-CC09C537C2D	ENSG00000128683	0.0	0.063	0.0	0.0	0.0	0.0	0.0	0.13	0.04	0.0	0.0	0.0
GAD1	Q99259	True	DCE1_HUMAN	GABA_byGAD1_and_SLC6A13	CPI-CC07936BEBD	ENSG00000128683	0.0	0.063	0.0	0.0	0.0	0.0	0.0	0.13	0.04	0.0	0.0	0.0
GAD1	Q99259	True	DCE1_HUMAN	GABA_byGAD1_and_SLC6A13	CPI-CC01C3B4299	ENSG00000128683	0.0	0.063	0.0	0.0	0.0	0.0	0.0	0.13	0.04	0.0	0.0	0.0
GAD1	Q99259	True	DCE1_HUMAN	GABA_byGAD1_and_SLC6A13	CPI-CC0EB1A69E6	ENSG00000128683	0.0	0.063	0.0	0.0	0.0	0.0	0.0	0.13	0.04	0.0	0.0	0.0
GAD1	Q99259	True	DCE1_HUMAN	GABA_byGAD1_and_SLC6A13	CPI-CC025A561B8	ENSG00000128683	0.0	0.063	0.0	0.0	0.0	0.0	0.0	0.13	0.04	0.0	0.0	0.0
GAD1	Q99259	True	DCE1_HUMAN	GABA_byGAD1_and_SLC6A6	CPI-CS03CCCE0E4	ENSG00000128683	0.516	0.224	0.0	0.0	0.58	0.0	0.0	0.13	0.391	0.438	0.669	0.24
GAD1	Q99259	True	DCE1_HUMAN	GABA_byGAD1_and_SLC6A6	CPI-CS0AD67AADC	ENSG00000128683	0.516	0.224	0.0	0.0	0.58	0.0	0.0	0.13	0.391	0.438	0.669	0.24
GAD1	Q99259	True	DCE1_HUMAN	GABA_byGAD1_and_SLC6A6	CPI-CC06B7CC089	ENSG00000128683	0.516	0.224	0.0	0.0	0.58	0.0	0.0	0.13	0.391	0.438	0.669	0.24
GAD1	Q99259	True	DCE1_HUMAN	GABA_byGAD1_and_SLC6A6	CPI-CC0695DEB89	ENSG00000128683	0.516	0.224	0.0	0.0	0.58	0.0	0.0	0.13	0.391	0.438	0.669	0.24
GAD1	Q99259	True	DCE1_HUMAN	GABA_byGAD1_and_SLC6A6	CPI-CC0079D48C9	ENSG00000128683	0.516	0.224	0.0	0.0	0.58	0.0	0.0	0.13	0.391	0.438	0.669	0.24
GAD1	Q99259	True	DCE1_HUMAN	GABA_byGAD1_and_SLC6A6	CPI-CC06CA4728D	ENSG00000128683	0.516	0.224	0.0	0.0	0.58	0.0	0.0	0.13	0.391	0.438	0.669	0.24
GAD1	Q99259	True	DCE1_HUMAN	GABA_byGAD1_and_SLC6A6	CPI-CC041DC21EE	ENSG00000128683	0.516	0.224	0.0	0.0	0.58	0.0	0.0	0.13	0.391	0.438	0.669	0.24
GAD1	Q99259	True	DCE1_HUMAN	GABA_byGAD1_and_SLC6A6	CPI-CC03B91D668	ENSG00000128683	0.516	0.224	0.0	0.0	0.58	0.0	0.0	0.13	0.391	0.438	0.669	0.24
GAD1	Q99259	True	DCE1_HUMAN	GABA_byGAD1_and_SLC6A6	CPI-CC02C92DB0C	ENSG00000128683	0.516	0.224	0.0	0.0	0.58	0.0	0.0	0.13	0.391	0.438	0.669	0.24
GAD1	Q99259	True	DCE1_HUMAN	GABA_byGAD1_and_SLC6A6	CPI-CC0D7414489	ENSG00000128683	0.516	0.224	0.0	0.0	0.58	0.0	0.0	0.13	0.391	0.438	0.669	0.24
GAD1	Q99259	True	DCE1_HUMAN	GABA_byGAD1_and_SLC6A8	CPI-CS0117267C4	ENSG00000128683	0.762	0.224	0.0	0.0	0.58	0.0	0.0	0.13	0.391	0.716	0.719	0.24
GAD1	Q99259	True	DCE1_HUMAN	GABA_byGAD1_and_SLC6A8	CPI-CS0F9A0EE4B	ENSG00000128683	0.762	0.224	0.0	0.0	0.58	0.0	0.0	0.13	0.391	0.716	0.719	0.24
GAD1	Q99259	True	DCE1_HUMAN	GABA_byGAD1_and_SLC6A8	CPI-CC0C8C9C0D3	ENSG00000128683	0.762	0.224	0.0	0.0	0.58	0.0	0.0	0.13	0.391	0.716	0.719	0.24
GAD1	Q99259	True	DCE1_HUMAN	GABA_byGAD1_and_SLC6A8	CPI-CC0852DD8AB	ENSG00000128683	0.762	0.224	0.0	0.0	0.58	0.0	0.0	0.13	0.391	0.716	0.719	0.24
GAD1	Q99259	True	DCE1_HUMAN	GABA_byGAD1_and_SLC6A8	CPI-CC0F11405A3	ENSG00000128683	0.762	0.224	0.0	0.0	0.58	0.0	0.0	0.13	0.391	0.716	0.719	0.24
GAD1	Q99259	True	DCE1_HUMAN	GABA_byGAD1_and_SLC6A8	CPI-CC01D8C39D7	ENSG00000128683	0.762	0.224	0.0	0.0	0.58	0.0	0.0	0.13	0.391	0.716	0.719	0.24
GAD1	Q99259	True	DCE1_HUMAN	GABA_byGAD1_and_SLC6A8	CPI-CC0A5D231B1	ENSG00000128683	0.762	0.224	0.0	0.0	0.58	0.0	0.0	0.13	0.391	0.716	0.719	0.24
GAD1	Q99259	True	DCE1_HUMAN	GABA_byGAD1_and_SLC6A8	CPI-CC01D6DB673	ENSG00000128683	0.762	0.224	0.0	0.0	0.58	0.0	0.0	0.13	0.391	0.716	0.719	0.24
GAD1	Q99259	True	DCE1_HUMAN	GABA_byGAD1_and_SLC6A8	CPI-CC040CA96C8	ENSG00000128683	0.762	0.224	0.0	0.0	0.58	0.0	0.0	0.13	0.391	0.716	0.719	0.24
GAD1	Q99259	True	DCE1_HUMAN	GABA_byGAD1_and_SLC6A8	CPI-CC08D008F7B	ENSG00000128683	0.762	0.224	0.0	0.0	0.58	0.0	0.0	0.13	0.391	0.716	0.719	0.24
SLC6A1	P30531	True	SC6A1_HUMAN	GABA_byGAD1_and_SLC6A1	CPI-CS06B116BC0	ENSG00000157103	0.0	0.006	0.0	0.0	0.0	0.0	0.0	0.0	0.0	0.0	0.0	0.0
SLC6A1	P30531	True	SC6A1_HUMAN	GABA_byGAD1_and_SLC6A1	CPI-CS04C0A3C19	ENSG00000157103	0.0	0.006	0.0	0.0	0.0	0.0	0.0	0.0	0.0	0.0	0.0	0.0
SLC6A1	P30531	True	SC6A1_HUMAN	GABA_byGAD1_and_SLC6A1	CPI-CC01B9552BA	ENSG00000157103	0.0	0.006	0.0	0.0	0.0	0.0	0.0	0.0	0.0	0.0	0.0	0.0
SLC6A1	P30531	True	SC6A1_HUMAN	GABA_byGAD1_and_SLC6A1	CPI-CC0E092014F	ENSG00000157103	0.0	0.006	0.0	0.0	0.0	0.0	0.0	0.0	0.0	0.0	0.0	0.0
SLC6A1	P30531	True	SC6A1_HUMAN	GABA_byGAD1_and_SLC6A1	CPI-CC07D1D1AD0	ENSG00000157103	0.0	0.006	0.0	0.0	0.0	0.0	0.0	0.0	0.0	0.0	0.0	0.0
SLC6A1	P30531	True	SC6A1_HUMAN	GABA_byGAD1_and_SLC6A1	CPI-CC0F65C1997	ENSG00000157103	0.0	0.006	0.0	0.0	0.0	0.0	0.0	0.0	0.0	0.0	0.0	0.0
SLC6A1	P30531	True	SC6A1_HUMAN	GABA_byGAD1_and_SLC6A1	CPI-CC0F2E29DCC	ENSG00000157103	0.0	0.006	0.0	0.0	0.0	0.0	0.0	0.0	0.0	0.0	0.0	0.0
SLC6A1	P30531	True	SC6A1_HUMAN	GABA_byGAD1_and_SLC6A1	CPI-CC0C87922CA	ENSG00000157103	0.0	0.006	0.0	0.0	0.0	0.0	0.0	0.0	0.0	0.0	0.0	0.0
SLC6A1	P30531	True	SC6A1_HUMAN	GABA_byGAD1_and_SLC6A1	CPI-CC0CDF35FE2	ENSG00000157103	0.0	0.006	0.0	0.0	0.0	0.0	0.0	0.0	0.0	0.0	0.0	0.0
SLC6A1	P30531	True	SC6A1_HUMAN	GABA_byGAD1_and_SLC6A1	CPI-CC0A95EED6F	ENSG00000157103	0.0	0.006	0.0	0.0	0.0	0.0	0.0	0.0	0.0	0.0	0.0	0.0
SLC6A1	P30531	True	SC6A1_HUMAN	GABA_byGAD2_and_SLC6A1	CPI-CS0E648EBFA	ENSG00000157103	0.0	0.003	0.0	0.0	0.0	0.0	0.111	0.0	0.0	0.0	0.0	0.0
SLC6A1	P30531	True	SC6A1_HUMAN	GABA_byGAD2_and_SLC6A1	CPI-CS0B096A78D	ENSG00000157103	0.0	0.003	0.0	0.0	0.0	0.0	0.111	0.0	0.0	0.0	0.0	0.0
SLC6A1	P30531	True	SC6A1_HUMAN	GABA_byGAD2_and_SLC6A1	CPI-CC06C7F820C	ENSG00000157103	0.0	0.003	0.0	0.0	0.0	0.0	0.111	0.0	0.0	0.0	0.0	0.0
SLC6A1	P30531	True	SC6A1_HUMAN	GABA_byGAD2_and_SLC6A1	CPI-CC01D1ED99D	ENSG00000157103	0.0	0.003	0.0	0.0	0.0	0.0	0.111	0.0	0.0	0.0	0.0	0.0
SLC6A1	P30531	True	SC6A1_HUMAN	GABA_byGAD2_and_SLC6A1	CPI-CC0CCDF6512	ENSG00000157103	0.0	0.003	0.0	0.0	0.0	0.0	0.111	0.0	0.0	0.0	0.0	0.0
SLC6A1	P30531	True	SC6A1_HUMAN	GABA_byGAD2_and_SLC6A1	CPI-CC0A1813B1D	ENSG00000157103	0.0	0.003	0.0	0.0	0.0	0.0	0.111	0.0	0.0	0.0	0.0	0.0
SLC6A1	P30531	True	SC6A1_HUMAN	GABA_byGAD2_and_SLC6A1	CPI-CC027602671	ENSG00000157103	0.0	0.003	0.0	0.0	0.0	0.0	0.111	0.0	0.0	0.0	0.0	0.0
SLC6A1	P30531	True	SC6A1_HUMAN	GABA_byGAD2_and_SLC6A1	CPI-CC0BCCDDCB8	ENSG00000157103	0.0	0.003	0.0	0.0	0.0	0.0	0.111	0.0	0.0	0.0	0.0	0.0
SLC6A1	P30531	True	SC6A1_HUMAN	GABA_byGAD2_and_SLC6A1	CPI-CC0E0BDF879	ENSG00000157103	0.0	0.003	0.0	0.0	0.0	0.0	0.111	0.0	0.0	0.0	0.0	0.0
SLC6A1	P30531	True	SC6A1_HUMAN	GABA_byGAD2_and_SLC6A1	CPI-CC040C320D0	ENSG00000157103	0.0	0.003	0.0	0.0	0.0	0.0	0.111	0.0	0.0	0.0	0.0	0.0
SLC6A11	P48066	True	S6A11_HUMAN	GABA_byGAD1_and_SLC6A11	CPI-CS02929CEBB	ENSG00000132164	0.0	0.0	0.0	0.0	0.536	0.0	0.0	0.0	0.0	0.0	0.0	0.041
SLC6A11	P48066	True	S6A11_HUMAN	GABA_byGAD1_and_SLC6A11	CPI-CS0A7EA055F	ENSG00000132164	0.0	0.0	0.0	0.0	0.536	0.0	0.0	0.0	0.0	0.0	0.0	0.041
SLC6A11	P48066	True	S6A11_HUMAN	GABA_byGAD1_and_SLC6A11	CPI-CC08A636173	ENSG00000132164	0.0	0.0	0.0	0.0	0.536	0.0	0.0	0.0	0.0	0.0	0.0	0.041
SLC6A11	P48066	True	S6A11_HUMAN	GABA_byGAD1_and_SLC6A11	CPI-CC0D3781D5C	ENSG00000132164	0.0	0.0	0.0	0.0	0.536	0.0	0.0	0.0	0.0	0.0	0.0	0.041
SLC6A11	P48066	True	S6A11_HUMAN	GABA_byGAD1_and_SLC6A11	CPI-CC01D135078	ENSG00000132164	0.0	0.0	0.0	0.0	0.536	0.0	0.0	0.0	0.0	0.0	0.0	0.041
SLC6A11	P48066	True	S6A11_HUMAN	GABA_byGAD1_and_SLC6A11	CPI-CC040CFDD33	ENSG00000132164	0.0	0.0	0.0	0.0	0.536	0.0	0.0	0.0	0.0	0.0	0.0	0.041
SLC6A11	P48066	True	S6A11_HUMAN	GABA_byGAD1_and_SLC6A11	CPI-CC096B77AA5	ENSG00000132164	0.0	0.0	0.0	0.0	0.536	0.0	0.0	0.0	0.0	0.0	0.0	0.041
SLC6A11	P48066	True	S6A11_HUMAN	GABA_byGAD1_and_SLC6A11	CPI-CC022A52952	ENSG00000132164	0.0	0.0	0.0	0.0	0.536	0.0	0.0	0.0	0.0	0.0	0.0	0.041
SLC6A11	P48066	True	S6A11_HUMAN	GABA_byGAD1_and_SLC6A11	CPI-CC084F4CFB2	ENSG00000132164	0.0	0.0	0.0	0.0	0.536	0.0	0.0	0.0	0.0	0.0	0.0	0.041
SLC6A11	P48066	True	S6A11_HUMAN	GABA_byGAD1_and_SLC6A11	CPI-CC0D3BD85F0	ENSG00000132164	0.0	0.0	0.0	0.0	0.536	0.0	0.0	0.0	0.0	0.0	0.0	0.041
SLC6A11	P48066	True	S6A11_HUMAN	GABA_byGAD2_and_SLC6A11	CPI-CS0E6EE9A46	ENSG00000132164	0.0	0.0	0.0	0.0	0.0	0.0	0.0	0.0	0.0	0.0	0.0	0.041
SLC6A11	P48066	True	S6A11_HUMAN	GABA_byGAD2_and_SLC6A11	CPI-CS02F1A072B	ENSG00000132164	0.0	0.0	0.0	0.0	0.0	0.0	0.0	0.0	0.0	0.0	0.0	0.041
SLC6A11	P48066	True	S6A11_HUMAN	GABA_byGAD2_and_SLC6A11	CPI-CC08E2CA1DE	ENSG00000132164	0.0	0.0	0.0	0.0	0.0	0.0	0.0	0.0	0.0	0.0	0.0	0.041
SLC6A11	P48066	True	S6A11_HUMAN	GABA_byGAD2_and_SLC6A11	CPI-CC024CBCA9B	ENSG00000132164	0.0	0.0	0.0	0.0	0.0	0.0	0.0	0.0	0.0	0.0	0.0	0.041
SLC6A11	P48066	True	S6A11_HUMAN	GABA_byGAD2_and_SLC6A11	CPI-CC0079A0DC0	ENSG00000132164	0.0	0.0	0.0	0.0	0.0	0.0	0.0	0.0	0.0	0.0	0.0	0.041
SLC6A11	P48066	True	S6A11_HUMAN	GABA_byGAD2_and_SLC6A11	CPI-CC0B2385C5D	ENSG00000132164	0.0	0.0	0.0	0.0	0.0	0.0	0.0	0.0	0.0	0.0	0.0	0.041
SLC6A11	P48066	True	S6A11_HUMAN	GABA_byGAD2_and_SLC6A11	CPI-CC0F159ADC3	ENSG00000132164	0.0	0.0	0.0	0.0	0.0	0.0	0.0	0.0	0.0	0.0	0.0	0.041
SLC6A11	P48066	True	S6A11_HUMAN	GABA_byGAD2_and_SLC6A11	CPI-CC012A2C2D0	ENSG00000132164	0.0	0.0	0.0	0.0	0.0	0.0	0.0	0.0	0.0	0.0	0.0	0.041
SLC6A11	P48066	True	S6A11_HUMAN	GABA_byGAD2_and_SLC6A11	CPI-CC0B0DD552B	ENSG00000132164	0.0	0.0	0.0	0.0	0.0	0.0	0.0	0.0	0.0	0.0	0.0	0.041
SLC6A11	P48066	True	S6A11_HUMAN	GABA_byGAD2_and_SLC6A11	CPI-CC0F35FBFA4	ENSG00000132164	0.0	0.0	0.0	0.0	0.0	0.0	0.0	0.0	0.0	0.0	0.0	0.041
SLC6A12	P48065	True	S6A12_HUMAN	GABA_byGAD1_and_SLC6A12	CPI-CS0DE2ED1D0	ENSG00000111181	0.0	0.022	0.0	0.0	0.0	0.0	0.0	0.0	0.0	0.094	0.0	0.101
SLC6A12	P48065	True	S6A12_HUMAN	GABA_byGAD1_and_SLC6A12	CPI-CS025E1B7C6	ENSG00000111181	0.0	0.022	0.0	0.0	0.0	0.0	0.0	0.0	0.0	0.094	0.0	0.101
SLC6A12	P48065	True	S6A12_HUMAN	GABA_byGAD1_and_SLC6A12	CPI-CC0F0C72A29	ENSG00000111181	0.0	0.022	0.0	0.0	0.0	0.0	0.0	0.0	0.0	0.094	0.0	0.101
SLC6A12	P48065	True	S6A12_HUMAN	GABA_byGAD1_and_SLC6A12	CPI-CC08C75F9A4	ENSG00000111181	0.0	0.022	0.0	0.0	0.0	0.0	0.0	0.0	0.0	0.094	0.0	0.101
SLC6A12	P48065	True	S6A12_HUMAN	GABA_byGAD1_and_SLC6A12	CPI-CC019BF818D	ENSG00000111181	0.0	0.022	0.0	0.0	0.0	0.0	0.0	0.0	0.0	0.094	0.0	0.101
SLC6A12	P48065	True	S6A12_HUMAN	GABA_byGAD1_and_SLC6A12	CPI-CC05F37DDE7	ENSG00000111181	0.0	0.022	0.0	0.0	0.0	0.0	0.0	0.0	0.0	0.094	0.0	0.101
SLC6A12	P48065	True	S6A12_HUMAN	GABA_byGAD1_and_SLC6A12	CPI-CC0C00325D2	ENSG00000111181	0.0	0.022	0.0	0.0	0.0	0.0	0.0	0.0	0.0	0.094	0.0	0.101
SLC6A12	P48065	True	S6A12_HUMAN	GABA_byGAD1_and_SLC6A12	CPI-CC0536A862B	ENSG00000111181	0.0	0.022	0.0	0.0	0.0	0.0	0.0	0.0	0.0	0.094	0.0	0.101
SLC6A12	P48065	True	S6A12_HUMAN	GABA_byGAD1_and_SLC6A12	CPI-CC0F9B0C393	ENSG00000111181	0.0	0.022	0.0	0.0	0.0	0.0	0.0	0.0	0.0	0.094	0.0	0.101
SLC6A12	P48065	True	S6A12_HUMAN	GABA_byGAD1_and_SLC6A12	CPI-CC065B3548D	ENSG00000111181	0.0	0.022	0.0	0.0	0.0	0.0	0.0	0.0	0.0	0.094	0.0	0.101
SLC6A12	P48065	True	S6A12_HUMAN	GABA_byGAD2_and_SLC6A12	CPI-CS0B3E748FB	ENSG00000111181	0.0	0.003	0.0	0.0	0.0	0.0	0.111	0.0	0.0	0.094	0.0	0.101
SLC6A12	P48065	True	S6A12_HUMAN	GABA_byGAD2_and_SLC6A12	CPI-CS04A744DD8	ENSG00000111181	0.0	0.003	0.0	0.0	0.0	0.0	0.111	0.0	0.0	0.094	0.0	0.101
SLC6A12	P48065	True	S6A12_HUMAN	GABA_byGAD2_and_SLC6A12	CPI-CC02F84E602	ENSG00000111181	0.0	0.003	0.0	0.0	0.0	0.0	0.111	0.0	0.0	0.094	0.0	0.101
SLC6A12	P48065	True	S6A12_HUMAN	GABA_byGAD2_and_SLC6A12	CPI-CC0C8852F39	ENSG00000111181	0.0	0.003	0.0	0.0	0.0	0.0	0.111	0.0	0.0	0.094	0.0	0.101
SLC6A12	P48065	True	S6A12_HUMAN	GABA_byGAD2_and_SLC6A12	CPI-CC04925CA26	ENSG00000111181	0.0	0.003	0.0	0.0	0.0	0.0	0.111	0.0	0.0	0.094	0.0	0.101
SLC6A12	P48065	True	S6A12_HUMAN	GABA_byGAD2_and_SLC6A12	CPI-CC0CC703CD2	ENSG00000111181	0.0	0.003	0.0	0.0	0.0	0.0	0.111	0.0	0.0	0.094	0.0	0.101
SLC6A12	P48065	True	S6A12_HUMAN	GABA_byGAD2_and_SLC6A12	CPI-CC0822A0807	ENSG00000111181	0.0	0.003	0.0	0.0	0.0	0.0	0.111	0.0	0.0	0.094	0.0	0.101
SLC6A12	P48065	True	S6A12_HUMAN	GABA_byGAD2_and_SLC6A12	CPI-CC0C4980773	ENSG00000111181	0.0	0.003	0.0	0.0	0.0	0.0	0.111	0.0	0.0	0.094	0.0	0.101
SLC6A12	P48065	True	S6A12_HUMAN	GABA_byGAD2_and_SLC6A12	CPI-CC056CE8934	ENSG00000111181	0.0	0.003	0.0	0.0	0.0	0.0	0.111	0.0	0.0	0.094	0.0	0.101
SLC6A12	P48065	True	S6A12_HUMAN	GABA_byGAD2_and_SLC6A12	CPI-CC070C2A38F	ENSG00000111181	0.0	0.003	0.0	0.0	0.0	0.0	0.111	0.0	0.0	0.094	0.0	0.101
SLC6A13	Q9NSD5	True	S6A13_HUMAN	GABA_byGAD1_and_SLC6A13	CPI-CS0E715A989	ENSG00000010379	0.0	0.063	0.0	0.0	0.0	0.0	0.0	0.13	0.04	0.0	0.0	0.0
SLC6A13	Q9NSD5	True	S6A13_HUMAN	GABA_byGAD1_and_SLC6A13	CPI-CS04368D963	ENSG00000010379	0.0	0.063	0.0	0.0	0.0	0.0	0.0	0.13	0.04	0.0	0.0	0.0
SLC6A13	Q9NSD5	True	S6A13_HUMAN	GABA_byGAD1_and_SLC6A13	CPI-CC002C86EAE	ENSG00000010379	0.0	0.063	0.0	0.0	0.0	0.0	0.0	0.13	0.04	0.0	0.0	0.0
SLC6A13	Q9NSD5	True	S6A13_HUMAN	GABA_byGAD1_and_SLC6A13	CPI-CC02329B61A	ENSG00000010379	0.0	0.063	0.0	0.0	0.0	0.0	0.0	0.13	0.04	0.0	0.0	0.0
SLC6A13	Q9NSD5	True	S6A13_HUMAN	GABA_byGAD1_and_SLC6A13	CPI-CC0195F6CE4	ENSG00000010379	0.0	0.063	0.0	0.0	0.0	0.0	0.0	0.13	0.04	0.0	0.0	0.0
SLC6A13	Q9NSD5	True	S6A13_HUMAN	GABA_byGAD1_and_SLC6A13	CPI-CC09C537C2D	ENSG00000010379	0.0	0.063	0.0	0.0	0.0	0.0	0.0	0.13	0.04	0.0	0.0	0.0
SLC6A13	Q9NSD5	True	S6A13_HUMAN	GABA_byGAD1_and_SLC6A13	CPI-CC07936BEBD	ENSG00000010379	0.0	0.063	0.0	0.0	0.0	0.0	0.0	0.13	0.04	0.0	0.0	0.0
SLC6A13	Q9NSD5	True	S6A13_HUMAN	GABA_byGAD1_and_SLC6A13	CPI-CC01C3B4299	ENSG00000010379	0.0	0.063	0.0	0.0	0.0	0.0	0.0	0.13	0.04	0.0	0.0	0.0
SLC6A13	Q9NSD5	True	S6A13_HUMAN	GABA_byGAD1_and_SLC6A13	CPI-CC0EB1A69E6	ENSG00000010379	0.0	0.063	0.0	0.0	0.0	0.0	0.0	0.13	0.04	0.0	0.0	0.0
SLC6A13	Q9NSD5	True	S6A13_HUMAN	GABA_byGAD1_and_SLC6A13	CPI-CC025A561B8	ENSG00000010379	0.0	0.063	0.0	0.0	0.0	0.0	0.0	0.13	0.04	0.0	0.0	0.0
SLC6A13	Q9NSD5	True	S6A13_HUMAN	GABA_byGAD2_and_SLC6A13	CPI-CS0F5400CAB	ENSG00000010379	0.0	0.003	0.0	0.0	0.0	0.0	0.0	0.0	0.007	0.0	0.0	0.0
SLC6A13	Q9NSD5	True	S6A13_HUMAN	GABA_byGAD2_and_SLC6A13	CPI-CS0C8D4C311	ENSG00000010379	0.0	0.003	0.0	0.0	0.0	0.0	0.0	0.0	0.007	0.0	0.0	0.0
SLC6A13	Q9NSD5	True	S6A13_HUMAN	GABA_byGAD2_and_SLC6A13	CPI-CC026C1BCB7	ENSG00000010379	0.0	0.003	0.0	0.0	0.0	0.0	0.0	0.0	0.007	0.0	0.0	0.0
SLC6A13	Q9NSD5	True	S6A13_HUMAN	GABA_byGAD2_and_SLC6A13	CPI-CC0EAE86252	ENSG00000010379	0.0	0.003	0.0	0.0	0.0	0.0	0.0	0.0	0.007	0.0	0.0	0.0
SLC6A13	Q9NSD5	True	S6A13_HUMAN	GABA_byGAD2_and_SLC6A13	CPI-CC0EBC54EE6	ENSG00000010379	0.0	0.003	0.0	0.0	0.0	0.0	0.0	0.0	0.007	0.0	0.0	0.0
SLC6A13	Q9NSD5	True	S6A13_HUMAN	GABA_byGAD2_and_SLC6A13	CPI-CC033325E3E	ENSG00000010379	0.0	0.003	0.0	0.0	0.0	0.0	0.0	0.0	0.007	0.0	0.0	0.0
SLC6A13	Q9NSD5	True	S6A13_HUMAN	GABA_byGAD2_and_SLC6A13	CPI-CC0760F145F	ENSG00000010379	0.0	0.003	0.0	0.0	0.0	0.0	0.0	0.0	0.007	0.0	0.0	0.0
SLC6A13	Q9NSD5	True	S6A13_HUMAN	GABA_byGAD2_and_SLC6A13	CPI-CC0D927F25C	ENSG00000010379	0.0	0.003	0.0	0.0	0.0	0.0	0.0	0.0	0.007	0.0	0.0	0.0
SLC6A13	Q9NSD5	True	S6A13_HUMAN	GABA_byGAD2_and_SLC6A13	CPI-CC0E6313C0B	ENSG00000010379	0.0	0.003	0.0	0.0	0.0	0.0	0.0	0.0	0.007	0.0	0.0	0.0
SLC6A13	Q9NSD5	True	S6A13_HUMAN	GABA_byGAD2_and_SLC6A13	CPI-CC068DDC6AA	ENSG00000010379	0.0	0.003	0.0	0.0	0.0	0.0	0.0	0.0	0.007	0.0	0.0	0.0
SLC6A6	P31641	True	SC6A6_HUMAN	GABA_byGAD1_and_SLC6A6	CPI-CS03CCCE0E4	ENSG00000131389	0.516	0.224	0.0	0.0	0.58	0.0	0.0	0.13	0.391	0.438	0.669	0.24
SLC6A6	P31641	True	SC6A6_HUMAN	GABA_byGAD1_and_SLC6A6	CPI-CS0AD67AADC	ENSG00000131389	0.516	0.224	0.0	0.0	0.58	0.0	0.0	0.13	0.391	0.438	0.669	0.24
SLC6A6	P31641	True	SC6A6_HUMAN	GABA_byGAD1_and_SLC6A6	CPI-CC06B7CC089	ENSG00000131389	0.516	0.224	0.0	0.0	0.58	0.0	0.0	0.13	0.391	0.438	0.669	0.24
SLC6A6	P31641	True	SC6A6_HUMAN	GABA_byGAD1_and_SLC6A6	CPI-CC0695DEB89	ENSG00000131389	0.516	0.224	0.0	0.0	0.58	0.0	0.0	0.13	0.391	0.438	0.669	0.24
SLC6A6	P31641	True	SC6A6_HUMAN	GABA_byGAD1_and_SLC6A6	CPI-CC0079D48C9	ENSG00000131389	0.516	0.224	0.0	0.0	0.58	0.0	0.0	0.13	0.391	0.438	0.669	0.24
SLC6A6	P31641	True	SC6A6_HUMAN	GABA_byGAD1_and_SLC6A6	CPI-CC06CA4728D	ENSG00000131389	0.516	0.224	0.0	0.0	0.58	0.0	0.0	0.13	0.391	0.438	0.669	0.24
SLC6A6	P31641	True	SC6A6_HUMAN	GABA_byGAD1_and_SLC6A6	CPI-CC041DC21EE	ENSG00000131389	0.516	0.224	0.0	0.0	0.58	0.0	0.0	0.13	0.391	0.438	0.669	0.24
SLC6A6	P31641	True	SC6A6_HUMAN	GABA_byGAD1_and_SLC6A6	CPI-CC03B91D668	ENSG00000131389	0.516	0.224	0.0	0.0	0.58	0.0	0.0	0.13	0.391	0.438	0.669	0.24
SLC6A6	P31641	True	SC6A6_HUMAN	GABA_byGAD1_and_SLC6A6	CPI-CC02C92DB0C	ENSG00000131389	0.516	0.224	0.0	0.0	0.58	0.0	0.0	0.13	0.391	0.438	0.669	0.24
SLC6A6	P31641	True	SC6A6_HUMAN	GABA_byGAD1_and_SLC6A6	CPI-CC0D7414489	ENSG00000131389	0.516	0.224	0.0	0.0	0.58	0.0	0.0	0.13	0.391	0.438	0.669	0.24
SLC6A6	P31641	True	SC6A6_HUMAN	GABA_byGAD2_and_SLC6A6	CPI-CS02CC3D29A	ENSG00000131389	0.0	0.003	0.0	0.321	0.0	0.0	0.111	0.0	0.007	0.105	0.0	0.115
SLC6A6	P31641	True	SC6A6_HUMAN	GABA_byGAD2_and_SLC6A6	CPI-CS0DC38225F	ENSG00000131389	0.0	0.003	0.0	0.321	0.0	0.0	0.111	0.0	0.007	0.105	0.0	0.115
SLC6A6	P31641	True	SC6A6_HUMAN	GABA_byGAD2_and_SLC6A6	CPI-CC0BB611F3F	ENSG00000131389	0.0	0.003	0.0	0.321	0.0	0.0	0.111	0.0	0.007	0.105	0.0	0.115
SLC6A6	P31641	True	SC6A6_HUMAN	GABA_byGAD2_and_SLC6A6	CPI-CC0D90441AB	ENSG00000131389	0.0	0.003	0.0	0.321	0.0	0.0	0.111	0.0	0.007	0.105	0.0	0.115
SLC6A6	P31641	True	SC6A6_HUMAN	GABA_byGAD2_and_SLC6A6	CPI-CC0A3EF2F90	ENSG00000131389	0.0	0.003	0.0	0.321	0.0	0.0	0.111	0.0	0.007	0.105	0.0	0.115
SLC6A6	P31641	True	SC6A6_HUMAN	GABA_byGAD2_and_SLC6A6	CPI-CC04285ECD7	ENSG00000131389	0.0	0.003	0.0	0.321	0.0	0.0	0.111	0.0	0.007	0.105	0.0	0.115
SLC6A6	P31641	True	SC6A6_HUMAN	GABA_byGAD2_and_SLC6A6	CPI-CC0A073DD31	ENSG00000131389	0.0	0.003	0.0	0.321	0.0	0.0	0.111	0.0	0.007	0.105	0.0	0.115
SLC6A6	P31641	True	SC6A6_HUMAN	GABA_byGAD2_and_SLC6A6	CPI-CC05D418280	ENSG00000131389	0.0	0.003	0.0	0.321	0.0	0.0	0.111	0.0	0.007	0.105	0.0	0.115
SLC6A6	P31641	True	SC6A6_HUMAN	GABA_byGAD2_and_SLC6A6	CPI-CC079D8333D	ENSG00000131389	0.0	0.003	0.0	0.321	0.0	0.0	0.111	0.0	0.007	0.105	0.0	0.115
SLC6A6	P31641	True	SC6A6_HUMAN	GABA_byGAD2_and_SLC6A6	CPI-CC0E1CB4EAF	ENSG00000131389	0.0	0.003	0.0	0.321	0.0	0.0	0.111	0.0	0.007	0.105	0.0	0.115
SLC6A8	P48029	True	SC6A8_HUMAN	GABA_byGAD1_and_SLC6A8	CPI-CS0117267C4	ENSG00000130821	0.762	0.224	0.0	0.0	0.58	0.0	0.0	0.13	0.391	0.716	0.719	0.24
SLC6A8	P48029	True	SC6A8_HUMAN	GABA_byGAD1_and_SLC6A8	CPI-CS0F9A0EE4B	ENSG00000130821	0.762	0.224	0.0	0.0	0.58	0.0	0.0	0.13	0.391	0.716	0.719	0.24
SLC6A8	P48029	True	SC6A8_HUMAN	GABA_byGAD1_and_SLC6A8	CPI-CC0C8C9C0D3	ENSG00000130821	0.762	0.224	0.0	0.0	0.58	0.0	0.0	0.13	0.391	0.716	0.719	0.24
SLC6A8	P48029	True	SC6A8_HUMAN	GABA_byGAD1_and_SLC6A8	CPI-CC0852DD8AB	ENSG00000130821	0.762	0.224	0.0	0.0	0.58	0.0	0.0	0.13	0.391	0.716	0.719	0.24
SLC6A8	P48029	True	SC6A8_HUMAN	GABA_byGAD1_and_SLC6A8	CPI-CC0F11405A3	ENSG00000130821	0.762	0.224	0.0	0.0	0.58	0.0	0.0	0.13	0.391	0.716	0.719	0.24
SLC6A8	P48029	True	SC6A8_HUMAN	GABA_byGAD1_and_SLC6A8	CPI-CC01D8C39D7	ENSG00000130821	0.762	0.224	0.0	0.0	0.58	0.0	0.0	0.13	0.391	0.716	0.719	0.24
SLC6A8	P48029	True	SC6A8_HUMAN	GABA_byGAD1_and_SLC6A8	CPI-CC0A5D231B1	ENSG00000130821	0.762	0.224	0.0	0.0	0.58	0.0	0.0	0.13	0.391	0.716	0.719	0.24
SLC6A8	P48029	True	SC6A8_HUMAN	GABA_byGAD1_and_SLC6A8	CPI-CC01D6DB673	ENSG00000130821	0.762	0.224	0.0	0.0	0.58	0.0	0.0	0.13	0.391	0.716	0.719	0.24
SLC6A8	P48029	True	SC6A8_HUMAN	GABA_byGAD1_and_SLC6A8	CPI-CC040CA96C8	ENSG00000130821	0.762	0.224	0.0	0.0	0.58	0.0	0.0	0.13	0.391	0.716	0.719	0.24
SLC6A8	P48029	True	SC6A8_HUMAN	GABA_byGAD1_and_SLC6A8	CPI-CC08D008F7B	ENSG00000130821	0.762	0.224	0.0	0.0	0.58	0.0	0.0	0.13	0.391	0.716	0.719	0.24
SLC6A8	P48029	True	SC6A8_HUMAN	GABA_byGAD2_and_SLC6A8	CPI-CS0C6A5253D	ENSG00000130821	0.0	0.003	0.0	0.321	0.0	0.0	0.111	0.0	0.007	0.105	0.0	0.115
SLC6A8	P48029	True	SC6A8_HUMAN	GABA_byGAD2_and_SLC6A8	CPI-CS0BADCE0DB	ENSG00000130821	0.0	0.003	0.0	0.321	0.0	0.0	0.111	0.0	0.007	0.105	0.0	0.115
SLC6A8	P48029	True	SC6A8_HUMAN	GABA_byGAD2_and_SLC6A8	CPI-CC078D80A28	ENSG00000130821	0.0	0.003	0.0	0.321	0.0	0.0	0.111	0.0	0.007	0.105	0.0	0.115
SLC6A8	P48029	True	SC6A8_HUMAN	GABA_byGAD2_and_SLC6A8	CPI-CC0AA6AA3F7	ENSG00000130821	0.0	0.003	0.0	0.321	0.0	0.0	0.111	0.0	0.007	0.105	0.0	0.115
SLC6A8	P48029	True	SC6A8_HUMAN	GABA_byGAD2_and_SLC6A8	CPI-CC02E7D674A	ENSG00000130821	0.0	0.003	0.0	0.321	0.0	0.0	0.111	0.0	0.007	0.105	0.0	0.115
SLC6A8	P48029	True	SC6A8_HUMAN	GABA_byGAD2_and_SLC6A8	CPI-CC0B8207B66	ENSG00000130821	0.0	0.003	0.0	0.321	0.0	0.0	0.111	0.0	0.007	0.105	0.0	0.115
SLC6A8	P48029	True	SC6A8_HUMAN	GABA_byGAD2_and_SLC6A8	CPI-CC032DC579F	ENSG00000130821	0.0	0.003	0.0	0.321	0.0	0.0	0.111	0.0	0.007	0.105	0.0	0.115
SLC6A8	P48029	True	SC6A8_HUMAN	GABA_byGAD2_and_SLC6A8	CPI-CC0F34BDB6F	ENSG00000130821	0.0	0.003	0.0	0.321	0.0	0.0	0.111	0.0	0.007	0.105	0.0	0.115
SLC6A8	P48029	True	SC6A8_HUMAN	GABA_byGAD2_and_SLC6A8	CPI-CC04CA5DC28	ENSG00000130821	0.0	0.003	0.0	0.321	0.0	0.0	0.111	0.0	0.007	0.105	0.0	0.115
SLC6A8	P48029	True	SC6A8_HUMAN	GABA_byGAD2_and_SLC6A8	CPI-CC06D75C64C	ENSG00000130821	0.0	0.003	0.0	0.321	0.0	0.0	0.111	0.0	0.007	0.105	0.0	0.115
GAD2	Q05329	True	DCE2_HUMAN	GABA_byGAD2_and_SLC32A1	CPI-CS0F3055E82	ENSG00000136750	0.0	0.0	0.0	0.0	0.0	0.0	0.0	0.0	0.007	0.0	0.0	0.0
GAD2	Q05329	True	DCE2_HUMAN	GABA_byGAD2_and_SLC32A1	CPI-CS0AA35FDCE	ENSG00000136750	0.0	0.0	0.0	0.0	0.0	0.0	0.0	0.0	0.007	0.0	0.0	0.0
GAD2	Q05329	True	DCE2_HUMAN	GABA_byGAD2_and_SLC32A1	CPI-CC03764C8A9	ENSG00000136750	0.0	0.0	0.0	0.0	0.0	0.0	0.0	0.0	0.007	0.0	0.0	0.0
GAD2	Q05329	True	DCE2_HUMAN	GABA_byGAD2_and_SLC32A1	CPI-CC0ACD9602B	ENSG00000136750	0.0	0.0	0.0	0.0	0.0	0.0	0.0	0.0	0.007	0.0	0.0	0.0
GAD2	Q05329	True	DCE2_HUMAN	GABA_byGAD2_and_SLC32A1	CPI-CC065D3E23E	ENSG00000136750	0.0	0.0	0.0	0.0	0.0	0.0	0.0	0.0	0.007	0.0	0.0	0.0
GAD2	Q05329	True	DCE2_HUMAN	GABA_byGAD2_and_SLC32A1	CPI-CC087A3DDFB	ENSG00000136750	0.0	0.0	0.0	0.0	0.0	0.0	0.0	0.0	0.007	0.0	0.0	0.0
GAD2	Q05329	True	DCE2_HUMAN	GABA_byGAD2_and_SLC32A1	CPI-CC0E5F4FF5B	ENSG00000136750	0.0	0.0	0.0	0.0	0.0	0.0	0.0	0.0	0.007	0.0	0.0	0.0
GAD2	Q05329	True	DCE2_HUMAN	GABA_byGAD2_and_SLC32A1	CPI-CC031EA2528	ENSG00000136750	0.0	0.0	0.0	0.0	0.0	0.0	0.0	0.0	0.007	0.0	0.0	0.0
GAD2	Q05329	True	DCE2_HUMAN	GABA_byGAD2_and_SLC32A1	CPI-CC022137ED0	ENSG00000136750	0.0	0.0	0.0	0.0	0.0	0.0	0.0	0.0	0.007	0.0	0.0	0.0
GAD2	Q05329	True	DCE2_HUMAN	GABA_byGAD2_and_SLC32A1	CPI-CC0C8FD4B3E	ENSG00000136750	0.0	0.0	0.0	0.0	0.0	0.0	0.0	0.0	0.007	0.0	0.0	0.0
GAD2	Q05329	True	DCE2_HUMAN	GABA_byGAD2_and_SLC6A1	CPI-CS0E648EBFA	ENSG00000136750	0.0	0.003	0.0	0.0	0.0	0.0	0.111	0.0	0.0	0.0	0.0	0.0
GAD2	Q05329	True	DCE2_HUMAN	GABA_byGAD2_and_SLC6A1	CPI-CS0B096A78D	ENSG00000136750	0.0	0.003	0.0	0.0	0.0	0.0	0.111	0.0	0.0	0.0	0.0	0.0
GAD2	Q05329	True	DCE2_HUMAN	GABA_byGAD2_and_SLC6A1	CPI-CC06C7F820C	ENSG00000136750	0.0	0.003	0.0	0.0	0.0	0.0	0.111	0.0	0.0	0.0	0.0	0.0
GAD2	Q05329	True	DCE2_HUMAN	GABA_byGAD2_and_SLC6A1	CPI-CC01D1ED99D	ENSG00000136750	0.0	0.003	0.0	0.0	0.0	0.0	0.111	0.0	0.0	0.0	0.0	0.0
GAD2	Q05329	True	DCE2_HUMAN	GABA_byGAD2_and_SLC6A1	CPI-CC0CCDF6512	ENSG00000136750	0.0	0.003	0.0	0.0	0.0	0.0	0.111	0.0	0.0	0.0	0.0	0.0
GAD2	Q05329	True	DCE2_HUMAN	GABA_byGAD2_and_SLC6A1	CPI-CC0A1813B1D	ENSG00000136750	0.0	0.003	0.0	0.0	0.0	0.0	0.111	0.0	0.0	0.0	0.0	0.0
GAD2	Q05329	True	DCE2_HUMAN	GABA_byGAD2_and_SLC6A1	CPI-CC027602671	ENSG00000136750	0.0	0.003	0.0	0.0	0.0	0.0	0.111	0.0	0.0	0.0	0.0	0.0
GAD2	Q05329	True	DCE2_HUMAN	GABA_byGAD2_and_SLC6A1	CPI-CC0BCCDDCB8	ENSG00000136750	0.0	0.003	0.0	0.0	0.0	0.0	0.111	0.0	0.0	0.0	0.0	0.0
GAD2	Q05329	True	DCE2_HUMAN	GABA_byGAD2_and_SLC6A1	CPI-CC0E0BDF879	ENSG00000136750	0.0	0.003	0.0	0.0	0.0	0.0	0.111	0.0	0.0	0.0	0.0	0.0
GAD2	Q05329	True	DCE2_HUMAN	GABA_byGAD2_and_SLC6A1	CPI-CC040C320D0	ENSG00000136750	0.0	0.003	0.0	0.0	0.0	0.0	0.111	0.0	0.0	0.0	0.0	0.0
GAD2	Q05329	True	DCE2_HUMAN	GABA_byGAD2_and_SLC6A11	CPI-CS0E6EE9A46	ENSG00000136750	0.0	0.0	0.0	0.0	0.0	0.0	0.0	0.0	0.0	0.0	0.0	0.041
GAD2	Q05329	True	DCE2_HUMAN	GABA_byGAD2_and_SLC6A11	CPI-CS02F1A072B	ENSG00000136750	0.0	0.0	0.0	0.0	0.0	0.0	0.0	0.0	0.0	0.0	0.0	0.041
GAD2	Q05329	True	DCE2_HUMAN	GABA_byGAD2_and_SLC6A11	CPI-CC08E2CA1DE	ENSG00000136750	0.0	0.0	0.0	0.0	0.0	0.0	0.0	0.0	0.0	0.0	0.0	0.041
GAD2	Q05329	True	DCE2_HUMAN	GABA_byGAD2_and_SLC6A11	CPI-CC024CBCA9B	ENSG00000136750	0.0	0.0	0.0	0.0	0.0	0.0	0.0	0.0	0.0	0.0	0.0	0.041
GAD2	Q05329	True	DCE2_HUMAN	GABA_byGAD2_and_SLC6A11	CPI-CC0079A0DC0	ENSG00000136750	0.0	0.0	0.0	0.0	0.0	0.0	0.0	0.0	0.0	0.0	0.0	0.041
GAD2	Q05329	True	DCE2_HUMAN	GABA_byGAD2_and_SLC6A11	CPI-CC0B2385C5D	ENSG00000136750	0.0	0.0	0.0	0.0	0.0	0.0	0.0	0.0	0.0	0.0	0.0	0.041
GAD2	Q05329	True	DCE2_HUMAN	GABA_byGAD2_and_SLC6A11	CPI-CC0F159ADC3	ENSG00000136750	0.0	0.0	0.0	0.0	0.0	0.0	0.0	0.0	0.0	0.0	0.0	0.041
GAD2	Q05329	True	DCE2_HUMAN	GABA_byGAD2_and_SLC6A11	CPI-CC012A2C2D0	ENSG00000136750	0.0	0.0	0.0	0.0	0.0	0.0	0.0	0.0	0.0	0.0	0.0	0.041
GAD2	Q05329	True	DCE2_HUMAN	GABA_byGAD2_and_SLC6A11	CPI-CC0B0DD552B	ENSG00000136750	0.0	0.0	0.0	0.0	0.0	0.0	0.0	0.0	0.0	0.0	0.0	0.041
GAD2	Q05329	True	DCE2_HUMAN	GABA_byGAD2_and_SLC6A11	CPI-CC0F35FBFA4	ENSG00000136750	0.0	0.0	0.0	0.0	0.0	0.0	0.0	0.0	0.0	0.0	0.0	0.041
GAD2	Q05329	True	DCE2_HUMAN	GABA_byGAD2_and_SLC6A12	CPI-CS0B3E748FB	ENSG00000136750	0.0	0.003	0.0	0.0	0.0	0.0	0.111	0.0	0.0	0.094	0.0	0.101
GAD2	Q05329	True	DCE2_HUMAN	GABA_byGAD2_and_SLC6A12	CPI-CS04A744DD8	ENSG00000136750	0.0	0.003	0.0	0.0	0.0	0.0	0.111	0.0	0.0	0.094	0.0	0.101
GAD2	Q05329	True	DCE2_HUMAN	GABA_byGAD2_and_SLC6A12	CPI-CC02F84E602	ENSG00000136750	0.0	0.003	0.0	0.0	0.0	0.0	0.111	0.0	0.0	0.094	0.0	0.101
GAD2	Q05329	True	DCE2_HUMAN	GABA_byGAD2_and_SLC6A12	CPI-CC0C8852F39	ENSG00000136750	0.0	0.003	0.0	0.0	0.0	0.0	0.111	0.0	0.0	0.094	0.0	0.101
GAD2	Q05329	True	DCE2_HUMAN	GABA_byGAD2_and_SLC6A12	CPI-CC04925CA26	ENSG00000136750	0.0	0.003	0.0	0.0	0.0	0.0	0.111	0.0	0.0	0.094	0.0	0.101
GAD2	Q05329	True	DCE2_HUMAN	GABA_byGAD2_and_SLC6A12	CPI-CC0CC703CD2	ENSG00000136750	0.0	0.003	0.0	0.0	0.0	0.0	0.111	0.0	0.0	0.094	0.0	0.101
GAD2	Q05329	True	DCE2_HUMAN	GABA_byGAD2_and_SLC6A12	CPI-CC0822A0807	ENSG00000136750	0.0	0.003	0.0	0.0	0.0	0.0	0.111	0.0	0.0	0.094	0.0	0.101
GAD2	Q05329	True	DCE2_HUMAN	GABA_byGAD2_and_SLC6A12	CPI-CC0C4980773	ENSG00000136750	0.0	0.003	0.0	0.0	0.0	0.0	0.111	0.0	0.0	0.094	0.0	0.101
GAD2	Q05329	True	DCE2_HUMAN	GABA_byGAD2_and_SLC6A12	CPI-CC056CE8934	ENSG00000136750	0.0	0.003	0.0	0.0	0.0	0.0	0.111	0.0	0.0	0.094	0.0	0.101
GAD2	Q05329	True	DCE2_HUMAN	GABA_byGAD2_and_SLC6A12	CPI-CC070C2A38F	ENSG00000136750	0.0	0.003	0.0	0.0	0.0	0.0	0.111	0.0	0.0	0.094	0.0	0.101
GAD2	Q05329	True	DCE2_HUMAN	GABA_byGAD2_and_SLC6A13	CPI-CS0F5400CAB	ENSG00000136750	0.0	0.003	0.0	0.0	0.0	0.0	0.0	0.0	0.007	0.0	0.0	0.0
GAD2	Q05329	True	DCE2_HUMAN	GABA_byGAD2_and_SLC6A13	CPI-CS0C8D4C311	ENSG00000136750	0.0	0.003	0.0	0.0	0.0	0.0	0.0	0.0	0.007	0.0	0.0	0.0
GAD2	Q05329	True	DCE2_HUMAN	GABA_byGAD2_and_SLC6A13	CPI-CC026C1BCB7	ENSG00000136750	0.0	0.003	0.0	0.0	0.0	0.0	0.0	0.0	0.007	0.0	0.0	0.0
GAD2	Q05329	True	DCE2_HUMAN	GABA_byGAD2_and_SLC6A13	CPI-CC0EAE86252	ENSG00000136750	0.0	0.003	0.0	0.0	0.0	0.0	0.0	0.0	0.007	0.0	0.0	0.0
GAD2	Q05329	True	DCE2_HUMAN	GABA_byGAD2_and_SLC6A13	CPI-CC0EBC54EE6	ENSG00000136750	0.0	0.003	0.0	0.0	0.0	0.0	0.0	0.0	0.007	0.0	0.0	0.0
GAD2	Q05329	True	DCE2_HUMAN	GABA_byGAD2_and_SLC6A13	CPI-CC033325E3E	ENSG00000136750	0.0	0.003	0.0	0.0	0.0	0.0	0.0	0.0	0.007	0.0	0.0	0.0
GAD2	Q05329	True	DCE2_HUMAN	GABA_byGAD2_and_SLC6A13	CPI-CC0760F145F	ENSG00000136750	0.0	0.003	0.0	0.0	0.0	0.0	0.0	0.0	0.007	0.0	0.0	0.0
GAD2	Q05329	True	DCE2_HUMAN	GABA_byGAD2_and_SLC6A13	CPI-CC0D927F25C	ENSG00000136750	0.0	0.003	0.0	0.0	0.0	0.0	0.0	0.0	0.007	0.0	0.0	0.0
GAD2	Q05329	True	DCE2_HUMAN	GABA_byGAD2_and_SLC6A13	CPI-CC0E6313C0B	ENSG00000136750	0.0	0.003	0.0	0.0	0.0	0.0	0.0	0.0	0.007	0.0	0.0	0.0
GAD2	Q05329	True	DCE2_HUMAN	GABA_byGAD2_and_SLC6A13	CPI-CC068DDC6AA	ENSG00000136750	0.0	0.003	0.0	0.0	0.0	0.0	0.0	0.0	0.007	0.0	0.0	0.0
GAD2	Q05329	True	DCE2_HUMAN	GABA_byGAD2_and_SLC6A6	CPI-CS02CC3D29A	ENSG00000136750	0.0	0.003	0.0	0.321	0.0	0.0	0.111	0.0	0.007	0.105	0.0	0.115
GAD2	Q05329	True	DCE2_HUMAN	GABA_byGAD2_and_SLC6A6	CPI-CS0DC38225F	ENSG00000136750	0.0	0.003	0.0	0.321	0.0	0.0	0.111	0.0	0.007	0.105	0.0	0.115
GAD2	Q05329	True	DCE2_HUMAN	GABA_byGAD2_and_SLC6A6	CPI-CC0BB611F3F	ENSG00000136750	0.0	0.003	0.0	0.321	0.0	0.0	0.111	0.0	0.007	0.105	0.0	0.115
GAD2	Q05329	True	DCE2_HUMAN	GABA_byGAD2_and_SLC6A6	CPI-CC0D90441AB	ENSG00000136750	0.0	0.003	0.0	0.321	0.0	0.0	0.111	0.0	0.007	0.105	0.0	0.115
GAD2	Q05329	True	DCE2_HUMAN	GABA_byGAD2_and_SLC6A6	CPI-CC0A3EF2F90	ENSG00000136750	0.0	0.003	0.0	0.321	0.0	0.0	0.111	0.0	0.007	0.105	0.0	0.115
GAD2	Q05329	True	DCE2_HUMAN	GABA_byGAD2_and_SLC6A6	CPI-CC04285ECD7	ENSG00000136750	0.0	0.003	0.0	0.321	0.0	0.0	0.111	0.0	0.007	0.105	0.0	0.115
GAD2	Q05329	True	DCE2_HUMAN	GABA_byGAD2_and_SLC6A6	CPI-CC0A073DD31	ENSG00000136750	0.0	0.003	0.0	0.321	0.0	0.0	0.111	0.0	0.007	0.105	0.0	0.115
GAD2	Q05329	True	DCE2_HUMAN	GABA_byGAD2_and_SLC6A6	CPI-CC05D418280	ENSG00000136750	0.0	0.003	0.0	0.321	0.0	0.0	0.111	0.0	0.007	0.105	0.0	0.115
GAD2	Q05329	True	DCE2_HUMAN	GABA_byGAD2_and_SLC6A6	CPI-CC079D8333D	ENSG00000136750	0.0	0.003	0.0	0.321	0.0	0.0	0.111	0.0	0.007	0.105	0.0	0.115
GAD2	Q05329	True	DCE2_HUMAN	GABA_byGAD2_and_SLC6A6	CPI-CC0E1CB4EAF	ENSG00000136750	0.0	0.003	0.0	0.321	0.0	0.0	0.111	0.0	0.007	0.105	0.0	0.115
GAD2	Q05329	True	DCE2_HUMAN	GABA_byGAD2_and_SLC6A8	CPI-CS0C6A5253D	ENSG00000136750	0.0	0.003	0.0	0.321	0.0	0.0	0.111	0.0	0.007	0.105	0.0	0.115
GAD2	Q05329	True	DCE2_HUMAN	GABA_byGAD2_and_SLC6A8	CPI-CS0BADCE0DB	ENSG00000136750	0.0	0.003	0.0	0.321	0.0	0.0	0.111	0.0	0.007	0.105	0.0	0.115
GAD2	Q05329	True	DCE2_HUMAN	GABA_byGAD2_and_SLC6A8	CPI-CC078D80A28	ENSG00000136750	0.0	0.003	0.0	0.321	0.0	0.0	0.111	0.0	0.007	0.105	0.0	0.115
GAD2	Q05329	True	DCE2_HUMAN	GABA_byGAD2_and_SLC6A8	CPI-CC0AA6AA3F7	ENSG00000136750	0.0	0.003	0.0	0.321	0.0	0.0	0.111	0.0	0.007	0.105	0.0	0.115
GAD2	Q05329	True	DCE2_HUMAN	GABA_byGAD2_and_SLC6A8	CPI-CC02E7D674A	ENSG00000136750	0.0	0.003	0.0	0.321	0.0	0.0	0.111	0.0	0.007	0.105	0.0	0.115
GAD2	Q05329	True	DCE2_HUMAN	GABA_byGAD2_and_SLC6A8	CPI-CC0B8207B66	ENSG00000136750	0.0	0.003	0.0	0.321	0.0	0.0	0.111	0.0	0.007	0.105	0.0	0.115
GAD2	Q05329	True	DCE2_HUMAN	GABA_byGAD2_and_SLC6A8	CPI-CC032DC579F	ENSG00000136750	0.0	0.003	0.0	0.321	0.0	0.0	0.111	0.0	0.007	0.105	0.0	0.115
GAD2	Q05329	True	DCE2_HUMAN	GABA_byGAD2_and_SLC6A8	CPI-CC0F34BDB6F	ENSG00000136750	0.0	0.003	0.0	0.321	0.0	0.0	0.111	0.0	0.007	0.105	0.0	0.115
GAD2	Q05329	True	DCE2_HUMAN	GABA_byGAD2_and_SLC6A8	CPI-CC04CA5DC28	ENSG00000136750	0.0	0.003	0.0	0.321	0.0	0.0	0.111	0.0	0.007	0.105	0.0	0.115
GAD2	Q05329	True	DCE2_HUMAN	GABA_byGAD2_and_SLC6A8	CPI-CC06D75C64C	ENSG00000136750	0.0	0.003	0.0	0.321	0.0	0.0	0.111	0.0	0.007	0.105	0.0	0.115
SLC17A7	Q9P2U7	True	VGLU1_HUMAN	Glutamate_byGLS_and_SLC17A7	CPI-CS05A9AB39B	ENSG00000104888	0.0	0.003	0.0	0.0	0.0	0.0	0.0	0.0	0.016	0.0	0.0	0.102
SLC17A7	Q9P2U7	True	VGLU1_HUMAN	Glutamate_byGLS_and_SLC17A7	CPI-CS00CF3D781	ENSG00000104888	0.0	0.003	0.0	0.0	0.0	0.0	0.0	0.0	0.016	0.0	0.0	0.102
SLC17A7	Q9P2U7	True	VGLU1_HUMAN	Glutamate_byGLS_and_SLC17A7	CPI-CS09715A1FF	ENSG00000104888	0.0	0.003	0.0	0.0	0.0	0.0	0.0	0.0	0.016	0.0	0.0	0.102
SLC17A7	Q9P2U7	True	VGLU1_HUMAN	Glutamate_byGLS_and_SLC17A7	CPI-CS0AB7504CD	ENSG00000104888	0.0	0.003	0.0	0.0	0.0	0.0	0.0	0.0	0.016	0.0	0.0	0.102
SLC17A7	Q9P2U7	True	VGLU1_HUMAN	Glutamate_byGLS_and_SLC17A7	CPI-CS0F73C1DA9	ENSG00000104888	0.0	0.003	0.0	0.0	0.0	0.0	0.0	0.0	0.016	0.0	0.0	0.102
SLC17A7	Q9P2U7	True	VGLU1_HUMAN	Glutamate_byGLS_and_SLC17A7	CPI-CC00A1F0EC7	ENSG00000104888	0.0	0.003	0.0	0.0	0.0	0.0	0.0	0.0	0.016	0.0	0.0	0.102
SLC17A7	Q9P2U7	True	VGLU1_HUMAN	Glutamate_byGLS_and_SLC17A7	CPI-CC0ACAF2735	ENSG00000104888	0.0	0.003	0.0	0.0	0.0	0.0	0.0	0.0	0.016	0.0	0.0	0.102
SLC17A7	Q9P2U7	True	VGLU1_HUMAN	Glutamate_byGLS_and_SLC17A7	CPI-CS009D94220	ENSG00000104888	0.0	0.003	0.0	0.0	0.0	0.0	0.0	0.0	0.016	0.0	0.0	0.102
SLC17A7	Q9P2U7	True	VGLU1_HUMAN	Glutamate_byGLS_and_SLC17A7	CPI-CC0476711B8	ENSG00000104888	0.0	0.003	0.0	0.0	0.0	0.0	0.0	0.0	0.016	0.0	0.0	0.102
SLC17A7	Q9P2U7	True	VGLU1_HUMAN	Glutamate_byGLS_and_SLC17A7	CPI-CC04062A92F	ENSG00000104888	0.0	0.003	0.0	0.0	0.0	0.0	0.0	0.0	0.016	0.0	0.0	0.102
SLC17A7	Q9P2U7	True	VGLU1_HUMAN	Glutamate_byGLS_and_SLC17A7	CPI-CS09A7E9FE7	ENSG00000104888	0.0	0.003	0.0	0.0	0.0	0.0	0.0	0.0	0.016	0.0	0.0	0.102
SLC17A7	Q9P2U7	True	VGLU1_HUMAN	Glutamate_byGLS_and_SLC17A7	CPI-CC0535DCAC1	ENSG00000104888	0.0	0.003	0.0	0.0	0.0	0.0	0.0	0.0	0.016	0.0	0.0	0.102
SLC17A7	Q9P2U7	True	VGLU1_HUMAN	Glutamate_byGLS_and_SLC17A7	CPI-CC093B33AB4	ENSG00000104888	0.0	0.003	0.0	0.0	0.0	0.0	0.0	0.0	0.016	0.0	0.0	0.102
SLC17A7	Q9P2U7	True	VGLU1_HUMAN	Glutamate_byGLS_and_SLC17A7	CPI-CC0456B9A93	ENSG00000104888	0.0	0.003	0.0	0.0	0.0	0.0	0.0	0.0	0.016	0.0	0.0	0.102
SLC17A7	Q9P2U7	True	VGLU1_HUMAN	Glutamate_byGLS_and_SLC17A7	CPI-CC0F0C48A55	ENSG00000104888	0.0	0.003	0.0	0.0	0.0	0.0	0.0	0.0	0.016	0.0	0.0	0.102
SLC17A7	Q9P2U7	True	VGLU1_HUMAN	Glutamate_byGLS_and_SLC17A7	CPI-CC09A13B23F	ENSG00000104888	0.0	0.003	0.0	0.0	0.0	0.0	0.0	0.0	0.016	0.0	0.0	0.102
SLC17A7	Q9P2U7	True	VGLU1_HUMAN	Glutamate_byGLS_and_SLC17A7	CPI-CC0B3CE8661	ENSG00000104888	0.0	0.003	0.0	0.0	0.0	0.0	0.0	0.0	0.016	0.0	0.0	0.102
SLC17A7	Q9P2U7	True	VGLU1_HUMAN	Glutamate_byGLS_and_SLC17A7	CPI-CS0C3432D7F	ENSG00000104888	0.0	0.003	0.0	0.0	0.0	0.0	0.0	0.0	0.016	0.0	0.0	0.102
SLC17A7	Q9P2U7	True	VGLU1_HUMAN	Glutamate_byGLS_and_SLC17A7	CPI-CS046DB98C7	ENSG00000104888	0.0	0.003	0.0	0.0	0.0	0.0	0.0	0.0	0.016	0.0	0.0	0.102
SLC17A7	Q9P2U7	True	VGLU1_HUMAN	Glutamate_byGLS_and_SLC17A7	CPI-CS013ADF74E	ENSG00000104888	0.0	0.003	0.0	0.0	0.0	0.0	0.0	0.0	0.016	0.0	0.0	0.102
SLC17A7	Q9P2U7	True	VGLU1_HUMAN	Glutamate_byGLS_and_SLC17A7	CPI-CS092F9D032	ENSG00000104888	0.0	0.003	0.0	0.0	0.0	0.0	0.0	0.0	0.016	0.0	0.0	0.102
SLC17A7	Q9P2U7	True	VGLU1_HUMAN	Glutamate_byGLS_and_SLC17A7	CPI-CS0A5114B04	ENSG00000104888	0.0	0.003	0.0	0.0	0.0	0.0	0.0	0.0	0.016	0.0	0.0	0.102
SLC17A7	Q9P2U7	True	VGLU1_HUMAN	Glutamate_byGLS_and_SLC17A7	CPI-CS0F37D7476	ENSG00000104888	0.0	0.003	0.0	0.0	0.0	0.0	0.0	0.0	0.016	0.0	0.0	0.102
SLC17A7	Q9P2U7	True	VGLU1_HUMAN	Glutamate_byGLS_and_SLC17A7	CPI-CS007F02C96	ENSG00000104888	0.0	0.003	0.0	0.0	0.0	0.0	0.0	0.0	0.016	0.0	0.0	0.102
SLC17A7	Q9P2U7	True	VGLU1_HUMAN	Glutamate_byGLS2_and_SLC17A7	CPI-CS0D1727332	ENSG00000104888	0.0	0.003	0.0	0.0	0.0	0.0	0.0	0.0	0.016	0.0	0.0	0.045
SLC17A7	Q9P2U7	True	VGLU1_HUMAN	Glutamate_byGLS2_and_SLC17A7	CPI-CS07CF0C9B9	ENSG00000104888	0.0	0.003	0.0	0.0	0.0	0.0	0.0	0.0	0.016	0.0	0.0	0.045
SLC17A7	Q9P2U7	True	VGLU1_HUMAN	Glutamate_byGLS2_and_SLC17A7	CPI-CS0FBD9A478	ENSG00000104888	0.0	0.003	0.0	0.0	0.0	0.0	0.0	0.0	0.016	0.0	0.0	0.045
SLC17A7	Q9P2U7	True	VGLU1_HUMAN	Glutamate_byGLS2_and_SLC17A7	CPI-CS08AE2D9A9	ENSG00000104888	0.0	0.003	0.0	0.0	0.0	0.0	0.0	0.0	0.016	0.0	0.0	0.045
SLC17A7	Q9P2U7	True	VGLU1_HUMAN	Glutamate_byGLS2_and_SLC17A7	CPI-CS0AB98CF4B	ENSG00000104888	0.0	0.003	0.0	0.0	0.0	0.0	0.0	0.0	0.016	0.0	0.0	0.045
SLC17A7	Q9P2U7	True	VGLU1_HUMAN	Glutamate_byGLS2_and_SLC17A7	CPI-CC047030A36	ENSG00000104888	0.0	0.003	0.0	0.0	0.0	0.0	0.0	0.0	0.016	0.0	0.0	0.045
SLC17A7	Q9P2U7	True	VGLU1_HUMAN	Glutamate_byGLS2_and_SLC17A7	CPI-CC0145A96BC	ENSG00000104888	0.0	0.003	0.0	0.0	0.0	0.0	0.0	0.0	0.016	0.0	0.0	0.045
SLC17A7	Q9P2U7	True	VGLU1_HUMAN	Glutamate_byGLS2_and_SLC17A7	CPI-CS0940331BF	ENSG00000104888	0.0	0.003	0.0	0.0	0.0	0.0	0.0	0.0	0.016	0.0	0.0	0.045
SLC17A7	Q9P2U7	True	VGLU1_HUMAN	Glutamate_byGLS2_and_SLC17A7	CPI-CC032282108	ENSG00000104888	0.0	0.003	0.0	0.0	0.0	0.0	0.0	0.0	0.016	0.0	0.0	0.045
SLC17A7	Q9P2U7	True	VGLU1_HUMAN	Glutamate_byGLS2_and_SLC17A7	CPI-CC08CAFBA94	ENSG00000104888	0.0	0.003	0.0	0.0	0.0	0.0	0.0	0.0	0.016	0.0	0.0	0.045
SLC17A7	Q9P2U7	True	VGLU1_HUMAN	Glutamate_byGLS2_and_SLC17A7	CPI-CS0D1DC5DFD	ENSG00000104888	0.0	0.003	0.0	0.0	0.0	0.0	0.0	0.0	0.016	0.0	0.0	0.045
SLC17A7	Q9P2U7	True	VGLU1_HUMAN	Glutamate_byGLS2_and_SLC17A7	CPI-CC00FD66B07	ENSG00000104888	0.0	0.003	0.0	0.0	0.0	0.0	0.0	0.0	0.016	0.0	0.0	0.045
SLC17A7	Q9P2U7	True	VGLU1_HUMAN	Glutamate_byGLS2_and_SLC17A7	CPI-CC032B985F7	ENSG00000104888	0.0	0.003	0.0	0.0	0.0	0.0	0.0	0.0	0.016	0.0	0.0	0.045
SLC17A7	Q9P2U7	True	VGLU1_HUMAN	Glutamate_byGLS2_and_SLC17A7	CPI-CC0FE97618B	ENSG00000104888	0.0	0.003	0.0	0.0	0.0	0.0	0.0	0.0	0.016	0.0	0.0	0.045
SLC17A7	Q9P2U7	True	VGLU1_HUMAN	Glutamate_byGLS2_and_SLC17A7	CPI-CC0B845D70B	ENSG00000104888	0.0	0.003	0.0	0.0	0.0	0.0	0.0	0.0	0.016	0.0	0.0	0.045
SLC17A7	Q9P2U7	True	VGLU1_HUMAN	Glutamate_byGLS2_and_SLC17A7	CPI-CC0F0E50ABC	ENSG00000104888	0.0	0.003	0.0	0.0	0.0	0.0	0.0	0.0	0.016	0.0	0.0	0.045
SLC17A7	Q9P2U7	True	VGLU1_HUMAN	Glutamate_byGLS2_and_SLC17A7	CPI-CC0AA96E404	ENSG00000104888	0.0	0.003	0.0	0.0	0.0	0.0	0.0	0.0	0.016	0.0	0.0	0.045
SLC17A7	Q9P2U7	True	VGLU1_HUMAN	Glutamate_byGLS2_and_SLC17A7	CPI-CS059F4ED23	ENSG00000104888	0.0	0.003	0.0	0.0	0.0	0.0	0.0	0.0	0.016	0.0	0.0	0.045
SLC17A7	Q9P2U7	True	VGLU1_HUMAN	Glutamate_byGLS2_and_SLC17A7	CPI-CS0EC77FC9C	ENSG00000104888	0.0	0.003	0.0	0.0	0.0	0.0	0.0	0.0	0.016	0.0	0.0	0.045
SLC17A7	Q9P2U7	True	VGLU1_HUMAN	Glutamate_byGLS2_and_SLC17A7	CPI-CS0AE7F1FB9	ENSG00000104888	0.0	0.003	0.0	0.0	0.0	0.0	0.0	0.0	0.016	0.0	0.0	0.045
SLC17A7	Q9P2U7	True	VGLU1_HUMAN	Glutamate_byGLS2_and_SLC17A7	CPI-CS09CFDCF78	ENSG00000104888	0.0	0.003	0.0	0.0	0.0	0.0	0.0	0.0	0.016	0.0	0.0	0.045
SLC17A7	Q9P2U7	True	VGLU1_HUMAN	Glutamate_byGLS2_and_SLC17A7	CPI-CS0EC6271ED	ENSG00000104888	0.0	0.003	0.0	0.0	0.0	0.0	0.0	0.0	0.016	0.0	0.0	0.045
SLC17A7	Q9P2U7	True	VGLU1_HUMAN	Glutamate_byGLS2_and_SLC17A7	CPI-CS004BB0890	ENSG00000104888	0.0	0.003	0.0	0.0	0.0	0.0	0.0	0.0	0.016	0.0	0.0	0.045
SLC17A7	Q9P2U7	True	VGLU1_HUMAN	Glutamate_byGLS2_and_SLC17A7	CPI-CS00A95D069	ENSG00000104888	0.0	0.003	0.0	0.0	0.0	0.0	0.0	0.0	0.016	0.0	0.0	0.045
GLS	O94925	True	GLSK_HUMAN	Glutamate_byGLS_and_SLC17A7	CPI-CS05A9AB39B	ENSG00000115419	0.0	0.003	0.0	0.0	0.0	0.0	0.0	0.0	0.016	0.0	0.0	0.102
GLS	O94925	True	GLSK_HUMAN	Glutamate_byGLS_and_SLC17A7	CPI-CS00CF3D781	ENSG00000115419	0.0	0.003	0.0	0.0	0.0	0.0	0.0	0.0	0.016	0.0	0.0	0.102
GLS	O94925	True	GLSK_HUMAN	Glutamate_byGLS_and_SLC17A7	CPI-CS09715A1FF	ENSG00000115419	0.0	0.003	0.0	0.0	0.0	0.0	0.0	0.0	0.016	0.0	0.0	0.102
GLS	O94925	True	GLSK_HUMAN	Glutamate_byGLS_and_SLC17A7	CPI-CS0AB7504CD	ENSG00000115419	0.0	0.003	0.0	0.0	0.0	0.0	0.0	0.0	0.016	0.0	0.0	0.102
GLS	O94925	True	GLSK_HUMAN	Glutamate_byGLS_and_SLC17A7	CPI-CS0F73C1DA9	ENSG00000115419	0.0	0.003	0.0	0.0	0.0	0.0	0.0	0.0	0.016	0.0	0.0	0.102
GLS	O94925	True	GLSK_HUMAN	Glutamate_byGLS_and_SLC17A7	CPI-CC00A1F0EC7	ENSG00000115419	0.0	0.003	0.0	0.0	0.0	0.0	0.0	0.0	0.016	0.0	0.0	0.102
GLS	O94925	True	GLSK_HUMAN	Glutamate_byGLS_and_SLC17A7	CPI-CC0ACAF2735	ENSG00000115419	0.0	0.003	0.0	0.0	0.0	0.0	0.0	0.0	0.016	0.0	0.0	0.102
GLS	O94925	True	GLSK_HUMAN	Glutamate_byGLS_and_SLC17A7	CPI-CS009D94220	ENSG00000115419	0.0	0.003	0.0	0.0	0.0	0.0	0.0	0.0	0.016	0.0	0.0	0.102
GLS	O94925	True	GLSK_HUMAN	Glutamate_byGLS_and_SLC17A7	CPI-CC0476711B8	ENSG00000115419	0.0	0.003	0.0	0.0	0.0	0.0	0.0	0.0	0.016	0.0	0.0	0.102
GLS	O94925	True	GLSK_HUMAN	Glutamate_byGLS_and_SLC17A7	CPI-CC04062A92F	ENSG00000115419	0.0	0.003	0.0	0.0	0.0	0.0	0.0	0.0	0.016	0.0	0.0	0.102
GLS	O94925	True	GLSK_HUMAN	Glutamate_byGLS_and_SLC17A7	CPI-CS09A7E9FE7	ENSG00000115419	0.0	0.003	0.0	0.0	0.0	0.0	0.0	0.0	0.016	0.0	0.0	0.102
GLS	O94925	True	GLSK_HUMAN	Glutamate_byGLS_and_SLC17A7	CPI-CC0535DCAC1	ENSG00000115419	0.0	0.003	0.0	0.0	0.0	0.0	0.0	0.0	0.016	0.0	0.0	0.102
GLS	O94925	True	GLSK_HUMAN	Glutamate_byGLS_and_SLC17A7	CPI-CC093B33AB4	ENSG00000115419	0.0	0.003	0.0	0.0	0.0	0.0	0.0	0.0	0.016	0.0	0.0	0.102
GLS	O94925	True	GLSK_HUMAN	Glutamate_byGLS_and_SLC17A7	CPI-CC0456B9A93	ENSG00000115419	0.0	0.003	0.0	0.0	0.0	0.0	0.0	0.0	0.016	0.0	0.0	0.102
GLS	O94925	True	GLSK_HUMAN	Glutamate_byGLS_and_SLC17A7	CPI-CC0F0C48A55	ENSG00000115419	0.0	0.003	0.0	0.0	0.0	0.0	0.0	0.0	0.016	0.0	0.0	0.102
GLS	O94925	True	GLSK_HUMAN	Glutamate_byGLS_and_SLC17A7	CPI-CC09A13B23F	ENSG00000115419	0.0	0.003	0.0	0.0	0.0	0.0	0.0	0.0	0.016	0.0	0.0	0.102
GLS	O94925	True	GLSK_HUMAN	Glutamate_byGLS_and_SLC17A7	CPI-CC0B3CE8661	ENSG00000115419	0.0	0.003	0.0	0.0	0.0	0.0	0.0	0.0	0.016	0.0	0.0	0.102
GLS	O94925	True	GLSK_HUMAN	Glutamate_byGLS_and_SLC17A7	CPI-CS0C3432D7F	ENSG00000115419	0.0	0.003	0.0	0.0	0.0	0.0	0.0	0.0	0.016	0.0	0.0	0.102
GLS	O94925	True	GLSK_HUMAN	Glutamate_byGLS_and_SLC17A7	CPI-CS046DB98C7	ENSG00000115419	0.0	0.003	0.0	0.0	0.0	0.0	0.0	0.0	0.016	0.0	0.0	0.102
GLS	O94925	True	GLSK_HUMAN	Glutamate_byGLS_and_SLC17A7	CPI-CS013ADF74E	ENSG00000115419	0.0	0.003	0.0	0.0	0.0	0.0	0.0	0.0	0.016	0.0	0.0	0.102
GLS	O94925	True	GLSK_HUMAN	Glutamate_byGLS_and_SLC17A7	CPI-CS092F9D032	ENSG00000115419	0.0	0.003	0.0	0.0	0.0	0.0	0.0	0.0	0.016	0.0	0.0	0.102
GLS	O94925	True	GLSK_HUMAN	Glutamate_byGLS_and_SLC17A7	CPI-CS0A5114B04	ENSG00000115419	0.0	0.003	0.0	0.0	0.0	0.0	0.0	0.0	0.016	0.0	0.0	0.102
GLS	O94925	True	GLSK_HUMAN	Glutamate_byGLS_and_SLC17A7	CPI-CS0F37D7476	ENSG00000115419	0.0	0.003	0.0	0.0	0.0	0.0	0.0	0.0	0.016	0.0	0.0	0.102
GLS	O94925	True	GLSK_HUMAN	Glutamate_byGLS_and_SLC17A7	CPI-CS007F02C96	ENSG00000115419	0.0	0.003	0.0	0.0	0.0	0.0	0.0	0.0	0.016	0.0	0.0	0.102
GLS	O94925	True	GLSK_HUMAN	Glutamate_byGLS_and_SLC17A8	CPI-CS060E6DE65	ENSG00000115419	0.0	0.004	0.0	0.0	0.0	0.0	0.0	0.0	0.008	0.087	0.0	0.054
GLS	O94925	True	GLSK_HUMAN	Glutamate_byGLS_and_SLC17A8	CPI-CS0A7A0DFA4	ENSG00000115419	0.0	0.004	0.0	0.0	0.0	0.0	0.0	0.0	0.008	0.087	0.0	0.054
GLS	O94925	True	GLSK_HUMAN	Glutamate_byGLS_and_SLC17A8	CPI-CS0CC66DA88	ENSG00000115419	0.0	0.004	0.0	0.0	0.0	0.0	0.0	0.0	0.008	0.087	0.0	0.054
GLS	O94925	True	GLSK_HUMAN	Glutamate_byGLS_and_SLC17A8	CPI-CS01E787EA3	ENSG00000115419	0.0	0.004	0.0	0.0	0.0	0.0	0.0	0.0	0.008	0.087	0.0	0.054
GLS	O94925	True	GLSK_HUMAN	Glutamate_byGLS_and_SLC17A8	CPI-CS0EE79A115	ENSG00000115419	0.0	0.004	0.0	0.0	0.0	0.0	0.0	0.0	0.008	0.087	0.0	0.054
GLS	O94925	True	GLSK_HUMAN	Glutamate_byGLS_and_SLC17A8	CPI-CC0AF0BFF2F	ENSG00000115419	0.0	0.004	0.0	0.0	0.0	0.0	0.0	0.0	0.008	0.087	0.0	0.054
GLS	O94925	True	GLSK_HUMAN	Glutamate_byGLS_and_SLC17A8	CPI-CC0CF47E58F	ENSG00000115419	0.0	0.004	0.0	0.0	0.0	0.0	0.0	0.0	0.008	0.087	0.0	0.054
GLS	O94925	True	GLSK_HUMAN	Glutamate_byGLS_and_SLC17A8	CPI-CS0F1EA3405	ENSG00000115419	0.0	0.004	0.0	0.0	0.0	0.0	0.0	0.0	0.008	0.087	0.0	0.054
GLS	O94925	True	GLSK_HUMAN	Glutamate_byGLS_and_SLC17A8	CPI-CC01959C6DB	ENSG00000115419	0.0	0.004	0.0	0.0	0.0	0.0	0.0	0.0	0.008	0.087	0.0	0.054
GLS	O94925	True	GLSK_HUMAN	Glutamate_byGLS_and_SLC17A8	CPI-CC01ABAB207	ENSG00000115419	0.0	0.004	0.0	0.0	0.0	0.0	0.0	0.0	0.008	0.087	0.0	0.054
GLS	O94925	True	GLSK_HUMAN	Glutamate_byGLS_and_SLC17A8	CPI-CS0CA393163	ENSG00000115419	0.0	0.004	0.0	0.0	0.0	0.0	0.0	0.0	0.008	0.087	0.0	0.054
GLS	O94925	True	GLSK_HUMAN	Glutamate_byGLS_and_SLC17A8	CPI-CC08139357E	ENSG00000115419	0.0	0.004	0.0	0.0	0.0	0.0	0.0	0.0	0.008	0.087	0.0	0.054
GLS	O94925	True	GLSK_HUMAN	Glutamate_byGLS_and_SLC17A8	CPI-CC04069CB35	ENSG00000115419	0.0	0.004	0.0	0.0	0.0	0.0	0.0	0.0	0.008	0.087	0.0	0.054
GLS	O94925	True	GLSK_HUMAN	Glutamate_byGLS_and_SLC17A8	CPI-CC0859442EA	ENSG00000115419	0.0	0.004	0.0	0.0	0.0	0.0	0.0	0.0	0.008	0.087	0.0	0.054
GLS	O94925	True	GLSK_HUMAN	Glutamate_byGLS_and_SLC17A8	CPI-CC014C4FF5F	ENSG00000115419	0.0	0.004	0.0	0.0	0.0	0.0	0.0	0.0	0.008	0.087	0.0	0.054
GLS	O94925	True	GLSK_HUMAN	Glutamate_byGLS_and_SLC17A8	CPI-CC07BE1B308	ENSG00000115419	0.0	0.004	0.0	0.0	0.0	0.0	0.0	0.0	0.008	0.087	0.0	0.054
GLS	O94925	True	GLSK_HUMAN	Glutamate_byGLS_and_SLC17A8	CPI-CC00FE16546	ENSG00000115419	0.0	0.004	0.0	0.0	0.0	0.0	0.0	0.0	0.008	0.087	0.0	0.054
GLS	O94925	True	GLSK_HUMAN	Glutamate_byGLS_and_SLC17A8	CPI-CS0A5982069	ENSG00000115419	0.0	0.004	0.0	0.0	0.0	0.0	0.0	0.0	0.008	0.087	0.0	0.054
GLS	O94925	True	GLSK_HUMAN	Glutamate_byGLS_and_SLC17A8	CPI-CS00F7ADF6B	ENSG00000115419	0.0	0.004	0.0	0.0	0.0	0.0	0.0	0.0	0.008	0.087	0.0	0.054
GLS	O94925	True	GLSK_HUMAN	Glutamate_byGLS_and_SLC17A8	CPI-CS01EA6FC47	ENSG00000115419	0.0	0.004	0.0	0.0	0.0	0.0	0.0	0.0	0.008	0.087	0.0	0.054
GLS	O94925	True	GLSK_HUMAN	Glutamate_byGLS_and_SLC17A8	CPI-CS03479D25E	ENSG00000115419	0.0	0.004	0.0	0.0	0.0	0.0	0.0	0.0	0.008	0.087	0.0	0.054
GLS	O94925	True	GLSK_HUMAN	Glutamate_byGLS_and_SLC17A8	CPI-CS07B0A120C	ENSG00000115419	0.0	0.004	0.0	0.0	0.0	0.0	0.0	0.0	0.008	0.087	0.0	0.054
GLS	O94925	True	GLSK_HUMAN	Glutamate_byGLS_and_SLC17A8	CPI-CS0CDD9F86D	ENSG00000115419	0.0	0.004	0.0	0.0	0.0	0.0	0.0	0.0	0.008	0.087	0.0	0.054
GLS	O94925	True	GLSK_HUMAN	Glutamate_byGLS_and_SLC17A8	CPI-CS008F12179	ENSG00000115419	0.0	0.004	0.0	0.0	0.0	0.0	0.0	0.0	0.008	0.087	0.0	0.054
GLS	O94925	True	GLSK_HUMAN	Glutamate_byGLS_and_SLC1A1	CPI-CS0D5D712A6	ENSG00000115419	0.734	0.216	1.255	0.0	0.0	0.0	0.337	1.565	0.368	0.0	0.324	0.045
GLS	O94925	True	GLSK_HUMAN	Glutamate_byGLS_and_SLC1A1	CPI-CS0D893EB03	ENSG00000115419	0.734	0.216	1.255	0.0	0.0	0.0	0.337	1.565	0.368	0.0	0.324	0.045
GLS	O94925	True	GLSK_HUMAN	Glutamate_byGLS_and_SLC1A1	CPI-CS0921FDCC0	ENSG00000115419	0.734	0.216	1.255	0.0	0.0	0.0	0.337	1.565	0.368	0.0	0.324	0.045
GLS	O94925	True	GLSK_HUMAN	Glutamate_byGLS_and_SLC1A1	CPI-CS0C53F30BC	ENSG00000115419	0.734	0.216	1.255	0.0	0.0	0.0	0.337	1.565	0.368	0.0	0.324	0.045
GLS	O94925	True	GLSK_HUMAN	Glutamate_byGLS_and_SLC1A1	CPI-CS070ACE5CB	ENSG00000115419	0.734	0.216	1.255	0.0	0.0	0.0	0.337	1.565	0.368	0.0	0.324	0.045
GLS	O94925	True	GLSK_HUMAN	Glutamate_byGLS_and_SLC1A1	CPI-CC08C4BCAED	ENSG00000115419	0.734	0.216	1.255	0.0	0.0	0.0	0.337	1.565	0.368	0.0	0.324	0.045
GLS	O94925	True	GLSK_HUMAN	Glutamate_byGLS_and_SLC1A1	CPI-CC00F486A57	ENSG00000115419	0.734	0.216	1.255	0.0	0.0	0.0	0.337	1.565	0.368	0.0	0.324	0.045
GLS	O94925	True	GLSK_HUMAN	Glutamate_byGLS_and_SLC1A1	CPI-CS07D0E4897	ENSG00000115419	0.734	0.216	1.255	0.0	0.0	0.0	0.337	1.565	0.368	0.0	0.324	0.045
GLS	O94925	True	GLSK_HUMAN	Glutamate_byGLS_and_SLC1A1	CPI-CC052F5C918	ENSG00000115419	0.734	0.216	1.255	0.0	0.0	0.0	0.337	1.565	0.368	0.0	0.324	0.045
GLS	O94925	True	GLSK_HUMAN	Glutamate_byGLS_and_SLC1A1	CPI-CC0EAD8AFBF	ENSG00000115419	0.734	0.216	1.255	0.0	0.0	0.0	0.337	1.565	0.368	0.0	0.324	0.045
GLS	O94925	True	GLSK_HUMAN	Glutamate_byGLS_and_SLC1A1	CPI-CS044A80E08	ENSG00000115419	0.734	0.216	1.255	0.0	0.0	0.0	0.337	1.565	0.368	0.0	0.324	0.045
GLS	O94925	True	GLSK_HUMAN	Glutamate_byGLS_and_SLC1A1	CPI-CC0B7463256	ENSG00000115419	0.734	0.216	1.255	0.0	0.0	0.0	0.337	1.565	0.368	0.0	0.324	0.045
GLS	O94925	True	GLSK_HUMAN	Glutamate_byGLS_and_SLC1A1	CPI-CC0699D36D3	ENSG00000115419	0.734	0.216	1.255	0.0	0.0	0.0	0.337	1.565	0.368	0.0	0.324	0.045
GLS	O94925	True	GLSK_HUMAN	Glutamate_byGLS_and_SLC1A1	CPI-CC0CE99AC11	ENSG00000115419	0.734	0.216	1.255	0.0	0.0	0.0	0.337	1.565	0.368	0.0	0.324	0.045
GLS	O94925	True	GLSK_HUMAN	Glutamate_byGLS_and_SLC1A1	CPI-CC05708A400	ENSG00000115419	0.734	0.216	1.255	0.0	0.0	0.0	0.337	1.565	0.368	0.0	0.324	0.045
GLS	O94925	True	GLSK_HUMAN	Glutamate_byGLS_and_SLC1A1	CPI-CC0FC2F01AB	ENSG00000115419	0.734	0.216	1.255	0.0	0.0	0.0	0.337	1.565	0.368	0.0	0.324	0.045
GLS	O94925	True	GLSK_HUMAN	Glutamate_byGLS_and_SLC1A1	CPI-CC037A4383F	ENSG00000115419	0.734	0.216	1.255	0.0	0.0	0.0	0.337	1.565	0.368	0.0	0.324	0.045
GLS	O94925	True	GLSK_HUMAN	Glutamate_byGLS_and_SLC1A1	CPI-CS059E38F49	ENSG00000115419	0.734	0.216	1.255	0.0	0.0	0.0	0.337	1.565	0.368	0.0	0.324	0.045
GLS	O94925	True	GLSK_HUMAN	Glutamate_byGLS_and_SLC1A1	CPI-CS099892F99	ENSG00000115419	0.734	0.216	1.255	0.0	0.0	0.0	0.337	1.565	0.368	0.0	0.324	0.045
GLS	O94925	True	GLSK_HUMAN	Glutamate_byGLS_and_SLC1A1	CPI-CS035E3DC49	ENSG00000115419	0.734	0.216	1.255	0.0	0.0	0.0	0.337	1.565	0.368	0.0	0.324	0.045
GLS	O94925	True	GLSK_HUMAN	Glutamate_byGLS_and_SLC1A1	CPI-CS08648BDFD	ENSG00000115419	0.734	0.216	1.255	0.0	0.0	0.0	0.337	1.565	0.368	0.0	0.324	0.045
GLS	O94925	True	GLSK_HUMAN	Glutamate_byGLS_and_SLC1A1	CPI-CS0A1A5DA91	ENSG00000115419	0.734	0.216	1.255	0.0	0.0	0.0	0.337	1.565	0.368	0.0	0.324	0.045
GLS	O94925	True	GLSK_HUMAN	Glutamate_byGLS_and_SLC1A1	CPI-CS093EF3F47	ENSG00000115419	0.734	0.216	1.255	0.0	0.0	0.0	0.337	1.565	0.368	0.0	0.324	0.045
GLS	O94925	True	GLSK_HUMAN	Glutamate_byGLS_and_SLC1A1	CPI-CS0BEF05FE2	ENSG00000115419	0.734	0.216	1.255	0.0	0.0	0.0	0.337	1.565	0.368	0.0	0.324	0.045
GLS	O94925	True	GLSK_HUMAN	Glutamate_byGLS_and_SLC1A2	CPI-CS03487854B	ENSG00000115419	0.0	0.013	0.0	0.0	0.0	0.0	0.0	0.0	0.016	0.0	0.0	0.097
GLS	O94925	True	GLSK_HUMAN	Glutamate_byGLS_and_SLC1A2	CPI-CS00BBBEE62	ENSG00000115419	0.0	0.013	0.0	0.0	0.0	0.0	0.0	0.0	0.016	0.0	0.0	0.097
GLS	O94925	True	GLSK_HUMAN	Glutamate_byGLS_and_SLC1A2	CPI-CS07BBA568D	ENSG00000115419	0.0	0.013	0.0	0.0	0.0	0.0	0.0	0.0	0.016	0.0	0.0	0.097
GLS	O94925	True	GLSK_HUMAN	Glutamate_byGLS_and_SLC1A2	CPI-CS056114BA1	ENSG00000115419	0.0	0.013	0.0	0.0	0.0	0.0	0.0	0.0	0.016	0.0	0.0	0.097
GLS	O94925	True	GLSK_HUMAN	Glutamate_byGLS_and_SLC1A2	CPI-CS034026D0F	ENSG00000115419	0.0	0.013	0.0	0.0	0.0	0.0	0.0	0.0	0.016	0.0	0.0	0.097
GLS	O94925	True	GLSK_HUMAN	Glutamate_byGLS_and_SLC1A2	CPI-CC0924D1237	ENSG00000115419	0.0	0.013	0.0	0.0	0.0	0.0	0.0	0.0	0.016	0.0	0.0	0.097
GLS	O94925	True	GLSK_HUMAN	Glutamate_byGLS_and_SLC1A2	CPI-CC0C78F642C	ENSG00000115419	0.0	0.013	0.0	0.0	0.0	0.0	0.0	0.0	0.016	0.0	0.0	0.097
GLS	O94925	True	GLSK_HUMAN	Glutamate_byGLS_and_SLC1A2	CPI-CS0B15FCB8B	ENSG00000115419	0.0	0.013	0.0	0.0	0.0	0.0	0.0	0.0	0.016	0.0	0.0	0.097
GLS	O94925	True	GLSK_HUMAN	Glutamate_byGLS_and_SLC1A2	CPI-CC0D02A5FE5	ENSG00000115419	0.0	0.013	0.0	0.0	0.0	0.0	0.0	0.0	0.016	0.0	0.0	0.097
GLS	O94925	True	GLSK_HUMAN	Glutamate_byGLS_and_SLC1A2	CPI-CC033AC2E73	ENSG00000115419	0.0	0.013	0.0	0.0	0.0	0.0	0.0	0.0	0.016	0.0	0.0	0.097
GLS	O94925	True	GLSK_HUMAN	Glutamate_byGLS_and_SLC1A2	CPI-CS0A00FD94B	ENSG00000115419	0.0	0.013	0.0	0.0	0.0	0.0	0.0	0.0	0.016	0.0	0.0	0.097
GLS	O94925	True	GLSK_HUMAN	Glutamate_byGLS_and_SLC1A2	CPI-CC0CA804C89	ENSG00000115419	0.0	0.013	0.0	0.0	0.0	0.0	0.0	0.0	0.016	0.0	0.0	0.097
GLS	O94925	True	GLSK_HUMAN	Glutamate_byGLS_and_SLC1A2	CPI-CC03E04AA64	ENSG00000115419	0.0	0.013	0.0	0.0	0.0	0.0	0.0	0.0	0.016	0.0	0.0	0.097
GLS	O94925	True	GLSK_HUMAN	Glutamate_byGLS_and_SLC1A2	CPI-CC0AC4592F2	ENSG00000115419	0.0	0.013	0.0	0.0	0.0	0.0	0.0	0.0	0.016	0.0	0.0	0.097
GLS	O94925	True	GLSK_HUMAN	Glutamate_byGLS_and_SLC1A2	CPI-CC0DCE246DF	ENSG00000115419	0.0	0.013	0.0	0.0	0.0	0.0	0.0	0.0	0.016	0.0	0.0	0.097
GLS	O94925	True	GLSK_HUMAN	Glutamate_byGLS_and_SLC1A2	CPI-CC0222B6286	ENSG00000115419	0.0	0.013	0.0	0.0	0.0	0.0	0.0	0.0	0.016	0.0	0.0	0.097
GLS	O94925	True	GLSK_HUMAN	Glutamate_byGLS_and_SLC1A2	CPI-CC0DD99C42B	ENSG00000115419	0.0	0.013	0.0	0.0	0.0	0.0	0.0	0.0	0.016	0.0	0.0	0.097
GLS	O94925	True	GLSK_HUMAN	Glutamate_byGLS_and_SLC1A2	CPI-CS03F7F264A	ENSG00000115419	0.0	0.013	0.0	0.0	0.0	0.0	0.0	0.0	0.016	0.0	0.0	0.097
GLS	O94925	True	GLSK_HUMAN	Glutamate_byGLS_and_SLC1A2	CPI-CS08C7956BD	ENSG00000115419	0.0	0.013	0.0	0.0	0.0	0.0	0.0	0.0	0.016	0.0	0.0	0.097
GLS	O94925	True	GLSK_HUMAN	Glutamate_byGLS_and_SLC1A2	CPI-CS0444827FD	ENSG00000115419	0.0	0.013	0.0	0.0	0.0	0.0	0.0	0.0	0.016	0.0	0.0	0.097
GLS	O94925	True	GLSK_HUMAN	Glutamate_byGLS_and_SLC1A2	CPI-CS0FA9C25E9	ENSG00000115419	0.0	0.013	0.0	0.0	0.0	0.0	0.0	0.0	0.016	0.0	0.0	0.097
GLS	O94925	True	GLSK_HUMAN	Glutamate_byGLS_and_SLC1A2	CPI-CS0B90BEB16	ENSG00000115419	0.0	0.013	0.0	0.0	0.0	0.0	0.0	0.0	0.016	0.0	0.0	0.097
GLS	O94925	True	GLSK_HUMAN	Glutamate_byGLS_and_SLC1A2	CPI-CS007136501	ENSG00000115419	0.0	0.013	0.0	0.0	0.0	0.0	0.0	0.0	0.016	0.0	0.0	0.097
GLS	O94925	True	GLSK_HUMAN	Glutamate_byGLS_and_SLC1A2	CPI-CS0B9E5E3DB	ENSG00000115419	0.0	0.013	0.0	0.0	0.0	0.0	0.0	0.0	0.016	0.0	0.0	0.097
GLS	O94925	True	GLSK_HUMAN	Glutamate_byGLS_and_SLC1A3	CPI-CS0FC6DD1EA	ENSG00000115419	0.451	3.388	1.837	1.022	1.597	0.0	1.052	1.838	3.455	1.617	0.738	0.425
GLS	O94925	True	GLSK_HUMAN	Glutamate_byGLS_and_SLC1A3	CPI-CS0E765613E	ENSG00000115419	0.451	3.388	1.837	1.022	1.597	0.0	1.052	1.838	3.455	1.617	0.738	0.425
GLS	O94925	True	GLSK_HUMAN	Glutamate_byGLS_and_SLC1A3	CPI-CS0692512DE	ENSG00000115419	0.451	3.388	1.837	1.022	1.597	0.0	1.052	1.838	3.455	1.617	0.738	0.425
GLS	O94925	True	GLSK_HUMAN	Glutamate_byGLS_and_SLC1A3	CPI-CS04BFC66DA	ENSG00000115419	0.451	3.388	1.837	1.022	1.597	0.0	1.052	1.838	3.455	1.617	0.738	0.425
GLS	O94925	True	GLSK_HUMAN	Glutamate_byGLS_and_SLC1A3	CPI-CS04473CE2B	ENSG00000115419	0.451	3.388	1.837	1.022	1.597	0.0	1.052	1.838	3.455	1.617	0.738	0.425
GLS	O94925	True	GLSK_HUMAN	Glutamate_byGLS_and_SLC1A3	CPI-CC0918CCE56	ENSG00000115419	0.451	3.388	1.837	1.022	1.597	0.0	1.052	1.838	3.455	1.617	0.738	0.425
GLS	O94925	True	GLSK_HUMAN	Glutamate_byGLS_and_SLC1A3	CPI-CC02BF19DCF	ENSG00000115419	0.451	3.388	1.837	1.022	1.597	0.0	1.052	1.838	3.455	1.617	0.738	0.425
GLS	O94925	True	GLSK_HUMAN	Glutamate_byGLS_and_SLC1A3	CPI-CS037F4EF32	ENSG00000115419	0.451	3.388	1.837	1.022	1.597	0.0	1.052	1.838	3.455	1.617	0.738	0.425
GLS	O94925	True	GLSK_HUMAN	Glutamate_byGLS_and_SLC1A3	CPI-CC0063E25BD	ENSG00000115419	0.451	3.388	1.837	1.022	1.597	0.0	1.052	1.838	3.455	1.617	0.738	0.425
GLS	O94925	True	GLSK_HUMAN	Glutamate_byGLS_and_SLC1A3	CPI-CC0E60351FF	ENSG00000115419	0.451	3.388	1.837	1.022	1.597	0.0	1.052	1.838	3.455	1.617	0.738	0.425
GLS	O94925	True	GLSK_HUMAN	Glutamate_byGLS_and_SLC1A3	CPI-CS0EB60A2B2	ENSG00000115419	0.451	3.388	1.837	1.022	1.597	0.0	1.052	1.838	3.455	1.617	0.738	0.425
GLS	O94925	True	GLSK_HUMAN	Glutamate_byGLS_and_SLC1A3	CPI-CC049F2ABCF	ENSG00000115419	0.451	3.388	1.837	1.022	1.597	0.0	1.052	1.838	3.455	1.617	0.738	0.425
GLS	O94925	True	GLSK_HUMAN	Glutamate_byGLS_and_SLC1A3	CPI-CC0CB231C91	ENSG00000115419	0.451	3.388	1.837	1.022	1.597	0.0	1.052	1.838	3.455	1.617	0.738	0.425
GLS	O94925	True	GLSK_HUMAN	Glutamate_byGLS_and_SLC1A3	CPI-CC06CC71FC3	ENSG00000115419	0.451	3.388	1.837	1.022	1.597	0.0	1.052	1.838	3.455	1.617	0.738	0.425
GLS	O94925	True	GLSK_HUMAN	Glutamate_byGLS_and_SLC1A3	CPI-CC0E366FBD5	ENSG00000115419	0.451	3.388	1.837	1.022	1.597	0.0	1.052	1.838	3.455	1.617	0.738	0.425
GLS	O94925	True	GLSK_HUMAN	Glutamate_byGLS_and_SLC1A3	CPI-CC036772033	ENSG00000115419	0.451	3.388	1.837	1.022	1.597	0.0	1.052	1.838	3.455	1.617	0.738	0.425
GLS	O94925	True	GLSK_HUMAN	Glutamate_byGLS_and_SLC1A3	CPI-CC016C39E1C	ENSG00000115419	0.451	3.388	1.837	1.022	1.597	0.0	1.052	1.838	3.455	1.617	0.738	0.425
GLS	O94925	True	GLSK_HUMAN	Glutamate_byGLS_and_SLC1A3	CPI-CS06BDC8BFA	ENSG00000115419	0.451	3.388	1.837	1.022	1.597	0.0	1.052	1.838	3.455	1.617	0.738	0.425
GLS	O94925	True	GLSK_HUMAN	Glutamate_byGLS_and_SLC1A3	CPI-CS077A43ACD	ENSG00000115419	0.451	3.388	1.837	1.022	1.597	0.0	1.052	1.838	3.455	1.617	0.738	0.425
GLS	O94925	True	GLSK_HUMAN	Glutamate_byGLS_and_SLC1A3	CPI-CS0D33309E7	ENSG00000115419	0.451	3.388	1.837	1.022	1.597	0.0	1.052	1.838	3.455	1.617	0.738	0.425
GLS	O94925	True	GLSK_HUMAN	Glutamate_byGLS_and_SLC1A3	CPI-CS071698505	ENSG00000115419	0.451	3.388	1.837	1.022	1.597	0.0	1.052	1.838	3.455	1.617	0.738	0.425
GLS	O94925	True	GLSK_HUMAN	Glutamate_byGLS_and_SLC1A3	CPI-CS002D05AD7	ENSG00000115419	0.451	3.388	1.837	1.022	1.597	0.0	1.052	1.838	3.455	1.617	0.738	0.425
GLS	O94925	True	GLSK_HUMAN	Glutamate_byGLS_and_SLC1A3	CPI-CS09F74FD39	ENSG00000115419	0.451	3.388	1.837	1.022	1.597	0.0	1.052	1.838	3.455	1.617	0.738	0.425
GLS	O94925	True	GLSK_HUMAN	Glutamate_byGLS_and_SLC1A3	CPI-CS017089111	ENSG00000115419	0.451	3.388	1.837	1.022	1.597	0.0	1.052	1.838	3.455	1.617	0.738	0.425
GLS	O94925	True	GLSK_HUMAN	Glutamate_byGLS_and_SLC1A6	CPI-CS0AC140137	ENSG00000115419	0.492	0.037	0.0	0.326	0.528	0.0	0.0	0.0	0.037	0.273	0.0	0.559
GLS	O94925	True	GLSK_HUMAN	Glutamate_byGLS_and_SLC1A6	CPI-CS0D4790CB0	ENSG00000115419	0.492	0.037	0.0	0.326	0.528	0.0	0.0	0.0	0.037	0.273	0.0	0.559
GLS	O94925	True	GLSK_HUMAN	Glutamate_byGLS_and_SLC1A6	CPI-CS068F11B5E	ENSG00000115419	0.492	0.037	0.0	0.326	0.528	0.0	0.0	0.0	0.037	0.273	0.0	0.559
GLS	O94925	True	GLSK_HUMAN	Glutamate_byGLS_and_SLC1A6	CPI-CS0BCE841D5	ENSG00000115419	0.492	0.037	0.0	0.326	0.528	0.0	0.0	0.0	0.037	0.273	0.0	0.559
GLS	O94925	True	GLSK_HUMAN	Glutamate_byGLS_and_SLC1A6	CPI-CS0603C3490	ENSG00000115419	0.492	0.037	0.0	0.326	0.528	0.0	0.0	0.0	0.037	0.273	0.0	0.559
GLS	O94925	True	GLSK_HUMAN	Glutamate_byGLS_and_SLC1A6	CPI-CC007D5C2B3	ENSG00000115419	0.492	0.037	0.0	0.326	0.528	0.0	0.0	0.0	0.037	0.273	0.0	0.559
GLS	O94925	True	GLSK_HUMAN	Glutamate_byGLS_and_SLC1A6	CPI-CC096C28605	ENSG00000115419	0.492	0.037	0.0	0.326	0.528	0.0	0.0	0.0	0.037	0.273	0.0	0.559
GLS	O94925	True	GLSK_HUMAN	Glutamate_byGLS_and_SLC1A6	CPI-CS0792FFF91	ENSG00000115419	0.492	0.037	0.0	0.326	0.528	0.0	0.0	0.0	0.037	0.273	0.0	0.559
GLS	O94925	True	GLSK_HUMAN	Glutamate_byGLS_and_SLC1A6	CPI-CC0BF385067	ENSG00000115419	0.492	0.037	0.0	0.326	0.528	0.0	0.0	0.0	0.037	0.273	0.0	0.559
GLS	O94925	True	GLSK_HUMAN	Glutamate_byGLS_and_SLC1A6	CPI-CC0DB5AB2C4	ENSG00000115419	0.492	0.037	0.0	0.326	0.528	0.0	0.0	0.0	0.037	0.273	0.0	0.559
GLS	O94925	True	GLSK_HUMAN	Glutamate_byGLS_and_SLC1A6	CPI-CS0827BB954	ENSG00000115419	0.492	0.037	0.0	0.326	0.528	0.0	0.0	0.0	0.037	0.273	0.0	0.559
GLS	O94925	True	GLSK_HUMAN	Glutamate_byGLS_and_SLC1A6	CPI-CC0C8B25F6D	ENSG00000115419	0.492	0.037	0.0	0.326	0.528	0.0	0.0	0.0	0.037	0.273	0.0	0.559
GLS	O94925	True	GLSK_HUMAN	Glutamate_byGLS_and_SLC1A6	CPI-CC0E5CBF38E	ENSG00000115419	0.492	0.037	0.0	0.326	0.528	0.0	0.0	0.0	0.037	0.273	0.0	0.559
GLS	O94925	True	GLSK_HUMAN	Glutamate_byGLS_and_SLC1A6	CPI-CC06FC18E3A	ENSG00000115419	0.492	0.037	0.0	0.326	0.528	0.0	0.0	0.0	0.037	0.273	0.0	0.559
GLS	O94925	True	GLSK_HUMAN	Glutamate_byGLS_and_SLC1A6	CPI-CC0664821F8	ENSG00000115419	0.492	0.037	0.0	0.326	0.528	0.0	0.0	0.0	0.037	0.273	0.0	0.559
GLS	O94925	True	GLSK_HUMAN	Glutamate_byGLS_and_SLC1A6	CPI-CC05B3DB330	ENSG00000115419	0.492	0.037	0.0	0.326	0.528	0.0	0.0	0.0	0.037	0.273	0.0	0.559
GLS	O94925	True	GLSK_HUMAN	Glutamate_byGLS_and_SLC1A6	CPI-CC002EFE61E	ENSG00000115419	0.492	0.037	0.0	0.326	0.528	0.0	0.0	0.0	0.037	0.273	0.0	0.559
GLS	O94925	True	GLSK_HUMAN	Glutamate_byGLS_and_SLC1A6	CPI-CS052714C89	ENSG00000115419	0.492	0.037	0.0	0.326	0.528	0.0	0.0	0.0	0.037	0.273	0.0	0.559
GLS	O94925	True	GLSK_HUMAN	Glutamate_byGLS_and_SLC1A6	CPI-CS0CD4875F8	ENSG00000115419	0.492	0.037	0.0	0.326	0.528	0.0	0.0	0.0	0.037	0.273	0.0	0.559
GLS	O94925	True	GLSK_HUMAN	Glutamate_byGLS_and_SLC1A6	CPI-CS0C43745D6	ENSG00000115419	0.492	0.037	0.0	0.326	0.528	0.0	0.0	0.0	0.037	0.273	0.0	0.559
GLS	O94925	True	GLSK_HUMAN	Glutamate_byGLS_and_SLC1A6	CPI-CS07AF8702D	ENSG00000115419	0.492	0.037	0.0	0.326	0.528	0.0	0.0	0.0	0.037	0.273	0.0	0.559
GLS	O94925	True	GLSK_HUMAN	Glutamate_byGLS_and_SLC1A6	CPI-CS020F306DA	ENSG00000115419	0.492	0.037	0.0	0.326	0.528	0.0	0.0	0.0	0.037	0.273	0.0	0.559
GLS	O94925	True	GLSK_HUMAN	Glutamate_byGLS_and_SLC1A6	CPI-CS07EF8D9C2	ENSG00000115419	0.492	0.037	0.0	0.326	0.528	0.0	0.0	0.0	0.037	0.273	0.0	0.559
GLS	O94925	True	GLSK_HUMAN	Glutamate_byGLS_and_SLC1A6	CPI-CS08910752E	ENSG00000115419	0.492	0.037	0.0	0.326	0.528	0.0	0.0	0.0	0.037	0.273	0.0	0.559
SLC17A8	Q8NDX2	True	VGLU3_HUMAN	Glutamate_byGLS_and_SLC17A8	CPI-CS060E6DE65	ENSG00000179520	0.0	0.004	0.0	0.0	0.0	0.0	0.0	0.0	0.008	0.087	0.0	0.054
SLC17A8	Q8NDX2	True	VGLU3_HUMAN	Glutamate_byGLS_and_SLC17A8	CPI-CS0A7A0DFA4	ENSG00000179520	0.0	0.004	0.0	0.0	0.0	0.0	0.0	0.0	0.008	0.087	0.0	0.054
SLC17A8	Q8NDX2	True	VGLU3_HUMAN	Glutamate_byGLS_and_SLC17A8	CPI-CS0CC66DA88	ENSG00000179520	0.0	0.004	0.0	0.0	0.0	0.0	0.0	0.0	0.008	0.087	0.0	0.054
SLC17A8	Q8NDX2	True	VGLU3_HUMAN	Glutamate_byGLS_and_SLC17A8	CPI-CS01E787EA3	ENSG00000179520	0.0	0.004	0.0	0.0	0.0	0.0	0.0	0.0	0.008	0.087	0.0	0.054
SLC17A8	Q8NDX2	True	VGLU3_HUMAN	Glutamate_byGLS_and_SLC17A8	CPI-CS0EE79A115	ENSG00000179520	0.0	0.004	0.0	0.0	0.0	0.0	0.0	0.0	0.008	0.087	0.0	0.054
SLC17A8	Q8NDX2	True	VGLU3_HUMAN	Glutamate_byGLS_and_SLC17A8	CPI-CC0AF0BFF2F	ENSG00000179520	0.0	0.004	0.0	0.0	0.0	0.0	0.0	0.0	0.008	0.087	0.0	0.054
SLC17A8	Q8NDX2	True	VGLU3_HUMAN	Glutamate_byGLS_and_SLC17A8	CPI-CC0CF47E58F	ENSG00000179520	0.0	0.004	0.0	0.0	0.0	0.0	0.0	0.0	0.008	0.087	0.0	0.054
SLC17A8	Q8NDX2	True	VGLU3_HUMAN	Glutamate_byGLS_and_SLC17A8	CPI-CS0F1EA3405	ENSG00000179520	0.0	0.004	0.0	0.0	0.0	0.0	0.0	0.0	0.008	0.087	0.0	0.054
SLC17A8	Q8NDX2	True	VGLU3_HUMAN	Glutamate_byGLS_and_SLC17A8	CPI-CC01959C6DB	ENSG00000179520	0.0	0.004	0.0	0.0	0.0	0.0	0.0	0.0	0.008	0.087	0.0	0.054
SLC17A8	Q8NDX2	True	VGLU3_HUMAN	Glutamate_byGLS_and_SLC17A8	CPI-CC01ABAB207	ENSG00000179520	0.0	0.004	0.0	0.0	0.0	0.0	0.0	0.0	0.008	0.087	0.0	0.054
SLC17A8	Q8NDX2	True	VGLU3_HUMAN	Glutamate_byGLS_and_SLC17A8	CPI-CS0CA393163	ENSG00000179520	0.0	0.004	0.0	0.0	0.0	0.0	0.0	0.0	0.008	0.087	0.0	0.054
SLC17A8	Q8NDX2	True	VGLU3_HUMAN	Glutamate_byGLS_and_SLC17A8	CPI-CC08139357E	ENSG00000179520	0.0	0.004	0.0	0.0	0.0	0.0	0.0	0.0	0.008	0.087	0.0	0.054
SLC17A8	Q8NDX2	True	VGLU3_HUMAN	Glutamate_byGLS_and_SLC17A8	CPI-CC04069CB35	ENSG00000179520	0.0	0.004	0.0	0.0	0.0	0.0	0.0	0.0	0.008	0.087	0.0	0.054
SLC17A8	Q8NDX2	True	VGLU3_HUMAN	Glutamate_byGLS_and_SLC17A8	CPI-CC0859442EA	ENSG00000179520	0.0	0.004	0.0	0.0	0.0	0.0	0.0	0.0	0.008	0.087	0.0	0.054
SLC17A8	Q8NDX2	True	VGLU3_HUMAN	Glutamate_byGLS_and_SLC17A8	CPI-CC014C4FF5F	ENSG00000179520	0.0	0.004	0.0	0.0	0.0	0.0	0.0	0.0	0.008	0.087	0.0	0.054
SLC17A8	Q8NDX2	True	VGLU3_HUMAN	Glutamate_byGLS_and_SLC17A8	CPI-CC07BE1B308	ENSG00000179520	0.0	0.004	0.0	0.0	0.0	0.0	0.0	0.0	0.008	0.087	0.0	0.054
SLC17A8	Q8NDX2	True	VGLU3_HUMAN	Glutamate_byGLS_and_SLC17A8	CPI-CC00FE16546	ENSG00000179520	0.0	0.004	0.0	0.0	0.0	0.0	0.0	0.0	0.008	0.087	0.0	0.054
SLC17A8	Q8NDX2	True	VGLU3_HUMAN	Glutamate_byGLS_and_SLC17A8	CPI-CS0A5982069	ENSG00000179520	0.0	0.004	0.0	0.0	0.0	0.0	0.0	0.0	0.008	0.087	0.0	0.054
SLC17A8	Q8NDX2	True	VGLU3_HUMAN	Glutamate_byGLS_and_SLC17A8	CPI-CS00F7ADF6B	ENSG00000179520	0.0	0.004	0.0	0.0	0.0	0.0	0.0	0.0	0.008	0.087	0.0	0.054
SLC17A8	Q8NDX2	True	VGLU3_HUMAN	Glutamate_byGLS_and_SLC17A8	CPI-CS01EA6FC47	ENSG00000179520	0.0	0.004	0.0	0.0	0.0	0.0	0.0	0.0	0.008	0.087	0.0	0.054
SLC17A8	Q8NDX2	True	VGLU3_HUMAN	Glutamate_byGLS_and_SLC17A8	CPI-CS03479D25E	ENSG00000179520	0.0	0.004	0.0	0.0	0.0	0.0	0.0	0.0	0.008	0.087	0.0	0.054
SLC17A8	Q8NDX2	True	VGLU3_HUMAN	Glutamate_byGLS_and_SLC17A8	CPI-CS07B0A120C	ENSG00000179520	0.0	0.004	0.0	0.0	0.0	0.0	0.0	0.0	0.008	0.087	0.0	0.054
SLC17A8	Q8NDX2	True	VGLU3_HUMAN	Glutamate_byGLS_and_SLC17A8	CPI-CS0CDD9F86D	ENSG00000179520	0.0	0.004	0.0	0.0	0.0	0.0	0.0	0.0	0.008	0.087	0.0	0.054
SLC17A8	Q8NDX2	True	VGLU3_HUMAN	Glutamate_byGLS_and_SLC17A8	CPI-CS008F12179	ENSG00000179520	0.0	0.004	0.0	0.0	0.0	0.0	0.0	0.0	0.008	0.087	0.0	0.054
SLC17A8	Q8NDX2	True	VGLU3_HUMAN	Glutamate_byGLS2_and_SLC17A8	CPI-CS0B9399ADE	ENSG00000179520	0.0	0.004	0.0	0.0	0.0	0.0	0.0	0.0	0.008	0.0	0.0	0.045
SLC17A8	Q8NDX2	True	VGLU3_HUMAN	Glutamate_byGLS2_and_SLC17A8	CPI-CS037E61225	ENSG00000179520	0.0	0.004	0.0	0.0	0.0	0.0	0.0	0.0	0.008	0.0	0.0	0.045
SLC17A8	Q8NDX2	True	VGLU3_HUMAN	Glutamate_byGLS2_and_SLC17A8	CPI-CS071E7684F	ENSG00000179520	0.0	0.004	0.0	0.0	0.0	0.0	0.0	0.0	0.008	0.0	0.0	0.045
SLC17A8	Q8NDX2	True	VGLU3_HUMAN	Glutamate_byGLS2_and_SLC17A8	CPI-CS07CDBB858	ENSG00000179520	0.0	0.004	0.0	0.0	0.0	0.0	0.0	0.0	0.008	0.0	0.0	0.045
SLC17A8	Q8NDX2	True	VGLU3_HUMAN	Glutamate_byGLS2_and_SLC17A8	CPI-CS00271E4F9	ENSG00000179520	0.0	0.004	0.0	0.0	0.0	0.0	0.0	0.0	0.008	0.0	0.0	0.045
SLC17A8	Q8NDX2	True	VGLU3_HUMAN	Glutamate_byGLS2_and_SLC17A8	CPI-CC01ABA8B9E	ENSG00000179520	0.0	0.004	0.0	0.0	0.0	0.0	0.0	0.0	0.008	0.0	0.0	0.045
SLC17A8	Q8NDX2	True	VGLU3_HUMAN	Glutamate_byGLS2_and_SLC17A8	CPI-CC0212DA3AE	ENSG00000179520	0.0	0.004	0.0	0.0	0.0	0.0	0.0	0.0	0.008	0.0	0.0	0.045
SLC17A8	Q8NDX2	True	VGLU3_HUMAN	Glutamate_byGLS2_and_SLC17A8	CPI-CS0C7259F7C	ENSG00000179520	0.0	0.004	0.0	0.0	0.0	0.0	0.0	0.0	0.008	0.0	0.0	0.045
SLC17A8	Q8NDX2	True	VGLU3_HUMAN	Glutamate_byGLS2_and_SLC17A8	CPI-CC02F47F87C	ENSG00000179520	0.0	0.004	0.0	0.0	0.0	0.0	0.0	0.0	0.008	0.0	0.0	0.045
SLC17A8	Q8NDX2	True	VGLU3_HUMAN	Glutamate_byGLS2_and_SLC17A8	CPI-CC0D4DB34E9	ENSG00000179520	0.0	0.004	0.0	0.0	0.0	0.0	0.0	0.0	0.008	0.0	0.0	0.045
SLC17A8	Q8NDX2	True	VGLU3_HUMAN	Glutamate_byGLS2_and_SLC17A8	CPI-CS0AB128395	ENSG00000179520	0.0	0.004	0.0	0.0	0.0	0.0	0.0	0.0	0.008	0.0	0.0	0.045
SLC17A8	Q8NDX2	True	VGLU3_HUMAN	Glutamate_byGLS2_and_SLC17A8	CPI-CC0E019A0C0	ENSG00000179520	0.0	0.004	0.0	0.0	0.0	0.0	0.0	0.0	0.008	0.0	0.0	0.045
SLC17A8	Q8NDX2	True	VGLU3_HUMAN	Glutamate_byGLS2_and_SLC17A8	CPI-CC08537FF5B	ENSG00000179520	0.0	0.004	0.0	0.0	0.0	0.0	0.0	0.0	0.008	0.0	0.0	0.045
SLC17A8	Q8NDX2	True	VGLU3_HUMAN	Glutamate_byGLS2_and_SLC17A8	CPI-CC033072405	ENSG00000179520	0.0	0.004	0.0	0.0	0.0	0.0	0.0	0.0	0.008	0.0	0.0	0.045
SLC17A8	Q8NDX2	True	VGLU3_HUMAN	Glutamate_byGLS2_and_SLC17A8	CPI-CC084ABBDE8	ENSG00000179520	0.0	0.004	0.0	0.0	0.0	0.0	0.0	0.0	0.008	0.0	0.0	0.045
SLC17A8	Q8NDX2	True	VGLU3_HUMAN	Glutamate_byGLS2_and_SLC17A8	CPI-CC00A4CC26C	ENSG00000179520	0.0	0.004	0.0	0.0	0.0	0.0	0.0	0.0	0.008	0.0	0.0	0.045
SLC17A8	Q8NDX2	True	VGLU3_HUMAN	Glutamate_byGLS2_and_SLC17A8	CPI-CC02D7E1CD1	ENSG00000179520	0.0	0.004	0.0	0.0	0.0	0.0	0.0	0.0	0.008	0.0	0.0	0.045
SLC17A8	Q8NDX2	True	VGLU3_HUMAN	Glutamate_byGLS2_and_SLC17A8	CPI-CS0416CB0F5	ENSG00000179520	0.0	0.004	0.0	0.0	0.0	0.0	0.0	0.0	0.008	0.0	0.0	0.045
SLC17A8	Q8NDX2	True	VGLU3_HUMAN	Glutamate_byGLS2_and_SLC17A8	CPI-CS090CDDA91	ENSG00000179520	0.0	0.004	0.0	0.0	0.0	0.0	0.0	0.0	0.008	0.0	0.0	0.045
SLC17A8	Q8NDX2	True	VGLU3_HUMAN	Glutamate_byGLS2_and_SLC17A8	CPI-CS0A5B00FEC	ENSG00000179520	0.0	0.004	0.0	0.0	0.0	0.0	0.0	0.0	0.008	0.0	0.0	0.045
SLC17A8	Q8NDX2	True	VGLU3_HUMAN	Glutamate_byGLS2_and_SLC17A8	CPI-CS00323BD9A	ENSG00000179520	0.0	0.004	0.0	0.0	0.0	0.0	0.0	0.0	0.008	0.0	0.0	0.045
SLC17A8	Q8NDX2	True	VGLU3_HUMAN	Glutamate_byGLS2_and_SLC17A8	CPI-CS0B8F51188	ENSG00000179520	0.0	0.004	0.0	0.0	0.0	0.0	0.0	0.0	0.008	0.0	0.0	0.045
SLC17A8	Q8NDX2	True	VGLU3_HUMAN	Glutamate_byGLS2_and_SLC17A8	CPI-CS00B734C46	ENSG00000179520	0.0	0.004	0.0	0.0	0.0	0.0	0.0	0.0	0.008	0.0	0.0	0.045
SLC17A8	Q8NDX2	True	VGLU3_HUMAN	Glutamate_byGLS2_and_SLC17A8	CPI-CS01BC2C4FF	ENSG00000179520	0.0	0.004	0.0	0.0	0.0	0.0	0.0	0.0	0.008	0.0	0.0	0.045
SLC1A1	P43005	True	EAA3_HUMAN	Glutamate_byGLS_and_SLC1A1	CPI-CS0D5D712A6	ENSG00000106688	0.734	0.216	1.255	0.0	0.0	0.0	0.337	1.565	0.368	0.0	0.324	0.045
SLC1A1	P43005	True	EAA3_HUMAN	Glutamate_byGLS_and_SLC1A1	CPI-CS0D893EB03	ENSG00000106688	0.734	0.216	1.255	0.0	0.0	0.0	0.337	1.565	0.368	0.0	0.324	0.045
SLC1A1	P43005	True	EAA3_HUMAN	Glutamate_byGLS_and_SLC1A1	CPI-CS0921FDCC0	ENSG00000106688	0.734	0.216	1.255	0.0	0.0	0.0	0.337	1.565	0.368	0.0	0.324	0.045
SLC1A1	P43005	True	EAA3_HUMAN	Glutamate_byGLS_and_SLC1A1	CPI-CS0C53F30BC	ENSG00000106688	0.734	0.216	1.255	0.0	0.0	0.0	0.337	1.565	0.368	0.0	0.324	0.045
SLC1A1	P43005	True	EAA3_HUMAN	Glutamate_byGLS_and_SLC1A1	CPI-CS070ACE5CB	ENSG00000106688	0.734	0.216	1.255	0.0	0.0	0.0	0.337	1.565	0.368	0.0	0.324	0.045
SLC1A1	P43005	True	EAA3_HUMAN	Glutamate_byGLS_and_SLC1A1	CPI-CC08C4BCAED	ENSG00000106688	0.734	0.216	1.255	0.0	0.0	0.0	0.337	1.565	0.368	0.0	0.324	0.045
SLC1A1	P43005	True	EAA3_HUMAN	Glutamate_byGLS_and_SLC1A1	CPI-CC00F486A57	ENSG00000106688	0.734	0.216	1.255	0.0	0.0	0.0	0.337	1.565	0.368	0.0	0.324	0.045
SLC1A1	P43005	True	EAA3_HUMAN	Glutamate_byGLS_and_SLC1A1	CPI-CS07D0E4897	ENSG00000106688	0.734	0.216	1.255	0.0	0.0	0.0	0.337	1.565	0.368	0.0	0.324	0.045
SLC1A1	P43005	True	EAA3_HUMAN	Glutamate_byGLS_and_SLC1A1	CPI-CC052F5C918	ENSG00000106688	0.734	0.216	1.255	0.0	0.0	0.0	0.337	1.565	0.368	0.0	0.324	0.045
SLC1A1	P43005	True	EAA3_HUMAN	Glutamate_byGLS_and_SLC1A1	CPI-CC0EAD8AFBF	ENSG00000106688	0.734	0.216	1.255	0.0	0.0	0.0	0.337	1.565	0.368	0.0	0.324	0.045
SLC1A1	P43005	True	EAA3_HUMAN	Glutamate_byGLS_and_SLC1A1	CPI-CS044A80E08	ENSG00000106688	0.734	0.216	1.255	0.0	0.0	0.0	0.337	1.565	0.368	0.0	0.324	0.045
SLC1A1	P43005	True	EAA3_HUMAN	Glutamate_byGLS_and_SLC1A1	CPI-CC0B7463256	ENSG00000106688	0.734	0.216	1.255	0.0	0.0	0.0	0.337	1.565	0.368	0.0	0.324	0.045
SLC1A1	P43005	True	EAA3_HUMAN	Glutamate_byGLS_and_SLC1A1	CPI-CC0699D36D3	ENSG00000106688	0.734	0.216	1.255	0.0	0.0	0.0	0.337	1.565	0.368	0.0	0.324	0.045
SLC1A1	P43005	True	EAA3_HUMAN	Glutamate_byGLS_and_SLC1A1	CPI-CC0CE99AC11	ENSG00000106688	0.734	0.216	1.255	0.0	0.0	0.0	0.337	1.565	0.368	0.0	0.324	0.045
SLC1A1	P43005	True	EAA3_HUMAN	Glutamate_byGLS_and_SLC1A1	CPI-CC05708A400	ENSG00000106688	0.734	0.216	1.255	0.0	0.0	0.0	0.337	1.565	0.368	0.0	0.324	0.045
SLC1A1	P43005	True	EAA3_HUMAN	Glutamate_byGLS_and_SLC1A1	CPI-CC0FC2F01AB	ENSG00000106688	0.734	0.216	1.255	0.0	0.0	0.0	0.337	1.565	0.368	0.0	0.324	0.045
SLC1A1	P43005	True	EAA3_HUMAN	Glutamate_byGLS_and_SLC1A1	CPI-CC037A4383F	ENSG00000106688	0.734	0.216	1.255	0.0	0.0	0.0	0.337	1.565	0.368	0.0	0.324	0.045
SLC1A1	P43005	True	EAA3_HUMAN	Glutamate_byGLS_and_SLC1A1	CPI-CS059E38F49	ENSG00000106688	0.734	0.216	1.255	0.0	0.0	0.0	0.337	1.565	0.368	0.0	0.324	0.045
SLC1A1	P43005	True	EAA3_HUMAN	Glutamate_byGLS_and_SLC1A1	CPI-CS099892F99	ENSG00000106688	0.734	0.216	1.255	0.0	0.0	0.0	0.337	1.565	0.368	0.0	0.324	0.045
SLC1A1	P43005	True	EAA3_HUMAN	Glutamate_byGLS_and_SLC1A1	CPI-CS035E3DC49	ENSG00000106688	0.734	0.216	1.255	0.0	0.0	0.0	0.337	1.565	0.368	0.0	0.324	0.045
SLC1A1	P43005	True	EAA3_HUMAN	Glutamate_byGLS_and_SLC1A1	CPI-CS08648BDFD	ENSG00000106688	0.734	0.216	1.255	0.0	0.0	0.0	0.337	1.565	0.368	0.0	0.324	0.045
SLC1A1	P43005	True	EAA3_HUMAN	Glutamate_byGLS_and_SLC1A1	CPI-CS0A1A5DA91	ENSG00000106688	0.734	0.216	1.255	0.0	0.0	0.0	0.337	1.565	0.368	0.0	0.324	0.045
SLC1A1	P43005	True	EAA3_HUMAN	Glutamate_byGLS_and_SLC1A1	CPI-CS093EF3F47	ENSG00000106688	0.734	0.216	1.255	0.0	0.0	0.0	0.337	1.565	0.368	0.0	0.324	0.045
SLC1A1	P43005	True	EAA3_HUMAN	Glutamate_byGLS_and_SLC1A1	CPI-CS0BEF05FE2	ENSG00000106688	0.734	0.216	1.255	0.0	0.0	0.0	0.337	1.565	0.368	0.0	0.324	0.045
SLC1A1	P43005	True	EAA3_HUMAN	Glutamate_byGLS2_and_SLC1A1	CPI-CS0933776AC	ENSG00000106688	0.0	0.018	0.0	0.0	0.0	1.009	0.0	0.143	0.023	0.0	0.0	0.045
SLC1A1	P43005	True	EAA3_HUMAN	Glutamate_byGLS2_and_SLC1A1	CPI-CS0E5DBD27E	ENSG00000106688	0.0	0.018	0.0	0.0	0.0	1.009	0.0	0.143	0.023	0.0	0.0	0.045
SLC1A1	P43005	True	EAA3_HUMAN	Glutamate_byGLS2_and_SLC1A1	CPI-CS0899E9304	ENSG00000106688	0.0	0.018	0.0	0.0	0.0	1.009	0.0	0.143	0.023	0.0	0.0	0.045
SLC1A1	P43005	True	EAA3_HUMAN	Glutamate_byGLS2_and_SLC1A1	CPI-CS06451E34A	ENSG00000106688	0.0	0.018	0.0	0.0	0.0	1.009	0.0	0.143	0.023	0.0	0.0	0.045
SLC1A1	P43005	True	EAA3_HUMAN	Glutamate_byGLS2_and_SLC1A1	CPI-CS0DD8D3E0E	ENSG00000106688	0.0	0.018	0.0	0.0	0.0	1.009	0.0	0.143	0.023	0.0	0.0	0.045
SLC1A1	P43005	True	EAA3_HUMAN	Glutamate_byGLS2_and_SLC1A1	CPI-CC007CF847B	ENSG00000106688	0.0	0.018	0.0	0.0	0.0	1.009	0.0	0.143	0.023	0.0	0.0	0.045
SLC1A1	P43005	True	EAA3_HUMAN	Glutamate_byGLS2_and_SLC1A1	CPI-CC08EE84AE8	ENSG00000106688	0.0	0.018	0.0	0.0	0.0	1.009	0.0	0.143	0.023	0.0	0.0	0.045
SLC1A1	P43005	True	EAA3_HUMAN	Glutamate_byGLS2_and_SLC1A1	CPI-CS048A34709	ENSG00000106688	0.0	0.018	0.0	0.0	0.0	1.009	0.0	0.143	0.023	0.0	0.0	0.045
SLC1A1	P43005	True	EAA3_HUMAN	Glutamate_byGLS2_and_SLC1A1	CPI-CC05A802EBC	ENSG00000106688	0.0	0.018	0.0	0.0	0.0	1.009	0.0	0.143	0.023	0.0	0.0	0.045
SLC1A1	P43005	True	EAA3_HUMAN	Glutamate_byGLS2_and_SLC1A1	CPI-CC086C2B918	ENSG00000106688	0.0	0.018	0.0	0.0	0.0	1.009	0.0	0.143	0.023	0.0	0.0	0.045
SLC1A1	P43005	True	EAA3_HUMAN	Glutamate_byGLS2_and_SLC1A1	CPI-CS01D65FEFD	ENSG00000106688	0.0	0.018	0.0	0.0	0.0	1.009	0.0	0.143	0.023	0.0	0.0	0.045
SLC1A1	P43005	True	EAA3_HUMAN	Glutamate_byGLS2_and_SLC1A1	CPI-CC0160048A0	ENSG00000106688	0.0	0.018	0.0	0.0	0.0	1.009	0.0	0.143	0.023	0.0	0.0	0.045
SLC1A1	P43005	True	EAA3_HUMAN	Glutamate_byGLS2_and_SLC1A1	CPI-CC0E8B3C37F	ENSG00000106688	0.0	0.018	0.0	0.0	0.0	1.009	0.0	0.143	0.023	0.0	0.0	0.045
SLC1A1	P43005	True	EAA3_HUMAN	Glutamate_byGLS2_and_SLC1A1	CPI-CC072B222EE	ENSG00000106688	0.0	0.018	0.0	0.0	0.0	1.009	0.0	0.143	0.023	0.0	0.0	0.045
SLC1A1	P43005	True	EAA3_HUMAN	Glutamate_byGLS2_and_SLC1A1	CPI-CC01F565028	ENSG00000106688	0.0	0.018	0.0	0.0	0.0	1.009	0.0	0.143	0.023	0.0	0.0	0.045
SLC1A1	P43005	True	EAA3_HUMAN	Glutamate_byGLS2_and_SLC1A1	CPI-CC01F8CA118	ENSG00000106688	0.0	0.018	0.0	0.0	0.0	1.009	0.0	0.143	0.023	0.0	0.0	0.045
SLC1A1	P43005	True	EAA3_HUMAN	Glutamate_byGLS2_and_SLC1A1	CPI-CC07C08B2DE	ENSG00000106688	0.0	0.018	0.0	0.0	0.0	1.009	0.0	0.143	0.023	0.0	0.0	0.045
SLC1A1	P43005	True	EAA3_HUMAN	Glutamate_byGLS2_and_SLC1A1	CPI-CS089C871BA	ENSG00000106688	0.0	0.018	0.0	0.0	0.0	1.009	0.0	0.143	0.023	0.0	0.0	0.045
SLC1A1	P43005	True	EAA3_HUMAN	Glutamate_byGLS2_and_SLC1A1	CPI-CS0286AF8D6	ENSG00000106688	0.0	0.018	0.0	0.0	0.0	1.009	0.0	0.143	0.023	0.0	0.0	0.045
SLC1A1	P43005	True	EAA3_HUMAN	Glutamate_byGLS2_and_SLC1A1	CPI-CS081D8412E	ENSG00000106688	0.0	0.018	0.0	0.0	0.0	1.009	0.0	0.143	0.023	0.0	0.0	0.045
SLC1A1	P43005	True	EAA3_HUMAN	Glutamate_byGLS2_and_SLC1A1	CPI-CS0041BE443	ENSG00000106688	0.0	0.018	0.0	0.0	0.0	1.009	0.0	0.143	0.023	0.0	0.0	0.045
SLC1A1	P43005	True	EAA3_HUMAN	Glutamate_byGLS2_and_SLC1A1	CPI-CS05610B89F	ENSG00000106688	0.0	0.018	0.0	0.0	0.0	1.009	0.0	0.143	0.023	0.0	0.0	0.045
SLC1A1	P43005	True	EAA3_HUMAN	Glutamate_byGLS2_and_SLC1A1	CPI-CS00061350E	ENSG00000106688	0.0	0.018	0.0	0.0	0.0	1.009	0.0	0.143	0.023	0.0	0.0	0.045
SLC1A1	P43005	True	EAA3_HUMAN	Glutamate_byGLS2_and_SLC1A1	CPI-CS0A14FBC54	ENSG00000106688	0.0	0.018	0.0	0.0	0.0	1.009	0.0	0.143	0.023	0.0	0.0	0.045
SLC1A2	P43004	True	EAA2_HUMAN	Glutamate_byGLS_and_SLC1A2	CPI-CS03487854B	ENSG00000110436	0.0	0.013	0.0	0.0	0.0	0.0	0.0	0.0	0.016	0.0	0.0	0.097
SLC1A2	P43004	True	EAA2_HUMAN	Glutamate_byGLS_and_SLC1A2	CPI-CS00BBBEE62	ENSG00000110436	0.0	0.013	0.0	0.0	0.0	0.0	0.0	0.0	0.016	0.0	0.0	0.097
SLC1A2	P43004	True	EAA2_HUMAN	Glutamate_byGLS_and_SLC1A2	CPI-CS07BBA568D	ENSG00000110436	0.0	0.013	0.0	0.0	0.0	0.0	0.0	0.0	0.016	0.0	0.0	0.097
SLC1A2	P43004	True	EAA2_HUMAN	Glutamate_byGLS_and_SLC1A2	CPI-CS056114BA1	ENSG00000110436	0.0	0.013	0.0	0.0	0.0	0.0	0.0	0.0	0.016	0.0	0.0	0.097
SLC1A2	P43004	True	EAA2_HUMAN	Glutamate_byGLS_and_SLC1A2	CPI-CS034026D0F	ENSG00000110436	0.0	0.013	0.0	0.0	0.0	0.0	0.0	0.0	0.016	0.0	0.0	0.097
SLC1A2	P43004	True	EAA2_HUMAN	Glutamate_byGLS_and_SLC1A2	CPI-CC0924D1237	ENSG00000110436	0.0	0.013	0.0	0.0	0.0	0.0	0.0	0.0	0.016	0.0	0.0	0.097
SLC1A2	P43004	True	EAA2_HUMAN	Glutamate_byGLS_and_SLC1A2	CPI-CC0C78F642C	ENSG00000110436	0.0	0.013	0.0	0.0	0.0	0.0	0.0	0.0	0.016	0.0	0.0	0.097
SLC1A2	P43004	True	EAA2_HUMAN	Glutamate_byGLS_and_SLC1A2	CPI-CS0B15FCB8B	ENSG00000110436	0.0	0.013	0.0	0.0	0.0	0.0	0.0	0.0	0.016	0.0	0.0	0.097
SLC1A2	P43004	True	EAA2_HUMAN	Glutamate_byGLS_and_SLC1A2	CPI-CC0D02A5FE5	ENSG00000110436	0.0	0.013	0.0	0.0	0.0	0.0	0.0	0.0	0.016	0.0	0.0	0.097
SLC1A2	P43004	True	EAA2_HUMAN	Glutamate_byGLS_and_SLC1A2	CPI-CC033AC2E73	ENSG00000110436	0.0	0.013	0.0	0.0	0.0	0.0	0.0	0.0	0.016	0.0	0.0	0.097
SLC1A2	P43004	True	EAA2_HUMAN	Glutamate_byGLS_and_SLC1A2	CPI-CS0A00FD94B	ENSG00000110436	0.0	0.013	0.0	0.0	0.0	0.0	0.0	0.0	0.016	0.0	0.0	0.097
SLC1A2	P43004	True	EAA2_HUMAN	Glutamate_byGLS_and_SLC1A2	CPI-CC0CA804C89	ENSG00000110436	0.0	0.013	0.0	0.0	0.0	0.0	0.0	0.0	0.016	0.0	0.0	0.097
SLC1A2	P43004	True	EAA2_HUMAN	Glutamate_byGLS_and_SLC1A2	CPI-CC03E04AA64	ENSG00000110436	0.0	0.013	0.0	0.0	0.0	0.0	0.0	0.0	0.016	0.0	0.0	0.097
SLC1A2	P43004	True	EAA2_HUMAN	Glutamate_byGLS_and_SLC1A2	CPI-CC0AC4592F2	ENSG00000110436	0.0	0.013	0.0	0.0	0.0	0.0	0.0	0.0	0.016	0.0	0.0	0.097
SLC1A2	P43004	True	EAA2_HUMAN	Glutamate_byGLS_and_SLC1A2	CPI-CC0DCE246DF	ENSG00000110436	0.0	0.013	0.0	0.0	0.0	0.0	0.0	0.0	0.016	0.0	0.0	0.097
SLC1A2	P43004	True	EAA2_HUMAN	Glutamate_byGLS_and_SLC1A2	CPI-CC0222B6286	ENSG00000110436	0.0	0.013	0.0	0.0	0.0	0.0	0.0	0.0	0.016	0.0	0.0	0.097
SLC1A2	P43004	True	EAA2_HUMAN	Glutamate_byGLS_and_SLC1A2	CPI-CC0DD99C42B	ENSG00000110436	0.0	0.013	0.0	0.0	0.0	0.0	0.0	0.0	0.016	0.0	0.0	0.097
SLC1A2	P43004	True	EAA2_HUMAN	Glutamate_byGLS_and_SLC1A2	CPI-CS03F7F264A	ENSG00000110436	0.0	0.013	0.0	0.0	0.0	0.0	0.0	0.0	0.016	0.0	0.0	0.097
SLC1A2	P43004	True	EAA2_HUMAN	Glutamate_byGLS_and_SLC1A2	CPI-CS08C7956BD	ENSG00000110436	0.0	0.013	0.0	0.0	0.0	0.0	0.0	0.0	0.016	0.0	0.0	0.097
SLC1A2	P43004	True	EAA2_HUMAN	Glutamate_byGLS_and_SLC1A2	CPI-CS0444827FD	ENSG00000110436	0.0	0.013	0.0	0.0	0.0	0.0	0.0	0.0	0.016	0.0	0.0	0.097
SLC1A2	P43004	True	EAA2_HUMAN	Glutamate_byGLS_and_SLC1A2	CPI-CS0FA9C25E9	ENSG00000110436	0.0	0.013	0.0	0.0	0.0	0.0	0.0	0.0	0.016	0.0	0.0	0.097
SLC1A2	P43004	True	EAA2_HUMAN	Glutamate_byGLS_and_SLC1A2	CPI-CS0B90BEB16	ENSG00000110436	0.0	0.013	0.0	0.0	0.0	0.0	0.0	0.0	0.016	0.0	0.0	0.097
SLC1A2	P43004	True	EAA2_HUMAN	Glutamate_byGLS_and_SLC1A2	CPI-CS007136501	ENSG00000110436	0.0	0.013	0.0	0.0	0.0	0.0	0.0	0.0	0.016	0.0	0.0	0.097
SLC1A2	P43004	True	EAA2_HUMAN	Glutamate_byGLS_and_SLC1A2	CPI-CS0B9E5E3DB	ENSG00000110436	0.0	0.013	0.0	0.0	0.0	0.0	0.0	0.0	0.016	0.0	0.0	0.097
SLC1A2	P43004	True	EAA2_HUMAN	Glutamate_byGLS2_and_SLC1A2	CPI-CS084C627C7	ENSG00000110436	0.0	0.013	0.0	0.0	0.0	0.0	0.0	0.0	0.016	0.0	0.0	0.045
SLC1A2	P43004	True	EAA2_HUMAN	Glutamate_byGLS2_and_SLC1A2	CPI-CS07040A8BB	ENSG00000110436	0.0	0.013	0.0	0.0	0.0	0.0	0.0	0.0	0.016	0.0	0.0	0.045
SLC1A2	P43004	True	EAA2_HUMAN	Glutamate_byGLS2_and_SLC1A2	CPI-CS0B607E7E2	ENSG00000110436	0.0	0.013	0.0	0.0	0.0	0.0	0.0	0.0	0.016	0.0	0.0	0.045
SLC1A2	P43004	True	EAA2_HUMAN	Glutamate_byGLS2_and_SLC1A2	CPI-CS0CC3AA145	ENSG00000110436	0.0	0.013	0.0	0.0	0.0	0.0	0.0	0.0	0.016	0.0	0.0	0.045
SLC1A2	P43004	True	EAA2_HUMAN	Glutamate_byGLS2_and_SLC1A2	CPI-CS04F05F7CF	ENSG00000110436	0.0	0.013	0.0	0.0	0.0	0.0	0.0	0.0	0.016	0.0	0.0	0.045
SLC1A2	P43004	True	EAA2_HUMAN	Glutamate_byGLS2_and_SLC1A2	CPI-CC05BFEA73C	ENSG00000110436	0.0	0.013	0.0	0.0	0.0	0.0	0.0	0.0	0.016	0.0	0.0	0.045
SLC1A2	P43004	True	EAA2_HUMAN	Glutamate_byGLS2_and_SLC1A2	CPI-CC0DC1D35A7	ENSG00000110436	0.0	0.013	0.0	0.0	0.0	0.0	0.0	0.0	0.016	0.0	0.0	0.045
SLC1A2	P43004	True	EAA2_HUMAN	Glutamate_byGLS2_and_SLC1A2	CPI-CS01E5ABF3E	ENSG00000110436	0.0	0.013	0.0	0.0	0.0	0.0	0.0	0.0	0.016	0.0	0.0	0.045
SLC1A2	P43004	True	EAA2_HUMAN	Glutamate_byGLS2_and_SLC1A2	CPI-CC0D4DE23C7	ENSG00000110436	0.0	0.013	0.0	0.0	0.0	0.0	0.0	0.0	0.016	0.0	0.0	0.045
SLC1A2	P43004	True	EAA2_HUMAN	Glutamate_byGLS2_and_SLC1A2	CPI-CC0B810B839	ENSG00000110436	0.0	0.013	0.0	0.0	0.0	0.0	0.0	0.0	0.016	0.0	0.0	0.045
SLC1A2	P43004	True	EAA2_HUMAN	Glutamate_byGLS2_and_SLC1A2	CPI-CS053847508	ENSG00000110436	0.0	0.013	0.0	0.0	0.0	0.0	0.0	0.0	0.016	0.0	0.0	0.045
SLC1A2	P43004	True	EAA2_HUMAN	Glutamate_byGLS2_and_SLC1A2	CPI-CC0B6964744	ENSG00000110436	0.0	0.013	0.0	0.0	0.0	0.0	0.0	0.0	0.016	0.0	0.0	0.045
SLC1A2	P43004	True	EAA2_HUMAN	Glutamate_byGLS2_and_SLC1A2	CPI-CC0E3F34DEF	ENSG00000110436	0.0	0.013	0.0	0.0	0.0	0.0	0.0	0.0	0.016	0.0	0.0	0.045
SLC1A2	P43004	True	EAA2_HUMAN	Glutamate_byGLS2_and_SLC1A2	CPI-CC0DE59E92B	ENSG00000110436	0.0	0.013	0.0	0.0	0.0	0.0	0.0	0.0	0.016	0.0	0.0	0.045
SLC1A2	P43004	True	EAA2_HUMAN	Glutamate_byGLS2_and_SLC1A2	CPI-CC0C109D7DD	ENSG00000110436	0.0	0.013	0.0	0.0	0.0	0.0	0.0	0.0	0.016	0.0	0.0	0.045
SLC1A2	P43004	True	EAA2_HUMAN	Glutamate_byGLS2_and_SLC1A2	CPI-CC0AC55FB5B	ENSG00000110436	0.0	0.013	0.0	0.0	0.0	0.0	0.0	0.0	0.016	0.0	0.0	0.045
SLC1A2	P43004	True	EAA2_HUMAN	Glutamate_byGLS2_and_SLC1A2	CPI-CC017AB6A86	ENSG00000110436	0.0	0.013	0.0	0.0	0.0	0.0	0.0	0.0	0.016	0.0	0.0	0.045
SLC1A2	P43004	True	EAA2_HUMAN	Glutamate_byGLS2_and_SLC1A2	CPI-CS070B19B57	ENSG00000110436	0.0	0.013	0.0	0.0	0.0	0.0	0.0	0.0	0.016	0.0	0.0	0.045
SLC1A2	P43004	True	EAA2_HUMAN	Glutamate_byGLS2_and_SLC1A2	CPI-CS0916EF39D	ENSG00000110436	0.0	0.013	0.0	0.0	0.0	0.0	0.0	0.0	0.016	0.0	0.0	0.045
SLC1A2	P43004	True	EAA2_HUMAN	Glutamate_byGLS2_and_SLC1A2	CPI-CS01E5D0183	ENSG00000110436	0.0	0.013	0.0	0.0	0.0	0.0	0.0	0.0	0.016	0.0	0.0	0.045
SLC1A2	P43004	True	EAA2_HUMAN	Glutamate_byGLS2_and_SLC1A2	CPI-CS0D7A1419D	ENSG00000110436	0.0	0.013	0.0	0.0	0.0	0.0	0.0	0.0	0.016	0.0	0.0	0.045
SLC1A2	P43004	True	EAA2_HUMAN	Glutamate_byGLS2_and_SLC1A2	CPI-CS055AEE574	ENSG00000110436	0.0	0.013	0.0	0.0	0.0	0.0	0.0	0.0	0.016	0.0	0.0	0.045
SLC1A2	P43004	True	EAA2_HUMAN	Glutamate_byGLS2_and_SLC1A2	CPI-CS0975DD44D	ENSG00000110436	0.0	0.013	0.0	0.0	0.0	0.0	0.0	0.0	0.016	0.0	0.0	0.045
SLC1A2	P43004	True	EAA2_HUMAN	Glutamate_byGLS2_and_SLC1A2	CPI-CS0A2EDD507	ENSG00000110436	0.0	0.013	0.0	0.0	0.0	0.0	0.0	0.0	0.016	0.0	0.0	0.045
SLC1A3	P43003	True	EAA1_HUMAN	Glutamate_byGLS_and_SLC1A3	CPI-CS0FC6DD1EA	ENSG00000079215	0.451	3.388	1.837	1.022	1.597	0.0	1.052	1.838	3.455	1.617	0.738	0.425
SLC1A3	P43003	True	EAA1_HUMAN	Glutamate_byGLS_and_SLC1A3	CPI-CS0E765613E	ENSG00000079215	0.451	3.388	1.837	1.022	1.597	0.0	1.052	1.838	3.455	1.617	0.738	0.425
SLC1A3	P43003	True	EAA1_HUMAN	Glutamate_byGLS_and_SLC1A3	CPI-CS0692512DE	ENSG00000079215	0.451	3.388	1.837	1.022	1.597	0.0	1.052	1.838	3.455	1.617	0.738	0.425
SLC1A3	P43003	True	EAA1_HUMAN	Glutamate_byGLS_and_SLC1A3	CPI-CS04BFC66DA	ENSG00000079215	0.451	3.388	1.837	1.022	1.597	0.0	1.052	1.838	3.455	1.617	0.738	0.425
SLC1A3	P43003	True	EAA1_HUMAN	Glutamate_byGLS_and_SLC1A3	CPI-CS04473CE2B	ENSG00000079215	0.451	3.388	1.837	1.022	1.597	0.0	1.052	1.838	3.455	1.617	0.738	0.425
SLC1A3	P43003	True	EAA1_HUMAN	Glutamate_byGLS_and_SLC1A3	CPI-CC0918CCE56	ENSG00000079215	0.451	3.388	1.837	1.022	1.597	0.0	1.052	1.838	3.455	1.617	0.738	0.425
SLC1A3	P43003	True	EAA1_HUMAN	Glutamate_byGLS_and_SLC1A3	CPI-CC02BF19DCF	ENSG00000079215	0.451	3.388	1.837	1.022	1.597	0.0	1.052	1.838	3.455	1.617	0.738	0.425
SLC1A3	P43003	True	EAA1_HUMAN	Glutamate_byGLS_and_SLC1A3	CPI-CS037F4EF32	ENSG00000079215	0.451	3.388	1.837	1.022	1.597	0.0	1.052	1.838	3.455	1.617	0.738	0.425
SLC1A3	P43003	True	EAA1_HUMAN	Glutamate_byGLS_and_SLC1A3	CPI-CC0063E25BD	ENSG00000079215	0.451	3.388	1.837	1.022	1.597	0.0	1.052	1.838	3.455	1.617	0.738	0.425
SLC1A3	P43003	True	EAA1_HUMAN	Glutamate_byGLS_and_SLC1A3	CPI-CC0E60351FF	ENSG00000079215	0.451	3.388	1.837	1.022	1.597	0.0	1.052	1.838	3.455	1.617	0.738	0.425
SLC1A3	P43003	True	EAA1_HUMAN	Glutamate_byGLS_and_SLC1A3	CPI-CS0EB60A2B2	ENSG00000079215	0.451	3.388	1.837	1.022	1.597	0.0	1.052	1.838	3.455	1.617	0.738	0.425
SLC1A3	P43003	True	EAA1_HUMAN	Glutamate_byGLS_and_SLC1A3	CPI-CC049F2ABCF	ENSG00000079215	0.451	3.388	1.837	1.022	1.597	0.0	1.052	1.838	3.455	1.617	0.738	0.425
SLC1A3	P43003	True	EAA1_HUMAN	Glutamate_byGLS_and_SLC1A3	CPI-CC0CB231C91	ENSG00000079215	0.451	3.388	1.837	1.022	1.597	0.0	1.052	1.838	3.455	1.617	0.738	0.425
SLC1A3	P43003	True	EAA1_HUMAN	Glutamate_byGLS_and_SLC1A3	CPI-CC06CC71FC3	ENSG00000079215	0.451	3.388	1.837	1.022	1.597	0.0	1.052	1.838	3.455	1.617	0.738	0.425
SLC1A3	P43003	True	EAA1_HUMAN	Glutamate_byGLS_and_SLC1A3	CPI-CC0E366FBD5	ENSG00000079215	0.451	3.388	1.837	1.022	1.597	0.0	1.052	1.838	3.455	1.617	0.738	0.425
SLC1A3	P43003	True	EAA1_HUMAN	Glutamate_byGLS_and_SLC1A3	CPI-CC036772033	ENSG00000079215	0.451	3.388	1.837	1.022	1.597	0.0	1.052	1.838	3.455	1.617	0.738	0.425
SLC1A3	P43003	True	EAA1_HUMAN	Glutamate_byGLS_and_SLC1A3	CPI-CC016C39E1C	ENSG00000079215	0.451	3.388	1.837	1.022	1.597	0.0	1.052	1.838	3.455	1.617	0.738	0.425
SLC1A3	P43003	True	EAA1_HUMAN	Glutamate_byGLS_and_SLC1A3	CPI-CS06BDC8BFA	ENSG00000079215	0.451	3.388	1.837	1.022	1.597	0.0	1.052	1.838	3.455	1.617	0.738	0.425
SLC1A3	P43003	True	EAA1_HUMAN	Glutamate_byGLS_and_SLC1A3	CPI-CS077A43ACD	ENSG00000079215	0.451	3.388	1.837	1.022	1.597	0.0	1.052	1.838	3.455	1.617	0.738	0.425
SLC1A3	P43003	True	EAA1_HUMAN	Glutamate_byGLS_and_SLC1A3	CPI-CS0D33309E7	ENSG00000079215	0.451	3.388	1.837	1.022	1.597	0.0	1.052	1.838	3.455	1.617	0.738	0.425
SLC1A3	P43003	True	EAA1_HUMAN	Glutamate_byGLS_and_SLC1A3	CPI-CS071698505	ENSG00000079215	0.451	3.388	1.837	1.022	1.597	0.0	1.052	1.838	3.455	1.617	0.738	0.425
SLC1A3	P43003	True	EAA1_HUMAN	Glutamate_byGLS_and_SLC1A3	CPI-CS002D05AD7	ENSG00000079215	0.451	3.388	1.837	1.022	1.597	0.0	1.052	1.838	3.455	1.617	0.738	0.425
SLC1A3	P43003	True	EAA1_HUMAN	Glutamate_byGLS_and_SLC1A3	CPI-CS09F74FD39	ENSG00000079215	0.451	3.388	1.837	1.022	1.597	0.0	1.052	1.838	3.455	1.617	0.738	0.425
SLC1A3	P43003	True	EAA1_HUMAN	Glutamate_byGLS_and_SLC1A3	CPI-CS017089111	ENSG00000079215	0.451	3.388	1.837	1.022	1.597	0.0	1.052	1.838	3.455	1.617	0.738	0.425
SLC1A3	P43003	True	EAA1_HUMAN	Glutamate_byGLS2_and_SLC1A3	CPI-CS02435169C	ENSG00000079215	0.0	0.018	0.0	0.0	0.0	1.028	0.0	0.143	0.023	0.0	0.0	0.045
SLC1A3	P43003	True	EAA1_HUMAN	Glutamate_byGLS2_and_SLC1A3	CPI-CS0D028DAA4	ENSG00000079215	0.0	0.018	0.0	0.0	0.0	1.028	0.0	0.143	0.023	0.0	0.0	0.045
SLC1A3	P43003	True	EAA1_HUMAN	Glutamate_byGLS2_and_SLC1A3	CPI-CS008389A89	ENSG00000079215	0.0	0.018	0.0	0.0	0.0	1.028	0.0	0.143	0.023	0.0	0.0	0.045
SLC1A3	P43003	True	EAA1_HUMAN	Glutamate_byGLS2_and_SLC1A3	CPI-CS0B4B01B4B	ENSG00000079215	0.0	0.018	0.0	0.0	0.0	1.028	0.0	0.143	0.023	0.0	0.0	0.045
SLC1A3	P43003	True	EAA1_HUMAN	Glutamate_byGLS2_and_SLC1A3	CPI-CS0484FC19B	ENSG00000079215	0.0	0.018	0.0	0.0	0.0	1.028	0.0	0.143	0.023	0.0	0.0	0.045
SLC1A3	P43003	True	EAA1_HUMAN	Glutamate_byGLS2_and_SLC1A3	CPI-CC07909859C	ENSG00000079215	0.0	0.018	0.0	0.0	0.0	1.028	0.0	0.143	0.023	0.0	0.0	0.045
SLC1A3	P43003	True	EAA1_HUMAN	Glutamate_byGLS2_and_SLC1A3	CPI-CC0A8308C2C	ENSG00000079215	0.0	0.018	0.0	0.0	0.0	1.028	0.0	0.143	0.023	0.0	0.0	0.045
SLC1A3	P43003	True	EAA1_HUMAN	Glutamate_byGLS2_and_SLC1A3	CPI-CS00E19754C	ENSG00000079215	0.0	0.018	0.0	0.0	0.0	1.028	0.0	0.143	0.023	0.0	0.0	0.045
SLC1A3	P43003	True	EAA1_HUMAN	Glutamate_byGLS2_and_SLC1A3	CPI-CC00CFD9E84	ENSG00000079215	0.0	0.018	0.0	0.0	0.0	1.028	0.0	0.143	0.023	0.0	0.0	0.045
SLC1A3	P43003	True	EAA1_HUMAN	Glutamate_byGLS2_and_SLC1A3	CPI-CC0B415175C	ENSG00000079215	0.0	0.018	0.0	0.0	0.0	1.028	0.0	0.143	0.023	0.0	0.0	0.045
SLC1A3	P43003	True	EAA1_HUMAN	Glutamate_byGLS2_and_SLC1A3	CPI-CS06F474F5A	ENSG00000079215	0.0	0.018	0.0	0.0	0.0	1.028	0.0	0.143	0.023	0.0	0.0	0.045
SLC1A3	P43003	True	EAA1_HUMAN	Glutamate_byGLS2_and_SLC1A3	CPI-CC0C33FB78E	ENSG00000079215	0.0	0.018	0.0	0.0	0.0	1.028	0.0	0.143	0.023	0.0	0.0	0.045
SLC1A3	P43003	True	EAA1_HUMAN	Glutamate_byGLS2_and_SLC1A3	CPI-CC00605BE5F	ENSG00000079215	0.0	0.018	0.0	0.0	0.0	1.028	0.0	0.143	0.023	0.0	0.0	0.045
SLC1A3	P43003	True	EAA1_HUMAN	Glutamate_byGLS2_and_SLC1A3	CPI-CC01CD69B71	ENSG00000079215	0.0	0.018	0.0	0.0	0.0	1.028	0.0	0.143	0.023	0.0	0.0	0.045
SLC1A3	P43003	True	EAA1_HUMAN	Glutamate_byGLS2_and_SLC1A3	CPI-CC09EB70913	ENSG00000079215	0.0	0.018	0.0	0.0	0.0	1.028	0.0	0.143	0.023	0.0	0.0	0.045
SLC1A3	P43003	True	EAA1_HUMAN	Glutamate_byGLS2_and_SLC1A3	CPI-CC0BB3C6CB3	ENSG00000079215	0.0	0.018	0.0	0.0	0.0	1.028	0.0	0.143	0.023	0.0	0.0	0.045
SLC1A3	P43003	True	EAA1_HUMAN	Glutamate_byGLS2_and_SLC1A3	CPI-CC01E49D97E	ENSG00000079215	0.0	0.018	0.0	0.0	0.0	1.028	0.0	0.143	0.023	0.0	0.0	0.045
SLC1A3	P43003	True	EAA1_HUMAN	Glutamate_byGLS2_and_SLC1A3	CPI-CS09CF4D275	ENSG00000079215	0.0	0.018	0.0	0.0	0.0	1.028	0.0	0.143	0.023	0.0	0.0	0.045
SLC1A3	P43003	True	EAA1_HUMAN	Glutamate_byGLS2_and_SLC1A3	CPI-CS07C63C8BC	ENSG00000079215	0.0	0.018	0.0	0.0	0.0	1.028	0.0	0.143	0.023	0.0	0.0	0.045
SLC1A3	P43003	True	EAA1_HUMAN	Glutamate_byGLS2_and_SLC1A3	CPI-CS05D1E58B4	ENSG00000079215	0.0	0.018	0.0	0.0	0.0	1.028	0.0	0.143	0.023	0.0	0.0	0.045
SLC1A3	P43003	True	EAA1_HUMAN	Glutamate_byGLS2_and_SLC1A3	CPI-CS0591372DE	ENSG00000079215	0.0	0.018	0.0	0.0	0.0	1.028	0.0	0.143	0.023	0.0	0.0	0.045
SLC1A3	P43003	True	EAA1_HUMAN	Glutamate_byGLS2_and_SLC1A3	CPI-CS09698412B	ENSG00000079215	0.0	0.018	0.0	0.0	0.0	1.028	0.0	0.143	0.023	0.0	0.0	0.045
SLC1A3	P43003	True	EAA1_HUMAN	Glutamate_byGLS2_and_SLC1A3	CPI-CS0EFE72F4B	ENSG00000079215	0.0	0.018	0.0	0.0	0.0	1.028	0.0	0.143	0.023	0.0	0.0	0.045
SLC1A3	P43003	True	EAA1_HUMAN	Glutamate_byGLS2_and_SLC1A3	CPI-CS0947C60AA	ENSG00000079215	0.0	0.018	0.0	0.0	0.0	1.028	0.0	0.143	0.023	0.0	0.0	0.045
SLC1A6	P48664	True	EAA4_HUMAN	Glutamate_byGLS_and_SLC1A6	CPI-CS0AC140137	ENSG00000105143	0.492	0.037	0.0	0.326	0.528	0.0	0.0	0.0	0.037	0.273	0.0	0.559
SLC1A6	P48664	True	EAA4_HUMAN	Glutamate_byGLS_and_SLC1A6	CPI-CS0D4790CB0	ENSG00000105143	0.492	0.037	0.0	0.326	0.528	0.0	0.0	0.0	0.037	0.273	0.0	0.559
SLC1A6	P48664	True	EAA4_HUMAN	Glutamate_byGLS_and_SLC1A6	CPI-CS068F11B5E	ENSG00000105143	0.492	0.037	0.0	0.326	0.528	0.0	0.0	0.0	0.037	0.273	0.0	0.559
SLC1A6	P48664	True	EAA4_HUMAN	Glutamate_byGLS_and_SLC1A6	CPI-CS0BCE841D5	ENSG00000105143	0.492	0.037	0.0	0.326	0.528	0.0	0.0	0.0	0.037	0.273	0.0	0.559
SLC1A6	P48664	True	EAA4_HUMAN	Glutamate_byGLS_and_SLC1A6	CPI-CS0603C3490	ENSG00000105143	0.492	0.037	0.0	0.326	0.528	0.0	0.0	0.0	0.037	0.273	0.0	0.559
SLC1A6	P48664	True	EAA4_HUMAN	Glutamate_byGLS_and_SLC1A6	CPI-CC007D5C2B3	ENSG00000105143	0.492	0.037	0.0	0.326	0.528	0.0	0.0	0.0	0.037	0.273	0.0	0.559
SLC1A6	P48664	True	EAA4_HUMAN	Glutamate_byGLS_and_SLC1A6	CPI-CC096C28605	ENSG00000105143	0.492	0.037	0.0	0.326	0.528	0.0	0.0	0.0	0.037	0.273	0.0	0.559
SLC1A6	P48664	True	EAA4_HUMAN	Glutamate_byGLS_and_SLC1A6	CPI-CS0792FFF91	ENSG00000105143	0.492	0.037	0.0	0.326	0.528	0.0	0.0	0.0	0.037	0.273	0.0	0.559
SLC1A6	P48664	True	EAA4_HUMAN	Glutamate_byGLS_and_SLC1A6	CPI-CC0BF385067	ENSG00000105143	0.492	0.037	0.0	0.326	0.528	0.0	0.0	0.0	0.037	0.273	0.0	0.559
SLC1A6	P48664	True	EAA4_HUMAN	Glutamate_byGLS_and_SLC1A6	CPI-CC0DB5AB2C4	ENSG00000105143	0.492	0.037	0.0	0.326	0.528	0.0	0.0	0.0	0.037	0.273	0.0	0.559
SLC1A6	P48664	True	EAA4_HUMAN	Glutamate_byGLS_and_SLC1A6	CPI-CS0827BB954	ENSG00000105143	0.492	0.037	0.0	0.326	0.528	0.0	0.0	0.0	0.037	0.273	0.0	0.559
SLC1A6	P48664	True	EAA4_HUMAN	Glutamate_byGLS_and_SLC1A6	CPI-CC0C8B25F6D	ENSG00000105143	0.492	0.037	0.0	0.326	0.528	0.0	0.0	0.0	0.037	0.273	0.0	0.559
SLC1A6	P48664	True	EAA4_HUMAN	Glutamate_byGLS_and_SLC1A6	CPI-CC0E5CBF38E	ENSG00000105143	0.492	0.037	0.0	0.326	0.528	0.0	0.0	0.0	0.037	0.273	0.0	0.559
SLC1A6	P48664	True	EAA4_HUMAN	Glutamate_byGLS_and_SLC1A6	CPI-CC06FC18E3A	ENSG00000105143	0.492	0.037	0.0	0.326	0.528	0.0	0.0	0.0	0.037	0.273	0.0	0.559
SLC1A6	P48664	True	EAA4_HUMAN	Glutamate_byGLS_and_SLC1A6	CPI-CC0664821F8	ENSG00000105143	0.492	0.037	0.0	0.326	0.528	0.0	0.0	0.0	0.037	0.273	0.0	0.559
SLC1A6	P48664	True	EAA4_HUMAN	Glutamate_byGLS_and_SLC1A6	CPI-CC05B3DB330	ENSG00000105143	0.492	0.037	0.0	0.326	0.528	0.0	0.0	0.0	0.037	0.273	0.0	0.559
SLC1A6	P48664	True	EAA4_HUMAN	Glutamate_byGLS_and_SLC1A6	CPI-CC002EFE61E	ENSG00000105143	0.492	0.037	0.0	0.326	0.528	0.0	0.0	0.0	0.037	0.273	0.0	0.559
SLC1A6	P48664	True	EAA4_HUMAN	Glutamate_byGLS_and_SLC1A6	CPI-CS052714C89	ENSG00000105143	0.492	0.037	0.0	0.326	0.528	0.0	0.0	0.0	0.037	0.273	0.0	0.559
SLC1A6	P48664	True	EAA4_HUMAN	Glutamate_byGLS_and_SLC1A6	CPI-CS0CD4875F8	ENSG00000105143	0.492	0.037	0.0	0.326	0.528	0.0	0.0	0.0	0.037	0.273	0.0	0.559
SLC1A6	P48664	True	EAA4_HUMAN	Glutamate_byGLS_and_SLC1A6	CPI-CS0C43745D6	ENSG00000105143	0.492	0.037	0.0	0.326	0.528	0.0	0.0	0.0	0.037	0.273	0.0	0.559
SLC1A6	P48664	True	EAA4_HUMAN	Glutamate_byGLS_and_SLC1A6	CPI-CS07AF8702D	ENSG00000105143	0.492	0.037	0.0	0.326	0.528	0.0	0.0	0.0	0.037	0.273	0.0	0.559
SLC1A6	P48664	True	EAA4_HUMAN	Glutamate_byGLS_and_SLC1A6	CPI-CS020F306DA	ENSG00000105143	0.492	0.037	0.0	0.326	0.528	0.0	0.0	0.0	0.037	0.273	0.0	0.559
SLC1A6	P48664	True	EAA4_HUMAN	Glutamate_byGLS_and_SLC1A6	CPI-CS07EF8D9C2	ENSG00000105143	0.492	0.037	0.0	0.326	0.528	0.0	0.0	0.0	0.037	0.273	0.0	0.559
SLC1A6	P48664	True	EAA4_HUMAN	Glutamate_byGLS_and_SLC1A6	CPI-CS08910752E	ENSG00000105143	0.492	0.037	0.0	0.326	0.528	0.0	0.0	0.0	0.037	0.273	0.0	0.559
SLC1A6	P48664	True	EAA4_HUMAN	Glutamate_byGLS2_and_SLC1A6	CPI-CS0C04EA74D	ENSG00000105143	0.0	0.018	0.0	0.0	0.0	0.0	0.0	0.0	0.023	0.0	0.0	0.045
SLC1A6	P48664	True	EAA4_HUMAN	Glutamate_byGLS2_and_SLC1A6	CPI-CS096A4BF1B	ENSG00000105143	0.0	0.018	0.0	0.0	0.0	0.0	0.0	0.0	0.023	0.0	0.0	0.045
SLC1A6	P48664	True	EAA4_HUMAN	Glutamate_byGLS2_and_SLC1A6	CPI-CS0F46608E1	ENSG00000105143	0.0	0.018	0.0	0.0	0.0	0.0	0.0	0.0	0.023	0.0	0.0	0.045
SLC1A6	P48664	True	EAA4_HUMAN	Glutamate_byGLS2_and_SLC1A6	CPI-CS013047C58	ENSG00000105143	0.0	0.018	0.0	0.0	0.0	0.0	0.0	0.0	0.023	0.0	0.0	0.045
SLC1A6	P48664	True	EAA4_HUMAN	Glutamate_byGLS2_and_SLC1A6	CPI-CS03EEE6D2D	ENSG00000105143	0.0	0.018	0.0	0.0	0.0	0.0	0.0	0.0	0.023	0.0	0.0	0.045
SLC1A6	P48664	True	EAA4_HUMAN	Glutamate_byGLS2_and_SLC1A6	CPI-CC01450B2FA	ENSG00000105143	0.0	0.018	0.0	0.0	0.0	0.0	0.0	0.0	0.023	0.0	0.0	0.045
SLC1A6	P48664	True	EAA4_HUMAN	Glutamate_byGLS2_and_SLC1A6	CPI-CC0C4BEF4C8	ENSG00000105143	0.0	0.018	0.0	0.0	0.0	0.0	0.0	0.0	0.023	0.0	0.0	0.045
SLC1A6	P48664	True	EAA4_HUMAN	Glutamate_byGLS2_and_SLC1A6	CPI-CS0D9BFD8AF	ENSG00000105143	0.0	0.018	0.0	0.0	0.0	0.0	0.0	0.0	0.023	0.0	0.0	0.045
SLC1A6	P48664	True	EAA4_HUMAN	Glutamate_byGLS2_and_SLC1A6	CPI-CC0ACDCA68F	ENSG00000105143	0.0	0.018	0.0	0.0	0.0	0.0	0.0	0.0	0.023	0.0	0.0	0.045
SLC1A6	P48664	True	EAA4_HUMAN	Glutamate_byGLS2_and_SLC1A6	CPI-CC0FF085B8B	ENSG00000105143	0.0	0.018	0.0	0.0	0.0	0.0	0.0	0.0	0.023	0.0	0.0	0.045
SLC1A6	P48664	True	EAA4_HUMAN	Glutamate_byGLS2_and_SLC1A6	CPI-CS0A195F101	ENSG00000105143	0.0	0.018	0.0	0.0	0.0	0.0	0.0	0.0	0.023	0.0	0.0	0.045
SLC1A6	P48664	True	EAA4_HUMAN	Glutamate_byGLS2_and_SLC1A6	CPI-CC00939F2D1	ENSG00000105143	0.0	0.018	0.0	0.0	0.0	0.0	0.0	0.0	0.023	0.0	0.0	0.045
SLC1A6	P48664	True	EAA4_HUMAN	Glutamate_byGLS2_and_SLC1A6	CPI-CC0567FF312	ENSG00000105143	0.0	0.018	0.0	0.0	0.0	0.0	0.0	0.0	0.023	0.0	0.0	0.045
SLC1A6	P48664	True	EAA4_HUMAN	Glutamate_byGLS2_and_SLC1A6	CPI-CC064FD0FE9	ENSG00000105143	0.0	0.018	0.0	0.0	0.0	0.0	0.0	0.0	0.023	0.0	0.0	0.045
SLC1A6	P48664	True	EAA4_HUMAN	Glutamate_byGLS2_and_SLC1A6	CPI-CC04A0FDD1C	ENSG00000105143	0.0	0.018	0.0	0.0	0.0	0.0	0.0	0.0	0.023	0.0	0.0	0.045
SLC1A6	P48664	True	EAA4_HUMAN	Glutamate_byGLS2_and_SLC1A6	CPI-CC00F5F0266	ENSG00000105143	0.0	0.018	0.0	0.0	0.0	0.0	0.0	0.0	0.023	0.0	0.0	0.045
SLC1A6	P48664	True	EAA4_HUMAN	Glutamate_byGLS2_and_SLC1A6	CPI-CC00BFD8B11	ENSG00000105143	0.0	0.018	0.0	0.0	0.0	0.0	0.0	0.0	0.023	0.0	0.0	0.045
SLC1A6	P48664	True	EAA4_HUMAN	Glutamate_byGLS2_and_SLC1A6	CPI-CS0C7C7DD02	ENSG00000105143	0.0	0.018	0.0	0.0	0.0	0.0	0.0	0.0	0.023	0.0	0.0	0.045
SLC1A6	P48664	True	EAA4_HUMAN	Glutamate_byGLS2_and_SLC1A6	CPI-CS0BC3D8A73	ENSG00000105143	0.0	0.018	0.0	0.0	0.0	0.0	0.0	0.0	0.023	0.0	0.0	0.045
SLC1A6	P48664	True	EAA4_HUMAN	Glutamate_byGLS2_and_SLC1A6	CPI-CS0554D19E3	ENSG00000105143	0.0	0.018	0.0	0.0	0.0	0.0	0.0	0.0	0.023	0.0	0.0	0.045
SLC1A6	P48664	True	EAA4_HUMAN	Glutamate_byGLS2_and_SLC1A6	CPI-CS0DB067721	ENSG00000105143	0.0	0.018	0.0	0.0	0.0	0.0	0.0	0.0	0.023	0.0	0.0	0.045
SLC1A6	P48664	True	EAA4_HUMAN	Glutamate_byGLS2_and_SLC1A6	CPI-CS0764E52B3	ENSG00000105143	0.0	0.018	0.0	0.0	0.0	0.0	0.0	0.0	0.023	0.0	0.0	0.045
SLC1A6	P48664	True	EAA4_HUMAN	Glutamate_byGLS2_and_SLC1A6	CPI-CS09E87611A	ENSG00000105143	0.0	0.018	0.0	0.0	0.0	0.0	0.0	0.0	0.023	0.0	0.0	0.045
SLC1A6	P48664	True	EAA4_HUMAN	Glutamate_byGLS2_and_SLC1A6	CPI-CS0270ABC42	ENSG00000105143	0.0	0.018	0.0	0.0	0.0	0.0	0.0	0.0	0.023	0.0	0.0	0.045
GLS2	Q9UI32	True	GLSL_HUMAN	Glutamate_byGLS2_and_SLC17A7	CPI-CS0D1727332	ENSG00000135423	0.0	0.003	0.0	0.0	0.0	0.0	0.0	0.0	0.016	0.0	0.0	0.045
GLS2	Q9UI32	True	GLSL_HUMAN	Glutamate_byGLS2_and_SLC17A7	CPI-CS07CF0C9B9	ENSG00000135423	0.0	0.003	0.0	0.0	0.0	0.0	0.0	0.0	0.016	0.0	0.0	0.045
GLS2	Q9UI32	True	GLSL_HUMAN	Glutamate_byGLS2_and_SLC17A7	CPI-CS0FBD9A478	ENSG00000135423	0.0	0.003	0.0	0.0	0.0	0.0	0.0	0.0	0.016	0.0	0.0	0.045
GLS2	Q9UI32	True	GLSL_HUMAN	Glutamate_byGLS2_and_SLC17A7	CPI-CS08AE2D9A9	ENSG00000135423	0.0	0.003	0.0	0.0	0.0	0.0	0.0	0.0	0.016	0.0	0.0	0.045
GLS2	Q9UI32	True	GLSL_HUMAN	Glutamate_byGLS2_and_SLC17A7	CPI-CS0AB98CF4B	ENSG00000135423	0.0	0.003	0.0	0.0	0.0	0.0	0.0	0.0	0.016	0.0	0.0	0.045
GLS2	Q9UI32	True	GLSL_HUMAN	Glutamate_byGLS2_and_SLC17A7	CPI-CC047030A36	ENSG00000135423	0.0	0.003	0.0	0.0	0.0	0.0	0.0	0.0	0.016	0.0	0.0	0.045
GLS2	Q9UI32	True	GLSL_HUMAN	Glutamate_byGLS2_and_SLC17A7	CPI-CC0145A96BC	ENSG00000135423	0.0	0.003	0.0	0.0	0.0	0.0	0.0	0.0	0.016	0.0	0.0	0.045
GLS2	Q9UI32	True	GLSL_HUMAN	Glutamate_byGLS2_and_SLC17A7	CPI-CS0940331BF	ENSG00000135423	0.0	0.003	0.0	0.0	0.0	0.0	0.0	0.0	0.016	0.0	0.0	0.045
GLS2	Q9UI32	True	GLSL_HUMAN	Glutamate_byGLS2_and_SLC17A7	CPI-CC032282108	ENSG00000135423	0.0	0.003	0.0	0.0	0.0	0.0	0.0	0.0	0.016	0.0	0.0	0.045
GLS2	Q9UI32	True	GLSL_HUMAN	Glutamate_byGLS2_and_SLC17A7	CPI-CC08CAFBA94	ENSG00000135423	0.0	0.003	0.0	0.0	0.0	0.0	0.0	0.0	0.016	0.0	0.0	0.045
GLS2	Q9UI32	True	GLSL_HUMAN	Glutamate_byGLS2_and_SLC17A7	CPI-CS0D1DC5DFD	ENSG00000135423	0.0	0.003	0.0	0.0	0.0	0.0	0.0	0.0	0.016	0.0	0.0	0.045
GLS2	Q9UI32	True	GLSL_HUMAN	Glutamate_byGLS2_and_SLC17A7	CPI-CC00FD66B07	ENSG00000135423	0.0	0.003	0.0	0.0	0.0	0.0	0.0	0.0	0.016	0.0	0.0	0.045
GLS2	Q9UI32	True	GLSL_HUMAN	Glutamate_byGLS2_and_SLC17A7	CPI-CC032B985F7	ENSG00000135423	0.0	0.003	0.0	0.0	0.0	0.0	0.0	0.0	0.016	0.0	0.0	0.045
GLS2	Q9UI32	True	GLSL_HUMAN	Glutamate_byGLS2_and_SLC17A7	CPI-CC0FE97618B	ENSG00000135423	0.0	0.003	0.0	0.0	0.0	0.0	0.0	0.0	0.016	0.0	0.0	0.045
GLS2	Q9UI32	True	GLSL_HUMAN	Glutamate_byGLS2_and_SLC17A7	CPI-CC0B845D70B	ENSG00000135423	0.0	0.003	0.0	0.0	0.0	0.0	0.0	0.0	0.016	0.0	0.0	0.045
GLS2	Q9UI32	True	GLSL_HUMAN	Glutamate_byGLS2_and_SLC17A7	CPI-CC0F0E50ABC	ENSG00000135423	0.0	0.003	0.0	0.0	0.0	0.0	0.0	0.0	0.016	0.0	0.0	0.045
GLS2	Q9UI32	True	GLSL_HUMAN	Glutamate_byGLS2_and_SLC17A7	CPI-CC0AA96E404	ENSG00000135423	0.0	0.003	0.0	0.0	0.0	0.0	0.0	0.0	0.016	0.0	0.0	0.045
GLS2	Q9UI32	True	GLSL_HUMAN	Glutamate_byGLS2_and_SLC17A7	CPI-CS059F4ED23	ENSG00000135423	0.0	0.003	0.0	0.0	0.0	0.0	0.0	0.0	0.016	0.0	0.0	0.045
GLS2	Q9UI32	True	GLSL_HUMAN	Glutamate_byGLS2_and_SLC17A7	CPI-CS0EC77FC9C	ENSG00000135423	0.0	0.003	0.0	0.0	0.0	0.0	0.0	0.0	0.016	0.0	0.0	0.045
GLS2	Q9UI32	True	GLSL_HUMAN	Glutamate_byGLS2_and_SLC17A7	CPI-CS0AE7F1FB9	ENSG00000135423	0.0	0.003	0.0	0.0	0.0	0.0	0.0	0.0	0.016	0.0	0.0	0.045
GLS2	Q9UI32	True	GLSL_HUMAN	Glutamate_byGLS2_and_SLC17A7	CPI-CS09CFDCF78	ENSG00000135423	0.0	0.003	0.0	0.0	0.0	0.0	0.0	0.0	0.016	0.0	0.0	0.045
GLS2	Q9UI32	True	GLSL_HUMAN	Glutamate_byGLS2_and_SLC17A7	CPI-CS0EC6271ED	ENSG00000135423	0.0	0.003	0.0	0.0	0.0	0.0	0.0	0.0	0.016	0.0	0.0	0.045
GLS2	Q9UI32	True	GLSL_HUMAN	Glutamate_byGLS2_and_SLC17A7	CPI-CS004BB0890	ENSG00000135423	0.0	0.003	0.0	0.0	0.0	0.0	0.0	0.0	0.016	0.0	0.0	0.045
GLS2	Q9UI32	True	GLSL_HUMAN	Glutamate_byGLS2_and_SLC17A7	CPI-CS00A95D069	ENSG00000135423	0.0	0.003	0.0	0.0	0.0	0.0	0.0	0.0	0.016	0.0	0.0	0.045
GLS2	Q9UI32	True	GLSL_HUMAN	Glutamate_byGLS2_and_SLC17A8	CPI-CS0B9399ADE	ENSG00000135423	0.0	0.004	0.0	0.0	0.0	0.0	0.0	0.0	0.008	0.0	0.0	0.045
GLS2	Q9UI32	True	GLSL_HUMAN	Glutamate_byGLS2_and_SLC17A8	CPI-CS037E61225	ENSG00000135423	0.0	0.004	0.0	0.0	0.0	0.0	0.0	0.0	0.008	0.0	0.0	0.045
GLS2	Q9UI32	True	GLSL_HUMAN	Glutamate_byGLS2_and_SLC17A8	CPI-CS071E7684F	ENSG00000135423	0.0	0.004	0.0	0.0	0.0	0.0	0.0	0.0	0.008	0.0	0.0	0.045
GLS2	Q9UI32	True	GLSL_HUMAN	Glutamate_byGLS2_and_SLC17A8	CPI-CS07CDBB858	ENSG00000135423	0.0	0.004	0.0	0.0	0.0	0.0	0.0	0.0	0.008	0.0	0.0	0.045
GLS2	Q9UI32	True	GLSL_HUMAN	Glutamate_byGLS2_and_SLC17A8	CPI-CS00271E4F9	ENSG00000135423	0.0	0.004	0.0	0.0	0.0	0.0	0.0	0.0	0.008	0.0	0.0	0.045
GLS2	Q9UI32	True	GLSL_HUMAN	Glutamate_byGLS2_and_SLC17A8	CPI-CC01ABA8B9E	ENSG00000135423	0.0	0.004	0.0	0.0	0.0	0.0	0.0	0.0	0.008	0.0	0.0	0.045
GLS2	Q9UI32	True	GLSL_HUMAN	Glutamate_byGLS2_and_SLC17A8	CPI-CC0212DA3AE	ENSG00000135423	0.0	0.004	0.0	0.0	0.0	0.0	0.0	0.0	0.008	0.0	0.0	0.045
GLS2	Q9UI32	True	GLSL_HUMAN	Glutamate_byGLS2_and_SLC17A8	CPI-CS0C7259F7C	ENSG00000135423	0.0	0.004	0.0	0.0	0.0	0.0	0.0	0.0	0.008	0.0	0.0	0.045
GLS2	Q9UI32	True	GLSL_HUMAN	Glutamate_byGLS2_and_SLC17A8	CPI-CC02F47F87C	ENSG00000135423	0.0	0.004	0.0	0.0	0.0	0.0	0.0	0.0	0.008	0.0	0.0	0.045
GLS2	Q9UI32	True	GLSL_HUMAN	Glutamate_byGLS2_and_SLC17A8	CPI-CC0D4DB34E9	ENSG00000135423	0.0	0.004	0.0	0.0	0.0	0.0	0.0	0.0	0.008	0.0	0.0	0.045
GLS2	Q9UI32	True	GLSL_HUMAN	Glutamate_byGLS2_and_SLC17A8	CPI-CS0AB128395	ENSG00000135423	0.0	0.004	0.0	0.0	0.0	0.0	0.0	0.0	0.008	0.0	0.0	0.045
GLS2	Q9UI32	True	GLSL_HUMAN	Glutamate_byGLS2_and_SLC17A8	CPI-CC0E019A0C0	ENSG00000135423	0.0	0.004	0.0	0.0	0.0	0.0	0.0	0.0	0.008	0.0	0.0	0.045
GLS2	Q9UI32	True	GLSL_HUMAN	Glutamate_byGLS2_and_SLC17A8	CPI-CC08537FF5B	ENSG00000135423	0.0	0.004	0.0	0.0	0.0	0.0	0.0	0.0	0.008	0.0	0.0	0.045
GLS2	Q9UI32	True	GLSL_HUMAN	Glutamate_byGLS2_and_SLC17A8	CPI-CC033072405	ENSG00000135423	0.0	0.004	0.0	0.0	0.0	0.0	0.0	0.0	0.008	0.0	0.0	0.045
GLS2	Q9UI32	True	GLSL_HUMAN	Glutamate_byGLS2_and_SLC17A8	CPI-CC084ABBDE8	ENSG00000135423	0.0	0.004	0.0	0.0	0.0	0.0	0.0	0.0	0.008	0.0	0.0	0.045
GLS2	Q9UI32	True	GLSL_HUMAN	Glutamate_byGLS2_and_SLC17A8	CPI-CC00A4CC26C	ENSG00000135423	0.0	0.004	0.0	0.0	0.0	0.0	0.0	0.0	0.008	0.0	0.0	0.045
GLS2	Q9UI32	True	GLSL_HUMAN	Glutamate_byGLS2_and_SLC17A8	CPI-CC02D7E1CD1	ENSG00000135423	0.0	0.004	0.0	0.0	0.0	0.0	0.0	0.0	0.008	0.0	0.0	0.045
GLS2	Q9UI32	True	GLSL_HUMAN	Glutamate_byGLS2_and_SLC17A8	CPI-CS0416CB0F5	ENSG00000135423	0.0	0.004	0.0	0.0	0.0	0.0	0.0	0.0	0.008	0.0	0.0	0.045
GLS2	Q9UI32	True	GLSL_HUMAN	Glutamate_byGLS2_and_SLC17A8	CPI-CS090CDDA91	ENSG00000135423	0.0	0.004	0.0	0.0	0.0	0.0	0.0	0.0	0.008	0.0	0.0	0.045
GLS2	Q9UI32	True	GLSL_HUMAN	Glutamate_byGLS2_and_SLC17A8	CPI-CS0A5B00FEC	ENSG00000135423	0.0	0.004	0.0	0.0	0.0	0.0	0.0	0.0	0.008	0.0	0.0	0.045
GLS2	Q9UI32	True	GLSL_HUMAN	Glutamate_byGLS2_and_SLC17A8	CPI-CS00323BD9A	ENSG00000135423	0.0	0.004	0.0	0.0	0.0	0.0	0.0	0.0	0.008	0.0	0.0	0.045
GLS2	Q9UI32	True	GLSL_HUMAN	Glutamate_byGLS2_and_SLC17A8	CPI-CS0B8F51188	ENSG00000135423	0.0	0.004	0.0	0.0	0.0	0.0	0.0	0.0	0.008	0.0	0.0	0.045
GLS2	Q9UI32	True	GLSL_HUMAN	Glutamate_byGLS2_and_SLC17A8	CPI-CS00B734C46	ENSG00000135423	0.0	0.004	0.0	0.0	0.0	0.0	0.0	0.0	0.008	0.0	0.0	0.045
GLS2	Q9UI32	True	GLSL_HUMAN	Glutamate_byGLS2_and_SLC17A8	CPI-CS01BC2C4FF	ENSG00000135423	0.0	0.004	0.0	0.0	0.0	0.0	0.0	0.0	0.008	0.0	0.0	0.045
GLS2	Q9UI32	True	GLSL_HUMAN	Glutamate_byGLS2_and_SLC1A1	CPI-CS0933776AC	ENSG00000135423	0.0	0.018	0.0	0.0	0.0	1.009	0.0	0.143	0.023	0.0	0.0	0.045
GLS2	Q9UI32	True	GLSL_HUMAN	Glutamate_byGLS2_and_SLC1A1	CPI-CS0E5DBD27E	ENSG00000135423	0.0	0.018	0.0	0.0	0.0	1.009	0.0	0.143	0.023	0.0	0.0	0.045
GLS2	Q9UI32	True	GLSL_HUMAN	Glutamate_byGLS2_and_SLC1A1	CPI-CS0899E9304	ENSG00000135423	0.0	0.018	0.0	0.0	0.0	1.009	0.0	0.143	0.023	0.0	0.0	0.045
GLS2	Q9UI32	True	GLSL_HUMAN	Glutamate_byGLS2_and_SLC1A1	CPI-CS06451E34A	ENSG00000135423	0.0	0.018	0.0	0.0	0.0	1.009	0.0	0.143	0.023	0.0	0.0	0.045
GLS2	Q9UI32	True	GLSL_HUMAN	Glutamate_byGLS2_and_SLC1A1	CPI-CS0DD8D3E0E	ENSG00000135423	0.0	0.018	0.0	0.0	0.0	1.009	0.0	0.143	0.023	0.0	0.0	0.045
GLS2	Q9UI32	True	GLSL_HUMAN	Glutamate_byGLS2_and_SLC1A1	CPI-CC007CF847B	ENSG00000135423	0.0	0.018	0.0	0.0	0.0	1.009	0.0	0.143	0.023	0.0	0.0	0.045
GLS2	Q9UI32	True	GLSL_HUMAN	Glutamate_byGLS2_and_SLC1A1	CPI-CC08EE84AE8	ENSG00000135423	0.0	0.018	0.0	0.0	0.0	1.009	0.0	0.143	0.023	0.0	0.0	0.045
GLS2	Q9UI32	True	GLSL_HUMAN	Glutamate_byGLS2_and_SLC1A1	CPI-CS048A34709	ENSG00000135423	0.0	0.018	0.0	0.0	0.0	1.009	0.0	0.143	0.023	0.0	0.0	0.045
GLS2	Q9UI32	True	GLSL_HUMAN	Glutamate_byGLS2_and_SLC1A1	CPI-CC05A802EBC	ENSG00000135423	0.0	0.018	0.0	0.0	0.0	1.009	0.0	0.143	0.023	0.0	0.0	0.045
GLS2	Q9UI32	True	GLSL_HUMAN	Glutamate_byGLS2_and_SLC1A1	CPI-CC086C2B918	ENSG00000135423	0.0	0.018	0.0	0.0	0.0	1.009	0.0	0.143	0.023	0.0	0.0	0.045
GLS2	Q9UI32	True	GLSL_HUMAN	Glutamate_byGLS2_and_SLC1A1	CPI-CS01D65FEFD	ENSG00000135423	0.0	0.018	0.0	0.0	0.0	1.009	0.0	0.143	0.023	0.0	0.0	0.045
GLS2	Q9UI32	True	GLSL_HUMAN	Glutamate_byGLS2_and_SLC1A1	CPI-CC0160048A0	ENSG00000135423	0.0	0.018	0.0	0.0	0.0	1.009	0.0	0.143	0.023	0.0	0.0	0.045
GLS2	Q9UI32	True	GLSL_HUMAN	Glutamate_byGLS2_and_SLC1A1	CPI-CC0E8B3C37F	ENSG00000135423	0.0	0.018	0.0	0.0	0.0	1.009	0.0	0.143	0.023	0.0	0.0	0.045
GLS2	Q9UI32	True	GLSL_HUMAN	Glutamate_byGLS2_and_SLC1A1	CPI-CC072B222EE	ENSG00000135423	0.0	0.018	0.0	0.0	0.0	1.009	0.0	0.143	0.023	0.0	0.0	0.045
GLS2	Q9UI32	True	GLSL_HUMAN	Glutamate_byGLS2_and_SLC1A1	CPI-CC01F565028	ENSG00000135423	0.0	0.018	0.0	0.0	0.0	1.009	0.0	0.143	0.023	0.0	0.0	0.045
GLS2	Q9UI32	True	GLSL_HUMAN	Glutamate_byGLS2_and_SLC1A1	CPI-CC01F8CA118	ENSG00000135423	0.0	0.018	0.0	0.0	0.0	1.009	0.0	0.143	0.023	0.0	0.0	0.045
GLS2	Q9UI32	True	GLSL_HUMAN	Glutamate_byGLS2_and_SLC1A1	CPI-CC07C08B2DE	ENSG00000135423	0.0	0.018	0.0	0.0	0.0	1.009	0.0	0.143	0.023	0.0	0.0	0.045
GLS2	Q9UI32	True	GLSL_HUMAN	Glutamate_byGLS2_and_SLC1A1	CPI-CS089C871BA	ENSG00000135423	0.0	0.018	0.0	0.0	0.0	1.009	0.0	0.143	0.023	0.0	0.0	0.045
GLS2	Q9UI32	True	GLSL_HUMAN	Glutamate_byGLS2_and_SLC1A1	CPI-CS0286AF8D6	ENSG00000135423	0.0	0.018	0.0	0.0	0.0	1.009	0.0	0.143	0.023	0.0	0.0	0.045
GLS2	Q9UI32	True	GLSL_HUMAN	Glutamate_byGLS2_and_SLC1A1	CPI-CS081D8412E	ENSG00000135423	0.0	0.018	0.0	0.0	0.0	1.009	0.0	0.143	0.023	0.0	0.0	0.045
GLS2	Q9UI32	True	GLSL_HUMAN	Glutamate_byGLS2_and_SLC1A1	CPI-CS0041BE443	ENSG00000135423	0.0	0.018	0.0	0.0	0.0	1.009	0.0	0.143	0.023	0.0	0.0	0.045
GLS2	Q9UI32	True	GLSL_HUMAN	Glutamate_byGLS2_and_SLC1A1	CPI-CS05610B89F	ENSG00000135423	0.0	0.018	0.0	0.0	0.0	1.009	0.0	0.143	0.023	0.0	0.0	0.045
GLS2	Q9UI32	True	GLSL_HUMAN	Glutamate_byGLS2_and_SLC1A1	CPI-CS00061350E	ENSG00000135423	0.0	0.018	0.0	0.0	0.0	1.009	0.0	0.143	0.023	0.0	0.0	0.045
GLS2	Q9UI32	True	GLSL_HUMAN	Glutamate_byGLS2_and_SLC1A1	CPI-CS0A14FBC54	ENSG00000135423	0.0	0.018	0.0	0.0	0.0	1.009	0.0	0.143	0.023	0.0	0.0	0.045
GLS2	Q9UI32	True	GLSL_HUMAN	Glutamate_byGLS2_and_SLC1A2	CPI-CS084C627C7	ENSG00000135423	0.0	0.013	0.0	0.0	0.0	0.0	0.0	0.0	0.016	0.0	0.0	0.045
GLS2	Q9UI32	True	GLSL_HUMAN	Glutamate_byGLS2_and_SLC1A2	CPI-CS07040A8BB	ENSG00000135423	0.0	0.013	0.0	0.0	0.0	0.0	0.0	0.0	0.016	0.0	0.0	0.045
GLS2	Q9UI32	True	GLSL_HUMAN	Glutamate_byGLS2_and_SLC1A2	CPI-CS0B607E7E2	ENSG00000135423	0.0	0.013	0.0	0.0	0.0	0.0	0.0	0.0	0.016	0.0	0.0	0.045
GLS2	Q9UI32	True	GLSL_HUMAN	Glutamate_byGLS2_and_SLC1A2	CPI-CS0CC3AA145	ENSG00000135423	0.0	0.013	0.0	0.0	0.0	0.0	0.0	0.0	0.016	0.0	0.0	0.045
GLS2	Q9UI32	True	GLSL_HUMAN	Glutamate_byGLS2_and_SLC1A2	CPI-CS04F05F7CF	ENSG00000135423	0.0	0.013	0.0	0.0	0.0	0.0	0.0	0.0	0.016	0.0	0.0	0.045
GLS2	Q9UI32	True	GLSL_HUMAN	Glutamate_byGLS2_and_SLC1A2	CPI-CC05BFEA73C	ENSG00000135423	0.0	0.013	0.0	0.0	0.0	0.0	0.0	0.0	0.016	0.0	0.0	0.045
GLS2	Q9UI32	True	GLSL_HUMAN	Glutamate_byGLS2_and_SLC1A2	CPI-CC0DC1D35A7	ENSG00000135423	0.0	0.013	0.0	0.0	0.0	0.0	0.0	0.0	0.016	0.0	0.0	0.045
GLS2	Q9UI32	True	GLSL_HUMAN	Glutamate_byGLS2_and_SLC1A2	CPI-CS01E5ABF3E	ENSG00000135423	0.0	0.013	0.0	0.0	0.0	0.0	0.0	0.0	0.016	0.0	0.0	0.045
GLS2	Q9UI32	True	GLSL_HUMAN	Glutamate_byGLS2_and_SLC1A2	CPI-CC0D4DE23C7	ENSG00000135423	0.0	0.013	0.0	0.0	0.0	0.0	0.0	0.0	0.016	0.0	0.0	0.045
GLS2	Q9UI32	True	GLSL_HUMAN	Glutamate_byGLS2_and_SLC1A2	CPI-CC0B810B839	ENSG00000135423	0.0	0.013	0.0	0.0	0.0	0.0	0.0	0.0	0.016	0.0	0.0	0.045
GLS2	Q9UI32	True	GLSL_HUMAN	Glutamate_byGLS2_and_SLC1A2	CPI-CS053847508	ENSG00000135423	0.0	0.013	0.0	0.0	0.0	0.0	0.0	0.0	0.016	0.0	0.0	0.045
GLS2	Q9UI32	True	GLSL_HUMAN	Glutamate_byGLS2_and_SLC1A2	CPI-CC0B6964744	ENSG00000135423	0.0	0.013	0.0	0.0	0.0	0.0	0.0	0.0	0.016	0.0	0.0	0.045
GLS2	Q9UI32	True	GLSL_HUMAN	Glutamate_byGLS2_and_SLC1A2	CPI-CC0E3F34DEF	ENSG00000135423	0.0	0.013	0.0	0.0	0.0	0.0	0.0	0.0	0.016	0.0	0.0	0.045
GLS2	Q9UI32	True	GLSL_HUMAN	Glutamate_byGLS2_and_SLC1A2	CPI-CC0DE59E92B	ENSG00000135423	0.0	0.013	0.0	0.0	0.0	0.0	0.0	0.0	0.016	0.0	0.0	0.045
GLS2	Q9UI32	True	GLSL_HUMAN	Glutamate_byGLS2_and_SLC1A2	CPI-CC0C109D7DD	ENSG00000135423	0.0	0.013	0.0	0.0	0.0	0.0	0.0	0.0	0.016	0.0	0.0	0.045
GLS2	Q9UI32	True	GLSL_HUMAN	Glutamate_byGLS2_and_SLC1A2	CPI-CC0AC55FB5B	ENSG00000135423	0.0	0.013	0.0	0.0	0.0	0.0	0.0	0.0	0.016	0.0	0.0	0.045
GLS2	Q9UI32	True	GLSL_HUMAN	Glutamate_byGLS2_and_SLC1A2	CPI-CC017AB6A86	ENSG00000135423	0.0	0.013	0.0	0.0	0.0	0.0	0.0	0.0	0.016	0.0	0.0	0.045
GLS2	Q9UI32	True	GLSL_HUMAN	Glutamate_byGLS2_and_SLC1A2	CPI-CS070B19B57	ENSG00000135423	0.0	0.013	0.0	0.0	0.0	0.0	0.0	0.0	0.016	0.0	0.0	0.045
GLS2	Q9UI32	True	GLSL_HUMAN	Glutamate_byGLS2_and_SLC1A2	CPI-CS0916EF39D	ENSG00000135423	0.0	0.013	0.0	0.0	0.0	0.0	0.0	0.0	0.016	0.0	0.0	0.045
GLS2	Q9UI32	True	GLSL_HUMAN	Glutamate_byGLS2_and_SLC1A2	CPI-CS01E5D0183	ENSG00000135423	0.0	0.013	0.0	0.0	0.0	0.0	0.0	0.0	0.016	0.0	0.0	0.045
GLS2	Q9UI32	True	GLSL_HUMAN	Glutamate_byGLS2_and_SLC1A2	CPI-CS0D7A1419D	ENSG00000135423	0.0	0.013	0.0	0.0	0.0	0.0	0.0	0.0	0.016	0.0	0.0	0.045
GLS2	Q9UI32	True	GLSL_HUMAN	Glutamate_byGLS2_and_SLC1A2	CPI-CS055AEE574	ENSG00000135423	0.0	0.013	0.0	0.0	0.0	0.0	0.0	0.0	0.016	0.0	0.0	0.045
GLS2	Q9UI32	True	GLSL_HUMAN	Glutamate_byGLS2_and_SLC1A2	CPI-CS0975DD44D	ENSG00000135423	0.0	0.013	0.0	0.0	0.0	0.0	0.0	0.0	0.016	0.0	0.0	0.045
GLS2	Q9UI32	True	GLSL_HUMAN	Glutamate_byGLS2_and_SLC1A2	CPI-CS0A2EDD507	ENSG00000135423	0.0	0.013	0.0	0.0	0.0	0.0	0.0	0.0	0.016	0.0	0.0	0.045
GLS2	Q9UI32	True	GLSL_HUMAN	Glutamate_byGLS2_and_SLC1A3	CPI-CS02435169C	ENSG00000135423	0.0	0.018	0.0	0.0	0.0	1.028	0.0	0.143	0.023	0.0	0.0	0.045
GLS2	Q9UI32	True	GLSL_HUMAN	Glutamate_byGLS2_and_SLC1A3	CPI-CS0D028DAA4	ENSG00000135423	0.0	0.018	0.0	0.0	0.0	1.028	0.0	0.143	0.023	0.0	0.0	0.045
GLS2	Q9UI32	True	GLSL_HUMAN	Glutamate_byGLS2_and_SLC1A3	CPI-CS008389A89	ENSG00000135423	0.0	0.018	0.0	0.0	0.0	1.028	0.0	0.143	0.023	0.0	0.0	0.045
GLS2	Q9UI32	True	GLSL_HUMAN	Glutamate_byGLS2_and_SLC1A3	CPI-CS0B4B01B4B	ENSG00000135423	0.0	0.018	0.0	0.0	0.0	1.028	0.0	0.143	0.023	0.0	0.0	0.045
GLS2	Q9UI32	True	GLSL_HUMAN	Glutamate_byGLS2_and_SLC1A3	CPI-CS0484FC19B	ENSG00000135423	0.0	0.018	0.0	0.0	0.0	1.028	0.0	0.143	0.023	0.0	0.0	0.045
GLS2	Q9UI32	True	GLSL_HUMAN	Glutamate_byGLS2_and_SLC1A3	CPI-CC07909859C	ENSG00000135423	0.0	0.018	0.0	0.0	0.0	1.028	0.0	0.143	0.023	0.0	0.0	0.045
GLS2	Q9UI32	True	GLSL_HUMAN	Glutamate_byGLS2_and_SLC1A3	CPI-CC0A8308C2C	ENSG00000135423	0.0	0.018	0.0	0.0	0.0	1.028	0.0	0.143	0.023	0.0	0.0	0.045
GLS2	Q9UI32	True	GLSL_HUMAN	Glutamate_byGLS2_and_SLC1A3	CPI-CS00E19754C	ENSG00000135423	0.0	0.018	0.0	0.0	0.0	1.028	0.0	0.143	0.023	0.0	0.0	0.045
GLS2	Q9UI32	True	GLSL_HUMAN	Glutamate_byGLS2_and_SLC1A3	CPI-CC00CFD9E84	ENSG00000135423	0.0	0.018	0.0	0.0	0.0	1.028	0.0	0.143	0.023	0.0	0.0	0.045
GLS2	Q9UI32	True	GLSL_HUMAN	Glutamate_byGLS2_and_SLC1A3	CPI-CC0B415175C	ENSG00000135423	0.0	0.018	0.0	0.0	0.0	1.028	0.0	0.143	0.023	0.0	0.0	0.045
GLS2	Q9UI32	True	GLSL_HUMAN	Glutamate_byGLS2_and_SLC1A3	CPI-CS06F474F5A	ENSG00000135423	0.0	0.018	0.0	0.0	0.0	1.028	0.0	0.143	0.023	0.0	0.0	0.045
GLS2	Q9UI32	True	GLSL_HUMAN	Glutamate_byGLS2_and_SLC1A3	CPI-CC0C33FB78E	ENSG00000135423	0.0	0.018	0.0	0.0	0.0	1.028	0.0	0.143	0.023	0.0	0.0	0.045
GLS2	Q9UI32	True	GLSL_HUMAN	Glutamate_byGLS2_and_SLC1A3	CPI-CC00605BE5F	ENSG00000135423	0.0	0.018	0.0	0.0	0.0	1.028	0.0	0.143	0.023	0.0	0.0	0.045
GLS2	Q9UI32	True	GLSL_HUMAN	Glutamate_byGLS2_and_SLC1A3	CPI-CC01CD69B71	ENSG00000135423	0.0	0.018	0.0	0.0	0.0	1.028	0.0	0.143	0.023	0.0	0.0	0.045
GLS2	Q9UI32	True	GLSL_HUMAN	Glutamate_byGLS2_and_SLC1A3	CPI-CC09EB70913	ENSG00000135423	0.0	0.018	0.0	0.0	0.0	1.028	0.0	0.143	0.023	0.0	0.0	0.045
GLS2	Q9UI32	True	GLSL_HUMAN	Glutamate_byGLS2_and_SLC1A3	CPI-CC0BB3C6CB3	ENSG00000135423	0.0	0.018	0.0	0.0	0.0	1.028	0.0	0.143	0.023	0.0	0.0	0.045
GLS2	Q9UI32	True	GLSL_HUMAN	Glutamate_byGLS2_and_SLC1A3	CPI-CC01E49D97E	ENSG00000135423	0.0	0.018	0.0	0.0	0.0	1.028	0.0	0.143	0.023	0.0	0.0	0.045
GLS2	Q9UI32	True	GLSL_HUMAN	Glutamate_byGLS2_and_SLC1A3	CPI-CS09CF4D275	ENSG00000135423	0.0	0.018	0.0	0.0	0.0	1.028	0.0	0.143	0.023	0.0	0.0	0.045
GLS2	Q9UI32	True	GLSL_HUMAN	Glutamate_byGLS2_and_SLC1A3	CPI-CS07C63C8BC	ENSG00000135423	0.0	0.018	0.0	0.0	0.0	1.028	0.0	0.143	0.023	0.0	0.0	0.045
GLS2	Q9UI32	True	GLSL_HUMAN	Glutamate_byGLS2_and_SLC1A3	CPI-CS05D1E58B4	ENSG00000135423	0.0	0.018	0.0	0.0	0.0	1.028	0.0	0.143	0.023	0.0	0.0	0.045
GLS2	Q9UI32	True	GLSL_HUMAN	Glutamate_byGLS2_and_SLC1A3	CPI-CS0591372DE	ENSG00000135423	0.0	0.018	0.0	0.0	0.0	1.028	0.0	0.143	0.023	0.0	0.0	0.045
GLS2	Q9UI32	True	GLSL_HUMAN	Glutamate_byGLS2_and_SLC1A3	CPI-CS09698412B	ENSG00000135423	0.0	0.018	0.0	0.0	0.0	1.028	0.0	0.143	0.023	0.0	0.0	0.045
GLS2	Q9UI32	True	GLSL_HUMAN	Glutamate_byGLS2_and_SLC1A3	CPI-CS0EFE72F4B	ENSG00000135423	0.0	0.018	0.0	0.0	0.0	1.028	0.0	0.143	0.023	0.0	0.0	0.045
GLS2	Q9UI32	True	GLSL_HUMAN	Glutamate_byGLS2_and_SLC1A3	CPI-CS0947C60AA	ENSG00000135423	0.0	0.018	0.0	0.0	0.0	1.028	0.0	0.143	0.023	0.0	0.0	0.045
GLS2	Q9UI32	True	GLSL_HUMAN	Glutamate_byGLS2_and_SLC1A6	CPI-CS0C04EA74D	ENSG00000135423	0.0	0.018	0.0	0.0	0.0	0.0	0.0	0.0	0.023	0.0	0.0	0.045
GLS2	Q9UI32	True	GLSL_HUMAN	Glutamate_byGLS2_and_SLC1A6	CPI-CS096A4BF1B	ENSG00000135423	0.0	0.018	0.0	0.0	0.0	0.0	0.0	0.0	0.023	0.0	0.0	0.045
GLS2	Q9UI32	True	GLSL_HUMAN	Glutamate_byGLS2_and_SLC1A6	CPI-CS0F46608E1	ENSG00000135423	0.0	0.018	0.0	0.0	0.0	0.0	0.0	0.0	0.023	0.0	0.0	0.045
GLS2	Q9UI32	True	GLSL_HUMAN	Glutamate_byGLS2_and_SLC1A6	CPI-CS013047C58	ENSG00000135423	0.0	0.018	0.0	0.0	0.0	0.0	0.0	0.0	0.023	0.0	0.0	0.045
GLS2	Q9UI32	True	GLSL_HUMAN	Glutamate_byGLS2_and_SLC1A6	CPI-CS03EEE6D2D	ENSG00000135423	0.0	0.018	0.0	0.0	0.0	0.0	0.0	0.0	0.023	0.0	0.0	0.045
GLS2	Q9UI32	True	GLSL_HUMAN	Glutamate_byGLS2_and_SLC1A6	CPI-CC01450B2FA	ENSG00000135423	0.0	0.018	0.0	0.0	0.0	0.0	0.0	0.0	0.023	0.0	0.0	0.045
GLS2	Q9UI32	True	GLSL_HUMAN	Glutamate_byGLS2_and_SLC1A6	CPI-CC0C4BEF4C8	ENSG00000135423	0.0	0.018	0.0	0.0	0.0	0.0	0.0	0.0	0.023	0.0	0.0	0.045
GLS2	Q9UI32	True	GLSL_HUMAN	Glutamate_byGLS2_and_SLC1A6	CPI-CS0D9BFD8AF	ENSG00000135423	0.0	0.018	0.0	0.0	0.0	0.0	0.0	0.0	0.023	0.0	0.0	0.045
GLS2	Q9UI32	True	GLSL_HUMAN	Glutamate_byGLS2_and_SLC1A6	CPI-CC0ACDCA68F	ENSG00000135423	0.0	0.018	0.0	0.0	0.0	0.0	0.0	0.0	0.023	0.0	0.0	0.045
GLS2	Q9UI32	True	GLSL_HUMAN	Glutamate_byGLS2_and_SLC1A6	CPI-CC0FF085B8B	ENSG00000135423	0.0	0.018	0.0	0.0	0.0	0.0	0.0	0.0	0.023	0.0	0.0	0.045
GLS2	Q9UI32	True	GLSL_HUMAN	Glutamate_byGLS2_and_SLC1A6	CPI-CS0A195F101	ENSG00000135423	0.0	0.018	0.0	0.0	0.0	0.0	0.0	0.0	0.023	0.0	0.0	0.045
GLS2	Q9UI32	True	GLSL_HUMAN	Glutamate_byGLS2_and_SLC1A6	CPI-CC00939F2D1	ENSG00000135423	0.0	0.018	0.0	0.0	0.0	0.0	0.0	0.0	0.023	0.0	0.0	0.045
GLS2	Q9UI32	True	GLSL_HUMAN	Glutamate_byGLS2_and_SLC1A6	CPI-CC0567FF312	ENSG00000135423	0.0	0.018	0.0	0.0	0.0	0.0	0.0	0.0	0.023	0.0	0.0	0.045
GLS2	Q9UI32	True	GLSL_HUMAN	Glutamate_byGLS2_and_SLC1A6	CPI-CC064FD0FE9	ENSG00000135423	0.0	0.018	0.0	0.0	0.0	0.0	0.0	0.0	0.023	0.0	0.0	0.045
GLS2	Q9UI32	True	GLSL_HUMAN	Glutamate_byGLS2_and_SLC1A6	CPI-CC04A0FDD1C	ENSG00000135423	0.0	0.018	0.0	0.0	0.0	0.0	0.0	0.0	0.023	0.0	0.0	0.045
GLS2	Q9UI32	True	GLSL_HUMAN	Glutamate_byGLS2_and_SLC1A6	CPI-CC00F5F0266	ENSG00000135423	0.0	0.018	0.0	0.0	0.0	0.0	0.0	0.0	0.023	0.0	0.0	0.045
GLS2	Q9UI32	True	GLSL_HUMAN	Glutamate_byGLS2_and_SLC1A6	CPI-CC00BFD8B11	ENSG00000135423	0.0	0.018	0.0	0.0	0.0	0.0	0.0	0.0	0.023	0.0	0.0	0.045
GLS2	Q9UI32	True	GLSL_HUMAN	Glutamate_byGLS2_and_SLC1A6	CPI-CS0C7C7DD02	ENSG00000135423	0.0	0.018	0.0	0.0	0.0	0.0	0.0	0.0	0.023	0.0	0.0	0.045
GLS2	Q9UI32	True	GLSL_HUMAN	Glutamate_byGLS2_and_SLC1A6	CPI-CS0BC3D8A73	ENSG00000135423	0.0	0.018	0.0	0.0	0.0	0.0	0.0	0.0	0.023	0.0	0.0	0.045
GLS2	Q9UI32	True	GLSL_HUMAN	Glutamate_byGLS2_and_SLC1A6	CPI-CS0554D19E3	ENSG00000135423	0.0	0.018	0.0	0.0	0.0	0.0	0.0	0.0	0.023	0.0	0.0	0.045
GLS2	Q9UI32	True	GLSL_HUMAN	Glutamate_byGLS2_and_SLC1A6	CPI-CS0DB067721	ENSG00000135423	0.0	0.018	0.0	0.0	0.0	0.0	0.0	0.0	0.023	0.0	0.0	0.045
GLS2	Q9UI32	True	GLSL_HUMAN	Glutamate_byGLS2_and_SLC1A6	CPI-CS0764E52B3	ENSG00000135423	0.0	0.018	0.0	0.0	0.0	0.0	0.0	0.0	0.023	0.0	0.0	0.045
GLS2	Q9UI32	True	GLSL_HUMAN	Glutamate_byGLS2_and_SLC1A6	CPI-CS09E87611A	ENSG00000135423	0.0	0.018	0.0	0.0	0.0	0.0	0.0	0.0	0.023	0.0	0.0	0.045
GLS2	Q9UI32	True	GLSL_HUMAN	Glutamate_byGLS2_and_SLC1A6	CPI-CS0270ABC42	ENSG00000135423	0.0	0.018	0.0	0.0	0.0	0.0	0.0	0.0	0.023	0.0	0.0	0.045
NRXN1	P58400	True	NRX1B_HUMAN	NRXN1_CBLN1_complex	CPI-CS0E570EA78	ENSG00000179915	0.0	0.01	0.0	0.0	0.0	0.0	0.111	0.0	0.022	0.0	0.295	0.674
CBLN1	P23435	True	CBLN1_HUMAN	NRXN1_CBLN1_complex	CPI-CS0E570EA78	ENSG00000102924	0.0	0.01	0.0	0.0	0.0	0.0	0.111	0.0	0.022	0.0	0.295	0.674
PTGDS	P41222	True	PTGDS_HUMAN	PGD2_byPTGDS	CPI-CS0FADCFDB9	ENSG00000107317	0.269	0.138	0.0	0.326	1.112	0.0	0.0	0.0	0.079	0.0	0.0	0.046
PTGDS	P41222	True	PTGDS_HUMAN	PGD2_byPTGDS	CPI-CS0F4093169	ENSG00000107317	0.269	0.138	0.0	0.326	1.112	0.0	0.0	0.0	0.079	0.0	0.0	0.046
TENM2	Q9NT68	True	TEN2_HUMAN	TENM2_FLRT1_complex	CPI-CS007F1C612	ENSG00000145934	0.0	0.0	0.0	0.0	0.0	0.0	0.0	0.0	0.008	0.0	0.0	0.0
TENM2	Q9NT68	True	TEN2_HUMAN	TENM2_FLRT3_complex	CPI-CS04534E61E	ENSG00000145934	0.0	0.06	0.0	0.313	0.0	0.0	0.0	0.0	0.133	0.097	0.0	0.0
TENM2	Q9NT68	True	TEN2_HUMAN	TENM2_FLRT3_complex	CPI-CS049AAD8F5	ENSG00000145934	0.0	0.06	0.0	0.313	0.0	0.0	0.0	0.0	0.133	0.097	0.0	0.0
FLRT1	Q9NZU1	True	FLRT1_HUMAN	TENM2_FLRT1_complex	CPI-CS007F1C612	ENSG00000126500	0.0	0.0	0.0	0.0	0.0	0.0	0.0	0.0	0.008	0.0	0.0	0.0
FLRT1	Q9NZU1	True	FLRT1_HUMAN	TENM3_FLRT1_complex	CPI-CS059C42E4B	ENSG00000126500	0.0	0.0	0.0	0.0	0.0	0.0	0.0	0.0	0.008	0.0	0.0	0.051
FLRT1	Q9NZU1	True	FLRT1_HUMAN	TENM4_FLRT1_complex	CPI-CS0C8B4ED97	ENSG00000126500	0.0	0.0	0.0	0.0	0.0	0.0	0.0	0.0	0.008	0.0	0.0	0.051
FLRT3	Q9NZU0	True	FLRT3_HUMAN	TENM2_FLRT3_complex	CPI-CS04534E61E	ENSG00000125848	0.0	0.06	0.0	0.313	0.0	0.0	0.0	0.0	0.133	0.097	0.0	0.0
FLRT3	Q9NZU0	True	FLRT3_HUMAN	TENM2_FLRT3_complex	CPI-CS049AAD8F5	ENSG00000125848	0.0	0.06	0.0	0.313	0.0	0.0	0.0	0.0	0.133	0.097	0.0	0.0
FLRT3	Q9NZU0	True	FLRT3_HUMAN	TENM3_FLRT3_complex	CPI-CS0D62B1695	ENSG00000125848	1.833	1.114	3.049	0.359	1.019	1.089	1.338	2.026	2.231	1.509	1.878	2.089
FLRT3	Q9NZU0	True	FLRT3_HUMAN	TENM4_FLRT3_complex	CPI-CS0B24464AF	ENSG00000125848	0.832	1.343	0.0	0.359	0.0	2.427	0.358	0.129	1.767	2.161	0.433	1.046
TENM3	Q9P273	True	TEN3_HUMAN	TENM3_FLRT1_complex	CPI-CS059C42E4B	ENSG00000218336	0.0	0.0	0.0	0.0	0.0	0.0	0.0	0.0	0.008	0.0	0.0	0.051
TENM3	Q9P273	True	TEN3_HUMAN	TENM3_FLRT3_complex	CPI-CS0D62B1695	ENSG00000218336	1.833	1.114	3.049	0.359	1.019	1.089	1.338	2.026	2.231	1.509	1.878	2.089
TENM4	Q6N022	True	TEN4_HUMAN	TENM4_FLRT1_complex	CPI-CS0C8B4ED97	ENSG00000149256	0.0	0.0	0.0	0.0	0.0	0.0	0.0	0.0	0.008	0.0	0.0	0.051
TENM4	Q6N022	True	TEN4_HUMAN	TENM4_FLRT3_complex	CPI-CS0B24464AF	ENSG00000149256	0.832	1.343	0.0	0.359	0.0	2.427	0.358	0.129	1.767	2.161	0.433	1.046
CGB7	P0DN87	True	CGB7_HUMAN	hCGB7_complex	CPI-CS0FCFDA7E5	ENSG00000196337	0.0	0.003	0.0	0.0	0.0	0.0	0.0	0.0	0.016	0.0	0.0	0.0
CDH1	P12830	False	CADH1_HUMAN		CPI-SC0A2DB962D	ENSG00000039068	2.437	0.363	3.84	1.171	3.28	3.438	1.166	2.546	0.389	0.455	3.449	0.995
COL10A1	Q03692	False	COAA1_HUMAN		CPI-SC0B5CEA47D	ENSG00000123500	0.0	0.0	0.0	0.0	0.0	0.0	0.0	0.0	0.008	0.0	0.0	0.0
COL11A1	P12107	False	COBA1_HUMAN		CPI-SC0C8B7BCBB	ENSG00000060718	1.53	0.497	0.0	0.665	0.411	1.041	3.719	0.7	1.013	1.266	0.729	1.575
COL11A2	P13942	False	COBA2_HUMAN		CPI-SC0D3C12C3F	ENSG00000204248	0.281	0.569	0.0	0.0	0.0	0.0	1.836	0.0	0.268	0.0	0.0	0.0
COL12A1	Q99715	False	COCA1_HUMAN		CPI-SC0B86B7CED	ENSG00000111799	0.0	0.084	1.29	0.0	0.0	0.0	0.131	0.257	0.222	0.0	0.0	0.279
COL13A1	Q5TAT6	False	CODA1_HUMAN		CPI-SC0FA343CEF	ENSG00000197467	0.0	0.456	0.0	0.669	0.0	0.0	0.222	0.143	0.507	0.208	0.318	0.763
COL14A1	Q05707	False	COEA1_HUMAN		CPI-SC0CCCF9A7F	ENSG00000187955	0.0	0.026	0.0	0.0	0.0	0.0	0.355	0.159	0.055	0.0	0.0	0.045
COL15A1	P39059	False	COFA1_HUMAN		CPI-SC0E85E1FB0	ENSG00000204291	0.0	0.068	0.0	0.37	0.0	0.0	0.0	0.0	0.023	0.0	0.0	0.0
COL16A1	Q07092	False	COGA1_HUMAN		CPI-SC0956F4A31	ENSG00000084636	0.281	0.296	0.0	0.0	0.502	1.087	0.134	0.0	0.231	0.105	0.0	0.19
COL17A1	Q9UMD9	False	COHA1_HUMAN		CPI-SC06EEEC092	ENSG00000065618	0.249	0.022	0.0	0.0	0.0	0.0	0.212	0.14	0.03	0.0	0.296	0.185
COL18A1	P39060	False	COIA1_HUMAN		CPI-SC04BD52124	ENSG00000182871	4.356	5.997	4.339	3.892	4.096	4.807	5.581	6.319	5.614	4.98	6.073	3.529
COL19A1	Q14993	False	COJA1_HUMAN		CPI-SC0BDD04147	ENSG00000082293	0.0	0.044	0.0	0.0	0.0	1.179	0.0	0.137	0.068	0.0	0.0	0.0
COL1A1	P02452	False	CO1A1_HUMAN		CPI-SC04BCFC59C	ENSG00000108821	3.55	6.043	4.322	3.847	2.543	1.286	4.161	4.069	6.422	5.905	4.011	3.28
COL1A2	P08123	False	CO1A2_HUMAN		CPI-SC03D0A4AD2	ENSG00000164692	4.224	4.954	3.32	2.627	2.329	1.943	4.668	2.118	5.117	4.604	1.243	3.478
COL20A1	Q9P218	False	COKA1_HUMAN		CPI-SC0D5DDAD29	ENSG00000101203	0.0	0.0	0.0	0.0	0.0	0.0	0.133	0.0	0.0	0.0	0.0	0.0
COL21A1	Q96P44	False	COLA1_HUMAN		CPI-SC0D10396B4	ENSG00000124749	0.3	0.022	0.0	0.0	1.063	0.0	0.0	0.0	0.057	0.194	0.0	0.86
COL24A1	Q17RW2	False	COOA1_HUMAN		CPI-SC088A27EA5	ENSG00000171502	0.0	0.015	0.0	0.0	0.0	0.0	0.0	0.0	0.054	0.0	0.0	0.0
COL26A1	Q96A83	False	COQA1_HUMAN		CPI-SC0F179D307	ENSG00000160963	1.198	0.327	3.356	1.105	1.226	0.0	0.864	2.622	1.072	1.612	1.188	2.201
COL27A1	Q8IZC6	False	CORA1_HUMAN		CPI-SC044C2FDA4	ENSG00000196739	0.315	0.684	1.344	1.881	1.63	0.0	2.499	1.805	0.716	1.144	0.697	0.72
COL28A1	Q2UY09	False	COSA1_HUMAN		CPI-SC04251A46C	ENSG00000215018	0.0	0.009	0.0	0.0	0.0	0.0	0.0	0.0	0.016	0.0	0.0	0.0
COL2A1	P02458	False	CO2A1_HUMAN		CPI-SC09C62F412	ENSG00000139219	5.767	6.548	5.698	4.022	5.81	3.04	7.449	5.013	6.308	5.073	5.603	4.5
COL3A1	P02461	False	CO3A1_HUMAN		CPI-SC06A152CC0	ENSG00000168542	2.47	3.547	1.602	0.466	0.637	1.229	0.74	0.656	3.827	4.078	1.21	2.228
COL4A1	P02462	False	CO4A1_HUMAN		CPI-SC03515B178	ENSG00000187498	4.032	4.869	3.836	4.35	1.85	2.915	3.415	4.836	5.098	3.299	1.663	2.252
COL4A2	P08572	False	CO4A2_HUMAN		CPI-SC046604E76	ENSG00000134871	3.507	5.304	5.452	5.268	3.273	4.064	4.181	5.012	5.416	4.575	3.131	3.641
COL4A3	Q01955	False	CO4A3_HUMAN		CPI-SC0926FDACC	ENSG00000169031	0.249	0.03	1.238	0.0	0.0	0.0	0.0	0.0	0.022	0.114	0.297	0.04
COL4A4	P53420	False	CO4A4_HUMAN		CPI-SC072376C7B	ENSG00000081052	0.196	0.051	0.0	0.0	0.0	0.0	0.0	0.0	0.016	0.0	0.655	0.04
COL4A5	P29400	False	CO4A5_HUMAN		CPI-SC0C287AFC3	ENSG00000188153	2.038	2.302	1.558	1.364	3.048	3.247	2.302	2.805	2.144	1.27	1.742	1.492
COL4A6	Q14031	False	CO4A6_HUMAN		CPI-SC0FDD31EAB	ENSG00000197565	3.669	1.367	1.629	0.393	3.522	3.622	0.884	4.765	1.323	1.524	2.871	1.896
COL5A1	P20908	False	CO5A1_HUMAN		CPI-SC0681DB40E	ENSG00000130635	1.591	3.114	3.591	2.617	0.751	0.0	1.988	1.75	4.25	3.722	0.802	1.095
COL5A2	P05997	False	CO5A2_HUMAN		CPI-SC0345262E7	ENSG00000204262	1.648	1.947	2.514	5.466	0.0	1.053	2.245	0.387	3.227	3.923	0.39	1.656
COL5A3	P25940	False	CO5A3_HUMAN		CPI-SC0D5418330	ENSG00000080573	0.0	0.041	0.0	0.0	0.0	0.0	0.229	0.148	0.11	0.1	0.0	0.132
COL6A1	P12109	False	CO6A1_HUMAN		CPI-SC0CCB0D955	ENSG00000142156	3.359	3.878	2.995	1.876	3.021	3.481	3.789	3.219	3.699	3.542	3.281	1.998
COL6A2	P12110	False	CO6A2_HUMAN		CPI-SC01A5C5096	ENSG00000142173	3.034	3.037	4.383	3.795	1.705	1.332	3.278	2.702	3.37	3.766	2.091	2.26
COL6A3	P12111	False	CO6A3_HUMAN		CPI-SC084C79E20	ENSG00000163359	0.248	0.324	0.0	0.35	0.0	1.051	0.691	0.141	0.378	0.514	0.0	0.185
COL6A5	A8TX70	False	CO6A5_HUMAN		CPI-SC0A6F94686	ENSG00000172752	0.0	0.0	0.0	0.0	0.0	0.0	0.0	0.0	0.007	0.0	0.0	0.0
COL6A6	A6NMZ7	False	CO6A6_HUMAN		CPI-SC00D0AFED0	ENSG00000206384	0.0	0.062	0.0	0.0	0.0	1.088	0.0	0.0	0.045	0.0	0.0	0.053
COL7A1	Q02388	False	CO7A1_HUMAN		CPI-SC05640277E	ENSG00000114270	0.491	0.465	0.0	0.0	0.432	0.0	0.0	0.416	0.284	0.1	0.0	0.097
COL8A1	P27658	False	CO8A1_HUMAN		CPI-SC0B3564B15	ENSG00000144810	0.0	0.375	1.465	0.0	0.0	0.0	0.683	0.136	0.504	0.121	0.0	0.116
COL8A2	P25067	False	CO8A2_HUMAN		CPI-SC0F94B7D8F	ENSG00000171812	0.289	0.01	0.0	0.0	0.0	0.0	0.0	0.0	0.008	0.0	0.0	0.041
COL9A1	P20849	False	CO9A1_HUMAN		CPI-SC00065C95C	ENSG00000112280	0.251	0.522	0.0	0.0	0.897	1.198	1.96	0.393	0.828	0.178	0.659	1.567
COL9A2	Q14055	False	CO9A2_HUMAN		CPI-SC0A916E0E2	ENSG00000049089	1.047	0.3	0.0	1.202	1.381	1.305	2.685	1.187	0.903	1.431	0.931	0.59
COL9A3	Q14050	False	CO9A3_HUMAN		CPI-SC0BB68FB34	ENSG00000092758	3.5	2.161	1.846	1.232	1.369	1.358	4.405	3.066	2.783	2.628	1.873	0.847
FN1	P02751	False	FINC_HUMAN		CPI-SC01D1C56CC	ENSG00000115414	7.422	7.99	7.476	7.429	5.985	6.538	8.143	8.398	7.676	7.638	7.228	4.655
LAMC1	P11047	False	LAMC1_HUMAN		CPI-SC0A460766C	ENSG00000135862	3.272	4.497	5.323	2.327	2.012	4.956	3.989	4.358	4.621	3.232	4.244	2.563
CDH1	P12830	False	CADH1_HUMAN		CPI-SC09D882C18	ENSG00000039068	2.437	0.363	3.84	1.171	3.28	3.438	1.166	2.546	0.389	0.455	3.449	0.995
CDH1	P12830	False	CADH1_HUMAN		CPI-SS0CC5DCE80	ENSG00000039068	2.437	0.363	3.84	1.171	3.28	3.438	1.166	2.546	0.389	0.455	3.449	0.995
CDH2	P19022	False	CADH2_HUMAN		CPI-SS0EE09A201	ENSG00000170558	5.101	6.375	6.568	4.975	4.7	4.631	5.592	5.859	5.875	5.144	5.423	4.817
CDH3	P22223	False	CADH3_HUMAN		CPI-SS0DA0F5556	ENSG00000062038	1.7	2.831	1.542	0.0	2.207	2.395	0.616	0.87	2.201	1.255	2.028	0.443
CDH5	P33151	False	CADH5_HUMAN		CPI-SS00C24ED50	ENSG00000179776	0.206	0.031	0.0	3.108	0.0	0.0	0.0	0.0	0.007	0.103	0.0	0.0
CDH6	P55285	False	CADH6_HUMAN		CPI-SS0C53F7672	ENSG00000113361	1.397	0.156	1.296	0.408	1.042	1.083	1.937	2.127	0.26	0.496	1.076	1.759
CDH7	Q9ULB5	False	CADH7_HUMAN		CPI-SS0BE3D537D	ENSG00000081138	0.0	0.015	1.275	0.0	0.477	2.074	0.339	0.0	0.087	0.195	0.965	0.374
CADM1	Q9BY67	False	CADM1_HUMAN		CPI-SS0889E281D	ENSG00000182985	3.981	3.993	5.725	3.149	4.713	4.739	3.081	4.826	4.635	4.86	4.98	4.151
CADM3	Q8N126	False	CADM3_HUMAN		CPI-SS09C06644C	ENSG00000162706	0.0	0.296	0.0	0.319	0.503	0.0	0.694	0.383	0.346	0.291	0.6	0.243
CRTAM	O95727	False	CRTAM_HUMAN		CPI-SS0C9696AAA	ENSG00000109943	0.0	0.003	0.0	0.0	0.0	0.0	0.0	0.0	0.0	0.0	0.0	0.0
CADM1	Q9BY67	False	CADM1_HUMAN		CPI-SS0B990492C	ENSG00000182985	3.981	3.993	5.725	3.149	4.713	4.739	3.081	4.826	4.635	4.86	4.98	4.151
CADM3	Q8N126	False	CADM3_HUMAN		CPI-SS00550260E	ENSG00000162706	0.0	0.296	0.0	0.319	0.503	0.0	0.694	0.383	0.346	0.291	0.6	0.243
NECTIN1	Q15223	False	PVRL1_HUMAN		CPI-SS0C5E9FBFB	ENSG00000110400	1.06	0.486	1.63	0.0	0.923	2.287	0.54	0.542	0.872	0.512	0.351	1.077
NECTIN2	Q92692	False	PVRL2_HUMAN		CPI-SS02FBD007E	ENSG00000130202	4.407	5.635	5.827	5.841	5.299	4.27	5.535	5.673	5.777	5.276	5.486	4.733
CADM3	Q8N126	False	CADM3_HUMAN		CPI-SS02D18D12B	ENSG00000162706	0.0	0.296	0.0	0.319	0.503	0.0	0.694	0.383	0.346	0.291	0.6	0.243
CADM3	Q8N126	False	CADM3_HUMAN		CPI-SS0B3829651	ENSG00000162706	0.0	0.296	0.0	0.319	0.503	0.0	0.694	0.383	0.346	0.291	0.6	0.243
CEACAM1	P13688	False	CEAM1_HUMAN		CPI-SS0A2D7895C	ENSG00000079385	0.0	0.043	0.0	0.364	0.0	0.0	0.207	0.134	0.033	0.097	0.0	0.0
CEACAM6	P40199	False	CEAM6_HUMAN		CPI-SS001BF66E8	ENSG00000086548	0.0	0.0	0.0	0.0	0.478	0.0	0.0	0.0	0.008	0.0	0.706	0.0
CEACAM1	P13688	False	CEAM1_HUMAN		CPI-SS0BDC04683	ENSG00000079385	0.0	0.043	0.0	0.364	0.0	0.0	0.207	0.134	0.033	0.097	0.0	0.0
PODXL2	Q9NZ53	False	PDXL2_HUMAN		CPI-SS0B111D2F5	ENSG00000114631	0.678	0.59	1.254	0.309	2.76	0.0	1.183	3.005	0.682	1.021	1.711	1.547
SELPLG	Q14242	False	SELPL_HUMAN		CPI-SS085C6A191	ENSG00000110876	0.0	0.176	0.0	0.0	0.0	0.0	0.0	0.0	0.07	0.184	0.0	0.0
CD44	P16070	False	CD44_HUMAN		CPI-SS06F83AE58	ENSG00000026508	0.909	0.159	2.882	0.304	0.493	0.0	0.848	0.0	0.347	0.105	0.682	0.131
COL10A1	Q03692	False	COAA1_HUMAN		CPI-SC04FA882F7	ENSG00000123500	0.0	0.0	0.0	0.0	0.0	0.0	0.0	0.0	0.008	0.0	0.0	0.0
COL11A1	P12107	False	COBA1_HUMAN		CPI-SC0E53A238E	ENSG00000060718	1.53	0.497	0.0	0.665	0.411	1.041	3.719	0.7	1.013	1.266	0.729	1.575
COL11A2	P13942	False	COBA2_HUMAN		CPI-SC071163509	ENSG00000204248	0.281	0.569	0.0	0.0	0.0	0.0	1.836	0.0	0.268	0.0	0.0	0.0
COL12A1	Q99715	False	COCA1_HUMAN		CPI-SC0E83A4B71	ENSG00000111799	0.0	0.084	1.29	0.0	0.0	0.0	0.131	0.257	0.222	0.0	0.0	0.279
COL13A1	Q5TAT6	False	CODA1_HUMAN		CPI-SC0FCF853DB	ENSG00000197467	0.0	0.456	0.0	0.669	0.0	0.0	0.222	0.143	0.507	0.208	0.318	0.763
COL14A1	Q05707	False	COEA1_HUMAN		CPI-SC0AB5FBF10	ENSG00000187955	0.0	0.026	0.0	0.0	0.0	0.0	0.355	0.159	0.055	0.0	0.0	0.045
COL15A1	P39059	False	COFA1_HUMAN		CPI-SC027893337	ENSG00000204291	0.0	0.068	0.0	0.37	0.0	0.0	0.0	0.0	0.023	0.0	0.0	0.0
COL16A1	Q07092	False	COGA1_HUMAN		CPI-SC06AD39F88	ENSG00000084636	0.281	0.296	0.0	0.0	0.502	1.087	0.134	0.0	0.231	0.105	0.0	0.19
COL17A1	Q9UMD9	False	COHA1_HUMAN		CPI-SC0C841033A	ENSG00000065618	0.249	0.022	0.0	0.0	0.0	0.0	0.212	0.14	0.03	0.0	0.296	0.185
COL18A1	P39060	False	COIA1_HUMAN		CPI-SC0C739EDCE	ENSG00000182871	4.356	5.997	4.339	3.892	4.096	4.807	5.581	6.319	5.614	4.98	6.073	3.529
COL19A1	Q14993	False	COJA1_HUMAN		CPI-SC079D293A2	ENSG00000082293	0.0	0.044	0.0	0.0	0.0	1.179	0.0	0.137	0.068	0.0	0.0	0.0
COL1A1	P02452	False	CO1A1_HUMAN		CPI-SC08DBCCFF0	ENSG00000108821	3.55	6.043	4.322	3.847	2.543	1.286	4.161	4.069	6.422	5.905	4.011	3.28
COL1A2	P08123	False	CO1A2_HUMAN		CPI-SC09DB9D20A	ENSG00000164692	4.224	4.954	3.32	2.627	2.329	1.943	4.668	2.118	5.117	4.604	1.243	3.478
COL20A1	Q9P218	False	COKA1_HUMAN		CPI-SC0804EB2C0	ENSG00000101203	0.0	0.0	0.0	0.0	0.0	0.0	0.133	0.0	0.0	0.0	0.0	0.0
COL21A1	Q96P44	False	COLA1_HUMAN		CPI-SC065DB6486	ENSG00000124749	0.3	0.022	0.0	0.0	1.063	0.0	0.0	0.0	0.057	0.194	0.0	0.86
COL24A1	Q17RW2	False	COOA1_HUMAN		CPI-SC073A7317A	ENSG00000171502	0.0	0.015	0.0	0.0	0.0	0.0	0.0	0.0	0.054	0.0	0.0	0.0
COL26A1	Q96A83	False	COQA1_HUMAN		CPI-SC01E6BE079	ENSG00000160963	1.198	0.327	3.356	1.105	1.226	0.0	0.864	2.622	1.072	1.612	1.188	2.201
COL27A1	Q8IZC6	False	CORA1_HUMAN		CPI-SC050F64BB5	ENSG00000196739	0.315	0.684	1.344	1.881	1.63	0.0	2.499	1.805	0.716	1.144	0.697	0.72
COL28A1	Q2UY09	False	COSA1_HUMAN		CPI-SC01C274A51	ENSG00000215018	0.0	0.009	0.0	0.0	0.0	0.0	0.0	0.0	0.016	0.0	0.0	0.0
COL2A1	P02458	False	CO2A1_HUMAN		CPI-SC0EA8ABCFD	ENSG00000139219	5.767	6.548	5.698	4.022	5.81	3.04	7.449	5.013	6.308	5.073	5.603	4.5
COL3A1	P02461	False	CO3A1_HUMAN		CPI-SC00367777A	ENSG00000168542	2.47	3.547	1.602	0.466	0.637	1.229	0.74	0.656	3.827	4.078	1.21	2.228
COL4A1	P02462	False	CO4A1_HUMAN		CPI-SC0744E13CB	ENSG00000187498	4.032	4.869	3.836	4.35	1.85	2.915	3.415	4.836	5.098	3.299	1.663	2.252
COL4A2	P08572	False	CO4A2_HUMAN		CPI-SC03F728659	ENSG00000134871	3.507	5.304	5.452	5.268	3.273	4.064	4.181	5.012	5.416	4.575	3.131	3.641
COL4A3	Q01955	False	CO4A3_HUMAN		CPI-SC0886D58EF	ENSG00000169031	0.249	0.03	1.238	0.0	0.0	0.0	0.0	0.0	0.022	0.114	0.297	0.04
COL4A4	P53420	False	CO4A4_HUMAN		CPI-SC04ABF0023	ENSG00000081052	0.196	0.051	0.0	0.0	0.0	0.0	0.0	0.0	0.016	0.0	0.655	0.04
COL4A5	P29400	False	CO4A5_HUMAN		CPI-SC042B580A3	ENSG00000188153	2.038	2.302	1.558	1.364	3.048	3.247	2.302	2.805	2.144	1.27	1.742	1.492
COL4A6	Q14031	False	CO4A6_HUMAN		CPI-SC0C8B6ACF5	ENSG00000197565	3.669	1.367	1.629	0.393	3.522	3.622	0.884	4.765	1.323	1.524	2.871	1.896
COL5A1	P20908	False	CO5A1_HUMAN		CPI-SC0592501EA	ENSG00000130635	1.591	3.114	3.591	2.617	0.751	0.0	1.988	1.75	4.25	3.722	0.802	1.095
COL5A2	P05997	False	CO5A2_HUMAN		CPI-SC037A0554C	ENSG00000204262	1.648	1.947	2.514	5.466	0.0	1.053	2.245	0.387	3.227	3.923	0.39	1.656
COL5A3	P25940	False	CO5A3_HUMAN		CPI-SC00EAD4C47	ENSG00000080573	0.0	0.041	0.0	0.0	0.0	0.0	0.229	0.148	0.11	0.1	0.0	0.132
COL6A1	P12109	False	CO6A1_HUMAN		CPI-SC0549A759B	ENSG00000142156	3.359	3.878	2.995	1.876	3.021	3.481	3.789	3.219	3.699	3.542	3.281	1.998
COL6A2	P12110	False	CO6A2_HUMAN		CPI-SC0F9FB6DCB	ENSG00000142173	3.034	3.037	4.383	3.795	1.705	1.332	3.278	2.702	3.37	3.766	2.091	2.26
COL6A3	P12111	False	CO6A3_HUMAN		CPI-SC0ECDD1074	ENSG00000163359	0.248	0.324	0.0	0.35	0.0	1.051	0.691	0.141	0.378	0.514	0.0	0.185
COL6A5	A8TX70	False	CO6A5_HUMAN		CPI-SC0C6DC4D50	ENSG00000172752	0.0	0.0	0.0	0.0	0.0	0.0	0.0	0.0	0.007	0.0	0.0	0.0
COL6A6	A6NMZ7	False	CO6A6_HUMAN		CPI-SC0D3870098	ENSG00000206384	0.0	0.062	0.0	0.0	0.0	1.088	0.0	0.0	0.045	0.0	0.0	0.053
COL7A1	Q02388	False	CO7A1_HUMAN		CPI-SC0E509A5C6	ENSG00000114270	0.491	0.465	0.0	0.0	0.432	0.0	0.0	0.416	0.284	0.1	0.0	0.097
COL8A1	P27658	False	CO8A1_HUMAN		CPI-SC03760D980	ENSG00000144810	0.0	0.375	1.465	0.0	0.0	0.0	0.683	0.136	0.504	0.121	0.0	0.116
COL8A2	P25067	False	CO8A2_HUMAN		CPI-SC0453131F6	ENSG00000171812	0.289	0.01	0.0	0.0	0.0	0.0	0.0	0.0	0.008	0.0	0.0	0.041
COL9A1	P20849	False	CO9A1_HUMAN		CPI-SC070BECDC9	ENSG00000112280	0.251	0.522	0.0	0.0	0.897	1.198	1.96	0.393	0.828	0.178	0.659	1.567
COL9A2	Q14055	False	CO9A2_HUMAN		CPI-SC0270AA5D9	ENSG00000049089	1.047	0.3	0.0	1.202	1.381	1.305	2.685	1.187	0.903	1.431	0.931	0.59
COL9A3	Q14050	False	CO9A3_HUMAN		CPI-SC0DC74CBE5	ENSG00000092758	3.5	2.161	1.846	1.232	1.369	1.358	4.405	3.066	2.783	2.628	1.873	0.847
SEMA7A	O75326	False	SEM7A_HUMAN		CPI-SC03AF43F8B	ENSG00000138623	0.0	0.253	1.402	0.347	0.0	0.0	0.103	0.0	0.075	0.208	0.0	0.0
COL10A1	Q03692	False	COAA1_HUMAN		CPI-SC0B4F620A6	ENSG00000123500	0.0	0.0	0.0	0.0	0.0	0.0	0.0	0.0	0.008	0.0	0.0	0.0
COL11A1	P12107	False	COBA1_HUMAN		CPI-SC0B991F6B1	ENSG00000060718	1.53	0.497	0.0	0.665	0.411	1.041	3.719	0.7	1.013	1.266	0.729	1.575
COL11A2	P13942	False	COBA2_HUMAN		CPI-SC034D4CF73	ENSG00000204248	0.281	0.569	0.0	0.0	0.0	0.0	1.836	0.0	0.268	0.0	0.0	0.0
COL12A1	Q99715	False	COCA1_HUMAN		CPI-SC0EC720659	ENSG00000111799	0.0	0.084	1.29	0.0	0.0	0.0	0.131	0.257	0.222	0.0	0.0	0.279
COL13A1	Q5TAT6	False	CODA1_HUMAN		CPI-SC0A18569E5	ENSG00000197467	0.0	0.456	0.0	0.669	0.0	0.0	0.222	0.143	0.507	0.208	0.318	0.763
COL14A1	Q05707	False	COEA1_HUMAN		CPI-SC0B6D93CD4	ENSG00000187955	0.0	0.026	0.0	0.0	0.0	0.0	0.355	0.159	0.055	0.0	0.0	0.045
COL15A1	P39059	False	COFA1_HUMAN		CPI-SC01BE5E1F7	ENSG00000204291	0.0	0.068	0.0	0.37	0.0	0.0	0.0	0.0	0.023	0.0	0.0	0.0
COL16A1	Q07092	False	COGA1_HUMAN		CPI-SC027EF0F68	ENSG00000084636	0.281	0.296	0.0	0.0	0.502	1.087	0.134	0.0	0.231	0.105	0.0	0.19
COL17A1	Q9UMD9	False	COHA1_HUMAN		CPI-SC00942962B	ENSG00000065618	0.249	0.022	0.0	0.0	0.0	0.0	0.212	0.14	0.03	0.0	0.296	0.185
COL18A1	P39060	False	COIA1_HUMAN		CPI-SC039737584	ENSG00000182871	4.356	5.997	4.339	3.892	4.096	4.807	5.581	6.319	5.614	4.98	6.073	3.529
COL19A1	Q14993	False	COJA1_HUMAN		CPI-SC0423059DF	ENSG00000082293	0.0	0.044	0.0	0.0	0.0	1.179	0.0	0.137	0.068	0.0	0.0	0.0
COL1A1	P02452	False	CO1A1_HUMAN		CPI-SC028882919	ENSG00000108821	3.55	6.043	4.322	3.847	2.543	1.286	4.161	4.069	6.422	5.905	4.011	3.28
COL1A2	P08123	False	CO1A2_HUMAN		CPI-SC07707E049	ENSG00000164692	4.224	4.954	3.32	2.627	2.329	1.943	4.668	2.118	5.117	4.604	1.243	3.478
COL20A1	Q9P218	False	COKA1_HUMAN		CPI-SC0F393B830	ENSG00000101203	0.0	0.0	0.0	0.0	0.0	0.0	0.133	0.0	0.0	0.0	0.0	0.0
COL21A1	Q96P44	False	COLA1_HUMAN		CPI-SC076898564	ENSG00000124749	0.3	0.022	0.0	0.0	1.063	0.0	0.0	0.0	0.057	0.194	0.0	0.86
COL24A1	Q17RW2	False	COOA1_HUMAN		CPI-SC09E4E673B	ENSG00000171502	0.0	0.015	0.0	0.0	0.0	0.0	0.0	0.0	0.054	0.0	0.0	0.0
COL26A1	Q96A83	False	COQA1_HUMAN		CPI-SC008D5E4B2	ENSG00000160963	1.198	0.327	3.356	1.105	1.226	0.0	0.864	2.622	1.072	1.612	1.188	2.201
COL27A1	Q8IZC6	False	CORA1_HUMAN		CPI-SC090152EEE	ENSG00000196739	0.315	0.684	1.344	1.881	1.63	0.0	2.499	1.805	0.716	1.144	0.697	0.72
COL28A1	Q2UY09	False	COSA1_HUMAN		CPI-SC0E9AA9087	ENSG00000215018	0.0	0.009	0.0	0.0	0.0	0.0	0.0	0.0	0.016	0.0	0.0	0.0
COL2A1	P02458	False	CO2A1_HUMAN		CPI-SC0AA90A03B	ENSG00000139219	5.767	6.548	5.698	4.022	5.81	3.04	7.449	5.013	6.308	5.073	5.603	4.5
COL3A1	P02461	False	CO3A1_HUMAN		CPI-SC0A7864078	ENSG00000168542	2.47	3.547	1.602	0.466	0.637	1.229	0.74	0.656	3.827	4.078	1.21	2.228
COL4A1	P02462	False	CO4A1_HUMAN		CPI-SC0756B421F	ENSG00000187498	4.032	4.869	3.836	4.35	1.85	2.915	3.415	4.836	5.098	3.299	1.663	2.252
COL4A2	P08572	False	CO4A2_HUMAN		CPI-SC0096917A2	ENSG00000134871	3.507	5.304	5.452	5.268	3.273	4.064	4.181	5.012	5.416	4.575	3.131	3.641
COL4A3	Q01955	False	CO4A3_HUMAN		CPI-SC0CC8A2F79	ENSG00000169031	0.249	0.03	1.238	0.0	0.0	0.0	0.0	0.0	0.022	0.114	0.297	0.04
COL4A4	P53420	False	CO4A4_HUMAN		CPI-SC030087D4F	ENSG00000081052	0.196	0.051	0.0	0.0	0.0	0.0	0.0	0.0	0.016	0.0	0.655	0.04
COL4A5	P29400	False	CO4A5_HUMAN		CPI-SC0F1833AC0	ENSG00000188153	2.038	2.302	1.558	1.364	3.048	3.247	2.302	2.805	2.144	1.27	1.742	1.492
COL4A6	Q14031	False	CO4A6_HUMAN		CPI-SC0BFDE14E9	ENSG00000197565	3.669	1.367	1.629	0.393	3.522	3.622	0.884	4.765	1.323	1.524	2.871	1.896
COL5A1	P20908	False	CO5A1_HUMAN		CPI-SC05590EDD3	ENSG00000130635	1.591	3.114	3.591	2.617	0.751	0.0	1.988	1.75	4.25	3.722	0.802	1.095
COL5A2	P05997	False	CO5A2_HUMAN		CPI-SC0CED85DDE	ENSG00000204262	1.648	1.947	2.514	5.466	0.0	1.053	2.245	0.387	3.227	3.923	0.39	1.656
COL5A3	P25940	False	CO5A3_HUMAN		CPI-SC0DA063880	ENSG00000080573	0.0	0.041	0.0	0.0	0.0	0.0	0.229	0.148	0.11	0.1	0.0	0.132
COL6A1	P12109	False	CO6A1_HUMAN		CPI-SC0251EEF61	ENSG00000142156	3.359	3.878	2.995	1.876	3.021	3.481	3.789	3.219	3.699	3.542	3.281	1.998
COL6A2	P12110	False	CO6A2_HUMAN		CPI-SC07F654CB3	ENSG00000142173	3.034	3.037	4.383	3.795	1.705	1.332	3.278	2.702	3.37	3.766	2.091	2.26
COL6A3	P12111	False	CO6A3_HUMAN		CPI-SC059D160BE	ENSG00000163359	0.248	0.324	0.0	0.35	0.0	1.051	0.691	0.141	0.378	0.514	0.0	0.185
COL6A5	A8TX70	False	CO6A5_HUMAN		CPI-SC0E4A99136	ENSG00000172752	0.0	0.0	0.0	0.0	0.0	0.0	0.0	0.0	0.007	0.0	0.0	0.0
COL6A6	A6NMZ7	False	CO6A6_HUMAN		CPI-SC0E03C13D1	ENSG00000206384	0.0	0.062	0.0	0.0	0.0	1.088	0.0	0.0	0.045	0.0	0.0	0.053
COL7A1	Q02388	False	CO7A1_HUMAN		CPI-SC0B4771D76	ENSG00000114270	0.491	0.465	0.0	0.0	0.432	0.0	0.0	0.416	0.284	0.1	0.0	0.097
COL8A1	P27658	False	CO8A1_HUMAN		CPI-SC068FFC547	ENSG00000144810	0.0	0.375	1.465	0.0	0.0	0.0	0.683	0.136	0.504	0.121	0.0	0.116
COL8A2	P25067	False	CO8A2_HUMAN		CPI-SC0FCB8DFBB	ENSG00000171812	0.289	0.01	0.0	0.0	0.0	0.0	0.0	0.0	0.008	0.0	0.0	0.041
COL9A1	P20849	False	CO9A1_HUMAN		CPI-SC050CC3A3F	ENSG00000112280	0.251	0.522	0.0	0.0	0.897	1.198	1.96	0.393	0.828	0.178	0.659	1.567
COL9A2	Q14055	False	CO9A2_HUMAN		CPI-SC0A210DC1F	ENSG00000049089	1.047	0.3	0.0	1.202	1.381	1.305	2.685	1.187	0.903	1.431	0.931	0.59
COL9A3	Q14050	False	CO9A3_HUMAN		CPI-SC0FD500AF3	ENSG00000092758	3.5	2.161	1.846	1.232	1.369	1.358	4.405	3.066	2.783	2.628	1.873	0.847
FN1	P02751	False	FINC_HUMAN		CPI-SC0C91660AB	ENSG00000115414	7.422	7.99	7.476	7.429	5.985	6.538	8.143	8.398	7.676	7.638	7.228	4.655
COL10A1	Q03692	False	COAA1_HUMAN		CPI-SC0519DE925	ENSG00000123500	0.0	0.0	0.0	0.0	0.0	0.0	0.0	0.0	0.008	0.0	0.0	0.0
COL11A1	P12107	False	COBA1_HUMAN		CPI-SC06F3DDF90	ENSG00000060718	1.53	0.497	0.0	0.665	0.411	1.041	3.719	0.7	1.013	1.266	0.729	1.575
COL11A2	P13942	False	COBA2_HUMAN		CPI-SC06DCE672A	ENSG00000204248	0.281	0.569	0.0	0.0	0.0	0.0	1.836	0.0	0.268	0.0	0.0	0.0
COL12A1	Q99715	False	COCA1_HUMAN		CPI-SC0A3722F1F	ENSG00000111799	0.0	0.084	1.29	0.0	0.0	0.0	0.131	0.257	0.222	0.0	0.0	0.279
COL13A1	Q5TAT6	False	CODA1_HUMAN		CPI-SC093DFA335	ENSG00000197467	0.0	0.456	0.0	0.669	0.0	0.0	0.222	0.143	0.507	0.208	0.318	0.763
COL14A1	Q05707	False	COEA1_HUMAN		CPI-SC092A2325E	ENSG00000187955	0.0	0.026	0.0	0.0	0.0	0.0	0.355	0.159	0.055	0.0	0.0	0.045
COL15A1	P39059	False	COFA1_HUMAN		CPI-SC0BCE0B954	ENSG00000204291	0.0	0.068	0.0	0.37	0.0	0.0	0.0	0.0	0.023	0.0	0.0	0.0
COL16A1	Q07092	False	COGA1_HUMAN		CPI-SC01633DC81	ENSG00000084636	0.281	0.296	0.0	0.0	0.502	1.087	0.134	0.0	0.231	0.105	0.0	0.19
COL17A1	Q9UMD9	False	COHA1_HUMAN		CPI-SC0D3C68BD6	ENSG00000065618	0.249	0.022	0.0	0.0	0.0	0.0	0.212	0.14	0.03	0.0	0.296	0.185
COL18A1	P39060	False	COIA1_HUMAN		CPI-SC0755F1632	ENSG00000182871	4.356	5.997	4.339	3.892	4.096	4.807	5.581	6.319	5.614	4.98	6.073	3.529
COL19A1	Q14993	False	COJA1_HUMAN		CPI-SC0E09C8768	ENSG00000082293	0.0	0.044	0.0	0.0	0.0	1.179	0.0	0.137	0.068	0.0	0.0	0.0
COL1A1	P02452	False	CO1A1_HUMAN		CPI-SC0AD2341AF	ENSG00000108821	3.55	6.043	4.322	3.847	2.543	1.286	4.161	4.069	6.422	5.905	4.011	3.28
COL1A2	P08123	False	CO1A2_HUMAN		CPI-SC015ECCD97	ENSG00000164692	4.224	4.954	3.32	2.627	2.329	1.943	4.668	2.118	5.117	4.604	1.243	3.478
COL20A1	Q9P218	False	COKA1_HUMAN		CPI-SC0BB8BF2C5	ENSG00000101203	0.0	0.0	0.0	0.0	0.0	0.0	0.133	0.0	0.0	0.0	0.0	0.0
COL21A1	Q96P44	False	COLA1_HUMAN		CPI-SC0C1E494D6	ENSG00000124749	0.3	0.022	0.0	0.0	1.063	0.0	0.0	0.0	0.057	0.194	0.0	0.86
COL24A1	Q17RW2	False	COOA1_HUMAN		CPI-SC0B09B811A	ENSG00000171502	0.0	0.015	0.0	0.0	0.0	0.0	0.0	0.0	0.054	0.0	0.0	0.0
COL26A1	Q96A83	False	COQA1_HUMAN		CPI-SC08885876E	ENSG00000160963	1.198	0.327	3.356	1.105	1.226	0.0	0.864	2.622	1.072	1.612	1.188	2.201
COL27A1	Q8IZC6	False	CORA1_HUMAN		CPI-SC0FC6454F5	ENSG00000196739	0.315	0.684	1.344	1.881	1.63	0.0	2.499	1.805	0.716	1.144	0.697	0.72
COL28A1	Q2UY09	False	COSA1_HUMAN		CPI-SC0E40282DA	ENSG00000215018	0.0	0.009	0.0	0.0	0.0	0.0	0.0	0.0	0.016	0.0	0.0	0.0
COL2A1	P02458	False	CO2A1_HUMAN		CPI-SC0A5E87289	ENSG00000139219	5.767	6.548	5.698	4.022	5.81	3.04	7.449	5.013	6.308	5.073	5.603	4.5
COL3A1	P02461	False	CO3A1_HUMAN		CPI-SC0C061DC28	ENSG00000168542	2.47	3.547	1.602	0.466	0.637	1.229	0.74	0.656	3.827	4.078	1.21	2.228
COL4A1	P02462	False	CO4A1_HUMAN		CPI-SC0C351F7DF	ENSG00000187498	4.032	4.869	3.836	4.35	1.85	2.915	3.415	4.836	5.098	3.299	1.663	2.252
COL4A2	P08572	False	CO4A2_HUMAN		CPI-SC09AE93F66	ENSG00000134871	3.507	5.304	5.452	5.268	3.273	4.064	4.181	5.012	5.416	4.575	3.131	3.641
COL4A3	Q01955	False	CO4A3_HUMAN		CPI-SC08F17FB3E	ENSG00000169031	0.249	0.03	1.238	0.0	0.0	0.0	0.0	0.0	0.022	0.114	0.297	0.04
COL4A4	P53420	False	CO4A4_HUMAN		CPI-SC0FAC9844A	ENSG00000081052	0.196	0.051	0.0	0.0	0.0	0.0	0.0	0.0	0.016	0.0	0.655	0.04
COL4A5	P29400	False	CO4A5_HUMAN		CPI-SC044B5BE16	ENSG00000188153	2.038	2.302	1.558	1.364	3.048	3.247	2.302	2.805	2.144	1.27	1.742	1.492
COL4A6	Q14031	False	CO4A6_HUMAN		CPI-SC01539071B	ENSG00000197565	3.669	1.367	1.629	0.393	3.522	3.622	0.884	4.765	1.323	1.524	2.871	1.896
COL5A1	P20908	False	CO5A1_HUMAN		CPI-SC08821B0D2	ENSG00000130635	1.591	3.114	3.591	2.617	0.751	0.0	1.988	1.75	4.25	3.722	0.802	1.095
COL5A2	P05997	False	CO5A2_HUMAN		CPI-SC075489ADB	ENSG00000204262	1.648	1.947	2.514	5.466	0.0	1.053	2.245	0.387	3.227	3.923	0.39	1.656
COL5A3	P25940	False	CO5A3_HUMAN		CPI-SC0D0BFC9F7	ENSG00000080573	0.0	0.041	0.0	0.0	0.0	0.0	0.229	0.148	0.11	0.1	0.0	0.132
COL6A1	P12109	False	CO6A1_HUMAN		CPI-SC0FB1817EE	ENSG00000142156	3.359	3.878	2.995	1.876	3.021	3.481	3.789	3.219	3.699	3.542	3.281	1.998
COL6A2	P12110	False	CO6A2_HUMAN		CPI-SC0C5B4E222	ENSG00000142173	3.034	3.037	4.383	3.795	1.705	1.332	3.278	2.702	3.37	3.766	2.091	2.26
COL6A3	P12111	False	CO6A3_HUMAN		CPI-SC044916391	ENSG00000163359	0.248	0.324	0.0	0.35	0.0	1.051	0.691	0.141	0.378	0.514	0.0	0.185
COL6A5	A8TX70	False	CO6A5_HUMAN		CPI-SC0E453F338	ENSG00000172752	0.0	0.0	0.0	0.0	0.0	0.0	0.0	0.0	0.007	0.0	0.0	0.0
COL6A6	A6NMZ7	False	CO6A6_HUMAN		CPI-SC0EDDBD0FB	ENSG00000206384	0.0	0.062	0.0	0.0	0.0	1.088	0.0	0.0	0.045	0.0	0.0	0.053
COL7A1	Q02388	False	CO7A1_HUMAN		CPI-SC037038602	ENSG00000114270	0.491	0.465	0.0	0.0	0.432	0.0	0.0	0.416	0.284	0.1	0.0	0.097
COL8A1	P27658	False	CO8A1_HUMAN		CPI-SC04FF0CDA1	ENSG00000144810	0.0	0.375	1.465	0.0	0.0	0.0	0.683	0.136	0.504	0.121	0.0	0.116
COL8A2	P25067	False	CO8A2_HUMAN		CPI-SC0CC30CEC0	ENSG00000171812	0.289	0.01	0.0	0.0	0.0	0.0	0.0	0.0	0.008	0.0	0.0	0.041
COL9A1	P20849	False	CO9A1_HUMAN		CPI-SC0E8C3A996	ENSG00000112280	0.251	0.522	0.0	0.0	0.897	1.198	1.96	0.393	0.828	0.178	0.659	1.567
COL9A2	Q14055	False	CO9A2_HUMAN		CPI-SC0C155763A	ENSG00000049089	1.047	0.3	0.0	1.202	1.381	1.305	2.685	1.187	0.903	1.431	0.931	0.59
COL9A3	Q14050	False	CO9A3_HUMAN		CPI-SC086D7EC73	ENSG00000092758	3.5	2.161	1.846	1.232	1.369	1.358	4.405	3.066	2.783	2.628	1.873	0.847
FN1	P02751	False	FINC_HUMAN		CPI-SC0AE4F5BAB	ENSG00000115414	7.422	7.99	7.476	7.429	5.985	6.538	8.143	8.398	7.676	7.638	7.228	4.655
COL3A1	P02461	False	CO3A1_HUMAN		CPI-SS0343DD0EE	ENSG00000168542	2.47	3.547	1.602	0.466	0.637	1.229	0.74	0.656	3.827	4.078	1.21	2.228
TGM2	P21980	False	TGM2_HUMAN		CPI-SS09C0B8677	ENSG00000198959	0.919	2.069	3.459	0.72	0.0	0.0	2.937	0.373	1.853	0.875	0.0	0.095
COL4A1	P02462	False	CO4A1_HUMAN		CPI-SS015BF69EE	ENSG00000187498	4.032	4.869	3.836	4.35	1.85	2.915	3.415	4.836	5.098	3.299	1.663	2.252
COL4A2	P08572	False	CO4A2_HUMAN		CPI-SS01771D11B	ENSG00000134871	3.507	5.304	5.452	5.268	3.273	4.064	4.181	5.012	5.416	4.575	3.131	3.641
COL4A3	Q01955	False	CO4A3_HUMAN		CPI-SS0AADAB219	ENSG00000169031	0.249	0.03	1.238	0.0	0.0	0.0	0.0	0.0	0.022	0.114	0.297	0.04
COL4A4	P53420	False	CO4A4_HUMAN		CPI-SS06D2944B5	ENSG00000081052	0.196	0.051	0.0	0.0	0.0	0.0	0.0	0.0	0.016	0.0	0.655	0.04
COL4A5	P29400	False	CO4A5_HUMAN		CPI-SS0924C61F1	ENSG00000188153	2.038	2.302	1.558	1.364	3.048	3.247	2.302	2.805	2.144	1.27	1.742	1.492
COL4A6	Q14031	False	CO4A6_HUMAN		CPI-SS0BBF93C62	ENSG00000197565	3.669	1.367	1.629	0.393	3.522	3.622	0.884	4.765	1.323	1.524	2.871	1.896
LAMA2	P24043	False	LAMA2_HUMAN		CPI-SS0335C4DDE	ENSG00000196569	0.0	0.049	0.0	0.0	0.0	0.0	0.112	0.135	0.102	0.0	0.0	0.088
PRNP	F7VJQ1	False	APRIO_HUMAN		CPI-SS0087B834D	ENSG00000171867	1.095	1.602	3.285	0.719	1.175	1.116	1.081	1.312	1.46	1.281	2.238	0.424
DSC2	Q02487	False	DSC2_HUMAN		CPI-SS06D13FCD3	ENSG00000134755	2.574	3.343	3.431	1.631	3.821	4.68	4.06	3.354	3.567	2.935	4.495	1.756
DSG2	Q14126	False	DSG2_HUMAN		CPI-SS0B6F0C894	ENSG00000046604	3.739	3.554	5.5	1.329	4.926	3.61	4.463	4.468	4.051	3.359	5.014	2.712
DAG1	Q14118	False	DAG1_HUMAN		CPI-SS09491FBF4	ENSG00000173402	3.159	4.085	5.515	1.817	3.665	4.765	2.966	3.938	4.178	3.066	4.627	2.562
DAG1	Q14118	False	DAG1_HUMAN		CPI-SS0D9DE7106	ENSG00000173402	3.159	4.085	5.515	1.817	3.665	4.765	2.966	3.938	4.178	3.066	4.627	2.562
CLSTN1	O94985	False	CSTN1_HUMAN		CPI-SS0DD3733E8	ENSG00000171603	1.857	2.248	2.882	1.784	2.383	1.275	2.083	2.877	2.515	1.965	3.431	2.306
CLSTN2	Q9H4D0	False	CSTN2_HUMAN		CPI-SS01A7DC3C1	ENSG00000158258	0.555	1.441	0.0	0.364	0.0	0.0	1.158	0.253	1.28	1.302	0.0	0.397
CLSTN3	Q9BQT9	False	CSTN3_HUMAN		CPI-SS0180FFBED	ENSG00000139182	1.27	0.581	0.0	0.64	0.977	3.132	0.545	1.606	0.359	0.601	0.682	0.665
LRRTM1	Q86UE6	False	LRRT1_HUMAN		CPI-SS0EEFFA23C	ENSG00000162951	0.0	0.94	0.0	1.036	0.0	0.0	0.133	0.458	0.826	1.142	0.0	0.07
LRRTM2	O43300	False	LRRT2_HUMAN		CPI-SS0C0329180	ENSG00000146006	0.0	0.023	0.0	0.0	0.0	0.0	0.0	0.0	0.017	0.0	0.0	0.049
LRRTM3	Q86VH5	False	LRRT3_HUMAN		CPI-SS026EC3854	ENSG00000198739	0.0	0.07	0.0	0.0	0.0	0.0	0.0	0.0	0.095	0.0	0.0	0.0
LRRTM4	Q86VH4	False	LRRT4_HUMAN		CPI-SS0F97A06CD	ENSG00000176204	0.0	0.165	0.0	0.721	0.0	0.0	0.0	0.132	0.196	0.827	0.0	0.329
NLGN1	Q8N2Q7	False	NLGN1_HUMAN		CPI-SS0731F750C	ENSG00000169760	0.829	0.378	1.261	0.31	0.0	0.0	0.649	0.0	0.308	0.084	0.634	0.624
NLGN2	Q8NFZ4	False	NLGN2_HUMAN		CPI-SS0C12FCB93	ENSG00000169992	0.561	0.575	0.0	0.967	0.548	1.084	0.554	0.428	0.759	0.925	0.303	1.447
NLGN3	Q9NZ94	False	NLGN3_HUMAN		CPI-SS07FBAAD8D	ENSG00000196338	0.0	0.158	0.0	0.0	0.0	0.0	0.096	0.147	0.113	0.105	0.345	0.588
NLGN4X	Q8N0W4	False	NLGNX_HUMAN		CPI-SS0F9118AB4	ENSG00000146938	2.57	0.41	0.0	0.273	0.414	0.0	2.761	1.095	0.488	0.275	0.315	0.73
NLGN4Y	Q8NFZ3	False	NLGNY_HUMAN		CPI-SS0837C7966	ENSG00000165246	0.83	0.579	1.272	0.35	1.108	0.0	1.171	0.912	0.806	1.183	0.332	1.099
FN1	P02751	False	FINC_HUMAN		CPI-SC0149E8473	ENSG00000115414	7.422	7.99	7.476	7.429	5.985	6.538	8.143	8.398	7.676	7.638	7.228	4.655
L1CAM	P32004	False	L1CAM_HUMAN		CPI-SC088D2EEF4	ENSG00000198910	0.202	0.219	0.0	1.675	0.0	0.0	0.925	0.0	0.527	0.497	0.0	0.142
F2	P00734	False	THRB_HUMAN		CPI-SC0F16EDAB3	ENSG00000180210	0.0	0.029	0.0	0.0	0.461	1.141	0.221	2.681	0.037	0.0	0.0	0.054
THBS1	P07996	False	TSP1_HUMAN		CPI-SC0D085D655	ENSG00000137801	0.0	1.566	5.599	0.333	0.528	0.0	1.139	2.452	2.148	1.165	2.007	0.764
VTN	P04004	False	VTNC_HUMAN		CPI-SC0EA162039	ENSG00000109072	1.858	0.759	3.18	0.328	1.008	1.273	1.349	5.152	0.899	0.618	1.471	0.305
PLG	P00747	False	PLMN_HUMAN		CPI-SC003C7B6F1	ENSG00000122194	0.0	0.0	0.0	0.0	0.0	0.0	0.0	0.403	0.0	0.0	0.0	0.0
ICAM1	P05362	False	ICAM1_HUMAN		CPI-SC0C09120F1	ENSG00000090339	0.0	0.073	0.0	0.416	0.0	0.0	0.12	0.0	0.037	0.1	0.0	0.044
JAM3	Q9BX67	False	JAM3_HUMAN		CPI-SC071B77A18	ENSG00000166086	0.205	2.22	2.716	1.794	0.974	1.076	2.76	0.741	2.265	1.646	1.729	1.439
F10	P00742	False	FA10_HUMAN		CPI-SC02C7E2DB4	ENSG00000126218	0.596	0.926	0.0	0.746	2.367	0.0	0.753	2.982	1.1	1.592	0.395	0.471
C3	P01024	False	CO3_HUMAN		CPI-SC0C93C7670	ENSG00000125730	0.0	0.112	1.263	0.644	0.0	0.0	0.0	0.0	0.154	0.292	0.0	0.0
THY1	P04216	False	THY1_HUMAN		CPI-SC003905460	ENSG00000154096	1.035	0.454	0.0	3.309	0.983	3.586	3.307	0.262	0.989	1.74	1.672	2.714
GP1BA	P07359	False	GP1BA_HUMAN		CPI-SC0329DFA42	ENSG00000185245	0.0	0.071	0.0	0.0	0.0	0.0	0.114	0.0	0.039	0.119	0.0	0.045
ICAM1	P05362	False	ICAM1_HUMAN		CPI-SC08CB03AD8	ENSG00000090339	0.0	0.073	0.0	0.416	0.0	0.0	0.12	0.0	0.037	0.1	0.0	0.044
THY1	P04216	False	THY1_HUMAN		CPI-SC0EFDBED2D	ENSG00000154096	1.035	0.454	0.0	3.309	0.983	3.586	3.307	0.262	0.989	1.74	1.672	2.714
FN1	P02751	False	FINC_HUMAN		CPI-SC08C485EAE	ENSG00000115414	7.422	7.99	7.476	7.429	5.985	6.538	8.143	8.398	7.676	7.638	7.228	4.655
LAMA3	Q16787	False	LAMA3_HUMAN		CPI-SC0E5A1BA8E	ENSG00000053747	0.0	0.012	0.0	0.0	0.0	0.0	0.102	0.0	0.03	0.116	0.0	0.0
THBS1	P07996	False	TSP1_HUMAN		CPI-SC0B80B8591	ENSG00000137801	0.0	1.566	5.599	0.333	0.528	0.0	1.139	2.452	2.148	1.165	2.007	0.764
CSPG4	Q6UVK1	False	CSPG4_HUMAN		CPI-SC0FA241084	ENSG00000173546	0.261	0.331	1.249	0.0	0.0	0.0	0.0	0.272	0.32	0.104	0.0	0.054
FN1	P02751	False	FINC_HUMAN		CPI-SC0F96CE387	ENSG00000115414	7.422	7.99	7.476	7.429	5.985	6.538	8.143	8.398	7.676	7.638	7.228	4.655
JAM2	P57087	False	JAM2_HUMAN		CPI-SC0C2126F8E	ENSG00000154721	0.771	0.041	0.0	0.0	0.893	0.0	0.556	0.133	0.081	0.0	0.0	0.241
SPP1	P10451	False	OSTP_HUMAN		CPI-SC0C81483EA	ENSG00000118785	3.39	0.884	2.577	0.756	1.047	0.955	5.969	1.428	1.084	0.685	0.489	0.456
TNC	P24821	False	TENA_HUMAN		CPI-SC00B50273B	ENSG00000041982	1.025	1.549	4.902	1.171	1.66	1.166	0.562	1.028	2.707	3.636	0.47	1.153
VCAM1	P19320	False	VCAM1_HUMAN		CPI-SC0B2557C9D	ENSG00000162692	1.129	0.477	0.0	0.0	0.0	0.0	0.0	0.135	0.344	0.0	0.0	0.447
PLA2G2A	P14555	False	PA2GA_HUMAN		CPI-SC09A33C92E	ENSG00000188257	0.0	0.007	0.0	0.0	0.0	0.0	0.0	0.0	0.0	0.0	0.0	0.0
PLAUR	Q03405	False	UPAR_HUMAN		CPI-SC0E029AB31	ENSG00000011422	0.496	0.121	1.333	1.098	0.499	1.094	0.902	0.0	0.141	0.195	0.374	0.187
FN1	P02751	False	FINC_HUMAN		CPI-SC034EE8AAA	ENSG00000115414	7.422	7.99	7.476	7.429	5.985	6.538	8.143	8.398	7.676	7.638	7.228	4.655
VCAM1	P19320	False	VCAM1_HUMAN		CPI-SC06C0A2080	ENSG00000162692	1.129	0.477	0.0	0.0	0.0	0.0	0.0	0.135	0.344	0.0	0.0	0.447
MADCAM1	Q13477	False	MADCA_HUMAN		CPI-SC056FC1F11	ENSG00000099866	0.21	0.162	0.0	0.0	0.0	1.059	0.358	0.144	0.171	0.11	0.0	0.147
FN1	P02751	False	FINC_HUMAN		CPI-SC06C3BA86F	ENSG00000115414	7.422	7.99	7.476	7.429	5.985	6.538	8.143	8.398	7.676	7.638	7.228	4.655
L1CAM	P32004	False	L1CAM_HUMAN		CPI-SC02CB6F5A5	ENSG00000198910	0.202	0.219	0.0	1.675	0.0	0.0	0.925	0.0	0.527	0.497	0.0	0.142
PLA2G2A	P14555	False	PA2GA_HUMAN		CPI-SC08F3F7DC6	ENSG00000188257	0.0	0.007	0.0	0.0	0.0	0.0	0.0	0.0	0.0	0.0	0.0	0.0
FBN1	P35555	False	FBN1_HUMAN		CPI-SC0ABE9B7D2	ENSG00000166147	0.244	1.145	0.0	1.746	0.416	0.0	1.159	0.934	1.952	1.755	1.761	1.575
FN1	P02751	False	FINC_HUMAN		CPI-SC04BC5B245	ENSG00000115414	7.422	7.99	7.476	7.429	5.985	6.538	8.143	8.398	7.676	7.638	7.228	4.655
TNC	P24821	False	TENA_HUMAN		CPI-SC09B2D1C63	ENSG00000041982	1.025	1.549	4.902	1.171	1.66	1.166	0.562	1.028	2.707	3.636	0.47	1.153
FN1	P02751	False	FINC_HUMAN		CPI-SC08F923F07	ENSG00000115414	7.422	7.99	7.476	7.429	5.985	6.538	8.143	8.398	7.676	7.638	7.228	4.655
L1CAM	P32004	False	L1CAM_HUMAN		CPI-SC01D9AD677	ENSG00000198910	0.202	0.219	0.0	1.675	0.0	0.0	0.925	0.0	0.527	0.497	0.0	0.142
VTN	P04004	False	VTNC_HUMAN		CPI-SC0717E21B0	ENSG00000109072	1.858	0.759	3.18	0.328	1.008	1.273	1.349	5.152	0.899	0.618	1.471	0.305
FN1	P02751	False	FINC_HUMAN		CPI-SC06D7BD0F6	ENSG00000115414	7.422	7.99	7.476	7.429	5.985	6.538	8.143	8.398	7.676	7.638	7.228	4.655
L1CAM	P32004	False	L1CAM_HUMAN		CPI-SC0FCA446B5	ENSG00000198910	0.202	0.219	0.0	1.675	0.0	0.0	0.925	0.0	0.527	0.497	0.0	0.142
LAMC1	P11047	False	LAMC1_HUMAN		CPI-SC07763D025	ENSG00000135862	3.272	4.497	5.323	2.327	2.012	4.956	3.989	4.358	4.621	3.232	4.244	2.563
SPP1	P10451	False	OSTP_HUMAN		CPI-SC03E67206C	ENSG00000118785	3.39	0.884	2.577	0.756	1.047	0.955	5.969	1.428	1.084	0.685	0.489	0.456
F2	P00734	False	THRB_HUMAN		CPI-SC0AA4C3895	ENSG00000180210	0.0	0.029	0.0	0.0	0.461	1.141	0.221	2.681	0.037	0.0	0.0	0.054
TNC	P24821	False	TENA_HUMAN		CPI-SC021D4420C	ENSG00000041982	1.025	1.549	4.902	1.171	1.66	1.166	0.562	1.028	2.707	3.636	0.47	1.153
THBS1	P07996	False	TSP1_HUMAN		CPI-SC02EA03F82	ENSG00000137801	0.0	1.566	5.599	0.333	0.528	0.0	1.139	2.452	2.148	1.165	2.007	0.764
VTN	P04004	False	VTNC_HUMAN		CPI-SC045FE8A01	ENSG00000109072	1.858	0.759	3.18	0.328	1.008	1.273	1.349	5.152	0.899	0.618	1.471	0.305
FGF1	P05230	False	FGF1_HUMAN		CPI-SC0FB36427B	ENSG00000113578	0.0	0.07	0.0	0.0	0.0	1.048	0.741	0.0	0.159	0.0	0.0	0.043
FGF2	P09038	False	FGF2_HUMAN		CPI-SC0F72E9E4E	ENSG00000138685	1.015	0.274	0.0	0.318	0.883	1.006	1.761	0.128	0.367	0.359	1.994	1.371
IGF1	P05019	False	IGF1_HUMAN		CPI-SC0D3D23FAA	ENSG00000017427	0.799	0.09	0.0	0.0	0.462	0.0	0.208	0.688	0.096	0.303	1.278	0.927
PLAUR	Q03405	False	UPAR_HUMAN		CPI-SC0C4FD0754	ENSG00000011422	0.496	0.121	1.333	1.098	0.499	1.094	0.902	0.0	0.141	0.195	0.374	0.187
THY1	P04216	False	THY1_HUMAN		CPI-SC0F0AC498A	ENSG00000154096	1.035	0.454	0.0	3.309	0.983	3.586	3.307	0.262	0.989	1.74	1.672	2.714
VWF	P04275	False	VWF_HUMAN		CPI-SC060FE7871	ENSG00000110799	0.0	0.077	0.0	0.367	1.108	0.0	0.105	0.143	0.102	0.0	0.0	0.251
MMP2	P08253	False	MMP2_HUMAN		CPI-SC0A6D5D2B1	ENSG00000087245	3.49	1.768	1.597	2.972	1.128	1.154	2.504	1.58	2.648	4.007	1.253	3.027
FN1	P02751	False	FINC_HUMAN		CPI-SC09B45FB39	ENSG00000115414	7.422	7.99	7.476	7.429	5.985	6.538	8.143	8.398	7.676	7.638	7.228	4.655
GJA1	P17302	False	CXA1_HUMAN		CPI-SS04829AC68	ENSG00000152661	4.86	1.883	4.185	3.86	5.255	5.052	3.795	4.738	3.035	2.814	5.656	4.54
GJA3	Q9Y6H8	False	CXA3_HUMAN		CPI-SS08658BB16	ENSG00000121743	0.211	0.419	0.0	0.0	0.0	0.0	0.0	0.0	0.162	0.0	0.0	0.0
GJC1	P36383	False	CXG1_HUMAN		CPI-SS0C4261737	ENSG00000182963	1.382	1.354	1.304	0.657	3.445	1.105	1.344	1.65	2.117	1.082	2.761	2.359
GJA1	P17302	False	CXA1_HUMAN		CPI-SS024F36886	ENSG00000152661	4.86	1.883	4.185	3.86	5.255	5.052	3.795	4.738	3.035	2.814	5.656	4.54
GJA3	Q9Y6H8	False	CXA3_HUMAN		CPI-SS0F5FC7262	ENSG00000121743	0.211	0.419	0.0	0.0	0.0	0.0	0.0	0.0	0.162	0.0	0.0	0.0
GJA5	P36382	False	CXA5_HUMAN		CPI-SS0ACFA4F22	ENSG00000265107	0.25	0.027	0.0	0.0	0.0	0.0	0.309	0.0	0.031	0.0	0.0	0.043
GJC1	P36383	False	CXG1_HUMAN		CPI-SS0E7883ADC	ENSG00000182963	1.382	1.354	1.304	0.657	3.445	1.105	1.344	1.65	2.117	1.082	2.761	2.359
GJA3	Q9Y6H8	False	CXA3_HUMAN		CPI-SS00457EB1A	ENSG00000121743	0.211	0.419	0.0	0.0	0.0	0.0	0.0	0.0	0.162	0.0	0.0	0.0
GJA3	Q9Y6H8	False	CXA3_HUMAN		CPI-SS062D2530F	ENSG00000121743	0.211	0.419	0.0	0.0	0.0	0.0	0.0	0.0	0.162	0.0	0.0	0.0
GJC1	P36383	False	CXG1_HUMAN		CPI-SS0CEFF4625	ENSG00000182963	1.382	1.354	1.304	0.657	3.445	1.105	1.344	1.65	2.117	1.082	2.761	2.359
ICAM1	P05362	False	ICAM1_HUMAN		CPI-SS09C4FCB90	ENSG00000090339	0.0	0.073	0.0	0.416	0.0	0.0	0.12	0.0	0.037	0.1	0.0	0.044
JAM2	P57087	False	JAM2_HUMAN		CPI-SS087B53ABF	ENSG00000154721	0.771	0.041	0.0	0.0	0.893	0.0	0.556	0.133	0.081	0.0	0.0	0.241
JAM3	Q9BX67	False	JAM3_HUMAN		CPI-SS0F9D53834	ENSG00000166086	0.205	2.22	2.716	1.794	0.974	1.076	2.76	0.741	2.265	1.646	1.729	1.439
L1CAM	P32004	False	L1CAM_HUMAN		CPI-SC030C83222	ENSG00000198910	0.202	0.219	0.0	1.675	0.0	0.0	0.925	0.0	0.527	0.497	0.0	0.142
L1CAM	P32004	False	L1CAM_HUMAN		CPI-SC0EB9B5460	ENSG00000198910	0.202	0.219	0.0	1.675	0.0	0.0	0.925	0.0	0.527	0.497	0.0	0.142
SPP1	P10451	False	OSTP_HUMAN		CPI-SC069FF84F5	ENSG00000118785	3.39	0.884	2.577	0.756	1.047	0.955	5.969	1.428	1.084	0.685	0.489	0.456
TNC	P24821	False	TENA_HUMAN		CPI-SC0B5F57CE1	ENSG00000041982	1.025	1.549	4.902	1.171	1.66	1.166	0.562	1.028	2.707	3.636	0.47	1.153
VCAM1	P19320	False	VCAM1_HUMAN		CPI-SC061E89E41	ENSG00000162692	1.129	0.477	0.0	0.0	0.0	0.0	0.0	0.135	0.344	0.0	0.0	0.447
L1CAM	P32004	False	L1CAM_HUMAN		CPI-SS0ACD487F0	ENSG00000198910	0.202	0.219	0.0	1.675	0.0	0.0	0.925	0.0	0.527	0.497	0.0	0.142
LAMC1	P11047	False	LAMC1_HUMAN		CPI-SC024FAED24	ENSG00000135862	3.272	4.497	5.323	2.327	2.012	4.956	3.989	4.358	4.621	3.232	4.244	2.563
LAMC1	P11047	False	LAMC1_HUMAN		CPI-SC03FF6E42F	ENSG00000135862	3.272	4.497	5.323	2.327	2.012	4.956	3.989	4.358	4.621	3.232	4.244	2.563
NECTIN1	Q15223	False	PVRL1_HUMAN		CPI-SS00661A3A4	ENSG00000110400	1.06	0.486	1.63	0.0	0.923	2.287	0.54	0.542	0.872	0.512	0.351	1.077
NECTIN1	Q15223	False	PVRL1_HUMAN		CPI-SS01E0F2D2C	ENSG00000110400	1.06	0.486	1.63	0.0	0.923	2.287	0.54	0.542	0.872	0.512	0.351	1.077
F2	P00734	False	THRB_HUMAN		CPI-SS058209EC7	ENSG00000180210	0.0	0.029	0.0	0.0	0.461	1.141	0.221	2.681	0.037	0.0	0.0	0.054
F2	P00734	False	THRB_HUMAN		CPI-SS026335F55	ENSG00000180210	0.0	0.029	0.0	0.0	0.461	1.141	0.221	2.681	0.037	0.0	0.0	0.054
F2	P00734	False	THRB_HUMAN		CPI-SS0BDC2B411	ENSG00000180210	0.0	0.029	0.0	0.0	0.461	1.141	0.221	2.681	0.037	0.0	0.0	0.054
F2	P00734	False	THRB_HUMAN		CPI-SS09B583B3F	ENSG00000180210	0.0	0.029	0.0	0.0	0.461	1.141	0.221	2.681	0.037	0.0	0.0	0.054
TNC	P24821	False	TENA_HUMAN		CPI-SC03C27B368	ENSG00000041982	1.025	1.549	4.902	1.171	1.66	1.166	0.562	1.028	2.707	3.636	0.47	1.153
TGFB1	P01137	False	TGFB1_HUMAN		CPI-SC08AC51E15	ENSG00000105329	2.871	3.819	3.017	6.205	2.475	1.259	4.16	3.55	4.539	5.106	2.146	2.528
TGFB3	P10600	False	TGFB3_HUMAN		CPI-SC0DA808D76	ENSG00000119699	0.549	0.47	0.0	0.0	0.0	0.0	0.922	0.146	0.417	0.1	1.408	0.183
THBS1	P07996	False	TSP1_HUMAN		CPI-SS0C93E48D7	ENSG00000137801	0.0	1.566	5.599	0.333	0.528	0.0	1.139	2.452	2.148	1.165	2.007	0.764
THBS2	P35442	False	TSP2_HUMAN		CPI-SS0914C7C85	ENSG00000186340	0.485	0.035	0.0	0.0	0.0	0.0	0.094	0.0	0.022	0.098	0.0	0.086
ENTPD1	P49961	False	ENTP1_HUMAN		CPI-SS026C7F8A2	ENSG00000138185	0.259	0.048	0.0	0.412	0.0	1.028	0.0	0.0	0.093	0.206	0.0	0.061
ENTPD1	P49961	False	ENTP1_HUMAN		CPI-SS08C884E97	ENSG00000138185	0.259	0.048	0.0	0.412	0.0	1.028	0.0	0.0	0.093	0.206	0.0	0.061
ADM	P35318	False	ADML_HUMAN		CPI-SC063148F3A	ENSG00000148926	1.154	0.599	3.02	0.341	1.003	2.499	0.686	1.486	0.794	0.538	1.822	1.209
ADM2	Q7Z4H4	False	ADM2_HUMAN		CPI-SC0C396EE2C	ENSG00000128165	0.0	0.045	0.0	0.0	0.0	0.0	0.216	0.127	0.08	0.0	0.337	0.278
ADM	P35318	False	ADML_HUMAN		CPI-SS0D2FABC4A	ENSG00000148926	1.154	0.599	3.02	0.341	1.003	2.499	0.686	1.486	0.794	0.538	1.822	1.209
ADM2	Q7Z4H4	False	ADM2_HUMAN		CPI-SC01AD532CA	ENSG00000128165	0.0	0.045	0.0	0.0	0.0	0.0	0.216	0.127	0.08	0.0	0.337	0.278
AGRP	O00253	False	AGRP_HUMAN		CPI-SS09CF5B145	ENSG00000159723	0.0	0.009	0.0	0.0	0.0	0.0	0.0	0.0	0.024	0.0	0.0	0.0
POMC	P01189	False	COLI_HUMAN		CPI-SS098F8DB82	ENSG00000115138	0.249	0.074	1.303	0.0	0.0	0.0	0.616	1.162	0.072	0.108	1.611	0.0
ASIP	P42127	False	ASIP_HUMAN		CPI-SS019ABECEC	ENSG00000101440	0.0	0.079	0.0	0.0	0.0	0.0	0.0	0.0	0.12	0.098	0.0	0.0
POMC	P01189	False	COLI_HUMAN		CPI-SS00BD8FF72	ENSG00000115138	0.249	0.074	1.303	0.0	0.0	0.0	0.616	1.162	0.072	0.108	1.611	0.0
AGRN	O00468	False	AGRIN_HUMAN		CPI-SC0AD2CE0A8	ENSG00000188157	2.423	2.207	3.286	1.053	4.076	1.293	3.066	3.558	2.338	1.888	3.43	1.517
AGRN	O00468	False	AGRIN_HUMAN		CPI-SS0593F278B	ENSG00000188157	2.423	2.207	3.286	1.053	4.076	1.293	3.066	3.558	2.338	1.888	3.43	1.517
LRRC4B	Q9NT99	False	LRC4B_HUMAN		CPI-SS023656B4B	ENSG00000131409	0.259	0.211	0.0	0.313	0.0	0.0	0.331	0.123	0.211	0.287	0.0	0.84
LRFN4	Q6PJG9	False	LRFN4_HUMAN		CPI-SS064D15A83	ENSG00000173621	1.332	1.262	1.237	0.691	0.511	0.0	1.411	0.729	1.216	0.772	1.392	1.063
LRFN5	Q96NI6	False	LRFN5_HUMAN		CPI-SS0DCD351AD	ENSG00000165379	0.0	0.158	0.0	0.317	0.0	0.0	0.232	0.122	0.203	0.121	0.0	0.098
LRRTM4	Q86VH4	False	LRRT4_HUMAN		CPI-SS08968FFAE	ENSG00000176204	0.0	0.165	0.0	0.721	0.0	0.0	0.0	0.132	0.196	0.827	0.0	0.329
SLITRK5	O94991	False	SLIK5_HUMAN		CPI-SS05F136AA2	ENSG00000165300	0.0	0.065	0.0	0.327	0.0	0.0	0.204	0.141	0.095	0.17	0.0	0.306
SLITRK6	Q9H5Y7	False	SLIK6_HUMAN		CPI-SS0FAD26C76	ENSG00000184564	0.248	0.025	0.0	0.0	0.0	0.0	0.0	0.0	0.015	0.303	0.795	0.233
IAPP	P10997	False	IAPP_HUMAN		CPI-SS00D9A2FD0	ENSG00000121351	0.0	0.003	0.0	0.0	0.0	0.0	0.0	0.0	0.0	0.0	0.0	0.0
CALCA	P01258	False	CALC_HUMAN		CPI-SS015B2F961	ENSG00000110680	0.33	0.019	0.0	0.0	0.0	0.0	0.0	0.0	0.007	0.0	0.0	0.04
CALCB	P10092	False	CALCB_HUMAN		CPI-SS07CF0C6E7	ENSG00000175868	0.21	0.0	0.0	0.0	0.0	0.0	0.0	0.0	0.031	0.0	0.333	0.088
IAPP	P10997	False	IAPP_HUMAN		CPI-SC0980A6E6B	ENSG00000121351	0.0	0.003	0.0	0.0	0.0	0.0	0.0	0.0	0.0	0.0	0.0	0.0
IAPP	P10997	False	IAPP_HUMAN		CPI-SC04ADD5A88	ENSG00000121351	0.0	0.003	0.0	0.0	0.0	0.0	0.0	0.0	0.0	0.0	0.0	0.0
IAPP	P10997	False	IAPP_HUMAN		CPI-SC0CE7302FB	ENSG00000121351	0.0	0.003	0.0	0.0	0.0	0.0	0.0	0.0	0.0	0.0	0.0	0.0
APP	P05067	False	A4_HUMAN		CPI-SS080C81D37	ENSG00000142192	5.268	5.006	5.61	5.188	5.735	5.242	5.952	5.326	4.921	5.011	5.931	5.072
APP	P05067	False	A4_HUMAN		CPI-SS0CB6F5575	ENSG00000142192	5.268	5.006	5.61	5.188	5.735	5.242	5.952	5.326	4.921	5.011	5.931	5.072
APLP2	Q06481	False	APLP2_HUMAN		CPI-SS0DF830287	ENSG00000084234	5.998	6.284	6.535	5.325	6.119	6.324	5.714	6.283	6.247	5.984	6.384	5.536
APP	P05067	False	A4_HUMAN		CPI-SS07ACDDCD6	ENSG00000142192	5.268	5.006	5.61	5.188	5.735	5.242	5.952	5.326	4.921	5.011	5.931	5.072
APP	P05067	False	A4_HUMAN		CPI-SS097A84265	ENSG00000142192	5.268	5.006	5.61	5.188	5.735	5.242	5.952	5.326	4.921	5.011	5.931	5.072
PI16	Q6UXB8	False	PI16_HUMAN		CPI-SS012E7C8B8	ENSG00000164530	0.0	0.003	0.0	0.734	0.0	0.0	0.0	0.0	0.008	0.0	0.0	0.0
APP	P05067	False	A4_HUMAN		CPI-SC0E89A4EF0	ENSG00000142192	5.268	5.006	5.61	5.188	5.735	5.242	5.952	5.326	4.921	5.011	5.931	5.072
APOA1	P02647	False	APOA1_HUMAN		CPI-SC0FE3CE9D1	ENSG00000118137	2.045	3.9	1.963	0.0	4.245	2.195	3.092	7.512	2.541	1.621	3.708	0.955
APOA2	P02652	False	APOA2_HUMAN		CPI-SC0412566F3	ENSG00000158874	1.783	0.28	0.0	0.0	1.796	1.136	0.657	6.638	0.337	0.109	0.471	0.389
APOB	P04114	False	APOB_HUMAN		CPI-SC0EFFE8ACB	ENSG00000084674	0.619	0.227	0.0	0.0	0.807	1.163	0.117	3.52	0.238	0.0	0.0	0.212
APOE	P02649	False	APOE_HUMAN		CPI-SC06C75F978	ENSG00000130203	7.447	7.505	7.053	6.918	7.53	7.5	7.026	7.617	7.128	7.1	6.922	6.48
CLU	P10909	False	CLUS_HUMAN		CPI-SC046AFCFE9	ENSG00000120885	1.888	0.974	4.055	0.932	3.08	1.149	3.455	3.435	1.599	1.078	2.098	3.081
APLP2	Q06481	False	APLP2_HUMAN		CPI-SS0CBCF26F8	ENSG00000084234	5.998	6.284	6.535	5.325	6.119	6.324	5.714	6.283	6.247	5.984	6.384	5.536
ANGPT1	Q15389	False	ANGP1_HUMAN		CPI-SS0DE9B07A8	ENSG00000154188	0.26	0.595	0.0	0.0	0.539	0.0	0.121	0.144	0.636	0.772	0.0	0.099
ANGPT2	O15123	False	ANGP2_HUMAN		CPI-SS0BAB460FF	ENSG00000091879	0.728	0.585	3.468	0.387	2.149	2.463	0.558	0.753	0.996	1.464	1.346	0.387
ANGPT4	Q9Y264	False	ANGP4_HUMAN		CPI-SS0D89F86A7	ENSG00000101280	0.0	0.022	0.0	0.0	0.0	0.0	0.11	0.0	0.029	0.0	0.0	0.057
AGT	P01019	False	ANGT_HUMAN		CPI-SS05996C8FD	ENSG00000135744	0.0	0.212	0.0	0.0	0.0	0.0	0.129	0.584	0.15	0.103	0.0	0.044
APELA	P0DMC3	False	ELA_HUMAN		CPI-SS08719F19E	ENSG00000248329	1.755	0.319	2.144	0.366	2.641	2.939	0.532	4.858	0.338	0.578	0.818	0.917
APLN	Q9ULZ1	False	APEL_HUMAN		CPI-SS086CB298F	ENSG00000171388	0.0	0.003	0.0	0.0	0.48	0.0	0.0	0.0	0.0	0.0	0.0	0.0
APOA1	P02647	False	APOA1_HUMAN		CPI-SS015B29D3F	ENSG00000118137	2.045	3.9	1.963	0.0	4.245	2.195	3.092	7.512	2.541	1.621	3.708	0.955
APOA1	P02647	False	APOA1_HUMAN		CPI-SC06DAC3119	ENSG00000118137	2.045	3.9	1.963	0.0	4.245	2.195	3.092	7.512	2.541	1.621	3.708	0.955
APOB	P04114	False	APOB_HUMAN		CPI-SS00BE17C71	ENSG00000084674	0.619	0.227	0.0	0.0	0.807	1.163	0.117	3.52	0.238	0.0	0.0	0.212
NGF	P01138	False	NGF_HUMAN		CPI-SS0EDD4928A	ENSG00000134259	0.211	0.024	1.518	0.0	0.0	0.0	0.0	0.157	0.022	0.0	0.299	0.053
BDNF	P23560	False	BDNF_HUMAN		CPI-SS0E4E83C2E	ENSG00000176697	0.0	0.117	1.235	0.314	0.0	0.0	0.202	0.0	0.179	0.09	0.663	0.287
NTF3	P20783	False	NTF3_HUMAN		CPI-SS0AEAEEECB	ENSG00000185652	0.612	0.174	0.0	0.0	0.0	0.0	0.481	0.396	0.216	0.433	0.7	0.671
NTF4	P34130	False	NTF4_HUMAN		CPI-SS0AA76E0E4	ENSG00000225950	0.0	1.238	0.0	0.669	0.0	0.0	0.573	0.26	0.772	0.501	0.298	0.052
CD80	P33681	False	CD80_HUMAN		CPI-SS081A36E07	ENSG00000121594	0.0	0.009	0.0	0.0	0.0	0.0	0.0	0.0	0.016	0.0	0.0	0.0
NGF	P01138	False	NGF_HUMAN		CPI-SS052127A00	ENSG00000134259	0.211	0.024	1.518	0.0	0.0	0.0	0.0	0.157	0.022	0.0	0.299	0.053
NTF3	P20783	False	NTF3_HUMAN		CPI-SS0BE3867AB	ENSG00000185652	0.612	0.174	0.0	0.0	0.0	0.0	0.481	0.396	0.216	0.433	0.7	0.671
NGF	P01138	False	NGF_HUMAN		CPI-SS0DD9B3D49	ENSG00000134259	0.211	0.024	1.518	0.0	0.0	0.0	0.0	0.157	0.022	0.0	0.299	0.053
BDNF	P23560	False	BDNF_HUMAN		CPI-SS09A36B221	ENSG00000176697	0.0	0.117	1.235	0.314	0.0	0.0	0.202	0.0	0.179	0.09	0.663	0.287
NTS	P30990	False	NEUT_HUMAN		CPI-SS0A437E174	ENSG00000133636	0.537	0.54	0.0	1.671	1.31	1.026	0.93	1.188	0.974	1.432	0.776	0.684
LRPAP1	P30533	False	AMRP_HUMAN		CPI-SS02A53F29E	ENSG00000163956	3.478	5.415	5.299	5.181	4.846	2.778	5.024	5.166	5.185	4.819	4.995	4.27
BMP10	O95393	False	BMP10_HUMAN		CPI-SC04A52C935	ENSG00000163217	0.0	0.075	0.0	0.0	0.0	0.0	0.0	0.0	0.131	0.0	0.0	0.0
GDF2	Q9UK05	False	GDF2_HUMAN		CPI-SC0C36CD752	ENSG00000263761	0.0	0.018	0.0	0.0	0.0	0.0	0.0	0.0	0.015	0.0	0.0	0.0
BMP10	O95393	False	BMP10_HUMAN		CPI-SC07C452E3D	ENSG00000163217	0.0	0.075	0.0	0.0	0.0	0.0	0.0	0.0	0.131	0.0	0.0	0.0
GDF2	Q9UK05	False	GDF2_HUMAN		CPI-SC05B4B8690	ENSG00000263761	0.0	0.018	0.0	0.0	0.0	0.0	0.0	0.0	0.015	0.0	0.0	0.0
BMP2	P12643	False	BMP2_HUMAN		CPI-SC0C403F032	ENSG00000125845	1.987	4.526	4.766	0.847	1.32	5.722	0.809	3.542	3.651	1.681	2.168	1.24
BMP4	P12644	False	BMP4_HUMAN		CPI-SC07F8BC578	ENSG00000125378	4.236	2.492	2.032	2.6	4.053	2.676	1.857	3.321	3.951	3.865	4.656	3.088
BMP5	P22003	False	BMP5_HUMAN		CPI-SC08AB23320	ENSG00000112175	0.58	1.245	0.0	0.0	0.618	0.0	0.153	0.177	1.503	1.283	0.493	0.359
BMP6	P22004	False	BMP6_HUMAN		CPI-SC0DDF53DDB	ENSG00000153162	0.0	0.027	0.0	0.338	0.447	0.0	0.114	0.162	0.015	0.0	0.0	0.0
BMP7	P18075	False	BMP7_HUMAN		CPI-SC0DA028FF9	ENSG00000101144	2.338	3.155	1.569	0.45	2.544	2.218	1.775	2.766	1.662	1.011	4.306	2.225
BMP8A	Q7Z5Y6	False	BMP8A_HUMAN		CPI-SC0E866CD7F	ENSG00000183682	0.0	0.003	0.0	0.0	0.0	0.0	0.0	0.0	0.007	0.0	0.0	0.0
GDF5	P43026	False	GDF5_HUMAN		CPI-SC0A76B562F	ENSG00000125965	0.0	0.003	0.0	0.0	0.0	0.0	0.0	0.0	0.007	0.0	0.0	0.0
GDF6	Q6KF10	False	GDF6_HUMAN		CPI-SC090BF166F	ENSG00000156466	0.0	1.397	0.0	0.0	0.0	0.0	0.229	0.0	1.563	1.203	0.4	0.153
GDF7	Q7Z4P5	False	GDF7_HUMAN		CPI-SC039AFE4AD	ENSG00000143869	0.0	0.036	0.0	0.0	0.0	0.0	0.0	0.0	0.007	0.0	0.335	0.045
BMP2	P12643	False	BMP2_HUMAN		CPI-SC0464F1C6E	ENSG00000125845	1.987	4.526	4.766	0.847	1.32	5.722	0.809	3.542	3.651	1.681	2.168	1.24
BMP4	P12644	False	BMP4_HUMAN		CPI-SC052486D3E	ENSG00000125378	4.236	2.492	2.032	2.6	4.053	2.676	1.857	3.321	3.951	3.865	4.656	3.088
BMP5	P22003	False	BMP5_HUMAN		CPI-SC09FC5131F	ENSG00000112175	0.58	1.245	0.0	0.0	0.618	0.0	0.153	0.177	1.503	1.283	0.493	0.359
BMP6	P22004	False	BMP6_HUMAN		CPI-SC0C97FACEA	ENSG00000153162	0.0	0.027	0.0	0.338	0.447	0.0	0.114	0.162	0.015	0.0	0.0	0.0
BMP7	P18075	False	BMP7_HUMAN		CPI-SC0BACF0481	ENSG00000101144	2.338	3.155	1.569	0.45	2.544	2.218	1.775	2.766	1.662	1.011	4.306	2.225
BMP8A	Q7Z5Y6	False	BMP8A_HUMAN		CPI-SC0F5A1D137	ENSG00000183682	0.0	0.003	0.0	0.0	0.0	0.0	0.0	0.0	0.007	0.0	0.0	0.0
GDF5	P43026	False	GDF5_HUMAN		CPI-SC061191F76	ENSG00000125965	0.0	0.003	0.0	0.0	0.0	0.0	0.0	0.0	0.007	0.0	0.0	0.0
GDF6	Q6KF10	False	GDF6_HUMAN		CPI-SC00694A66B	ENSG00000156466	0.0	1.397	0.0	0.0	0.0	0.0	0.229	0.0	1.563	1.203	0.4	0.153
GDF7	Q7Z4P5	False	GDF7_HUMAN		CPI-SC08FDDEC16	ENSG00000143869	0.0	0.036	0.0	0.0	0.0	0.0	0.0	0.0	0.007	0.0	0.335	0.045
BMP2	P12643	False	BMP2_HUMAN		CPI-SC05FF723A3	ENSG00000125845	1.987	4.526	4.766	0.847	1.32	5.722	0.809	3.542	3.651	1.681	2.168	1.24
BMP4	P12644	False	BMP4_HUMAN		CPI-SC00DB2B867	ENSG00000125378	4.236	2.492	2.032	2.6	4.053	2.676	1.857	3.321	3.951	3.865	4.656	3.088
BMP5	P22003	False	BMP5_HUMAN		CPI-SC00CF68ED3	ENSG00000112175	0.58	1.245	0.0	0.0	0.618	0.0	0.153	0.177	1.503	1.283	0.493	0.359
BMP6	P22004	False	BMP6_HUMAN		CPI-SC0C676F3BE	ENSG00000153162	0.0	0.027	0.0	0.338	0.447	0.0	0.114	0.162	0.015	0.0	0.0	0.0
BMP7	P18075	False	BMP7_HUMAN		CPI-SC0D389E644	ENSG00000101144	2.338	3.155	1.569	0.45	2.544	2.218	1.775	2.766	1.662	1.011	4.306	2.225
BMP8A	Q7Z5Y6	False	BMP8A_HUMAN		CPI-SC0079A1C11	ENSG00000183682	0.0	0.003	0.0	0.0	0.0	0.0	0.0	0.0	0.007	0.0	0.0	0.0
GDF5	P43026	False	GDF5_HUMAN		CPI-SC011C55B71	ENSG00000125965	0.0	0.003	0.0	0.0	0.0	0.0	0.0	0.0	0.007	0.0	0.0	0.0
GDF6	Q6KF10	False	GDF6_HUMAN		CPI-SC0E5E4119C	ENSG00000156466	0.0	1.397	0.0	0.0	0.0	0.0	0.229	0.0	1.563	1.203	0.4	0.153
GDF7	Q7Z4P5	False	GDF7_HUMAN		CPI-SC0819046AF	ENSG00000143869	0.0	0.036	0.0	0.0	0.0	0.0	0.0	0.0	0.007	0.0	0.335	0.045
BMP2	P12643	False	BMP2_HUMAN		CPI-SC04266947A	ENSG00000125845	1.987	4.526	4.766	0.847	1.32	5.722	0.809	3.542	3.651	1.681	2.168	1.24
BMP4	P12644	False	BMP4_HUMAN		CPI-SC01D95B14C	ENSG00000125378	4.236	2.492	2.032	2.6	4.053	2.676	1.857	3.321	3.951	3.865	4.656	3.088
BMP5	P22003	False	BMP5_HUMAN		CPI-SC09E264612	ENSG00000112175	0.58	1.245	0.0	0.0	0.618	0.0	0.153	0.177	1.503	1.283	0.493	0.359
BMP6	P22004	False	BMP6_HUMAN		CPI-SC0D05B755E	ENSG00000153162	0.0	0.027	0.0	0.338	0.447	0.0	0.114	0.162	0.015	0.0	0.0	0.0
BMP7	P18075	False	BMP7_HUMAN		CPI-SC049520B40	ENSG00000101144	2.338	3.155	1.569	0.45	2.544	2.218	1.775	2.766	1.662	1.011	4.306	2.225
BMP8A	Q7Z5Y6	False	BMP8A_HUMAN		CPI-SC0A6BE23E9	ENSG00000183682	0.0	0.003	0.0	0.0	0.0	0.0	0.0	0.0	0.007	0.0	0.0	0.0
GDF5	P43026	False	GDF5_HUMAN		CPI-SC02AACC81C	ENSG00000125965	0.0	0.003	0.0	0.0	0.0	0.0	0.0	0.0	0.007	0.0	0.0	0.0
GDF7	Q7Z4P5	False	GDF7_HUMAN		CPI-SC02B778C0B	ENSG00000143869	0.0	0.036	0.0	0.0	0.0	0.0	0.0	0.0	0.007	0.0	0.335	0.045
BMP2	P12643	False	BMP2_HUMAN		CPI-SC0FB40175C	ENSG00000125845	1.987	4.526	4.766	0.847	1.32	5.722	0.809	3.542	3.651	1.681	2.168	1.24
BMP4	P12644	False	BMP4_HUMAN		CPI-SC01C6EA11C	ENSG00000125378	4.236	2.492	2.032	2.6	4.053	2.676	1.857	3.321	3.951	3.865	4.656	3.088
BMP5	P22003	False	BMP5_HUMAN		CPI-SC0D6D4E48B	ENSG00000112175	0.58	1.245	0.0	0.0	0.618	0.0	0.153	0.177	1.503	1.283	0.493	0.359
BMP6	P22004	False	BMP6_HUMAN		CPI-SC0F6C8C336	ENSG00000153162	0.0	0.027	0.0	0.338	0.447	0.0	0.114	0.162	0.015	0.0	0.0	0.0
BMP7	P18075	False	BMP7_HUMAN		CPI-SC05824EDF4	ENSG00000101144	2.338	3.155	1.569	0.45	2.544	2.218	1.775	2.766	1.662	1.011	4.306	2.225
BMP8A	Q7Z5Y6	False	BMP8A_HUMAN		CPI-SC0722594B0	ENSG00000183682	0.0	0.003	0.0	0.0	0.0	0.0	0.0	0.0	0.007	0.0	0.0	0.0
GDF5	P43026	False	GDF5_HUMAN		CPI-SC09AFF0384	ENSG00000125965	0.0	0.003	0.0	0.0	0.0	0.0	0.0	0.0	0.007	0.0	0.0	0.0
GDF6	Q6KF10	False	GDF6_HUMAN		CPI-SC089058CD0	ENSG00000156466	0.0	1.397	0.0	0.0	0.0	0.0	0.229	0.0	1.563	1.203	0.4	0.153
GDF7	Q7Z4P5	False	GDF7_HUMAN		CPI-SC06C46F1A9	ENSG00000143869	0.0	0.036	0.0	0.0	0.0	0.0	0.0	0.0	0.007	0.0	0.335	0.045
BMP2	P12643	False	BMP2_HUMAN		CPI-SC070B9F112	ENSG00000125845	1.987	4.526	4.766	0.847	1.32	5.722	0.809	3.542	3.651	1.681	2.168	1.24
BMP4	P12644	False	BMP4_HUMAN		CPI-SC0915DDE22	ENSG00000125378	4.236	2.492	2.032	2.6	4.053	2.676	1.857	3.321	3.951	3.865	4.656	3.088
BMP5	P22003	False	BMP5_HUMAN		CPI-SC085698C59	ENSG00000112175	0.58	1.245	0.0	0.0	0.618	0.0	0.153	0.177	1.503	1.283	0.493	0.359
BMP6	P22004	False	BMP6_HUMAN		CPI-SC00D19A858	ENSG00000153162	0.0	0.027	0.0	0.338	0.447	0.0	0.114	0.162	0.015	0.0	0.0	0.0
BMP7	P18075	False	BMP7_HUMAN		CPI-SC0B1EBCCC6	ENSG00000101144	2.338	3.155	1.569	0.45	2.544	2.218	1.775	2.766	1.662	1.011	4.306	2.225
BMP8A	Q7Z5Y6	False	BMP8A_HUMAN		CPI-SC02AFDCE1F	ENSG00000183682	0.0	0.003	0.0	0.0	0.0	0.0	0.0	0.0	0.007	0.0	0.0	0.0
GDF6	Q6KF10	False	GDF6_HUMAN		CPI-SC0B118E8DA	ENSG00000156466	0.0	1.397	0.0	0.0	0.0	0.0	0.229	0.0	1.563	1.203	0.4	0.153
GDF7	Q7Z4P5	False	GDF7_HUMAN		CPI-SC0A1278CD8	ENSG00000143869	0.0	0.036	0.0	0.0	0.0	0.0	0.0	0.0	0.007	0.0	0.335	0.045
BMP5	P22003	False	BMP5_HUMAN		CPI-SC0C33040A3	ENSG00000112175	0.58	1.245	0.0	0.0	0.618	0.0	0.153	0.177	1.503	1.283	0.493	0.359
BMP6	P22004	False	BMP6_HUMAN		CPI-SC079BB7A02	ENSG00000153162	0.0	0.027	0.0	0.338	0.447	0.0	0.114	0.162	0.015	0.0	0.0	0.0
BMP7	P18075	False	BMP7_HUMAN		CPI-SC063D5B0A1	ENSG00000101144	2.338	3.155	1.569	0.45	2.544	2.218	1.775	2.766	1.662	1.011	4.306	2.225
BMP8A	Q7Z5Y6	False	BMP8A_HUMAN		CPI-SC0F78051B8	ENSG00000183682	0.0	0.003	0.0	0.0	0.0	0.0	0.0	0.0	0.007	0.0	0.0	0.0
INHA	P05111	False	INHA_HUMAN		CPI-SC06FA9E664	ENSG00000123999	0.0	0.2	0.0	0.0	0.0	0.0	0.121	0.0	0.079	0.094	0.338	0.0
BMP5	P22003	False	BMP5_HUMAN		CPI-SC04091C5FD	ENSG00000112175	0.58	1.245	0.0	0.0	0.618	0.0	0.153	0.177	1.503	1.283	0.493	0.359
BMP6	P22004	False	BMP6_HUMAN		CPI-SC0A978EC39	ENSG00000153162	0.0	0.027	0.0	0.338	0.447	0.0	0.114	0.162	0.015	0.0	0.0	0.0
BMP7	P18075	False	BMP7_HUMAN		CPI-SC0A9057425	ENSG00000101144	2.338	3.155	1.569	0.45	2.544	2.218	1.775	2.766	1.662	1.011	4.306	2.225
BMP8A	Q7Z5Y6	False	BMP8A_HUMAN		CPI-SC0EBF691F3	ENSG00000183682	0.0	0.003	0.0	0.0	0.0	0.0	0.0	0.0	0.007	0.0	0.0	0.0
INHA	P05111	False	INHA_HUMAN		CPI-SC0D868E29E	ENSG00000123999	0.0	0.2	0.0	0.0	0.0	0.0	0.121	0.0	0.079	0.094	0.338	0.0
BMP5	P22003	False	BMP5_HUMAN		CPI-SC0D0822443	ENSG00000112175	0.58	1.245	0.0	0.0	0.618	0.0	0.153	0.177	1.503	1.283	0.493	0.359
BMP6	P22004	False	BMP6_HUMAN		CPI-SC00DF87C38	ENSG00000153162	0.0	0.027	0.0	0.338	0.447	0.0	0.114	0.162	0.015	0.0	0.0	0.0
BMP7	P18075	False	BMP7_HUMAN		CPI-SC04771EF53	ENSG00000101144	2.338	3.155	1.569	0.45	2.544	2.218	1.775	2.766	1.662	1.011	4.306	2.225
BMP8A	Q7Z5Y6	False	BMP8A_HUMAN		CPI-SC0BD23E626	ENSG00000183682	0.0	0.003	0.0	0.0	0.0	0.0	0.0	0.0	0.007	0.0	0.0	0.0
BDNF	P23560	False	BDNF_HUMAN		CPI-SS0BA601DC4	ENSG00000176697	0.0	0.117	1.235	0.314	0.0	0.0	0.202	0.0	0.179	0.09	0.663	0.287
NTN4	Q9HB63	False	NET4_HUMAN		CPI-SS0E3AA6B7B	ENSG00000074527	0.215	0.565	1.273	1.936	0.563	0.0	0.103	0.688	0.702	0.979	1.136	0.197
NTF3	P20783	False	NTF3_HUMAN		CPI-SS093E05DD4	ENSG00000185652	0.612	0.174	0.0	0.0	0.0	0.0	0.481	0.396	0.216	0.433	0.7	0.671
NTF4	P34130	False	NTF4_HUMAN		CPI-SS088C1035B	ENSG00000225950	0.0	1.238	0.0	0.669	0.0	0.0	0.573	0.26	0.772	0.501	0.298	0.052
CALCA	P01258	False	CALC_HUMAN		CPI-SC00EA503F2	ENSG00000110680	0.33	0.019	0.0	0.0	0.0	0.0	0.0	0.0	0.007	0.0	0.0	0.04
CALCB	P10092	False	CALCB_HUMAN		CPI-SC02CD655EB	ENSG00000175868	0.21	0.0	0.0	0.0	0.0	0.0	0.0	0.0	0.031	0.0	0.333	0.088
CLSTN1	O94985	False	CSTN1_HUMAN		CPI-SS084EA55C0	ENSG00000171603	1.857	2.248	2.882	1.784	2.383	1.275	2.083	2.877	2.515	1.965	3.431	2.306
CLSTN2	Q9H4D0	False	CSTN2_HUMAN		CPI-SS09A6C048C	ENSG00000158258	0.555	1.441	0.0	0.364	0.0	0.0	1.158	0.253	1.28	1.302	0.0	0.397
CLSTN3	Q9BQT9	False	CSTN3_HUMAN		CPI-SS0B880A155	ENSG00000139182	1.27	0.581	0.0	0.64	0.977	3.132	0.545	1.606	0.359	0.601	0.682	0.665
LRRTM1	Q86UE6	False	LRRT1_HUMAN		CPI-SS043D3630C	ENSG00000162951	0.0	0.94	0.0	1.036	0.0	0.0	0.133	0.458	0.826	1.142	0.0	0.07
LRRTM2	O43300	False	LRRT2_HUMAN		CPI-SS0E5F8A5F7	ENSG00000146006	0.0	0.023	0.0	0.0	0.0	0.0	0.0	0.0	0.017	0.0	0.0	0.049
LRRTM3	Q86VH5	False	LRRT3_HUMAN		CPI-SS0626DF0EB	ENSG00000198739	0.0	0.07	0.0	0.0	0.0	0.0	0.0	0.0	0.095	0.0	0.0	0.0
LRRTM4	Q86VH4	False	LRRT4_HUMAN		CPI-SS03466C597	ENSG00000176204	0.0	0.165	0.0	0.721	0.0	0.0	0.0	0.132	0.196	0.827	0.0	0.329
NLGN1	Q8N2Q7	False	NLGN1_HUMAN		CPI-SS0D2DF7881	ENSG00000169760	0.829	0.378	1.261	0.31	0.0	0.0	0.649	0.0	0.308	0.084	0.634	0.624
NLGN2	Q8NFZ4	False	NLGN2_HUMAN		CPI-SS0B360C289	ENSG00000169992	0.561	0.575	0.0	0.967	0.548	1.084	0.554	0.428	0.759	0.925	0.303	1.447
NLGN3	Q9NZ94	False	NLGN3_HUMAN		CPI-SS0613D0B62	ENSG00000196338	0.0	0.158	0.0	0.0	0.0	0.0	0.096	0.147	0.113	0.105	0.345	0.588
NLGN4X	Q8N0W4	False	NLGNX_HUMAN		CPI-SS0FA378947	ENSG00000146938	2.57	0.41	0.0	0.273	0.414	0.0	2.761	1.095	0.488	0.275	0.315	0.73
NLGN4Y	Q8NFZ3	False	NLGNY_HUMAN		CPI-SS0CCB5F46B	ENSG00000165246	0.83	0.579	1.272	0.35	1.108	0.0	1.171	0.912	0.806	1.183	0.332	1.099
CLSTN1	O94985	False	CSTN1_HUMAN		CPI-SS0BF9265F0	ENSG00000171603	1.857	2.248	2.882	1.784	2.383	1.275	2.083	2.877	2.515	1.965	3.431	2.306
CLSTN2	Q9H4D0	False	CSTN2_HUMAN		CPI-SS093707FE0	ENSG00000158258	0.555	1.441	0.0	0.364	0.0	0.0	1.158	0.253	1.28	1.302	0.0	0.397
CLSTN3	Q9BQT9	False	CSTN3_HUMAN		CPI-SS0C1A7F44C	ENSG00000139182	1.27	0.581	0.0	0.64	0.977	3.132	0.545	1.606	0.359	0.601	0.682	0.665
LRRTM1	Q86UE6	False	LRRT1_HUMAN		CPI-SS0888FD8F7	ENSG00000162951	0.0	0.94	0.0	1.036	0.0	0.0	0.133	0.458	0.826	1.142	0.0	0.07
LRRTM2	O43300	False	LRRT2_HUMAN		CPI-SS023A16921	ENSG00000146006	0.0	0.023	0.0	0.0	0.0	0.0	0.0	0.0	0.017	0.0	0.0	0.049
LRRTM3	Q86VH5	False	LRRT3_HUMAN		CPI-SS08D8F6957	ENSG00000198739	0.0	0.07	0.0	0.0	0.0	0.0	0.0	0.0	0.095	0.0	0.0	0.0
LRRTM4	Q86VH4	False	LRRT4_HUMAN		CPI-SS06157E5AF	ENSG00000176204	0.0	0.165	0.0	0.721	0.0	0.0	0.0	0.132	0.196	0.827	0.0	0.329
NLGN1	Q8N2Q7	False	NLGN1_HUMAN		CPI-SS0CF0A8519	ENSG00000169760	0.829	0.378	1.261	0.31	0.0	0.0	0.649	0.0	0.308	0.084	0.634	0.624
NLGN2	Q8NFZ4	False	NLGN2_HUMAN		CPI-SS0934535FF	ENSG00000169992	0.561	0.575	0.0	0.967	0.548	1.084	0.554	0.428	0.759	0.925	0.303	1.447
NLGN3	Q9NZ94	False	NLGN3_HUMAN		CPI-SS074EA7741	ENSG00000196338	0.0	0.158	0.0	0.0	0.0	0.0	0.096	0.147	0.113	0.105	0.345	0.588
NLGN4X	Q8N0W4	False	NLGNX_HUMAN		CPI-SS0E988B9C0	ENSG00000146938	2.57	0.41	0.0	0.273	0.414	0.0	2.761	1.095	0.488	0.275	0.315	0.73
NLGN4Y	Q8NFZ3	False	NLGNY_HUMAN		CPI-SS07C26C799	ENSG00000165246	0.83	0.579	1.272	0.35	1.108	0.0	1.171	0.912	0.806	1.183	0.332	1.099
CCL2	P13500	False	CCL2_HUMAN		CPI-SS010BB499F	ENSG00000108691	0.0	0.103	0.0	0.0	0.0	0.0	0.111	0.0	0.095	0.294	0.0	0.088
CCL3	P10147	False	CCL3_HUMAN		CPI-SS0B03ACD14	ENSG00000277632	0.0	0.003	0.0	0.33	0.0	0.0	0.0	0.0	0.0	0.0	0.0	0.0
CCL5	P13501	False	CCL5_HUMAN		CPI-SS0E555F91F	ENSG00000271503	0.0	0.012	0.0	0.0	0.0	0.0	0.0	0.0	0.045	0.0	0.0	0.0
CCL26	Q9Y258	False	CCL26_HUMAN		CPI-SS01FCCEBB9	ENSG00000006606	0.952	0.017	0.0	0.0	0.458	0.0	1.215	0.0	0.065	0.092	0.0	0.0
CCL3	P10147	False	CCL3_HUMAN		CPI-SS08BFF4F9B	ENSG00000277632	0.0	0.003	0.0	0.33	0.0	0.0	0.0	0.0	0.0	0.0	0.0	0.0
CCL3L1	P16619	False	CCL3L1		CPI-SS0C6311D2D	ENSG00000276085	0.0	0.007	0.0	0.0	0.0	0.0	0.21	0.0	0.0	0.0	0.0	0.0
CCL5	P13501	False	CCL5_HUMAN		CPI-SS0F6B529A1	ENSG00000271503	0.0	0.012	0.0	0.0	0.0	0.0	0.0	0.0	0.045	0.0	0.0	0.0
CXCL11	O14625	False	CXL11_HUMAN		CPI-SS0CC738ABC	ENSG00000169248	0.0	0.003	0.0	0.0	0.0	0.0	0.0	0.0	0.0	0.0	0.0	0.0
CXCL12	P48061	False	SDF1_HUMAN		CPI-SS0B1B18F2D	ENSG00000107562	0.561	0.49	0.0	0.683	0.993	0.0	0.567	0.142	0.624	0.696	0.0	1.921
CXCL2	P19875	False	CXCL2_HUMAN		CPI-SS0CDAC688B	ENSG00000081041	0.0	0.013	0.0	0.0	0.0	0.0	0.0	0.0	0.0	0.0	0.0	0.057
CCL26	Q9Y258	False	CCL26_HUMAN		CPI-SS0F06E4B3F	ENSG00000006606	0.952	0.017	0.0	0.0	0.458	0.0	1.215	0.0	0.065	0.092	0.0	0.0
CCL3	P10147	False	CCL3_HUMAN		CPI-SS08DA48A5A	ENSG00000277632	0.0	0.003	0.0	0.33	0.0	0.0	0.0	0.0	0.0	0.0	0.0	0.0
CCL3L1	P16619	False	CCL3L1		CPI-SS0817CE2B3	ENSG00000276085	0.0	0.007	0.0	0.0	0.0	0.0	0.21	0.0	0.0	0.0	0.0	0.0
CCL5	P13501	False	CCL5_HUMAN		CPI-SS0A021DB6E	ENSG00000271503	0.0	0.012	0.0	0.0	0.0	0.0	0.0	0.0	0.045	0.0	0.0	0.0
CCL5	P13501	False	CCL5_HUMAN		CPI-SS0EA05941A	ENSG00000271503	0.0	0.012	0.0	0.0	0.0	0.0	0.0	0.0	0.045	0.0	0.0	0.0
CCL21	O00585	False	CCL21_HUMAN		CPI-SS0ECD9BB5E	ENSG00000137077	0.0	0.012	0.0	0.625	0.0	0.0	0.0	0.0	0.016	0.0	0.0	0.0
CCL25	O15444	False	CCL25_HUMAN		CPI-SS0CCD89E02	ENSG00000131142	0.0	0.003	0.0	0.0	0.0	0.0	0.0	0.0	0.0	0.0	0.0	0.046
CXCL13	O43927	False	CXL13_HUMAN		CPI-SS083B5EBAB	ENSG00000156234	0.0	0.0	0.0	0.0	0.0	0.0	0.102	0.0	0.0	0.0	0.0	0.0
CCL21	O00585	False	CCL21_HUMAN		CPI-SS06C0074BD	ENSG00000137077	0.0	0.012	0.0	0.625	0.0	0.0	0.0	0.0	0.016	0.0	0.0	0.0
RARRES2	Q99969	False	RARR2_HUMAN		CPI-SS09EB0DFB1	ENSG00000106538	2.629	0.464	1.501	0.0	0.767	2.044	2.757	0.618	0.911	0.69	0.567	1.227
CCL2	P13500	False	CCL2_HUMAN		CPI-SS0DBFB8BEA	ENSG00000108691	0.0	0.103	0.0	0.0	0.0	0.0	0.111	0.0	0.095	0.294	0.0	0.088
CCL5	P13501	False	CCL5_HUMAN		CPI-SS05B7D3407	ENSG00000271503	0.0	0.012	0.0	0.0	0.0	0.0	0.0	0.0	0.045	0.0	0.0	0.0
CXCL1	P09341	False	GROA_HUMAN		CPI-SS052BBD9F9	ENSG00000163739	0.0	0.008	0.0	0.0	0.0	0.0	0.186	0.135	0.01	0.0	0.0	0.0
CCL20	P78556	False	CCL20_HUMAN		CPI-SS0079E2156	ENSG00000115009	0.0	0.003	0.0	0.0	0.0	0.0	0.0	0.0	0.0	0.0	0.0	0.0
CCL27	Q9Y4X3	False	CCL27_HUMAN		CPI-SS0BFCF6B11	ENSG00000213927	0.0	0.048	0.0	0.0	0.0	1.038	0.112	0.254	0.093	0.096	0.0	0.0
CCL28	Q9NRJ3	False	CCL28_HUMAN		CPI-SS0BCCA6596	ENSG00000151882	0.0	0.006	0.0	0.0	0.0	0.0	0.0	0.0	0.0	0.0	0.0	0.0
CCL5	P13501	False	CCL5_HUMAN		CPI-SS0BDA6DD92	ENSG00000271503	0.0	0.012	0.0	0.0	0.0	0.0	0.0	0.0	0.045	0.0	0.0	0.0
CXCL1	P09341	False	GROA_HUMAN		CPI-SS08102DC9E	ENSG00000163739	0.0	0.008	0.0	0.0	0.0	0.0	0.186	0.135	0.01	0.0	0.0	0.0
CXCL2	P19875	False	CXCL2_HUMAN		CPI-SS0F562FEA5	ENSG00000081041	0.0	0.013	0.0	0.0	0.0	0.0	0.0	0.0	0.0	0.0	0.0	0.057
CXCL3	P19876	False	CXCL3_HUMAN		CPI-SS09185EA8F	ENSG00000163734	0.0	0.025	0.0	0.317	0.0	1.055	0.115	0.0	0.025	0.239	0.0	0.099
CXCL5	P42830	False	CXCL5_HUMAN		CPI-SS00270ECE6	ENSG00000163735	0.0	0.009	0.0	0.0	0.0	0.0	0.0	0.0	0.019	0.098	0.0	0.098
CXCL6	P80162	False	CXCL6_HUMAN		CPI-SS093B46106	ENSG00000124875	0.0	0.017	0.0	0.0	0.0	0.0	0.115	0.147	0.008	0.0	0.0	0.091
CX3CL1	P78423	False	X3CL1_HUMAN		CPI-SS0388C9C86	ENSG00000006210	0.0	0.047	1.653	0.0	0.0	0.0	0.117	0.281	0.015	0.0	0.0	0.0
CXCL11	O14625	False	CXL11_HUMAN		CPI-SS0747FCACD	ENSG00000169248	0.0	0.003	0.0	0.0	0.0	0.0	0.0	0.0	0.0	0.0	0.0	0.0
CXCL12	P48061	False	SDF1_HUMAN		CPI-SS0A28DCA72	ENSG00000107562	0.561	0.49	0.0	0.683	0.993	0.0	0.567	0.142	0.624	0.696	0.0	1.921
CXCL14	O95715	False	CXL14_HUMAN		CPI-SS0669CC233	ENSG00000145824	1.054	0.519	1.602	0.927	2.365	1.777	2.282	0.536	0.859	0.986	0.94	0.761
CXCL13	O43927	False	CXL13_HUMAN		CPI-SS0C2437E0D	ENSG00000156234	0.0	0.0	0.0	0.0	0.0	0.0	0.102	0.0	0.0	0.0	0.0	0.0
CXCL16	Q9H2A7	False	CXL16_HUMAN		CPI-SS0B1535576	ENSG00000161921	0.543	0.032	0.0	0.38	0.0	0.0	0.0	0.146	0.036	0.0	0.0	0.048
CCK	P06307	False	CCKN_HUMAN		CPI-SS00AD71822	ENSG00000187094	0.0	0.006	0.0	0.0	0.0	0.0	0.0	0.119	0.008	0.085	0.0	0.085
LHB	P01229	False	LSHB_HUMAN		CPI-SS0DEF5D0CE	ENSG00000104826	0.0	0.016	0.0	0.0	0.0	0.0	0.0	0.0	0.0	0.0	0.0	0.0
C1QL1	O75973	False	C1QRF_HUMAN		CPI-SS0F62347D4	ENSG00000131094	0.0	0.892	0.0	0.0	0.0	0.0	0.0	0.304	0.669	0.091	0.0	0.25
C1QL2	Q7Z5L3	False	C1QL2_HUMAN		CPI-SS0EB51E2A2	ENSG00000144119	0.0	0.004	0.0	0.0	0.0	0.0	0.0	0.0	0.007	0.0	0.296	0.046
C1QL3	Q5VWW1	False	C1QL3_HUMAN		CPI-SS0348885FD	ENSG00000165985	0.0	0.006	0.0	0.0	0.0	0.0	0.0	0.0	0.0	0.09	0.0	0.0
C3	P01024	False	CO3_HUMAN		CPI-SS00F4019EA	ENSG00000125730	0.0	0.112	1.263	0.644	0.0	0.0	0.0	0.0	0.154	0.292	0.0	0.0
C5	P01031	False	CO5_HUMAN		CPI-SS0A7E3A1AF	ENSG00000106804	0.0	0.248	0.0	0.33	0.543	1.079	0.251	1.96	0.499	0.299	0.368	0.143
C5	P01031	False	CO5_HUMAN		CPI-SS00581282E	ENSG00000106804	0.0	0.248	0.0	0.33	0.543	1.079	0.251	1.96	0.499	0.299	0.368	0.143
CRH	P06850	False	CRF_HUMAN		CPI-SS0A05319F5	ENSG00000147571	0.0	0.004	0.0	0.0	0.0	0.0	0.0	0.0	0.0	0.0	0.0	0.0
UCN	P55089	False	UCN1_HUMAN		CPI-SS0E654708F	ENSG00000163794	0.262	0.079	0.0	0.0	0.0	0.0	0.107	0.0	0.056	0.097	0.0	0.044
UCN2	Q96RP3	False	UCN2_HUMAN		CPI-SS0EDEEE57E	ENSG00000145040	0.0	0.012	0.0	0.0	0.0	0.0	0.0	0.0	0.0	0.0	0.0	0.0
CSF1	P09603	False	CSF1_HUMAN		CPI-SS0AB1F04A0	ENSG00000184371	0.203	0.35	0.0	0.0	0.486	0.0	0.586	0.255	0.488	0.214	0.355	0.339
IL34	Q6ZMJ4	False	IL34_HUMAN		CPI-SS015162AFC	ENSG00000157368	0.0	0.021	0.0	0.0	0.0	0.0	0.0	0.131	0.008	0.0	0.0	0.0
CSF3	P09919	False	CSF3_HUMAN		CPI-SS08376F0E6	ENSG00000108342	0.0	0.003	0.0	0.0	0.0	0.0	0.0	0.0	0.0	0.0	0.0	0.0
DHH	O43323	False	DHH_HUMAN		CPI-SC006556DF8	ENSG00000139549	0.0	0.003	0.0	0.324	0.0	0.0	0.0	0.0	0.0	0.0	0.0	0.0
IHH	Q14623	False	IHH_HUMAN		CPI-SC0037338E6	ENSG00000163501	0.312	0.026	1.42	0.0	1.716	1.176	0.0	2.29	0.043	0.1	0.0	0.069
SHH	Q15465	False	SHH_HUMAN		CPI-SC006170BDC	ENSG00000164690	1.004	0.264	0.0	0.586	0.469	0.902	4.655	1.065	0.355	0.282	1.135	0.418
DHH	O43323	False	DHH_HUMAN		CPI-SC0ABE55781	ENSG00000139549	0.0	0.003	0.0	0.324	0.0	0.0	0.0	0.0	0.0	0.0	0.0	0.0
IHH	Q14623	False	IHH_HUMAN		CPI-SC036B73615	ENSG00000163501	0.312	0.026	1.42	0.0	1.716	1.176	0.0	2.29	0.043	0.1	0.0	0.069
SHH	Q15465	False	SHH_HUMAN		CPI-SC08B0B5F27	ENSG00000164690	1.004	0.264	0.0	0.586	0.469	0.902	4.655	1.065	0.355	0.282	1.135	0.418
DHH	O43323	False	DHH_HUMAN		CPI-SC03021510C	ENSG00000139549	0.0	0.003	0.0	0.324	0.0	0.0	0.0	0.0	0.0	0.0	0.0	0.0
IHH	Q14623	False	IHH_HUMAN		CPI-SC0C3E862AA	ENSG00000163501	0.312	0.026	1.42	0.0	1.716	1.176	0.0	2.29	0.043	0.1	0.0	0.069
SHH	Q15465	False	SHH_HUMAN		CPI-SC07F2D6624	ENSG00000164690	1.004	0.264	0.0	0.586	0.469	0.902	4.655	1.065	0.355	0.282	1.135	0.418
DHH	O43323	False	DHH_HUMAN		CPI-SS07C846DEE	ENSG00000139549	0.0	0.003	0.0	0.324	0.0	0.0	0.0	0.0	0.0	0.0	0.0	0.0
IHH	Q14623	False	IHH_HUMAN		CPI-SS055233B99	ENSG00000163501	0.312	0.026	1.42	0.0	1.716	1.176	0.0	2.29	0.043	0.1	0.0	0.069
SHH	Q15465	False	SHH_HUMAN		CPI-SS0F7A89A4F	ENSG00000164690	1.004	0.264	0.0	0.586	0.469	0.902	4.655	1.065	0.355	0.282	1.135	0.418
EDN1	P05305	False	EDN1_HUMAN		CPI-SS0D8632EB4	ENSG00000078401	1.246	1.063	3.641	2.391	1.219	0.0	0.963	0.882	1.731	0.699	2.203	0.336
EDN2	P20800	False	EDN2_HUMAN		CPI-SS056AA08CF	ENSG00000127129	0.0	0.012	0.0	0.0	0.431	0.0	0.0	0.0	0.0	0.0	0.0	0.041
EDN3	P14138	False	EDN3_HUMAN		CPI-SS03D5CBF55	ENSG00000124205	0.0	0.049	0.0	0.0	0.0	0.0	0.159	0.0	0.054	0.105	0.346	0.244
EDN1	P05305	False	EDN1_HUMAN		CPI-SS09B92F236	ENSG00000078401	1.246	1.063	3.641	2.391	1.219	0.0	0.963	0.882	1.731	0.699	2.203	0.336
EDN2	P20800	False	EDN2_HUMAN		CPI-SS0CA5B3B8E	ENSG00000127129	0.0	0.012	0.0	0.0	0.431	0.0	0.0	0.0	0.0	0.0	0.0	0.041
EDN3	P14138	False	EDN3_HUMAN		CPI-SS0696491A3	ENSG00000124205	0.0	0.049	0.0	0.0	0.0	0.0	0.159	0.0	0.054	0.105	0.346	0.244
EFNA1	P20827	False	EFNA1_HUMAN		CPI-SS0FF49C823	ENSG00000169242	1.637	3.185	1.921	2.552	2.566	2.597	1.342	1.944	2.539	1.724	2.172	0.82
EFNA2	O43921	False	EFNA2_HUMAN		CPI-SS0B34CBA4B	ENSG00000099617	0.0	0.037	0.0	0.0	0.0	0.0	0.0	0.0	0.062	0.0	0.0	0.197
EFNA3	P52797	False	EFNA3_HUMAN		CPI-SS0222DF7B4	ENSG00000143590	0.287	0.158	0.0	0.323	0.0	1.096	0.0	0.56	0.183	0.235	0.365	0.252
EFNA4	P52798	False	EFNA4_HUMAN		CPI-SS05BB5902B	ENSG00000243364	1.249	0.737	2.591	2.24	0.493	1.082	0.901	1.563	0.987	1.67	1.469	1.963
EFNA5	P52803	False	EFNA5_HUMAN		CPI-SS04E33D0FB	ENSG00000184349	1.739	0.607	3.149	0.318	2.174	2.158	2.29	3.301	1.06	0.869	2.56	2.427
EFNA1	P20827	False	EFNA1_HUMAN		CPI-SS046F6F0C1	ENSG00000169242	1.637	3.185	1.921	2.552	2.566	2.597	1.342	1.944	2.539	1.724	2.172	0.82
EFNA2	O43921	False	EFNA2_HUMAN		CPI-SS08A54963F	ENSG00000099617	0.0	0.037	0.0	0.0	0.0	0.0	0.0	0.0	0.062	0.0	0.0	0.197
EFNA3	P52797	False	EFNA3_HUMAN		CPI-SS0CBCBBA83	ENSG00000143590	0.287	0.158	0.0	0.323	0.0	1.096	0.0	0.56	0.183	0.235	0.365	0.252
EFNA4	P52798	False	EFNA4_HUMAN		CPI-SS0475BE8ED	ENSG00000243364	1.249	0.737	2.591	2.24	0.493	1.082	0.901	1.563	0.987	1.67	1.469	1.963
EFNA5	P52803	False	EFNA5_HUMAN		CPI-SS09587DA63	ENSG00000184349	1.739	0.607	3.149	0.318	2.174	2.158	2.29	3.301	1.06	0.869	2.56	2.427
EFNB1	P98172	False	EFNB1_HUMAN		CPI-SS0087A3F67	ENSG00000090776	1.33	0.918	0.0	0.669	2.088	0.0	1.404	1.314	1.298	1.357	0.681	1.632
EFNA1	P20827	False	EFNA1_HUMAN		CPI-SS09CA492BA	ENSG00000169242	1.637	3.185	1.921	2.552	2.566	2.597	1.342	1.944	2.539	1.724	2.172	0.82
EFNA2	O43921	False	EFNA2_HUMAN		CPI-SS0C875BA24	ENSG00000099617	0.0	0.037	0.0	0.0	0.0	0.0	0.0	0.0	0.062	0.0	0.0	0.197
EFNA3	P52797	False	EFNA3_HUMAN		CPI-SS0EF309375	ENSG00000143590	0.287	0.158	0.0	0.323	0.0	1.096	0.0	0.56	0.183	0.235	0.365	0.252
EFNA4	P52798	False	EFNA4_HUMAN		CPI-SS0D1D8FF06	ENSG00000243364	1.249	0.737	2.591	2.24	0.493	1.082	0.901	1.563	0.987	1.67	1.469	1.963
EFNA5	P52803	False	EFNA5_HUMAN		CPI-SS0C70ADA28	ENSG00000184349	1.739	0.607	3.149	0.318	2.174	2.158	2.29	3.301	1.06	0.869	2.56	2.427
EFNA1	P20827	False	EFNA1_HUMAN		CPI-SS0EBFE1854	ENSG00000169242	1.637	3.185	1.921	2.552	2.566	2.597	1.342	1.944	2.539	1.724	2.172	0.82
EFNA2	O43921	False	EFNA2_HUMAN		CPI-SS0E63AB61E	ENSG00000099617	0.0	0.037	0.0	0.0	0.0	0.0	0.0	0.0	0.062	0.0	0.0	0.197
EFNA3	P52797	False	EFNA3_HUMAN		CPI-SS05B4EB419	ENSG00000143590	0.287	0.158	0.0	0.323	0.0	1.096	0.0	0.56	0.183	0.235	0.365	0.252
EFNA4	P52798	False	EFNA4_HUMAN		CPI-SS0659DBE72	ENSG00000243364	1.249	0.737	2.591	2.24	0.493	1.082	0.901	1.563	0.987	1.67	1.469	1.963
EFNA5	P52803	False	EFNA5_HUMAN		CPI-SS0FC01B947	ENSG00000184349	1.739	0.607	3.149	0.318	2.174	2.158	2.29	3.301	1.06	0.869	2.56	2.427
EFNB1	P98172	False	EFNB1_HUMAN		CPI-SS03446CB39	ENSG00000090776	1.33	0.918	0.0	0.669	2.088	0.0	1.404	1.314	1.298	1.357	0.681	1.632
EFNB2	P52799	False	EFNB2_HUMAN		CPI-SS087E0E3FB	ENSG00000125266	2.573	2.927	5.423	1.947	3.163	3.881	2.002	2.368	4.106	3.906	4.641	2.029
EFNB3	Q15768	False	EFNB3_HUMAN		CPI-SS084B1ED25	ENSG00000108947	1.419	1.466	1.438	1.036	0.0	2.369	0.478	0.57	1.782	1.443	2.107	1.266
EFNA1	P20827	False	EFNA1_HUMAN		CPI-SS03E450F99	ENSG00000169242	1.637	3.185	1.921	2.552	2.566	2.597	1.342	1.944	2.539	1.724	2.172	0.82
EFNA2	O43921	False	EFNA2_HUMAN		CPI-SS01DCC7684	ENSG00000099617	0.0	0.037	0.0	0.0	0.0	0.0	0.0	0.0	0.062	0.0	0.0	0.197
EFNA3	P52797	False	EFNA3_HUMAN		CPI-SS0D5DBB634	ENSG00000143590	0.287	0.158	0.0	0.323	0.0	1.096	0.0	0.56	0.183	0.235	0.365	0.252
EFNA4	P52798	False	EFNA4_HUMAN		CPI-SS0F81DBF22	ENSG00000243364	1.249	0.737	2.591	2.24	0.493	1.082	0.901	1.563	0.987	1.67	1.469	1.963
EFNA5	P52803	False	EFNA5_HUMAN		CPI-SS028688B7B	ENSG00000184349	1.739	0.607	3.149	0.318	2.174	2.158	2.29	3.301	1.06	0.869	2.56	2.427
EFNA1	P20827	False	EFNA1_HUMAN		CPI-SS037E6BEDF	ENSG00000169242	1.637	3.185	1.921	2.552	2.566	2.597	1.342	1.944	2.539	1.724	2.172	0.82
EFNA2	O43921	False	EFNA2_HUMAN		CPI-SS0830C7910	ENSG00000099617	0.0	0.037	0.0	0.0	0.0	0.0	0.0	0.0	0.062	0.0	0.0	0.197
EFNA3	P52797	False	EFNA3_HUMAN		CPI-SS0C8ED6F41	ENSG00000143590	0.287	0.158	0.0	0.323	0.0	1.096	0.0	0.56	0.183	0.235	0.365	0.252
EFNA4	P52798	False	EFNA4_HUMAN		CPI-SS0AA68C8E5	ENSG00000243364	1.249	0.737	2.591	2.24	0.493	1.082	0.901	1.563	0.987	1.67	1.469	1.963
EFNA5	P52803	False	EFNA5_HUMAN		CPI-SS0F6A01237	ENSG00000184349	1.739	0.607	3.149	0.318	2.174	2.158	2.29	3.301	1.06	0.869	2.56	2.427
EFNA5	P52803	False	EFNA5_HUMAN		CPI-SS068ACD209	ENSG00000184349	1.739	0.607	3.149	0.318	2.174	2.158	2.29	3.301	1.06	0.869	2.56	2.427
EFNB1	P98172	False	EFNB1_HUMAN		CPI-SS06E797E50	ENSG00000090776	1.33	0.918	0.0	0.669	2.088	0.0	1.404	1.314	1.298	1.357	0.681	1.632
EFNB2	P52799	False	EFNB2_HUMAN		CPI-SS0ECC9DF3E	ENSG00000125266	2.573	2.927	5.423	1.947	3.163	3.881	2.002	2.368	4.106	3.906	4.641	2.029
EFNB3	Q15768	False	EFNB3_HUMAN		CPI-SS0ECCB4382	ENSG00000108947	1.419	1.466	1.438	1.036	0.0	2.369	0.478	0.57	1.782	1.443	2.107	1.266
EFNB1	P98172	False	EFNB1_HUMAN		CPI-SS03C7D1520	ENSG00000090776	1.33	0.918	0.0	0.669	2.088	0.0	1.404	1.314	1.298	1.357	0.681	1.632
EFNB2	P52799	False	EFNB2_HUMAN		CPI-SS0BFD8E056	ENSG00000125266	2.573	2.927	5.423	1.947	3.163	3.881	2.002	2.368	4.106	3.906	4.641	2.029
EFNB3	Q15768	False	EFNB3_HUMAN		CPI-SS0CE96B837	ENSG00000108947	1.419	1.466	1.438	1.036	0.0	2.369	0.478	0.57	1.782	1.443	2.107	1.266
EFNB1	P98172	False	EFNB1_HUMAN		CPI-SS0C2003B74	ENSG00000090776	1.33	0.918	0.0	0.669	2.088	0.0	1.404	1.314	1.298	1.357	0.681	1.632
EFNB2	P52799	False	EFNB2_HUMAN		CPI-SS082ABF1EA	ENSG00000125266	2.573	2.927	5.423	1.947	3.163	3.881	2.002	2.368	4.106	3.906	4.641	2.029
EFNB3	Q15768	False	EFNB3_HUMAN		CPI-SS01BBAD475	ENSG00000108947	1.419	1.466	1.438	1.036	0.0	2.369	0.478	0.57	1.782	1.443	2.107	1.266
EFNB1	P98172	False	EFNB1_HUMAN		CPI-SS09D9D6811	ENSG00000090776	1.33	0.918	0.0	0.669	2.088	0.0	1.404	1.314	1.298	1.357	0.681	1.632
EFNB2	P52799	False	EFNB2_HUMAN		CPI-SS08D0F9109	ENSG00000125266	2.573	2.927	5.423	1.947	3.163	3.881	2.002	2.368	4.106	3.906	4.641	2.029
EFNB3	Q15768	False	EFNB3_HUMAN		CPI-SS0F6AA700E	ENSG00000108947	1.419	1.466	1.438	1.036	0.0	2.369	0.478	0.57	1.782	1.443	2.107	1.266
EFNB1	P98172	False	EFNB1_HUMAN		CPI-SS040D3C47C	ENSG00000090776	1.33	0.918	0.0	0.669	2.088	0.0	1.404	1.314	1.298	1.357	0.681	1.632
EFNB2	P52799	False	EFNB2_HUMAN		CPI-SS05ABE6795	ENSG00000125266	2.573	2.927	5.423	1.947	3.163	3.881	2.002	2.368	4.106	3.906	4.641	2.029
EFNB3	Q15768	False	EFNB3_HUMAN		CPI-SS0A39F4895	ENSG00000108947	1.419	1.466	1.438	1.036	0.0	2.369	0.478	0.57	1.782	1.443	2.107	1.266
AREG	P15514	False	AREG_HUMAN		CPI-SS052119104	ENSG00000109321	0.0	0.033	3.253	0.0	0.48	0.0	0.214	0.167	0.016	0.097	0.381	0.044
BTC	P35070	False	BTC_HUMAN		CPI-SS0CC966B71	ENSG00000174808	0.0	0.0	0.0	0.0	0.0	0.0	0.115	0.123	0.015	0.0	0.298	0.0
EGF	P01133	False	EGF_HUMAN		CPI-SS09947DDD9	ENSG00000138798	0.0	0.172	0.0	0.0	0.0	0.0	1.478	0.0	0.187	0.0	0.0	0.0
EPGN	Q6UW88	False	EPGN_HUMAN		CPI-SS060790CF0	ENSG00000182585	0.0	0.003	0.0	0.0	0.0	0.0	0.0	0.0	0.008	0.0	0.0	0.0
EREG	O14944	False	EREG_HUMAN		CPI-SS004C23DCE	ENSG00000124882	0.0	0.0	0.0	0.0	0.0	0.0	0.0	0.137	0.008	0.0	0.0	0.0
HBEGF	Q99075	False	HBEGF_HUMAN		CPI-SS09B2ACA25	ENSG00000113070	0.0	0.648	1.635	0.0	0.516	0.0	0.413	0.422	0.623	0.28	0.504	0.09
TGFA	P01135	False	TGFA_HUMAN		CPI-SS07E5C3060	ENSG00000163235	0.0	0.023	0.0	0.0	0.0	0.0	0.0	0.0	0.0	0.0	0.359	0.0
BTC	P35070	False	BTC_HUMAN		CPI-SS05A6C9EC5	ENSG00000174808	0.0	0.0	0.0	0.0	0.0	0.0	0.115	0.123	0.015	0.0	0.298	0.0
NRG1	Q02297	False	NRG1_HUMAN		CPI-SS02B906C26	ENSG00000157168	0.581	0.281	0.0	2.555	1.189	0.0	1.169	2.005	0.398	0.787	1.208	0.877
NRG2	O14511	False	NRG2_HUMAN		CPI-SS053613259	ENSG00000158458	0.0	0.313	0.0	0.773	0.0	0.0	0.117	0.155	0.229	0.224	0.0	0.108
BTC	P35070	False	BTC_HUMAN		CPI-SS0F0D7F25C	ENSG00000174808	0.0	0.0	0.0	0.0	0.0	0.0	0.115	0.123	0.015	0.0	0.298	0.0
EREG	O14944	False	EREG_HUMAN		CPI-SS0FC42EC80	ENSG00000124882	0.0	0.0	0.0	0.0	0.0	0.0	0.0	0.137	0.008	0.0	0.0	0.0
HBEGF	Q99075	False	HBEGF_HUMAN		CPI-SS060B846D1	ENSG00000113070	0.0	0.648	1.635	0.0	0.516	0.0	0.413	0.422	0.623	0.28	0.504	0.09
NRG1	Q02297	False	NRG1_HUMAN		CPI-SS0BD5C2A23	ENSG00000157168	0.581	0.281	0.0	2.555	1.189	0.0	1.169	2.005	0.398	0.787	1.208	0.877
NRG2	O14511	False	NRG2_HUMAN		CPI-SS0E063192D	ENSG00000158458	0.0	0.313	0.0	0.773	0.0	0.0	0.117	0.155	0.229	0.224	0.0	0.108
NRG3	P56975	False	NRG3_HUMAN		CPI-SS0D5E30C6C	ENSG00000185737	0.0	0.065	0.0	0.333	0.0	1.077	0.11	0.0	0.051	0.103	0.0	0.196
NRG4	Q8WWG1	False	NRG4_HUMAN		CPI-SS0627D0E22	ENSG00000169752	0.0	0.062	0.0	0.0	0.555	0.0	0.0	0.421	0.113	0.102	0.333	0.0
HBEGF	Q99075	False	HBEGF_HUMAN		CPI-SS03E7FB333	ENSG00000113070	0.0	0.648	1.635	0.0	0.516	0.0	0.413	0.422	0.623	0.28	0.504	0.09
FGF1	P05230	False	FGF1_HUMAN		CPI-SS04A97448D	ENSG00000113578	0.0	0.07	0.0	0.0	0.0	1.048	0.741	0.0	0.159	0.0	0.0	0.043
FGF10	O15520	False	FGF10_HUMAN		CPI-SS0AECC113F	ENSG00000070193	0.0	2.328	0.0	0.654	0.501	0.0	0.0	0.531	2.049	1.52	0.0	0.291
FGF2	P09038	False	FGF2_HUMAN		CPI-SS05A94DE17	ENSG00000138685	1.015	0.274	0.0	0.318	0.883	1.006	1.761	0.128	0.367	0.359	1.994	1.371
FGF22	Q9HCT0	False	FGF22_HUMAN		CPI-SS09D21167E	ENSG00000070388	0.21	0.052	0.0	0.0	0.0	0.0	0.12	0.143	0.039	0.093	0.0	0.14
FGF3	P11487	False	FGF3_HUMAN		CPI-SS06D341996	ENSG00000186895	0.0	0.003	0.0	0.0	0.0	0.0	0.0	0.0	0.0	0.0	0.0	0.043
FGF7	P21781	False	FGF7_HUMAN		CPI-SS0E928B8C8	ENSG00000140285	0.258	0.095	0.0	0.312	0.0	0.0	0.452	0.0	0.163	0.297	0.0	0.135
FGF1	P05230	False	FGF1_HUMAN		CPI-SS0755A26DD	ENSG00000113578	0.0	0.07	0.0	0.0	0.0	1.048	0.741	0.0	0.159	0.0	0.0	0.043
FGF2	P09038	False	FGF2_HUMAN		CPI-SS01F67987A	ENSG00000138685	1.015	0.274	0.0	0.318	0.883	1.006	1.761	0.128	0.367	0.359	1.994	1.371
FGF4	P08620	False	FGF4_HUMAN		CPI-SS0FFB9E01B	ENSG00000075388	1.048	0.026	0.0	0.0	0.0	0.0	0.098	0.14	0.066	0.096	0.0	0.206
FGF5	P12034	False	FGF5_HUMAN		CPI-SS01333FFA6	ENSG00000138675	0.0	0.032	0.0	0.0	0.0	0.0	0.0	0.0	0.05	0.101	0.0	0.041
NCAM1	P13591	False	NCAM1_HUMAN		CPI-SS05632AB58	ENSG00000149294	1.363	2.835	1.441	2.464	0.0	0.0	1.281	0.614	3.244	3.371	0.465	1.056
FGF1	P05230	False	FGF1_HUMAN		CPI-SS015819E65	ENSG00000113578	0.0	0.07	0.0	0.0	0.0	1.048	0.741	0.0	0.159	0.0	0.0	0.043
FGF17	O60258	False	FGF17_HUMAN		CPI-SS0BC9F7E9E	ENSG00000158815	2.028	0.663	0.0	0.592	1.361	1.71	0.369	1.234	0.706	0.941	0.819	0.389
FGF2	P09038	False	FGF2_HUMAN		CPI-SS0D636A374	ENSG00000138685	1.015	0.274	0.0	0.318	0.883	1.006	1.761	0.128	0.367	0.359	1.994	1.371
FGF20	Q9NP95	False	FGF20_HUMAN		CPI-SS0696C2B28	ENSG00000078579	0.273	0.006	0.0	0.0	0.0	0.0	0.0	0.0	0.0	0.096	0.0	0.168
FGF8	P55075	False	FGF8_HUMAN		CPI-SS0CFABB69A	ENSG00000107831	0.0	1.255	0.0	1.804	0.0	0.0	0.0	0.134	0.846	0.808	0.0	0.723
FGF9	P31371	False	FGF9_HUMAN		CPI-SS05D62446A	ENSG00000102678	0.0	0.307	0.0	0.0	0.484	1.038	0.142	0.0	0.178	0.201	0.0	0.132
FGF1	P05230	False	FGF1_HUMAN		CPI-SS0D9366D11	ENSG00000113578	0.0	0.07	0.0	0.0	0.0	1.048	0.741	0.0	0.159	0.0	0.0	0.043
FGF2	P09038	False	FGF2_HUMAN		CPI-SS008FB916C	ENSG00000138685	1.015	0.274	0.0	0.318	0.883	1.006	1.761	0.128	0.367	0.359	1.994	1.371
SDC2	P34741	False	SDC2_HUMAN		CPI-SS001D9549D	ENSG00000169439	2.134	3.447	5.83	0.675	2.488	2.136	5.676	1.733	4.032	3.131	4.41	4.42
FGF19	O95750	False	FGF19_HUMAN		CPI-SC068641E32	ENSG00000162344	0.256	0.006	0.0	0.0	0.0	0.0	0.0	0.0	0.0	0.0	0.0	0.301
NCAM1	P13591	False	NCAM1_HUMAN		CPI-SS0C21302BC	ENSG00000149294	1.363	2.835	1.441	2.464	0.0	0.0	1.281	0.614	3.244	3.371	0.465	1.056
FLRT1	Q9NZU1	False	FLRT1_HUMAN		CPI-SS0813792B7	ENSG00000126500	0.0	0.0	0.0	0.0	0.0	0.0	0.0	0.0	0.008	0.0	0.0	0.051
FLRT2	O43155	False	FLRT2_HUMAN		CPI-SS008E98D3E	ENSG00000185070	2.968	2.154	1.561	2.942	0.463	1.127	2.049	4.953	2.48	3.122	0.733	1.587
NRXN1	Q9ULB1	False	NRX1A_HUMAN		CPI-SS019D9440E	ENSG00000179915	1.105	0.119	0.0	0.0	1.561	0.0	0.519	0.29	0.261	0.396	0.295	1.603
NRXN2	P58401	False	NRX2B_HUMAN		CPI-SS0B0B67CA2	ENSG00000110076	0.0	0.006	0.0	0.0	0.0	0.0	0.108	0.0	0.016	0.0	0.0	0.188
NRXN3	Q9HDB5	False	NRX3B_HUMAN		CPI-SS05E4F3F47	ENSG00000021645	0.643	0.081	0.0	0.41	1.905	1.222	0.27	1.824	0.109	0.267	0.731	0.114
TENM1	Q9UKZ4	False	TEN1_HUMAN		CPI-SS085E3E37F	ENSG00000009694	0.0	0.029	0.0	0.0	0.0	0.0	0.0	0.0	0.008	0.098	0.0	0.137
TENM2	Q9NT68	False	TEN2_HUMAN		CPI-SS09159B142	ENSG00000145934	0.0	0.06	0.0	0.313	0.0	0.0	0.0	0.0	0.133	0.097	0.0	0.0
TENM3	Q9P273	False	TEN3_HUMAN		CPI-SS04FD52559	ENSG00000218336	1.833	1.114	3.049	0.685	1.019	1.089	1.338	2.026	2.231	1.509	1.878	2.089
TENM4	Q6N022	False	TEN4_HUMAN		CPI-SS0EC12EAD9	ENSG00000149256	0.832	2.559	0.0	1.894	0.0	2.427	0.358	0.129	1.767	2.161	0.433	1.046
FLRT1	Q9NZU1	False	FLRT1_HUMAN		CPI-SS0430C8A78	ENSG00000126500	0.0	0.0	0.0	0.0	0.0	0.0	0.0	0.0	0.008	0.0	0.0	0.051
FLRT2	O43155	False	FLRT2_HUMAN		CPI-SS0474E1C15	ENSG00000185070	2.968	2.154	1.561	2.942	0.463	1.127	2.049	4.953	2.48	3.122	0.733	1.587
FLRT3	Q9NZU0	False	FLRT3_HUMAN		CPI-SS052641D5A	ENSG00000125848	2.332	1.343	4.583	0.359	2.562	2.618	2.884	4.801	2.653	3.284	2.143	3.237
TENM1	Q9UKZ4	False	TEN1_HUMAN		CPI-SS038A612D7	ENSG00000009694	0.0	0.029	0.0	0.0	0.0	0.0	0.0	0.0	0.008	0.098	0.0	0.137
TENM2	Q9NT68	False	TEN2_HUMAN		CPI-SS0BCB3D402	ENSG00000145934	0.0	0.06	0.0	0.313	0.0	0.0	0.0	0.0	0.133	0.097	0.0	0.0
TENM3	Q9P273	False	TEN3_HUMAN		CPI-SS0EA023E51	ENSG00000218336	1.833	1.114	3.049	0.685	1.019	1.089	1.338	2.026	2.231	1.509	1.878	2.089
TENM4	Q6N022	False	TEN4_HUMAN		CPI-SS01F00A48A	ENSG00000149256	0.832	2.559	0.0	1.894	0.0	2.427	0.358	0.129	1.767	2.161	0.433	1.046
UNC5A	Q6ZN44	False	UNC5A_HUMAN		CPI-SS0F6BE4D47	ENSG00000113763	0.0	0.006	0.0	0.0	0.0	0.0	0.0	0.0	0.007	0.0	0.0	0.217
FLRT3	Q9NZU0	False	FLRT3_HUMAN		CPI-SS08BFFB96E	ENSG00000125848	2.332	1.343	4.583	0.359	2.562	2.618	2.884	4.801	2.653	3.284	2.143	3.237
TENM1	Q9UKZ4	False	TEN1_HUMAN		CPI-SS083BB1EB3	ENSG00000009694	0.0	0.029	0.0	0.0	0.0	0.0	0.0	0.0	0.008	0.098	0.0	0.137
TENM2	Q9NT68	False	TEN2_HUMAN		CPI-SS021718DBF	ENSG00000145934	0.0	0.06	0.0	0.313	0.0	0.0	0.0	0.0	0.133	0.097	0.0	0.0
TENM3	Q9P273	False	TEN3_HUMAN		CPI-SS075F456AF	ENSG00000218336	1.833	1.114	3.049	0.685	1.019	1.089	1.338	2.026	2.231	1.509	1.878	2.089
TENM4	Q6N022	False	TEN4_HUMAN		CPI-SS0FD44484F	ENSG00000149256	0.832	2.559	0.0	1.894	0.0	2.427	0.358	0.129	1.767	2.161	0.433	1.046
GAL	P22466	False	GALA_HUMAN		CPI-SS0BE567EFB	ENSG00000069482	2.639	0.606	0.777	1.534	2.32	1.737	1.357	1.409	0.736	1.191	0.425	0.982
GALP	Q9UBC7	False	GALP_HUMAN		CPI-SS0F4D3206E	ENSG00000197487	0.286	0.019	0.0	0.0	0.0	0.0	0.121	0.0	0.008	0.093	0.0	0.045
GAL	P22466	False	GALA_HUMAN		CPI-SC0BEEB7AB4	ENSG00000069482	2.639	0.606	0.777	1.534	2.32	1.737	1.357	1.409	0.736	1.191	0.425	0.982
GALP	Q9UBC7	False	GALP_HUMAN		CPI-SC011C5B39B	ENSG00000197487	0.286	0.019	0.0	0.0	0.0	0.0	0.121	0.0	0.008	0.093	0.0	0.045
GAL	P22466	False	GALA_HUMAN		CPI-SS04BCE85CA	ENSG00000069482	2.639	0.606	0.777	1.534	2.32	1.737	1.357	1.409	0.736	1.191	0.425	0.982
GALP	Q9UBC7	False	GALP_HUMAN		CPI-SS0FDCE3128	ENSG00000197487	0.286	0.019	0.0	0.0	0.0	0.0	0.121	0.0	0.008	0.093	0.0	0.045
GAL	P22466	False	GALA_HUMAN		CPI-SC01BE13839	ENSG00000069482	2.639	0.606	0.777	1.534	2.32	1.737	1.357	1.409	0.736	1.191	0.425	0.982
GALP	Q9UBC7	False	GALP_HUMAN		CPI-SC059D65FDD	ENSG00000197487	0.286	0.019	0.0	0.0	0.0	0.0	0.121	0.0	0.008	0.093	0.0	0.045
SPX	Q9BT56	False	SPXN_HUMAN		CPI-SC03034B5D1	ENSG00000134548	0.0	0.199	0.0	0.0	0.0	1.072	0.222	0.0	0.559	0.214	0.357	0.425
GAL	P22466	False	GALA_HUMAN		CPI-SS0442ADAA5	ENSG00000069482	2.639	0.606	0.777	1.534	2.32	1.737	1.357	1.409	0.736	1.191	0.425	0.982
GALP	Q9UBC7	False	GALP_HUMAN		CPI-SS0B11567AF	ENSG00000197487	0.286	0.019	0.0	0.0	0.0	0.0	0.121	0.0	0.008	0.093	0.0	0.045
GAL	P22466	False	GALA_HUMAN		CPI-SC0B72F5448	ENSG00000069482	2.639	0.606	0.777	1.534	2.32	1.737	1.357	1.409	0.736	1.191	0.425	0.982
GALP	Q9UBC7	False	GALP_HUMAN		CPI-SC010BF9A71	ENSG00000197487	0.286	0.019	0.0	0.0	0.0	0.0	0.121	0.0	0.008	0.093	0.0	0.045
SPX	Q9BT56	False	SPXN_HUMAN		CPI-SC07FCF82A7	ENSG00000134548	0.0	0.199	0.0	0.0	0.0	1.072	0.222	0.0	0.559	0.214	0.357	0.425
LGALS3	P17931	False	LEG3_HUMAN		CPI-SS076940BCD	ENSG00000131981	1.292	0.479	5.06	0.279	0.421	0.0	3.278	1.192	0.677	0.168	2.483	0.592
GAS6	Q14393	False	GAS6_HUMAN		CPI-SS0F7FF099C	ENSG00000183087	1.184	2.597	2.747	0.378	1.77	2.568	3.315	1.66	1.712	0.968	1.04	0.596
LGALS9	O00182	False	LEG9_HUMAN		CPI-SC0CF28722B	ENSG00000168961	0.0	0.071	0.0	0.0	0.0	0.0	0.0	0.0	0.048	0.0	0.0	0.05
LGALS9	O00182	False	LEG9_HUMAN		CPI-SS0E23CEB91	ENSG00000168961	0.0	0.071	0.0	0.0	0.0	0.0	0.0	0.0	0.048	0.0	0.0	0.05
LGALS9	O00182	False	LEG9_HUMAN		CPI-SS0CE693E3E	ENSG00000168961	0.0	0.071	0.0	0.0	0.0	0.0	0.0	0.0	0.048	0.0	0.0	0.05
GIP	P09681	False	GIP_HUMAN		CPI-SS00C33AA55	ENSG00000159224	0.0	0.056	0.0	0.0	0.0	0.0	0.0	0.24	0.1	0.105	0.0	0.089
GRP	P07492	False	GRP_HUMAN		CPI-SS07AF9303D	ENSG00000134443	0.0	0.0	0.0	0.0	0.0	0.0	0.0	0.0	0.0	0.0	0.0	0.153
NMB	P08949	False	NMB_HUMAN		CPI-SS0B9B66F8E	ENSG00000197696	0.999	0.528	1.304	1.02	2.658	0.0	0.652	1.356	1.0	0.59	0.639	1.063
GAS6	Q14393	False	GAS6_HUMAN		CPI-SS0AE964947	ENSG00000183087	1.184	2.597	2.747	0.378	1.77	2.568	3.315	1.66	1.712	0.968	1.04	0.596
GAS6	Q14393	False	GAS6_HUMAN		CPI-SS0BDA0E5E0	ENSG00000183087	1.184	2.597	2.747	0.378	1.77	2.568	3.315	1.66	1.712	0.968	1.04	0.596
TULP1	O00294	False	TULP1_HUMAN		CPI-SS0E9F23560	ENSG00000112041	0.0	0.142	0.0	0.0	0.0	0.0	0.0	0.0	0.054	0.086	0.0	0.146
GDF10	P55107	False	GDF10_HUMAN		CPI-SC0A86600AA	ENSG00000266524	0.0	0.035	0.0	0.0	0.0	0.0	0.0	0.0	0.138	0.093	0.0	0.048
GDF11	O95390	False	GDF11_HUMAN		CPI-SC0002A7A8F	ENSG00000135414	2.136	3.396	2.611	2.393	3.141	3.403	2.059	2.796	2.94	3.332	2.496	2.915
GDF3	Q9NR23	False	GDF3_HUMAN		CPI-SC01987CF29	ENSG00000184344	0.2	0.006	0.0	0.422	0.0	0.0	0.0	0.0	0.007	0.101	0.0	0.087
MSTN	O14793	False	GDF8_HUMAN		CPI-SC0CC98A4B4	ENSG00000138379	0.0	0.003	1.249	0.0	0.0	0.0	0.0	0.0	0.008	0.0	0.0	0.0
INHA	P05111	False	INHA_HUMAN		CPI-SC0FDDA8A63	ENSG00000123999	0.0	0.2	0.0	0.0	0.0	0.0	0.121	0.0	0.079	0.094	0.338	0.0
GDF11	O95390	False	GDF11_HUMAN		CPI-SC00C9C81E3	ENSG00000135414	2.136	3.396	2.611	2.393	3.141	3.403	2.059	2.796	2.94	3.332	2.496	2.915
INHA	P05111	False	INHA_HUMAN		CPI-SC0B3D321CC	ENSG00000123999	0.0	0.2	0.0	0.0	0.0	0.0	0.121	0.0	0.079	0.094	0.338	0.0
GDF11	O95390	False	GDF11_HUMAN		CPI-SC001669E22	ENSG00000135414	2.136	3.396	2.611	2.393	3.141	3.403	2.059	2.796	2.94	3.332	2.496	2.915
MSTN	O14793	False	GDF8_HUMAN		CPI-SC023986FB9	ENSG00000138379	0.0	0.003	1.249	0.0	0.0	0.0	0.0	0.0	0.008	0.0	0.0	0.0
GDF11	O95390	False	GDF11_HUMAN		CPI-SC017215F7F	ENSG00000135414	2.136	3.396	2.611	2.393	3.141	3.403	2.059	2.796	2.94	3.332	2.496	2.915
MSTN	O14793	False	GDF8_HUMAN		CPI-SC08968AFE6	ENSG00000138379	0.0	0.003	1.249	0.0	0.0	0.0	0.0	0.0	0.008	0.0	0.0	0.0
GDF9	O60383	False	GDF9_HUMAN		CPI-SC0FDB4B6D9	ENSG00000164404	0.0	0.013	0.0	0.0	0.0	0.0	0.0	0.14	0.016	0.0	0.0	0.0
GHRH	P01286	False	SLIB_HUMAN		CPI-SS074050495	ENSG00000118702	0.0	0.003	0.0	0.0	0.0	0.0	0.0	0.0	0.0	0.0	0.0	0.089
GHRL	Q9UBU3	False	GHRL_HUMAN		CPI-SS0C9DBD840	ENSG00000157017	0.3	0.089	0.0	0.0	0.0	0.0	0.0	0.418	0.075	0.286	0.0	0.086
GHRL	Q9UBU3	False	GHRL_HUMAN		CPI-SS02AEB612C	ENSG00000157017	0.3	0.089	0.0	0.0	0.0	0.0	0.0	0.418	0.075	0.286	0.0	0.086
HLA-E	P13747	False	HLAE_HUMAN		CPI-SS0C4FA643F	ENSG00000204592	2.461	1.154	2.886	4.796	2.153	1.114	2.074	1.974	1.449	2.58	2.456	1.528
HLA-E	P13747	False	HLAE_HUMAN		CPI-SC066BD3097	ENSG00000204592	2.461	1.154	2.886	4.796	2.153	1.114	2.074	1.974	1.449	2.58	2.456	1.528
HLA-E	P13747	False	HLAE_HUMAN		CPI-SS03339363E	ENSG00000204592	2.461	1.154	2.886	4.796	2.153	1.114	2.074	1.974	1.449	2.58	2.456	1.528
HLA-E	P13747	False	HLAE_HUMAN		CPI-SS0F16EAEBB	ENSG00000204592	2.461	1.154	2.886	4.796	2.153	1.114	2.074	1.974	1.449	2.58	2.456	1.528
HLA-F	P30511	False	HLAF_HUMAN		CPI-SS0436D5870	ENSG00000204642	0.237	0.041	0.0	0.365	0.0	0.0	0.0	0.0	0.053	0.182	0.296	0.0
INHA	P05111	False	INHA_HUMAN		CPI-SC0E760DE88	ENSG00000123999	0.0	0.2	0.0	0.0	0.0	0.0	0.121	0.0	0.079	0.094	0.338	0.0
INHA	P05111	False	INHA_HUMAN		CPI-SC020B01F65	ENSG00000123999	0.0	0.2	0.0	0.0	0.0	0.0	0.121	0.0	0.079	0.094	0.338	0.0
IGF1	P05019	False	IGF1_HUMAN		CPI-SC033AB13AE	ENSG00000017427	0.799	0.09	0.0	0.0	0.462	0.0	0.208	0.688	0.096	0.303	1.278	0.927
IGF1	P05019	False	IGF1_HUMAN		CPI-SS0E41702C1	ENSG00000017427	0.799	0.09	0.0	0.0	0.462	0.0	0.208	0.688	0.096	0.303	1.278	0.927
IGF2	P01344	False	IGF2_HUMAN		CPI-SS0579FA162	ENSG00000167244	1.848	3.517	3.397	0.346	2.565	0.0	1.57	3.672	3.941	3.415	2.239	0.707
IGF1	P05019	False	IGF1_HUMAN		CPI-SC0322BA9B5	ENSG00000017427	0.799	0.09	0.0	0.0	0.462	0.0	0.208	0.688	0.096	0.303	1.278	0.927
NRG1	Q02297	False	NRG1_HUMAN		CPI-SC06CB2F292	ENSG00000157168	0.581	0.281	0.0	2.555	1.189	0.0	1.169	2.005	0.398	0.787	1.208	0.877
IGF2	P01344	False	IGF2_HUMAN		CPI-SS042A6F835	ENSG00000167244	1.848	3.517	3.397	0.346	2.565	0.0	1.57	3.672	3.941	3.415	2.239	0.707
IGFBP3	P17936	False	IBP3_HUMAN		CPI-SS099ACF7FB	ENSG00000146674	2.399	1.385	3.717	1.657	1.88	1.074	1.225	4.057	2.262	2.503	1.42	1.001
IGFL1	Q6UW32	False	IGFL1_HUMAN		CPI-SS00ABEE10B	ENSG00000188293	0.0	0.0	0.0	0.279	0.0	0.0	0.0	0.0	0.0	0.0	0.0	0.0
IGFL2	Q6UWQ7	False	IGFL2_HUMAN		CPI-SS08EDE5442	ENSG00000204866	0.0	0.009	0.0	0.698	0.0	0.0	0.0	0.0	0.022	0.0	0.0	0.044
IGFL3	Q6UXB1	False	IGFL3_HUMAN		CPI-SS0327E1782	ENSG00000188624	0.0	0.03	0.0	0.0	0.0	0.0	0.0	0.121	0.032	0.0	0.0	0.0
IFNE	Q86WN2	False	IFNE_HUMAN		CPI-SC06DAFCB1D	ENSG00000184995	0.0	0.013	0.0	0.0	0.0	0.0	0.0	0.0	0.046	0.097	0.0	0.0
IFNG	P01579	False	IFNG_HUMAN		CPI-SC02DEB4893	ENSG00000111537	0.0	0.0	0.0	0.0	0.0	0.0	0.0	0.0	0.008	0.097	0.0	0.0
IL11	P20809	False	IL11_HUMAN		CPI-SC0409FF431	ENSG00000095752	0.251	0.117	1.923	0.317	0.0	0.0	1.028	0.124	0.362	0.112	0.0	0.198
IL15	P40933	False	IL15_HUMAN		CPI-SC0C6EBD4D8	ENSG00000164136	0.0	0.006	0.0	0.0	0.0	1.065	0.0	0.0	0.015	0.0	0.3	0.0
IL17C	Q9P0M4	False	IL17C_HUMAN		CPI-SC0BB896AE4	ENSG00000124391	0.0	0.009	0.0	0.0	0.0	0.0	0.0	0.0	0.008	0.0	0.0	0.0
IL1A	P01583	False	IL1A_HUMAN		CPI-SC0A7A5EEB3	ENSG00000115008	0.0	0.0	0.0	0.335	0.0	0.0	0.0	0.0	0.007	0.0	0.0	0.0
IL1RN	P18510	False	IL1RA_HUMAN		CPI-SC06CA2BDAB	ENSG00000136689	0.0	0.003	0.0	0.0	0.0	0.0	0.0	0.0	0.0	0.0	0.0	0.0
IL1A	P01583	False	IL1A_HUMAN		CPI-SC0629FB330	ENSG00000115008	0.0	0.0	0.0	0.335	0.0	0.0	0.0	0.0	0.007	0.0	0.0	0.0
IL1RN	P18510	False	IL1RA_HUMAN		CPI-SC0CEE7CCC6	ENSG00000136689	0.0	0.003	0.0	0.0	0.0	0.0	0.0	0.0	0.0	0.0	0.0	0.0
IL1RAP	Q9NPH3	False	IL1AP_HUMAN		CPI-SS0E12A78EF	ENSG00000196083	0.0	0.135	0.0	0.0	0.0	0.0	0.0	0.761	0.156	0.101	0.0	0.143
LRRC4B	Q9NT99	False	LRC4B_HUMAN		CPI-SS0D8DC28C6	ENSG00000131409	0.259	0.211	0.0	0.313	0.0	0.0	0.331	0.123	0.211	0.287	0.0	0.84
LRRC4C	Q9HCJ2	False	LRC4C_HUMAN		CPI-SS00373B59C	ENSG00000148948	0.0	0.029	0.0	0.327	0.0	0.0	0.516	0.0	0.044	0.388	0.0	0.675
LRFN4	Q6PJG9	False	LRFN4_HUMAN		CPI-SS0F023190B	ENSG00000173621	1.332	1.262	1.237	0.691	0.511	0.0	1.411	0.729	1.216	0.772	1.392	1.063
LRFN5	Q96NI6	False	LRFN5_HUMAN		CPI-SS0CBB9D57D	ENSG00000165379	0.0	0.158	0.0	0.317	0.0	0.0	0.232	0.122	0.203	0.121	0.0	0.098
IL26	Q9NPH9	False	IL26_HUMAN		CPI-SC0F4F95585	ENSG00000111536	0.0	0.0	0.0	0.0	0.0	0.0	0.0	0.0	0.0	0.0	0.296	0.0
IL33	O95760	False	IL33_HUMAN		CPI-SC0A2B4E2CE	ENSG00000137033	0.0	0.003	0.0	0.0	0.0	0.0	0.0	0.0	0.007	0.0	0.0	0.0
IL37	Q9NZH6	False	IL37_HUMAN		CPI-SC025EE7104	ENSG00000125571	0.0	0.003	0.0	0.0	0.0	0.0	0.0	0.0	0.007	0.0	0.0	0.0
IL6	P05231	False	IL6_HUMAN		CPI-SC0E81D7329	ENSG00000136244	0.0	0.016	0.0	0.0	0.0	0.0	0.099	0.0	0.038	0.097	0.0	0.0
IL7	P13232	False	IL7_HUMAN		CPI-SC0089DC473	ENSG00000104432	0.0	0.003	0.0	0.0	0.0	0.0	0.0	0.0	0.0	0.0	0.0	0.0
RAET1E	Q8TD07	False	N2DL4_HUMAN		CPI-SC0240A44BC	ENSG00000164520	0.0	0.0	0.0	0.0	0.0	0.0	0.0	0.0	0.0	0.0	0.0	0.051
RAET1G	Q6H3X3	False	RET1G_HUMAN		CPI-SC0A30300BD	ENSG00000203722	0.0	0.01	0.0	0.0	0.0	0.0	0.0	0.0	0.0	0.0	0.3	0.0
ULBP1	Q9BZM6	False	N2DL1_HUMAN		CPI-SC07B215915	ENSG00000111981	0.0	0.009	0.0	0.313	0.0	0.0	0.337	0.0	0.022	0.086	0.0	0.042
ULBP2	Q9BZM5	False	N2DL2_HUMAN		CPI-SC013345660	ENSG00000131015	0.0	0.096	0.0	0.367	0.0	0.0	0.0	0.261	0.106	0.098	0.0	0.0
ULBP3	Q9BZM4	False	N2DL3_HUMAN		CPI-SC059E0FCB6	ENSG00000131019	0.0	0.009	0.0	0.317	0.0	0.0	0.0	0.0	0.022	0.091	0.0	0.0
MICB	Q29980	False	MICB_HUMAN		CPI-SC00BFC481D	ENSG00000204516	0.587	0.156	1.74	0.0	0.0	1.028	0.109	0.255	0.362	0.198	0.0	0.086
KNG1	P01042	False	KNG1_HUMAN		CPI-SS075D9B9AD	ENSG00000113889	0.0	0.006	0.0	0.0	0.0	0.0	0.0	0.0	0.023	0.0	0.0	0.0
KNG1	P01042	False	KNG1_HUMAN		CPI-SS0F21F1570	ENSG00000113889	0.0	0.006	0.0	0.0	0.0	0.0	0.0	0.0	0.023	0.0	0.0	0.0
LEFTY1	O75610	False	LFTY1_HUMAN		CPI-SS0E9F84F1F	ENSG00000243709	0.0	0.069	0.0	0.0	0.0	0.0	0.41	0.699	0.072	0.091	0.0	0.089
LEFTY2	O00292	False	LFTY2_HUMAN		CPI-SS033A27302	ENSG00000143768	0.244	0.546	1.207	1.038	0.0	1.032	0.898	0.842	0.358	0.081	1.117	0.336
LRRC4B	Q9NT99	False	LRC4B_HUMAN		CPI-SS0E0D00210	ENSG00000131409	0.259	0.211	0.0	0.313	0.0	0.0	0.331	0.123	0.211	0.287	0.0	0.84
LRFN4	Q6PJG9	False	LRFN4_HUMAN		CPI-SS0FA9304CE	ENSG00000173621	1.332	1.262	1.237	0.691	0.511	0.0	1.411	0.729	1.216	0.772	1.392	1.063
LRFN5	Q96NI6	False	LRFN5_HUMAN		CPI-SS081E1A895	ENSG00000165379	0.0	0.158	0.0	0.317	0.0	0.0	0.232	0.122	0.203	0.121	0.0	0.098
NLGN3	Q9NZ94	False	NLGN3_HUMAN		CPI-SS08069FE13	ENSG00000196338	0.0	0.158	0.0	0.0	0.0	0.0	0.096	0.147	0.113	0.105	0.345	0.588
SLITRK3	O94933	False	SLIK3_HUMAN		CPI-SS044E718AF	ENSG00000121871	0.0	0.019	0.0	0.0	0.0	0.0	0.1	0.12	0.023	0.0	0.0	0.051
LTB	Q06643	False	TNFC_HUMAN		CPI-SS02C509183	ENSG00000227507	0.0	0.012	0.0	0.0	0.0	0.0	0.0	0.163	0.032	0.0	0.0	0.154
TNFSF14	O43557	False	TNF14_HUMAN		CPI-SS0859C173B	ENSG00000125735	0.0	0.135	0.0	1.737	0.0	0.0	0.109	0.0	0.33	0.521	0.0	0.0
LPAR1	Q92633	False	LPAR1_HUMAN		CPI-SS0E4245B64	ENSG00000198121	0.738	0.023	0.0	0.0	0.491	1.063	0.108	0.277	0.11	0.198	0.362	0.584
LPAR2	Q9HBW0	False	LPAR2_HUMAN		CPI-SS076F4624B	ENSG00000064547	1.474	0.888	1.326	0.376	0.514	3.254	0.945	1.975	1.478	1.107	1.049	1.694
LPAR3	Q9UBY5	False	LPAR3_HUMAN		CPI-SS046661AE7	ENSG00000171517	0.0	0.133	0.0	0.0	0.0	0.0	0.101	0.133	0.136	0.0	0.336	0.268
THY1	P04216	False	THY1_HUMAN		CPI-SS0118D1B89	ENSG00000154096	1.035	0.454	0.0	3.309	0.983	3.586	3.307	0.262	0.989	1.74	1.672	2.714
CD55	P08174	False	DAF_HUMAN		CPI-SS061A7E099	ENSG00000196352	0.726	0.489	2.687	0.332	0.0	1.065	1.399	0.522	0.684	0.568	0.7	0.523
SFTPD	P35247	False	SFTPD_HUMAN		CPI-SS0305C793D	ENSG00000133661	0.0	0.091	0.0	0.0	0.974	0.0	0.0	0.0	0.139	0.0	0.298	0.179
MDK	P21741	False	MK_HUMAN		CPI-SS012AFC842	ENSG00000110492	7.55	8.099	7.129	7.808	7.628	7.598	6.838	7.989	7.82	8.08	7.337	7.769
PTN	P21246	False	PTN_HUMAN		CPI-SS05D7900BF	ENSG00000105894	2.691	2.927	1.194	0.689	2.676	3.399	1.985	1.254	3.222	1.849	2.93	4.816
MDK	P21741	False	MK_HUMAN		CPI-SS027E12A36	ENSG00000110492	7.55	8.099	7.129	7.808	7.628	7.598	6.838	7.989	7.82	8.08	7.337	7.769
PTN	P21246	False	PTN_HUMAN		CPI-SS04E690D72	ENSG00000105894	2.691	2.927	1.194	0.689	2.676	3.399	1.985	1.254	3.222	1.849	2.93	4.816
AMH	P03971	False	MIS_HUMAN		CPI-SC0C68323CF	ENSG00000104899	0.514	0.272	1.315	0.0	0.487	0.0	0.117	0.297	0.467	0.304	0.36	0.2
AMH	P03971	False	MIS_HUMAN		CPI-SC077F81192	ENSG00000104899	0.514	0.272	1.315	0.0	0.487	0.0	0.117	0.297	0.467	0.304	0.36	0.2
AMH	P03971	False	MIS_HUMAN		CPI-SC09C7944F4	ENSG00000104899	0.514	0.272	1.315	0.0	0.487	0.0	0.117	0.297	0.467	0.304	0.36	0.2
NECTIN3	Q9NQS3	False	PVRL3_HUMAN		CPI-SS042FCC9BE	ENSG00000177707	0.985	2.099	3.901	1.247	3.14	2.167	1.818	2.595	2.475	1.909	3.84	2.334
NTN1	O95631	False	NET1_HUMAN		CPI-SS04F1CBF06	ENSG00000065320	0.257	0.067	1.224	0.0	1.137	0.0	0.103	0.139	0.051	0.119	0.91	0.45
NTN1	O95631	False	NET1_HUMAN		CPI-SS0E3C09735	ENSG00000065320	0.257	0.067	1.224	0.0	1.137	0.0	0.103	0.139	0.051	0.119	0.91	0.45
NTN1	O95631	False	NET1_HUMAN		CPI-SS0503D8A55	ENSG00000065320	0.257	0.067	1.224	0.0	1.137	0.0	0.103	0.139	0.051	0.119	0.91	0.45
NTN1	O95631	False	NET1_HUMAN		CPI-SS00C9DE87A	ENSG00000065320	0.257	0.067	1.224	0.0	1.137	0.0	0.103	0.139	0.051	0.119	0.91	0.45
NTN4	Q9HB63	False	NET4_HUMAN		CPI-SS0C72D53A2	ENSG00000074527	0.215	0.565	1.273	1.936	0.563	0.0	0.103	0.688	0.702	0.979	1.136	0.197
NTN1	O95631	False	NET1_HUMAN		CPI-SS07660BCA2	ENSG00000065320	0.257	0.067	1.224	0.0	1.137	0.0	0.103	0.139	0.051	0.119	0.91	0.45
NTN4	Q9HB63	False	NET4_HUMAN		CPI-SS0BA4E3F44	ENSG00000074527	0.215	0.565	1.273	1.936	0.563	0.0	0.103	0.688	0.702	0.979	1.136	0.197
NRXN1	Q9ULB1	False	NRX1A_HUMAN		CPI-SS085E14488	ENSG00000179915	1.105	0.119	0.0	0.0	1.561	0.0	0.519	0.29	0.261	0.396	0.295	1.603
NRXN2	P58401	False	NRX2B_HUMAN		CPI-SS0193D81E1	ENSG00000110076	0.0	0.006	0.0	0.0	0.0	0.0	0.108	0.0	0.016	0.0	0.0	0.188
NMU	P48645	False	NMU_HUMAN		CPI-SS018BD4882	ENSG00000109255	1.019	0.132	1.272	0.0	1.049	0.0	0.789	0.779	0.646	0.502	1.003	0.835
NPPA	P01160	False	ANF_HUMAN		CPI-SS032AD1183	ENSG00000175206	0.0	0.071	1.26	0.325	0.0	0.0	0.0	0.0	0.187	0.0	0.0	0.0
NTS	P30990	False	NEUT_HUMAN		CPI-SS06C93E09A	ENSG00000133636	0.537	0.54	0.0	1.671	1.31	1.026	0.93	1.188	0.974	1.432	0.776	0.684
NRTN	Q99748	False	NRTN_HUMAN		CPI-SC060C69786	ENSG00000171119	0.249	0.796	1.695	0.0	0.474	0.0	0.414	0.654	0.704	0.298	0.727	0.785
NTF3	P20783	False	NTF3_HUMAN		CPI-SS05162C56B	ENSG00000185652	0.612	0.174	0.0	0.0	0.0	0.0	0.481	0.396	0.216	0.433	0.7	0.671
PTPRS	Q13332	False	PTPRS_HUMAN		CPI-SS01D36DDFA	ENSG00000105426	3.05	1.819	1.269	3.184	1.144	1.224	2.08	2.008	2.288	2.463	1.51	3.102
NODAL	Q96S42	False	NODAL_HUMAN		CPI-SC08F1D4358	ENSG00000156574	1.037	0.588	0.0	0.0	0.399	1.742	0.189	2.509	0.469	0.778	0.233	0.233
NODAL	Q96S42	False	NODAL_HUMAN		CPI-SC08C72892F	ENSG00000156574	1.037	0.588	0.0	0.0	0.399	1.742	0.189	2.509	0.469	0.778	0.233	0.233
NODAL	Q96S42	False	NODAL_HUMAN		CPI-SC0397B3290	ENSG00000156574	1.037	0.588	0.0	0.0	0.399	1.742	0.189	2.509	0.469	0.778	0.233	0.233
NODAL	Q96S42	False	NODAL_HUMAN		CPI-SC0C620668E	ENSG00000156574	1.037	0.588	0.0	0.0	0.399	1.742	0.189	2.509	0.469	0.778	0.233	0.233
NODAL	Q96S42	False	NODAL_HUMAN		CPI-SC0AB5E1FE3	ENSG00000156574	1.037	0.588	0.0	0.0	0.399	1.742	0.189	2.509	0.469	0.778	0.233	0.233
NODAL	Q96S42	False	NODAL_HUMAN		CPI-SC061F99EF4	ENSG00000156574	1.037	0.588	0.0	0.0	0.399	1.742	0.189	2.509	0.469	0.778	0.233	0.233
CNTN1	Q12860	False	CNTN1_HUMAN		CPI-SS0A6FCBF7C	ENSG00000018236	0.0	0.04	0.0	0.0	0.0	0.0	0.0	0.0	0.038	0.0	0.629	0.043
DLK1	P80370	False	DLK1_HUMAN		CPI-SS0FC612D4D	ENSG00000185559	4.34	0.598	3.712	0.0	4.316	4.68	0.638	5.217	0.802	1.524	2.896	2.783
DLL1	O00548	False	DLL1_HUMAN		CPI-SS04A5D6B6F	ENSG00000198719	0.0	0.065	0.0	0.705	0.0	0.0	0.372	0.174	0.086	0.0	0.0	0.197
DLL3	Q9NYJ7	False	DLL3_HUMAN		CPI-SS0E5A6ADB3	ENSG00000090932	0.813	0.565	1.374	0.766	0.0	1.142	0.415	0.568	0.447	0.653	0.0	0.21
DLL4	Q9NR61	False	DLL4_HUMAN		CPI-SS0AFCA0602	ENSG00000128917	0.0	0.009	0.0	0.0	0.0	0.0	0.0	0.0	0.0	0.0	0.0	0.0
JAG1	P78504	False	JAG1_HUMAN		CPI-SS052ADA696	ENSG00000101384	1.109	2.052	5.623	0.0	2.259	1.176	2.401	1.812	2.255	1.294	2.226	1.723
JAG2	Q9Y219	False	JAG2_HUMAN		CPI-SS0DB3F5A37	ENSG00000184916	0.0	0.574	1.536	1.093	0.0	0.0	0.21	0.0	0.342	0.0	0.0	0.044
CNTN1	Q12860	False	CNTN1_HUMAN		CPI-SS029811409	ENSG00000018236	0.0	0.04	0.0	0.0	0.0	0.0	0.0	0.0	0.038	0.0	0.629	0.043
DLK1	P80370	False	DLK1_HUMAN		CPI-SS0E1A8414D	ENSG00000185559	4.34	0.598	3.712	0.0	4.316	4.68	0.638	5.217	0.802	1.524	2.896	2.783
DLL1	O00548	False	DLL1_HUMAN		CPI-SS0423580E5	ENSG00000198719	0.0	0.065	0.0	0.705	0.0	0.0	0.372	0.174	0.086	0.0	0.0	0.197
DLL3	Q9NYJ7	False	DLL3_HUMAN		CPI-SS06BBCAC08	ENSG00000090932	0.813	0.565	1.374	0.766	0.0	1.142	0.415	0.568	0.447	0.653	0.0	0.21
DLL4	Q9NR61	False	DLL4_HUMAN		CPI-SS08E4D6FA9	ENSG00000128917	0.0	0.009	0.0	0.0	0.0	0.0	0.0	0.0	0.0	0.0	0.0	0.0
JAG1	P78504	False	JAG1_HUMAN		CPI-SS060B82BBC	ENSG00000101384	1.109	2.052	5.623	0.0	2.259	1.176	2.401	1.812	2.255	1.294	2.226	1.723
JAG2	Q9Y219	False	JAG2_HUMAN		CPI-SS065B2DBAE	ENSG00000184916	0.0	0.574	1.536	1.093	0.0	0.0	0.21	0.0	0.342	0.0	0.0	0.044
CNTN1	Q12860	False	CNTN1_HUMAN		CPI-SS0730D1EF3	ENSG00000018236	0.0	0.04	0.0	0.0	0.0	0.0	0.0	0.0	0.038	0.0	0.629	0.043
CNTN1	Q12860	False	CNTN1_HUMAN		CPI-SS0BDC912F3	ENSG00000018236	0.0	0.04	0.0	0.0	0.0	0.0	0.0	0.0	0.038	0.0	0.629	0.043
DLK1	P80370	False	DLK1_HUMAN		CPI-SS007AA9FDE	ENSG00000185559	4.34	0.598	3.712	0.0	4.316	4.68	0.638	5.217	0.802	1.524	2.896	2.783
DLL1	O00548	False	DLL1_HUMAN		CPI-SS047232C64	ENSG00000198719	0.0	0.065	0.0	0.705	0.0	0.0	0.372	0.174	0.086	0.0	0.0	0.197
DLL3	Q9NYJ7	False	DLL3_HUMAN		CPI-SS035E5A708	ENSG00000090932	0.813	0.565	1.374	0.766	0.0	1.142	0.415	0.568	0.447	0.653	0.0	0.21
DLL4	Q9NR61	False	DLL4_HUMAN		CPI-SS0938C6980	ENSG00000128917	0.0	0.009	0.0	0.0	0.0	0.0	0.0	0.0	0.0	0.0	0.0	0.0
[truncated: 4,015 more rows]
