# Supplementary material for: Atlas of multilineage stem cell differentiation reveals TMEM88 as a developmental regulator of blood pressure
Source: Nat Commun. 2025 Feb 4;16:1356. doi: 10.1038/s41467-025-56533-2 (PMC11794859; doi:10.1038/s41467-025-56533-2)
Supplement: Supplementary file 6 — Supplementary Data 3 [file 41467_2025_56533_MOESM6_ESM.zip › cpdb_results/lowXAV_day9_method1/simple_analysis_deconvoluted_08_21_2024_114516.txt]

gene_name	uniprot	is_complex	protein_name	complex_name	id_cp_interaction	gene	Cluster0	Cluster1	Cluster10	Cluster11	Cluster12	Cluster2	Cluster3	Cluster4	Cluster5	Cluster6	Cluster7	Cluster8	Cluster9
UBASH3B	Q8TF42	True	UBS3B_HUMAN	Dehydroepiandrosterone_bySTS	CPI-CS09B8977D7	ENSG00000154127	0.334	0.0	0.35	0.732	1.005	0.449	0.138	0.0	0.334	0.324	0.439	0.129	0.232
UBASH3B	Q8TF42	True	UBS3B_HUMAN	Dehydroepiandrosterone_bySTS	CPI-CS05760BB78	ENSG00000154127	0.334	0.0	0.35	0.732	1.005	0.449	0.138	0.0	0.334	0.324	0.439	0.129	0.232
UBASH3B	Q8TF42	True	UBS3B_HUMAN	Dehydroepiandrosterone_bySTS	CPI-CS0259A0EB4	ENSG00000154127	0.334	0.0	0.35	0.732	1.005	0.449	0.138	0.0	0.334	0.324	0.439	0.129	0.232
SULT1A1	P50225	True	ST1A1_HUMAN	DHEAsulfate_bySULT2B	CPI-CS099F73A95	ENSG00000196502	0.176	1.081	1.481	0.723	0.349	0.681	0.496	0.791	0.527	0.951	1.886	0.42	0.307
SULT1A1	P50225	True	ST1A1_HUMAN	DHEAsulfate_bySULT2B	CPI-CS0D89E7C19	ENSG00000196502	0.176	1.081	1.481	0.723	0.349	0.681	0.496	0.791	0.527	0.951	1.886	0.42	0.307
SULT1A1	P50225	True	ST1A1_HUMAN	DHEAsulfate_bySULT2B	CPI-CS0412B081A	ENSG00000196502	0.176	1.081	1.481	0.723	0.349	0.681	0.496	0.791	0.527	0.951	1.886	0.42	0.307
SRD5A3	Q9H8P0	True	PORED_HUMAN	Dihydrotestosterone_bySRD5A3	CPI-CS039E9FE7F	ENSG00000128039	0.775	0.927	1.369	2.523	3.059	0.874	0.559	1.4	0.801	1.737	0.0	0.54	0.77
SRD5A1	P18405	True	S5A1_HUMAN	Dihydrotestosterone_bySRD5A1	CPI-CS0EC7F7C75	ENSG00000145545	0.271	2.306	0.868	1.343	0.0	1.368	0.757	0.623	0.868	1.182	1.374	0.768	1.17
SRD5A2	P31213	True	S5A2_HUMAN	Dihydrotestosterone_bySRD5A2	CPI-CS0D228AF4D	ENSG00000277893	0.0	0.0	0.0	0.0	0.0	0.0	0.0	0.0	0.007	0.0	0.0	0.0	0.0
SULT1E1	P49888	True	ST1E1_HUMAN	DHEAsulfate_bySULT1E1	CPI-CS0F71EE8D0	ENSG00000109193	0.0	0.0	0.0	0.0	0.0	0.0	0.0	0.042	0.087	0.0	0.0	0.0	0.0
SULT1E1	P49888	True	ST1E1_HUMAN	DHEAsulfate_bySULT1E1	CPI-CS06B596CD2	ENSG00000109193	0.0	0.0	0.0	0.0	0.0	0.0	0.0	0.042	0.087	0.0	0.0	0.0	0.0
SULT1E1	P49888	True	ST1E1_HUMAN	DHEAsulfate_bySULT1E1	CPI-CS0917E42F5	ENSG00000109193	0.0	0.0	0.0	0.0	0.0	0.0	0.0	0.042	0.087	0.0	0.0	0.0	0.0
SULT2A1	Q06520	True	ST2A1_HUMAN	DHEAsulfate_bySULT2A1	CPI-CS0FF565F1C	ENSG00000105398	0.0	0.0	0.0	0.0	0.0	0.0	0.0	0.046	0.042	0.0	0.0	0.0	0.0
SULT2A1	Q06520	True	ST2A1_HUMAN	DHEAsulfate_bySULT2A1	CPI-CS04A65DD62	ENSG00000105398	0.0	0.0	0.0	0.0	0.0	0.0	0.0	0.046	0.042	0.0	0.0	0.0	0.0
SULT2A1	Q06520	True	ST2A1_HUMAN	DHEAsulfate_bySULT2A1	CPI-CS0006C277B	ENSG00000105398	0.0	0.0	0.0	0.0	0.0	0.0	0.0	0.046	0.042	0.0	0.0	0.0	0.0
CYP21A2	P08686	True	CP21A_HUMAN	Desoxycorticosterone_byCYP21A2	CPI-CS012A5546C	ENSG00000231852	0.167	0.0	0.0	0.0	0.0	0.0	0.0	0.0	0.022	0.0	0.0	0.009	0.0
DHCR7	Q9UBM7	True	DHCR7_HUMAN	Desmosterol_byDHCR7	CPI-CS086D3E39F	ENSG00000172893	1.243	3.336	1.76	2.122	1.709	1.79	1.317	2.252	2.387	2.363	1.493	1.547	1.583
DHCR7	Q9UBM7	True	DHCR7_HUMAN	Desmosterol_byDHCR7	CPI-CS0DC57DE37	ENSG00000172893	1.243	3.336	1.76	2.122	1.709	1.79	1.317	2.252	2.387	2.363	1.493	1.547	1.583
DHCR7	Q9UBM7	True	DHCR7_HUMAN	Cholesterol_byDHCR7	CPI-CS06C6527F4	ENSG00000172893	1.243	3.336	1.76	2.122	1.709	1.79	1.317	2.252	2.387	2.363	1.493	1.547	1.583
DHCR7	Q9UBM7	True	DHCR7_HUMAN	Cholesterol_byDHCR7	CPI-CS0BEF10547	ENSG00000172893	1.243	3.336	1.76	2.122	1.709	1.79	1.317	2.252	2.387	2.363	1.493	1.547	1.583
PTGR1	Q14914	True	PTGR1_HUMAN	12oxoLeukotrieneB4_byPTGR1	CPI-CS0A5B6BD7A	ENSG00000106853	4.086	5.461	5.209	3.83	3.494	4.884	4.299	4.721	4.286	5.047	5.7	4.59	4.362
PTGR1	Q14914	True	PTGR1_HUMAN	12oxoLeukotrieneB4_byPTGR1	CPI-CS04A56D5BE	ENSG00000106853	4.086	5.461	5.209	3.83	3.494	4.884	4.299	4.721	4.286	5.047	5.7	4.59	4.362
DAGLA	Q9Y4D2	True	DGLA_HUMAN	2arachidonoylglycerol_byDAGLA	CPI-CS03629A52A	ENSG00000134780	0.317	0.0	0.128	0.0	0.0	0.132	0.122	0.127	0.369	0.238	0.503	0.176	0.165
DAGLA	Q9Y4D2	True	DGLA_HUMAN	2arachidonoylglycerol_byDAGLA	CPI-CS0C6F86DF5	ENSG00000134780	0.317	0.0	0.128	0.0	0.0	0.132	0.122	0.127	0.369	0.238	0.503	0.176	0.165
DAGLA	Q9Y4D2	True	DGLA_HUMAN	2arachidonoylglycerol_byDAGLA	CPI-CS045C37E64	ENSG00000134780	0.317	0.0	0.128	0.0	0.0	0.132	0.122	0.127	0.369	0.238	0.503	0.176	0.165
DAGLB	Q8NCG7	True	DGLB_HUMAN	2arachidonoylglycerol_byDAGLB	CPI-CS007D418BE	ENSG00000164535	0.33	0.0	0.326	1.229	1.058	0.685	0.424	0.265	0.491	0.59	0.0	0.363	0.414
DAGLB	Q8NCG7	True	DGLB_HUMAN	2arachidonoylglycerol_byDAGLB	CPI-CS030959ED1	ENSG00000164535	0.33	0.0	0.326	1.229	1.058	0.685	0.424	0.265	0.491	0.59	0.0	0.363	0.414
DAGLB	Q8NCG7	True	DGLB_HUMAN	2arachidonoylglycerol_byDAGLB	CPI-CS01F7D06F1	ENSG00000164535	0.33	0.0	0.326	1.229	1.058	0.685	0.424	0.265	0.491	0.59	0.0	0.363	0.414
DHRS9	Q9BPW9	True	DHRS9_HUMAN	5alphaDihydroprogesterone_byDHRS9	CPI-CS072C12EF4	ENSG00000073737	0.0	0.0	0.069	0.0	0.0	0.0	0.0	0.0	0.0	0.123	0.0	0.0	0.0
ALOX5	P09917	True	LOX5_HUMAN	5SHpETE_byALOX5	CPI-CS016CDFE07	ENSG00000275565	0.0	0.0	0.062	0.0	0.0	0.061	0.0	0.0	0.0	0.0	0.0	0.019	0.015
ALOX5	P09917	True	LOX5_HUMAN	5SHpETE_byALOX5	CPI-CS016CDFE07	ENSG00000012779	0.0	0.0	0.062	0.0	0.0	0.061	0.0	0.0	0.0	0.0	0.0	0.019	0.015
ALOX5	P09917	True	LOX5_HUMAN	LeukotrieneC4_byLTC4S	CPI-CS0891F5216	ENSG00000275565	0.0	0.0	0.062	0.0	0.0	0.061	0.0	0.0	0.0	0.0	0.0	0.019	0.015
ALOX5	P09917	True	LOX5_HUMAN	LeukotrieneC4_byLTC4S	CPI-CS0891F5216	ENSG00000012779	0.0	0.0	0.062	0.0	0.0	0.061	0.0	0.0	0.0	0.0	0.0	0.019	0.015
ALOX5	P09917	True	LOX5_HUMAN	LeukotrieneC4_byLTC4S	CPI-CS01FC3CF4D	ENSG00000275565	0.0	0.0	0.062	0.0	0.0	0.061	0.0	0.0	0.0	0.0	0.0	0.019	0.015
ALOX5	P09917	True	LOX5_HUMAN	LeukotrieneC4_byLTC4S	CPI-CS01FC3CF4D	ENSG00000012779	0.0	0.0	0.062	0.0	0.0	0.061	0.0	0.0	0.0	0.0	0.0	0.019	0.015
ALOX5	P09917	True	LOX5_HUMAN	LeukotrieneC4_byLTC4S	CPI-CS00DCACEEE	ENSG00000275565	0.0	0.0	0.062	0.0	0.0	0.061	0.0	0.0	0.0	0.0	0.0	0.019	0.015
ALOX5	P09917	True	LOX5_HUMAN	LeukotrieneC4_byLTC4S	CPI-CS00DCACEEE	ENSG00000012779	0.0	0.0	0.062	0.0	0.0	0.061	0.0	0.0	0.0	0.0	0.0	0.019	0.015
ALOX5	P09917	True	LOX5_HUMAN	LipoxinA4_byALOX5	CPI-CS087E1C654	ENSG00000275565	0.0	0.0	0.062	0.0	0.0	0.061	0.0	0.0	0.0	0.0	0.0	0.019	0.015
ALOX5	P09917	True	LOX5_HUMAN	LipoxinA4_byALOX5	CPI-CS087E1C654	ENSG00000012779	0.0	0.0	0.062	0.0	0.0	0.061	0.0	0.0	0.0	0.0	0.0	0.019	0.015
LTC4S	Q16873	True	LTC4S_HUMAN	5SHpETE_byALOX5	CPI-CS016CDFE07	ENSG00000283887	0.0	0.0	0.062	0.0	0.0	0.061	0.0	0.0	0.0	0.0	0.0	0.019	0.015
LTC4S	Q16873	True	LTC4S_HUMAN	5SHpETE_byALOX5	CPI-CS016CDFE07	ENSG00000213316	0.0	0.0	0.062	0.0	0.0	0.061	0.0	0.0	0.0	0.0	0.0	0.019	0.015
LTC4S	Q16873	True	LTC4S_HUMAN	LeukotrieneC4_byLTC4S	CPI-CS0891F5216	ENSG00000283887	0.0	0.0	0.062	0.0	0.0	0.061	0.0	0.0	0.0	0.0	0.0	0.019	0.015
LTC4S	Q16873	True	LTC4S_HUMAN	LeukotrieneC4_byLTC4S	CPI-CS0891F5216	ENSG00000213316	0.0	0.0	0.062	0.0	0.0	0.061	0.0	0.0	0.0	0.0	0.0	0.019	0.015
LTC4S	Q16873	True	LTC4S_HUMAN	LeukotrieneC4_byLTC4S	CPI-CS01FC3CF4D	ENSG00000283887	0.0	0.0	0.062	0.0	0.0	0.061	0.0	0.0	0.0	0.0	0.0	0.019	0.015
LTC4S	Q16873	True	LTC4S_HUMAN	LeukotrieneC4_byLTC4S	CPI-CS01FC3CF4D	ENSG00000213316	0.0	0.0	0.062	0.0	0.0	0.061	0.0	0.0	0.0	0.0	0.0	0.019	0.015
LTC4S	Q16873	True	LTC4S_HUMAN	LeukotrieneC4_byLTC4S	CPI-CS00DCACEEE	ENSG00000283887	0.0	0.0	0.062	0.0	0.0	0.061	0.0	0.0	0.0	0.0	0.0	0.019	0.015
LTC4S	Q16873	True	LTC4S_HUMAN	LeukotrieneC4_byLTC4S	CPI-CS00DCACEEE	ENSG00000213316	0.0	0.0	0.062	0.0	0.0	0.061	0.0	0.0	0.0	0.0	0.0	0.019	0.015
LTC4S	Q16873	True	LTC4S_HUMAN	LipoxinA4_byALOX5	CPI-CS087E1C654	ENSG00000283887	0.0	0.0	0.062	0.0	0.0	0.061	0.0	0.0	0.0	0.0	0.0	0.019	0.015
LTC4S	Q16873	True	LTC4S_HUMAN	LipoxinA4_byALOX5	CPI-CS087E1C654	ENSG00000213316	0.0	0.0	0.062	0.0	0.0	0.061	0.0	0.0	0.0	0.0	0.0	0.019	0.015
LTC4S	Q16873	True	LTC4S_HUMAN	LTC4_byLTC4S	CPI-CS0215886EA	ENSG00000283887	0.188	0.983	0.402	0.0	0.27	0.61	0.27	0.263	1.033	0.077	0.0	0.678	0.255
LTC4S	Q16873	True	LTC4S_HUMAN	LTC4_byLTC4S	CPI-CS0215886EA	ENSG00000213316	0.188	0.983	0.402	0.0	0.27	0.61	0.27	0.263	1.033	0.077	0.0	0.678	0.255
LTC4S	Q16873	True	LTC4S_HUMAN	LTC4_byLTC4S	CPI-CS077A507B6	ENSG00000283887	0.188	0.983	0.402	0.0	0.27	0.61	0.27	0.263	1.033	0.077	0.0	0.678	0.255
LTC4S	Q16873	True	LTC4S_HUMAN	LTC4_byLTC4S	CPI-CS077A507B6	ENSG00000213316	0.188	0.983	0.402	0.0	0.27	0.61	0.27	0.263	1.033	0.077	0.0	0.678	0.255
ALOX5AP	P20292	True	AL5AP_HUMAN	5SHpETE_byALOX5	CPI-CS016CDFE07	ENSG00000132965	0.0	0.0	0.062	0.0	0.0	0.061	0.0	0.0	0.0	0.0	0.0	0.019	0.015
ALOX5AP	P20292	True	AL5AP_HUMAN	LeukotrieneC4_byLTC4S	CPI-CS0891F5216	ENSG00000132965	0.0	0.0	0.062	0.0	0.0	0.061	0.0	0.0	0.0	0.0	0.0	0.019	0.015
ALOX5AP	P20292	True	AL5AP_HUMAN	LeukotrieneC4_byLTC4S	CPI-CS01FC3CF4D	ENSG00000132965	0.0	0.0	0.062	0.0	0.0	0.061	0.0	0.0	0.0	0.0	0.0	0.019	0.015
ALOX5AP	P20292	True	AL5AP_HUMAN	LeukotrieneC4_byLTC4S	CPI-CS00DCACEEE	ENSG00000132965	0.0	0.0	0.062	0.0	0.0	0.061	0.0	0.0	0.0	0.0	0.0	0.019	0.015
ALOX5AP	P20292	True	AL5AP_HUMAN	LipoxinA4_byALOX5	CPI-CS087E1C654	ENSG00000132965	0.0	0.0	0.062	0.0	0.0	0.061	0.0	0.0	0.0	0.0	0.0	0.019	0.015
INHBA	P08476	True	INHBA_HUMAN	Inhibin_ligand_A	CPI-CC07611BF54	ENSG00000122641	0.0	0.0	0.057	0.0	0.0	0.064	0.0	0.092	0.038	0.035	0.0	0.036	0.0
INHBA	P08476	True	INHBA_HUMAN	Inhibin_ligand_A	CPI-CC07323E253	ENSG00000122641	0.0	0.0	0.057	0.0	0.0	0.064	0.0	0.092	0.038	0.035	0.0	0.036	0.0
INHBA	P08476	True	INHBA_HUMAN	Inhibin_ligand_A	CPI-CC04553E312	ENSG00000122641	0.0	0.0	0.057	0.0	0.0	0.064	0.0	0.092	0.038	0.035	0.0	0.036	0.0
INHBA	P08476	True	INHBA_HUMAN	Inhibin_ligand_A	CPI-CC0FA8B4931	ENSG00000122641	0.0	0.0	0.057	0.0	0.0	0.064	0.0	0.092	0.038	0.035	0.0	0.036	0.0
INHBA	P08476	True	INHBA_HUMAN	Inhibin_ligand_A	CPI-CC0BDA1C176	ENSG00000122641	0.0	0.0	0.057	0.0	0.0	0.064	0.0	0.092	0.038	0.035	0.0	0.036	0.0
INHBA	P08476	True	INHBA_HUMAN	Inhibin_ligand_A	CPI-CC0C1E0C4B7	ENSG00000122641	0.0	0.0	0.057	0.0	0.0	0.064	0.0	0.092	0.038	0.035	0.0	0.036	0.0
INHA	P05111	True	INHA_HUMAN	Inhibin_ligand_A	CPI-CC07611BF54	ENSG00000123999	0.0	0.0	0.057	0.0	0.0	0.064	0.0	0.092	0.038	0.035	0.0	0.036	0.0
INHA	P05111	True	INHA_HUMAN	Inhibin_ligand_A	CPI-CC07323E253	ENSG00000123999	0.0	0.0	0.057	0.0	0.0	0.064	0.0	0.092	0.038	0.035	0.0	0.036	0.0
INHA	P05111	True	INHA_HUMAN	Inhibin_ligand_A	CPI-CC04553E312	ENSG00000123999	0.0	0.0	0.057	0.0	0.0	0.064	0.0	0.092	0.038	0.035	0.0	0.036	0.0
INHA	P05111	True	INHA_HUMAN	Inhibin_ligand_A	CPI-CC0FA8B4931	ENSG00000123999	0.0	0.0	0.057	0.0	0.0	0.064	0.0	0.092	0.038	0.035	0.0	0.036	0.0
INHA	P05111	True	INHA_HUMAN	Inhibin_ligand_A	CPI-CC0BDA1C176	ENSG00000123999	0.0	0.0	0.057	0.0	0.0	0.064	0.0	0.092	0.038	0.035	0.0	0.036	0.0
INHA	P05111	True	INHA_HUMAN	Inhibin_ligand_A	CPI-CC0C1E0C4B7	ENSG00000123999	0.0	0.0	0.057	0.0	0.0	0.064	0.0	0.092	0.038	0.035	0.0	0.036	0.0
CYP17A1	P05093	True	CP17A_HUMAN	Androstenedione_byCYP17A1	CPI-CS0D5502736	ENSG00000148795	0.0	0.0	0.0	0.0	0.0	0.0	0.0	0.0	0.008	0.034	0.0	0.0	0.0
ALDH1A1	P00352	True	AL1A1_HUMAN	atRetinoicAcid_byALDH1A1	CPI-CC0010C54C6	ENSG00000165092	0.897	0.0	0.071	0.0	0.0	0.0	0.0	0.046	3.968	0.034	0.0	0.079	0.08
ALDH1A1	P00352	True	AL1A1_HUMAN	atRetinoicAcid_byALDH1A1	CPI-CC048F01E8D	ENSG00000165092	0.897	0.0	0.071	0.0	0.0	0.0	0.0	0.046	3.968	0.034	0.0	0.079	0.08
ALDH1A1	P00352	True	AL1A1_HUMAN	atRetinoicAcid_byALDH1A1	CPI-CC06F5021B7	ENSG00000165092	0.897	0.0	0.071	0.0	0.0	0.0	0.0	0.046	3.968	0.034	0.0	0.079	0.08
ALDH1A1	P00352	True	AL1A1_HUMAN	atRetinoicAcid_byALDH1A1	CPI-CC036F9AC3C	ENSG00000165092	0.897	0.0	0.071	0.0	0.0	0.0	0.0	0.046	3.968	0.034	0.0	0.079	0.08
ALDH1A1	P00352	True	AL1A1_HUMAN	atRetinoicAcid_byALDH1A1	CPI-CC065AB1F5E	ENSG00000165092	0.897	0.0	0.071	0.0	0.0	0.0	0.0	0.046	3.968	0.034	0.0	0.079	0.08
ALDH1A1	P00352	True	AL1A1_HUMAN	atRetinoicAcid_byALDH1A1	CPI-CC01AF691C1	ENSG00000165092	0.897	0.0	0.071	0.0	0.0	0.0	0.0	0.046	3.968	0.034	0.0	0.079	0.08
ALDH1A1	P00352	True	AL1A1_HUMAN	atRetinoicAcid_byALDH1A1	CPI-CC0A31C8D8B	ENSG00000165092	0.897	0.0	0.071	0.0	0.0	0.0	0.0	0.046	3.968	0.034	0.0	0.079	0.08
ALDH1A1	P00352	True	AL1A1_HUMAN	atRetinoicAcid_byALDH1A1	CPI-CC0A06D2C2D	ENSG00000165092	0.897	0.0	0.071	0.0	0.0	0.0	0.0	0.046	3.968	0.034	0.0	0.079	0.08
ALDH1A1	P00352	True	AL1A1_HUMAN	atRetinoicAcid_byALDH1A1	CPI-CC0E829C954	ENSG00000165092	0.897	0.0	0.071	0.0	0.0	0.0	0.0	0.046	3.968	0.034	0.0	0.079	0.08
ALDH1A1	P00352	True	AL1A1_HUMAN	atRetinoicAcid_byALDH1A1	CPI-CS08EE9E5CE	ENSG00000165092	0.897	0.0	0.071	0.0	0.0	0.0	0.0	0.046	3.968	0.034	0.0	0.079	0.08
ALDH1A2	O94788	True	AL1A2_HUMAN	atRetinoicAcid_byALDH1A2	CPI-CC0C61DFEC5	ENSG00000128918	0.16	0.0	0.063	0.0	0.0	0.133	0.0	0.043	0.014	0.053	0.0	0.033	0.448
ALDH1A2	O94788	True	AL1A2_HUMAN	atRetinoicAcid_byALDH1A2	CPI-CC03C7C010D	ENSG00000128918	0.16	0.0	0.063	0.0	0.0	0.133	0.0	0.043	0.014	0.053	0.0	0.033	0.448
ALDH1A2	O94788	True	AL1A2_HUMAN	atRetinoicAcid_byALDH1A2	CPI-CC021B19C0E	ENSG00000128918	0.16	0.0	0.063	0.0	0.0	0.133	0.0	0.043	0.014	0.053	0.0	0.033	0.448
ALDH1A2	O94788	True	AL1A2_HUMAN	atRetinoicAcid_byALDH1A2	CPI-CC061CCD0A0	ENSG00000128918	0.16	0.0	0.063	0.0	0.0	0.133	0.0	0.043	0.014	0.053	0.0	0.033	0.448
ALDH1A2	O94788	True	AL1A2_HUMAN	atRetinoicAcid_byALDH1A2	CPI-CC066507DFB	ENSG00000128918	0.16	0.0	0.063	0.0	0.0	0.133	0.0	0.043	0.014	0.053	0.0	0.033	0.448
ALDH1A2	O94788	True	AL1A2_HUMAN	atRetinoicAcid_byALDH1A2	CPI-CC000118AA2	ENSG00000128918	0.16	0.0	0.063	0.0	0.0	0.133	0.0	0.043	0.014	0.053	0.0	0.033	0.448
ALDH1A2	O94788	True	AL1A2_HUMAN	atRetinoicAcid_byALDH1A2	CPI-CC0B7C148C8	ENSG00000128918	0.16	0.0	0.063	0.0	0.0	0.133	0.0	0.043	0.014	0.053	0.0	0.033	0.448
ALDH1A2	O94788	True	AL1A2_HUMAN	atRetinoicAcid_byALDH1A2	CPI-CC0974AE49B	ENSG00000128918	0.16	0.0	0.063	0.0	0.0	0.133	0.0	0.043	0.014	0.053	0.0	0.033	0.448
ALDH1A2	O94788	True	AL1A2_HUMAN	atRetinoicAcid_byALDH1A2	CPI-CC071BF7D12	ENSG00000128918	0.16	0.0	0.063	0.0	0.0	0.133	0.0	0.043	0.014	0.053	0.0	0.033	0.448
ALDH1A2	O94788	True	AL1A2_HUMAN	atRetinoicAcid_byALDH1A2	CPI-CS033058D2B	ENSG00000128918	0.16	0.0	0.063	0.0	0.0	0.133	0.0	0.043	0.014	0.053	0.0	0.033	0.448
ALDH1A3	P47895	True	AL1A3_HUMAN	atRetinoicAcid_byALDH1A3	CPI-CC03F7FB36A	ENSG00000184254	0.0	0.0	0.0	0.0	0.0	0.0	0.0	0.091	0.015	0.271	0.49	0.064	0.0
ALDH1A3	P47895	True	AL1A3_HUMAN	atRetinoicAcid_byALDH1A3	CPI-CC0564402E8	ENSG00000184254	0.0	0.0	0.0	0.0	0.0	0.0	0.0	0.091	0.015	0.271	0.49	0.064	0.0
ALDH1A3	P47895	True	AL1A3_HUMAN	atRetinoicAcid_byALDH1A3	CPI-CC039D8C2A7	ENSG00000184254	0.0	0.0	0.0	0.0	0.0	0.0	0.0	0.091	0.015	0.271	0.49	0.064	0.0
ALDH1A3	P47895	True	AL1A3_HUMAN	atRetinoicAcid_byALDH1A3	CPI-CC0D32DC80C	ENSG00000184254	0.0	0.0	0.0	0.0	0.0	0.0	0.0	0.091	0.015	0.271	0.49	0.064	0.0
ALDH1A3	P47895	True	AL1A3_HUMAN	atRetinoicAcid_byALDH1A3	CPI-CC0BD81688E	ENSG00000184254	0.0	0.0	0.0	0.0	0.0	0.0	0.0	0.091	0.015	0.271	0.49	0.064	0.0
ALDH1A3	P47895	True	AL1A3_HUMAN	atRetinoicAcid_byALDH1A3	CPI-CC0BEBB9C26	ENSG00000184254	0.0	0.0	0.0	0.0	0.0	0.0	0.0	0.091	0.015	0.271	0.49	0.064	0.0
ALDH1A3	P47895	True	AL1A3_HUMAN	atRetinoicAcid_byALDH1A3	CPI-CC07CAD6A4A	ENSG00000184254	0.0	0.0	0.0	0.0	0.0	0.0	0.0	0.091	0.015	0.271	0.49	0.064	0.0
ALDH1A3	P47895	True	AL1A3_HUMAN	atRetinoicAcid_byALDH1A3	CPI-CC09B046394	ENSG00000184254	0.0	0.0	0.0	0.0	0.0	0.0	0.0	0.091	0.015	0.271	0.49	0.064	0.0
ALDH1A3	P47895	True	AL1A3_HUMAN	atRetinoicAcid_byALDH1A3	CPI-CC00B974CC4	ENSG00000184254	0.0	0.0	0.0	0.0	0.0	0.0	0.0	0.091	0.015	0.271	0.49	0.064	0.0
ALDH1A3	P47895	True	AL1A3_HUMAN	atRetinoicAcid_byALDH1A3	CPI-CS0C61C245A	ENSG00000184254	0.0	0.0	0.0	0.0	0.0	0.0	0.0	0.091	0.015	0.271	0.49	0.064	0.0
BMPR1B	O00238	True	BMR1B_HUMAN	BMPR1B_BMPR2	CPI-CS0569B9B91	ENSG00000138696	0.481	0.0	0.243	0.61	0.331	1.047	1.084	0.49	0.172	0.384	0.0	0.87	0.165
BMPR2	Q13873	True	BMPR2_HUMAN	BMPR1B_BMPR2	CPI-CS0569B9B91	ENSG00000204217	0.481	0.0	0.243	0.61	0.331	1.047	1.084	0.49	0.172	0.384	0.0	0.87	0.165
CYP27B1	O15528	True	CP27B_HUMAN	Calcitriol_byCYP27B1	CPI-CS01DAEDE79	ENSG00000111012	0.0	0.0	0.0	0.0	0.0	0.0	0.0	0.0	0.03	0.0	0.0	0.008	0.015
CEL	P19835	True	CEL_HUMAN	Cholesterol_byCEL	CPI-CS06A0713BD	ENSG00000170835	0.135	0.0	0.116	0.0	0.0	0.0	0.133	0.167	0.074	0.041	0.0	0.051	0.062
CEL	P19835	True	CEL_HUMAN	Cholesterol_byCEL	CPI-CS0CDFC0C7D	ENSG00000170835	0.135	0.0	0.116	0.0	0.0	0.0	0.133	0.167	0.074	0.041	0.0	0.051	0.062
DHCR24	Q15392	True	DHC24_HUMAN	Cholesterol_byDHCR24	CPI-CS0D81115C8	ENSG00000116133	1.652	2.048	1.455	1.796	0.252	1.582	0.778	1.081	2.051	2.291	0.384	1.867	1.687
DHCR24	Q15392	True	DHC24_HUMAN	Cholesterol_byDHCR24	CPI-CS03D61E885	ENSG00000116133	1.652	2.048	1.455	1.796	0.252	1.582	0.778	1.081	2.051	2.291	0.384	1.867	1.687
LIPA	P38571	True	LICH_HUMAN	Cholesterol_byLIPA	CPI-CS0406B0B69	ENSG00000107798	0.64	1.815	1.106	1.822	0.942	0.537	0.648	0.763	0.537	1.657	1.57	0.575	0.568
LIPA	P38571	True	LICH_HUMAN	Cholesterol_byLIPA	CPI-CS0F51152EA	ENSG00000107798	0.64	1.815	1.106	1.822	0.942	0.537	0.648	0.763	0.537	1.657	1.57	0.575	0.568
PNMT	P11086	True	PNMT_HUMAN	Epinephrine_byPNMT	CPI-CS0D33FF37B	ENSG00000141744	0.0	2.074	0.302	0.0	0.636	0.059	0.136	0.05	0.1	0.159	0.0	0.164	0.382
PNMT	P11086	True	PNMT_HUMAN	Epinephrine_byPNMT	CPI-CS0A5499A2C	ENSG00000141744	0.0	2.074	0.302	0.0	0.636	0.059	0.136	0.05	0.1	0.159	0.0	0.164	0.382
PNMT	P11086	True	PNMT_HUMAN	Epinephrine_byPNMT	CPI-CS0AB9AD0C3	ENSG00000141744	0.0	2.074	0.302	0.0	0.636	0.059	0.136	0.05	0.1	0.159	0.0	0.164	0.382
PNMT	P11086	True	PNMT_HUMAN	Epinephrine_byPNMT	CPI-CS07947C107	ENSG00000141744	0.0	2.074	0.302	0.0	0.636	0.059	0.136	0.05	0.1	0.159	0.0	0.164	0.382
PNMT	P11086	True	PNMT_HUMAN	Epinephrine_byPNMT	CPI-CS0D4E32D9D	ENSG00000141744	0.0	2.074	0.302	0.0	0.636	0.059	0.136	0.05	0.1	0.159	0.0	0.164	0.382
PNMT	P11086	True	PNMT_HUMAN	Epinephrine_byPNMT	CPI-CS043102EAA	ENSG00000141744	0.0	2.074	0.302	0.0	0.636	0.059	0.136	0.05	0.1	0.159	0.0	0.164	0.382
PNMT	P11086	True	PNMT_HUMAN	Epinephrine_byPNMT	CPI-CS09918B680	ENSG00000141744	0.0	2.074	0.302	0.0	0.636	0.059	0.136	0.05	0.1	0.159	0.0	0.164	0.382
PNMT	P11086	True	PNMT_HUMAN	Epinephrine_byPNMT	CPI-CS09342A843	ENSG00000141744	0.0	2.074	0.302	0.0	0.636	0.059	0.136	0.05	0.1	0.159	0.0	0.164	0.382
PNMT	P11086	True	PNMT_HUMAN	Adrenaline_byPNMT_and_SLC18A2	CPI-CS04C3CEB1B	ENSG00000141744	0.0	0.0	0.0	0.0	0.272	0.0	0.0	0.0	0.0	0.036	0.0	0.0	0.014
PNMT	P11086	True	PNMT_HUMAN	Adrenaline_byPNMT_and_SLC18A2	CPI-CS0C22FCA29	ENSG00000141744	0.0	0.0	0.0	0.0	0.272	0.0	0.0	0.0	0.0	0.036	0.0	0.0	0.014
PNMT	P11086	True	PNMT_HUMAN	Adrenaline_byPNMT_and_SLC18A2	CPI-CS00979A178	ENSG00000141744	0.0	0.0	0.0	0.0	0.272	0.0	0.0	0.0	0.0	0.036	0.0	0.0	0.014
PNMT	P11086	True	PNMT_HUMAN	Adrenaline_byPNMT_and_SLC18A2	CPI-CS0CCD9D09E	ENSG00000141744	0.0	0.0	0.0	0.0	0.272	0.0	0.0	0.0	0.0	0.036	0.0	0.0	0.014
PNMT	P11086	True	PNMT_HUMAN	Adrenaline_byPNMT_and_SLC18A2	CPI-CS0E52EA029	ENSG00000141744	0.0	0.0	0.0	0.0	0.272	0.0	0.0	0.0	0.0	0.036	0.0	0.0	0.014
PNMT	P11086	True	PNMT_HUMAN	Adrenaline_byPNMT_and_SLC18A2	CPI-CS08E4B4F26	ENSG00000141744	0.0	0.0	0.0	0.0	0.272	0.0	0.0	0.0	0.0	0.036	0.0	0.0	0.014
PNMT	P11086	True	PNMT_HUMAN	Adrenaline_byPNMT_and_SLC18A2	CPI-CS09B74556F	ENSG00000141744	0.0	0.0	0.0	0.0	0.272	0.0	0.0	0.0	0.0	0.036	0.0	0.0	0.014
PNMT	P11086	True	PNMT_HUMAN	Adrenaline_byPNMT_and_SLC18A2	CPI-CS046C11B05	ENSG00000141744	0.0	0.0	0.0	0.0	0.272	0.0	0.0	0.0	0.0	0.036	0.0	0.0	0.014
CYP19A1	P11511	True	CP19A_HUMAN	Estradiol_byCYP19A1	CPI-CS029C8858F	ENSG00000137869	0.0	0.0	0.0	0.0	0.0	0.0	0.0	0.047	0.0	0.0	0.0	0.0	0.0
CYP19A1	P11511	True	CP19A_HUMAN	Estradiol_byCYP19A1	CPI-CS0B87D36A1	ENSG00000137869	0.0	0.0	0.0	0.0	0.0	0.0	0.0	0.047	0.0	0.0	0.0	0.0	0.0
CYP19A1	P11511	True	CP19A_HUMAN	Estradiol_byCYP19A1	CPI-CS0DAC88EFA	ENSG00000137869	0.0	0.0	0.0	0.0	0.0	0.0	0.0	0.047	0.0	0.0	0.0	0.0	0.0
CYP19A1	P11511	True	CP19A_HUMAN	Estradiol_byCYP19A1	CPI-CS0669F64A4	ENSG00000137869	0.0	0.0	0.0	0.0	0.0	0.0	0.0	0.047	0.0	0.0	0.0	0.0	0.0
HSD17B1	P14061	True	DHB1_HUMAN	Estradiol_byHSD17B1	CPI-CS0168A25C9	ENSG00000108786	0.503	0.0	0.544	0.63	0.0	0.533	0.26	0.229	0.412	0.443	0.0	0.216	0.247
HSD17B1	P14061	True	DHB1_HUMAN	Estradiol_byHSD17B1	CPI-CS0A04F7238	ENSG00000108786	0.503	0.0	0.544	0.63	0.0	0.533	0.26	0.229	0.412	0.443	0.0	0.216	0.247
HSD17B1	P14061	True	DHB1_HUMAN	Estradiol_byHSD17B1	CPI-CS0B08AEA2D	ENSG00000108786	0.503	0.0	0.544	0.63	0.0	0.533	0.26	0.229	0.412	0.443	0.0	0.216	0.247
HSD17B1	P14061	True	DHB1_HUMAN	Estradiol_byHSD17B1	CPI-CS0EF401B5F	ENSG00000108786	0.503	0.0	0.544	0.63	0.0	0.533	0.26	0.229	0.412	0.443	0.0	0.216	0.247
FGA	P02671	True	FIBA_HUMAN	fibrinogen	CPI-CC08AF02F92	ENSG00000171560	0.0	0.0	0.073	0.0	0.0	0.0	0.0	0.0	2.57	0.043	0.0	0.046	0.029
FGA	P02671	True	FIBA_HUMAN	fibrinogen	CPI-CC0287DE56B	ENSG00000171560	0.0	0.0	0.073	0.0	0.0	0.0	0.0	0.0	2.57	0.043	0.0	0.046	0.029
FGA	P02671	True	FIBA_HUMAN	fibrinogen	CPI-CC066E261AE	ENSG00000171560	0.0	0.0	0.073	0.0	0.0	0.0	0.0	0.0	2.57	0.043	0.0	0.046	0.029
FGG	P02679	True	FIBG_HUMAN	fibrinogen	CPI-CC08AF02F92	ENSG00000171557	0.0	0.0	0.073	0.0	0.0	0.0	0.0	0.0	2.57	0.043	0.0	0.046	0.029
FGG	P02679	True	FIBG_HUMAN	fibrinogen	CPI-CC0287DE56B	ENSG00000171557	0.0	0.0	0.073	0.0	0.0	0.0	0.0	0.0	2.57	0.043	0.0	0.046	0.029
FGG	P02679	True	FIBG_HUMAN	fibrinogen	CPI-CC066E261AE	ENSG00000171557	0.0	0.0	0.073	0.0	0.0	0.0	0.0	0.0	2.57	0.043	0.0	0.046	0.029
FGB	P02675	True	FIBB_HUMAN	fibrinogen	CPI-CC08AF02F92	ENSG00000171564	0.0	0.0	0.073	0.0	0.0	0.0	0.0	0.0	2.57	0.043	0.0	0.046	0.029
FGB	P02675	True	FIBB_HUMAN	fibrinogen	CPI-CC0287DE56B	ENSG00000171564	0.0	0.0	0.073	0.0	0.0	0.0	0.0	0.0	2.57	0.043	0.0	0.046	0.029
FGB	P02675	True	FIBB_HUMAN	fibrinogen	CPI-CC066E261AE	ENSG00000171564	0.0	0.0	0.073	0.0	0.0	0.0	0.0	0.0	2.57	0.043	0.0	0.046	0.029
CGA	P01215	True	GLHA_HUMAN	glyco_Lutropin	CPI-CS00442A4B6	ENSG00000135346	0.0	0.0	0.0	0.0	0.0	0.0	0.0	0.0	0.024	0.0	0.0	0.018	0.0
CGA	P01215	True	GLHA_HUMAN	hCGB7_complex	CPI-CS0FCFDA7E5	ENSG00000135346	0.0	0.0	0.0	0.0	0.0	0.0	0.0	0.0	0.014	0.0	0.0	0.01	0.0
LHB	P01229	True	LSHB_HUMAN	glyco_Lutropin	CPI-CS00442A4B6	ENSG00000104826	0.0	0.0	0.0	0.0	0.0	0.0	0.0	0.0	0.024	0.0	0.0	0.018	0.0
HDC	P19113	True	DCHS_HUMAN	Histamine_byHDC	CPI-CS0B6CBE509	ENSG00000140287	0.0	0.0	0.0	0.0	0.0	0.065	0.084	0.0	0.009	0.0	0.0	0.017	0.03
HDC	P19113	True	DCHS_HUMAN	Histamine_byHDC	CPI-CS0FF6E7611	ENSG00000140287	0.0	0.0	0.0	0.0	0.0	0.065	0.084	0.0	0.009	0.0	0.0	0.017	0.03
HDC	P19113	True	DCHS_HUMAN	Histamine_byHDC	CPI-CS045AC7D7C	ENSG00000140287	0.0	0.0	0.0	0.0	0.0	0.065	0.084	0.0	0.009	0.0	0.0	0.017	0.03
HDC	P19113	True	DCHS_HUMAN	Histamine_byHDC	CPI-CS0D98D69FC	ENSG00000140287	0.0	0.0	0.0	0.0	0.0	0.065	0.084	0.0	0.009	0.0	0.0	0.017	0.03
EBI3	Q14213	True	IL27B_HUMAN	IL35	CPI-CC0D8A77C69	ENSG00000105246	0.0	0.0	0.0	0.0	0.0	0.0	0.0	0.0	0.0	0.0	0.0	0.017	0.0
IL12A	P29459	True	IL12A_HUMAN	IL35	CPI-CC0D8A77C69	ENSG00000168811	0.0	0.0	0.0	0.0	0.0	0.0	0.0	0.0	0.0	0.0	0.0	0.017	0.0
ITGB1	P05556	True	ITB1_HUMAN	integrin_aVb1_complex	CPI-CS0D69D106B	ENSG00000150093	2.514	2.393	5.275	5.058	2.758	3.678	2.66	3.069	2.881	5.023	3.552	4.045	2.846
ITGB1	P05556	True	ITB1_HUMAN	integrin_aVb1_complex	CPI-CS0F34D034A	ENSG00000150093	2.514	2.393	5.275	5.058	2.758	3.678	2.66	3.069	2.881	5.023	3.552	4.045	2.846
ITGAV	P06756	True	ITAV_HUMAN	integrin_aVb1_complex	CPI-CS0D69D106B	ENSG00000138448	2.514	2.393	5.275	5.058	2.758	3.678	2.66	3.069	2.881	5.023	3.552	4.045	2.846
ITGAV	P06756	True	ITAV_HUMAN	integrin_aVb1_complex	CPI-CS0F34D034A	ENSG00000138448	2.514	2.393	5.275	5.058	2.758	3.678	2.66	3.069	2.881	5.023	3.552	4.045	2.846
ITGAV	P06756	True	ITAV_HUMAN	integrin_aVb3_complex	CPI-CS056DF06D6	ENSG00000138448	0.0	0.0	0.143	0.718	0.0	0.0	0.0	0.0	0.0	0.114	0.0	0.0	0.014
ITGAV	P06756	True	ITAV_HUMAN	integrin_aVb3_complex	CPI-CS0A0368BF0	ENSG00000138448	0.0	0.0	0.143	0.718	0.0	0.0	0.0	0.0	0.0	0.114	0.0	0.0	0.014
ITGAV	P06756	True	ITAV_HUMAN	integrin_aVb3_complex	CPI-CS079C9111D	ENSG00000138448	0.0	0.0	0.143	0.718	0.0	0.0	0.0	0.0	0.0	0.114	0.0	0.0	0.014
ITGAV	P06756	True	ITAV_HUMAN	integrin_aVb5_complex	CPI-CS0661098EC	ENSG00000138448	2.355	2.18	2.337	2.447	1.249	1.984	1.724	3.069	2.295	1.807	2.44	2.017	1.518
ITGB3	P05106	True	ITB3_HUMAN	integrin_aVb3_complex	CPI-CS056DF06D6	ENSG00000259207	0.0	0.0	0.143	0.718	0.0	0.0	0.0	0.0	0.0	0.114	0.0	0.0	0.014
ITGB3	P05106	True	ITB3_HUMAN	integrin_aVb3_complex	CPI-CS0A0368BF0	ENSG00000259207	0.0	0.0	0.143	0.718	0.0	0.0	0.0	0.0	0.0	0.114	0.0	0.0	0.014
ITGB3	P05106	True	ITB3_HUMAN	integrin_aVb3_complex	CPI-CS079C9111D	ENSG00000259207	0.0	0.0	0.143	0.718	0.0	0.0	0.0	0.0	0.0	0.114	0.0	0.0	0.014
ITGB5	P18084	True	ITB5_HUMAN	integrin_aVb5_complex	CPI-CS0661098EC	ENSG00000082781	2.355	2.18	2.337	2.447	1.249	1.984	1.724	3.069	2.295	1.807	2.44	2.017	1.518
TYR	P14679	True	TYRO_HUMAN	Ldopa_byTYR	CPI-CS034170CC8	ENSG00000077498	0.0	0.0	0.0	0.0	0.0	0.0	0.0	0.0	0.0	0.0	0.0	0.008	0.0
LTA4H	P09960	True	LKHA4_HUMAN	LeukotrieneB4_byLTA4H	CPI-CS0AFE4D0CB	ENSG00000111144	2.256	4.845	2.292	1.49	3.854	3.49	2.844	2.966	3.019	2.718	2.699	2.735	2.979
LTA4H	P09960	True	LKHA4_HUMAN	LeukotrieneB4_byLTA4H	CPI-CS047D9C0D7	ENSG00000111144	2.256	4.845	2.292	1.49	3.854	3.49	2.844	2.966	3.019	2.718	2.699	2.735	2.979
LTA4H	P09960	True	LKHA4_HUMAN	LeukotrieneB4_byLTA4H	CPI-CS0F5B070C5	ENSG00000111144	2.256	4.845	2.292	1.49	3.854	3.49	2.844	2.966	3.019	2.718	2.699	2.735	2.979
GGT1	P19440	True	GGT1_HUMAN	LeukotrieneD4_byGGT1	CPI-CS0C4ABE334	ENSG00000286070	0.0	0.0	0.195	0.0	0.0	0.0	0.0	0.0	0.007	0.08	0.0	0.0	0.028
GGT1	P19440	True	GGT1_HUMAN	LeukotrieneD4_byGGT1	CPI-CS0C4ABE334	ENSG00000100031	0.0	0.0	0.195	0.0	0.0	0.0	0.0	0.0	0.007	0.08	0.0	0.0	0.028
GGT1	P19440	True	GGT1_HUMAN	LeukotrieneD4_byGGT1	CPI-CS0A0F970F5	ENSG00000286070	0.0	0.0	0.195	0.0	0.0	0.0	0.0	0.0	0.007	0.08	0.0	0.0	0.028
GGT1	P19440	True	GGT1_HUMAN	LeukotrieneD4_byGGT1	CPI-CS0A0F970F5	ENSG00000100031	0.0	0.0	0.195	0.0	0.0	0.0	0.0	0.0	0.007	0.08	0.0	0.0	0.028
GGT1	P19440	True	GGT1_HUMAN	LeukotrieneD4_byGGT1	CPI-CS0957C3253	ENSG00000286070	0.0	0.0	0.195	0.0	0.0	0.0	0.0	0.0	0.007	0.08	0.0	0.0	0.028
GGT1	P19440	True	GGT1_HUMAN	LeukotrieneD4_byGGT1	CPI-CS0957C3253	ENSG00000100031	0.0	0.0	0.195	0.0	0.0	0.0	0.0	0.0	0.007	0.08	0.0	0.0	0.028
GGT1	P19440	True	GGT1_HUMAN	LTD4_byGGT1	CPI-CS066F8F865	ENSG00000286070	0.136	0.0	0.253	0.0	0.0	0.062	0.266	0.0	0.145	0.08	0.0	0.137	0.145
GGT1	P19440	True	GGT1_HUMAN	LTD4_byGGT1	CPI-CS066F8F865	ENSG00000100031	0.136	0.0	0.253	0.0	0.0	0.062	0.266	0.0	0.145	0.08	0.0	0.137	0.145
GGT1	P19440	True	GGT1_HUMAN	LTD4_byGGT1	CPI-CS0E87D8FFA	ENSG00000286070	0.136	0.0	0.253	0.0	0.0	0.062	0.266	0.0	0.145	0.08	0.0	0.137	0.145
GGT1	P19440	True	GGT1_HUMAN	LTD4_byGGT1	CPI-CS0E87D8FFA	ENSG00000100031	0.136	0.0	0.253	0.0	0.0	0.062	0.266	0.0	0.145	0.08	0.0	0.137	0.145
GGT5	P36269	True	GGT5_HUMAN	LeukotrieneD4_byGGT1	CPI-CS0C4ABE334	ENSG00000099998	0.0	0.0	0.195	0.0	0.0	0.0	0.0	0.0	0.007	0.08	0.0	0.0	0.028
GGT5	P36269	True	GGT5_HUMAN	LeukotrieneD4_byGGT1	CPI-CS0A0F970F5	ENSG00000099998	0.0	0.0	0.195	0.0	0.0	0.0	0.0	0.0	0.007	0.08	0.0	0.0	0.028
GGT5	P36269	True	GGT5_HUMAN	LeukotrieneD4_byGGT1	CPI-CS0957C3253	ENSG00000099998	0.0	0.0	0.195	0.0	0.0	0.0	0.0	0.0	0.007	0.08	0.0	0.0	0.028
DPEP1	P16444	True	DPEP1_HUMAN	LeukotrieneE4_byDPEP1	CPI-CS0150916A7	ENSG00000015413	0.692	0.0	0.118	0.0	0.298	0.493	0.655	0.242	1.96	0.033	0.0	0.494	0.138
DPEP1	P16444	True	DPEP1_HUMAN	LeukotrieneE4_byDPEP1	CPI-CS08225A985	ENSG00000015413	0.692	0.0	0.118	0.0	0.298	0.493	0.655	0.242	1.96	0.033	0.0	0.494	0.138
DPEP3	Q9H4B8	True	DPEP3_HUMAN	LeukotrieneE4_byDPEP3	CPI-CS0C89AD6A7	ENSG00000141096	0.135	0.0	0.063	0.0	0.0	0.0	0.0	0.0	0.007	0.0	0.0	0.009	0.015
DPEP3	Q9H4B8	True	DPEP3_HUMAN	LeukotrieneE4_byDPEP3	CPI-CS0208210C9	ENSG00000141096	0.135	0.0	0.063	0.0	0.0	0.0	0.0	0.0	0.007	0.0	0.0	0.009	0.015
ALOX12	P18054	True	LOX12_HUMAN	LipoxinA4_byALOX12	CPI-CS0C1CAC8F7	ENSG00000108839	0.0	0.0	0.0	0.0	0.0	0.0	0.0	0.0	0.023	0.0	0.0	0.0	0.048
ASMT	P46597	True	ASMT_HUMAN	Melatonin_byASMT	CPI-CS05C6F5BDD	ENSG00000196433	0.0	0.0	0.0	0.0	0.0	0.0	0.0	0.087	0.0	0.0	0.0	0.0	0.013
CYP11A1	P05108	True	CP11A_HUMAN	Pregnenolone_byCYP11A1	CPI-CS06A285DD6	ENSG00000140459	0.135	0.0	0.3	0.0	0.0	0.067	0.129	0.376	0.181	0.144	0.0	0.072	0.113
FDX2	Q6P4F2	True	FDX2_HUMAN	Pregnenolone_byCYP11A1	CPI-CS06A285DD6	ENSG00000267673	0.135	0.0	0.3	0.0	0.0	0.067	0.129	0.376	0.181	0.144	0.0	0.072	0.113
FDX1	P10109	True	ADX_HUMAN	Pregnenolone_byCYP11A1	CPI-CS06A285DD6	ENSG00000137714	0.135	0.0	0.3	0.0	0.0	0.067	0.129	0.376	0.181	0.144	0.0	0.072	0.113
FDXR	P22570	True	ADRO_HUMAN	Pregnenolone_byCYP11A1	CPI-CS06A285DD6	ENSG00000161513	0.135	0.0	0.3	0.0	0.0	0.067	0.129	0.376	0.181	0.144	0.0	0.072	0.113
HSD3B1	P14060	True	3BHS1_HUMAN	Progesterone_byHSD3B1	CPI-CS0B678BD26	ENSG00000203857	0.0	0.0	0.0	0.0	0.0	0.0	0.0	0.0	0.0	0.13	0.0	0.008	0.0
HSD3B1	P14060	True	3BHS1_HUMAN	Progesterone_byHSD3B1	CPI-CC00F72C88E	ENSG00000203857	0.0	0.0	0.0	0.0	0.0	0.0	0.0	0.0	0.0	0.13	0.0	0.008	0.0
HSD3B1	P14060	True	3BHS1_HUMAN	Progesterone_byHSD3B1	CPI-CC0D9FA0EF1	ENSG00000203857	0.0	0.0	0.0	0.0	0.0	0.0	0.0	0.0	0.0	0.13	0.0	0.008	0.0
HSD3B1	P14060	True	3BHS1_HUMAN	Progesterone_byHSD3B1	CPI-CC06974BF7D	ENSG00000203857	0.0	0.0	0.0	0.0	0.0	0.0	0.0	0.0	0.0	0.13	0.0	0.008	0.0
HSD3B1	P14060	True	3BHS1_HUMAN	Progesterone_byHSD3B1	CPI-CC0781A8930	ENSG00000203857	0.0	0.0	0.0	0.0	0.0	0.0	0.0	0.0	0.0	0.13	0.0	0.008	0.0
HSD3B1	P14060	True	3BHS1_HUMAN	Progesterone_byHSD3B1	CPI-CC090601624	ENSG00000203857	0.0	0.0	0.0	0.0	0.0	0.0	0.0	0.0	0.0	0.13	0.0	0.008	0.0
HSD3B1	P14060	True	3BHS1_HUMAN	Progesterone_byHSD3B1	CPI-CC09444672C	ENSG00000203857	0.0	0.0	0.0	0.0	0.0	0.0	0.0	0.0	0.0	0.13	0.0	0.008	0.0
PTGIS	Q16647	True	PTGIS_HUMAN	Prostacyclin_byPTGIS	CPI-CS09A35DD21	ENSG00000124212	0.659	2.189	0.491	0.643	0.0	0.471	0.507	0.264	0.195	1.105	0.516	0.319	0.649
AKR1C3	P42330	True	AK1C3_HUMAN	ProstaglandinD2_byAKR1C3	CPI-CS0D78DAC70	ENSG00000196139	0.268	0.0	0.321	0.833	0.585	0.291	0.288	0.123	0.475	0.149	0.0	0.213	0.073
AKR1C3	P42330	True	AK1C3_HUMAN	ProstaglandinD2_byAKR1C3	CPI-CS0F3C15BCC	ENSG00000196139	0.268	0.0	0.321	0.833	0.585	0.291	0.288	0.123	0.475	0.149	0.0	0.213	0.073
AKR1C3	P42330	True	AK1C3_HUMAN	ProstaglandinD2_byAKR1C3	CPI-CS09C48BE1A	ENSG00000196139	0.268	0.0	0.321	0.833	0.585	0.291	0.288	0.123	0.475	0.149	0.0	0.213	0.073
PTGES	O14684	True	PTGES_HUMAN	ProstaglandinE2_byPTGES	CPI-CS09DCEBC2B	ENSG00000148344	0.142	0.0	0.134	0.0	0.0	0.0	0.064	0.134	0.036	0.194	0.499	0.043	0.257
PTGES	O14684	True	PTGES_HUMAN	ProstaglandinE2_byPTGES	CPI-CS0F0453B03	ENSG00000148344	0.142	0.0	0.134	0.0	0.0	0.0	0.064	0.134	0.036	0.194	0.499	0.043	0.257
PTGES	O14684	True	PTGES_HUMAN	ProstaglandinE2_byPTGES	CPI-CS080C76630	ENSG00000148344	0.142	0.0	0.134	0.0	0.0	0.0	0.064	0.134	0.036	0.194	0.499	0.043	0.257
PTGES	O14684	True	PTGES_HUMAN	ProstaglandinE2_byPTGES	CPI-CS023F349AF	ENSG00000148344	0.142	0.0	0.134	0.0	0.0	0.0	0.064	0.134	0.036	0.194	0.499	0.043	0.257
PTGES2	Q9H7Z7	True	PGES2_HUMAN	ProstaglandinE2_byPTGES2	CPI-CS0DEB18CB6	ENSG00000148334	2.457	3.533	3.317	2.912	1.713	3.274	2.745	2.277	3.17	3.047	2.819	2.89	2.721
PTGES2	Q9H7Z7	True	PGES2_HUMAN	ProstaglandinE2_byPTGES2	CPI-CS0086A177F	ENSG00000148334	2.457	3.533	3.317	2.912	1.713	3.274	2.745	2.277	3.17	3.047	2.819	2.89	2.721
PTGES2	Q9H7Z7	True	PGES2_HUMAN	ProstaglandinE2_byPTGES2	CPI-CS0F721837F	ENSG00000148334	2.457	3.533	3.317	2.912	1.713	3.274	2.745	2.277	3.17	3.047	2.819	2.89	2.721
PTGES2	Q9H7Z7	True	PGES2_HUMAN	ProstaglandinE2_byPTGES2	CPI-CS08E678B9D	ENSG00000148334	2.457	3.533	3.317	2.912	1.713	3.274	2.745	2.277	3.17	3.047	2.819	2.89	2.721
PTGES3	Q15185	True	TEBP_HUMAN	ProstaglandinE2_byPTGES3	CPI-CS059CF7CAA	ENSG00000110958	6.251	6.352	6.049	6.876	5.469	6.353	5.757	5.738	6.151	6.357	5.465	6.05	6.368
PTGES3	Q15185	True	TEBP_HUMAN	ProstaglandinE2_byPTGES3	CPI-CS000F037BD	ENSG00000110958	6.251	6.352	6.049	6.876	5.469	6.353	5.757	5.738	6.151	6.357	5.465	6.05	6.368
PTGES3	Q15185	True	TEBP_HUMAN	ProstaglandinE2_byPTGES3	CPI-CS0C9671CB6	ENSG00000110958	6.251	6.352	6.049	6.876	5.469	6.353	5.757	5.738	6.151	6.357	5.465	6.05	6.368
PTGES3	Q15185	True	TEBP_HUMAN	ProstaglandinE2_byPTGES3	CPI-CS036B95798	ENSG00000110958	6.251	6.352	6.049	6.876	5.469	6.353	5.757	5.738	6.151	6.357	5.465	6.05	6.368
AKR1B1	P15121	True	ALDR_HUMAN	ProstaglandinF2a_byAKR1B1	CPI-CS058DED3AA	ENSG00000085662	2.943	4.722	3.611	3.828	2.238	3.909	2.441	2.548	3.592	4.022	2.378	3.285	3.981
CBR1	P16152	True	CBR1_HUMAN	ProstaglandinF2a_byCBR1	CPI-CS08EDCA6A3	ENSG00000159228	1.694	2.26	2.034	2.211	0.799	1.143	1.66	1.986	1.836	2.207	2.752	1.498	1.79
PRXL2B	Q8TBF2	True	PXL2B_HUMAN	ProstaglandinF2a_byPRXL2B	CPI-CS09B28AAF8	ENSG00000157870	0.652	2.008	0.741	0.0	2.933	1.024	0.548	0.801	1.146	1.243	0.492	1.104	0.997
DDC	P20711	True	DDC_HUMAN	SerotoninDopamin_byDDC	CPI-CS0E8D11164	ENSG00000132437	0.185	0.0	0.0	0.0	0.0	0.133	0.0	0.05	0.127	0.0	0.0	0.045	0.015
DDC	P20711	True	DDC_HUMAN	SerotoninDopamin_byDDC	CPI-CS0654BA8D3	ENSG00000132437	0.185	0.0	0.0	0.0	0.0	0.133	0.0	0.05	0.127	0.0	0.0	0.045	0.015
DDC	P20711	True	DDC_HUMAN	SerotoninDopamin_byDDC	CPI-CS03C4A5CCC	ENSG00000132437	0.185	0.0	0.0	0.0	0.0	0.133	0.0	0.05	0.127	0.0	0.0	0.045	0.015
DDC	P20711	True	DDC_HUMAN	SerotoninDopamin_byDDC	CPI-CS0B7FF1D20	ENSG00000132437	0.185	0.0	0.0	0.0	0.0	0.133	0.0	0.05	0.127	0.0	0.0	0.045	0.015
DDC	P20711	True	DDC_HUMAN	SerotoninDopamin_byDDC	CPI-CS0DF5F733F	ENSG00000132437	0.185	0.0	0.0	0.0	0.0	0.133	0.0	0.05	0.127	0.0	0.0	0.045	0.015
DDC	P20711	True	DDC_HUMAN	SerotoninDopamin_byDDC	CPI-CS029E9BA69	ENSG00000132437	0.185	0.0	0.0	0.0	0.0	0.133	0.0	0.05	0.127	0.0	0.0	0.045	0.015
DDC	P20711	True	DDC_HUMAN	SerotoninDopamin_byDDC	CPI-CS07508694A	ENSG00000132437	0.185	0.0	0.0	0.0	0.0	0.133	0.0	0.05	0.127	0.0	0.0	0.045	0.015
DDC	P20711	True	DDC_HUMAN	SerotoninDopamin_byDDC	CPI-CS062F16E86	ENSG00000132437	0.185	0.0	0.0	0.0	0.0	0.133	0.0	0.05	0.127	0.0	0.0	0.045	0.015
DDC	P20711	True	DDC_HUMAN	SerotoninDopamin_byDDC	CPI-CS0AB91708D	ENSG00000132437	0.185	0.0	0.0	0.0	0.0	0.133	0.0	0.05	0.127	0.0	0.0	0.045	0.015
DDC	P20711	True	DDC_HUMAN	SerotoninDopamin_byDDC	CPI-CS075E4969A	ENSG00000132437	0.185	0.0	0.0	0.0	0.0	0.133	0.0	0.05	0.127	0.0	0.0	0.045	0.015
DDC	P20711	True	DDC_HUMAN	SerotoninDopamin_byDDC	CPI-CS0682222D2	ENSG00000132437	0.185	0.0	0.0	0.0	0.0	0.133	0.0	0.05	0.127	0.0	0.0	0.045	0.015
DDC	P20711	True	DDC_HUMAN	SerotoninDopamin_byDDC	CPI-CS0A0936BD6	ENSG00000132437	0.185	0.0	0.0	0.0	0.0	0.133	0.0	0.05	0.127	0.0	0.0	0.045	0.015
DDC	P20711	True	DDC_HUMAN	SerotoninDopamin_byDDC	CPI-CS07DA64534	ENSG00000132437	0.185	0.0	0.0	0.0	0.0	0.133	0.0	0.05	0.127	0.0	0.0	0.045	0.015
DDC	P20711	True	DDC_HUMAN	Dopamine_byDDC_and_SLC18A2	CPI-CS04B5BF177	ENSG00000132437	0.136	0.0	0.0	0.0	0.0	0.0	0.0	0.0	0.0	0.0	0.0	0.0	0.014
DDC	P20711	True	DDC_HUMAN	Dopamine_byDDC_and_SLC18A2	CPI-CS0795A8A7A	ENSG00000132437	0.136	0.0	0.0	0.0	0.0	0.0	0.0	0.0	0.0	0.0	0.0	0.0	0.014
DDC	P20711	True	DDC_HUMAN	Dopamine_byDDC_and_SLC18A2	CPI-CS039F33B17	ENSG00000132437	0.136	0.0	0.0	0.0	0.0	0.0	0.0	0.0	0.0	0.0	0.0	0.0	0.014
DDC	P20711	True	DDC_HUMAN	Dopamine_byDDC_and_SLC18A2	CPI-CS017E74D3E	ENSG00000132437	0.136	0.0	0.0	0.0	0.0	0.0	0.0	0.0	0.0	0.0	0.0	0.0	0.014
AKR1D1	P51857	True	AK1D1_HUMAN	Testosterone_byAKR1D1	CPI-CS0787D04B3	ENSG00000122787	0.0	0.0	0.0	0.0	0.0	0.0	0.068	0.0	3.009	0.0	0.0	0.018	0.043
HSD17B12	Q53GQ0	True	DHB12_HUMAN	Testosterone_byHSD17B12	CPI-CS0BE6576AD	ENSG00000149084	3.616	4.624	4.66	5.12	1.901	3.886	3.701	3.376	4.02	4.336	3.217	3.521	3.346
HSD17B3	P37058	True	DHB3_HUMAN	Testosterone_byHSD17B3	CPI-CS0E165D03D	ENSG00000130948	0.0	0.0	0.0	0.0	0.0	0.0	0.0	0.0	0.008	0.0	0.0	0.016	0.031
TBXAS1	P24557	True	THAS_HUMAN	ThromboxaneA2_byTBXAS1	CPI-CS0D01AFCC7	ENSG00000059377	0.0	0.0	0.346	0.722	0.982	0.072	0.0	0.307	0.218	0.482	0.0	0.106	0.161
DIO3	P55073	True	IOD3_HUMAN	Triiodothyronine_byDIO3	CPI-CS05092CCAC	ENSG00000197406	0.0	0.0	0.0	0.0	0.0	0.0	0.0	0.0	0.022	0.0	0.0	0.008	0.0
DIO3	P55073	True	IOD3_HUMAN	Triiodothyronine_byDIO3	CPI-CS0C2BD6C6B	ENSG00000197406	0.0	0.0	0.0	0.0	0.0	0.0	0.0	0.0	0.022	0.0	0.0	0.008	0.0
TG	P01266	True	THYG_HUMAN	Triiodothyronine_byDIO3	CPI-CS05092CCAC	ENSG00000042832	0.0	0.0	0.0	0.0	0.0	0.0	0.0	0.0	0.022	0.0	0.0	0.008	0.0
TG	P01266	True	THYG_HUMAN	Triiodothyronine_byDIO3	CPI-CS0C2BD6C6B	ENSG00000042832	0.0	0.0	0.0	0.0	0.0	0.0	0.0	0.0	0.022	0.0	0.0	0.008	0.0
TPH1	P17752	True	TPH1_HUMAN	5-HT_byTPH1_and_SLC6A4	CPI-CS041B20451	ENSG00000129167	0.0	0.0	0.0	0.0	0.0	0.0	0.0	0.038	0.029	0.0	0.0	0.078	0.043
TPH1	P17752	True	TPH1_HUMAN	5-HT_byTPH1_and_SLC6A4	CPI-CS08A73BA72	ENSG00000129167	0.0	0.0	0.0	0.0	0.0	0.0	0.0	0.038	0.029	0.0	0.0	0.078	0.043
TPH1	P17752	True	TPH1_HUMAN	5-HT_byTPH1_and_SLC6A4	CPI-CS00699E9D6	ENSG00000129167	0.0	0.0	0.0	0.0	0.0	0.0	0.0	0.038	0.029	0.0	0.0	0.078	0.043
TPH1	P17752	True	TPH1_HUMAN	5-HT_byTPH1_and_SLC6A4	CPI-CS00F1C7E51	ENSG00000129167	0.0	0.0	0.0	0.0	0.0	0.0	0.0	0.038	0.029	0.0	0.0	0.078	0.043
TPH1	P17752	True	TPH1_HUMAN	5-HT_byTPH1_and_SLC6A4	CPI-CS07C928856	ENSG00000129167	0.0	0.0	0.0	0.0	0.0	0.0	0.0	0.038	0.029	0.0	0.0	0.078	0.043
TPH1	P17752	True	TPH1_HUMAN	5-HT_byTPH1_and_SLC6A4	CPI-CS0D12BDF23	ENSG00000129167	0.0	0.0	0.0	0.0	0.0	0.0	0.0	0.038	0.029	0.0	0.0	0.078	0.043
TPH1	P17752	True	TPH1_HUMAN	5-HT_byTPH1_and_SLC6A4	CPI-CS07C8BD0AD	ENSG00000129167	0.0	0.0	0.0	0.0	0.0	0.0	0.0	0.038	0.029	0.0	0.0	0.078	0.043
TPH1	P17752	True	TPH1_HUMAN	5-HT_byTPH1_and_SLC6A4	CPI-CS091CE4B74	ENSG00000129167	0.0	0.0	0.0	0.0	0.0	0.0	0.0	0.038	0.029	0.0	0.0	0.078	0.043
TPH1	P17752	True	TPH1_HUMAN	5-HT_byTPH1_and_SLC18A2	CPI-CS06E0408B7	ENSG00000129167	0.136	0.0	0.0	0.0	0.0	0.0	0.0	0.0	0.0	0.036	0.0	0.0	0.014
TPH1	P17752	True	TPH1_HUMAN	5-HT_byTPH1_and_SLC18A2	CPI-CS0ABF585EC	ENSG00000129167	0.136	0.0	0.0	0.0	0.0	0.0	0.0	0.0	0.0	0.036	0.0	0.0	0.014
TPH1	P17752	True	TPH1_HUMAN	5-HT_byTPH1_and_SLC18A2	CPI-CS05FD872B4	ENSG00000129167	0.136	0.0	0.0	0.0	0.0	0.0	0.0	0.0	0.0	0.036	0.0	0.0	0.014
TPH1	P17752	True	TPH1_HUMAN	5-HT_byTPH1_and_SLC18A2	CPI-CS0B5EFDF87	ENSG00000129167	0.136	0.0	0.0	0.0	0.0	0.0	0.0	0.0	0.0	0.036	0.0	0.0	0.014
TPH1	P17752	True	TPH1_HUMAN	5-HT_byTPH1_and_SLC18A2	CPI-CS09463D22E	ENSG00000129167	0.136	0.0	0.0	0.0	0.0	0.0	0.0	0.0	0.0	0.036	0.0	0.0	0.014
TPH1	P17752	True	TPH1_HUMAN	5-HT_byTPH1_and_SLC18A2	CPI-CS0FBE83390	ENSG00000129167	0.136	0.0	0.0	0.0	0.0	0.0	0.0	0.0	0.0	0.036	0.0	0.0	0.014
TPH1	P17752	True	TPH1_HUMAN	5-HT_byTPH1_and_SLC18A2	CPI-CS00CB2214E	ENSG00000129167	0.136	0.0	0.0	0.0	0.0	0.0	0.0	0.0	0.0	0.036	0.0	0.0	0.014
TPH1	P17752	True	TPH1_HUMAN	5-HT_byTPH1_and_SLC18A2	CPI-CS059692236	ENSG00000129167	0.136	0.0	0.0	0.0	0.0	0.0	0.0	0.0	0.0	0.036	0.0	0.0	0.014
SLC6A4	P31645	True	SC6A4_HUMAN	5-HT_byTPH1_and_SLC6A4	CPI-CS041B20451	ENSG00000108576	0.0	0.0	0.0	0.0	0.0	0.0	0.0	0.038	0.029	0.0	0.0	0.078	0.043
SLC6A4	P31645	True	SC6A4_HUMAN	5-HT_byTPH1_and_SLC6A4	CPI-CS08A73BA72	ENSG00000108576	0.0	0.0	0.0	0.0	0.0	0.0	0.0	0.038	0.029	0.0	0.0	0.078	0.043
SLC6A4	P31645	True	SC6A4_HUMAN	5-HT_byTPH1_and_SLC6A4	CPI-CS00699E9D6	ENSG00000108576	0.0	0.0	0.0	0.0	0.0	0.0	0.0	0.038	0.029	0.0	0.0	0.078	0.043
SLC6A4	P31645	True	SC6A4_HUMAN	5-HT_byTPH1_and_SLC6A4	CPI-CS00F1C7E51	ENSG00000108576	0.0	0.0	0.0	0.0	0.0	0.0	0.0	0.038	0.029	0.0	0.0	0.078	0.043
SLC6A4	P31645	True	SC6A4_HUMAN	5-HT_byTPH1_and_SLC6A4	CPI-CS07C928856	ENSG00000108576	0.0	0.0	0.0	0.0	0.0	0.0	0.0	0.038	0.029	0.0	0.0	0.078	0.043
SLC6A4	P31645	True	SC6A4_HUMAN	5-HT_byTPH1_and_SLC6A4	CPI-CS0D12BDF23	ENSG00000108576	0.0	0.0	0.0	0.0	0.0	0.0	0.0	0.038	0.029	0.0	0.0	0.078	0.043
SLC6A4	P31645	True	SC6A4_HUMAN	5-HT_byTPH1_and_SLC6A4	CPI-CS07C8BD0AD	ENSG00000108576	0.0	0.0	0.0	0.0	0.0	0.0	0.0	0.038	0.029	0.0	0.0	0.078	0.043
SLC6A4	P31645	True	SC6A4_HUMAN	5-HT_byTPH1_and_SLC6A4	CPI-CS091CE4B74	ENSG00000108576	0.0	0.0	0.0	0.0	0.0	0.0	0.0	0.038	0.029	0.0	0.0	0.078	0.043
SLC6A4	P31645	True	SC6A4_HUMAN	5-HT_byTPH2_and_SLC6A4	CPI-CS06A524C62	ENSG00000108576	0.0	0.0	0.0	0.0	0.0	0.0	0.0	0.0	0.0	0.0	0.0	0.0	0.015
SLC6A4	P31645	True	SC6A4_HUMAN	5-HT_byTPH2_and_SLC6A4	CPI-CS004966156	ENSG00000108576	0.0	0.0	0.0	0.0	0.0	0.0	0.0	0.0	0.0	0.0	0.0	0.0	0.015
SLC6A4	P31645	True	SC6A4_HUMAN	5-HT_byTPH2_and_SLC6A4	CPI-CS0B31D535F	ENSG00000108576	0.0	0.0	0.0	0.0	0.0	0.0	0.0	0.0	0.0	0.0	0.0	0.0	0.015
SLC6A4	P31645	True	SC6A4_HUMAN	5-HT_byTPH2_and_SLC6A4	CPI-CS01EA98FFF	ENSG00000108576	0.0	0.0	0.0	0.0	0.0	0.0	0.0	0.0	0.0	0.0	0.0	0.0	0.015
SLC6A4	P31645	True	SC6A4_HUMAN	5-HT_byTPH2_and_SLC6A4	CPI-CS0DB983DDE	ENSG00000108576	0.0	0.0	0.0	0.0	0.0	0.0	0.0	0.0	0.0	0.0	0.0	0.0	0.015
SLC6A4	P31645	True	SC6A4_HUMAN	5-HT_byTPH2_and_SLC6A4	CPI-CS0470204FB	ENSG00000108576	0.0	0.0	0.0	0.0	0.0	0.0	0.0	0.0	0.0	0.0	0.0	0.0	0.015
SLC6A4	P31645	True	SC6A4_HUMAN	5-HT_byTPH2_and_SLC6A4	CPI-CS0DC68F1EA	ENSG00000108576	0.0	0.0	0.0	0.0	0.0	0.0	0.0	0.0	0.0	0.0	0.0	0.0	0.015
SLC6A4	P31645	True	SC6A4_HUMAN	5-HT_byTPH2_and_SLC6A4	CPI-CS08EFEF89B	ENSG00000108576	0.0	0.0	0.0	0.0	0.0	0.0	0.0	0.0	0.0	0.0	0.0	0.0	0.015
SLC18A2	Q05940	True	VMAT2_HUMAN	5-HT_byTPH1_and_SLC18A2	CPI-CS06E0408B7	ENSG00000165646	0.136	0.0	0.0	0.0	0.0	0.0	0.0	0.0	0.0	0.036	0.0	0.0	0.014
SLC18A2	Q05940	True	VMAT2_HUMAN	5-HT_byTPH1_and_SLC18A2	CPI-CS0ABF585EC	ENSG00000165646	0.136	0.0	0.0	0.0	0.0	0.0	0.0	0.0	0.0	0.036	0.0	0.0	0.014
SLC18A2	Q05940	True	VMAT2_HUMAN	5-HT_byTPH1_and_SLC18A2	CPI-CS05FD872B4	ENSG00000165646	0.136	0.0	0.0	0.0	0.0	0.0	0.0	0.0	0.0	0.036	0.0	0.0	0.014
SLC18A2	Q05940	True	VMAT2_HUMAN	5-HT_byTPH1_and_SLC18A2	CPI-CS0B5EFDF87	ENSG00000165646	0.136	0.0	0.0	0.0	0.0	0.0	0.0	0.0	0.0	0.036	0.0	0.0	0.014
SLC18A2	Q05940	True	VMAT2_HUMAN	5-HT_byTPH1_and_SLC18A2	CPI-CS09463D22E	ENSG00000165646	0.136	0.0	0.0	0.0	0.0	0.0	0.0	0.0	0.0	0.036	0.0	0.0	0.014
SLC18A2	Q05940	True	VMAT2_HUMAN	5-HT_byTPH1_and_SLC18A2	CPI-CS0FBE83390	ENSG00000165646	0.136	0.0	0.0	0.0	0.0	0.0	0.0	0.0	0.0	0.036	0.0	0.0	0.014
SLC18A2	Q05940	True	VMAT2_HUMAN	5-HT_byTPH1_and_SLC18A2	CPI-CS00CB2214E	ENSG00000165646	0.136	0.0	0.0	0.0	0.0	0.0	0.0	0.0	0.0	0.036	0.0	0.0	0.014
SLC18A2	Q05940	True	VMAT2_HUMAN	5-HT_byTPH1_and_SLC18A2	CPI-CS059692236	ENSG00000165646	0.136	0.0	0.0	0.0	0.0	0.0	0.0	0.0	0.0	0.036	0.0	0.0	0.014
SLC18A2	Q05940	True	VMAT2_HUMAN	5-HT_byTPH2_and_SLC18A2	CPI-CS0E6A8AB85	ENSG00000165646	0.0	0.0	0.0	0.0	0.0	0.0	0.0	0.0	0.0	0.0	0.0	0.0	0.014
SLC18A2	Q05940	True	VMAT2_HUMAN	5-HT_byTPH2_and_SLC18A2	CPI-CS0CB4D5AA2	ENSG00000165646	0.0	0.0	0.0	0.0	0.0	0.0	0.0	0.0	0.0	0.0	0.0	0.0	0.014
SLC18A2	Q05940	True	VMAT2_HUMAN	5-HT_byTPH2_and_SLC18A2	CPI-CS01C80FFD5	ENSG00000165646	0.0	0.0	0.0	0.0	0.0	0.0	0.0	0.0	0.0	0.0	0.0	0.0	0.014
SLC18A2	Q05940	True	VMAT2_HUMAN	5-HT_byTPH2_and_SLC18A2	CPI-CS0BAEBE4DB	ENSG00000165646	0.0	0.0	0.0	0.0	0.0	0.0	0.0	0.0	0.0	0.0	0.0	0.0	0.014
SLC18A2	Q05940	True	VMAT2_HUMAN	5-HT_byTPH2_and_SLC18A2	CPI-CS08A9A272D	ENSG00000165646	0.0	0.0	0.0	0.0	0.0	0.0	0.0	0.0	0.0	0.0	0.0	0.0	0.014
SLC18A2	Q05940	True	VMAT2_HUMAN	5-HT_byTPH2_and_SLC18A2	CPI-CS0C605AFB6	ENSG00000165646	0.0	0.0	0.0	0.0	0.0	0.0	0.0	0.0	0.0	0.0	0.0	0.0	0.014
SLC18A2	Q05940	True	VMAT2_HUMAN	5-HT_byTPH2_and_SLC18A2	CPI-CS0233F2354	ENSG00000165646	0.0	0.0	0.0	0.0	0.0	0.0	0.0	0.0	0.0	0.0	0.0	0.0	0.014
SLC18A2	Q05940	True	VMAT2_HUMAN	5-HT_byTPH2_and_SLC18A2	CPI-CS0778BF832	ENSG00000165646	0.0	0.0	0.0	0.0	0.0	0.0	0.0	0.0	0.0	0.0	0.0	0.0	0.014
SLC18A2	Q05940	True	VMAT2_HUMAN	Adrenaline_byPNMT_and_SLC18A2	CPI-CS04C3CEB1B	ENSG00000165646	0.0	0.0	0.0	0.0	0.272	0.0	0.0	0.0	0.0	0.036	0.0	0.0	0.014
SLC18A2	Q05940	True	VMAT2_HUMAN	Adrenaline_byPNMT_and_SLC18A2	CPI-CS0C22FCA29	ENSG00000165646	0.0	0.0	0.0	0.0	0.272	0.0	0.0	0.0	0.0	0.036	0.0	0.0	0.014
SLC18A2	Q05940	True	VMAT2_HUMAN	Adrenaline_byPNMT_and_SLC18A2	CPI-CS00979A178	ENSG00000165646	0.0	0.0	0.0	0.0	0.272	0.0	0.0	0.0	0.0	0.036	0.0	0.0	0.014
SLC18A2	Q05940	True	VMAT2_HUMAN	Adrenaline_byPNMT_and_SLC18A2	CPI-CS0CCD9D09E	ENSG00000165646	0.0	0.0	0.0	0.0	0.272	0.0	0.0	0.0	0.0	0.036	0.0	0.0	0.014
SLC18A2	Q05940	True	VMAT2_HUMAN	Adrenaline_byPNMT_and_SLC18A2	CPI-CS0E52EA029	ENSG00000165646	0.0	0.0	0.0	0.0	0.272	0.0	0.0	0.0	0.0	0.036	0.0	0.0	0.014
SLC18A2	Q05940	True	VMAT2_HUMAN	Adrenaline_byPNMT_and_SLC18A2	CPI-CS08E4B4F26	ENSG00000165646	0.0	0.0	0.0	0.0	0.272	0.0	0.0	0.0	0.0	0.036	0.0	0.0	0.014
SLC18A2	Q05940	True	VMAT2_HUMAN	Adrenaline_byPNMT_and_SLC18A2	CPI-CS09B74556F	ENSG00000165646	0.0	0.0	0.0	0.0	0.272	0.0	0.0	0.0	0.0	0.036	0.0	0.0	0.014
SLC18A2	Q05940	True	VMAT2_HUMAN	Adrenaline_byPNMT_and_SLC18A2	CPI-CS046C11B05	ENSG00000165646	0.0	0.0	0.0	0.0	0.272	0.0	0.0	0.0	0.0	0.036	0.0	0.0	0.014
SLC18A2	Q05940	True	VMAT2_HUMAN	Dopamine_byDDC_and_SLC18A2	CPI-CS04B5BF177	ENSG00000165646	0.136	0.0	0.0	0.0	0.0	0.0	0.0	0.0	0.0	0.0	0.0	0.0	0.014
SLC18A2	Q05940	True	VMAT2_HUMAN	Dopamine_byDDC_and_SLC18A2	CPI-CS0795A8A7A	ENSG00000165646	0.136	0.0	0.0	0.0	0.0	0.0	0.0	0.0	0.0	0.0	0.0	0.0	0.014
SLC18A2	Q05940	True	VMAT2_HUMAN	Dopamine_byDDC_and_SLC18A2	CPI-CS039F33B17	ENSG00000165646	0.136	0.0	0.0	0.0	0.0	0.0	0.0	0.0	0.0	0.0	0.0	0.0	0.014
SLC18A2	Q05940	True	VMAT2_HUMAN	Dopamine_byDDC_and_SLC18A2	CPI-CS017E74D3E	ENSG00000165646	0.136	0.0	0.0	0.0	0.0	0.0	0.0	0.0	0.0	0.0	0.0	0.0	0.014
SLC18A2	Q05940	True	VMAT2_HUMAN	Noradrenaline_byDBH_and_SLC18A2	CPI-CS078C6CB4F	ENSG00000165646	0.0	0.0	0.0	0.0	0.0	0.0	0.0	0.0	0.0	0.0	0.0	0.0	0.0
SLC18A2	Q05940	True	VMAT2_HUMAN	Noradrenaline_byDBH_and_SLC18A2	CPI-CS02EA1C9D1	ENSG00000165646	0.0	0.0	0.0	0.0	0.0	0.0	0.0	0.0	0.0	0.0	0.0	0.0	0.0
SLC18A2	Q05940	True	VMAT2_HUMAN	Noradrenaline_byDBH_and_SLC18A2	CPI-CS0EAD92BCF	ENSG00000165646	0.0	0.0	0.0	0.0	0.0	0.0	0.0	0.0	0.0	0.0	0.0	0.0	0.0
SLC18A2	Q05940	True	VMAT2_HUMAN	Noradrenaline_byDBH_and_SLC18A2	CPI-CS0345842F1	ENSG00000165646	0.0	0.0	0.0	0.0	0.0	0.0	0.0	0.0	0.0	0.0	0.0	0.0	0.0
SLC18A2	Q05940	True	VMAT2_HUMAN	Noradrenaline_byDBH_and_SLC18A2	CPI-CS04395827F	ENSG00000165646	0.0	0.0	0.0	0.0	0.0	0.0	0.0	0.0	0.0	0.0	0.0	0.0	0.0
SLC18A2	Q05940	True	VMAT2_HUMAN	Noradrenaline_byDBH_and_SLC18A2	CPI-CS0B9360E04	ENSG00000165646	0.0	0.0	0.0	0.0	0.0	0.0	0.0	0.0	0.0	0.0	0.0	0.0	0.0
SLC18A2	Q05940	True	VMAT2_HUMAN	Noradrenaline_byDBH_and_SLC18A2	CPI-CS0E8897714	ENSG00000165646	0.0	0.0	0.0	0.0	0.0	0.0	0.0	0.0	0.0	0.0	0.0	0.0	0.0
SLC18A2	Q05940	True	VMAT2_HUMAN	Noradrenaline_byDBH_and_SLC18A2	CPI-CS067A8F850	ENSG00000165646	0.0	0.0	0.0	0.0	0.0	0.0	0.0	0.0	0.0	0.0	0.0	0.0	0.0
TPH2	Q8IWU9	True	TPH2_HUMAN	5-HT_byTPH2_and_SLC6A4	CPI-CS06A524C62	ENSG00000139287	0.0	0.0	0.0	0.0	0.0	0.0	0.0	0.0	0.0	0.0	0.0	0.0	0.015
TPH2	Q8IWU9	True	TPH2_HUMAN	5-HT_byTPH2_and_SLC6A4	CPI-CS004966156	ENSG00000139287	0.0	0.0	0.0	0.0	0.0	0.0	0.0	0.0	0.0	0.0	0.0	0.0	0.015
TPH2	Q8IWU9	True	TPH2_HUMAN	5-HT_byTPH2_and_SLC6A4	CPI-CS0B31D535F	ENSG00000139287	0.0	0.0	0.0	0.0	0.0	0.0	0.0	0.0	0.0	0.0	0.0	0.0	0.015
TPH2	Q8IWU9	True	TPH2_HUMAN	5-HT_byTPH2_and_SLC6A4	CPI-CS01EA98FFF	ENSG00000139287	0.0	0.0	0.0	0.0	0.0	0.0	0.0	0.0	0.0	0.0	0.0	0.0	0.015
TPH2	Q8IWU9	True	TPH2_HUMAN	5-HT_byTPH2_and_SLC6A4	CPI-CS0DB983DDE	ENSG00000139287	0.0	0.0	0.0	0.0	0.0	0.0	0.0	0.0	0.0	0.0	0.0	0.0	0.015
TPH2	Q8IWU9	True	TPH2_HUMAN	5-HT_byTPH2_and_SLC6A4	CPI-CS0470204FB	ENSG00000139287	0.0	0.0	0.0	0.0	0.0	0.0	0.0	0.0	0.0	0.0	0.0	0.0	0.015
TPH2	Q8IWU9	True	TPH2_HUMAN	5-HT_byTPH2_and_SLC6A4	CPI-CS0DC68F1EA	ENSG00000139287	0.0	0.0	0.0	0.0	0.0	0.0	0.0	0.0	0.0	0.0	0.0	0.0	0.015
TPH2	Q8IWU9	True	TPH2_HUMAN	5-HT_byTPH2_and_SLC6A4	CPI-CS08EFEF89B	ENSG00000139287	0.0	0.0	0.0	0.0	0.0	0.0	0.0	0.0	0.0	0.0	0.0	0.0	0.015
TPH2	Q8IWU9	True	TPH2_HUMAN	5-HT_byTPH2_and_SLC18A2	CPI-CS0E6A8AB85	ENSG00000139287	0.0	0.0	0.0	0.0	0.0	0.0	0.0	0.0	0.0	0.0	0.0	0.0	0.014
TPH2	Q8IWU9	True	TPH2_HUMAN	5-HT_byTPH2_and_SLC18A2	CPI-CS0CB4D5AA2	ENSG00000139287	0.0	0.0	0.0	0.0	0.0	0.0	0.0	0.0	0.0	0.0	0.0	0.0	0.014
TPH2	Q8IWU9	True	TPH2_HUMAN	5-HT_byTPH2_and_SLC18A2	CPI-CS01C80FFD5	ENSG00000139287	0.0	0.0	0.0	0.0	0.0	0.0	0.0	0.0	0.0	0.0	0.0	0.0	0.014
TPH2	Q8IWU9	True	TPH2_HUMAN	5-HT_byTPH2_and_SLC18A2	CPI-CS0BAEBE4DB	ENSG00000139287	0.0	0.0	0.0	0.0	0.0	0.0	0.0	0.0	0.0	0.0	0.0	0.0	0.014
TPH2	Q8IWU9	True	TPH2_HUMAN	5-HT_byTPH2_and_SLC18A2	CPI-CS08A9A272D	ENSG00000139287	0.0	0.0	0.0	0.0	0.0	0.0	0.0	0.0	0.0	0.0	0.0	0.0	0.014
TPH2	Q8IWU9	True	TPH2_HUMAN	5-HT_byTPH2_and_SLC18A2	CPI-CS0C605AFB6	ENSG00000139287	0.0	0.0	0.0	0.0	0.0	0.0	0.0	0.0	0.0	0.0	0.0	0.0	0.014
TPH2	Q8IWU9	True	TPH2_HUMAN	5-HT_byTPH2_and_SLC18A2	CPI-CS0233F2354	ENSG00000139287	0.0	0.0	0.0	0.0	0.0	0.0	0.0	0.0	0.0	0.0	0.0	0.0	0.014
TPH2	Q8IWU9	True	TPH2_HUMAN	5-HT_byTPH2_and_SLC18A2	CPI-CS0778BF832	ENSG00000139287	0.0	0.0	0.0	0.0	0.0	0.0	0.0	0.0	0.0	0.0	0.0	0.0	0.014
SLC29A1	Q99808	True	S29A1_HUMAN	Adenosine_byNT5E_and_SLC29A1	CPI-CS064B4FE21	ENSG00000112759	0.0	0.0	0.141	0.66	2.065	0.0	0.0	0.129	0.0	0.086	0.0	0.008	0.032
SLC29A1	Q99808	True	S29A1_HUMAN	Adenosine_byNT5E_and_SLC29A1	CPI-CS05357F38C	ENSG00000112759	0.0	0.0	0.141	0.66	2.065	0.0	0.0	0.129	0.0	0.086	0.0	0.008	0.032
NT5E	P21589	True	5NTD_HUMAN	Adenosine_byNT5E_and_SLC29A1	CPI-CS064B4FE21	ENSG00000135318	0.0	0.0	0.141	0.66	2.065	0.0	0.0	0.129	0.0	0.086	0.0	0.008	0.032
NT5E	P21589	True	5NTD_HUMAN	Adenosine_byNT5E_and_SLC29A1	CPI-CS05357F38C	ENSG00000135318	0.0	0.0	0.141	0.66	2.065	0.0	0.0	0.129	0.0	0.086	0.0	0.008	0.032
NT5E	P21589	True	5NTD_HUMAN	Adenosine_byNT5E_and_SLC29A2	CPI-CS0BCAA5227	ENSG00000135318	0.0	0.0	0.141	0.615	0.272	0.0	0.0	0.129	0.0	0.086	0.0	0.008	0.032
NT5E	P21589	True	5NTD_HUMAN	Adenosine_byNT5E_and_SLC29A2	CPI-CS016DD08B8	ENSG00000135318	0.0	0.0	0.141	0.615	0.272	0.0	0.0	0.129	0.0	0.086	0.0	0.008	0.032
NT5E	P21589	True	5NTD_HUMAN	Adenosine_byNT5E_and_SLC29A3	CPI-CS0517F9783	ENSG00000135318	0.0	0.0	0.141	0.624	0.278	0.0	0.0	0.129	0.0	0.086	0.0	0.008	0.032
NT5E	P21589	True	5NTD_HUMAN	Adenosine_byNT5E_and_SLC29A3	CPI-CS0D17EA793	ENSG00000135318	0.0	0.0	0.141	0.624	0.278	0.0	0.0	0.129	0.0	0.086	0.0	0.008	0.032
NT5E	P21589	True	5NTD_HUMAN	Adenosine_byNT5E_and_SLC29A4	CPI-CS0521FD886	ENSG00000135318	0.0	0.0	0.141	0.66	0.671	0.0	0.0	0.129	0.0	0.086	0.0	0.008	0.032
NT5E	P21589	True	5NTD_HUMAN	Adenosine_byNT5E_and_SLC29A4	CPI-CS0985F2C10	ENSG00000135318	0.0	0.0	0.141	0.66	0.671	0.0	0.0	0.129	0.0	0.086	0.0	0.008	0.032
SLC29A2	Q14542	True	S29A2_HUMAN	Adenosine_byNT5E_and_SLC29A2	CPI-CS0BCAA5227	ENSG00000174669	0.0	0.0	0.141	0.615	0.272	0.0	0.0	0.129	0.0	0.086	0.0	0.008	0.032
SLC29A2	Q14542	True	S29A2_HUMAN	Adenosine_byNT5E_and_SLC29A2	CPI-CS016DD08B8	ENSG00000174669	0.0	0.0	0.141	0.615	0.272	0.0	0.0	0.129	0.0	0.086	0.0	0.008	0.032
SLC29A3	Q9BZD2	True	S29A3_HUMAN	Adenosine_byNT5E_and_SLC29A3	CPI-CS0517F9783	ENSG00000198246	0.0	0.0	0.141	0.624	0.278	0.0	0.0	0.129	0.0	0.086	0.0	0.008	0.032
SLC29A3	Q9BZD2	True	S29A3_HUMAN	Adenosine_byNT5E_and_SLC29A3	CPI-CS0D17EA793	ENSG00000198246	0.0	0.0	0.141	0.624	0.278	0.0	0.0	0.129	0.0	0.086	0.0	0.008	0.032
SLC29A4	Q7RTT9	True	S29A4_HUMAN	Adenosine_byNT5E_and_SLC29A4	CPI-CS0521FD886	ENSG00000164638	0.0	0.0	0.141	0.66	0.671	0.0	0.0	0.129	0.0	0.086	0.0	0.008	0.032
SLC29A4	Q7RTT9	True	S29A4_HUMAN	Adenosine_byNT5E_and_SLC29A4	CPI-CS0985F2C10	ENSG00000164638	0.0	0.0	0.141	0.66	0.671	0.0	0.0	0.129	0.0	0.086	0.0	0.008	0.032
POMC	P01189	True	COLI_HUMAN	b-Endorphin_byPOMC	CPI-CS005209739	ENSG00000115138	0.66	1.99	0.349	0.632	0.0	0.633	0.4	0.924	0.904	0.275	0.0	0.767	0.066
POMC	P01189	True	COLI_HUMAN	b-Endorphin_byPOMC	CPI-CS040CDD259	ENSG00000115138	0.66	1.99	0.349	0.632	0.0	0.633	0.4	0.924	0.904	0.275	0.0	0.767	0.066
POMC	P01189	True	COLI_HUMAN	b-Endorphin_byPOMC	CPI-CS0FFD6263C	ENSG00000115138	0.66	1.99	0.349	0.632	0.0	0.633	0.4	0.924	0.904	0.275	0.0	0.767	0.066
SLC6A1	P30531	True	SC6A1_HUMAN	GABA_byGAD1_and_SLC6A1	CPI-CS06B116BC0	ENSG00000157103	0.0	0.0	0.0	0.0	0.0	0.0	0.0	0.043	0.007	0.0	0.0	0.0	0.014
SLC6A1	P30531	True	SC6A1_HUMAN	GABA_byGAD1_and_SLC6A1	CPI-CS04C0A3C19	ENSG00000157103	0.0	0.0	0.0	0.0	0.0	0.0	0.0	0.043	0.007	0.0	0.0	0.0	0.014
SLC6A1	P30531	True	SC6A1_HUMAN	GABA_byGAD1_and_SLC6A1	CPI-CC01B9552BA	ENSG00000157103	0.0	0.0	0.0	0.0	0.0	0.0	0.0	0.043	0.007	0.0	0.0	0.0	0.014
SLC6A1	P30531	True	SC6A1_HUMAN	GABA_byGAD1_and_SLC6A1	CPI-CC0E092014F	ENSG00000157103	0.0	0.0	0.0	0.0	0.0	0.0	0.0	0.043	0.007	0.0	0.0	0.0	0.014
SLC6A1	P30531	True	SC6A1_HUMAN	GABA_byGAD1_and_SLC6A1	CPI-CC07D1D1AD0	ENSG00000157103	0.0	0.0	0.0	0.0	0.0	0.0	0.0	0.043	0.007	0.0	0.0	0.0	0.014
SLC6A1	P30531	True	SC6A1_HUMAN	GABA_byGAD1_and_SLC6A1	CPI-CC0F65C1997	ENSG00000157103	0.0	0.0	0.0	0.0	0.0	0.0	0.0	0.043	0.007	0.0	0.0	0.0	0.014
SLC6A1	P30531	True	SC6A1_HUMAN	GABA_byGAD1_and_SLC6A1	CPI-CC0F2E29DCC	ENSG00000157103	0.0	0.0	0.0	0.0	0.0	0.0	0.0	0.043	0.007	0.0	0.0	0.0	0.014
SLC6A1	P30531	True	SC6A1_HUMAN	GABA_byGAD1_and_SLC6A1	CPI-CC0C87922CA	ENSG00000157103	0.0	0.0	0.0	0.0	0.0	0.0	0.0	0.043	0.007	0.0	0.0	0.0	0.014
SLC6A1	P30531	True	SC6A1_HUMAN	GABA_byGAD1_and_SLC6A1	CPI-CC0CDF35FE2	ENSG00000157103	0.0	0.0	0.0	0.0	0.0	0.0	0.0	0.043	0.007	0.0	0.0	0.0	0.014
SLC6A1	P30531	True	SC6A1_HUMAN	GABA_byGAD1_and_SLC6A1	CPI-CC0A95EED6F	ENSG00000157103	0.0	0.0	0.0	0.0	0.0	0.0	0.0	0.043	0.007	0.0	0.0	0.0	0.014
SLC6A1	P30531	True	SC6A1_HUMAN	GABA_byGAD2_and_SLC6A1	CPI-CS0E648EBFA	ENSG00000157103	0.0	0.0	0.0	0.0	0.0	0.0	0.0	0.0	0.007	0.0	0.0	0.0	0.014
SLC6A1	P30531	True	SC6A1_HUMAN	GABA_byGAD2_and_SLC6A1	CPI-CS0B096A78D	ENSG00000157103	0.0	0.0	0.0	0.0	0.0	0.0	0.0	0.0	0.007	0.0	0.0	0.0	0.014
SLC6A1	P30531	True	SC6A1_HUMAN	GABA_byGAD2_and_SLC6A1	CPI-CC06C7F820C	ENSG00000157103	0.0	0.0	0.0	0.0	0.0	0.0	0.0	0.0	0.007	0.0	0.0	0.0	0.014
SLC6A1	P30531	True	SC6A1_HUMAN	GABA_byGAD2_and_SLC6A1	CPI-CC01D1ED99D	ENSG00000157103	0.0	0.0	0.0	0.0	0.0	0.0	0.0	0.0	0.007	0.0	0.0	0.0	0.014
SLC6A1	P30531	True	SC6A1_HUMAN	GABA_byGAD2_and_SLC6A1	CPI-CC0CCDF6512	ENSG00000157103	0.0	0.0	0.0	0.0	0.0	0.0	0.0	0.0	0.007	0.0	0.0	0.0	0.014
SLC6A1	P30531	True	SC6A1_HUMAN	GABA_byGAD2_and_SLC6A1	CPI-CC0A1813B1D	ENSG00000157103	0.0	0.0	0.0	0.0	0.0	0.0	0.0	0.0	0.007	0.0	0.0	0.0	0.014
SLC6A1	P30531	True	SC6A1_HUMAN	GABA_byGAD2_and_SLC6A1	CPI-CC027602671	ENSG00000157103	0.0	0.0	0.0	0.0	0.0	0.0	0.0	0.0	0.007	0.0	0.0	0.0	0.014
SLC6A1	P30531	True	SC6A1_HUMAN	GABA_byGAD2_and_SLC6A1	CPI-CC0BCCDDCB8	ENSG00000157103	0.0	0.0	0.0	0.0	0.0	0.0	0.0	0.0	0.007	0.0	0.0	0.0	0.014
SLC6A1	P30531	True	SC6A1_HUMAN	GABA_byGAD2_and_SLC6A1	CPI-CC0E0BDF879	ENSG00000157103	0.0	0.0	0.0	0.0	0.0	0.0	0.0	0.0	0.007	0.0	0.0	0.0	0.014
SLC6A1	P30531	True	SC6A1_HUMAN	GABA_byGAD2_and_SLC6A1	CPI-CC040C320D0	ENSG00000157103	0.0	0.0	0.0	0.0	0.0	0.0	0.0	0.0	0.007	0.0	0.0	0.0	0.014
GAD1	Q99259	True	DCE1_HUMAN	GABA_byGAD1_and_SLC6A1	CPI-CS06B116BC0	ENSG00000128683	0.0	0.0	0.0	0.0	0.0	0.0	0.0	0.043	0.007	0.0	0.0	0.0	0.014
GAD1	Q99259	True	DCE1_HUMAN	GABA_byGAD1_and_SLC6A1	CPI-CS04C0A3C19	ENSG00000128683	0.0	0.0	0.0	0.0	0.0	0.0	0.0	0.043	0.007	0.0	0.0	0.0	0.014
GAD1	Q99259	True	DCE1_HUMAN	GABA_byGAD1_and_SLC6A1	CPI-CC01B9552BA	ENSG00000128683	0.0	0.0	0.0	0.0	0.0	0.0	0.0	0.043	0.007	0.0	0.0	0.0	0.014
GAD1	Q99259	True	DCE1_HUMAN	GABA_byGAD1_and_SLC6A1	CPI-CC0E092014F	ENSG00000128683	0.0	0.0	0.0	0.0	0.0	0.0	0.0	0.043	0.007	0.0	0.0	0.0	0.014
GAD1	Q99259	True	DCE1_HUMAN	GABA_byGAD1_and_SLC6A1	CPI-CC07D1D1AD0	ENSG00000128683	0.0	0.0	0.0	0.0	0.0	0.0	0.0	0.043	0.007	0.0	0.0	0.0	0.014
GAD1	Q99259	True	DCE1_HUMAN	GABA_byGAD1_and_SLC6A1	CPI-CC0F65C1997	ENSG00000128683	0.0	0.0	0.0	0.0	0.0	0.0	0.0	0.043	0.007	0.0	0.0	0.0	0.014
GAD1	Q99259	True	DCE1_HUMAN	GABA_byGAD1_and_SLC6A1	CPI-CC0F2E29DCC	ENSG00000128683	0.0	0.0	0.0	0.0	0.0	0.0	0.0	0.043	0.007	0.0	0.0	0.0	0.014
GAD1	Q99259	True	DCE1_HUMAN	GABA_byGAD1_and_SLC6A1	CPI-CC0C87922CA	ENSG00000128683	0.0	0.0	0.0	0.0	0.0	0.0	0.0	0.043	0.007	0.0	0.0	0.0	0.014
GAD1	Q99259	True	DCE1_HUMAN	GABA_byGAD1_and_SLC6A1	CPI-CC0CDF35FE2	ENSG00000128683	0.0	0.0	0.0	0.0	0.0	0.0	0.0	0.043	0.007	0.0	0.0	0.0	0.014
GAD1	Q99259	True	DCE1_HUMAN	GABA_byGAD1_and_SLC6A1	CPI-CC0A95EED6F	ENSG00000128683	0.0	0.0	0.0	0.0	0.0	0.0	0.0	0.043	0.007	0.0	0.0	0.0	0.014
GAD1	Q99259	True	DCE1_HUMAN	GABA_byGAD1_and_SLC6A11	CPI-CS02929CEBB	ENSG00000128683	0.0	0.0	0.0	0.0	0.0	0.062	0.0	0.0	0.007	0.0	0.0	0.0	0.015
GAD1	Q99259	True	DCE1_HUMAN	GABA_byGAD1_and_SLC6A11	CPI-CS0A7EA055F	ENSG00000128683	0.0	0.0	0.0	0.0	0.0	0.062	0.0	0.0	0.007	0.0	0.0	0.0	0.015
GAD1	Q99259	True	DCE1_HUMAN	GABA_byGAD1_and_SLC6A11	CPI-CC08A636173	ENSG00000128683	0.0	0.0	0.0	0.0	0.0	0.062	0.0	0.0	0.007	0.0	0.0	0.0	0.015
GAD1	Q99259	True	DCE1_HUMAN	GABA_byGAD1_and_SLC6A11	CPI-CC0D3781D5C	ENSG00000128683	0.0	0.0	0.0	0.0	0.0	0.062	0.0	0.0	0.007	0.0	0.0	0.0	0.015
GAD1	Q99259	True	DCE1_HUMAN	GABA_byGAD1_and_SLC6A11	CPI-CC01D135078	ENSG00000128683	0.0	0.0	0.0	0.0	0.0	0.062	0.0	0.0	0.007	0.0	0.0	0.0	0.015
GAD1	Q99259	True	DCE1_HUMAN	GABA_byGAD1_and_SLC6A11	CPI-CC040CFDD33	ENSG00000128683	0.0	0.0	0.0	0.0	0.0	0.062	0.0	0.0	0.007	0.0	0.0	0.0	0.015
GAD1	Q99259	True	DCE1_HUMAN	GABA_byGAD1_and_SLC6A11	CPI-CC096B77AA5	ENSG00000128683	0.0	0.0	0.0	0.0	0.0	0.062	0.0	0.0	0.007	0.0	0.0	0.0	0.015
GAD1	Q99259	True	DCE1_HUMAN	GABA_byGAD1_and_SLC6A11	CPI-CC022A52952	ENSG00000128683	0.0	0.0	0.0	0.0	0.0	0.062	0.0	0.0	0.007	0.0	0.0	0.0	0.015
GAD1	Q99259	True	DCE1_HUMAN	GABA_byGAD1_and_SLC6A11	CPI-CC084F4CFB2	ENSG00000128683	0.0	0.0	0.0	0.0	0.0	0.062	0.0	0.0	0.007	0.0	0.0	0.0	0.015
GAD1	Q99259	True	DCE1_HUMAN	GABA_byGAD1_and_SLC6A11	CPI-CC0D3BD85F0	ENSG00000128683	0.0	0.0	0.0	0.0	0.0	0.062	0.0	0.0	0.007	0.0	0.0	0.0	0.015
GAD1	Q99259	True	DCE1_HUMAN	GABA_byGAD1_and_SLC6A12	CPI-CS0DE2ED1D0	ENSG00000128683	0.0	0.0	0.0	0.0	0.0	0.0	0.0	0.04	0.0	0.033	0.0	0.017	0.0
GAD1	Q99259	True	DCE1_HUMAN	GABA_byGAD1_and_SLC6A12	CPI-CS025E1B7C6	ENSG00000128683	0.0	0.0	0.0	0.0	0.0	0.0	0.0	0.04	0.0	0.033	0.0	0.017	0.0
GAD1	Q99259	True	DCE1_HUMAN	GABA_byGAD1_and_SLC6A12	CPI-CC0F0C72A29	ENSG00000128683	0.0	0.0	0.0	0.0	0.0	0.0	0.0	0.04	0.0	0.033	0.0	0.017	0.0
GAD1	Q99259	True	DCE1_HUMAN	GABA_byGAD1_and_SLC6A12	CPI-CC08C75F9A4	ENSG00000128683	0.0	0.0	0.0	0.0	0.0	0.0	0.0	0.04	0.0	0.033	0.0	0.017	0.0
GAD1	Q99259	True	DCE1_HUMAN	GABA_byGAD1_and_SLC6A12	CPI-CC019BF818D	ENSG00000128683	0.0	0.0	0.0	0.0	0.0	0.0	0.0	0.04	0.0	0.033	0.0	0.017	0.0
GAD1	Q99259	True	DCE1_HUMAN	GABA_byGAD1_and_SLC6A12	CPI-CC05F37DDE7	ENSG00000128683	0.0	0.0	0.0	0.0	0.0	0.0	0.0	0.04	0.0	0.033	0.0	0.017	0.0
GAD1	Q99259	True	DCE1_HUMAN	GABA_byGAD1_and_SLC6A12	CPI-CC0C00325D2	ENSG00000128683	0.0	0.0	0.0	0.0	0.0	0.0	0.0	0.04	0.0	0.033	0.0	0.017	0.0
GAD1	Q99259	True	DCE1_HUMAN	GABA_byGAD1_and_SLC6A12	CPI-CC0536A862B	ENSG00000128683	0.0	0.0	0.0	0.0	0.0	0.0	0.0	0.04	0.0	0.033	0.0	0.017	0.0
GAD1	Q99259	True	DCE1_HUMAN	GABA_byGAD1_and_SLC6A12	CPI-CC0F9B0C393	ENSG00000128683	0.0	0.0	0.0	0.0	0.0	0.0	0.0	0.04	0.0	0.033	0.0	0.017	0.0
GAD1	Q99259	True	DCE1_HUMAN	GABA_byGAD1_and_SLC6A12	CPI-CC065B3548D	ENSG00000128683	0.0	0.0	0.0	0.0	0.0	0.0	0.0	0.04	0.0	0.033	0.0	0.017	0.0
GAD1	Q99259	True	DCE1_HUMAN	GABA_byGAD1_and_SLC6A13	CPI-CS0E715A989	ENSG00000128683	0.0	0.0	0.0	0.0	0.313	0.0	0.0	0.0	0.0	0.039	0.51	0.018	0.0
GAD1	Q99259	True	DCE1_HUMAN	GABA_byGAD1_and_SLC6A13	CPI-CS04368D963	ENSG00000128683	0.0	0.0	0.0	0.0	0.313	0.0	0.0	0.0	0.0	0.039	0.51	0.018	0.0
GAD1	Q99259	True	DCE1_HUMAN	GABA_byGAD1_and_SLC6A13	CPI-CC002C86EAE	ENSG00000128683	0.0	0.0	0.0	0.0	0.313	0.0	0.0	0.0	0.0	0.039	0.51	0.018	0.0
GAD1	Q99259	True	DCE1_HUMAN	GABA_byGAD1_and_SLC6A13	CPI-CC02329B61A	ENSG00000128683	0.0	0.0	0.0	0.0	0.313	0.0	0.0	0.0	0.0	0.039	0.51	0.018	0.0
GAD1	Q99259	True	DCE1_HUMAN	GABA_byGAD1_and_SLC6A13	CPI-CC0195F6CE4	ENSG00000128683	0.0	0.0	0.0	0.0	0.313	0.0	0.0	0.0	0.0	0.039	0.51	0.018	0.0
GAD1	Q99259	True	DCE1_HUMAN	GABA_byGAD1_and_SLC6A13	CPI-CC09C537C2D	ENSG00000128683	0.0	0.0	0.0	0.0	0.313	0.0	0.0	0.0	0.0	0.039	0.51	0.018	0.0
GAD1	Q99259	True	DCE1_HUMAN	GABA_byGAD1_and_SLC6A13	CPI-CC07936BEBD	ENSG00000128683	0.0	0.0	0.0	0.0	0.313	0.0	0.0	0.0	0.0	0.039	0.51	0.018	0.0
GAD1	Q99259	True	DCE1_HUMAN	GABA_byGAD1_and_SLC6A13	CPI-CC01C3B4299	ENSG00000128683	0.0	0.0	0.0	0.0	0.313	0.0	0.0	0.0	0.0	0.039	0.51	0.018	0.0
GAD1	Q99259	True	DCE1_HUMAN	GABA_byGAD1_and_SLC6A13	CPI-CC0EB1A69E6	ENSG00000128683	0.0	0.0	0.0	0.0	0.313	0.0	0.0	0.0	0.0	0.039	0.51	0.018	0.0
GAD1	Q99259	True	DCE1_HUMAN	GABA_byGAD1_and_SLC6A13	CPI-CC025A561B8	ENSG00000128683	0.0	0.0	0.0	0.0	0.313	0.0	0.0	0.0	0.0	0.039	0.51	0.018	0.0
GAD1	Q99259	True	DCE1_HUMAN	GABA_byGAD1_and_SLC6A6	CPI-CS03CCCE0E4	ENSG00000128683	0.668	2.189	0.21	0.651	1.693	0.147	0.304	0.043	0.193	0.46	0.571	0.275	0.249
GAD1	Q99259	True	DCE1_HUMAN	GABA_byGAD1_and_SLC6A6	CPI-CS0AD67AADC	ENSG00000128683	0.668	2.189	0.21	0.651	1.693	0.147	0.304	0.043	0.193	0.46	0.571	0.275	0.249
GAD1	Q99259	True	DCE1_HUMAN	GABA_byGAD1_and_SLC6A6	CPI-CC06B7CC089	ENSG00000128683	0.668	2.189	0.21	0.651	1.693	0.147	0.304	0.043	0.193	0.46	0.571	0.275	0.249
GAD1	Q99259	True	DCE1_HUMAN	GABA_byGAD1_and_SLC6A6	CPI-CC0695DEB89	ENSG00000128683	0.668	2.189	0.21	0.651	1.693	0.147	0.304	0.043	0.193	0.46	0.571	0.275	0.249
GAD1	Q99259	True	DCE1_HUMAN	GABA_byGAD1_and_SLC6A6	CPI-CC0079D48C9	ENSG00000128683	0.668	2.189	0.21	0.651	1.693	0.147	0.304	0.043	0.193	0.46	0.571	0.275	0.249
GAD1	Q99259	True	DCE1_HUMAN	GABA_byGAD1_and_SLC6A6	CPI-CC06CA4728D	ENSG00000128683	0.668	2.189	0.21	0.651	1.693	0.147	0.304	0.043	0.193	0.46	0.571	0.275	0.249
GAD1	Q99259	True	DCE1_HUMAN	GABA_byGAD1_and_SLC6A6	CPI-CC041DC21EE	ENSG00000128683	0.668	2.189	0.21	0.651	1.693	0.147	0.304	0.043	0.193	0.46	0.571	0.275	0.249
GAD1	Q99259	True	DCE1_HUMAN	GABA_byGAD1_and_SLC6A6	CPI-CC03B91D668	ENSG00000128683	0.668	2.189	0.21	0.651	1.693	0.147	0.304	0.043	0.193	0.46	0.571	0.275	0.249
GAD1	Q99259	True	DCE1_HUMAN	GABA_byGAD1_and_SLC6A6	CPI-CC02C92DB0C	ENSG00000128683	0.668	2.189	0.21	0.651	1.693	0.147	0.304	0.043	0.193	0.46	0.571	0.275	0.249
GAD1	Q99259	True	DCE1_HUMAN	GABA_byGAD1_and_SLC6A6	CPI-CC0D7414489	ENSG00000128683	0.668	2.189	0.21	0.651	1.693	0.147	0.304	0.043	0.193	0.46	0.571	0.275	0.249
GAD1	Q99259	True	DCE1_HUMAN	GABA_byGAD1_and_SLC6A8	CPI-CS0117267C4	ENSG00000128683	0.669	3.752	0.21	0.651	0.712	0.147	0.304	0.043	0.193	0.46	0.571	0.275	0.249
GAD1	Q99259	True	DCE1_HUMAN	GABA_byGAD1_and_SLC6A8	CPI-CS0F9A0EE4B	ENSG00000128683	0.669	3.752	0.21	0.651	0.712	0.147	0.304	0.043	0.193	0.46	0.571	0.275	0.249
GAD1	Q99259	True	DCE1_HUMAN	GABA_byGAD1_and_SLC6A8	CPI-CC0C8C9C0D3	ENSG00000128683	0.669	3.752	0.21	0.651	0.712	0.147	0.304	0.043	0.193	0.46	0.571	0.275	0.249
GAD1	Q99259	True	DCE1_HUMAN	GABA_byGAD1_and_SLC6A8	CPI-CC0852DD8AB	ENSG00000128683	0.669	3.752	0.21	0.651	0.712	0.147	0.304	0.043	0.193	0.46	0.571	0.275	0.249
GAD1	Q99259	True	DCE1_HUMAN	GABA_byGAD1_and_SLC6A8	CPI-CC0F11405A3	ENSG00000128683	0.669	3.752	0.21	0.651	0.712	0.147	0.304	0.043	0.193	0.46	0.571	0.275	0.249
GAD1	Q99259	True	DCE1_HUMAN	GABA_byGAD1_and_SLC6A8	CPI-CC01D8C39D7	ENSG00000128683	0.669	3.752	0.21	0.651	0.712	0.147	0.304	0.043	0.193	0.46	0.571	0.275	0.249
GAD1	Q99259	True	DCE1_HUMAN	GABA_byGAD1_and_SLC6A8	CPI-CC0A5D231B1	ENSG00000128683	0.669	3.752	0.21	0.651	0.712	0.147	0.304	0.043	0.193	0.46	0.571	0.275	0.249
GAD1	Q99259	True	DCE1_HUMAN	GABA_byGAD1_and_SLC6A8	CPI-CC01D6DB673	ENSG00000128683	0.669	3.752	0.21	0.651	0.712	0.147	0.304	0.043	0.193	0.46	0.571	0.275	0.249
GAD1	Q99259	True	DCE1_HUMAN	GABA_byGAD1_and_SLC6A8	CPI-CC040CA96C8	ENSG00000128683	0.669	3.752	0.21	0.651	0.712	0.147	0.304	0.043	0.193	0.46	0.571	0.275	0.249
GAD1	Q99259	True	DCE1_HUMAN	GABA_byGAD1_and_SLC6A8	CPI-CC08D008F7B	ENSG00000128683	0.669	3.752	0.21	0.651	0.712	0.147	0.304	0.043	0.193	0.46	0.571	0.275	0.249
SLC6A11	P48066	True	S6A11_HUMAN	GABA_byGAD1_and_SLC6A11	CPI-CS02929CEBB	ENSG00000132164	0.0	0.0	0.0	0.0	0.0	0.062	0.0	0.0	0.007	0.0	0.0	0.0	0.015
SLC6A11	P48066	True	S6A11_HUMAN	GABA_byGAD1_and_SLC6A11	CPI-CS0A7EA055F	ENSG00000132164	0.0	0.0	0.0	0.0	0.0	0.062	0.0	0.0	0.007	0.0	0.0	0.0	0.015
SLC6A11	P48066	True	S6A11_HUMAN	GABA_byGAD1_and_SLC6A11	CPI-CC08A636173	ENSG00000132164	0.0	0.0	0.0	0.0	0.0	0.062	0.0	0.0	0.007	0.0	0.0	0.0	0.015
SLC6A11	P48066	True	S6A11_HUMAN	GABA_byGAD1_and_SLC6A11	CPI-CC0D3781D5C	ENSG00000132164	0.0	0.0	0.0	0.0	0.0	0.062	0.0	0.0	0.007	0.0	0.0	0.0	0.015
SLC6A11	P48066	True	S6A11_HUMAN	GABA_byGAD1_and_SLC6A11	CPI-CC01D135078	ENSG00000132164	0.0	0.0	0.0	0.0	0.0	0.062	0.0	0.0	0.007	0.0	0.0	0.0	0.015
SLC6A11	P48066	True	S6A11_HUMAN	GABA_byGAD1_and_SLC6A11	CPI-CC040CFDD33	ENSG00000132164	0.0	0.0	0.0	0.0	0.0	0.062	0.0	0.0	0.007	0.0	0.0	0.0	0.015
SLC6A11	P48066	True	S6A11_HUMAN	GABA_byGAD1_and_SLC6A11	CPI-CC096B77AA5	ENSG00000132164	0.0	0.0	0.0	0.0	0.0	0.062	0.0	0.0	0.007	0.0	0.0	0.0	0.015
SLC6A11	P48066	True	S6A11_HUMAN	GABA_byGAD1_and_SLC6A11	CPI-CC022A52952	ENSG00000132164	0.0	0.0	0.0	0.0	0.0	0.062	0.0	0.0	0.007	0.0	0.0	0.0	0.015
SLC6A11	P48066	True	S6A11_HUMAN	GABA_byGAD1_and_SLC6A11	CPI-CC084F4CFB2	ENSG00000132164	0.0	0.0	0.0	0.0	0.0	0.062	0.0	0.0	0.007	0.0	0.0	0.0	0.015
SLC6A11	P48066	True	S6A11_HUMAN	GABA_byGAD1_and_SLC6A11	CPI-CC0D3BD85F0	ENSG00000132164	0.0	0.0	0.0	0.0	0.0	0.062	0.0	0.0	0.007	0.0	0.0	0.0	0.015
SLC6A11	P48066	True	S6A11_HUMAN	GABA_byGAD2_and_SLC6A11	CPI-CS0E6EE9A46	ENSG00000132164	0.0	0.0	0.0	0.0	0.0	0.0	0.0	0.0	0.007	0.0	0.0	0.0	0.015
SLC6A11	P48066	True	S6A11_HUMAN	GABA_byGAD2_and_SLC6A11	CPI-CS02F1A072B	ENSG00000132164	0.0	0.0	0.0	0.0	0.0	0.0	0.0	0.0	0.007	0.0	0.0	0.0	0.015
SLC6A11	P48066	True	S6A11_HUMAN	GABA_byGAD2_and_SLC6A11	CPI-CC08E2CA1DE	ENSG00000132164	0.0	0.0	0.0	0.0	0.0	0.0	0.0	0.0	0.007	0.0	0.0	0.0	0.015
SLC6A11	P48066	True	S6A11_HUMAN	GABA_byGAD2_and_SLC6A11	CPI-CC024CBCA9B	ENSG00000132164	0.0	0.0	0.0	0.0	0.0	0.0	0.0	0.0	0.007	0.0	0.0	0.0	0.015
SLC6A11	P48066	True	S6A11_HUMAN	GABA_byGAD2_and_SLC6A11	CPI-CC0079A0DC0	ENSG00000132164	0.0	0.0	0.0	0.0	0.0	0.0	0.0	0.0	0.007	0.0	0.0	0.0	0.015
SLC6A11	P48066	True	S6A11_HUMAN	GABA_byGAD2_and_SLC6A11	CPI-CC0B2385C5D	ENSG00000132164	0.0	0.0	0.0	0.0	0.0	0.0	0.0	0.0	0.007	0.0	0.0	0.0	0.015
SLC6A11	P48066	True	S6A11_HUMAN	GABA_byGAD2_and_SLC6A11	CPI-CC0F159ADC3	ENSG00000132164	0.0	0.0	0.0	0.0	0.0	0.0	0.0	0.0	0.007	0.0	0.0	0.0	0.015
SLC6A11	P48066	True	S6A11_HUMAN	GABA_byGAD2_and_SLC6A11	CPI-CC012A2C2D0	ENSG00000132164	0.0	0.0	0.0	0.0	0.0	0.0	0.0	0.0	0.007	0.0	0.0	0.0	0.015
SLC6A11	P48066	True	S6A11_HUMAN	GABA_byGAD2_and_SLC6A11	CPI-CC0B0DD552B	ENSG00000132164	0.0	0.0	0.0	0.0	0.0	0.0	0.0	0.0	0.007	0.0	0.0	0.0	0.015
SLC6A11	P48066	True	S6A11_HUMAN	GABA_byGAD2_and_SLC6A11	CPI-CC0F35FBFA4	ENSG00000132164	0.0	0.0	0.0	0.0	0.0	0.0	0.0	0.0	0.007	0.0	0.0	0.0	0.015
SLC6A12	P48065	True	S6A12_HUMAN	GABA_byGAD1_and_SLC6A12	CPI-CS0DE2ED1D0	ENSG00000111181	0.0	0.0	0.0	0.0	0.0	0.0	0.0	0.04	0.0	0.033	0.0	0.017	0.0
SLC6A12	P48065	True	S6A12_HUMAN	GABA_byGAD1_and_SLC6A12	CPI-CS025E1B7C6	ENSG00000111181	0.0	0.0	0.0	0.0	0.0	0.0	0.0	0.04	0.0	0.033	0.0	0.017	0.0
SLC6A12	P48065	True	S6A12_HUMAN	GABA_byGAD1_and_SLC6A12	CPI-CC0F0C72A29	ENSG00000111181	0.0	0.0	0.0	0.0	0.0	0.0	0.0	0.04	0.0	0.033	0.0	0.017	0.0
SLC6A12	P48065	True	S6A12_HUMAN	GABA_byGAD1_and_SLC6A12	CPI-CC08C75F9A4	ENSG00000111181	0.0	0.0	0.0	0.0	0.0	0.0	0.0	0.04	0.0	0.033	0.0	0.017	0.0
SLC6A12	P48065	True	S6A12_HUMAN	GABA_byGAD1_and_SLC6A12	CPI-CC019BF818D	ENSG00000111181	0.0	0.0	0.0	0.0	0.0	0.0	0.0	0.04	0.0	0.033	0.0	0.017	0.0
SLC6A12	P48065	True	S6A12_HUMAN	GABA_byGAD1_and_SLC6A12	CPI-CC05F37DDE7	ENSG00000111181	0.0	0.0	0.0	0.0	0.0	0.0	0.0	0.04	0.0	0.033	0.0	0.017	0.0
SLC6A12	P48065	True	S6A12_HUMAN	GABA_byGAD1_and_SLC6A12	CPI-CC0C00325D2	ENSG00000111181	0.0	0.0	0.0	0.0	0.0	0.0	0.0	0.04	0.0	0.033	0.0	0.017	0.0
SLC6A12	P48065	True	S6A12_HUMAN	GABA_byGAD1_and_SLC6A12	CPI-CC0536A862B	ENSG00000111181	0.0	0.0	0.0	0.0	0.0	0.0	0.0	0.04	0.0	0.033	0.0	0.017	0.0
SLC6A12	P48065	True	S6A12_HUMAN	GABA_byGAD1_and_SLC6A12	CPI-CC0F9B0C393	ENSG00000111181	0.0	0.0	0.0	0.0	0.0	0.0	0.0	0.04	0.0	0.033	0.0	0.017	0.0
SLC6A12	P48065	True	S6A12_HUMAN	GABA_byGAD1_and_SLC6A12	CPI-CC065B3548D	ENSG00000111181	0.0	0.0	0.0	0.0	0.0	0.0	0.0	0.04	0.0	0.033	0.0	0.017	0.0
SLC6A12	P48065	True	S6A12_HUMAN	GABA_byGAD2_and_SLC6A12	CPI-CS0B3E748FB	ENSG00000111181	0.0	0.0	0.0	0.0	0.0	0.0	0.0	0.0	0.0	0.033	0.0	0.017	0.0
SLC6A12	P48065	True	S6A12_HUMAN	GABA_byGAD2_and_SLC6A12	CPI-CS04A744DD8	ENSG00000111181	0.0	0.0	0.0	0.0	0.0	0.0	0.0	0.0	0.0	0.033	0.0	0.017	0.0
SLC6A12	P48065	True	S6A12_HUMAN	GABA_byGAD2_and_SLC6A12	CPI-CC02F84E602	ENSG00000111181	0.0	0.0	0.0	0.0	0.0	0.0	0.0	0.0	0.0	0.033	0.0	0.017	0.0
SLC6A12	P48065	True	S6A12_HUMAN	GABA_byGAD2_and_SLC6A12	CPI-CC0C8852F39	ENSG00000111181	0.0	0.0	0.0	0.0	0.0	0.0	0.0	0.0	0.0	0.033	0.0	0.017	0.0
SLC6A12	P48065	True	S6A12_HUMAN	GABA_byGAD2_and_SLC6A12	CPI-CC04925CA26	ENSG00000111181	0.0	0.0	0.0	0.0	0.0	0.0	0.0	0.0	0.0	0.033	0.0	0.017	0.0
SLC6A12	P48065	True	S6A12_HUMAN	GABA_byGAD2_and_SLC6A12	CPI-CC0CC703CD2	ENSG00000111181	0.0	0.0	0.0	0.0	0.0	0.0	0.0	0.0	0.0	0.033	0.0	0.017	0.0
SLC6A12	P48065	True	S6A12_HUMAN	GABA_byGAD2_and_SLC6A12	CPI-CC0822A0807	ENSG00000111181	0.0	0.0	0.0	0.0	0.0	0.0	0.0	0.0	0.0	0.033	0.0	0.017	0.0
SLC6A12	P48065	True	S6A12_HUMAN	GABA_byGAD2_and_SLC6A12	CPI-CC0C4980773	ENSG00000111181	0.0	0.0	0.0	0.0	0.0	0.0	0.0	0.0	0.0	0.033	0.0	0.017	0.0
SLC6A12	P48065	True	S6A12_HUMAN	GABA_byGAD2_and_SLC6A12	CPI-CC056CE8934	ENSG00000111181	0.0	0.0	0.0	0.0	0.0	0.0	0.0	0.0	0.0	0.033	0.0	0.017	0.0
SLC6A12	P48065	True	S6A12_HUMAN	GABA_byGAD2_and_SLC6A12	CPI-CC070C2A38F	ENSG00000111181	0.0	0.0	0.0	0.0	0.0	0.0	0.0	0.0	0.0	0.033	0.0	0.017	0.0
SLC6A13	Q9NSD5	True	S6A13_HUMAN	GABA_byGAD1_and_SLC6A13	CPI-CS0E715A989	ENSG00000010379	0.0	0.0	0.0	0.0	0.313	0.0	0.0	0.0	0.0	0.039	0.51	0.018	0.0
SLC6A13	Q9NSD5	True	S6A13_HUMAN	GABA_byGAD1_and_SLC6A13	CPI-CS04368D963	ENSG00000010379	0.0	0.0	0.0	0.0	0.313	0.0	0.0	0.0	0.0	0.039	0.51	0.018	0.0
SLC6A13	Q9NSD5	True	S6A13_HUMAN	GABA_byGAD1_and_SLC6A13	CPI-CC002C86EAE	ENSG00000010379	0.0	0.0	0.0	0.0	0.313	0.0	0.0	0.0	0.0	0.039	0.51	0.018	0.0
SLC6A13	Q9NSD5	True	S6A13_HUMAN	GABA_byGAD1_and_SLC6A13	CPI-CC02329B61A	ENSG00000010379	0.0	0.0	0.0	0.0	0.313	0.0	0.0	0.0	0.0	0.039	0.51	0.018	0.0
SLC6A13	Q9NSD5	True	S6A13_HUMAN	GABA_byGAD1_and_SLC6A13	CPI-CC0195F6CE4	ENSG00000010379	0.0	0.0	0.0	0.0	0.313	0.0	0.0	0.0	0.0	0.039	0.51	0.018	0.0
SLC6A13	Q9NSD5	True	S6A13_HUMAN	GABA_byGAD1_and_SLC6A13	CPI-CC09C537C2D	ENSG00000010379	0.0	0.0	0.0	0.0	0.313	0.0	0.0	0.0	0.0	0.039	0.51	0.018	0.0
SLC6A13	Q9NSD5	True	S6A13_HUMAN	GABA_byGAD1_and_SLC6A13	CPI-CC07936BEBD	ENSG00000010379	0.0	0.0	0.0	0.0	0.313	0.0	0.0	0.0	0.0	0.039	0.51	0.018	0.0
SLC6A13	Q9NSD5	True	S6A13_HUMAN	GABA_byGAD1_and_SLC6A13	CPI-CC01C3B4299	ENSG00000010379	0.0	0.0	0.0	0.0	0.313	0.0	0.0	0.0	0.0	0.039	0.51	0.018	0.0
SLC6A13	Q9NSD5	True	S6A13_HUMAN	GABA_byGAD1_and_SLC6A13	CPI-CC0EB1A69E6	ENSG00000010379	0.0	0.0	0.0	0.0	0.313	0.0	0.0	0.0	0.0	0.039	0.51	0.018	0.0
SLC6A13	Q9NSD5	True	S6A13_HUMAN	GABA_byGAD1_and_SLC6A13	CPI-CC025A561B8	ENSG00000010379	0.0	0.0	0.0	0.0	0.313	0.0	0.0	0.0	0.0	0.039	0.51	0.018	0.0
SLC6A13	Q9NSD5	True	S6A13_HUMAN	GABA_byGAD2_and_SLC6A13	CPI-CS0F5400CAB	ENSG00000010379	0.0	0.0	0.0	0.0	0.0	0.0	0.0	0.0	0.0	0.034	0.0	0.018	0.0
SLC6A13	Q9NSD5	True	S6A13_HUMAN	GABA_byGAD2_and_SLC6A13	CPI-CS0C8D4C311	ENSG00000010379	0.0	0.0	0.0	0.0	0.0	0.0	0.0	0.0	0.0	0.034	0.0	0.018	0.0
SLC6A13	Q9NSD5	True	S6A13_HUMAN	GABA_byGAD2_and_SLC6A13	CPI-CC026C1BCB7	ENSG00000010379	0.0	0.0	0.0	0.0	0.0	0.0	0.0	0.0	0.0	0.034	0.0	0.018	0.0
SLC6A13	Q9NSD5	True	S6A13_HUMAN	GABA_byGAD2_and_SLC6A13	CPI-CC0EAE86252	ENSG00000010379	0.0	0.0	0.0	0.0	0.0	0.0	0.0	0.0	0.0	0.034	0.0	0.018	0.0
SLC6A13	Q9NSD5	True	S6A13_HUMAN	GABA_byGAD2_and_SLC6A13	CPI-CC0EBC54EE6	ENSG00000010379	0.0	0.0	0.0	0.0	0.0	0.0	0.0	0.0	0.0	0.034	0.0	0.018	0.0
SLC6A13	Q9NSD5	True	S6A13_HUMAN	GABA_byGAD2_and_SLC6A13	CPI-CC033325E3E	ENSG00000010379	0.0	0.0	0.0	0.0	0.0	0.0	0.0	0.0	0.0	0.034	0.0	0.018	0.0
SLC6A13	Q9NSD5	True	S6A13_HUMAN	GABA_byGAD2_and_SLC6A13	CPI-CC0760F145F	ENSG00000010379	0.0	0.0	0.0	0.0	0.0	0.0	0.0	0.0	0.0	0.034	0.0	0.018	0.0
SLC6A13	Q9NSD5	True	S6A13_HUMAN	GABA_byGAD2_and_SLC6A13	CPI-CC0D927F25C	ENSG00000010379	0.0	0.0	0.0	0.0	0.0	0.0	0.0	0.0	0.0	0.034	0.0	0.018	0.0
SLC6A13	Q9NSD5	True	S6A13_HUMAN	GABA_byGAD2_and_SLC6A13	CPI-CC0E6313C0B	ENSG00000010379	0.0	0.0	0.0	0.0	0.0	0.0	0.0	0.0	0.0	0.034	0.0	0.018	0.0
SLC6A13	Q9NSD5	True	S6A13_HUMAN	GABA_byGAD2_and_SLC6A13	CPI-CC068DDC6AA	ENSG00000010379	0.0	0.0	0.0	0.0	0.0	0.0	0.0	0.0	0.0	0.034	0.0	0.018	0.0
SLC6A6	P31641	True	SC6A6_HUMAN	GABA_byGAD1_and_SLC6A6	CPI-CS03CCCE0E4	ENSG00000131389	0.668	2.189	0.21	0.651	1.693	0.147	0.304	0.043	0.193	0.46	0.571	0.275	0.249
SLC6A6	P31641	True	SC6A6_HUMAN	GABA_byGAD1_and_SLC6A6	CPI-CS0AD67AADC	ENSG00000131389	0.668	2.189	0.21	0.651	1.693	0.147	0.304	0.043	0.193	0.46	0.571	0.275	0.249
SLC6A6	P31641	True	SC6A6_HUMAN	GABA_byGAD1_and_SLC6A6	CPI-CC06B7CC089	ENSG00000131389	0.668	2.189	0.21	0.651	1.693	0.147	0.304	0.043	0.193	0.46	0.571	0.275	0.249
SLC6A6	P31641	True	SC6A6_HUMAN	GABA_byGAD1_and_SLC6A6	CPI-CC0695DEB89	ENSG00000131389	0.668	2.189	0.21	0.651	1.693	0.147	0.304	0.043	0.193	0.46	0.571	0.275	0.249
SLC6A6	P31641	True	SC6A6_HUMAN	GABA_byGAD1_and_SLC6A6	CPI-CC0079D48C9	ENSG00000131389	0.668	2.189	0.21	0.651	1.693	0.147	0.304	0.043	0.193	0.46	0.571	0.275	0.249
SLC6A6	P31641	True	SC6A6_HUMAN	GABA_byGAD1_and_SLC6A6	CPI-CC06CA4728D	ENSG00000131389	0.668	2.189	0.21	0.651	1.693	0.147	0.304	0.043	0.193	0.46	0.571	0.275	0.249
SLC6A6	P31641	True	SC6A6_HUMAN	GABA_byGAD1_and_SLC6A6	CPI-CC041DC21EE	ENSG00000131389	0.668	2.189	0.21	0.651	1.693	0.147	0.304	0.043	0.193	0.46	0.571	0.275	0.249
SLC6A6	P31641	True	SC6A6_HUMAN	GABA_byGAD1_and_SLC6A6	CPI-CC03B91D668	ENSG00000131389	0.668	2.189	0.21	0.651	1.693	0.147	0.304	0.043	0.193	0.46	0.571	0.275	0.249
SLC6A6	P31641	True	SC6A6_HUMAN	GABA_byGAD1_and_SLC6A6	CPI-CC02C92DB0C	ENSG00000131389	0.668	2.189	0.21	0.651	1.693	0.147	0.304	0.043	0.193	0.46	0.571	0.275	0.249
SLC6A6	P31641	True	SC6A6_HUMAN	GABA_byGAD1_and_SLC6A6	CPI-CC0D7414489	ENSG00000131389	0.668	2.189	0.21	0.651	1.693	0.147	0.304	0.043	0.193	0.46	0.571	0.275	0.249
SLC6A6	P31641	True	SC6A6_HUMAN	GABA_byGAD2_and_SLC6A6	CPI-CS02CC3D29A	ENSG00000131389	0.0	0.0	0.0	0.0	0.0	0.0	0.0	0.0	0.048	0.034	0.0	0.018	0.113
SLC6A6	P31641	True	SC6A6_HUMAN	GABA_byGAD2_and_SLC6A6	CPI-CS0DC38225F	ENSG00000131389	0.0	0.0	0.0	0.0	0.0	0.0	0.0	0.0	0.048	0.034	0.0	0.018	0.113
SLC6A6	P31641	True	SC6A6_HUMAN	GABA_byGAD2_and_SLC6A6	CPI-CC0BB611F3F	ENSG00000131389	0.0	0.0	0.0	0.0	0.0	0.0	0.0	0.0	0.048	0.034	0.0	0.018	0.113
SLC6A6	P31641	True	SC6A6_HUMAN	GABA_byGAD2_and_SLC6A6	CPI-CC0D90441AB	ENSG00000131389	0.0	0.0	0.0	0.0	0.0	0.0	0.0	0.0	0.048	0.034	0.0	0.018	0.113
SLC6A6	P31641	True	SC6A6_HUMAN	GABA_byGAD2_and_SLC6A6	CPI-CC0A3EF2F90	ENSG00000131389	0.0	0.0	0.0	0.0	0.0	0.0	0.0	0.0	0.048	0.034	0.0	0.018	0.113
SLC6A6	P31641	True	SC6A6_HUMAN	GABA_byGAD2_and_SLC6A6	CPI-CC04285ECD7	ENSG00000131389	0.0	0.0	0.0	0.0	0.0	0.0	0.0	0.0	0.048	0.034	0.0	0.018	0.113
SLC6A6	P31641	True	SC6A6_HUMAN	GABA_byGAD2_and_SLC6A6	CPI-CC0A073DD31	ENSG00000131389	0.0	0.0	0.0	0.0	0.0	0.0	0.0	0.0	0.048	0.034	0.0	0.018	0.113
SLC6A6	P31641	True	SC6A6_HUMAN	GABA_byGAD2_and_SLC6A6	CPI-CC05D418280	ENSG00000131389	0.0	0.0	0.0	0.0	0.0	0.0	0.0	0.0	0.048	0.034	0.0	0.018	0.113
SLC6A6	P31641	True	SC6A6_HUMAN	GABA_byGAD2_and_SLC6A6	CPI-CC079D8333D	ENSG00000131389	0.0	0.0	0.0	0.0	0.0	0.0	0.0	0.0	0.048	0.034	0.0	0.018	0.113
SLC6A6	P31641	True	SC6A6_HUMAN	GABA_byGAD2_and_SLC6A6	CPI-CC0E1CB4EAF	ENSG00000131389	0.0	0.0	0.0	0.0	0.0	0.0	0.0	0.0	0.048	0.034	0.0	0.018	0.113
SLC6A8	P48029	True	SC6A8_HUMAN	GABA_byGAD1_and_SLC6A8	CPI-CS0117267C4	ENSG00000130821	0.669	3.752	0.21	0.651	0.712	0.147	0.304	0.043	0.193	0.46	0.571	0.275	0.249
SLC6A8	P48029	True	SC6A8_HUMAN	GABA_byGAD1_and_SLC6A8	CPI-CS0F9A0EE4B	ENSG00000130821	0.669	3.752	0.21	0.651	0.712	0.147	0.304	0.043	0.193	0.46	0.571	0.275	0.249
SLC6A8	P48029	True	SC6A8_HUMAN	GABA_byGAD1_and_SLC6A8	CPI-CC0C8C9C0D3	ENSG00000130821	0.669	3.752	0.21	0.651	0.712	0.147	0.304	0.043	0.193	0.46	0.571	0.275	0.249
SLC6A8	P48029	True	SC6A8_HUMAN	GABA_byGAD1_and_SLC6A8	CPI-CC0852DD8AB	ENSG00000130821	0.669	3.752	0.21	0.651	0.712	0.147	0.304	0.043	0.193	0.46	0.571	0.275	0.249
SLC6A8	P48029	True	SC6A8_HUMAN	GABA_byGAD1_and_SLC6A8	CPI-CC0F11405A3	ENSG00000130821	0.669	3.752	0.21	0.651	0.712	0.147	0.304	0.043	0.193	0.46	0.571	0.275	0.249
SLC6A8	P48029	True	SC6A8_HUMAN	GABA_byGAD1_and_SLC6A8	CPI-CC01D8C39D7	ENSG00000130821	0.669	3.752	0.21	0.651	0.712	0.147	0.304	0.043	0.193	0.46	0.571	0.275	0.249
SLC6A8	P48029	True	SC6A8_HUMAN	GABA_byGAD1_and_SLC6A8	CPI-CC0A5D231B1	ENSG00000130821	0.669	3.752	0.21	0.651	0.712	0.147	0.304	0.043	0.193	0.46	0.571	0.275	0.249
SLC6A8	P48029	True	SC6A8_HUMAN	GABA_byGAD1_and_SLC6A8	CPI-CC01D6DB673	ENSG00000130821	0.669	3.752	0.21	0.651	0.712	0.147	0.304	0.043	0.193	0.46	0.571	0.275	0.249
SLC6A8	P48029	True	SC6A8_HUMAN	GABA_byGAD1_and_SLC6A8	CPI-CC040CA96C8	ENSG00000130821	0.669	3.752	0.21	0.651	0.712	0.147	0.304	0.043	0.193	0.46	0.571	0.275	0.249
SLC6A8	P48029	True	SC6A8_HUMAN	GABA_byGAD1_and_SLC6A8	CPI-CC08D008F7B	ENSG00000130821	0.669	3.752	0.21	0.651	0.712	0.147	0.304	0.043	0.193	0.46	0.571	0.275	0.249
SLC6A8	P48029	True	SC6A8_HUMAN	GABA_byGAD2_and_SLC6A8	CPI-CS0C6A5253D	ENSG00000130821	0.0	0.0	0.0	0.0	0.0	0.0	0.0	0.0	0.048	0.034	0.0	0.018	0.113
SLC6A8	P48029	True	SC6A8_HUMAN	GABA_byGAD2_and_SLC6A8	CPI-CS0BADCE0DB	ENSG00000130821	0.0	0.0	0.0	0.0	0.0	0.0	0.0	0.0	0.048	0.034	0.0	0.018	0.113
SLC6A8	P48029	True	SC6A8_HUMAN	GABA_byGAD2_and_SLC6A8	CPI-CC078D80A28	ENSG00000130821	0.0	0.0	0.0	0.0	0.0	0.0	0.0	0.0	0.048	0.034	0.0	0.018	0.113
SLC6A8	P48029	True	SC6A8_HUMAN	GABA_byGAD2_and_SLC6A8	CPI-CC0AA6AA3F7	ENSG00000130821	0.0	0.0	0.0	0.0	0.0	0.0	0.0	0.0	0.048	0.034	0.0	0.018	0.113
SLC6A8	P48029	True	SC6A8_HUMAN	GABA_byGAD2_and_SLC6A8	CPI-CC02E7D674A	ENSG00000130821	0.0	0.0	0.0	0.0	0.0	0.0	0.0	0.0	0.048	0.034	0.0	0.018	0.113
SLC6A8	P48029	True	SC6A8_HUMAN	GABA_byGAD2_and_SLC6A8	CPI-CC0B8207B66	ENSG00000130821	0.0	0.0	0.0	0.0	0.0	0.0	0.0	0.0	0.048	0.034	0.0	0.018	0.113
SLC6A8	P48029	True	SC6A8_HUMAN	GABA_byGAD2_and_SLC6A8	CPI-CC032DC579F	ENSG00000130821	0.0	0.0	0.0	0.0	0.0	0.0	0.0	0.0	0.048	0.034	0.0	0.018	0.113
SLC6A8	P48029	True	SC6A8_HUMAN	GABA_byGAD2_and_SLC6A8	CPI-CC0F34BDB6F	ENSG00000130821	0.0	0.0	0.0	0.0	0.0	0.0	0.0	0.0	0.048	0.034	0.0	0.018	0.113
SLC6A8	P48029	True	SC6A8_HUMAN	GABA_byGAD2_and_SLC6A8	CPI-CC04CA5DC28	ENSG00000130821	0.0	0.0	0.0	0.0	0.0	0.0	0.0	0.0	0.048	0.034	0.0	0.018	0.113
SLC6A8	P48029	True	SC6A8_HUMAN	GABA_byGAD2_and_SLC6A8	CPI-CC06D75C64C	ENSG00000130821	0.0	0.0	0.0	0.0	0.0	0.0	0.0	0.0	0.048	0.034	0.0	0.018	0.113
GAD2	Q05329	True	DCE2_HUMAN	GABA_byGAD2_and_SLC6A1	CPI-CS0E648EBFA	ENSG00000136750	0.0	0.0	0.0	0.0	0.0	0.0	0.0	0.0	0.007	0.0	0.0	0.0	0.014
GAD2	Q05329	True	DCE2_HUMAN	GABA_byGAD2_and_SLC6A1	CPI-CS0B096A78D	ENSG00000136750	0.0	0.0	0.0	0.0	0.0	0.0	0.0	0.0	0.007	0.0	0.0	0.0	0.014
GAD2	Q05329	True	DCE2_HUMAN	GABA_byGAD2_and_SLC6A1	CPI-CC06C7F820C	ENSG00000136750	0.0	0.0	0.0	0.0	0.0	0.0	0.0	0.0	0.007	0.0	0.0	0.0	0.014
GAD2	Q05329	True	DCE2_HUMAN	GABA_byGAD2_and_SLC6A1	CPI-CC01D1ED99D	ENSG00000136750	0.0	0.0	0.0	0.0	0.0	0.0	0.0	0.0	0.007	0.0	0.0	0.0	0.014
GAD2	Q05329	True	DCE2_HUMAN	GABA_byGAD2_and_SLC6A1	CPI-CC0CCDF6512	ENSG00000136750	0.0	0.0	0.0	0.0	0.0	0.0	0.0	0.0	0.007	0.0	0.0	0.0	0.014
GAD2	Q05329	True	DCE2_HUMAN	GABA_byGAD2_and_SLC6A1	CPI-CC0A1813B1D	ENSG00000136750	0.0	0.0	0.0	0.0	0.0	0.0	0.0	0.0	0.007	0.0	0.0	0.0	0.014
GAD2	Q05329	True	DCE2_HUMAN	GABA_byGAD2_and_SLC6A1	CPI-CC027602671	ENSG00000136750	0.0	0.0	0.0	0.0	0.0	0.0	0.0	0.0	0.007	0.0	0.0	0.0	0.014
GAD2	Q05329	True	DCE2_HUMAN	GABA_byGAD2_and_SLC6A1	CPI-CC0BCCDDCB8	ENSG00000136750	0.0	0.0	0.0	0.0	0.0	0.0	0.0	0.0	0.007	0.0	0.0	0.0	0.014
GAD2	Q05329	True	DCE2_HUMAN	GABA_byGAD2_and_SLC6A1	CPI-CC0E0BDF879	ENSG00000136750	0.0	0.0	0.0	0.0	0.0	0.0	0.0	0.0	0.007	0.0	0.0	0.0	0.014
GAD2	Q05329	True	DCE2_HUMAN	GABA_byGAD2_and_SLC6A1	CPI-CC040C320D0	ENSG00000136750	0.0	0.0	0.0	0.0	0.0	0.0	0.0	0.0	0.007	0.0	0.0	0.0	0.014
GAD2	Q05329	True	DCE2_HUMAN	GABA_byGAD2_and_SLC6A11	CPI-CS0E6EE9A46	ENSG00000136750	0.0	0.0	0.0	0.0	0.0	0.0	0.0	0.0	0.007	0.0	0.0	0.0	0.015
GAD2	Q05329	True	DCE2_HUMAN	GABA_byGAD2_and_SLC6A11	CPI-CS02F1A072B	ENSG00000136750	0.0	0.0	0.0	0.0	0.0	0.0	0.0	0.0	0.007	0.0	0.0	0.0	0.015
GAD2	Q05329	True	DCE2_HUMAN	GABA_byGAD2_and_SLC6A11	CPI-CC08E2CA1DE	ENSG00000136750	0.0	0.0	0.0	0.0	0.0	0.0	0.0	0.0	0.007	0.0	0.0	0.0	0.015
GAD2	Q05329	True	DCE2_HUMAN	GABA_byGAD2_and_SLC6A11	CPI-CC024CBCA9B	ENSG00000136750	0.0	0.0	0.0	0.0	0.0	0.0	0.0	0.0	0.007	0.0	0.0	0.0	0.015
GAD2	Q05329	True	DCE2_HUMAN	GABA_byGAD2_and_SLC6A11	CPI-CC0079A0DC0	ENSG00000136750	0.0	0.0	0.0	0.0	0.0	0.0	0.0	0.0	0.007	0.0	0.0	0.0	0.015
GAD2	Q05329	True	DCE2_HUMAN	GABA_byGAD2_and_SLC6A11	CPI-CC0B2385C5D	ENSG00000136750	0.0	0.0	0.0	0.0	0.0	0.0	0.0	0.0	0.007	0.0	0.0	0.0	0.015
GAD2	Q05329	True	DCE2_HUMAN	GABA_byGAD2_and_SLC6A11	CPI-CC0F159ADC3	ENSG00000136750	0.0	0.0	0.0	0.0	0.0	0.0	0.0	0.0	0.007	0.0	0.0	0.0	0.015
GAD2	Q05329	True	DCE2_HUMAN	GABA_byGAD2_and_SLC6A11	CPI-CC012A2C2D0	ENSG00000136750	0.0	0.0	0.0	0.0	0.0	0.0	0.0	0.0	0.007	0.0	0.0	0.0	0.015
GAD2	Q05329	True	DCE2_HUMAN	GABA_byGAD2_and_SLC6A11	CPI-CC0B0DD552B	ENSG00000136750	0.0	0.0	0.0	0.0	0.0	0.0	0.0	0.0	0.007	0.0	0.0	0.0	0.015
GAD2	Q05329	True	DCE2_HUMAN	GABA_byGAD2_and_SLC6A11	CPI-CC0F35FBFA4	ENSG00000136750	0.0	0.0	0.0	0.0	0.0	0.0	0.0	0.0	0.007	0.0	0.0	0.0	0.015
GAD2	Q05329	True	DCE2_HUMAN	GABA_byGAD2_and_SLC6A12	CPI-CS0B3E748FB	ENSG00000136750	0.0	0.0	0.0	0.0	0.0	0.0	0.0	0.0	0.0	0.033	0.0	0.017	0.0
GAD2	Q05329	True	DCE2_HUMAN	GABA_byGAD2_and_SLC6A12	CPI-CS04A744DD8	ENSG00000136750	0.0	0.0	0.0	0.0	0.0	0.0	0.0	0.0	0.0	0.033	0.0	0.017	0.0
GAD2	Q05329	True	DCE2_HUMAN	GABA_byGAD2_and_SLC6A12	CPI-CC02F84E602	ENSG00000136750	0.0	0.0	0.0	0.0	0.0	0.0	0.0	0.0	0.0	0.033	0.0	0.017	0.0
GAD2	Q05329	True	DCE2_HUMAN	GABA_byGAD2_and_SLC6A12	CPI-CC0C8852F39	ENSG00000136750	0.0	0.0	0.0	0.0	0.0	0.0	0.0	0.0	0.0	0.033	0.0	0.017	0.0
GAD2	Q05329	True	DCE2_HUMAN	GABA_byGAD2_and_SLC6A12	CPI-CC04925CA26	ENSG00000136750	0.0	0.0	0.0	0.0	0.0	0.0	0.0	0.0	0.0	0.033	0.0	0.017	0.0
GAD2	Q05329	True	DCE2_HUMAN	GABA_byGAD2_and_SLC6A12	CPI-CC0CC703CD2	ENSG00000136750	0.0	0.0	0.0	0.0	0.0	0.0	0.0	0.0	0.0	0.033	0.0	0.017	0.0
GAD2	Q05329	True	DCE2_HUMAN	GABA_byGAD2_and_SLC6A12	CPI-CC0822A0807	ENSG00000136750	0.0	0.0	0.0	0.0	0.0	0.0	0.0	0.0	0.0	0.033	0.0	0.017	0.0
GAD2	Q05329	True	DCE2_HUMAN	GABA_byGAD2_and_SLC6A12	CPI-CC0C4980773	ENSG00000136750	0.0	0.0	0.0	0.0	0.0	0.0	0.0	0.0	0.0	0.033	0.0	0.017	0.0
GAD2	Q05329	True	DCE2_HUMAN	GABA_byGAD2_and_SLC6A12	CPI-CC056CE8934	ENSG00000136750	0.0	0.0	0.0	0.0	0.0	0.0	0.0	0.0	0.0	0.033	0.0	0.017	0.0
GAD2	Q05329	True	DCE2_HUMAN	GABA_byGAD2_and_SLC6A12	CPI-CC070C2A38F	ENSG00000136750	0.0	0.0	0.0	0.0	0.0	0.0	0.0	0.0	0.0	0.033	0.0	0.017	0.0
GAD2	Q05329	True	DCE2_HUMAN	GABA_byGAD2_and_SLC6A13	CPI-CS0F5400CAB	ENSG00000136750	0.0	0.0	0.0	0.0	0.0	0.0	0.0	0.0	0.0	0.034	0.0	0.018	0.0
GAD2	Q05329	True	DCE2_HUMAN	GABA_byGAD2_and_SLC6A13	CPI-CS0C8D4C311	ENSG00000136750	0.0	0.0	0.0	0.0	0.0	0.0	0.0	0.0	0.0	0.034	0.0	0.018	0.0
GAD2	Q05329	True	DCE2_HUMAN	GABA_byGAD2_and_SLC6A13	CPI-CC026C1BCB7	ENSG00000136750	0.0	0.0	0.0	0.0	0.0	0.0	0.0	0.0	0.0	0.034	0.0	0.018	0.0
GAD2	Q05329	True	DCE2_HUMAN	GABA_byGAD2_and_SLC6A13	CPI-CC0EAE86252	ENSG00000136750	0.0	0.0	0.0	0.0	0.0	0.0	0.0	0.0	0.0	0.034	0.0	0.018	0.0
GAD2	Q05329	True	DCE2_HUMAN	GABA_byGAD2_and_SLC6A13	CPI-CC0EBC54EE6	ENSG00000136750	0.0	0.0	0.0	0.0	0.0	0.0	0.0	0.0	0.0	0.034	0.0	0.018	0.0
GAD2	Q05329	True	DCE2_HUMAN	GABA_byGAD2_and_SLC6A13	CPI-CC033325E3E	ENSG00000136750	0.0	0.0	0.0	0.0	0.0	0.0	0.0	0.0	0.0	0.034	0.0	0.018	0.0
GAD2	Q05329	True	DCE2_HUMAN	GABA_byGAD2_and_SLC6A13	CPI-CC0760F145F	ENSG00000136750	0.0	0.0	0.0	0.0	0.0	0.0	0.0	0.0	0.0	0.034	0.0	0.018	0.0
GAD2	Q05329	True	DCE2_HUMAN	GABA_byGAD2_and_SLC6A13	CPI-CC0D927F25C	ENSG00000136750	0.0	0.0	0.0	0.0	0.0	0.0	0.0	0.0	0.0	0.034	0.0	0.018	0.0
GAD2	Q05329	True	DCE2_HUMAN	GABA_byGAD2_and_SLC6A13	CPI-CC0E6313C0B	ENSG00000136750	0.0	0.0	0.0	0.0	0.0	0.0	0.0	0.0	0.0	0.034	0.0	0.018	0.0
GAD2	Q05329	True	DCE2_HUMAN	GABA_byGAD2_and_SLC6A13	CPI-CC068DDC6AA	ENSG00000136750	0.0	0.0	0.0	0.0	0.0	0.0	0.0	0.0	0.0	0.034	0.0	0.018	0.0
GAD2	Q05329	True	DCE2_HUMAN	GABA_byGAD2_and_SLC6A6	CPI-CS02CC3D29A	ENSG00000136750	0.0	0.0	0.0	0.0	0.0	0.0	0.0	0.0	0.048	0.034	0.0	0.018	0.113
GAD2	Q05329	True	DCE2_HUMAN	GABA_byGAD2_and_SLC6A6	CPI-CS0DC38225F	ENSG00000136750	0.0	0.0	0.0	0.0	0.0	0.0	0.0	0.0	0.048	0.034	0.0	0.018	0.113
GAD2	Q05329	True	DCE2_HUMAN	GABA_byGAD2_and_SLC6A6	CPI-CC0BB611F3F	ENSG00000136750	0.0	0.0	0.0	0.0	0.0	0.0	0.0	0.0	0.048	0.034	0.0	0.018	0.113
GAD2	Q05329	True	DCE2_HUMAN	GABA_byGAD2_and_SLC6A6	CPI-CC0D90441AB	ENSG00000136750	0.0	0.0	0.0	0.0	0.0	0.0	0.0	0.0	0.048	0.034	0.0	0.018	0.113
GAD2	Q05329	True	DCE2_HUMAN	GABA_byGAD2_and_SLC6A6	CPI-CC0A3EF2F90	ENSG00000136750	0.0	0.0	0.0	0.0	0.0	0.0	0.0	0.0	0.048	0.034	0.0	0.018	0.113
GAD2	Q05329	True	DCE2_HUMAN	GABA_byGAD2_and_SLC6A6	CPI-CC04285ECD7	ENSG00000136750	0.0	0.0	0.0	0.0	0.0	0.0	0.0	0.0	0.048	0.034	0.0	0.018	0.113
GAD2	Q05329	True	DCE2_HUMAN	GABA_byGAD2_and_SLC6A6	CPI-CC0A073DD31	ENSG00000136750	0.0	0.0	0.0	0.0	0.0	0.0	0.0	0.0	0.048	0.034	0.0	0.018	0.113
GAD2	Q05329	True	DCE2_HUMAN	GABA_byGAD2_and_SLC6A6	CPI-CC05D418280	ENSG00000136750	0.0	0.0	0.0	0.0	0.0	0.0	0.0	0.0	0.048	0.034	0.0	0.018	0.113
GAD2	Q05329	True	DCE2_HUMAN	GABA_byGAD2_and_SLC6A6	CPI-CC079D8333D	ENSG00000136750	0.0	0.0	0.0	0.0	0.0	0.0	0.0	0.0	0.048	0.034	0.0	0.018	0.113
GAD2	Q05329	True	DCE2_HUMAN	GABA_byGAD2_and_SLC6A6	CPI-CC0E1CB4EAF	ENSG00000136750	0.0	0.0	0.0	0.0	0.0	0.0	0.0	0.0	0.048	0.034	0.0	0.018	0.113
GAD2	Q05329	True	DCE2_HUMAN	GABA_byGAD2_and_SLC6A8	CPI-CS0C6A5253D	ENSG00000136750	0.0	0.0	0.0	0.0	0.0	0.0	0.0	0.0	0.048	0.034	0.0	0.018	0.113
GAD2	Q05329	True	DCE2_HUMAN	GABA_byGAD2_and_SLC6A8	CPI-CS0BADCE0DB	ENSG00000136750	0.0	0.0	0.0	0.0	0.0	0.0	0.0	0.0	0.048	0.034	0.0	0.018	0.113
GAD2	Q05329	True	DCE2_HUMAN	GABA_byGAD2_and_SLC6A8	CPI-CC078D80A28	ENSG00000136750	0.0	0.0	0.0	0.0	0.0	0.0	0.0	0.0	0.048	0.034	0.0	0.018	0.113
GAD2	Q05329	True	DCE2_HUMAN	GABA_byGAD2_and_SLC6A8	CPI-CC0AA6AA3F7	ENSG00000136750	0.0	0.0	0.0	0.0	0.0	0.0	0.0	0.0	0.048	0.034	0.0	0.018	0.113
GAD2	Q05329	True	DCE2_HUMAN	GABA_byGAD2_and_SLC6A8	CPI-CC02E7D674A	ENSG00000136750	0.0	0.0	0.0	0.0	0.0	0.0	0.0	0.0	0.048	0.034	0.0	0.018	0.113
GAD2	Q05329	True	DCE2_HUMAN	GABA_byGAD2_and_SLC6A8	CPI-CC0B8207B66	ENSG00000136750	0.0	0.0	0.0	0.0	0.0	0.0	0.0	0.0	0.048	0.034	0.0	0.018	0.113
GAD2	Q05329	True	DCE2_HUMAN	GABA_byGAD2_and_SLC6A8	CPI-CC032DC579F	ENSG00000136750	0.0	0.0	0.0	0.0	0.0	0.0	0.0	0.0	0.048	0.034	0.0	0.018	0.113
GAD2	Q05329	True	DCE2_HUMAN	GABA_byGAD2_and_SLC6A8	CPI-CC0F34BDB6F	ENSG00000136750	0.0	0.0	0.0	0.0	0.0	0.0	0.0	0.0	0.048	0.034	0.0	0.018	0.113
GAD2	Q05329	True	DCE2_HUMAN	GABA_byGAD2_and_SLC6A8	CPI-CC04CA5DC28	ENSG00000136750	0.0	0.0	0.0	0.0	0.0	0.0	0.0	0.0	0.048	0.034	0.0	0.018	0.113
GAD2	Q05329	True	DCE2_HUMAN	GABA_byGAD2_and_SLC6A8	CPI-CC06D75C64C	ENSG00000136750	0.0	0.0	0.0	0.0	0.0	0.0	0.0	0.0	0.048	0.034	0.0	0.018	0.113
SLC17A8	Q8NDX2	True	VGLU3_HUMAN	Glutamate_byGLS_and_SLC17A8	CPI-CS060E6DE65	ENSG00000179520	0.0	0.0	0.0	0.0	0.0	0.0	0.0	0.056	0.0	0.0	0.0	0.008	0.033
SLC17A8	Q8NDX2	True	VGLU3_HUMAN	Glutamate_byGLS_and_SLC17A8	CPI-CS0A7A0DFA4	ENSG00000179520	0.0	0.0	0.0	0.0	0.0	0.0	0.0	0.056	0.0	0.0	0.0	0.008	0.033
SLC17A8	Q8NDX2	True	VGLU3_HUMAN	Glutamate_byGLS_and_SLC17A8	CPI-CS0CC66DA88	ENSG00000179520	0.0	0.0	0.0	0.0	0.0	0.0	0.0	0.056	0.0	0.0	0.0	0.008	0.033
SLC17A8	Q8NDX2	True	VGLU3_HUMAN	Glutamate_byGLS_and_SLC17A8	CPI-CS01E787EA3	ENSG00000179520	0.0	0.0	0.0	0.0	0.0	0.0	0.0	0.056	0.0	0.0	0.0	0.008	0.033
SLC17A8	Q8NDX2	True	VGLU3_HUMAN	Glutamate_byGLS_and_SLC17A8	CPI-CS0EE79A115	ENSG00000179520	0.0	0.0	0.0	0.0	0.0	0.0	0.0	0.056	0.0	0.0	0.0	0.008	0.033
SLC17A8	Q8NDX2	True	VGLU3_HUMAN	Glutamate_byGLS_and_SLC17A8	CPI-CC0AF0BFF2F	ENSG00000179520	0.0	0.0	0.0	0.0	0.0	0.0	0.0	0.056	0.0	0.0	0.0	0.008	0.033
SLC17A8	Q8NDX2	True	VGLU3_HUMAN	Glutamate_byGLS_and_SLC17A8	CPI-CC0CF47E58F	ENSG00000179520	0.0	0.0	0.0	0.0	0.0	0.0	0.0	0.056	0.0	0.0	0.0	0.008	0.033
SLC17A8	Q8NDX2	True	VGLU3_HUMAN	Glutamate_byGLS_and_SLC17A8	CPI-CS0F1EA3405	ENSG00000179520	0.0	0.0	0.0	0.0	0.0	0.0	0.0	0.056	0.0	0.0	0.0	0.008	0.033
SLC17A8	Q8NDX2	True	VGLU3_HUMAN	Glutamate_byGLS_and_SLC17A8	CPI-CC01959C6DB	ENSG00000179520	0.0	0.0	0.0	0.0	0.0	0.0	0.0	0.056	0.0	0.0	0.0	0.008	0.033
SLC17A8	Q8NDX2	True	VGLU3_HUMAN	Glutamate_byGLS_and_SLC17A8	CPI-CC01ABAB207	ENSG00000179520	0.0	0.0	0.0	0.0	0.0	0.0	0.0	0.056	0.0	0.0	0.0	0.008	0.033
SLC17A8	Q8NDX2	True	VGLU3_HUMAN	Glutamate_byGLS_and_SLC17A8	CPI-CS0CA393163	ENSG00000179520	0.0	0.0	0.0	0.0	0.0	0.0	0.0	0.056	0.0	0.0	0.0	0.008	0.033
SLC17A8	Q8NDX2	True	VGLU3_HUMAN	Glutamate_byGLS_and_SLC17A8	CPI-CC08139357E	ENSG00000179520	0.0	0.0	0.0	0.0	0.0	0.0	0.0	0.056	0.0	0.0	0.0	0.008	0.033
SLC17A8	Q8NDX2	True	VGLU3_HUMAN	Glutamate_byGLS_and_SLC17A8	CPI-CC04069CB35	ENSG00000179520	0.0	0.0	0.0	0.0	0.0	0.0	0.0	0.056	0.0	0.0	0.0	0.008	0.033
SLC17A8	Q8NDX2	True	VGLU3_HUMAN	Glutamate_byGLS_and_SLC17A8	CPI-CC0859442EA	ENSG00000179520	0.0	0.0	0.0	0.0	0.0	0.0	0.0	0.056	0.0	0.0	0.0	0.008	0.033
SLC17A8	Q8NDX2	True	VGLU3_HUMAN	Glutamate_byGLS_and_SLC17A8	CPI-CC014C4FF5F	ENSG00000179520	0.0	0.0	0.0	0.0	0.0	0.0	0.0	0.056	0.0	0.0	0.0	0.008	0.033
SLC17A8	Q8NDX2	True	VGLU3_HUMAN	Glutamate_byGLS_and_SLC17A8	CPI-CC07BE1B308	ENSG00000179520	0.0	0.0	0.0	0.0	0.0	0.0	0.0	0.056	0.0	0.0	0.0	0.008	0.033
SLC17A8	Q8NDX2	True	VGLU3_HUMAN	Glutamate_byGLS_and_SLC17A8	CPI-CC00FE16546	ENSG00000179520	0.0	0.0	0.0	0.0	0.0	0.0	0.0	0.056	0.0	0.0	0.0	0.008	0.033
SLC17A8	Q8NDX2	True	VGLU3_HUMAN	Glutamate_byGLS_and_SLC17A8	CPI-CS0A5982069	ENSG00000179520	0.0	0.0	0.0	0.0	0.0	0.0	0.0	0.056	0.0	0.0	0.0	0.008	0.033
SLC17A8	Q8NDX2	True	VGLU3_HUMAN	Glutamate_byGLS_and_SLC17A8	CPI-CS00F7ADF6B	ENSG00000179520	0.0	0.0	0.0	0.0	0.0	0.0	0.0	0.056	0.0	0.0	0.0	0.008	0.033
SLC17A8	Q8NDX2	True	VGLU3_HUMAN	Glutamate_byGLS_and_SLC17A8	CPI-CS01EA6FC47	ENSG00000179520	0.0	0.0	0.0	0.0	0.0	0.0	0.0	0.056	0.0	0.0	0.0	0.008	0.033
SLC17A8	Q8NDX2	True	VGLU3_HUMAN	Glutamate_byGLS_and_SLC17A8	CPI-CS03479D25E	ENSG00000179520	0.0	0.0	0.0	0.0	0.0	0.0	0.0	0.056	0.0	0.0	0.0	0.008	0.033
SLC17A8	Q8NDX2	True	VGLU3_HUMAN	Glutamate_byGLS_and_SLC17A8	CPI-CS094459C68	ENSG00000179520	0.0	0.0	0.0	0.0	0.0	0.0	0.0	0.056	0.0	0.0	0.0	0.008	0.033
SLC17A8	Q8NDX2	True	VGLU3_HUMAN	Glutamate_byGLS_and_SLC17A8	CPI-CS07B0A120C	ENSG00000179520	0.0	0.0	0.0	0.0	0.0	0.0	0.0	0.056	0.0	0.0	0.0	0.008	0.033
SLC17A8	Q8NDX2	True	VGLU3_HUMAN	Glutamate_byGLS_and_SLC17A8	CPI-CS0CDD9F86D	ENSG00000179520	0.0	0.0	0.0	0.0	0.0	0.0	0.0	0.056	0.0	0.0	0.0	0.008	0.033
SLC17A8	Q8NDX2	True	VGLU3_HUMAN	Glutamate_byGLS_and_SLC17A8	CPI-CS008F12179	ENSG00000179520	0.0	0.0	0.0	0.0	0.0	0.0	0.0	0.056	0.0	0.0	0.0	0.008	0.033
SLC17A8	Q8NDX2	True	VGLU3_HUMAN	Glutamate_byGLS2_and_SLC17A8	CPI-CS0B9399ADE	ENSG00000179520	0.0	0.0	0.0	0.0	0.0	0.0	0.0	0.0	0.0	0.0	0.0	0.008	0.033
SLC17A8	Q8NDX2	True	VGLU3_HUMAN	Glutamate_byGLS2_and_SLC17A8	CPI-CS037E61225	ENSG00000179520	0.0	0.0	0.0	0.0	0.0	0.0	0.0	0.0	0.0	0.0	0.0	0.008	0.033
SLC17A8	Q8NDX2	True	VGLU3_HUMAN	Glutamate_byGLS2_and_SLC17A8	CPI-CS071E7684F	ENSG00000179520	0.0	0.0	0.0	0.0	0.0	0.0	0.0	0.0	0.0	0.0	0.0	0.008	0.033
SLC17A8	Q8NDX2	True	VGLU3_HUMAN	Glutamate_byGLS2_and_SLC17A8	CPI-CS07CDBB858	ENSG00000179520	0.0	0.0	0.0	0.0	0.0	0.0	0.0	0.0	0.0	0.0	0.0	0.008	0.033
SLC17A8	Q8NDX2	True	VGLU3_HUMAN	Glutamate_byGLS2_and_SLC17A8	CPI-CS00271E4F9	ENSG00000179520	0.0	0.0	0.0	0.0	0.0	0.0	0.0	0.0	0.0	0.0	0.0	0.008	0.033
SLC17A8	Q8NDX2	True	VGLU3_HUMAN	Glutamate_byGLS2_and_SLC17A8	CPI-CC01ABA8B9E	ENSG00000179520	0.0	0.0	0.0	0.0	0.0	0.0	0.0	0.0	0.0	0.0	0.0	0.008	0.033
SLC17A8	Q8NDX2	True	VGLU3_HUMAN	Glutamate_byGLS2_and_SLC17A8	CPI-CC0212DA3AE	ENSG00000179520	0.0	0.0	0.0	0.0	0.0	0.0	0.0	0.0	0.0	0.0	0.0	0.008	0.033
SLC17A8	Q8NDX2	True	VGLU3_HUMAN	Glutamate_byGLS2_and_SLC17A8	CPI-CS0C7259F7C	ENSG00000179520	0.0	0.0	0.0	0.0	0.0	0.0	0.0	0.0	0.0	0.0	0.0	0.008	0.033
SLC17A8	Q8NDX2	True	VGLU3_HUMAN	Glutamate_byGLS2_and_SLC17A8	CPI-CC02F47F87C	ENSG00000179520	0.0	0.0	0.0	0.0	0.0	0.0	0.0	0.0	0.0	0.0	0.0	0.008	0.033
SLC17A8	Q8NDX2	True	VGLU3_HUMAN	Glutamate_byGLS2_and_SLC17A8	CPI-CC0D4DB34E9	ENSG00000179520	0.0	0.0	0.0	0.0	0.0	0.0	0.0	0.0	0.0	0.0	0.0	0.008	0.033
SLC17A8	Q8NDX2	True	VGLU3_HUMAN	Glutamate_byGLS2_and_SLC17A8	CPI-CS0AB128395	ENSG00000179520	0.0	0.0	0.0	0.0	0.0	0.0	0.0	0.0	0.0	0.0	0.0	0.008	0.033
SLC17A8	Q8NDX2	True	VGLU3_HUMAN	Glutamate_byGLS2_and_SLC17A8	CPI-CC0E019A0C0	ENSG00000179520	0.0	0.0	0.0	0.0	0.0	0.0	0.0	0.0	0.0	0.0	0.0	0.008	0.033
SLC17A8	Q8NDX2	True	VGLU3_HUMAN	Glutamate_byGLS2_and_SLC17A8	CPI-CC08537FF5B	ENSG00000179520	0.0	0.0	0.0	0.0	0.0	0.0	0.0	0.0	0.0	0.0	0.0	0.008	0.033
SLC17A8	Q8NDX2	True	VGLU3_HUMAN	Glutamate_byGLS2_and_SLC17A8	CPI-CC033072405	ENSG00000179520	0.0	0.0	0.0	0.0	0.0	0.0	0.0	0.0	0.0	0.0	0.0	0.008	0.033
SLC17A8	Q8NDX2	True	VGLU3_HUMAN	Glutamate_byGLS2_and_SLC17A8	CPI-CC084ABBDE8	ENSG00000179520	0.0	0.0	0.0	0.0	0.0	0.0	0.0	0.0	0.0	0.0	0.0	0.008	0.033
SLC17A8	Q8NDX2	True	VGLU3_HUMAN	Glutamate_byGLS2_and_SLC17A8	CPI-CC00A4CC26C	ENSG00000179520	0.0	0.0	0.0	0.0	0.0	0.0	0.0	0.0	0.0	0.0	0.0	0.008	0.033
SLC17A8	Q8NDX2	True	VGLU3_HUMAN	Glutamate_byGLS2_and_SLC17A8	CPI-CC02D7E1CD1	ENSG00000179520	0.0	0.0	0.0	0.0	0.0	0.0	0.0	0.0	0.0	0.0	0.0	0.008	0.033
SLC17A8	Q8NDX2	True	VGLU3_HUMAN	Glutamate_byGLS2_and_SLC17A8	CPI-CS0416CB0F5	ENSG00000179520	0.0	0.0	0.0	0.0	0.0	0.0	0.0	0.0	0.0	0.0	0.0	0.008	0.033
SLC17A8	Q8NDX2	True	VGLU3_HUMAN	Glutamate_byGLS2_and_SLC17A8	CPI-CS090CDDA91	ENSG00000179520	0.0	0.0	0.0	0.0	0.0	0.0	0.0	0.0	0.0	0.0	0.0	0.008	0.033
SLC17A8	Q8NDX2	True	VGLU3_HUMAN	Glutamate_byGLS2_and_SLC17A8	CPI-CS0A5B00FEC	ENSG00000179520	0.0	0.0	0.0	0.0	0.0	0.0	0.0	0.0	0.0	0.0	0.0	0.008	0.033
SLC17A8	Q8NDX2	True	VGLU3_HUMAN	Glutamate_byGLS2_and_SLC17A8	CPI-CS00323BD9A	ENSG00000179520	0.0	0.0	0.0	0.0	0.0	0.0	0.0	0.0	0.0	0.0	0.0	0.008	0.033
SLC17A8	Q8NDX2	True	VGLU3_HUMAN	Glutamate_byGLS2_and_SLC17A8	CPI-CS0A5C5F9DF	ENSG00000179520	0.0	0.0	0.0	0.0	0.0	0.0	0.0	0.0	0.0	0.0	0.0	0.008	0.033
SLC17A8	Q8NDX2	True	VGLU3_HUMAN	Glutamate_byGLS2_and_SLC17A8	CPI-CS0B8F51188	ENSG00000179520	0.0	0.0	0.0	0.0	0.0	0.0	0.0	0.0	0.0	0.0	0.0	0.008	0.033
SLC17A8	Q8NDX2	True	VGLU3_HUMAN	Glutamate_byGLS2_and_SLC17A8	CPI-CS00B734C46	ENSG00000179520	0.0	0.0	0.0	0.0	0.0	0.0	0.0	0.0	0.0	0.0	0.0	0.008	0.033
SLC17A8	Q8NDX2	True	VGLU3_HUMAN	Glutamate_byGLS2_and_SLC17A8	CPI-CS01BC2C4FF	ENSG00000179520	0.0	0.0	0.0	0.0	0.0	0.0	0.0	0.0	0.0	0.0	0.0	0.008	0.033
GLS	O94925	True	GLSK_HUMAN	Glutamate_byGLS_and_SLC17A8	CPI-CS060E6DE65	ENSG00000115419	0.0	0.0	0.0	0.0	0.0	0.0	0.0	0.056	0.0	0.0	0.0	0.008	0.033
GLS	O94925	True	GLSK_HUMAN	Glutamate_byGLS_and_SLC17A8	CPI-CS0A7A0DFA4	ENSG00000115419	0.0	0.0	0.0	0.0	0.0	0.0	0.0	0.056	0.0	0.0	0.0	0.008	0.033
GLS	O94925	True	GLSK_HUMAN	Glutamate_byGLS_and_SLC17A8	CPI-CS0CC66DA88	ENSG00000115419	0.0	0.0	0.0	0.0	0.0	0.0	0.0	0.056	0.0	0.0	0.0	0.008	0.033
GLS	O94925	True	GLSK_HUMAN	Glutamate_byGLS_and_SLC17A8	CPI-CS01E787EA3	ENSG00000115419	0.0	0.0	0.0	0.0	0.0	0.0	0.0	0.056	0.0	0.0	0.0	0.008	0.033
GLS	O94925	True	GLSK_HUMAN	Glutamate_byGLS_and_SLC17A8	CPI-CS0EE79A115	ENSG00000115419	0.0	0.0	0.0	0.0	0.0	0.0	0.0	0.056	0.0	0.0	0.0	0.008	0.033
GLS	O94925	True	GLSK_HUMAN	Glutamate_byGLS_and_SLC17A8	CPI-CC0AF0BFF2F	ENSG00000115419	0.0	0.0	0.0	0.0	0.0	0.0	0.0	0.056	0.0	0.0	0.0	0.008	0.033
GLS	O94925	True	GLSK_HUMAN	Glutamate_byGLS_and_SLC17A8	CPI-CC0CF47E58F	ENSG00000115419	0.0	0.0	0.0	0.0	0.0	0.0	0.0	0.056	0.0	0.0	0.0	0.008	0.033
GLS	O94925	True	GLSK_HUMAN	Glutamate_byGLS_and_SLC17A8	CPI-CS0F1EA3405	ENSG00000115419	0.0	0.0	0.0	0.0	0.0	0.0	0.0	0.056	0.0	0.0	0.0	0.008	0.033
GLS	O94925	True	GLSK_HUMAN	Glutamate_byGLS_and_SLC17A8	CPI-CC01959C6DB	ENSG00000115419	0.0	0.0	0.0	0.0	0.0	0.0	0.0	0.056	0.0	0.0	0.0	0.008	0.033
GLS	O94925	True	GLSK_HUMAN	Glutamate_byGLS_and_SLC17A8	CPI-CC01ABAB207	ENSG00000115419	0.0	0.0	0.0	0.0	0.0	0.0	0.0	0.056	0.0	0.0	0.0	0.008	0.033
GLS	O94925	True	GLSK_HUMAN	Glutamate_byGLS_and_SLC17A8	CPI-CS0CA393163	ENSG00000115419	0.0	0.0	0.0	0.0	0.0	0.0	0.0	0.056	0.0	0.0	0.0	0.008	0.033
GLS	O94925	True	GLSK_HUMAN	Glutamate_byGLS_and_SLC17A8	CPI-CC08139357E	ENSG00000115419	0.0	0.0	0.0	0.0	0.0	0.0	0.0	0.056	0.0	0.0	0.0	0.008	0.033
GLS	O94925	True	GLSK_HUMAN	Glutamate_byGLS_and_SLC17A8	CPI-CC04069CB35	ENSG00000115419	0.0	0.0	0.0	0.0	0.0	0.0	0.0	0.056	0.0	0.0	0.0	0.008	0.033
GLS	O94925	True	GLSK_HUMAN	Glutamate_byGLS_and_SLC17A8	CPI-CC0859442EA	ENSG00000115419	0.0	0.0	0.0	0.0	0.0	0.0	0.0	0.056	0.0	0.0	0.0	0.008	0.033
GLS	O94925	True	GLSK_HUMAN	Glutamate_byGLS_and_SLC17A8	CPI-CC014C4FF5F	ENSG00000115419	0.0	0.0	0.0	0.0	0.0	0.0	0.0	0.056	0.0	0.0	0.0	0.008	0.033
GLS	O94925	True	GLSK_HUMAN	Glutamate_byGLS_and_SLC17A8	CPI-CC07BE1B308	ENSG00000115419	0.0	0.0	0.0	0.0	0.0	0.0	0.0	0.056	0.0	0.0	0.0	0.008	0.033
GLS	O94925	True	GLSK_HUMAN	Glutamate_byGLS_and_SLC17A8	CPI-CC00FE16546	ENSG00000115419	0.0	0.0	0.0	0.0	0.0	0.0	0.0	0.056	0.0	0.0	0.0	0.008	0.033
GLS	O94925	True	GLSK_HUMAN	Glutamate_byGLS_and_SLC17A8	CPI-CS0A5982069	ENSG00000115419	0.0	0.0	0.0	0.0	0.0	0.0	0.0	0.056	0.0	0.0	0.0	0.008	0.033
GLS	O94925	True	GLSK_HUMAN	Glutamate_byGLS_and_SLC17A8	CPI-CS00F7ADF6B	ENSG00000115419	0.0	0.0	0.0	0.0	0.0	0.0	0.0	0.056	0.0	0.0	0.0	0.008	0.033
GLS	O94925	True	GLSK_HUMAN	Glutamate_byGLS_and_SLC17A8	CPI-CS01EA6FC47	ENSG00000115419	0.0	0.0	0.0	0.0	0.0	0.0	0.0	0.056	0.0	0.0	0.0	0.008	0.033
GLS	O94925	True	GLSK_HUMAN	Glutamate_byGLS_and_SLC17A8	CPI-CS03479D25E	ENSG00000115419	0.0	0.0	0.0	0.0	0.0	0.0	0.0	0.056	0.0	0.0	0.0	0.008	0.033
GLS	O94925	True	GLSK_HUMAN	Glutamate_byGLS_and_SLC17A8	CPI-CS094459C68	ENSG00000115419	0.0	0.0	0.0	0.0	0.0	0.0	0.0	0.056	0.0	0.0	0.0	0.008	0.033
GLS	O94925	True	GLSK_HUMAN	Glutamate_byGLS_and_SLC17A8	CPI-CS07B0A120C	ENSG00000115419	0.0	0.0	0.0	0.0	0.0	0.0	0.0	0.056	0.0	0.0	0.0	0.008	0.033
GLS	O94925	True	GLSK_HUMAN	Glutamate_byGLS_and_SLC17A8	CPI-CS0CDD9F86D	ENSG00000115419	0.0	0.0	0.0	0.0	0.0	0.0	0.0	0.056	0.0	0.0	0.0	0.008	0.033
GLS	O94925	True	GLSK_HUMAN	Glutamate_byGLS_and_SLC17A8	CPI-CS008F12179	ENSG00000115419	0.0	0.0	0.0	0.0	0.0	0.0	0.0	0.056	0.0	0.0	0.0	0.008	0.033
GLS	O94925	True	GLSK_HUMAN	Glutamate_byGLS_and_SLC1A1	CPI-CS0D5D712A6	ENSG00000115419	0.141	0.954	0.134	0.0	0.637	0.883	0.9	0.227	1.309	0.365	0.0	0.844	0.231
GLS	O94925	True	GLSK_HUMAN	Glutamate_byGLS_and_SLC1A1	CPI-CS0D893EB03	ENSG00000115419	0.141	0.954	0.134	0.0	0.637	0.883	0.9	0.227	1.309	0.365	0.0	0.844	0.231
GLS	O94925	True	GLSK_HUMAN	Glutamate_byGLS_and_SLC1A1	CPI-CS0921FDCC0	ENSG00000115419	0.141	0.954	0.134	0.0	0.637	0.883	0.9	0.227	1.309	0.365	0.0	0.844	0.231
GLS	O94925	True	GLSK_HUMAN	Glutamate_byGLS_and_SLC1A1	CPI-CS0C53F30BC	ENSG00000115419	0.141	0.954	0.134	0.0	0.637	0.883	0.9	0.227	1.309	0.365	0.0	0.844	0.231
GLS	O94925	True	GLSK_HUMAN	Glutamate_byGLS_and_SLC1A1	CPI-CS070ACE5CB	ENSG00000115419	0.141	0.954	0.134	0.0	0.637	0.883	0.9	0.227	1.309	0.365	0.0	0.844	0.231
GLS	O94925	True	GLSK_HUMAN	Glutamate_byGLS_and_SLC1A1	CPI-CC08C4BCAED	ENSG00000115419	0.141	0.954	0.134	0.0	0.637	0.883	0.9	0.227	1.309	0.365	0.0	0.844	0.231
GLS	O94925	True	GLSK_HUMAN	Glutamate_byGLS_and_SLC1A1	CPI-CC00F486A57	ENSG00000115419	0.141	0.954	0.134	0.0	0.637	0.883	0.9	0.227	1.309	0.365	0.0	0.844	0.231
GLS	O94925	True	GLSK_HUMAN	Glutamate_byGLS_and_SLC1A1	CPI-CS07D0E4897	ENSG00000115419	0.141	0.954	0.134	0.0	0.637	0.883	0.9	0.227	1.309	0.365	0.0	0.844	0.231
GLS	O94925	True	GLSK_HUMAN	Glutamate_byGLS_and_SLC1A1	CPI-CC052F5C918	ENSG00000115419	0.141	0.954	0.134	0.0	0.637	0.883	0.9	0.227	1.309	0.365	0.0	0.844	0.231
GLS	O94925	True	GLSK_HUMAN	Glutamate_byGLS_and_SLC1A1	CPI-CC0EAD8AFBF	ENSG00000115419	0.141	0.954	0.134	0.0	0.637	0.883	0.9	0.227	1.309	0.365	0.0	0.844	0.231
GLS	O94925	True	GLSK_HUMAN	Glutamate_byGLS_and_SLC1A1	CPI-CS044A80E08	ENSG00000115419	0.141	0.954	0.134	0.0	0.637	0.883	0.9	0.227	1.309	0.365	0.0	0.844	0.231
GLS	O94925	True	GLSK_HUMAN	Glutamate_byGLS_and_SLC1A1	CPI-CC0B7463256	ENSG00000115419	0.141	0.954	0.134	0.0	0.637	0.883	0.9	0.227	1.309	0.365	0.0	0.844	0.231
GLS	O94925	True	GLSK_HUMAN	Glutamate_byGLS_and_SLC1A1	CPI-CC0699D36D3	ENSG00000115419	0.141	0.954	0.134	0.0	0.637	0.883	0.9	0.227	1.309	0.365	0.0	0.844	0.231
GLS	O94925	True	GLSK_HUMAN	Glutamate_byGLS_and_SLC1A1	CPI-CC0CE99AC11	ENSG00000115419	0.141	0.954	0.134	0.0	0.637	0.883	0.9	0.227	1.309	0.365	0.0	0.844	0.231
GLS	O94925	True	GLSK_HUMAN	Glutamate_byGLS_and_SLC1A1	CPI-CC05708A400	ENSG00000115419	0.141	0.954	0.134	0.0	0.637	0.883	0.9	0.227	1.309	0.365	0.0	0.844	0.231
GLS	O94925	True	GLSK_HUMAN	Glutamate_byGLS_and_SLC1A1	CPI-CC0FC2F01AB	ENSG00000115419	0.141	0.954	0.134	0.0	0.637	0.883	0.9	0.227	1.309	0.365	0.0	0.844	0.231
GLS	O94925	True	GLSK_HUMAN	Glutamate_byGLS_and_SLC1A1	CPI-CC037A4383F	ENSG00000115419	0.141	0.954	0.134	0.0	0.637	0.883	0.9	0.227	1.309	0.365	0.0	0.844	0.231
GLS	O94925	True	GLSK_HUMAN	Glutamate_byGLS_and_SLC1A1	CPI-CS059E38F49	ENSG00000115419	0.141	0.954	0.134	0.0	0.637	0.883	0.9	0.227	1.309	0.365	0.0	0.844	0.231
GLS	O94925	True	GLSK_HUMAN	Glutamate_byGLS_and_SLC1A1	CPI-CS099892F99	ENSG00000115419	0.141	0.954	0.134	0.0	0.637	0.883	0.9	0.227	1.309	0.365	0.0	0.844	0.231
GLS	O94925	True	GLSK_HUMAN	Glutamate_byGLS_and_SLC1A1	CPI-CS035E3DC49	ENSG00000115419	0.141	0.954	0.134	0.0	0.637	0.883	0.9	0.227	1.309	0.365	0.0	0.844	0.231
GLS	O94925	True	GLSK_HUMAN	Glutamate_byGLS_and_SLC1A1	CPI-CS08648BDFD	ENSG00000115419	0.141	0.954	0.134	0.0	0.637	0.883	0.9	0.227	1.309	0.365	0.0	0.844	0.231
GLS	O94925	True	GLSK_HUMAN	Glutamate_byGLS_and_SLC1A1	CPI-CS0EECB890E	ENSG00000115419	0.141	0.954	0.134	0.0	0.637	0.883	0.9	0.227	1.309	0.365	0.0	0.844	0.231
GLS	O94925	True	GLSK_HUMAN	Glutamate_byGLS_and_SLC1A1	CPI-CS0A1A5DA91	ENSG00000115419	0.141	0.954	0.134	0.0	0.637	0.883	0.9	0.227	1.309	0.365	0.0	0.844	0.231
GLS	O94925	True	GLSK_HUMAN	Glutamate_byGLS_and_SLC1A1	CPI-CS093EF3F47	ENSG00000115419	0.141	0.954	0.134	0.0	0.637	0.883	0.9	0.227	1.309	0.365	0.0	0.844	0.231
GLS	O94925	True	GLSK_HUMAN	Glutamate_byGLS_and_SLC1A1	CPI-CS0BEF05FE2	ENSG00000115419	0.141	0.954	0.134	0.0	0.637	0.883	0.9	0.227	1.309	0.365	0.0	0.844	0.231
GLS	O94925	True	GLSK_HUMAN	Glutamate_byGLS_and_SLC1A2	CPI-CS03487854B	ENSG00000115419	0.0	1.243	0.0	0.646	0.0	0.062	0.0	0.042	0.0	0.041	0.0	0.0	0.081
GLS	O94925	True	GLSK_HUMAN	Glutamate_byGLS_and_SLC1A2	CPI-CS00BBBEE62	ENSG00000115419	0.0	1.243	0.0	0.646	0.0	0.062	0.0	0.042	0.0	0.041	0.0	0.0	0.081
GLS	O94925	True	GLSK_HUMAN	Glutamate_byGLS_and_SLC1A2	CPI-CS07BBA568D	ENSG00000115419	0.0	1.243	0.0	0.646	0.0	0.062	0.0	0.042	0.0	0.041	0.0	0.0	0.081
GLS	O94925	True	GLSK_HUMAN	Glutamate_byGLS_and_SLC1A2	CPI-CS056114BA1	ENSG00000115419	0.0	1.243	0.0	0.646	0.0	0.062	0.0	0.042	0.0	0.041	0.0	0.0	0.081
GLS	O94925	True	GLSK_HUMAN	Glutamate_byGLS_and_SLC1A2	CPI-CS034026D0F	ENSG00000115419	0.0	1.243	0.0	0.646	0.0	0.062	0.0	0.042	0.0	0.041	0.0	0.0	0.081
GLS	O94925	True	GLSK_HUMAN	Glutamate_byGLS_and_SLC1A2	CPI-CC0924D1237	ENSG00000115419	0.0	1.243	0.0	0.646	0.0	0.062	0.0	0.042	0.0	0.041	0.0	0.0	0.081
GLS	O94925	True	GLSK_HUMAN	Glutamate_byGLS_and_SLC1A2	CPI-CC0C78F642C	ENSG00000115419	0.0	1.243	0.0	0.646	0.0	0.062	0.0	0.042	0.0	0.041	0.0	0.0	0.081
GLS	O94925	True	GLSK_HUMAN	Glutamate_byGLS_and_SLC1A2	CPI-CS0B15FCB8B	ENSG00000115419	0.0	1.243	0.0	0.646	0.0	0.062	0.0	0.042	0.0	0.041	0.0	0.0	0.081
GLS	O94925	True	GLSK_HUMAN	Glutamate_byGLS_and_SLC1A2	CPI-CC0D02A5FE5	ENSG00000115419	0.0	1.243	0.0	0.646	0.0	0.062	0.0	0.042	0.0	0.041	0.0	0.0	0.081
GLS	O94925	True	GLSK_HUMAN	Glutamate_byGLS_and_SLC1A2	CPI-CC033AC2E73	ENSG00000115419	0.0	1.243	0.0	0.646	0.0	0.062	0.0	0.042	0.0	0.041	0.0	0.0	0.081
GLS	O94925	True	GLSK_HUMAN	Glutamate_byGLS_and_SLC1A2	CPI-CS0A00FD94B	ENSG00000115419	0.0	1.243	0.0	0.646	0.0	0.062	0.0	0.042	0.0	0.041	0.0	0.0	0.081
GLS	O94925	True	GLSK_HUMAN	Glutamate_byGLS_and_SLC1A2	CPI-CC0CA804C89	ENSG00000115419	0.0	1.243	0.0	0.646	0.0	0.062	0.0	0.042	0.0	0.041	0.0	0.0	0.081
GLS	O94925	True	GLSK_HUMAN	Glutamate_byGLS_and_SLC1A2	CPI-CC03E04AA64	ENSG00000115419	0.0	1.243	0.0	0.646	0.0	0.062	0.0	0.042	0.0	0.041	0.0	0.0	0.081
GLS	O94925	True	GLSK_HUMAN	Glutamate_byGLS_and_SLC1A2	CPI-CC0AC4592F2	ENSG00000115419	0.0	1.243	0.0	0.646	0.0	0.062	0.0	0.042	0.0	0.041	0.0	0.0	0.081
GLS	O94925	True	GLSK_HUMAN	Glutamate_byGLS_and_SLC1A2	CPI-CC0DCE246DF	ENSG00000115419	0.0	1.243	0.0	0.646	0.0	0.062	0.0	0.042	0.0	0.041	0.0	0.0	0.081
GLS	O94925	True	GLSK_HUMAN	Glutamate_byGLS_and_SLC1A2	CPI-CC0222B6286	ENSG00000115419	0.0	1.243	0.0	0.646	0.0	0.062	0.0	0.042	0.0	0.041	0.0	0.0	0.081
GLS	O94925	True	GLSK_HUMAN	Glutamate_byGLS_and_SLC1A2	CPI-CC0DD99C42B	ENSG00000115419	0.0	1.243	0.0	0.646	0.0	0.062	0.0	0.042	0.0	0.041	0.0	0.0	0.081
GLS	O94925	True	GLSK_HUMAN	Glutamate_byGLS_and_SLC1A2	CPI-CS03F7F264A	ENSG00000115419	0.0	1.243	0.0	0.646	0.0	0.062	0.0	0.042	0.0	0.041	0.0	0.0	0.081
GLS	O94925	True	GLSK_HUMAN	Glutamate_byGLS_and_SLC1A2	CPI-CS08C7956BD	ENSG00000115419	0.0	1.243	0.0	0.646	0.0	0.062	0.0	0.042	0.0	0.041	0.0	0.0	0.081
GLS	O94925	True	GLSK_HUMAN	Glutamate_byGLS_and_SLC1A2	CPI-CS0444827FD	ENSG00000115419	0.0	1.243	0.0	0.646	0.0	0.062	0.0	0.042	0.0	0.041	0.0	0.0	0.081
GLS	O94925	True	GLSK_HUMAN	Glutamate_byGLS_and_SLC1A2	CPI-CS0FA9C25E9	ENSG00000115419	0.0	1.243	0.0	0.646	0.0	0.062	0.0	0.042	0.0	0.041	0.0	0.0	0.081
GLS	O94925	True	GLSK_HUMAN	Glutamate_byGLS_and_SLC1A2	CPI-CS04A0AEE4C	ENSG00000115419	0.0	1.243	0.0	0.646	0.0	0.062	0.0	0.042	0.0	0.041	0.0	0.0	0.081
GLS	O94925	True	GLSK_HUMAN	Glutamate_byGLS_and_SLC1A2	CPI-CS0B90BEB16	ENSG00000115419	0.0	1.243	0.0	0.646	0.0	0.062	0.0	0.042	0.0	0.041	0.0	0.0	0.081
GLS	O94925	True	GLSK_HUMAN	Glutamate_byGLS_and_SLC1A2	CPI-CS007136501	ENSG00000115419	0.0	1.243	0.0	0.646	0.0	0.062	0.0	0.042	0.0	0.041	0.0	0.0	0.081
GLS	O94925	True	GLSK_HUMAN	Glutamate_byGLS_and_SLC1A2	CPI-CS0B9E5E3DB	ENSG00000115419	0.0	1.243	0.0	0.646	0.0	0.062	0.0	0.042	0.0	0.041	0.0	0.0	0.081
GLS	O94925	True	GLSK_HUMAN	Glutamate_byGLS_and_SLC1A3	CPI-CS0FC6DD1EA	ENSG00000115419	0.599	0.0	2.574	1.302	0.304	0.814	0.392	0.464	0.825	1.707	1.205	0.841	0.365
GLS	O94925	True	GLSK_HUMAN	Glutamate_byGLS_and_SLC1A3	CPI-CS0E765613E	ENSG00000115419	0.599	0.0	2.574	1.302	0.304	0.814	0.392	0.464	0.825	1.707	1.205	0.841	0.365
GLS	O94925	True	GLSK_HUMAN	Glutamate_byGLS_and_SLC1A3	CPI-CS0692512DE	ENSG00000115419	0.599	0.0	2.574	1.302	0.304	0.814	0.392	0.464	0.825	1.707	1.205	0.841	0.365
GLS	O94925	True	GLSK_HUMAN	Glutamate_byGLS_and_SLC1A3	CPI-CS04BFC66DA	ENSG00000115419	0.599	0.0	2.574	1.302	0.304	0.814	0.392	0.464	0.825	1.707	1.205	0.841	0.365
GLS	O94925	True	GLSK_HUMAN	Glutamate_byGLS_and_SLC1A3	CPI-CS04473CE2B	ENSG00000115419	0.599	0.0	2.574	1.302	0.304	0.814	0.392	0.464	0.825	1.707	1.205	0.841	0.365
GLS	O94925	True	GLSK_HUMAN	Glutamate_byGLS_and_SLC1A3	CPI-CC0918CCE56	ENSG00000115419	0.599	0.0	2.574	1.302	0.304	0.814	0.392	0.464	0.825	1.707	1.205	0.841	0.365
GLS	O94925	True	GLSK_HUMAN	Glutamate_byGLS_and_SLC1A3	CPI-CC02BF19DCF	ENSG00000115419	0.599	0.0	2.574	1.302	0.304	0.814	0.392	0.464	0.825	1.707	1.205	0.841	0.365
GLS	O94925	True	GLSK_HUMAN	Glutamate_byGLS_and_SLC1A3	CPI-CS037F4EF32	ENSG00000115419	0.599	0.0	2.574	1.302	0.304	0.814	0.392	0.464	0.825	1.707	1.205	0.841	0.365
GLS	O94925	True	GLSK_HUMAN	Glutamate_byGLS_and_SLC1A3	CPI-CC0063E25BD	ENSG00000115419	0.599	0.0	2.574	1.302	0.304	0.814	0.392	0.464	0.825	1.707	1.205	0.841	0.365
GLS	O94925	True	GLSK_HUMAN	Glutamate_byGLS_and_SLC1A3	CPI-CC0E60351FF	ENSG00000115419	0.599	0.0	2.574	1.302	0.304	0.814	0.392	0.464	0.825	1.707	1.205	0.841	0.365
GLS	O94925	True	GLSK_HUMAN	Glutamate_byGLS_and_SLC1A3	CPI-CS0EB60A2B2	ENSG00000115419	0.599	0.0	2.574	1.302	0.304	0.814	0.392	0.464	0.825	1.707	1.205	0.841	0.365
GLS	O94925	True	GLSK_HUMAN	Glutamate_byGLS_and_SLC1A3	CPI-CC049F2ABCF	ENSG00000115419	0.599	0.0	2.574	1.302	0.304	0.814	0.392	0.464	0.825	1.707	1.205	0.841	0.365
GLS	O94925	True	GLSK_HUMAN	Glutamate_byGLS_and_SLC1A3	CPI-CC0CB231C91	ENSG00000115419	0.599	0.0	2.574	1.302	0.304	0.814	0.392	0.464	0.825	1.707	1.205	0.841	0.365
GLS	O94925	True	GLSK_HUMAN	Glutamate_byGLS_and_SLC1A3	CPI-CC06CC71FC3	ENSG00000115419	0.599	0.0	2.574	1.302	0.304	0.814	0.392	0.464	0.825	1.707	1.205	0.841	0.365
GLS	O94925	True	GLSK_HUMAN	Glutamate_byGLS_and_SLC1A3	CPI-CC0E366FBD5	ENSG00000115419	0.599	0.0	2.574	1.302	0.304	0.814	0.392	0.464	0.825	1.707	1.205	0.841	0.365
GLS	O94925	True	GLSK_HUMAN	Glutamate_byGLS_and_SLC1A3	CPI-CC036772033	ENSG00000115419	0.599	0.0	2.574	1.302	0.304	0.814	0.392	0.464	0.825	1.707	1.205	0.841	0.365
GLS	O94925	True	GLSK_HUMAN	Glutamate_byGLS_and_SLC1A3	CPI-CC016C39E1C	ENSG00000115419	0.599	0.0	2.574	1.302	0.304	0.814	0.392	0.464	0.825	1.707	1.205	0.841	0.365
GLS	O94925	True	GLSK_HUMAN	Glutamate_byGLS_and_SLC1A3	CPI-CS06BDC8BFA	ENSG00000115419	0.599	0.0	2.574	1.302	0.304	0.814	0.392	0.464	0.825	1.707	1.205	0.841	0.365
GLS	O94925	True	GLSK_HUMAN	Glutamate_byGLS_and_SLC1A3	CPI-CS077A43ACD	ENSG00000115419	0.599	0.0	2.574	1.302	0.304	0.814	0.392	0.464	0.825	1.707	1.205	0.841	0.365
GLS	O94925	True	GLSK_HUMAN	Glutamate_byGLS_and_SLC1A3	CPI-CS0D33309E7	ENSG00000115419	0.599	0.0	2.574	1.302	0.304	0.814	0.392	0.464	0.825	1.707	1.205	0.841	0.365
GLS	O94925	True	GLSK_HUMAN	Glutamate_byGLS_and_SLC1A3	CPI-CS071698505	ENSG00000115419	0.599	0.0	2.574	1.302	0.304	0.814	0.392	0.464	0.825	1.707	1.205	0.841	0.365
GLS	O94925	True	GLSK_HUMAN	Glutamate_byGLS_and_SLC1A3	CPI-CS0305D24F6	ENSG00000115419	0.599	0.0	2.574	1.302	0.304	0.814	0.392	0.464	0.825	1.707	1.205	0.841	0.365
GLS	O94925	True	GLSK_HUMAN	Glutamate_byGLS_and_SLC1A3	CPI-CS002D05AD7	ENSG00000115419	0.599	0.0	2.574	1.302	0.304	0.814	0.392	0.464	0.825	1.707	1.205	0.841	0.365
GLS	O94925	True	GLSK_HUMAN	Glutamate_byGLS_and_SLC1A3	CPI-CS09F74FD39	ENSG00000115419	0.599	0.0	2.574	1.302	0.304	0.814	0.392	0.464	0.825	1.707	1.205	0.841	0.365
GLS	O94925	True	GLSK_HUMAN	Glutamate_byGLS_and_SLC1A3	CPI-CS017089111	ENSG00000115419	0.599	0.0	2.574	1.302	0.304	0.814	0.392	0.464	0.825	1.707	1.205	0.841	0.365
GLS	O94925	True	GLSK_HUMAN	Glutamate_byGLS_and_SLC1A6	CPI-CS0AC140137	ENSG00000115419	0.278	1.875	0.061	0.0	0.0	0.201	0.073	0.085	0.348	0.0	0.422	0.119	0.685
GLS	O94925	True	GLSK_HUMAN	Glutamate_byGLS_and_SLC1A6	CPI-CS0D4790CB0	ENSG00000115419	0.278	1.875	0.061	0.0	0.0	0.201	0.073	0.085	0.348	0.0	0.422	0.119	0.685
GLS	O94925	True	GLSK_HUMAN	Glutamate_byGLS_and_SLC1A6	CPI-CS068F11B5E	ENSG00000115419	0.278	1.875	0.061	0.0	0.0	0.201	0.073	0.085	0.348	0.0	0.422	0.119	0.685
GLS	O94925	True	GLSK_HUMAN	Glutamate_byGLS_and_SLC1A6	CPI-CS0BCE841D5	ENSG00000115419	0.278	1.875	0.061	0.0	0.0	0.201	0.073	0.085	0.348	0.0	0.422	0.119	0.685
GLS	O94925	True	GLSK_HUMAN	Glutamate_byGLS_and_SLC1A6	CPI-CS0603C3490	ENSG00000115419	0.278	1.875	0.061	0.0	0.0	0.201	0.073	0.085	0.348	0.0	0.422	0.119	0.685
GLS	O94925	True	GLSK_HUMAN	Glutamate_byGLS_and_SLC1A6	CPI-CC007D5C2B3	ENSG00000115419	0.278	1.875	0.061	0.0	0.0	0.201	0.073	0.085	0.348	0.0	0.422	0.119	0.685
GLS	O94925	True	GLSK_HUMAN	Glutamate_byGLS_and_SLC1A6	CPI-CC096C28605	ENSG00000115419	0.278	1.875	0.061	0.0	0.0	0.201	0.073	0.085	0.348	0.0	0.422	0.119	0.685
GLS	O94925	True	GLSK_HUMAN	Glutamate_byGLS_and_SLC1A6	CPI-CS0792FFF91	ENSG00000115419	0.278	1.875	0.061	0.0	0.0	0.201	0.073	0.085	0.348	0.0	0.422	0.119	0.685
GLS	O94925	True	GLSK_HUMAN	Glutamate_byGLS_and_SLC1A6	CPI-CC0BF385067	ENSG00000115419	0.278	1.875	0.061	0.0	0.0	0.201	0.073	0.085	0.348	0.0	0.422	0.119	0.685
GLS	O94925	True	GLSK_HUMAN	Glutamate_byGLS_and_SLC1A6	CPI-CC0DB5AB2C4	ENSG00000115419	0.278	1.875	0.061	0.0	0.0	0.201	0.073	0.085	0.348	0.0	0.422	0.119	0.685
GLS	O94925	True	GLSK_HUMAN	Glutamate_byGLS_and_SLC1A6	CPI-CS0827BB954	ENSG00000115419	0.278	1.875	0.061	0.0	0.0	0.201	0.073	0.085	0.348	0.0	0.422	0.119	0.685
GLS	O94925	True	GLSK_HUMAN	Glutamate_byGLS_and_SLC1A6	CPI-CC0C8B25F6D	ENSG00000115419	0.278	1.875	0.061	0.0	0.0	0.201	0.073	0.085	0.348	0.0	0.422	0.119	0.685
GLS	O94925	True	GLSK_HUMAN	Glutamate_byGLS_and_SLC1A6	CPI-CC0E5CBF38E	ENSG00000115419	0.278	1.875	0.061	0.0	0.0	0.201	0.073	0.085	0.348	0.0	0.422	0.119	0.685
GLS	O94925	True	GLSK_HUMAN	Glutamate_byGLS_and_SLC1A6	CPI-CC06FC18E3A	ENSG00000115419	0.278	1.875	0.061	0.0	0.0	0.201	0.073	0.085	0.348	0.0	0.422	0.119	0.685
GLS	O94925	True	GLSK_HUMAN	Glutamate_byGLS_and_SLC1A6	CPI-CC0664821F8	ENSG00000115419	0.278	1.875	0.061	0.0	0.0	0.201	0.073	0.085	0.348	0.0	0.422	0.119	0.685
GLS	O94925	True	GLSK_HUMAN	Glutamate_byGLS_and_SLC1A6	CPI-CC05B3DB330	ENSG00000115419	0.278	1.875	0.061	0.0	0.0	0.201	0.073	0.085	0.348	0.0	0.422	0.119	0.685
GLS	O94925	True	GLSK_HUMAN	Glutamate_byGLS_and_SLC1A6	CPI-CC002EFE61E	ENSG00000115419	0.278	1.875	0.061	0.0	0.0	0.201	0.073	0.085	0.348	0.0	0.422	0.119	0.685
GLS	O94925	True	GLSK_HUMAN	Glutamate_byGLS_and_SLC1A6	CPI-CS052714C89	ENSG00000115419	0.278	1.875	0.061	0.0	0.0	0.201	0.073	0.085	0.348	0.0	0.422	0.119	0.685
GLS	O94925	True	GLSK_HUMAN	Glutamate_byGLS_and_SLC1A6	CPI-CS0CD4875F8	ENSG00000115419	0.278	1.875	0.061	0.0	0.0	0.201	0.073	0.085	0.348	0.0	0.422	0.119	0.685
GLS	O94925	True	GLSK_HUMAN	Glutamate_byGLS_and_SLC1A6	CPI-CS0C43745D6	ENSG00000115419	0.278	1.875	0.061	0.0	0.0	0.201	0.073	0.085	0.348	0.0	0.422	0.119	0.685
GLS	O94925	True	GLSK_HUMAN	Glutamate_byGLS_and_SLC1A6	CPI-CS07AF8702D	ENSG00000115419	0.278	1.875	0.061	0.0	0.0	0.201	0.073	0.085	0.348	0.0	0.422	0.119	0.685
GLS	O94925	True	GLSK_HUMAN	Glutamate_byGLS_and_SLC1A6	CPI-CS0A5376E7A	ENSG00000115419	0.278	1.875	0.061	0.0	0.0	0.201	0.073	0.085	0.348	0.0	0.422	0.119	0.685
GLS	O94925	True	GLSK_HUMAN	Glutamate_byGLS_and_SLC1A6	CPI-CS020F306DA	ENSG00000115419	0.278	1.875	0.061	0.0	0.0	0.201	0.073	0.085	0.348	0.0	0.422	0.119	0.685
GLS	O94925	True	GLSK_HUMAN	Glutamate_byGLS_and_SLC1A6	CPI-CS07EF8D9C2	ENSG00000115419	0.278	1.875	0.061	0.0	0.0	0.201	0.073	0.085	0.348	0.0	0.422	0.119	0.685
GLS	O94925	True	GLSK_HUMAN	Glutamate_byGLS_and_SLC1A6	CPI-CS08910752E	ENSG00000115419	0.278	1.875	0.061	0.0	0.0	0.201	0.073	0.085	0.348	0.0	0.422	0.119	0.685
GLS	O94925	True	GLSK_HUMAN	Glutamate_byGLS_and_SLC1A7	CPI-CS075A67A85	ENSG00000115419	0.0	0.0	0.0	0.0	0.0	0.0	0.058	0.0	0.0	0.0	0.0	0.0	0.0
GLS	O94925	True	GLSK_HUMAN	Glutamate_byGLS_and_SLC1A7	CPI-CS033CD7688	ENSG00000115419	0.0	0.0	0.0	0.0	0.0	0.0	0.058	0.0	0.0	0.0	0.0	0.0	0.0
GLS	O94925	True	GLSK_HUMAN	Glutamate_byGLS_and_SLC1A7	CPI-CS0785280EB	ENSG00000115419	0.0	0.0	0.0	0.0	0.0	0.0	0.058	0.0	0.0	0.0	0.0	0.0	0.0
GLS	O94925	True	GLSK_HUMAN	Glutamate_byGLS_and_SLC1A7	CPI-CS03DC69BFC	ENSG00000115419	0.0	0.0	0.0	0.0	0.0	0.0	0.058	0.0	0.0	0.0	0.0	0.0	0.0
GLS	O94925	True	GLSK_HUMAN	Glutamate_byGLS_and_SLC1A7	CPI-CS025FBADF2	ENSG00000115419	0.0	0.0	0.0	0.0	0.0	0.0	0.058	0.0	0.0	0.0	0.0	0.0	0.0
GLS	O94925	True	GLSK_HUMAN	Glutamate_byGLS_and_SLC1A7	CPI-CC0A742EB85	ENSG00000115419	0.0	0.0	0.0	0.0	0.0	0.0	0.058	0.0	0.0	0.0	0.0	0.0	0.0
GLS	O94925	True	GLSK_HUMAN	Glutamate_byGLS_and_SLC1A7	CPI-CC0BADC1C23	ENSG00000115419	0.0	0.0	0.0	0.0	0.0	0.0	0.058	0.0	0.0	0.0	0.0	0.0	0.0
GLS	O94925	True	GLSK_HUMAN	Glutamate_byGLS_and_SLC1A7	CPI-CS0132B4C1D	ENSG00000115419	0.0	0.0	0.0	0.0	0.0	0.0	0.058	0.0	0.0	0.0	0.0	0.0	0.0
GLS	O94925	True	GLSK_HUMAN	Glutamate_byGLS_and_SLC1A7	CPI-CC0E5063BA7	ENSG00000115419	0.0	0.0	0.0	0.0	0.0	0.0	0.058	0.0	0.0	0.0	0.0	0.0	0.0
GLS	O94925	True	GLSK_HUMAN	Glutamate_byGLS_and_SLC1A7	CPI-CC0E7F3E3CE	ENSG00000115419	0.0	0.0	0.0	0.0	0.0	0.0	0.058	0.0	0.0	0.0	0.0	0.0	0.0
GLS	O94925	True	GLSK_HUMAN	Glutamate_byGLS_and_SLC1A7	CPI-CS0A0633E77	ENSG00000115419	0.0	0.0	0.0	0.0	0.0	0.0	0.058	0.0	0.0	0.0	0.0	0.0	0.0
GLS	O94925	True	GLSK_HUMAN	Glutamate_byGLS_and_SLC1A7	CPI-CC02AA64371	ENSG00000115419	0.0	0.0	0.0	0.0	0.0	0.0	0.058	0.0	0.0	0.0	0.0	0.0	0.0
GLS	O94925	True	GLSK_HUMAN	Glutamate_byGLS_and_SLC1A7	CPI-CC0D9EE71E7	ENSG00000115419	0.0	0.0	0.0	0.0	0.0	0.0	0.058	0.0	0.0	0.0	0.0	0.0	0.0
GLS	O94925	True	GLSK_HUMAN	Glutamate_byGLS_and_SLC1A7	CPI-CC095C752D3	ENSG00000115419	0.0	0.0	0.0	0.0	0.0	0.0	0.058	0.0	0.0	0.0	0.0	0.0	0.0
GLS	O94925	True	GLSK_HUMAN	Glutamate_byGLS_and_SLC1A7	CPI-CC02CD61933	ENSG00000115419	0.0	0.0	0.0	0.0	0.0	0.0	0.058	0.0	0.0	0.0	0.0	0.0	0.0
GLS	O94925	True	GLSK_HUMAN	Glutamate_byGLS_and_SLC1A7	CPI-CC0AD6F0571	ENSG00000115419	0.0	0.0	0.0	0.0	0.0	0.0	0.058	0.0	0.0	0.0	0.0	0.0	0.0
GLS	O94925	True	GLSK_HUMAN	Glutamate_byGLS_and_SLC1A7	CPI-CC054692E80	ENSG00000115419	0.0	0.0	0.0	0.0	0.0	0.0	0.058	0.0	0.0	0.0	0.0	0.0	0.0
GLS	O94925	True	GLSK_HUMAN	Glutamate_byGLS_and_SLC1A7	CPI-CS0F62789CF	ENSG00000115419	0.0	0.0	0.0	0.0	0.0	0.0	0.058	0.0	0.0	0.0	0.0	0.0	0.0
GLS	O94925	True	GLSK_HUMAN	Glutamate_byGLS_and_SLC1A7	CPI-CS0CA04CA30	ENSG00000115419	0.0	0.0	0.0	0.0	0.0	0.0	0.058	0.0	0.0	0.0	0.0	0.0	0.0
GLS	O94925	True	GLSK_HUMAN	Glutamate_byGLS_and_SLC1A7	CPI-CS0D67AEEF8	ENSG00000115419	0.0	0.0	0.0	0.0	0.0	0.0	0.058	0.0	0.0	0.0	0.0	0.0	0.0
GLS	O94925	True	GLSK_HUMAN	Glutamate_byGLS_and_SLC1A7	CPI-CS0EF654316	ENSG00000115419	0.0	0.0	0.0	0.0	0.0	0.0	0.058	0.0	0.0	0.0	0.0	0.0	0.0
GLS	O94925	True	GLSK_HUMAN	Glutamate_byGLS_and_SLC1A7	CPI-CS002ECD5B1	ENSG00000115419	0.0	0.0	0.0	0.0	0.0	0.0	0.058	0.0	0.0	0.0	0.0	0.0	0.0
GLS	O94925	True	GLSK_HUMAN	Glutamate_byGLS_and_SLC1A7	CPI-CS070154D3B	ENSG00000115419	0.0	0.0	0.0	0.0	0.0	0.0	0.058	0.0	0.0	0.0	0.0	0.0	0.0
GLS	O94925	True	GLSK_HUMAN	Glutamate_byGLS_and_SLC1A7	CPI-CS0F4C33641	ENSG00000115419	0.0	0.0	0.0	0.0	0.0	0.0	0.058	0.0	0.0	0.0	0.0	0.0	0.0
GLS	O94925	True	GLSK_HUMAN	Glutamate_byGLS_and_SLC1A7	CPI-CS0279E4E92	ENSG00000115419	0.0	0.0	0.0	0.0	0.0	0.0	0.058	0.0	0.0	0.0	0.0	0.0	0.0
SLC1A1	P43005	True	EAA3_HUMAN	Glutamate_byGLS_and_SLC1A1	CPI-CS0D5D712A6	ENSG00000106688	0.141	0.954	0.134	0.0	0.637	0.883	0.9	0.227	1.309	0.365	0.0	0.844	0.231
SLC1A1	P43005	True	EAA3_HUMAN	Glutamate_byGLS_and_SLC1A1	CPI-CS0D893EB03	ENSG00000106688	0.141	0.954	0.134	0.0	0.637	0.883	0.9	0.227	1.309	0.365	0.0	0.844	0.231
SLC1A1	P43005	True	EAA3_HUMAN	Glutamate_byGLS_and_SLC1A1	CPI-CS0921FDCC0	ENSG00000106688	0.141	0.954	0.134	0.0	0.637	0.883	0.9	0.227	1.309	0.365	0.0	0.844	0.231
SLC1A1	P43005	True	EAA3_HUMAN	Glutamate_byGLS_and_SLC1A1	CPI-CS0C53F30BC	ENSG00000106688	0.141	0.954	0.134	0.0	0.637	0.883	0.9	0.227	1.309	0.365	0.0	0.844	0.231
SLC1A1	P43005	True	EAA3_HUMAN	Glutamate_byGLS_and_SLC1A1	CPI-CS070ACE5CB	ENSG00000106688	0.141	0.954	0.134	0.0	0.637	0.883	0.9	0.227	1.309	0.365	0.0	0.844	0.231
SLC1A1	P43005	True	EAA3_HUMAN	Glutamate_byGLS_and_SLC1A1	CPI-CC08C4BCAED	ENSG00000106688	0.141	0.954	0.134	0.0	0.637	0.883	0.9	0.227	1.309	0.365	0.0	0.844	0.231
SLC1A1	P43005	True	EAA3_HUMAN	Glutamate_byGLS_and_SLC1A1	CPI-CC00F486A57	ENSG00000106688	0.141	0.954	0.134	0.0	0.637	0.883	0.9	0.227	1.309	0.365	0.0	0.844	0.231
SLC1A1	P43005	True	EAA3_HUMAN	Glutamate_byGLS_and_SLC1A1	CPI-CS07D0E4897	ENSG00000106688	0.141	0.954	0.134	0.0	0.637	0.883	0.9	0.227	1.309	0.365	0.0	0.844	0.231
SLC1A1	P43005	True	EAA3_HUMAN	Glutamate_byGLS_and_SLC1A1	CPI-CC052F5C918	ENSG00000106688	0.141	0.954	0.134	0.0	0.637	0.883	0.9	0.227	1.309	0.365	0.0	0.844	0.231
SLC1A1	P43005	True	EAA3_HUMAN	Glutamate_byGLS_and_SLC1A1	CPI-CC0EAD8AFBF	ENSG00000106688	0.141	0.954	0.134	0.0	0.637	0.883	0.9	0.227	1.309	0.365	0.0	0.844	0.231
SLC1A1	P43005	True	EAA3_HUMAN	Glutamate_byGLS_and_SLC1A1	CPI-CS044A80E08	ENSG00000106688	0.141	0.954	0.134	0.0	0.637	0.883	0.9	0.227	1.309	0.365	0.0	0.844	0.231
SLC1A1	P43005	True	EAA3_HUMAN	Glutamate_byGLS_and_SLC1A1	CPI-CC0B7463256	ENSG00000106688	0.141	0.954	0.134	0.0	0.637	0.883	0.9	0.227	1.309	0.365	0.0	0.844	0.231
SLC1A1	P43005	True	EAA3_HUMAN	Glutamate_byGLS_and_SLC1A1	CPI-CC0699D36D3	ENSG00000106688	0.141	0.954	0.134	0.0	0.637	0.883	0.9	0.227	1.309	0.365	0.0	0.844	0.231
SLC1A1	P43005	True	EAA3_HUMAN	Glutamate_byGLS_and_SLC1A1	CPI-CC0CE99AC11	ENSG00000106688	0.141	0.954	0.134	0.0	0.637	0.883	0.9	0.227	1.309	0.365	0.0	0.844	0.231
SLC1A1	P43005	True	EAA3_HUMAN	Glutamate_byGLS_and_SLC1A1	CPI-CC05708A400	ENSG00000106688	0.141	0.954	0.134	0.0	0.637	0.883	0.9	0.227	1.309	0.365	0.0	0.844	0.231
SLC1A1	P43005	True	EAA3_HUMAN	Glutamate_byGLS_and_SLC1A1	CPI-CC0FC2F01AB	ENSG00000106688	0.141	0.954	0.134	0.0	0.637	0.883	0.9	0.227	1.309	0.365	0.0	0.844	0.231
SLC1A1	P43005	True	EAA3_HUMAN	Glutamate_byGLS_and_SLC1A1	CPI-CC037A4383F	ENSG00000106688	0.141	0.954	0.134	0.0	0.637	0.883	0.9	0.227	1.309	0.365	0.0	0.844	0.231
SLC1A1	P43005	True	EAA3_HUMAN	Glutamate_byGLS_and_SLC1A1	CPI-CS059E38F49	ENSG00000106688	0.141	0.954	0.134	0.0	0.637	0.883	0.9	0.227	1.309	0.365	0.0	0.844	0.231
SLC1A1	P43005	True	EAA3_HUMAN	Glutamate_byGLS_and_SLC1A1	CPI-CS099892F99	ENSG00000106688	0.141	0.954	0.134	0.0	0.637	0.883	0.9	0.227	1.309	0.365	0.0	0.844	0.231
SLC1A1	P43005	True	EAA3_HUMAN	Glutamate_byGLS_and_SLC1A1	CPI-CS035E3DC49	ENSG00000106688	0.141	0.954	0.134	0.0	0.637	0.883	0.9	0.227	1.309	0.365	0.0	0.844	0.231
SLC1A1	P43005	True	EAA3_HUMAN	Glutamate_byGLS_and_SLC1A1	CPI-CS08648BDFD	ENSG00000106688	0.141	0.954	0.134	0.0	0.637	0.883	0.9	0.227	1.309	0.365	0.0	0.844	0.231
SLC1A1	P43005	True	EAA3_HUMAN	Glutamate_byGLS_and_SLC1A1	CPI-CS0EECB890E	ENSG00000106688	0.141	0.954	0.134	0.0	0.637	0.883	0.9	0.227	1.309	0.365	0.0	0.844	0.231
SLC1A1	P43005	True	EAA3_HUMAN	Glutamate_byGLS_and_SLC1A1	CPI-CS0A1A5DA91	ENSG00000106688	0.141	0.954	0.134	0.0	0.637	0.883	0.9	0.227	1.309	0.365	0.0	0.844	0.231
SLC1A1	P43005	True	EAA3_HUMAN	Glutamate_byGLS_and_SLC1A1	CPI-CS093EF3F47	ENSG00000106688	0.141	0.954	0.134	0.0	0.637	0.883	0.9	0.227	1.309	0.365	0.0	0.844	0.231
SLC1A1	P43005	True	EAA3_HUMAN	Glutamate_byGLS_and_SLC1A1	CPI-CS0BEF05FE2	ENSG00000106688	0.141	0.954	0.134	0.0	0.637	0.883	0.9	0.227	1.309	0.365	0.0	0.844	0.231
SLC1A1	P43005	True	EAA3_HUMAN	Glutamate_byGLS2_and_SLC1A1	CPI-CS0933776AC	ENSG00000106688	0.0	0.0	0.0	0.0	0.0	0.141	0.07	0.0	0.066	0.039	0.0	0.116	0.042
SLC1A1	P43005	True	EAA3_HUMAN	Glutamate_byGLS2_and_SLC1A1	CPI-CS0E5DBD27E	ENSG00000106688	0.0	0.0	0.0	0.0	0.0	0.141	0.07	0.0	0.066	0.039	0.0	0.116	0.042
SLC1A1	P43005	True	EAA3_HUMAN	Glutamate_byGLS2_and_SLC1A1	CPI-CS0899E9304	ENSG00000106688	0.0	0.0	0.0	0.0	0.0	0.141	0.07	0.0	0.066	0.039	0.0	0.116	0.042
SLC1A1	P43005	True	EAA3_HUMAN	Glutamate_byGLS2_and_SLC1A1	CPI-CS06451E34A	ENSG00000106688	0.0	0.0	0.0	0.0	0.0	0.141	0.07	0.0	0.066	0.039	0.0	0.116	0.042
SLC1A1	P43005	True	EAA3_HUMAN	Glutamate_byGLS2_and_SLC1A1	CPI-CS0DD8D3E0E	ENSG00000106688	0.0	0.0	0.0	0.0	0.0	0.141	0.07	0.0	0.066	0.039	0.0	0.116	0.042
SLC1A1	P43005	True	EAA3_HUMAN	Glutamate_byGLS2_and_SLC1A1	CPI-CC007CF847B	ENSG00000106688	0.0	0.0	0.0	0.0	0.0	0.141	0.07	0.0	0.066	0.039	0.0	0.116	0.042
SLC1A1	P43005	True	EAA3_HUMAN	Glutamate_byGLS2_and_SLC1A1	CPI-CC08EE84AE8	ENSG00000106688	0.0	0.0	0.0	0.0	0.0	0.141	0.07	0.0	0.066	0.039	0.0	0.116	0.042
SLC1A1	P43005	True	EAA3_HUMAN	Glutamate_byGLS2_and_SLC1A1	CPI-CS048A34709	ENSG00000106688	0.0	0.0	0.0	0.0	0.0	0.141	0.07	0.0	0.066	0.039	0.0	0.116	0.042
SLC1A1	P43005	True	EAA3_HUMAN	Glutamate_byGLS2_and_SLC1A1	CPI-CC05A802EBC	ENSG00000106688	0.0	0.0	0.0	0.0	0.0	0.141	0.07	0.0	0.066	0.039	0.0	0.116	0.042
SLC1A1	P43005	True	EAA3_HUMAN	Glutamate_byGLS2_and_SLC1A1	CPI-CC086C2B918	ENSG00000106688	0.0	0.0	0.0	0.0	0.0	0.141	0.07	0.0	0.066	0.039	0.0	0.116	0.042
SLC1A1	P43005	True	EAA3_HUMAN	Glutamate_byGLS2_and_SLC1A1	CPI-CS01D65FEFD	ENSG00000106688	0.0	0.0	0.0	0.0	0.0	0.141	0.07	0.0	0.066	0.039	0.0	0.116	0.042
SLC1A1	P43005	True	EAA3_HUMAN	Glutamate_byGLS2_and_SLC1A1	CPI-CC0160048A0	ENSG00000106688	0.0	0.0	0.0	0.0	0.0	0.141	0.07	0.0	0.066	0.039	0.0	0.116	0.042
SLC1A1	P43005	True	EAA3_HUMAN	Glutamate_byGLS2_and_SLC1A1	CPI-CC0E8B3C37F	ENSG00000106688	0.0	0.0	0.0	0.0	0.0	0.141	0.07	0.0	0.066	0.039	0.0	0.116	0.042
SLC1A1	P43005	True	EAA3_HUMAN	Glutamate_byGLS2_and_SLC1A1	CPI-CC072B222EE	ENSG00000106688	0.0	0.0	0.0	0.0	0.0	0.141	0.07	0.0	0.066	0.039	0.0	0.116	0.042
SLC1A1	P43005	True	EAA3_HUMAN	Glutamate_byGLS2_and_SLC1A1	CPI-CC01F565028	ENSG00000106688	0.0	0.0	0.0	0.0	0.0	0.141	0.07	0.0	0.066	0.039	0.0	0.116	0.042
SLC1A1	P43005	True	EAA3_HUMAN	Glutamate_byGLS2_and_SLC1A1	CPI-CC01F8CA118	ENSG00000106688	0.0	0.0	0.0	0.0	0.0	0.141	0.07	0.0	0.066	0.039	0.0	0.116	0.042
SLC1A1	P43005	True	EAA3_HUMAN	Glutamate_byGLS2_and_SLC1A1	CPI-CC07C08B2DE	ENSG00000106688	0.0	0.0	0.0	0.0	0.0	0.141	0.07	0.0	0.066	0.039	0.0	0.116	0.042
SLC1A1	P43005	True	EAA3_HUMAN	Glutamate_byGLS2_and_SLC1A1	CPI-CS089C871BA	ENSG00000106688	0.0	0.0	0.0	0.0	0.0	0.141	0.07	0.0	0.066	0.039	0.0	0.116	0.042
SLC1A1	P43005	True	EAA3_HUMAN	Glutamate_byGLS2_and_SLC1A1	CPI-CS0286AF8D6	ENSG00000106688	0.0	0.0	0.0	0.0	0.0	0.141	0.07	0.0	0.066	0.039	0.0	0.116	0.042
SLC1A1	P43005	True	EAA3_HUMAN	Glutamate_byGLS2_and_SLC1A1	CPI-CS081D8412E	ENSG00000106688	0.0	0.0	0.0	0.0	0.0	0.141	0.07	0.0	0.066	0.039	0.0	0.116	0.042
SLC1A1	P43005	True	EAA3_HUMAN	Glutamate_byGLS2_and_SLC1A1	CPI-CS0041BE443	ENSG00000106688	0.0	0.0	0.0	0.0	0.0	0.141	0.07	0.0	0.066	0.039	0.0	0.116	0.042
SLC1A1	P43005	True	EAA3_HUMAN	Glutamate_byGLS2_and_SLC1A1	CPI-CS05B11F2F4	ENSG00000106688	0.0	0.0	0.0	0.0	0.0	0.141	0.07	0.0	0.066	0.039	0.0	0.116	0.042
SLC1A1	P43005	True	EAA3_HUMAN	Glutamate_byGLS2_and_SLC1A1	CPI-CS05610B89F	ENSG00000106688	0.0	0.0	0.0	0.0	0.0	0.141	0.07	0.0	0.066	0.039	0.0	0.116	0.042
SLC1A1	P43005	True	EAA3_HUMAN	Glutamate_byGLS2_and_SLC1A1	CPI-CS00061350E	ENSG00000106688	0.0	0.0	0.0	0.0	0.0	0.141	0.07	0.0	0.066	0.039	0.0	0.116	0.042
SLC1A1	P43005	True	EAA3_HUMAN	Glutamate_byGLS2_and_SLC1A1	CPI-CS0A14FBC54	ENSG00000106688	0.0	0.0	0.0	0.0	0.0	0.141	0.07	0.0	0.066	0.039	0.0	0.116	0.042
SLC1A2	P43004	True	EAA2_HUMAN	Glutamate_byGLS_and_SLC1A2	CPI-CS03487854B	ENSG00000110436	0.0	1.243	0.0	0.646	0.0	0.062	0.0	0.042	0.0	0.041	0.0	0.0	0.081
SLC1A2	P43004	True	EAA2_HUMAN	Glutamate_byGLS_and_SLC1A2	CPI-CS00BBBEE62	ENSG00000110436	0.0	1.243	0.0	0.646	0.0	0.062	0.0	0.042	0.0	0.041	0.0	0.0	0.081
SLC1A2	P43004	True	EAA2_HUMAN	Glutamate_byGLS_and_SLC1A2	CPI-CS07BBA568D	ENSG00000110436	0.0	1.243	0.0	0.646	0.0	0.062	0.0	0.042	0.0	0.041	0.0	0.0	0.081
SLC1A2	P43004	True	EAA2_HUMAN	Glutamate_byGLS_and_SLC1A2	CPI-CS056114BA1	ENSG00000110436	0.0	1.243	0.0	0.646	0.0	0.062	0.0	0.042	0.0	0.041	0.0	0.0	0.081
SLC1A2	P43004	True	EAA2_HUMAN	Glutamate_byGLS_and_SLC1A2	CPI-CS034026D0F	ENSG00000110436	0.0	1.243	0.0	0.646	0.0	0.062	0.0	0.042	0.0	0.041	0.0	0.0	0.081
SLC1A2	P43004	True	EAA2_HUMAN	Glutamate_byGLS_and_SLC1A2	CPI-CC0924D1237	ENSG00000110436	0.0	1.243	0.0	0.646	0.0	0.062	0.0	0.042	0.0	0.041	0.0	0.0	0.081
SLC1A2	P43004	True	EAA2_HUMAN	Glutamate_byGLS_and_SLC1A2	CPI-CC0C78F642C	ENSG00000110436	0.0	1.243	0.0	0.646	0.0	0.062	0.0	0.042	0.0	0.041	0.0	0.0	0.081
SLC1A2	P43004	True	EAA2_HUMAN	Glutamate_byGLS_and_SLC1A2	CPI-CS0B15FCB8B	ENSG00000110436	0.0	1.243	0.0	0.646	0.0	0.062	0.0	0.042	0.0	0.041	0.0	0.0	0.081
SLC1A2	P43004	True	EAA2_HUMAN	Glutamate_byGLS_and_SLC1A2	CPI-CC0D02A5FE5	ENSG00000110436	0.0	1.243	0.0	0.646	0.0	0.062	0.0	0.042	0.0	0.041	0.0	0.0	0.081
SLC1A2	P43004	True	EAA2_HUMAN	Glutamate_byGLS_and_SLC1A2	CPI-CC033AC2E73	ENSG00000110436	0.0	1.243	0.0	0.646	0.0	0.062	0.0	0.042	0.0	0.041	0.0	0.0	0.081
SLC1A2	P43004	True	EAA2_HUMAN	Glutamate_byGLS_and_SLC1A2	CPI-CS0A00FD94B	ENSG00000110436	0.0	1.243	0.0	0.646	0.0	0.062	0.0	0.042	0.0	0.041	0.0	0.0	0.081
SLC1A2	P43004	True	EAA2_HUMAN	Glutamate_byGLS_and_SLC1A2	CPI-CC0CA804C89	ENSG00000110436	0.0	1.243	0.0	0.646	0.0	0.062	0.0	0.042	0.0	0.041	0.0	0.0	0.081
SLC1A2	P43004	True	EAA2_HUMAN	Glutamate_byGLS_and_SLC1A2	CPI-CC03E04AA64	ENSG00000110436	0.0	1.243	0.0	0.646	0.0	0.062	0.0	0.042	0.0	0.041	0.0	0.0	0.081
SLC1A2	P43004	True	EAA2_HUMAN	Glutamate_byGLS_and_SLC1A2	CPI-CC0AC4592F2	ENSG00000110436	0.0	1.243	0.0	0.646	0.0	0.062	0.0	0.042	0.0	0.041	0.0	0.0	0.081
SLC1A2	P43004	True	EAA2_HUMAN	Glutamate_byGLS_and_SLC1A2	CPI-CC0DCE246DF	ENSG00000110436	0.0	1.243	0.0	0.646	0.0	0.062	0.0	0.042	0.0	0.041	0.0	0.0	0.081
SLC1A2	P43004	True	EAA2_HUMAN	Glutamate_byGLS_and_SLC1A2	CPI-CC0222B6286	ENSG00000110436	0.0	1.243	0.0	0.646	0.0	0.062	0.0	0.042	0.0	0.041	0.0	0.0	0.081
SLC1A2	P43004	True	EAA2_HUMAN	Glutamate_byGLS_and_SLC1A2	CPI-CC0DD99C42B	ENSG00000110436	0.0	1.243	0.0	0.646	0.0	0.062	0.0	0.042	0.0	0.041	0.0	0.0	0.081
SLC1A2	P43004	True	EAA2_HUMAN	Glutamate_byGLS_and_SLC1A2	CPI-CS03F7F264A	ENSG00000110436	0.0	1.243	0.0	0.646	0.0	0.062	0.0	0.042	0.0	0.041	0.0	0.0	0.081
SLC1A2	P43004	True	EAA2_HUMAN	Glutamate_byGLS_and_SLC1A2	CPI-CS08C7956BD	ENSG00000110436	0.0	1.243	0.0	0.646	0.0	0.062	0.0	0.042	0.0	0.041	0.0	0.0	0.081
SLC1A2	P43004	True	EAA2_HUMAN	Glutamate_byGLS_and_SLC1A2	CPI-CS0444827FD	ENSG00000110436	0.0	1.243	0.0	0.646	0.0	0.062	0.0	0.042	0.0	0.041	0.0	0.0	0.081
SLC1A2	P43004	True	EAA2_HUMAN	Glutamate_byGLS_and_SLC1A2	CPI-CS0FA9C25E9	ENSG00000110436	0.0	1.243	0.0	0.646	0.0	0.062	0.0	0.042	0.0	0.041	0.0	0.0	0.081
SLC1A2	P43004	True	EAA2_HUMAN	Glutamate_byGLS_and_SLC1A2	CPI-CS04A0AEE4C	ENSG00000110436	0.0	1.243	0.0	0.646	0.0	0.062	0.0	0.042	0.0	0.041	0.0	0.0	0.081
SLC1A2	P43004	True	EAA2_HUMAN	Glutamate_byGLS_and_SLC1A2	CPI-CS0B90BEB16	ENSG00000110436	0.0	1.243	0.0	0.646	0.0	0.062	0.0	0.042	0.0	0.041	0.0	0.0	0.081
SLC1A2	P43004	True	EAA2_HUMAN	Glutamate_byGLS_and_SLC1A2	CPI-CS007136501	ENSG00000110436	0.0	1.243	0.0	0.646	0.0	0.062	0.0	0.042	0.0	0.041	0.0	0.0	0.081
SLC1A2	P43004	True	EAA2_HUMAN	Glutamate_byGLS_and_SLC1A2	CPI-CS0B9E5E3DB	ENSG00000110436	0.0	1.243	0.0	0.646	0.0	0.062	0.0	0.042	0.0	0.041	0.0	0.0	0.081
SLC1A2	P43004	True	EAA2_HUMAN	Glutamate_byGLS2_and_SLC1A2	CPI-CS084C627C7	ENSG00000110436	0.0	0.0	0.0	0.0	0.0	0.062	0.0	0.0	0.0	0.039	0.0	0.0	0.042
SLC1A2	P43004	True	EAA2_HUMAN	Glutamate_byGLS2_and_SLC1A2	CPI-CS07040A8BB	ENSG00000110436	0.0	0.0	0.0	0.0	0.0	0.062	0.0	0.0	0.0	0.039	0.0	0.0	0.042
SLC1A2	P43004	True	EAA2_HUMAN	Glutamate_byGLS2_and_SLC1A2	CPI-CS0B607E7E2	ENSG00000110436	0.0	0.0	0.0	0.0	0.0	0.062	0.0	0.0	0.0	0.039	0.0	0.0	0.042
SLC1A2	P43004	True	EAA2_HUMAN	Glutamate_byGLS2_and_SLC1A2	CPI-CS0CC3AA145	ENSG00000110436	0.0	0.0	0.0	0.0	0.0	0.062	0.0	0.0	0.0	0.039	0.0	0.0	0.042
SLC1A2	P43004	True	EAA2_HUMAN	Glutamate_byGLS2_and_SLC1A2	CPI-CS04F05F7CF	ENSG00000110436	0.0	0.0	0.0	0.0	0.0	0.062	0.0	0.0	0.0	0.039	0.0	0.0	0.042
SLC1A2	P43004	True	EAA2_HUMAN	Glutamate_byGLS2_and_SLC1A2	CPI-CC05BFEA73C	ENSG00000110436	0.0	0.0	0.0	0.0	0.0	0.062	0.0	0.0	0.0	0.039	0.0	0.0	0.042
SLC1A2	P43004	True	EAA2_HUMAN	Glutamate_byGLS2_and_SLC1A2	CPI-CC0DC1D35A7	ENSG00000110436	0.0	0.0	0.0	0.0	0.0	0.062	0.0	0.0	0.0	0.039	0.0	0.0	0.042
SLC1A2	P43004	True	EAA2_HUMAN	Glutamate_byGLS2_and_SLC1A2	CPI-CS01E5ABF3E	ENSG00000110436	0.0	0.0	0.0	0.0	0.0	0.062	0.0	0.0	0.0	0.039	0.0	0.0	0.042
SLC1A2	P43004	True	EAA2_HUMAN	Glutamate_byGLS2_and_SLC1A2	CPI-CC0D4DE23C7	ENSG00000110436	0.0	0.0	0.0	0.0	0.0	0.062	0.0	0.0	0.0	0.039	0.0	0.0	0.042
SLC1A2	P43004	True	EAA2_HUMAN	Glutamate_byGLS2_and_SLC1A2	CPI-CC0B810B839	ENSG00000110436	0.0	0.0	0.0	0.0	0.0	0.062	0.0	0.0	0.0	0.039	0.0	0.0	0.042
SLC1A2	P43004	True	EAA2_HUMAN	Glutamate_byGLS2_and_SLC1A2	CPI-CS053847508	ENSG00000110436	0.0	0.0	0.0	0.0	0.0	0.062	0.0	0.0	0.0	0.039	0.0	0.0	0.042
SLC1A2	P43004	True	EAA2_HUMAN	Glutamate_byGLS2_and_SLC1A2	CPI-CC0B6964744	ENSG00000110436	0.0	0.0	0.0	0.0	0.0	0.062	0.0	0.0	0.0	0.039	0.0	0.0	0.042
SLC1A2	P43004	True	EAA2_HUMAN	Glutamate_byGLS2_and_SLC1A2	CPI-CC0E3F34DEF	ENSG00000110436	0.0	0.0	0.0	0.0	0.0	0.062	0.0	0.0	0.0	0.039	0.0	0.0	0.042
SLC1A2	P43004	True	EAA2_HUMAN	Glutamate_byGLS2_and_SLC1A2	CPI-CC0DE59E92B	ENSG00000110436	0.0	0.0	0.0	0.0	0.0	0.062	0.0	0.0	0.0	0.039	0.0	0.0	0.042
SLC1A2	P43004	True	EAA2_HUMAN	Glutamate_byGLS2_and_SLC1A2	CPI-CC0C109D7DD	ENSG00000110436	0.0	0.0	0.0	0.0	0.0	0.062	0.0	0.0	0.0	0.039	0.0	0.0	0.042
SLC1A2	P43004	True	EAA2_HUMAN	Glutamate_byGLS2_and_SLC1A2	CPI-CC0AC55FB5B	ENSG00000110436	0.0	0.0	0.0	0.0	0.0	0.062	0.0	0.0	0.0	0.039	0.0	0.0	0.042
SLC1A2	P43004	True	EAA2_HUMAN	Glutamate_byGLS2_and_SLC1A2	CPI-CC017AB6A86	ENSG00000110436	0.0	0.0	0.0	0.0	0.0	0.062	0.0	0.0	0.0	0.039	0.0	0.0	0.042
SLC1A2	P43004	True	EAA2_HUMAN	Glutamate_byGLS2_and_SLC1A2	CPI-CS070B19B57	ENSG00000110436	0.0	0.0	0.0	0.0	0.0	0.062	0.0	0.0	0.0	0.039	0.0	0.0	0.042
SLC1A2	P43004	True	EAA2_HUMAN	Glutamate_byGLS2_and_SLC1A2	CPI-CS0916EF39D	ENSG00000110436	0.0	0.0	0.0	0.0	0.0	0.062	0.0	0.0	0.0	0.039	0.0	0.0	0.042
SLC1A2	P43004	True	EAA2_HUMAN	Glutamate_byGLS2_and_SLC1A2	CPI-CS01E5D0183	ENSG00000110436	0.0	0.0	0.0	0.0	0.0	0.062	0.0	0.0	0.0	0.039	0.0	0.0	0.042
SLC1A2	P43004	True	EAA2_HUMAN	Glutamate_byGLS2_and_SLC1A2	CPI-CS0D7A1419D	ENSG00000110436	0.0	0.0	0.0	0.0	0.0	0.062	0.0	0.0	0.0	0.039	0.0	0.0	0.042
SLC1A2	P43004	True	EAA2_HUMAN	Glutamate_byGLS2_and_SLC1A2	CPI-CS06CD4A71F	ENSG00000110436	0.0	0.0	0.0	0.0	0.0	0.062	0.0	0.0	0.0	0.039	0.0	0.0	0.042
SLC1A2	P43004	True	EAA2_HUMAN	Glutamate_byGLS2_and_SLC1A2	CPI-CS055AEE574	ENSG00000110436	0.0	0.0	0.0	0.0	0.0	0.062	0.0	0.0	0.0	0.039	0.0	0.0	0.042
SLC1A2	P43004	True	EAA2_HUMAN	Glutamate_byGLS2_and_SLC1A2	CPI-CS0975DD44D	ENSG00000110436	0.0	0.0	0.0	0.0	0.0	0.062	0.0	0.0	0.0	0.039	0.0	0.0	0.042
SLC1A2	P43004	True	EAA2_HUMAN	Glutamate_byGLS2_and_SLC1A2	CPI-CS0A2EDD507	ENSG00000110436	0.0	0.0	0.0	0.0	0.0	0.062	0.0	0.0	0.0	0.039	0.0	0.0	0.042
SLC1A3	P43003	True	EAA1_HUMAN	Glutamate_byGLS_and_SLC1A3	CPI-CS0FC6DD1EA	ENSG00000079215	0.599	0.0	2.574	1.302	0.304	0.814	0.392	0.464	0.825	1.707	1.205	0.841	0.365
SLC1A3	P43003	True	EAA1_HUMAN	Glutamate_byGLS_and_SLC1A3	CPI-CS0E765613E	ENSG00000079215	0.599	0.0	2.574	1.302	0.304	0.814	0.392	0.464	0.825	1.707	1.205	0.841	0.365
SLC1A3	P43003	True	EAA1_HUMAN	Glutamate_byGLS_and_SLC1A3	CPI-CS0692512DE	ENSG00000079215	0.599	0.0	2.574	1.302	0.304	0.814	0.392	0.464	0.825	1.707	1.205	0.841	0.365
SLC1A3	P43003	True	EAA1_HUMAN	Glutamate_byGLS_and_SLC1A3	CPI-CS04BFC66DA	ENSG00000079215	0.599	0.0	2.574	1.302	0.304	0.814	0.392	0.464	0.825	1.707	1.205	0.841	0.365
SLC1A3	P43003	True	EAA1_HUMAN	Glutamate_byGLS_and_SLC1A3	CPI-CS04473CE2B	ENSG00000079215	0.599	0.0	2.574	1.302	0.304	0.814	0.392	0.464	0.825	1.707	1.205	0.841	0.365
SLC1A3	P43003	True	EAA1_HUMAN	Glutamate_byGLS_and_SLC1A3	CPI-CC0918CCE56	ENSG00000079215	0.599	0.0	2.574	1.302	0.304	0.814	0.392	0.464	0.825	1.707	1.205	0.841	0.365
SLC1A3	P43003	True	EAA1_HUMAN	Glutamate_byGLS_and_SLC1A3	CPI-CC02BF19DCF	ENSG00000079215	0.599	0.0	2.574	1.302	0.304	0.814	0.392	0.464	0.825	1.707	1.205	0.841	0.365
SLC1A3	P43003	True	EAA1_HUMAN	Glutamate_byGLS_and_SLC1A3	CPI-CS037F4EF32	ENSG00000079215	0.599	0.0	2.574	1.302	0.304	0.814	0.392	0.464	0.825	1.707	1.205	0.841	0.365
SLC1A3	P43003	True	EAA1_HUMAN	Glutamate_byGLS_and_SLC1A3	CPI-CC0063E25BD	ENSG00000079215	0.599	0.0	2.574	1.302	0.304	0.814	0.392	0.464	0.825	1.707	1.205	0.841	0.365
SLC1A3	P43003	True	EAA1_HUMAN	Glutamate_byGLS_and_SLC1A3	CPI-CC0E60351FF	ENSG00000079215	0.599	0.0	2.574	1.302	0.304	0.814	0.392	0.464	0.825	1.707	1.205	0.841	0.365
SLC1A3	P43003	True	EAA1_HUMAN	Glutamate_byGLS_and_SLC1A3	CPI-CS0EB60A2B2	ENSG00000079215	0.599	0.0	2.574	1.302	0.304	0.814	0.392	0.464	0.825	1.707	1.205	0.841	0.365
SLC1A3	P43003	True	EAA1_HUMAN	Glutamate_byGLS_and_SLC1A3	CPI-CC049F2ABCF	ENSG00000079215	0.599	0.0	2.574	1.302	0.304	0.814	0.392	0.464	0.825	1.707	1.205	0.841	0.365
SLC1A3	P43003	True	EAA1_HUMAN	Glutamate_byGLS_and_SLC1A3	CPI-CC0CB231C91	ENSG00000079215	0.599	0.0	2.574	1.302	0.304	0.814	0.392	0.464	0.825	1.707	1.205	0.841	0.365
SLC1A3	P43003	True	EAA1_HUMAN	Glutamate_byGLS_and_SLC1A3	CPI-CC06CC71FC3	ENSG00000079215	0.599	0.0	2.574	1.302	0.304	0.814	0.392	0.464	0.825	1.707	1.205	0.841	0.365
SLC1A3	P43003	True	EAA1_HUMAN	Glutamate_byGLS_and_SLC1A3	CPI-CC0E366FBD5	ENSG00000079215	0.599	0.0	2.574	1.302	0.304	0.814	0.392	0.464	0.825	1.707	1.205	0.841	0.365
SLC1A3	P43003	True	EAA1_HUMAN	Glutamate_byGLS_and_SLC1A3	CPI-CC036772033	ENSG00000079215	0.599	0.0	2.574	1.302	0.304	0.814	0.392	0.464	0.825	1.707	1.205	0.841	0.365
SLC1A3	P43003	True	EAA1_HUMAN	Glutamate_byGLS_and_SLC1A3	CPI-CC016C39E1C	ENSG00000079215	0.599	0.0	2.574	1.302	0.304	0.814	0.392	0.464	0.825	1.707	1.205	0.841	0.365
SLC1A3	P43003	True	EAA1_HUMAN	Glutamate_byGLS_and_SLC1A3	CPI-CS06BDC8BFA	ENSG00000079215	0.599	0.0	2.574	1.302	0.304	0.814	0.392	0.464	0.825	1.707	1.205	0.841	0.365
SLC1A3	P43003	True	EAA1_HUMAN	Glutamate_byGLS_and_SLC1A3	CPI-CS077A43ACD	ENSG00000079215	0.599	0.0	2.574	1.302	0.304	0.814	0.392	0.464	0.825	1.707	1.205	0.841	0.365
SLC1A3	P43003	True	EAA1_HUMAN	Glutamate_byGLS_and_SLC1A3	CPI-CS0D33309E7	ENSG00000079215	0.599	0.0	2.574	1.302	0.304	0.814	0.392	0.464	0.825	1.707	1.205	0.841	0.365
SLC1A3	P43003	True	EAA1_HUMAN	Glutamate_byGLS_and_SLC1A3	CPI-CS071698505	ENSG00000079215	0.599	0.0	2.574	1.302	0.304	0.814	0.392	0.464	0.825	1.707	1.205	0.841	0.365
SLC1A3	P43003	True	EAA1_HUMAN	Glutamate_byGLS_and_SLC1A3	CPI-CS0305D24F6	ENSG00000079215	0.599	0.0	2.574	1.302	0.304	0.814	0.392	0.464	0.825	1.707	1.205	0.841	0.365
SLC1A3	P43003	True	EAA1_HUMAN	Glutamate_byGLS_and_SLC1A3	CPI-CS002D05AD7	ENSG00000079215	0.599	0.0	2.574	1.302	0.304	0.814	0.392	0.464	0.825	1.707	1.205	0.841	0.365
SLC1A3	P43003	True	EAA1_HUMAN	Glutamate_byGLS_and_SLC1A3	CPI-CS09F74FD39	ENSG00000079215	0.599	0.0	2.574	1.302	0.304	0.814	0.392	0.464	0.825	1.707	1.205	0.841	0.365
SLC1A3	P43003	True	EAA1_HUMAN	Glutamate_byGLS_and_SLC1A3	CPI-CS017089111	ENSG00000079215	0.599	0.0	2.574	1.302	0.304	0.814	0.392	0.464	0.825	1.707	1.205	0.841	0.365
SLC1A3	P43003	True	EAA1_HUMAN	Glutamate_byGLS2_and_SLC1A3	CPI-CS02435169C	ENSG00000079215	0.0	0.0	0.0	0.0	0.0	0.141	0.07	0.0	0.066	0.039	0.0	0.116	0.042
SLC1A3	P43003	True	EAA1_HUMAN	Glutamate_byGLS2_and_SLC1A3	CPI-CS0D028DAA4	ENSG00000079215	0.0	0.0	0.0	0.0	0.0	0.141	0.07	0.0	0.066	0.039	0.0	0.116	0.042
SLC1A3	P43003	True	EAA1_HUMAN	Glutamate_byGLS2_and_SLC1A3	CPI-CS008389A89	ENSG00000079215	0.0	0.0	0.0	0.0	0.0	0.141	0.07	0.0	0.066	0.039	0.0	0.116	0.042
SLC1A3	P43003	True	EAA1_HUMAN	Glutamate_byGLS2_and_SLC1A3	CPI-CS0B4B01B4B	ENSG00000079215	0.0	0.0	0.0	0.0	0.0	0.141	0.07	0.0	0.066	0.039	0.0	0.116	0.042
SLC1A3	P43003	True	EAA1_HUMAN	Glutamate_byGLS2_and_SLC1A3	CPI-CS0484FC19B	ENSG00000079215	0.0	0.0	0.0	0.0	0.0	0.141	0.07	0.0	0.066	0.039	0.0	0.116	0.042
SLC1A3	P43003	True	EAA1_HUMAN	Glutamate_byGLS2_and_SLC1A3	CPI-CC07909859C	ENSG00000079215	0.0	0.0	0.0	0.0	0.0	0.141	0.07	0.0	0.066	0.039	0.0	0.116	0.042
SLC1A3	P43003	True	EAA1_HUMAN	Glutamate_byGLS2_and_SLC1A3	CPI-CC0A8308C2C	ENSG00000079215	0.0	0.0	0.0	0.0	0.0	0.141	0.07	0.0	0.066	0.039	0.0	0.116	0.042
SLC1A3	P43003	True	EAA1_HUMAN	Glutamate_byGLS2_and_SLC1A3	CPI-CS00E19754C	ENSG00000079215	0.0	0.0	0.0	0.0	0.0	0.141	0.07	0.0	0.066	0.039	0.0	0.116	0.042
SLC1A3	P43003	True	EAA1_HUMAN	Glutamate_byGLS2_and_SLC1A3	CPI-CC00CFD9E84	ENSG00000079215	0.0	0.0	0.0	0.0	0.0	0.141	0.07	0.0	0.066	0.039	0.0	0.116	0.042
SLC1A3	P43003	True	EAA1_HUMAN	Glutamate_byGLS2_and_SLC1A3	CPI-CC0B415175C	ENSG00000079215	0.0	0.0	0.0	0.0	0.0	0.141	0.07	0.0	0.066	0.039	0.0	0.116	0.042
SLC1A3	P43003	True	EAA1_HUMAN	Glutamate_byGLS2_and_SLC1A3	CPI-CS06F474F5A	ENSG00000079215	0.0	0.0	0.0	0.0	0.0	0.141	0.07	0.0	0.066	0.039	0.0	0.116	0.042
SLC1A3	P43003	True	EAA1_HUMAN	Glutamate_byGLS2_and_SLC1A3	CPI-CC0C33FB78E	ENSG00000079215	0.0	0.0	0.0	0.0	0.0	0.141	0.07	0.0	0.066	0.039	0.0	0.116	0.042
SLC1A3	P43003	True	EAA1_HUMAN	Glutamate_byGLS2_and_SLC1A3	CPI-CC00605BE5F	ENSG00000079215	0.0	0.0	0.0	0.0	0.0	0.141	0.07	0.0	0.066	0.039	0.0	0.116	0.042
SLC1A3	P43003	True	EAA1_HUMAN	Glutamate_byGLS2_and_SLC1A3	CPI-CC01CD69B71	ENSG00000079215	0.0	0.0	0.0	0.0	0.0	0.141	0.07	0.0	0.066	0.039	0.0	0.116	0.042
SLC1A3	P43003	True	EAA1_HUMAN	Glutamate_byGLS2_and_SLC1A3	CPI-CC09EB70913	ENSG00000079215	0.0	0.0	0.0	0.0	0.0	0.141	0.07	0.0	0.066	0.039	0.0	0.116	0.042
SLC1A3	P43003	True	EAA1_HUMAN	Glutamate_byGLS2_and_SLC1A3	CPI-CC0BB3C6CB3	ENSG00000079215	0.0	0.0	0.0	0.0	0.0	0.141	0.07	0.0	0.066	0.039	0.0	0.116	0.042
SLC1A3	P43003	True	EAA1_HUMAN	Glutamate_byGLS2_and_SLC1A3	CPI-CC01E49D97E	ENSG00000079215	0.0	0.0	0.0	0.0	0.0	0.141	0.07	0.0	0.066	0.039	0.0	0.116	0.042
SLC1A3	P43003	True	EAA1_HUMAN	Glutamate_byGLS2_and_SLC1A3	CPI-CS09CF4D275	ENSG00000079215	0.0	0.0	0.0	0.0	0.0	0.141	0.07	0.0	0.066	0.039	0.0	0.116	0.042
SLC1A3	P43003	True	EAA1_HUMAN	Glutamate_byGLS2_and_SLC1A3	CPI-CS07C63C8BC	ENSG00000079215	0.0	0.0	0.0	0.0	0.0	0.141	0.07	0.0	0.066	0.039	0.0	0.116	0.042
SLC1A3	P43003	True	EAA1_HUMAN	Glutamate_byGLS2_and_SLC1A3	CPI-CS05D1E58B4	ENSG00000079215	0.0	0.0	0.0	0.0	0.0	0.141	0.07	0.0	0.066	0.039	0.0	0.116	0.042
SLC1A3	P43003	True	EAA1_HUMAN	Glutamate_byGLS2_and_SLC1A3	CPI-CS0591372DE	ENSG00000079215	0.0	0.0	0.0	0.0	0.0	0.141	0.07	0.0	0.066	0.039	0.0	0.116	0.042
SLC1A3	P43003	True	EAA1_HUMAN	Glutamate_byGLS2_and_SLC1A3	CPI-CS03D684E7D	ENSG00000079215	0.0	0.0	0.0	0.0	0.0	0.141	0.07	0.0	0.066	0.039	0.0	0.116	0.042
SLC1A3	P43003	True	EAA1_HUMAN	Glutamate_byGLS2_and_SLC1A3	CPI-CS09698412B	ENSG00000079215	0.0	0.0	0.0	0.0	0.0	0.141	0.07	0.0	0.066	0.039	0.0	0.116	0.042
SLC1A3	P43003	True	EAA1_HUMAN	Glutamate_byGLS2_and_SLC1A3	CPI-CS0EFE72F4B	ENSG00000079215	0.0	0.0	0.0	0.0	0.0	0.141	0.07	0.0	0.066	0.039	0.0	0.116	0.042
SLC1A3	P43003	True	EAA1_HUMAN	Glutamate_byGLS2_and_SLC1A3	CPI-CS0947C60AA	ENSG00000079215	0.0	0.0	0.0	0.0	0.0	0.141	0.07	0.0	0.066	0.039	0.0	0.116	0.042
SLC1A6	P48664	True	EAA4_HUMAN	Glutamate_byGLS_and_SLC1A6	CPI-CS0AC140137	ENSG00000105143	0.278	1.875	0.061	0.0	0.0	0.201	0.073	0.085	0.348	0.0	0.422	0.119	0.685
SLC1A6	P48664	True	EAA4_HUMAN	Glutamate_byGLS_and_SLC1A6	CPI-CS0D4790CB0	ENSG00000105143	0.278	1.875	0.061	0.0	0.0	0.201	0.073	0.085	0.348	0.0	0.422	0.119	0.685
SLC1A6	P48664	True	EAA4_HUMAN	Glutamate_byGLS_and_SLC1A6	CPI-CS068F11B5E	ENSG00000105143	0.278	1.875	0.061	0.0	0.0	0.201	0.073	0.085	0.348	0.0	0.422	0.119	0.685
SLC1A6	P48664	True	EAA4_HUMAN	Glutamate_byGLS_and_SLC1A6	CPI-CS0BCE841D5	ENSG00000105143	0.278	1.875	0.061	0.0	0.0	0.201	0.073	0.085	0.348	0.0	0.422	0.119	0.685
SLC1A6	P48664	True	EAA4_HUMAN	Glutamate_byGLS_and_SLC1A6	CPI-CS0603C3490	ENSG00000105143	0.278	1.875	0.061	0.0	0.0	0.201	0.073	0.085	0.348	0.0	0.422	0.119	0.685
SLC1A6	P48664	True	EAA4_HUMAN	Glutamate_byGLS_and_SLC1A6	CPI-CC007D5C2B3	ENSG00000105143	0.278	1.875	0.061	0.0	0.0	0.201	0.073	0.085	0.348	0.0	0.422	0.119	0.685
SLC1A6	P48664	True	EAA4_HUMAN	Glutamate_byGLS_and_SLC1A6	CPI-CC096C28605	ENSG00000105143	0.278	1.875	0.061	0.0	0.0	0.201	0.073	0.085	0.348	0.0	0.422	0.119	0.685
SLC1A6	P48664	True	EAA4_HUMAN	Glutamate_byGLS_and_SLC1A6	CPI-CS0792FFF91	ENSG00000105143	0.278	1.875	0.061	0.0	0.0	0.201	0.073	0.085	0.348	0.0	0.422	0.119	0.685
SLC1A6	P48664	True	EAA4_HUMAN	Glutamate_byGLS_and_SLC1A6	CPI-CC0BF385067	ENSG00000105143	0.278	1.875	0.061	0.0	0.0	0.201	0.073	0.085	0.348	0.0	0.422	0.119	0.685
SLC1A6	P48664	True	EAA4_HUMAN	Glutamate_byGLS_and_SLC1A6	CPI-CC0DB5AB2C4	ENSG00000105143	0.278	1.875	0.061	0.0	0.0	0.201	0.073	0.085	0.348	0.0	0.422	0.119	0.685
SLC1A6	P48664	True	EAA4_HUMAN	Glutamate_byGLS_and_SLC1A6	CPI-CS0827BB954	ENSG00000105143	0.278	1.875	0.061	0.0	0.0	0.201	0.073	0.085	0.348	0.0	0.422	0.119	0.685
SLC1A6	P48664	True	EAA4_HUMAN	Glutamate_byGLS_and_SLC1A6	CPI-CC0C8B25F6D	ENSG00000105143	0.278	1.875	0.061	0.0	0.0	0.201	0.073	0.085	0.348	0.0	0.422	0.119	0.685
SLC1A6	P48664	True	EAA4_HUMAN	Glutamate_byGLS_and_SLC1A6	CPI-CC0E5CBF38E	ENSG00000105143	0.278	1.875	0.061	0.0	0.0	0.201	0.073	0.085	0.348	0.0	0.422	0.119	0.685
SLC1A6	P48664	True	EAA4_HUMAN	Glutamate_byGLS_and_SLC1A6	CPI-CC06FC18E3A	ENSG00000105143	0.278	1.875	0.061	0.0	0.0	0.201	0.073	0.085	0.348	0.0	0.422	0.119	0.685
SLC1A6	P48664	True	EAA4_HUMAN	Glutamate_byGLS_and_SLC1A6	CPI-CC0664821F8	ENSG00000105143	0.278	1.875	0.061	0.0	0.0	0.201	0.073	0.085	0.348	0.0	0.422	0.119	0.685
SLC1A6	P48664	True	EAA4_HUMAN	Glutamate_byGLS_and_SLC1A6	CPI-CC05B3DB330	ENSG00000105143	0.278	1.875	0.061	0.0	0.0	0.201	0.073	0.085	0.348	0.0	0.422	0.119	0.685
SLC1A6	P48664	True	EAA4_HUMAN	Glutamate_byGLS_and_SLC1A6	CPI-CC002EFE61E	ENSG00000105143	0.278	1.875	0.061	0.0	0.0	0.201	0.073	0.085	0.348	0.0	0.422	0.119	0.685
SLC1A6	P48664	True	EAA4_HUMAN	Glutamate_byGLS_and_SLC1A6	CPI-CS052714C89	ENSG00000105143	0.278	1.875	0.061	0.0	0.0	0.201	0.073	0.085	0.348	0.0	0.422	0.119	0.685
SLC1A6	P48664	True	EAA4_HUMAN	Glutamate_byGLS_and_SLC1A6	CPI-CS0CD4875F8	ENSG00000105143	0.278	1.875	0.061	0.0	0.0	0.201	0.073	0.085	0.348	0.0	0.422	0.119	0.685
SLC1A6	P48664	True	EAA4_HUMAN	Glutamate_byGLS_and_SLC1A6	CPI-CS0C43745D6	ENSG00000105143	0.278	1.875	0.061	0.0	0.0	0.201	0.073	0.085	0.348	0.0	0.422	0.119	0.685
SLC1A6	P48664	True	EAA4_HUMAN	Glutamate_byGLS_and_SLC1A6	CPI-CS07AF8702D	ENSG00000105143	0.278	1.875	0.061	0.0	0.0	0.201	0.073	0.085	0.348	0.0	0.422	0.119	0.685
SLC1A6	P48664	True	EAA4_HUMAN	Glutamate_byGLS_and_SLC1A6	CPI-CS0A5376E7A	ENSG00000105143	0.278	1.875	0.061	0.0	0.0	0.201	0.073	0.085	0.348	0.0	0.422	0.119	0.685
SLC1A6	P48664	True	EAA4_HUMAN	Glutamate_byGLS_and_SLC1A6	CPI-CS020F306DA	ENSG00000105143	0.278	1.875	0.061	0.0	0.0	0.201	0.073	0.085	0.348	0.0	0.422	0.119	0.685
SLC1A6	P48664	True	EAA4_HUMAN	Glutamate_byGLS_and_SLC1A6	CPI-CS07EF8D9C2	ENSG00000105143	0.278	1.875	0.061	0.0	0.0	0.201	0.073	0.085	0.348	0.0	0.422	0.119	0.685
SLC1A6	P48664	True	EAA4_HUMAN	Glutamate_byGLS_and_SLC1A6	CPI-CS08910752E	ENSG00000105143	0.278	1.875	0.061	0.0	0.0	0.201	0.073	0.085	0.348	0.0	0.422	0.119	0.685
SLC1A6	P48664	True	EAA4_HUMAN	Glutamate_byGLS2_and_SLC1A6	CPI-CS0C04EA74D	ENSG00000105143	0.0	0.0	0.0	0.0	0.0	0.141	0.07	0.0	0.066	0.0	0.0	0.116	0.042
SLC1A6	P48664	True	EAA4_HUMAN	Glutamate_byGLS2_and_SLC1A6	CPI-CS096A4BF1B	ENSG00000105143	0.0	0.0	0.0	0.0	0.0	0.141	0.07	0.0	0.066	0.0	0.0	0.116	0.042
SLC1A6	P48664	True	EAA4_HUMAN	Glutamate_byGLS2_and_SLC1A6	CPI-CS0F46608E1	ENSG00000105143	0.0	0.0	0.0	0.0	0.0	0.141	0.07	0.0	0.066	0.0	0.0	0.116	0.042
SLC1A6	P48664	True	EAA4_HUMAN	Glutamate_byGLS2_and_SLC1A6	CPI-CS013047C58	ENSG00000105143	0.0	0.0	0.0	0.0	0.0	0.141	0.07	0.0	0.066	0.0	0.0	0.116	0.042
SLC1A6	P48664	True	EAA4_HUMAN	Glutamate_byGLS2_and_SLC1A6	CPI-CS03EEE6D2D	ENSG00000105143	0.0	0.0	0.0	0.0	0.0	0.141	0.07	0.0	0.066	0.0	0.0	0.116	0.042
SLC1A6	P48664	True	EAA4_HUMAN	Glutamate_byGLS2_and_SLC1A6	CPI-CC01450B2FA	ENSG00000105143	0.0	0.0	0.0	0.0	0.0	0.141	0.07	0.0	0.066	0.0	0.0	0.116	0.042
SLC1A6	P48664	True	EAA4_HUMAN	Glutamate_byGLS2_and_SLC1A6	CPI-CC0C4BEF4C8	ENSG00000105143	0.0	0.0	0.0	0.0	0.0	0.141	0.07	0.0	0.066	0.0	0.0	0.116	0.042
SLC1A6	P48664	True	EAA4_HUMAN	Glutamate_byGLS2_and_SLC1A6	CPI-CS0D9BFD8AF	ENSG00000105143	0.0	0.0	0.0	0.0	0.0	0.141	0.07	0.0	0.066	0.0	0.0	0.116	0.042
SLC1A6	P48664	True	EAA4_HUMAN	Glutamate_byGLS2_and_SLC1A6	CPI-CC0ACDCA68F	ENSG00000105143	0.0	0.0	0.0	0.0	0.0	0.141	0.07	0.0	0.066	0.0	0.0	0.116	0.042
SLC1A6	P48664	True	EAA4_HUMAN	Glutamate_byGLS2_and_SLC1A6	CPI-CC0FF085B8B	ENSG00000105143	0.0	0.0	0.0	0.0	0.0	0.141	0.07	0.0	0.066	0.0	0.0	0.116	0.042
SLC1A6	P48664	True	EAA4_HUMAN	Glutamate_byGLS2_and_SLC1A6	CPI-CS0A195F101	ENSG00000105143	0.0	0.0	0.0	0.0	0.0	0.141	0.07	0.0	0.066	0.0	0.0	0.116	0.042
SLC1A6	P48664	True	EAA4_HUMAN	Glutamate_byGLS2_and_SLC1A6	CPI-CC00939F2D1	ENSG00000105143	0.0	0.0	0.0	0.0	0.0	0.141	0.07	0.0	0.066	0.0	0.0	0.116	0.042
SLC1A6	P48664	True	EAA4_HUMAN	Glutamate_byGLS2_and_SLC1A6	CPI-CC0567FF312	ENSG00000105143	0.0	0.0	0.0	0.0	0.0	0.141	0.07	0.0	0.066	0.0	0.0	0.116	0.042
SLC1A6	P48664	True	EAA4_HUMAN	Glutamate_byGLS2_and_SLC1A6	CPI-CC064FD0FE9	ENSG00000105143	0.0	0.0	0.0	0.0	0.0	0.141	0.07	0.0	0.066	0.0	0.0	0.116	0.042
SLC1A6	P48664	True	EAA4_HUMAN	Glutamate_byGLS2_and_SLC1A6	CPI-CC04A0FDD1C	ENSG00000105143	0.0	0.0	0.0	0.0	0.0	0.141	0.07	0.0	0.066	0.0	0.0	0.116	0.042
SLC1A6	P48664	True	EAA4_HUMAN	Glutamate_byGLS2_and_SLC1A6	CPI-CC00F5F0266	ENSG00000105143	0.0	0.0	0.0	0.0	0.0	0.141	0.07	0.0	0.066	0.0	0.0	0.116	0.042
SLC1A6	P48664	True	EAA4_HUMAN	Glutamate_byGLS2_and_SLC1A6	CPI-CC00BFD8B11	ENSG00000105143	0.0	0.0	0.0	0.0	0.0	0.141	0.07	0.0	0.066	0.0	0.0	0.116	0.042
SLC1A6	P48664	True	EAA4_HUMAN	Glutamate_byGLS2_and_SLC1A6	CPI-CS0C7C7DD02	ENSG00000105143	0.0	0.0	0.0	0.0	0.0	0.141	0.07	0.0	0.066	0.0	0.0	0.116	0.042
SLC1A6	P48664	True	EAA4_HUMAN	Glutamate_byGLS2_and_SLC1A6	CPI-CS0BC3D8A73	ENSG00000105143	0.0	0.0	0.0	0.0	0.0	0.141	0.07	0.0	0.066	0.0	0.0	0.116	0.042
SLC1A6	P48664	True	EAA4_HUMAN	Glutamate_byGLS2_and_SLC1A6	CPI-CS0554D19E3	ENSG00000105143	0.0	0.0	0.0	0.0	0.0	0.141	0.07	0.0	0.066	0.0	0.0	0.116	0.042
SLC1A6	P48664	True	EAA4_HUMAN	Glutamate_byGLS2_and_SLC1A6	CPI-CS0DB067721	ENSG00000105143	0.0	0.0	0.0	0.0	0.0	0.141	0.07	0.0	0.066	0.0	0.0	0.116	0.042
SLC1A6	P48664	True	EAA4_HUMAN	Glutamate_byGLS2_and_SLC1A6	CPI-CS0F106270D	ENSG00000105143	0.0	0.0	0.0	0.0	0.0	0.141	0.07	0.0	0.066	0.0	0.0	0.116	0.042
SLC1A6	P48664	True	EAA4_HUMAN	Glutamate_byGLS2_and_SLC1A6	CPI-CS0764E52B3	ENSG00000105143	0.0	0.0	0.0	0.0	0.0	0.141	0.07	0.0	0.066	0.0	0.0	0.116	0.042
SLC1A6	P48664	True	EAA4_HUMAN	Glutamate_byGLS2_and_SLC1A6	CPI-CS09E87611A	ENSG00000105143	0.0	0.0	0.0	0.0	0.0	0.141	0.07	0.0	0.066	0.0	0.0	0.116	0.042
SLC1A6	P48664	True	EAA4_HUMAN	Glutamate_byGLS2_and_SLC1A6	CPI-CS0270ABC42	ENSG00000105143	0.0	0.0	0.0	0.0	0.0	0.141	0.07	0.0	0.066	0.0	0.0	0.116	0.042
SLC1A7	O00341	True	EAA5_HUMAN	Glutamate_byGLS_and_SLC1A7	CPI-CS075A67A85	ENSG00000162383	0.0	0.0	0.0	0.0	0.0	0.0	0.058	0.0	0.0	0.0	0.0	0.0	0.0
SLC1A7	O00341	True	EAA5_HUMAN	Glutamate_byGLS_and_SLC1A7	CPI-CS033CD7688	ENSG00000162383	0.0	0.0	0.0	0.0	0.0	0.0	0.058	0.0	0.0	0.0	0.0	0.0	0.0
SLC1A7	O00341	True	EAA5_HUMAN	Glutamate_byGLS_and_SLC1A7	CPI-CS0785280EB	ENSG00000162383	0.0	0.0	0.0	0.0	0.0	0.0	0.058	0.0	0.0	0.0	0.0	0.0	0.0
SLC1A7	O00341	True	EAA5_HUMAN	Glutamate_byGLS_and_SLC1A7	CPI-CS03DC69BFC	ENSG00000162383	0.0	0.0	0.0	0.0	0.0	0.0	0.058	0.0	0.0	0.0	0.0	0.0	0.0
SLC1A7	O00341	True	EAA5_HUMAN	Glutamate_byGLS_and_SLC1A7	CPI-CS025FBADF2	ENSG00000162383	0.0	0.0	0.0	0.0	0.0	0.0	0.058	0.0	0.0	0.0	0.0	0.0	0.0
SLC1A7	O00341	True	EAA5_HUMAN	Glutamate_byGLS_and_SLC1A7	CPI-CC0A742EB85	ENSG00000162383	0.0	0.0	0.0	0.0	0.0	0.0	0.058	0.0	0.0	0.0	0.0	0.0	0.0
SLC1A7	O00341	True	EAA5_HUMAN	Glutamate_byGLS_and_SLC1A7	CPI-CC0BADC1C23	ENSG00000162383	0.0	0.0	0.0	0.0	0.0	0.0	0.058	0.0	0.0	0.0	0.0	0.0	0.0
SLC1A7	O00341	True	EAA5_HUMAN	Glutamate_byGLS_and_SLC1A7	CPI-CS0132B4C1D	ENSG00000162383	0.0	0.0	0.0	0.0	0.0	0.0	0.058	0.0	0.0	0.0	0.0	0.0	0.0
SLC1A7	O00341	True	EAA5_HUMAN	Glutamate_byGLS_and_SLC1A7	CPI-CC0E5063BA7	ENSG00000162383	0.0	0.0	0.0	0.0	0.0	0.0	0.058	0.0	0.0	0.0	0.0	0.0	0.0
SLC1A7	O00341	True	EAA5_HUMAN	Glutamate_byGLS_and_SLC1A7	CPI-CC0E7F3E3CE	ENSG00000162383	0.0	0.0	0.0	0.0	0.0	0.0	0.058	0.0	0.0	0.0	0.0	0.0	0.0
SLC1A7	O00341	True	EAA5_HUMAN	Glutamate_byGLS_and_SLC1A7	CPI-CS0A0633E77	ENSG00000162383	0.0	0.0	0.0	0.0	0.0	0.0	0.058	0.0	0.0	0.0	0.0	0.0	0.0
SLC1A7	O00341	True	EAA5_HUMAN	Glutamate_byGLS_and_SLC1A7	CPI-CC02AA64371	ENSG00000162383	0.0	0.0	0.0	0.0	0.0	0.0	0.058	0.0	0.0	0.0	0.0	0.0	0.0
SLC1A7	O00341	True	EAA5_HUMAN	Glutamate_byGLS_and_SLC1A7	CPI-CC0D9EE71E7	ENSG00000162383	0.0	0.0	0.0	0.0	0.0	0.0	0.058	0.0	0.0	0.0	0.0	0.0	0.0
SLC1A7	O00341	True	EAA5_HUMAN	Glutamate_byGLS_and_SLC1A7	CPI-CC095C752D3	ENSG00000162383	0.0	0.0	0.0	0.0	0.0	0.0	0.058	0.0	0.0	0.0	0.0	0.0	0.0
SLC1A7	O00341	True	EAA5_HUMAN	Glutamate_byGLS_and_SLC1A7	CPI-CC02CD61933	ENSG00000162383	0.0	0.0	0.0	0.0	0.0	0.0	0.058	0.0	0.0	0.0	0.0	0.0	0.0
SLC1A7	O00341	True	EAA5_HUMAN	Glutamate_byGLS_and_SLC1A7	CPI-CC0AD6F0571	ENSG00000162383	0.0	0.0	0.0	0.0	0.0	0.0	0.058	0.0	0.0	0.0	0.0	0.0	0.0
SLC1A7	O00341	True	EAA5_HUMAN	Glutamate_byGLS_and_SLC1A7	CPI-CC054692E80	ENSG00000162383	0.0	0.0	0.0	0.0	0.0	0.0	0.058	0.0	0.0	0.0	0.0	0.0	0.0
SLC1A7	O00341	True	EAA5_HUMAN	Glutamate_byGLS_and_SLC1A7	CPI-CS0F62789CF	ENSG00000162383	0.0	0.0	0.0	0.0	0.0	0.0	0.058	0.0	0.0	0.0	0.0	0.0	0.0
SLC1A7	O00341	True	EAA5_HUMAN	Glutamate_byGLS_and_SLC1A7	CPI-CS0CA04CA30	ENSG00000162383	0.0	0.0	0.0	0.0	0.0	0.0	0.058	0.0	0.0	0.0	0.0	0.0	0.0
SLC1A7	O00341	True	EAA5_HUMAN	Glutamate_byGLS_and_SLC1A7	CPI-CS0D67AEEF8	ENSG00000162383	0.0	0.0	0.0	0.0	0.0	0.0	0.058	0.0	0.0	0.0	0.0	0.0	0.0
SLC1A7	O00341	True	EAA5_HUMAN	Glutamate_byGLS_and_SLC1A7	CPI-CS0EF654316	ENSG00000162383	0.0	0.0	0.0	0.0	0.0	0.0	0.058	0.0	0.0	0.0	0.0	0.0	0.0
SLC1A7	O00341	True	EAA5_HUMAN	Glutamate_byGLS_and_SLC1A7	CPI-CS002ECD5B1	ENSG00000162383	0.0	0.0	0.0	0.0	0.0	0.0	0.058	0.0	0.0	0.0	0.0	0.0	0.0
SLC1A7	O00341	True	EAA5_HUMAN	Glutamate_byGLS_and_SLC1A7	CPI-CS070154D3B	ENSG00000162383	0.0	0.0	0.0	0.0	0.0	0.0	0.058	0.0	0.0	0.0	0.0	0.0	0.0
SLC1A7	O00341	True	EAA5_HUMAN	Glutamate_byGLS_and_SLC1A7	CPI-CS0F4C33641	ENSG00000162383	0.0	0.0	0.0	0.0	0.0	0.0	0.058	0.0	0.0	0.0	0.0	0.0	0.0
SLC1A7	O00341	True	EAA5_HUMAN	Glutamate_byGLS_and_SLC1A7	CPI-CS0279E4E92	ENSG00000162383	0.0	0.0	0.0	0.0	0.0	0.0	0.058	0.0	0.0	0.0	0.0	0.0	0.0
SLC1A7	O00341	True	EAA5_HUMAN	Glutamate_byGLS2_and_SLC1A7	CPI-CS03168613A	ENSG00000162383	0.0	0.0	0.0	0.0	0.0	0.0	0.058	0.0	0.0	0.0	0.0	0.0	0.0
SLC1A7	O00341	True	EAA5_HUMAN	Glutamate_byGLS2_and_SLC1A7	CPI-CS094923202	ENSG00000162383	0.0	0.0	0.0	0.0	0.0	0.0	0.058	0.0	0.0	0.0	0.0	0.0	0.0
SLC1A7	O00341	True	EAA5_HUMAN	Glutamate_byGLS2_and_SLC1A7	CPI-CS0141EF49C	ENSG00000162383	0.0	0.0	0.0	0.0	0.0	0.0	0.058	0.0	0.0	0.0	0.0	0.0	0.0
SLC1A7	O00341	True	EAA5_HUMAN	Glutamate_byGLS2_and_SLC1A7	CPI-CS0E9B87C01	ENSG00000162383	0.0	0.0	0.0	0.0	0.0	0.0	0.058	0.0	0.0	0.0	0.0	0.0	0.0
SLC1A7	O00341	True	EAA5_HUMAN	Glutamate_byGLS2_and_SLC1A7	CPI-CS0A2ACA19B	ENSG00000162383	0.0	0.0	0.0	0.0	0.0	0.0	0.058	0.0	0.0	0.0	0.0	0.0	0.0
SLC1A7	O00341	True	EAA5_HUMAN	Glutamate_byGLS2_and_SLC1A7	CPI-CC0B16C9C23	ENSG00000162383	0.0	0.0	0.0	0.0	0.0	0.0	0.058	0.0	0.0	0.0	0.0	0.0	0.0
SLC1A7	O00341	True	EAA5_HUMAN	Glutamate_byGLS2_and_SLC1A7	CPI-CC0EDF3084D	ENSG00000162383	0.0	0.0	0.0	0.0	0.0	0.0	0.058	0.0	0.0	0.0	0.0	0.0	0.0
SLC1A7	O00341	True	EAA5_HUMAN	Glutamate_byGLS2_and_SLC1A7	CPI-CS0AA5F0945	ENSG00000162383	0.0	0.0	0.0	0.0	0.0	0.0	0.058	0.0	0.0	0.0	0.0	0.0	0.0
SLC1A7	O00341	True	EAA5_HUMAN	Glutamate_byGLS2_and_SLC1A7	CPI-CC01CE8AC41	ENSG00000162383	0.0	0.0	0.0	0.0	0.0	0.0	0.058	0.0	0.0	0.0	0.0	0.0	0.0
SLC1A7	O00341	True	EAA5_HUMAN	Glutamate_byGLS2_and_SLC1A7	CPI-CC038267193	ENSG00000162383	0.0	0.0	0.0	0.0	0.0	0.0	0.058	0.0	0.0	0.0	0.0	0.0	0.0
SLC1A7	O00341	True	EAA5_HUMAN	Glutamate_byGLS2_and_SLC1A7	CPI-CS0687D7002	ENSG00000162383	0.0	0.0	0.0	0.0	0.0	0.0	0.058	0.0	0.0	0.0	0.0	0.0	0.0
SLC1A7	O00341	True	EAA5_HUMAN	Glutamate_byGLS2_and_SLC1A7	CPI-CC02227FA06	ENSG00000162383	0.0	0.0	0.0	0.0	0.0	0.0	0.058	0.0	0.0	0.0	0.0	0.0	0.0
SLC1A7	O00341	True	EAA5_HUMAN	Glutamate_byGLS2_and_SLC1A7	CPI-CC015FAF28E	ENSG00000162383	0.0	0.0	0.0	0.0	0.0	0.0	0.058	0.0	0.0	0.0	0.0	0.0	0.0
SLC1A7	O00341	True	EAA5_HUMAN	Glutamate_byGLS2_and_SLC1A7	CPI-CC068956044	ENSG00000162383	0.0	0.0	0.0	0.0	0.0	0.0	0.058	0.0	0.0	0.0	0.0	0.0	0.0
SLC1A7	O00341	True	EAA5_HUMAN	Glutamate_byGLS2_and_SLC1A7	CPI-CC02DBB58E9	ENSG00000162383	0.0	0.0	0.0	0.0	0.0	0.0	0.058	0.0	0.0	0.0	0.0	0.0	0.0
SLC1A7	O00341	True	EAA5_HUMAN	Glutamate_byGLS2_and_SLC1A7	CPI-CC0F83E11EB	ENSG00000162383	0.0	0.0	0.0	0.0	0.0	0.0	0.058	0.0	0.0	0.0	0.0	0.0	0.0
SLC1A7	O00341	True	EAA5_HUMAN	Glutamate_byGLS2_and_SLC1A7	CPI-CC0D299DB74	ENSG00000162383	0.0	0.0	0.0	0.0	0.0	0.0	0.058	0.0	0.0	0.0	0.0	0.0	0.0
SLC1A7	O00341	True	EAA5_HUMAN	Glutamate_byGLS2_and_SLC1A7	CPI-CS0AF8F897B	ENSG00000162383	0.0	0.0	0.0	0.0	0.0	0.0	0.058	0.0	0.0	0.0	0.0	0.0	0.0
SLC1A7	O00341	True	EAA5_HUMAN	Glutamate_byGLS2_and_SLC1A7	CPI-CS0E5972156	ENSG00000162383	0.0	0.0	0.0	0.0	0.0	0.0	0.058	0.0	0.0	0.0	0.0	0.0	0.0
SLC1A7	O00341	True	EAA5_HUMAN	Glutamate_byGLS2_and_SLC1A7	CPI-CS0F4182DEF	ENSG00000162383	0.0	0.0	0.0	0.0	0.0	0.0	0.058	0.0	0.0	0.0	0.0	0.0	0.0
SLC1A7	O00341	True	EAA5_HUMAN	Glutamate_byGLS2_and_SLC1A7	CPI-CS071CB03F7	ENSG00000162383	0.0	0.0	0.0	0.0	0.0	0.0	0.058	0.0	0.0	0.0	0.0	0.0	0.0
SLC1A7	O00341	True	EAA5_HUMAN	Glutamate_byGLS2_and_SLC1A7	CPI-CS03B7CB71D	ENSG00000162383	0.0	0.0	0.0	0.0	0.0	0.0	0.058	0.0	0.0	0.0	0.0	0.0	0.0
SLC1A7	O00341	True	EAA5_HUMAN	Glutamate_byGLS2_and_SLC1A7	CPI-CS03DC684EF	ENSG00000162383	0.0	0.0	0.0	0.0	0.0	0.0	0.058	0.0	0.0	0.0	0.0	0.0	0.0
SLC1A7	O00341	True	EAA5_HUMAN	Glutamate_byGLS2_and_SLC1A7	CPI-CS083EC4342	ENSG00000162383	0.0	0.0	0.0	0.0	0.0	0.0	0.058	0.0	0.0	0.0	0.0	0.0	0.0
SLC1A7	O00341	True	EAA5_HUMAN	Glutamate_byGLS2_and_SLC1A7	CPI-CS0180815DB	ENSG00000162383	0.0	0.0	0.0	0.0	0.0	0.0	0.058	0.0	0.0	0.0	0.0	0.0	0.0
GLS2	Q9UI32	True	GLSL_HUMAN	Glutamate_byGLS2_and_SLC17A8	CPI-CS0B9399ADE	ENSG00000135423	0.0	0.0	0.0	0.0	0.0	0.0	0.0	0.0	0.0	0.0	0.0	0.008	0.033
GLS2	Q9UI32	True	GLSL_HUMAN	Glutamate_byGLS2_and_SLC17A8	CPI-CS037E61225	ENSG00000135423	0.0	0.0	0.0	0.0	0.0	0.0	0.0	0.0	0.0	0.0	0.0	0.008	0.033
GLS2	Q9UI32	True	GLSL_HUMAN	Glutamate_byGLS2_and_SLC17A8	CPI-CS071E7684F	ENSG00000135423	0.0	0.0	0.0	0.0	0.0	0.0	0.0	0.0	0.0	0.0	0.0	0.008	0.033
GLS2	Q9UI32	True	GLSL_HUMAN	Glutamate_byGLS2_and_SLC17A8	CPI-CS07CDBB858	ENSG00000135423	0.0	0.0	0.0	0.0	0.0	0.0	0.0	0.0	0.0	0.0	0.0	0.008	0.033
GLS2	Q9UI32	True	GLSL_HUMAN	Glutamate_byGLS2_and_SLC17A8	CPI-CS00271E4F9	ENSG00000135423	0.0	0.0	0.0	0.0	0.0	0.0	0.0	0.0	0.0	0.0	0.0	0.008	0.033
GLS2	Q9UI32	True	GLSL_HUMAN	Glutamate_byGLS2_and_SLC17A8	CPI-CC01ABA8B9E	ENSG00000135423	0.0	0.0	0.0	0.0	0.0	0.0	0.0	0.0	0.0	0.0	0.0	0.008	0.033
GLS2	Q9UI32	True	GLSL_HUMAN	Glutamate_byGLS2_and_SLC17A8	CPI-CC0212DA3AE	ENSG00000135423	0.0	0.0	0.0	0.0	0.0	0.0	0.0	0.0	0.0	0.0	0.0	0.008	0.033
GLS2	Q9UI32	True	GLSL_HUMAN	Glutamate_byGLS2_and_SLC17A8	CPI-CS0C7259F7C	ENSG00000135423	0.0	0.0	0.0	0.0	0.0	0.0	0.0	0.0	0.0	0.0	0.0	0.008	0.033
GLS2	Q9UI32	True	GLSL_HUMAN	Glutamate_byGLS2_and_SLC17A8	CPI-CC02F47F87C	ENSG00000135423	0.0	0.0	0.0	0.0	0.0	0.0	0.0	0.0	0.0	0.0	0.0	0.008	0.033
GLS2	Q9UI32	True	GLSL_HUMAN	Glutamate_byGLS2_and_SLC17A8	CPI-CC0D4DB34E9	ENSG00000135423	0.0	0.0	0.0	0.0	0.0	0.0	0.0	0.0	0.0	0.0	0.0	0.008	0.033
GLS2	Q9UI32	True	GLSL_HUMAN	Glutamate_byGLS2_and_SLC17A8	CPI-CS0AB128395	ENSG00000135423	0.0	0.0	0.0	0.0	0.0	0.0	0.0	0.0	0.0	0.0	0.0	0.008	0.033
GLS2	Q9UI32	True	GLSL_HUMAN	Glutamate_byGLS2_and_SLC17A8	CPI-CC0E019A0C0	ENSG00000135423	0.0	0.0	0.0	0.0	0.0	0.0	0.0	0.0	0.0	0.0	0.0	0.008	0.033
GLS2	Q9UI32	True	GLSL_HUMAN	Glutamate_byGLS2_and_SLC17A8	CPI-CC08537FF5B	ENSG00000135423	0.0	0.0	0.0	0.0	0.0	0.0	0.0	0.0	0.0	0.0	0.0	0.008	0.033
GLS2	Q9UI32	True	GLSL_HUMAN	Glutamate_byGLS2_and_SLC17A8	CPI-CC033072405	ENSG00000135423	0.0	0.0	0.0	0.0	0.0	0.0	0.0	0.0	0.0	0.0	0.0	0.008	0.033
GLS2	Q9UI32	True	GLSL_HUMAN	Glutamate_byGLS2_and_SLC17A8	CPI-CC084ABBDE8	ENSG00000135423	0.0	0.0	0.0	0.0	0.0	0.0	0.0	0.0	0.0	0.0	0.0	0.008	0.033
GLS2	Q9UI32	True	GLSL_HUMAN	Glutamate_byGLS2_and_SLC17A8	CPI-CC00A4CC26C	ENSG00000135423	0.0	0.0	0.0	0.0	0.0	0.0	0.0	0.0	0.0	0.0	0.0	0.008	0.033
GLS2	Q9UI32	True	GLSL_HUMAN	Glutamate_byGLS2_and_SLC17A8	CPI-CC02D7E1CD1	ENSG00000135423	0.0	0.0	0.0	0.0	0.0	0.0	0.0	0.0	0.0	0.0	0.0	0.008	0.033
GLS2	Q9UI32	True	GLSL_HUMAN	Glutamate_byGLS2_and_SLC17A8	CPI-CS0416CB0F5	ENSG00000135423	0.0	0.0	0.0	0.0	0.0	0.0	0.0	0.0	0.0	0.0	0.0	0.008	0.033
GLS2	Q9UI32	True	GLSL_HUMAN	Glutamate_byGLS2_and_SLC17A8	CPI-CS090CDDA91	ENSG00000135423	0.0	0.0	0.0	0.0	0.0	0.0	0.0	0.0	0.0	0.0	0.0	0.008	0.033
GLS2	Q9UI32	True	GLSL_HUMAN	Glutamate_byGLS2_and_SLC17A8	CPI-CS0A5B00FEC	ENSG00000135423	0.0	0.0	0.0	0.0	0.0	0.0	0.0	0.0	0.0	0.0	0.0	0.008	0.033
GLS2	Q9UI32	True	GLSL_HUMAN	Glutamate_byGLS2_and_SLC17A8	CPI-CS00323BD9A	ENSG00000135423	0.0	0.0	0.0	0.0	0.0	0.0	0.0	0.0	0.0	0.0	0.0	0.008	0.033
GLS2	Q9UI32	True	GLSL_HUMAN	Glutamate_byGLS2_and_SLC17A8	CPI-CS0A5C5F9DF	ENSG00000135423	0.0	0.0	0.0	0.0	0.0	0.0	0.0	0.0	0.0	0.0	0.0	0.008	0.033
GLS2	Q9UI32	True	GLSL_HUMAN	Glutamate_byGLS2_and_SLC17A8	CPI-CS0B8F51188	ENSG00000135423	0.0	0.0	0.0	0.0	0.0	0.0	0.0	0.0	0.0	0.0	0.0	0.008	0.033
GLS2	Q9UI32	True	GLSL_HUMAN	Glutamate_byGLS2_and_SLC17A8	CPI-CS00B734C46	ENSG00000135423	0.0	0.0	0.0	0.0	0.0	0.0	0.0	0.0	0.0	0.0	0.0	0.008	0.033
GLS2	Q9UI32	True	GLSL_HUMAN	Glutamate_byGLS2_and_SLC17A8	CPI-CS01BC2C4FF	ENSG00000135423	0.0	0.0	0.0	0.0	0.0	0.0	0.0	0.0	0.0	0.0	0.0	0.008	0.033
GLS2	Q9UI32	True	GLSL_HUMAN	Glutamate_byGLS2_and_SLC1A1	CPI-CS0933776AC	ENSG00000135423	0.0	0.0	0.0	0.0	0.0	0.141	0.07	0.0	0.066	0.039	0.0	0.116	0.042
GLS2	Q9UI32	True	GLSL_HUMAN	Glutamate_byGLS2_and_SLC1A1	CPI-CS0E5DBD27E	ENSG00000135423	0.0	0.0	0.0	0.0	0.0	0.141	0.07	0.0	0.066	0.039	0.0	0.116	0.042
GLS2	Q9UI32	True	GLSL_HUMAN	Glutamate_byGLS2_and_SLC1A1	CPI-CS0899E9304	ENSG00000135423	0.0	0.0	0.0	0.0	0.0	0.141	0.07	0.0	0.066	0.039	0.0	0.116	0.042
GLS2	Q9UI32	True	GLSL_HUMAN	Glutamate_byGLS2_and_SLC1A1	CPI-CS06451E34A	ENSG00000135423	0.0	0.0	0.0	0.0	0.0	0.141	0.07	0.0	0.066	0.039	0.0	0.116	0.042
GLS2	Q9UI32	True	GLSL_HUMAN	Glutamate_byGLS2_and_SLC1A1	CPI-CS0DD8D3E0E	ENSG00000135423	0.0	0.0	0.0	0.0	0.0	0.141	0.07	0.0	0.066	0.039	0.0	0.116	0.042
GLS2	Q9UI32	True	GLSL_HUMAN	Glutamate_byGLS2_and_SLC1A1	CPI-CC007CF847B	ENSG00000135423	0.0	0.0	0.0	0.0	0.0	0.141	0.07	0.0	0.066	0.039	0.0	0.116	0.042
GLS2	Q9UI32	True	GLSL_HUMAN	Glutamate_byGLS2_and_SLC1A1	CPI-CC08EE84AE8	ENSG00000135423	0.0	0.0	0.0	0.0	0.0	0.141	0.07	0.0	0.066	0.039	0.0	0.116	0.042
GLS2	Q9UI32	True	GLSL_HUMAN	Glutamate_byGLS2_and_SLC1A1	CPI-CS048A34709	ENSG00000135423	0.0	0.0	0.0	0.0	0.0	0.141	0.07	0.0	0.066	0.039	0.0	0.116	0.042
GLS2	Q9UI32	True	GLSL_HUMAN	Glutamate_byGLS2_and_SLC1A1	CPI-CC05A802EBC	ENSG00000135423	0.0	0.0	0.0	0.0	0.0	0.141	0.07	0.0	0.066	0.039	0.0	0.116	0.042
GLS2	Q9UI32	True	GLSL_HUMAN	Glutamate_byGLS2_and_SLC1A1	CPI-CC086C2B918	ENSG00000135423	0.0	0.0	0.0	0.0	0.0	0.141	0.07	0.0	0.066	0.039	0.0	0.116	0.042
GLS2	Q9UI32	True	GLSL_HUMAN	Glutamate_byGLS2_and_SLC1A1	CPI-CS01D65FEFD	ENSG00000135423	0.0	0.0	0.0	0.0	0.0	0.141	0.07	0.0	0.066	0.039	0.0	0.116	0.042
GLS2	Q9UI32	True	GLSL_HUMAN	Glutamate_byGLS2_and_SLC1A1	CPI-CC0160048A0	ENSG00000135423	0.0	0.0	0.0	0.0	0.0	0.141	0.07	0.0	0.066	0.039	0.0	0.116	0.042
GLS2	Q9UI32	True	GLSL_HUMAN	Glutamate_byGLS2_and_SLC1A1	CPI-CC0E8B3C37F	ENSG00000135423	0.0	0.0	0.0	0.0	0.0	0.141	0.07	0.0	0.066	0.039	0.0	0.116	0.042
GLS2	Q9UI32	True	GLSL_HUMAN	Glutamate_byGLS2_and_SLC1A1	CPI-CC072B222EE	ENSG00000135423	0.0	0.0	0.0	0.0	0.0	0.141	0.07	0.0	0.066	0.039	0.0	0.116	0.042
GLS2	Q9UI32	True	GLSL_HUMAN	Glutamate_byGLS2_and_SLC1A1	CPI-CC01F565028	ENSG00000135423	0.0	0.0	0.0	0.0	0.0	0.141	0.07	0.0	0.066	0.039	0.0	0.116	0.042
GLS2	Q9UI32	True	GLSL_HUMAN	Glutamate_byGLS2_and_SLC1A1	CPI-CC01F8CA118	ENSG00000135423	0.0	0.0	0.0	0.0	0.0	0.141	0.07	0.0	0.066	0.039	0.0	0.116	0.042
GLS2	Q9UI32	True	GLSL_HUMAN	Glutamate_byGLS2_and_SLC1A1	CPI-CC07C08B2DE	ENSG00000135423	0.0	0.0	0.0	0.0	0.0	0.141	0.07	0.0	0.066	0.039	0.0	0.116	0.042
GLS2	Q9UI32	True	GLSL_HUMAN	Glutamate_byGLS2_and_SLC1A1	CPI-CS089C871BA	ENSG00000135423	0.0	0.0	0.0	0.0	0.0	0.141	0.07	0.0	0.066	0.039	0.0	0.116	0.042
GLS2	Q9UI32	True	GLSL_HUMAN	Glutamate_byGLS2_and_SLC1A1	CPI-CS0286AF8D6	ENSG00000135423	0.0	0.0	0.0	0.0	0.0	0.141	0.07	0.0	0.066	0.039	0.0	0.116	0.042
GLS2	Q9UI32	True	GLSL_HUMAN	Glutamate_byGLS2_and_SLC1A1	CPI-CS081D8412E	ENSG00000135423	0.0	0.0	0.0	0.0	0.0	0.141	0.07	0.0	0.066	0.039	0.0	0.116	0.042
GLS2	Q9UI32	True	GLSL_HUMAN	Glutamate_byGLS2_and_SLC1A1	CPI-CS0041BE443	ENSG00000135423	0.0	0.0	0.0	0.0	0.0	0.141	0.07	0.0	0.066	0.039	0.0	0.116	0.042
GLS2	Q9UI32	True	GLSL_HUMAN	Glutamate_byGLS2_and_SLC1A1	CPI-CS05B11F2F4	ENSG00000135423	0.0	0.0	0.0	0.0	0.0	0.141	0.07	0.0	0.066	0.039	0.0	0.116	0.042
GLS2	Q9UI32	True	GLSL_HUMAN	Glutamate_byGLS2_and_SLC1A1	CPI-CS05610B89F	ENSG00000135423	0.0	0.0	0.0	0.0	0.0	0.141	0.07	0.0	0.066	0.039	0.0	0.116	0.042
GLS2	Q9UI32	True	GLSL_HUMAN	Glutamate_byGLS2_and_SLC1A1	CPI-CS00061350E	ENSG00000135423	0.0	0.0	0.0	0.0	0.0	0.141	0.07	0.0	0.066	0.039	0.0	0.116	0.042
GLS2	Q9UI32	True	GLSL_HUMAN	Glutamate_byGLS2_and_SLC1A1	CPI-CS0A14FBC54	ENSG00000135423	0.0	0.0	0.0	0.0	0.0	0.141	0.07	0.0	0.066	0.039	0.0	0.116	0.042
GLS2	Q9UI32	True	GLSL_HUMAN	Glutamate_byGLS2_and_SLC1A2	CPI-CS084C627C7	ENSG00000135423	0.0	0.0	0.0	0.0	0.0	0.062	0.0	0.0	0.0	0.039	0.0	0.0	0.042
GLS2	Q9UI32	True	GLSL_HUMAN	Glutamate_byGLS2_and_SLC1A2	CPI-CS07040A8BB	ENSG00000135423	0.0	0.0	0.0	0.0	0.0	0.062	0.0	0.0	0.0	0.039	0.0	0.0	0.042
GLS2	Q9UI32	True	GLSL_HUMAN	Glutamate_byGLS2_and_SLC1A2	CPI-CS0B607E7E2	ENSG00000135423	0.0	0.0	0.0	0.0	0.0	0.062	0.0	0.0	0.0	0.039	0.0	0.0	0.042
GLS2	Q9UI32	True	GLSL_HUMAN	Glutamate_byGLS2_and_SLC1A2	CPI-CS0CC3AA145	ENSG00000135423	0.0	0.0	0.0	0.0	0.0	0.062	0.0	0.0	0.0	0.039	0.0	0.0	0.042
GLS2	Q9UI32	True	GLSL_HUMAN	Glutamate_byGLS2_and_SLC1A2	CPI-CS04F05F7CF	ENSG00000135423	0.0	0.0	0.0	0.0	0.0	0.062	0.0	0.0	0.0	0.039	0.0	0.0	0.042
GLS2	Q9UI32	True	GLSL_HUMAN	Glutamate_byGLS2_and_SLC1A2	CPI-CC05BFEA73C	ENSG00000135423	0.0	0.0	0.0	0.0	0.0	0.062	0.0	0.0	0.0	0.039	0.0	0.0	0.042
GLS2	Q9UI32	True	GLSL_HUMAN	Glutamate_byGLS2_and_SLC1A2	CPI-CC0DC1D35A7	ENSG00000135423	0.0	0.0	0.0	0.0	0.0	0.062	0.0	0.0	0.0	0.039	0.0	0.0	0.042
GLS2	Q9UI32	True	GLSL_HUMAN	Glutamate_byGLS2_and_SLC1A2	CPI-CS01E5ABF3E	ENSG00000135423	0.0	0.0	0.0	0.0	0.0	0.062	0.0	0.0	0.0	0.039	0.0	0.0	0.042
GLS2	Q9UI32	True	GLSL_HUMAN	Glutamate_byGLS2_and_SLC1A2	CPI-CC0D4DE23C7	ENSG00000135423	0.0	0.0	0.0	0.0	0.0	0.062	0.0	0.0	0.0	0.039	0.0	0.0	0.042
GLS2	Q9UI32	True	GLSL_HUMAN	Glutamate_byGLS2_and_SLC1A2	CPI-CC0B810B839	ENSG00000135423	0.0	0.0	0.0	0.0	0.0	0.062	0.0	0.0	0.0	0.039	0.0	0.0	0.042
GLS2	Q9UI32	True	GLSL_HUMAN	Glutamate_byGLS2_and_SLC1A2	CPI-CS053847508	ENSG00000135423	0.0	0.0	0.0	0.0	0.0	0.062	0.0	0.0	0.0	0.039	0.0	0.0	0.042
GLS2	Q9UI32	True	GLSL_HUMAN	Glutamate_byGLS2_and_SLC1A2	CPI-CC0B6964744	ENSG00000135423	0.0	0.0	0.0	0.0	0.0	0.062	0.0	0.0	0.0	0.039	0.0	0.0	0.042
GLS2	Q9UI32	True	GLSL_HUMAN	Glutamate_byGLS2_and_SLC1A2	CPI-CC0E3F34DEF	ENSG00000135423	0.0	0.0	0.0	0.0	0.0	0.062	0.0	0.0	0.0	0.039	0.0	0.0	0.042
GLS2	Q9UI32	True	GLSL_HUMAN	Glutamate_byGLS2_and_SLC1A2	CPI-CC0DE59E92B	ENSG00000135423	0.0	0.0	0.0	0.0	0.0	0.062	0.0	0.0	0.0	0.039	0.0	0.0	0.042
GLS2	Q9UI32	True	GLSL_HUMAN	Glutamate_byGLS2_and_SLC1A2	CPI-CC0C109D7DD	ENSG00000135423	0.0	0.0	0.0	0.0	0.0	0.062	0.0	0.0	0.0	0.039	0.0	0.0	0.042
GLS2	Q9UI32	True	GLSL_HUMAN	Glutamate_byGLS2_and_SLC1A2	CPI-CC0AC55FB5B	ENSG00000135423	0.0	0.0	0.0	0.0	0.0	0.062	0.0	0.0	0.0	0.039	0.0	0.0	0.042
GLS2	Q9UI32	True	GLSL_HUMAN	Glutamate_byGLS2_and_SLC1A2	CPI-CC017AB6A86	ENSG00000135423	0.0	0.0	0.0	0.0	0.0	0.062	0.0	0.0	0.0	0.039	0.0	0.0	0.042
GLS2	Q9UI32	True	GLSL_HUMAN	Glutamate_byGLS2_and_SLC1A2	CPI-CS070B19B57	ENSG00000135423	0.0	0.0	0.0	0.0	0.0	0.062	0.0	0.0	0.0	0.039	0.0	0.0	0.042
GLS2	Q9UI32	True	GLSL_HUMAN	Glutamate_byGLS2_and_SLC1A2	CPI-CS0916EF39D	ENSG00000135423	0.0	0.0	0.0	0.0	0.0	0.062	0.0	0.0	0.0	0.039	0.0	0.0	0.042
GLS2	Q9UI32	True	GLSL_HUMAN	Glutamate_byGLS2_and_SLC1A2	CPI-CS01E5D0183	ENSG00000135423	0.0	0.0	0.0	0.0	0.0	0.062	0.0	0.0	0.0	0.039	0.0	0.0	0.042
GLS2	Q9UI32	True	GLSL_HUMAN	Glutamate_byGLS2_and_SLC1A2	CPI-CS0D7A1419D	ENSG00000135423	0.0	0.0	0.0	0.0	0.0	0.062	0.0	0.0	0.0	0.039	0.0	0.0	0.042
GLS2	Q9UI32	True	GLSL_HUMAN	Glutamate_byGLS2_and_SLC1A2	CPI-CS06CD4A71F	ENSG00000135423	0.0	0.0	0.0	0.0	0.0	0.062	0.0	0.0	0.0	0.039	0.0	0.0	0.042
GLS2	Q9UI32	True	GLSL_HUMAN	Glutamate_byGLS2_and_SLC1A2	CPI-CS055AEE574	ENSG00000135423	0.0	0.0	0.0	0.0	0.0	0.062	0.0	0.0	0.0	0.039	0.0	0.0	0.042
GLS2	Q9UI32	True	GLSL_HUMAN	Glutamate_byGLS2_and_SLC1A2	CPI-CS0975DD44D	ENSG00000135423	0.0	0.0	0.0	0.0	0.0	0.062	0.0	0.0	0.0	0.039	0.0	0.0	0.042
GLS2	Q9UI32	True	GLSL_HUMAN	Glutamate_byGLS2_and_SLC1A2	CPI-CS0A2EDD507	ENSG00000135423	0.0	0.0	0.0	0.0	0.0	0.062	0.0	0.0	0.0	0.039	0.0	0.0	0.042
GLS2	Q9UI32	True	GLSL_HUMAN	Glutamate_byGLS2_and_SLC1A3	CPI-CS02435169C	ENSG00000135423	0.0	0.0	0.0	0.0	0.0	0.141	0.07	0.0	0.066	0.039	0.0	0.116	0.042
GLS2	Q9UI32	True	GLSL_HUMAN	Glutamate_byGLS2_and_SLC1A3	CPI-CS0D028DAA4	ENSG00000135423	0.0	0.0	0.0	0.0	0.0	0.141	0.07	0.0	0.066	0.039	0.0	0.116	0.042
GLS2	Q9UI32	True	GLSL_HUMAN	Glutamate_byGLS2_and_SLC1A3	CPI-CS008389A89	ENSG00000135423	0.0	0.0	0.0	0.0	0.0	0.141	0.07	0.0	0.066	0.039	0.0	0.116	0.042
GLS2	Q9UI32	True	GLSL_HUMAN	Glutamate_byGLS2_and_SLC1A3	CPI-CS0B4B01B4B	ENSG00000135423	0.0	0.0	0.0	0.0	0.0	0.141	0.07	0.0	0.066	0.039	0.0	0.116	0.042
GLS2	Q9UI32	True	GLSL_HUMAN	Glutamate_byGLS2_and_SLC1A3	CPI-CS0484FC19B	ENSG00000135423	0.0	0.0	0.0	0.0	0.0	0.141	0.07	0.0	0.066	0.039	0.0	0.116	0.042
GLS2	Q9UI32	True	GLSL_HUMAN	Glutamate_byGLS2_and_SLC1A3	CPI-CC07909859C	ENSG00000135423	0.0	0.0	0.0	0.0	0.0	0.141	0.07	0.0	0.066	0.039	0.0	0.116	0.042
GLS2	Q9UI32	True	GLSL_HUMAN	Glutamate_byGLS2_and_SLC1A3	CPI-CC0A8308C2C	ENSG00000135423	0.0	0.0	0.0	0.0	0.0	0.141	0.07	0.0	0.066	0.039	0.0	0.116	0.042
GLS2	Q9UI32	True	GLSL_HUMAN	Glutamate_byGLS2_and_SLC1A3	CPI-CS00E19754C	ENSG00000135423	0.0	0.0	0.0	0.0	0.0	0.141	0.07	0.0	0.066	0.039	0.0	0.116	0.042
GLS2	Q9UI32	True	GLSL_HUMAN	Glutamate_byGLS2_and_SLC1A3	CPI-CC00CFD9E84	ENSG00000135423	0.0	0.0	0.0	0.0	0.0	0.141	0.07	0.0	0.066	0.039	0.0	0.116	0.042
GLS2	Q9UI32	True	GLSL_HUMAN	Glutamate_byGLS2_and_SLC1A3	CPI-CC0B415175C	ENSG00000135423	0.0	0.0	0.0	0.0	0.0	0.141	0.07	0.0	0.066	0.039	0.0	0.116	0.042
GLS2	Q9UI32	True	GLSL_HUMAN	Glutamate_byGLS2_and_SLC1A3	CPI-CS06F474F5A	ENSG00000135423	0.0	0.0	0.0	0.0	0.0	0.141	0.07	0.0	0.066	0.039	0.0	0.116	0.042
GLS2	Q9UI32	True	GLSL_HUMAN	Glutamate_byGLS2_and_SLC1A3	CPI-CC0C33FB78E	ENSG00000135423	0.0	0.0	0.0	0.0	0.0	0.141	0.07	0.0	0.066	0.039	0.0	0.116	0.042
GLS2	Q9UI32	True	GLSL_HUMAN	Glutamate_byGLS2_and_SLC1A3	CPI-CC00605BE5F	ENSG00000135423	0.0	0.0	0.0	0.0	0.0	0.141	0.07	0.0	0.066	0.039	0.0	0.116	0.042
GLS2	Q9UI32	True	GLSL_HUMAN	Glutamate_byGLS2_and_SLC1A3	CPI-CC01CD69B71	ENSG00000135423	0.0	0.0	0.0	0.0	0.0	0.141	0.07	0.0	0.066	0.039	0.0	0.116	0.042
GLS2	Q9UI32	True	GLSL_HUMAN	Glutamate_byGLS2_and_SLC1A3	CPI-CC09EB70913	ENSG00000135423	0.0	0.0	0.0	0.0	0.0	0.141	0.07	0.0	0.066	0.039	0.0	0.116	0.042
GLS2	Q9UI32	True	GLSL_HUMAN	Glutamate_byGLS2_and_SLC1A3	CPI-CC0BB3C6CB3	ENSG00000135423	0.0	0.0	0.0	0.0	0.0	0.141	0.07	0.0	0.066	0.039	0.0	0.116	0.042
GLS2	Q9UI32	True	GLSL_HUMAN	Glutamate_byGLS2_and_SLC1A3	CPI-CC01E49D97E	ENSG00000135423	0.0	0.0	0.0	0.0	0.0	0.141	0.07	0.0	0.066	0.039	0.0	0.116	0.042
GLS2	Q9UI32	True	GLSL_HUMAN	Glutamate_byGLS2_and_SLC1A3	CPI-CS09CF4D275	ENSG00000135423	0.0	0.0	0.0	0.0	0.0	0.141	0.07	0.0	0.066	0.039	0.0	0.116	0.042
GLS2	Q9UI32	True	GLSL_HUMAN	Glutamate_byGLS2_and_SLC1A3	CPI-CS07C63C8BC	ENSG00000135423	0.0	0.0	0.0	0.0	0.0	0.141	0.07	0.0	0.066	0.039	0.0	0.116	0.042
GLS2	Q9UI32	True	GLSL_HUMAN	Glutamate_byGLS2_and_SLC1A3	CPI-CS05D1E58B4	ENSG00000135423	0.0	0.0	0.0	0.0	0.0	0.141	0.07	0.0	0.066	0.039	0.0	0.116	0.042
GLS2	Q9UI32	True	GLSL_HUMAN	Glutamate_byGLS2_and_SLC1A3	CPI-CS0591372DE	ENSG00000135423	0.0	0.0	0.0	0.0	0.0	0.141	0.07	0.0	0.066	0.039	0.0	0.116	0.042
GLS2	Q9UI32	True	GLSL_HUMAN	Glutamate_byGLS2_and_SLC1A3	CPI-CS03D684E7D	ENSG00000135423	0.0	0.0	0.0	0.0	0.0	0.141	0.07	0.0	0.066	0.039	0.0	0.116	0.042
GLS2	Q9UI32	True	GLSL_HUMAN	Glutamate_byGLS2_and_SLC1A3	CPI-CS09698412B	ENSG00000135423	0.0	0.0	0.0	0.0	0.0	0.141	0.07	0.0	0.066	0.039	0.0	0.116	0.042
GLS2	Q9UI32	True	GLSL_HUMAN	Glutamate_byGLS2_and_SLC1A3	CPI-CS0EFE72F4B	ENSG00000135423	0.0	0.0	0.0	0.0	0.0	0.141	0.07	0.0	0.066	0.039	0.0	0.116	0.042
GLS2	Q9UI32	True	GLSL_HUMAN	Glutamate_byGLS2_and_SLC1A3	CPI-CS0947C60AA	ENSG00000135423	0.0	0.0	0.0	0.0	0.0	0.141	0.07	0.0	0.066	0.039	0.0	0.116	0.042
GLS2	Q9UI32	True	GLSL_HUMAN	Glutamate_byGLS2_and_SLC1A6	CPI-CS0C04EA74D	ENSG00000135423	0.0	0.0	0.0	0.0	0.0	0.141	0.07	0.0	0.066	0.0	0.0	0.116	0.042
GLS2	Q9UI32	True	GLSL_HUMAN	Glutamate_byGLS2_and_SLC1A6	CPI-CS096A4BF1B	ENSG00000135423	0.0	0.0	0.0	0.0	0.0	0.141	0.07	0.0	0.066	0.0	0.0	0.116	0.042
GLS2	Q9UI32	True	GLSL_HUMAN	Glutamate_byGLS2_and_SLC1A6	CPI-CS0F46608E1	ENSG00000135423	0.0	0.0	0.0	0.0	0.0	0.141	0.07	0.0	0.066	0.0	0.0	0.116	0.042
GLS2	Q9UI32	True	GLSL_HUMAN	Glutamate_byGLS2_and_SLC1A6	CPI-CS013047C58	ENSG00000135423	0.0	0.0	0.0	0.0	0.0	0.141	0.07	0.0	0.066	0.0	0.0	0.116	0.042
GLS2	Q9UI32	True	GLSL_HUMAN	Glutamate_byGLS2_and_SLC1A6	CPI-CS03EEE6D2D	ENSG00000135423	0.0	0.0	0.0	0.0	0.0	0.141	0.07	0.0	0.066	0.0	0.0	0.116	0.042
GLS2	Q9UI32	True	GLSL_HUMAN	Glutamate_byGLS2_and_SLC1A6	CPI-CC01450B2FA	ENSG00000135423	0.0	0.0	0.0	0.0	0.0	0.141	0.07	0.0	0.066	0.0	0.0	0.116	0.042
GLS2	Q9UI32	True	GLSL_HUMAN	Glutamate_byGLS2_and_SLC1A6	CPI-CC0C4BEF4C8	ENSG00000135423	0.0	0.0	0.0	0.0	0.0	0.141	0.07	0.0	0.066	0.0	0.0	0.116	0.042
GLS2	Q9UI32	True	GLSL_HUMAN	Glutamate_byGLS2_and_SLC1A6	CPI-CS0D9BFD8AF	ENSG00000135423	0.0	0.0	0.0	0.0	0.0	0.141	0.07	0.0	0.066	0.0	0.0	0.116	0.042
GLS2	Q9UI32	True	GLSL_HUMAN	Glutamate_byGLS2_and_SLC1A6	CPI-CC0ACDCA68F	ENSG00000135423	0.0	0.0	0.0	0.0	0.0	0.141	0.07	0.0	0.066	0.0	0.0	0.116	0.042
GLS2	Q9UI32	True	GLSL_HUMAN	Glutamate_byGLS2_and_SLC1A6	CPI-CC0FF085B8B	ENSG00000135423	0.0	0.0	0.0	0.0	0.0	0.141	0.07	0.0	0.066	0.0	0.0	0.116	0.042
GLS2	Q9UI32	True	GLSL_HUMAN	Glutamate_byGLS2_and_SLC1A6	CPI-CS0A195F101	ENSG00000135423	0.0	0.0	0.0	0.0	0.0	0.141	0.07	0.0	0.066	0.0	0.0	0.116	0.042
GLS2	Q9UI32	True	GLSL_HUMAN	Glutamate_byGLS2_and_SLC1A6	CPI-CC00939F2D1	ENSG00000135423	0.0	0.0	0.0	0.0	0.0	0.141	0.07	0.0	0.066	0.0	0.0	0.116	0.042
GLS2	Q9UI32	True	GLSL_HUMAN	Glutamate_byGLS2_and_SLC1A6	CPI-CC0567FF312	ENSG00000135423	0.0	0.0	0.0	0.0	0.0	0.141	0.07	0.0	0.066	0.0	0.0	0.116	0.042
GLS2	Q9UI32	True	GLSL_HUMAN	Glutamate_byGLS2_and_SLC1A6	CPI-CC064FD0FE9	ENSG00000135423	0.0	0.0	0.0	0.0	0.0	0.141	0.07	0.0	0.066	0.0	0.0	0.116	0.042
GLS2	Q9UI32	True	GLSL_HUMAN	Glutamate_byGLS2_and_SLC1A6	CPI-CC04A0FDD1C	ENSG00000135423	0.0	0.0	0.0	0.0	0.0	0.141	0.07	0.0	0.066	0.0	0.0	0.116	0.042
GLS2	Q9UI32	True	GLSL_HUMAN	Glutamate_byGLS2_and_SLC1A6	CPI-CC00F5F0266	ENSG00000135423	0.0	0.0	0.0	0.0	0.0	0.141	0.07	0.0	0.066	0.0	0.0	0.116	0.042
GLS2	Q9UI32	True	GLSL_HUMAN	Glutamate_byGLS2_and_SLC1A6	CPI-CC00BFD8B11	ENSG00000135423	0.0	0.0	0.0	0.0	0.0	0.141	0.07	0.0	0.066	0.0	0.0	0.116	0.042
GLS2	Q9UI32	True	GLSL_HUMAN	Glutamate_byGLS2_and_SLC1A6	CPI-CS0C7C7DD02	ENSG00000135423	0.0	0.0	0.0	0.0	0.0	0.141	0.07	0.0	0.066	0.0	0.0	0.116	0.042
GLS2	Q9UI32	True	GLSL_HUMAN	Glutamate_byGLS2_and_SLC1A6	CPI-CS0BC3D8A73	ENSG00000135423	0.0	0.0	0.0	0.0	0.0	0.141	0.07	0.0	0.066	0.0	0.0	0.116	0.042
GLS2	Q9UI32	True	GLSL_HUMAN	Glutamate_byGLS2_and_SLC1A6	CPI-CS0554D19E3	ENSG00000135423	0.0	0.0	0.0	0.0	0.0	0.141	0.07	0.0	0.066	0.0	0.0	0.116	0.042
GLS2	Q9UI32	True	GLSL_HUMAN	Glutamate_byGLS2_and_SLC1A6	CPI-CS0DB067721	ENSG00000135423	0.0	0.0	0.0	0.0	0.0	0.141	0.07	0.0	0.066	0.0	0.0	0.116	0.042
GLS2	Q9UI32	True	GLSL_HUMAN	Glutamate_byGLS2_and_SLC1A6	CPI-CS0F106270D	ENSG00000135423	0.0	0.0	0.0	0.0	0.0	0.141	0.07	0.0	0.066	0.0	0.0	0.116	0.042
GLS2	Q9UI32	True	GLSL_HUMAN	Glutamate_byGLS2_and_SLC1A6	CPI-CS0764E52B3	ENSG00000135423	0.0	0.0	0.0	0.0	0.0	0.141	0.07	0.0	0.066	0.0	0.0	0.116	0.042
GLS2	Q9UI32	True	GLSL_HUMAN	Glutamate_byGLS2_and_SLC1A6	CPI-CS09E87611A	ENSG00000135423	0.0	0.0	0.0	0.0	0.0	0.141	0.07	0.0	0.066	0.0	0.0	0.116	0.042
GLS2	Q9UI32	True	GLSL_HUMAN	Glutamate_byGLS2_and_SLC1A6	CPI-CS0270ABC42	ENSG00000135423	0.0	0.0	0.0	0.0	0.0	0.141	0.07	0.0	0.066	0.0	0.0	0.116	0.042
GLS2	Q9UI32	True	GLSL_HUMAN	Glutamate_byGLS2_and_SLC1A7	CPI-CS03168613A	ENSG00000135423	0.0	0.0	0.0	0.0	0.0	0.0	0.058	0.0	0.0	0.0	0.0	0.0	0.0
GLS2	Q9UI32	True	GLSL_HUMAN	Glutamate_byGLS2_and_SLC1A7	CPI-CS094923202	ENSG00000135423	0.0	0.0	0.0	0.0	0.0	0.0	0.058	0.0	0.0	0.0	0.0	0.0	0.0
GLS2	Q9UI32	True	GLSL_HUMAN	Glutamate_byGLS2_and_SLC1A7	CPI-CS0141EF49C	ENSG00000135423	0.0	0.0	0.0	0.0	0.0	0.0	0.058	0.0	0.0	0.0	0.0	0.0	0.0
GLS2	Q9UI32	True	GLSL_HUMAN	Glutamate_byGLS2_and_SLC1A7	CPI-CS0E9B87C01	ENSG00000135423	0.0	0.0	0.0	0.0	0.0	0.0	0.058	0.0	0.0	0.0	0.0	0.0	0.0
GLS2	Q9UI32	True	GLSL_HUMAN	Glutamate_byGLS2_and_SLC1A7	CPI-CS0A2ACA19B	ENSG00000135423	0.0	0.0	0.0	0.0	0.0	0.0	0.058	0.0	0.0	0.0	0.0	0.0	0.0
GLS2	Q9UI32	True	GLSL_HUMAN	Glutamate_byGLS2_and_SLC1A7	CPI-CC0B16C9C23	ENSG00000135423	0.0	0.0	0.0	0.0	0.0	0.0	0.058	0.0	0.0	0.0	0.0	0.0	0.0
GLS2	Q9UI32	True	GLSL_HUMAN	Glutamate_byGLS2_and_SLC1A7	CPI-CC0EDF3084D	ENSG00000135423	0.0	0.0	0.0	0.0	0.0	0.0	0.058	0.0	0.0	0.0	0.0	0.0	0.0
GLS2	Q9UI32	True	GLSL_HUMAN	Glutamate_byGLS2_and_SLC1A7	CPI-CS0AA5F0945	ENSG00000135423	0.0	0.0	0.0	0.0	0.0	0.0	0.058	0.0	0.0	0.0	0.0	0.0	0.0
GLS2	Q9UI32	True	GLSL_HUMAN	Glutamate_byGLS2_and_SLC1A7	CPI-CC01CE8AC41	ENSG00000135423	0.0	0.0	0.0	0.0	0.0	0.0	0.058	0.0	0.0	0.0	0.0	0.0	0.0
GLS2	Q9UI32	True	GLSL_HUMAN	Glutamate_byGLS2_and_SLC1A7	CPI-CC038267193	ENSG00000135423	0.0	0.0	0.0	0.0	0.0	0.0	0.058	0.0	0.0	0.0	0.0	0.0	0.0
GLS2	Q9UI32	True	GLSL_HUMAN	Glutamate_byGLS2_and_SLC1A7	CPI-CS0687D7002	ENSG00000135423	0.0	0.0	0.0	0.0	0.0	0.0	0.058	0.0	0.0	0.0	0.0	0.0	0.0
GLS2	Q9UI32	True	GLSL_HUMAN	Glutamate_byGLS2_and_SLC1A7	CPI-CC02227FA06	ENSG00000135423	0.0	0.0	0.0	0.0	0.0	0.0	0.058	0.0	0.0	0.0	0.0	0.0	0.0
GLS2	Q9UI32	True	GLSL_HUMAN	Glutamate_byGLS2_and_SLC1A7	CPI-CC015FAF28E	ENSG00000135423	0.0	0.0	0.0	0.0	0.0	0.0	0.058	0.0	0.0	0.0	0.0	0.0	0.0
GLS2	Q9UI32	True	GLSL_HUMAN	Glutamate_byGLS2_and_SLC1A7	CPI-CC068956044	ENSG00000135423	0.0	0.0	0.0	0.0	0.0	0.0	0.058	0.0	0.0	0.0	0.0	0.0	0.0
GLS2	Q9UI32	True	GLSL_HUMAN	Glutamate_byGLS2_and_SLC1A7	CPI-CC02DBB58E9	ENSG00000135423	0.0	0.0	0.0	0.0	0.0	0.0	0.058	0.0	0.0	0.0	0.0	0.0	0.0
GLS2	Q9UI32	True	GLSL_HUMAN	Glutamate_byGLS2_and_SLC1A7	CPI-CC0F83E11EB	ENSG00000135423	0.0	0.0	0.0	0.0	0.0	0.0	0.058	0.0	0.0	0.0	0.0	0.0	0.0
GLS2	Q9UI32	True	GLSL_HUMAN	Glutamate_byGLS2_and_SLC1A7	CPI-CC0D299DB74	ENSG00000135423	0.0	0.0	0.0	0.0	0.0	0.0	0.058	0.0	0.0	0.0	0.0	0.0	0.0
GLS2	Q9UI32	True	GLSL_HUMAN	Glutamate_byGLS2_and_SLC1A7	CPI-CS0AF8F897B	ENSG00000135423	0.0	0.0	0.0	0.0	0.0	0.0	0.058	0.0	0.0	0.0	0.0	0.0	0.0
GLS2	Q9UI32	True	GLSL_HUMAN	Glutamate_byGLS2_and_SLC1A7	CPI-CS0E5972156	ENSG00000135423	0.0	0.0	0.0	0.0	0.0	0.0	0.058	0.0	0.0	0.0	0.0	0.0	0.0
GLS2	Q9UI32	True	GLSL_HUMAN	Glutamate_byGLS2_and_SLC1A7	CPI-CS0F4182DEF	ENSG00000135423	0.0	0.0	0.0	0.0	0.0	0.0	0.058	0.0	0.0	0.0	0.0	0.0	0.0
GLS2	Q9UI32	True	GLSL_HUMAN	Glutamate_byGLS2_and_SLC1A7	CPI-CS071CB03F7	ENSG00000135423	0.0	0.0	0.0	0.0	0.0	0.0	0.058	0.0	0.0	0.0	0.0	0.0	0.0
GLS2	Q9UI32	True	GLSL_HUMAN	Glutamate_byGLS2_and_SLC1A7	CPI-CS03B7CB71D	ENSG00000135423	0.0	0.0	0.0	0.0	0.0	0.0	0.058	0.0	0.0	0.0	0.0	0.0	0.0
GLS2	Q9UI32	True	GLSL_HUMAN	Glutamate_byGLS2_and_SLC1A7	CPI-CS03DC684EF	ENSG00000135423	0.0	0.0	0.0	0.0	0.0	0.0	0.058	0.0	0.0	0.0	0.0	0.0	0.0
GLS2	Q9UI32	True	GLSL_HUMAN	Glutamate_byGLS2_and_SLC1A7	CPI-CS083EC4342	ENSG00000135423	0.0	0.0	0.0	0.0	0.0	0.0	0.058	0.0	0.0	0.0	0.0	0.0	0.0
GLS2	Q9UI32	True	GLSL_HUMAN	Glutamate_byGLS2_and_SLC1A7	CPI-CS0180815DB	ENSG00000135423	0.0	0.0	0.0	0.0	0.0	0.0	0.058	0.0	0.0	0.0	0.0	0.0	0.0
SLC6A9	P48067	True	SC6A9_HUMAN	Glycine_bySHMT1_and_SLC6A9	CPI-CC038A555FC	ENSG00000196517	0.148	0.0	0.136	0.603	0.0	0.066	0.219	0.235	0.161	0.343	0.0	0.158	0.174
SLC6A9	P48067	True	SC6A9_HUMAN	Glycine_bySHMT2_and_SLC6A9	CPI-CC00045ECF5	ENSG00000196517	0.148	0.0	0.136	0.603	0.0	0.066	0.219	0.235	0.161	0.343	0.0	0.158	0.174
SHMT1	P34896	True	GLYC_HUMAN	Glycine_bySHMT1_and_SLC6A9	CPI-CC038A555FC	ENSG00000176974	0.148	0.0	0.136	0.603	0.0	0.066	0.219	0.235	0.161	0.343	0.0	0.158	0.174
SHMT2	P34897	True	GLYM_HUMAN	Glycine_bySHMT2_and_SLC6A9	CPI-CC00045ECF5	ENSG00000182199	0.148	0.0	0.136	0.603	0.0	0.066	0.219	0.235	0.161	0.343	0.0	0.158	0.174
DBH	P09172	True	DOPO_HUMAN	Noradrenaline_byDBH_and_SLC6A2	CPI-CS0E8CA54FD	ENSG00000123454	0.0	0.0	0.0	0.0	0.0	0.0	0.0	0.0	0.0	0.0	0.0	0.009	0.0
DBH	P09172	True	DOPO_HUMAN	Noradrenaline_byDBH_and_SLC6A2	CPI-CS0DDBC236B	ENSG00000123454	0.0	0.0	0.0	0.0	0.0	0.0	0.0	0.0	0.0	0.0	0.0	0.009	0.0
DBH	P09172	True	DOPO_HUMAN	Noradrenaline_byDBH_and_SLC6A2	CPI-CS0102B6543	ENSG00000123454	0.0	0.0	0.0	0.0	0.0	0.0	0.0	0.0	0.0	0.0	0.0	0.009	0.0
DBH	P09172	True	DOPO_HUMAN	Noradrenaline_byDBH_and_SLC6A2	CPI-CS05A217639	ENSG00000123454	0.0	0.0	0.0	0.0	0.0	0.0	0.0	0.0	0.0	0.0	0.0	0.009	0.0
DBH	P09172	True	DOPO_HUMAN	Noradrenaline_byDBH_and_SLC6A2	CPI-CS0749A56F0	ENSG00000123454	0.0	0.0	0.0	0.0	0.0	0.0	0.0	0.0	0.0	0.0	0.0	0.009	0.0
DBH	P09172	True	DOPO_HUMAN	Noradrenaline_byDBH_and_SLC6A2	CPI-CS0ED38DC11	ENSG00000123454	0.0	0.0	0.0	0.0	0.0	0.0	0.0	0.0	0.0	0.0	0.0	0.009	0.0
DBH	P09172	True	DOPO_HUMAN	Noradrenaline_byDBH_and_SLC6A2	CPI-CS09C112D46	ENSG00000123454	0.0	0.0	0.0	0.0	0.0	0.0	0.0	0.0	0.0	0.0	0.0	0.009	0.0
DBH	P09172	True	DOPO_HUMAN	Noradrenaline_byDBH_and_SLC6A2	CPI-CS0389CC0EC	ENSG00000123454	0.0	0.0	0.0	0.0	0.0	0.0	0.0	0.0	0.0	0.0	0.0	0.009	0.0
DBH	P09172	True	DOPO_HUMAN	Noradrenaline_byDBH_and_SLC18A2	CPI-CS078C6CB4F	ENSG00000123454	0.0	0.0	0.0	0.0	0.0	0.0	0.0	0.0	0.0	0.0	0.0	0.0	0.0
DBH	P09172	True	DOPO_HUMAN	Noradrenaline_byDBH_and_SLC18A2	CPI-CS02EA1C9D1	ENSG00000123454	0.0	0.0	0.0	0.0	0.0	0.0	0.0	0.0	0.0	0.0	0.0	0.0	0.0
DBH	P09172	True	DOPO_HUMAN	Noradrenaline_byDBH_and_SLC18A2	CPI-CS0EAD92BCF	ENSG00000123454	0.0	0.0	0.0	0.0	0.0	0.0	0.0	0.0	0.0	0.0	0.0	0.0	0.0
DBH	P09172	True	DOPO_HUMAN	Noradrenaline_byDBH_and_SLC18A2	CPI-CS0345842F1	ENSG00000123454	0.0	0.0	0.0	0.0	0.0	0.0	0.0	0.0	0.0	0.0	0.0	0.0	0.0
DBH	P09172	True	DOPO_HUMAN	Noradrenaline_byDBH_and_SLC18A2	CPI-CS04395827F	ENSG00000123454	0.0	0.0	0.0	0.0	0.0	0.0	0.0	0.0	0.0	0.0	0.0	0.0	0.0
DBH	P09172	True	DOPO_HUMAN	Noradrenaline_byDBH_and_SLC18A2	CPI-CS0B9360E04	ENSG00000123454	0.0	0.0	0.0	0.0	0.0	0.0	0.0	0.0	0.0	0.0	0.0	0.0	0.0
DBH	P09172	True	DOPO_HUMAN	Noradrenaline_byDBH_and_SLC18A2	CPI-CS0E8897714	ENSG00000123454	0.0	0.0	0.0	0.0	0.0	0.0	0.0	0.0	0.0	0.0	0.0	0.0	0.0
DBH	P09172	True	DOPO_HUMAN	Noradrenaline_byDBH_and_SLC18A2	CPI-CS067A8F850	ENSG00000123454	0.0	0.0	0.0	0.0	0.0	0.0	0.0	0.0	0.0	0.0	0.0	0.0	0.0
SLC6A2	P23975	True	SC6A2_HUMAN	Noradrenaline_byDBH_and_SLC6A2	CPI-CS0E8CA54FD	ENSG00000103546	0.0	0.0	0.0	0.0	0.0	0.0	0.0	0.0	0.0	0.0	0.0	0.009	0.0
SLC6A2	P23975	True	SC6A2_HUMAN	Noradrenaline_byDBH_and_SLC6A2	CPI-CS0DDBC236B	ENSG00000103546	0.0	0.0	0.0	0.0	0.0	0.0	0.0	0.0	0.0	0.0	0.0	0.009	0.0
SLC6A2	P23975	True	SC6A2_HUMAN	Noradrenaline_byDBH_and_SLC6A2	CPI-CS0102B6543	ENSG00000103546	0.0	0.0	0.0	0.0	0.0	0.0	0.0	0.0	0.0	0.0	0.0	0.009	0.0
SLC6A2	P23975	True	SC6A2_HUMAN	Noradrenaline_byDBH_and_SLC6A2	CPI-CS05A217639	ENSG00000103546	0.0	0.0	0.0	0.0	0.0	0.0	0.0	0.0	0.0	0.0	0.0	0.009	0.0
SLC6A2	P23975	True	SC6A2_HUMAN	Noradrenaline_byDBH_and_SLC6A2	CPI-CS0749A56F0	ENSG00000103546	0.0	0.0	0.0	0.0	0.0	0.0	0.0	0.0	0.0	0.0	0.0	0.009	0.0
SLC6A2	P23975	True	SC6A2_HUMAN	Noradrenaline_byDBH_and_SLC6A2	CPI-CS0ED38DC11	ENSG00000103546	0.0	0.0	0.0	0.0	0.0	0.0	0.0	0.0	0.0	0.0	0.0	0.009	0.0
SLC6A2	P23975	True	SC6A2_HUMAN	Noradrenaline_byDBH_and_SLC6A2	CPI-CS09C112D46	ENSG00000103546	0.0	0.0	0.0	0.0	0.0	0.0	0.0	0.0	0.0	0.0	0.0	0.009	0.0
SLC6A2	P23975	True	SC6A2_HUMAN	Noradrenaline_byDBH_and_SLC6A2	CPI-CS0389CC0EC	ENSG00000103546	0.0	0.0	0.0	0.0	0.0	0.0	0.0	0.0	0.0	0.0	0.0	0.009	0.0
NRXN1	P58400	True	NRX1B_HUMAN	NRXN1_CBLN1_complex	CPI-CS0E570EA78	ENSG00000179915	0.165	0.0	0.0	0.0	0.0	0.0	0.0	0.208	0.024	0.036	0.0	0.01	0.131
CBLN1	P23435	True	CBLN1_HUMAN	NRXN1_CBLN1_complex	CPI-CS0E570EA78	ENSG00000102924	0.165	0.0	0.0	0.0	0.0	0.0	0.0	0.208	0.024	0.036	0.0	0.01	0.131
PTGDS	P41222	True	PTGDS_HUMAN	PGD2_byPTGDS	CPI-CS0FADCFDB9	ENSG00000107317	0.0	0.0	0.226	0.0	0.0	0.196	0.0	0.0	0.179	0.04	0.994	0.091	0.033
PTGDS	P41222	True	PTGDS_HUMAN	PGD2_byPTGDS	CPI-CS0F4093169	ENSG00000107317	0.0	0.0	0.226	0.0	0.0	0.196	0.0	0.0	0.179	0.04	0.994	0.091	0.033
TENM2	Q9NT68	True	TEN2_HUMAN	TENM2_FLRT1_complex	CPI-CS007F1C612	ENSG00000145934	0.0	0.0	0.0	0.0	0.0	0.0	0.0	0.0	0.0	0.0	0.0	0.008	0.018
TENM2	Q9NT68	True	TEN2_HUMAN	TENM2_FLRT3_complex	CPI-CS04534E61E	ENSG00000145934	0.0	0.0	0.063	0.0	0.0	0.0	0.0	0.097	0.0	0.434	0.0	0.054	0.027
TENM2	Q9NT68	True	TEN2_HUMAN	TENM2_FLRT3_complex	CPI-CS049AAD8F5	ENSG00000145934	0.0	0.0	0.063	0.0	0.0	0.0	0.0	0.097	0.0	0.434	0.0	0.054	0.027
FLRT1	Q9NZU1	True	FLRT1_HUMAN	TENM2_FLRT1_complex	CPI-CS007F1C612	ENSG00000126500	0.0	0.0	0.0	0.0	0.0	0.0	0.0	0.0	0.0	0.0	0.0	0.008	0.018
FLRT1	Q9NZU1	True	FLRT1_HUMAN	TENM3_FLRT1_complex	CPI-CS059C42E4B	ENSG00000126500	0.0	0.0	0.0	0.0	0.0	0.0	0.0	0.0	0.0	0.0	0.0	0.008	0.018
FLRT1	Q9NZU1	True	FLRT1_HUMAN	TENM4_FLRT1_complex	CPI-CS0C8B4ED97	ENSG00000126500	0.0	0.0	0.0	0.0	0.0	0.0	0.0	0.0	0.0	0.0	0.0	0.008	0.018
FLRT3	Q9NZU0	True	FLRT3_HUMAN	TENM2_FLRT3_complex	CPI-CS04534E61E	ENSG00000125848	0.0	0.0	0.063	0.0	0.0	0.0	0.0	0.097	0.0	0.434	0.0	0.054	0.027
FLRT3	Q9NZU0	True	FLRT3_HUMAN	TENM2_FLRT3_complex	CPI-CS049AAD8F5	ENSG00000125848	0.0	0.0	0.063	0.0	0.0	0.0	0.0	0.097	0.0	0.434	0.0	0.054	0.027
FLRT3	Q9NZU0	True	FLRT3_HUMAN	TENM3_FLRT3_complex	CPI-CS0D62B1695	ENSG00000125848	1.193	1.306	1.891	0.728	0.325	2.094	1.699	1.437	1.254	2.061	2.565	1.541	2.14
FLRT3	Q9NZU0	True	FLRT3_HUMAN	TENM4_FLRT3_complex	CPI-CS0B24464AF	ENSG00000125848	0.661	1.139	1.048	0.0	0.325	1.348	0.887	0.27	1.061	0.709	1.547	0.662	0.823
TENM3	Q9P273	True	TEN3_HUMAN	TENM3_FLRT1_complex	CPI-CS059C42E4B	ENSG00000218336	0.0	0.0	0.0	0.0	0.0	0.0	0.0	0.0	0.0	0.0	0.0	0.008	0.018
TENM3	Q9P273	True	TEN3_HUMAN	TENM3_FLRT3_complex	CPI-CS0D62B1695	ENSG00000218336	1.193	1.306	1.891	0.728	0.325	2.094	1.699	1.437	1.254	2.061	2.565	1.541	2.14
TENM4	Q6N022	True	TEN4_HUMAN	TENM4_FLRT1_complex	CPI-CS0C8B4ED97	ENSG00000149256	0.0	0.0	0.0	0.0	0.0	0.0	0.0	0.0	0.0	0.0	0.0	0.008	0.018
TENM4	Q6N022	True	TEN4_HUMAN	TENM4_FLRT3_complex	CPI-CS0B24464AF	ENSG00000149256	0.661	1.139	1.048	0.0	0.325	1.348	0.887	0.27	1.061	0.709	1.547	0.662	0.823
CGB7	P0DN87	True	CGB7_HUMAN	hCGB7_complex	CPI-CS0FCFDA7E5	ENSG00000196337	0.0	0.0	0.0	0.0	0.0	0.0	0.0	0.0	0.014	0.0	0.0	0.01	0.0
CDH1	P12830	False	CADH1_HUMAN		CPI-SC0A2DB962D	ENSG00000039068	2.412	2.79	0.591	2.928	0.59	3.33	3.323	1.84	3.667	0.537	1.805	2.999	0.702
COL10A1	Q03692	False	COAA1_HUMAN		CPI-SC0B5CEA47D	ENSG00000123500	0.0	0.0	0.0	0.0	0.0	0.0	0.074	0.0	0.008	0.0	0.0	0.009	0.0
COL11A1	P12107	False	COBA1_HUMAN		CPI-SC0C8B7BCBB	ENSG00000060718	1.189	0.887	1.554	2.563	0.589	0.73	0.473	2.951	0.477	2.305	2.131	1.309	2.039
COL11A2	P13942	False	COBA2_HUMAN		CPI-SC0D3C12C3F	ENSG00000204248	0.276	0.0	0.523	0.633	0.0	0.066	0.147	0.896	0.122	0.146	0.0	0.026	0.09
COL12A1	Q99715	False	COCA1_HUMAN		CPI-SC0B86B7CED	ENSG00000111799	0.139	0.0	0.538	0.717	0.28	0.0	0.0	0.086	0.14	0.675	0.0	0.087	0.273
COL13A1	Q5TAT6	False	CODA1_HUMAN		CPI-SC0FA343CEF	ENSG00000197467	0.212	0.0	0.486	0.666	2.127	0.078	0.0	0.331	0.073	1.003	1.053	0.064	0.311
COL14A1	Q05707	False	COEA1_HUMAN		CPI-SC0CCCF9A7F	ENSG00000187955	0.183	0.913	0.195	0.596	0.0	0.0	0.0	0.32	0.069	0.198	0.47	0.077	0.309
COL15A1	P39059	False	COFA1_HUMAN		CPI-SC0E85E1FB0	ENSG00000204291	0.0	0.0	0.203	0.0	1.748	0.0	0.0	0.0	0.0	0.081	0.0	0.0	0.0
COL16A1	Q07092	False	COGA1_HUMAN		CPI-SC0956F4A31	ENSG00000084636	0.0	0.0	0.393	0.0	0.283	0.0	0.0	0.084	0.023	0.329	0.0	0.088	0.127
COL17A1	Q9UMD9	False	COHA1_HUMAN		CPI-SC06EEEC092	ENSG00000065618	0.133	0.0	0.122	0.621	0.0	0.0	0.0	0.093	0.046	0.084	0.0	0.197	0.14
COL18A1	P39060	False	COIA1_HUMAN		CPI-SC04BD52124	ENSG00000182871	5.494	4.409	5.644	6.067	4.716	5.393	5.304	5.425	6.226	5.238	3.145	5.852	4.869
COL19A1	Q14993	False	COJA1_HUMAN		CPI-SC0BDD04147	ENSG00000082293	0.152	0.0	0.143	0.0	0.0	0.217	0.145	0.0	0.29	0.087	0.0	0.077	0.015
COL1A1	P02452	False	CO1A1_HUMAN		CPI-SC04BCFC59C	ENSG00000108821	3.751	5.359	7.157	5.979	1.561	3.77	4.704	2.623	2.52	6.782	4.95	5.713	4.588
COL1A2	P08123	False	CO1A2_HUMAN		CPI-SC03D0A4AD2	ENSG00000164692	2.786	4.644	5.64	4.965	2.965	2.699	2.254	5.648	1.773	5.547	6.065	2.526	3.261
COL21A1	Q96P44	False	COLA1_HUMAN		CPI-SC0D10396B4	ENSG00000124749	0.139	0.0	0.065	0.0	0.0	0.128	0.148	0.0	0.023	0.0	0.0	0.053	0.228
COL24A1	Q17RW2	False	COOA1_HUMAN		CPI-SC088A27EA5	ENSG00000171502	0.18	0.0	0.135	0.0	0.0	0.0	0.0	0.0	0.007	0.116	0.506	0.009	0.032
COL26A1	Q96A83	False	COQA1_HUMAN		CPI-SC0F179D307	ENSG00000160963	1.636	2.332	0.905	1.36	0.293	1.732	0.63	0.72	2.023	2.181	1.214	0.898	1.605
COL27A1	Q8IZC6	False	CORA1_HUMAN		CPI-SC044C2FDA4	ENSG00000196739	0.633	0.0	1.007	0.766	0.741	1.453	0.919	0.927	1.583	0.913	0.968	0.699	0.547
COL28A1	Q2UY09	False	COSA1_HUMAN		CPI-SC04251A46C	ENSG00000215018	0.0	0.0	0.0	0.0	0.0	0.0	0.0	0.0	0.014	0.0	0.0	0.009	0.0
COL2A1	P02458	False	CO2A1_HUMAN		CPI-SC09C62F412	ENSG00000139219	5.568	5.733	5.404	5.854	1.198	6.002	6.215	7.252	3.261	5.873	6.75	5.796	5.153
COL3A1	P02461	False	CO3A1_HUMAN		CPI-SC06A152CC0	ENSG00000168542	0.752	2.62	3.968	1.048	1.413	0.262	0.202	0.697	0.225	4.303	1.922	0.442	1.65
COL4A1	P02462	False	CO4A1_HUMAN		CPI-SC03515B178	ENSG00000187498	2.654	3.9	5.647	5.812	6.885	2.957	2.623	3.521	4.069	5.501	3.835	3.315	3.471
COL4A2	P08572	False	CO4A2_HUMAN		CPI-SC046604E76	ENSG00000134871	2.994	3.653	5.985	5.0	5.905	3.789	2.469	4.8	4.715	5.814	4.435	4.321	4.02
COL4A3	Q01955	False	CO4A3_HUMAN		CPI-SC0926FDACC	ENSG00000169031	0.0	0.0	0.068	0.0	0.0	0.212	0.071	0.042	0.037	0.0	0.0	0.497	0.015
COL4A4	P53420	False	CO4A4_HUMAN		CPI-SC072376C7B	ENSG00000081052	0.357	0.0	0.234	0.0	0.0	0.489	0.649	0.168	0.114	0.176	0.0	1.078	0.115
COL4A5	P29400	False	CO4A5_HUMAN		CPI-SC0C287AFC3	ENSG00000188153	2.481	3.33	2.03	3.365	2.418	3.533	3.187	2.216	3.981	1.802	2.574	3.071	1.797
COL4A6	Q14031	False	CO4A6_HUMAN		CPI-SC0FDD31EAB	ENSG00000197565	3.711	3.4	1.381	3.183	0.355	4.235	3.763	2.214	4.878	1.332	2.793	3.954	1.986
COL5A1	P20908	False	CO5A1_HUMAN		CPI-SC0681DB40E	ENSG00000130635	1.502	1.149	4.254	0.866	2.837	1.098	0.598	1.835	0.88	5.106	2.487	0.766	0.884
COL5A2	P05997	False	CO5A2_HUMAN		CPI-SC0345262E7	ENSG00000204262	0.666	1.235	3.25	2.321	4.759	0.214	0.208	2.059	0.163	4.043	1.582	0.308	1.529
COL5A3	P25940	False	CO5A3_HUMAN		CPI-SC0D5418330	ENSG00000080573	0.0	0.0	0.699	0.0	0.0	0.0	0.0	0.045	0.0	0.457	0.0	0.026	0.107
COL6A1	P12109	False	CO6A1_HUMAN		CPI-SC0CCB0D955	ENSG00000142156	3.45	5.591	4.73	3.11	4.036	3.506	3.635	4.103	4.049	3.556	4.375	3.161	2.709
COL6A2	P12110	False	CO6A2_HUMAN		CPI-SC01A5C5096	ENSG00000142173	3.492	5.636	4.542	3.198	5.701	4.021	3.04	4.004	3.706	4.22	3.884	2.988	2.591
COL6A3	P12111	False	CO6A3_HUMAN		CPI-SC084C79E20	ENSG00000163359	0.494	0.0	1.326	0.709	0.323	0.336	0.281	0.874	0.083	0.899	0.491	0.439	0.182
COL6A5	A8TX70	False	CO6A5_HUMAN		CPI-SC0A6F94686	ENSG00000172752	0.0	0.0	0.0	0.0	0.0	0.0	0.0	0.0	0.0	0.04	0.0	0.0	0.0
COL6A6	A6NMZ7	False	CO6A6_HUMAN		CPI-SC00D0AFED0	ENSG00000206384	0.0	0.0	0.0	0.0	0.0	0.0	0.0	0.0	0.0	0.078	0.0	0.0	0.015
COL7A1	Q02388	False	CO7A1_HUMAN		CPI-SC05640277E	ENSG00000114270	0.543	1.075	0.414	0.648	0.0	0.137	0.291	0.164	0.234	0.434	0.507	0.211	0.288
COL8A1	P27658	False	CO8A1_HUMAN		CPI-SC0B3564B15	ENSG00000144810	0.0	0.0	1.508	1.204	0.279	0.13	0.0	0.088	0.039	1.307	0.0	0.175	0.353
COL8A2	P25067	False	CO8A2_HUMAN		CPI-SC0F94B7D8F	ENSG00000171812	0.0	0.0	0.273	0.0	0.0	0.0	0.0	0.049	0.008	0.119	0.0	0.026	0.079
COL9A1	P20849	False	CO9A1_HUMAN		CPI-SC00065C95C	ENSG00000112280	0.948	1.061	0.188	0.0	0.0	0.345	0.064	2.24	0.212	0.072	0.475	0.178	1.265
COL9A2	Q14055	False	CO9A2_HUMAN		CPI-SC0A916E0E2	ENSG00000049089	1.048	0.0	0.89	0.0	0.727	0.856	0.157	3.264	0.746	1.415	2.367	0.3	0.777
COL9A3	Q14050	False	CO9A3_HUMAN		CPI-SC0BB68FB34	ENSG00000092758	3.415	5.95	3.013	3.343	0.36	3.902	3.199	5.191	5.184	3.521	1.753	2.882	2.12
FN1	P02751	False	FINC_HUMAN		CPI-SC01D1C56CC	ENSG00000115414	7.251	6.683	7.615	6.911	5.961	7.21	7.15	8.002	8.103	7.136	7.285	7.546	4.687
LAMC1	P11047	False	LAMC1_HUMAN		CPI-SC0A460766C	ENSG00000135862	2.807	2.22	4.052	3.127	3.796	3.152	2.049	3.467	3.508	3.646	3.491	2.736	2.463
CDH1	P12830	False	CADH1_HUMAN		CPI-SC09D882C18	ENSG00000039068	2.412	2.79	0.591	2.928	0.59	3.33	3.323	1.84	3.667	0.537	1.805	2.999	0.702
CDH1	P12830	False	CADH1_HUMAN		CPI-SS0CC5DCE80	ENSG00000039068	2.412	2.79	0.591	2.928	0.59	3.33	3.323	1.84	3.667	0.537	1.805	2.999	0.702
CDH2	P19022	False	CADH2_HUMAN		CPI-SS0EE09A201	ENSG00000170558	4.854	5.404	5.662	5.45	2.643	5.332	5.798	5.643	5.736	5.076	5.205	5.74	5.289
CDH3	P22223	False	CADH3_HUMAN		CPI-SS0DA0F5556	ENSG00000062038	1.408	3.301	1.994	2.382	0.0	2.339	2.299	0.885	1.867	0.855	0.497	2.918	0.49
CDH5	P33151	False	CADH5_HUMAN		CPI-SS00C24ED50	ENSG00000179776	0.188	0.0	0.093	0.0	5.006	0.0	0.0	0.0	0.015	0.042	0.0	0.009	0.0
CDH6	P55285	False	CADH6_HUMAN		CPI-SS0C53F7672	ENSG00000113361	0.357	2.233	0.356	0.631	0.0	1.281	0.969	2.082	3.621	0.625	1.656	0.971	1.678
CDH7	Q9ULB5	False	CADH7_HUMAN		CPI-SS0BE3D537D	ENSG00000081138	0.0	0.913	0.063	0.0	0.0	0.274	0.283	0.319	0.051	0.15	0.0	0.217	0.477
CADM1	Q9BY67	False	CADM1_HUMAN		CPI-SS0889E281D	ENSG00000182985	3.414	4.086	4.423	5.561	1.109	5.83	5.616	3.724	4.35	4.306	4.978	5.495	4.644
CADM3	Q8N126	False	CADM3_HUMAN		CPI-SS09C06644C	ENSG00000162706	0.48	0.0	0.256	0.0	0.0	0.403	0.484	0.345	0.248	0.229	0.0	0.268	0.266
CADM1	Q9BY67	False	CADM1_HUMAN		CPI-SS0B990492C	ENSG00000182985	3.414	4.086	4.423	5.561	1.109	5.83	5.616	3.724	4.35	4.306	4.978	5.495	4.644
CADM3	Q8N126	False	CADM3_HUMAN		CPI-SS00550260E	ENSG00000162706	0.48	0.0	0.256	0.0	0.0	0.403	0.484	0.345	0.248	0.229	0.0	0.268	0.266
NECTIN1	Q15223	False	PVRL1_HUMAN		CPI-SS0C5E9FBFB	ENSG00000110400	0.638	0.0	0.551	0.0	0.0	1.2	0.626	0.18	1.078	0.439	0.0	0.631	0.702
NECTIN2	Q92692	False	PVRL2_HUMAN		CPI-SS02FBD007E	ENSG00000130202	5.22	6.123	5.424	5.461	4.034	5.075	4.806	5.078	5.323	5.564	5.034	5.386	4.99
CADM3	Q8N126	False	CADM3_HUMAN		CPI-SS02D18D12B	ENSG00000162706	0.48	0.0	0.256	0.0	0.0	0.403	0.484	0.345	0.248	0.229	0.0	0.268	0.266
CADM3	Q8N126	False	CADM3_HUMAN		CPI-SS0B3829651	ENSG00000162706	0.48	0.0	0.256	0.0	0.0	0.403	0.484	0.345	0.248	0.229	0.0	0.268	0.266
CEACAM1	P13688	False	CEAM1_HUMAN		CPI-SS0A2D7895C	ENSG00000079385	0.0	0.0	0.067	0.0	0.0	0.132	0.065	0.251	0.022	0.112	0.0	0.036	0.029
CEACAM6	P40199	False	CEAM6_HUMAN		CPI-SS001BF66E8	ENSG00000086548	0.133	0.0	0.0	0.0	0.0	0.163	0.078	0.135	0.04	0.0	0.0	0.067	0.0
CEACAM8	P31997	False	CEAM8_HUMAN		CPI-SS08C411721	ENSG00000124469	0.0	0.0	0.0	0.0	0.0	0.0	0.07	0.0	0.0	0.0	0.0	0.0	0.0
CEACAM1	P13688	False	CEAM1_HUMAN		CPI-SS0CCDBBBC0	ENSG00000079385	0.0	0.0	0.067	0.0	0.0	0.132	0.065	0.251	0.022	0.112	0.0	0.036	0.029
CEACAM1	P13688	False	CEAM1_HUMAN		CPI-SS0BDC04683	ENSG00000079385	0.0	0.0	0.067	0.0	0.0	0.132	0.065	0.251	0.022	0.112	0.0	0.036	0.029
PODXL2	Q9NZ53	False	PDXL2_HUMAN		CPI-SS0B111D2F5	ENSG00000114631	0.78	2.021	0.463	0.724	0.323	1.429	1.252	0.475	2.048	1.023	0.0	1.009	1.526
SELPLG	Q14242	False	SELPL_HUMAN		CPI-SS085C6A191	ENSG00000110876	0.0	0.0	0.056	0.0	0.0	0.0	0.0	0.0	0.007	0.0	0.0	0.0	0.0
CD44	P16070	False	CD44_HUMAN		CPI-SS06F83AE58	ENSG00000026508	0.361	1.051	1.156	0.707	0.867	0.0	0.055	1.569	0.063	1.184	2.01	0.117	0.219
COL10A1	Q03692	False	COAA1_HUMAN		CPI-SC04FA882F7	ENSG00000123500	0.0	0.0	0.0	0.0	0.0	0.0	0.074	0.0	0.008	0.0	0.0	0.009	0.0
COL11A1	P12107	False	COBA1_HUMAN		CPI-SC0E53A238E	ENSG00000060718	1.189	0.887	1.554	2.563	0.589	0.73	0.473	2.951	0.477	2.305	2.131	1.309	2.039
COL11A2	P13942	False	COBA2_HUMAN		CPI-SC071163509	ENSG00000204248	0.276	0.0	0.523	0.633	0.0	0.066	0.147	0.896	0.122	0.146	0.0	0.026	0.09
COL12A1	Q99715	False	COCA1_HUMAN		CPI-SC0E83A4B71	ENSG00000111799	0.139	0.0	0.538	0.717	0.28	0.0	0.0	0.086	0.14	0.675	0.0	0.087	0.273
COL13A1	Q5TAT6	False	CODA1_HUMAN		CPI-SC0FCF853DB	ENSG00000197467	0.212	0.0	0.486	0.666	2.127	0.078	0.0	0.331	0.073	1.003	1.053	0.064	0.311
COL14A1	Q05707	False	COEA1_HUMAN		CPI-SC0AB5FBF10	ENSG00000187955	0.183	0.913	0.195	0.596	0.0	0.0	0.0	0.32	0.069	0.198	0.47	0.077	0.309
COL15A1	P39059	False	COFA1_HUMAN		CPI-SC027893337	ENSG00000204291	0.0	0.0	0.203	0.0	1.748	0.0	0.0	0.0	0.0	0.081	0.0	0.0	0.0
COL16A1	Q07092	False	COGA1_HUMAN		CPI-SC06AD39F88	ENSG00000084636	0.0	0.0	0.393	0.0	0.283	0.0	0.0	0.084	0.023	0.329	0.0	0.088	0.127
COL17A1	Q9UMD9	False	COHA1_HUMAN		CPI-SC0C841033A	ENSG00000065618	0.133	0.0	0.122	0.621	0.0	0.0	0.0	0.093	0.046	0.084	0.0	0.197	0.14
COL18A1	P39060	False	COIA1_HUMAN		CPI-SC0C739EDCE	ENSG00000182871	5.494	4.409	5.644	6.067	4.716	5.393	5.304	5.425	6.226	5.238	3.145	5.852	4.869
COL19A1	Q14993	False	COJA1_HUMAN		CPI-SC079D293A2	ENSG00000082293	0.152	0.0	0.143	0.0	0.0	0.217	0.145	0.0	0.29	0.087	0.0	0.077	0.015
COL1A1	P02452	False	CO1A1_HUMAN		CPI-SC08DBCCFF0	ENSG00000108821	3.751	5.359	7.157	5.979	1.561	3.77	4.704	2.623	2.52	6.782	4.95	5.713	4.588
COL1A2	P08123	False	CO1A2_HUMAN		CPI-SC09DB9D20A	ENSG00000164692	2.786	4.644	5.64	4.965	2.965	2.699	2.254	5.648	1.773	5.547	6.065	2.526	3.261
COL21A1	Q96P44	False	COLA1_HUMAN		CPI-SC065DB6486	ENSG00000124749	0.139	0.0	0.065	0.0	0.0	0.128	0.148	0.0	0.023	0.0	0.0	0.053	0.228
COL24A1	Q17RW2	False	COOA1_HUMAN		CPI-SC073A7317A	ENSG00000171502	0.18	0.0	0.135	0.0	0.0	0.0	0.0	0.0	0.007	0.116	0.506	0.009	0.032
COL26A1	Q96A83	False	COQA1_HUMAN		CPI-SC01E6BE079	ENSG00000160963	1.636	2.332	0.905	1.36	0.293	1.732	0.63	0.72	2.023	2.181	1.214	0.898	1.605
COL27A1	Q8IZC6	False	CORA1_HUMAN		CPI-SC050F64BB5	ENSG00000196739	0.633	0.0	1.007	0.766	0.741	1.453	0.919	0.927	1.583	0.913	0.968	0.699	0.547
COL28A1	Q2UY09	False	COSA1_HUMAN		CPI-SC01C274A51	ENSG00000215018	0.0	0.0	0.0	0.0	0.0	0.0	0.0	0.0	0.014	0.0	0.0	0.009	0.0
COL2A1	P02458	False	CO2A1_HUMAN		CPI-SC0EA8ABCFD	ENSG00000139219	5.568	5.733	5.404	5.854	1.198	6.002	6.215	7.252	3.261	5.873	6.75	5.796	5.153
COL3A1	P02461	False	CO3A1_HUMAN		CPI-SC00367777A	ENSG00000168542	0.752	2.62	3.968	1.048	1.413	0.262	0.202	0.697	0.225	4.303	1.922	0.442	1.65
COL4A1	P02462	False	CO4A1_HUMAN		CPI-SC0744E13CB	ENSG00000187498	2.654	3.9	5.647	5.812	6.885	2.957	2.623	3.521	4.069	5.501	3.835	3.315	3.471
COL4A2	P08572	False	CO4A2_HUMAN		CPI-SC03F728659	ENSG00000134871	2.994	3.653	5.985	5.0	5.905	3.789	2.469	4.8	4.715	5.814	4.435	4.321	4.02
COL4A3	Q01955	False	CO4A3_HUMAN		CPI-SC0886D58EF	ENSG00000169031	0.0	0.0	0.068	0.0	0.0	0.212	0.071	0.042	0.037	0.0	0.0	0.497	0.015
COL4A4	P53420	False	CO4A4_HUMAN		CPI-SC04ABF0023	ENSG00000081052	0.357	0.0	0.234	0.0	0.0	0.489	0.649	0.168	0.114	0.176	0.0	1.078	0.115
COL4A5	P29400	False	CO4A5_HUMAN		CPI-SC042B580A3	ENSG00000188153	2.481	3.33	2.03	3.365	2.418	3.533	3.187	2.216	3.981	1.802	2.574	3.071	1.797
COL4A6	Q14031	False	CO4A6_HUMAN		CPI-SC0C8B6ACF5	ENSG00000197565	3.711	3.4	1.381	3.183	0.355	4.235	3.763	2.214	4.878	1.332	2.793	3.954	1.986
COL5A1	P20908	False	CO5A1_HUMAN		CPI-SC0592501EA	ENSG00000130635	1.502	1.149	4.254	0.866	2.837	1.098	0.598	1.835	0.88	5.106	2.487	0.766	0.884
COL5A2	P05997	False	CO5A2_HUMAN		CPI-SC037A0554C	ENSG00000204262	0.666	1.235	3.25	2.321	4.759	0.214	0.208	2.059	0.163	4.043	1.582	0.308	1.529
COL5A3	P25940	False	CO5A3_HUMAN		CPI-SC00EAD4C47	ENSG00000080573	0.0	0.0	0.699	0.0	0.0	0.0	0.0	0.045	0.0	0.457	0.0	0.026	0.107
COL6A1	P12109	False	CO6A1_HUMAN		CPI-SC0549A759B	ENSG00000142156	3.45	5.591	4.73	3.11	4.036	3.506	3.635	4.103	4.049	3.556	4.375	3.161	2.709
COL6A2	P12110	False	CO6A2_HUMAN		CPI-SC0F9FB6DCB	ENSG00000142173	3.492	5.636	4.542	3.198	5.701	4.021	3.04	4.004	3.706	4.22	3.884	2.988	2.591
COL6A3	P12111	False	CO6A3_HUMAN		CPI-SC0ECDD1074	ENSG00000163359	0.494	0.0	1.326	0.709	0.323	0.336	0.281	0.874	0.083	0.899	0.491	0.439	0.182
COL6A5	A8TX70	False	CO6A5_HUMAN		CPI-SC0C6DC4D50	ENSG00000172752	0.0	0.0	0.0	0.0	0.0	0.0	0.0	0.0	0.0	0.04	0.0	0.0	0.0
COL6A6	A6NMZ7	False	CO6A6_HUMAN		CPI-SC0D3870098	ENSG00000206384	0.0	0.0	0.0	0.0	0.0	0.0	0.0	0.0	0.0	0.078	0.0	0.0	0.015
COL7A1	Q02388	False	CO7A1_HUMAN		CPI-SC0E509A5C6	ENSG00000114270	0.543	1.075	0.414	0.648	0.0	0.137	0.291	0.164	0.234	0.434	0.507	0.211	0.288
COL8A1	P27658	False	CO8A1_HUMAN		CPI-SC03760D980	ENSG00000144810	0.0	0.0	1.508	1.204	0.279	0.13	0.0	0.088	0.039	1.307	0.0	0.175	0.353
COL8A2	P25067	False	CO8A2_HUMAN		CPI-SC0453131F6	ENSG00000171812	0.0	0.0	0.273	0.0	0.0	0.0	0.0	0.049	0.008	0.119	0.0	0.026	0.079
COL9A1	P20849	False	CO9A1_HUMAN		CPI-SC070BECDC9	ENSG00000112280	0.948	1.061	0.188	0.0	0.0	0.345	0.064	2.24	0.212	0.072	0.475	0.178	1.265
COL9A2	Q14055	False	CO9A2_HUMAN		CPI-SC0270AA5D9	ENSG00000049089	1.048	0.0	0.89	0.0	0.727	0.856	0.157	3.264	0.746	1.415	2.367	0.3	0.777
COL9A3	Q14050	False	CO9A3_HUMAN		CPI-SC0DC74CBE5	ENSG00000092758	3.415	5.95	3.013	3.343	0.36	3.902	3.199	5.191	5.184	3.521	1.753	2.882	2.12
SEMA7A	O75326	False	SEM7A_HUMAN		CPI-SC03AF43F8B	ENSG00000138623	0.188	0.0	0.323	0.635	0.333	0.0	0.0	0.177	0.074	0.04	0.0	0.213	0.077
COL10A1	Q03692	False	COAA1_HUMAN		CPI-SC0B4F620A6	ENSG00000123500	0.0	0.0	0.0	0.0	0.0	0.0	0.074	0.0	0.008	0.0	0.0	0.009	0.0
COL11A1	P12107	False	COBA1_HUMAN		CPI-SC0B991F6B1	ENSG00000060718	1.189	0.887	1.554	2.563	0.589	0.73	0.473	2.951	0.477	2.305	2.131	1.309	2.039
COL11A2	P13942	False	COBA2_HUMAN		CPI-SC034D4CF73	ENSG00000204248	0.276	0.0	0.523	0.633	0.0	0.066	0.147	0.896	0.122	0.146	0.0	0.026	0.09
COL12A1	Q99715	False	COCA1_HUMAN		CPI-SC0EC720659	ENSG00000111799	0.139	0.0	0.538	0.717	0.28	0.0	0.0	0.086	0.14	0.675	0.0	0.087	0.273
COL13A1	Q5TAT6	False	CODA1_HUMAN		CPI-SC0A18569E5	ENSG00000197467	0.212	0.0	0.486	0.666	2.127	0.078	0.0	0.331	0.073	1.003	1.053	0.064	0.311
COL14A1	Q05707	False	COEA1_HUMAN		CPI-SC0B6D93CD4	ENSG00000187955	0.183	0.913	0.195	0.596	0.0	0.0	0.0	0.32	0.069	0.198	0.47	0.077	0.309
COL15A1	P39059	False	COFA1_HUMAN		CPI-SC01BE5E1F7	ENSG00000204291	0.0	0.0	0.203	0.0	1.748	0.0	0.0	0.0	0.0	0.081	0.0	0.0	0.0
COL16A1	Q07092	False	COGA1_HUMAN		CPI-SC027EF0F68	ENSG00000084636	0.0	0.0	0.393	0.0	0.283	0.0	0.0	0.084	0.023	0.329	0.0	0.088	0.127
COL17A1	Q9UMD9	False	COHA1_HUMAN		CPI-SC00942962B	ENSG00000065618	0.133	0.0	0.122	0.621	0.0	0.0	0.0	0.093	0.046	0.084	0.0	0.197	0.14
COL18A1	P39060	False	COIA1_HUMAN		CPI-SC039737584	ENSG00000182871	5.494	4.409	5.644	6.067	4.716	5.393	5.304	5.425	6.226	5.238	3.145	5.852	4.869
COL19A1	Q14993	False	COJA1_HUMAN		CPI-SC0423059DF	ENSG00000082293	0.152	0.0	0.143	0.0	0.0	0.217	0.145	0.0	0.29	0.087	0.0	0.077	0.015
COL1A1	P02452	False	CO1A1_HUMAN		CPI-SC028882919	ENSG00000108821	3.751	5.359	7.157	5.979	1.561	3.77	4.704	2.623	2.52	6.782	4.95	5.713	4.588
COL1A2	P08123	False	CO1A2_HUMAN		CPI-SC07707E049	ENSG00000164692	2.786	4.644	5.64	4.965	2.965	2.699	2.254	5.648	1.773	5.547	6.065	2.526	3.261
COL21A1	Q96P44	False	COLA1_HUMAN		CPI-SC076898564	ENSG00000124749	0.139	0.0	0.065	0.0	0.0	0.128	0.148	0.0	0.023	0.0	0.0	0.053	0.228
COL24A1	Q17RW2	False	COOA1_HUMAN		CPI-SC09E4E673B	ENSG00000171502	0.18	0.0	0.135	0.0	0.0	0.0	0.0	0.0	0.007	0.116	0.506	0.009	0.032
COL26A1	Q96A83	False	COQA1_HUMAN		CPI-SC008D5E4B2	ENSG00000160963	1.636	2.332	0.905	1.36	0.293	1.732	0.63	0.72	2.023	2.181	1.214	0.898	1.605
COL27A1	Q8IZC6	False	CORA1_HUMAN		CPI-SC090152EEE	ENSG00000196739	0.633	0.0	1.007	0.766	0.741	1.453	0.919	0.927	1.583	0.913	0.968	0.699	0.547
COL28A1	Q2UY09	False	COSA1_HUMAN		CPI-SC0E9AA9087	ENSG00000215018	0.0	0.0	0.0	0.0	0.0	0.0	0.0	0.0	0.014	0.0	0.0	0.009	0.0
COL2A1	P02458	False	CO2A1_HUMAN		CPI-SC0AA90A03B	ENSG00000139219	5.568	5.733	5.404	5.854	1.198	6.002	6.215	7.252	3.261	5.873	6.75	5.796	5.153
COL3A1	P02461	False	CO3A1_HUMAN		CPI-SC0A7864078	ENSG00000168542	0.752	2.62	3.968	1.048	1.413	0.262	0.202	0.697	0.225	4.303	1.922	0.442	1.65
COL4A1	P02462	False	CO4A1_HUMAN		CPI-SC0756B421F	ENSG00000187498	2.654	3.9	5.647	5.812	6.885	2.957	2.623	3.521	4.069	5.501	3.835	3.315	3.471
COL4A2	P08572	False	CO4A2_HUMAN		CPI-SC0096917A2	ENSG00000134871	2.994	3.653	5.985	5.0	5.905	3.789	2.469	4.8	4.715	5.814	4.435	4.321	4.02
COL4A3	Q01955	False	CO4A3_HUMAN		CPI-SC0CC8A2F79	ENSG00000169031	0.0	0.0	0.068	0.0	0.0	0.212	0.071	0.042	0.037	0.0	0.0	0.497	0.015
COL4A4	P53420	False	CO4A4_HUMAN		CPI-SC030087D4F	ENSG00000081052	0.357	0.0	0.234	0.0	0.0	0.489	0.649	0.168	0.114	0.176	0.0	1.078	0.115
COL4A5	P29400	False	CO4A5_HUMAN		CPI-SC0F1833AC0	ENSG00000188153	2.481	3.33	2.03	3.365	2.418	3.533	3.187	2.216	3.981	1.802	2.574	3.071	1.797
COL4A6	Q14031	False	CO4A6_HUMAN		CPI-SC0BFDE14E9	ENSG00000197565	3.711	3.4	1.381	3.183	0.355	4.235	3.763	2.214	4.878	1.332	2.793	3.954	1.986
COL5A1	P20908	False	CO5A1_HUMAN		CPI-SC05590EDD3	ENSG00000130635	1.502	1.149	4.254	0.866	2.837	1.098	0.598	1.835	0.88	5.106	2.487	0.766	0.884
COL5A2	P05997	False	CO5A2_HUMAN		CPI-SC0CED85DDE	ENSG00000204262	0.666	1.235	3.25	2.321	4.759	0.214	0.208	2.059	0.163	4.043	1.582	0.308	1.529
COL5A3	P25940	False	CO5A3_HUMAN		CPI-SC0DA063880	ENSG00000080573	0.0	0.0	0.699	0.0	0.0	0.0	0.0	0.045	0.0	0.457	0.0	0.026	0.107
COL6A1	P12109	False	CO6A1_HUMAN		CPI-SC0251EEF61	ENSG00000142156	3.45	5.591	4.73	3.11	4.036	3.506	3.635	4.103	4.049	3.556	4.375	3.161	2.709
COL6A2	P12110	False	CO6A2_HUMAN		CPI-SC07F654CB3	ENSG00000142173	3.492	5.636	4.542	3.198	5.701	4.021	3.04	4.004	3.706	4.22	3.884	2.988	2.591
COL6A3	P12111	False	CO6A3_HUMAN		CPI-SC059D160BE	ENSG00000163359	0.494	0.0	1.326	0.709	0.323	0.336	0.281	0.874	0.083	0.899	0.491	0.439	0.182
COL6A5	A8TX70	False	CO6A5_HUMAN		CPI-SC0E4A99136	ENSG00000172752	0.0	0.0	0.0	0.0	0.0	0.0	0.0	0.0	0.0	0.04	0.0	0.0	0.0
COL6A6	A6NMZ7	False	CO6A6_HUMAN		CPI-SC0E03C13D1	ENSG00000206384	0.0	0.0	0.0	0.0	0.0	0.0	0.0	0.0	0.0	0.078	0.0	0.0	0.015
COL7A1	Q02388	False	CO7A1_HUMAN		CPI-SC0B4771D76	ENSG00000114270	0.543	1.075	0.414	0.648	0.0	0.137	0.291	0.164	0.234	0.434	0.507	0.211	0.288
COL8A1	P27658	False	CO8A1_HUMAN		CPI-SC068FFC547	ENSG00000144810	0.0	0.0	1.508	1.204	0.279	0.13	0.0	0.088	0.039	1.307	0.0	0.175	0.353
COL8A2	P25067	False	CO8A2_HUMAN		CPI-SC0FCB8DFBB	ENSG00000171812	0.0	0.0	0.273	0.0	0.0	0.0	0.0	0.049	0.008	0.119	0.0	0.026	0.079
COL9A1	P20849	False	CO9A1_HUMAN		CPI-SC050CC3A3F	ENSG00000112280	0.948	1.061	0.188	0.0	0.0	0.345	0.064	2.24	0.212	0.072	0.475	0.178	1.265
COL9A2	Q14055	False	CO9A2_HUMAN		CPI-SC0A210DC1F	ENSG00000049089	1.048	0.0	0.89	0.0	0.727	0.856	0.157	3.264	0.746	1.415	2.367	0.3	0.777
COL9A3	Q14050	False	CO9A3_HUMAN		CPI-SC0FD500AF3	ENSG00000092758	3.415	5.95	3.013	3.343	0.36	3.902	3.199	5.191	5.184	3.521	1.753	2.882	2.12
FN1	P02751	False	FINC_HUMAN		CPI-SC0C91660AB	ENSG00000115414	7.251	6.683	7.615	6.911	5.961	7.21	7.15	8.002	8.103	7.136	7.285	7.546	4.687
COL10A1	Q03692	False	COAA1_HUMAN		CPI-SC0519DE925	ENSG00000123500	0.0	0.0	0.0	0.0	0.0	0.0	0.074	0.0	0.008	0.0	0.0	0.009	0.0
COL11A1	P12107	False	COBA1_HUMAN		CPI-SC06F3DDF90	ENSG00000060718	1.189	0.887	1.554	2.563	0.589	0.73	0.473	2.951	0.477	2.305	2.131	1.309	2.039
COL11A2	P13942	False	COBA2_HUMAN		CPI-SC06DCE672A	ENSG00000204248	0.276	0.0	0.523	0.633	0.0	0.066	0.147	0.896	0.122	0.146	0.0	0.026	0.09
COL12A1	Q99715	False	COCA1_HUMAN		CPI-SC0A3722F1F	ENSG00000111799	0.139	0.0	0.538	0.717	0.28	0.0	0.0	0.086	0.14	0.675	0.0	0.087	0.273
COL13A1	Q5TAT6	False	CODA1_HUMAN		CPI-SC093DFA335	ENSG00000197467	0.212	0.0	0.486	0.666	2.127	0.078	0.0	0.331	0.073	1.003	1.053	0.064	0.311
COL14A1	Q05707	False	COEA1_HUMAN		CPI-SC092A2325E	ENSG00000187955	0.183	0.913	0.195	0.596	0.0	0.0	0.0	0.32	0.069	0.198	0.47	0.077	0.309
COL15A1	P39059	False	COFA1_HUMAN		CPI-SC0BCE0B954	ENSG00000204291	0.0	0.0	0.203	0.0	1.748	0.0	0.0	0.0	0.0	0.081	0.0	0.0	0.0
COL16A1	Q07092	False	COGA1_HUMAN		CPI-SC01633DC81	ENSG00000084636	0.0	0.0	0.393	0.0	0.283	0.0	0.0	0.084	0.023	0.329	0.0	0.088	0.127
COL17A1	Q9UMD9	False	COHA1_HUMAN		CPI-SC0D3C68BD6	ENSG00000065618	0.133	0.0	0.122	0.621	0.0	0.0	0.0	0.093	0.046	0.084	0.0	0.197	0.14
COL18A1	P39060	False	COIA1_HUMAN		CPI-SC0755F1632	ENSG00000182871	5.494	4.409	5.644	6.067	4.716	5.393	5.304	5.425	6.226	5.238	3.145	5.852	4.869
COL19A1	Q14993	False	COJA1_HUMAN		CPI-SC0E09C8768	ENSG00000082293	0.152	0.0	0.143	0.0	0.0	0.217	0.145	0.0	0.29	0.087	0.0	0.077	0.015
COL1A1	P02452	False	CO1A1_HUMAN		CPI-SC0AD2341AF	ENSG00000108821	3.751	5.359	7.157	5.979	1.561	3.77	4.704	2.623	2.52	6.782	4.95	5.713	4.588
COL1A2	P08123	False	CO1A2_HUMAN		CPI-SC015ECCD97	ENSG00000164692	2.786	4.644	5.64	4.965	2.965	2.699	2.254	5.648	1.773	5.547	6.065	2.526	3.261
COL21A1	Q96P44	False	COLA1_HUMAN		CPI-SC0C1E494D6	ENSG00000124749	0.139	0.0	0.065	0.0	0.0	0.128	0.148	0.0	0.023	0.0	0.0	0.053	0.228
COL24A1	Q17RW2	False	COOA1_HUMAN		CPI-SC0B09B811A	ENSG00000171502	0.18	0.0	0.135	0.0	0.0	0.0	0.0	0.0	0.007	0.116	0.506	0.009	0.032
COL26A1	Q96A83	False	COQA1_HUMAN		CPI-SC08885876E	ENSG00000160963	1.636	2.332	0.905	1.36	0.293	1.732	0.63	0.72	2.023	2.181	1.214	0.898	1.605
COL27A1	Q8IZC6	False	CORA1_HUMAN		CPI-SC0FC6454F5	ENSG00000196739	0.633	0.0	1.007	0.766	0.741	1.453	0.919	0.927	1.583	0.913	0.968	0.699	0.547
COL28A1	Q2UY09	False	COSA1_HUMAN		CPI-SC0E40282DA	ENSG00000215018	0.0	0.0	0.0	0.0	0.0	0.0	0.0	0.0	0.014	0.0	0.0	0.009	0.0
COL2A1	P02458	False	CO2A1_HUMAN		CPI-SC0A5E87289	ENSG00000139219	5.568	5.733	5.404	5.854	1.198	6.002	6.215	7.252	3.261	5.873	6.75	5.796	5.153
COL3A1	P02461	False	CO3A1_HUMAN		CPI-SC0C061DC28	ENSG00000168542	0.752	2.62	3.968	1.048	1.413	0.262	0.202	0.697	0.225	4.303	1.922	0.442	1.65
COL4A1	P02462	False	CO4A1_HUMAN		CPI-SC0C351F7DF	ENSG00000187498	2.654	3.9	5.647	5.812	6.885	2.957	2.623	3.521	4.069	5.501	3.835	3.315	3.471
COL4A2	P08572	False	CO4A2_HUMAN		CPI-SC09AE93F66	ENSG00000134871	2.994	3.653	5.985	5.0	5.905	3.789	2.469	4.8	4.715	5.814	4.435	4.321	4.02
COL4A3	Q01955	False	CO4A3_HUMAN		CPI-SC08F17FB3E	ENSG00000169031	0.0	0.0	0.068	0.0	0.0	0.212	0.071	0.042	0.037	0.0	0.0	0.497	0.015
COL4A4	P53420	False	CO4A4_HUMAN		CPI-SC0FAC9844A	ENSG00000081052	0.357	0.0	0.234	0.0	0.0	0.489	0.649	0.168	0.114	0.176	0.0	1.078	0.115
COL4A5	P29400	False	CO4A5_HUMAN		CPI-SC044B5BE16	ENSG00000188153	2.481	3.33	2.03	3.365	2.418	3.533	3.187	2.216	3.981	1.802	2.574	3.071	1.797
COL4A6	Q14031	False	CO4A6_HUMAN		CPI-SC01539071B	ENSG00000197565	3.711	3.4	1.381	3.183	0.355	4.235	3.763	2.214	4.878	1.332	2.793	3.954	1.986
COL5A1	P20908	False	CO5A1_HUMAN		CPI-SC08821B0D2	ENSG00000130635	1.502	1.149	4.254	0.866	2.837	1.098	0.598	1.835	0.88	5.106	2.487	0.766	0.884
COL5A2	P05997	False	CO5A2_HUMAN		CPI-SC075489ADB	ENSG00000204262	0.666	1.235	3.25	2.321	4.759	0.214	0.208	2.059	0.163	4.043	1.582	0.308	1.529
COL5A3	P25940	False	CO5A3_HUMAN		CPI-SC0D0BFC9F7	ENSG00000080573	0.0	0.0	0.699	0.0	0.0	0.0	0.0	0.045	0.0	0.457	0.0	0.026	0.107
COL6A1	P12109	False	CO6A1_HUMAN		CPI-SC0FB1817EE	ENSG00000142156	3.45	5.591	4.73	3.11	4.036	3.506	3.635	4.103	4.049	3.556	4.375	3.161	2.709
COL6A2	P12110	False	CO6A2_HUMAN		CPI-SC0C5B4E222	ENSG00000142173	3.492	5.636	4.542	3.198	5.701	4.021	3.04	4.004	3.706	4.22	3.884	2.988	2.591
COL6A3	P12111	False	CO6A3_HUMAN		CPI-SC044916391	ENSG00000163359	0.494	0.0	1.326	0.709	0.323	0.336	0.281	0.874	0.083	0.899	0.491	0.439	0.182
COL6A5	A8TX70	False	CO6A5_HUMAN		CPI-SC0E453F338	ENSG00000172752	0.0	0.0	0.0	0.0	0.0	0.0	0.0	0.0	0.0	0.04	0.0	0.0	0.0
COL6A6	A6NMZ7	False	CO6A6_HUMAN		CPI-SC0EDDBD0FB	ENSG00000206384	0.0	0.0	0.0	0.0	0.0	0.0	0.0	0.0	0.0	0.078	0.0	0.0	0.015
COL7A1	Q02388	False	CO7A1_HUMAN		CPI-SC037038602	ENSG00000114270	0.543	1.075	0.414	0.648	0.0	0.137	0.291	0.164	0.234	0.434	0.507	0.211	0.288
COL8A1	P27658	False	CO8A1_HUMAN		CPI-SC04FF0CDA1	ENSG00000144810	0.0	0.0	1.508	1.204	0.279	0.13	0.0	0.088	0.039	1.307	0.0	0.175	0.353
COL8A2	P25067	False	CO8A2_HUMAN		CPI-SC0CC30CEC0	ENSG00000171812	0.0	0.0	0.273	0.0	0.0	0.0	0.0	0.049	0.008	0.119	0.0	0.026	0.079
COL9A1	P20849	False	CO9A1_HUMAN		CPI-SC0E8C3A996	ENSG00000112280	0.948	1.061	0.188	0.0	0.0	0.345	0.064	2.24	0.212	0.072	0.475	0.178	1.265
COL9A2	Q14055	False	CO9A2_HUMAN		CPI-SC0C155763A	ENSG00000049089	1.048	0.0	0.89	0.0	0.727	0.856	0.157	3.264	0.746	1.415	2.367	0.3	0.777
COL9A3	Q14050	False	CO9A3_HUMAN		CPI-SC086D7EC73	ENSG00000092758	3.415	5.95	3.013	3.343	0.36	3.902	3.199	5.191	5.184	3.521	1.753	2.882	2.12
FN1	P02751	False	FINC_HUMAN		CPI-SC0AE4F5BAB	ENSG00000115414	7.251	6.683	7.615	6.911	5.961	7.21	7.15	8.002	8.103	7.136	7.285	7.546	4.687
COL3A1	P02461	False	CO3A1_HUMAN		CPI-SS0343DD0EE	ENSG00000168542	0.752	2.62	3.968	1.048	1.413	0.262	0.202	0.697	0.225	4.303	1.922	0.442	1.65
TGM2	P21980	False	TGM2_HUMAN		CPI-SS09C0B8677	ENSG00000198959	0.737	0.0	2.644	0.709	1.371	0.061	0.217	2.254	0.213	2.012	0.484	0.204	0.258
COL4A1	P02462	False	CO4A1_HUMAN		CPI-SS015BF69EE	ENSG00000187498	2.654	3.9	5.647	5.812	6.885	2.957	2.623	3.521	4.069	5.501	3.835	3.315	3.471
COL4A2	P08572	False	CO4A2_HUMAN		CPI-SS01771D11B	ENSG00000134871	2.994	3.653	5.985	5.0	5.905	3.789	2.469	4.8	4.715	5.814	4.435	4.321	4.02
COL4A3	Q01955	False	CO4A3_HUMAN		CPI-SS0AADAB219	ENSG00000169031	0.0	0.0	0.068	0.0	0.0	0.212	0.071	0.042	0.037	0.0	0.0	0.497	0.015
COL4A4	P53420	False	CO4A4_HUMAN		CPI-SS06D2944B5	ENSG00000081052	0.357	0.0	0.234	0.0	0.0	0.489	0.649	0.168	0.114	0.176	0.0	1.078	0.115
COL4A5	P29400	False	CO4A5_HUMAN		CPI-SS0924C61F1	ENSG00000188153	2.481	3.33	2.03	3.365	2.418	3.533	3.187	2.216	3.981	1.802	2.574	3.071	1.797
COL4A6	Q14031	False	CO4A6_HUMAN		CPI-SS0BBF93C62	ENSG00000197565	3.711	3.4	1.381	3.183	0.355	4.235	3.763	2.214	4.878	1.332	2.793	3.954	1.986
LAMA2	P24043	False	LAMA2_HUMAN		CPI-SS0335C4DDE	ENSG00000196569	0.0	0.978	0.07	0.0	0.0	0.061	0.194	0.166	0.039	0.0	0.0	0.079	0.043
PRNP	F7VJQ1	False	APRIO_HUMAN		CPI-SS0087B834D	ENSG00000171867	1.438	0.0	1.642	0.0	1.753	1.025	1.035	1.461	1.042	1.126	0.515	1.76	0.908
DSC1	Q08554	False	DSC1_HUMAN		CPI-SS08B94BEB2	ENSG00000134765	0.0	0.0	0.0	0.0	0.0	0.0	0.066	0.0	0.0	0.0	0.0	0.008	0.0
DSC2	Q02487	False	DSC2_HUMAN		CPI-SS06D13FCD3	ENSG00000134755	1.742	1.006	2.896	3.57	3.213	2.994	2.506	4.077	3.309	2.794	3.924	3.027	2.038
DSG1	Q02413	False	DSG1_HUMAN		CPI-SS062307CFE	ENSG00000134760	0.0	0.0	0.0	0.0	0.0	0.0	0.0	0.0	0.007	0.0	0.0	0.0	0.0
DSG1	Q02413	False	DSG1_HUMAN		CPI-SS036437279	ENSG00000134760	0.0	0.0	0.0	0.0	0.0	0.0	0.0	0.0	0.007	0.0	0.0	0.0	0.0
DSG1	Q02413	False	DSG1_HUMAN		CPI-SS09000F32A	ENSG00000134760	0.0	0.0	0.0	0.0	0.0	0.0	0.0	0.0	0.007	0.0	0.0	0.0	0.0
DSG2	Q14126	False	DSG2_HUMAN		CPI-SS0B6F0C894	ENSG00000046604	3.088	2.943	3.72	4.219	1.96	4.014	2.873	3.864	3.527	3.483	3.663	3.736	3.055
DAG1	Q14118	False	DAG1_HUMAN		CPI-SS09491FBF4	ENSG00000173402	2.688	2.21	3.452	2.261	1.42	3.624	3.814	2.388	3.209	3.056	1.98	3.927	2.781
DAG1	Q14118	False	DAG1_HUMAN		CPI-SS0D9DE7106	ENSG00000173402	2.688	2.21	3.452	2.261	1.42	3.624	3.814	2.388	3.209	3.056	1.98	3.927	2.781
CLSTN1	O94985	False	CSTN1_HUMAN		CPI-SS0DD3733E8	ENSG00000171603	1.65	1.239	2.048	2.323	2.502	3.172	2.903	2.764	2.744	2.331	2.561	2.796	2.448
CLSTN2	Q9H4D0	False	CSTN2_HUMAN		CPI-SS01A7DC3C1	ENSG00000158258	0.144	0.0	1.239	0.667	0.29	0.136	0.071	1.199	0.089	1.229	0.0	0.083	0.225
CLSTN3	Q9BQT9	False	CSTN3_HUMAN		CPI-SS0180FFBED	ENSG00000139182	0.78	0.0	0.637	1.544	0.306	1.413	1.027	1.086	1.639	0.113	1.96	1.161	0.575
LRRTM1	Q86UE6	False	LRRT1_HUMAN		CPI-SS0EEFFA23C	ENSG00000162951	0.0	0.0	1.057	0.0	0.0	0.089	0.0	0.267	0.991	0.57	0.0	0.016	0.13
LRRTM2	O43300	False	LRRT2_HUMAN		CPI-SS0C0329180	ENSG00000146006	0.0	0.0	0.0	0.0	0.0	0.062	0.0	0.0	0.029	0.041	0.0	0.018	0.057
LRRTM3	Q86VH5	False	LRRT3_HUMAN		CPI-SS026EC3854	ENSG00000198739	0.0	0.0	0.072	0.0	0.0	0.0	0.0	0.088	0.0	0.0	0.0	0.0	0.0
LRRTM4	Q86VH4	False	LRRT4_HUMAN		CPI-SS0F97A06CD	ENSG00000176204	0.347	0.0	0.0	0.0	0.0	0.554	0.363	0.282	0.234	0.0	0.0	0.19	0.354
NLGN1	Q8N2Q7	False	NLGN1_HUMAN		CPI-SS0731F750C	ENSG00000169760	0.292	1.049	0.48	0.613	0.0	0.251	0.128	0.935	0.113	0.445	0.495	0.271	0.759
NLGN2	Q8NFZ4	False	NLGN2_HUMAN		CPI-SS0C12FCB93	ENSG00000169992	0.961	2.044	0.849	1.263	1.291	1.505	1.279	0.859	1.091	1.432	1.525	0.883	1.222
NLGN3	Q9NZ94	False	NLGN3_HUMAN		CPI-SS07FBAAD8D	ENSG00000196338	0.0	0.0	0.07	0.0	0.0	0.27	0.058	0.442	0.115	0.157	0.0	0.119	0.522
NLGN4X	Q8N0W4	False	NLGNX_HUMAN		CPI-SS0F9118AB4	ENSG00000146938	1.714	0.0	0.36	1.86	1.091	1.449	1.916	2.136	1.703	0.781	0.786	1.766	1.125
NLGN4Y	Q8NFZ3	False	NLGNY_HUMAN		CPI-SS0837C7966	ENSG00000165246	1.265	0.0	0.188	1.248	0.0	1.414	0.846	1.033	1.168	1.041	0.967	0.906	0.784
FN1	P02751	False	FINC_HUMAN		CPI-SC0149E8473	ENSG00000115414	7.251	6.683	7.615	6.911	5.961	7.21	7.15	8.002	8.103	7.136	7.285	7.546	4.687
L1CAM	P32004	False	L1CAM_HUMAN		CPI-SC088D2EEF4	ENSG00000198910	0.141	1.072	0.555	0.0	0.0	0.065	0.142	0.734	0.028	0.862	0.0	0.119	0.16
F2	P00734	False	THRB_HUMAN		CPI-SC0F16EDAB3	ENSG00000180210	0.382	0.0	0.0	0.0	0.0	0.454	0.429	0.0	3.254	0.075	0.0	0.073	0.03
THBS1	P07996	False	TSP1_HUMAN		CPI-SC0D085D655	ENSG00000137801	0.972	0.0	2.53	4.193	0.0	0.154	0.501	0.74	0.562	2.698	0.0	1.419	0.823
VTN	P04004	False	VTNC_HUMAN		CPI-SC0EA162039	ENSG00000109072	2.293	1.286	0.637	2.255	0.338	3.136	3.193	1.302	6.509	0.662	0.956	2.664	0.781
PLG	P00747	False	PLMN_HUMAN		CPI-SC003C7B6F1	ENSG00000122194	0.0	0.0	0.0	0.0	0.0	0.136	0.0	0.0	0.292	0.0	0.0	0.0	0.0
ICAM1	P05362	False	ICAM1_HUMAN		CPI-SC0C09120F1	ENSG00000090339	0.14	0.0	0.185	0.836	0.323	0.0	0.0	0.13	0.03	0.264	0.0	0.107	0.049
JAM3	Q9BX67	False	JAM3_HUMAN		CPI-SC071B77A18	ENSG00000166086	0.938	2.081	2.048	3.526	3.633	0.952	0.782	2.281	0.562	1.901	1.465	0.868	1.435
F10	P00742	False	FA10_HUMAN		CPI-SC02C7E2DB4	ENSG00000126218	0.899	2.737	1.596	0.805	1.482	1.903	2.259	1.647	4.396	2.005	0.545	1.745	1.435
C3	P01024	False	CO3_HUMAN		CPI-SC0C93C7670	ENSG00000125730	0.0	0.0	0.6	0.0	0.0	0.068	0.067	0.127	0.074	0.848	0.967	0.033	0.0
THY1	P04216	False	THY1_HUMAN		CPI-SC003905460	ENSG00000154096	0.922	1.009	0.861	1.262	4.922	0.634	0.393	1.718	0.244	1.721	2.005	0.471	2.818
GP1BA	P07359	False	GP1BA_HUMAN		CPI-SC0329DFA42	ENSG00000185245	0.0	0.0	0.0	0.0	0.321	0.0	0.0	0.0	0.036	0.081	0.0	0.036	0.041
ICAM1	P05362	False	ICAM1_HUMAN		CPI-SC08CB03AD8	ENSG00000090339	0.14	0.0	0.185	0.836	0.323	0.0	0.0	0.13	0.03	0.264	0.0	0.107	0.049
THY1	P04216	False	THY1_HUMAN		CPI-SC0EFDBED2D	ENSG00000154096	0.922	1.009	0.861	1.262	4.922	0.634	0.393	1.718	0.244	1.721	2.005	0.471	2.818
FN1	P02751	False	FINC_HUMAN		CPI-SC08C485EAE	ENSG00000115414	7.251	6.683	7.615	6.911	5.961	7.21	7.15	8.002	8.103	7.136	7.285	7.546	4.687
LAMA3	Q16787	False	LAMA3_HUMAN		CPI-SC0E5A1BA8E	ENSG00000053747	0.0	0.0	0.0	0.657	0.0	0.0	0.0	0.0	0.007	0.0	0.0	0.088	0.028
THBS1	P07996	False	TSP1_HUMAN		CPI-SC0B80B8591	ENSG00000137801	0.972	0.0	2.53	4.193	0.0	0.154	0.501	0.74	0.562	2.698	0.0	1.419	0.823
CSPG4	Q6UVK1	False	CSPG4_HUMAN		CPI-SC0FA241084	ENSG00000173546	0.0	0.0	0.319	0.605	0.325	0.0	0.0	0.251	0.021	0.259	0.0	0.009	0.046
FN1	P02751	False	FINC_HUMAN		CPI-SC0F96CE387	ENSG00000115414	7.251	6.683	7.615	6.911	5.961	7.21	7.15	8.002	8.103	7.136	7.285	7.546	4.687
JAM2	P57087	False	JAM2_HUMAN		CPI-SC0C2126F8E	ENSG00000154721	0.162	0.0	0.139	0.0	0.0	0.407	0.074	0.344	0.185	0.074	0.483	0.279	0.532
SPP1	P10451	False	OSTP_HUMAN		CPI-SC0C81483EA	ENSG00000118785	2.831	0.0	1.025	0.0	0.239	0.375	0.309	3.767	0.805	1.175	1.307	0.513	0.429
TNC	P24821	False	TENA_HUMAN		CPI-SC00B50273B	ENSG00000041982	0.399	0.0	2.306	1.734	0.828	0.769	0.728	0.211	0.64	2.68	0.0	0.945	1.078
VCAM1	P19320	False	VCAM1_HUMAN		CPI-SC0B2557C9D	ENSG00000162692	0.185	0.0	0.271	0.0	0.0	0.133	0.0	0.145	1.665	0.206	0.0	0.048	0.52
PLA2G2A	P14555	False	PA2GA_HUMAN		CPI-SC09A33C92E	ENSG00000188257	0.0	0.0	0.0	0.0	0.0	0.0	0.0	0.044	0.0	0.0	0.0	0.0	0.0
PLAUR	Q03405	False	UPAR_HUMAN		CPI-SC0E029AB31	ENSG00000011422	0.183	1.105	0.347	0.625	1.032	0.41	0.068	0.497	0.313	0.678	0.0	0.417	0.404
FN1	P02751	False	FINC_HUMAN		CPI-SC034EE8AAA	ENSG00000115414	7.251	6.683	7.615	6.911	5.961	7.21	7.15	8.002	8.103	7.136	7.285	7.546	4.687
VCAM1	P19320	False	VCAM1_HUMAN		CPI-SC06C0A2080	ENSG00000162692	0.185	0.0	0.271	0.0	0.0	0.133	0.0	0.145	1.665	0.206	0.0	0.048	0.52
MADCAM1	Q13477	False	MADCA_HUMAN		CPI-SC056FC1F11	ENSG00000099866	0.0	0.0	0.267	0.0	0.728	0.0	0.425	0.136	0.134	0.117	0.0	0.098	0.079
FN1	P02751	False	FINC_HUMAN		CPI-SC06C3BA86F	ENSG00000115414	7.251	6.683	7.615	6.911	5.961	7.21	7.15	8.002	8.103	7.136	7.285	7.546	4.687
L1CAM	P32004	False	L1CAM_HUMAN		CPI-SC02CB6F5A5	ENSG00000198910	0.141	1.072	0.555	0.0	0.0	0.065	0.142	0.734	0.028	0.862	0.0	0.119	0.16
PLA2G2A	P14555	False	PA2GA_HUMAN		CPI-SC08F3F7DC6	ENSG00000188257	0.0	0.0	0.0	0.0	0.0	0.0	0.0	0.044	0.0	0.0	0.0	0.0	0.0
FBN1	P35555	False	FBN1_HUMAN		CPI-SC0ABE9B7D2	ENSG00000166147	0.695	2.282	2.032	1.518	1.64	0.179	0.064	1.003	0.141	2.326	0.416	0.433	1.321
FN1	P02751	False	FINC_HUMAN		CPI-SC04BC5B245	ENSG00000115414	7.251	6.683	7.615	6.911	5.961	7.21	7.15	8.002	8.103	7.136	7.285	7.546	4.687
TNC	P24821	False	TENA_HUMAN		CPI-SC09B2D1C63	ENSG00000041982	0.399	0.0	2.306	1.734	0.828	0.769	0.728	0.211	0.64	2.68	0.0	0.945	1.078
FN1	P02751	False	FINC_HUMAN		CPI-SC08F923F07	ENSG00000115414	7.251	6.683	7.615	6.911	5.961	7.21	7.15	8.002	8.103	7.136	7.285	7.546	4.687
L1CAM	P32004	False	L1CAM_HUMAN		CPI-SC01D9AD677	ENSG00000198910	0.141	1.072	0.555	0.0	0.0	0.065	0.142	0.734	0.028	0.862	0.0	0.119	0.16
VTN	P04004	False	VTNC_HUMAN		CPI-SC0717E21B0	ENSG00000109072	2.293	1.286	0.637	2.255	0.338	3.136	3.193	1.302	6.509	0.662	0.956	2.664	0.781
FN1	P02751	False	FINC_HUMAN		CPI-SC06D7BD0F6	ENSG00000115414	7.251	6.683	7.615	6.911	5.961	7.21	7.15	8.002	8.103	7.136	7.285	7.546	4.687
L1CAM	P32004	False	L1CAM_HUMAN		CPI-SC0FCA446B5	ENSG00000198910	0.141	1.072	0.555	0.0	0.0	0.065	0.142	0.734	0.028	0.862	0.0	0.119	0.16
LAMC1	P11047	False	LAMC1_HUMAN		CPI-SC07763D025	ENSG00000135862	2.807	2.22	4.052	3.127	3.796	3.152	2.049	3.467	3.508	3.646	3.491	2.736	2.463
SPP1	P10451	False	OSTP_HUMAN		CPI-SC03E67206C	ENSG00000118785	2.831	0.0	1.025	0.0	0.239	0.375	0.309	3.767	0.805	1.175	1.307	0.513	0.429
F2	P00734	False	THRB_HUMAN		CPI-SC0AA4C3895	ENSG00000180210	0.382	0.0	0.0	0.0	0.0	0.454	0.429	0.0	3.254	0.075	0.0	0.073	0.03
TNC	P24821	False	TENA_HUMAN		CPI-SC021D4420C	ENSG00000041982	0.399	0.0	2.306	1.734	0.828	0.769	0.728	0.211	0.64	2.68	0.0	0.945	1.078
THBS1	P07996	False	TSP1_HUMAN		CPI-SC02EA03F82	ENSG00000137801	0.972	0.0	2.53	4.193	0.0	0.154	0.501	0.74	0.562	2.698	0.0	1.419	0.823
VTN	P04004	False	VTNC_HUMAN		CPI-SC045FE8A01	ENSG00000109072	2.293	1.286	0.637	2.255	0.338	3.136	3.193	1.302	6.509	0.662	0.956	2.664	0.781
FGF1	P05230	False	FGF1_HUMAN		CPI-SC0FB36427B	ENSG00000113578	0.341	0.0	0.266	0.649	0.0	0.0	0.0	0.21	0.014	0.187	0.0	0.043	0.015
FGF2	P09038	False	FGF2_HUMAN		CPI-SC0F72E9E4E	ENSG00000138685	0.931	0.894	0.599	0.74	0.583	0.132	0.134	0.923	0.356	0.83	0.465	0.246	1.278
IGF1	P05019	False	IGF1_HUMAN		CPI-SC0D3D23FAA	ENSG00000017427	0.715	0.0	0.304	0.689	0.314	1.322	1.99	0.122	0.183	0.047	0.973	2.042	0.34
PLAUR	Q03405	False	UPAR_HUMAN		CPI-SC0C4FD0754	ENSG00000011422	0.183	1.105	0.347	0.625	1.032	0.41	0.068	0.497	0.313	0.678	0.0	0.417	0.404
THY1	P04216	False	THY1_HUMAN		CPI-SC0F0AC498A	ENSG00000154096	0.922	1.009	0.861	1.262	4.922	0.634	0.393	1.718	0.244	1.721	2.005	0.471	2.818
VWF	P04275	False	VWF_HUMAN		CPI-SC060FE7871	ENSG00000110799	0.156	0.0	0.072	0.0	2.177	0.212	0.444	0.0	0.088	0.081	0.0	0.436	0.191
MMP2	P08253	False	MMP2_HUMAN		CPI-SC0A6D5D2B1	ENSG00000087245	1.089	4.418	3.302	1.354	5.239	0.879	0.682	1.522	0.4	3.767	2.189	0.74	2.852
OMD	Q99983	False	OMD_HUMAN		CPI-SC042AD06C6	ENSG00000127083	0.0	0.0	0.0	0.0	0.0	0.0	0.0	0.0	0.0	0.0	0.0	0.0	0.016
FN1	P02751	False	FINC_HUMAN		CPI-SC09B45FB39	ENSG00000115414	7.251	6.683	7.615	6.911	5.961	7.21	7.15	8.002	8.103	7.136	7.285	7.546	4.687
GJA1	P17302	False	CXA1_HUMAN		CPI-SS04829AC68	ENSG00000152661	3.696	4.035	3.564	5.232	1.368	4.994	3.322	3.87	4.161	4.912	3.656	5.012	4.336
GJA3	Q9Y6H8	False	CXA3_HUMAN		CPI-SS08658BB16	ENSG00000121743	0.0	0.0	0.263	0.0	0.0	0.0	0.0	0.0	0.0	0.034	0.0	0.0	0.0
GJC1	P36383	False	CXG1_HUMAN		CPI-SS0C4261737	ENSG00000182963	2.175	2.138	1.806	3.055	1.702	3.033	1.303	1.419	2.38	2.431	1.002	2.148	2.76
GJA1	P17302	False	CXA1_HUMAN		CPI-SS024F36886	ENSG00000152661	3.696	4.035	3.564	5.232	1.368	4.994	3.322	3.87	4.161	4.912	3.656	5.012	4.336
GJA3	Q9Y6H8	False	CXA3_HUMAN		CPI-SS0F5FC7262	ENSG00000121743	0.0	0.0	0.263	0.0	0.0	0.0	0.0	0.0	0.0	0.034	0.0	0.0	0.0
GJA5	P36382	False	CXA5_HUMAN		CPI-SS0ACFA4F22	ENSG00000265107	0.185	0.0	0.063	0.0	0.735	0.061	0.07	0.044	0.0	0.113	0.0	0.064	0.045
GJC1	P36383	False	CXG1_HUMAN		CPI-SS0E7883ADC	ENSG00000182963	2.175	2.138	1.806	3.055	1.702	3.033	1.303	1.419	2.38	2.431	1.002	2.148	2.76
GJA3	Q9Y6H8	False	CXA3_HUMAN		CPI-SS00457EB1A	ENSG00000121743	0.0	0.0	0.263	0.0	0.0	0.0	0.0	0.0	0.0	0.034	0.0	0.0	0.0
GJA3	Q9Y6H8	False	CXA3_HUMAN		CPI-SS062D2530F	ENSG00000121743	0.0	0.0	0.263	0.0	0.0	0.0	0.0	0.0	0.0	0.034	0.0	0.0	0.0
GJC1	P36383	False	CXG1_HUMAN		CPI-SS0CEFF4625	ENSG00000182963	2.175	2.138	1.806	3.055	1.702	3.033	1.303	1.419	2.38	2.431	1.002	2.148	2.76
ICAM1	P05362	False	ICAM1_HUMAN		CPI-SS0E9A581F8	ENSG00000090339	0.14	0.0	0.185	0.836	0.323	0.0	0.0	0.13	0.03	0.264	0.0	0.107	0.049
ICAM1	P05362	False	ICAM1_HUMAN		CPI-SC00035437A	ENSG00000090339	0.14	0.0	0.185	0.836	0.323	0.0	0.0	0.13	0.03	0.264	0.0	0.107	0.049
ICAM2	P13598	False	ICAM2_HUMAN		CPI-SC0943ECD6E	ENSG00000108622	0.188	0.0	0.086	0.0	3.489	0.0	0.0	0.0	0.0	0.035	0.0	0.009	0.014
ICAM3	P32942	False	ICAM3_HUMAN		CPI-SC09DC9200A	ENSG00000076662	0.209	1.856	1.185	1.198	2.088	0.759	0.404	0.466	0.637	0.476	0.0	0.6	0.77
ICAM4	Q14773	False	ICAM4_HUMAN		CPI-SC0A3A31D04	ENSG00000105371	0.0	0.0	0.064	0.0	0.327	0.0	0.0	0.045	0.007	0.115	0.0	0.037	0.03
F11R	Q9Y624	False	JAM1_HUMAN		CPI-SC0DEE2AF32	ENSG00000158769	2.315	2.006	1.384	1.575	1.692	3.17	2.054	1.284	2.574	0.945	2.169	2.485	1.064
ICAM1	P05362	False	ICAM1_HUMAN		CPI-SS09C4FCB90	ENSG00000090339	0.14	0.0	0.185	0.836	0.323	0.0	0.0	0.13	0.03	0.264	0.0	0.107	0.049
ICAM3	P32942	False	ICAM3_HUMAN		CPI-SS00F979E99	ENSG00000076662	0.209	1.856	1.185	1.198	2.088	0.759	0.404	0.466	0.637	0.476	0.0	0.6	0.77
JAM2	P57087	False	JAM2_HUMAN		CPI-SS087B53ABF	ENSG00000154721	0.162	0.0	0.139	0.0	0.0	0.407	0.074	0.344	0.185	0.074	0.483	0.279	0.532
JAM3	Q9BX67	False	JAM3_HUMAN		CPI-SS0F9D53834	ENSG00000166086	0.938	2.081	2.048	3.526	3.633	0.952	0.782	2.281	0.562	1.901	1.465	0.868	1.435
L1CAM	P32004	False	L1CAM_HUMAN		CPI-SC030C83222	ENSG00000198910	0.141	1.072	0.555	0.0	0.0	0.065	0.142	0.734	0.028	0.862	0.0	0.119	0.16
L1CAM	P32004	False	L1CAM_HUMAN		CPI-SC0EB9B5460	ENSG00000198910	0.141	1.072	0.555	0.0	0.0	0.065	0.142	0.734	0.028	0.862	0.0	0.119	0.16
SPP1	P10451	False	OSTP_HUMAN		CPI-SC069FF84F5	ENSG00000118785	2.831	0.0	1.025	0.0	0.239	0.375	0.309	3.767	0.805	1.175	1.307	0.513	0.429
TNC	P24821	False	TENA_HUMAN		CPI-SC0B5F57CE1	ENSG00000041982	0.399	0.0	2.306	1.734	0.828	0.769	0.728	0.211	0.64	2.68	0.0	0.945	1.078
VCAM1	P19320	False	VCAM1_HUMAN		CPI-SC061E89E41	ENSG00000162692	0.185	0.0	0.271	0.0	0.0	0.133	0.0	0.145	1.665	0.206	0.0	0.048	0.52
L1CAM	P32004	False	L1CAM_HUMAN		CPI-SS0ACD487F0	ENSG00000198910	0.141	1.072	0.555	0.0	0.0	0.065	0.142	0.734	0.028	0.862	0.0	0.119	0.16
LAMC1	P11047	False	LAMC1_HUMAN		CPI-SC024FAED24	ENSG00000135862	2.807	2.22	4.052	3.127	3.796	3.152	2.049	3.467	3.508	3.646	3.491	2.736	2.463
LAMC1	P11047	False	LAMC1_HUMAN		CPI-SC03FF6E42F	ENSG00000135862	2.807	2.22	4.052	3.127	3.796	3.152	2.049	3.467	3.508	3.646	3.491	2.736	2.463
NECTIN1	Q15223	False	PVRL1_HUMAN		CPI-SS00661A3A4	ENSG00000110400	0.638	0.0	0.551	0.0	0.0	1.2	0.626	0.18	1.078	0.439	0.0	0.631	0.702
NECTIN1	Q15223	False	PVRL1_HUMAN		CPI-SS01E0F2D2C	ENSG00000110400	0.638	0.0	0.551	0.0	0.0	1.2	0.626	0.18	1.078	0.439	0.0	0.631	0.702
NECTIN2	Q92692	False	PVRL2_HUMAN		CPI-SS0E14458C9	ENSG00000130202	5.22	6.123	5.424	5.461	4.034	5.075	4.806	5.078	5.323	5.564	5.034	5.386	4.99
NECTIN3	Q9NQS3	False	PVRL3_HUMAN		CPI-SS0BA232458	ENSG00000177707	0.995	1.009	1.586	1.96	0.69	2.606	2.47	1.555	1.572	2.17	1.819	2.497	2.348
PVR	P15151	False	PVR_HUMAN		CPI-SS00561BBD7	ENSG00000073008	0.875	0.0	0.735	0.699	0.292	0.361	0.159	0.192	1.003	0.902	0.0	0.412	0.342
F2	P00734	False	THRB_HUMAN		CPI-SS058209EC7	ENSG00000180210	0.382	0.0	0.0	0.0	0.0	0.454	0.429	0.0	3.254	0.075	0.0	0.073	0.03
F2	P00734	False	THRB_HUMAN		CPI-SS026335F55	ENSG00000180210	0.382	0.0	0.0	0.0	0.0	0.454	0.429	0.0	3.254	0.075	0.0	0.073	0.03
F2	P00734	False	THRB_HUMAN		CPI-SS0BDC2B411	ENSG00000180210	0.382	0.0	0.0	0.0	0.0	0.454	0.429	0.0	3.254	0.075	0.0	0.073	0.03
F2	P00734	False	THRB_HUMAN		CPI-SS09B583B3F	ENSG00000180210	0.382	0.0	0.0	0.0	0.0	0.454	0.429	0.0	3.254	0.075	0.0	0.073	0.03
TNC	P24821	False	TENA_HUMAN		CPI-SC03C27B368	ENSG00000041982	0.399	0.0	2.306	1.734	0.828	0.769	0.728	0.211	0.64	2.68	0.0	0.945	1.078
TGFB1	P01137	False	TGFB1_HUMAN		CPI-SC08AC51E15	ENSG00000105329	1.947	3.446	4.597	3.383	6.095	2.195	1.934	3.801	2.433	5.323	2.557	2.8	2.54
TGFB3	P10600	False	TGFB3_HUMAN		CPI-SC0DA808D76	ENSG00000119699	0.206	0.0	0.68	0.0	0.0	0.134	0.208	0.486	0.022	0.202	0.0	0.203	0.064
THBS1	P07996	False	TSP1_HUMAN		CPI-SS0C93E48D7	ENSG00000137801	0.972	0.0	2.53	4.193	0.0	0.154	0.501	0.74	0.562	2.698	0.0	1.419	0.823
THBS2	P35442	False	TSP2_HUMAN		CPI-SS0914C7C85	ENSG00000186340	0.137	0.0	0.0	0.0	0.0	0.0	0.0	0.0	0.021	0.0	0.0	0.009	0.0
ENTPD1	P49961	False	ENTP1_HUMAN		CPI-SS026C7F8A2	ENSG00000138185	0.186	0.0	0.483	0.0	3.377	0.065	0.057	0.036	0.029	0.109	0.425	0.052	0.043
ENTPD1	P49961	False	ENTP1_HUMAN		CPI-SS08C884E97	ENSG00000138185	0.186	0.0	0.483	0.0	3.377	0.065	0.057	0.036	0.029	0.109	0.425	0.052	0.043
ADM	P35318	False	ADML_HUMAN		CPI-SC063148F3A	ENSG00000148926	1.181	1.195	1.211	2.752	0.293	0.722	0.783	0.722	1.14	1.704	0.942	1.299	0.823
ADM2	Q7Z4H4	False	ADM2_HUMAN		CPI-SC0C396EE2C	ENSG00000128165	0.139	0.0	0.414	0.634	0.0	0.073	0.0	0.05	0.188	0.389	0.0	0.11	0.072
ADM	P35318	False	ADML_HUMAN		CPI-SS0D2FABC4A	ENSG00000148926	1.181	1.195	1.211	2.752	0.293	0.722	0.783	0.722	1.14	1.704	0.942	1.299	0.823
ADM2	Q7Z4H4	False	ADM2_HUMAN		CPI-SC01AD532CA	ENSG00000128165	0.139	0.0	0.414	0.634	0.0	0.073	0.0	0.05	0.188	0.389	0.0	0.11	0.072
ASIP	P42127	False	ASIP_HUMAN		CPI-SS019ABECEC	ENSG00000101440	0.0	0.0	0.068	0.0	0.0	0.0	0.0	0.048	0.023	0.037	0.0	0.016	0.016
POMC	P01189	False	COLI_HUMAN		CPI-SS00BD8FF72	ENSG00000115138	0.66	1.99	0.349	0.632	0.0	0.633	0.4	0.924	0.904	0.275	0.0	0.767	0.066
AGRN	O00468	False	AGRIN_HUMAN		CPI-SS0593F278B	ENSG00000188157	2.484	2.264	2.184	4.161	2.375	3.89	3.497	2.671	4.093	2.202	3.193	4.014	2.067
LRRC4B	Q9NT99	False	LRC4B_HUMAN		CPI-SS023656B4B	ENSG00000131409	0.195	1.094	0.251	0.0	0.324	0.068	0.222	0.352	0.123	0.14	0.489	0.113	0.833
LRFN4	Q6PJG9	False	LRFN4_HUMAN		CPI-SS064D15A83	ENSG00000173621	1.363	0.917	1.092	0.0	0.865	0.836	0.777	1.074	0.882	1.457	1.527	0.887	1.144
LRFN5	Q96NI6	False	LRFN5_HUMAN		CPI-SS0DCD351AD	ENSG00000165379	0.0	0.0	0.069	0.0	0.0	0.064	0.0	0.243	0.022	0.0	0.48	0.063	0.106
LRRTM4	Q86VH4	False	LRRT4_HUMAN		CPI-SS08968FFAE	ENSG00000176204	0.347	0.0	0.0	0.0	0.0	0.554	0.363	0.282	0.234	0.0	0.0	0.19	0.354
SLITRK5	O94991	False	SLIK5_HUMAN		CPI-SS05F136AA2	ENSG00000165300	0.526	1.092	0.0	0.0	0.0	0.069	0.0	0.266	0.049	0.224	0.495	0.152	0.503
SLITRK6	Q9H5Y7	False	SLIK6_HUMAN		CPI-SS0FAD26C76	ENSG00000184564	0.18	0.971	0.14	0.765	0.0	0.703	0.989	0.049	0.0	0.05	0.0	0.567	0.695
IAPP	P10997	False	IAPP_HUMAN		CPI-SS00D9A2FD0	ENSG00000121351	0.0	0.0	0.0	0.0	0.0	0.0	0.0	0.0	0.007	0.0	0.0	0.019	0.0
CALCA	P01258	False	CALC_HUMAN		CPI-SS015B2F961	ENSG00000110680	0.0	0.0	0.087	0.0	0.0	0.0	0.0	0.048	0.022	0.0	0.0	0.016	0.0
CALCB	P10092	False	CALCB_HUMAN		CPI-SS07CF0C6E7	ENSG00000175868	0.199	0.0	0.0	0.72	0.0	0.124	0.356	0.085	0.053	0.0	0.0	0.112	0.133
IAPP	P10997	False	IAPP_HUMAN		CPI-SC0980A6E6B	ENSG00000121351	0.0	0.0	0.0	0.0	0.0	0.0	0.0	0.0	0.007	0.0	0.0	0.019	0.0
IAPP	P10997	False	IAPP_HUMAN		CPI-SC04ADD5A88	ENSG00000121351	0.0	0.0	0.0	0.0	0.0	0.0	0.0	0.0	0.007	0.0	0.0	0.019	0.0
IAPP	P10997	False	IAPP_HUMAN		CPI-SC0CE7302FB	ENSG00000121351	0.0	0.0	0.0	0.0	0.0	0.0	0.0	0.0	0.007	0.0	0.0	0.019	0.0
APP	P05067	False	A4_HUMAN		CPI-SS080C81D37	ENSG00000142192	5.476	5.56	5.049	4.628	6.261	5.717	6.057	5.852	5.17	4.999	5.577	5.942	5.141
APP	P05067	False	A4_HUMAN		CPI-SS0CB6F5575	ENSG00000142192	5.476	5.56	5.049	4.628	6.261	5.717	6.057	5.852	5.17	4.999	5.577	5.942	5.141
APLP2	Q06481	False	APLP2_HUMAN		CPI-SS0DF830287	ENSG00000084234	6.119	5.991	6.257	6.258	5.916	6.16	6.402	6.141	5.94	6.043	6.055	6.655	5.838
APP	P05067	False	A4_HUMAN		CPI-SS07ACDDCD6	ENSG00000142192	5.476	5.56	5.049	4.628	6.261	5.717	6.057	5.852	5.17	4.999	5.577	5.942	5.141
APP	P05067	False	A4_HUMAN		CPI-SS097A84265	ENSG00000142192	5.476	5.56	5.049	4.628	6.261	5.717	6.057	5.852	5.17	4.999	5.577	5.942	5.141
PI16	Q6UXB8	False	PI16_HUMAN		CPI-SS012E7C8B8	ENSG00000164530	0.0	0.0	0.0	0.0	0.0	0.0	0.0	0.0	0.0	0.0	0.0	0.019	0.015
ANGPT1	Q15389	False	ANGP1_HUMAN		CPI-SS0DE9B07A8	ENSG00000154188	0.365	0.0	0.568	0.0	0.0	0.349	0.0	0.137	0.079	0.553	0.432	0.092	0.077
ANGPT2	O15123	False	ANGP2_HUMAN		CPI-SS0BAB460FF	ENSG00000091879	1.305	2.519	1.284	2.139	0.666	1.431	1.598	0.853	0.547	0.689	2.471	1.421	0.319
ANGPT4	Q9Y264	False	ANGP4_HUMAN		CPI-SS0D89F86A7	ENSG00000101280	0.0	0.0	0.062	0.0	0.326	0.0	0.0	0.0	0.008	0.117	0.0	0.009	0.063
AGT	P01019	False	ANGT_HUMAN		CPI-SS05996C8FD	ENSG00000135744	0.0	0.0	0.334	0.0	0.334	0.065	0.068	0.31	1.221	0.182	0.0	0.037	0.018
ANXA1	P04083	False	ANXA1_HUMAN		CPI-SS0F739D3DB	ENSG00000135046	1.852	0.943	4.671	6.785	3.11	0.509	0.872	1.989	0.501	5.027	0.827	3.086	1.65
TAFA4	Q96LR4	False	TAFA4_HUMAN		CPI-SS0F6EC6E44	ENSG00000163377	0.375	0.977	1.226	0.0	0.0	0.0	0.077	0.393	0.047	0.216	1.021	0.026	0.107
APELA	P0DMC3	False	ELA_HUMAN		CPI-SS08719F19E	ENSG00000248329	2.768	0.0	0.344	0.0	0.403	2.689	2.123	0.799	5.544	0.222	0.567	0.982	0.92
APLN	Q9ULZ1	False	APEL_HUMAN		CPI-SS086CB298F	ENSG00000171388	0.0	0.0	0.0	0.0	0.325	0.0	0.0	0.0	0.014	0.037	0.0	0.0	0.044
APOA1	P02647	False	APOA1_HUMAN		CPI-SS015B29D3F	ENSG00000118137	2.447	0.0	2.013	2.39	2.075	3.827	3.257	1.921	7.213	1.015	1.78	3.725	1.195
APOA1	P02647	False	APOA1_HUMAN		CPI-SC06DAC3119	ENSG00000118137	2.447	0.0	2.013	2.39	2.075	3.827	3.257	1.921	7.213	1.015	1.78	3.725	1.195
APOB	P04114	False	APOB_HUMAN		CPI-SS00BE17C71	ENSG00000084674	0.198	0.0	0.362	0.0	0.362	0.551	0.074	0.091	2.554	0.043	0.0	0.116	0.033
NGF	P01138	False	NGF_HUMAN		CPI-SS0EDD4928A	ENSG00000134259	0.0	0.0	0.327	1.895	0.0	0.0	0.0	0.134	0.098	0.293	0.0	0.286	0.127
BDNF	P23560	False	BDNF_HUMAN		CPI-SS0E4E83C2E	ENSG00000176697	0.137	0.0	0.259	0.0	0.0	0.0	0.0	0.043	0.074	0.15	0.425	0.087	0.074
NTF3	P20783	False	NTF3_HUMAN		CPI-SS0AEAEEECB	ENSG00000185652	0.456	0.0	0.068	0.0	0.0	0.459	0.618	0.282	0.292	0.157	0.0	0.397	0.387
NTF4	P34130	False	NTF4_HUMAN		CPI-SS0AA76E0E4	ENSG00000225950	0.0	0.978	0.621	0.0	0.0	0.713	0.551	0.264	0.157	0.074	1.377	0.618	0.118
CD80	P33681	False	CD80_HUMAN		CPI-SS081A36E07	ENSG00000121594	0.0	0.0	0.0	0.0	0.0	0.0	0.0	0.0	0.007	0.0	0.0	0.0	0.0
NGF	P01138	False	NGF_HUMAN		CPI-SS052127A00	ENSG00000134259	0.0	0.0	0.327	1.895	0.0	0.0	0.0	0.134	0.098	0.293	0.0	0.286	0.127
NTF3	P20783	False	NTF3_HUMAN		CPI-SS0BE3867AB	ENSG00000185652	0.456	0.0	0.068	0.0	0.0	0.459	0.618	0.282	0.292	0.157	0.0	0.397	0.387
NGF	P01138	False	NGF_HUMAN		CPI-SS0DD9B3D49	ENSG00000134259	0.0	0.0	0.327	1.895	0.0	0.0	0.0	0.134	0.098	0.293	0.0	0.286	0.127
BDNF	P23560	False	BDNF_HUMAN		CPI-SS09A36B221	ENSG00000176697	0.137	0.0	0.259	0.0	0.0	0.0	0.0	0.043	0.074	0.15	0.425	0.087	0.074
NTS	P30990	False	NEUT_HUMAN		CPI-SS0A437E174	ENSG00000133636	1.538	0.0	0.933	0.61	0.5	0.132	0.135	0.664	0.336	1.084	0.996	0.154	0.242
LRPAP1	P30533	False	AMRP_HUMAN		CPI-SS02A53F29E	ENSG00000163956	3.084	5.407	5.071	5.008	2.616	4.637	4.24	4.804	4.727	4.599	4.748	4.499	3.976
BMP10	O95393	False	BMP10_HUMAN		CPI-SC04A52C935	ENSG00000163217	0.0	0.0	0.135	0.0	0.0	0.0	0.0	0.0	0.0	0.197	0.0	0.0	0.0
BMP10	O95393	False	BMP10_HUMAN		CPI-SC07C452E3D	ENSG00000163217	0.0	0.0	0.135	0.0	0.0	0.0	0.0	0.0	0.0	0.197	0.0	0.0	0.0
BMP2	P12643	False	BMP2_HUMAN		CPI-SC0C403F032	ENSG00000125845	1.869	2.483	4.025	3.733	0.419	1.757	1.402	0.783	3.168	3.786	3.73	2.392	1.009
BMP4	P12644	False	BMP4_HUMAN		CPI-SC07F8BC578	ENSG00000125378	4.123	4.453	3.017	4.411	2.589	5.463	6.031	1.916	1.856	3.518	2.758	6.439	3.65
BMP5	P22003	False	BMP5_HUMAN		CPI-SC08AB23320	ENSG00000112175	0.0	0.0	0.899	0.0	0.0	0.0	0.0	0.35	0.042	0.753	0.553	0.06	0.274
BMP6	P22004	False	BMP6_HUMAN		CPI-SC0DDF53DDB	ENSG00000153162	0.0	0.0	0.0	0.0	0.0	0.0	0.0	0.0	0.016	0.0	0.0	0.01	0.014
BMP7	P18075	False	BMP7_HUMAN		CPI-SC0DA028FF9	ENSG00000101144	1.774	4.717	1.555	2.984	0.337	3.111	2.117	1.803	2.155	1.337	0.0	2.367	2.703
BMP8A	Q7Z5Y6	False	BMP8A_HUMAN		CPI-SC0E866CD7F	ENSG00000183682	0.0	0.0	0.0	0.0	0.0	0.0	0.0	0.0	0.079	0.0	0.0	0.009	0.0
GDF5	P43026	False	GDF5_HUMAN		CPI-SC0A76B562F	ENSG00000125965	0.0	0.0	0.06	0.0	0.0	0.0	0.073	0.04	0.014	0.0	0.0	0.0	0.0
GDF6	Q6KF10	False	GDF6_HUMAN		CPI-SC090BF166F	ENSG00000156466	0.305	0.0	0.899	0.0	0.0	0.211	0.066	0.0	0.069	0.686	1.103	0.054	0.106
GDF7	Q7Z4P5	False	GDF7_HUMAN		CPI-SC039AFE4AD	ENSG00000143869	0.0	0.0	0.0	0.0	0.0	0.064	0.124	0.095	0.015	0.039	0.0	0.045	0.193
BMP2	P12643	False	BMP2_HUMAN		CPI-SC0464F1C6E	ENSG00000125845	1.869	2.483	4.025	3.733	0.419	1.757	1.402	0.783	3.168	3.786	3.73	2.392	1.009
BMP4	P12644	False	BMP4_HUMAN		CPI-SC052486D3E	ENSG00000125378	4.123	4.453	3.017	4.411	2.589	5.463	6.031	1.916	1.856	3.518	2.758	6.439	3.65
BMP5	P22003	False	BMP5_HUMAN		CPI-SC09FC5131F	ENSG00000112175	0.0	0.0	0.899	0.0	0.0	0.0	0.0	0.35	0.042	0.753	0.553	0.06	0.274
BMP6	P22004	False	BMP6_HUMAN		CPI-SC0C97FACEA	ENSG00000153162	0.0	0.0	0.0	0.0	0.0	0.0	0.0	0.0	0.016	0.0	0.0	0.01	0.014
BMP7	P18075	False	BMP7_HUMAN		CPI-SC0BACF0481	ENSG00000101144	1.774	4.717	1.555	2.984	0.337	3.111	2.117	1.803	2.155	1.337	0.0	2.367	2.703
BMP8A	Q7Z5Y6	False	BMP8A_HUMAN		CPI-SC0F5A1D137	ENSG00000183682	0.0	0.0	0.0	0.0	0.0	0.0	0.0	0.0	0.079	0.0	0.0	0.009	0.0
GDF5	P43026	False	GDF5_HUMAN		CPI-SC061191F76	ENSG00000125965	0.0	0.0	0.06	0.0	0.0	0.0	0.073	0.04	0.014	0.0	0.0	0.0	0.0
GDF6	Q6KF10	False	GDF6_HUMAN		CPI-SC00694A66B	ENSG00000156466	0.305	0.0	0.899	0.0	0.0	0.211	0.066	0.0	0.069	0.686	1.103	0.054	0.106
GDF7	Q7Z4P5	False	GDF7_HUMAN		CPI-SC08FDDEC16	ENSG00000143869	0.0	0.0	0.0	0.0	0.0	0.064	0.124	0.095	0.015	0.039	0.0	0.045	0.193
BMP2	P12643	False	BMP2_HUMAN		CPI-SC05FF723A3	ENSG00000125845	1.869	2.483	4.025	3.733	0.419	1.757	1.402	0.783	3.168	3.786	3.73	2.392	1.009
BMP4	P12644	False	BMP4_HUMAN		CPI-SC00DB2B867	ENSG00000125378	4.123	4.453	3.017	4.411	2.589	5.463	6.031	1.916	1.856	3.518	2.758	6.439	3.65
BMP5	P22003	False	BMP5_HUMAN		CPI-SC00CF68ED3	ENSG00000112175	0.0	0.0	0.899	0.0	0.0	0.0	0.0	0.35	0.042	0.753	0.553	0.06	0.274
BMP6	P22004	False	BMP6_HUMAN		CPI-SC0C676F3BE	ENSG00000153162	0.0	0.0	0.0	0.0	0.0	0.0	0.0	0.0	0.016	0.0	0.0	0.01	0.014
BMP7	P18075	False	BMP7_HUMAN		CPI-SC0D389E644	ENSG00000101144	1.774	4.717	1.555	2.984	0.337	3.111	2.117	1.803	2.155	1.337	0.0	2.367	2.703
BMP8A	Q7Z5Y6	False	BMP8A_HUMAN		CPI-SC0079A1C11	ENSG00000183682	0.0	0.0	0.0	0.0	0.0	0.0	0.0	0.0	0.079	0.0	0.0	0.009	0.0
GDF5	P43026	False	GDF5_HUMAN		CPI-SC011C55B71	ENSG00000125965	0.0	0.0	0.06	0.0	0.0	0.0	0.073	0.04	0.014	0.0	0.0	0.0	0.0
GDF6	Q6KF10	False	GDF6_HUMAN		CPI-SC0E5E4119C	ENSG00000156466	0.305	0.0	0.899	0.0	0.0	0.211	0.066	0.0	0.069	0.686	1.103	0.054	0.106
GDF7	Q7Z4P5	False	GDF7_HUMAN		CPI-SC0819046AF	ENSG00000143869	0.0	0.0	0.0	0.0	0.0	0.064	0.124	0.095	0.015	0.039	0.0	0.045	0.193
BMP2	P12643	False	BMP2_HUMAN		CPI-SC04266947A	ENSG00000125845	1.869	2.483	4.025	3.733	0.419	1.757	1.402	0.783	3.168	3.786	3.73	2.392	1.009
BMP4	P12644	False	BMP4_HUMAN		CPI-SC01D95B14C	ENSG00000125378	4.123	4.453	3.017	4.411	2.589	5.463	6.031	1.916	1.856	3.518	2.758	6.439	3.65
BMP5	P22003	False	BMP5_HUMAN		CPI-SC09E264612	ENSG00000112175	0.0	0.0	0.899	0.0	0.0	0.0	0.0	0.35	0.042	0.753	0.553	0.06	0.274
BMP6	P22004	False	BMP6_HUMAN		CPI-SC0D05B755E	ENSG00000153162	0.0	0.0	0.0	0.0	0.0	0.0	0.0	0.0	0.016	0.0	0.0	0.01	0.014
BMP7	P18075	False	BMP7_HUMAN		CPI-SC049520B40	ENSG00000101144	1.774	4.717	1.555	2.984	0.337	3.111	2.117	1.803	2.155	1.337	0.0	2.367	2.703
BMP8A	Q7Z5Y6	False	BMP8A_HUMAN		CPI-SC0A6BE23E9	ENSG00000183682	0.0	0.0	0.0	0.0	0.0	0.0	0.0	0.0	0.079	0.0	0.0	0.009	0.0
GDF5	P43026	False	GDF5_HUMAN		CPI-SC02AACC81C	ENSG00000125965	0.0	0.0	0.06	0.0	0.0	0.0	0.073	0.04	0.014	0.0	0.0	0.0	0.0
GDF7	Q7Z4P5	False	GDF7_HUMAN		CPI-SC02B778C0B	ENSG00000143869	0.0	0.0	0.0	0.0	0.0	0.064	0.124	0.095	0.015	0.039	0.0	0.045	0.193
BMP2	P12643	False	BMP2_HUMAN		CPI-SC0FB40175C	ENSG00000125845	1.869	2.483	4.025	3.733	0.419	1.757	1.402	0.783	3.168	3.786	3.73	2.392	1.009
BMP4	P12644	False	BMP4_HUMAN		CPI-SC01C6EA11C	ENSG00000125378	4.123	4.453	3.017	4.411	2.589	5.463	6.031	1.916	1.856	3.518	2.758	6.439	3.65
BMP5	P22003	False	BMP5_HUMAN		CPI-SC0D6D4E48B	ENSG00000112175	0.0	0.0	0.899	0.0	0.0	0.0	0.0	0.35	0.042	0.753	0.553	0.06	0.274
BMP6	P22004	False	BMP6_HUMAN		CPI-SC0F6C8C336	ENSG00000153162	0.0	0.0	0.0	0.0	0.0	0.0	0.0	0.0	0.016	0.0	0.0	0.01	0.014
BMP7	P18075	False	BMP7_HUMAN		CPI-SC05824EDF4	ENSG00000101144	1.774	4.717	1.555	2.984	0.337	3.111	2.117	1.803	2.155	1.337	0.0	2.367	2.703
BMP8A	Q7Z5Y6	False	BMP8A_HUMAN		CPI-SC0722594B0	ENSG00000183682	0.0	0.0	0.0	0.0	0.0	0.0	0.0	0.0	0.079	0.0	0.0	0.009	0.0
GDF5	P43026	False	GDF5_HUMAN		CPI-SC09AFF0384	ENSG00000125965	0.0	0.0	0.06	0.0	0.0	0.0	0.073	0.04	0.014	0.0	0.0	0.0	0.0
GDF6	Q6KF10	False	GDF6_HUMAN		CPI-SC089058CD0	ENSG00000156466	0.305	0.0	0.899	0.0	0.0	0.211	0.066	0.0	0.069	0.686	1.103	0.054	0.106
GDF7	Q7Z4P5	False	GDF7_HUMAN		CPI-SC06C46F1A9	ENSG00000143869	0.0	0.0	0.0	0.0	0.0	0.064	0.124	0.095	0.015	0.039	0.0	0.045	0.193
BMP2	P12643	False	BMP2_HUMAN		CPI-SC070B9F112	ENSG00000125845	1.869	2.483	4.025	3.733	0.419	1.757	1.402	0.783	3.168	3.786	3.73	2.392	1.009
BMP4	P12644	False	BMP4_HUMAN		CPI-SC0915DDE22	ENSG00000125378	4.123	4.453	3.017	4.411	2.589	5.463	6.031	1.916	1.856	3.518	2.758	6.439	3.65
BMP5	P22003	False	BMP5_HUMAN		CPI-SC085698C59	ENSG00000112175	0.0	0.0	0.899	0.0	0.0	0.0	0.0	0.35	0.042	0.753	0.553	0.06	0.274
BMP6	P22004	False	BMP6_HUMAN		CPI-SC00D19A858	ENSG00000153162	0.0	0.0	0.0	0.0	0.0	0.0	0.0	0.0	0.016	0.0	0.0	0.01	0.014
BMP7	P18075	False	BMP7_HUMAN		CPI-SC0B1EBCCC6	ENSG00000101144	1.774	4.717	1.555	2.984	0.337	3.111	2.117	1.803	2.155	1.337	0.0	2.367	2.703
BMP8A	Q7Z5Y6	False	BMP8A_HUMAN		CPI-SC02AFDCE1F	ENSG00000183682	0.0	0.0	0.0	0.0	0.0	0.0	0.0	0.0	0.079	0.0	0.0	0.009	0.0
GDF6	Q6KF10	False	GDF6_HUMAN		CPI-SC0B118E8DA	ENSG00000156466	0.305	0.0	0.899	0.0	0.0	0.211	0.066	0.0	0.069	0.686	1.103	0.054	0.106
GDF7	Q7Z4P5	False	GDF7_HUMAN		CPI-SC0A1278CD8	ENSG00000143869	0.0	0.0	0.0	0.0	0.0	0.064	0.124	0.095	0.015	0.039	0.0	0.045	0.193
BMP5	P22003	False	BMP5_HUMAN		CPI-SC0C33040A3	ENSG00000112175	0.0	0.0	0.899	0.0	0.0	0.0	0.0	0.35	0.042	0.753	0.553	0.06	0.274
BMP6	P22004	False	BMP6_HUMAN		CPI-SC079BB7A02	ENSG00000153162	0.0	0.0	0.0	0.0	0.0	0.0	0.0	0.0	0.016	0.0	0.0	0.01	0.014
BMP7	P18075	False	BMP7_HUMAN		CPI-SC063D5B0A1	ENSG00000101144	1.774	4.717	1.555	2.984	0.337	3.111	2.117	1.803	2.155	1.337	0.0	2.367	2.703
BMP8A	Q7Z5Y6	False	BMP8A_HUMAN		CPI-SC0F78051B8	ENSG00000183682	0.0	0.0	0.0	0.0	0.0	0.0	0.0	0.0	0.079	0.0	0.0	0.009	0.0
INHA	P05111	False	INHA_HUMAN		CPI-SC06FA9E664	ENSG00000123999	0.0	0.0	0.057	0.0	0.0	0.065	0.0	0.129	0.038	0.035	0.0	0.036	0.0
BMP5	P22003	False	BMP5_HUMAN		CPI-SC04091C5FD	ENSG00000112175	0.0	0.0	0.899	0.0	0.0	0.0	0.0	0.35	0.042	0.753	0.553	0.06	0.274
BMP6	P22004	False	BMP6_HUMAN		CPI-SC0A978EC39	ENSG00000153162	0.0	0.0	0.0	0.0	0.0	0.0	0.0	0.0	0.016	0.0	0.0	0.01	0.014
BMP7	P18075	False	BMP7_HUMAN		CPI-SC0A9057425	ENSG00000101144	1.774	4.717	1.555	2.984	0.337	3.111	2.117	1.803	2.155	1.337	0.0	2.367	2.703
BMP8A	Q7Z5Y6	False	BMP8A_HUMAN		CPI-SC0EBF691F3	ENSG00000183682	0.0	0.0	0.0	0.0	0.0	0.0	0.0	0.0	0.079	0.0	0.0	0.009	0.0
INHA	P05111	False	INHA_HUMAN		CPI-SC0D868E29E	ENSG00000123999	0.0	0.0	0.057	0.0	0.0	0.065	0.0	0.129	0.038	0.035	0.0	0.036	0.0
BMP5	P22003	False	BMP5_HUMAN		CPI-SC0D0822443	ENSG00000112175	0.0	0.0	0.899	0.0	0.0	0.0	0.0	0.35	0.042	0.753	0.553	0.06	0.274
BMP6	P22004	False	BMP6_HUMAN		CPI-SC00DF87C38	ENSG00000153162	0.0	0.0	0.0	0.0	0.0	0.0	0.0	0.0	0.016	0.0	0.0	0.01	0.014
BMP7	P18075	False	BMP7_HUMAN		CPI-SC04771EF53	ENSG00000101144	1.774	4.717	1.555	2.984	0.337	3.111	2.117	1.803	2.155	1.337	0.0	2.367	2.703
BMP8A	Q7Z5Y6	False	BMP8A_HUMAN		CPI-SC0BD23E626	ENSG00000183682	0.0	0.0	0.0	0.0	0.0	0.0	0.0	0.0	0.079	0.0	0.0	0.009	0.0
BDNF	P23560	False	BDNF_HUMAN		CPI-SS0BA601DC4	ENSG00000176697	0.137	0.0	0.259	0.0	0.0	0.0	0.0	0.043	0.074	0.15	0.425	0.087	0.074
NTN4	Q9HB63	False	NET4_HUMAN		CPI-SS0E3AA6B7B	ENSG00000074527	0.627	1.272	0.474	0.0	0.0	0.272	0.196	0.129	0.425	0.567	0.952	0.789	0.219
NTF3	P20783	False	NTF3_HUMAN		CPI-SS093E05DD4	ENSG00000185652	0.456	0.0	0.068	0.0	0.0	0.459	0.618	0.282	0.292	0.157	0.0	0.397	0.387
NTF4	P34130	False	NTF4_HUMAN		CPI-SS088C1035B	ENSG00000225950	0.0	0.978	0.621	0.0	0.0	0.713	0.551	0.264	0.157	0.074	1.377	0.618	0.118
CALCA	P01258	False	CALC_HUMAN		CPI-SC00EA503F2	ENSG00000110680	0.0	0.0	0.087	0.0	0.0	0.0	0.0	0.048	0.022	0.0	0.0	0.016	0.0
CALCB	P10092	False	CALCB_HUMAN		CPI-SC02CD655EB	ENSG00000175868	0.199	0.0	0.0	0.72	0.0	0.124	0.356	0.085	0.053	0.0	0.0	0.112	0.133
CLSTN1	O94985	False	CSTN1_HUMAN		CPI-SS084EA55C0	ENSG00000171603	1.65	1.239	2.048	2.323	2.502	3.172	2.903	2.764	2.744	2.331	2.561	2.796	2.448
CLSTN2	Q9H4D0	False	CSTN2_HUMAN		CPI-SS09A6C048C	ENSG00000158258	0.144	0.0	1.239	0.667	0.29	0.136	0.071	1.199	0.089	1.229	0.0	0.083	0.225
CLSTN3	Q9BQT9	False	CSTN3_HUMAN		CPI-SS0B880A155	ENSG00000139182	0.78	0.0	0.637	1.544	0.306	1.413	1.027	1.086	1.639	0.113	1.96	1.161	0.575
LRRTM1	Q86UE6	False	LRRT1_HUMAN		CPI-SS043D3630C	ENSG00000162951	0.0	0.0	1.057	0.0	0.0	0.089	0.0	0.267	0.991	0.57	0.0	0.016	0.13
LRRTM2	O43300	False	LRRT2_HUMAN		CPI-SS0E5F8A5F7	ENSG00000146006	0.0	0.0	0.0	0.0	0.0	0.062	0.0	0.0	0.029	0.041	0.0	0.018	0.057
LRRTM3	Q86VH5	False	LRRT3_HUMAN		CPI-SS0626DF0EB	ENSG00000198739	0.0	0.0	0.072	0.0	0.0	0.0	0.0	0.088	0.0	0.0	0.0	0.0	0.0
LRRTM4	Q86VH4	False	LRRT4_HUMAN		CPI-SS03466C597	ENSG00000176204	0.347	0.0	0.0	0.0	0.0	0.554	0.363	0.282	0.234	0.0	0.0	0.19	0.354
NLGN1	Q8N2Q7	False	NLGN1_HUMAN		CPI-SS0D2DF7881	ENSG00000169760	0.292	1.049	0.48	0.613	0.0	0.251	0.128	0.935	0.113	0.445	0.495	0.271	0.759
NLGN2	Q8NFZ4	False	NLGN2_HUMAN		CPI-SS0B360C289	ENSG00000169992	0.961	2.044	0.849	1.263	1.291	1.505	1.279	0.859	1.091	1.432	1.525	0.883	1.222
NLGN3	Q9NZ94	False	NLGN3_HUMAN		CPI-SS0613D0B62	ENSG00000196338	0.0	0.0	0.07	0.0	0.0	0.27	0.058	0.442	0.115	0.157	0.0	0.119	0.522
NLGN4X	Q8N0W4	False	NLGNX_HUMAN		CPI-SS0FA378947	ENSG00000146938	1.714	0.0	0.36	1.86	1.091	1.449	1.916	2.136	1.703	0.781	0.786	1.766	1.125
NLGN4Y	Q8NFZ3	False	NLGNY_HUMAN		CPI-SS0CCB5F46B	ENSG00000165246	1.265	0.0	0.188	1.248	0.0	1.414	0.846	1.033	1.168	1.041	0.967	0.906	0.784
CLSTN1	O94985	False	CSTN1_HUMAN		CPI-SS0BF9265F0	ENSG00000171603	1.65	1.239	2.048	2.323	2.502	3.172	2.903	2.764	2.744	2.331	2.561	2.796	2.448
CLSTN2	Q9H4D0	False	CSTN2_HUMAN		CPI-SS093707FE0	ENSG00000158258	0.144	0.0	1.239	0.667	0.29	0.136	0.071	1.199	0.089	1.229	0.0	0.083	0.225
CLSTN3	Q9BQT9	False	CSTN3_HUMAN		CPI-SS0C1A7F44C	ENSG00000139182	0.78	0.0	0.637	1.544	0.306	1.413	1.027	1.086	1.639	0.113	1.96	1.161	0.575
LRRTM1	Q86UE6	False	LRRT1_HUMAN		CPI-SS0888FD8F7	ENSG00000162951	0.0	0.0	1.057	0.0	0.0	0.089	0.0	0.267	0.991	0.57	0.0	0.016	0.13
LRRTM2	O43300	False	LRRT2_HUMAN		CPI-SS023A16921	ENSG00000146006	0.0	0.0	0.0	0.0	0.0	0.062	0.0	0.0	0.029	0.041	0.0	0.018	0.057
LRRTM3	Q86VH5	False	LRRT3_HUMAN		CPI-SS08D8F6957	ENSG00000198739	0.0	0.0	0.072	0.0	0.0	0.0	0.0	0.088	0.0	0.0	0.0	0.0	0.0
LRRTM4	Q86VH4	False	LRRT4_HUMAN		CPI-SS06157E5AF	ENSG00000176204	0.347	0.0	0.0	0.0	0.0	0.554	0.363	0.282	0.234	0.0	0.0	0.19	0.354
NLGN1	Q8N2Q7	False	NLGN1_HUMAN		CPI-SS0CF0A8519	ENSG00000169760	0.292	1.049	0.48	0.613	0.0	0.251	0.128	0.935	0.113	0.445	0.495	0.271	0.759
NLGN2	Q8NFZ4	False	NLGN2_HUMAN		CPI-SS0934535FF	ENSG00000169992	0.961	2.044	0.849	1.263	1.291	1.505	1.279	0.859	1.091	1.432	1.525	0.883	1.222
NLGN3	Q9NZ94	False	NLGN3_HUMAN		CPI-SS074EA7741	ENSG00000196338	0.0	0.0	0.07	0.0	0.0	0.27	0.058	0.442	0.115	0.157	0.0	0.119	0.522
NLGN4X	Q8N0W4	False	NLGNX_HUMAN		CPI-SS0E988B9C0	ENSG00000146938	1.714	0.0	0.36	1.86	1.091	1.449	1.916	2.136	1.703	0.781	0.786	1.766	1.125
NLGN4Y	Q8NFZ3	False	NLGNY_HUMAN		CPI-SS07C26C799	ENSG00000165246	1.265	0.0	0.188	1.248	0.0	1.414	0.846	1.033	1.168	1.041	0.967	0.906	0.784
CCL2	P13500	False	CCL2_HUMAN		CPI-SS010BB499F	ENSG00000108691	0.488	0.0	0.388	0.649	0.0	0.301	0.0	0.236	0.059	0.602	0.477	0.22	0.427
CCL5	P13501	False	CCL5_HUMAN		CPI-SS0E555F91F	ENSG00000271503	0.0	0.0	0.0	0.0	0.0	0.0	0.0	0.043	0.029	0.0	0.0	0.016	0.015
CCL26	Q9Y258	False	CCL26_HUMAN		CPI-SS01FCCEBB9	ENSG00000006606	0.0	0.0	0.059	0.0	0.0	0.061	0.0	0.795	0.036	0.106	0.0	0.033	0.0
CCL3L1	P16619	False	CCL3L1		CPI-SS0C6311D2D	ENSG00000276085	0.0	0.0	0.066	0.0	0.0	0.0	0.0	0.083	0.016	0.08	0.0	0.0	0.014
CCL5	P13501	False	CCL5_HUMAN		CPI-SS0F6B529A1	ENSG00000271503	0.0	0.0	0.0	0.0	0.0	0.0	0.0	0.043	0.029	0.0	0.0	0.016	0.015
CXCL10	P02778	False	CXL10_HUMAN		CPI-SS0FDAB7BA8	ENSG00000169245	0.0	0.0	0.0	0.0	0.0	0.0	0.0	0.0	0.007	0.0	0.0	0.019	0.0
CXCL11	O14625	False	CXL11_HUMAN		CPI-SS0CC738ABC	ENSG00000169248	0.0	0.0	0.0	0.0	0.0	0.0	0.0	0.0	0.0	0.0	0.0	0.0	0.014
CXCL12	P48061	False	SDF1_HUMAN		CPI-SS0B1B18F2D	ENSG00000107562	0.338	1.395	0.434	0.91	0.398	0.256	0.071	0.628	0.221	0.516	0.976	0.07	0.684
CXCL2	P19875	False	CXCL2_HUMAN		CPI-SS0CDAC688B	ENSG00000081041	0.0	0.0	0.0	0.0	0.0	0.0	0.071	0.043	0.024	0.088	0.0	0.053	0.014
CCL26	Q9Y258	False	CCL26_HUMAN		CPI-SS0F06E4B3F	ENSG00000006606	0.0	0.0	0.059	0.0	0.0	0.061	0.0	0.795	0.036	0.106	0.0	0.033	0.0
CCL3L1	P16619	False	CCL3L1		CPI-SS0817CE2B3	ENSG00000276085	0.0	0.0	0.066	0.0	0.0	0.0	0.0	0.083	0.016	0.08	0.0	0.0	0.014
CCL5	P13501	False	CCL5_HUMAN		CPI-SS0A021DB6E	ENSG00000271503	0.0	0.0	0.0	0.0	0.0	0.0	0.0	0.043	0.029	0.0	0.0	0.016	0.015
CCL5	P13501	False	CCL5_HUMAN		CPI-SS0EA05941A	ENSG00000271503	0.0	0.0	0.0	0.0	0.0	0.0	0.0	0.043	0.029	0.0	0.0	0.016	0.015
CCL25	O15444	False	CCL25_HUMAN		CPI-SS0CCD89E02	ENSG00000131142	0.0	0.0	0.0	0.0	0.0	0.0	0.0	0.0	0.014	0.037	0.0	0.009	0.0
CXCL13	O43927	False	CXL13_HUMAN		CPI-SS083B5EBAB	ENSG00000156234	0.0	0.0	0.072	0.0	0.0	0.0	0.0	0.0	0.0	0.0	0.0	0.0	0.0
RARRES2	Q99969	False	RARR2_HUMAN		CPI-SS09EB0DFB1	ENSG00000106538	1.796	4.368	1.426	2.984	1.366	0.638	0.532	3.137	0.938	1.04	1.322	0.82	1.156
CCL2	P13500	False	CCL2_HUMAN		CPI-SS0DBFB8BEA	ENSG00000108691	0.488	0.0	0.388	0.649	0.0	0.301	0.0	0.236	0.059	0.602	0.477	0.22	0.427
CCL5	P13501	False	CCL5_HUMAN		CPI-SS05B7D3407	ENSG00000271503	0.0	0.0	0.0	0.0	0.0	0.0	0.0	0.043	0.029	0.0	0.0	0.016	0.015
CXCL1	P09341	False	GROA_HUMAN		CPI-SS052BBD9F9	ENSG00000163739	0.0	0.0	0.094	0.0	0.0	0.159	0.0	0.045	0.225	0.045	0.0	0.087	0.089
CCL20	P78556	False	CCL20_HUMAN		CPI-SS0079E2156	ENSG00000115009	0.0	0.0	0.0	0.0	0.0	0.0	0.0	0.0	0.0	0.0	0.0	0.018	0.017
CCL27	Q9Y4X3	False	CCL27_HUMAN		CPI-SS0BFCF6B11	ENSG00000213927	0.0	0.0	0.074	0.0	0.0	0.131	0.0	0.0	0.037	0.04	0.0	0.009	0.03
CCL28	Q9NRJ3	False	CCL28_HUMAN		CPI-SS0BCCA6596	ENSG00000151882	0.0	0.0	0.0	0.0	0.0	0.0	0.0	0.0	0.008	0.0	0.513	0.049	0.0
CCL5	P13501	False	CCL5_HUMAN		CPI-SS0BDA6DD92	ENSG00000271503	0.0	0.0	0.0	0.0	0.0	0.0	0.0	0.043	0.029	0.0	0.0	0.016	0.015
CXCL1	P09341	False	GROA_HUMAN		CPI-SS08102DC9E	ENSG00000163739	0.0	0.0	0.094	0.0	0.0	0.159	0.0	0.045	0.225	0.045	0.0	0.087	0.089
CXCL2	P19875	False	CXCL2_HUMAN		CPI-SS0F562FEA5	ENSG00000081041	0.0	0.0	0.0	0.0	0.0	0.0	0.071	0.043	0.024	0.088	0.0	0.053	0.014
CXCL3	P19876	False	CXCL3_HUMAN		CPI-SS09185EA8F	ENSG00000163734	0.274	0.0	0.067	0.0	0.0	0.144	0.149	0.089	0.1	0.069	0.473	0.061	0.042
CXCL5	P42830	False	CXCL5_HUMAN		CPI-SS00270ECE6	ENSG00000163735	0.141	0.0	0.0	0.0	0.326	0.0	0.0	0.0	0.022	0.109	0.0	0.035	0.0
CXCL6	P80162	False	CXCL6_HUMAN		CPI-SS093B46106	ENSG00000124875	0.18	0.0	0.142	0.0	0.0	0.057	0.0	0.038	0.16	0.04	0.0	0.146	0.091
CX3CL1	P78423	False	X3CL1_HUMAN		CPI-SS0388C9C86	ENSG00000006210	0.0	0.0	0.136	0.0	0.0	0.0	0.058	0.361	0.134	0.119	0.0	0.098	0.045
CXCL11	O14625	False	CXL11_HUMAN		CPI-SS0747FCACD	ENSG00000169248	0.0	0.0	0.0	0.0	0.0	0.0	0.0	0.0	0.0	0.0	0.0	0.0	0.014
CXCL12	P48061	False	SDF1_HUMAN		CPI-SS0A28DCA72	ENSG00000107562	0.338	1.395	0.434	0.91	0.398	0.256	0.071	0.628	0.221	0.516	0.976	0.07	0.684
CXCL14	O95715	False	CXL14_HUMAN		CPI-SS0669CC233	ENSG00000145824	0.843	0.0	1.128	2.325	0.279	0.504	0.361	1.191	0.211	1.325	1.219	1.102	0.437
CXCL13	O43927	False	CXL13_HUMAN		CPI-SS0C2437E0D	ENSG00000156234	0.0	0.0	0.072	0.0	0.0	0.0	0.0	0.0	0.0	0.0	0.0	0.0	0.0
CCK	P06307	False	CCKN_HUMAN		CPI-SS00AD71822	ENSG00000187094	0.0	0.0	0.0	0.0	0.0	0.219	0.675	0.057	0.017	0.0	0.0	0.225	0.077
LHB	P01229	False	LSHB_HUMAN		CPI-SS0DEF5D0CE	ENSG00000104826	0.0	0.0	0.075	0.0	0.0	0.0	0.0	0.0	0.024	0.0	0.0	0.018	0.0
C1QL1	O75973	False	C1QRF_HUMAN		CPI-SS0F62347D4	ENSG00000131094	0.727	0.0	0.669	1.465	0.645	0.145	0.0	0.087	0.208	0.211	0.0	0.103	0.519
C1QL2	Q7Z5L3	False	C1QL2_HUMAN		CPI-SS0EB51E2A2	ENSG00000144119	0.0	0.0	0.0	0.0	0.0	0.0	0.067	0.0	0.007	0.0	0.0	0.045	0.013
C1QL3	Q5VWW1	False	C1QL3_HUMAN		CPI-SS0348885FD	ENSG00000165985	0.0	0.0	0.0	0.0	0.0	0.064	0.0	0.047	0.0	0.0	0.0	0.0	0.0
C1QL4	Q86Z23	False	C1QL4_HUMAN		CPI-SS035DE17DA	ENSG00000186897	0.0	0.0	0.0	0.0	0.0	0.137	0.0	0.048	0.0	0.0	0.0	0.069	0.0
C3	P01024	False	CO3_HUMAN		CPI-SS00F4019EA	ENSG00000125730	0.0	0.0	0.6	0.0	0.0	0.068	0.067	0.127	0.074	0.848	0.967	0.033	0.0
C5	P01031	False	CO5_HUMAN		CPI-SS0A7E3A1AF	ENSG00000106804	0.0	0.0	0.235	0.0	0.0	0.585	0.296	0.281	2.738	0.395	0.0	0.443	0.096
C5	P01031	False	CO5_HUMAN		CPI-SS00581282E	ENSG00000106804	0.0	0.0	0.235	0.0	0.0	0.585	0.296	0.281	2.738	0.395	0.0	0.443	0.096
CRH	P06850	False	CRF_HUMAN		CPI-SS0A05319F5	ENSG00000147571	0.0	0.0	0.0	0.0	0.0	0.0	0.0	0.044	0.0	0.0	0.0	0.0	0.0
UCN	P55089	False	UCN1_HUMAN		CPI-SS0E654708F	ENSG00000163794	0.141	0.0	0.0	0.0	0.0	0.133	0.0	0.0	0.046	0.077	0.0	0.063	0.075
UCN2	Q96RP3	False	UCN2_HUMAN		CPI-SS0EDEEE57E	ENSG00000145040	0.0	0.0	0.0	0.0	0.0	0.0	0.0	0.0	0.0	0.0	0.0	0.009	0.016
CSF1	P09603	False	CSF1_HUMAN		CPI-SS0AB1F04A0	ENSG00000184371	0.349	0.0	0.726	0.0	0.0	0.199	0.434	0.546	0.249	0.567	0.0	0.199	0.152
IL34	Q6ZMJ4	False	IL34_HUMAN		CPI-SS015162AFC	ENSG00000157368	0.0	0.971	0.0	0.0	0.0	0.0	0.0	0.0	0.007	0.04	0.0	0.052	0.014
DHH	O43323	False	DHH_HUMAN		CPI-SC006556DF8	ENSG00000139549	0.0	0.0	0.0	0.0	0.0	0.0	0.0	0.0	0.0	0.0	0.0	0.0	0.015
IHH	Q14623	False	IHH_HUMAN		CPI-SC0037338E6	ENSG00000163501	0.0	0.0	0.0	0.0	0.308	0.284	0.0	0.0	1.803	0.077	0.0	0.119	0.033
SHH	Q15465	False	SHH_HUMAN		CPI-SC006170BDC	ENSG00000164690	1.099	0.939	0.392	0.647	0.0	0.944	0.895	3.67	0.501	0.548	1.321	0.908	1.326
DHH	O43323	False	DHH_HUMAN		CPI-SC0ABE55781	ENSG00000139549	0.0	0.0	0.0	0.0	0.0	0.0	0.0	0.0	0.0	0.0	0.0	0.0	0.015
IHH	Q14623	False	IHH_HUMAN		CPI-SC036B73615	ENSG00000163501	0.0	0.0	0.0	0.0	0.308	0.284	0.0	0.0	1.803	0.077	0.0	0.119	0.033
SHH	Q15465	False	SHH_HUMAN		CPI-SC08B0B5F27	ENSG00000164690	1.099	0.939	0.392	0.647	0.0	0.944	0.895	3.67	0.501	0.548	1.321	0.908	1.326
DHH	O43323	False	DHH_HUMAN		CPI-SC03021510C	ENSG00000139549	0.0	0.0	0.0	0.0	0.0	0.0	0.0	0.0	0.0	0.0	0.0	0.0	0.015
IHH	Q14623	False	IHH_HUMAN		CPI-SC0C3E862AA	ENSG00000163501	0.0	0.0	0.0	0.0	0.308	0.284	0.0	0.0	1.803	0.077	0.0	0.119	0.033
SHH	Q15465	False	SHH_HUMAN		CPI-SC07F2D6624	ENSG00000164690	1.099	0.939	0.392	0.647	0.0	0.944	0.895	3.67	0.501	0.548	1.321	0.908	1.326
DHH	O43323	False	DHH_HUMAN		CPI-SS07C846DEE	ENSG00000139549	0.0	0.0	0.0	0.0	0.0	0.0	0.0	0.0	0.0	0.0	0.0	0.0	0.015
IHH	Q14623	False	IHH_HUMAN		CPI-SS055233B99	ENSG00000163501	0.0	0.0	0.0	0.0	0.308	0.284	0.0	0.0	1.803	0.077	0.0	0.119	0.033
SHH	Q15465	False	SHH_HUMAN		CPI-SS0F7A89A4F	ENSG00000164690	1.099	0.939	0.392	0.647	0.0	0.944	0.895	3.67	0.501	0.548	1.321	0.908	1.326
EDN1	P05305	False	EDN1_HUMAN		CPI-SS0D8632EB4	ENSG00000078401	1.617	1.057	1.641	3.19	2.707	2.802	2.278	0.417	1.004	2.597	0.468	2.61	0.632
EDN2	P20800	False	EDN2_HUMAN		CPI-SS056AA08CF	ENSG00000127129	0.0	0.0	0.064	0.0	0.33	0.0	0.0	0.0	0.007	0.072	0.0	0.026	0.0
EDN3	P14138	False	EDN3_HUMAN		CPI-SS03D5CBF55	ENSG00000124205	0.182	1.131	0.152	0.0	0.0	0.503	0.0	0.322	0.063	0.115	0.487	0.697	0.211
EDN1	P05305	False	EDN1_HUMAN		CPI-SS09B92F236	ENSG00000078401	1.617	1.057	1.641	3.19	2.707	2.802	2.278	0.417	1.004	2.597	0.468	2.61	0.632
EDN2	P20800	False	EDN2_HUMAN		CPI-SS0CA5B3B8E	ENSG00000127129	0.0	0.0	0.064	0.0	0.33	0.0	0.0	0.0	0.007	0.072	0.0	0.026	0.0
EDN3	P14138	False	EDN3_HUMAN		CPI-SS0696491A3	ENSG00000124205	0.182	1.131	0.152	0.0	0.0	0.503	0.0	0.322	0.063	0.115	0.487	0.697	0.211
EFNA1	P20827	False	EFNA1_HUMAN		CPI-SS0FF49C823	ENSG00000169242	1.676	1.301	2.966	2.453	4.121	2.446	2.774	2.401	2.115	1.634	2.618	2.48	0.575
EFNA2	O43921	False	EFNA2_HUMAN		CPI-SS0B34CBA4B	ENSG00000099617	0.0	0.0	0.0	0.0	0.0	0.195	0.139	0.278	0.253	0.035	0.0	0.299	0.203
EFNA3	P52797	False	EFNA3_HUMAN		CPI-SS0222DF7B4	ENSG00000143590	0.0	0.0	0.065	0.0	0.613	0.434	0.283	0.422	0.471	0.076	0.0	0.445	0.295
EFNA4	P52798	False	EFNA4_HUMAN		CPI-SS05BB5902B	ENSG00000243364	1.566	2.094	1.439	1.352	1.757	1.835	1.628	1.37	2.6	0.921	2.075	1.605	1.564
EFNA5	P52803	False	EFNA5_HUMAN		CPI-SS04E33D0FB	ENSG00000184349	1.319	1.448	1.063	0.833	0.328	3.332	2.479	1.511	3.69	2.031	2.062	2.066	3.012
EFNA1	P20827	False	EFNA1_HUMAN		CPI-SS046F6F0C1	ENSG00000169242	1.676	1.301	2.966	2.453	4.121	2.446	2.774	2.401	2.115	1.634	2.618	2.48	0.575
EFNA2	O43921	False	EFNA2_HUMAN		CPI-SS08A54963F	ENSG00000099617	0.0	0.0	0.0	0.0	0.0	0.195	0.139	0.278	0.253	0.035	0.0	0.299	0.203
EFNA3	P52797	False	EFNA3_HUMAN		CPI-SS0CBCBBA83	ENSG00000143590	0.0	0.0	0.065	0.0	0.613	0.434	0.283	0.422	0.471	0.076	0.0	0.445	0.295
EFNA4	P52798	False	EFNA4_HUMAN		CPI-SS0475BE8ED	ENSG00000243364	1.566	2.094	1.439	1.352	1.757	1.835	1.628	1.37	2.6	0.921	2.075	1.605	1.564
EFNA5	P52803	False	EFNA5_HUMAN		CPI-SS09587DA63	ENSG00000184349	1.319	1.448	1.063	0.833	0.328	3.332	2.479	1.511	3.69	2.031	2.062	2.066	3.012
EFNB1	P98172	False	EFNB1_HUMAN		CPI-SS0087A3F67	ENSG00000090776	0.433	0.0	1.267	1.286	1.08	1.311	0.611	1.618	0.77	1.159	0.928	0.553	1.613
EFNA1	P20827	False	EFNA1_HUMAN		CPI-SS09CA492BA	ENSG00000169242	1.676	1.301	2.966	2.453	4.121	2.446	2.774	2.401	2.115	1.634	2.618	2.48	0.575
EFNA2	O43921	False	EFNA2_HUMAN		CPI-SS0C875BA24	ENSG00000099617	0.0	0.0	0.0	0.0	0.0	0.195	0.139	0.278	0.253	0.035	0.0	0.299	0.203
EFNA3	P52797	False	EFNA3_HUMAN		CPI-SS0EF309375	ENSG00000143590	0.0	0.0	0.065	0.0	0.613	0.434	0.283	0.422	0.471	0.076	0.0	0.445	0.295
EFNA4	P52798	False	EFNA4_HUMAN		CPI-SS0D1D8FF06	ENSG00000243364	1.566	2.094	1.439	1.352	1.757	1.835	1.628	1.37	2.6	0.921	2.075	1.605	1.564
EFNA5	P52803	False	EFNA5_HUMAN		CPI-SS0C70ADA28	ENSG00000184349	1.319	1.448	1.063	0.833	0.328	3.332	2.479	1.511	3.69	2.031	2.062	2.066	3.012
EFNA1	P20827	False	EFNA1_HUMAN		CPI-SS0EBFE1854	ENSG00000169242	1.676	1.301	2.966	2.453	4.121	2.446	2.774	2.401	2.115	1.634	2.618	2.48	0.575
EFNA2	O43921	False	EFNA2_HUMAN		CPI-SS0E63AB61E	ENSG00000099617	0.0	0.0	0.0	0.0	0.0	0.195	0.139	0.278	0.253	0.035	0.0	0.299	0.203
EFNA3	P52797	False	EFNA3_HUMAN		CPI-SS05B4EB419	ENSG00000143590	0.0	0.0	0.065	0.0	0.613	0.434	0.283	0.422	0.471	0.076	0.0	0.445	0.295
EFNA4	P52798	False	EFNA4_HUMAN		CPI-SS0659DBE72	ENSG00000243364	1.566	2.094	1.439	1.352	1.757	1.835	1.628	1.37	2.6	0.921	2.075	1.605	1.564
EFNA5	P52803	False	EFNA5_HUMAN		CPI-SS0FC01B947	ENSG00000184349	1.319	1.448	1.063	0.833	0.328	3.332	2.479	1.511	3.69	2.031	2.062	2.066	3.012
EFNB1	P98172	False	EFNB1_HUMAN		CPI-SS03446CB39	ENSG00000090776	0.433	0.0	1.267	1.286	1.08	1.311	0.611	1.618	0.77	1.159	0.928	0.553	1.613
EFNB2	P52799	False	EFNB2_HUMAN		CPI-SS087E0E3FB	ENSG00000125266	2.054	1.137	3.157	4.089	4.977	4.056	4.808	2.246	2.051	2.66	1.651	3.806	3.189
EFNB3	Q15768	False	EFNB3_HUMAN		CPI-SS084B1ED25	ENSG00000108947	0.676	2.3	1.366	0.0	1.032	1.177	1.088	1.084	0.917	1.294	1.508	1.08	1.244
EFNA1	P20827	False	EFNA1_HUMAN		CPI-SS03E450F99	ENSG00000169242	1.676	1.301	2.966	2.453	4.121	2.446	2.774	2.401	2.115	1.634	2.618	2.48	0.575
EFNA2	O43921	False	EFNA2_HUMAN		CPI-SS01DCC7684	ENSG00000099617	0.0	0.0	0.0	0.0	0.0	0.195	0.139	0.278	0.253	0.035	0.0	0.299	0.203
EFNA3	P52797	False	EFNA3_HUMAN		CPI-SS0D5DBB634	ENSG00000143590	0.0	0.0	0.065	0.0	0.613	0.434	0.283	0.422	0.471	0.076	0.0	0.445	0.295
EFNA4	P52798	False	EFNA4_HUMAN		CPI-SS0F81DBF22	ENSG00000243364	1.566	2.094	1.439	1.352	1.757	1.835	1.628	1.37	2.6	0.921	2.075	1.605	1.564
EFNA5	P52803	False	EFNA5_HUMAN		CPI-SS028688B7B	ENSG00000184349	1.319	1.448	1.063	0.833	0.328	3.332	2.479	1.511	3.69	2.031	2.062	2.066	3.012
EFNA1	P20827	False	EFNA1_HUMAN		CPI-SS037E6BEDF	ENSG00000169242	1.676	1.301	2.966	2.453	4.121	2.446	2.774	2.401	2.115	1.634	2.618	2.48	0.575
EFNA2	O43921	False	EFNA2_HUMAN		CPI-SS0830C7910	ENSG00000099617	0.0	0.0	0.0	0.0	0.0	0.195	0.139	0.278	0.253	0.035	0.0	0.299	0.203
EFNA3	P52797	False	EFNA3_HUMAN		CPI-SS0C8ED6F41	ENSG00000143590	0.0	0.0	0.065	0.0	0.613	0.434	0.283	0.422	0.471	0.076	0.0	0.445	0.295
EFNA4	P52798	False	EFNA4_HUMAN		CPI-SS0AA68C8E5	ENSG00000243364	1.566	2.094	1.439	1.352	1.757	1.835	1.628	1.37	2.6	0.921	2.075	1.605	1.564
EFNA5	P52803	False	EFNA5_HUMAN		CPI-SS0F6A01237	ENSG00000184349	1.319	1.448	1.063	0.833	0.328	3.332	2.479	1.511	3.69	2.031	2.062	2.066	3.012
EFNA5	P52803	False	EFNA5_HUMAN		CPI-SS068ACD209	ENSG00000184349	1.319	1.448	1.063	0.833	0.328	3.332	2.479	1.511	3.69	2.031	2.062	2.066	3.012
EFNB1	P98172	False	EFNB1_HUMAN		CPI-SS06E797E50	ENSG00000090776	0.433	0.0	1.267	1.286	1.08	1.311	0.611	1.618	0.77	1.159	0.928	0.553	1.613
EFNB2	P52799	False	EFNB2_HUMAN		CPI-SS0ECC9DF3E	ENSG00000125266	2.054	1.137	3.157	4.089	4.977	4.056	4.808	2.246	2.051	2.66	1.651	3.806	3.189
EFNB3	Q15768	False	EFNB3_HUMAN		CPI-SS0ECCB4382	ENSG00000108947	0.676	2.3	1.366	0.0	1.032	1.177	1.088	1.084	0.917	1.294	1.508	1.08	1.244
EFNB1	P98172	False	EFNB1_HUMAN		CPI-SS03C7D1520	ENSG00000090776	0.433	0.0	1.267	1.286	1.08	1.311	0.611	1.618	0.77	1.159	0.928	0.553	1.613
EFNB2	P52799	False	EFNB2_HUMAN		CPI-SS0BFD8E056	ENSG00000125266	2.054	1.137	3.157	4.089	4.977	4.056	4.808	2.246	2.051	2.66	1.651	3.806	3.189
EFNB3	Q15768	False	EFNB3_HUMAN		CPI-SS0CE96B837	ENSG00000108947	0.676	2.3	1.366	0.0	1.032	1.177	1.088	1.084	0.917	1.294	1.508	1.08	1.244
EFNB1	P98172	False	EFNB1_HUMAN		CPI-SS0C2003B74	ENSG00000090776	0.433	0.0	1.267	1.286	1.08	1.311	0.611	1.618	0.77	1.159	0.928	0.553	1.613
EFNB2	P52799	False	EFNB2_HUMAN		CPI-SS082ABF1EA	ENSG00000125266	2.054	1.137	3.157	4.089	4.977	4.056	4.808	2.246	2.051	2.66	1.651	3.806	3.189
EFNB3	Q15768	False	EFNB3_HUMAN		CPI-SS01BBAD475	ENSG00000108947	0.676	2.3	1.366	0.0	1.032	1.177	1.088	1.084	0.917	1.294	1.508	1.08	1.244
EFNB1	P98172	False	EFNB1_HUMAN		CPI-SS09D9D6811	ENSG00000090776	0.433	0.0	1.267	1.286	1.08	1.311	0.611	1.618	0.77	1.159	0.928	0.553	1.613
EFNB2	P52799	False	EFNB2_HUMAN		CPI-SS08D0F9109	ENSG00000125266	2.054	1.137	3.157	4.089	4.977	4.056	4.808	2.246	2.051	2.66	1.651	3.806	3.189
EFNB3	Q15768	False	EFNB3_HUMAN		CPI-SS0F6AA700E	ENSG00000108947	0.676	2.3	1.366	0.0	1.032	1.177	1.088	1.084	0.917	1.294	1.508	1.08	1.244
EFNB1	P98172	False	EFNB1_HUMAN		CPI-SS040D3C47C	ENSG00000090776	0.433	0.0	1.267	1.286	1.08	1.311	0.611	1.618	0.77	1.159	0.928	0.553	1.613
EFNB2	P52799	False	EFNB2_HUMAN		CPI-SS05ABE6795	ENSG00000125266	2.054	1.137	3.157	4.089	4.977	4.056	4.808	2.246	2.051	2.66	1.651	3.806	3.189
EFNB3	Q15768	False	EFNB3_HUMAN		CPI-SS0A39F4895	ENSG00000108947	0.676	2.3	1.366	0.0	1.032	1.177	1.088	1.084	0.917	1.294	1.508	1.08	1.244
AREG	P15514	False	AREG_HUMAN		CPI-SS052119104	ENSG00000109321	0.319	0.0	0.0	1.1	0.0	0.0	0.0	0.0	0.141	0.0	0.0	0.293	0.032
BTC	P35070	False	BTC_HUMAN		CPI-SS0CC966B71	ENSG00000174808	0.0	0.0	0.0	0.0	0.0	0.0	0.0	0.09	0.03	0.0	0.0	0.068	0.013
EGF	P01133	False	EGF_HUMAN		CPI-SS09947DDD9	ENSG00000138798	0.354	0.0	0.124	0.596	0.264	0.443	0.435	0.889	0.049	0.193	0.42	0.461	0.058
EREG	O14944	False	EREG_HUMAN		CPI-SS004C23DCE	ENSG00000124882	0.0	0.0	0.0	0.0	0.0	0.0	0.0	0.0	0.009	0.0	0.0	0.037	0.0
HBEGF	Q99075	False	HBEGF_HUMAN		CPI-SS09B2ACA25	ENSG00000113070	0.5	0.0	0.658	2.881	0.321	0.141	0.068	0.173	0.207	0.909	0.0	0.503	0.374
TGFA	P01135	False	TGFA_HUMAN		CPI-SS07E5C3060	ENSG00000163235	0.0	2.135	0.06	0.0	0.0	0.0	0.0	0.049	0.0	0.0	0.0	0.042	0.032
BTC	P35070	False	BTC_HUMAN		CPI-SS05A6C9EC5	ENSG00000174808	0.0	0.0	0.0	0.0	0.0	0.0	0.0	0.09	0.03	0.0	0.0	0.068	0.013
NRG1	Q02297	False	NRG1_HUMAN		CPI-SS02B906C26	ENSG00000157168	0.751	0.979	0.226	0.759	0.0	0.879	1.116	0.549	2.57	0.685	0.502	0.808	1.088
NRG2	O14511	False	NRG2_HUMAN		CPI-SS053613259	ENSG00000158458	0.0	0.0	0.218	0.0	0.0	0.0	0.0	0.054	0.064	0.082	0.0	0.0	0.032
BTC	P35070	False	BTC_HUMAN		CPI-SS0F0D7F25C	ENSG00000174808	0.0	0.0	0.0	0.0	0.0	0.0	0.0	0.09	0.03	0.0	0.0	0.068	0.013
EREG	O14944	False	EREG_HUMAN		CPI-SS0FC42EC80	ENSG00000124882	0.0	0.0	0.0	0.0	0.0	0.0	0.0	0.0	0.009	0.0	0.0	0.037	0.0
HBEGF	Q99075	False	HBEGF_HUMAN		CPI-SS060B846D1	ENSG00000113070	0.5	0.0	0.658	2.881	0.321	0.141	0.068	0.173	0.207	0.909	0.0	0.503	0.374
NRG1	Q02297	False	NRG1_HUMAN		CPI-SS0BD5C2A23	ENSG00000157168	0.751	0.979	0.226	0.759	0.0	0.879	1.116	0.549	2.57	0.685	0.502	0.808	1.088
NRG2	O14511	False	NRG2_HUMAN		CPI-SS0E063192D	ENSG00000158458	0.0	0.0	0.218	0.0	0.0	0.0	0.0	0.054	0.064	0.082	0.0	0.0	0.032
NRG3	P56975	False	NRG3_HUMAN		CPI-SS0D5E30C6C	ENSG00000185737	0.162	0.0	0.0	0.0	0.0	0.0	0.0	0.0	0.181	0.076	0.0	0.009	0.266
NRG4	Q8WWG1	False	NRG4_HUMAN		CPI-SS0627D0E22	ENSG00000169752	0.0	0.0	0.136	0.0	0.0	0.2	0.142	0.132	0.068	0.124	0.0	0.112	0.103
HBEGF	Q99075	False	HBEGF_HUMAN		CPI-SS03E7FB333	ENSG00000113070	0.5	0.0	0.658	2.881	0.321	0.141	0.068	0.173	0.207	0.909	0.0	0.503	0.374
FGF1	P05230	False	FGF1_HUMAN		CPI-SS04A97448D	ENSG00000113578	0.341	0.0	0.266	0.649	0.0	0.0	0.0	0.21	0.014	0.187	0.0	0.043	0.015
FGF10	O15520	False	FGF10_HUMAN		CPI-SS0AECC113F	ENSG00000070193	0.196	0.0	1.721	0.0	0.0	0.275	0.136	0.142	0.132	1.332	1.688	0.054	0.286
FGF2	P09038	False	FGF2_HUMAN		CPI-SS05A94DE17	ENSG00000138685	0.931	0.894	0.599	0.74	0.583	0.132	0.134	0.923	0.356	0.83	0.465	0.246	1.278
FGF22	Q9HCT0	False	FGF22_HUMAN		CPI-SS09D21167E	ENSG00000070388	0.0	0.0	0.07	0.0	0.0	0.071	0.0	0.041	0.108	0.0	0.473	0.034	0.115
FGF3	P11487	False	FGF3_HUMAN		CPI-SS06D341996	ENSG00000186895	0.0	0.0	0.0	0.0	0.0	0.0	0.0	0.0	0.0	0.0	0.0	0.0	0.027
FGF7	P21781	False	FGF7_HUMAN		CPI-SS0E928B8C8	ENSG00000140285	0.0	0.0	0.129	0.735	0.33	0.071	0.123	0.082	0.053	0.082	0.0	0.097	0.131
FGF1	P05230	False	FGF1_HUMAN		CPI-SS0755A26DD	ENSG00000113578	0.341	0.0	0.266	0.649	0.0	0.0	0.0	0.21	0.014	0.187	0.0	0.043	0.015
FGF2	P09038	False	FGF2_HUMAN		CPI-SS01F67987A	ENSG00000138685	0.931	0.894	0.599	0.74	0.583	0.132	0.134	0.923	0.356	0.83	0.465	0.246	1.278
FGF4	P08620	False	FGF4_HUMAN		CPI-SS0FFB9E01B	ENSG00000075388	0.295	1.882	0.07	0.0	0.0	0.0	0.0	0.0	0.051	0.078	0.574	0.036	0.082
FGF5	P12034	False	FGF5_HUMAN		CPI-SS01333FFA6	ENSG00000138675	0.0	0.0	0.0	0.0	0.0	0.0	0.155	0.0	0.0	0.0	0.0	0.236	0.016
NCAM1	P13591	False	NCAM1_HUMAN		CPI-SS05632AB58	ENSG00000149294	0.786	2.45	1.918	0.811	0.302	0.141	0.065	0.752	0.313	1.822	1.218	0.106	0.594
FGF1	P05230	False	FGF1_HUMAN		CPI-SS015819E65	ENSG00000113578	0.341	0.0	0.266	0.649	0.0	0.0	0.0	0.21	0.014	0.187	0.0	0.043	0.015
FGF17	O60258	False	FGF17_HUMAN		CPI-SS0BC9F7E9E	ENSG00000158815	0.566	6.259	0.509	1.076	0.61	0.334	0.288	0.649	0.564	0.835	1.538	0.741	0.889
FGF2	P09038	False	FGF2_HUMAN		CPI-SS0D636A374	ENSG00000138685	0.931	0.894	0.599	0.74	0.583	0.132	0.134	0.923	0.356	0.83	0.465	0.246	1.278
FGF20	Q9NP95	False	FGF20_HUMAN		CPI-SS0696C2B28	ENSG00000078579	0.186	0.0	0.056	0.0	0.0	0.357	0.388	0.091	0.008	0.038	0.0	0.045	0.045
FGF8	P55075	False	FGF8_HUMAN		CPI-SS0CFABB69A	ENSG00000107831	0.778	1.021	1.315	0.0	0.0	0.0	0.155	0.049	0.12	0.618	0.625	0.098	0.392
FGF9	P31371	False	FGF9_HUMAN		CPI-SS05D62446A	ENSG00000102678	0.0	0.0	0.068	0.0	0.0	0.067	0.0	0.0	0.008	0.037	0.0	0.0	0.166
FGF1	P05230	False	FGF1_HUMAN		CPI-SS0D9366D11	ENSG00000113578	0.341	0.0	0.266	0.649	0.0	0.0	0.0	0.21	0.014	0.187	0.0	0.043	0.015
FGF2	P09038	False	FGF2_HUMAN		CPI-SS008FB916C	ENSG00000138685	0.931	0.894	0.599	0.74	0.583	0.132	0.134	0.923	0.356	0.83	0.465	0.246	1.278
SDC2	P34741	False	SDC2_HUMAN		CPI-SS001D9549D	ENSG00000169439	2.716	4.69	4.639	4.027	0.737	2.974	2.267	5.098	1.823	4.839	4.019	3.303	4.305
FGF19	O95750	False	FGF19_HUMAN		CPI-SC068641E32	ENSG00000162344	0.408	3.085	0.0	0.0	0.0	0.0	0.0	0.0	0.056	0.0	0.0	0.027	0.106
FGF23	Q9GZV9	False	FGF23_HUMAN		CPI-SC0F6764DA8	ENSG00000118972	0.18	0.0	0.0	0.0	0.0	0.0	0.069	0.0	0.068	0.037	0.0	0.017	0.029
NCAM1	P13591	False	NCAM1_HUMAN		CPI-SS0C21302BC	ENSG00000149294	0.786	2.45	1.918	0.811	0.302	0.141	0.065	0.752	0.313	1.822	1.218	0.106	0.594
FLRT1	Q9NZU1	False	FLRT1_HUMAN		CPI-SS0813792B7	ENSG00000126500	0.0	0.0	0.0	0.0	0.0	0.0	0.0	0.0	0.0	0.0	0.0	0.008	0.018
FLRT2	O43155	False	FLRT2_HUMAN		CPI-SS008E98D3E	ENSG00000185070	1.463	2.525	2.451	1.462	2.134	2.486	2.127	1.535	4.41	2.494	2.086	1.778	1.163
NRXN1	Q9ULB1	False	NRX1A_HUMAN		CPI-SS019D9440E	ENSG00000179915	0.165	1.883	0.286	0.0	0.343	0.654	0.481	0.208	0.065	0.363	1.051	0.191	0.874
NRXN2	P58401	False	NRX2B_HUMAN		CPI-SS0B0B67CA2	ENSG00000110076	0.145	0.0	0.0	0.0	0.0	0.0	0.0	0.045	0.015	0.0	0.0	0.0	0.406
NRXN3	Q9HDB5	False	NRX3B_HUMAN		CPI-SS05E4F3F47	ENSG00000021645	0.0	0.0	0.155	0.0	0.0	0.971	0.504	0.253	0.572	0.327	1.118	0.456	0.19
TENM1	Q9UKZ4	False	TEN1_HUMAN		CPI-SS085E3E37F	ENSG00000009694	0.0	0.0	0.135	0.0	0.0	0.068	0.0	0.295	0.061	0.079	0.486	0.072	0.067
TENM2	Q9NT68	False	TEN2_HUMAN		CPI-SS09159B142	ENSG00000145934	0.0	0.0	0.063	0.0	0.0	0.0	0.0	0.097	0.0	0.434	0.0	0.054	0.027
TENM3	Q9P273	False	TEN3_HUMAN		CPI-SS04FD52559	ENSG00000218336	1.193	1.306	1.891	2.272	0.641	2.168	1.699	1.437	1.254	3.047	3.224	1.541	2.14
TENM4	Q6N022	False	TEN4_HUMAN		CPI-SS0EC12EAD9	ENSG00000149256	0.661	1.139	1.048	0.0	0.345	1.348	0.887	0.27	1.061	0.709	1.547	0.662	0.823
FLRT1	Q9NZU1	False	FLRT1_HUMAN		CPI-SS0430C8A78	ENSG00000126500	0.0	0.0	0.0	0.0	0.0	0.0	0.0	0.0	0.0	0.0	0.0	0.008	0.018
FLRT2	O43155	False	FLRT2_HUMAN		CPI-SS0474E1C15	ENSG00000185070	1.463	2.525	2.451	1.462	2.134	2.486	2.127	1.535	4.41	2.494	2.086	1.778	1.163
FLRT3	Q9NZU0	False	FLRT3_HUMAN		CPI-SS052641D5A	ENSG00000125848	2.604	3.541	1.919	0.728	0.325	2.094	1.717	2.537	4.857	2.061	2.565	1.887	2.424
TENM1	Q9UKZ4	False	TEN1_HUMAN		CPI-SS038A612D7	ENSG00000009694	0.0	0.0	0.135	0.0	0.0	0.068	0.0	0.295	0.061	0.079	0.486	0.072	0.067
TENM2	Q9NT68	False	TEN2_HUMAN		CPI-SS0BCB3D402	ENSG00000145934	0.0	0.0	0.063	0.0	0.0	0.0	0.0	0.097	0.0	0.434	0.0	0.054	0.027
TENM3	Q9P273	False	TEN3_HUMAN		CPI-SS0EA023E51	ENSG00000218336	1.193	1.306	1.891	2.272	0.641	2.168	1.699	1.437	1.254	3.047	3.224	1.541	2.14
TENM4	Q6N022	False	TEN4_HUMAN		CPI-SS01F00A48A	ENSG00000149256	0.661	1.139	1.048	0.0	0.345	1.348	0.887	0.27	1.061	0.709	1.547	0.662	0.823
UNC5A	Q6ZN44	False	UNC5A_HUMAN		CPI-SS0F6BE4D47	ENSG00000113763	0.0	0.0	0.0	0.0	0.0	0.0	0.0	0.043	0.036	0.0	0.0	0.0	0.087
FLRT3	Q9NZU0	False	FLRT3_HUMAN		CPI-SS08BFFB96E	ENSG00000125848	2.604	3.541	1.919	0.728	0.325	2.094	1.717	2.537	4.857	2.061	2.565	1.887	2.424
TENM1	Q9UKZ4	False	TEN1_HUMAN		CPI-SS083BB1EB3	ENSG00000009694	0.0	0.0	0.135	0.0	0.0	0.068	0.0	0.295	0.061	0.079	0.486	0.072	0.067
TENM2	Q9NT68	False	TEN2_HUMAN		CPI-SS021718DBF	ENSG00000145934	0.0	0.0	0.063	0.0	0.0	0.0	0.0	0.097	0.0	0.434	0.0	0.054	0.027
TENM3	Q9P273	False	TEN3_HUMAN		CPI-SS075F456AF	ENSG00000218336	1.193	1.306	1.891	2.272	0.641	2.168	1.699	1.437	1.254	3.047	3.224	1.541	2.14
TENM4	Q6N022	False	TEN4_HUMAN		CPI-SS0FD44484F	ENSG00000149256	0.661	1.139	1.048	0.0	0.345	1.348	0.887	0.27	1.061	0.709	1.547	0.662	0.823
GAL	P22466	False	GALA_HUMAN		CPI-SS0BE567EFB	ENSG00000069482	2.788	5.065	0.879	0.834	0.398	0.936	0.889	0.906	0.895	1.076	0.743	1.296	0.847
GALP	Q9UBC7	False	GALP_HUMAN		CPI-SS0F4D3206E	ENSG00000197487	0.0	0.0	0.0	0.0	0.0	0.0	0.0	0.089	0.0	0.0	0.0	0.009	0.092
GAL	P22466	False	GALA_HUMAN		CPI-SC0BEEB7AB4	ENSG00000069482	2.788	5.065	0.879	0.834	0.398	0.936	0.889	0.906	0.895	1.076	0.743	1.296	0.847
GALP	Q9UBC7	False	GALP_HUMAN		CPI-SC011C5B39B	ENSG00000197487	0.0	0.0	0.0	0.0	0.0	0.0	0.0	0.089	0.0	0.0	0.0	0.009	0.092
GAL	P22466	False	GALA_HUMAN		CPI-SS04BCE85CA	ENSG00000069482	2.788	5.065	0.879	0.834	0.398	0.936	0.889	0.906	0.895	1.076	0.743	1.296	0.847
GALP	Q9UBC7	False	GALP_HUMAN		CPI-SS0FDCE3128	ENSG00000197487	0.0	0.0	0.0	0.0	0.0	0.0	0.0	0.089	0.0	0.0	0.0	0.009	0.092
GAL	P22466	False	GALA_HUMAN		CPI-SC01BE13839	ENSG00000069482	2.788	5.065	0.879	0.834	0.398	0.936	0.889	0.906	0.895	1.076	0.743	1.296	0.847
GALP	Q9UBC7	False	GALP_HUMAN		CPI-SC059D65FDD	ENSG00000197487	0.0	0.0	0.0	0.0	0.0	0.0	0.0	0.089	0.0	0.0	0.0	0.009	0.092
SPX	Q9BT56	False	SPXN_HUMAN		CPI-SC03034B5D1	ENSG00000134548	0.141	2.165	1.419	0.973	0.69	0.059	0.284	0.0	0.04	2.096	0.631	0.328	0.675
GAL	P22466	False	GALA_HUMAN		CPI-SS0442ADAA5	ENSG00000069482	2.788	5.065	0.879	0.834	0.398	0.936	0.889	0.906	0.895	1.076	0.743	1.296	0.847
GALP	Q9UBC7	False	GALP_HUMAN		CPI-SS0B11567AF	ENSG00000197487	0.0	0.0	0.0	0.0	0.0	0.0	0.0	0.089	0.0	0.0	0.0	0.009	0.092
GAL	P22466	False	GALA_HUMAN		CPI-SC0B72F5448	ENSG00000069482	2.788	5.065	0.879	0.834	0.398	0.936	0.889	0.906	0.895	1.076	0.743	1.296	0.847
GALP	Q9UBC7	False	GALP_HUMAN		CPI-SC010BF9A71	ENSG00000197487	0.0	0.0	0.0	0.0	0.0	0.0	0.0	0.089	0.0	0.0	0.0	0.009	0.092
SPX	Q9BT56	False	SPXN_HUMAN		CPI-SC07FCF82A7	ENSG00000134548	0.141	2.165	1.419	0.973	0.69	0.059	0.284	0.0	0.04	2.096	0.631	0.328	0.675
LGALS3	P17931	False	LEG3_HUMAN		CPI-SS076940BCD	ENSG00000131981	1.491	1.748	1.711	2.72	0.919	0.923	0.93	3.491	0.96	1.318	2.368	2.102	0.834
GAS6	Q14393	False	GAS6_HUMAN		CPI-SS0F7FF099C	ENSG00000183087	0.748	2.211	1.265	0.794	0.656	1.122	1.227	2.4	2.494	0.684	0.0	1.535	0.608
LGALS9	O00182	False	LEG9_HUMAN		CPI-SC0CF28722B	ENSG00000168961	0.0	0.0	0.143	0.0	0.0	0.131	0.0	0.048	0.0	0.073	0.508	0.045	0.0
LGALS9	O00182	False	LEG9_HUMAN		CPI-SS0E23CEB91	ENSG00000168961	0.0	0.0	0.143	0.0	0.0	0.131	0.0	0.048	0.0	0.073	0.508	0.045	0.0
LGALS9	O00182	False	LEG9_HUMAN		CPI-SS0CE693E3E	ENSG00000168961	0.0	0.0	0.143	0.0	0.0	0.131	0.0	0.048	0.0	0.073	0.508	0.045	0.0
GIP	P09681	False	GIP_HUMAN		CPI-SS00C33AA55	ENSG00000159224	0.181	0.0	0.06	0.0	0.0	0.0	0.0	0.0	0.015	0.0	0.427	0.027	0.014
GRP	P07492	False	GRP_HUMAN		CPI-SS07AF9303D	ENSG00000134443	0.0	0.0	0.0	0.0	0.0	0.0	0.0	0.0	0.0	0.0	0.0	0.0	0.087
NMB	P08949	False	NMB_HUMAN		CPI-SS0B9B66F8E	ENSG00000197696	0.52	2.245	1.283	1.281	1.008	1.556	1.308	0.782	1.43	1.049	0.98	1.423	1.144
GAS6	Q14393	False	GAS6_HUMAN		CPI-SS0AE964947	ENSG00000183087	0.748	2.211	1.265	0.794	0.656	1.122	1.227	2.4	2.494	0.684	0.0	1.535	0.608
GAS6	Q14393	False	GAS6_HUMAN		CPI-SS0BDA0E5E0	ENSG00000183087	0.748	2.211	1.265	0.794	0.656	1.122	1.227	2.4	2.494	0.684	0.0	1.535	0.608
TULP1	O00294	False	TULP1_HUMAN		CPI-SS0E9F23560	ENSG00000112041	0.0	0.0	0.183	0.0	0.0	0.064	0.067	0.049	0.022	0.155	0.47	0.078	0.136
GDF10	P55107	False	GDF10_HUMAN		CPI-SC0A86600AA	ENSG00000266524	0.0	0.0	0.0	0.0	0.0	0.0	0.0	0.041	0.022	0.258	0.0	0.018	0.041
GDF11	O95390	False	GDF11_HUMAN		CPI-SC0002A7A8F	ENSG00000135414	1.873	2.035	3.116	2.666	1.568	2.592	2.678	2.799	2.661	2.233	1.488	2.147	2.265
GDF3	Q9NR23	False	GDF3_HUMAN		CPI-SC01987CF29	ENSG00000184344	0.147	0.0	0.068	0.0	0.345	0.0	0.0	0.0	0.015	0.0	0.0	0.009	0.0
MSTN	O14793	False	GDF8_HUMAN		CPI-SC0CC98A4B4	ENSG00000138379	0.0	0.0	0.0	0.0	0.0	0.0	0.0	0.0	0.0	0.0	0.0	0.018	0.016
INHA	P05111	False	INHA_HUMAN		CPI-SC0FDDA8A63	ENSG00000123999	0.0	0.0	0.057	0.0	0.0	0.065	0.0	0.129	0.038	0.035	0.0	0.036	0.0
GDF11	O95390	False	GDF11_HUMAN		CPI-SC00C9C81E3	ENSG00000135414	1.873	2.035	3.116	2.666	1.568	2.592	2.678	2.799	2.661	2.233	1.488	2.147	2.265
INHA	P05111	False	INHA_HUMAN		CPI-SC0B3D321CC	ENSG00000123999	0.0	0.0	0.057	0.0	0.0	0.065	0.0	0.129	0.038	0.035	0.0	0.036	0.0
GDF11	O95390	False	GDF11_HUMAN		CPI-SC001669E22	ENSG00000135414	1.873	2.035	3.116	2.666	1.568	2.592	2.678	2.799	2.661	2.233	1.488	2.147	2.265
MSTN	O14793	False	GDF8_HUMAN		CPI-SC023986FB9	ENSG00000138379	0.0	0.0	0.0	0.0	0.0	0.0	0.0	0.0	0.0	0.0	0.0	0.018	0.016
GDF11	O95390	False	GDF11_HUMAN		CPI-SC017215F7F	ENSG00000135414	1.873	2.035	3.116	2.666	1.568	2.592	2.678	2.799	2.661	2.233	1.488	2.147	2.265
MSTN	O14793	False	GDF8_HUMAN		CPI-SC08968AFE6	ENSG00000138379	0.0	0.0	0.0	0.0	0.0	0.0	0.0	0.0	0.0	0.0	0.0	0.018	0.016
GDF9	O60383	False	GDF9_HUMAN		CPI-SC0FDB4B6D9	ENSG00000164404	0.0	0.0	0.0	0.0	0.0	0.0	0.0	0.0	0.009	0.037	0.0	0.0	0.0
GHRH	P01286	False	SLIB_HUMAN		CPI-SS074050495	ENSG00000118702	0.0	0.0	0.0	0.0	0.0	0.0	0.0	0.0	0.0	0.0	0.0	0.0	0.028
GHRL	Q9UBU3	False	GHRL_HUMAN		CPI-SS0C9DBD840	ENSG00000157017	0.0	0.0	0.26	0.0	0.0	0.128	0.139	0.208	0.172	0.039	0.433	0.074	0.069
GHRL	Q9UBU3	False	GHRL_HUMAN		CPI-SS02AEB612C	ENSG00000157017	0.0	0.0	0.26	0.0	0.0	0.128	0.139	0.208	0.172	0.039	0.433	0.074	0.069
HLA-E	P13747	False	HLAE_HUMAN		CPI-SS03EF699C7	ENSG00000204592	1.426	3.653	2.545	2.856	5.601	1.6	1.685	2.639	1.659	1.7	1.049	1.874	1.389
HLA-E	P13747	False	HLAE_HUMAN		CPI-SC05A060D3B	ENSG00000204592	1.426	3.653	2.545	2.856	5.601	1.6	1.685	2.639	1.659	1.7	1.049	1.874	1.389
HLA-E	P13747	False	HLAE_HUMAN		CPI-SS0C4FA643F	ENSG00000204592	1.426	3.653	2.545	2.856	5.601	1.6	1.685	2.639	1.659	1.7	1.049	1.874	1.389
HLA-E	P13747	False	HLAE_HUMAN		CPI-SC066BD3097	ENSG00000204592	1.426	3.653	2.545	2.856	5.601	1.6	1.685	2.639	1.659	1.7	1.049	1.874	1.389
HLA-E	P13747	False	HLAE_HUMAN		CPI-SS0F16EAEBB	ENSG00000204592	1.426	3.653	2.545	2.856	5.601	1.6	1.685	2.639	1.659	1.7	1.049	1.874	1.389
HLA-F	P30511	False	HLAF_HUMAN		CPI-SS0436D5870	ENSG00000204642	0.0	0.0	0.0	0.0	0.0	0.0	0.0	0.05	0.016	0.046	0.0	0.016	0.03
INHA	P05111	False	INHA_HUMAN		CPI-SC0E760DE88	ENSG00000123999	0.0	0.0	0.057	0.0	0.0	0.065	0.0	0.129	0.038	0.035	0.0	0.036	0.0
INHA	P05111	False	INHA_HUMAN		CPI-SC020B01F65	ENSG00000123999	0.0	0.0	0.057	0.0	0.0	0.065	0.0	0.129	0.038	0.035	0.0	0.036	0.0
IGF1	P05019	False	IGF1_HUMAN		CPI-SC033AB13AE	ENSG00000017427	0.715	0.0	0.304	0.689	0.314	1.322	1.99	0.122	0.183	0.047	0.973	2.042	0.34
IGF1	P05019	False	IGF1_HUMAN		CPI-SS0E41702C1	ENSG00000017427	0.715	0.0	0.304	0.689	0.314	1.322	1.99	0.122	0.183	0.047	0.973	2.042	0.34
IGF2	P01344	False	IGF2_HUMAN		CPI-SS0579FA162	ENSG00000167244	1.702	2.348	3.531	1.842	0.811	0.594	1.172	1.85	2.281	3.533	3.25	1.882	1.123
IGF1	P05019	False	IGF1_HUMAN		CPI-SC0322BA9B5	ENSG00000017427	0.715	0.0	0.304	0.689	0.314	1.322	1.99	0.122	0.183	0.047	0.973	2.042	0.34
NRG1	Q02297	False	NRG1_HUMAN		CPI-SC06CB2F292	ENSG00000157168	0.751	0.979	0.226	0.759	0.0	0.879	1.116	0.549	2.57	0.685	0.502	0.808	1.088
IGF2	P01344	False	IGF2_HUMAN		CPI-SS042A6F835	ENSG00000167244	1.702	2.348	3.531	1.842	0.811	0.594	1.172	1.85	2.281	3.533	3.25	1.882	1.123
IGFBP3	P17936	False	IBP3_HUMAN		CPI-SS099ACF7FB	ENSG00000146674	1.648	1.085	2.071	2.485	1.149	1.258	0.614	0.518	4.94	2.752	1.184	0.984	0.604
IGFL2	Q6UWQ7	False	IGFL2_HUMAN		CPI-SS08EDE5442	ENSG00000204866	0.0	0.0	0.064	0.0	0.0	0.0	0.0	0.0	0.0	0.118	0.0	0.008	0.0
IGFL3	Q6UXB1	False	IGFL3_HUMAN		CPI-SS0327E1782	ENSG00000188624	0.0	0.0	0.0	0.0	0.0	0.0	0.0	0.0	0.0	0.0	0.0	0.0	0.015
IFNA2	P01563	False	IFNA2_HUMAN		CPI-SC010EA0527	ENSG00000188379	0.0	0.0	0.0	0.0	0.0	0.0	0.0	0.0	0.0	0.0	0.0	0.008	0.0
IFNE	Q86WN2	False	IFNE_HUMAN		CPI-SC06DAFCB1D	ENSG00000184995	0.0	0.0	0.0	0.0	0.0	0.067	0.073	0.0	0.09	0.0	0.0	0.042	0.03
IFNG	P01579	False	IFNG_HUMAN		CPI-SC02DEB4893	ENSG00000111537	0.0	0.0	0.0	0.0	0.0	0.0	0.0	0.0	0.0	0.044	0.0	0.0	0.0
IL11	P20809	False	IL11_HUMAN		CPI-SC0409FF431	ENSG00000095752	0.178	0.0	0.55	2.616	0.326	0.223	0.07	0.484	0.104	1.153	0.0	0.269	0.305
IL13	P35225	False	IL13_HUMAN		CPI-SC0B433D463	ENSG00000169194	0.0	0.0	0.0	0.0	0.0	0.0	0.0	0.0	0.008	0.0	0.0	0.0	0.0
IL13	P35225	False	IL13_HUMAN		CPI-SS066FBE098	ENSG00000169194	0.0	0.0	0.0	0.0	0.0	0.0	0.0	0.0	0.008	0.0	0.0	0.0	0.0
IL15	P40933	False	IL15_HUMAN		CPI-SC0C6EBD4D8	ENSG00000164136	0.0	0.0	0.0	0.0	0.0	0.0	0.0	0.0	0.007	0.072	0.0	0.008	0.0
IL17C	Q9P0M4	False	IL17C_HUMAN		CPI-SC0BB896AE4	ENSG00000124391	0.0	0.0	0.0	0.0	0.0	0.0	0.0	0.0	0.008	0.0	0.0	0.008	0.0
IL1RN	P18510	False	IL1RA_HUMAN		CPI-SC06CA2BDAB	ENSG00000136689	0.0	0.0	0.0	0.0	0.0	0.0	0.0	0.0	0.007	0.0	0.0	0.0	0.0
IL1RN	P18510	False	IL1RA_HUMAN		CPI-SC0CEE7CCC6	ENSG00000136689	0.0	0.0	0.0	0.0	0.0	0.0	0.0	0.0	0.007	0.0	0.0	0.0	0.0
IL1RAP	Q9NPH3	False	IL1AP_HUMAN		CPI-SS0E12A78EF	ENSG00000196083	0.0	0.0	0.198	0.0	0.373	0.262	0.0	0.083	0.751	0.156	0.0	0.053	0.09
LRRC4B	Q9NT99	False	LRC4B_HUMAN		CPI-SS0D8DC28C6	ENSG00000131409	0.195	1.094	0.251	0.0	0.324	0.068	0.222	0.352	0.123	0.14	0.489	0.113	0.833
LRRC4C	Q9HCJ2	False	LRC4C_HUMAN		CPI-SS00373B59C	ENSG00000148948	0.143	0.0	0.0	0.0	0.0	0.136	0.138	0.254	0.095	0.075	0.0	0.046	0.549
LRFN4	Q6PJG9	False	LRFN4_HUMAN		CPI-SS0F023190B	ENSG00000173621	1.363	0.917	1.092	0.0	0.865	0.836	0.777	1.074	0.882	1.457	1.527	0.887	1.144
LRFN5	Q96NI6	False	LRFN5_HUMAN		CPI-SS0CBB9D57D	ENSG00000165379	0.0	0.0	0.069	0.0	0.0	0.064	0.0	0.243	0.022	0.0	0.48	0.063	0.106
IL25	Q9H293	False	IL25_HUMAN		CPI-SC0E7A581B3	ENSG00000166090	0.0	0.0	0.0	0.0	0.0	0.0	0.0	0.0	0.0	0.038	0.0	0.0	0.0
IL26	Q9NPH9	False	IL26_HUMAN		CPI-SC0F4F95585	ENSG00000111536	0.0	0.0	0.0	0.0	0.0	0.0	0.0	0.0	0.007	0.0	0.0	0.0	0.0
IL33	O95760	False	IL33_HUMAN		CPI-SC0A2B4E2CE	ENSG00000137033	0.0	0.0	0.0	0.0	0.0	0.0	0.0	0.045	0.0	0.0	0.0	0.026	0.0
IL37	Q9NZH6	False	IL37_HUMAN		CPI-SC025EE7104	ENSG00000125571	0.0	0.0	0.0	0.0	0.0	0.0	0.0	0.0	0.0	0.0	0.0	0.0	0.015
IL6	P05231	False	IL6_HUMAN		CPI-SC0E81D7329	ENSG00000136244	0.178	0.0	0.136	0.0	0.0	0.137	0.213	0.0	0.038	0.26	0.0	0.07	0.0
KNG1	P01042	False	KNG1_HUMAN		CPI-SS075D9B9AD	ENSG00000113889	0.0	0.0	0.0	0.0	0.0	0.0	0.0	0.0	0.008	0.0	0.0	0.0	0.0
KNG1	P01042	False	KNG1_HUMAN		CPI-SS0F21F1570	ENSG00000113889	0.0	0.0	0.0	0.0	0.0	0.0	0.0	0.0	0.008	0.0	0.0	0.0	0.0
LEFTY1	O75610	False	LFTY1_HUMAN		CPI-SS0E9F84F1F	ENSG00000243709	0.137	0.0	0.08	0.0	0.26	0.0	0.208	0.462	0.05	0.04	0.397	0.089	0.136
LEFTY2	O00292	False	LFTY2_HUMAN		CPI-SS033A27302	ENSG00000143768	0.317	0.0	0.911	1.998	0.0	0.478	1.034	1.117	0.174	0.32	0.415	1.85	0.912
LRRC4B	Q9NT99	False	LRC4B_HUMAN		CPI-SS0E0D00210	ENSG00000131409	0.195	1.094	0.251	0.0	0.324	0.068	0.222	0.352	0.123	0.14	0.489	0.113	0.833
LRFN4	Q6PJG9	False	LRFN4_HUMAN		CPI-SS0FA9304CE	ENSG00000173621	1.363	0.917	1.092	0.0	0.865	0.836	0.777	1.074	0.882	1.457	1.527	0.887	1.144
LRFN5	Q96NI6	False	LRFN5_HUMAN		CPI-SS081E1A895	ENSG00000165379	0.0	0.0	0.069	0.0	0.0	0.064	0.0	0.243	0.022	0.0	0.48	0.063	0.106
NLGN3	Q9NZ94	False	NLGN3_HUMAN		CPI-SS08069FE13	ENSG00000196338	0.0	0.0	0.07	0.0	0.0	0.27	0.058	0.442	0.115	0.157	0.0	0.119	0.522
SLITRK3	O94933	False	SLIK3_HUMAN		CPI-SS044E718AF	ENSG00000121871	0.0	0.0	0.0	0.0	0.0	0.148	0.069	0.216	0.059	0.035	0.0	0.028	0.136
LTB	Q06643	False	TNFC_HUMAN		CPI-SS02C509183	ENSG00000227507	0.0	0.0	0.139	2.132	0.0	0.064	0.185	0.182	0.171	0.16	0.427	0.313	0.076
TNFSF14	O43557	False	TNF14_HUMAN		CPI-SS0859C173B	ENSG00000125735	0.0	0.0	0.084	0.0	0.0	0.0	0.0	0.0	0.037	0.475	0.486	0.009	0.015
LPAR1	Q92633	False	LPAR1_HUMAN		CPI-SS0E4245B64	ENSG00000198121	0.0	0.0	0.0	0.646	0.0	0.485	0.137	0.039	0.334	0.237	0.0	0.215	0.342
LPAR2	Q9HBW0	False	LPAR2_HUMAN		CPI-SS076F4624B	ENSG00000064547	1.543	2.22	1.116	1.936	0.0	1.695	1.761	1.239	2.226	1.461	0.995	1.619	1.181
LPAR3	Q9UBY5	False	LPAR3_HUMAN		CPI-SS046661AE7	ENSG00000171517	0.193	0.0	0.129	0.0	0.0	0.0	0.0	0.351	0.255	0.112	0.0	0.0	0.166
THY1	P04216	False	THY1_HUMAN		CPI-SS0118D1B89	ENSG00000154096	0.922	1.009	0.861	1.262	4.922	0.634	0.393	1.718	0.244	1.721	2.005	0.471	2.818
CD55	P08174	False	DAF_HUMAN		CPI-SS061A7E099	ENSG00000196352	1.041	1.076	0.392	0.66	0.591	0.664	0.653	1.045	0.597	0.723	0.476	0.858	0.442
SFTPD	P35247	False	SFTPD_HUMAN		CPI-SS0305C793D	ENSG00000133661	0.0	0.921	0.0	0.0	0.0	0.123	0.0	0.0	0.036	0.0	0.0	0.086	0.017
MDK	P21741	False	MK_HUMAN		CPI-SS012AFC842	ENSG00000110492	7.611	7.747	7.739	6.976	6.189	7.875	7.828	7.259	8.074	7.727	7.946	7.561	7.711
PTN	P21246	False	PTN_HUMAN		CPI-SS05D7900BF	ENSG00000105894	2.294	2.262	3.113	4.491	0.0	2.455	1.914	2.533	1.042	2.812	3.484	2.217	4.118
MDK	P21741	False	MK_HUMAN		CPI-SS027E12A36	ENSG00000110492	7.611	7.747	7.739	6.976	6.189	7.875	7.828	7.259	8.074	7.727	7.946	7.561	7.711
PTN	P21246	False	PTN_HUMAN		CPI-SS04E690D72	ENSG00000105894	2.294	2.262	3.113	4.491	0.0	2.455	1.914	2.533	1.042	2.812	3.484	2.217	4.118
AMH	P03971	False	MIS_HUMAN		CPI-SC0C68323CF	ENSG00000104899	0.142	0.0	0.347	0.0	0.336	0.476	0.204	0.441	0.405	0.262	0.0	0.243	0.389
AMH	P03971	False	MIS_HUMAN		CPI-SC077F81192	ENSG00000104899	0.142	0.0	0.347	0.0	0.336	0.476	0.204	0.441	0.405	0.262	0.0	0.243	0.389
AMH	P03971	False	MIS_HUMAN		CPI-SC09C7944F4	ENSG00000104899	0.142	0.0	0.347	0.0	0.336	0.476	0.204	0.441	0.405	0.262	0.0	0.243	0.389
NECTIN3	Q9NQS3	False	PVRL3_HUMAN		CPI-SS042FCC9BE	ENSG00000177707	0.995	1.009	1.586	1.96	0.69	2.606	2.47	1.555	1.572	2.17	1.819	2.497	2.348
NTN1	O95631	False	NET1_HUMAN		CPI-SS04F1CBF06	ENSG00000065320	0.363	0.0	0.223	1.251	0.0	0.262	0.214	0.498	0.056	0.23	0.968	1.162	0.308
NTN1	O95631	False	NET1_HUMAN		CPI-SS0E3C09735	ENSG00000065320	0.363	0.0	0.223	1.251	0.0	0.262	0.214	0.498	0.056	0.23	0.968	1.162	0.308
NTN1	O95631	False	NET1_HUMAN		CPI-SS0503D8A55	ENSG00000065320	0.363	0.0	0.223	1.251	0.0	0.262	0.214	0.498	0.056	0.23	0.968	1.162	0.308
NTN1	O95631	False	NET1_HUMAN		CPI-SS00C9DE87A	ENSG00000065320	0.363	0.0	0.223	1.251	0.0	0.262	0.214	0.498	0.056	0.23	0.968	1.162	0.308
NTN4	Q9HB63	False	NET4_HUMAN		CPI-SS0C72D53A2	ENSG00000074527	0.627	1.272	0.474	0.0	0.0	0.272	0.196	0.129	0.425	0.567	0.952	0.789	0.219
NTN1	O95631	False	NET1_HUMAN		CPI-SS07660BCA2	ENSG00000065320	0.363	0.0	0.223	1.251	0.0	0.262	0.214	0.498	0.056	0.23	0.968	1.162	0.308
NTN4	Q9HB63	False	NET4_HUMAN		CPI-SS0BA4E3F44	ENSG00000074527	0.627	1.272	0.474	0.0	0.0	0.272	0.196	0.129	0.425	0.567	0.952	0.789	0.219
NRXN1	Q9ULB1	False	NRX1A_HUMAN		CPI-SS085E14488	ENSG00000179915	0.165	1.883	0.286	0.0	0.343	0.654	0.481	0.208	0.065	0.363	1.051	0.191	0.874
NRXN2	P58401	False	NRX2B_HUMAN		CPI-SS0193D81E1	ENSG00000110076	0.145	0.0	0.0	0.0	0.0	0.0	0.0	0.045	0.015	0.0	0.0	0.0	0.406
NMU	P48645	False	NMU_HUMAN		CPI-SS018BD4882	ENSG00000109255	0.417	0.0	0.183	0.75	0.326	1.241	0.346	0.879	0.194	0.345	0.0	0.557	0.804
NMU	P48645	False	NMU_HUMAN		CPI-SS07B3139A0	ENSG00000109255	0.417	0.0	0.183	0.75	0.326	1.241	0.346	0.879	0.194	0.345	0.0	0.557	0.804
NPFF	O15130	False	NPFF_HUMAN		CPI-SS0C7FC7214	ENSG00000139574	0.138	0.0	0.0	0.0	0.0	0.063	0.0	0.0	0.0	0.0	0.0	0.0	0.014
NPFF	O15130	False	NPFF_HUMAN		CPI-SS06CA10698	ENSG00000139574	0.138	0.0	0.0	0.0	0.0	0.063	0.0	0.0	0.0	0.0	0.0	0.0	0.014
NPPA	P01160	False	ANF_HUMAN		CPI-SS032AD1183	ENSG00000175206	0.0	0.0	0.213	0.0	0.0	0.0	0.0	0.0	0.0	0.047	0.0	0.0	0.013
NTS	P30990	False	NEUT_HUMAN		CPI-SS06C93E09A	ENSG00000133636	1.538	0.0	0.933	0.61	0.5	0.132	0.135	0.664	0.336	1.084	0.996	0.154	0.242
NRTN	Q99748	False	NRTN_HUMAN		CPI-SC060C69786	ENSG00000171119	0.75	0.975	0.73	0.599	0.623	0.614	0.478	1.07	0.584	1.365	0.472	1.055	0.658
NTF3	P20783	False	NTF3_HUMAN		CPI-SS05162C56B	ENSG00000185652	0.456	0.0	0.068	0.0	0.0	0.459	0.618	0.282	0.292	0.157	0.0	0.397	0.387
PTPRS	Q13332	False	PTPRS_HUMAN		CPI-SS01D36DDFA	ENSG00000105426	2.358	3.571	2.209	1.368	1.737	2.729	2.445	2.074	2.382	2.311	3.101	1.824	3.244
NODAL	Q96S42	False	NODAL_HUMAN		CPI-SC08F1D4358	ENSG00000156574	0.599	4.677	0.557	0.525	0.0	0.426	0.503	0.151	0.271	0.599	0.0	0.845	0.236
NODAL	Q96S42	False	NODAL_HUMAN		CPI-SC08C72892F	ENSG00000156574	0.599	4.677	0.557	0.525	0.0	0.426	0.503	0.151	0.271	0.599	0.0	0.845	0.236
NODAL	Q96S42	False	NODAL_HUMAN		CPI-SC0397B3290	ENSG00000156574	0.599	4.677	0.557	0.525	0.0	0.426	0.503	0.151	0.271	0.599	0.0	0.845	0.236
NODAL	Q96S42	False	NODAL_HUMAN		CPI-SC0C620668E	ENSG00000156574	0.599	4.677	0.557	0.525	0.0	0.426	0.503	0.151	0.271	0.599	0.0	0.845	0.236
NODAL	Q96S42	False	NODAL_HUMAN		CPI-SC0AB5E1FE3	ENSG00000156574	0.599	4.677	0.557	0.525	0.0	0.426	0.503	0.151	0.271	0.599	0.0	0.845	0.236
NODAL	Q96S42	False	NODAL_HUMAN		CPI-SC061F99EF4	ENSG00000156574	0.599	4.677	0.557	0.525	0.0	0.426	0.503	0.151	0.271	0.599	0.0	0.845	0.236
CNTN1	Q12860	False	CNTN1_HUMAN		CPI-SS0A6FCBF7C	ENSG00000018236	0.0	0.0	0.075	0.0	0.0	0.0	0.0	0.0	0.008	0.0	0.0	0.089	0.03
DLK1	P80370	False	DLK1_HUMAN		CPI-SS0FC612D4D	ENSG00000185559	3.687	5.202	0.786	5.005	0.367	6.57	5.752	1.381	6.385	0.808	3.765	4.401	6.088
[truncated: 3,926 more rows]
