# Supplementary material for: Atlas of multilineage stem cell differentiation reveals TMEM88 as a developmental regulator of blood pressure
Source: Nat Commun. 2025 Feb 4;16:1356. doi: 10.1038/s41467-025-56533-2 (PMC11794859; doi:10.1038/s41467-025-56533-2)
Supplement: Supplementary file 6 — Supplementary Data 3 [file 41467_2025_56533_MOESM6_ESM.zip › cpdb_results/VEGF_day5_method1/simple_analysis_deconvoluted_08_21_2024_122841.txt]

gene_name	uniprot	is_complex	protein_name	complex_name	id_cp_interaction	gene	Cluster0	Cluster1	Cluster11	Cluster12	Cluster2	Cluster3	Cluster4	Cluster5	Cluster6	Cluster7	Cluster8	Cluster9
UBASH3B	Q8TF42	True	UBS3B_HUMAN	Dehydroepiandrosterone_bySTS	CPI-CS09B8977D7	ENSG00000154127	0.109	0.0	0.528	0.0	0.165	0.07	0.084	0.0	0.263	0.115	0.0	0.17
UBASH3B	Q8TF42	True	UBS3B_HUMAN	Dehydroepiandrosterone_bySTS	CPI-CS05760BB78	ENSG00000154127	0.109	0.0	0.528	0.0	0.165	0.07	0.084	0.0	0.263	0.115	0.0	0.17
UBASH3B	Q8TF42	True	UBS3B_HUMAN	Dehydroepiandrosterone_bySTS	CPI-CS0259A0EB4	ENSG00000154127	0.109	0.0	0.528	0.0	0.165	0.07	0.084	0.0	0.263	0.115	0.0	0.17
SULT1A1	P50225	True	ST1A1_HUMAN	DHEAsulfate_bySULT2B	CPI-CS099F73A95	ENSG00000196502	0.576	0.765	1.213	2.101	0.673	0.69	0.758	0.0	0.594	0.813	0.0	1.063
SULT1A1	P50225	True	ST1A1_HUMAN	DHEAsulfate_bySULT2B	CPI-CS0D89E7C19	ENSG00000196502	0.576	0.765	1.213	2.101	0.673	0.69	0.758	0.0	0.594	0.813	0.0	1.063
SULT1A1	P50225	True	ST1A1_HUMAN	DHEAsulfate_bySULT2B	CPI-CS0412B081A	ENSG00000196502	0.576	0.765	1.213	2.101	0.673	0.69	0.758	0.0	0.594	0.813	0.0	1.063
SRD5A3	Q9H8P0	True	PORED_HUMAN	Dihydrotestosterone_bySRD5A3	CPI-CS039E9FE7F	ENSG00000128039	1.642	1.727	1.547	1.323	1.208	1.026	0.945	0.0	1.531	1.029	2.475	1.328
SRD5A1	P18405	True	S5A1_HUMAN	Dihydrotestosterone_bySRD5A1	CPI-CS0EC7F7C75	ENSG00000145545	0.9	1.498	0.0	0.741	1.09	0.614	0.819	0.0	1.036	0.631	0.532	1.366
SRD5A2	P31213	True	S5A2_HUMAN	Dihydrotestosterone_bySRD5A2	CPI-CS0D228AF4D	ENSG00000277893	0.034	0.0	0.0	0.0	0.01	0.0	0.0	0.0	0.0	0.019	0.0	0.0
SULT2A1	Q06520	True	ST2A1_HUMAN	DHEAsulfate_bySULT2A1	CPI-CS0FF565F1C	ENSG00000105398	0.0	0.0	0.0	0.0	0.011	0.0	0.013	0.0	0.0	0.0	0.0	0.0
SULT2A1	Q06520	True	ST2A1_HUMAN	DHEAsulfate_bySULT2A1	CPI-CS04A65DD62	ENSG00000105398	0.0	0.0	0.0	0.0	0.011	0.0	0.013	0.0	0.0	0.0	0.0	0.0
SULT2A1	Q06520	True	ST2A1_HUMAN	DHEAsulfate_bySULT2A1	CPI-CS0006C277B	ENSG00000105398	0.0	0.0	0.0	0.0	0.011	0.0	0.013	0.0	0.0	0.0	0.0	0.0
CYP21A2	P08686	True	CP21A_HUMAN	Desoxycorticosterone_byCYP21A2	CPI-CS012A5546C	ENSG00000231852	0.0	0.0	0.0	0.0	0.0	0.009	0.0	0.0	0.0	0.018	0.0	0.0
DHCR7	Q9UBM7	True	DHCR7_HUMAN	Desmosterol_byDHCR7	CPI-CS086D3E39F	ENSG00000172893	1.545	1.353	0.174	2.934	2.447	2.055	1.563	2.944	1.785	1.511	0.0	1.376
DHCR7	Q9UBM7	True	DHCR7_HUMAN	Desmosterol_byDHCR7	CPI-CS0DC57DE37	ENSG00000172893	1.545	1.353	0.174	2.934	2.447	2.055	1.563	2.944	1.785	1.511	0.0	1.376
DHCR7	Q9UBM7	True	DHCR7_HUMAN	Cholesterol_byDHCR7	CPI-CS06C6527F4	ENSG00000172893	1.545	1.353	0.174	2.934	2.447	2.055	1.563	2.944	1.785	1.511	0.0	1.376
PTGR1	Q14914	True	PTGR1_HUMAN	12oxoLeukotrieneB4_byPTGR1	CPI-CS0A5B6BD7A	ENSG00000106853	4.029	4.905	4.67	4.316	5.781	5.602	4.237	5.323	4.558	4.366	4.978	4.944
PTGR1	Q14914	True	PTGR1_HUMAN	12oxoLeukotrieneB4_byPTGR1	CPI-CS04A56D5BE	ENSG00000106853	4.029	4.905	4.67	4.316	5.781	5.602	4.237	5.323	4.558	4.366	4.978	4.944
DAGLA	Q9Y4D2	True	DGLA_HUMAN	2arachidonoylglycerol_byDAGLA	CPI-CS03629A52A	ENSG00000134780	0.133	0.362	0.164	0.0	0.257	0.201	0.097	0.0	0.125	0.151	0.0	0.264
DAGLA	Q9Y4D2	True	DGLA_HUMAN	2arachidonoylglycerol_byDAGLA	CPI-CS0C6F86DF5	ENSG00000134780	0.133	0.362	0.164	0.0	0.257	0.201	0.097	0.0	0.125	0.151	0.0	0.264
DAGLA	Q9Y4D2	True	DGLA_HUMAN	2arachidonoylglycerol_byDAGLA	CPI-CS045C37E64	ENSG00000134780	0.133	0.362	0.164	0.0	0.257	0.201	0.097	0.0	0.125	0.151	0.0	0.264
DAGLB	Q8NCG7	True	DGLB_HUMAN	2arachidonoylglycerol_byDAGLB	CPI-CS007D418BE	ENSG00000164535	0.449	0.0	0.175	0.0	0.551	0.388	0.371	0.0	0.391	0.298	0.0	0.146
DAGLB	Q8NCG7	True	DGLB_HUMAN	2arachidonoylglycerol_byDAGLB	CPI-CS030959ED1	ENSG00000164535	0.449	0.0	0.175	0.0	0.551	0.388	0.371	0.0	0.391	0.298	0.0	0.146
DAGLB	Q8NCG7	True	DGLB_HUMAN	2arachidonoylglycerol_byDAGLB	CPI-CS01F7D06F1	ENSG00000164535	0.449	0.0	0.175	0.0	0.551	0.388	0.371	0.0	0.391	0.298	0.0	0.146
INHBA	P08476	True	INHBA_HUMAN	Activin_ligand_ab	CPI-CC0AFC21177	ENSG00000122641	0.015	0.0	0.0	0.0	0.0	0.0	0.0	0.0	0.0	0.0	0.0	0.0
INHBA	P08476	True	INHBA_HUMAN	Activin_ligand_ab	CPI-CC028D7588F	ENSG00000122641	0.015	0.0	0.0	0.0	0.0	0.0	0.0	0.0	0.0	0.0	0.0	0.0
INHBA	P08476	True	INHBA_HUMAN	Activin_ligand_ab	CPI-CC0E6BCEC26	ENSG00000122641	0.015	0.0	0.0	0.0	0.0	0.0	0.0	0.0	0.0	0.0	0.0	0.0
INHBA	P08476	True	INHBA_HUMAN	Activin_ligand_ab	CPI-CC0288FD89F	ENSG00000122641	0.015	0.0	0.0	0.0	0.0	0.0	0.0	0.0	0.0	0.0	0.0	0.0
INHBA	P08476	True	INHBA_HUMAN	Activin_ligand_ab	CPI-CC0021FE823	ENSG00000122641	0.015	0.0	0.0	0.0	0.0	0.0	0.0	0.0	0.0	0.0	0.0	0.0
INHBA	P08476	True	INHBA_HUMAN	Activin_ligand_ab	CPI-CC00485C63D	ENSG00000122641	0.015	0.0	0.0	0.0	0.0	0.0	0.0	0.0	0.0	0.0	0.0	0.0
INHBA	P08476	True	INHBA_HUMAN	Inhibin_ligand_A	CPI-CC07611BF54	ENSG00000122641	0.032	0.0	0.0	0.0	0.0	0.0	0.012	0.0	0.0	0.0	0.0	0.0
INHBA	P08476	True	INHBA_HUMAN	Inhibin_ligand_A	CPI-CC07323E253	ENSG00000122641	0.032	0.0	0.0	0.0	0.0	0.0	0.012	0.0	0.0	0.0	0.0	0.0
INHBA	P08476	True	INHBA_HUMAN	Inhibin_ligand_A	CPI-CC04553E312	ENSG00000122641	0.032	0.0	0.0	0.0	0.0	0.0	0.012	0.0	0.0	0.0	0.0	0.0
INHBA	P08476	True	INHBA_HUMAN	Inhibin_ligand_A	CPI-CC0FA8B4931	ENSG00000122641	0.032	0.0	0.0	0.0	0.0	0.0	0.012	0.0	0.0	0.0	0.0	0.0
INHBA	P08476	True	INHBA_HUMAN	Inhibin_ligand_A	CPI-CC0BDA1C176	ENSG00000122641	0.032	0.0	0.0	0.0	0.0	0.0	0.012	0.0	0.0	0.0	0.0	0.0
INHBA	P08476	True	INHBA_HUMAN	Inhibin_ligand_A	CPI-CC0C1E0C4B7	ENSG00000122641	0.032	0.0	0.0	0.0	0.0	0.0	0.012	0.0	0.0	0.0	0.0	0.0
INHBB	P09529	True	INHBB_HUMAN	Activin_ligand_ab	CPI-CC0AFC21177	ENSG00000163083	0.015	0.0	0.0	0.0	0.0	0.0	0.0	0.0	0.0	0.0	0.0	0.0
INHBB	P09529	True	INHBB_HUMAN	Activin_ligand_ab	CPI-CC028D7588F	ENSG00000163083	0.015	0.0	0.0	0.0	0.0	0.0	0.0	0.0	0.0	0.0	0.0	0.0
INHBB	P09529	True	INHBB_HUMAN	Activin_ligand_ab	CPI-CC0E6BCEC26	ENSG00000163083	0.015	0.0	0.0	0.0	0.0	0.0	0.0	0.0	0.0	0.0	0.0	0.0
INHBB	P09529	True	INHBB_HUMAN	Activin_ligand_ab	CPI-CC0288FD89F	ENSG00000163083	0.015	0.0	0.0	0.0	0.0	0.0	0.0	0.0	0.0	0.0	0.0	0.0
INHBB	P09529	True	INHBB_HUMAN	Activin_ligand_ab	CPI-CC0021FE823	ENSG00000163083	0.015	0.0	0.0	0.0	0.0	0.0	0.0	0.0	0.0	0.0	0.0	0.0
INHBB	P09529	True	INHBB_HUMAN	Activin_ligand_ab	CPI-CC00485C63D	ENSG00000163083	0.015	0.0	0.0	0.0	0.0	0.0	0.0	0.0	0.0	0.0	0.0	0.0
INHBB	P09529	True	INHBB_HUMAN	Inhibin_ligand_B	CPI-CC0AD71E0D3	ENSG00000163083	0.015	0.0	0.0	0.0	0.011	0.0	0.0	0.0	0.06	0.0	0.0	0.0
INHBB	P09529	True	INHBB_HUMAN	Inhibin_ligand_B	CPI-CC0300AB2DF	ENSG00000163083	0.015	0.0	0.0	0.0	0.011	0.0	0.0	0.0	0.06	0.0	0.0	0.0
INHBB	P09529	True	INHBB_HUMAN	Inhibin_ligand_B	CPI-CC057B323A5	ENSG00000163083	0.015	0.0	0.0	0.0	0.011	0.0	0.0	0.0	0.06	0.0	0.0	0.0
INHBB	P09529	True	INHBB_HUMAN	Inhibin_ligand_B	CPI-CC02D192370	ENSG00000163083	0.015	0.0	0.0	0.0	0.011	0.0	0.0	0.0	0.06	0.0	0.0	0.0
INHBB	P09529	True	INHBB_HUMAN	Inhibin_ligand_B	CPI-CC08375F742	ENSG00000163083	0.015	0.0	0.0	0.0	0.011	0.0	0.0	0.0	0.06	0.0	0.0	0.0
INHBB	P09529	True	INHBB_HUMAN	Inhibin_ligand_B	CPI-CC0E62974F4	ENSG00000163083	0.015	0.0	0.0	0.0	0.011	0.0	0.0	0.0	0.06	0.0	0.0	0.0
INHA	P05111	True	INHA_HUMAN	Inhibin_ligand_A	CPI-CC07611BF54	ENSG00000123999	0.032	0.0	0.0	0.0	0.0	0.0	0.012	0.0	0.0	0.0	0.0	0.0
INHA	P05111	True	INHA_HUMAN	Inhibin_ligand_A	CPI-CC07323E253	ENSG00000123999	0.032	0.0	0.0	0.0	0.0	0.0	0.012	0.0	0.0	0.0	0.0	0.0
INHA	P05111	True	INHA_HUMAN	Inhibin_ligand_A	CPI-CC04553E312	ENSG00000123999	0.032	0.0	0.0	0.0	0.0	0.0	0.012	0.0	0.0	0.0	0.0	0.0
INHA	P05111	True	INHA_HUMAN	Inhibin_ligand_A	CPI-CC0FA8B4931	ENSG00000123999	0.032	0.0	0.0	0.0	0.0	0.0	0.012	0.0	0.0	0.0	0.0	0.0
INHA	P05111	True	INHA_HUMAN	Inhibin_ligand_A	CPI-CC0BDA1C176	ENSG00000123999	0.032	0.0	0.0	0.0	0.0	0.0	0.012	0.0	0.0	0.0	0.0	0.0
INHA	P05111	True	INHA_HUMAN	Inhibin_ligand_A	CPI-CC0C1E0C4B7	ENSG00000123999	0.032	0.0	0.0	0.0	0.0	0.0	0.012	0.0	0.0	0.0	0.0	0.0
INHA	P05111	True	INHA_HUMAN	Inhibin_ligand_B	CPI-CC0AD71E0D3	ENSG00000123999	0.015	0.0	0.0	0.0	0.011	0.0	0.0	0.0	0.06	0.0	0.0	0.0
INHA	P05111	True	INHA_HUMAN	Inhibin_ligand_B	CPI-CC0300AB2DF	ENSG00000123999	0.015	0.0	0.0	0.0	0.011	0.0	0.0	0.0	0.06	0.0	0.0	0.0
INHA	P05111	True	INHA_HUMAN	Inhibin_ligand_B	CPI-CC057B323A5	ENSG00000123999	0.015	0.0	0.0	0.0	0.011	0.0	0.0	0.0	0.06	0.0	0.0	0.0
INHA	P05111	True	INHA_HUMAN	Inhibin_ligand_B	CPI-CC02D192370	ENSG00000123999	0.015	0.0	0.0	0.0	0.011	0.0	0.0	0.0	0.06	0.0	0.0	0.0
INHA	P05111	True	INHA_HUMAN	Inhibin_ligand_B	CPI-CC08375F742	ENSG00000123999	0.015	0.0	0.0	0.0	0.011	0.0	0.0	0.0	0.06	0.0	0.0	0.0
INHA	P05111	True	INHA_HUMAN	Inhibin_ligand_B	CPI-CC0E62974F4	ENSG00000123999	0.015	0.0	0.0	0.0	0.011	0.0	0.0	0.0	0.06	0.0	0.0	0.0
CYP17A1	P05093	True	CP17A_HUMAN	Androstenedione_byCYP17A1	CPI-CS0D5502736	ENSG00000148795	0.014	0.0	0.0	0.0	0.0	0.01	0.025	0.0	0.0	0.0	0.0	0.0
ALDH1A1	P00352	True	AL1A1_HUMAN	atRetinoicAcid_byALDH1A1	CPI-CC0010C54C6	ENSG00000165092	0.049	0.0	0.0	0.0	0.073	0.065	0.027	2.003	0.039	0.023	0.0	0.173
ALDH1A1	P00352	True	AL1A1_HUMAN	atRetinoicAcid_byALDH1A1	CPI-CC048F01E8D	ENSG00000165092	0.049	0.0	0.0	0.0	0.073	0.065	0.027	2.003	0.039	0.023	0.0	0.173
ALDH1A1	P00352	True	AL1A1_HUMAN	atRetinoicAcid_byALDH1A1	CPI-CC06F5021B7	ENSG00000165092	0.049	0.0	0.0	0.0	0.073	0.065	0.027	2.003	0.039	0.023	0.0	0.173
ALDH1A1	P00352	True	AL1A1_HUMAN	atRetinoicAcid_byALDH1A1	CPI-CC036F9AC3C	ENSG00000165092	0.049	0.0	0.0	0.0	0.073	0.065	0.027	2.003	0.039	0.023	0.0	0.173
ALDH1A1	P00352	True	AL1A1_HUMAN	atRetinoicAcid_byALDH1A1	CPI-CC065AB1F5E	ENSG00000165092	0.049	0.0	0.0	0.0	0.073	0.065	0.027	2.003	0.039	0.023	0.0	0.173
ALDH1A1	P00352	True	AL1A1_HUMAN	atRetinoicAcid_byALDH1A1	CPI-CC01AF691C1	ENSG00000165092	0.049	0.0	0.0	0.0	0.073	0.065	0.027	2.003	0.039	0.023	0.0	0.173
ALDH1A1	P00352	True	AL1A1_HUMAN	atRetinoicAcid_byALDH1A1	CPI-CC0A31C8D8B	ENSG00000165092	0.049	0.0	0.0	0.0	0.073	0.065	0.027	2.003	0.039	0.023	0.0	0.173
ALDH1A1	P00352	True	AL1A1_HUMAN	atRetinoicAcid_byALDH1A1	CPI-CC0A06D2C2D	ENSG00000165092	0.049	0.0	0.0	0.0	0.073	0.065	0.027	2.003	0.039	0.023	0.0	0.173
ALDH1A1	P00352	True	AL1A1_HUMAN	atRetinoicAcid_byALDH1A1	CPI-CC0E829C954	ENSG00000165092	0.049	0.0	0.0	0.0	0.073	0.065	0.027	2.003	0.039	0.023	0.0	0.173
ALDH1A1	P00352	True	AL1A1_HUMAN	atRetinoicAcid_byALDH1A1	CPI-CS08EE9E5CE	ENSG00000165092	0.049	0.0	0.0	0.0	0.073	0.065	0.027	2.003	0.039	0.023	0.0	0.173
ALDH1A2	O94788	True	AL1A2_HUMAN	atRetinoicAcid_byALDH1A2	CPI-CC0C61DFEC5	ENSG00000128918	0.066	0.394	0.344	0.0	0.03	0.011	0.303	0.0	0.0	0.066	0.68	1.028
ALDH1A2	O94788	True	AL1A2_HUMAN	atRetinoicAcid_byALDH1A2	CPI-CC03C7C010D	ENSG00000128918	0.066	0.394	0.344	0.0	0.03	0.011	0.303	0.0	0.0	0.066	0.68	1.028
ALDH1A2	O94788	True	AL1A2_HUMAN	atRetinoicAcid_byALDH1A2	CPI-CC021B19C0E	ENSG00000128918	0.066	0.394	0.344	0.0	0.03	0.011	0.303	0.0	0.0	0.066	0.68	1.028
ALDH1A2	O94788	True	AL1A2_HUMAN	atRetinoicAcid_byALDH1A2	CPI-CC061CCD0A0	ENSG00000128918	0.066	0.394	0.344	0.0	0.03	0.011	0.303	0.0	0.0	0.066	0.68	1.028
ALDH1A2	O94788	True	AL1A2_HUMAN	atRetinoicAcid_byALDH1A2	CPI-CC066507DFB	ENSG00000128918	0.066	0.394	0.344	0.0	0.03	0.011	0.303	0.0	0.0	0.066	0.68	1.028
ALDH1A2	O94788	True	AL1A2_HUMAN	atRetinoicAcid_byALDH1A2	CPI-CC000118AA2	ENSG00000128918	0.066	0.394	0.344	0.0	0.03	0.011	0.303	0.0	0.0	0.066	0.68	1.028
ALDH1A2	O94788	True	AL1A2_HUMAN	atRetinoicAcid_byALDH1A2	CPI-CC0B7C148C8	ENSG00000128918	0.066	0.394	0.344	0.0	0.03	0.011	0.303	0.0	0.0	0.066	0.68	1.028
ALDH1A2	O94788	True	AL1A2_HUMAN	atRetinoicAcid_byALDH1A2	CPI-CC0974AE49B	ENSG00000128918	0.066	0.394	0.344	0.0	0.03	0.011	0.303	0.0	0.0	0.066	0.68	1.028
ALDH1A2	O94788	True	AL1A2_HUMAN	atRetinoicAcid_byALDH1A2	CPI-CC071BF7D12	ENSG00000128918	0.066	0.394	0.344	0.0	0.03	0.011	0.303	0.0	0.0	0.066	0.68	1.028
ALDH1A2	O94788	True	AL1A2_HUMAN	atRetinoicAcid_byALDH1A2	CPI-CS033058D2B	ENSG00000128918	0.066	0.394	0.344	0.0	0.03	0.011	0.303	0.0	0.0	0.066	0.68	1.028
ALDH1A3	P47895	True	AL1A3_HUMAN	atRetinoicAcid_byALDH1A3	CPI-CC03F7FB36A	ENSG00000184254	0.231	0.382	0.175	0.0	0.355	0.291	0.103	0.0	0.723	0.856	0.0	0.166
ALDH1A3	P47895	True	AL1A3_HUMAN	atRetinoicAcid_byALDH1A3	CPI-CC0564402E8	ENSG00000184254	0.231	0.382	0.175	0.0	0.355	0.291	0.103	0.0	0.723	0.856	0.0	0.166
ALDH1A3	P47895	True	AL1A3_HUMAN	atRetinoicAcid_byALDH1A3	CPI-CC039D8C2A7	ENSG00000184254	0.231	0.382	0.175	0.0	0.355	0.291	0.103	0.0	0.723	0.856	0.0	0.166
ALDH1A3	P47895	True	AL1A3_HUMAN	atRetinoicAcid_byALDH1A3	CPI-CC0D32DC80C	ENSG00000184254	0.231	0.382	0.175	0.0	0.355	0.291	0.103	0.0	0.723	0.856	0.0	0.166
ALDH1A3	P47895	True	AL1A3_HUMAN	atRetinoicAcid_byALDH1A3	CPI-CC0BD81688E	ENSG00000184254	0.231	0.382	0.175	0.0	0.355	0.291	0.103	0.0	0.723	0.856	0.0	0.166
ALDH1A3	P47895	True	AL1A3_HUMAN	atRetinoicAcid_byALDH1A3	CPI-CC0BEBB9C26	ENSG00000184254	0.231	0.382	0.175	0.0	0.355	0.291	0.103	0.0	0.723	0.856	0.0	0.166
ALDH1A3	P47895	True	AL1A3_HUMAN	atRetinoicAcid_byALDH1A3	CPI-CC07CAD6A4A	ENSG00000184254	0.231	0.382	0.175	0.0	0.355	0.291	0.103	0.0	0.723	0.856	0.0	0.166
ALDH1A3	P47895	True	AL1A3_HUMAN	atRetinoicAcid_byALDH1A3	CPI-CC09B046394	ENSG00000184254	0.231	0.382	0.175	0.0	0.355	0.291	0.103	0.0	0.723	0.856	0.0	0.166
ALDH1A3	P47895	True	AL1A3_HUMAN	atRetinoicAcid_byALDH1A3	CPI-CC00B974CC4	ENSG00000184254	0.231	0.382	0.175	0.0	0.355	0.291	0.103	0.0	0.723	0.856	0.0	0.166
ALDH1A3	P47895	True	AL1A3_HUMAN	atRetinoicAcid_byALDH1A3	CPI-CS0C61C245A	ENSG00000184254	0.231	0.382	0.175	0.0	0.355	0.291	0.103	0.0	0.723	0.856	0.0	0.166
BMPR1B	O00238	True	BMR1B_HUMAN	BMPR1B_BMPR2	CPI-CS0569B9B91	ENSG00000138696	0.109	0.0	0.0	0.677	0.532	0.508	0.281	0.0	0.056	0.29	0.0	0.595
BMPR2	Q13873	True	BMPR2_HUMAN	BMPR1B_BMPR2	CPI-CS0569B9B91	ENSG00000204217	0.109	0.0	0.0	0.677	0.532	0.508	0.281	0.0	0.056	0.29	0.0	0.595
CYP27B1	O15528	True	CP27B_HUMAN	Calcitriol_byCYP27B1	CPI-CS01DAEDE79	ENSG00000111012	0.03	0.0	0.0	0.0	0.043	0.03	0.0	0.0	0.14	0.082	0.0	0.0
CEL	P19835	True	CEL_HUMAN	Cholesterol_byCEL	CPI-CS06A0713BD	ENSG00000170835	0.073	0.0	0.0	0.0	0.069	0.1	0.097	0.0	0.057	0.131	0.0	0.139
DHCR24	Q15392	True	DHC24_HUMAN	Cholesterol_byDHCR24	CPI-CS0D81115C8	ENSG00000116133	2.519	3.389	1.48	2.453	3.054	2.539	1.346	2.377	2.756	2.228	2.23	0.962
LIPA	P38571	True	LICH_HUMAN	Cholesterol_byLIPA	CPI-CS0406B0B69	ENSG00000107798	0.976	0.762	1.305	3.07	1.073	1.269	1.2	0.0	1.11	1.082	1.615	2.554
PNMT	P11086	True	PNMT_HUMAN	Epinephrine_byPNMT	CPI-CS05F96EA59	ENSG00000141744	0.771	0.92	0.156	1.508	0.219	0.156	0.609	1.423	0.81	0.853	0.677	0.274
PNMT	P11086	True	PNMT_HUMAN	Epinephrine_byPNMT	CPI-CS0A5499A2C	ENSG00000141744	0.771	0.92	0.156	1.508	0.219	0.156	0.609	1.423	0.81	0.853	0.677	0.274
PNMT	P11086	True	PNMT_HUMAN	Epinephrine_byPNMT	CPI-CS0AB9AD0C3	ENSG00000141744	0.771	0.92	0.156	1.508	0.219	0.156	0.609	1.423	0.81	0.853	0.677	0.274
PNMT	P11086	True	PNMT_HUMAN	Epinephrine_byPNMT	CPI-CS07947C107	ENSG00000141744	0.771	0.92	0.156	1.508	0.219	0.156	0.609	1.423	0.81	0.853	0.677	0.274
PNMT	P11086	True	PNMT_HUMAN	Epinephrine_byPNMT	CPI-CS0D4E32D9D	ENSG00000141744	0.771	0.92	0.156	1.508	0.219	0.156	0.609	1.423	0.81	0.853	0.677	0.274
PNMT	P11086	True	PNMT_HUMAN	Epinephrine_byPNMT	CPI-CS09918B680	ENSG00000141744	0.771	0.92	0.156	1.508	0.219	0.156	0.609	1.423	0.81	0.853	0.677	0.274
PNMT	P11086	True	PNMT_HUMAN	Epinephrine_byPNMT	CPI-CS09342A843	ENSG00000141744	0.771	0.92	0.156	1.508	0.219	0.156	0.609	1.423	0.81	0.853	0.677	0.274
PNMT	P11086	True	PNMT_HUMAN	Adrenaline_byPNMT_and_SLC18A1	CPI-CS0E8345356	ENSG00000141744	0.0	0.0	0.0	0.0	0.0	0.01	0.022	0.0	0.0	0.0	0.0	0.0
PNMT	P11086	True	PNMT_HUMAN	Adrenaline_byPNMT_and_SLC18A1	CPI-CS0DA514FAE	ENSG00000141744	0.0	0.0	0.0	0.0	0.0	0.01	0.022	0.0	0.0	0.0	0.0	0.0
PNMT	P11086	True	PNMT_HUMAN	Adrenaline_byPNMT_and_SLC18A1	CPI-CS09EDD1969	ENSG00000141744	0.0	0.0	0.0	0.0	0.0	0.01	0.022	0.0	0.0	0.0	0.0	0.0
PNMT	P11086	True	PNMT_HUMAN	Adrenaline_byPNMT_and_SLC18A1	CPI-CS0B66F51DF	ENSG00000141744	0.0	0.0	0.0	0.0	0.0	0.01	0.022	0.0	0.0	0.0	0.0	0.0
PNMT	P11086	True	PNMT_HUMAN	Adrenaline_byPNMT_and_SLC18A1	CPI-CS07E858C0F	ENSG00000141744	0.0	0.0	0.0	0.0	0.0	0.01	0.022	0.0	0.0	0.0	0.0	0.0
PNMT	P11086	True	PNMT_HUMAN	Adrenaline_byPNMT_and_SLC18A1	CPI-CS05E2B5099	ENSG00000141744	0.0	0.0	0.0	0.0	0.0	0.01	0.022	0.0	0.0	0.0	0.0	0.0
PNMT	P11086	True	PNMT_HUMAN	Adrenaline_byPNMT_and_SLC18A1	CPI-CS0E6D457AD	ENSG00000141744	0.0	0.0	0.0	0.0	0.0	0.01	0.022	0.0	0.0	0.0	0.0	0.0
PNMT	P11086	True	PNMT_HUMAN	Adrenaline_byPNMT_and_SLC18A2	CPI-CS06FE13C35	ENSG00000141744	0.059	0.0	0.156	0.0	0.0	0.0	0.0	0.0	0.031	0.0	0.0	0.0
PNMT	P11086	True	PNMT_HUMAN	Adrenaline_byPNMT_and_SLC18A2	CPI-CS0C22FCA29	ENSG00000141744	0.059	0.0	0.156	0.0	0.0	0.0	0.0	0.0	0.031	0.0	0.0	0.0
PNMT	P11086	True	PNMT_HUMAN	Adrenaline_byPNMT_and_SLC18A2	CPI-CS00979A178	ENSG00000141744	0.059	0.0	0.156	0.0	0.0	0.0	0.0	0.0	0.031	0.0	0.0	0.0
PNMT	P11086	True	PNMT_HUMAN	Adrenaline_byPNMT_and_SLC18A2	CPI-CS0CCD9D09E	ENSG00000141744	0.059	0.0	0.156	0.0	0.0	0.0	0.0	0.0	0.031	0.0	0.0	0.0
PNMT	P11086	True	PNMT_HUMAN	Adrenaline_byPNMT_and_SLC18A2	CPI-CS0E52EA029	ENSG00000141744	0.059	0.0	0.156	0.0	0.0	0.0	0.0	0.0	0.031	0.0	0.0	0.0
PNMT	P11086	True	PNMT_HUMAN	Adrenaline_byPNMT_and_SLC18A2	CPI-CS09B74556F	ENSG00000141744	0.059	0.0	0.156	0.0	0.0	0.0	0.0	0.0	0.031	0.0	0.0	0.0
PNMT	P11086	True	PNMT_HUMAN	Adrenaline_byPNMT_and_SLC18A2	CPI-CS046C11B05	ENSG00000141744	0.059	0.0	0.156	0.0	0.0	0.0	0.0	0.0	0.031	0.0	0.0	0.0
CYP19A1	P11511	True	CP19A_HUMAN	Estradiol_byCYP19A1	CPI-CS029C8858F	ENSG00000137869	0.0	0.0	0.0	0.0	0.0	0.019	0.024	0.0	0.032	0.019	0.0	0.0
CYP19A1	P11511	True	CP19A_HUMAN	Estradiol_byCYP19A1	CPI-CS0B87D36A1	ENSG00000137869	0.0	0.0	0.0	0.0	0.0	0.019	0.024	0.0	0.032	0.019	0.0	0.0
CYP19A1	P11511	True	CP19A_HUMAN	Estradiol_byCYP19A1	CPI-CS0DAC88EFA	ENSG00000137869	0.0	0.0	0.0	0.0	0.0	0.019	0.024	0.0	0.032	0.019	0.0	0.0
CYP19A1	P11511	True	CP19A_HUMAN	Estradiol_byCYP19A1	CPI-CS0669F64A4	ENSG00000137869	0.0	0.0	0.0	0.0	0.0	0.019	0.024	0.0	0.032	0.019	0.0	0.0
HSD17B1	P14061	True	DHB1_HUMAN	Estradiol_byHSD17B1	CPI-CS0168A25C9	ENSG00000108786	0.492	1.139	0.345	0.0	0.565	0.539	0.474	0.0	0.953	0.832	0.0	0.46
HSD17B1	P14061	True	DHB1_HUMAN	Estradiol_byHSD17B1	CPI-CS0A04F7238	ENSG00000108786	0.492	1.139	0.345	0.0	0.565	0.539	0.474	0.0	0.953	0.832	0.0	0.46
HSD17B1	P14061	True	DHB1_HUMAN	Estradiol_byHSD17B1	CPI-CS0B08AEA2D	ENSG00000108786	0.492	1.139	0.345	0.0	0.565	0.539	0.474	0.0	0.953	0.832	0.0	0.46
HSD17B1	P14061	True	DHB1_HUMAN	Estradiol_byHSD17B1	CPI-CS0EF401B5F	ENSG00000108786	0.492	1.139	0.345	0.0	0.565	0.539	0.474	0.0	0.953	0.832	0.0	0.46
FGA	P02671	True	FIBA_HUMAN	fibrinogen	CPI-CC08AF02F92	ENSG00000171560	0.0	0.0	0.0	0.0	0.059	0.08	0.014	1.643	0.0	0.038	0.0	0.142
FGA	P02671	True	FIBA_HUMAN	fibrinogen	CPI-CC0287DE56B	ENSG00000171560	0.0	0.0	0.0	0.0	0.059	0.08	0.014	1.643	0.0	0.038	0.0	0.142
FGA	P02671	True	FIBA_HUMAN	fibrinogen	CPI-CC066E261AE	ENSG00000171560	0.0	0.0	0.0	0.0	0.059	0.08	0.014	1.643	0.0	0.038	0.0	0.142
FGG	P02679	True	FIBG_HUMAN	fibrinogen	CPI-CC08AF02F92	ENSG00000171557	0.0	0.0	0.0	0.0	0.059	0.08	0.014	1.643	0.0	0.038	0.0	0.142
FGG	P02679	True	FIBG_HUMAN	fibrinogen	CPI-CC0287DE56B	ENSG00000171557	0.0	0.0	0.0	0.0	0.059	0.08	0.014	1.643	0.0	0.038	0.0	0.142
FGG	P02679	True	FIBG_HUMAN	fibrinogen	CPI-CC066E261AE	ENSG00000171557	0.0	0.0	0.0	0.0	0.059	0.08	0.014	1.643	0.0	0.038	0.0	0.142
FGB	P02675	True	FIBB_HUMAN	fibrinogen	CPI-CC08AF02F92	ENSG00000171564	0.0	0.0	0.0	0.0	0.059	0.08	0.014	1.643	0.0	0.038	0.0	0.142
FGB	P02675	True	FIBB_HUMAN	fibrinogen	CPI-CC0287DE56B	ENSG00000171564	0.0	0.0	0.0	0.0	0.059	0.08	0.014	1.643	0.0	0.038	0.0	0.142
FGB	P02675	True	FIBB_HUMAN	fibrinogen	CPI-CC066E261AE	ENSG00000171564	0.0	0.0	0.0	0.0	0.059	0.08	0.014	1.643	0.0	0.038	0.0	0.142
HDC	P19113	True	DCHS_HUMAN	Histamine_byHDC	CPI-CS0B6CBE509	ENSG00000140287	0.0	0.0	0.0	0.0	0.0	0.0	0.0	0.0	0.034	0.0	0.0	0.144
HDC	P19113	True	DCHS_HUMAN	Histamine_byHDC	CPI-CS0FF6E7611	ENSG00000140287	0.0	0.0	0.0	0.0	0.0	0.0	0.0	0.0	0.034	0.0	0.0	0.144
HDC	P19113	True	DCHS_HUMAN	Histamine_byHDC	CPI-CS045AC7D7C	ENSG00000140287	0.0	0.0	0.0	0.0	0.0	0.0	0.0	0.0	0.034	0.0	0.0	0.144
EBI3	Q14213	True	IL27B_HUMAN	IL35	CPI-CC0D8A77C69	ENSG00000105246	0.0	0.0	0.0	0.0	0.01	0.0	0.0	0.0	0.0	0.0	0.0	0.0
IL12A	P29459	True	IL12A_HUMAN	IL35	CPI-CC0D8A77C69	ENSG00000168811	0.0	0.0	0.0	0.0	0.01	0.0	0.0	0.0	0.0	0.0	0.0	0.0
ITGB1	P05556	True	ITB1_HUMAN	integrin_aVb1_complex	CPI-CS0D69D106B	ENSG00000150093	1.59	2.114	3.055	2.931	2.226	1.923	2.157	2.642	2.179	1.801	4.414	2.953
ITGB1	P05556	True	ITB1_HUMAN	integrin_aVb1_complex	CPI-CS0F34D034A	ENSG00000150093	1.59	2.114	3.055	2.931	2.226	1.923	2.157	2.642	2.179	1.801	4.414	2.953
ITGAV	P06756	True	ITAV_HUMAN	integrin_aVb1_complex	CPI-CS0D69D106B	ENSG00000138448	1.59	2.114	3.055	2.931	2.226	1.923	2.157	2.642	2.179	1.801	4.414	2.953
ITGAV	P06756	True	ITAV_HUMAN	integrin_aVb1_complex	CPI-CS0F34D034A	ENSG00000138448	1.59	2.114	3.055	2.931	2.226	1.923	2.157	2.642	2.179	1.801	4.414	2.953
ITGAV	P06756	True	ITAV_HUMAN	integrin_aVb3_complex	CPI-CS056DF06D6	ENSG00000138448	0.0	0.0	0.0	0.0	0.01	0.01	0.0	0.0	0.0	0.0	0.0	0.0
ITGAV	P06756	True	ITAV_HUMAN	integrin_aVb3_complex	CPI-CS0A0368BF0	ENSG00000138448	0.0	0.0	0.0	0.0	0.01	0.01	0.0	0.0	0.0	0.0	0.0	0.0
ITGAV	P06756	True	ITAV_HUMAN	integrin_aVb3_complex	CPI-CS079C9111D	ENSG00000138448	0.0	0.0	0.0	0.0	0.01	0.01	0.0	0.0	0.0	0.0	0.0	0.0
ITGAV	P06756	True	ITAV_HUMAN	integrin_aVb5_complex	CPI-CS0661098EC	ENSG00000138448	1.59	2.114	2.582	2.091	2.226	1.923	2.157	2.642	2.171	1.801	1.965	1.677
ITGB3	P05106	True	ITB3_HUMAN	integrin_aVb3_complex	CPI-CS056DF06D6	ENSG00000259207	0.0	0.0	0.0	0.0	0.01	0.01	0.0	0.0	0.0	0.0	0.0	0.0
ITGB3	P05106	True	ITB3_HUMAN	integrin_aVb3_complex	CPI-CS0A0368BF0	ENSG00000259207	0.0	0.0	0.0	0.0	0.01	0.01	0.0	0.0	0.0	0.0	0.0	0.0
ITGB3	P05106	True	ITB3_HUMAN	integrin_aVb3_complex	CPI-CS079C9111D	ENSG00000259207	0.0	0.0	0.0	0.0	0.01	0.01	0.0	0.0	0.0	0.0	0.0	0.0
ITGB5	P18084	True	ITB5_HUMAN	integrin_aVb5_complex	CPI-CS0661098EC	ENSG00000082781	1.59	2.114	2.582	2.091	2.226	1.923	2.157	2.642	2.171	1.801	1.965	1.677
TYR	P14679	True	TYRO_HUMAN	Ldopa_byTYR	CPI-CS034170CC8	ENSG00000077498	0.0	0.0	0.0	0.0	0.0	0.01	0.0	0.0	0.0	0.0	0.0	0.0
LTA4H	P09960	True	LKHA4_HUMAN	LeukotrieneB4_byLTA4H	CPI-CS0AFE4D0CB	ENSG00000111144	3.657	4.293	0.961	3.842	3.666	3.498	2.656	4.901	2.834	2.992	3.346	3.532
LTA4H	P09960	True	LKHA4_HUMAN	LeukotrieneB4_byLTA4H	CPI-CS047D9C0D7	ENSG00000111144	3.657	4.293	0.961	3.842	3.666	3.498	2.656	4.901	2.834	2.992	3.346	3.532
LTA4H	P09960	True	LKHA4_HUMAN	LeukotrieneB4_byLTA4H	CPI-CS0F5B070C5	ENSG00000111144	3.657	4.293	0.961	3.842	3.666	3.498	2.656	4.901	2.834	2.992	3.346	3.532
GGT1	P19440	True	GGT1_HUMAN	LeukotrieneD4_byGGT1	CPI-CS0C4ABE334	ENSG00000286070	0.013	0.0	0.0	0.0	0.0	0.0	0.023	0.0	0.028	0.0	0.0	0.0
GGT1	P19440	True	GGT1_HUMAN	LeukotrieneD4_byGGT1	CPI-CS0C4ABE334	ENSG00000100031	0.013	0.0	0.0	0.0	0.0	0.0	0.023	0.0	0.028	0.0	0.0	0.0
GGT1	P19440	True	GGT1_HUMAN	LeukotrieneD4_byGGT1	CPI-CS0A0F970F5	ENSG00000286070	0.013	0.0	0.0	0.0	0.0	0.0	0.023	0.0	0.028	0.0	0.0	0.0
GGT1	P19440	True	GGT1_HUMAN	LeukotrieneD4_byGGT1	CPI-CS0A0F970F5	ENSG00000100031	0.013	0.0	0.0	0.0	0.0	0.0	0.023	0.0	0.028	0.0	0.0	0.0
GGT1	P19440	True	GGT1_HUMAN	LeukotrieneD4_byGGT1	CPI-CS0957C3253	ENSG00000286070	0.013	0.0	0.0	0.0	0.0	0.0	0.023	0.0	0.028	0.0	0.0	0.0
GGT1	P19440	True	GGT1_HUMAN	LeukotrieneD4_byGGT1	CPI-CS0957C3253	ENSG00000100031	0.013	0.0	0.0	0.0	0.0	0.0	0.023	0.0	0.028	0.0	0.0	0.0
GGT1	P19440	True	GGT1_HUMAN	LTD4_byGGT1	CPI-CS066F8F865	ENSG00000286070	0.279	0.372	0.0	0.68	0.416	0.384	0.237	1.299	0.092	0.178	0.0	0.289
GGT1	P19440	True	GGT1_HUMAN	LTD4_byGGT1	CPI-CS066F8F865	ENSG00000100031	0.279	0.372	0.0	0.68	0.416	0.384	0.237	1.299	0.092	0.178	0.0	0.289
GGT1	P19440	True	GGT1_HUMAN	LTD4_byGGT1	CPI-CS0E87D8FFA	ENSG00000286070	0.279	0.372	0.0	0.68	0.416	0.384	0.237	1.299	0.092	0.178	0.0	0.289
GGT1	P19440	True	GGT1_HUMAN	LTD4_byGGT1	CPI-CS0E87D8FFA	ENSG00000100031	0.279	0.372	0.0	0.68	0.416	0.384	0.237	1.299	0.092	0.178	0.0	0.289
GGT5	P36269	True	GGT5_HUMAN	LeukotrieneD4_byGGT1	CPI-CS0C4ABE334	ENSG00000099998	0.013	0.0	0.0	0.0	0.0	0.0	0.023	0.0	0.028	0.0	0.0	0.0
GGT5	P36269	True	GGT5_HUMAN	LeukotrieneD4_byGGT1	CPI-CS0A0F970F5	ENSG00000099998	0.013	0.0	0.0	0.0	0.0	0.0	0.023	0.0	0.028	0.0	0.0	0.0
GGT5	P36269	True	GGT5_HUMAN	LeukotrieneD4_byGGT1	CPI-CS0957C3253	ENSG00000099998	0.013	0.0	0.0	0.0	0.0	0.0	0.023	0.0	0.028	0.0	0.0	0.0
DPEP1	P16444	True	DPEP1_HUMAN	LeukotrieneE4_byDPEP1	CPI-CS0150916A7	ENSG00000015413	0.704	0.691	1.025	0.0	0.971	0.696	1.225	2.665	0.284	0.32	1.673	1.162
DPEP1	P16444	True	DPEP1_HUMAN	LeukotrieneE4_byDPEP1	CPI-CS08225A985	ENSG00000015413	0.704	0.691	1.025	0.0	0.971	0.696	1.225	2.665	0.284	0.32	1.673	1.162
DPEP2	Q9H4A9	True	DPEP2_HUMAN	LeukotrieneE4_byDPEP2	CPI-CS048E474A5	ENSG00000167261	0.017	0.0	0.0	0.0	0.0	0.0	0.037	0.0	0.0	0.018	0.0	0.0
DPEP2	Q9H4A9	True	DPEP2_HUMAN	LeukotrieneE4_byDPEP2	CPI-CS058C0BB88	ENSG00000167261	0.017	0.0	0.0	0.0	0.0	0.0	0.037	0.0	0.0	0.018	0.0	0.0
DPEP3	Q9H4B8	True	DPEP3_HUMAN	LeukotrieneE4_byDPEP3	CPI-CS0C89AD6A7	ENSG00000141096	0.048	0.0	0.0	0.0	0.022	0.009	0.075	0.0	0.058	0.04	0.0	0.0
DPEP3	Q9H4B8	True	DPEP3_HUMAN	LeukotrieneE4_byDPEP3	CPI-CS0208210C9	ENSG00000141096	0.048	0.0	0.0	0.0	0.022	0.009	0.075	0.0	0.058	0.04	0.0	0.0
ALOX12	P18054	True	LOX12_HUMAN	LipoxinA4_byALOX12	CPI-CS0C94B5884	ENSG00000108839	0.069	0.0	0.0	0.0	0.0	0.011	0.0	0.0	0.031	0.0	0.0	0.138
ALOX12	P18054	True	LOX12_HUMAN	LipoxinA4_byALOX12	CPI-CS0C1CAC8F7	ENSG00000108839	0.069	0.0	0.0	0.0	0.0	0.011	0.0	0.0	0.031	0.0	0.0	0.138
TPO	P07202	True	PERT_HUMAN	Lthyroxine_byTPO	CPI-CS0245870E9	ENSG00000115705	0.0	0.0	0.0	0.0	0.0	0.0	0.012	0.0	0.0	0.0	0.0	0.0
ASMT	P46597	True	ASMT_HUMAN	Melatonin_byASMT	CPI-CS05C6F5BDD	ENSG00000196433	0.029	0.0	0.0	0.0	0.0	0.0	0.013	0.0	0.0	0.0	0.0	0.0
CYP11A1	P05108	True	CP11A_HUMAN	Pregnenolone_byCYP11A1	CPI-CS06A285DD6	ENSG00000140459	0.611	0.379	0.833	0.0	0.351	0.268	0.759	0.0	0.552	0.623	0.0	0.282
FDX2	Q6P4F2	True	FDX2_HUMAN	Pregnenolone_byCYP11A1	CPI-CS06A285DD6	ENSG00000267673	0.611	0.379	0.833	0.0	0.351	0.268	0.759	0.0	0.552	0.623	0.0	0.282
FDX1	P10109	True	ADX_HUMAN	Pregnenolone_byCYP11A1	CPI-CS06A285DD6	ENSG00000137714	0.611	0.379	0.833	0.0	0.351	0.268	0.759	0.0	0.552	0.623	0.0	0.282
FDXR	P22570	True	ADRO_HUMAN	Pregnenolone_byCYP11A1	CPI-CS06A285DD6	ENSG00000161513	0.611	0.379	0.833	0.0	0.351	0.268	0.759	0.0	0.552	0.623	0.0	0.282
AKR1C3	P42330	True	AK1C3_HUMAN	ProstaglandinD2_byAKR1C3	CPI-CS0D78DAC70	ENSG00000196139	0.487	0.383	1.655	0.612	0.782	0.826	0.334	1.317	0.409	0.409	1.36	0.835
AKR1C3	P42330	True	AK1C3_HUMAN	ProstaglandinD2_byAKR1C3	CPI-CS0F3C15BCC	ENSG00000196139	0.487	0.383	1.655	0.612	0.782	0.826	0.334	1.317	0.409	0.409	1.36	0.835
AKR1C3	P42330	True	AK1C3_HUMAN	ProstaglandinD2_byAKR1C3	CPI-CS09C48BE1A	ENSG00000196139	0.487	0.383	1.655	0.612	0.782	0.826	0.334	1.317	0.409	0.409	1.36	0.835
PTGES	O14684	True	PTGES_HUMAN	ProstaglandinE2_byPTGES	CPI-CS09DCEBC2B	ENSG00000148344	0.091	0.0	0.0	0.642	0.031	0.03	0.028	0.0	0.095	0.02	0.0	0.0
PTGES	O14684	True	PTGES_HUMAN	ProstaglandinE2_byPTGES	CPI-CS0F0453B03	ENSG00000148344	0.091	0.0	0.0	0.642	0.031	0.03	0.028	0.0	0.095	0.02	0.0	0.0
PTGES	O14684	True	PTGES_HUMAN	ProstaglandinE2_byPTGES	CPI-CS080C76630	ENSG00000148344	0.091	0.0	0.0	0.642	0.031	0.03	0.028	0.0	0.095	0.02	0.0	0.0
PTGES	O14684	True	PTGES_HUMAN	ProstaglandinE2_byPTGES	CPI-CS023F349AF	ENSG00000148344	0.091	0.0	0.0	0.642	0.031	0.03	0.028	0.0	0.095	0.02	0.0	0.0
PTGES2	Q9H7Z7	True	PGES2_HUMAN	ProstaglandinE2_byPTGES2	CPI-CS0DEB18CB6	ENSG00000148334	2.923	3.55	1.071	1.47	3.16	2.549	1.769	1.467	2.822	2.317	3.667	2.366
PTGES2	Q9H7Z7	True	PGES2_HUMAN	ProstaglandinE2_byPTGES2	CPI-CS0086A177F	ENSG00000148334	2.923	3.55	1.071	1.47	3.16	2.549	1.769	1.467	2.822	2.317	3.667	2.366
PTGES2	Q9H7Z7	True	PGES2_HUMAN	ProstaglandinE2_byPTGES2	CPI-CS0F721837F	ENSG00000148334	2.923	3.55	1.071	1.47	3.16	2.549	1.769	1.467	2.822	2.317	3.667	2.366
PTGES2	Q9H7Z7	True	PGES2_HUMAN	ProstaglandinE2_byPTGES2	CPI-CS08E678B9D	ENSG00000148334	2.923	3.55	1.071	1.47	3.16	2.549	1.769	1.467	2.822	2.317	3.667	2.366
PTGES3	Q15185	True	TEBP_HUMAN	ProstaglandinE2_byPTGES3	CPI-CS059CF7CAA	ENSG00000110958	6.434	6.376	7.471	6.496	6.403	6.066	6.004	6.314	6.361	6.108	6.006	6.279
PTGES3	Q15185	True	TEBP_HUMAN	ProstaglandinE2_byPTGES3	CPI-CS000F037BD	ENSG00000110958	6.434	6.376	7.471	6.496	6.403	6.066	6.004	6.314	6.361	6.108	6.006	6.279
PTGES3	Q15185	True	TEBP_HUMAN	ProstaglandinE2_byPTGES3	CPI-CS0C9671CB6	ENSG00000110958	6.434	6.376	7.471	6.496	6.403	6.066	6.004	6.314	6.361	6.108	6.006	6.279
PTGES3	Q15185	True	TEBP_HUMAN	ProstaglandinE2_byPTGES3	CPI-CS036B95798	ENSG00000110958	6.434	6.376	7.471	6.496	6.403	6.066	6.004	6.314	6.361	6.108	6.006	6.279
AKR1B1	P15121	True	ALDR_HUMAN	ProstaglandinF2a_byAKR1B1	CPI-CS058DED3AA	ENSG00000085662	3.325	4.437	2.649	2.769	3.159	2.463	2.318	4.323	2.991	2.392	3.135	3.762
CBR1	P16152	True	CBR1_HUMAN	ProstaglandinF2a_byCBR1	CPI-CS08EDCA6A3	ENSG00000159228	3.877	4.847	2.243	2.232	1.994	1.624	2.274	2.13	4.153	3.967	1.288	1.415
PRXL2B	Q8TBF2	True	PXL2B_HUMAN	ProstaglandinF2a_byPRXL2B	CPI-CS09B28AAF8	ENSG00000157870	1.069	1.272	0.36	2.075	1.254	1.033	1.034	2.794	1.142	0.882	0.558	0.557
DDC	P20711	True	DDC_HUMAN	SerotoninDopamin_byDDC	CPI-CS0E8D11164	ENSG00000132437	0.014	0.0	0.744	0.0	0.105	0.02	0.056	0.0	0.028	0.0	0.0	0.0
DDC	P20711	True	DDC_HUMAN	SerotoninDopamin_byDDC	CPI-CS0654BA8D3	ENSG00000132437	0.014	0.0	0.744	0.0	0.105	0.02	0.056	0.0	0.028	0.0	0.0	0.0
DDC	P20711	True	DDC_HUMAN	SerotoninDopamin_byDDC	CPI-CS03C4A5CCC	ENSG00000132437	0.014	0.0	0.744	0.0	0.105	0.02	0.056	0.0	0.028	0.0	0.0	0.0
DDC	P20711	True	DDC_HUMAN	SerotoninDopamin_byDDC	CPI-CS0B7FF1D20	ENSG00000132437	0.014	0.0	0.744	0.0	0.105	0.02	0.056	0.0	0.028	0.0	0.0	0.0
DDC	P20711	True	DDC_HUMAN	SerotoninDopamin_byDDC	CPI-CS0DF5F733F	ENSG00000132437	0.014	0.0	0.744	0.0	0.105	0.02	0.056	0.0	0.028	0.0	0.0	0.0
DDC	P20711	True	DDC_HUMAN	SerotoninDopamin_byDDC	CPI-CS029E9BA69	ENSG00000132437	0.014	0.0	0.744	0.0	0.105	0.02	0.056	0.0	0.028	0.0	0.0	0.0
DDC	P20711	True	DDC_HUMAN	SerotoninDopamin_byDDC	CPI-CS07508694A	ENSG00000132437	0.014	0.0	0.744	0.0	0.105	0.02	0.056	0.0	0.028	0.0	0.0	0.0
DDC	P20711	True	DDC_HUMAN	SerotoninDopamin_byDDC	CPI-CS062F16E86	ENSG00000132437	0.014	0.0	0.744	0.0	0.105	0.02	0.056	0.0	0.028	0.0	0.0	0.0
DDC	P20711	True	DDC_HUMAN	SerotoninDopamin_byDDC	CPI-CS0AB91708D	ENSG00000132437	0.014	0.0	0.744	0.0	0.105	0.02	0.056	0.0	0.028	0.0	0.0	0.0
DDC	P20711	True	DDC_HUMAN	SerotoninDopamin_byDDC	CPI-CS075E4969A	ENSG00000132437	0.014	0.0	0.744	0.0	0.105	0.02	0.056	0.0	0.028	0.0	0.0	0.0
DDC	P20711	True	DDC_HUMAN	SerotoninDopamin_byDDC	CPI-CS0682222D2	ENSG00000132437	0.014	0.0	0.744	0.0	0.105	0.02	0.056	0.0	0.028	0.0	0.0	0.0
DDC	P20711	True	DDC_HUMAN	SerotoninDopamin_byDDC	CPI-CS0A0936BD6	ENSG00000132437	0.014	0.0	0.744	0.0	0.105	0.02	0.056	0.0	0.028	0.0	0.0	0.0
DDC	P20711	True	DDC_HUMAN	SerotoninDopamin_byDDC	CPI-CS07DA64534	ENSG00000132437	0.014	0.0	0.744	0.0	0.105	0.02	0.056	0.0	0.028	0.0	0.0	0.0
DDC	P20711	True	DDC_HUMAN	Dopamine_byDDC_and_SLC6A3	CPI-CS09E4953BB	ENSG00000132437	0.014	0.0	0.0	0.0	0.0	0.0	0.0	0.0	0.0	0.0	0.0	0.0
DDC	P20711	True	DDC_HUMAN	Dopamine_byDDC_and_SLC6A3	CPI-CS0CBA297C7	ENSG00000132437	0.014	0.0	0.0	0.0	0.0	0.0	0.0	0.0	0.0	0.0	0.0	0.0
DDC	P20711	True	DDC_HUMAN	Dopamine_byDDC_and_SLC6A3	CPI-CS01A3157EB	ENSG00000132437	0.014	0.0	0.0	0.0	0.0	0.0	0.0	0.0	0.0	0.0	0.0	0.0
DDC	P20711	True	DDC_HUMAN	Dopamine_byDDC_and_SLC6A3	CPI-CS063480C92	ENSG00000132437	0.014	0.0	0.0	0.0	0.0	0.0	0.0	0.0	0.0	0.0	0.0	0.0
DDC	P20711	True	DDC_HUMAN	Dopamine_byDDC_and_SLC18A1	CPI-CS05C6641C3	ENSG00000132437	0.0	0.0	0.0	0.0	0.0	0.01	0.022	0.0	0.0	0.0	0.0	0.0
DDC	P20711	True	DDC_HUMAN	Dopamine_byDDC_and_SLC18A1	CPI-CS07EDF2E81	ENSG00000132437	0.0	0.0	0.0	0.0	0.0	0.01	0.022	0.0	0.0	0.0	0.0	0.0
DDC	P20711	True	DDC_HUMAN	Dopamine_byDDC_and_SLC18A1	CPI-CS0398DD932	ENSG00000132437	0.0	0.0	0.0	0.0	0.0	0.01	0.022	0.0	0.0	0.0	0.0	0.0
DDC	P20711	True	DDC_HUMAN	Dopamine_byDDC_and_SLC18A1	CPI-CS01EE6EF03	ENSG00000132437	0.0	0.0	0.0	0.0	0.0	0.01	0.022	0.0	0.0	0.0	0.0	0.0
DDC	P20711	True	DDC_HUMAN	Dopamine_byDDC_and_SLC18A2	CPI-CS04B5BF177	ENSG00000132437	0.014	0.0	0.17	0.0	0.0	0.0	0.0	0.0	0.028	0.0	0.0	0.0
DDC	P20711	True	DDC_HUMAN	Dopamine_byDDC_and_SLC18A2	CPI-CS0795A8A7A	ENSG00000132437	0.014	0.0	0.17	0.0	0.0	0.0	0.0	0.0	0.028	0.0	0.0	0.0
DDC	P20711	True	DDC_HUMAN	Dopamine_byDDC_and_SLC18A2	CPI-CS039F33B17	ENSG00000132437	0.014	0.0	0.17	0.0	0.0	0.0	0.0	0.0	0.028	0.0	0.0	0.0
DDC	P20711	True	DDC_HUMAN	Dopamine_byDDC_and_SLC18A2	CPI-CS017E74D3E	ENSG00000132437	0.014	0.0	0.17	0.0	0.0	0.0	0.0	0.0	0.028	0.0	0.0	0.0
AKR1D1	P51857	True	AK1D1_HUMAN	Testosterone_byAKR1D1	CPI-CS0787D04B3	ENSG00000122787	0.081	0.0	0.2	0.0	0.081	0.103	0.1	1.581	0.0	0.019	0.0	0.129
HSD17B12	Q53GQ0	True	DHB12_HUMAN	Testosterone_byHSD17B12	CPI-CS0BE6576AD	ENSG00000149084	4.05	5.123	3.841	4.571	4.706	4.583	3.736	5.198	3.995	4.222	3.645	4.219
HSD17B3	P37058	True	DHB3_HUMAN	Testosterone_byHSD17B3	CPI-CS0E165D03D	ENSG00000130948	0.0	0.0	0.0	0.0	0.0	0.0	0.0	0.0	0.0	0.019	0.0	0.0
TBXAS1	P24557	True	THAS_HUMAN	ThromboxaneA2_byTBXAS1	CPI-CS0D01AFCC7	ENSG00000059377	0.106	0.0	0.0	0.662	0.077	0.0	0.096	0.0	0.148	0.076	0.0	0.0
DIO3	P55073	True	IOD3_HUMAN	Triiodothyronine_byDIO3	CPI-CS05092CCAC	ENSG00000197406	0.0	0.0	0.0	0.0	0.0	0.0	0.013	0.0	0.0	0.0	0.0	0.0
DIO3	P55073	True	IOD3_HUMAN	Triiodothyronine_byDIO3	CPI-CS0C2BD6C6B	ENSG00000197406	0.0	0.0	0.0	0.0	0.0	0.0	0.013	0.0	0.0	0.0	0.0	0.0
TG	P01266	True	THYG_HUMAN	Triiodothyronine_byDIO3	CPI-CS05092CCAC	ENSG00000042832	0.0	0.0	0.0	0.0	0.0	0.0	0.013	0.0	0.0	0.0	0.0	0.0
TG	P01266	True	THYG_HUMAN	Triiodothyronine_byDIO3	CPI-CS0C2BD6C6B	ENSG00000042832	0.0	0.0	0.0	0.0	0.0	0.0	0.013	0.0	0.0	0.0	0.0	0.0
TPH1	P17752	True	TPH1_HUMAN	5-HT_byTPH1_and_SLC6A4	CPI-CS041B20451	ENSG00000129167	0.017	0.0	0.0	0.0	0.011	0.011	0.0	0.0	0.0	0.0	0.0	0.0
TPH1	P17752	True	TPH1_HUMAN	5-HT_byTPH1_and_SLC6A4	CPI-CS08A73BA72	ENSG00000129167	0.017	0.0	0.0	0.0	0.011	0.011	0.0	0.0	0.0	0.0	0.0	0.0
TPH1	P17752	True	TPH1_HUMAN	5-HT_byTPH1_and_SLC6A4	CPI-CS00699E9D6	ENSG00000129167	0.017	0.0	0.0	0.0	0.011	0.011	0.0	0.0	0.0	0.0	0.0	0.0
TPH1	P17752	True	TPH1_HUMAN	5-HT_byTPH1_and_SLC6A4	CPI-CS00F1C7E51	ENSG00000129167	0.017	0.0	0.0	0.0	0.011	0.011	0.0	0.0	0.0	0.0	0.0	0.0
TPH1	P17752	True	TPH1_HUMAN	5-HT_byTPH1_and_SLC6A4	CPI-CS07C928856	ENSG00000129167	0.017	0.0	0.0	0.0	0.011	0.011	0.0	0.0	0.0	0.0	0.0	0.0
TPH1	P17752	True	TPH1_HUMAN	5-HT_byTPH1_and_SLC6A4	CPI-CS0D12BDF23	ENSG00000129167	0.017	0.0	0.0	0.0	0.011	0.011	0.0	0.0	0.0	0.0	0.0	0.0
TPH1	P17752	True	TPH1_HUMAN	5-HT_byTPH1_and_SLC6A4	CPI-CS07C8BD0AD	ENSG00000129167	0.017	0.0	0.0	0.0	0.011	0.011	0.0	0.0	0.0	0.0	0.0	0.0
TPH1	P17752	True	TPH1_HUMAN	5-HT_byTPH1_and_SLC6A4	CPI-CS091CE4B74	ENSG00000129167	0.017	0.0	0.0	0.0	0.011	0.011	0.0	0.0	0.0	0.0	0.0	0.0
TPH1	P17752	True	TPH1_HUMAN	5-HT_byTPH1_and_SLC18A1	CPI-CS0C6E55AC9	ENSG00000129167	0.0	0.0	0.0	0.0	0.0	0.01	0.022	0.0	0.0	0.0	0.0	0.0
TPH1	P17752	True	TPH1_HUMAN	5-HT_byTPH1_and_SLC18A1	CPI-CS07ED33273	ENSG00000129167	0.0	0.0	0.0	0.0	0.0	0.01	0.022	0.0	0.0	0.0	0.0	0.0
TPH1	P17752	True	TPH1_HUMAN	5-HT_byTPH1_and_SLC18A1	CPI-CS0D479EE58	ENSG00000129167	0.0	0.0	0.0	0.0	0.0	0.01	0.022	0.0	0.0	0.0	0.0	0.0
TPH1	P17752	True	TPH1_HUMAN	5-HT_byTPH1_and_SLC18A1	CPI-CS07F93AAE6	ENSG00000129167	0.0	0.0	0.0	0.0	0.0	0.01	0.022	0.0	0.0	0.0	0.0	0.0
TPH1	P17752	True	TPH1_HUMAN	5-HT_byTPH1_and_SLC18A1	CPI-CS0E217D222	ENSG00000129167	0.0	0.0	0.0	0.0	0.0	0.01	0.022	0.0	0.0	0.0	0.0	0.0
TPH1	P17752	True	TPH1_HUMAN	5-HT_byTPH1_and_SLC18A1	CPI-CS0B361C48F	ENSG00000129167	0.0	0.0	0.0	0.0	0.0	0.01	0.022	0.0	0.0	0.0	0.0	0.0
TPH1	P17752	True	TPH1_HUMAN	5-HT_byTPH1_and_SLC18A1	CPI-CS00A17284C	ENSG00000129167	0.0	0.0	0.0	0.0	0.0	0.01	0.022	0.0	0.0	0.0	0.0	0.0
TPH1	P17752	True	TPH1_HUMAN	5-HT_byTPH1_and_SLC18A1	CPI-CS0F1FE8541	ENSG00000129167	0.0	0.0	0.0	0.0	0.0	0.01	0.022	0.0	0.0	0.0	0.0	0.0
TPH1	P17752	True	TPH1_HUMAN	5-HT_byTPH1_and_SLC18A2	CPI-CS06E0408B7	ENSG00000129167	0.029	0.0	0.0	0.0	0.0	0.0	0.0	0.0	0.031	0.0	0.0	0.0
TPH1	P17752	True	TPH1_HUMAN	5-HT_byTPH1_and_SLC18A2	CPI-CS0ABF585EC	ENSG00000129167	0.029	0.0	0.0	0.0	0.0	0.0	0.0	0.0	0.031	0.0	0.0	0.0
TPH1	P17752	True	TPH1_HUMAN	5-HT_byTPH1_and_SLC18A2	CPI-CS05FD872B4	ENSG00000129167	0.029	0.0	0.0	0.0	0.0	0.0	0.0	0.0	0.031	0.0	0.0	0.0
TPH1	P17752	True	TPH1_HUMAN	5-HT_byTPH1_and_SLC18A2	CPI-CS0B5EFDF87	ENSG00000129167	0.029	0.0	0.0	0.0	0.0	0.0	0.0	0.0	0.031	0.0	0.0	0.0
TPH1	P17752	True	TPH1_HUMAN	5-HT_byTPH1_and_SLC18A2	CPI-CS09463D22E	ENSG00000129167	0.029	0.0	0.0	0.0	0.0	0.0	0.0	0.0	0.031	0.0	0.0	0.0
TPH1	P17752	True	TPH1_HUMAN	5-HT_byTPH1_and_SLC18A2	CPI-CS0FBE83390	ENSG00000129167	0.029	0.0	0.0	0.0	0.0	0.0	0.0	0.0	0.031	0.0	0.0	0.0
TPH1	P17752	True	TPH1_HUMAN	5-HT_byTPH1_and_SLC18A2	CPI-CS00CB2214E	ENSG00000129167	0.029	0.0	0.0	0.0	0.0	0.0	0.0	0.0	0.031	0.0	0.0	0.0
TPH1	P17752	True	TPH1_HUMAN	5-HT_byTPH1_and_SLC18A2	CPI-CS059692236	ENSG00000129167	0.029	0.0	0.0	0.0	0.0	0.0	0.0	0.0	0.031	0.0	0.0	0.0
SLC6A4	P31645	True	SC6A4_HUMAN	5-HT_byTPH1_and_SLC6A4	CPI-CS041B20451	ENSG00000108576	0.017	0.0	0.0	0.0	0.011	0.011	0.0	0.0	0.0	0.0	0.0	0.0
SLC6A4	P31645	True	SC6A4_HUMAN	5-HT_byTPH1_and_SLC6A4	CPI-CS08A73BA72	ENSG00000108576	0.017	0.0	0.0	0.0	0.011	0.011	0.0	0.0	0.0	0.0	0.0	0.0
SLC6A4	P31645	True	SC6A4_HUMAN	5-HT_byTPH1_and_SLC6A4	CPI-CS00699E9D6	ENSG00000108576	0.017	0.0	0.0	0.0	0.011	0.011	0.0	0.0	0.0	0.0	0.0	0.0
SLC6A4	P31645	True	SC6A4_HUMAN	5-HT_byTPH1_and_SLC6A4	CPI-CS00F1C7E51	ENSG00000108576	0.017	0.0	0.0	0.0	0.011	0.011	0.0	0.0	0.0	0.0	0.0	0.0
SLC6A4	P31645	True	SC6A4_HUMAN	5-HT_byTPH1_and_SLC6A4	CPI-CS07C928856	ENSG00000108576	0.017	0.0	0.0	0.0	0.011	0.011	0.0	0.0	0.0	0.0	0.0	0.0
SLC6A4	P31645	True	SC6A4_HUMAN	5-HT_byTPH1_and_SLC6A4	CPI-CS0D12BDF23	ENSG00000108576	0.017	0.0	0.0	0.0	0.011	0.011	0.0	0.0	0.0	0.0	0.0	0.0
SLC6A4	P31645	True	SC6A4_HUMAN	5-HT_byTPH1_and_SLC6A4	CPI-CS07C8BD0AD	ENSG00000108576	0.017	0.0	0.0	0.0	0.011	0.011	0.0	0.0	0.0	0.0	0.0	0.0
SLC6A4	P31645	True	SC6A4_HUMAN	5-HT_byTPH1_and_SLC6A4	CPI-CS091CE4B74	ENSG00000108576	0.017	0.0	0.0	0.0	0.011	0.011	0.0	0.0	0.0	0.0	0.0	0.0
SLC6A4	P31645	True	SC6A4_HUMAN	5-HT_byTPH2_and_SLC6A4	CPI-CS06A524C62	ENSG00000108576	0.016	0.0	0.0	0.0	0.0	0.0	0.0	0.0	0.0	0.0	0.0	0.0
SLC6A4	P31645	True	SC6A4_HUMAN	5-HT_byTPH2_and_SLC6A4	CPI-CS004966156	ENSG00000108576	0.016	0.0	0.0	0.0	0.0	0.0	0.0	0.0	0.0	0.0	0.0	0.0
SLC6A4	P31645	True	SC6A4_HUMAN	5-HT_byTPH2_and_SLC6A4	CPI-CS0B31D535F	ENSG00000108576	0.016	0.0	0.0	0.0	0.0	0.0	0.0	0.0	0.0	0.0	0.0	0.0
SLC6A4	P31645	True	SC6A4_HUMAN	5-HT_byTPH2_and_SLC6A4	CPI-CS01EA98FFF	ENSG00000108576	0.016	0.0	0.0	0.0	0.0	0.0	0.0	0.0	0.0	0.0	0.0	0.0
SLC6A4	P31645	True	SC6A4_HUMAN	5-HT_byTPH2_and_SLC6A4	CPI-CS0DB983DDE	ENSG00000108576	0.016	0.0	0.0	0.0	0.0	0.0	0.0	0.0	0.0	0.0	0.0	0.0
SLC6A4	P31645	True	SC6A4_HUMAN	5-HT_byTPH2_and_SLC6A4	CPI-CS0470204FB	ENSG00000108576	0.016	0.0	0.0	0.0	0.0	0.0	0.0	0.0	0.0	0.0	0.0	0.0
SLC6A4	P31645	True	SC6A4_HUMAN	5-HT_byTPH2_and_SLC6A4	CPI-CS0DC68F1EA	ENSG00000108576	0.016	0.0	0.0	0.0	0.0	0.0	0.0	0.0	0.0	0.0	0.0	0.0
SLC6A4	P31645	True	SC6A4_HUMAN	5-HT_byTPH2_and_SLC6A4	CPI-CS08EFEF89B	ENSG00000108576	0.016	0.0	0.0	0.0	0.0	0.0	0.0	0.0	0.0	0.0	0.0	0.0
SLC18A1	P54219	True	VMAT1_HUMAN	5-HT_byTPH1_and_SLC18A1	CPI-CS0C6E55AC9	ENSG00000036565	0.0	0.0	0.0	0.0	0.0	0.01	0.022	0.0	0.0	0.0	0.0	0.0
SLC18A1	P54219	True	VMAT1_HUMAN	5-HT_byTPH1_and_SLC18A1	CPI-CS07ED33273	ENSG00000036565	0.0	0.0	0.0	0.0	0.0	0.01	0.022	0.0	0.0	0.0	0.0	0.0
SLC18A1	P54219	True	VMAT1_HUMAN	5-HT_byTPH1_and_SLC18A1	CPI-CS0D479EE58	ENSG00000036565	0.0	0.0	0.0	0.0	0.0	0.01	0.022	0.0	0.0	0.0	0.0	0.0
SLC18A1	P54219	True	VMAT1_HUMAN	5-HT_byTPH1_and_SLC18A1	CPI-CS07F93AAE6	ENSG00000036565	0.0	0.0	0.0	0.0	0.0	0.01	0.022	0.0	0.0	0.0	0.0	0.0
SLC18A1	P54219	True	VMAT1_HUMAN	5-HT_byTPH1_and_SLC18A1	CPI-CS0E217D222	ENSG00000036565	0.0	0.0	0.0	0.0	0.0	0.01	0.022	0.0	0.0	0.0	0.0	0.0
SLC18A1	P54219	True	VMAT1_HUMAN	5-HT_byTPH1_and_SLC18A1	CPI-CS0B361C48F	ENSG00000036565	0.0	0.0	0.0	0.0	0.0	0.01	0.022	0.0	0.0	0.0	0.0	0.0
SLC18A1	P54219	True	VMAT1_HUMAN	5-HT_byTPH1_and_SLC18A1	CPI-CS00A17284C	ENSG00000036565	0.0	0.0	0.0	0.0	0.0	0.01	0.022	0.0	0.0	0.0	0.0	0.0
SLC18A1	P54219	True	VMAT1_HUMAN	5-HT_byTPH1_and_SLC18A1	CPI-CS0F1FE8541	ENSG00000036565	0.0	0.0	0.0	0.0	0.0	0.01	0.022	0.0	0.0	0.0	0.0	0.0
SLC18A1	P54219	True	VMAT1_HUMAN	5-HT_byTPH2_and_SLC18A1	CPI-CS0CEA5C76F	ENSG00000036565	0.0	0.0	0.0	0.0	0.0	0.0	0.0	0.0	0.0	0.0	0.0	0.0
SLC18A1	P54219	True	VMAT1_HUMAN	5-HT_byTPH2_and_SLC18A1	CPI-CS04A77F5F0	ENSG00000036565	0.0	0.0	0.0	0.0	0.0	0.0	0.0	0.0	0.0	0.0	0.0	0.0
SLC18A1	P54219	True	VMAT1_HUMAN	5-HT_byTPH2_and_SLC18A1	CPI-CS0F0B490F5	ENSG00000036565	0.0	0.0	0.0	0.0	0.0	0.0	0.0	0.0	0.0	0.0	0.0	0.0
SLC18A1	P54219	True	VMAT1_HUMAN	5-HT_byTPH2_and_SLC18A1	CPI-CS0A104FEB3	ENSG00000036565	0.0	0.0	0.0	0.0	0.0	0.0	0.0	0.0	0.0	0.0	0.0	0.0
SLC18A1	P54219	True	VMAT1_HUMAN	5-HT_byTPH2_and_SLC18A1	CPI-CS074DE2005	ENSG00000036565	0.0	0.0	0.0	0.0	0.0	0.0	0.0	0.0	0.0	0.0	0.0	0.0
SLC18A1	P54219	True	VMAT1_HUMAN	5-HT_byTPH2_and_SLC18A1	CPI-CS0DA387E54	ENSG00000036565	0.0	0.0	0.0	0.0	0.0	0.0	0.0	0.0	0.0	0.0	0.0	0.0
SLC18A1	P54219	True	VMAT1_HUMAN	5-HT_byTPH2_and_SLC18A1	CPI-CS09068835B	ENSG00000036565	0.0	0.0	0.0	0.0	0.0	0.0	0.0	0.0	0.0	0.0	0.0	0.0
SLC18A1	P54219	True	VMAT1_HUMAN	5-HT_byTPH2_and_SLC18A1	CPI-CS05EB7549F	ENSG00000036565	0.0	0.0	0.0	0.0	0.0	0.0	0.0	0.0	0.0	0.0	0.0	0.0
SLC18A1	P54219	True	VMAT1_HUMAN	Adrenaline_byPNMT_and_SLC18A1	CPI-CS0E8345356	ENSG00000036565	0.0	0.0	0.0	0.0	0.0	0.01	0.022	0.0	0.0	0.0	0.0	0.0
SLC18A1	P54219	True	VMAT1_HUMAN	Adrenaline_byPNMT_and_SLC18A1	CPI-CS0DA514FAE	ENSG00000036565	0.0	0.0	0.0	0.0	0.0	0.01	0.022	0.0	0.0	0.0	0.0	0.0
SLC18A1	P54219	True	VMAT1_HUMAN	Adrenaline_byPNMT_and_SLC18A1	CPI-CS09EDD1969	ENSG00000036565	0.0	0.0	0.0	0.0	0.0	0.01	0.022	0.0	0.0	0.0	0.0	0.0
SLC18A1	P54219	True	VMAT1_HUMAN	Adrenaline_byPNMT_and_SLC18A1	CPI-CS0B66F51DF	ENSG00000036565	0.0	0.0	0.0	0.0	0.0	0.01	0.022	0.0	0.0	0.0	0.0	0.0
SLC18A1	P54219	True	VMAT1_HUMAN	Adrenaline_byPNMT_and_SLC18A1	CPI-CS07E858C0F	ENSG00000036565	0.0	0.0	0.0	0.0	0.0	0.01	0.022	0.0	0.0	0.0	0.0	0.0
SLC18A1	P54219	True	VMAT1_HUMAN	Adrenaline_byPNMT_and_SLC18A1	CPI-CS05E2B5099	ENSG00000036565	0.0	0.0	0.0	0.0	0.0	0.01	0.022	0.0	0.0	0.0	0.0	0.0
SLC18A1	P54219	True	VMAT1_HUMAN	Adrenaline_byPNMT_and_SLC18A1	CPI-CS0E6D457AD	ENSG00000036565	0.0	0.0	0.0	0.0	0.0	0.01	0.022	0.0	0.0	0.0	0.0	0.0
SLC18A1	P54219	True	VMAT1_HUMAN	Dopamine_byDDC_and_SLC18A1	CPI-CS05C6641C3	ENSG00000036565	0.0	0.0	0.0	0.0	0.0	0.01	0.022	0.0	0.0	0.0	0.0	0.0
SLC18A1	P54219	True	VMAT1_HUMAN	Dopamine_byDDC_and_SLC18A1	CPI-CS07EDF2E81	ENSG00000036565	0.0	0.0	0.0	0.0	0.0	0.01	0.022	0.0	0.0	0.0	0.0	0.0
SLC18A1	P54219	True	VMAT1_HUMAN	Dopamine_byDDC_and_SLC18A1	CPI-CS0398DD932	ENSG00000036565	0.0	0.0	0.0	0.0	0.0	0.01	0.022	0.0	0.0	0.0	0.0	0.0
SLC18A1	P54219	True	VMAT1_HUMAN	Dopamine_byDDC_and_SLC18A1	CPI-CS01EE6EF03	ENSG00000036565	0.0	0.0	0.0	0.0	0.0	0.01	0.022	0.0	0.0	0.0	0.0	0.0
SLC18A2	Q05940	True	VMAT2_HUMAN	5-HT_byTPH1_and_SLC18A2	CPI-CS06E0408B7	ENSG00000165646	0.029	0.0	0.0	0.0	0.0	0.0	0.0	0.0	0.031	0.0	0.0	0.0
SLC18A2	Q05940	True	VMAT2_HUMAN	5-HT_byTPH1_and_SLC18A2	CPI-CS0ABF585EC	ENSG00000165646	0.029	0.0	0.0	0.0	0.0	0.0	0.0	0.0	0.031	0.0	0.0	0.0
SLC18A2	Q05940	True	VMAT2_HUMAN	5-HT_byTPH1_and_SLC18A2	CPI-CS05FD872B4	ENSG00000165646	0.029	0.0	0.0	0.0	0.0	0.0	0.0	0.0	0.031	0.0	0.0	0.0
SLC18A2	Q05940	True	VMAT2_HUMAN	5-HT_byTPH1_and_SLC18A2	CPI-CS0B5EFDF87	ENSG00000165646	0.029	0.0	0.0	0.0	0.0	0.0	0.0	0.0	0.031	0.0	0.0	0.0
SLC18A2	Q05940	True	VMAT2_HUMAN	5-HT_byTPH1_and_SLC18A2	CPI-CS09463D22E	ENSG00000165646	0.029	0.0	0.0	0.0	0.0	0.0	0.0	0.0	0.031	0.0	0.0	0.0
SLC18A2	Q05940	True	VMAT2_HUMAN	5-HT_byTPH1_and_SLC18A2	CPI-CS0FBE83390	ENSG00000165646	0.029	0.0	0.0	0.0	0.0	0.0	0.0	0.0	0.031	0.0	0.0	0.0
SLC18A2	Q05940	True	VMAT2_HUMAN	5-HT_byTPH1_and_SLC18A2	CPI-CS00CB2214E	ENSG00000165646	0.029	0.0	0.0	0.0	0.0	0.0	0.0	0.0	0.031	0.0	0.0	0.0
SLC18A2	Q05940	True	VMAT2_HUMAN	5-HT_byTPH1_and_SLC18A2	CPI-CS059692236	ENSG00000165646	0.029	0.0	0.0	0.0	0.0	0.0	0.0	0.0	0.031	0.0	0.0	0.0
SLC18A2	Q05940	True	VMAT2_HUMAN	5-HT_byTPH2_and_SLC18A2	CPI-CS0E6A8AB85	ENSG00000165646	0.016	0.0	0.0	0.0	0.0	0.0	0.0	0.0	0.0	0.0	0.0	0.0
SLC18A2	Q05940	True	VMAT2_HUMAN	5-HT_byTPH2_and_SLC18A2	CPI-CS0CB4D5AA2	ENSG00000165646	0.016	0.0	0.0	0.0	0.0	0.0	0.0	0.0	0.0	0.0	0.0	0.0
SLC18A2	Q05940	True	VMAT2_HUMAN	5-HT_byTPH2_and_SLC18A2	CPI-CS01C80FFD5	ENSG00000165646	0.016	0.0	0.0	0.0	0.0	0.0	0.0	0.0	0.0	0.0	0.0	0.0
SLC18A2	Q05940	True	VMAT2_HUMAN	5-HT_byTPH2_and_SLC18A2	CPI-CS0BAEBE4DB	ENSG00000165646	0.016	0.0	0.0	0.0	0.0	0.0	0.0	0.0	0.0	0.0	0.0	0.0
SLC18A2	Q05940	True	VMAT2_HUMAN	5-HT_byTPH2_and_SLC18A2	CPI-CS08A9A272D	ENSG00000165646	0.016	0.0	0.0	0.0	0.0	0.0	0.0	0.0	0.0	0.0	0.0	0.0
SLC18A2	Q05940	True	VMAT2_HUMAN	5-HT_byTPH2_and_SLC18A2	CPI-CS0C605AFB6	ENSG00000165646	0.016	0.0	0.0	0.0	0.0	0.0	0.0	0.0	0.0	0.0	0.0	0.0
SLC18A2	Q05940	True	VMAT2_HUMAN	5-HT_byTPH2_and_SLC18A2	CPI-CS0233F2354	ENSG00000165646	0.016	0.0	0.0	0.0	0.0	0.0	0.0	0.0	0.0	0.0	0.0	0.0
SLC18A2	Q05940	True	VMAT2_HUMAN	5-HT_byTPH2_and_SLC18A2	CPI-CS0778BF832	ENSG00000165646	0.016	0.0	0.0	0.0	0.0	0.0	0.0	0.0	0.0	0.0	0.0	0.0
SLC18A2	Q05940	True	VMAT2_HUMAN	Adrenaline_byPNMT_and_SLC18A2	CPI-CS06FE13C35	ENSG00000165646	0.059	0.0	0.156	0.0	0.0	0.0	0.0	0.0	0.031	0.0	0.0	0.0
SLC18A2	Q05940	True	VMAT2_HUMAN	Adrenaline_byPNMT_and_SLC18A2	CPI-CS0C22FCA29	ENSG00000165646	0.059	0.0	0.156	0.0	0.0	0.0	0.0	0.0	0.031	0.0	0.0	0.0
SLC18A2	Q05940	True	VMAT2_HUMAN	Adrenaline_byPNMT_and_SLC18A2	CPI-CS00979A178	ENSG00000165646	0.059	0.0	0.156	0.0	0.0	0.0	0.0	0.0	0.031	0.0	0.0	0.0
SLC18A2	Q05940	True	VMAT2_HUMAN	Adrenaline_byPNMT_and_SLC18A2	CPI-CS0CCD9D09E	ENSG00000165646	0.059	0.0	0.156	0.0	0.0	0.0	0.0	0.0	0.031	0.0	0.0	0.0
SLC18A2	Q05940	True	VMAT2_HUMAN	Adrenaline_byPNMT_and_SLC18A2	CPI-CS0E52EA029	ENSG00000165646	0.059	0.0	0.156	0.0	0.0	0.0	0.0	0.0	0.031	0.0	0.0	0.0
SLC18A2	Q05940	True	VMAT2_HUMAN	Adrenaline_byPNMT_and_SLC18A2	CPI-CS09B74556F	ENSG00000165646	0.059	0.0	0.156	0.0	0.0	0.0	0.0	0.0	0.031	0.0	0.0	0.0
SLC18A2	Q05940	True	VMAT2_HUMAN	Adrenaline_byPNMT_and_SLC18A2	CPI-CS046C11B05	ENSG00000165646	0.059	0.0	0.156	0.0	0.0	0.0	0.0	0.0	0.031	0.0	0.0	0.0
SLC18A2	Q05940	True	VMAT2_HUMAN	Dopamine_byDDC_and_SLC18A2	CPI-CS04B5BF177	ENSG00000165646	0.014	0.0	0.17	0.0	0.0	0.0	0.0	0.0	0.028	0.0	0.0	0.0
SLC18A2	Q05940	True	VMAT2_HUMAN	Dopamine_byDDC_and_SLC18A2	CPI-CS0795A8A7A	ENSG00000165646	0.014	0.0	0.17	0.0	0.0	0.0	0.0	0.0	0.028	0.0	0.0	0.0
SLC18A2	Q05940	True	VMAT2_HUMAN	Dopamine_byDDC_and_SLC18A2	CPI-CS039F33B17	ENSG00000165646	0.014	0.0	0.17	0.0	0.0	0.0	0.0	0.0	0.028	0.0	0.0	0.0
SLC18A2	Q05940	True	VMAT2_HUMAN	Dopamine_byDDC_and_SLC18A2	CPI-CS017E74D3E	ENSG00000165646	0.014	0.0	0.17	0.0	0.0	0.0	0.0	0.0	0.028	0.0	0.0	0.0
TPH2	Q8IWU9	True	TPH2_HUMAN	5-HT_byTPH2_and_SLC6A4	CPI-CS06A524C62	ENSG00000139287	0.016	0.0	0.0	0.0	0.0	0.0	0.0	0.0	0.0	0.0	0.0	0.0
TPH2	Q8IWU9	True	TPH2_HUMAN	5-HT_byTPH2_and_SLC6A4	CPI-CS004966156	ENSG00000139287	0.016	0.0	0.0	0.0	0.0	0.0	0.0	0.0	0.0	0.0	0.0	0.0
TPH2	Q8IWU9	True	TPH2_HUMAN	5-HT_byTPH2_and_SLC6A4	CPI-CS0B31D535F	ENSG00000139287	0.016	0.0	0.0	0.0	0.0	0.0	0.0	0.0	0.0	0.0	0.0	0.0
TPH2	Q8IWU9	True	TPH2_HUMAN	5-HT_byTPH2_and_SLC6A4	CPI-CS01EA98FFF	ENSG00000139287	0.016	0.0	0.0	0.0	0.0	0.0	0.0	0.0	0.0	0.0	0.0	0.0
TPH2	Q8IWU9	True	TPH2_HUMAN	5-HT_byTPH2_and_SLC6A4	CPI-CS0DB983DDE	ENSG00000139287	0.016	0.0	0.0	0.0	0.0	0.0	0.0	0.0	0.0	0.0	0.0	0.0
TPH2	Q8IWU9	True	TPH2_HUMAN	5-HT_byTPH2_and_SLC6A4	CPI-CS0470204FB	ENSG00000139287	0.016	0.0	0.0	0.0	0.0	0.0	0.0	0.0	0.0	0.0	0.0	0.0
TPH2	Q8IWU9	True	TPH2_HUMAN	5-HT_byTPH2_and_SLC6A4	CPI-CS0DC68F1EA	ENSG00000139287	0.016	0.0	0.0	0.0	0.0	0.0	0.0	0.0	0.0	0.0	0.0	0.0
TPH2	Q8IWU9	True	TPH2_HUMAN	5-HT_byTPH2_and_SLC6A4	CPI-CS08EFEF89B	ENSG00000139287	0.016	0.0	0.0	0.0	0.0	0.0	0.0	0.0	0.0	0.0	0.0	0.0
TPH2	Q8IWU9	True	TPH2_HUMAN	5-HT_byTPH2_and_SLC18A1	CPI-CS0CEA5C76F	ENSG00000139287	0.0	0.0	0.0	0.0	0.0	0.0	0.0	0.0	0.0	0.0	0.0	0.0
TPH2	Q8IWU9	True	TPH2_HUMAN	5-HT_byTPH2_and_SLC18A1	CPI-CS04A77F5F0	ENSG00000139287	0.0	0.0	0.0	0.0	0.0	0.0	0.0	0.0	0.0	0.0	0.0	0.0
TPH2	Q8IWU9	True	TPH2_HUMAN	5-HT_byTPH2_and_SLC18A1	CPI-CS0F0B490F5	ENSG00000139287	0.0	0.0	0.0	0.0	0.0	0.0	0.0	0.0	0.0	0.0	0.0	0.0
TPH2	Q8IWU9	True	TPH2_HUMAN	5-HT_byTPH2_and_SLC18A1	CPI-CS0A104FEB3	ENSG00000139287	0.0	0.0	0.0	0.0	0.0	0.0	0.0	0.0	0.0	0.0	0.0	0.0
TPH2	Q8IWU9	True	TPH2_HUMAN	5-HT_byTPH2_and_SLC18A1	CPI-CS074DE2005	ENSG00000139287	0.0	0.0	0.0	0.0	0.0	0.0	0.0	0.0	0.0	0.0	0.0	0.0
TPH2	Q8IWU9	True	TPH2_HUMAN	5-HT_byTPH2_and_SLC18A1	CPI-CS0DA387E54	ENSG00000139287	0.0	0.0	0.0	0.0	0.0	0.0	0.0	0.0	0.0	0.0	0.0	0.0
TPH2	Q8IWU9	True	TPH2_HUMAN	5-HT_byTPH2_and_SLC18A1	CPI-CS09068835B	ENSG00000139287	0.0	0.0	0.0	0.0	0.0	0.0	0.0	0.0	0.0	0.0	0.0	0.0
TPH2	Q8IWU9	True	TPH2_HUMAN	5-HT_byTPH2_and_SLC18A1	CPI-CS05EB7549F	ENSG00000139287	0.0	0.0	0.0	0.0	0.0	0.0	0.0	0.0	0.0	0.0	0.0	0.0
TPH2	Q8IWU9	True	TPH2_HUMAN	5-HT_byTPH2_and_SLC18A2	CPI-CS0E6A8AB85	ENSG00000139287	0.016	0.0	0.0	0.0	0.0	0.0	0.0	0.0	0.0	0.0	0.0	0.0
TPH2	Q8IWU9	True	TPH2_HUMAN	5-HT_byTPH2_and_SLC18A2	CPI-CS0CB4D5AA2	ENSG00000139287	0.016	0.0	0.0	0.0	0.0	0.0	0.0	0.0	0.0	0.0	0.0	0.0
TPH2	Q8IWU9	True	TPH2_HUMAN	5-HT_byTPH2_and_SLC18A2	CPI-CS01C80FFD5	ENSG00000139287	0.016	0.0	0.0	0.0	0.0	0.0	0.0	0.0	0.0	0.0	0.0	0.0
TPH2	Q8IWU9	True	TPH2_HUMAN	5-HT_byTPH2_and_SLC18A2	CPI-CS0BAEBE4DB	ENSG00000139287	0.016	0.0	0.0	0.0	0.0	0.0	0.0	0.0	0.0	0.0	0.0	0.0
TPH2	Q8IWU9	True	TPH2_HUMAN	5-HT_byTPH2_and_SLC18A2	CPI-CS08A9A272D	ENSG00000139287	0.016	0.0	0.0	0.0	0.0	0.0	0.0	0.0	0.0	0.0	0.0	0.0
TPH2	Q8IWU9	True	TPH2_HUMAN	5-HT_byTPH2_and_SLC18A2	CPI-CS0C605AFB6	ENSG00000139287	0.016	0.0	0.0	0.0	0.0	0.0	0.0	0.0	0.0	0.0	0.0	0.0
TPH2	Q8IWU9	True	TPH2_HUMAN	5-HT_byTPH2_and_SLC18A2	CPI-CS0233F2354	ENSG00000139287	0.016	0.0	0.0	0.0	0.0	0.0	0.0	0.0	0.0	0.0	0.0	0.0
TPH2	Q8IWU9	True	TPH2_HUMAN	5-HT_byTPH2_and_SLC18A2	CPI-CS0778BF832	ENSG00000139287	0.016	0.0	0.0	0.0	0.0	0.0	0.0	0.0	0.0	0.0	0.0	0.0
SLC29A1	Q99808	True	S29A1_HUMAN	Adenosine_byNT5E_and_SLC29A1	CPI-CS064B4FE21	ENSG00000112759	0.032	0.807	0.0	0.0	0.055	0.024	0.037	0.0	0.03	0.0	0.0	0.0
SLC29A1	Q99808	True	S29A1_HUMAN	Adenosine_byNT5E_and_SLC29A1	CPI-CS05357F38C	ENSG00000112759	0.032	0.807	0.0	0.0	0.055	0.024	0.037	0.0	0.03	0.0	0.0	0.0
NT5E	P21589	True	5NTD_HUMAN	Adenosine_byNT5E_and_SLC29A1	CPI-CS064B4FE21	ENSG00000135318	0.032	0.807	0.0	0.0	0.055	0.024	0.037	0.0	0.03	0.0	0.0	0.0
NT5E	P21589	True	5NTD_HUMAN	Adenosine_byNT5E_and_SLC29A1	CPI-CS05357F38C	ENSG00000135318	0.032	0.807	0.0	0.0	0.055	0.024	0.037	0.0	0.03	0.0	0.0	0.0
NT5E	P21589	True	5NTD_HUMAN	Adenosine_byNT5E_and_SLC29A2	CPI-CS0BCAA5227	ENSG00000135318	0.032	0.807	0.0	0.0	0.055	0.024	0.037	0.0	0.03	0.0	0.0	0.0
NT5E	P21589	True	5NTD_HUMAN	Adenosine_byNT5E_and_SLC29A2	CPI-CS016DD08B8	ENSG00000135318	0.032	0.807	0.0	0.0	0.055	0.024	0.037	0.0	0.03	0.0	0.0	0.0
NT5E	P21589	True	5NTD_HUMAN	Adenosine_byNT5E_and_SLC29A3	CPI-CS0517F9783	ENSG00000135318	0.032	0.807	0.0	0.0	0.055	0.024	0.037	0.0	0.03	0.0	0.0	0.0
NT5E	P21589	True	5NTD_HUMAN	Adenosine_byNT5E_and_SLC29A3	CPI-CS0D17EA793	ENSG00000135318	0.032	0.807	0.0	0.0	0.055	0.024	0.037	0.0	0.03	0.0	0.0	0.0
NT5E	P21589	True	5NTD_HUMAN	Adenosine_byNT5E_and_SLC29A4	CPI-CS0521FD886	ENSG00000135318	0.032	0.0	0.0	0.0	0.055	0.024	0.037	0.0	0.03	0.0	0.0	0.0
NT5E	P21589	True	5NTD_HUMAN	Adenosine_byNT5E_and_SLC29A4	CPI-CS0985F2C10	ENSG00000135318	0.032	0.0	0.0	0.0	0.055	0.024	0.037	0.0	0.03	0.0	0.0	0.0
SLC29A2	Q14542	True	S29A2_HUMAN	Adenosine_byNT5E_and_SLC29A2	CPI-CS0BCAA5227	ENSG00000174669	0.032	0.807	0.0	0.0	0.055	0.024	0.037	0.0	0.03	0.0	0.0	0.0
SLC29A2	Q14542	True	S29A2_HUMAN	Adenosine_byNT5E_and_SLC29A2	CPI-CS016DD08B8	ENSG00000174669	0.032	0.807	0.0	0.0	0.055	0.024	0.037	0.0	0.03	0.0	0.0	0.0
SLC29A3	Q9BZD2	True	S29A3_HUMAN	Adenosine_byNT5E_and_SLC29A3	CPI-CS0517F9783	ENSG00000198246	0.032	0.807	0.0	0.0	0.055	0.024	0.037	0.0	0.03	0.0	0.0	0.0
SLC29A3	Q9BZD2	True	S29A3_HUMAN	Adenosine_byNT5E_and_SLC29A3	CPI-CS0D17EA793	ENSG00000198246	0.032	0.807	0.0	0.0	0.055	0.024	0.037	0.0	0.03	0.0	0.0	0.0
SLC29A4	Q7RTT9	True	S29A4_HUMAN	Adenosine_byNT5E_and_SLC29A4	CPI-CS0521FD886	ENSG00000164638	0.032	0.0	0.0	0.0	0.055	0.024	0.037	0.0	0.03	0.0	0.0	0.0
SLC29A4	Q7RTT9	True	S29A4_HUMAN	Adenosine_byNT5E_and_SLC29A4	CPI-CS0985F2C10	ENSG00000164638	0.032	0.0	0.0	0.0	0.055	0.024	0.037	0.0	0.03	0.0	0.0	0.0
POMC	P01189	True	COLI_HUMAN	b-Endorphin_byPOMC	CPI-CS005209739	ENSG00000115138	0.397	0.894	0.345	0.0	0.891	0.564	0.632	0.0	0.586	0.508	1.779	1.177
POMC	P01189	True	COLI_HUMAN	b-Endorphin_byPOMC	CPI-CS040CDD259	ENSG00000115138	0.397	0.894	0.345	0.0	0.891	0.564	0.632	0.0	0.586	0.508	1.779	1.177
SLC6A3	Q01959	True	SC6A3_HUMAN	Dopamine_byDDC_and_SLC6A3	CPI-CS09E4953BB	ENSG00000142319	0.014	0.0	0.0	0.0	0.0	0.0	0.0	0.0	0.0	0.0	0.0	0.0
SLC6A3	Q01959	True	SC6A3_HUMAN	Dopamine_byDDC_and_SLC6A3	CPI-CS09E4953BB	ENSG00000276996	0.014	0.0	0.0	0.0	0.0	0.0	0.0	0.0	0.0	0.0	0.0	0.0
SLC6A3	Q01959	True	SC6A3_HUMAN	Dopamine_byDDC_and_SLC6A3	CPI-CS0CBA297C7	ENSG00000142319	0.014	0.0	0.0	0.0	0.0	0.0	0.0	0.0	0.0	0.0	0.0	0.0
SLC6A3	Q01959	True	SC6A3_HUMAN	Dopamine_byDDC_and_SLC6A3	CPI-CS0CBA297C7	ENSG00000276996	0.014	0.0	0.0	0.0	0.0	0.0	0.0	0.0	0.0	0.0	0.0	0.0
SLC6A3	Q01959	True	SC6A3_HUMAN	Dopamine_byDDC_and_SLC6A3	CPI-CS01A3157EB	ENSG00000142319	0.014	0.0	0.0	0.0	0.0	0.0	0.0	0.0	0.0	0.0	0.0	0.0
SLC6A3	Q01959	True	SC6A3_HUMAN	Dopamine_byDDC_and_SLC6A3	CPI-CS01A3157EB	ENSG00000276996	0.014	0.0	0.0	0.0	0.0	0.0	0.0	0.0	0.0	0.0	0.0	0.0
SLC6A3	Q01959	True	SC6A3_HUMAN	Dopamine_byDDC_and_SLC6A3	CPI-CS063480C92	ENSG00000142319	0.014	0.0	0.0	0.0	0.0	0.0	0.0	0.0	0.0	0.0	0.0	0.0
SLC6A3	Q01959	True	SC6A3_HUMAN	Dopamine_byDDC_and_SLC6A3	CPI-CS063480C92	ENSG00000276996	0.014	0.0	0.0	0.0	0.0	0.0	0.0	0.0	0.0	0.0	0.0	0.0
SLC32A1	Q9H598	True	VIAAT_HUMAN	GABA_byGAD1_and_SLC32A1	CPI-CS0CE0C5AF0	ENSG00000101438	0.0	0.0	0.902	0.0	0.0	0.01	0.036	0.0	0.031	0.021	0.0	0.0
SLC32A1	Q9H598	True	VIAAT_HUMAN	GABA_byGAD1_and_SLC32A1	CPI-CS0FA38E530	ENSG00000101438	0.0	0.0	0.902	0.0	0.0	0.01	0.036	0.0	0.031	0.021	0.0	0.0
SLC32A1	Q9H598	True	VIAAT_HUMAN	GABA_byGAD1_and_SLC32A1	CPI-CC09C521706	ENSG00000101438	0.0	0.0	0.902	0.0	0.0	0.01	0.036	0.0	0.031	0.021	0.0	0.0
SLC32A1	Q9H598	True	VIAAT_HUMAN	GABA_byGAD1_and_SLC32A1	CPI-CC0990A372B	ENSG00000101438	0.0	0.0	0.902	0.0	0.0	0.01	0.036	0.0	0.031	0.021	0.0	0.0
SLC32A1	Q9H598	True	VIAAT_HUMAN	GABA_byGAD1_and_SLC32A1	CPI-CC0392C7337	ENSG00000101438	0.0	0.0	0.902	0.0	0.0	0.01	0.036	0.0	0.031	0.021	0.0	0.0
SLC32A1	Q9H598	True	VIAAT_HUMAN	GABA_byGAD1_and_SLC32A1	CPI-CC0CAFBA656	ENSG00000101438	0.0	0.0	0.902	0.0	0.0	0.01	0.036	0.0	0.031	0.021	0.0	0.0
SLC32A1	Q9H598	True	VIAAT_HUMAN	GABA_byGAD1_and_SLC32A1	CPI-CC0608D4CA8	ENSG00000101438	0.0	0.0	0.902	0.0	0.0	0.01	0.036	0.0	0.031	0.021	0.0	0.0
SLC32A1	Q9H598	True	VIAAT_HUMAN	GABA_byGAD1_and_SLC32A1	CPI-CC0F8CB8104	ENSG00000101438	0.0	0.0	0.902	0.0	0.0	0.01	0.036	0.0	0.031	0.021	0.0	0.0
SLC32A1	Q9H598	True	VIAAT_HUMAN	GABA_byGAD1_and_SLC32A1	CPI-CC002F8F1E8	ENSG00000101438	0.0	0.0	0.902	0.0	0.0	0.01	0.036	0.0	0.031	0.021	0.0	0.0
SLC32A1	Q9H598	True	VIAAT_HUMAN	GABA_byGAD1_and_SLC32A1	CPI-CC035C82A9B	ENSG00000101438	0.0	0.0	0.902	0.0	0.0	0.01	0.036	0.0	0.031	0.021	0.0	0.0
SLC32A1	Q9H598	True	VIAAT_HUMAN	GABA_byGAD1_and_SLC32A1	CPI-CC05830C11D	ENSG00000101438	0.0	0.0	0.902	0.0	0.0	0.01	0.036	0.0	0.031	0.021	0.0	0.0
SLC32A1	Q9H598	True	VIAAT_HUMAN	GABA_byGAD1_and_SLC32A1	CPI-CC0B77A9502	ENSG00000101438	0.0	0.0	0.902	0.0	0.0	0.01	0.036	0.0	0.031	0.021	0.0	0.0
SLC32A1	Q9H598	True	VIAAT_HUMAN	GABA_byGAD1_and_SLC32A1	CPI-CC07BC9E69C	ENSG00000101438	0.0	0.0	0.902	0.0	0.0	0.01	0.036	0.0	0.031	0.021	0.0	0.0
SLC32A1	Q9H598	True	VIAAT_HUMAN	GABA_byGAD1_and_SLC32A1	CPI-CC021D4CBC2	ENSG00000101438	0.0	0.0	0.902	0.0	0.0	0.01	0.036	0.0	0.031	0.021	0.0	0.0
SLC32A1	Q9H598	True	VIAAT_HUMAN	GABA_byGAD1_and_SLC32A1	CPI-CC0836120E7	ENSG00000101438	0.0	0.0	0.902	0.0	0.0	0.01	0.036	0.0	0.031	0.021	0.0	0.0
GAD1	Q99259	True	DCE1_HUMAN	GABA_byGAD1_and_SLC32A1	CPI-CS0CE0C5AF0	ENSG00000128683	0.0	0.0	0.902	0.0	0.0	0.01	0.036	0.0	0.031	0.021	0.0	0.0
GAD1	Q99259	True	DCE1_HUMAN	GABA_byGAD1_and_SLC32A1	CPI-CS0FA38E530	ENSG00000128683	0.0	0.0	0.902	0.0	0.0	0.01	0.036	0.0	0.031	0.021	0.0	0.0
GAD1	Q99259	True	DCE1_HUMAN	GABA_byGAD1_and_SLC32A1	CPI-CC09C521706	ENSG00000128683	0.0	0.0	0.902	0.0	0.0	0.01	0.036	0.0	0.031	0.021	0.0	0.0
GAD1	Q99259	True	DCE1_HUMAN	GABA_byGAD1_and_SLC32A1	CPI-CC0990A372B	ENSG00000128683	0.0	0.0	0.902	0.0	0.0	0.01	0.036	0.0	0.031	0.021	0.0	0.0
GAD1	Q99259	True	DCE1_HUMAN	GABA_byGAD1_and_SLC32A1	CPI-CC0392C7337	ENSG00000128683	0.0	0.0	0.902	0.0	0.0	0.01	0.036	0.0	0.031	0.021	0.0	0.0
GAD1	Q99259	True	DCE1_HUMAN	GABA_byGAD1_and_SLC32A1	CPI-CC0CAFBA656	ENSG00000128683	0.0	0.0	0.902	0.0	0.0	0.01	0.036	0.0	0.031	0.021	0.0	0.0
GAD1	Q99259	True	DCE1_HUMAN	GABA_byGAD1_and_SLC32A1	CPI-CC0608D4CA8	ENSG00000128683	0.0	0.0	0.902	0.0	0.0	0.01	0.036	0.0	0.031	0.021	0.0	0.0
GAD1	Q99259	True	DCE1_HUMAN	GABA_byGAD1_and_SLC32A1	CPI-CC0F8CB8104	ENSG00000128683	0.0	0.0	0.902	0.0	0.0	0.01	0.036	0.0	0.031	0.021	0.0	0.0
GAD1	Q99259	True	DCE1_HUMAN	GABA_byGAD1_and_SLC32A1	CPI-CC002F8F1E8	ENSG00000128683	0.0	0.0	0.902	0.0	0.0	0.01	0.036	0.0	0.031	0.021	0.0	0.0
GAD1	Q99259	True	DCE1_HUMAN	GABA_byGAD1_and_SLC32A1	CPI-CC035C82A9B	ENSG00000128683	0.0	0.0	0.902	0.0	0.0	0.01	0.036	0.0	0.031	0.021	0.0	0.0
GAD1	Q99259	True	DCE1_HUMAN	GABA_byGAD1_and_SLC32A1	CPI-CC05830C11D	ENSG00000128683	0.0	0.0	0.902	0.0	0.0	0.01	0.036	0.0	0.031	0.021	0.0	0.0
GAD1	Q99259	True	DCE1_HUMAN	GABA_byGAD1_and_SLC32A1	CPI-CC0B77A9502	ENSG00000128683	0.0	0.0	0.902	0.0	0.0	0.01	0.036	0.0	0.031	0.021	0.0	0.0
GAD1	Q99259	True	DCE1_HUMAN	GABA_byGAD1_and_SLC32A1	CPI-CC07BC9E69C	ENSG00000128683	0.0	0.0	0.902	0.0	0.0	0.01	0.036	0.0	0.031	0.021	0.0	0.0
GAD1	Q99259	True	DCE1_HUMAN	GABA_byGAD1_and_SLC32A1	CPI-CC021D4CBC2	ENSG00000128683	0.0	0.0	0.902	0.0	0.0	0.01	0.036	0.0	0.031	0.021	0.0	0.0
GAD1	Q99259	True	DCE1_HUMAN	GABA_byGAD1_and_SLC32A1	CPI-CC0836120E7	ENSG00000128683	0.0	0.0	0.902	0.0	0.0	0.01	0.036	0.0	0.031	0.021	0.0	0.0
GAD1	Q99259	True	DCE1_HUMAN	GABA_byGAD1_and_SLC6A1	CPI-CS06B116BC0	ENSG00000128683	0.014	0.0	0.0	0.0	0.0	0.01	0.253	0.0	0.153	0.078	0.0	0.0
GAD1	Q99259	True	DCE1_HUMAN	GABA_byGAD1_and_SLC6A1	CPI-CS04C0A3C19	ENSG00000128683	0.014	0.0	0.0	0.0	0.0	0.01	0.253	0.0	0.153	0.078	0.0	0.0
GAD1	Q99259	True	DCE1_HUMAN	GABA_byGAD1_and_SLC6A1	CPI-CC0200FD25E	ENSG00000128683	0.014	0.0	0.0	0.0	0.0	0.01	0.253	0.0	0.153	0.078	0.0	0.0
GAD1	Q99259	True	DCE1_HUMAN	GABA_byGAD1_and_SLC6A1	CPI-CC07921E343	ENSG00000128683	0.014	0.0	0.0	0.0	0.0	0.01	0.253	0.0	0.153	0.078	0.0	0.0
GAD1	Q99259	True	DCE1_HUMAN	GABA_byGAD1_and_SLC6A1	CPI-CC03C18523A	ENSG00000128683	0.014	0.0	0.0	0.0	0.0	0.01	0.253	0.0	0.153	0.078	0.0	0.0
GAD1	Q99259	True	DCE1_HUMAN	GABA_byGAD1_and_SLC6A1	CPI-CC0DF227F32	ENSG00000128683	0.014	0.0	0.0	0.0	0.0	0.01	0.253	0.0	0.153	0.078	0.0	0.0
GAD1	Q99259	True	DCE1_HUMAN	GABA_byGAD1_and_SLC6A1	CPI-CC0C3E95213	ENSG00000128683	0.014	0.0	0.0	0.0	0.0	0.01	0.253	0.0	0.153	0.078	0.0	0.0
GAD1	Q99259	True	DCE1_HUMAN	GABA_byGAD1_and_SLC6A1	CPI-CC01B9552BA	ENSG00000128683	0.014	0.0	0.0	0.0	0.0	0.01	0.253	0.0	0.153	0.078	0.0	0.0
GAD1	Q99259	True	DCE1_HUMAN	GABA_byGAD1_and_SLC6A1	CPI-CC0E092014F	ENSG00000128683	0.014	0.0	0.0	0.0	0.0	0.01	0.253	0.0	0.153	0.078	0.0	0.0
GAD1	Q99259	True	DCE1_HUMAN	GABA_byGAD1_and_SLC6A1	CPI-CC07D1D1AD0	ENSG00000128683	0.014	0.0	0.0	0.0	0.0	0.01	0.253	0.0	0.153	0.078	0.0	0.0
GAD1	Q99259	True	DCE1_HUMAN	GABA_byGAD1_and_SLC6A1	CPI-CC0F65C1997	ENSG00000128683	0.014	0.0	0.0	0.0	0.0	0.01	0.253	0.0	0.153	0.078	0.0	0.0
GAD1	Q99259	True	DCE1_HUMAN	GABA_byGAD1_and_SLC6A1	CPI-CC0F2E29DCC	ENSG00000128683	0.014	0.0	0.0	0.0	0.0	0.01	0.253	0.0	0.153	0.078	0.0	0.0
GAD1	Q99259	True	DCE1_HUMAN	GABA_byGAD1_and_SLC6A1	CPI-CC0C87922CA	ENSG00000128683	0.014	0.0	0.0	0.0	0.0	0.01	0.253	0.0	0.153	0.078	0.0	0.0
GAD1	Q99259	True	DCE1_HUMAN	GABA_byGAD1_and_SLC6A1	CPI-CC0CDF35FE2	ENSG00000128683	0.014	0.0	0.0	0.0	0.0	0.01	0.253	0.0	0.153	0.078	0.0	0.0
GAD1	Q99259	True	DCE1_HUMAN	GABA_byGAD1_and_SLC6A1	CPI-CC0A95EED6F	ENSG00000128683	0.014	0.0	0.0	0.0	0.0	0.01	0.253	0.0	0.153	0.078	0.0	0.0
GAD1	Q99259	True	DCE1_HUMAN	GABA_byGAD1_and_SLC6A11	CPI-CS02929CEBB	ENSG00000128683	0.072	0.0	0.0	0.0	0.021	0.01	0.013	0.0	0.061	0.04	0.0	0.156
GAD1	Q99259	True	DCE1_HUMAN	GABA_byGAD1_and_SLC6A11	CPI-CS0A7EA055F	ENSG00000128683	0.072	0.0	0.0	0.0	0.021	0.01	0.013	0.0	0.061	0.04	0.0	0.156
GAD1	Q99259	True	DCE1_HUMAN	GABA_byGAD1_and_SLC6A11	CPI-CC0CBCCF256	ENSG00000128683	0.072	0.0	0.0	0.0	0.021	0.01	0.013	0.0	0.061	0.04	0.0	0.156
GAD1	Q99259	True	DCE1_HUMAN	GABA_byGAD1_and_SLC6A11	CPI-CC02E4FE92E	ENSG00000128683	0.072	0.0	0.0	0.0	0.021	0.01	0.013	0.0	0.061	0.04	0.0	0.156
GAD1	Q99259	True	DCE1_HUMAN	GABA_byGAD1_and_SLC6A11	CPI-CC004185A70	ENSG00000128683	0.072	0.0	0.0	0.0	0.021	0.01	0.013	0.0	0.061	0.04	0.0	0.156
GAD1	Q99259	True	DCE1_HUMAN	GABA_byGAD1_and_SLC6A11	CPI-CC0E8A76CD6	ENSG00000128683	0.072	0.0	0.0	0.0	0.021	0.01	0.013	0.0	0.061	0.04	0.0	0.156
GAD1	Q99259	True	DCE1_HUMAN	GABA_byGAD1_and_SLC6A11	CPI-CC09E9DF123	ENSG00000128683	0.072	0.0	0.0	0.0	0.021	0.01	0.013	0.0	0.061	0.04	0.0	0.156
GAD1	Q99259	True	DCE1_HUMAN	GABA_byGAD1_and_SLC6A11	CPI-CC08A636173	ENSG00000128683	0.072	0.0	0.0	0.0	0.021	0.01	0.013	0.0	0.061	0.04	0.0	0.156
GAD1	Q99259	True	DCE1_HUMAN	GABA_byGAD1_and_SLC6A11	CPI-CC0D3781D5C	ENSG00000128683	0.072	0.0	0.0	0.0	0.021	0.01	0.013	0.0	0.061	0.04	0.0	0.156
GAD1	Q99259	True	DCE1_HUMAN	GABA_byGAD1_and_SLC6A11	CPI-CC01D135078	ENSG00000128683	0.072	0.0	0.0	0.0	0.021	0.01	0.013	0.0	0.061	0.04	0.0	0.156
GAD1	Q99259	True	DCE1_HUMAN	GABA_byGAD1_and_SLC6A11	CPI-CC040CFDD33	ENSG00000128683	0.072	0.0	0.0	0.0	0.021	0.01	0.013	0.0	0.061	0.04	0.0	0.156
GAD1	Q99259	True	DCE1_HUMAN	GABA_byGAD1_and_SLC6A11	CPI-CC096B77AA5	ENSG00000128683	0.072	0.0	0.0	0.0	0.021	0.01	0.013	0.0	0.061	0.04	0.0	0.156
GAD1	Q99259	True	DCE1_HUMAN	GABA_byGAD1_and_SLC6A11	CPI-CC022A52952	ENSG00000128683	0.072	0.0	0.0	0.0	0.021	0.01	0.013	0.0	0.061	0.04	0.0	0.156
GAD1	Q99259	True	DCE1_HUMAN	GABA_byGAD1_and_SLC6A11	CPI-CC084F4CFB2	ENSG00000128683	0.072	0.0	0.0	0.0	0.021	0.01	0.013	0.0	0.061	0.04	0.0	0.156
GAD1	Q99259	True	DCE1_HUMAN	GABA_byGAD1_and_SLC6A11	CPI-CC0D3BD85F0	ENSG00000128683	0.072	0.0	0.0	0.0	0.021	0.01	0.013	0.0	0.061	0.04	0.0	0.156
GAD1	Q99259	True	DCE1_HUMAN	GABA_byGAD1_and_SLC6A12	CPI-CS0DE2ED1D0	ENSG00000128683	0.0	0.0	0.0	0.0	0.0	0.0	0.062	0.0	0.033	0.0	0.0	0.0
GAD1	Q99259	True	DCE1_HUMAN	GABA_byGAD1_and_SLC6A12	CPI-CS025E1B7C6	ENSG00000128683	0.0	0.0	0.0	0.0	0.0	0.0	0.062	0.0	0.033	0.0	0.0	0.0
GAD1	Q99259	True	DCE1_HUMAN	GABA_byGAD1_and_SLC6A12	CPI-CC061180998	ENSG00000128683	0.0	0.0	0.0	0.0	0.0	0.0	0.062	0.0	0.033	0.0	0.0	0.0
GAD1	Q99259	True	DCE1_HUMAN	GABA_byGAD1_and_SLC6A12	CPI-CC0C820256C	ENSG00000128683	0.0	0.0	0.0	0.0	0.0	0.0	0.062	0.0	0.033	0.0	0.0	0.0
GAD1	Q99259	True	DCE1_HUMAN	GABA_byGAD1_and_SLC6A12	CPI-CC03F9B0D3E	ENSG00000128683	0.0	0.0	0.0	0.0	0.0	0.0	0.062	0.0	0.033	0.0	0.0	0.0
GAD1	Q99259	True	DCE1_HUMAN	GABA_byGAD1_and_SLC6A12	CPI-CC0EBAAB6B8	ENSG00000128683	0.0	0.0	0.0	0.0	0.0	0.0	0.062	0.0	0.033	0.0	0.0	0.0
GAD1	Q99259	True	DCE1_HUMAN	GABA_byGAD1_and_SLC6A12	CPI-CC017F52E16	ENSG00000128683	0.0	0.0	0.0	0.0	0.0	0.0	0.062	0.0	0.033	0.0	0.0	0.0
GAD1	Q99259	True	DCE1_HUMAN	GABA_byGAD1_and_SLC6A12	CPI-CC0F0C72A29	ENSG00000128683	0.0	0.0	0.0	0.0	0.0	0.0	0.062	0.0	0.033	0.0	0.0	0.0
GAD1	Q99259	True	DCE1_HUMAN	GABA_byGAD1_and_SLC6A12	CPI-CC08C75F9A4	ENSG00000128683	0.0	0.0	0.0	0.0	0.0	0.0	0.062	0.0	0.033	0.0	0.0	0.0
GAD1	Q99259	True	DCE1_HUMAN	GABA_byGAD1_and_SLC6A12	CPI-CC019BF818D	ENSG00000128683	0.0	0.0	0.0	0.0	0.0	0.0	0.062	0.0	0.033	0.0	0.0	0.0
GAD1	Q99259	True	DCE1_HUMAN	GABA_byGAD1_and_SLC6A12	CPI-CC05F37DDE7	ENSG00000128683	0.0	0.0	0.0	0.0	0.0	0.0	0.062	0.0	0.033	0.0	0.0	0.0
GAD1	Q99259	True	DCE1_HUMAN	GABA_byGAD1_and_SLC6A12	CPI-CC0C00325D2	ENSG00000128683	0.0	0.0	0.0	0.0	0.0	0.0	0.062	0.0	0.033	0.0	0.0	0.0
GAD1	Q99259	True	DCE1_HUMAN	GABA_byGAD1_and_SLC6A12	CPI-CC0536A862B	ENSG00000128683	0.0	0.0	0.0	0.0	0.0	0.0	0.062	0.0	0.033	0.0	0.0	0.0
GAD1	Q99259	True	DCE1_HUMAN	GABA_byGAD1_and_SLC6A12	CPI-CC0F9B0C393	ENSG00000128683	0.0	0.0	0.0	0.0	0.0	0.0	0.062	0.0	0.033	0.0	0.0	0.0
GAD1	Q99259	True	DCE1_HUMAN	GABA_byGAD1_and_SLC6A12	CPI-CC065B3548D	ENSG00000128683	0.0	0.0	0.0	0.0	0.0	0.0	0.062	0.0	0.033	0.0	0.0	0.0
GAD1	Q99259	True	DCE1_HUMAN	GABA_byGAD1_and_SLC6A13	CPI-CS0E715A989	ENSG00000128683	0.0	0.0	0.0	0.0	0.0	0.0	0.012	0.0	0.0	0.0	0.0	0.137
GAD1	Q99259	True	DCE1_HUMAN	GABA_byGAD1_and_SLC6A13	CPI-CS04368D963	ENSG00000128683	0.0	0.0	0.0	0.0	0.0	0.0	0.012	0.0	0.0	0.0	0.0	0.137
GAD1	Q99259	True	DCE1_HUMAN	GABA_byGAD1_and_SLC6A13	CPI-CC07643D38C	ENSG00000128683	0.0	0.0	0.0	0.0	0.0	0.0	0.012	0.0	0.0	0.0	0.0	0.137
GAD1	Q99259	True	DCE1_HUMAN	GABA_byGAD1_and_SLC6A13	CPI-CC0489A8F45	ENSG00000128683	0.0	0.0	0.0	0.0	0.0	0.0	0.012	0.0	0.0	0.0	0.0	0.137
GAD1	Q99259	True	DCE1_HUMAN	GABA_byGAD1_and_SLC6A13	CPI-CC07774ECF6	ENSG00000128683	0.0	0.0	0.0	0.0	0.0	0.0	0.012	0.0	0.0	0.0	0.0	0.137
GAD1	Q99259	True	DCE1_HUMAN	GABA_byGAD1_and_SLC6A13	CPI-CC0604DCB2A	ENSG00000128683	0.0	0.0	0.0	0.0	0.0	0.0	0.012	0.0	0.0	0.0	0.0	0.137
GAD1	Q99259	True	DCE1_HUMAN	GABA_byGAD1_and_SLC6A13	CPI-CC036F9ABD3	ENSG00000128683	0.0	0.0	0.0	0.0	0.0	0.0	0.012	0.0	0.0	0.0	0.0	0.137
GAD1	Q99259	True	DCE1_HUMAN	GABA_byGAD1_and_SLC6A13	CPI-CC002C86EAE	ENSG00000128683	0.0	0.0	0.0	0.0	0.0	0.0	0.012	0.0	0.0	0.0	0.0	0.137
GAD1	Q99259	True	DCE1_HUMAN	GABA_byGAD1_and_SLC6A13	CPI-CC02329B61A	ENSG00000128683	0.0	0.0	0.0	0.0	0.0	0.0	0.012	0.0	0.0	0.0	0.0	0.137
GAD1	Q99259	True	DCE1_HUMAN	GABA_byGAD1_and_SLC6A13	CPI-CC0195F6CE4	ENSG00000128683	0.0	0.0	0.0	0.0	0.0	0.0	0.012	0.0	0.0	0.0	0.0	0.137
GAD1	Q99259	True	DCE1_HUMAN	GABA_byGAD1_and_SLC6A13	CPI-CC09C537C2D	ENSG00000128683	0.0	0.0	0.0	0.0	0.0	0.0	0.012	0.0	0.0	0.0	0.0	0.137
GAD1	Q99259	True	DCE1_HUMAN	GABA_byGAD1_and_SLC6A13	CPI-CC07936BEBD	ENSG00000128683	0.0	0.0	0.0	0.0	0.0	0.0	0.012	0.0	0.0	0.0	0.0	0.137
GAD1	Q99259	True	DCE1_HUMAN	GABA_byGAD1_and_SLC6A13	CPI-CC01C3B4299	ENSG00000128683	0.0	0.0	0.0	0.0	0.0	0.0	0.012	0.0	0.0	0.0	0.0	0.137
GAD1	Q99259	True	DCE1_HUMAN	GABA_byGAD1_and_SLC6A13	CPI-CC0EB1A69E6	ENSG00000128683	0.0	0.0	0.0	0.0	0.0	0.0	0.012	0.0	0.0	0.0	0.0	0.137
GAD1	Q99259	True	DCE1_HUMAN	GABA_byGAD1_and_SLC6A13	CPI-CC025A561B8	ENSG00000128683	0.0	0.0	0.0	0.0	0.0	0.0	0.012	0.0	0.0	0.0	0.0	0.137
GAD1	Q99259	True	DCE1_HUMAN	GABA_byGAD1_and_SLC6A6	CPI-CS03CCCE0E4	ENSG00000128683	1.044	0.416	1.143	0.701	1.31	1.347	1.053	0.0	0.88	0.826	1.278	0.73
GAD1	Q99259	True	DCE1_HUMAN	GABA_byGAD1_and_SLC6A6	CPI-CS0AD67AADC	ENSG00000128683	1.044	0.416	1.143	0.701	1.31	1.347	1.053	0.0	0.88	0.826	1.278	0.73
GAD1	Q99259	True	DCE1_HUMAN	GABA_byGAD1_and_SLC6A6	CPI-CC0946F123A	ENSG00000128683	1.044	0.416	1.143	0.701	1.31	1.347	1.053	0.0	0.88	0.826	1.278	0.73
GAD1	Q99259	True	DCE1_HUMAN	GABA_byGAD1_and_SLC6A6	CPI-CC05D2522F1	ENSG00000128683	1.044	0.416	1.143	0.701	1.31	1.347	1.053	0.0	0.88	0.826	1.278	0.73
GAD1	Q99259	True	DCE1_HUMAN	GABA_byGAD1_and_SLC6A6	CPI-CC089C08005	ENSG00000128683	1.044	0.416	1.143	0.701	1.31	1.347	1.053	0.0	0.88	0.826	1.278	0.73
GAD1	Q99259	True	DCE1_HUMAN	GABA_byGAD1_and_SLC6A6	CPI-CC03AA4B30D	ENSG00000128683	1.044	0.416	1.143	0.701	1.31	1.347	1.053	0.0	0.88	0.826	1.278	0.73
GAD1	Q99259	True	DCE1_HUMAN	GABA_byGAD1_and_SLC6A6	CPI-CC026E0AF6E	ENSG00000128683	1.044	0.416	1.143	0.701	1.31	1.347	1.053	0.0	0.88	0.826	1.278	0.73
GAD1	Q99259	True	DCE1_HUMAN	GABA_byGAD1_and_SLC6A6	CPI-CC06B7CC089	ENSG00000128683	1.044	0.416	1.143	0.701	1.31	1.347	1.053	0.0	0.88	0.826	1.278	0.73
GAD1	Q99259	True	DCE1_HUMAN	GABA_byGAD1_and_SLC6A6	CPI-CC0695DEB89	ENSG00000128683	1.044	0.416	1.143	0.701	1.31	1.347	1.053	0.0	0.88	0.826	1.278	0.73
GAD1	Q99259	True	DCE1_HUMAN	GABA_byGAD1_and_SLC6A6	CPI-CC0079D48C9	ENSG00000128683	1.044	0.416	1.143	0.701	1.31	1.347	1.053	0.0	0.88	0.826	1.278	0.73
GAD1	Q99259	True	DCE1_HUMAN	GABA_byGAD1_and_SLC6A6	CPI-CC06CA4728D	ENSG00000128683	1.044	0.416	1.143	0.701	1.31	1.347	1.053	0.0	0.88	0.826	1.278	0.73
GAD1	Q99259	True	DCE1_HUMAN	GABA_byGAD1_and_SLC6A6	CPI-CC041DC21EE	ENSG00000128683	1.044	0.416	1.143	0.701	1.31	1.347	1.053	0.0	0.88	0.826	1.278	0.73
GAD1	Q99259	True	DCE1_HUMAN	GABA_byGAD1_and_SLC6A6	CPI-CC03B91D668	ENSG00000128683	1.044	0.416	1.143	0.701	1.31	1.347	1.053	0.0	0.88	0.826	1.278	0.73
GAD1	Q99259	True	DCE1_HUMAN	GABA_byGAD1_and_SLC6A6	CPI-CC02C92DB0C	ENSG00000128683	1.044	0.416	1.143	0.701	1.31	1.347	1.053	0.0	0.88	0.826	1.278	0.73
GAD1	Q99259	True	DCE1_HUMAN	GABA_byGAD1_and_SLC6A6	CPI-CC0D7414489	ENSG00000128683	1.044	0.416	1.143	0.701	1.31	1.347	1.053	0.0	0.88	0.826	1.278	0.73
GAD1	Q99259	True	DCE1_HUMAN	GABA_byGAD1_and_SLC6A8	CPI-CS0117267C4	ENSG00000128683	1.669	3.257	1.143	1.386	1.31	1.347	0.94	0.0	1.363	1.588	1.323	1.232
GAD1	Q99259	True	DCE1_HUMAN	GABA_byGAD1_and_SLC6A8	CPI-CS0F9A0EE4B	ENSG00000128683	1.669	3.257	1.143	1.386	1.31	1.347	0.94	0.0	1.363	1.588	1.323	1.232
GAD1	Q99259	True	DCE1_HUMAN	GABA_byGAD1_and_SLC6A8	CPI-CC055A75E96	ENSG00000128683	1.669	3.257	1.143	1.386	1.31	1.347	0.94	0.0	1.363	1.588	1.323	1.232
GAD1	Q99259	True	DCE1_HUMAN	GABA_byGAD1_and_SLC6A8	CPI-CC0A41CB438	ENSG00000128683	1.669	3.257	1.143	1.386	1.31	1.347	0.94	0.0	1.363	1.588	1.323	1.232
GAD1	Q99259	True	DCE1_HUMAN	GABA_byGAD1_and_SLC6A8	CPI-CC08D4D19FA	ENSG00000128683	1.669	3.257	1.143	1.386	1.31	1.347	0.94	0.0	1.363	1.588	1.323	1.232
GAD1	Q99259	True	DCE1_HUMAN	GABA_byGAD1_and_SLC6A8	CPI-CC05283AAC1	ENSG00000128683	1.669	3.257	1.143	1.386	1.31	1.347	0.94	0.0	1.363	1.588	1.323	1.232
GAD1	Q99259	True	DCE1_HUMAN	GABA_byGAD1_and_SLC6A8	CPI-CC0348C5437	ENSG00000128683	1.669	3.257	1.143	1.386	1.31	1.347	0.94	0.0	1.363	1.588	1.323	1.232
GAD1	Q99259	True	DCE1_HUMAN	GABA_byGAD1_and_SLC6A8	CPI-CC0C8C9C0D3	ENSG00000128683	1.669	3.257	1.143	1.386	1.31	1.347	0.94	0.0	1.363	1.588	1.323	1.232
GAD1	Q99259	True	DCE1_HUMAN	GABA_byGAD1_and_SLC6A8	CPI-CC0852DD8AB	ENSG00000128683	1.669	3.257	1.143	1.386	1.31	1.347	0.94	0.0	1.363	1.588	1.323	1.232
GAD1	Q99259	True	DCE1_HUMAN	GABA_byGAD1_and_SLC6A8	CPI-CC0F11405A3	ENSG00000128683	1.669	3.257	1.143	1.386	1.31	1.347	0.94	0.0	1.363	1.588	1.323	1.232
GAD1	Q99259	True	DCE1_HUMAN	GABA_byGAD1_and_SLC6A8	CPI-CC01D8C39D7	ENSG00000128683	1.669	3.257	1.143	1.386	1.31	1.347	0.94	0.0	1.363	1.588	1.323	1.232
GAD1	Q99259	True	DCE1_HUMAN	GABA_byGAD1_and_SLC6A8	CPI-CC0A5D231B1	ENSG00000128683	1.669	3.257	1.143	1.386	1.31	1.347	0.94	0.0	1.363	1.588	1.323	1.232
GAD1	Q99259	True	DCE1_HUMAN	GABA_byGAD1_and_SLC6A8	CPI-CC01D6DB673	ENSG00000128683	1.669	3.257	1.143	1.386	1.31	1.347	0.94	0.0	1.363	1.588	1.323	1.232
GAD1	Q99259	True	DCE1_HUMAN	GABA_byGAD1_and_SLC6A8	CPI-CC040CA96C8	ENSG00000128683	1.669	3.257	1.143	1.386	1.31	1.347	0.94	0.0	1.363	1.588	1.323	1.232
GAD1	Q99259	True	DCE1_HUMAN	GABA_byGAD1_and_SLC6A8	CPI-CC08D008F7B	ENSG00000128683	1.669	3.257	1.143	1.386	1.31	1.347	0.94	0.0	1.363	1.588	1.323	1.232
SLC6A1	P30531	True	SC6A1_HUMAN	GABA_byGAD1_and_SLC6A1	CPI-CS06B116BC0	ENSG00000157103	0.014	0.0	0.0	0.0	0.0	0.01	0.253	0.0	0.153	0.078	0.0	0.0
SLC6A1	P30531	True	SC6A1_HUMAN	GABA_byGAD1_and_SLC6A1	CPI-CS04C0A3C19	ENSG00000157103	0.014	0.0	0.0	0.0	0.0	0.01	0.253	0.0	0.153	0.078	0.0	0.0
SLC6A1	P30531	True	SC6A1_HUMAN	GABA_byGAD1_and_SLC6A1	CPI-CC0200FD25E	ENSG00000157103	0.014	0.0	0.0	0.0	0.0	0.01	0.253	0.0	0.153	0.078	0.0	0.0
SLC6A1	P30531	True	SC6A1_HUMAN	GABA_byGAD1_and_SLC6A1	CPI-CC07921E343	ENSG00000157103	0.014	0.0	0.0	0.0	0.0	0.01	0.253	0.0	0.153	0.078	0.0	0.0
SLC6A1	P30531	True	SC6A1_HUMAN	GABA_byGAD1_and_SLC6A1	CPI-CC03C18523A	ENSG00000157103	0.014	0.0	0.0	0.0	0.0	0.01	0.253	0.0	0.153	0.078	0.0	0.0
SLC6A1	P30531	True	SC6A1_HUMAN	GABA_byGAD1_and_SLC6A1	CPI-CC0DF227F32	ENSG00000157103	0.014	0.0	0.0	0.0	0.0	0.01	0.253	0.0	0.153	0.078	0.0	0.0
SLC6A1	P30531	True	SC6A1_HUMAN	GABA_byGAD1_and_SLC6A1	CPI-CC0C3E95213	ENSG00000157103	0.014	0.0	0.0	0.0	0.0	0.01	0.253	0.0	0.153	0.078	0.0	0.0
SLC6A1	P30531	True	SC6A1_HUMAN	GABA_byGAD1_and_SLC6A1	CPI-CC01B9552BA	ENSG00000157103	0.014	0.0	0.0	0.0	0.0	0.01	0.253	0.0	0.153	0.078	0.0	0.0
SLC6A1	P30531	True	SC6A1_HUMAN	GABA_byGAD1_and_SLC6A1	CPI-CC0E092014F	ENSG00000157103	0.014	0.0	0.0	0.0	0.0	0.01	0.253	0.0	0.153	0.078	0.0	0.0
SLC6A1	P30531	True	SC6A1_HUMAN	GABA_byGAD1_and_SLC6A1	CPI-CC07D1D1AD0	ENSG00000157103	0.014	0.0	0.0	0.0	0.0	0.01	0.253	0.0	0.153	0.078	0.0	0.0
SLC6A1	P30531	True	SC6A1_HUMAN	GABA_byGAD1_and_SLC6A1	CPI-CC0F65C1997	ENSG00000157103	0.014	0.0	0.0	0.0	0.0	0.01	0.253	0.0	0.153	0.078	0.0	0.0
SLC6A1	P30531	True	SC6A1_HUMAN	GABA_byGAD1_and_SLC6A1	CPI-CC0F2E29DCC	ENSG00000157103	0.014	0.0	0.0	0.0	0.0	0.01	0.253	0.0	0.153	0.078	0.0	0.0
SLC6A1	P30531	True	SC6A1_HUMAN	GABA_byGAD1_and_SLC6A1	CPI-CC0C87922CA	ENSG00000157103	0.014	0.0	0.0	0.0	0.0	0.01	0.253	0.0	0.153	0.078	0.0	0.0
SLC6A1	P30531	True	SC6A1_HUMAN	GABA_byGAD1_and_SLC6A1	CPI-CC0CDF35FE2	ENSG00000157103	0.014	0.0	0.0	0.0	0.0	0.01	0.253	0.0	0.153	0.078	0.0	0.0
SLC6A1	P30531	True	SC6A1_HUMAN	GABA_byGAD1_and_SLC6A1	CPI-CC0A95EED6F	ENSG00000157103	0.014	0.0	0.0	0.0	0.0	0.01	0.253	0.0	0.153	0.078	0.0	0.0
SLC6A11	P48066	True	S6A11_HUMAN	GABA_byGAD1_and_SLC6A11	CPI-CS02929CEBB	ENSG00000132164	0.072	0.0	0.0	0.0	0.021	0.01	0.013	0.0	0.061	0.04	0.0	0.156
SLC6A11	P48066	True	S6A11_HUMAN	GABA_byGAD1_and_SLC6A11	CPI-CS0A7EA055F	ENSG00000132164	0.072	0.0	0.0	0.0	0.021	0.01	0.013	0.0	0.061	0.04	0.0	0.156
SLC6A11	P48066	True	S6A11_HUMAN	GABA_byGAD1_and_SLC6A11	CPI-CC0CBCCF256	ENSG00000132164	0.072	0.0	0.0	0.0	0.021	0.01	0.013	0.0	0.061	0.04	0.0	0.156
SLC6A11	P48066	True	S6A11_HUMAN	GABA_byGAD1_and_SLC6A11	CPI-CC02E4FE92E	ENSG00000132164	0.072	0.0	0.0	0.0	0.021	0.01	0.013	0.0	0.061	0.04	0.0	0.156
SLC6A11	P48066	True	S6A11_HUMAN	GABA_byGAD1_and_SLC6A11	CPI-CC004185A70	ENSG00000132164	0.072	0.0	0.0	0.0	0.021	0.01	0.013	0.0	0.061	0.04	0.0	0.156
SLC6A11	P48066	True	S6A11_HUMAN	GABA_byGAD1_and_SLC6A11	CPI-CC0E8A76CD6	ENSG00000132164	0.072	0.0	0.0	0.0	0.021	0.01	0.013	0.0	0.061	0.04	0.0	0.156
SLC6A11	P48066	True	S6A11_HUMAN	GABA_byGAD1_and_SLC6A11	CPI-CC09E9DF123	ENSG00000132164	0.072	0.0	0.0	0.0	0.021	0.01	0.013	0.0	0.061	0.04	0.0	0.156
SLC6A11	P48066	True	S6A11_HUMAN	GABA_byGAD1_and_SLC6A11	CPI-CC08A636173	ENSG00000132164	0.072	0.0	0.0	0.0	0.021	0.01	0.013	0.0	0.061	0.04	0.0	0.156
SLC6A11	P48066	True	S6A11_HUMAN	GABA_byGAD1_and_SLC6A11	CPI-CC0D3781D5C	ENSG00000132164	0.072	0.0	0.0	0.0	0.021	0.01	0.013	0.0	0.061	0.04	0.0	0.156
SLC6A11	P48066	True	S6A11_HUMAN	GABA_byGAD1_and_SLC6A11	CPI-CC01D135078	ENSG00000132164	0.072	0.0	0.0	0.0	0.021	0.01	0.013	0.0	0.061	0.04	0.0	0.156
SLC6A11	P48066	True	S6A11_HUMAN	GABA_byGAD1_and_SLC6A11	CPI-CC040CFDD33	ENSG00000132164	0.072	0.0	0.0	0.0	0.021	0.01	0.013	0.0	0.061	0.04	0.0	0.156
SLC6A11	P48066	True	S6A11_HUMAN	GABA_byGAD1_and_SLC6A11	CPI-CC096B77AA5	ENSG00000132164	0.072	0.0	0.0	0.0	0.021	0.01	0.013	0.0	0.061	0.04	0.0	0.156
SLC6A11	P48066	True	S6A11_HUMAN	GABA_byGAD1_and_SLC6A11	CPI-CC022A52952	ENSG00000132164	0.072	0.0	0.0	0.0	0.021	0.01	0.013	0.0	0.061	0.04	0.0	0.156
SLC6A11	P48066	True	S6A11_HUMAN	GABA_byGAD1_and_SLC6A11	CPI-CC084F4CFB2	ENSG00000132164	0.072	0.0	0.0	0.0	0.021	0.01	0.013	0.0	0.061	0.04	0.0	0.156
SLC6A11	P48066	True	S6A11_HUMAN	GABA_byGAD1_and_SLC6A11	CPI-CC0D3BD85F0	ENSG00000132164	0.072	0.0	0.0	0.0	0.021	0.01	0.013	0.0	0.061	0.04	0.0	0.156
SLC6A12	P48065	True	S6A12_HUMAN	GABA_byGAD1_and_SLC6A12	CPI-CS0DE2ED1D0	ENSG00000111181	0.0	0.0	0.0	0.0	0.0	0.0	0.062	0.0	0.033	0.0	0.0	0.0
SLC6A12	P48065	True	S6A12_HUMAN	GABA_byGAD1_and_SLC6A12	CPI-CS025E1B7C6	ENSG00000111181	0.0	0.0	0.0	0.0	0.0	0.0	0.062	0.0	0.033	0.0	0.0	0.0
SLC6A12	P48065	True	S6A12_HUMAN	GABA_byGAD1_and_SLC6A12	CPI-CC061180998	ENSG00000111181	0.0	0.0	0.0	0.0	0.0	0.0	0.062	0.0	0.033	0.0	0.0	0.0
SLC6A12	P48065	True	S6A12_HUMAN	GABA_byGAD1_and_SLC6A12	CPI-CC0C820256C	ENSG00000111181	0.0	0.0	0.0	0.0	0.0	0.0	0.062	0.0	0.033	0.0	0.0	0.0
SLC6A12	P48065	True	S6A12_HUMAN	GABA_byGAD1_and_SLC6A12	CPI-CC03F9B0D3E	ENSG00000111181	0.0	0.0	0.0	0.0	0.0	0.0	0.062	0.0	0.033	0.0	0.0	0.0
SLC6A12	P48065	True	S6A12_HUMAN	GABA_byGAD1_and_SLC6A12	CPI-CC0EBAAB6B8	ENSG00000111181	0.0	0.0	0.0	0.0	0.0	0.0	0.062	0.0	0.033	0.0	0.0	0.0
SLC6A12	P48065	True	S6A12_HUMAN	GABA_byGAD1_and_SLC6A12	CPI-CC017F52E16	ENSG00000111181	0.0	0.0	0.0	0.0	0.0	0.0	0.062	0.0	0.033	0.0	0.0	0.0
SLC6A12	P48065	True	S6A12_HUMAN	GABA_byGAD1_and_SLC6A12	CPI-CC0F0C72A29	ENSG00000111181	0.0	0.0	0.0	0.0	0.0	0.0	0.062	0.0	0.033	0.0	0.0	0.0
SLC6A12	P48065	True	S6A12_HUMAN	GABA_byGAD1_and_SLC6A12	CPI-CC08C75F9A4	ENSG00000111181	0.0	0.0	0.0	0.0	0.0	0.0	0.062	0.0	0.033	0.0	0.0	0.0
SLC6A12	P48065	True	S6A12_HUMAN	GABA_byGAD1_and_SLC6A12	CPI-CC019BF818D	ENSG00000111181	0.0	0.0	0.0	0.0	0.0	0.0	0.062	0.0	0.033	0.0	0.0	0.0
SLC6A12	P48065	True	S6A12_HUMAN	GABA_byGAD1_and_SLC6A12	CPI-CC05F37DDE7	ENSG00000111181	0.0	0.0	0.0	0.0	0.0	0.0	0.062	0.0	0.033	0.0	0.0	0.0
SLC6A12	P48065	True	S6A12_HUMAN	GABA_byGAD1_and_SLC6A12	CPI-CC0C00325D2	ENSG00000111181	0.0	0.0	0.0	0.0	0.0	0.0	0.062	0.0	0.033	0.0	0.0	0.0
SLC6A12	P48065	True	S6A12_HUMAN	GABA_byGAD1_and_SLC6A12	CPI-CC0536A862B	ENSG00000111181	0.0	0.0	0.0	0.0	0.0	0.0	0.062	0.0	0.033	0.0	0.0	0.0
SLC6A12	P48065	True	S6A12_HUMAN	GABA_byGAD1_and_SLC6A12	CPI-CC0F9B0C393	ENSG00000111181	0.0	0.0	0.0	0.0	0.0	0.0	0.062	0.0	0.033	0.0	0.0	0.0
SLC6A12	P48065	True	S6A12_HUMAN	GABA_byGAD1_and_SLC6A12	CPI-CC065B3548D	ENSG00000111181	0.0	0.0	0.0	0.0	0.0	0.0	0.062	0.0	0.033	0.0	0.0	0.0
SLC6A13	Q9NSD5	True	S6A13_HUMAN	GABA_byGAD1_and_SLC6A13	CPI-CS0E715A989	ENSG00000010379	0.0	0.0	0.0	0.0	0.0	0.0	0.012	0.0	0.0	0.0	0.0	0.137
SLC6A13	Q9NSD5	True	S6A13_HUMAN	GABA_byGAD1_and_SLC6A13	CPI-CS04368D963	ENSG00000010379	0.0	0.0	0.0	0.0	0.0	0.0	0.012	0.0	0.0	0.0	0.0	0.137
SLC6A13	Q9NSD5	True	S6A13_HUMAN	GABA_byGAD1_and_SLC6A13	CPI-CC07643D38C	ENSG00000010379	0.0	0.0	0.0	0.0	0.0	0.0	0.012	0.0	0.0	0.0	0.0	0.137
SLC6A13	Q9NSD5	True	S6A13_HUMAN	GABA_byGAD1_and_SLC6A13	CPI-CC0489A8F45	ENSG00000010379	0.0	0.0	0.0	0.0	0.0	0.0	0.012	0.0	0.0	0.0	0.0	0.137
SLC6A13	Q9NSD5	True	S6A13_HUMAN	GABA_byGAD1_and_SLC6A13	CPI-CC07774ECF6	ENSG00000010379	0.0	0.0	0.0	0.0	0.0	0.0	0.012	0.0	0.0	0.0	0.0	0.137
SLC6A13	Q9NSD5	True	S6A13_HUMAN	GABA_byGAD1_and_SLC6A13	CPI-CC0604DCB2A	ENSG00000010379	0.0	0.0	0.0	0.0	0.0	0.0	0.012	0.0	0.0	0.0	0.0	0.137
SLC6A13	Q9NSD5	True	S6A13_HUMAN	GABA_byGAD1_and_SLC6A13	CPI-CC036F9ABD3	ENSG00000010379	0.0	0.0	0.0	0.0	0.0	0.0	0.012	0.0	0.0	0.0	0.0	0.137
SLC6A13	Q9NSD5	True	S6A13_HUMAN	GABA_byGAD1_and_SLC6A13	CPI-CC002C86EAE	ENSG00000010379	0.0	0.0	0.0	0.0	0.0	0.0	0.012	0.0	0.0	0.0	0.0	0.137
SLC6A13	Q9NSD5	True	S6A13_HUMAN	GABA_byGAD1_and_SLC6A13	CPI-CC02329B61A	ENSG00000010379	0.0	0.0	0.0	0.0	0.0	0.0	0.012	0.0	0.0	0.0	0.0	0.137
SLC6A13	Q9NSD5	True	S6A13_HUMAN	GABA_byGAD1_and_SLC6A13	CPI-CC0195F6CE4	ENSG00000010379	0.0	0.0	0.0	0.0	0.0	0.0	0.012	0.0	0.0	0.0	0.0	0.137
SLC6A13	Q9NSD5	True	S6A13_HUMAN	GABA_byGAD1_and_SLC6A13	CPI-CC09C537C2D	ENSG00000010379	0.0	0.0	0.0	0.0	0.0	0.0	0.012	0.0	0.0	0.0	0.0	0.137
SLC6A13	Q9NSD5	True	S6A13_HUMAN	GABA_byGAD1_and_SLC6A13	CPI-CC07936BEBD	ENSG00000010379	0.0	0.0	0.0	0.0	0.0	0.0	0.012	0.0	0.0	0.0	0.0	0.137
SLC6A13	Q9NSD5	True	S6A13_HUMAN	GABA_byGAD1_and_SLC6A13	CPI-CC01C3B4299	ENSG00000010379	0.0	0.0	0.0	0.0	0.0	0.0	0.012	0.0	0.0	0.0	0.0	0.137
SLC6A13	Q9NSD5	True	S6A13_HUMAN	GABA_byGAD1_and_SLC6A13	CPI-CC0EB1A69E6	ENSG00000010379	0.0	0.0	0.0	0.0	0.0	0.0	0.012	0.0	0.0	0.0	0.0	0.137
SLC6A13	Q9NSD5	True	S6A13_HUMAN	GABA_byGAD1_and_SLC6A13	CPI-CC025A561B8	ENSG00000010379	0.0	0.0	0.0	0.0	0.0	0.0	0.012	0.0	0.0	0.0	0.0	0.137
SLC6A6	P31641	True	SC6A6_HUMAN	GABA_byGAD1_and_SLC6A6	CPI-CS03CCCE0E4	ENSG00000131389	1.044	0.416	1.143	0.701	1.31	1.347	1.053	0.0	0.88	0.826	1.278	0.73
SLC6A6	P31641	True	SC6A6_HUMAN	GABA_byGAD1_and_SLC6A6	CPI-CS0AD67AADC	ENSG00000131389	1.044	0.416	1.143	0.701	1.31	1.347	1.053	0.0	0.88	0.826	1.278	0.73
SLC6A6	P31641	True	SC6A6_HUMAN	GABA_byGAD1_and_SLC6A6	CPI-CC0946F123A	ENSG00000131389	1.044	0.416	1.143	0.701	1.31	1.347	1.053	0.0	0.88	0.826	1.278	0.73
SLC6A6	P31641	True	SC6A6_HUMAN	GABA_byGAD1_and_SLC6A6	CPI-CC05D2522F1	ENSG00000131389	1.044	0.416	1.143	0.701	1.31	1.347	1.053	0.0	0.88	0.826	1.278	0.73
SLC6A6	P31641	True	SC6A6_HUMAN	GABA_byGAD1_and_SLC6A6	CPI-CC089C08005	ENSG00000131389	1.044	0.416	1.143	0.701	1.31	1.347	1.053	0.0	0.88	0.826	1.278	0.73
SLC6A6	P31641	True	SC6A6_HUMAN	GABA_byGAD1_and_SLC6A6	CPI-CC03AA4B30D	ENSG00000131389	1.044	0.416	1.143	0.701	1.31	1.347	1.053	0.0	0.88	0.826	1.278	0.73
SLC6A6	P31641	True	SC6A6_HUMAN	GABA_byGAD1_and_SLC6A6	CPI-CC026E0AF6E	ENSG00000131389	1.044	0.416	1.143	0.701	1.31	1.347	1.053	0.0	0.88	0.826	1.278	0.73
SLC6A6	P31641	True	SC6A6_HUMAN	GABA_byGAD1_and_SLC6A6	CPI-CC06B7CC089	ENSG00000131389	1.044	0.416	1.143	0.701	1.31	1.347	1.053	0.0	0.88	0.826	1.278	0.73
SLC6A6	P31641	True	SC6A6_HUMAN	GABA_byGAD1_and_SLC6A6	CPI-CC0695DEB89	ENSG00000131389	1.044	0.416	1.143	0.701	1.31	1.347	1.053	0.0	0.88	0.826	1.278	0.73
SLC6A6	P31641	True	SC6A6_HUMAN	GABA_byGAD1_and_SLC6A6	CPI-CC0079D48C9	ENSG00000131389	1.044	0.416	1.143	0.701	1.31	1.347	1.053	0.0	0.88	0.826	1.278	0.73
SLC6A6	P31641	True	SC6A6_HUMAN	GABA_byGAD1_and_SLC6A6	CPI-CC06CA4728D	ENSG00000131389	1.044	0.416	1.143	0.701	1.31	1.347	1.053	0.0	0.88	0.826	1.278	0.73
SLC6A6	P31641	True	SC6A6_HUMAN	GABA_byGAD1_and_SLC6A6	CPI-CC041DC21EE	ENSG00000131389	1.044	0.416	1.143	0.701	1.31	1.347	1.053	0.0	0.88	0.826	1.278	0.73
SLC6A6	P31641	True	SC6A6_HUMAN	GABA_byGAD1_and_SLC6A6	CPI-CC03B91D668	ENSG00000131389	1.044	0.416	1.143	0.701	1.31	1.347	1.053	0.0	0.88	0.826	1.278	0.73
SLC6A6	P31641	True	SC6A6_HUMAN	GABA_byGAD1_and_SLC6A6	CPI-CC02C92DB0C	ENSG00000131389	1.044	0.416	1.143	0.701	1.31	1.347	1.053	0.0	0.88	0.826	1.278	0.73
SLC6A6	P31641	True	SC6A6_HUMAN	GABA_byGAD1_and_SLC6A6	CPI-CC0D7414489	ENSG00000131389	1.044	0.416	1.143	0.701	1.31	1.347	1.053	0.0	0.88	0.826	1.278	0.73
SLC6A8	P48029	True	SC6A8_HUMAN	GABA_byGAD1_and_SLC6A8	CPI-CS0117267C4	ENSG00000130821	1.669	3.257	1.143	1.386	1.31	1.347	0.94	0.0	1.363	1.588	1.323	1.232
SLC6A8	P48029	True	SC6A8_HUMAN	GABA_byGAD1_and_SLC6A8	CPI-CS0F9A0EE4B	ENSG00000130821	1.669	3.257	1.143	1.386	1.31	1.347	0.94	0.0	1.363	1.588	1.323	1.232
SLC6A8	P48029	True	SC6A8_HUMAN	GABA_byGAD1_and_SLC6A8	CPI-CC055A75E96	ENSG00000130821	1.669	3.257	1.143	1.386	1.31	1.347	0.94	0.0	1.363	1.588	1.323	1.232
SLC6A8	P48029	True	SC6A8_HUMAN	GABA_byGAD1_and_SLC6A8	CPI-CC0A41CB438	ENSG00000130821	1.669	3.257	1.143	1.386	1.31	1.347	0.94	0.0	1.363	1.588	1.323	1.232
SLC6A8	P48029	True	SC6A8_HUMAN	GABA_byGAD1_and_SLC6A8	CPI-CC08D4D19FA	ENSG00000130821	1.669	3.257	1.143	1.386	1.31	1.347	0.94	0.0	1.363	1.588	1.323	1.232
SLC6A8	P48029	True	SC6A8_HUMAN	GABA_byGAD1_and_SLC6A8	CPI-CC05283AAC1	ENSG00000130821	1.669	3.257	1.143	1.386	1.31	1.347	0.94	0.0	1.363	1.588	1.323	1.232
SLC6A8	P48029	True	SC6A8_HUMAN	GABA_byGAD1_and_SLC6A8	CPI-CC0348C5437	ENSG00000130821	1.669	3.257	1.143	1.386	1.31	1.347	0.94	0.0	1.363	1.588	1.323	1.232
SLC6A8	P48029	True	SC6A8_HUMAN	GABA_byGAD1_and_SLC6A8	CPI-CC0C8C9C0D3	ENSG00000130821	1.669	3.257	1.143	1.386	1.31	1.347	0.94	0.0	1.363	1.588	1.323	1.232
SLC6A8	P48029	True	SC6A8_HUMAN	GABA_byGAD1_and_SLC6A8	CPI-CC0852DD8AB	ENSG00000130821	1.669	3.257	1.143	1.386	1.31	1.347	0.94	0.0	1.363	1.588	1.323	1.232
SLC6A8	P48029	True	SC6A8_HUMAN	GABA_byGAD1_and_SLC6A8	CPI-CC0F11405A3	ENSG00000130821	1.669	3.257	1.143	1.386	1.31	1.347	0.94	0.0	1.363	1.588	1.323	1.232
SLC6A8	P48029	True	SC6A8_HUMAN	GABA_byGAD1_and_SLC6A8	CPI-CC01D8C39D7	ENSG00000130821	1.669	3.257	1.143	1.386	1.31	1.347	0.94	0.0	1.363	1.588	1.323	1.232
SLC6A8	P48029	True	SC6A8_HUMAN	GABA_byGAD1_and_SLC6A8	CPI-CC0A5D231B1	ENSG00000130821	1.669	3.257	1.143	1.386	1.31	1.347	0.94	0.0	1.363	1.588	1.323	1.232
SLC6A8	P48029	True	SC6A8_HUMAN	GABA_byGAD1_and_SLC6A8	CPI-CC01D6DB673	ENSG00000130821	1.669	3.257	1.143	1.386	1.31	1.347	0.94	0.0	1.363	1.588	1.323	1.232
SLC6A8	P48029	True	SC6A8_HUMAN	GABA_byGAD1_and_SLC6A8	CPI-CC040CA96C8	ENSG00000130821	1.669	3.257	1.143	1.386	1.31	1.347	0.94	0.0	1.363	1.588	1.323	1.232
SLC6A8	P48029	True	SC6A8_HUMAN	GABA_byGAD1_and_SLC6A8	CPI-CC08D008F7B	ENSG00000130821	1.669	3.257	1.143	1.386	1.31	1.347	0.94	0.0	1.363	1.588	1.323	1.232
SLC17A7	Q9P2U7	True	VGLU1_HUMAN	Glutamate_byGLS_and_SLC17A7	CPI-CS00CF3D781	ENSG00000104888	0.0	0.0	0.167	0.0	0.01	0.01	0.012	0.0	0.027	0.021	0.0	0.0
SLC17A7	Q9P2U7	True	VGLU1_HUMAN	Glutamate_byGLS_and_SLC17A7	CPI-CS09715A1FF	ENSG00000104888	0.0	0.0	0.167	0.0	0.01	0.01	0.012	0.0	0.027	0.021	0.0	0.0
SLC17A7	Q9P2U7	True	VGLU1_HUMAN	Glutamate_byGLS_and_SLC17A7	CPI-CS0AB7504CD	ENSG00000104888	0.0	0.0	0.167	0.0	0.01	0.01	0.012	0.0	0.027	0.021	0.0	0.0
SLC17A7	Q9P2U7	True	VGLU1_HUMAN	Glutamate_byGLS_and_SLC17A7	CPI-CS0F73C1DA9	ENSG00000104888	0.0	0.0	0.167	0.0	0.01	0.01	0.012	0.0	0.027	0.021	0.0	0.0
SLC17A7	Q9P2U7	True	VGLU1_HUMAN	Glutamate_byGLS_and_SLC17A7	CPI-CC00A1F0EC7	ENSG00000104888	0.0	0.0	0.167	0.0	0.01	0.01	0.012	0.0	0.027	0.021	0.0	0.0
SLC17A7	Q9P2U7	True	VGLU1_HUMAN	Glutamate_byGLS_and_SLC17A7	CPI-CC0ACAF2735	ENSG00000104888	0.0	0.0	0.167	0.0	0.01	0.01	0.012	0.0	0.027	0.021	0.0	0.0
SLC17A7	Q9P2U7	True	VGLU1_HUMAN	Glutamate_byGLS_and_SLC17A7	CPI-CS009D94220	ENSG00000104888	0.0	0.0	0.167	0.0	0.01	0.01	0.012	0.0	0.027	0.021	0.0	0.0
SLC17A7	Q9P2U7	True	VGLU1_HUMAN	Glutamate_byGLS_and_SLC17A7	CPI-CC0476711B8	ENSG00000104888	0.0	0.0	0.167	0.0	0.01	0.01	0.012	0.0	0.027	0.021	0.0	0.0
SLC17A7	Q9P2U7	True	VGLU1_HUMAN	Glutamate_byGLS_and_SLC17A7	CPI-CC04062A92F	ENSG00000104888	0.0	0.0	0.167	0.0	0.01	0.01	0.012	0.0	0.027	0.021	0.0	0.0
SLC17A7	Q9P2U7	True	VGLU1_HUMAN	Glutamate_byGLS_and_SLC17A7	CPI-CS09A7E9FE7	ENSG00000104888	0.0	0.0	0.167	0.0	0.01	0.01	0.012	0.0	0.027	0.021	0.0	0.0
SLC17A7	Q9P2U7	True	VGLU1_HUMAN	Glutamate_byGLS_and_SLC17A7	CPI-CC0535DCAC1	ENSG00000104888	0.0	0.0	0.167	0.0	0.01	0.01	0.012	0.0	0.027	0.021	0.0	0.0
SLC17A7	Q9P2U7	True	VGLU1_HUMAN	Glutamate_byGLS_and_SLC17A7	CPI-CC093B33AB4	ENSG00000104888	0.0	0.0	0.167	0.0	0.01	0.01	0.012	0.0	0.027	0.021	0.0	0.0
SLC17A7	Q9P2U7	True	VGLU1_HUMAN	Glutamate_byGLS_and_SLC17A7	CPI-CC0456B9A93	ENSG00000104888	0.0	0.0	0.167	0.0	0.01	0.01	0.012	0.0	0.027	0.021	0.0	0.0
SLC17A7	Q9P2U7	True	VGLU1_HUMAN	Glutamate_byGLS_and_SLC17A7	CPI-CC0F0C48A55	ENSG00000104888	0.0	0.0	0.167	0.0	0.01	0.01	0.012	0.0	0.027	0.021	0.0	0.0
SLC17A7	Q9P2U7	True	VGLU1_HUMAN	Glutamate_byGLS_and_SLC17A7	CPI-CC09A13B23F	ENSG00000104888	0.0	0.0	0.167	0.0	0.01	0.01	0.012	0.0	0.027	0.021	0.0	0.0
SLC17A7	Q9P2U7	True	VGLU1_HUMAN	Glutamate_byGLS_and_SLC17A7	CPI-CC0B3CE8661	ENSG00000104888	0.0	0.0	0.167	0.0	0.01	0.01	0.012	0.0	0.027	0.021	0.0	0.0
SLC17A7	Q9P2U7	True	VGLU1_HUMAN	Glutamate_byGLS_and_SLC17A7	CPI-CS0C3432D7F	ENSG00000104888	0.0	0.0	0.167	0.0	0.01	0.01	0.012	0.0	0.027	0.021	0.0	0.0
SLC17A7	Q9P2U7	True	VGLU1_HUMAN	Glutamate_byGLS_and_SLC17A7	CPI-CS046DB98C7	ENSG00000104888	0.0	0.0	0.167	0.0	0.01	0.01	0.012	0.0	0.027	0.021	0.0	0.0
SLC17A7	Q9P2U7	True	VGLU1_HUMAN	Glutamate_byGLS_and_SLC17A7	CPI-CS013ADF74E	ENSG00000104888	0.0	0.0	0.167	0.0	0.01	0.01	0.012	0.0	0.027	0.021	0.0	0.0
SLC17A7	Q9P2U7	True	VGLU1_HUMAN	Glutamate_byGLS_and_SLC17A7	CPI-CS092F9D032	ENSG00000104888	0.0	0.0	0.167	0.0	0.01	0.01	0.012	0.0	0.027	0.021	0.0	0.0
SLC17A7	Q9P2U7	True	VGLU1_HUMAN	Glutamate_byGLS_and_SLC17A7	CPI-CS065936301	ENSG00000104888	0.0	0.0	0.167	0.0	0.01	0.01	0.012	0.0	0.027	0.021	0.0	0.0
SLC17A7	Q9P2U7	True	VGLU1_HUMAN	Glutamate_byGLS_and_SLC17A7	CPI-CS0A5114B04	ENSG00000104888	0.0	0.0	0.167	0.0	0.01	0.01	0.012	0.0	0.027	0.021	0.0	0.0
SLC17A7	Q9P2U7	True	VGLU1_HUMAN	Glutamate_byGLS_and_SLC17A7	CPI-CS0F37D7476	ENSG00000104888	0.0	0.0	0.167	0.0	0.01	0.01	0.012	0.0	0.027	0.021	0.0	0.0
SLC17A7	Q9P2U7	True	VGLU1_HUMAN	Glutamate_byGLS_and_SLC17A7	CPI-CS007F02C96	ENSG00000104888	0.0	0.0	0.167	0.0	0.01	0.01	0.012	0.0	0.027	0.021	0.0	0.0
SLC17A7	Q9P2U7	True	VGLU1_HUMAN	Glutamate_byGLS2_and_SLC17A7	CPI-CS07CF0C9B9	ENSG00000104888	0.0	0.0	0.0	0.0	0.01	0.01	0.012	0.0	0.026	0.021	0.0	0.0
SLC17A7	Q9P2U7	True	VGLU1_HUMAN	Glutamate_byGLS2_and_SLC17A7	CPI-CS0FBD9A478	ENSG00000104888	0.0	0.0	0.0	0.0	0.01	0.01	0.012	0.0	0.026	0.021	0.0	0.0
SLC17A7	Q9P2U7	True	VGLU1_HUMAN	Glutamate_byGLS2_and_SLC17A7	CPI-CS08AE2D9A9	ENSG00000104888	0.0	0.0	0.0	0.0	0.01	0.01	0.012	0.0	0.026	0.021	0.0	0.0
SLC17A7	Q9P2U7	True	VGLU1_HUMAN	Glutamate_byGLS2_and_SLC17A7	CPI-CS0AB98CF4B	ENSG00000104888	0.0	0.0	0.0	0.0	0.01	0.01	0.012	0.0	0.026	0.021	0.0	0.0
SLC17A7	Q9P2U7	True	VGLU1_HUMAN	Glutamate_byGLS2_and_SLC17A7	CPI-CC047030A36	ENSG00000104888	0.0	0.0	0.0	0.0	0.01	0.01	0.012	0.0	0.026	0.021	0.0	0.0
SLC17A7	Q9P2U7	True	VGLU1_HUMAN	Glutamate_byGLS2_and_SLC17A7	CPI-CC0145A96BC	ENSG00000104888	0.0	0.0	0.0	0.0	0.01	0.01	0.012	0.0	0.026	0.021	0.0	0.0
SLC17A7	Q9P2U7	True	VGLU1_HUMAN	Glutamate_byGLS2_and_SLC17A7	CPI-CS0940331BF	ENSG00000104888	0.0	0.0	0.0	0.0	0.01	0.01	0.012	0.0	0.026	0.021	0.0	0.0
SLC17A7	Q9P2U7	True	VGLU1_HUMAN	Glutamate_byGLS2_and_SLC17A7	CPI-CC032282108	ENSG00000104888	0.0	0.0	0.0	0.0	0.01	0.01	0.012	0.0	0.026	0.021	0.0	0.0
SLC17A7	Q9P2U7	True	VGLU1_HUMAN	Glutamate_byGLS2_and_SLC17A7	CPI-CC08CAFBA94	ENSG00000104888	0.0	0.0	0.0	0.0	0.01	0.01	0.012	0.0	0.026	0.021	0.0	0.0
SLC17A7	Q9P2U7	True	VGLU1_HUMAN	Glutamate_byGLS2_and_SLC17A7	CPI-CS0D1DC5DFD	ENSG00000104888	0.0	0.0	0.0	0.0	0.01	0.01	0.012	0.0	0.026	0.021	0.0	0.0
SLC17A7	Q9P2U7	True	VGLU1_HUMAN	Glutamate_byGLS2_and_SLC17A7	CPI-CC00FD66B07	ENSG00000104888	0.0	0.0	0.0	0.0	0.01	0.01	0.012	0.0	0.026	0.021	0.0	0.0
SLC17A7	Q9P2U7	True	VGLU1_HUMAN	Glutamate_byGLS2_and_SLC17A7	CPI-CC032B985F7	ENSG00000104888	0.0	0.0	0.0	0.0	0.01	0.01	0.012	0.0	0.026	0.021	0.0	0.0
SLC17A7	Q9P2U7	True	VGLU1_HUMAN	Glutamate_byGLS2_and_SLC17A7	CPI-CC0FE97618B	ENSG00000104888	0.0	0.0	0.0	0.0	0.01	0.01	0.012	0.0	0.026	0.021	0.0	0.0
SLC17A7	Q9P2U7	True	VGLU1_HUMAN	Glutamate_byGLS2_and_SLC17A7	CPI-CC0B845D70B	ENSG00000104888	0.0	0.0	0.0	0.0	0.01	0.01	0.012	0.0	0.026	0.021	0.0	0.0
SLC17A7	Q9P2U7	True	VGLU1_HUMAN	Glutamate_byGLS2_and_SLC17A7	CPI-CC0F0E50ABC	ENSG00000104888	0.0	0.0	0.0	0.0	0.01	0.01	0.012	0.0	0.026	0.021	0.0	0.0
SLC17A7	Q9P2U7	True	VGLU1_HUMAN	Glutamate_byGLS2_and_SLC17A7	CPI-CC0AA96E404	ENSG00000104888	0.0	0.0	0.0	0.0	0.01	0.01	0.012	0.0	0.026	0.021	0.0	0.0
SLC17A7	Q9P2U7	True	VGLU1_HUMAN	Glutamate_byGLS2_and_SLC17A7	CPI-CS059F4ED23	ENSG00000104888	0.0	0.0	0.0	0.0	0.01	0.01	0.012	0.0	0.026	0.021	0.0	0.0
SLC17A7	Q9P2U7	True	VGLU1_HUMAN	Glutamate_byGLS2_and_SLC17A7	CPI-CS0EC77FC9C	ENSG00000104888	0.0	0.0	0.0	0.0	0.01	0.01	0.012	0.0	0.026	0.021	0.0	0.0
SLC17A7	Q9P2U7	True	VGLU1_HUMAN	Glutamate_byGLS2_and_SLC17A7	CPI-CS0AE7F1FB9	ENSG00000104888	0.0	0.0	0.0	0.0	0.01	0.01	0.012	0.0	0.026	0.021	0.0	0.0
SLC17A7	Q9P2U7	True	VGLU1_HUMAN	Glutamate_byGLS2_and_SLC17A7	CPI-CS09CFDCF78	ENSG00000104888	0.0	0.0	0.0	0.0	0.01	0.01	0.012	0.0	0.026	0.021	0.0	0.0
SLC17A7	Q9P2U7	True	VGLU1_HUMAN	Glutamate_byGLS2_and_SLC17A7	CPI-CS0BA5C6CCB	ENSG00000104888	0.0	0.0	0.0	0.0	0.01	0.01	0.012	0.0	0.026	0.021	0.0	0.0
SLC17A7	Q9P2U7	True	VGLU1_HUMAN	Glutamate_byGLS2_and_SLC17A7	CPI-CS0EC6271ED	ENSG00000104888	0.0	0.0	0.0	0.0	0.01	0.01	0.012	0.0	0.026	0.021	0.0	0.0
SLC17A7	Q9P2U7	True	VGLU1_HUMAN	Glutamate_byGLS2_and_SLC17A7	CPI-CS004BB0890	ENSG00000104888	0.0	0.0	0.0	0.0	0.01	0.01	0.012	0.0	0.026	0.021	0.0	0.0
SLC17A7	Q9P2U7	True	VGLU1_HUMAN	Glutamate_byGLS2_and_SLC17A7	CPI-CS00A95D069	ENSG00000104888	0.0	0.0	0.0	0.0	0.01	0.01	0.012	0.0	0.026	0.021	0.0	0.0
GLS	O94925	True	GLSK_HUMAN	Glutamate_byGLS_and_SLC17A7	CPI-CS00CF3D781	ENSG00000115419	0.0	0.0	0.167	0.0	0.01	0.01	0.012	0.0	0.027	0.021	0.0	0.0
GLS	O94925	True	GLSK_HUMAN	Glutamate_byGLS_and_SLC17A7	CPI-CS09715A1FF	ENSG00000115419	0.0	0.0	0.167	0.0	0.01	0.01	0.012	0.0	0.027	0.021	0.0	0.0
GLS	O94925	True	GLSK_HUMAN	Glutamate_byGLS_and_SLC17A7	CPI-CS0AB7504CD	ENSG00000115419	0.0	0.0	0.167	0.0	0.01	0.01	0.012	0.0	0.027	0.021	0.0	0.0
GLS	O94925	True	GLSK_HUMAN	Glutamate_byGLS_and_SLC17A7	CPI-CS0F73C1DA9	ENSG00000115419	0.0	0.0	0.167	0.0	0.01	0.01	0.012	0.0	0.027	0.021	0.0	0.0
GLS	O94925	True	GLSK_HUMAN	Glutamate_byGLS_and_SLC17A7	CPI-CC00A1F0EC7	ENSG00000115419	0.0	0.0	0.167	0.0	0.01	0.01	0.012	0.0	0.027	0.021	0.0	0.0
GLS	O94925	True	GLSK_HUMAN	Glutamate_byGLS_and_SLC17A7	CPI-CC0ACAF2735	ENSG00000115419	0.0	0.0	0.167	0.0	0.01	0.01	0.012	0.0	0.027	0.021	0.0	0.0
GLS	O94925	True	GLSK_HUMAN	Glutamate_byGLS_and_SLC17A7	CPI-CS009D94220	ENSG00000115419	0.0	0.0	0.167	0.0	0.01	0.01	0.012	0.0	0.027	0.021	0.0	0.0
GLS	O94925	True	GLSK_HUMAN	Glutamate_byGLS_and_SLC17A7	CPI-CC0476711B8	ENSG00000115419	0.0	0.0	0.167	0.0	0.01	0.01	0.012	0.0	0.027	0.021	0.0	0.0
GLS	O94925	True	GLSK_HUMAN	Glutamate_byGLS_and_SLC17A7	CPI-CC04062A92F	ENSG00000115419	0.0	0.0	0.167	0.0	0.01	0.01	0.012	0.0	0.027	0.021	0.0	0.0
GLS	O94925	True	GLSK_HUMAN	Glutamate_byGLS_and_SLC17A7	CPI-CS09A7E9FE7	ENSG00000115419	0.0	0.0	0.167	0.0	0.01	0.01	0.012	0.0	0.027	0.021	0.0	0.0
GLS	O94925	True	GLSK_HUMAN	Glutamate_byGLS_and_SLC17A7	CPI-CC0535DCAC1	ENSG00000115419	0.0	0.0	0.167	0.0	0.01	0.01	0.012	0.0	0.027	0.021	0.0	0.0
GLS	O94925	True	GLSK_HUMAN	Glutamate_byGLS_and_SLC17A7	CPI-CC093B33AB4	ENSG00000115419	0.0	0.0	0.167	0.0	0.01	0.01	0.012	0.0	0.027	0.021	0.0	0.0
GLS	O94925	True	GLSK_HUMAN	Glutamate_byGLS_and_SLC17A7	CPI-CC0456B9A93	ENSG00000115419	0.0	0.0	0.167	0.0	0.01	0.01	0.012	0.0	0.027	0.021	0.0	0.0
GLS	O94925	True	GLSK_HUMAN	Glutamate_byGLS_and_SLC17A7	CPI-CC0F0C48A55	ENSG00000115419	0.0	0.0	0.167	0.0	0.01	0.01	0.012	0.0	0.027	0.021	0.0	0.0
GLS	O94925	True	GLSK_HUMAN	Glutamate_byGLS_and_SLC17A7	CPI-CC09A13B23F	ENSG00000115419	0.0	0.0	0.167	0.0	0.01	0.01	0.012	0.0	0.027	0.021	0.0	0.0
GLS	O94925	True	GLSK_HUMAN	Glutamate_byGLS_and_SLC17A7	CPI-CC0B3CE8661	ENSG00000115419	0.0	0.0	0.167	0.0	0.01	0.01	0.012	0.0	0.027	0.021	0.0	0.0
GLS	O94925	True	GLSK_HUMAN	Glutamate_byGLS_and_SLC17A7	CPI-CS0C3432D7F	ENSG00000115419	0.0	0.0	0.167	0.0	0.01	0.01	0.012	0.0	0.027	0.021	0.0	0.0
GLS	O94925	True	GLSK_HUMAN	Glutamate_byGLS_and_SLC17A7	CPI-CS046DB98C7	ENSG00000115419	0.0	0.0	0.167	0.0	0.01	0.01	0.012	0.0	0.027	0.021	0.0	0.0
GLS	O94925	True	GLSK_HUMAN	Glutamate_byGLS_and_SLC17A7	CPI-CS013ADF74E	ENSG00000115419	0.0	0.0	0.167	0.0	0.01	0.01	0.012	0.0	0.027	0.021	0.0	0.0
GLS	O94925	True	GLSK_HUMAN	Glutamate_byGLS_and_SLC17A7	CPI-CS092F9D032	ENSG00000115419	0.0	0.0	0.167	0.0	0.01	0.01	0.012	0.0	0.027	0.021	0.0	0.0
GLS	O94925	True	GLSK_HUMAN	Glutamate_byGLS_and_SLC17A7	CPI-CS065936301	ENSG00000115419	0.0	0.0	0.167	0.0	0.01	0.01	0.012	0.0	0.027	0.021	0.0	0.0
GLS	O94925	True	GLSK_HUMAN	Glutamate_byGLS_and_SLC17A7	CPI-CS0A5114B04	ENSG00000115419	0.0	0.0	0.167	0.0	0.01	0.01	0.012	0.0	0.027	0.021	0.0	0.0
GLS	O94925	True	GLSK_HUMAN	Glutamate_byGLS_and_SLC17A7	CPI-CS0F37D7476	ENSG00000115419	0.0	0.0	0.167	0.0	0.01	0.01	0.012	0.0	0.027	0.021	0.0	0.0
GLS	O94925	True	GLSK_HUMAN	Glutamate_byGLS_and_SLC17A7	CPI-CS007F02C96	ENSG00000115419	0.0	0.0	0.167	0.0	0.01	0.01	0.012	0.0	0.027	0.021	0.0	0.0
GLS	O94925	True	GLSK_HUMAN	Glutamate_byGLS_and_SLC17A8	CPI-CS0A7A0DFA4	ENSG00000115419	0.0	0.0	0.165	0.0	0.0	0.0	0.0	0.0	0.0	0.086	0.0	0.0
GLS	O94925	True	GLSK_HUMAN	Glutamate_byGLS_and_SLC17A8	CPI-CS0CC66DA88	ENSG00000115419	0.0	0.0	0.165	0.0	0.0	0.0	0.0	0.0	0.0	0.086	0.0	0.0
GLS	O94925	True	GLSK_HUMAN	Glutamate_byGLS_and_SLC17A8	CPI-CS01E787EA3	ENSG00000115419	0.0	0.0	0.165	0.0	0.0	0.0	0.0	0.0	0.0	0.086	0.0	0.0
GLS	O94925	True	GLSK_HUMAN	Glutamate_byGLS_and_SLC17A8	CPI-CS0EE79A115	ENSG00000115419	0.0	0.0	0.165	0.0	0.0	0.0	0.0	0.0	0.0	0.086	0.0	0.0
GLS	O94925	True	GLSK_HUMAN	Glutamate_byGLS_and_SLC17A8	CPI-CC0AF0BFF2F	ENSG00000115419	0.0	0.0	0.165	0.0	0.0	0.0	0.0	0.0	0.0	0.086	0.0	0.0
GLS	O94925	True	GLSK_HUMAN	Glutamate_byGLS_and_SLC17A8	CPI-CC0CF47E58F	ENSG00000115419	0.0	0.0	0.165	0.0	0.0	0.0	0.0	0.0	0.0	0.086	0.0	0.0
GLS	O94925	True	GLSK_HUMAN	Glutamate_byGLS_and_SLC17A8	CPI-CS0F1EA3405	ENSG00000115419	0.0	0.0	0.165	0.0	0.0	0.0	0.0	0.0	0.0	0.086	0.0	0.0
GLS	O94925	True	GLSK_HUMAN	Glutamate_byGLS_and_SLC17A8	CPI-CC01959C6DB	ENSG00000115419	0.0	0.0	0.165	0.0	0.0	0.0	0.0	0.0	0.0	0.086	0.0	0.0
GLS	O94925	True	GLSK_HUMAN	Glutamate_byGLS_and_SLC17A8	CPI-CC01ABAB207	ENSG00000115419	0.0	0.0	0.165	0.0	0.0	0.0	0.0	0.0	0.0	0.086	0.0	0.0
GLS	O94925	True	GLSK_HUMAN	Glutamate_byGLS_and_SLC17A8	CPI-CS0CA393163	ENSG00000115419	0.0	0.0	0.165	0.0	0.0	0.0	0.0	0.0	0.0	0.086	0.0	0.0
GLS	O94925	True	GLSK_HUMAN	Glutamate_byGLS_and_SLC17A8	CPI-CC08139357E	ENSG00000115419	0.0	0.0	0.165	0.0	0.0	0.0	0.0	0.0	0.0	0.086	0.0	0.0
GLS	O94925	True	GLSK_HUMAN	Glutamate_byGLS_and_SLC17A8	CPI-CC04069CB35	ENSG00000115419	0.0	0.0	0.165	0.0	0.0	0.0	0.0	0.0	0.0	0.086	0.0	0.0
GLS	O94925	True	GLSK_HUMAN	Glutamate_byGLS_and_SLC17A8	CPI-CC0859442EA	ENSG00000115419	0.0	0.0	0.165	0.0	0.0	0.0	0.0	0.0	0.0	0.086	0.0	0.0
GLS	O94925	True	GLSK_HUMAN	Glutamate_byGLS_and_SLC17A8	CPI-CC014C4FF5F	ENSG00000115419	0.0	0.0	0.165	0.0	0.0	0.0	0.0	0.0	0.0	0.086	0.0	0.0
GLS	O94925	True	GLSK_HUMAN	Glutamate_byGLS_and_SLC17A8	CPI-CC07BE1B308	ENSG00000115419	0.0	0.0	0.165	0.0	0.0	0.0	0.0	0.0	0.0	0.086	0.0	0.0
GLS	O94925	True	GLSK_HUMAN	Glutamate_byGLS_and_SLC17A8	CPI-CC00FE16546	ENSG00000115419	0.0	0.0	0.165	0.0	0.0	0.0	0.0	0.0	0.0	0.086	0.0	0.0
GLS	O94925	True	GLSK_HUMAN	Glutamate_byGLS_and_SLC17A8	CPI-CS0A5982069	ENSG00000115419	0.0	0.0	0.165	0.0	0.0	0.0	0.0	0.0	0.0	0.086	0.0	0.0
GLS	O94925	True	GLSK_HUMAN	Glutamate_byGLS_and_SLC17A8	CPI-CS00F7ADF6B	ENSG00000115419	0.0	0.0	0.165	0.0	0.0	0.0	0.0	0.0	0.0	0.086	0.0	0.0
GLS	O94925	True	GLSK_HUMAN	Glutamate_byGLS_and_SLC17A8	CPI-CS01EA6FC47	ENSG00000115419	0.0	0.0	0.165	0.0	0.0	0.0	0.0	0.0	0.0	0.086	0.0	0.0
GLS	O94925	True	GLSK_HUMAN	Glutamate_byGLS_and_SLC17A8	CPI-CS03479D25E	ENSG00000115419	0.0	0.0	0.165	0.0	0.0	0.0	0.0	0.0	0.0	0.086	0.0	0.0
GLS	O94925	True	GLSK_HUMAN	Glutamate_byGLS_and_SLC17A8	CPI-CS094459C68	ENSG00000115419	0.0	0.0	0.165	0.0	0.0	0.0	0.0	0.0	0.0	0.086	0.0	0.0
GLS	O94925	True	GLSK_HUMAN	Glutamate_byGLS_and_SLC17A8	CPI-CS07B0A120C	ENSG00000115419	0.0	0.0	0.165	0.0	0.0	0.0	0.0	0.0	0.0	0.086	0.0	0.0
GLS	O94925	True	GLSK_HUMAN	Glutamate_byGLS_and_SLC17A8	CPI-CS0CDD9F86D	ENSG00000115419	0.0	0.0	0.165	0.0	0.0	0.0	0.0	0.0	0.0	0.086	0.0	0.0
GLS	O94925	True	GLSK_HUMAN	Glutamate_byGLS_and_SLC17A8	CPI-CS008F12179	ENSG00000115419	0.0	0.0	0.165	0.0	0.0	0.0	0.0	0.0	0.0	0.086	0.0	0.0
GLS	O94925	True	GLSK_HUMAN	Glutamate_byGLS_and_SLC1A1	CPI-CS0D893EB03	ENSG00000115419	0.705	1.137	0.164	1.27	0.52	0.846	0.501	0.0	0.408	0.561	0.573	0.53
GLS	O94925	True	GLSK_HUMAN	Glutamate_byGLS_and_SLC1A1	CPI-CS0921FDCC0	ENSG00000115419	0.705	1.137	0.164	1.27	0.52	0.846	0.501	0.0	0.408	0.561	0.573	0.53
GLS	O94925	True	GLSK_HUMAN	Glutamate_byGLS_and_SLC1A1	CPI-CS0C53F30BC	ENSG00000115419	0.705	1.137	0.164	1.27	0.52	0.846	0.501	0.0	0.408	0.561	0.573	0.53
GLS	O94925	True	GLSK_HUMAN	Glutamate_byGLS_and_SLC1A1	CPI-CS070ACE5CB	ENSG00000115419	0.705	1.137	0.164	1.27	0.52	0.846	0.501	0.0	0.408	0.561	0.573	0.53
GLS	O94925	True	GLSK_HUMAN	Glutamate_byGLS_and_SLC1A1	CPI-CC08C4BCAED	ENSG00000115419	0.705	1.137	0.164	1.27	0.52	0.846	0.501	0.0	0.408	0.561	0.573	0.53
GLS	O94925	True	GLSK_HUMAN	Glutamate_byGLS_and_SLC1A1	CPI-CC00F486A57	ENSG00000115419	0.705	1.137	0.164	1.27	0.52	0.846	0.501	0.0	0.408	0.561	0.573	0.53
GLS	O94925	True	GLSK_HUMAN	Glutamate_byGLS_and_SLC1A1	CPI-CS07D0E4897	ENSG00000115419	0.705	1.137	0.164	1.27	0.52	0.846	0.501	0.0	0.408	0.561	0.573	0.53
GLS	O94925	True	GLSK_HUMAN	Glutamate_byGLS_and_SLC1A1	CPI-CC052F5C918	ENSG00000115419	0.705	1.137	0.164	1.27	0.52	0.846	0.501	0.0	0.408	0.561	0.573	0.53
GLS	O94925	True	GLSK_HUMAN	Glutamate_byGLS_and_SLC1A1	CPI-CC0EAD8AFBF	ENSG00000115419	0.705	1.137	0.164	1.27	0.52	0.846	0.501	0.0	0.408	0.561	0.573	0.53
GLS	O94925	True	GLSK_HUMAN	Glutamate_byGLS_and_SLC1A1	CPI-CS044A80E08	ENSG00000115419	0.705	1.137	0.164	1.27	0.52	0.846	0.501	0.0	0.408	0.561	0.573	0.53
GLS	O94925	True	GLSK_HUMAN	Glutamate_byGLS_and_SLC1A1	CPI-CC0B7463256	ENSG00000115419	0.705	1.137	0.164	1.27	0.52	0.846	0.501	0.0	0.408	0.561	0.573	0.53
GLS	O94925	True	GLSK_HUMAN	Glutamate_byGLS_and_SLC1A1	CPI-CC0699D36D3	ENSG00000115419	0.705	1.137	0.164	1.27	0.52	0.846	0.501	0.0	0.408	0.561	0.573	0.53
GLS	O94925	True	GLSK_HUMAN	Glutamate_byGLS_and_SLC1A1	CPI-CC0CE99AC11	ENSG00000115419	0.705	1.137	0.164	1.27	0.52	0.846	0.501	0.0	0.408	0.561	0.573	0.53
GLS	O94925	True	GLSK_HUMAN	Glutamate_byGLS_and_SLC1A1	CPI-CC05708A400	ENSG00000115419	0.705	1.137	0.164	1.27	0.52	0.846	0.501	0.0	0.408	0.561	0.573	0.53
GLS	O94925	True	GLSK_HUMAN	Glutamate_byGLS_and_SLC1A1	CPI-CC0FC2F01AB	ENSG00000115419	0.705	1.137	0.164	1.27	0.52	0.846	0.501	0.0	0.408	0.561	0.573	0.53
GLS	O94925	True	GLSK_HUMAN	Glutamate_byGLS_and_SLC1A1	CPI-CC037A4383F	ENSG00000115419	0.705	1.137	0.164	1.27	0.52	0.846	0.501	0.0	0.408	0.561	0.573	0.53
GLS	O94925	True	GLSK_HUMAN	Glutamate_byGLS_and_SLC1A1	CPI-CS059E38F49	ENSG00000115419	0.705	1.137	0.164	1.27	0.52	0.846	0.501	0.0	0.408	0.561	0.573	0.53
GLS	O94925	True	GLSK_HUMAN	Glutamate_byGLS_and_SLC1A1	CPI-CS099892F99	ENSG00000115419	0.705	1.137	0.164	1.27	0.52	0.846	0.501	0.0	0.408	0.561	0.573	0.53
GLS	O94925	True	GLSK_HUMAN	Glutamate_byGLS_and_SLC1A1	CPI-CS035E3DC49	ENSG00000115419	0.705	1.137	0.164	1.27	0.52	0.846	0.501	0.0	0.408	0.561	0.573	0.53
GLS	O94925	True	GLSK_HUMAN	Glutamate_byGLS_and_SLC1A1	CPI-CS08648BDFD	ENSG00000115419	0.705	1.137	0.164	1.27	0.52	0.846	0.501	0.0	0.408	0.561	0.573	0.53
GLS	O94925	True	GLSK_HUMAN	Glutamate_byGLS_and_SLC1A1	CPI-CS0EECB890E	ENSG00000115419	0.705	1.137	0.164	1.27	0.52	0.846	0.501	0.0	0.408	0.561	0.573	0.53
GLS	O94925	True	GLSK_HUMAN	Glutamate_byGLS_and_SLC1A1	CPI-CS0A1A5DA91	ENSG00000115419	0.705	1.137	0.164	1.27	0.52	0.846	0.501	0.0	0.408	0.561	0.573	0.53
GLS	O94925	True	GLSK_HUMAN	Glutamate_byGLS_and_SLC1A1	CPI-CS093EF3F47	ENSG00000115419	0.705	1.137	0.164	1.27	0.52	0.846	0.501	0.0	0.408	0.561	0.573	0.53
GLS	O94925	True	GLSK_HUMAN	Glutamate_byGLS_and_SLC1A1	CPI-CS0BEF05FE2	ENSG00000115419	0.705	1.137	0.164	1.27	0.52	0.846	0.501	0.0	0.408	0.561	0.573	0.53
GLS	O94925	True	GLSK_HUMAN	Glutamate_byGLS_and_SLC1A2	CPI-CS00BBBEE62	ENSG00000115419	0.036	0.0	0.524	0.0	0.078	0.033	0.098	0.0	0.036	0.141	0.0	0.155
GLS	O94925	True	GLSK_HUMAN	Glutamate_byGLS_and_SLC1A2	CPI-CS07BBA568D	ENSG00000115419	0.036	0.0	0.524	0.0	0.078	0.033	0.098	0.0	0.036	0.141	0.0	0.155
GLS	O94925	True	GLSK_HUMAN	Glutamate_byGLS_and_SLC1A2	CPI-CS056114BA1	ENSG00000115419	0.036	0.0	0.524	0.0	0.078	0.033	0.098	0.0	0.036	0.141	0.0	0.155
GLS	O94925	True	GLSK_HUMAN	Glutamate_byGLS_and_SLC1A2	CPI-CS034026D0F	ENSG00000115419	0.036	0.0	0.524	0.0	0.078	0.033	0.098	0.0	0.036	0.141	0.0	0.155
GLS	O94925	True	GLSK_HUMAN	Glutamate_byGLS_and_SLC1A2	CPI-CC0924D1237	ENSG00000115419	0.036	0.0	0.524	0.0	0.078	0.033	0.098	0.0	0.036	0.141	0.0	0.155
GLS	O94925	True	GLSK_HUMAN	Glutamate_byGLS_and_SLC1A2	CPI-CC0C78F642C	ENSG00000115419	0.036	0.0	0.524	0.0	0.078	0.033	0.098	0.0	0.036	0.141	0.0	0.155
GLS	O94925	True	GLSK_HUMAN	Glutamate_byGLS_and_SLC1A2	CPI-CS0B15FCB8B	ENSG00000115419	0.036	0.0	0.524	0.0	0.078	0.033	0.098	0.0	0.036	0.141	0.0	0.155
GLS	O94925	True	GLSK_HUMAN	Glutamate_byGLS_and_SLC1A2	CPI-CC0D02A5FE5	ENSG00000115419	0.036	0.0	0.524	0.0	0.078	0.033	0.098	0.0	0.036	0.141	0.0	0.155
GLS	O94925	True	GLSK_HUMAN	Glutamate_byGLS_and_SLC1A2	CPI-CC033AC2E73	ENSG00000115419	0.036	0.0	0.524	0.0	0.078	0.033	0.098	0.0	0.036	0.141	0.0	0.155
GLS	O94925	True	GLSK_HUMAN	Glutamate_byGLS_and_SLC1A2	CPI-CS0A00FD94B	ENSG00000115419	0.036	0.0	0.524	0.0	0.078	0.033	0.098	0.0	0.036	0.141	0.0	0.155
GLS	O94925	True	GLSK_HUMAN	Glutamate_byGLS_and_SLC1A2	CPI-CC0CA804C89	ENSG00000115419	0.036	0.0	0.524	0.0	0.078	0.033	0.098	0.0	0.036	0.141	0.0	0.155
GLS	O94925	True	GLSK_HUMAN	Glutamate_byGLS_and_SLC1A2	CPI-CC03E04AA64	ENSG00000115419	0.036	0.0	0.524	0.0	0.078	0.033	0.098	0.0	0.036	0.141	0.0	0.155
GLS	O94925	True	GLSK_HUMAN	Glutamate_byGLS_and_SLC1A2	CPI-CC0AC4592F2	ENSG00000115419	0.036	0.0	0.524	0.0	0.078	0.033	0.098	0.0	0.036	0.141	0.0	0.155
GLS	O94925	True	GLSK_HUMAN	Glutamate_byGLS_and_SLC1A2	CPI-CC0DCE246DF	ENSG00000115419	0.036	0.0	0.524	0.0	0.078	0.033	0.098	0.0	0.036	0.141	0.0	0.155
GLS	O94925	True	GLSK_HUMAN	Glutamate_byGLS_and_SLC1A2	CPI-CC0222B6286	ENSG00000115419	0.036	0.0	0.524	0.0	0.078	0.033	0.098	0.0	0.036	0.141	0.0	0.155
GLS	O94925	True	GLSK_HUMAN	Glutamate_byGLS_and_SLC1A2	CPI-CC0DD99C42B	ENSG00000115419	0.036	0.0	0.524	0.0	0.078	0.033	0.098	0.0	0.036	0.141	0.0	0.155
GLS	O94925	True	GLSK_HUMAN	Glutamate_byGLS_and_SLC1A2	CPI-CS03F7F264A	ENSG00000115419	0.036	0.0	0.524	0.0	0.078	0.033	0.098	0.0	0.036	0.141	0.0	0.155
GLS	O94925	True	GLSK_HUMAN	Glutamate_byGLS_and_SLC1A2	CPI-CS08C7956BD	ENSG00000115419	0.036	0.0	0.524	0.0	0.078	0.033	0.098	0.0	0.036	0.141	0.0	0.155
GLS	O94925	True	GLSK_HUMAN	Glutamate_byGLS_and_SLC1A2	CPI-CS0444827FD	ENSG00000115419	0.036	0.0	0.524	0.0	0.078	0.033	0.098	0.0	0.036	0.141	0.0	0.155
GLS	O94925	True	GLSK_HUMAN	Glutamate_byGLS_and_SLC1A2	CPI-CS0FA9C25E9	ENSG00000115419	0.036	0.0	0.524	0.0	0.078	0.033	0.098	0.0	0.036	0.141	0.0	0.155
GLS	O94925	True	GLSK_HUMAN	Glutamate_byGLS_and_SLC1A2	CPI-CS04A0AEE4C	ENSG00000115419	0.036	0.0	0.524	0.0	0.078	0.033	0.098	0.0	0.036	0.141	0.0	0.155
GLS	O94925	True	GLSK_HUMAN	Glutamate_byGLS_and_SLC1A2	CPI-CS0B90BEB16	ENSG00000115419	0.036	0.0	0.524	0.0	0.078	0.033	0.098	0.0	0.036	0.141	0.0	0.155
GLS	O94925	True	GLSK_HUMAN	Glutamate_byGLS_and_SLC1A2	CPI-CS007136501	ENSG00000115419	0.036	0.0	0.524	0.0	0.078	0.033	0.098	0.0	0.036	0.141	0.0	0.155
GLS	O94925	True	GLSK_HUMAN	Glutamate_byGLS_and_SLC1A2	CPI-CS0B9E5E3DB	ENSG00000115419	0.036	0.0	0.524	0.0	0.078	0.033	0.098	0.0	0.036	0.141	0.0	0.155
GLS	O94925	True	GLSK_HUMAN	Glutamate_byGLS_and_SLC1A3	CPI-CS0E765613E	ENSG00000115419	0.346	0.0	0.0	0.0	0.614	0.489	0.082	0.0	0.27	0.066	0.573	0.457
GLS	O94925	True	GLSK_HUMAN	Glutamate_byGLS_and_SLC1A3	CPI-CS0692512DE	ENSG00000115419	0.346	0.0	0.0	0.0	0.614	0.489	0.082	0.0	0.27	0.066	0.573	0.457
GLS	O94925	True	GLSK_HUMAN	Glutamate_byGLS_and_SLC1A3	CPI-CS04BFC66DA	ENSG00000115419	0.346	0.0	0.0	0.0	0.614	0.489	0.082	0.0	0.27	0.066	0.573	0.457
GLS	O94925	True	GLSK_HUMAN	Glutamate_byGLS_and_SLC1A3	CPI-CS04473CE2B	ENSG00000115419	0.346	0.0	0.0	0.0	0.614	0.489	0.082	0.0	0.27	0.066	0.573	0.457
GLS	O94925	True	GLSK_HUMAN	Glutamate_byGLS_and_SLC1A3	CPI-CC0918CCE56	ENSG00000115419	0.346	0.0	0.0	0.0	0.614	0.489	0.082	0.0	0.27	0.066	0.573	0.457
GLS	O94925	True	GLSK_HUMAN	Glutamate_byGLS_and_SLC1A3	CPI-CC02BF19DCF	ENSG00000115419	0.346	0.0	0.0	0.0	0.614	0.489	0.082	0.0	0.27	0.066	0.573	0.457
GLS	O94925	True	GLSK_HUMAN	Glutamate_byGLS_and_SLC1A3	CPI-CS037F4EF32	ENSG00000115419	0.346	0.0	0.0	0.0	0.614	0.489	0.082	0.0	0.27	0.066	0.573	0.457
GLS	O94925	True	GLSK_HUMAN	Glutamate_byGLS_and_SLC1A3	CPI-CC0063E25BD	ENSG00000115419	0.346	0.0	0.0	0.0	0.614	0.489	0.082	0.0	0.27	0.066	0.573	0.457
GLS	O94925	True	GLSK_HUMAN	Glutamate_byGLS_and_SLC1A3	CPI-CC0E60351FF	ENSG00000115419	0.346	0.0	0.0	0.0	0.614	0.489	0.082	0.0	0.27	0.066	0.573	0.457
GLS	O94925	True	GLSK_HUMAN	Glutamate_byGLS_and_SLC1A3	CPI-CS0EB60A2B2	ENSG00000115419	0.346	0.0	0.0	0.0	0.614	0.489	0.082	0.0	0.27	0.066	0.573	0.457
GLS	O94925	True	GLSK_HUMAN	Glutamate_byGLS_and_SLC1A3	CPI-CC049F2ABCF	ENSG00000115419	0.346	0.0	0.0	0.0	0.614	0.489	0.082	0.0	0.27	0.066	0.573	0.457
GLS	O94925	True	GLSK_HUMAN	Glutamate_byGLS_and_SLC1A3	CPI-CC0CB231C91	ENSG00000115419	0.346	0.0	0.0	0.0	0.614	0.489	0.082	0.0	0.27	0.066	0.573	0.457
GLS	O94925	True	GLSK_HUMAN	Glutamate_byGLS_and_SLC1A3	CPI-CC06CC71FC3	ENSG00000115419	0.346	0.0	0.0	0.0	0.614	0.489	0.082	0.0	0.27	0.066	0.573	0.457
GLS	O94925	True	GLSK_HUMAN	Glutamate_byGLS_and_SLC1A3	CPI-CC0E366FBD5	ENSG00000115419	0.346	0.0	0.0	0.0	0.614	0.489	0.082	0.0	0.27	0.066	0.573	0.457
GLS	O94925	True	GLSK_HUMAN	Glutamate_byGLS_and_SLC1A3	CPI-CC036772033	ENSG00000115419	0.346	0.0	0.0	0.0	0.614	0.489	0.082	0.0	0.27	0.066	0.573	0.457
GLS	O94925	True	GLSK_HUMAN	Glutamate_byGLS_and_SLC1A3	CPI-CC016C39E1C	ENSG00000115419	0.346	0.0	0.0	0.0	0.614	0.489	0.082	0.0	0.27	0.066	0.573	0.457
GLS	O94925	True	GLSK_HUMAN	Glutamate_byGLS_and_SLC1A3	CPI-CS06BDC8BFA	ENSG00000115419	0.346	0.0	0.0	0.0	0.614	0.489	0.082	0.0	0.27	0.066	0.573	0.457
GLS	O94925	True	GLSK_HUMAN	Glutamate_byGLS_and_SLC1A3	CPI-CS077A43ACD	ENSG00000115419	0.346	0.0	0.0	0.0	0.614	0.489	0.082	0.0	0.27	0.066	0.573	0.457
GLS	O94925	True	GLSK_HUMAN	Glutamate_byGLS_and_SLC1A3	CPI-CS0D33309E7	ENSG00000115419	0.346	0.0	0.0	0.0	0.614	0.489	0.082	0.0	0.27	0.066	0.573	0.457
GLS	O94925	True	GLSK_HUMAN	Glutamate_byGLS_and_SLC1A3	CPI-CS071698505	ENSG00000115419	0.346	0.0	0.0	0.0	0.614	0.489	0.082	0.0	0.27	0.066	0.573	0.457
GLS	O94925	True	GLSK_HUMAN	Glutamate_byGLS_and_SLC1A3	CPI-CS0305D24F6	ENSG00000115419	0.346	0.0	0.0	0.0	0.614	0.489	0.082	0.0	0.27	0.066	0.573	0.457
GLS	O94925	True	GLSK_HUMAN	Glutamate_byGLS_and_SLC1A3	CPI-CS002D05AD7	ENSG00000115419	0.346	0.0	0.0	0.0	0.614	0.489	0.082	0.0	0.27	0.066	0.573	0.457
GLS	O94925	True	GLSK_HUMAN	Glutamate_byGLS_and_SLC1A3	CPI-CS09F74FD39	ENSG00000115419	0.346	0.0	0.0	0.0	0.614	0.489	0.082	0.0	0.27	0.066	0.573	0.457
GLS	O94925	True	GLSK_HUMAN	Glutamate_byGLS_and_SLC1A3	CPI-CS017089111	ENSG00000115419	0.346	0.0	0.0	0.0	0.614	0.489	0.082	0.0	0.27	0.066	0.573	0.457
GLS	O94925	True	GLSK_HUMAN	Glutamate_byGLS_and_SLC1A6	CPI-CS0D4790CB0	ENSG00000115419	0.759	0.363	0.161	0.0	0.286	0.332	0.248	0.0	0.262	0.317	0.0	0.281
GLS	O94925	True	GLSK_HUMAN	Glutamate_byGLS_and_SLC1A6	CPI-CS068F11B5E	ENSG00000115419	0.759	0.363	0.161	0.0	0.286	0.332	0.248	0.0	0.262	0.317	0.0	0.281
GLS	O94925	True	GLSK_HUMAN	Glutamate_byGLS_and_SLC1A6	CPI-CS0BCE841D5	ENSG00000115419	0.759	0.363	0.161	0.0	0.286	0.332	0.248	0.0	0.262	0.317	0.0	0.281
GLS	O94925	True	GLSK_HUMAN	Glutamate_byGLS_and_SLC1A6	CPI-CS0603C3490	ENSG00000115419	0.759	0.363	0.161	0.0	0.286	0.332	0.248	0.0	0.262	0.317	0.0	0.281
GLS	O94925	True	GLSK_HUMAN	Glutamate_byGLS_and_SLC1A6	CPI-CC007D5C2B3	ENSG00000115419	0.759	0.363	0.161	0.0	0.286	0.332	0.248	0.0	0.262	0.317	0.0	0.281
GLS	O94925	True	GLSK_HUMAN	Glutamate_byGLS_and_SLC1A6	CPI-CC096C28605	ENSG00000115419	0.759	0.363	0.161	0.0	0.286	0.332	0.248	0.0	0.262	0.317	0.0	0.281
GLS	O94925	True	GLSK_HUMAN	Glutamate_byGLS_and_SLC1A6	CPI-CS0792FFF91	ENSG00000115419	0.759	0.363	0.161	0.0	0.286	0.332	0.248	0.0	0.262	0.317	0.0	0.281
GLS	O94925	True	GLSK_HUMAN	Glutamate_byGLS_and_SLC1A6	CPI-CC0BF385067	ENSG00000115419	0.759	0.363	0.161	0.0	0.286	0.332	0.248	0.0	0.262	0.317	0.0	0.281
GLS	O94925	True	GLSK_HUMAN	Glutamate_byGLS_and_SLC1A6	CPI-CC0DB5AB2C4	ENSG00000115419	0.759	0.363	0.161	0.0	0.286	0.332	0.248	0.0	0.262	0.317	0.0	0.281
GLS	O94925	True	GLSK_HUMAN	Glutamate_byGLS_and_SLC1A6	CPI-CS0827BB954	ENSG00000115419	0.759	0.363	0.161	0.0	0.286	0.332	0.248	0.0	0.262	0.317	0.0	0.281
GLS	O94925	True	GLSK_HUMAN	Glutamate_byGLS_and_SLC1A6	CPI-CC0C8B25F6D	ENSG00000115419	0.759	0.363	0.161	0.0	0.286	0.332	0.248	0.0	0.262	0.317	0.0	0.281
GLS	O94925	True	GLSK_HUMAN	Glutamate_byGLS_and_SLC1A6	CPI-CC0E5CBF38E	ENSG00000115419	0.759	0.363	0.161	0.0	0.286	0.332	0.248	0.0	0.262	0.317	0.0	0.281
GLS	O94925	True	GLSK_HUMAN	Glutamate_byGLS_and_SLC1A6	CPI-CC06FC18E3A	ENSG00000115419	0.759	0.363	0.161	0.0	0.286	0.332	0.248	0.0	0.262	0.317	0.0	0.281
GLS	O94925	True	GLSK_HUMAN	Glutamate_byGLS_and_SLC1A6	CPI-CC0664821F8	ENSG00000115419	0.759	0.363	0.161	0.0	0.286	0.332	0.248	0.0	0.262	0.317	0.0	0.281
GLS	O94925	True	GLSK_HUMAN	Glutamate_byGLS_and_SLC1A6	CPI-CC05B3DB330	ENSG00000115419	0.759	0.363	0.161	0.0	0.286	0.332	0.248	0.0	0.262	0.317	0.0	0.281
GLS	O94925	True	GLSK_HUMAN	Glutamate_byGLS_and_SLC1A6	CPI-CC002EFE61E	ENSG00000115419	0.759	0.363	0.161	0.0	0.286	0.332	0.248	0.0	0.262	0.317	0.0	0.281
GLS	O94925	True	GLSK_HUMAN	Glutamate_byGLS_and_SLC1A6	CPI-CS052714C89	ENSG00000115419	0.759	0.363	0.161	0.0	0.286	0.332	0.248	0.0	0.262	0.317	0.0	0.281
GLS	O94925	True	GLSK_HUMAN	Glutamate_byGLS_and_SLC1A6	CPI-CS0CD4875F8	ENSG00000115419	0.759	0.363	0.161	0.0	0.286	0.332	0.248	0.0	0.262	0.317	0.0	0.281
GLS	O94925	True	GLSK_HUMAN	Glutamate_byGLS_and_SLC1A6	CPI-CS0C43745D6	ENSG00000115419	0.759	0.363	0.161	0.0	0.286	0.332	0.248	0.0	0.262	0.317	0.0	0.281
GLS	O94925	True	GLSK_HUMAN	Glutamate_byGLS_and_SLC1A6	CPI-CS07AF8702D	ENSG00000115419	0.759	0.363	0.161	0.0	0.286	0.332	0.248	0.0	0.262	0.317	0.0	0.281
GLS	O94925	True	GLSK_HUMAN	Glutamate_byGLS_and_SLC1A6	CPI-CS0A5376E7A	ENSG00000115419	0.759	0.363	0.161	0.0	0.286	0.332	0.248	0.0	0.262	0.317	0.0	0.281
GLS	O94925	True	GLSK_HUMAN	Glutamate_byGLS_and_SLC1A6	CPI-CS020F306DA	ENSG00000115419	0.759	0.363	0.161	0.0	0.286	0.332	0.248	0.0	0.262	0.317	0.0	0.281
GLS	O94925	True	GLSK_HUMAN	Glutamate_byGLS_and_SLC1A6	CPI-CS07EF8D9C2	ENSG00000115419	0.759	0.363	0.161	0.0	0.286	0.332	0.248	0.0	0.262	0.317	0.0	0.281
GLS	O94925	True	GLSK_HUMAN	Glutamate_byGLS_and_SLC1A6	CPI-CS08910752E	ENSG00000115419	0.759	0.363	0.161	0.0	0.286	0.332	0.248	0.0	0.262	0.317	0.0	0.281
GLS	O94925	True	GLSK_HUMAN	Glutamate_byGLS_and_SLC1A7	CPI-CS033CD7688	ENSG00000115419	0.0	0.0	0.0	0.0	0.195	0.119	0.0	0.0	0.0	0.0	0.0	0.0
GLS	O94925	True	GLSK_HUMAN	Glutamate_byGLS_and_SLC1A7	CPI-CS0785280EB	ENSG00000115419	0.0	0.0	0.0	0.0	0.195	0.119	0.0	0.0	0.0	0.0	0.0	0.0
GLS	O94925	True	GLSK_HUMAN	Glutamate_byGLS_and_SLC1A7	CPI-CS03DC69BFC	ENSG00000115419	0.0	0.0	0.0	0.0	0.195	0.119	0.0	0.0	0.0	0.0	0.0	0.0
GLS	O94925	True	GLSK_HUMAN	Glutamate_byGLS_and_SLC1A7	CPI-CS025FBADF2	ENSG00000115419	0.0	0.0	0.0	0.0	0.195	0.119	0.0	0.0	0.0	0.0	0.0	0.0
GLS	O94925	True	GLSK_HUMAN	Glutamate_byGLS_and_SLC1A7	CPI-CC0A742EB85	ENSG00000115419	0.0	0.0	0.0	0.0	0.195	0.119	0.0	0.0	0.0	0.0	0.0	0.0
GLS	O94925	True	GLSK_HUMAN	Glutamate_byGLS_and_SLC1A7	CPI-CC0BADC1C23	ENSG00000115419	0.0	0.0	0.0	0.0	0.195	0.119	0.0	0.0	0.0	0.0	0.0	0.0
GLS	O94925	True	GLSK_HUMAN	Glutamate_byGLS_and_SLC1A7	CPI-CS0132B4C1D	ENSG00000115419	0.0	0.0	0.0	0.0	0.195	0.119	0.0	0.0	0.0	0.0	0.0	0.0
GLS	O94925	True	GLSK_HUMAN	Glutamate_byGLS_and_SLC1A7	CPI-CC0E5063BA7	ENSG00000115419	0.0	0.0	0.0	0.0	0.195	0.119	0.0	0.0	0.0	0.0	0.0	0.0
GLS	O94925	True	GLSK_HUMAN	Glutamate_byGLS_and_SLC1A7	CPI-CC0E7F3E3CE	ENSG00000115419	0.0	0.0	0.0	0.0	0.195	0.119	0.0	0.0	0.0	0.0	0.0	0.0
GLS	O94925	True	GLSK_HUMAN	Glutamate_byGLS_and_SLC1A7	CPI-CS0A0633E77	ENSG00000115419	0.0	0.0	0.0	0.0	0.195	0.119	0.0	0.0	0.0	0.0	0.0	0.0
GLS	O94925	True	GLSK_HUMAN	Glutamate_byGLS_and_SLC1A7	CPI-CC02AA64371	ENSG00000115419	0.0	0.0	0.0	0.0	0.195	0.119	0.0	0.0	0.0	0.0	0.0	0.0
GLS	O94925	True	GLSK_HUMAN	Glutamate_byGLS_and_SLC1A7	CPI-CC0D9EE71E7	ENSG00000115419	0.0	0.0	0.0	0.0	0.195	0.119	0.0	0.0	0.0	0.0	0.0	0.0
GLS	O94925	True	GLSK_HUMAN	Glutamate_byGLS_and_SLC1A7	CPI-CC095C752D3	ENSG00000115419	0.0	0.0	0.0	0.0	0.195	0.119	0.0	0.0	0.0	0.0	0.0	0.0
GLS	O94925	True	GLSK_HUMAN	Glutamate_byGLS_and_SLC1A7	CPI-CC02CD61933	ENSG00000115419	0.0	0.0	0.0	0.0	0.195	0.119	0.0	0.0	0.0	0.0	0.0	0.0
GLS	O94925	True	GLSK_HUMAN	Glutamate_byGLS_and_SLC1A7	CPI-CC0AD6F0571	ENSG00000115419	0.0	0.0	0.0	0.0	0.195	0.119	0.0	0.0	0.0	0.0	0.0	0.0
GLS	O94925	True	GLSK_HUMAN	Glutamate_byGLS_and_SLC1A7	CPI-CC054692E80	ENSG00000115419	0.0	0.0	0.0	0.0	0.195	0.119	0.0	0.0	0.0	0.0	0.0	0.0
GLS	O94925	True	GLSK_HUMAN	Glutamate_byGLS_and_SLC1A7	CPI-CS0F62789CF	ENSG00000115419	0.0	0.0	0.0	0.0	0.195	0.119	0.0	0.0	0.0	0.0	0.0	0.0
GLS	O94925	True	GLSK_HUMAN	Glutamate_byGLS_and_SLC1A7	CPI-CS0CA04CA30	ENSG00000115419	0.0	0.0	0.0	0.0	0.195	0.119	0.0	0.0	0.0	0.0	0.0	0.0
GLS	O94925	True	GLSK_HUMAN	Glutamate_byGLS_and_SLC1A7	CPI-CS0D67AEEF8	ENSG00000115419	0.0	0.0	0.0	0.0	0.195	0.119	0.0	0.0	0.0	0.0	0.0	0.0
GLS	O94925	True	GLSK_HUMAN	Glutamate_byGLS_and_SLC1A7	CPI-CS0EF654316	ENSG00000115419	0.0	0.0	0.0	0.0	0.195	0.119	0.0	0.0	0.0	0.0	0.0	0.0
GLS	O94925	True	GLSK_HUMAN	Glutamate_byGLS_and_SLC1A7	CPI-CS002ECD5B1	ENSG00000115419	0.0	0.0	0.0	0.0	0.195	0.119	0.0	0.0	0.0	0.0	0.0	0.0
GLS	O94925	True	GLSK_HUMAN	Glutamate_byGLS_and_SLC1A7	CPI-CS070154D3B	ENSG00000115419	0.0	0.0	0.0	0.0	0.195	0.119	0.0	0.0	0.0	0.0	0.0	0.0
GLS	O94925	True	GLSK_HUMAN	Glutamate_byGLS_and_SLC1A7	CPI-CS0F4C33641	ENSG00000115419	0.0	0.0	0.0	0.0	0.195	0.119	0.0	0.0	0.0	0.0	0.0	0.0
GLS	O94925	True	GLSK_HUMAN	Glutamate_byGLS_and_SLC1A7	CPI-CS0279E4E92	ENSG00000115419	0.0	0.0	0.0	0.0	0.195	0.119	0.0	0.0	0.0	0.0	0.0	0.0
SLC17A8	Q8NDX2	True	VGLU3_HUMAN	Glutamate_byGLS_and_SLC17A8	CPI-CS0A7A0DFA4	ENSG00000179520	0.0	0.0	0.165	0.0	0.0	0.0	0.0	0.0	0.0	0.086	0.0	0.0
SLC17A8	Q8NDX2	True	VGLU3_HUMAN	Glutamate_byGLS_and_SLC17A8	CPI-CS0CC66DA88	ENSG00000179520	0.0	0.0	0.165	0.0	0.0	0.0	0.0	0.0	0.0	0.086	0.0	0.0
SLC17A8	Q8NDX2	True	VGLU3_HUMAN	Glutamate_byGLS_and_SLC17A8	CPI-CS01E787EA3	ENSG00000179520	0.0	0.0	0.165	0.0	0.0	0.0	0.0	0.0	0.0	0.086	0.0	0.0
SLC17A8	Q8NDX2	True	VGLU3_HUMAN	Glutamate_byGLS_and_SLC17A8	CPI-CS0EE79A115	ENSG00000179520	0.0	0.0	0.165	0.0	0.0	0.0	0.0	0.0	0.0	0.086	0.0	0.0
SLC17A8	Q8NDX2	True	VGLU3_HUMAN	Glutamate_byGLS_and_SLC17A8	CPI-CC0AF0BFF2F	ENSG00000179520	0.0	0.0	0.165	0.0	0.0	0.0	0.0	0.0	0.0	0.086	0.0	0.0
SLC17A8	Q8NDX2	True	VGLU3_HUMAN	Glutamate_byGLS_and_SLC17A8	CPI-CC0CF47E58F	ENSG00000179520	0.0	0.0	0.165	0.0	0.0	0.0	0.0	0.0	0.0	0.086	0.0	0.0
SLC17A8	Q8NDX2	True	VGLU3_HUMAN	Glutamate_byGLS_and_SLC17A8	CPI-CS0F1EA3405	ENSG00000179520	0.0	0.0	0.165	0.0	0.0	0.0	0.0	0.0	0.0	0.086	0.0	0.0
SLC17A8	Q8NDX2	True	VGLU3_HUMAN	Glutamate_byGLS_and_SLC17A8	CPI-CC01959C6DB	ENSG00000179520	0.0	0.0	0.165	0.0	0.0	0.0	0.0	0.0	0.0	0.086	0.0	0.0
SLC17A8	Q8NDX2	True	VGLU3_HUMAN	Glutamate_byGLS_and_SLC17A8	CPI-CC01ABAB207	ENSG00000179520	0.0	0.0	0.165	0.0	0.0	0.0	0.0	0.0	0.0	0.086	0.0	0.0
SLC17A8	Q8NDX2	True	VGLU3_HUMAN	Glutamate_byGLS_and_SLC17A8	CPI-CS0CA393163	ENSG00000179520	0.0	0.0	0.165	0.0	0.0	0.0	0.0	0.0	0.0	0.086	0.0	0.0
SLC17A8	Q8NDX2	True	VGLU3_HUMAN	Glutamate_byGLS_and_SLC17A8	CPI-CC08139357E	ENSG00000179520	0.0	0.0	0.165	0.0	0.0	0.0	0.0	0.0	0.0	0.086	0.0	0.0
SLC17A8	Q8NDX2	True	VGLU3_HUMAN	Glutamate_byGLS_and_SLC17A8	CPI-CC04069CB35	ENSG00000179520	0.0	0.0	0.165	0.0	0.0	0.0	0.0	0.0	0.0	0.086	0.0	0.0
SLC17A8	Q8NDX2	True	VGLU3_HUMAN	Glutamate_byGLS_and_SLC17A8	CPI-CC0859442EA	ENSG00000179520	0.0	0.0	0.165	0.0	0.0	0.0	0.0	0.0	0.0	0.086	0.0	0.0
SLC17A8	Q8NDX2	True	VGLU3_HUMAN	Glutamate_byGLS_and_SLC17A8	CPI-CC014C4FF5F	ENSG00000179520	0.0	0.0	0.165	0.0	0.0	0.0	0.0	0.0	0.0	0.086	0.0	0.0
SLC17A8	Q8NDX2	True	VGLU3_HUMAN	Glutamate_byGLS_and_SLC17A8	CPI-CC07BE1B308	ENSG00000179520	0.0	0.0	0.165	0.0	0.0	0.0	0.0	0.0	0.0	0.086	0.0	0.0
SLC17A8	Q8NDX2	True	VGLU3_HUMAN	Glutamate_byGLS_and_SLC17A8	CPI-CC00FE16546	ENSG00000179520	0.0	0.0	0.165	0.0	0.0	0.0	0.0	0.0	0.0	0.086	0.0	0.0
SLC17A8	Q8NDX2	True	VGLU3_HUMAN	Glutamate_byGLS_and_SLC17A8	CPI-CS0A5982069	ENSG00000179520	0.0	0.0	0.165	0.0	0.0	0.0	0.0	0.0	0.0	0.086	0.0	0.0
SLC17A8	Q8NDX2	True	VGLU3_HUMAN	Glutamate_byGLS_and_SLC17A8	CPI-CS00F7ADF6B	ENSG00000179520	0.0	0.0	0.165	0.0	0.0	0.0	0.0	0.0	0.0	0.086	0.0	0.0
SLC17A8	Q8NDX2	True	VGLU3_HUMAN	Glutamate_byGLS_and_SLC17A8	CPI-CS01EA6FC47	ENSG00000179520	0.0	0.0	0.165	0.0	0.0	0.0	0.0	0.0	0.0	0.086	0.0	0.0
SLC17A8	Q8NDX2	True	VGLU3_HUMAN	Glutamate_byGLS_and_SLC17A8	CPI-CS03479D25E	ENSG00000179520	0.0	0.0	0.165	0.0	0.0	0.0	0.0	0.0	0.0	0.086	0.0	0.0
SLC17A8	Q8NDX2	True	VGLU3_HUMAN	Glutamate_byGLS_and_SLC17A8	CPI-CS094459C68	ENSG00000179520	0.0	0.0	0.165	0.0	0.0	0.0	0.0	0.0	0.0	0.086	0.0	0.0
SLC17A8	Q8NDX2	True	VGLU3_HUMAN	Glutamate_byGLS_and_SLC17A8	CPI-CS07B0A120C	ENSG00000179520	0.0	0.0	0.165	0.0	0.0	0.0	0.0	0.0	0.0	0.086	0.0	0.0
SLC17A8	Q8NDX2	True	VGLU3_HUMAN	Glutamate_byGLS_and_SLC17A8	CPI-CS0CDD9F86D	ENSG00000179520	0.0	0.0	0.165	0.0	0.0	0.0	0.0	0.0	0.0	0.086	0.0	0.0
SLC17A8	Q8NDX2	True	VGLU3_HUMAN	Glutamate_byGLS_and_SLC17A8	CPI-CS008F12179	ENSG00000179520	0.0	0.0	0.165	0.0	0.0	0.0	0.0	0.0	0.0	0.086	0.0	0.0
SLC17A8	Q8NDX2	True	VGLU3_HUMAN	Glutamate_byGLS2_and_SLC17A8	CPI-CS037E61225	ENSG00000179520	0.0	0.0	0.0	0.0	0.0	0.0	0.0	0.0	0.0	0.04	0.0	0.0
SLC17A8	Q8NDX2	True	VGLU3_HUMAN	Glutamate_byGLS2_and_SLC17A8	CPI-CS071E7684F	ENSG00000179520	0.0	0.0	0.0	0.0	0.0	0.0	0.0	0.0	0.0	0.04	0.0	0.0
SLC17A8	Q8NDX2	True	VGLU3_HUMAN	Glutamate_byGLS2_and_SLC17A8	CPI-CS07CDBB858	ENSG00000179520	0.0	0.0	0.0	0.0	0.0	0.0	0.0	0.0	0.0	0.04	0.0	0.0
SLC17A8	Q8NDX2	True	VGLU3_HUMAN	Glutamate_byGLS2_and_SLC17A8	CPI-CS00271E4F9	ENSG00000179520	0.0	0.0	0.0	0.0	0.0	0.0	0.0	0.0	0.0	0.04	0.0	0.0
SLC17A8	Q8NDX2	True	VGLU3_HUMAN	Glutamate_byGLS2_and_SLC17A8	CPI-CC01ABA8B9E	ENSG00000179520	0.0	0.0	0.0	0.0	0.0	0.0	0.0	0.0	0.0	0.04	0.0	0.0
SLC17A8	Q8NDX2	True	VGLU3_HUMAN	Glutamate_byGLS2_and_SLC17A8	CPI-CC0212DA3AE	ENSG00000179520	0.0	0.0	0.0	0.0	0.0	0.0	0.0	0.0	0.0	0.04	0.0	0.0
SLC17A8	Q8NDX2	True	VGLU3_HUMAN	Glutamate_byGLS2_and_SLC17A8	CPI-CS0C7259F7C	ENSG00000179520	0.0	0.0	0.0	0.0	0.0	0.0	0.0	0.0	0.0	0.04	0.0	0.0
SLC17A8	Q8NDX2	True	VGLU3_HUMAN	Glutamate_byGLS2_and_SLC17A8	CPI-CC02F47F87C	ENSG00000179520	0.0	0.0	0.0	0.0	0.0	0.0	0.0	0.0	0.0	0.04	0.0	0.0
SLC17A8	Q8NDX2	True	VGLU3_HUMAN	Glutamate_byGLS2_and_SLC17A8	CPI-CC0D4DB34E9	ENSG00000179520	0.0	0.0	0.0	0.0	0.0	0.0	0.0	0.0	0.0	0.04	0.0	0.0
SLC17A8	Q8NDX2	True	VGLU3_HUMAN	Glutamate_byGLS2_and_SLC17A8	CPI-CS0AB128395	ENSG00000179520	0.0	0.0	0.0	0.0	0.0	0.0	0.0	0.0	0.0	0.04	0.0	0.0
SLC17A8	Q8NDX2	True	VGLU3_HUMAN	Glutamate_byGLS2_and_SLC17A8	CPI-CC0E019A0C0	ENSG00000179520	0.0	0.0	0.0	0.0	0.0	0.0	0.0	0.0	0.0	0.04	0.0	0.0
SLC17A8	Q8NDX2	True	VGLU3_HUMAN	Glutamate_byGLS2_and_SLC17A8	CPI-CC08537FF5B	ENSG00000179520	0.0	0.0	0.0	0.0	0.0	0.0	0.0	0.0	0.0	0.04	0.0	0.0
SLC17A8	Q8NDX2	True	VGLU3_HUMAN	Glutamate_byGLS2_and_SLC17A8	CPI-CC033072405	ENSG00000179520	0.0	0.0	0.0	0.0	0.0	0.0	0.0	0.0	0.0	0.04	0.0	0.0
SLC17A8	Q8NDX2	True	VGLU3_HUMAN	Glutamate_byGLS2_and_SLC17A8	CPI-CC084ABBDE8	ENSG00000179520	0.0	0.0	0.0	0.0	0.0	0.0	0.0	0.0	0.0	0.04	0.0	0.0
SLC17A8	Q8NDX2	True	VGLU3_HUMAN	Glutamate_byGLS2_and_SLC17A8	CPI-CC00A4CC26C	ENSG00000179520	0.0	0.0	0.0	0.0	0.0	0.0	0.0	0.0	0.0	0.04	0.0	0.0
SLC17A8	Q8NDX2	True	VGLU3_HUMAN	Glutamate_byGLS2_and_SLC17A8	CPI-CC02D7E1CD1	ENSG00000179520	0.0	0.0	0.0	0.0	0.0	0.0	0.0	0.0	0.0	0.04	0.0	0.0
SLC17A8	Q8NDX2	True	VGLU3_HUMAN	Glutamate_byGLS2_and_SLC17A8	CPI-CS0416CB0F5	ENSG00000179520	0.0	0.0	0.0	0.0	0.0	0.0	0.0	0.0	0.0	0.04	0.0	0.0
SLC17A8	Q8NDX2	True	VGLU3_HUMAN	Glutamate_byGLS2_and_SLC17A8	CPI-CS090CDDA91	ENSG00000179520	0.0	0.0	0.0	0.0	0.0	0.0	0.0	0.0	0.0	0.04	0.0	0.0
SLC17A8	Q8NDX2	True	VGLU3_HUMAN	Glutamate_byGLS2_and_SLC17A8	CPI-CS0A5B00FEC	ENSG00000179520	0.0	0.0	0.0	0.0	0.0	0.0	0.0	0.0	0.0	0.04	0.0	0.0
SLC17A8	Q8NDX2	True	VGLU3_HUMAN	Glutamate_byGLS2_and_SLC17A8	CPI-CS00323BD9A	ENSG00000179520	0.0	0.0	0.0	0.0	0.0	0.0	0.0	0.0	0.0	0.04	0.0	0.0
SLC17A8	Q8NDX2	True	VGLU3_HUMAN	Glutamate_byGLS2_and_SLC17A8	CPI-CS0A5C5F9DF	ENSG00000179520	0.0	0.0	0.0	0.0	0.0	0.0	0.0	0.0	0.0	0.04	0.0	0.0
SLC17A8	Q8NDX2	True	VGLU3_HUMAN	Glutamate_byGLS2_and_SLC17A8	CPI-CS0B8F51188	ENSG00000179520	0.0	0.0	0.0	0.0	0.0	0.0	0.0	0.0	0.0	0.04	0.0	0.0
SLC17A8	Q8NDX2	True	VGLU3_HUMAN	Glutamate_byGLS2_and_SLC17A8	CPI-CS00B734C46	ENSG00000179520	0.0	0.0	0.0	0.0	0.0	0.0	0.0	0.0	0.0	0.04	0.0	0.0
SLC17A8	Q8NDX2	True	VGLU3_HUMAN	Glutamate_byGLS2_and_SLC17A8	CPI-CS01BC2C4FF	ENSG00000179520	0.0	0.0	0.0	0.0	0.0	0.0	0.0	0.0	0.0	0.04	0.0	0.0
SLC1A1	P43005	True	EAA3_HUMAN	Glutamate_byGLS_and_SLC1A1	CPI-CS0D893EB03	ENSG00000106688	0.705	1.137	0.164	1.27	0.52	0.846	0.501	0.0	0.408	0.561	0.573	0.53
SLC1A1	P43005	True	EAA3_HUMAN	Glutamate_byGLS_and_SLC1A1	CPI-CS0921FDCC0	ENSG00000106688	0.705	1.137	0.164	1.27	0.52	0.846	0.501	0.0	0.408	0.561	0.573	0.53
SLC1A1	P43005	True	EAA3_HUMAN	Glutamate_byGLS_and_SLC1A1	CPI-CS0C53F30BC	ENSG00000106688	0.705	1.137	0.164	1.27	0.52	0.846	0.501	0.0	0.408	0.561	0.573	0.53
SLC1A1	P43005	True	EAA3_HUMAN	Glutamate_byGLS_and_SLC1A1	CPI-CS070ACE5CB	ENSG00000106688	0.705	1.137	0.164	1.27	0.52	0.846	0.501	0.0	0.408	0.561	0.573	0.53
SLC1A1	P43005	True	EAA3_HUMAN	Glutamate_byGLS_and_SLC1A1	CPI-CC08C4BCAED	ENSG00000106688	0.705	1.137	0.164	1.27	0.52	0.846	0.501	0.0	0.408	0.561	0.573	0.53
SLC1A1	P43005	True	EAA3_HUMAN	Glutamate_byGLS_and_SLC1A1	CPI-CC00F486A57	ENSG00000106688	0.705	1.137	0.164	1.27	0.52	0.846	0.501	0.0	0.408	0.561	0.573	0.53
SLC1A1	P43005	True	EAA3_HUMAN	Glutamate_byGLS_and_SLC1A1	CPI-CS07D0E4897	ENSG00000106688	0.705	1.137	0.164	1.27	0.52	0.846	0.501	0.0	0.408	0.561	0.573	0.53
SLC1A1	P43005	True	EAA3_HUMAN	Glutamate_byGLS_and_SLC1A1	CPI-CC052F5C918	ENSG00000106688	0.705	1.137	0.164	1.27	0.52	0.846	0.501	0.0	0.408	0.561	0.573	0.53
SLC1A1	P43005	True	EAA3_HUMAN	Glutamate_byGLS_and_SLC1A1	CPI-CC0EAD8AFBF	ENSG00000106688	0.705	1.137	0.164	1.27	0.52	0.846	0.501	0.0	0.408	0.561	0.573	0.53
SLC1A1	P43005	True	EAA3_HUMAN	Glutamate_byGLS_and_SLC1A1	CPI-CS044A80E08	ENSG00000106688	0.705	1.137	0.164	1.27	0.52	0.846	0.501	0.0	0.408	0.561	0.573	0.53
SLC1A1	P43005	True	EAA3_HUMAN	Glutamate_byGLS_and_SLC1A1	CPI-CC0B7463256	ENSG00000106688	0.705	1.137	0.164	1.27	0.52	0.846	0.501	0.0	0.408	0.561	0.573	0.53
SLC1A1	P43005	True	EAA3_HUMAN	Glutamate_byGLS_and_SLC1A1	CPI-CC0699D36D3	ENSG00000106688	0.705	1.137	0.164	1.27	0.52	0.846	0.501	0.0	0.408	0.561	0.573	0.53
SLC1A1	P43005	True	EAA3_HUMAN	Glutamate_byGLS_and_SLC1A1	CPI-CC0CE99AC11	ENSG00000106688	0.705	1.137	0.164	1.27	0.52	0.846	0.501	0.0	0.408	0.561	0.573	0.53
SLC1A1	P43005	True	EAA3_HUMAN	Glutamate_byGLS_and_SLC1A1	CPI-CC05708A400	ENSG00000106688	0.705	1.137	0.164	1.27	0.52	0.846	0.501	0.0	0.408	0.561	0.573	0.53
SLC1A1	P43005	True	EAA3_HUMAN	Glutamate_byGLS_and_SLC1A1	CPI-CC0FC2F01AB	ENSG00000106688	0.705	1.137	0.164	1.27	0.52	0.846	0.501	0.0	0.408	0.561	0.573	0.53
SLC1A1	P43005	True	EAA3_HUMAN	Glutamate_byGLS_and_SLC1A1	CPI-CC037A4383F	ENSG00000106688	0.705	1.137	0.164	1.27	0.52	0.846	0.501	0.0	0.408	0.561	0.573	0.53
SLC1A1	P43005	True	EAA3_HUMAN	Glutamate_byGLS_and_SLC1A1	CPI-CS059E38F49	ENSG00000106688	0.705	1.137	0.164	1.27	0.52	0.846	0.501	0.0	0.408	0.561	0.573	0.53
SLC1A1	P43005	True	EAA3_HUMAN	Glutamate_byGLS_and_SLC1A1	CPI-CS099892F99	ENSG00000106688	0.705	1.137	0.164	1.27	0.52	0.846	0.501	0.0	0.408	0.561	0.573	0.53
SLC1A1	P43005	True	EAA3_HUMAN	Glutamate_byGLS_and_SLC1A1	CPI-CS035E3DC49	ENSG00000106688	0.705	1.137	0.164	1.27	0.52	0.846	0.501	0.0	0.408	0.561	0.573	0.53
SLC1A1	P43005	True	EAA3_HUMAN	Glutamate_byGLS_and_SLC1A1	CPI-CS08648BDFD	ENSG00000106688	0.705	1.137	0.164	1.27	0.52	0.846	0.501	0.0	0.408	0.561	0.573	0.53
SLC1A1	P43005	True	EAA3_HUMAN	Glutamate_byGLS_and_SLC1A1	CPI-CS0EECB890E	ENSG00000106688	0.705	1.137	0.164	1.27	0.52	0.846	0.501	0.0	0.408	0.561	0.573	0.53
SLC1A1	P43005	True	EAA3_HUMAN	Glutamate_byGLS_and_SLC1A1	CPI-CS0A1A5DA91	ENSG00000106688	0.705	1.137	0.164	1.27	0.52	0.846	0.501	0.0	0.408	0.561	0.573	0.53
SLC1A1	P43005	True	EAA3_HUMAN	Glutamate_byGLS_and_SLC1A1	CPI-CS093EF3F47	ENSG00000106688	0.705	1.137	0.164	1.27	0.52	0.846	0.501	0.0	0.408	0.561	0.573	0.53
SLC1A1	P43005	True	EAA3_HUMAN	Glutamate_byGLS_and_SLC1A1	CPI-CS0BEF05FE2	ENSG00000106688	0.705	1.137	0.164	1.27	0.52	0.846	0.501	0.0	0.408	0.561	0.573	0.53
SLC1A1	P43005	True	EAA3_HUMAN	Glutamate_byGLS2_and_SLC1A1	CPI-CS0E5DBD27E	ENSG00000106688	0.19	0.0	0.0	0.0	0.143	0.063	0.04	0.0	0.026	0.04	0.0	0.144
SLC1A1	P43005	True	EAA3_HUMAN	Glutamate_byGLS2_and_SLC1A1	CPI-CS0899E9304	ENSG00000106688	0.19	0.0	0.0	0.0	0.143	0.063	0.04	0.0	0.026	0.04	0.0	0.144
SLC1A1	P43005	True	EAA3_HUMAN	Glutamate_byGLS2_and_SLC1A1	CPI-CS06451E34A	ENSG00000106688	0.19	0.0	0.0	0.0	0.143	0.063	0.04	0.0	0.026	0.04	0.0	0.144
SLC1A1	P43005	True	EAA3_HUMAN	Glutamate_byGLS2_and_SLC1A1	CPI-CS0DD8D3E0E	ENSG00000106688	0.19	0.0	0.0	0.0	0.143	0.063	0.04	0.0	0.026	0.04	0.0	0.144
SLC1A1	P43005	True	EAA3_HUMAN	Glutamate_byGLS2_and_SLC1A1	CPI-CC007CF847B	ENSG00000106688	0.19	0.0	0.0	0.0	0.143	0.063	0.04	0.0	0.026	0.04	0.0	0.144
SLC1A1	P43005	True	EAA3_HUMAN	Glutamate_byGLS2_and_SLC1A1	CPI-CC08EE84AE8	ENSG00000106688	0.19	0.0	0.0	0.0	0.143	0.063	0.04	0.0	0.026	0.04	0.0	0.144
SLC1A1	P43005	True	EAA3_HUMAN	Glutamate_byGLS2_and_SLC1A1	CPI-CS048A34709	ENSG00000106688	0.19	0.0	0.0	0.0	0.143	0.063	0.04	0.0	0.026	0.04	0.0	0.144
SLC1A1	P43005	True	EAA3_HUMAN	Glutamate_byGLS2_and_SLC1A1	CPI-CC05A802EBC	ENSG00000106688	0.19	0.0	0.0	0.0	0.143	0.063	0.04	0.0	0.026	0.04	0.0	0.144
SLC1A1	P43005	True	EAA3_HUMAN	Glutamate_byGLS2_and_SLC1A1	CPI-CC086C2B918	ENSG00000106688	0.19	0.0	0.0	0.0	0.143	0.063	0.04	0.0	0.026	0.04	0.0	0.144
SLC1A1	P43005	True	EAA3_HUMAN	Glutamate_byGLS2_and_SLC1A1	CPI-CS01D65FEFD	ENSG00000106688	0.19	0.0	0.0	0.0	0.143	0.063	0.04	0.0	0.026	0.04	0.0	0.144
SLC1A1	P43005	True	EAA3_HUMAN	Glutamate_byGLS2_and_SLC1A1	CPI-CC0160048A0	ENSG00000106688	0.19	0.0	0.0	0.0	0.143	0.063	0.04	0.0	0.026	0.04	0.0	0.144
SLC1A1	P43005	True	EAA3_HUMAN	Glutamate_byGLS2_and_SLC1A1	CPI-CC0E8B3C37F	ENSG00000106688	0.19	0.0	0.0	0.0	0.143	0.063	0.04	0.0	0.026	0.04	0.0	0.144
SLC1A1	P43005	True	EAA3_HUMAN	Glutamate_byGLS2_and_SLC1A1	CPI-CC072B222EE	ENSG00000106688	0.19	0.0	0.0	0.0	0.143	0.063	0.04	0.0	0.026	0.04	0.0	0.144
SLC1A1	P43005	True	EAA3_HUMAN	Glutamate_byGLS2_and_SLC1A1	CPI-CC01F565028	ENSG00000106688	0.19	0.0	0.0	0.0	0.143	0.063	0.04	0.0	0.026	0.04	0.0	0.144
SLC1A1	P43005	True	EAA3_HUMAN	Glutamate_byGLS2_and_SLC1A1	CPI-CC01F8CA118	ENSG00000106688	0.19	0.0	0.0	0.0	0.143	0.063	0.04	0.0	0.026	0.04	0.0	0.144
SLC1A1	P43005	True	EAA3_HUMAN	Glutamate_byGLS2_and_SLC1A1	CPI-CC07C08B2DE	ENSG00000106688	0.19	0.0	0.0	0.0	0.143	0.063	0.04	0.0	0.026	0.04	0.0	0.144
SLC1A1	P43005	True	EAA3_HUMAN	Glutamate_byGLS2_and_SLC1A1	CPI-CS089C871BA	ENSG00000106688	0.19	0.0	0.0	0.0	0.143	0.063	0.04	0.0	0.026	0.04	0.0	0.144
SLC1A1	P43005	True	EAA3_HUMAN	Glutamate_byGLS2_and_SLC1A1	CPI-CS0286AF8D6	ENSG00000106688	0.19	0.0	0.0	0.0	0.143	0.063	0.04	0.0	0.026	0.04	0.0	0.144
SLC1A1	P43005	True	EAA3_HUMAN	Glutamate_byGLS2_and_SLC1A1	CPI-CS081D8412E	ENSG00000106688	0.19	0.0	0.0	0.0	0.143	0.063	0.04	0.0	0.026	0.04	0.0	0.144
SLC1A1	P43005	True	EAA3_HUMAN	Glutamate_byGLS2_and_SLC1A1	CPI-CS0041BE443	ENSG00000106688	0.19	0.0	0.0	0.0	0.143	0.063	0.04	0.0	0.026	0.04	0.0	0.144
SLC1A1	P43005	True	EAA3_HUMAN	Glutamate_byGLS2_and_SLC1A1	CPI-CS05B11F2F4	ENSG00000106688	0.19	0.0	0.0	0.0	0.143	0.063	0.04	0.0	0.026	0.04	0.0	0.144
SLC1A1	P43005	True	EAA3_HUMAN	Glutamate_byGLS2_and_SLC1A1	CPI-CS05610B89F	ENSG00000106688	0.19	0.0	0.0	0.0	0.143	0.063	0.04	0.0	0.026	0.04	0.0	0.144
SLC1A1	P43005	True	EAA3_HUMAN	Glutamate_byGLS2_and_SLC1A1	CPI-CS00061350E	ENSG00000106688	0.19	0.0	0.0	0.0	0.143	0.063	0.04	0.0	0.026	0.04	0.0	0.144
SLC1A1	P43005	True	EAA3_HUMAN	Glutamate_byGLS2_and_SLC1A1	CPI-CS0A14FBC54	ENSG00000106688	0.19	0.0	0.0	0.0	0.143	0.063	0.04	0.0	0.026	0.04	0.0	0.144
SLC1A2	P43004	True	EAA2_HUMAN	Glutamate_byGLS_and_SLC1A2	CPI-CS00BBBEE62	ENSG00000110436	0.036	0.0	0.524	0.0	0.078	0.033	0.098	0.0	0.036	0.141	0.0	0.155
SLC1A2	P43004	True	EAA2_HUMAN	Glutamate_byGLS_and_SLC1A2	CPI-CS07BBA568D	ENSG00000110436	0.036	0.0	0.524	0.0	0.078	0.033	0.098	0.0	0.036	0.141	0.0	0.155
SLC1A2	P43004	True	EAA2_HUMAN	Glutamate_byGLS_and_SLC1A2	CPI-CS056114BA1	ENSG00000110436	0.036	0.0	0.524	0.0	0.078	0.033	0.098	0.0	0.036	0.141	0.0	0.155
SLC1A2	P43004	True	EAA2_HUMAN	Glutamate_byGLS_and_SLC1A2	CPI-CS034026D0F	ENSG00000110436	0.036	0.0	0.524	0.0	0.078	0.033	0.098	0.0	0.036	0.141	0.0	0.155
SLC1A2	P43004	True	EAA2_HUMAN	Glutamate_byGLS_and_SLC1A2	CPI-CC0924D1237	ENSG00000110436	0.036	0.0	0.524	0.0	0.078	0.033	0.098	0.0	0.036	0.141	0.0	0.155
SLC1A2	P43004	True	EAA2_HUMAN	Glutamate_byGLS_and_SLC1A2	CPI-CC0C78F642C	ENSG00000110436	0.036	0.0	0.524	0.0	0.078	0.033	0.098	0.0	0.036	0.141	0.0	0.155
SLC1A2	P43004	True	EAA2_HUMAN	Glutamate_byGLS_and_SLC1A2	CPI-CS0B15FCB8B	ENSG00000110436	0.036	0.0	0.524	0.0	0.078	0.033	0.098	0.0	0.036	0.141	0.0	0.155
SLC1A2	P43004	True	EAA2_HUMAN	Glutamate_byGLS_and_SLC1A2	CPI-CC0D02A5FE5	ENSG00000110436	0.036	0.0	0.524	0.0	0.078	0.033	0.098	0.0	0.036	0.141	0.0	0.155
SLC1A2	P43004	True	EAA2_HUMAN	Glutamate_byGLS_and_SLC1A2	CPI-CC033AC2E73	ENSG00000110436	0.036	0.0	0.524	0.0	0.078	0.033	0.098	0.0	0.036	0.141	0.0	0.155
SLC1A2	P43004	True	EAA2_HUMAN	Glutamate_byGLS_and_SLC1A2	CPI-CS0A00FD94B	ENSG00000110436	0.036	0.0	0.524	0.0	0.078	0.033	0.098	0.0	0.036	0.141	0.0	0.155
SLC1A2	P43004	True	EAA2_HUMAN	Glutamate_byGLS_and_SLC1A2	CPI-CC0CA804C89	ENSG00000110436	0.036	0.0	0.524	0.0	0.078	0.033	0.098	0.0	0.036	0.141	0.0	0.155
SLC1A2	P43004	True	EAA2_HUMAN	Glutamate_byGLS_and_SLC1A2	CPI-CC03E04AA64	ENSG00000110436	0.036	0.0	0.524	0.0	0.078	0.033	0.098	0.0	0.036	0.141	0.0	0.155
SLC1A2	P43004	True	EAA2_HUMAN	Glutamate_byGLS_and_SLC1A2	CPI-CC0AC4592F2	ENSG00000110436	0.036	0.0	0.524	0.0	0.078	0.033	0.098	0.0	0.036	0.141	0.0	0.155
SLC1A2	P43004	True	EAA2_HUMAN	Glutamate_byGLS_and_SLC1A2	CPI-CC0DCE246DF	ENSG00000110436	0.036	0.0	0.524	0.0	0.078	0.033	0.098	0.0	0.036	0.141	0.0	0.155
SLC1A2	P43004	True	EAA2_HUMAN	Glutamate_byGLS_and_SLC1A2	CPI-CC0222B6286	ENSG00000110436	0.036	0.0	0.524	0.0	0.078	0.033	0.098	0.0	0.036	0.141	0.0	0.155
SLC1A2	P43004	True	EAA2_HUMAN	Glutamate_byGLS_and_SLC1A2	CPI-CC0DD99C42B	ENSG00000110436	0.036	0.0	0.524	0.0	0.078	0.033	0.098	0.0	0.036	0.141	0.0	0.155
SLC1A2	P43004	True	EAA2_HUMAN	Glutamate_byGLS_and_SLC1A2	CPI-CS03F7F264A	ENSG00000110436	0.036	0.0	0.524	0.0	0.078	0.033	0.098	0.0	0.036	0.141	0.0	0.155
SLC1A2	P43004	True	EAA2_HUMAN	Glutamate_byGLS_and_SLC1A2	CPI-CS08C7956BD	ENSG00000110436	0.036	0.0	0.524	0.0	0.078	0.033	0.098	0.0	0.036	0.141	0.0	0.155
SLC1A2	P43004	True	EAA2_HUMAN	Glutamate_byGLS_and_SLC1A2	CPI-CS0444827FD	ENSG00000110436	0.036	0.0	0.524	0.0	0.078	0.033	0.098	0.0	0.036	0.141	0.0	0.155
SLC1A2	P43004	True	EAA2_HUMAN	Glutamate_byGLS_and_SLC1A2	CPI-CS0FA9C25E9	ENSG00000110436	0.036	0.0	0.524	0.0	0.078	0.033	0.098	0.0	0.036	0.141	0.0	0.155
SLC1A2	P43004	True	EAA2_HUMAN	Glutamate_byGLS_and_SLC1A2	CPI-CS04A0AEE4C	ENSG00000110436	0.036	0.0	0.524	0.0	0.078	0.033	0.098	0.0	0.036	0.141	0.0	0.155
SLC1A2	P43004	True	EAA2_HUMAN	Glutamate_byGLS_and_SLC1A2	CPI-CS0B90BEB16	ENSG00000110436	0.036	0.0	0.524	0.0	0.078	0.033	0.098	0.0	0.036	0.141	0.0	0.155
SLC1A2	P43004	True	EAA2_HUMAN	Glutamate_byGLS_and_SLC1A2	CPI-CS007136501	ENSG00000110436	0.036	0.0	0.524	0.0	0.078	0.033	0.098	0.0	0.036	0.141	0.0	0.155
SLC1A2	P43004	True	EAA2_HUMAN	Glutamate_byGLS_and_SLC1A2	CPI-CS0B9E5E3DB	ENSG00000110436	0.036	0.0	0.524	0.0	0.078	0.033	0.098	0.0	0.036	0.141	0.0	0.155
SLC1A2	P43004	True	EAA2_HUMAN	Glutamate_byGLS2_and_SLC1A2	CPI-CS07040A8BB	ENSG00000110436	0.036	0.0	0.0	0.0	0.078	0.033	0.04	0.0	0.026	0.04	0.0	0.144
SLC1A2	P43004	True	EAA2_HUMAN	Glutamate_byGLS2_and_SLC1A2	CPI-CS0B607E7E2	ENSG00000110436	0.036	0.0	0.0	0.0	0.078	0.033	0.04	0.0	0.026	0.04	0.0	0.144
SLC1A2	P43004	True	EAA2_HUMAN	Glutamate_byGLS2_and_SLC1A2	CPI-CS0CC3AA145	ENSG00000110436	0.036	0.0	0.0	0.0	0.078	0.033	0.04	0.0	0.026	0.04	0.0	0.144
SLC1A2	P43004	True	EAA2_HUMAN	Glutamate_byGLS2_and_SLC1A2	CPI-CS04F05F7CF	ENSG00000110436	0.036	0.0	0.0	0.0	0.078	0.033	0.04	0.0	0.026	0.04	0.0	0.144
SLC1A2	P43004	True	EAA2_HUMAN	Glutamate_byGLS2_and_SLC1A2	CPI-CC05BFEA73C	ENSG00000110436	0.036	0.0	0.0	0.0	0.078	0.033	0.04	0.0	0.026	0.04	0.0	0.144
SLC1A2	P43004	True	EAA2_HUMAN	Glutamate_byGLS2_and_SLC1A2	CPI-CC0DC1D35A7	ENSG00000110436	0.036	0.0	0.0	0.0	0.078	0.033	0.04	0.0	0.026	0.04	0.0	0.144
SLC1A2	P43004	True	EAA2_HUMAN	Glutamate_byGLS2_and_SLC1A2	CPI-CS01E5ABF3E	ENSG00000110436	0.036	0.0	0.0	0.0	0.078	0.033	0.04	0.0	0.026	0.04	0.0	0.144
SLC1A2	P43004	True	EAA2_HUMAN	Glutamate_byGLS2_and_SLC1A2	CPI-CC0D4DE23C7	ENSG00000110436	0.036	0.0	0.0	0.0	0.078	0.033	0.04	0.0	0.026	0.04	0.0	0.144
SLC1A2	P43004	True	EAA2_HUMAN	Glutamate_byGLS2_and_SLC1A2	CPI-CC0B810B839	ENSG00000110436	0.036	0.0	0.0	0.0	0.078	0.033	0.04	0.0	0.026	0.04	0.0	0.144
SLC1A2	P43004	True	EAA2_HUMAN	Glutamate_byGLS2_and_SLC1A2	CPI-CS053847508	ENSG00000110436	0.036	0.0	0.0	0.0	0.078	0.033	0.04	0.0	0.026	0.04	0.0	0.144
SLC1A2	P43004	True	EAA2_HUMAN	Glutamate_byGLS2_and_SLC1A2	CPI-CC0B6964744	ENSG00000110436	0.036	0.0	0.0	0.0	0.078	0.033	0.04	0.0	0.026	0.04	0.0	0.144
SLC1A2	P43004	True	EAA2_HUMAN	Glutamate_byGLS2_and_SLC1A2	CPI-CC0E3F34DEF	ENSG00000110436	0.036	0.0	0.0	0.0	0.078	0.033	0.04	0.0	0.026	0.04	0.0	0.144
SLC1A2	P43004	True	EAA2_HUMAN	Glutamate_byGLS2_and_SLC1A2	CPI-CC0DE59E92B	ENSG00000110436	0.036	0.0	0.0	0.0	0.078	0.033	0.04	0.0	0.026	0.04	0.0	0.144
SLC1A2	P43004	True	EAA2_HUMAN	Glutamate_byGLS2_and_SLC1A2	CPI-CC0C109D7DD	ENSG00000110436	0.036	0.0	0.0	0.0	0.078	0.033	0.04	0.0	0.026	0.04	0.0	0.144
SLC1A2	P43004	True	EAA2_HUMAN	Glutamate_byGLS2_and_SLC1A2	CPI-CC0AC55FB5B	ENSG00000110436	0.036	0.0	0.0	0.0	0.078	0.033	0.04	0.0	0.026	0.04	0.0	0.144
SLC1A2	P43004	True	EAA2_HUMAN	Glutamate_byGLS2_and_SLC1A2	CPI-CC017AB6A86	ENSG00000110436	0.036	0.0	0.0	0.0	0.078	0.033	0.04	0.0	0.026	0.04	0.0	0.144
SLC1A2	P43004	True	EAA2_HUMAN	Glutamate_byGLS2_and_SLC1A2	CPI-CS070B19B57	ENSG00000110436	0.036	0.0	0.0	0.0	0.078	0.033	0.04	0.0	0.026	0.04	0.0	0.144
SLC1A2	P43004	True	EAA2_HUMAN	Glutamate_byGLS2_and_SLC1A2	CPI-CS0916EF39D	ENSG00000110436	0.036	0.0	0.0	0.0	0.078	0.033	0.04	0.0	0.026	0.04	0.0	0.144
SLC1A2	P43004	True	EAA2_HUMAN	Glutamate_byGLS2_and_SLC1A2	CPI-CS01E5D0183	ENSG00000110436	0.036	0.0	0.0	0.0	0.078	0.033	0.04	0.0	0.026	0.04	0.0	0.144
SLC1A2	P43004	True	EAA2_HUMAN	Glutamate_byGLS2_and_SLC1A2	CPI-CS0D7A1419D	ENSG00000110436	0.036	0.0	0.0	0.0	0.078	0.033	0.04	0.0	0.026	0.04	0.0	0.144
SLC1A2	P43004	True	EAA2_HUMAN	Glutamate_byGLS2_and_SLC1A2	CPI-CS06CD4A71F	ENSG00000110436	0.036	0.0	0.0	0.0	0.078	0.033	0.04	0.0	0.026	0.04	0.0	0.144
SLC1A2	P43004	True	EAA2_HUMAN	Glutamate_byGLS2_and_SLC1A2	CPI-CS055AEE574	ENSG00000110436	0.036	0.0	0.0	0.0	0.078	0.033	0.04	0.0	0.026	0.04	0.0	0.144
SLC1A2	P43004	True	EAA2_HUMAN	Glutamate_byGLS2_and_SLC1A2	CPI-CS0975DD44D	ENSG00000110436	0.036	0.0	0.0	0.0	0.078	0.033	0.04	0.0	0.026	0.04	0.0	0.144
SLC1A2	P43004	True	EAA2_HUMAN	Glutamate_byGLS2_and_SLC1A2	CPI-CS0A2EDD507	ENSG00000110436	0.036	0.0	0.0	0.0	0.078	0.033	0.04	0.0	0.026	0.04	0.0	0.144
SLC1A3	P43003	True	EAA1_HUMAN	Glutamate_byGLS_and_SLC1A3	CPI-CS0E765613E	ENSG00000079215	0.346	0.0	0.0	0.0	0.614	0.489	0.082	0.0	0.27	0.066	0.573	0.457
SLC1A3	P43003	True	EAA1_HUMAN	Glutamate_byGLS_and_SLC1A3	CPI-CS0692512DE	ENSG00000079215	0.346	0.0	0.0	0.0	0.614	0.489	0.082	0.0	0.27	0.066	0.573	0.457
SLC1A3	P43003	True	EAA1_HUMAN	Glutamate_byGLS_and_SLC1A3	CPI-CS04BFC66DA	ENSG00000079215	0.346	0.0	0.0	0.0	0.614	0.489	0.082	0.0	0.27	0.066	0.573	0.457
SLC1A3	P43003	True	EAA1_HUMAN	Glutamate_byGLS_and_SLC1A3	CPI-CS04473CE2B	ENSG00000079215	0.346	0.0	0.0	0.0	0.614	0.489	0.082	0.0	0.27	0.066	0.573	0.457
SLC1A3	P43003	True	EAA1_HUMAN	Glutamate_byGLS_and_SLC1A3	CPI-CC0918CCE56	ENSG00000079215	0.346	0.0	0.0	0.0	0.614	0.489	0.082	0.0	0.27	0.066	0.573	0.457
SLC1A3	P43003	True	EAA1_HUMAN	Glutamate_byGLS_and_SLC1A3	CPI-CC02BF19DCF	ENSG00000079215	0.346	0.0	0.0	0.0	0.614	0.489	0.082	0.0	0.27	0.066	0.573	0.457
SLC1A3	P43003	True	EAA1_HUMAN	Glutamate_byGLS_and_SLC1A3	CPI-CS037F4EF32	ENSG00000079215	0.346	0.0	0.0	0.0	0.614	0.489	0.082	0.0	0.27	0.066	0.573	0.457
SLC1A3	P43003	True	EAA1_HUMAN	Glutamate_byGLS_and_SLC1A3	CPI-CC0063E25BD	ENSG00000079215	0.346	0.0	0.0	0.0	0.614	0.489	0.082	0.0	0.27	0.066	0.573	0.457
SLC1A3	P43003	True	EAA1_HUMAN	Glutamate_byGLS_and_SLC1A3	CPI-CC0E60351FF	ENSG00000079215	0.346	0.0	0.0	0.0	0.614	0.489	0.082	0.0	0.27	0.066	0.573	0.457
SLC1A3	P43003	True	EAA1_HUMAN	Glutamate_byGLS_and_SLC1A3	CPI-CS0EB60A2B2	ENSG00000079215	0.346	0.0	0.0	0.0	0.614	0.489	0.082	0.0	0.27	0.066	0.573	0.457
SLC1A3	P43003	True	EAA1_HUMAN	Glutamate_byGLS_and_SLC1A3	CPI-CC049F2ABCF	ENSG00000079215	0.346	0.0	0.0	0.0	0.614	0.489	0.082	0.0	0.27	0.066	0.573	0.457
SLC1A3	P43003	True	EAA1_HUMAN	Glutamate_byGLS_and_SLC1A3	CPI-CC0CB231C91	ENSG00000079215	0.346	0.0	0.0	0.0	0.614	0.489	0.082	0.0	0.27	0.066	0.573	0.457
SLC1A3	P43003	True	EAA1_HUMAN	Glutamate_byGLS_and_SLC1A3	CPI-CC06CC71FC3	ENSG00000079215	0.346	0.0	0.0	0.0	0.614	0.489	0.082	0.0	0.27	0.066	0.573	0.457
SLC1A3	P43003	True	EAA1_HUMAN	Glutamate_byGLS_and_SLC1A3	CPI-CC0E366FBD5	ENSG00000079215	0.346	0.0	0.0	0.0	0.614	0.489	0.082	0.0	0.27	0.066	0.573	0.457
SLC1A3	P43003	True	EAA1_HUMAN	Glutamate_byGLS_and_SLC1A3	CPI-CC036772033	ENSG00000079215	0.346	0.0	0.0	0.0	0.614	0.489	0.082	0.0	0.27	0.066	0.573	0.457
SLC1A3	P43003	True	EAA1_HUMAN	Glutamate_byGLS_and_SLC1A3	CPI-CC016C39E1C	ENSG00000079215	0.346	0.0	0.0	0.0	0.614	0.489	0.082	0.0	0.27	0.066	0.573	0.457
SLC1A3	P43003	True	EAA1_HUMAN	Glutamate_byGLS_and_SLC1A3	CPI-CS06BDC8BFA	ENSG00000079215	0.346	0.0	0.0	0.0	0.614	0.489	0.082	0.0	0.27	0.066	0.573	0.457
SLC1A3	P43003	True	EAA1_HUMAN	Glutamate_byGLS_and_SLC1A3	CPI-CS077A43ACD	ENSG00000079215	0.346	0.0	0.0	0.0	0.614	0.489	0.082	0.0	0.27	0.066	0.573	0.457
SLC1A3	P43003	True	EAA1_HUMAN	Glutamate_byGLS_and_SLC1A3	CPI-CS0D33309E7	ENSG00000079215	0.346	0.0	0.0	0.0	0.614	0.489	0.082	0.0	0.27	0.066	0.573	0.457
SLC1A3	P43003	True	EAA1_HUMAN	Glutamate_byGLS_and_SLC1A3	CPI-CS071698505	ENSG00000079215	0.346	0.0	0.0	0.0	0.614	0.489	0.082	0.0	0.27	0.066	0.573	0.457
SLC1A3	P43003	True	EAA1_HUMAN	Glutamate_byGLS_and_SLC1A3	CPI-CS0305D24F6	ENSG00000079215	0.346	0.0	0.0	0.0	0.614	0.489	0.082	0.0	0.27	0.066	0.573	0.457
SLC1A3	P43003	True	EAA1_HUMAN	Glutamate_byGLS_and_SLC1A3	CPI-CS002D05AD7	ENSG00000079215	0.346	0.0	0.0	0.0	0.614	0.489	0.082	0.0	0.27	0.066	0.573	0.457
SLC1A3	P43003	True	EAA1_HUMAN	Glutamate_byGLS_and_SLC1A3	CPI-CS09F74FD39	ENSG00000079215	0.346	0.0	0.0	0.0	0.614	0.489	0.082	0.0	0.27	0.066	0.573	0.457
SLC1A3	P43003	True	EAA1_HUMAN	Glutamate_byGLS_and_SLC1A3	CPI-CS017089111	ENSG00000079215	0.346	0.0	0.0	0.0	0.614	0.489	0.082	0.0	0.27	0.066	0.573	0.457
SLC1A3	P43003	True	EAA1_HUMAN	Glutamate_byGLS2_and_SLC1A3	CPI-CS0D028DAA4	ENSG00000079215	0.19	0.0	0.0	0.0	0.143	0.063	0.04	0.0	0.026	0.04	0.0	0.144
SLC1A3	P43003	True	EAA1_HUMAN	Glutamate_byGLS2_and_SLC1A3	CPI-CS008389A89	ENSG00000079215	0.19	0.0	0.0	0.0	0.143	0.063	0.04	0.0	0.026	0.04	0.0	0.144
SLC1A3	P43003	True	EAA1_HUMAN	Glutamate_byGLS2_and_SLC1A3	CPI-CS0B4B01B4B	ENSG00000079215	0.19	0.0	0.0	0.0	0.143	0.063	0.04	0.0	0.026	0.04	0.0	0.144
SLC1A3	P43003	True	EAA1_HUMAN	Glutamate_byGLS2_and_SLC1A3	CPI-CS0484FC19B	ENSG00000079215	0.19	0.0	0.0	0.0	0.143	0.063	0.04	0.0	0.026	0.04	0.0	0.144
SLC1A3	P43003	True	EAA1_HUMAN	Glutamate_byGLS2_and_SLC1A3	CPI-CC07909859C	ENSG00000079215	0.19	0.0	0.0	0.0	0.143	0.063	0.04	0.0	0.026	0.04	0.0	0.144
SLC1A3	P43003	True	EAA1_HUMAN	Glutamate_byGLS2_and_SLC1A3	CPI-CC0A8308C2C	ENSG00000079215	0.19	0.0	0.0	0.0	0.143	0.063	0.04	0.0	0.026	0.04	0.0	0.144
SLC1A3	P43003	True	EAA1_HUMAN	Glutamate_byGLS2_and_SLC1A3	CPI-CS00E19754C	ENSG00000079215	0.19	0.0	0.0	0.0	0.143	0.063	0.04	0.0	0.026	0.04	0.0	0.144
SLC1A3	P43003	True	EAA1_HUMAN	Glutamate_byGLS2_and_SLC1A3	CPI-CC00CFD9E84	ENSG00000079215	0.19	0.0	0.0	0.0	0.143	0.063	0.04	0.0	0.026	0.04	0.0	0.144
SLC1A3	P43003	True	EAA1_HUMAN	Glutamate_byGLS2_and_SLC1A3	CPI-CC0B415175C	ENSG00000079215	0.19	0.0	0.0	0.0	0.143	0.063	0.04	0.0	0.026	0.04	0.0	0.144
SLC1A3	P43003	True	EAA1_HUMAN	Glutamate_byGLS2_and_SLC1A3	CPI-CS06F474F5A	ENSG00000079215	0.19	0.0	0.0	0.0	0.143	0.063	0.04	0.0	0.026	0.04	0.0	0.144
SLC1A3	P43003	True	EAA1_HUMAN	Glutamate_byGLS2_and_SLC1A3	CPI-CC0C33FB78E	ENSG00000079215	0.19	0.0	0.0	0.0	0.143	0.063	0.04	0.0	0.026	0.04	0.0	0.144
SLC1A3	P43003	True	EAA1_HUMAN	Glutamate_byGLS2_and_SLC1A3	CPI-CC00605BE5F	ENSG00000079215	0.19	0.0	0.0	0.0	0.143	0.063	0.04	0.0	0.026	0.04	0.0	0.144
SLC1A3	P43003	True	EAA1_HUMAN	Glutamate_byGLS2_and_SLC1A3	CPI-CC01CD69B71	ENSG00000079215	0.19	0.0	0.0	0.0	0.143	0.063	0.04	0.0	0.026	0.04	0.0	0.144
SLC1A3	P43003	True	EAA1_HUMAN	Glutamate_byGLS2_and_SLC1A3	CPI-CC09EB70913	ENSG00000079215	0.19	0.0	0.0	0.0	0.143	0.063	0.04	0.0	0.026	0.04	0.0	0.144
SLC1A3	P43003	True	EAA1_HUMAN	Glutamate_byGLS2_and_SLC1A3	CPI-CC0BB3C6CB3	ENSG00000079215	0.19	0.0	0.0	0.0	0.143	0.063	0.04	0.0	0.026	0.04	0.0	0.144
SLC1A3	P43003	True	EAA1_HUMAN	Glutamate_byGLS2_and_SLC1A3	CPI-CC01E49D97E	ENSG00000079215	0.19	0.0	0.0	0.0	0.143	0.063	0.04	0.0	0.026	0.04	0.0	0.144
SLC1A3	P43003	True	EAA1_HUMAN	Glutamate_byGLS2_and_SLC1A3	CPI-CS09CF4D275	ENSG00000079215	0.19	0.0	0.0	0.0	0.143	0.063	0.04	0.0	0.026	0.04	0.0	0.144
SLC1A3	P43003	True	EAA1_HUMAN	Glutamate_byGLS2_and_SLC1A3	CPI-CS07C63C8BC	ENSG00000079215	0.19	0.0	0.0	0.0	0.143	0.063	0.04	0.0	0.026	0.04	0.0	0.144
SLC1A3	P43003	True	EAA1_HUMAN	Glutamate_byGLS2_and_SLC1A3	CPI-CS05D1E58B4	ENSG00000079215	0.19	0.0	0.0	0.0	0.143	0.063	0.04	0.0	0.026	0.04	0.0	0.144
SLC1A3	P43003	True	EAA1_HUMAN	Glutamate_byGLS2_and_SLC1A3	CPI-CS0591372DE	ENSG00000079215	0.19	0.0	0.0	0.0	0.143	0.063	0.04	0.0	0.026	0.04	0.0	0.144
SLC1A3	P43003	True	EAA1_HUMAN	Glutamate_byGLS2_and_SLC1A3	CPI-CS03D684E7D	ENSG00000079215	0.19	0.0	0.0	0.0	0.143	0.063	0.04	0.0	0.026	0.04	0.0	0.144
SLC1A3	P43003	True	EAA1_HUMAN	Glutamate_byGLS2_and_SLC1A3	CPI-CS09698412B	ENSG00000079215	0.19	0.0	0.0	0.0	0.143	0.063	0.04	0.0	0.026	0.04	0.0	0.144
SLC1A3	P43003	True	EAA1_HUMAN	Glutamate_byGLS2_and_SLC1A3	CPI-CS0EFE72F4B	ENSG00000079215	0.19	0.0	0.0	0.0	0.143	0.063	0.04	0.0	0.026	0.04	0.0	0.144
SLC1A3	P43003	True	EAA1_HUMAN	Glutamate_byGLS2_and_SLC1A3	CPI-CS0947C60AA	ENSG00000079215	0.19	0.0	0.0	0.0	0.143	0.063	0.04	0.0	0.026	0.04	0.0	0.144
SLC1A6	P48664	True	EAA4_HUMAN	Glutamate_byGLS_and_SLC1A6	CPI-CS0D4790CB0	ENSG00000105143	0.759	0.363	0.161	0.0	0.286	0.332	0.248	0.0	0.262	0.317	0.0	0.281
SLC1A6	P48664	True	EAA4_HUMAN	Glutamate_byGLS_and_SLC1A6	CPI-CS068F11B5E	ENSG00000105143	0.759	0.363	0.161	0.0	0.286	0.332	0.248	0.0	0.262	0.317	0.0	0.281
SLC1A6	P48664	True	EAA4_HUMAN	Glutamate_byGLS_and_SLC1A6	CPI-CS0BCE841D5	ENSG00000105143	0.759	0.363	0.161	0.0	0.286	0.332	0.248	0.0	0.262	0.317	0.0	0.281
SLC1A6	P48664	True	EAA4_HUMAN	Glutamate_byGLS_and_SLC1A6	CPI-CS0603C3490	ENSG00000105143	0.759	0.363	0.161	0.0	0.286	0.332	0.248	0.0	0.262	0.317	0.0	0.281
SLC1A6	P48664	True	EAA4_HUMAN	Glutamate_byGLS_and_SLC1A6	CPI-CC007D5C2B3	ENSG00000105143	0.759	0.363	0.161	0.0	0.286	0.332	0.248	0.0	0.262	0.317	0.0	0.281
SLC1A6	P48664	True	EAA4_HUMAN	Glutamate_byGLS_and_SLC1A6	CPI-CC096C28605	ENSG00000105143	0.759	0.363	0.161	0.0	0.286	0.332	0.248	0.0	0.262	0.317	0.0	0.281
SLC1A6	P48664	True	EAA4_HUMAN	Glutamate_byGLS_and_SLC1A6	CPI-CS0792FFF91	ENSG00000105143	0.759	0.363	0.161	0.0	0.286	0.332	0.248	0.0	0.262	0.317	0.0	0.281
SLC1A6	P48664	True	EAA4_HUMAN	Glutamate_byGLS_and_SLC1A6	CPI-CC0BF385067	ENSG00000105143	0.759	0.363	0.161	0.0	0.286	0.332	0.248	0.0	0.262	0.317	0.0	0.281
SLC1A6	P48664	True	EAA4_HUMAN	Glutamate_byGLS_and_SLC1A6	CPI-CC0DB5AB2C4	ENSG00000105143	0.759	0.363	0.161	0.0	0.286	0.332	0.248	0.0	0.262	0.317	0.0	0.281
SLC1A6	P48664	True	EAA4_HUMAN	Glutamate_byGLS_and_SLC1A6	CPI-CS0827BB954	ENSG00000105143	0.759	0.363	0.161	0.0	0.286	0.332	0.248	0.0	0.262	0.317	0.0	0.281
SLC1A6	P48664	True	EAA4_HUMAN	Glutamate_byGLS_and_SLC1A6	CPI-CC0C8B25F6D	ENSG00000105143	0.759	0.363	0.161	0.0	0.286	0.332	0.248	0.0	0.262	0.317	0.0	0.281
SLC1A6	P48664	True	EAA4_HUMAN	Glutamate_byGLS_and_SLC1A6	CPI-CC0E5CBF38E	ENSG00000105143	0.759	0.363	0.161	0.0	0.286	0.332	0.248	0.0	0.262	0.317	0.0	0.281
SLC1A6	P48664	True	EAA4_HUMAN	Glutamate_byGLS_and_SLC1A6	CPI-CC06FC18E3A	ENSG00000105143	0.759	0.363	0.161	0.0	0.286	0.332	0.248	0.0	0.262	0.317	0.0	0.281
SLC1A6	P48664	True	EAA4_HUMAN	Glutamate_byGLS_and_SLC1A6	CPI-CC0664821F8	ENSG00000105143	0.759	0.363	0.161	0.0	0.286	0.332	0.248	0.0	0.262	0.317	0.0	0.281
SLC1A6	P48664	True	EAA4_HUMAN	Glutamate_byGLS_and_SLC1A6	CPI-CC05B3DB330	ENSG00000105143	0.759	0.363	0.161	0.0	0.286	0.332	0.248	0.0	0.262	0.317	0.0	0.281
SLC1A6	P48664	True	EAA4_HUMAN	Glutamate_byGLS_and_SLC1A6	CPI-CC002EFE61E	ENSG00000105143	0.759	0.363	0.161	0.0	0.286	0.332	0.248	0.0	0.262	0.317	0.0	0.281
SLC1A6	P48664	True	EAA4_HUMAN	Glutamate_byGLS_and_SLC1A6	CPI-CS052714C89	ENSG00000105143	0.759	0.363	0.161	0.0	0.286	0.332	0.248	0.0	0.262	0.317	0.0	0.281
SLC1A6	P48664	True	EAA4_HUMAN	Glutamate_byGLS_and_SLC1A6	CPI-CS0CD4875F8	ENSG00000105143	0.759	0.363	0.161	0.0	0.286	0.332	0.248	0.0	0.262	0.317	0.0	0.281
SLC1A6	P48664	True	EAA4_HUMAN	Glutamate_byGLS_and_SLC1A6	CPI-CS0C43745D6	ENSG00000105143	0.759	0.363	0.161	0.0	0.286	0.332	0.248	0.0	0.262	0.317	0.0	0.281
SLC1A6	P48664	True	EAA4_HUMAN	Glutamate_byGLS_and_SLC1A6	CPI-CS07AF8702D	ENSG00000105143	0.759	0.363	0.161	0.0	0.286	0.332	0.248	0.0	0.262	0.317	0.0	0.281
SLC1A6	P48664	True	EAA4_HUMAN	Glutamate_byGLS_and_SLC1A6	CPI-CS0A5376E7A	ENSG00000105143	0.759	0.363	0.161	0.0	0.286	0.332	0.248	0.0	0.262	0.317	0.0	0.281
SLC1A6	P48664	True	EAA4_HUMAN	Glutamate_byGLS_and_SLC1A6	CPI-CS020F306DA	ENSG00000105143	0.759	0.363	0.161	0.0	0.286	0.332	0.248	0.0	0.262	0.317	0.0	0.281
SLC1A6	P48664	True	EAA4_HUMAN	Glutamate_byGLS_and_SLC1A6	CPI-CS07EF8D9C2	ENSG00000105143	0.759	0.363	0.161	0.0	0.286	0.332	0.248	0.0	0.262	0.317	0.0	0.281
SLC1A6	P48664	True	EAA4_HUMAN	Glutamate_byGLS_and_SLC1A6	CPI-CS08910752E	ENSG00000105143	0.759	0.363	0.161	0.0	0.286	0.332	0.248	0.0	0.262	0.317	0.0	0.281
SLC1A6	P48664	True	EAA4_HUMAN	Glutamate_byGLS2_and_SLC1A6	CPI-CS096A4BF1B	ENSG00000105143	0.19	0.0	0.0	0.0	0.143	0.063	0.04	0.0	0.026	0.04	0.0	0.144
SLC1A6	P48664	True	EAA4_HUMAN	Glutamate_byGLS2_and_SLC1A6	CPI-CS0F46608E1	ENSG00000105143	0.19	0.0	0.0	0.0	0.143	0.063	0.04	0.0	0.026	0.04	0.0	0.144
SLC1A6	P48664	True	EAA4_HUMAN	Glutamate_byGLS2_and_SLC1A6	CPI-CS013047C58	ENSG00000105143	0.19	0.0	0.0	0.0	0.143	0.063	0.04	0.0	0.026	0.04	0.0	0.144
SLC1A6	P48664	True	EAA4_HUMAN	Glutamate_byGLS2_and_SLC1A6	CPI-CS03EEE6D2D	ENSG00000105143	0.19	0.0	0.0	0.0	0.143	0.063	0.04	0.0	0.026	0.04	0.0	0.144
SLC1A6	P48664	True	EAA4_HUMAN	Glutamate_byGLS2_and_SLC1A6	CPI-CC01450B2FA	ENSG00000105143	0.19	0.0	0.0	0.0	0.143	0.063	0.04	0.0	0.026	0.04	0.0	0.144
SLC1A6	P48664	True	EAA4_HUMAN	Glutamate_byGLS2_and_SLC1A6	CPI-CC0C4BEF4C8	ENSG00000105143	0.19	0.0	0.0	0.0	0.143	0.063	0.04	0.0	0.026	0.04	0.0	0.144
SLC1A6	P48664	True	EAA4_HUMAN	Glutamate_byGLS2_and_SLC1A6	CPI-CS0D9BFD8AF	ENSG00000105143	0.19	0.0	0.0	0.0	0.143	0.063	0.04	0.0	0.026	0.04	0.0	0.144
SLC1A6	P48664	True	EAA4_HUMAN	Glutamate_byGLS2_and_SLC1A6	CPI-CC0ACDCA68F	ENSG00000105143	0.19	0.0	0.0	0.0	0.143	0.063	0.04	0.0	0.026	0.04	0.0	0.144
SLC1A6	P48664	True	EAA4_HUMAN	Glutamate_byGLS2_and_SLC1A6	CPI-CC0FF085B8B	ENSG00000105143	0.19	0.0	0.0	0.0	0.143	0.063	0.04	0.0	0.026	0.04	0.0	0.144
SLC1A6	P48664	True	EAA4_HUMAN	Glutamate_byGLS2_and_SLC1A6	CPI-CS0A195F101	ENSG00000105143	0.19	0.0	0.0	0.0	0.143	0.063	0.04	0.0	0.026	0.04	0.0	0.144
SLC1A6	P48664	True	EAA4_HUMAN	Glutamate_byGLS2_and_SLC1A6	CPI-CC00939F2D1	ENSG00000105143	0.19	0.0	0.0	0.0	0.143	0.063	0.04	0.0	0.026	0.04	0.0	0.144
SLC1A6	P48664	True	EAA4_HUMAN	Glutamate_byGLS2_and_SLC1A6	CPI-CC0567FF312	ENSG00000105143	0.19	0.0	0.0	0.0	0.143	0.063	0.04	0.0	0.026	0.04	0.0	0.144
SLC1A6	P48664	True	EAA4_HUMAN	Glutamate_byGLS2_and_SLC1A6	CPI-CC064FD0FE9	ENSG00000105143	0.19	0.0	0.0	0.0	0.143	0.063	0.04	0.0	0.026	0.04	0.0	0.144
SLC1A6	P48664	True	EAA4_HUMAN	Glutamate_byGLS2_and_SLC1A6	CPI-CC04A0FDD1C	ENSG00000105143	0.19	0.0	0.0	0.0	0.143	0.063	0.04	0.0	0.026	0.04	0.0	0.144
SLC1A6	P48664	True	EAA4_HUMAN	Glutamate_byGLS2_and_SLC1A6	CPI-CC00F5F0266	ENSG00000105143	0.19	0.0	0.0	0.0	0.143	0.063	0.04	0.0	0.026	0.04	0.0	0.144
SLC1A6	P48664	True	EAA4_HUMAN	Glutamate_byGLS2_and_SLC1A6	CPI-CC00BFD8B11	ENSG00000105143	0.19	0.0	0.0	0.0	0.143	0.063	0.04	0.0	0.026	0.04	0.0	0.144
SLC1A6	P48664	True	EAA4_HUMAN	Glutamate_byGLS2_and_SLC1A6	CPI-CS0C7C7DD02	ENSG00000105143	0.19	0.0	0.0	0.0	0.143	0.063	0.04	0.0	0.026	0.04	0.0	0.144
SLC1A6	P48664	True	EAA4_HUMAN	Glutamate_byGLS2_and_SLC1A6	CPI-CS0BC3D8A73	ENSG00000105143	0.19	0.0	0.0	0.0	0.143	0.063	0.04	0.0	0.026	0.04	0.0	0.144
SLC1A6	P48664	True	EAA4_HUMAN	Glutamate_byGLS2_and_SLC1A6	CPI-CS0554D19E3	ENSG00000105143	0.19	0.0	0.0	0.0	0.143	0.063	0.04	0.0	0.026	0.04	0.0	0.144
SLC1A6	P48664	True	EAA4_HUMAN	Glutamate_byGLS2_and_SLC1A6	CPI-CS0DB067721	ENSG00000105143	0.19	0.0	0.0	0.0	0.143	0.063	0.04	0.0	0.026	0.04	0.0	0.144
SLC1A6	P48664	True	EAA4_HUMAN	Glutamate_byGLS2_and_SLC1A6	CPI-CS0F106270D	ENSG00000105143	0.19	0.0	0.0	0.0	0.143	0.063	0.04	0.0	0.026	0.04	0.0	0.144
SLC1A6	P48664	True	EAA4_HUMAN	Glutamate_byGLS2_and_SLC1A6	CPI-CS0764E52B3	ENSG00000105143	0.19	0.0	0.0	0.0	0.143	0.063	0.04	0.0	0.026	0.04	0.0	0.144
SLC1A6	P48664	True	EAA4_HUMAN	Glutamate_byGLS2_and_SLC1A6	CPI-CS09E87611A	ENSG00000105143	0.19	0.0	0.0	0.0	0.143	0.063	0.04	0.0	0.026	0.04	0.0	0.144
SLC1A6	P48664	True	EAA4_HUMAN	Glutamate_byGLS2_and_SLC1A6	CPI-CS0270ABC42	ENSG00000105143	0.19	0.0	0.0	0.0	0.143	0.063	0.04	0.0	0.026	0.04	0.0	0.144
SLC1A7	O00341	True	EAA5_HUMAN	Glutamate_byGLS_and_SLC1A7	CPI-CS033CD7688	ENSG00000162383	0.0	0.0	0.0	0.0	0.195	0.119	0.0	0.0	0.0	0.0	0.0	0.0
SLC1A7	O00341	True	EAA5_HUMAN	Glutamate_byGLS_and_SLC1A7	CPI-CS0785280EB	ENSG00000162383	0.0	0.0	0.0	0.0	0.195	0.119	0.0	0.0	0.0	0.0	0.0	0.0
SLC1A7	O00341	True	EAA5_HUMAN	Glutamate_byGLS_and_SLC1A7	CPI-CS03DC69BFC	ENSG00000162383	0.0	0.0	0.0	0.0	0.195	0.119	0.0	0.0	0.0	0.0	0.0	0.0
SLC1A7	O00341	True	EAA5_HUMAN	Glutamate_byGLS_and_SLC1A7	CPI-CS025FBADF2	ENSG00000162383	0.0	0.0	0.0	0.0	0.195	0.119	0.0	0.0	0.0	0.0	0.0	0.0
SLC1A7	O00341	True	EAA5_HUMAN	Glutamate_byGLS_and_SLC1A7	CPI-CC0A742EB85	ENSG00000162383	0.0	0.0	0.0	0.0	0.195	0.119	0.0	0.0	0.0	0.0	0.0	0.0
SLC1A7	O00341	True	EAA5_HUMAN	Glutamate_byGLS_and_SLC1A7	CPI-CC0BADC1C23	ENSG00000162383	0.0	0.0	0.0	0.0	0.195	0.119	0.0	0.0	0.0	0.0	0.0	0.0
SLC1A7	O00341	True	EAA5_HUMAN	Glutamate_byGLS_and_SLC1A7	CPI-CS0132B4C1D	ENSG00000162383	0.0	0.0	0.0	0.0	0.195	0.119	0.0	0.0	0.0	0.0	0.0	0.0
SLC1A7	O00341	True	EAA5_HUMAN	Glutamate_byGLS_and_SLC1A7	CPI-CC0E5063BA7	ENSG00000162383	0.0	0.0	0.0	0.0	0.195	0.119	0.0	0.0	0.0	0.0	0.0	0.0
SLC1A7	O00341	True	EAA5_HUMAN	Glutamate_byGLS_and_SLC1A7	CPI-CC0E7F3E3CE	ENSG00000162383	0.0	0.0	0.0	0.0	0.195	0.119	0.0	0.0	0.0	0.0	0.0	0.0
SLC1A7	O00341	True	EAA5_HUMAN	Glutamate_byGLS_and_SLC1A7	CPI-CS0A0633E77	ENSG00000162383	0.0	0.0	0.0	0.0	0.195	0.119	0.0	0.0	0.0	0.0	0.0	0.0
SLC1A7	O00341	True	EAA5_HUMAN	Glutamate_byGLS_and_SLC1A7	CPI-CC02AA64371	ENSG00000162383	0.0	0.0	0.0	0.0	0.195	0.119	0.0	0.0	0.0	0.0	0.0	0.0
SLC1A7	O00341	True	EAA5_HUMAN	Glutamate_byGLS_and_SLC1A7	CPI-CC0D9EE71E7	ENSG00000162383	0.0	0.0	0.0	0.0	0.195	0.119	0.0	0.0	0.0	0.0	0.0	0.0
SLC1A7	O00341	True	EAA5_HUMAN	Glutamate_byGLS_and_SLC1A7	CPI-CC095C752D3	ENSG00000162383	0.0	0.0	0.0	0.0	0.195	0.119	0.0	0.0	0.0	0.0	0.0	0.0
SLC1A7	O00341	True	EAA5_HUMAN	Glutamate_byGLS_and_SLC1A7	CPI-CC02CD61933	ENSG00000162383	0.0	0.0	0.0	0.0	0.195	0.119	0.0	0.0	0.0	0.0	0.0	0.0
SLC1A7	O00341	True	EAA5_HUMAN	Glutamate_byGLS_and_SLC1A7	CPI-CC0AD6F0571	ENSG00000162383	0.0	0.0	0.0	0.0	0.195	0.119	0.0	0.0	0.0	0.0	0.0	0.0
SLC1A7	O00341	True	EAA5_HUMAN	Glutamate_byGLS_and_SLC1A7	CPI-CC054692E80	ENSG00000162383	0.0	0.0	0.0	0.0	0.195	0.119	0.0	0.0	0.0	0.0	0.0	0.0
SLC1A7	O00341	True	EAA5_HUMAN	Glutamate_byGLS_and_SLC1A7	CPI-CS0F62789CF	ENSG00000162383	0.0	0.0	0.0	0.0	0.195	0.119	0.0	0.0	0.0	0.0	0.0	0.0
SLC1A7	O00341	True	EAA5_HUMAN	Glutamate_byGLS_and_SLC1A7	CPI-CS0CA04CA30	ENSG00000162383	0.0	0.0	0.0	0.0	0.195	0.119	0.0	0.0	0.0	0.0	0.0	0.0
SLC1A7	O00341	True	EAA5_HUMAN	Glutamate_byGLS_and_SLC1A7	CPI-CS0D67AEEF8	ENSG00000162383	0.0	0.0	0.0	0.0	0.195	0.119	0.0	0.0	0.0	0.0	0.0	0.0
SLC1A7	O00341	True	EAA5_HUMAN	Glutamate_byGLS_and_SLC1A7	CPI-CS0EF654316	ENSG00000162383	0.0	0.0	0.0	0.0	0.195	0.119	0.0	0.0	0.0	0.0	0.0	0.0
SLC1A7	O00341	True	EAA5_HUMAN	Glutamate_byGLS_and_SLC1A7	CPI-CS002ECD5B1	ENSG00000162383	0.0	0.0	0.0	0.0	0.195	0.119	0.0	0.0	0.0	0.0	0.0	0.0
SLC1A7	O00341	True	EAA5_HUMAN	Glutamate_byGLS_and_SLC1A7	CPI-CS070154D3B	ENSG00000162383	0.0	0.0	0.0	0.0	0.195	0.119	0.0	0.0	0.0	0.0	0.0	0.0
SLC1A7	O00341	True	EAA5_HUMAN	Glutamate_byGLS_and_SLC1A7	CPI-CS0F4C33641	ENSG00000162383	0.0	0.0	0.0	0.0	0.195	0.119	0.0	0.0	0.0	0.0	0.0	0.0
SLC1A7	O00341	True	EAA5_HUMAN	Glutamate_byGLS_and_SLC1A7	CPI-CS0279E4E92	ENSG00000162383	0.0	0.0	0.0	0.0	0.195	0.119	0.0	0.0	0.0	0.0	0.0	0.0
SLC1A7	O00341	True	EAA5_HUMAN	Glutamate_byGLS2_and_SLC1A7	CPI-CS094923202	ENSG00000162383	0.0	0.0	0.0	0.0	0.143	0.063	0.0	0.0	0.0	0.0	0.0	0.0
SLC1A7	O00341	True	EAA5_HUMAN	Glutamate_byGLS2_and_SLC1A7	CPI-CS0141EF49C	ENSG00000162383	0.0	0.0	0.0	0.0	0.143	0.063	0.0	0.0	0.0	0.0	0.0	0.0
SLC1A7	O00341	True	EAA5_HUMAN	Glutamate_byGLS2_and_SLC1A7	CPI-CS0E9B87C01	ENSG00000162383	0.0	0.0	0.0	0.0	0.143	0.063	0.0	0.0	0.0	0.0	0.0	0.0
SLC1A7	O00341	True	EAA5_HUMAN	Glutamate_byGLS2_and_SLC1A7	CPI-CS0A2ACA19B	ENSG00000162383	0.0	0.0	0.0	0.0	0.143	0.063	0.0	0.0	0.0	0.0	0.0	0.0
SLC1A7	O00341	True	EAA5_HUMAN	Glutamate_byGLS2_and_SLC1A7	CPI-CC0B16C9C23	ENSG00000162383	0.0	0.0	0.0	0.0	0.143	0.063	0.0	0.0	0.0	0.0	0.0	0.0
SLC1A7	O00341	True	EAA5_HUMAN	Glutamate_byGLS2_and_SLC1A7	CPI-CC0EDF3084D	ENSG00000162383	0.0	0.0	0.0	0.0	0.143	0.063	0.0	0.0	0.0	0.0	0.0	0.0
SLC1A7	O00341	True	EAA5_HUMAN	Glutamate_byGLS2_and_SLC1A7	CPI-CS0AA5F0945	ENSG00000162383	0.0	0.0	0.0	0.0	0.143	0.063	0.0	0.0	0.0	0.0	0.0	0.0
SLC1A7	O00341	True	EAA5_HUMAN	Glutamate_byGLS2_and_SLC1A7	CPI-CC01CE8AC41	ENSG00000162383	0.0	0.0	0.0	0.0	0.143	0.063	0.0	0.0	0.0	0.0	0.0	0.0
SLC1A7	O00341	True	EAA5_HUMAN	Glutamate_byGLS2_and_SLC1A7	CPI-CC038267193	ENSG00000162383	0.0	0.0	0.0	0.0	0.143	0.063	0.0	0.0	0.0	0.0	0.0	0.0
SLC1A7	O00341	True	EAA5_HUMAN	Glutamate_byGLS2_and_SLC1A7	CPI-CS0687D7002	ENSG00000162383	0.0	0.0	0.0	0.0	0.143	0.063	0.0	0.0	0.0	0.0	0.0	0.0
SLC1A7	O00341	True	EAA5_HUMAN	Glutamate_byGLS2_and_SLC1A7	CPI-CC02227FA06	ENSG00000162383	0.0	0.0	0.0	0.0	0.143	0.063	0.0	0.0	0.0	0.0	0.0	0.0
SLC1A7	O00341	True	EAA5_HUMAN	Glutamate_byGLS2_and_SLC1A7	CPI-CC015FAF28E	ENSG00000162383	0.0	0.0	0.0	0.0	0.143	0.063	0.0	0.0	0.0	0.0	0.0	0.0
SLC1A7	O00341	True	EAA5_HUMAN	Glutamate_byGLS2_and_SLC1A7	CPI-CC068956044	ENSG00000162383	0.0	0.0	0.0	0.0	0.143	0.063	0.0	0.0	0.0	0.0	0.0	0.0
SLC1A7	O00341	True	EAA5_HUMAN	Glutamate_byGLS2_and_SLC1A7	CPI-CC02DBB58E9	ENSG00000162383	0.0	0.0	0.0	0.0	0.143	0.063	0.0	0.0	0.0	0.0	0.0	0.0
SLC1A7	O00341	True	EAA5_HUMAN	Glutamate_byGLS2_and_SLC1A7	CPI-CC0F83E11EB	ENSG00000162383	0.0	0.0	0.0	0.0	0.143	0.063	0.0	0.0	0.0	0.0	0.0	0.0
SLC1A7	O00341	True	EAA5_HUMAN	Glutamate_byGLS2_and_SLC1A7	CPI-CC0D299DB74	ENSG00000162383	0.0	0.0	0.0	0.0	0.143	0.063	0.0	0.0	0.0	0.0	0.0	0.0
SLC1A7	O00341	True	EAA5_HUMAN	Glutamate_byGLS2_and_SLC1A7	CPI-CS0AF8F897B	ENSG00000162383	0.0	0.0	0.0	0.0	0.143	0.063	0.0	0.0	0.0	0.0	0.0	0.0
SLC1A7	O00341	True	EAA5_HUMAN	Glutamate_byGLS2_and_SLC1A7	CPI-CS0E5972156	ENSG00000162383	0.0	0.0	0.0	0.0	0.143	0.063	0.0	0.0	0.0	0.0	0.0	0.0
SLC1A7	O00341	True	EAA5_HUMAN	Glutamate_byGLS2_and_SLC1A7	CPI-CS0F4182DEF	ENSG00000162383	0.0	0.0	0.0	0.0	0.143	0.063	0.0	0.0	0.0	0.0	0.0	0.0
SLC1A7	O00341	True	EAA5_HUMAN	Glutamate_byGLS2_and_SLC1A7	CPI-CS071CB03F7	ENSG00000162383	0.0	0.0	0.0	0.0	0.143	0.063	0.0	0.0	0.0	0.0	0.0	0.0
SLC1A7	O00341	True	EAA5_HUMAN	Glutamate_byGLS2_and_SLC1A7	CPI-CS03B7CB71D	ENSG00000162383	0.0	0.0	0.0	0.0	0.143	0.063	0.0	0.0	0.0	0.0	0.0	0.0
SLC1A7	O00341	True	EAA5_HUMAN	Glutamate_byGLS2_and_SLC1A7	CPI-CS03DC684EF	ENSG00000162383	0.0	0.0	0.0	0.0	0.143	0.063	0.0	0.0	0.0	0.0	0.0	0.0
SLC1A7	O00341	True	EAA5_HUMAN	Glutamate_byGLS2_and_SLC1A7	CPI-CS083EC4342	ENSG00000162383	0.0	0.0	0.0	0.0	0.143	0.063	0.0	0.0	0.0	0.0	0.0	0.0
SLC1A7	O00341	True	EAA5_HUMAN	Glutamate_byGLS2_and_SLC1A7	CPI-CS0180815DB	ENSG00000162383	0.0	0.0	0.0	0.0	0.143	0.063	0.0	0.0	0.0	0.0	0.0	0.0
GLS2	Q9UI32	True	GLSL_HUMAN	Glutamate_byGLS2_and_SLC17A7	CPI-CS07CF0C9B9	ENSG00000135423	0.0	0.0	0.0	0.0	0.01	0.01	0.012	0.0	0.026	0.021	0.0	0.0
GLS2	Q9UI32	True	GLSL_HUMAN	Glutamate_byGLS2_and_SLC17A7	CPI-CS0FBD9A478	ENSG00000135423	0.0	0.0	0.0	0.0	0.01	0.01	0.012	0.0	0.026	0.021	0.0	0.0
GLS2	Q9UI32	True	GLSL_HUMAN	Glutamate_byGLS2_and_SLC17A7	CPI-CS08AE2D9A9	ENSG00000135423	0.0	0.0	0.0	0.0	0.01	0.01	0.012	0.0	0.026	0.021	0.0	0.0
GLS2	Q9UI32	True	GLSL_HUMAN	Glutamate_byGLS2_and_SLC17A7	CPI-CS0AB98CF4B	ENSG00000135423	0.0	0.0	0.0	0.0	0.01	0.01	0.012	0.0	0.026	0.021	0.0	0.0
GLS2	Q9UI32	True	GLSL_HUMAN	Glutamate_byGLS2_and_SLC17A7	CPI-CC047030A36	ENSG00000135423	0.0	0.0	0.0	0.0	0.01	0.01	0.012	0.0	0.026	0.021	0.0	0.0
GLS2	Q9UI32	True	GLSL_HUMAN	Glutamate_byGLS2_and_SLC17A7	CPI-CC0145A96BC	ENSG00000135423	0.0	0.0	0.0	0.0	0.01	0.01	0.012	0.0	0.026	0.021	0.0	0.0
GLS2	Q9UI32	True	GLSL_HUMAN	Glutamate_byGLS2_and_SLC17A7	CPI-CS0940331BF	ENSG00000135423	0.0	0.0	0.0	0.0	0.01	0.01	0.012	0.0	0.026	0.021	0.0	0.0
GLS2	Q9UI32	True	GLSL_HUMAN	Glutamate_byGLS2_and_SLC17A7	CPI-CC032282108	ENSG00000135423	0.0	0.0	0.0	0.0	0.01	0.01	0.012	0.0	0.026	0.021	0.0	0.0
GLS2	Q9UI32	True	GLSL_HUMAN	Glutamate_byGLS2_and_SLC17A7	CPI-CC08CAFBA94	ENSG00000135423	0.0	0.0	0.0	0.0	0.01	0.01	0.012	0.0	0.026	0.021	0.0	0.0
GLS2	Q9UI32	True	GLSL_HUMAN	Glutamate_byGLS2_and_SLC17A7	CPI-CS0D1DC5DFD	ENSG00000135423	0.0	0.0	0.0	0.0	0.01	0.01	0.012	0.0	0.026	0.021	0.0	0.0
GLS2	Q9UI32	True	GLSL_HUMAN	Glutamate_byGLS2_and_SLC17A7	CPI-CC00FD66B07	ENSG00000135423	0.0	0.0	0.0	0.0	0.01	0.01	0.012	0.0	0.026	0.021	0.0	0.0
GLS2	Q9UI32	True	GLSL_HUMAN	Glutamate_byGLS2_and_SLC17A7	CPI-CC032B985F7	ENSG00000135423	0.0	0.0	0.0	0.0	0.01	0.01	0.012	0.0	0.026	0.021	0.0	0.0
GLS2	Q9UI32	True	GLSL_HUMAN	Glutamate_byGLS2_and_SLC17A7	CPI-CC0FE97618B	ENSG00000135423	0.0	0.0	0.0	0.0	0.01	0.01	0.012	0.0	0.026	0.021	0.0	0.0
GLS2	Q9UI32	True	GLSL_HUMAN	Glutamate_byGLS2_and_SLC17A7	CPI-CC0B845D70B	ENSG00000135423	0.0	0.0	0.0	0.0	0.01	0.01	0.012	0.0	0.026	0.021	0.0	0.0
GLS2	Q9UI32	True	GLSL_HUMAN	Glutamate_byGLS2_and_SLC17A7	CPI-CC0F0E50ABC	ENSG00000135423	0.0	0.0	0.0	0.0	0.01	0.01	0.012	0.0	0.026	0.021	0.0	0.0
GLS2	Q9UI32	True	GLSL_HUMAN	Glutamate_byGLS2_and_SLC17A7	CPI-CC0AA96E404	ENSG00000135423	0.0	0.0	0.0	0.0	0.01	0.01	0.012	0.0	0.026	0.021	0.0	0.0
GLS2	Q9UI32	True	GLSL_HUMAN	Glutamate_byGLS2_and_SLC17A7	CPI-CS059F4ED23	ENSG00000135423	0.0	0.0	0.0	0.0	0.01	0.01	0.012	0.0	0.026	0.021	0.0	0.0
GLS2	Q9UI32	True	GLSL_HUMAN	Glutamate_byGLS2_and_SLC17A7	CPI-CS0EC77FC9C	ENSG00000135423	0.0	0.0	0.0	0.0	0.01	0.01	0.012	0.0	0.026	0.021	0.0	0.0
GLS2	Q9UI32	True	GLSL_HUMAN	Glutamate_byGLS2_and_SLC17A7	CPI-CS0AE7F1FB9	ENSG00000135423	0.0	0.0	0.0	0.0	0.01	0.01	0.012	0.0	0.026	0.021	0.0	0.0
GLS2	Q9UI32	True	GLSL_HUMAN	Glutamate_byGLS2_and_SLC17A7	CPI-CS09CFDCF78	ENSG00000135423	0.0	0.0	0.0	0.0	0.01	0.01	0.012	0.0	0.026	0.021	0.0	0.0
GLS2	Q9UI32	True	GLSL_HUMAN	Glutamate_byGLS2_and_SLC17A7	CPI-CS0BA5C6CCB	ENSG00000135423	0.0	0.0	0.0	0.0	0.01	0.01	0.012	0.0	0.026	0.021	0.0	0.0
GLS2	Q9UI32	True	GLSL_HUMAN	Glutamate_byGLS2_and_SLC17A7	CPI-CS0EC6271ED	ENSG00000135423	0.0	0.0	0.0	0.0	0.01	0.01	0.012	0.0	0.026	0.021	0.0	0.0
GLS2	Q9UI32	True	GLSL_HUMAN	Glutamate_byGLS2_and_SLC17A7	CPI-CS004BB0890	ENSG00000135423	0.0	0.0	0.0	0.0	0.01	0.01	0.012	0.0	0.026	0.021	0.0	0.0
GLS2	Q9UI32	True	GLSL_HUMAN	Glutamate_byGLS2_and_SLC17A7	CPI-CS00A95D069	ENSG00000135423	0.0	0.0	0.0	0.0	0.01	0.01	0.012	0.0	0.026	0.021	0.0	0.0
GLS2	Q9UI32	True	GLSL_HUMAN	Glutamate_byGLS2_and_SLC17A8	CPI-CS037E61225	ENSG00000135423	0.0	0.0	0.0	0.0	0.0	0.0	0.0	0.0	0.0	0.04	0.0	0.0
GLS2	Q9UI32	True	GLSL_HUMAN	Glutamate_byGLS2_and_SLC17A8	CPI-CS071E7684F	ENSG00000135423	0.0	0.0	0.0	0.0	0.0	0.0	0.0	0.0	0.0	0.04	0.0	0.0
GLS2	Q9UI32	True	GLSL_HUMAN	Glutamate_byGLS2_and_SLC17A8	CPI-CS07CDBB858	ENSG00000135423	0.0	0.0	0.0	0.0	0.0	0.0	0.0	0.0	0.0	0.04	0.0	0.0
GLS2	Q9UI32	True	GLSL_HUMAN	Glutamate_byGLS2_and_SLC17A8	CPI-CS00271E4F9	ENSG00000135423	0.0	0.0	0.0	0.0	0.0	0.0	0.0	0.0	0.0	0.04	0.0	0.0
GLS2	Q9UI32	True	GLSL_HUMAN	Glutamate_byGLS2_and_SLC17A8	CPI-CC01ABA8B9E	ENSG00000135423	0.0	0.0	0.0	0.0	0.0	0.0	0.0	0.0	0.0	0.04	0.0	0.0
GLS2	Q9UI32	True	GLSL_HUMAN	Glutamate_byGLS2_and_SLC17A8	CPI-CC0212DA3AE	ENSG00000135423	0.0	0.0	0.0	0.0	0.0	0.0	0.0	0.0	0.0	0.04	0.0	0.0
GLS2	Q9UI32	True	GLSL_HUMAN	Glutamate_byGLS2_and_SLC17A8	CPI-CS0C7259F7C	ENSG00000135423	0.0	0.0	0.0	0.0	0.0	0.0	0.0	0.0	0.0	0.04	0.0	0.0
GLS2	Q9UI32	True	GLSL_HUMAN	Glutamate_byGLS2_and_SLC17A8	CPI-CC02F47F87C	ENSG00000135423	0.0	0.0	0.0	0.0	0.0	0.0	0.0	0.0	0.0	0.04	0.0	0.0
GLS2	Q9UI32	True	GLSL_HUMAN	Glutamate_byGLS2_and_SLC17A8	CPI-CC0D4DB34E9	ENSG00000135423	0.0	0.0	0.0	0.0	0.0	0.0	0.0	0.0	0.0	0.04	0.0	0.0
GLS2	Q9UI32	True	GLSL_HUMAN	Glutamate_byGLS2_and_SLC17A8	CPI-CS0AB128395	ENSG00000135423	0.0	0.0	0.0	0.0	0.0	0.0	0.0	0.0	0.0	0.04	0.0	0.0
GLS2	Q9UI32	True	GLSL_HUMAN	Glutamate_byGLS2_and_SLC17A8	CPI-CC0E019A0C0	ENSG00000135423	0.0	0.0	0.0	0.0	0.0	0.0	0.0	0.0	0.0	0.04	0.0	0.0
GLS2	Q9UI32	True	GLSL_HUMAN	Glutamate_byGLS2_and_SLC17A8	CPI-CC08537FF5B	ENSG00000135423	0.0	0.0	0.0	0.0	0.0	0.0	0.0	0.0	0.0	0.04	0.0	0.0
GLS2	Q9UI32	True	GLSL_HUMAN	Glutamate_byGLS2_and_SLC17A8	CPI-CC033072405	ENSG00000135423	0.0	0.0	0.0	0.0	0.0	0.0	0.0	0.0	0.0	0.04	0.0	0.0
GLS2	Q9UI32	True	GLSL_HUMAN	Glutamate_byGLS2_and_SLC17A8	CPI-CC084ABBDE8	ENSG00000135423	0.0	0.0	0.0	0.0	0.0	0.0	0.0	0.0	0.0	0.04	0.0	0.0
GLS2	Q9UI32	True	GLSL_HUMAN	Glutamate_byGLS2_and_SLC17A8	CPI-CC00A4CC26C	ENSG00000135423	0.0	0.0	0.0	0.0	0.0	0.0	0.0	0.0	0.0	0.04	0.0	0.0
GLS2	Q9UI32	True	GLSL_HUMAN	Glutamate_byGLS2_and_SLC17A8	CPI-CC02D7E1CD1	ENSG00000135423	0.0	0.0	0.0	0.0	0.0	0.0	0.0	0.0	0.0	0.04	0.0	0.0
GLS2	Q9UI32	True	GLSL_HUMAN	Glutamate_byGLS2_and_SLC17A8	CPI-CS0416CB0F5	ENSG00000135423	0.0	0.0	0.0	0.0	0.0	0.0	0.0	0.0	0.0	0.04	0.0	0.0
GLS2	Q9UI32	True	GLSL_HUMAN	Glutamate_byGLS2_and_SLC17A8	CPI-CS090CDDA91	ENSG00000135423	0.0	0.0	0.0	0.0	0.0	0.0	0.0	0.0	0.0	0.04	0.0	0.0
GLS2	Q9UI32	True	GLSL_HUMAN	Glutamate_byGLS2_and_SLC17A8	CPI-CS0A5B00FEC	ENSG00000135423	0.0	0.0	0.0	0.0	0.0	0.0	0.0	0.0	0.0	0.04	0.0	0.0
GLS2	Q9UI32	True	GLSL_HUMAN	Glutamate_byGLS2_and_SLC17A8	CPI-CS00323BD9A	ENSG00000135423	0.0	0.0	0.0	0.0	0.0	0.0	0.0	0.0	0.0	0.04	0.0	0.0
GLS2	Q9UI32	True	GLSL_HUMAN	Glutamate_byGLS2_and_SLC17A8	CPI-CS0A5C5F9DF	ENSG00000135423	0.0	0.0	0.0	0.0	0.0	0.0	0.0	0.0	0.0	0.04	0.0	0.0
GLS2	Q9UI32	True	GLSL_HUMAN	Glutamate_byGLS2_and_SLC17A8	CPI-CS0B8F51188	ENSG00000135423	0.0	0.0	0.0	0.0	0.0	0.0	0.0	0.0	0.0	0.04	0.0	0.0
GLS2	Q9UI32	True	GLSL_HUMAN	Glutamate_byGLS2_and_SLC17A8	CPI-CS00B734C46	ENSG00000135423	0.0	0.0	0.0	0.0	0.0	0.0	0.0	0.0	0.0	0.04	0.0	0.0
GLS2	Q9UI32	True	GLSL_HUMAN	Glutamate_byGLS2_and_SLC17A8	CPI-CS01BC2C4FF	ENSG00000135423	0.0	0.0	0.0	0.0	0.0	0.0	0.0	0.0	0.0	0.04	0.0	0.0
GLS2	Q9UI32	True	GLSL_HUMAN	Glutamate_byGLS2_and_SLC1A1	CPI-CS0E5DBD27E	ENSG00000135423	0.19	0.0	0.0	0.0	0.143	0.063	0.04	0.0	0.026	0.04	0.0	0.144
GLS2	Q9UI32	True	GLSL_HUMAN	Glutamate_byGLS2_and_SLC1A1	CPI-CS0899E9304	ENSG00000135423	0.19	0.0	0.0	0.0	0.143	0.063	0.04	0.0	0.026	0.04	0.0	0.144
GLS2	Q9UI32	True	GLSL_HUMAN	Glutamate_byGLS2_and_SLC1A1	CPI-CS06451E34A	ENSG00000135423	0.19	0.0	0.0	0.0	0.143	0.063	0.04	0.0	0.026	0.04	0.0	0.144
GLS2	Q9UI32	True	GLSL_HUMAN	Glutamate_byGLS2_and_SLC1A1	CPI-CS0DD8D3E0E	ENSG00000135423	0.19	0.0	0.0	0.0	0.143	0.063	0.04	0.0	0.026	0.04	0.0	0.144
GLS2	Q9UI32	True	GLSL_HUMAN	Glutamate_byGLS2_and_SLC1A1	CPI-CC007CF847B	ENSG00000135423	0.19	0.0	0.0	0.0	0.143	0.063	0.04	0.0	0.026	0.04	0.0	0.144
GLS2	Q9UI32	True	GLSL_HUMAN	Glutamate_byGLS2_and_SLC1A1	CPI-CC08EE84AE8	ENSG00000135423	0.19	0.0	0.0	0.0	0.143	0.063	0.04	0.0	0.026	0.04	0.0	0.144
GLS2	Q9UI32	True	GLSL_HUMAN	Glutamate_byGLS2_and_SLC1A1	CPI-CS048A34709	ENSG00000135423	0.19	0.0	0.0	0.0	0.143	0.063	0.04	0.0	0.026	0.04	0.0	0.144
GLS2	Q9UI32	True	GLSL_HUMAN	Glutamate_byGLS2_and_SLC1A1	CPI-CC05A802EBC	ENSG00000135423	0.19	0.0	0.0	0.0	0.143	0.063	0.04	0.0	0.026	0.04	0.0	0.144
GLS2	Q9UI32	True	GLSL_HUMAN	Glutamate_byGLS2_and_SLC1A1	CPI-CC086C2B918	ENSG00000135423	0.19	0.0	0.0	0.0	0.143	0.063	0.04	0.0	0.026	0.04	0.0	0.144
GLS2	Q9UI32	True	GLSL_HUMAN	Glutamate_byGLS2_and_SLC1A1	CPI-CS01D65FEFD	ENSG00000135423	0.19	0.0	0.0	0.0	0.143	0.063	0.04	0.0	0.026	0.04	0.0	0.144
GLS2	Q9UI32	True	GLSL_HUMAN	Glutamate_byGLS2_and_SLC1A1	CPI-CC0160048A0	ENSG00000135423	0.19	0.0	0.0	0.0	0.143	0.063	0.04	0.0	0.026	0.04	0.0	0.144
GLS2	Q9UI32	True	GLSL_HUMAN	Glutamate_byGLS2_and_SLC1A1	CPI-CC0E8B3C37F	ENSG00000135423	0.19	0.0	0.0	0.0	0.143	0.063	0.04	0.0	0.026	0.04	0.0	0.144
GLS2	Q9UI32	True	GLSL_HUMAN	Glutamate_byGLS2_and_SLC1A1	CPI-CC072B222EE	ENSG00000135423	0.19	0.0	0.0	0.0	0.143	0.063	0.04	0.0	0.026	0.04	0.0	0.144
GLS2	Q9UI32	True	GLSL_HUMAN	Glutamate_byGLS2_and_SLC1A1	CPI-CC01F565028	ENSG00000135423	0.19	0.0	0.0	0.0	0.143	0.063	0.04	0.0	0.026	0.04	0.0	0.144
GLS2	Q9UI32	True	GLSL_HUMAN	Glutamate_byGLS2_and_SLC1A1	CPI-CC01F8CA118	ENSG00000135423	0.19	0.0	0.0	0.0	0.143	0.063	0.04	0.0	0.026	0.04	0.0	0.144
GLS2	Q9UI32	True	GLSL_HUMAN	Glutamate_byGLS2_and_SLC1A1	CPI-CC07C08B2DE	ENSG00000135423	0.19	0.0	0.0	0.0	0.143	0.063	0.04	0.0	0.026	0.04	0.0	0.144
GLS2	Q9UI32	True	GLSL_HUMAN	Glutamate_byGLS2_and_SLC1A1	CPI-CS089C871BA	ENSG00000135423	0.19	0.0	0.0	0.0	0.143	0.063	0.04	0.0	0.026	0.04	0.0	0.144
GLS2	Q9UI32	True	GLSL_HUMAN	Glutamate_byGLS2_and_SLC1A1	CPI-CS0286AF8D6	ENSG00000135423	0.19	0.0	0.0	0.0	0.143	0.063	0.04	0.0	0.026	0.04	0.0	0.144
GLS2	Q9UI32	True	GLSL_HUMAN	Glutamate_byGLS2_and_SLC1A1	CPI-CS081D8412E	ENSG00000135423	0.19	0.0	0.0	0.0	0.143	0.063	0.04	0.0	0.026	0.04	0.0	0.144
GLS2	Q9UI32	True	GLSL_HUMAN	Glutamate_byGLS2_and_SLC1A1	CPI-CS0041BE443	ENSG00000135423	0.19	0.0	0.0	0.0	0.143	0.063	0.04	0.0	0.026	0.04	0.0	0.144
GLS2	Q9UI32	True	GLSL_HUMAN	Glutamate_byGLS2_and_SLC1A1	CPI-CS05B11F2F4	ENSG00000135423	0.19	0.0	0.0	0.0	0.143	0.063	0.04	0.0	0.026	0.04	0.0	0.144
GLS2	Q9UI32	True	GLSL_HUMAN	Glutamate_byGLS2_and_SLC1A1	CPI-CS05610B89F	ENSG00000135423	0.19	0.0	0.0	0.0	0.143	0.063	0.04	0.0	0.026	0.04	0.0	0.144
GLS2	Q9UI32	True	GLSL_HUMAN	Glutamate_byGLS2_and_SLC1A1	CPI-CS00061350E	ENSG00000135423	0.19	0.0	0.0	0.0	0.143	0.063	0.04	0.0	0.026	0.04	0.0	0.144
GLS2	Q9UI32	True	GLSL_HUMAN	Glutamate_byGLS2_and_SLC1A1	CPI-CS0A14FBC54	ENSG00000135423	0.19	0.0	0.0	0.0	0.143	0.063	0.04	0.0	0.026	0.04	0.0	0.144
GLS2	Q9UI32	True	GLSL_HUMAN	Glutamate_byGLS2_and_SLC1A2	CPI-CS07040A8BB	ENSG00000135423	0.036	0.0	0.0	0.0	0.078	0.033	0.04	0.0	0.026	0.04	0.0	0.144
GLS2	Q9UI32	True	GLSL_HUMAN	Glutamate_byGLS2_and_SLC1A2	CPI-CS0B607E7E2	ENSG00000135423	0.036	0.0	0.0	0.0	0.078	0.033	0.04	0.0	0.026	0.04	0.0	0.144
GLS2	Q9UI32	True	GLSL_HUMAN	Glutamate_byGLS2_and_SLC1A2	CPI-CS0CC3AA145	ENSG00000135423	0.036	0.0	0.0	0.0	0.078	0.033	0.04	0.0	0.026	0.04	0.0	0.144
GLS2	Q9UI32	True	GLSL_HUMAN	Glutamate_byGLS2_and_SLC1A2	CPI-CS04F05F7CF	ENSG00000135423	0.036	0.0	0.0	0.0	0.078	0.033	0.04	0.0	0.026	0.04	0.0	0.144
GLS2	Q9UI32	True	GLSL_HUMAN	Glutamate_byGLS2_and_SLC1A2	CPI-CC05BFEA73C	ENSG00000135423	0.036	0.0	0.0	0.0	0.078	0.033	0.04	0.0	0.026	0.04	0.0	0.144
GLS2	Q9UI32	True	GLSL_HUMAN	Glutamate_byGLS2_and_SLC1A2	CPI-CC0DC1D35A7	ENSG00000135423	0.036	0.0	0.0	0.0	0.078	0.033	0.04	0.0	0.026	0.04	0.0	0.144
GLS2	Q9UI32	True	GLSL_HUMAN	Glutamate_byGLS2_and_SLC1A2	CPI-CS01E5ABF3E	ENSG00000135423	0.036	0.0	0.0	0.0	0.078	0.033	0.04	0.0	0.026	0.04	0.0	0.144
GLS2	Q9UI32	True	GLSL_HUMAN	Glutamate_byGLS2_and_SLC1A2	CPI-CC0D4DE23C7	ENSG00000135423	0.036	0.0	0.0	0.0	0.078	0.033	0.04	0.0	0.026	0.04	0.0	0.144
GLS2	Q9UI32	True	GLSL_HUMAN	Glutamate_byGLS2_and_SLC1A2	CPI-CC0B810B839	ENSG00000135423	0.036	0.0	0.0	0.0	0.078	0.033	0.04	0.0	0.026	0.04	0.0	0.144
GLS2	Q9UI32	True	GLSL_HUMAN	Glutamate_byGLS2_and_SLC1A2	CPI-CS053847508	ENSG00000135423	0.036	0.0	0.0	0.0	0.078	0.033	0.04	0.0	0.026	0.04	0.0	0.144
GLS2	Q9UI32	True	GLSL_HUMAN	Glutamate_byGLS2_and_SLC1A2	CPI-CC0B6964744	ENSG00000135423	0.036	0.0	0.0	0.0	0.078	0.033	0.04	0.0	0.026	0.04	0.0	0.144
GLS2	Q9UI32	True	GLSL_HUMAN	Glutamate_byGLS2_and_SLC1A2	CPI-CC0E3F34DEF	ENSG00000135423	0.036	0.0	0.0	0.0	0.078	0.033	0.04	0.0	0.026	0.04	0.0	0.144
GLS2	Q9UI32	True	GLSL_HUMAN	Glutamate_byGLS2_and_SLC1A2	CPI-CC0DE59E92B	ENSG00000135423	0.036	0.0	0.0	0.0	0.078	0.033	0.04	0.0	0.026	0.04	0.0	0.144
GLS2	Q9UI32	True	GLSL_HUMAN	Glutamate_byGLS2_and_SLC1A2	CPI-CC0C109D7DD	ENSG00000135423	0.036	0.0	0.0	0.0	0.078	0.033	0.04	0.0	0.026	0.04	0.0	0.144
GLS2	Q9UI32	True	GLSL_HUMAN	Glutamate_byGLS2_and_SLC1A2	CPI-CC0AC55FB5B	ENSG00000135423	0.036	0.0	0.0	0.0	0.078	0.033	0.04	0.0	0.026	0.04	0.0	0.144
GLS2	Q9UI32	True	GLSL_HUMAN	Glutamate_byGLS2_and_SLC1A2	CPI-CC017AB6A86	ENSG00000135423	0.036	0.0	0.0	0.0	0.078	0.033	0.04	0.0	0.026	0.04	0.0	0.144
GLS2	Q9UI32	True	GLSL_HUMAN	Glutamate_byGLS2_and_SLC1A2	CPI-CS070B19B57	ENSG00000135423	0.036	0.0	0.0	0.0	0.078	0.033	0.04	0.0	0.026	0.04	0.0	0.144
GLS2	Q9UI32	True	GLSL_HUMAN	Glutamate_byGLS2_and_SLC1A2	CPI-CS0916EF39D	ENSG00000135423	0.036	0.0	0.0	0.0	0.078	0.033	0.04	0.0	0.026	0.04	0.0	0.144
GLS2	Q9UI32	True	GLSL_HUMAN	Glutamate_byGLS2_and_SLC1A2	CPI-CS01E5D0183	ENSG00000135423	0.036	0.0	0.0	0.0	0.078	0.033	0.04	0.0	0.026	0.04	0.0	0.144
GLS2	Q9UI32	True	GLSL_HUMAN	Glutamate_byGLS2_and_SLC1A2	CPI-CS0D7A1419D	ENSG00000135423	0.036	0.0	0.0	0.0	0.078	0.033	0.04	0.0	0.026	0.04	0.0	0.144
GLS2	Q9UI32	True	GLSL_HUMAN	Glutamate_byGLS2_and_SLC1A2	CPI-CS06CD4A71F	ENSG00000135423	0.036	0.0	0.0	0.0	0.078	0.033	0.04	0.0	0.026	0.04	0.0	0.144
GLS2	Q9UI32	True	GLSL_HUMAN	Glutamate_byGLS2_and_SLC1A2	CPI-CS055AEE574	ENSG00000135423	0.036	0.0	0.0	0.0	0.078	0.033	0.04	0.0	0.026	0.04	0.0	0.144
GLS2	Q9UI32	True	GLSL_HUMAN	Glutamate_byGLS2_and_SLC1A2	CPI-CS0975DD44D	ENSG00000135423	0.036	0.0	0.0	0.0	0.078	0.033	0.04	0.0	0.026	0.04	0.0	0.144
GLS2	Q9UI32	True	GLSL_HUMAN	Glutamate_byGLS2_and_SLC1A2	CPI-CS0A2EDD507	ENSG00000135423	0.036	0.0	0.0	0.0	0.078	0.033	0.04	0.0	0.026	0.04	0.0	0.144
GLS2	Q9UI32	True	GLSL_HUMAN	Glutamate_byGLS2_and_SLC1A3	CPI-CS0D028DAA4	ENSG00000135423	0.19	0.0	0.0	0.0	0.143	0.063	0.04	0.0	0.026	0.04	0.0	0.144
GLS2	Q9UI32	True	GLSL_HUMAN	Glutamate_byGLS2_and_SLC1A3	CPI-CS008389A89	ENSG00000135423	0.19	0.0	0.0	0.0	0.143	0.063	0.04	0.0	0.026	0.04	0.0	0.144
GLS2	Q9UI32	True	GLSL_HUMAN	Glutamate_byGLS2_and_SLC1A3	CPI-CS0B4B01B4B	ENSG00000135423	0.19	0.0	0.0	0.0	0.143	0.063	0.04	0.0	0.026	0.04	0.0	0.144
GLS2	Q9UI32	True	GLSL_HUMAN	Glutamate_byGLS2_and_SLC1A3	CPI-CS0484FC19B	ENSG00000135423	0.19	0.0	0.0	0.0	0.143	0.063	0.04	0.0	0.026	0.04	0.0	0.144
GLS2	Q9UI32	True	GLSL_HUMAN	Glutamate_byGLS2_and_SLC1A3	CPI-CC07909859C	ENSG00000135423	0.19	0.0	0.0	0.0	0.143	0.063	0.04	0.0	0.026	0.04	0.0	0.144
GLS2	Q9UI32	True	GLSL_HUMAN	Glutamate_byGLS2_and_SLC1A3	CPI-CC0A8308C2C	ENSG00000135423	0.19	0.0	0.0	0.0	0.143	0.063	0.04	0.0	0.026	0.04	0.0	0.144
GLS2	Q9UI32	True	GLSL_HUMAN	Glutamate_byGLS2_and_SLC1A3	CPI-CS00E19754C	ENSG00000135423	0.19	0.0	0.0	0.0	0.143	0.063	0.04	0.0	0.026	0.04	0.0	0.144
GLS2	Q9UI32	True	GLSL_HUMAN	Glutamate_byGLS2_and_SLC1A3	CPI-CC00CFD9E84	ENSG00000135423	0.19	0.0	0.0	0.0	0.143	0.063	0.04	0.0	0.026	0.04	0.0	0.144
GLS2	Q9UI32	True	GLSL_HUMAN	Glutamate_byGLS2_and_SLC1A3	CPI-CC0B415175C	ENSG00000135423	0.19	0.0	0.0	0.0	0.143	0.063	0.04	0.0	0.026	0.04	0.0	0.144
GLS2	Q9UI32	True	GLSL_HUMAN	Glutamate_byGLS2_and_SLC1A3	CPI-CS06F474F5A	ENSG00000135423	0.19	0.0	0.0	0.0	0.143	0.063	0.04	0.0	0.026	0.04	0.0	0.144
GLS2	Q9UI32	True	GLSL_HUMAN	Glutamate_byGLS2_and_SLC1A3	CPI-CC0C33FB78E	ENSG00000135423	0.19	0.0	0.0	0.0	0.143	0.063	0.04	0.0	0.026	0.04	0.0	0.144
GLS2	Q9UI32	True	GLSL_HUMAN	Glutamate_byGLS2_and_SLC1A3	CPI-CC00605BE5F	ENSG00000135423	0.19	0.0	0.0	0.0	0.143	0.063	0.04	0.0	0.026	0.04	0.0	0.144
GLS2	Q9UI32	True	GLSL_HUMAN	Glutamate_byGLS2_and_SLC1A3	CPI-CC01CD69B71	ENSG00000135423	0.19	0.0	0.0	0.0	0.143	0.063	0.04	0.0	0.026	0.04	0.0	0.144
GLS2	Q9UI32	True	GLSL_HUMAN	Glutamate_byGLS2_and_SLC1A3	CPI-CC09EB70913	ENSG00000135423	0.19	0.0	0.0	0.0	0.143	0.063	0.04	0.0	0.026	0.04	0.0	0.144
GLS2	Q9UI32	True	GLSL_HUMAN	Glutamate_byGLS2_and_SLC1A3	CPI-CC0BB3C6CB3	ENSG00000135423	0.19	0.0	0.0	0.0	0.143	0.063	0.04	0.0	0.026	0.04	0.0	0.144
GLS2	Q9UI32	True	GLSL_HUMAN	Glutamate_byGLS2_and_SLC1A3	CPI-CC01E49D97E	ENSG00000135423	0.19	0.0	0.0	0.0	0.143	0.063	0.04	0.0	0.026	0.04	0.0	0.144
GLS2	Q9UI32	True	GLSL_HUMAN	Glutamate_byGLS2_and_SLC1A3	CPI-CS09CF4D275	ENSG00000135423	0.19	0.0	0.0	0.0	0.143	0.063	0.04	0.0	0.026	0.04	0.0	0.144
GLS2	Q9UI32	True	GLSL_HUMAN	Glutamate_byGLS2_and_SLC1A3	CPI-CS07C63C8BC	ENSG00000135423	0.19	0.0	0.0	0.0	0.143	0.063	0.04	0.0	0.026	0.04	0.0	0.144
GLS2	Q9UI32	True	GLSL_HUMAN	Glutamate_byGLS2_and_SLC1A3	CPI-CS05D1E58B4	ENSG00000135423	0.19	0.0	0.0	0.0	0.143	0.063	0.04	0.0	0.026	0.04	0.0	0.144
GLS2	Q9UI32	True	GLSL_HUMAN	Glutamate_byGLS2_and_SLC1A3	CPI-CS0591372DE	ENSG00000135423	0.19	0.0	0.0	0.0	0.143	0.063	0.04	0.0	0.026	0.04	0.0	0.144
GLS2	Q9UI32	True	GLSL_HUMAN	Glutamate_byGLS2_and_SLC1A3	CPI-CS03D684E7D	ENSG00000135423	0.19	0.0	0.0	0.0	0.143	0.063	0.04	0.0	0.026	0.04	0.0	0.144
GLS2	Q9UI32	True	GLSL_HUMAN	Glutamate_byGLS2_and_SLC1A3	CPI-CS09698412B	ENSG00000135423	0.19	0.0	0.0	0.0	0.143	0.063	0.04	0.0	0.026	0.04	0.0	0.144
GLS2	Q9UI32	True	GLSL_HUMAN	Glutamate_byGLS2_and_SLC1A3	CPI-CS0EFE72F4B	ENSG00000135423	0.19	0.0	0.0	0.0	0.143	0.063	0.04	0.0	0.026	0.04	0.0	0.144
GLS2	Q9UI32	True	GLSL_HUMAN	Glutamate_byGLS2_and_SLC1A3	CPI-CS0947C60AA	ENSG00000135423	0.19	0.0	0.0	0.0	0.143	0.063	0.04	0.0	0.026	0.04	0.0	0.144
GLS2	Q9UI32	True	GLSL_HUMAN	Glutamate_byGLS2_and_SLC1A6	CPI-CS096A4BF1B	ENSG00000135423	0.19	0.0	0.0	0.0	0.143	0.063	0.04	0.0	0.026	0.04	0.0	0.144
GLS2	Q9UI32	True	GLSL_HUMAN	Glutamate_byGLS2_and_SLC1A6	CPI-CS0F46608E1	ENSG00000135423	0.19	0.0	0.0	0.0	0.143	0.063	0.04	0.0	0.026	0.04	0.0	0.144
GLS2	Q9UI32	True	GLSL_HUMAN	Glutamate_byGLS2_and_SLC1A6	CPI-CS013047C58	ENSG00000135423	0.19	0.0	0.0	0.0	0.143	0.063	0.04	0.0	0.026	0.04	0.0	0.144
GLS2	Q9UI32	True	GLSL_HUMAN	Glutamate_byGLS2_and_SLC1A6	CPI-CS03EEE6D2D	ENSG00000135423	0.19	0.0	0.0	0.0	0.143	0.063	0.04	0.0	0.026	0.04	0.0	0.144
GLS2	Q9UI32	True	GLSL_HUMAN	Glutamate_byGLS2_and_SLC1A6	CPI-CC01450B2FA	ENSG00000135423	0.19	0.0	0.0	0.0	0.143	0.063	0.04	0.0	0.026	0.04	0.0	0.144
GLS2	Q9UI32	True	GLSL_HUMAN	Glutamate_byGLS2_and_SLC1A6	CPI-CC0C4BEF4C8	ENSG00000135423	0.19	0.0	0.0	0.0	0.143	0.063	0.04	0.0	0.026	0.04	0.0	0.144
GLS2	Q9UI32	True	GLSL_HUMAN	Glutamate_byGLS2_and_SLC1A6	CPI-CS0D9BFD8AF	ENSG00000135423	0.19	0.0	0.0	0.0	0.143	0.063	0.04	0.0	0.026	0.04	0.0	0.144
GLS2	Q9UI32	True	GLSL_HUMAN	Glutamate_byGLS2_and_SLC1A6	CPI-CC0ACDCA68F	ENSG00000135423	0.19	0.0	0.0	0.0	0.143	0.063	0.04	0.0	0.026	0.04	0.0	0.144
GLS2	Q9UI32	True	GLSL_HUMAN	Glutamate_byGLS2_and_SLC1A6	CPI-CC0FF085B8B	ENSG00000135423	0.19	0.0	0.0	0.0	0.143	0.063	0.04	0.0	0.026	0.04	0.0	0.144
GLS2	Q9UI32	True	GLSL_HUMAN	Glutamate_byGLS2_and_SLC1A6	CPI-CS0A195F101	ENSG00000135423	0.19	0.0	0.0	0.0	0.143	0.063	0.04	0.0	0.026	0.04	0.0	0.144
GLS2	Q9UI32	True	GLSL_HUMAN	Glutamate_byGLS2_and_SLC1A6	CPI-CC00939F2D1	ENSG00000135423	0.19	0.0	0.0	0.0	0.143	0.063	0.04	0.0	0.026	0.04	0.0	0.144
GLS2	Q9UI32	True	GLSL_HUMAN	Glutamate_byGLS2_and_SLC1A6	CPI-CC0567FF312	ENSG00000135423	0.19	0.0	0.0	0.0	0.143	0.063	0.04	0.0	0.026	0.04	0.0	0.144
GLS2	Q9UI32	True	GLSL_HUMAN	Glutamate_byGLS2_and_SLC1A6	CPI-CC064FD0FE9	ENSG00000135423	0.19	0.0	0.0	0.0	0.143	0.063	0.04	0.0	0.026	0.04	0.0	0.144
GLS2	Q9UI32	True	GLSL_HUMAN	Glutamate_byGLS2_and_SLC1A6	CPI-CC04A0FDD1C	ENSG00000135423	0.19	0.0	0.0	0.0	0.143	0.063	0.04	0.0	0.026	0.04	0.0	0.144
GLS2	Q9UI32	True	GLSL_HUMAN	Glutamate_byGLS2_and_SLC1A6	CPI-CC00F5F0266	ENSG00000135423	0.19	0.0	0.0	0.0	0.143	0.063	0.04	0.0	0.026	0.04	0.0	0.144
GLS2	Q9UI32	True	GLSL_HUMAN	Glutamate_byGLS2_and_SLC1A6	CPI-CC00BFD8B11	ENSG00000135423	0.19	0.0	0.0	0.0	0.143	0.063	0.04	0.0	0.026	0.04	0.0	0.144
GLS2	Q9UI32	True	GLSL_HUMAN	Glutamate_byGLS2_and_SLC1A6	CPI-CS0C7C7DD02	ENSG00000135423	0.19	0.0	0.0	0.0	0.143	0.063	0.04	0.0	0.026	0.04	0.0	0.144
GLS2	Q9UI32	True	GLSL_HUMAN	Glutamate_byGLS2_and_SLC1A6	CPI-CS0BC3D8A73	ENSG00000135423	0.19	0.0	0.0	0.0	0.143	0.063	0.04	0.0	0.026	0.04	0.0	0.144
GLS2	Q9UI32	True	GLSL_HUMAN	Glutamate_byGLS2_and_SLC1A6	CPI-CS0554D19E3	ENSG00000135423	0.19	0.0	0.0	0.0	0.143	0.063	0.04	0.0	0.026	0.04	0.0	0.144
GLS2	Q9UI32	True	GLSL_HUMAN	Glutamate_byGLS2_and_SLC1A6	CPI-CS0DB067721	ENSG00000135423	0.19	0.0	0.0	0.0	0.143	0.063	0.04	0.0	0.026	0.04	0.0	0.144
GLS2	Q9UI32	True	GLSL_HUMAN	Glutamate_byGLS2_and_SLC1A6	CPI-CS0F106270D	ENSG00000135423	0.19	0.0	0.0	0.0	0.143	0.063	0.04	0.0	0.026	0.04	0.0	0.144
GLS2	Q9UI32	True	GLSL_HUMAN	Glutamate_byGLS2_and_SLC1A6	CPI-CS0764E52B3	ENSG00000135423	0.19	0.0	0.0	0.0	0.143	0.063	0.04	0.0	0.026	0.04	0.0	0.144
GLS2	Q9UI32	True	GLSL_HUMAN	Glutamate_byGLS2_and_SLC1A6	CPI-CS09E87611A	ENSG00000135423	0.19	0.0	0.0	0.0	0.143	0.063	0.04	0.0	0.026	0.04	0.0	0.144
GLS2	Q9UI32	True	GLSL_HUMAN	Glutamate_byGLS2_and_SLC1A6	CPI-CS0270ABC42	ENSG00000135423	0.19	0.0	0.0	0.0	0.143	0.063	0.04	0.0	0.026	0.04	0.0	0.144
GLS2	Q9UI32	True	GLSL_HUMAN	Glutamate_byGLS2_and_SLC1A7	CPI-CS094923202	ENSG00000135423	0.0	0.0	0.0	0.0	0.143	0.063	0.0	0.0	0.0	0.0	0.0	0.0
GLS2	Q9UI32	True	GLSL_HUMAN	Glutamate_byGLS2_and_SLC1A7	CPI-CS0141EF49C	ENSG00000135423	0.0	0.0	0.0	0.0	0.143	0.063	0.0	0.0	0.0	0.0	0.0	0.0
GLS2	Q9UI32	True	GLSL_HUMAN	Glutamate_byGLS2_and_SLC1A7	CPI-CS0E9B87C01	ENSG00000135423	0.0	0.0	0.0	0.0	0.143	0.063	0.0	0.0	0.0	0.0	0.0	0.0
GLS2	Q9UI32	True	GLSL_HUMAN	Glutamate_byGLS2_and_SLC1A7	CPI-CS0A2ACA19B	ENSG00000135423	0.0	0.0	0.0	0.0	0.143	0.063	0.0	0.0	0.0	0.0	0.0	0.0
GLS2	Q9UI32	True	GLSL_HUMAN	Glutamate_byGLS2_and_SLC1A7	CPI-CC0B16C9C23	ENSG00000135423	0.0	0.0	0.0	0.0	0.143	0.063	0.0	0.0	0.0	0.0	0.0	0.0
GLS2	Q9UI32	True	GLSL_HUMAN	Glutamate_byGLS2_and_SLC1A7	CPI-CC0EDF3084D	ENSG00000135423	0.0	0.0	0.0	0.0	0.143	0.063	0.0	0.0	0.0	0.0	0.0	0.0
GLS2	Q9UI32	True	GLSL_HUMAN	Glutamate_byGLS2_and_SLC1A7	CPI-CS0AA5F0945	ENSG00000135423	0.0	0.0	0.0	0.0	0.143	0.063	0.0	0.0	0.0	0.0	0.0	0.0
GLS2	Q9UI32	True	GLSL_HUMAN	Glutamate_byGLS2_and_SLC1A7	CPI-CC01CE8AC41	ENSG00000135423	0.0	0.0	0.0	0.0	0.143	0.063	0.0	0.0	0.0	0.0	0.0	0.0
GLS2	Q9UI32	True	GLSL_HUMAN	Glutamate_byGLS2_and_SLC1A7	CPI-CC038267193	ENSG00000135423	0.0	0.0	0.0	0.0	0.143	0.063	0.0	0.0	0.0	0.0	0.0	0.0
GLS2	Q9UI32	True	GLSL_HUMAN	Glutamate_byGLS2_and_SLC1A7	CPI-CS0687D7002	ENSG00000135423	0.0	0.0	0.0	0.0	0.143	0.063	0.0	0.0	0.0	0.0	0.0	0.0
GLS2	Q9UI32	True	GLSL_HUMAN	Glutamate_byGLS2_and_SLC1A7	CPI-CC02227FA06	ENSG00000135423	0.0	0.0	0.0	0.0	0.143	0.063	0.0	0.0	0.0	0.0	0.0	0.0
GLS2	Q9UI32	True	GLSL_HUMAN	Glutamate_byGLS2_and_SLC1A7	CPI-CC015FAF28E	ENSG00000135423	0.0	0.0	0.0	0.0	0.143	0.063	0.0	0.0	0.0	0.0	0.0	0.0
GLS2	Q9UI32	True	GLSL_HUMAN	Glutamate_byGLS2_and_SLC1A7	CPI-CC068956044	ENSG00000135423	0.0	0.0	0.0	0.0	0.143	0.063	0.0	0.0	0.0	0.0	0.0	0.0
GLS2	Q9UI32	True	GLSL_HUMAN	Glutamate_byGLS2_and_SLC1A7	CPI-CC02DBB58E9	ENSG00000135423	0.0	0.0	0.0	0.0	0.143	0.063	0.0	0.0	0.0	0.0	0.0	0.0
GLS2	Q9UI32	True	GLSL_HUMAN	Glutamate_byGLS2_and_SLC1A7	CPI-CC0F83E11EB	ENSG00000135423	0.0	0.0	0.0	0.0	0.143	0.063	0.0	0.0	0.0	0.0	0.0	0.0
GLS2	Q9UI32	True	GLSL_HUMAN	Glutamate_byGLS2_and_SLC1A7	CPI-CC0D299DB74	ENSG00000135423	0.0	0.0	0.0	0.0	0.143	0.063	0.0	0.0	0.0	0.0	0.0	0.0
GLS2	Q9UI32	True	GLSL_HUMAN	Glutamate_byGLS2_and_SLC1A7	CPI-CS0AF8F897B	ENSG00000135423	0.0	0.0	0.0	0.0	0.143	0.063	0.0	0.0	0.0	0.0	0.0	0.0
GLS2	Q9UI32	True	GLSL_HUMAN	Glutamate_byGLS2_and_SLC1A7	CPI-CS0E5972156	ENSG00000135423	0.0	0.0	0.0	0.0	0.143	0.063	0.0	0.0	0.0	0.0	0.0	0.0
GLS2	Q9UI32	True	GLSL_HUMAN	Glutamate_byGLS2_and_SLC1A7	CPI-CS0F4182DEF	ENSG00000135423	0.0	0.0	0.0	0.0	0.143	0.063	0.0	0.0	0.0	0.0	0.0	0.0
GLS2	Q9UI32	True	GLSL_HUMAN	Glutamate_byGLS2_and_SLC1A7	CPI-CS071CB03F7	ENSG00000135423	0.0	0.0	0.0	0.0	0.143	0.063	0.0	0.0	0.0	0.0	0.0	0.0
GLS2	Q9UI32	True	GLSL_HUMAN	Glutamate_byGLS2_and_SLC1A7	CPI-CS03B7CB71D	ENSG00000135423	0.0	0.0	0.0	0.0	0.143	0.063	0.0	0.0	0.0	0.0	0.0	0.0
GLS2	Q9UI32	True	GLSL_HUMAN	Glutamate_byGLS2_and_SLC1A7	CPI-CS03DC684EF	ENSG00000135423	0.0	0.0	0.0	0.0	0.143	0.063	0.0	0.0	0.0	0.0	0.0	0.0
GLS2	Q9UI32	True	GLSL_HUMAN	Glutamate_byGLS2_and_SLC1A7	CPI-CS083EC4342	ENSG00000135423	0.0	0.0	0.0	0.0	0.143	0.063	0.0	0.0	0.0	0.0	0.0	0.0
GLS2	Q9UI32	True	GLSL_HUMAN	Glutamate_byGLS2_and_SLC1A7	CPI-CS0180815DB	ENSG00000135423	0.0	0.0	0.0	0.0	0.143	0.063	0.0	0.0	0.0	0.0	0.0	0.0
SLC6A9	P48067	True	SC6A9_HUMAN	Glycine_bySHMT1_and_SLC6A9	CPI-CC038A555FC	ENSG00000196517	0.132	0.364	0.171	0.0	0.111	0.069	0.061	0.0	0.118	0.02	0.0	0.0
SLC6A9	P48067	True	SC6A9_HUMAN	Glycine_bySHMT1_and_SLC6A9	CPI-CC054A40212	ENSG00000196517	0.132	0.364	0.171	0.0	0.111	0.069	0.061	0.0	0.118	0.02	0.0	0.0
SLC6A9	P48067	True	SC6A9_HUMAN	Glycine_bySHMT2_and_SLC6A9	CPI-CC00045ECF5	ENSG00000196517	0.132	0.364	0.171	0.0	0.111	0.069	0.061	0.0	0.118	0.02	0.0	0.0
SLC6A9	P48067	True	SC6A9_HUMAN	Glycine_bySHMT2_and_SLC6A9	CPI-CC0EA1D60C5	ENSG00000196517	0.132	0.364	0.171	0.0	0.111	0.069	0.061	0.0	0.118	0.02	0.0	0.0
SHMT1	P34896	True	GLYC_HUMAN	Glycine_bySHMT1_and_SLC6A9	CPI-CC038A555FC	ENSG00000176974	0.132	0.364	0.171	0.0	0.111	0.069	0.061	0.0	0.118	0.02	0.0	0.0
SHMT1	P34896	True	GLYC_HUMAN	Glycine_bySHMT1_and_SLC6A9	CPI-CC054A40212	ENSG00000176974	0.132	0.364	0.171	0.0	0.111	0.069	0.061	0.0	0.118	0.02	0.0	0.0
SHMT2	P34897	True	GLYM_HUMAN	Glycine_bySHMT2_and_SLC6A9	CPI-CC00045ECF5	ENSG00000182199	0.132	0.364	0.171	0.0	0.111	0.069	0.061	0.0	0.118	0.02	0.0	0.0
SHMT2	P34897	True	GLYM_HUMAN	Glycine_bySHMT2_and_SLC6A9	CPI-CC0EA1D60C5	ENSG00000182199	0.132	0.364	0.171	0.0	0.111	0.069	0.061	0.0	0.118	0.02	0.0	0.0
LTC4S	Q16873	True	LTC4S_HUMAN	LTC4_byLTC4S	CPI-CS0215886EA	ENSG00000283887	0.531	0.365	0.172	0.0	0.977	0.811	0.428	0.0	0.278	0.53	0.604	0.709
LTC4S	Q16873	True	LTC4S_HUMAN	LTC4_byLTC4S	CPI-CS0215886EA	ENSG00000213316	0.531	0.365	0.172	0.0	0.977	0.811	0.428	0.0	0.278	0.53	0.604	0.709
LTC4S	Q16873	True	LTC4S_HUMAN	LTC4_byLTC4S	CPI-CS077A507B6	ENSG00000283887	0.531	0.365	0.172	0.0	0.977	0.811	0.428	0.0	0.278	0.53	0.604	0.709
LTC4S	Q16873	True	LTC4S_HUMAN	LTC4_byLTC4S	CPI-CS077A507B6	ENSG00000213316	0.531	0.365	0.172	0.0	0.977	0.811	0.428	0.0	0.278	0.53	0.604	0.709
NRXN1	P58400	True	NRX1B_HUMAN	NRXN1_CBLN1_complex	CPI-CS0E570EA78	ENSG00000179915	0.015	0.0	0.0	0.0	0.0	0.031	0.036	0.0	0.315	0.037	0.0	0.0
CBLN1	P23435	True	CBLN1_HUMAN	NRXN1_CBLN1_complex	CPI-CS0E570EA78	ENSG00000102924	0.015	0.0	0.0	0.0	0.0	0.031	0.036	0.0	0.315	0.037	0.0	0.0
PTGDS	P41222	True	PTGDS_HUMAN	PGD2_byPTGDS	CPI-CS0FADCFDB9	ENSG00000107317	0.359	0.857	0.0	0.0	1.626	1.299	0.151	2.757	0.103	0.273	0.0	0.156
PTGDS	P41222	True	PTGDS_HUMAN	PGD2_byPTGDS	CPI-CS0F4093169	ENSG00000107317	0.359	0.857	0.0	0.0	1.626	1.299	0.151	2.757	0.103	0.273	0.0	0.156
TENM2	Q9NT68	True	TEN2_HUMAN	TENM2_FLRT1_complex	CPI-CS007F1C612	ENSG00000145934	0.03	0.0	0.0	0.0	0.01	0.0	0.01	0.0	0.031	0.0	0.0	0.0
TENM2	Q9NT68	True	TEN2_HUMAN	TENM2_FLRT3_complex	CPI-CS04534E61E	ENSG00000145934	0.046	0.0	0.0	0.0	0.024	0.031	0.036	0.0	0.092	0.115	0.556	0.0
TENM2	Q9NT68	True	TEN2_HUMAN	TENM2_FLRT3_complex	CPI-CS049AAD8F5	ENSG00000145934	0.046	0.0	0.0	0.0	0.024	0.031	0.036	0.0	0.092	0.115	0.556	0.0
FLRT1	Q9NZU1	True	FLRT1_HUMAN	TENM2_FLRT1_complex	CPI-CS007F1C612	ENSG00000126500	0.03	0.0	0.0	0.0	0.01	0.0	0.01	0.0	0.031	0.0	0.0	0.0
FLRT1	Q9NZU1	True	FLRT1_HUMAN	TENM3_FLRT1_complex	CPI-CS059C42E4B	ENSG00000126500	0.03	0.0	0.371	0.0	0.01	0.0	0.01	0.0	0.031	0.0	0.0	0.0
FLRT1	Q9NZU1	True	FLRT1_HUMAN	TENM4_FLRT1_complex	CPI-CS0C8B4ED97	ENSG00000126500	0.03	0.0	0.371	0.0	0.01	0.0	0.01	0.0	0.031	0.0	0.0	0.0
FLRT3	Q9NZU0	True	FLRT3_HUMAN	TENM2_FLRT3_complex	CPI-CS04534E61E	ENSG00000125848	0.046	0.0	0.0	0.0	0.024	0.031	0.036	0.0	0.092	0.115	0.556	0.0
FLRT3	Q9NZU0	True	FLRT3_HUMAN	TENM2_FLRT3_complex	CPI-CS049AAD8F5	ENSG00000125848	0.046	0.0	0.0	0.0	0.024	0.031	0.036	0.0	0.092	0.115	0.556	0.0
FLRT3	Q9NZU0	True	FLRT3_HUMAN	TENM3_FLRT3_complex	CPI-CS0D62B1695	ENSG00000125848	1.049	1.799	0.93	0.756	1.491	1.187	1.239	1.198	1.979	1.712	1.844	0.993
FLRT3	Q9NZU0	True	FLRT3_HUMAN	TENM4_FLRT3_complex	CPI-CS0B24464AF	ENSG00000125848	0.302	1.802	1.522	0.0	0.505	0.375	0.461	1.216	1.17	0.834	0.0	0.827
TENM3	Q9P273	True	TEN3_HUMAN	TENM3_FLRT1_complex	CPI-CS059C42E4B	ENSG00000218336	0.03	0.0	0.371	0.0	0.01	0.0	0.01	0.0	0.031	0.0	0.0	0.0
TENM3	Q9P273	True	TEN3_HUMAN	TENM3_FLRT3_complex	CPI-CS0D62B1695	ENSG00000218336	1.049	1.799	0.93	0.756	1.491	1.187	1.239	1.198	1.979	1.712	1.844	0.993
TENM4	Q6N022	True	TEN4_HUMAN	TENM4_FLRT1_complex	CPI-CS0C8B4ED97	ENSG00000149256	0.03	0.0	0.371	0.0	0.01	0.0	0.01	0.0	0.031	0.0	0.0	0.0
TENM4	Q6N022	True	TEN4_HUMAN	TENM4_FLRT3_complex	CPI-CS0B24464AF	ENSG00000149256	0.302	1.802	1.522	0.0	0.505	0.375	0.461	1.216	1.17	0.834	0.0	0.827
CDH1	P12830	False	CADH1_HUMAN		CPI-SC0A2DB962D	ENSG00000039068	3.741	3.163	2.702	1.278	3.379	3.242	3.247	2.482	1.264	1.987	3.387	3.855
COL11A1	P12107	False	COBA1_HUMAN		CPI-SC0C8B7BCBB	ENSG00000060718	0.322	0.769	0.338	0.65	0.575	0.382	0.683	0.0	0.38	0.296	0.0	0.151
COL11A2	P13942	False	COBA2_HUMAN		CPI-SC0D3C12C3F	ENSG00000204248	0.048	0.0	0.0	0.0	0.04	0.0	0.126	0.0	0.0	0.0	0.0	0.296
COL12A1	Q99715	False	COCA1_HUMAN		CPI-SC0B86B7CED	ENSG00000111799	0.014	0.0	0.209	0.0	0.04	0.01	0.012	0.0	0.025	0.019	0.0	0.0
COL13A1	Q5TAT6	False	CODA1_HUMAN		CPI-SC0FA343CEF	ENSG00000197467	0.673	3.077	0.0	2.312	0.536	0.299	0.339	0.0	4.181	2.772	0.0	0.0
COL14A1	Q05707	False	COEA1_HUMAN		CPI-SC0CCCF9A7F	ENSG00000187955	0.149	0.0	0.374	0.0	0.092	0.042	0.315	0.0	0.183	0.103	0.704	0.801
COL15A1	P39059	False	COFA1_HUMAN		CPI-SC0E85E1FB0	ENSG00000204291	0.0	0.0	0.0	0.0	0.0	0.032	0.0	0.0	0.029	0.0	0.0	0.0
COL16A1	Q07092	False	COGA1_HUMAN		CPI-SC0956F4A31	ENSG00000084636	0.075	0.811	0.0	0.0	0.197	0.175	0.191	0.0	0.18	0.16	0.0	0.159
COL17A1	Q9UMD9	False	COHA1_HUMAN		CPI-SC06EEEC092	ENSG00000065618	0.058	0.361	0.0	0.0	0.051	0.031	0.087	0.0	0.095	0.176	0.529	0.0
COL18A1	P39060	False	COIA1_HUMAN		CPI-SC04BD52124	ENSG00000182871	4.381	2.465	2.931	3.779	6.22	6.006	3.34	5.98	3.446	2.833	4.971	4.089
COL19A1	Q14993	False	COJA1_HUMAN		CPI-SC0BDD04147	ENSG00000082293	0.0	0.0	0.0	0.0	0.428	0.327	0.024	1.286	0.0	0.068	0.0	0.159
COL1A1	P02452	False	CO1A1_HUMAN		CPI-SC04BCFC59C	ENSG00000108821	1.666	1.577	0.181	3.558	1.754	1.42	1.128	1.197	1.671	1.714	2.484	2.434
COL1A2	P08123	False	CO1A2_HUMAN		CPI-SC03D0A4AD2	ENSG00000164692	2.899	4.088	3.379	4.149	2.152	2.388	4.049	1.268	4.916	5.455	2.536	2.961
COL21A1	Q96P44	False	COLA1_HUMAN		CPI-SC0D10396B4	ENSG00000124749	0.096	0.0	0.0	0.0	0.052	0.019	0.086	0.0	0.061	0.041	0.0	0.415
COL24A1	Q17RW2	False	COOA1_HUMAN		CPI-SC088A27EA5	ENSG00000171502	0.0	0.0	0.0	0.0	0.0	0.01	0.0	0.0	0.055	0.057	0.0	0.0
COL26A1	Q96A83	False	COQA1_HUMAN		CPI-SC0F179D307	ENSG00000160963	0.803	0.0	0.0	0.0	0.528	0.352	0.241	0.0	0.658	0.273	0.0	0.0
COL27A1	Q8IZC6	False	CORA1_HUMAN		CPI-SC044C2FDA4	ENSG00000196739	0.506	0.463	0.179	0.0	1.175	0.803	0.47	3.563	0.825	0.543	0.576	0.779
COL28A1	Q2UY09	False	COSA1_HUMAN		CPI-SC04251A46C	ENSG00000215018	0.018	0.0	0.0	0.0	0.0	0.039	0.0	0.0	0.0	0.0	0.0	0.0
COL2A1	P02458	False	CO2A1_HUMAN		CPI-SC09C62F412	ENSG00000139219	2.063	2.309	4.742	6.039	4.778	5.11	4.566	4.987	2.197	2.767	5.907	6.249
COL3A1	P02461	False	CO3A1_HUMAN		CPI-SC06A152CC0	ENSG00000168542	0.187	0.0	0.163	0.0	0.071	0.121	0.141	0.0	0.053	0.097	0.0	0.546
COL4A1	P02462	False	CO4A1_HUMAN		CPI-SC03515B178	ENSG00000187498	2.61	2.582	1.631	3.74	5.267	4.531	3.97	2.057	2.705	2.986	4.699	3.516
COL4A2	P08572	False	CO4A2_HUMAN		CPI-SC046604E76	ENSG00000134871	2.843	3.287	2.074	3.815	4.604	3.597	3.941	3.841	2.853	2.866	3.09	5.007
COL4A3	Q01955	False	CO4A3_HUMAN		CPI-SC0926FDACC	ENSG00000169031	0.0	0.0	0.0	0.0	0.051	0.048	0.014	0.0	0.025	0.0	0.0	0.0
COL4A4	P53420	False	CO4A4_HUMAN		CPI-SC072376C7B	ENSG00000081052	0.048	0.384	0.0	0.0	0.153	0.164	0.182	0.0	0.056	0.057	0.717	0.0
COL4A5	P29400	False	CO4A5_HUMAN		CPI-SC0C287AFC3	ENSG00000188153	1.766	3.234	2.278	0.657	3.718	3.426	2.04	4.779	1.858	2.207	4.196	3.206
COL4A6	Q14031	False	CO4A6_HUMAN		CPI-SC0FDD31EAB	ENSG00000197565	1.697	2.799	1.721	0.731	5.04	4.585	1.792	5.638	1.912	2.348	4.059	2.964
COL5A1	P20908	False	CO5A1_HUMAN		CPI-SC0681DB40E	ENSG00000130635	0.564	1.573	0.205	0.806	1.151	0.809	0.872	1.651	3.628	2.599	0.0	0.171
COL5A2	P05997	False	CO5A2_HUMAN		CPI-SC0345262E7	ENSG00000204262	0.417	0.0	1.038	1.274	0.24	0.234	2.072	0.0	0.888	0.776	1.372	0.78
COL5A3	P25940	False	CO5A3_HUMAN		CPI-SC0D5418330	ENSG00000080573	0.029	0.0	0.0	0.0	0.0	0.01	0.038	0.0	0.08	0.037	0.0	0.139
COL6A1	P12109	False	CO6A1_HUMAN		CPI-SC0CCB0D955	ENSG00000142156	5.105	6.147	3.443	5.056	4.967	4.871	4.919	3.042	5.923	5.951	4.997	4.232
COL6A2	P12110	False	CO6A2_HUMAN		CPI-SC01A5C5096	ENSG00000142173	4.612	5.623	2.615	4.713	4.622	4.446	4.661	4.72	5.016	5.145	3.491	4.63
COL6A3	P12111	False	CO6A3_HUMAN		CPI-SC084C79E20	ENSG00000163359	0.171	0.0	0.169	0.0	0.209	0.225	1.124	0.0	0.064	0.161	0.0	0.372
COL6A5	A8TX70	False	CO6A5_HUMAN		CPI-SC0A6F94686	ENSG00000172752	0.028	0.0	0.0	0.0	0.0	0.0	0.0	0.0	0.0	0.0	0.0	0.0
COL6A6	A6NMZ7	False	CO6A6_HUMAN		CPI-SC00D0AFED0	ENSG00000206384	0.0	0.0	0.0	0.0	0.021	0.0	0.0	0.0	0.0	0.0	0.0	0.0
COL7A1	Q02388	False	CO7A1_HUMAN		CPI-SC05640277E	ENSG00000114270	0.095	0.0	0.169	0.0	0.105	0.094	0.138	0.0	0.027	0.174	0.0	0.0
COL8A1	P27658	False	CO8A1_HUMAN		CPI-SC0B3564B15	ENSG00000144810	0.014	0.0	0.0	0.0	0.029	0.03	0.0	0.0	0.0	0.0	0.0	0.0
COL8A2	P25067	False	CO8A2_HUMAN		CPI-SC0F94B7D8F	ENSG00000171812	0.027	0.0	0.0	0.0	0.03	0.041	0.012	0.0	0.027	0.021	0.0	0.0
COL9A1	P20849	False	CO9A1_HUMAN		CPI-SC00065C95C	ENSG00000112280	0.615	0.424	1.007	0.0	0.427	0.157	0.525	0.0	0.596	0.235	0.551	1.026
COL9A2	Q14055	False	CO9A2_HUMAN		CPI-SC0A916E0E2	ENSG00000049089	1.059	1.535	0.405	1.836	3.285	2.647	0.724	3.245	3.018	2.103	0.808	0.175
COL9A3	Q14050	False	CO9A3_HUMAN		CPI-SC0BB68FB34	ENSG00000092758	3.514	2.669	0.635	5.319	5.392	5.017	2.783	4.028	3.868	4.083	4.311	1.248
FN1	P02751	False	FINC_HUMAN		CPI-SC01D1C56CC	ENSG00000115414	4.738	5.987	7.537	6.336	7.768	7.72	7.589	7.959	5.133	6.351	8.385	6.995
LAMC1	P11047	False	LAMC1_HUMAN		CPI-SC0A460766C	ENSG00000135862	2.691	2.759	2.471	2.421	3.067	2.862	2.902	3.399	2.348	2.065	3.379	2.405
CDH1	P12830	False	CADH1_HUMAN		CPI-SC09D882C18	ENSG00000039068	3.741	3.163	2.702	1.278	3.379	3.242	3.247	2.482	1.264	1.987	3.387	3.855
CDH1	P12830	False	CADH1_HUMAN		CPI-SS0CC5DCE80	ENSG00000039068	3.741	3.163	2.702	1.278	3.379	3.242	3.247	2.482	1.264	1.987	3.387	3.855
CDH2	P19022	False	CADH2_HUMAN		CPI-SS0EE09A201	ENSG00000170558	3.545	6.102	5.335	3.983	5.937	6.171	5.395	6.047	5.525	6.052	4.755	6.109
CDH2	P19022	False	CADH2_HUMAN		CPI-SS0ADFF0666	ENSG00000170558	3.545	6.102	5.335	3.983	5.937	6.171	5.395	6.047	5.525	6.052	4.755	6.109
CDH3	P22223	False	CADH3_HUMAN		CPI-SS0DA0F5556	ENSG00000062038	1.507	2.591	0.357	0.0	1.815	1.499	0.785	2.554	0.351	0.566	1.195	1.107
CDH5	P33151	False	CADH5_HUMAN		CPI-SS00C24ED50	ENSG00000179776	0.0	0.0	0.0	0.783	0.0	0.0	0.0	0.0	0.0	0.0	0.0	0.0
CDH6	P55285	False	CADH6_HUMAN		CPI-SS0C53F7672	ENSG00000113361	0.292	0.0	0.168	0.633	0.092	0.11	0.337	3.016	0.0	0.078	0.0	0.744
CDH7	Q9ULB5	False	CADH7_HUMAN		CPI-SS0BE3D537D	ENSG00000081138	0.119	0.0	0.0	0.0	0.011	0.011	0.214	0.0	0.0	0.077	0.548	0.28
CADM1	Q9BY67	False	CADM1_HUMAN		CPI-SS0889E281D	ENSG00000182985	3.099	5.184	5.355	2.589	4.439	4.129	3.718	5.286	4.911	4.379	4.968	4.336
CADM3	Q8N126	False	CADM3_HUMAN		CPI-SS09C06644C	ENSG00000162706	0.133	0.0	0.174	1.278	0.292	0.356	0.281	0.0	0.406	0.235	0.575	0.0
CRTAM	O95727	False	CRTAM_HUMAN		CPI-SS0C9696AAA	ENSG00000109943	0.029	0.0	0.172	0.0	0.011	0.0	0.139	0.0	0.182	0.175	0.0	0.0
CADM1	Q9BY67	False	CADM1_HUMAN		CPI-SS0B990492C	ENSG00000182985	3.099	5.184	5.355	2.589	4.439	4.129	3.718	5.286	4.911	4.379	4.968	4.336
CADM3	Q8N126	False	CADM3_HUMAN		CPI-SS00550260E	ENSG00000162706	0.133	0.0	0.174	1.278	0.292	0.356	0.281	0.0	0.406	0.235	0.575	0.0
NECTIN1	Q15223	False	PVRL1_HUMAN		CPI-SS0C5E9FBFB	ENSG00000110400	0.938	0.387	0.0	2.84	0.976	0.574	0.199	1.14	0.419	0.221	0.0	0.442
NECTIN2	Q92692	False	PVRL2_HUMAN		CPI-SS02FBD007E	ENSG00000130202	4.266	5.593	2.913	5.229	5.363	5.271	4.683	5.854	4.387	4.762	4.482	4.458
CADM3	Q8N126	False	CADM3_HUMAN		CPI-SS02D18D12B	ENSG00000162706	0.133	0.0	0.174	1.278	0.292	0.356	0.281	0.0	0.406	0.235	0.575	0.0
CADM3	Q8N126	False	CADM3_HUMAN		CPI-SS0B3829651	ENSG00000162706	0.133	0.0	0.174	1.278	0.292	0.356	0.281	0.0	0.406	0.235	0.575	0.0
CEACAM1	P13688	False	CEAM1_HUMAN		CPI-SS0A2D7895C	ENSG00000079385	0.045	0.0	0.0	0.636	0.063	0.076	0.318	1.288	0.0	0.095	0.0	0.0
CEACAM6	P40199	False	CEAM6_HUMAN		CPI-SS001BF66E8	ENSG00000086548	0.042	0.0	0.0	0.0	0.032	0.037	0.51	0.0	0.0	0.0	0.753	0.534
COL11A1	P12107	False	COBA1_HUMAN		CPI-SC0E53A238E	ENSG00000060718	0.322	0.769	0.338	0.65	0.575	0.382	0.683	0.0	0.38	0.296	0.0	0.151
COL11A2	P13942	False	COBA2_HUMAN		CPI-SC071163509	ENSG00000204248	0.048	0.0	0.0	0.0	0.04	0.0	0.126	0.0	0.0	0.0	0.0	0.296
COL12A1	Q99715	False	COCA1_HUMAN		CPI-SC0E83A4B71	ENSG00000111799	0.014	0.0	0.209	0.0	0.04	0.01	0.012	0.0	0.025	0.019	0.0	0.0
COL13A1	Q5TAT6	False	CODA1_HUMAN		CPI-SC0FCF853DB	ENSG00000197467	0.673	3.077	0.0	2.312	0.536	0.299	0.339	0.0	4.181	2.772	0.0	0.0
COL14A1	Q05707	False	COEA1_HUMAN		CPI-SC0AB5FBF10	ENSG00000187955	0.149	0.0	0.374	0.0	0.092	0.042	0.315	0.0	0.183	0.103	0.704	0.801
COL15A1	P39059	False	COFA1_HUMAN		CPI-SC027893337	ENSG00000204291	0.0	0.0	0.0	0.0	0.0	0.032	0.0	0.0	0.029	0.0	0.0	0.0
COL16A1	Q07092	False	COGA1_HUMAN		CPI-SC06AD39F88	ENSG00000084636	0.075	0.811	0.0	0.0	0.197	0.175	0.191	0.0	0.18	0.16	0.0	0.159
COL17A1	Q9UMD9	False	COHA1_HUMAN		CPI-SC0C841033A	ENSG00000065618	0.058	0.361	0.0	0.0	0.051	0.031	0.087	0.0	0.095	0.176	0.529	0.0
COL18A1	P39060	False	COIA1_HUMAN		CPI-SC0C739EDCE	ENSG00000182871	4.381	2.465	2.931	3.779	6.22	6.006	3.34	5.98	3.446	2.833	4.971	4.089
COL19A1	Q14993	False	COJA1_HUMAN		CPI-SC079D293A2	ENSG00000082293	0.0	0.0	0.0	0.0	0.428	0.327	0.024	1.286	0.0	0.068	0.0	0.159
COL1A1	P02452	False	CO1A1_HUMAN		CPI-SC08DBCCFF0	ENSG00000108821	1.666	1.577	0.181	3.558	1.754	1.42	1.128	1.197	1.671	1.714	2.484	2.434
COL1A2	P08123	False	CO1A2_HUMAN		CPI-SC09DB9D20A	ENSG00000164692	2.899	4.088	3.379	4.149	2.152	2.388	4.049	1.268	4.916	5.455	2.536	2.961
COL21A1	Q96P44	False	COLA1_HUMAN		CPI-SC065DB6486	ENSG00000124749	0.096	0.0	0.0	0.0	0.052	0.019	0.086	0.0	0.061	0.041	0.0	0.415
COL24A1	Q17RW2	False	COOA1_HUMAN		CPI-SC073A7317A	ENSG00000171502	0.0	0.0	0.0	0.0	0.0	0.01	0.0	0.0	0.055	0.057	0.0	0.0
COL26A1	Q96A83	False	COQA1_HUMAN		CPI-SC01E6BE079	ENSG00000160963	0.803	0.0	0.0	0.0	0.528	0.352	0.241	0.0	0.658	0.273	0.0	0.0
COL27A1	Q8IZC6	False	CORA1_HUMAN		CPI-SC050F64BB5	ENSG00000196739	0.506	0.463	0.179	0.0	1.175	0.803	0.47	3.563	0.825	0.543	0.576	0.779
COL28A1	Q2UY09	False	COSA1_HUMAN		CPI-SC01C274A51	ENSG00000215018	0.018	0.0	0.0	0.0	0.0	0.039	0.0	0.0	0.0	0.0	0.0	0.0
COL2A1	P02458	False	CO2A1_HUMAN		CPI-SC0EA8ABCFD	ENSG00000139219	2.063	2.309	4.742	6.039	4.778	5.11	4.566	4.987	2.197	2.767	5.907	6.249
COL3A1	P02461	False	CO3A1_HUMAN		CPI-SC00367777A	ENSG00000168542	0.187	0.0	0.163	0.0	0.071	0.121	0.141	0.0	0.053	0.097	0.0	0.546
COL4A1	P02462	False	CO4A1_HUMAN		CPI-SC0744E13CB	ENSG00000187498	2.61	2.582	1.631	3.74	5.267	4.531	3.97	2.057	2.705	2.986	4.699	3.516
COL4A2	P08572	False	CO4A2_HUMAN		CPI-SC03F728659	ENSG00000134871	2.843	3.287	2.074	3.815	4.604	3.597	3.941	3.841	2.853	2.866	3.09	5.007
COL4A3	Q01955	False	CO4A3_HUMAN		CPI-SC0886D58EF	ENSG00000169031	0.0	0.0	0.0	0.0	0.051	0.048	0.014	0.0	0.025	0.0	0.0	0.0
COL4A4	P53420	False	CO4A4_HUMAN		CPI-SC04ABF0023	ENSG00000081052	0.048	0.384	0.0	0.0	0.153	0.164	0.182	0.0	0.056	0.057	0.717	0.0
COL4A5	P29400	False	CO4A5_HUMAN		CPI-SC042B580A3	ENSG00000188153	1.766	3.234	2.278	0.657	3.718	3.426	2.04	4.779	1.858	2.207	4.196	3.206
COL4A6	Q14031	False	CO4A6_HUMAN		CPI-SC0C8B6ACF5	ENSG00000197565	1.697	2.799	1.721	0.731	5.04	4.585	1.792	5.638	1.912	2.348	4.059	2.964
COL5A1	P20908	False	CO5A1_HUMAN		CPI-SC0592501EA	ENSG00000130635	0.564	1.573	0.205	0.806	1.151	0.809	0.872	1.651	3.628	2.599	0.0	0.171
COL5A2	P05997	False	CO5A2_HUMAN		CPI-SC037A0554C	ENSG00000204262	0.417	0.0	1.038	1.274	0.24	0.234	2.072	0.0	0.888	0.776	1.372	0.78
COL5A3	P25940	False	CO5A3_HUMAN		CPI-SC00EAD4C47	ENSG00000080573	0.029	0.0	0.0	0.0	0.0	0.01	0.038	0.0	0.08	0.037	0.0	0.139
COL6A1	P12109	False	CO6A1_HUMAN		CPI-SC0549A759B	ENSG00000142156	5.105	6.147	3.443	5.056	4.967	4.871	4.919	3.042	5.923	5.951	4.997	4.232
COL6A2	P12110	False	CO6A2_HUMAN		CPI-SC0F9FB6DCB	ENSG00000142173	4.612	5.623	2.615	4.713	4.622	4.446	4.661	4.72	5.016	5.145	3.491	4.63
COL6A3	P12111	False	CO6A3_HUMAN		CPI-SC0ECDD1074	ENSG00000163359	0.171	0.0	0.169	0.0	0.209	0.225	1.124	0.0	0.064	0.161	0.0	0.372
COL6A5	A8TX70	False	CO6A5_HUMAN		CPI-SC0C6DC4D50	ENSG00000172752	0.028	0.0	0.0	0.0	0.0	0.0	0.0	0.0	0.0	0.0	0.0	0.0
COL6A6	A6NMZ7	False	CO6A6_HUMAN		CPI-SC0D3870098	ENSG00000206384	0.0	0.0	0.0	0.0	0.021	0.0	0.0	0.0	0.0	0.0	0.0	0.0
COL7A1	Q02388	False	CO7A1_HUMAN		CPI-SC0E509A5C6	ENSG00000114270	0.095	0.0	0.169	0.0	0.105	0.094	0.138	0.0	0.027	0.174	0.0	0.0
COL8A1	P27658	False	CO8A1_HUMAN		CPI-SC03760D980	ENSG00000144810	0.014	0.0	0.0	0.0	0.029	0.03	0.0	0.0	0.0	0.0	0.0	0.0
COL8A2	P25067	False	CO8A2_HUMAN		CPI-SC0453131F6	ENSG00000171812	0.027	0.0	0.0	0.0	0.03	0.041	0.012	0.0	0.027	0.021	0.0	0.0
COL9A1	P20849	False	CO9A1_HUMAN		CPI-SC070BECDC9	ENSG00000112280	0.615	0.424	1.007	0.0	0.427	0.157	0.525	0.0	0.596	0.235	0.551	1.026
COL9A2	Q14055	False	CO9A2_HUMAN		CPI-SC0270AA5D9	ENSG00000049089	1.059	1.535	0.405	1.836	3.285	2.647	0.724	3.245	3.018	2.103	0.808	0.175
COL9A3	Q14050	False	CO9A3_HUMAN		CPI-SC0DC74CBE5	ENSG00000092758	3.514	2.669	0.635	5.319	5.392	5.017	2.783	4.028	3.868	4.083	4.311	1.248
SEMA7A	O75326	False	SEM7A_HUMAN		CPI-SC03AF43F8B	ENSG00000138623	0.063	0.0	0.17	0.0	0.094	0.087	0.104	0.0	0.092	0.08	0.0	0.0
COL11A1	P12107	False	COBA1_HUMAN		CPI-SC0B991F6B1	ENSG00000060718	0.322	0.769	0.338	0.65	0.575	0.382	0.683	0.0	0.38	0.296	0.0	0.151
COL11A2	P13942	False	COBA2_HUMAN		CPI-SC034D4CF73	ENSG00000204248	0.048	0.0	0.0	0.0	0.04	0.0	0.126	0.0	0.0	0.0	0.0	0.296
COL12A1	Q99715	False	COCA1_HUMAN		CPI-SC0EC720659	ENSG00000111799	0.014	0.0	0.209	0.0	0.04	0.01	0.012	0.0	0.025	0.019	0.0	0.0
COL13A1	Q5TAT6	False	CODA1_HUMAN		CPI-SC0A18569E5	ENSG00000197467	0.673	3.077	0.0	2.312	0.536	0.299	0.339	0.0	4.181	2.772	0.0	0.0
COL14A1	Q05707	False	COEA1_HUMAN		CPI-SC0B6D93CD4	ENSG00000187955	0.149	0.0	0.374	0.0	0.092	0.042	0.315	0.0	0.183	0.103	0.704	0.801
COL15A1	P39059	False	COFA1_HUMAN		CPI-SC01BE5E1F7	ENSG00000204291	0.0	0.0	0.0	0.0	0.0	0.032	0.0	0.0	0.029	0.0	0.0	0.0
COL16A1	Q07092	False	COGA1_HUMAN		CPI-SC027EF0F68	ENSG00000084636	0.075	0.811	0.0	0.0	0.197	0.175	0.191	0.0	0.18	0.16	0.0	0.159
COL17A1	Q9UMD9	False	COHA1_HUMAN		CPI-SC00942962B	ENSG00000065618	0.058	0.361	0.0	0.0	0.051	0.031	0.087	0.0	0.095	0.176	0.529	0.0
COL18A1	P39060	False	COIA1_HUMAN		CPI-SC039737584	ENSG00000182871	4.381	2.465	2.931	3.779	6.22	6.006	3.34	5.98	3.446	2.833	4.971	4.089
COL19A1	Q14993	False	COJA1_HUMAN		CPI-SC0423059DF	ENSG00000082293	0.0	0.0	0.0	0.0	0.428	0.327	0.024	1.286	0.0	0.068	0.0	0.159
COL1A1	P02452	False	CO1A1_HUMAN		CPI-SC028882919	ENSG00000108821	1.666	1.577	0.181	3.558	1.754	1.42	1.128	1.197	1.671	1.714	2.484	2.434
COL1A2	P08123	False	CO1A2_HUMAN		CPI-SC07707E049	ENSG00000164692	2.899	4.088	3.379	4.149	2.152	2.388	4.049	1.268	4.916	5.455	2.536	2.961
COL21A1	Q96P44	False	COLA1_HUMAN		CPI-SC076898564	ENSG00000124749	0.096	0.0	0.0	0.0	0.052	0.019	0.086	0.0	0.061	0.041	0.0	0.415
COL24A1	Q17RW2	False	COOA1_HUMAN		CPI-SC09E4E673B	ENSG00000171502	0.0	0.0	0.0	0.0	0.0	0.01	0.0	0.0	0.055	0.057	0.0	0.0
COL26A1	Q96A83	False	COQA1_HUMAN		CPI-SC008D5E4B2	ENSG00000160963	0.803	0.0	0.0	0.0	0.528	0.352	0.241	0.0	0.658	0.273	0.0	0.0
COL27A1	Q8IZC6	False	CORA1_HUMAN		CPI-SC090152EEE	ENSG00000196739	0.506	0.463	0.179	0.0	1.175	0.803	0.47	3.563	0.825	0.543	0.576	0.779
COL28A1	Q2UY09	False	COSA1_HUMAN		CPI-SC0E9AA9087	ENSG00000215018	0.018	0.0	0.0	0.0	0.0	0.039	0.0	0.0	0.0	0.0	0.0	0.0
COL2A1	P02458	False	CO2A1_HUMAN		CPI-SC0AA90A03B	ENSG00000139219	2.063	2.309	4.742	6.039	4.778	5.11	4.566	4.987	2.197	2.767	5.907	6.249
COL3A1	P02461	False	CO3A1_HUMAN		CPI-SC0A7864078	ENSG00000168542	0.187	0.0	0.163	0.0	0.071	0.121	0.141	0.0	0.053	0.097	0.0	0.546
COL4A1	P02462	False	CO4A1_HUMAN		CPI-SC0756B421F	ENSG00000187498	2.61	2.582	1.631	3.74	5.267	4.531	3.97	2.057	2.705	2.986	4.699	3.516
COL4A2	P08572	False	CO4A2_HUMAN		CPI-SC0096917A2	ENSG00000134871	2.843	3.287	2.074	3.815	4.604	3.597	3.941	3.841	2.853	2.866	3.09	5.007
COL4A3	Q01955	False	CO4A3_HUMAN		CPI-SC0CC8A2F79	ENSG00000169031	0.0	0.0	0.0	0.0	0.051	0.048	0.014	0.0	0.025	0.0	0.0	0.0
COL4A4	P53420	False	CO4A4_HUMAN		CPI-SC030087D4F	ENSG00000081052	0.048	0.384	0.0	0.0	0.153	0.164	0.182	0.0	0.056	0.057	0.717	0.0
COL4A5	P29400	False	CO4A5_HUMAN		CPI-SC0F1833AC0	ENSG00000188153	1.766	3.234	2.278	0.657	3.718	3.426	2.04	4.779	1.858	2.207	4.196	3.206
COL4A6	Q14031	False	CO4A6_HUMAN		CPI-SC0BFDE14E9	ENSG00000197565	1.697	2.799	1.721	0.731	5.04	4.585	1.792	5.638	1.912	2.348	4.059	2.964
COL5A1	P20908	False	CO5A1_HUMAN		CPI-SC05590EDD3	ENSG00000130635	0.564	1.573	0.205	0.806	1.151	0.809	0.872	1.651	3.628	2.599	0.0	0.171
COL5A2	P05997	False	CO5A2_HUMAN		CPI-SC0CED85DDE	ENSG00000204262	0.417	0.0	1.038	1.274	0.24	0.234	2.072	0.0	0.888	0.776	1.372	0.78
COL5A3	P25940	False	CO5A3_HUMAN		CPI-SC0DA063880	ENSG00000080573	0.029	0.0	0.0	0.0	0.0	0.01	0.038	0.0	0.08	0.037	0.0	0.139
COL6A1	P12109	False	CO6A1_HUMAN		CPI-SC0251EEF61	ENSG00000142156	5.105	6.147	3.443	5.056	4.967	4.871	4.919	3.042	5.923	5.951	4.997	4.232
COL6A2	P12110	False	CO6A2_HUMAN		CPI-SC07F654CB3	ENSG00000142173	4.612	5.623	2.615	4.713	4.622	4.446	4.661	4.72	5.016	5.145	3.491	4.63
COL6A3	P12111	False	CO6A3_HUMAN		CPI-SC059D160BE	ENSG00000163359	0.171	0.0	0.169	0.0	0.209	0.225	1.124	0.0	0.064	0.161	0.0	0.372
COL6A5	A8TX70	False	CO6A5_HUMAN		CPI-SC0E4A99136	ENSG00000172752	0.028	0.0	0.0	0.0	0.0	0.0	0.0	0.0	0.0	0.0	0.0	0.0
COL6A6	A6NMZ7	False	CO6A6_HUMAN		CPI-SC0E03C13D1	ENSG00000206384	0.0	0.0	0.0	0.0	0.021	0.0	0.0	0.0	0.0	0.0	0.0	0.0
COL7A1	Q02388	False	CO7A1_HUMAN		CPI-SC0B4771D76	ENSG00000114270	0.095	0.0	0.169	0.0	0.105	0.094	0.138	0.0	0.027	0.174	0.0	0.0
COL8A1	P27658	False	CO8A1_HUMAN		CPI-SC068FFC547	ENSG00000144810	0.014	0.0	0.0	0.0	0.029	0.03	0.0	0.0	0.0	0.0	0.0	0.0
COL8A2	P25067	False	CO8A2_HUMAN		CPI-SC0FCB8DFBB	ENSG00000171812	0.027	0.0	0.0	0.0	0.03	0.041	0.012	0.0	0.027	0.021	0.0	0.0
COL9A1	P20849	False	CO9A1_HUMAN		CPI-SC050CC3A3F	ENSG00000112280	0.615	0.424	1.007	0.0	0.427	0.157	0.525	0.0	0.596	0.235	0.551	1.026
COL9A2	Q14055	False	CO9A2_HUMAN		CPI-SC0A210DC1F	ENSG00000049089	1.059	1.535	0.405	1.836	3.285	2.647	0.724	3.245	3.018	2.103	0.808	0.175
COL9A3	Q14050	False	CO9A3_HUMAN		CPI-SC0FD500AF3	ENSG00000092758	3.514	2.669	0.635	5.319	5.392	5.017	2.783	4.028	3.868	4.083	4.311	1.248
FN1	P02751	False	FINC_HUMAN		CPI-SC0C91660AB	ENSG00000115414	4.738	5.987	7.537	6.336	7.768	7.72	7.589	7.959	5.133	6.351	8.385	6.995
COL11A1	P12107	False	COBA1_HUMAN		CPI-SC06F3DDF90	ENSG00000060718	0.322	0.769	0.338	0.65	0.575	0.382	0.683	0.0	0.38	0.296	0.0	0.151
COL11A2	P13942	False	COBA2_HUMAN		CPI-SC06DCE672A	ENSG00000204248	0.048	0.0	0.0	0.0	0.04	0.0	0.126	0.0	0.0	0.0	0.0	0.296
COL12A1	Q99715	False	COCA1_HUMAN		CPI-SC0A3722F1F	ENSG00000111799	0.014	0.0	0.209	0.0	0.04	0.01	0.012	0.0	0.025	0.019	0.0	0.0
COL13A1	Q5TAT6	False	CODA1_HUMAN		CPI-SC093DFA335	ENSG00000197467	0.673	3.077	0.0	2.312	0.536	0.299	0.339	0.0	4.181	2.772	0.0	0.0
COL14A1	Q05707	False	COEA1_HUMAN		CPI-SC092A2325E	ENSG00000187955	0.149	0.0	0.374	0.0	0.092	0.042	0.315	0.0	0.183	0.103	0.704	0.801
COL15A1	P39059	False	COFA1_HUMAN		CPI-SC0BCE0B954	ENSG00000204291	0.0	0.0	0.0	0.0	0.0	0.032	0.0	0.0	0.029	0.0	0.0	0.0
COL16A1	Q07092	False	COGA1_HUMAN		CPI-SC01633DC81	ENSG00000084636	0.075	0.811	0.0	0.0	0.197	0.175	0.191	0.0	0.18	0.16	0.0	0.159
COL17A1	Q9UMD9	False	COHA1_HUMAN		CPI-SC0D3C68BD6	ENSG00000065618	0.058	0.361	0.0	0.0	0.051	0.031	0.087	0.0	0.095	0.176	0.529	0.0
COL18A1	P39060	False	COIA1_HUMAN		CPI-SC0755F1632	ENSG00000182871	4.381	2.465	2.931	3.779	6.22	6.006	3.34	5.98	3.446	2.833	4.971	4.089
COL19A1	Q14993	False	COJA1_HUMAN		CPI-SC0E09C8768	ENSG00000082293	0.0	0.0	0.0	0.0	0.428	0.327	0.024	1.286	0.0	0.068	0.0	0.159
COL1A1	P02452	False	CO1A1_HUMAN		CPI-SC0AD2341AF	ENSG00000108821	1.666	1.577	0.181	3.558	1.754	1.42	1.128	1.197	1.671	1.714	2.484	2.434
COL1A2	P08123	False	CO1A2_HUMAN		CPI-SC015ECCD97	ENSG00000164692	2.899	4.088	3.379	4.149	2.152	2.388	4.049	1.268	4.916	5.455	2.536	2.961
COL21A1	Q96P44	False	COLA1_HUMAN		CPI-SC0C1E494D6	ENSG00000124749	0.096	0.0	0.0	0.0	0.052	0.019	0.086	0.0	0.061	0.041	0.0	0.415
COL24A1	Q17RW2	False	COOA1_HUMAN		CPI-SC0B09B811A	ENSG00000171502	0.0	0.0	0.0	0.0	0.0	0.01	0.0	0.0	0.055	0.057	0.0	0.0
COL26A1	Q96A83	False	COQA1_HUMAN		CPI-SC08885876E	ENSG00000160963	0.803	0.0	0.0	0.0	0.528	0.352	0.241	0.0	0.658	0.273	0.0	0.0
COL27A1	Q8IZC6	False	CORA1_HUMAN		CPI-SC0FC6454F5	ENSG00000196739	0.506	0.463	0.179	0.0	1.175	0.803	0.47	3.563	0.825	0.543	0.576	0.779
COL28A1	Q2UY09	False	COSA1_HUMAN		CPI-SC0E40282DA	ENSG00000215018	0.018	0.0	0.0	0.0	0.0	0.039	0.0	0.0	0.0	0.0	0.0	0.0
COL2A1	P02458	False	CO2A1_HUMAN		CPI-SC0A5E87289	ENSG00000139219	2.063	2.309	4.742	6.039	4.778	5.11	4.566	4.987	2.197	2.767	5.907	6.249
COL3A1	P02461	False	CO3A1_HUMAN		CPI-SC0C061DC28	ENSG00000168542	0.187	0.0	0.163	0.0	0.071	0.121	0.141	0.0	0.053	0.097	0.0	0.546
COL4A1	P02462	False	CO4A1_HUMAN		CPI-SC0C351F7DF	ENSG00000187498	2.61	2.582	1.631	3.74	5.267	4.531	3.97	2.057	2.705	2.986	4.699	3.516
COL4A2	P08572	False	CO4A2_HUMAN		CPI-SC09AE93F66	ENSG00000134871	2.843	3.287	2.074	3.815	4.604	3.597	3.941	3.841	2.853	2.866	3.09	5.007
COL4A3	Q01955	False	CO4A3_HUMAN		CPI-SC08F17FB3E	ENSG00000169031	0.0	0.0	0.0	0.0	0.051	0.048	0.014	0.0	0.025	0.0	0.0	0.0
COL4A4	P53420	False	CO4A4_HUMAN		CPI-SC0FAC9844A	ENSG00000081052	0.048	0.384	0.0	0.0	0.153	0.164	0.182	0.0	0.056	0.057	0.717	0.0
COL4A5	P29400	False	CO4A5_HUMAN		CPI-SC044B5BE16	ENSG00000188153	1.766	3.234	2.278	0.657	3.718	3.426	2.04	4.779	1.858	2.207	4.196	3.206
COL4A6	Q14031	False	CO4A6_HUMAN		CPI-SC01539071B	ENSG00000197565	1.697	2.799	1.721	0.731	5.04	4.585	1.792	5.638	1.912	2.348	4.059	2.964
COL5A1	P20908	False	CO5A1_HUMAN		CPI-SC08821B0D2	ENSG00000130635	0.564	1.573	0.205	0.806	1.151	0.809	0.872	1.651	3.628	2.599	0.0	0.171
COL5A2	P05997	False	CO5A2_HUMAN		CPI-SC075489ADB	ENSG00000204262	0.417	0.0	1.038	1.274	0.24	0.234	2.072	0.0	0.888	0.776	1.372	0.78
COL5A3	P25940	False	CO5A3_HUMAN		CPI-SC0D0BFC9F7	ENSG00000080573	0.029	0.0	0.0	0.0	0.0	0.01	0.038	0.0	0.08	0.037	0.0	0.139
COL6A1	P12109	False	CO6A1_HUMAN		CPI-SC0FB1817EE	ENSG00000142156	5.105	6.147	3.443	5.056	4.967	4.871	4.919	3.042	5.923	5.951	4.997	4.232
COL6A2	P12110	False	CO6A2_HUMAN		CPI-SC0C5B4E222	ENSG00000142173	4.612	5.623	2.615	4.713	4.622	4.446	4.661	4.72	5.016	5.145	3.491	4.63
COL6A3	P12111	False	CO6A3_HUMAN		CPI-SC044916391	ENSG00000163359	0.171	0.0	0.169	0.0	0.209	0.225	1.124	0.0	0.064	0.161	0.0	0.372
COL6A5	A8TX70	False	CO6A5_HUMAN		CPI-SC0E453F338	ENSG00000172752	0.028	0.0	0.0	0.0	0.0	0.0	0.0	0.0	0.0	0.0	0.0	0.0
COL6A6	A6NMZ7	False	CO6A6_HUMAN		CPI-SC0EDDBD0FB	ENSG00000206384	0.0	0.0	0.0	0.0	0.021	0.0	0.0	0.0	0.0	0.0	0.0	0.0
COL7A1	Q02388	False	CO7A1_HUMAN		CPI-SC037038602	ENSG00000114270	0.095	0.0	0.169	0.0	0.105	0.094	0.138	0.0	0.027	0.174	0.0	0.0
COL8A1	P27658	False	CO8A1_HUMAN		CPI-SC04FF0CDA1	ENSG00000144810	0.014	0.0	0.0	0.0	0.029	0.03	0.0	0.0	0.0	0.0	0.0	0.0
COL8A2	P25067	False	CO8A2_HUMAN		CPI-SC0CC30CEC0	ENSG00000171812	0.027	0.0	0.0	0.0	0.03	0.041	0.012	0.0	0.027	0.021	0.0	0.0
COL9A1	P20849	False	CO9A1_HUMAN		CPI-SC0E8C3A996	ENSG00000112280	0.615	0.424	1.007	0.0	0.427	0.157	0.525	0.0	0.596	0.235	0.551	1.026
COL9A2	Q14055	False	CO9A2_HUMAN		CPI-SC0C155763A	ENSG00000049089	1.059	1.535	0.405	1.836	3.285	2.647	0.724	3.245	3.018	2.103	0.808	0.175
COL9A3	Q14050	False	CO9A3_HUMAN		CPI-SC086D7EC73	ENSG00000092758	3.514	2.669	0.635	5.319	5.392	5.017	2.783	4.028	3.868	4.083	4.311	1.248
FN1	P02751	False	FINC_HUMAN		CPI-SC0AE4F5BAB	ENSG00000115414	4.738	5.987	7.537	6.336	7.768	7.72	7.589	7.959	5.133	6.351	8.385	6.995
COL3A1	P02461	False	CO3A1_HUMAN		CPI-SS0343DD0EE	ENSG00000168542	0.187	0.0	0.163	0.0	0.071	0.121	0.141	0.0	0.053	0.097	0.0	0.546
GAST	P01350	False	GAST_HUMAN		CPI-SS06265E131	ENSG00000184502	0.0	0.0	0.0	0.0	0.009	0.019	0.0	0.0	0.0	0.0	0.0	0.0
TGM2	P21980	False	TGM2_HUMAN		CPI-SS09C0B8677	ENSG00000198959	0.094	0.0	0.0	0.763	0.125	0.039	0.912	0.0	0.157	0.081	0.0	0.0
COL4A1	P02462	False	CO4A1_HUMAN		CPI-SS015BF69EE	ENSG00000187498	2.61	2.582	1.631	3.74	5.267	4.531	3.97	2.057	2.705	2.986	4.699	3.516
COL4A2	P08572	False	CO4A2_HUMAN		CPI-SS01771D11B	ENSG00000134871	2.843	3.287	2.074	3.815	4.604	3.597	3.941	3.841	2.853	2.866	3.09	5.007
COL4A3	Q01955	False	CO4A3_HUMAN		CPI-SS0AADAB219	ENSG00000169031	0.0	0.0	0.0	0.0	0.051	0.048	0.014	0.0	0.025	0.0	0.0	0.0
COL4A4	P53420	False	CO4A4_HUMAN		CPI-SS06D2944B5	ENSG00000081052	0.048	0.384	0.0	0.0	0.153	0.164	0.182	0.0	0.056	0.057	0.717	0.0
COL4A5	P29400	False	CO4A5_HUMAN		CPI-SS0924C61F1	ENSG00000188153	1.766	3.234	2.278	0.657	3.718	3.426	2.04	4.779	1.858	2.207	4.196	3.206
COL4A6	Q14031	False	CO4A6_HUMAN		CPI-SS0BBF93C62	ENSG00000197565	1.697	2.799	1.721	0.731	5.04	4.585	1.792	5.638	1.912	2.348	4.059	2.964
LAMA2	P24043	False	LAMA2_HUMAN		CPI-SS0335C4DDE	ENSG00000196569	0.114	0.387	0.169	0.0	0.079	0.112	0.161	0.0	0.152	0.164	0.0	0.0
PRNP	F7VJQ1	False	APRIO_HUMAN		CPI-SS0087B834D	ENSG00000171867	1.117	0.392	1.938	0.0	1.585	1.073	1.372	3.022	0.781	0.667	1.222	2.274
DSC1	Q08554	False	DSC1_HUMAN		CPI-SS08B94BEB2	ENSG00000134765	0.017	0.396	0.0	0.0	0.0	0.0	0.0	0.0	0.026	0.0	0.0	0.0
DSC2	Q02487	False	DSC2_HUMAN		CPI-SS06D13FCD3	ENSG00000134755	2.538	2.064	0.556	3.528	4.046	3.921	3.944	5.329	3.096	3.471	3.181	2.245
DSG1	Q02413	False	DSG1_HUMAN		CPI-SS062307CFE	ENSG00000134760	0.0	0.0	0.0	0.0	0.0	0.0	0.0	0.0	0.0	0.0	0.0	0.129
DSG1	Q02413	False	DSG1_HUMAN		CPI-SS036437279	ENSG00000134760	0.0	0.0	0.0	0.0	0.0	0.0	0.0	0.0	0.0	0.0	0.0	0.129
DSG1	Q02413	False	DSG1_HUMAN		CPI-SS09000F32A	ENSG00000134760	0.0	0.0	0.0	0.0	0.0	0.0	0.0	0.0	0.0	0.0	0.0	0.129
DSG2	Q14126	False	DSG2_HUMAN		CPI-SS0B6F0C894	ENSG00000046604	3.857	4.48	3.218	4.017	4.804	4.72	4.124	5.072	3.95	4.328	5.297	4.152
DAG1	Q14118	False	DAG1_HUMAN		CPI-SS09491FBF4	ENSG00000173402	2.71	3.489	1.708	2.971	3.627	2.597	2.283	1.744	2.306	2.218	2.651	2.648
DAG1	Q14118	False	DAG1_HUMAN		CPI-SS0D9DE7106	ENSG00000173402	2.71	3.489	1.708	2.971	3.627	2.597	2.283	1.744	2.306	2.218	2.651	2.648
CLSTN1	O94985	False	CSTN1_HUMAN		CPI-SS0DD3733E8	ENSG00000171603	2.163	2.181	3.266	1.364	2.767	2.401	2.705	3.122	2.358	2.34	2.687	2.285
CLSTN2	Q9H4D0	False	CSTN2_HUMAN		CPI-SS01A7DC3C1	ENSG00000158258	0.018	0.0	0.569	0.0	0.055	0.085	0.535	0.0	0.097	0.125	0.574	0.308
CLSTN3	Q9BQT9	False	CSTN3_HUMAN		CPI-SS0180FFBED	ENSG00000139182	0.729	1.941	1.746	1.426	1.113	0.853	1.327	1.332	0.689	0.892	2.434	1.304
LRRTM1	Q86UE6	False	LRRT1_HUMAN		CPI-SS0EEFFA23C	ENSG00000162951	0.016	0.0	0.0	0.0	0.023	0.031	0.056	0.0	0.711	0.194	0.0	0.0
LRRTM2	O43300	False	LRRT2_HUMAN		CPI-SS0C0329180	ENSG00000146006	0.0	0.0	0.0	0.0	0.01	0.009	0.01	0.0	0.062	0.0	0.0	0.0
LRRTM3	Q86VH5	False	LRRT3_HUMAN		CPI-SS026EC3854	ENSG00000198739	0.014	0.0	0.0	0.0	0.0	0.01	0.0	0.0	0.0	0.0	0.0	0.0
LRRTM4	Q86VH4	False	LRRT4_HUMAN		CPI-SS0F97A06CD	ENSG00000176204	0.636	0.883	0.525	0.0	1.47	1.498	1.007	0.0	0.697	1.415	0.582	1.204
NLGN1	Q8N2Q7	False	NLGN1_HUMAN		CPI-SS0731F750C	ENSG00000169760	0.912	0.765	0.328	0.0	0.261	0.097	0.896	0.0	0.423	0.254	0.666	0.57
NLGN2	Q8NFZ4	False	NLGN2_HUMAN		CPI-SS0C12FCB93	ENSG00000169992	1.031	2.485	0.342	1.364	0.979	0.639	0.692	1.684	1.306	1.214	0.616	1.175
NLGN3	Q9NZ94	False	NLGN3_HUMAN		CPI-SS07FBAAD8D	ENSG00000196338	0.3	0.0	0.344	0.66	0.095	0.049	0.239	0.0	0.112	0.115	0.0	0.731
NLGN4X	Q8N0W4	False	NLGNX_HUMAN		CPI-SS0F9118AB4	ENSG00000146938	2.463	2.09	0.281	1.238	0.929	0.859	2.698	2.474	2.092	2.51	0.948	1.608
NLGN4Y	Q8NFZ3	False	NLGNY_HUMAN		CPI-SS0837C7966	ENSG00000165246	1.158	1.108	0.331	0.628	1.328	0.871	1.341	4.301	0.685	0.787	1.156	0.562
FN1	P02751	False	FINC_HUMAN		CPI-SC0149E8473	ENSG00000115414	4.738	5.987	7.537	6.336	7.768	7.72	7.589	7.959	5.133	6.351	8.385	6.995
L1CAM	P32004	False	L1CAM_HUMAN		CPI-SC088D2EEF4	ENSG00000198910	0.187	0.0	0.0	0.0	0.146	0.128	0.204	0.0	1.234	1.136	0.0	0.0
F2	P00734	False	THRB_HUMAN		CPI-SC0F16EDAB3	ENSG00000180210	0.052	0.0	0.0	0.0	0.198	0.179	0.026	2.942	0.032	0.0	0.0	0.134
THBS1	P07996	False	TSP1_HUMAN		CPI-SC0D085D655	ENSG00000137801	0.329	0.0	0.408	0.0	0.231	0.139	0.319	1.205	0.107	0.208	0.636	0.156
VTN	P04004	False	VTNC_HUMAN		CPI-SC0EA162039	ENSG00000109072	0.442	0.0	0.18	0.0	1.111	1.057	0.503	4.221	0.224	0.551	2.187	1.898
PLG	P00747	False	PLMN_HUMAN		CPI-SC003C7B6F1	ENSG00000122194	0.0	0.0	0.0	0.0	0.0	0.0	0.013	0.0	0.0	0.0	0.0	0.0
ICAM1	P05362	False	ICAM1_HUMAN		CPI-SC0C09120F1	ENSG00000090339	0.385	0.363	1.807	0.0	0.292	0.271	0.764	0.0	0.326	0.485	1.084	0.293
JAM3	Q9BX67	False	JAM3_HUMAN		CPI-SC071B77A18	ENSG00000166086	1.334	1.697	4.011	1.977	0.815	0.524	1.772	1.309	1.463	1.278	0.61	1.524
F10	P00742	False	FA10_HUMAN		CPI-SC02C7E2DB4	ENSG00000126218	1.215	1.76	0.377	1.574	2.461	2.516	1.883	3.508	1.716	2.33	1.874	1.542
C3	P01024	False	CO3_HUMAN		CPI-SC0C93C7670	ENSG00000125730	0.017	0.731	0.0	0.0	0.306	0.249	0.039	1.099	0.329	0.464	0.0	0.153
FCER2	P06734	False	FCER2_HUMAN		CPI-SC00D92ECAF	ENSG00000104921	0.0	0.0	0.0	0.0	0.0	0.01	0.0	0.0	0.0	0.0	0.0	0.0
THY1	P04216	False	THY1_HUMAN		CPI-SC003905460	ENSG00000154096	2.261	1.854	0.0	2.911	0.411	0.258	2.105	1.863	0.77	0.502	1.184	1.362
GP1BA	P07359	False	GP1BA_HUMAN		CPI-SC0329DFA42	ENSG00000185245	0.073	0.0	0.0	0.0	0.073	0.011	0.039	0.0	0.03	0.018	0.0	0.0
ICAM1	P05362	False	ICAM1_HUMAN		CPI-SC08CB03AD8	ENSG00000090339	0.385	0.363	1.807	0.0	0.292	0.271	0.764	0.0	0.326	0.485	1.084	0.293
FCER2	P06734	False	FCER2_HUMAN		CPI-SC0542462B9	ENSG00000104921	0.0	0.0	0.0	0.0	0.0	0.01	0.0	0.0	0.0	0.0	0.0	0.0
THY1	P04216	False	THY1_HUMAN		CPI-SC0EFDBED2D	ENSG00000154096	2.261	1.854	0.0	2.911	0.411	0.258	2.105	1.863	0.77	0.502	1.184	1.362
FN1	P02751	False	FINC_HUMAN		CPI-SC08C485EAE	ENSG00000115414	4.738	5.987	7.537	6.336	7.768	7.72	7.589	7.959	5.133	6.351	8.385	6.995
LAMA3	Q16787	False	LAMA3_HUMAN		CPI-SC0E5A1BA8E	ENSG00000053747	0.031	0.0	0.504	0.0	0.02	0.019	0.015	0.0	0.0	0.038	0.0	0.0
THBS1	P07996	False	TSP1_HUMAN		CPI-SC0B80B8591	ENSG00000137801	0.329	0.0	0.408	0.0	0.231	0.139	0.319	1.205	0.107	0.208	0.636	0.156
CSPG4	Q6UVK1	False	CSPG4_HUMAN		CPI-SC0FA241084	ENSG00000173546	0.033	0.0	0.0	0.0	0.033	0.02	0.014	0.0	0.0	0.02	0.0	0.0
FN1	P02751	False	FINC_HUMAN		CPI-SC0F96CE387	ENSG00000115414	4.738	5.987	7.537	6.336	7.768	7.72	7.589	7.959	5.133	6.351	8.385	6.995
JAM2	P57087	False	JAM2_HUMAN		CPI-SC0C2126F8E	ENSG00000154721	0.338	0.363	0.0	0.0	0.112	0.069	0.169	0.0	0.083	0.134	0.692	0.579
SPP1	P10451	False	OSTP_HUMAN		CPI-SC0C81483EA	ENSG00000118785	1.138	0.0	0.775	2.254	0.638	0.51	2.955	0.0	0.571	0.547	1.159	0.381
TNC	P24821	False	TENA_HUMAN		CPI-SC00B50273B	ENSG00000041982	0.957	0.44	0.202	0.876	1.249	0.896	0.404	1.526	1.1	0.863	0.0	0.165
VCAM1	P19320	False	VCAM1_HUMAN		CPI-SC0B2557C9D	ENSG00000162692	0.0	0.0	0.0	0.0	0.032	0.02	0.0	3.094	0.0	0.037	0.0	0.0
PLA2G2A	P14555	False	PA2GA_HUMAN		CPI-SC09A33C92E	ENSG00000188257	0.075	0.0	0.0	0.0	0.021	0.0	0.025	0.0	0.0	0.039	0.0	0.0
PLAUR	Q03405	False	UPAR_HUMAN		CPI-SC0E029AB31	ENSG00000011422	0.608	0.0	0.178	0.0	0.509	0.279	0.279	1.17	0.91	0.476	0.621	0.769
FN1	P02751	False	FINC_HUMAN		CPI-SC034EE8AAA	ENSG00000115414	4.738	5.987	7.537	6.336	7.768	7.72	7.589	7.959	5.133	6.351	8.385	6.995
VCAM1	P19320	False	VCAM1_HUMAN		CPI-SC06C0A2080	ENSG00000162692	0.0	0.0	0.0	0.0	0.032	0.02	0.0	3.094	0.0	0.037	0.0	0.0
MADCAM1	Q13477	False	MADCA_HUMAN		CPI-SC056FC1F11	ENSG00000099866	0.118	0.0	0.0	0.0	0.073	0.091	0.329	0.0	0.115	0.131	0.0	0.158
FN1	P02751	False	FINC_HUMAN		CPI-SC06C3BA86F	ENSG00000115414	4.738	5.987	7.537	6.336	7.768	7.72	7.589	7.959	5.133	6.351	8.385	6.995
L1CAM	P32004	False	L1CAM_HUMAN		CPI-SC02CB6F5A5	ENSG00000198910	0.187	0.0	0.0	0.0	0.146	0.128	0.204	0.0	1.234	1.136	0.0	0.0
PLA2G2A	P14555	False	PA2GA_HUMAN		CPI-SC08F3F7DC6	ENSG00000188257	0.075	0.0	0.0	0.0	0.021	0.0	0.025	0.0	0.0	0.039	0.0	0.0
FBN1	P35555	False	FBN1_HUMAN		CPI-SC0ABE9B7D2	ENSG00000166147	0.266	0.714	0.492	1.364	0.142	0.112	0.525	1.089	0.596	0.546	0.518	0.463
FN1	P02751	False	FINC_HUMAN		CPI-SC04BC5B245	ENSG00000115414	4.738	5.987	7.537	6.336	7.768	7.72	7.589	7.959	5.133	6.351	8.385	6.995
TNC	P24821	False	TENA_HUMAN		CPI-SC09B2D1C63	ENSG00000041982	0.957	0.44	0.202	0.876	1.249	0.896	0.404	1.526	1.1	0.863	0.0	0.165
FN1	P02751	False	FINC_HUMAN		CPI-SC08F923F07	ENSG00000115414	4.738	5.987	7.537	6.336	7.768	7.72	7.589	7.959	5.133	6.351	8.385	6.995
L1CAM	P32004	False	L1CAM_HUMAN		CPI-SC01D9AD677	ENSG00000198910	0.187	0.0	0.0	0.0	0.146	0.128	0.204	0.0	1.234	1.136	0.0	0.0
VTN	P04004	False	VTNC_HUMAN		CPI-SC0717E21B0	ENSG00000109072	0.442	0.0	0.18	0.0	1.111	1.057	0.503	4.221	0.224	0.551	2.187	1.898
FN1	P02751	False	FINC_HUMAN		CPI-SC06D7BD0F6	ENSG00000115414	4.738	5.987	7.537	6.336	7.768	7.72	7.589	7.959	5.133	6.351	8.385	6.995
L1CAM	P32004	False	L1CAM_HUMAN		CPI-SC0FCA446B5	ENSG00000198910	0.187	0.0	0.0	0.0	0.146	0.128	0.204	0.0	1.234	1.136	0.0	0.0
LAMC1	P11047	False	LAMC1_HUMAN		CPI-SC07763D025	ENSG00000135862	2.691	2.759	2.471	2.421	3.067	2.862	2.902	3.399	2.348	2.065	3.379	2.405
SPP1	P10451	False	OSTP_HUMAN		CPI-SC03E67206C	ENSG00000118785	1.138	0.0	0.775	2.254	0.638	0.51	2.955	0.0	0.571	0.547	1.159	0.381
F2	P00734	False	THRB_HUMAN		CPI-SC0AA4C3895	ENSG00000180210	0.052	0.0	0.0	0.0	0.198	0.179	0.026	2.942	0.032	0.0	0.0	0.134
TNC	P24821	False	TENA_HUMAN		CPI-SC021D4420C	ENSG00000041982	0.957	0.44	0.202	0.876	1.249	0.896	0.404	1.526	1.1	0.863	0.0	0.165
THBS1	P07996	False	TSP1_HUMAN		CPI-SC02EA03F82	ENSG00000137801	0.329	0.0	0.408	0.0	0.231	0.139	0.319	1.205	0.107	0.208	0.636	0.156
VTN	P04004	False	VTNC_HUMAN		CPI-SC045FE8A01	ENSG00000109072	0.442	0.0	0.18	0.0	1.111	1.057	0.503	4.221	0.224	0.551	2.187	1.898
FCER2	P06734	False	FCER2_HUMAN		CPI-SC0A5BCC92E	ENSG00000104921	0.0	0.0	0.0	0.0	0.0	0.01	0.0	0.0	0.0	0.0	0.0	0.0
FGF1	P05230	False	FGF1_HUMAN		CPI-SC0FB36427B	ENSG00000113578	0.17	0.0	0.323	0.628	0.012	0.06	0.253	0.0	0.057	0.057	0.0	0.151
FGF2	P09038	False	FGF2_HUMAN		CPI-SC0F72E9E4E	ENSG00000138685	2.249	1.462	0.164	0.617	0.833	0.487	1.05	0.0	1.152	0.751	1.22	0.541
IGF1	P05019	False	IGF1_HUMAN		CPI-SC0D3D23FAA	ENSG00000017427	0.052	0.0	0.0	0.0	0.388	0.41	0.026	0.0	0.032	0.02	1.244	0.147
PLAUR	Q03405	False	UPAR_HUMAN		CPI-SC0C4FD0754	ENSG00000011422	0.608	0.0	0.178	0.0	0.509	0.279	0.279	1.17	0.91	0.476	0.621	0.769
THY1	P04216	False	THY1_HUMAN		CPI-SC0F0AC498A	ENSG00000154096	2.261	1.854	0.0	2.911	0.411	0.258	2.105	1.863	0.77	0.502	1.184	1.362
VWF	P04275	False	VWF_HUMAN		CPI-SC060FE7871	ENSG00000110799	0.171	0.81	0.0	0.708	1.863	1.101	0.079	1.393	0.433	0.212	0.0	0.167
MMP2	P08253	False	MMP2_HUMAN		CPI-SC0A6D5D2B1	ENSG00000087245	1.921	2.088	3.165	4.335	1.127	1.088	2.813	0.0	2.604	1.988	2.727	3.527
OMD	Q99983	False	OMD_HUMAN		CPI-SC042AD06C6	ENSG00000127083	0.016	0.0	0.0	0.0	0.0	0.0	0.0	0.0	0.0	0.0	0.0	0.0
FN1	P02751	False	FINC_HUMAN		CPI-SC09B45FB39	ENSG00000115414	4.738	5.987	7.537	6.336	7.768	7.72	7.589	7.959	5.133	6.351	8.385	6.995
GJA1	P17302	False	CXA1_HUMAN		CPI-SS04829AC68	ENSG00000152661	4.747	5.324	2.755	5.097	5.567	4.99	3.389	5.301	5.451	5.239	5.306	4.223
GJA3	Q9Y6H8	False	CXA3_HUMAN		CPI-SS08658BB16	ENSG00000121743	0.049	0.0	0.0	0.0	0.0	0.0	0.0	0.0	0.0	0.0	0.0	0.0
GJC1	P36383	False	CXG1_HUMAN		CPI-SS0C4261737	ENSG00000182963	2.338	2.236	2.3	0.779	2.619	1.326	1.501	2.988	2.526	1.715	1.765	2.457
GJA1	P17302	False	CXA1_HUMAN		CPI-SS024F36886	ENSG00000152661	4.747	5.324	2.755	5.097	5.567	4.99	3.389	5.301	5.451	5.239	5.306	4.223
GJA3	Q9Y6H8	False	CXA3_HUMAN		CPI-SS0F5FC7262	ENSG00000121743	0.049	0.0	0.0	0.0	0.0	0.0	0.0	0.0	0.0	0.0	0.0	0.0
GJA5	P36382	False	CXA5_HUMAN		CPI-SS0ACFA4F22	ENSG00000265107	0.4	0.0	0.0	0.673	0.126	0.102	0.482	0.0	0.206	0.134	0.0	0.152
GJC1	P36383	False	CXG1_HUMAN		CPI-SS0E7883ADC	ENSG00000182963	2.338	2.236	2.3	0.779	2.619	1.326	1.501	2.988	2.526	1.715	1.765	2.457
GJA3	Q9Y6H8	False	CXA3_HUMAN		CPI-SS00457EB1A	ENSG00000121743	0.049	0.0	0.0	0.0	0.0	0.0	0.0	0.0	0.0	0.0	0.0	0.0
GJA3	Q9Y6H8	False	CXA3_HUMAN		CPI-SS062D2530F	ENSG00000121743	0.049	0.0	0.0	0.0	0.0	0.0	0.0	0.0	0.0	0.0	0.0	0.0
GJC1	P36383	False	CXG1_HUMAN		CPI-SS0CEFF4625	ENSG00000182963	2.338	2.236	2.3	0.779	2.619	1.326	1.501	2.988	2.526	1.715	1.765	2.457
ICAM1	P05362	False	ICAM1_HUMAN		CPI-SS0E9A581F8	ENSG00000090339	0.385	0.363	1.807	0.0	0.292	0.271	0.764	0.0	0.326	0.485	1.084	0.293
ICAM1	P05362	False	ICAM1_HUMAN		CPI-SC00035437A	ENSG00000090339	0.385	0.363	1.807	0.0	0.292	0.271	0.764	0.0	0.326	0.485	1.084	0.293
ICAM2	P13598	False	ICAM2_HUMAN		CPI-SC0943ECD6E	ENSG00000108622	0.074	0.397	0.0	0.663	0.041	0.04	0.06	0.0	0.0	0.057	0.0	0.154
ICAM3	P32942	False	ICAM3_HUMAN		CPI-SC09DC9200A	ENSG00000076662	0.657	1.151	0.515	0.64	0.776	0.711	0.691	0.0	0.965	0.637	0.664	0.699
ICAM4	Q14773	False	ICAM4_HUMAN		CPI-SC0A3A31D04	ENSG00000105371	0.134	0.894	0.175	0.803	0.109	0.095	0.099	0.0	0.428	0.423	0.0	0.149
F11R	Q9Y624	False	JAM1_HUMAN		CPI-SC0DEE2AF32	ENSG00000158769	2.173	2.127	3.678	2.961	3.221	3.056	2.133	1.647	1.72	1.694	2.217	2.363
ICAM1	P05362	False	ICAM1_HUMAN		CPI-SS09C4FCB90	ENSG00000090339	0.385	0.363	1.807	0.0	0.292	0.271	0.764	0.0	0.326	0.485	1.084	0.293
JAM2	P57087	False	JAM2_HUMAN		CPI-SS087B53ABF	ENSG00000154721	0.338	0.363	0.0	0.0	0.112	0.069	0.169	0.0	0.083	0.134	0.692	0.579
JAM3	Q9BX67	False	JAM3_HUMAN		CPI-SS0F9D53834	ENSG00000166086	1.334	1.697	4.011	1.977	0.815	0.524	1.772	1.309	1.463	1.278	0.61	1.524
L1CAM	P32004	False	L1CAM_HUMAN		CPI-SC030C83222	ENSG00000198910	0.187	0.0	0.0	0.0	0.146	0.128	0.204	0.0	1.234	1.136	0.0	0.0
L1CAM	P32004	False	L1CAM_HUMAN		CPI-SC0EB9B5460	ENSG00000198910	0.187	0.0	0.0	0.0	0.146	0.128	0.204	0.0	1.234	1.136	0.0	0.0
SPP1	P10451	False	OSTP_HUMAN		CPI-SC069FF84F5	ENSG00000118785	1.138	0.0	0.775	2.254	0.638	0.51	2.955	0.0	0.571	0.547	1.159	0.381
TNC	P24821	False	TENA_HUMAN		CPI-SC0B5F57CE1	ENSG00000041982	0.957	0.44	0.202	0.876	1.249	0.896	0.404	1.526	1.1	0.863	0.0	0.165
VCAM1	P19320	False	VCAM1_HUMAN		CPI-SC061E89E41	ENSG00000162692	0.0	0.0	0.0	0.0	0.032	0.02	0.0	3.094	0.0	0.037	0.0	0.0
L1CAM	P32004	False	L1CAM_HUMAN		CPI-SS0ACD487F0	ENSG00000198910	0.187	0.0	0.0	0.0	0.146	0.128	0.204	0.0	1.234	1.136	0.0	0.0
LAMC1	P11047	False	LAMC1_HUMAN		CPI-SC024FAED24	ENSG00000135862	2.691	2.759	2.471	2.421	3.067	2.862	2.902	3.399	2.348	2.065	3.379	2.405
LAMC1	P11047	False	LAMC1_HUMAN		CPI-SC03FF6E42F	ENSG00000135862	2.691	2.759	2.471	2.421	3.067	2.862	2.902	3.399	2.348	2.065	3.379	2.405
NECTIN1	Q15223	False	PVRL1_HUMAN		CPI-SS00661A3A4	ENSG00000110400	0.938	0.387	0.0	2.84	0.976	0.574	0.199	1.14	0.419	0.221	0.0	0.442
NECTIN1	Q15223	False	PVRL1_HUMAN		CPI-SS01E0F2D2C	ENSG00000110400	0.938	0.387	0.0	2.84	0.976	0.574	0.199	1.14	0.419	0.221	0.0	0.442
NECTIN2	Q92692	False	PVRL2_HUMAN		CPI-SS0E14458C9	ENSG00000130202	4.266	5.593	2.913	5.229	5.363	5.271	4.683	5.854	4.387	4.762	4.482	4.458
NECTIN3	Q9NQS3	False	PVRL3_HUMAN		CPI-SS0BA232458	ENSG00000177707	1.271	2.206	1.462	1.842	1.61	1.603	1.245	1.043	1.865	0.768	2.273	1.948
PVR	P15151	False	PVR_HUMAN		CPI-SS00561BBD7	ENSG00000073008	0.5	0.464	0.357	0.823	0.811	0.571	0.658	0.0	0.696	0.427	1.397	0.462
F2	P00734	False	THRB_HUMAN		CPI-SS058209EC7	ENSG00000180210	0.052	0.0	0.0	0.0	0.198	0.179	0.026	2.942	0.032	0.0	0.0	0.134
F2	P00734	False	THRB_HUMAN		CPI-SS026335F55	ENSG00000180210	0.052	0.0	0.0	0.0	0.198	0.179	0.026	2.942	0.032	0.0	0.0	0.134
F2	P00734	False	THRB_HUMAN		CPI-SS0BDC2B411	ENSG00000180210	0.052	0.0	0.0	0.0	0.198	0.179	0.026	2.942	0.032	0.0	0.0	0.134
F2	P00734	False	THRB_HUMAN		CPI-SS09B583B3F	ENSG00000180210	0.052	0.0	0.0	0.0	0.198	0.179	0.026	2.942	0.032	0.0	0.0	0.134
TNC	P24821	False	TENA_HUMAN		CPI-SC03C27B368	ENSG00000041982	0.957	0.44	0.202	0.876	1.249	0.896	0.404	1.526	1.1	0.863	0.0	0.165
TGFB1	P01137	False	TGFB1_HUMAN		CPI-SC08AC51E15	ENSG00000105329	2.595	4.828	1.549	5.488	2.478	2.448	3.23	3.164	4.64	4.673	4.424	2.87
TGFB3	P10600	False	TGFB3_HUMAN		CPI-SC0DA808D76	ENSG00000119699	0.08	0.0	0.0	0.0	0.052	0.02	0.117	0.0	0.0	0.075	0.535	0.0
THBS1	P07996	False	TSP1_HUMAN		CPI-SS0C93E48D7	ENSG00000137801	0.329	0.0	0.408	0.0	0.231	0.139	0.319	1.205	0.107	0.208	0.636	0.156
THBS2	P35442	False	TSP2_HUMAN		CPI-SS0914C7C85	ENSG00000186340	0.103	0.0	0.0	0.0	0.0	0.0	0.098	0.0	0.0	0.02	0.0	0.413
ENTPD1	P49961	False	ENTP1_HUMAN		CPI-SS026C7F8A2	ENSG00000138185	0.28	0.0	0.342	1.283	0.122	0.192	0.282	0.0	0.054	0.129	0.0	0.617
ENTPD1	P49961	False	ENTP1_HUMAN		CPI-SS08C884E97	ENSG00000138185	0.28	0.0	0.342	1.283	0.122	0.192	0.282	0.0	0.054	0.129	0.0	0.617
ADM	P35318	False	ADML_HUMAN		CPI-SC063148F3A	ENSG00000148926	2.08	0.405	0.582	0.685	1.646	1.474	0.864	2.891	0.635	0.626	4.577	1.328
ADM2	Q7Z4H4	False	ADM2_HUMAN		CPI-SC0C396EE2C	ENSG00000128165	0.17	0.368	0.178	0.0	0.114	0.196	0.355	0.0	0.058	0.059	0.0	0.0
ADM	P35318	False	ADML_HUMAN		CPI-SS0D2FABC4A	ENSG00000148926	2.08	0.405	0.582	0.685	1.646	1.474	0.864	2.891	0.635	0.626	4.577	1.328
ADM2	Q7Z4H4	False	ADM2_HUMAN		CPI-SC01AD532CA	ENSG00000128165	0.17	0.368	0.178	0.0	0.114	0.196	0.355	0.0	0.058	0.059	0.0	0.0
ASIP	P42127	False	ASIP_HUMAN		CPI-SS019ABECEC	ENSG00000101440	0.0	0.0	0.0	0.0	0.0	0.01	0.0	0.0	0.0	0.0	0.0	0.0
POMC	P01189	False	COLI_HUMAN		CPI-SS00BD8FF72	ENSG00000115138	0.397	0.894	0.345	0.0	0.891	0.564	0.632	0.0	0.586	0.508	1.779	1.177
AGRN	O00468	False	AGRIN_HUMAN		CPI-SC0AD2CE0A8	ENSG00000188157	2.671	0.43	2.697	2.279	3.796	3.27	2.027	4.73	2.092	1.655	1.795	3.287
AGRN	O00468	False	AGRIN_HUMAN		CPI-SS0593F278B	ENSG00000188157	2.671	0.43	2.697	2.279	3.796	3.27	2.027	4.73	2.092	1.655	1.795	3.287
LRRC4B	Q9NT99	False	LRC4B_HUMAN		CPI-SS023656B4B	ENSG00000131409	0.175	0.736	0.164	0.0	0.032	0.011	0.357	0.0	0.209	0.115	0.0	0.0
LRFN4	Q6PJG9	False	LRFN4_HUMAN		CPI-SS064D15A83	ENSG00000173621	1.22	1.25	0.34	2.271	1.466	1.277	1.398	2.398	1.26	1.154	0.551	0.742
LRFN5	Q96NI6	False	LRFN5_HUMAN		CPI-SS0DCD351AD	ENSG00000165379	0.044	0.0	0.0	0.0	0.02	0.01	0.049	0.0	0.027	0.076	0.0	0.324
LRRTM4	Q86VH4	False	LRRT4_HUMAN		CPI-SS08968FFAE	ENSG00000176204	0.636	0.883	0.525	0.0	1.47	1.498	1.007	0.0	0.697	1.415	0.582	1.204
SLITRK5	O94991	False	SLIK5_HUMAN		CPI-SS05F136AA2	ENSG00000165300	0.282	0.0	0.0	0.635	0.149	0.09	0.206	0.0	0.564	0.628	0.0	0.883
SLITRK6	Q9H5Y7	False	SLIK6_HUMAN		CPI-SS0FAD26C76	ENSG00000184564	0.061	0.0	0.0	0.0	0.031	0.05	0.087	0.0	0.061	0.143	0.0	0.148
IAPP	P10997	False	IAPP_HUMAN		CPI-SS00D9A2FD0	ENSG00000121351	0.033	0.0	0.0	0.0	0.011	0.04	0.024	0.0	0.0	0.0	0.0	0.0
CALCA	P01258	False	CALC_HUMAN		CPI-SS015B2F961	ENSG00000110680	0.071	0.773	0.357	0.0	0.051	0.02	0.288	0.0	0.028	0.037	0.896	0.538
CALCB	P10092	False	CALCB_HUMAN		CPI-SS07CF0C6E7	ENSG00000175868	0.112	0.0	0.0	0.0	0.042	0.02	0.0	0.0	0.0	0.0	0.0	0.303
IAPP	P10997	False	IAPP_HUMAN		CPI-SC0980A6E6B	ENSG00000121351	0.033	0.0	0.0	0.0	0.011	0.04	0.024	0.0	0.0	0.0	0.0	0.0
IAPP	P10997	False	IAPP_HUMAN		CPI-SC04ADD5A88	ENSG00000121351	0.033	0.0	0.0	0.0	0.011	0.04	0.024	0.0	0.0	0.0	0.0	0.0
IAPP	P10997	False	IAPP_HUMAN		CPI-SC0CE7302FB	ENSG00000121351	0.033	0.0	0.0	0.0	0.011	0.04	0.024	0.0	0.0	0.0	0.0	0.0
APP	P05067	False	A4_HUMAN		CPI-SS080C81D37	ENSG00000142192	5.558	4.765	5.174	5.754	5.553	5.509	5.612	5.759	5.415	5.422	4.932	5.862
APP	P05067	False	A4_HUMAN		CPI-SS0F66EA6BE	ENSG00000142192	5.558	4.765	5.174	5.754	5.553	5.509	5.612	5.759	5.415	5.422	4.932	5.862
ANXA1	P04083	False	ANXA1_HUMAN		CPI-SS030BB46BB	ENSG00000135046	0.887	0.0	6.09	2.368	0.346	0.314	1.853	0.0	0.526	0.457	3.948	1.95
TAFA5	Q7Z5A7	False	TAFA5_HUMAN		CPI-SS06190D4BE	ENSG00000219438	1.228	1.158	1.247	1.324	1.41	1.079	0.81	0.0	0.665	0.767	0.717	0.884
APP	P05067	False	A4_HUMAN		CPI-SS0CB6F5575	ENSG00000142192	5.558	4.765	5.174	5.754	5.553	5.509	5.612	5.759	5.415	5.422	4.932	5.862
APLP2	Q06481	False	APLP2_HUMAN		CPI-SS0DF830287	ENSG00000084234	5.852	5.915	5.871	6.185	6.154	6.181	5.944	6.554	6.199	6.34	6.263	6.012
APP	P05067	False	A4_HUMAN		CPI-SS07ACDDCD6	ENSG00000142192	5.558	4.765	5.174	5.754	5.553	5.509	5.612	5.759	5.415	5.422	4.932	5.862
APP	P05067	False	A4_HUMAN		CPI-SS097A84265	ENSG00000142192	5.558	4.765	5.174	5.754	5.553	5.509	5.612	5.759	5.415	5.422	4.932	5.862
PI16	Q6UXB8	False	PI16_HUMAN		CPI-SS012E7C8B8	ENSG00000164530	0.029	0.0	0.0	0.0	0.01	0.01	0.0	0.0	0.0	0.0	0.0	0.0
APP	P05067	False	A4_HUMAN		CPI-SC0E89A4EF0	ENSG00000142192	5.558	4.765	5.174	5.754	5.553	5.509	5.612	5.759	5.415	5.422	4.932	5.862
APOA1	P02647	False	APOA1_HUMAN		CPI-SC0FE3CE9D1	ENSG00000118137	0.718	0.0	0.789	1.712	2.804	2.25	1.286	6.044	0.458	0.481	4.063	2.926
APOA2	P02652	False	APOA2_HUMAN		CPI-SC0412566F3	ENSG00000158874	0.883	0.935	0.179	0.0	2.307	2.125	0.442	6.316	0.468	0.944	1.934	0.88
APOB	P04114	False	APOB_HUMAN		CPI-SC0EFFE8ACB	ENSG00000084674	0.167	0.0	0.0	0.712	0.994	0.808	0.097	1.922	0.437	0.436	1.185	1.125
APOE	P02649	False	APOE_HUMAN		CPI-SC06C75F978	ENSG00000130203	7.462	7.548	6.607	7.099	7.563	7.68	7.402	7.615	7.305	7.595	7.552	7.484
CLU	P10909	False	CLUS_HUMAN		CPI-SC046AFCFE9	ENSG00000120885	3.515	0.826	5.226	3.976	1.279	1.152	3.231	3.079	1.429	1.593	3.412	3.959
APLP2	Q06481	False	APLP2_HUMAN		CPI-SS0CBCF26F8	ENSG00000084234	5.852	5.915	5.871	6.185	6.154	6.181	5.944	6.554	6.199	6.34	6.263	6.012
ANGPT1	Q15389	False	ANGP1_HUMAN		CPI-SS0DE9B07A8	ENSG00000154188	0.032	0.0	0.0	0.668	0.023	0.01	0.012	0.0	0.127	0.062	0.0	0.181
ANGPT2	O15123	False	ANGP2_HUMAN		CPI-SS0BAB460FF	ENSG00000091879	0.842	3.456	1.786	0.683	1.295	1.57	2.224	0.0	1.839	2.648	4.487	2.401
ANGPT4	Q9Y264	False	ANGP4_HUMAN		CPI-SS0D89F86A7	ENSG00000101280	0.014	0.0	0.0	0.0	0.0	0.043	0.0	0.0	0.0	0.061	0.0	0.0
AGT	P01019	False	ANGT_HUMAN		CPI-SS05996C8FD	ENSG00000135744	0.015	0.0	0.0	0.0	0.01	0.0	0.013	1.671	0.03	0.0	0.0	0.157
APELA	P0DMC3	False	ELA_HUMAN		CPI-SS08719F19E	ENSG00000248329	2.574	0.0	0.403	1.82	2.502	3.183	0.939	5.353	0.375	0.41	3.418	2.481
APLN	Q9ULZ1	False	APEL_HUMAN		CPI-SS086CB298F	ENSG00000171388	0.029	0.0	0.0	0.981	0.0	0.0	0.0	0.0	0.0	0.02	0.0	0.0
APOA1	P02647	False	APOA1_HUMAN		CPI-SS015B29D3F	ENSG00000118137	0.718	0.0	0.789	1.712	2.804	2.25	1.286	6.044	0.458	0.481	4.063	2.926
APOA1	P02647	False	APOA1_HUMAN		CPI-SC06DAC3119	ENSG00000118137	0.718	0.0	0.789	1.712	2.804	2.25	1.286	6.044	0.458	0.481	4.063	2.926
APOB	P04114	False	APOB_HUMAN		CPI-SS00BE17C71	ENSG00000084674	0.167	0.0	0.0	0.712	0.994	0.808	0.097	1.922	0.437	0.436	1.185	1.125
NGF	P01138	False	NGF_HUMAN		CPI-SS0EDD4928A	ENSG00000134259	0.028	0.0	0.0	0.0	0.0	0.02	0.025	0.0	0.025	0.0	0.0	0.0
BDNF	P23560	False	BDNF_HUMAN		CPI-SS0E4E83C2E	ENSG00000176697	0.15	0.0	0.0	0.0	0.227	0.113	0.023	0.0	0.121	0.041	0.673	0.287
NTF3	P20783	False	NTF3_HUMAN		CPI-SS0AEAEEECB	ENSG00000185652	0.182	0.0	0.175	0.0	0.681	0.674	0.212	0.0	0.229	0.148	0.0	0.0
NTF4	P34130	False	NTF4_HUMAN		CPI-SS0AA76E0E4	ENSG00000225950	0.287	0.864	0.0	0.0	0.385	0.48	0.296	0.0	0.16	0.356	1.086	0.148
CD80	P33681	False	CD80_HUMAN		CPI-SS081A36E07	ENSG00000121594	0.0	0.0	0.0	0.0	0.022	0.054	0.013	0.0	0.033	0.02	0.0	0.0
NGF	P01138	False	NGF_HUMAN		CPI-SS052127A00	ENSG00000134259	0.028	0.0	0.0	0.0	0.0	0.02	0.025	0.0	0.025	0.0	0.0	0.0
NTF3	P20783	False	NTF3_HUMAN		CPI-SS0BE3867AB	ENSG00000185652	0.182	0.0	0.175	0.0	0.681	0.674	0.212	0.0	0.229	0.148	0.0	0.0
NGF	P01138	False	NGF_HUMAN		CPI-SS0DD9B3D49	ENSG00000134259	0.028	0.0	0.0	0.0	0.0	0.02	0.025	0.0	0.025	0.0	0.0	0.0
BDNF	P23560	False	BDNF_HUMAN		CPI-SS09A36B221	ENSG00000176697	0.15	0.0	0.0	0.0	0.227	0.113	0.023	0.0	0.121	0.041	0.673	0.287
NTS	P30990	False	NEUT_HUMAN		CPI-SS0A437E174	ENSG00000133636	1.429	1.751	0.954	4.346	0.734	0.744	1.145	0.0	3.952	2.41	0.572	0.57
LRPAP1	P30533	False	AMRP_HUMAN		CPI-SS02A53F29E	ENSG00000163956	4.387	4.381	4.466	5.154	5.13	4.978	4.747	5.409	4.632	4.494	4.56	5.176
BMP2	P12643	False	BMP2_HUMAN		CPI-SC0C403F032	ENSG00000125845	0.434	1.089	0.397	0.0	3.76	2.848	0.34	3.776	2.691	1.027	1.695	1.543
BMP4	P12644	False	BMP4_HUMAN		CPI-SC07F8BC578	ENSG00000125378	1.114	1.021	2.019	0.984	2.875	2.547	1.49	3.382	1.459	0.85	6.512	6.225
BMP5	P22003	False	BMP5_HUMAN		CPI-SC08AB23320	ENSG00000112175	0.0	0.416	0.19	0.0	0.012	0.076	0.028	0.0	0.241	0.177	0.0	0.0
BMP6	P22004	False	BMP6_HUMAN		CPI-SC0DDF53DDB	ENSG00000153162	0.0	0.0	0.0	0.0	0.066	0.031	0.037	0.0	0.0	0.0	0.0	0.0
BMP7	P18075	False	BMP7_HUMAN		CPI-SC0DA028FF9	ENSG00000101144	1.203	4.247	3.114	1.344	3.127	2.487	2.946	4.739	1.365	2.105	3.737	2.799
BMP8A	Q7Z5Y6	False	BMP8A_HUMAN		CPI-SC0E866CD7F	ENSG00000183682	0.0	0.0	0.0	0.0	0.01	0.0	0.0	0.0	0.0	0.0	0.0	0.0
GDF5	P43026	False	GDF5_HUMAN		CPI-SC0A76B562F	ENSG00000125965	0.0	0.0	0.0	0.0	0.0	0.0	0.024	0.0	0.0	0.0	0.0	0.0
GDF6	Q6KF10	False	GDF6_HUMAN		CPI-SC090BF166F	ENSG00000156466	0.049	0.0	0.0	0.0	0.033	0.021	0.0	0.0	0.0	0.0	1.256	0.0
GDF7	Q7Z4P5	False	GDF7_HUMAN		CPI-SC039AFE4AD	ENSG00000143869	0.0	0.0	0.0	0.0	0.009	0.009	0.015	0.0	0.03	0.0	0.0	0.836
BMP2	P12643	False	BMP2_HUMAN		CPI-SC0464F1C6E	ENSG00000125845	0.434	1.089	0.397	0.0	3.76	2.848	0.34	3.776	2.691	1.027	1.695	1.543
BMP4	P12644	False	BMP4_HUMAN		CPI-SC052486D3E	ENSG00000125378	1.114	1.021	2.019	0.984	2.875	2.547	1.49	3.382	1.459	0.85	6.512	6.225
BMP5	P22003	False	BMP5_HUMAN		CPI-SC09FC5131F	ENSG00000112175	0.0	0.416	0.19	0.0	0.012	0.076	0.028	0.0	0.241	0.177	0.0	0.0
BMP6	P22004	False	BMP6_HUMAN		CPI-SC0C97FACEA	ENSG00000153162	0.0	0.0	0.0	0.0	0.066	0.031	0.037	0.0	0.0	0.0	0.0	0.0
BMP7	P18075	False	BMP7_HUMAN		CPI-SC0BACF0481	ENSG00000101144	1.203	4.247	3.114	1.344	3.127	2.487	2.946	4.739	1.365	2.105	3.737	2.799
BMP8A	Q7Z5Y6	False	BMP8A_HUMAN		CPI-SC0F5A1D137	ENSG00000183682	0.0	0.0	0.0	0.0	0.01	0.0	0.0	0.0	0.0	0.0	0.0	0.0
GDF5	P43026	False	GDF5_HUMAN		CPI-SC061191F76	ENSG00000125965	0.0	0.0	0.0	0.0	0.0	0.0	0.024	0.0	0.0	0.0	0.0	0.0
GDF6	Q6KF10	False	GDF6_HUMAN		CPI-SC00694A66B	ENSG00000156466	0.049	0.0	0.0	0.0	0.033	0.021	0.0	0.0	0.0	0.0	1.256	0.0
GDF7	Q7Z4P5	False	GDF7_HUMAN		CPI-SC08FDDEC16	ENSG00000143869	0.0	0.0	0.0	0.0	0.009	0.009	0.015	0.0	0.03	0.0	0.0	0.836
BMP2	P12643	False	BMP2_HUMAN		CPI-SC05FF723A3	ENSG00000125845	0.434	1.089	0.397	0.0	3.76	2.848	0.34	3.776	2.691	1.027	1.695	1.543
BMP4	P12644	False	BMP4_HUMAN		CPI-SC00DB2B867	ENSG00000125378	1.114	1.021	2.019	0.984	2.875	2.547	1.49	3.382	1.459	0.85	6.512	6.225
BMP5	P22003	False	BMP5_HUMAN		CPI-SC00CF68ED3	ENSG00000112175	0.0	0.416	0.19	0.0	0.012	0.076	0.028	0.0	0.241	0.177	0.0	0.0
BMP6	P22004	False	BMP6_HUMAN		CPI-SC0C676F3BE	ENSG00000153162	0.0	0.0	0.0	0.0	0.066	0.031	0.037	0.0	0.0	0.0	0.0	0.0
BMP7	P18075	False	BMP7_HUMAN		CPI-SC0D389E644	ENSG00000101144	1.203	4.247	3.114	1.344	3.127	2.487	2.946	4.739	1.365	2.105	3.737	2.799
BMP8A	Q7Z5Y6	False	BMP8A_HUMAN		CPI-SC0079A1C11	ENSG00000183682	0.0	0.0	0.0	0.0	0.01	0.0	0.0	0.0	0.0	0.0	0.0	0.0
GDF5	P43026	False	GDF5_HUMAN		CPI-SC011C55B71	ENSG00000125965	0.0	0.0	0.0	0.0	0.0	0.0	0.024	0.0	0.0	0.0	0.0	0.0
GDF6	Q6KF10	False	GDF6_HUMAN		CPI-SC0E5E4119C	ENSG00000156466	0.049	0.0	0.0	0.0	0.033	0.021	0.0	0.0	0.0	0.0	1.256	0.0
GDF7	Q7Z4P5	False	GDF7_HUMAN		CPI-SC0819046AF	ENSG00000143869	0.0	0.0	0.0	0.0	0.009	0.009	0.015	0.0	0.03	0.0	0.0	0.836
BMP2	P12643	False	BMP2_HUMAN		CPI-SC04266947A	ENSG00000125845	0.434	1.089	0.397	0.0	3.76	2.848	0.34	3.776	2.691	1.027	1.695	1.543
BMP4	P12644	False	BMP4_HUMAN		CPI-SC01D95B14C	ENSG00000125378	1.114	1.021	2.019	0.984	2.875	2.547	1.49	3.382	1.459	0.85	6.512	6.225
BMP5	P22003	False	BMP5_HUMAN		CPI-SC09E264612	ENSG00000112175	0.0	0.416	0.19	0.0	0.012	0.076	0.028	0.0	0.241	0.177	0.0	0.0
BMP6	P22004	False	BMP6_HUMAN		CPI-SC0D05B755E	ENSG00000153162	0.0	0.0	0.0	0.0	0.066	0.031	0.037	0.0	0.0	0.0	0.0	0.0
BMP7	P18075	False	BMP7_HUMAN		CPI-SC049520B40	ENSG00000101144	1.203	4.247	3.114	1.344	3.127	2.487	2.946	4.739	1.365	2.105	3.737	2.799
BMP8A	Q7Z5Y6	False	BMP8A_HUMAN		CPI-SC0A6BE23E9	ENSG00000183682	0.0	0.0	0.0	0.0	0.01	0.0	0.0	0.0	0.0	0.0	0.0	0.0
GDF5	P43026	False	GDF5_HUMAN		CPI-SC02AACC81C	ENSG00000125965	0.0	0.0	0.0	0.0	0.0	0.0	0.024	0.0	0.0	0.0	0.0	0.0
GDF7	Q7Z4P5	False	GDF7_HUMAN		CPI-SC02B778C0B	ENSG00000143869	0.0	0.0	0.0	0.0	0.009	0.009	0.015	0.0	0.03	0.0	0.0	0.836
BMP2	P12643	False	BMP2_HUMAN		CPI-SC0FB40175C	ENSG00000125845	0.434	1.089	0.397	0.0	3.76	2.848	0.34	3.776	2.691	1.027	1.695	1.543
BMP4	P12644	False	BMP4_HUMAN		CPI-SC01C6EA11C	ENSG00000125378	1.114	1.021	2.019	0.984	2.875	2.547	1.49	3.382	1.459	0.85	6.512	6.225
BMP5	P22003	False	BMP5_HUMAN		CPI-SC0D6D4E48B	ENSG00000112175	0.0	0.416	0.19	0.0	0.012	0.076	0.028	0.0	0.241	0.177	0.0	0.0
BMP6	P22004	False	BMP6_HUMAN		CPI-SC0F6C8C336	ENSG00000153162	0.0	0.0	0.0	0.0	0.066	0.031	0.037	0.0	0.0	0.0	0.0	0.0
BMP7	P18075	False	BMP7_HUMAN		CPI-SC05824EDF4	ENSG00000101144	1.203	4.247	3.114	1.344	3.127	2.487	2.946	4.739	1.365	2.105	3.737	2.799
BMP8A	Q7Z5Y6	False	BMP8A_HUMAN		CPI-SC0722594B0	ENSG00000183682	0.0	0.0	0.0	0.0	0.01	0.0	0.0	0.0	0.0	0.0	0.0	0.0
GDF5	P43026	False	GDF5_HUMAN		CPI-SC09AFF0384	ENSG00000125965	0.0	0.0	0.0	0.0	0.0	0.0	0.024	0.0	0.0	0.0	0.0	0.0
GDF6	Q6KF10	False	GDF6_HUMAN		CPI-SC089058CD0	ENSG00000156466	0.049	0.0	0.0	0.0	0.033	0.021	0.0	0.0	0.0	0.0	1.256	0.0
GDF7	Q7Z4P5	False	GDF7_HUMAN		CPI-SC06C46F1A9	ENSG00000143869	0.0	0.0	0.0	0.0	0.009	0.009	0.015	0.0	0.03	0.0	0.0	0.836
BMP2	P12643	False	BMP2_HUMAN		CPI-SC070B9F112	ENSG00000125845	0.434	1.089	0.397	0.0	3.76	2.848	0.34	3.776	2.691	1.027	1.695	1.543
BMP4	P12644	False	BMP4_HUMAN		CPI-SC0915DDE22	ENSG00000125378	1.114	1.021	2.019	0.984	2.875	2.547	1.49	3.382	1.459	0.85	6.512	6.225
BMP5	P22003	False	BMP5_HUMAN		CPI-SC085698C59	ENSG00000112175	0.0	0.416	0.19	0.0	0.012	0.076	0.028	0.0	0.241	0.177	0.0	0.0
BMP6	P22004	False	BMP6_HUMAN		CPI-SC00D19A858	ENSG00000153162	0.0	0.0	0.0	0.0	0.066	0.031	0.037	0.0	0.0	0.0	0.0	0.0
BMP7	P18075	False	BMP7_HUMAN		CPI-SC0B1EBCCC6	ENSG00000101144	1.203	4.247	3.114	1.344	3.127	2.487	2.946	4.739	1.365	2.105	3.737	2.799
BMP8A	Q7Z5Y6	False	BMP8A_HUMAN		CPI-SC02AFDCE1F	ENSG00000183682	0.0	0.0	0.0	0.0	0.01	0.0	0.0	0.0	0.0	0.0	0.0	0.0
GDF6	Q6KF10	False	GDF6_HUMAN		CPI-SC0B118E8DA	ENSG00000156466	0.049	0.0	0.0	0.0	0.033	0.021	0.0	0.0	0.0	0.0	1.256	0.0
GDF7	Q7Z4P5	False	GDF7_HUMAN		CPI-SC0A1278CD8	ENSG00000143869	0.0	0.0	0.0	0.0	0.009	0.009	0.015	0.0	0.03	0.0	0.0	0.836
BMP5	P22003	False	BMP5_HUMAN		CPI-SC0C33040A3	ENSG00000112175	0.0	0.416	0.19	0.0	0.012	0.076	0.028	0.0	0.241	0.177	0.0	0.0
BMP6	P22004	False	BMP6_HUMAN		CPI-SC079BB7A02	ENSG00000153162	0.0	0.0	0.0	0.0	0.066	0.031	0.037	0.0	0.0	0.0	0.0	0.0
BMP7	P18075	False	BMP7_HUMAN		CPI-SC063D5B0A1	ENSG00000101144	1.203	4.247	3.114	1.344	3.127	2.487	2.946	4.739	1.365	2.105	3.737	2.799
BMP8A	Q7Z5Y6	False	BMP8A_HUMAN		CPI-SC0F78051B8	ENSG00000183682	0.0	0.0	0.0	0.0	0.01	0.0	0.0	0.0	0.0	0.0	0.0	0.0
INHA	P05111	False	INHA_HUMAN		CPI-SC06FA9E664	ENSG00000123999	0.074	0.0	0.0	0.0	0.063	0.02	0.012	0.0	0.06	0.02	0.0	0.0
BMP5	P22003	False	BMP5_HUMAN		CPI-SC04091C5FD	ENSG00000112175	0.0	0.416	0.19	0.0	0.012	0.076	0.028	0.0	0.241	0.177	0.0	0.0
BMP6	P22004	False	BMP6_HUMAN		CPI-SC0A978EC39	ENSG00000153162	0.0	0.0	0.0	0.0	0.066	0.031	0.037	0.0	0.0	0.0	0.0	0.0
BMP7	P18075	False	BMP7_HUMAN		CPI-SC0A9057425	ENSG00000101144	1.203	4.247	3.114	1.344	3.127	2.487	2.946	4.739	1.365	2.105	3.737	2.799
BMP8A	Q7Z5Y6	False	BMP8A_HUMAN		CPI-SC0EBF691F3	ENSG00000183682	0.0	0.0	0.0	0.0	0.01	0.0	0.0	0.0	0.0	0.0	0.0	0.0
INHA	P05111	False	INHA_HUMAN		CPI-SC0D868E29E	ENSG00000123999	0.074	0.0	0.0	0.0	0.063	0.02	0.012	0.0	0.06	0.02	0.0	0.0
BMP5	P22003	False	BMP5_HUMAN		CPI-SC0D0822443	ENSG00000112175	0.0	0.416	0.19	0.0	0.012	0.076	0.028	0.0	0.241	0.177	0.0	0.0
BMP6	P22004	False	BMP6_HUMAN		CPI-SC00DF87C38	ENSG00000153162	0.0	0.0	0.0	0.0	0.066	0.031	0.037	0.0	0.0	0.0	0.0	0.0
BMP7	P18075	False	BMP7_HUMAN		CPI-SC04771EF53	ENSG00000101144	1.203	4.247	3.114	1.344	3.127	2.487	2.946	4.739	1.365	2.105	3.737	2.799
BMP8A	Q7Z5Y6	False	BMP8A_HUMAN		CPI-SC0BD23E626	ENSG00000183682	0.0	0.0	0.0	0.0	0.01	0.0	0.0	0.0	0.0	0.0	0.0	0.0
BDNF	P23560	False	BDNF_HUMAN		CPI-SS0BA601DC4	ENSG00000176697	0.15	0.0	0.0	0.0	0.227	0.113	0.023	0.0	0.121	0.041	0.673	0.287
NTN4	Q9HB63	False	NET4_HUMAN		CPI-SS0E3AA6B7B	ENSG00000074527	0.274	2.146	0.0	0.689	1.063	0.995	0.154	2.471	1.998	2.296	0.0	0.419
NTF3	P20783	False	NTF3_HUMAN		CPI-SS093E05DD4	ENSG00000185652	0.182	0.0	0.175	0.0	0.681	0.674	0.212	0.0	0.229	0.148	0.0	0.0
NTF4	P34130	False	NTF4_HUMAN		CPI-SS088C1035B	ENSG00000225950	0.287	0.864	0.0	0.0	0.385	0.48	0.296	0.0	0.16	0.356	1.086	0.148
CALCA	P01258	False	CALC_HUMAN		CPI-SC00EA503F2	ENSG00000110680	0.071	0.773	0.357	0.0	0.051	0.02	0.288	0.0	0.028	0.037	0.896	0.538
CALCB	P10092	False	CALCB_HUMAN		CPI-SC02CD655EB	ENSG00000175868	0.112	0.0	0.0	0.0	0.042	0.02	0.0	0.0	0.0	0.0	0.0	0.303
CLSTN1	O94985	False	CSTN1_HUMAN		CPI-SS084EA55C0	ENSG00000171603	2.163	2.181	3.266	1.364	2.767	2.401	2.705	3.122	2.358	2.34	2.687	2.285
CLSTN2	Q9H4D0	False	CSTN2_HUMAN		CPI-SS09A6C048C	ENSG00000158258	0.018	0.0	0.569	0.0	0.055	0.085	0.535	0.0	0.097	0.125	0.574	0.308
CLSTN3	Q9BQT9	False	CSTN3_HUMAN		CPI-SS0B880A155	ENSG00000139182	0.729	1.941	1.746	1.426	1.113	0.853	1.327	1.332	0.689	0.892	2.434	1.304
LRRTM1	Q86UE6	False	LRRT1_HUMAN		CPI-SS043D3630C	ENSG00000162951	0.016	0.0	0.0	0.0	0.023	0.031	0.056	0.0	0.711	0.194	0.0	0.0
LRRTM2	O43300	False	LRRT2_HUMAN		CPI-SS0E5F8A5F7	ENSG00000146006	0.0	0.0	0.0	0.0	0.01	0.009	0.01	0.0	0.062	0.0	0.0	0.0
LRRTM3	Q86VH5	False	LRRT3_HUMAN		CPI-SS0626DF0EB	ENSG00000198739	0.014	0.0	0.0	0.0	0.0	0.01	0.0	0.0	0.0	0.0	0.0	0.0
LRRTM4	Q86VH4	False	LRRT4_HUMAN		CPI-SS03466C597	ENSG00000176204	0.636	0.883	0.525	0.0	1.47	1.498	1.007	0.0	0.697	1.415	0.582	1.204
NLGN1	Q8N2Q7	False	NLGN1_HUMAN		CPI-SS0D2DF7881	ENSG00000169760	0.912	0.765	0.328	0.0	0.261	0.097	0.896	0.0	0.423	0.254	0.666	0.57
NLGN2	Q8NFZ4	False	NLGN2_HUMAN		CPI-SS0B360C289	ENSG00000169992	1.031	2.485	0.342	1.364	0.979	0.639	0.692	1.684	1.306	1.214	0.616	1.175
NLGN3	Q9NZ94	False	NLGN3_HUMAN		CPI-SS0613D0B62	ENSG00000196338	0.3	0.0	0.344	0.66	0.095	0.049	0.239	0.0	0.112	0.115	0.0	0.731
NLGN4X	Q8N0W4	False	NLGNX_HUMAN		CPI-SS0FA378947	ENSG00000146938	2.463	2.09	0.281	1.238	0.929	0.859	2.698	2.474	2.092	2.51	0.948	1.608
NLGN4Y	Q8NFZ3	False	NLGNY_HUMAN		CPI-SS0CCB5F46B	ENSG00000165246	1.158	1.108	0.331	0.628	1.328	0.871	1.341	4.301	0.685	0.787	1.156	0.562
CLSTN1	O94985	False	CSTN1_HUMAN		CPI-SS0BF9265F0	ENSG00000171603	2.163	2.181	3.266	1.364	2.767	2.401	2.705	3.122	2.358	2.34	2.687	2.285
CLSTN2	Q9H4D0	False	CSTN2_HUMAN		CPI-SS093707FE0	ENSG00000158258	0.018	0.0	0.569	0.0	0.055	0.085	0.535	0.0	0.097	0.125	0.574	0.308
CLSTN3	Q9BQT9	False	CSTN3_HUMAN		CPI-SS0C1A7F44C	ENSG00000139182	0.729	1.941	1.746	1.426	1.113	0.853	1.327	1.332	0.689	0.892	2.434	1.304
LRRTM1	Q86UE6	False	LRRT1_HUMAN		CPI-SS0888FD8F7	ENSG00000162951	0.016	0.0	0.0	0.0	0.023	0.031	0.056	0.0	0.711	0.194	0.0	0.0
LRRTM2	O43300	False	LRRT2_HUMAN		CPI-SS023A16921	ENSG00000146006	0.0	0.0	0.0	0.0	0.01	0.009	0.01	0.0	0.062	0.0	0.0	0.0
LRRTM3	Q86VH5	False	LRRT3_HUMAN		CPI-SS08D8F6957	ENSG00000198739	0.014	0.0	0.0	0.0	0.0	0.01	0.0	0.0	0.0	0.0	0.0	0.0
LRRTM4	Q86VH4	False	LRRT4_HUMAN		CPI-SS06157E5AF	ENSG00000176204	0.636	0.883	0.525	0.0	1.47	1.498	1.007	0.0	0.697	1.415	0.582	1.204
NLGN1	Q8N2Q7	False	NLGN1_HUMAN		CPI-SS0CF0A8519	ENSG00000169760	0.912	0.765	0.328	0.0	0.261	0.097	0.896	0.0	0.423	0.254	0.666	0.57
NLGN2	Q8NFZ4	False	NLGN2_HUMAN		CPI-SS0934535FF	ENSG00000169992	1.031	2.485	0.342	1.364	0.979	0.639	0.692	1.684	1.306	1.214	0.616	1.175
NLGN3	Q9NZ94	False	NLGN3_HUMAN		CPI-SS074EA7741	ENSG00000196338	0.3	0.0	0.344	0.66	0.095	0.049	0.239	0.0	0.112	0.115	0.0	0.731
NLGN4X	Q8N0W4	False	NLGNX_HUMAN		CPI-SS0E988B9C0	ENSG00000146938	2.463	2.09	0.281	1.238	0.929	0.859	2.698	2.474	2.092	2.51	0.948	1.608
NLGN4Y	Q8NFZ3	False	NLGNY_HUMAN		CPI-SS07C26C799	ENSG00000165246	1.158	1.108	0.331	0.628	1.328	0.871	1.341	4.301	0.685	0.787	1.156	0.562
CCL2	P13500	False	CCL2_HUMAN		CPI-SS010BB499F	ENSG00000108691	0.104	0.0	0.0	0.0	0.117	0.112	0.038	0.0	0.065	0.02	0.0	0.0
CCL4	P13236	False	CCL4_HUMAN		CPI-SS087BEB1C9	ENSG00000275302	0.014	0.0	0.0	0.0	0.0	0.0	0.0	0.0	0.0	0.0	0.0	0.0
CCL5	P13501	False	CCL5_HUMAN		CPI-SS0E555F91F	ENSG00000271503	0.049	0.0	0.0	0.0	0.021	0.01	0.012	0.0	0.0	0.02	0.0	0.125
CCL26	Q9Y258	False	CCL26_HUMAN		CPI-SS01FCCEBB9	ENSG00000006606	0.662	1.411	0.696	1.316	0.2	0.099	1.373	1.225	0.403	0.597	0.0	0.839
CCL3L1	P16619	False	CCL3L1		CPI-SS0C6311D2D	ENSG00000276085	0.032	0.366	0.0	0.0	0.021	0.02	0.022	0.0	0.161	0.037	0.0	0.0
CCL5	P13501	False	CCL5_HUMAN		CPI-SS0F6B529A1	ENSG00000271503	0.049	0.0	0.0	0.0	0.021	0.01	0.012	0.0	0.0	0.02	0.0	0.125
CXCL11	O14625	False	CXL11_HUMAN		CPI-SS0CC738ABC	ENSG00000169248	0.0	0.366	0.0	0.0	0.0	0.0	0.012	0.0	0.0	0.0	0.0	0.0
CXCL12	P48061	False	SDF1_HUMAN		CPI-SS0B1B18F2D	ENSG00000107562	1.366	0.0	0.328	0.0	0.062	0.09	0.376	0.0	0.364	0.378	0.0	0.0
CXCL2	P19875	False	CXCL2_HUMAN		CPI-SS0CDAC688B	ENSG00000081041	0.03	0.0	0.0	0.0	0.0	0.0	0.0	0.0	0.032	0.022	0.0	0.0
CCL26	Q9Y258	False	CCL26_HUMAN		CPI-SS0F06E4B3F	ENSG00000006606	0.662	1.411	0.696	1.316	0.2	0.099	1.373	1.225	0.403	0.597	0.0	0.839
CCL3L1	P16619	False	CCL3L1		CPI-SS0817CE2B3	ENSG00000276085	0.032	0.366	0.0	0.0	0.021	0.02	0.022	0.0	0.161	0.037	0.0	0.0
CCL5	P13501	False	CCL5_HUMAN		CPI-SS0A021DB6E	ENSG00000271503	0.049	0.0	0.0	0.0	0.021	0.01	0.012	0.0	0.0	0.02	0.0	0.125
CCL5	P13501	False	CCL5_HUMAN		CPI-SS0EA05941A	ENSG00000271503	0.049	0.0	0.0	0.0	0.021	0.01	0.012	0.0	0.0	0.02	0.0	0.125
CCL25	O15444	False	CCL25_HUMAN		CPI-SS0CCD89E02	ENSG00000131142	0.0	0.0	0.164	0.0	0.0	0.0	0.0	0.0	0.0	0.0	0.0	0.0
CXCL13	O43927	False	CXL13_HUMAN		CPI-SS083B5EBAB	ENSG00000156234	0.014	0.0	0.0	0.0	0.0	0.0	0.01	0.0	0.0	0.0	0.0	0.0
CCL2	P13500	False	CCL2_HUMAN		CPI-SS0DBFB8BEA	ENSG00000108691	0.104	0.0	0.0	0.0	0.117	0.112	0.038	0.0	0.065	0.02	0.0	0.0
CCL5	P13501	False	CCL5_HUMAN		CPI-SS05B7D3407	ENSG00000271503	0.049	0.0	0.0	0.0	0.021	0.01	0.012	0.0	0.0	0.02	0.0	0.125
CXCL1	P09341	False	GROA_HUMAN		CPI-SS052BBD9F9	ENSG00000163739	0.32	0.0	0.0	0.0	0.041	0.009	0.027	0.0	0.0	0.023	0.0	0.0
CCL20	P78556	False	CCL20_HUMAN		CPI-SS0079E2156	ENSG00000115009	0.0	0.0	0.0	0.0	0.01	0.011	0.0	0.0	0.0	0.0	0.0	0.0
CCL27	Q9Y4X3	False	CCL27_HUMAN		CPI-SS0BFCF6B11	ENSG00000213927	0.028	0.0	0.0	0.745	0.039	0.031	0.037	0.0	0.123	0.022	0.0	0.0
CCL28	Q9NRJ3	False	CCL28_HUMAN		CPI-SS0BCCA6596	ENSG00000151882	0.046	0.0	0.0	0.0	0.031	0.01	0.012	0.0	0.028	0.061	0.0	0.458
CCL5	P13501	False	CCL5_HUMAN		CPI-SS0BDA6DD92	ENSG00000271503	0.049	0.0	0.0	0.0	0.021	0.01	0.012	0.0	0.0	0.02	0.0	0.125
PPBP	P02775	False	CXCL7_HUMAN		CPI-SS0C491A3C1	ENSG00000163736	0.074	0.0	0.0	0.0	0.0	0.0	0.0	0.0	0.0	0.0	0.0	0.0
CXCL1	P09341	False	GROA_HUMAN		CPI-SS08102DC9E	ENSG00000163739	0.32	0.0	0.0	0.0	0.041	0.009	0.027	0.0	0.0	0.023	0.0	0.0
CXCL2	P19875	False	CXCL2_HUMAN		CPI-SS0F562FEA5	ENSG00000081041	0.03	0.0	0.0	0.0	0.0	0.0	0.0	0.0	0.032	0.022	0.0	0.0
CXCL3	P19876	False	CXCL3_HUMAN		CPI-SS09185EA8F	ENSG00000163734	0.943	0.0	0.0	0.748	0.031	0.023	0.119	0.0	0.086	0.039	0.567	0.277
CXCL5	P42830	False	CXCL5_HUMAN		CPI-SS00270ECE6	ENSG00000163735	1.507	0.0	0.0	0.0	0.054	0.01	0.222	0.0	0.09	0.1	0.0	0.13
CXCL6	P80162	False	CXCL6_HUMAN		CPI-SS093B46106	ENSG00000124875	0.405	0.723	0.18	0.0	0.01	0.01	0.05	0.0	0.031	0.019	0.0	0.0
CX3CL1	P78423	False	X3CL1_HUMAN		CPI-SS0388C9C86	ENSG00000006210	0.015	0.0	0.0	0.0	0.022	0.022	0.06	1.128	0.059	0.056	0.0	0.281
CXCL11	O14625	False	CXL11_HUMAN		CPI-SS0747FCACD	ENSG00000169248	0.0	0.366	0.0	0.0	0.0	0.0	0.012	0.0	0.0	0.0	0.0	0.0
CXCL12	P48061	False	SDF1_HUMAN		CPI-SS0A28DCA72	ENSG00000107562	1.366	0.0	0.328	0.0	0.062	0.09	0.376	0.0	0.364	0.378	0.0	0.0
CXCL14	O95715	False	CXL14_HUMAN		CPI-SS0669CC233	ENSG00000145824	0.582	0.0	0.0	0.0	0.395	0.231	0.772	0.0	0.387	0.401	0.676	0.423
CXCL13	O43927	False	CXL13_HUMAN		CPI-SS0C2437E0D	ENSG00000156234	0.014	0.0	0.0	0.0	0.0	0.0	0.01	0.0	0.0	0.0	0.0	0.0
CCK	P06307	False	CCKN_HUMAN		CPI-SS00AD71822	ENSG00000187094	0.0	0.379	0.0	0.0	0.062	0.032	0.0	0.0	0.058	0.02	0.0	0.0
GAST	P01350	False	GAST_HUMAN		CPI-SS0830AF8E6	ENSG00000184502	0.0	0.0	0.0	0.0	0.009	0.019	0.0	0.0	0.0	0.0	0.0	0.0
LHB	P01229	False	LSHB_HUMAN		CPI-SS0DEF5D0CE	ENSG00000104826	0.0	0.0	0.0	0.0	0.021	0.011	0.0	0.0	0.0	0.0	0.0	0.0
C1QL1	O75973	False	C1QRF_HUMAN		CPI-SS0F62347D4	ENSG00000131094	0.75	1.326	0.174	0.0	0.133	0.136	0.052	0.0	0.449	0.124	0.0	0.737
C1QL2	Q7Z5L3	False	C1QL2_HUMAN		CPI-SS0EB51E2A2	ENSG00000144119	0.015	0.0	0.0	0.0	0.0	0.019	0.0	0.0	0.0	0.0	0.0	0.0
C1QL3	Q5VWW1	False	C1QL3_HUMAN		CPI-SS0348885FD	ENSG00000165985	0.0	0.0	0.0	0.0	0.071	0.0	0.074	0.0	0.0	0.02	0.0	0.0
C1QL4	Q86Z23	False	C1QL4_HUMAN		CPI-SS035DE17DA	ENSG00000186897	0.015	0.0	0.0	0.0	0.022	0.01	0.0	0.0	0.027	0.0	0.0	0.0
C3	P01024	False	CO3_HUMAN		CPI-SS00F4019EA	ENSG00000125730	0.017	0.731	0.0	0.0	0.306	0.249	0.039	1.099	0.329	0.464	0.0	0.153
C5	P01031	False	CO5_HUMAN		CPI-SS0A7E3A1AF	ENSG00000106804	0.114	0.0	0.178	0.0	0.763	0.534	0.072	1.348	0.118	0.06	0.0	0.3
C5	P01031	False	CO5_HUMAN		CPI-SS00581282E	ENSG00000106804	0.114	0.0	0.178	0.0	0.763	0.534	0.072	1.348	0.118	0.06	0.0	0.3
CSF1	P09603	False	CSF1_HUMAN		CPI-SS0AB1F04A0	ENSG00000184371	0.044	0.0	0.0	0.0	0.132	0.01	0.156	0.0	0.154	0.058	0.0	0.0
IL34	Q6ZMJ4	False	IL34_HUMAN		CPI-SS015162AFC	ENSG00000157368	0.118	0.384	0.0	0.0	0.083	0.04	0.059	0.0	0.084	0.308	0.0	0.0
DHH	O43323	False	DHH_HUMAN		CPI-SC006556DF8	ENSG00000139549	0.0	0.0	0.0	0.0	0.0	0.0	0.0	0.0	0.03	0.0	0.0	0.0
IHH	Q14623	False	IHH_HUMAN		CPI-SC0037338E6	ENSG00000163501	0.036	0.0	0.383	0.81	0.269	0.113	0.056	3.205	0.0	0.0	0.0	0.0
SHH	Q15465	False	SHH_HUMAN		CPI-SC006170BDC	ENSG00000164690	0.697	0.34	1.082	0.0	0.682	0.547	3.589	1.112	0.582	0.608	1.175	3.052
DHH	O43323	False	DHH_HUMAN		CPI-SC0ABE55781	ENSG00000139549	0.0	0.0	0.0	0.0	0.0	0.0	0.0	0.0	0.03	0.0	0.0	0.0
IHH	Q14623	False	IHH_HUMAN		CPI-SC036B73615	ENSG00000163501	0.036	0.0	0.383	0.81	0.269	0.113	0.056	3.205	0.0	0.0	0.0	0.0
SHH	Q15465	False	SHH_HUMAN		CPI-SC08B0B5F27	ENSG00000164690	0.697	0.34	1.082	0.0	0.682	0.547	3.589	1.112	0.582	0.608	1.175	3.052
DHH	O43323	False	DHH_HUMAN		CPI-SC03021510C	ENSG00000139549	0.0	0.0	0.0	0.0	0.0	0.0	0.0	0.0	0.03	0.0	0.0	0.0
IHH	Q14623	False	IHH_HUMAN		CPI-SC0C3E862AA	ENSG00000163501	0.036	0.0	0.383	0.81	0.269	0.113	0.056	3.205	0.0	0.0	0.0	0.0
SHH	Q15465	False	SHH_HUMAN		CPI-SC07F2D6624	ENSG00000164690	0.697	0.34	1.082	0.0	0.682	0.547	3.589	1.112	0.582	0.608	1.175	3.052
DHH	O43323	False	DHH_HUMAN		CPI-SS07C846DEE	ENSG00000139549	0.0	0.0	0.0	0.0	0.0	0.0	0.0	0.0	0.03	0.0	0.0	0.0
IHH	Q14623	False	IHH_HUMAN		CPI-SS055233B99	ENSG00000163501	0.036	0.0	0.383	0.81	0.269	0.113	0.056	3.205	0.0	0.0	0.0	0.0
SHH	Q15465	False	SHH_HUMAN		CPI-SS0F7A89A4F	ENSG00000164690	0.697	0.34	1.082	0.0	0.682	0.547	3.589	1.112	0.582	0.608	1.175	3.052
EDN1	P05305	False	EDN1_HUMAN		CPI-SS0D8632EB4	ENSG00000078401	0.187	0.365	0.515	0.734	0.218	0.186	0.465	0.0	0.247	0.141	1.986	1.008
EDN2	P20800	False	EDN2_HUMAN		CPI-SS056AA08CF	ENSG00000127129	0.0	0.0	0.0	0.0	0.0	0.0	0.011	0.0	0.0	0.0	0.0	0.0
EDN3	P14138	False	EDN3_HUMAN		CPI-SS03D5CBF55	ENSG00000124205	0.036	0.0	0.0	0.0	0.01	0.0	0.015	0.0	0.0	0.046	0.0	0.0
EDN1	P05305	False	EDN1_HUMAN		CPI-SS09B92F236	ENSG00000078401	0.187	0.365	0.515	0.734	0.218	0.186	0.465	0.0	0.247	0.141	1.986	1.008
EDN2	P20800	False	EDN2_HUMAN		CPI-SS0CA5B3B8E	ENSG00000127129	0.0	0.0	0.0	0.0	0.0	0.0	0.011	0.0	0.0	0.0	0.0	0.0
EDN3	P14138	False	EDN3_HUMAN		CPI-SS0696491A3	ENSG00000124205	0.036	0.0	0.0	0.0	0.01	0.0	0.015	0.0	0.0	0.046	0.0	0.0
EFNA1	P20827	False	EFNA1_HUMAN		CPI-SS0FF49C823	ENSG00000169242	0.338	0.0	0.202	0.923	0.807	0.872	0.611	3.254	0.563	0.557	0.665	0.177
EFNA2	O43921	False	EFNA2_HUMAN		CPI-SS0B34CBA4B	ENSG00000099617	0.108	0.372	0.175	0.0	0.128	0.081	0.086	0.0	0.091	0.136	0.0	0.285
EFNA3	P52797	False	EFNA3_HUMAN		CPI-SS0222DF7B4	ENSG00000143590	0.388	0.856	0.36	0.0	0.141	0.228	0.175	0.0	0.673	0.37	0.0	0.13
EFNA4	P52798	False	EFNA4_HUMAN		CPI-SS05BB5902B	ENSG00000243364	1.353	1.698	0.526	0.643	1.235	0.982	1.149	1.513	1.427	1.05	0.0	1.081
EFNA5	P52803	False	EFNA5_HUMAN		CPI-SS04E33D0FB	ENSG00000184349	1.2	0.369	1.605	2.891	1.88	1.488	0.983	3.256	1.145	0.833	1.182	3.514
EFNA1	P20827	False	EFNA1_HUMAN		CPI-SS046F6F0C1	ENSG00000169242	0.338	0.0	0.202	0.923	0.807	0.872	0.611	3.254	0.563	0.557	0.665	0.177
EFNA2	O43921	False	EFNA2_HUMAN		CPI-SS08A54963F	ENSG00000099617	0.108	0.372	0.175	0.0	0.128	0.081	0.086	0.0	0.091	0.136	0.0	0.285
EFNA3	P52797	False	EFNA3_HUMAN		CPI-SS0CBCBBA83	ENSG00000143590	0.388	0.856	0.36	0.0	0.141	0.228	0.175	0.0	0.673	0.37	0.0	0.13
EFNA4	P52798	False	EFNA4_HUMAN		CPI-SS0475BE8ED	ENSG00000243364	1.353	1.698	0.526	0.643	1.235	0.982	1.149	1.513	1.427	1.05	0.0	1.081
EFNA5	P52803	False	EFNA5_HUMAN		CPI-SS09587DA63	ENSG00000184349	1.2	0.369	1.605	2.891	1.88	1.488	0.983	3.256	1.145	0.833	1.182	3.514
EFNB1	P98172	False	EFNB1_HUMAN		CPI-SS0087A3F67	ENSG00000090776	1.401	1.295	0.19	2.994	0.624	0.741	1.09	1.389	1.816	1.351	0.719	1.581
EFNA1	P20827	False	EFNA1_HUMAN		CPI-SS09CA492BA	ENSG00000169242	0.338	0.0	0.202	0.923	0.807	0.872	0.611	3.254	0.563	0.557	0.665	0.177
EFNA2	O43921	False	EFNA2_HUMAN		CPI-SS0C875BA24	ENSG00000099617	0.108	0.372	0.175	0.0	0.128	0.081	0.086	0.0	0.091	0.136	0.0	0.285
EFNA3	P52797	False	EFNA3_HUMAN		CPI-SS0EF309375	ENSG00000143590	0.388	0.856	0.36	0.0	0.141	0.228	0.175	0.0	0.673	0.37	0.0	0.13
EFNA4	P52798	False	EFNA4_HUMAN		CPI-SS0D1D8FF06	ENSG00000243364	1.353	1.698	0.526	0.643	1.235	0.982	1.149	1.513	1.427	1.05	0.0	1.081
EFNA5	P52803	False	EFNA5_HUMAN		CPI-SS0C70ADA28	ENSG00000184349	1.2	0.369	1.605	2.891	1.88	1.488	0.983	3.256	1.145	0.833	1.182	3.514
EFNA1	P20827	False	EFNA1_HUMAN		CPI-SS0EBFE1854	ENSG00000169242	0.338	0.0	0.202	0.923	0.807	0.872	0.611	3.254	0.563	0.557	0.665	0.177
EFNA2	O43921	False	EFNA2_HUMAN		CPI-SS0E63AB61E	ENSG00000099617	0.108	0.372	0.175	0.0	0.128	0.081	0.086	0.0	0.091	0.136	0.0	0.285
EFNA3	P52797	False	EFNA3_HUMAN		CPI-SS05B4EB419	ENSG00000143590	0.388	0.856	0.36	0.0	0.141	0.228	0.175	0.0	0.673	0.37	0.0	0.13
EFNA4	P52798	False	EFNA4_HUMAN		CPI-SS0659DBE72	ENSG00000243364	1.353	1.698	0.526	0.643	1.235	0.982	1.149	1.513	1.427	1.05	0.0	1.081
EFNA5	P52803	False	EFNA5_HUMAN		CPI-SS0FC01B947	ENSG00000184349	1.2	0.369	1.605	2.891	1.88	1.488	0.983	3.256	1.145	0.833	1.182	3.514
EFNB1	P98172	False	EFNB1_HUMAN		CPI-SS03446CB39	ENSG00000090776	1.401	1.295	0.19	2.994	0.624	0.741	1.09	1.389	1.816	1.351	0.719	1.581
EFNB2	P52799	False	EFNB2_HUMAN		CPI-SS087E0E3FB	ENSG00000125266	1.622	1.227	2.739	3.028	2.081	2.127	3.697	1.215	1.631	1.512	3.965	5.29
EFNB3	Q15768	False	EFNB3_HUMAN		CPI-SS084B1ED25	ENSG00000108947	0.692	0.477	0.568	0.701	0.984	0.946	1.175	1.341	1.098	1.119	1.869	1.395
EFNA1	P20827	False	EFNA1_HUMAN		CPI-SS03E450F99	ENSG00000169242	0.338	0.0	0.202	0.923	0.807	0.872	0.611	3.254	0.563	0.557	0.665	0.177
EFNA2	O43921	False	EFNA2_HUMAN		CPI-SS01DCC7684	ENSG00000099617	0.108	0.372	0.175	0.0	0.128	0.081	0.086	0.0	0.091	0.136	0.0	0.285
EFNA3	P52797	False	EFNA3_HUMAN		CPI-SS0D5DBB634	ENSG00000143590	0.388	0.856	0.36	0.0	0.141	0.228	0.175	0.0	0.673	0.37	0.0	0.13
EFNA4	P52798	False	EFNA4_HUMAN		CPI-SS0F81DBF22	ENSG00000243364	1.353	1.698	0.526	0.643	1.235	0.982	1.149	1.513	1.427	1.05	0.0	1.081
EFNA5	P52803	False	EFNA5_HUMAN		CPI-SS028688B7B	ENSG00000184349	1.2	0.369	1.605	2.891	1.88	1.488	0.983	3.256	1.145	0.833	1.182	3.514
EFNA1	P20827	False	EFNA1_HUMAN		CPI-SS037E6BEDF	ENSG00000169242	0.338	0.0	0.202	0.923	0.807	0.872	0.611	3.254	0.563	0.557	0.665	0.177
EFNA2	O43921	False	EFNA2_HUMAN		CPI-SS0830C7910	ENSG00000099617	0.108	0.372	0.175	0.0	0.128	0.081	0.086	0.0	0.091	0.136	0.0	0.285
EFNA3	P52797	False	EFNA3_HUMAN		CPI-SS0C8ED6F41	ENSG00000143590	0.388	0.856	0.36	0.0	0.141	0.228	0.175	0.0	0.673	0.37	0.0	0.13
EFNA4	P52798	False	EFNA4_HUMAN		CPI-SS0AA68C8E5	ENSG00000243364	1.353	1.698	0.526	0.643	1.235	0.982	1.149	1.513	1.427	1.05	0.0	1.081
EFNA5	P52803	False	EFNA5_HUMAN		CPI-SS0F6A01237	ENSG00000184349	1.2	0.369	1.605	2.891	1.88	1.488	0.983	3.256	1.145	0.833	1.182	3.514
EFNA5	P52803	False	EFNA5_HUMAN		CPI-SS068ACD209	ENSG00000184349	1.2	0.369	1.605	2.891	1.88	1.488	0.983	3.256	1.145	0.833	1.182	3.514
EFNB1	P98172	False	EFNB1_HUMAN		CPI-SS06E797E50	ENSG00000090776	1.401	1.295	0.19	2.994	0.624	0.741	1.09	1.389	1.816	1.351	0.719	1.581
EFNB2	P52799	False	EFNB2_HUMAN		CPI-SS0ECC9DF3E	ENSG00000125266	1.622	1.227	2.739	3.028	2.081	2.127	3.697	1.215	1.631	1.512	3.965	5.29
EFNB3	Q15768	False	EFNB3_HUMAN		CPI-SS0ECCB4382	ENSG00000108947	0.692	0.477	0.568	0.701	0.984	0.946	1.175	1.341	1.098	1.119	1.869	1.395
EFNB1	P98172	False	EFNB1_HUMAN		CPI-SS03C7D1520	ENSG00000090776	1.401	1.295	0.19	2.994	0.624	0.741	1.09	1.389	1.816	1.351	0.719	1.581
EFNB2	P52799	False	EFNB2_HUMAN		CPI-SS0BFD8E056	ENSG00000125266	1.622	1.227	2.739	3.028	2.081	2.127	3.697	1.215	1.631	1.512	3.965	5.29
EFNB3	Q15768	False	EFNB3_HUMAN		CPI-SS0CE96B837	ENSG00000108947	0.692	0.477	0.568	0.701	0.984	0.946	1.175	1.341	1.098	1.119	1.869	1.395
EFNB1	P98172	False	EFNB1_HUMAN		CPI-SS0C2003B74	ENSG00000090776	1.401	1.295	0.19	2.994	0.624	0.741	1.09	1.389	1.816	1.351	0.719	1.581
EFNB2	P52799	False	EFNB2_HUMAN		CPI-SS082ABF1EA	ENSG00000125266	1.622	1.227	2.739	3.028	2.081	2.127	3.697	1.215	1.631	1.512	3.965	5.29
EFNB3	Q15768	False	EFNB3_HUMAN		CPI-SS01BBAD475	ENSG00000108947	0.692	0.477	0.568	0.701	0.984	0.946	1.175	1.341	1.098	1.119	1.869	1.395
EFNB1	P98172	False	EFNB1_HUMAN		CPI-SS09D9D6811	ENSG00000090776	1.401	1.295	0.19	2.994	0.624	0.741	1.09	1.389	1.816	1.351	0.719	1.581
EFNB2	P52799	False	EFNB2_HUMAN		CPI-SS08D0F9109	ENSG00000125266	1.622	1.227	2.739	3.028	2.081	2.127	3.697	1.215	1.631	1.512	3.965	5.29
EFNB3	Q15768	False	EFNB3_HUMAN		CPI-SS0F6AA700E	ENSG00000108947	0.692	0.477	0.568	0.701	0.984	0.946	1.175	1.341	1.098	1.119	1.869	1.395
EFNB1	P98172	False	EFNB1_HUMAN		CPI-SS040D3C47C	ENSG00000090776	1.401	1.295	0.19	2.994	0.624	0.741	1.09	1.389	1.816	1.351	0.719	1.581
EFNB2	P52799	False	EFNB2_HUMAN		CPI-SS05ABE6795	ENSG00000125266	1.622	1.227	2.739	3.028	2.081	2.127	3.697	1.215	1.631	1.512	3.965	5.29
EFNB3	Q15768	False	EFNB3_HUMAN		CPI-SS0A39F4895	ENSG00000108947	0.692	0.477	0.568	0.701	0.984	0.946	1.175	1.341	1.098	1.119	1.869	1.395
AREG	P15514	False	AREG_HUMAN		CPI-SS052119104	ENSG00000109321	0.03	0.0	1.207	0.0	0.032	0.024	0.12	0.0	0.0	0.0	1.041	0.0
BTC	P35070	False	BTC_HUMAN		CPI-SS0CC966B71	ENSG00000174808	0.019	0.432	0.336	0.0	0.051	0.088	0.167	0.0	0.03	0.023	0.0	0.295
EGF	P01133	False	EGF_HUMAN		CPI-SS09947DDD9	ENSG00000138798	0.089	0.0	0.327	0.0	0.061	0.121	0.708	0.0	0.084	0.126	0.0	0.0
EREG	O14944	False	EREG_HUMAN		CPI-SS004C23DCE	ENSG00000124882	0.0	0.0	0.0	0.0	0.0	0.0	0.014	0.0	0.0	0.0	0.0	0.139
HBEGF	Q99075	False	HBEGF_HUMAN		CPI-SS09B2ACA25	ENSG00000113070	0.202	0.757	0.182	0.0	0.136	0.058	0.12	0.0	0.025	0.056	0.646	0.166
TGFA	P01135	False	TGFA_HUMAN		CPI-SS07E5C3060	ENSG00000163235	0.049	0.0	0.0	0.0	0.042	0.022	0.064	0.0	0.09	0.117	0.0	0.0
BTC	P35070	False	BTC_HUMAN		CPI-SS05A6C9EC5	ENSG00000174808	0.019	0.432	0.336	0.0	0.051	0.088	0.167	0.0	0.03	0.023	0.0	0.295
NRG1	Q02297	False	NRG1_HUMAN		CPI-SS02B906C26	ENSG00000157168	0.286	0.877	1.14	0.0	0.813	1.227	0.314	0.0	1.39	1.464	0.601	0.971
NRG2	O14511	False	NRG2_HUMAN		CPI-SS053613259	ENSG00000158458	0.079	0.0	0.0	0.0	0.025	0.056	0.025	0.0	0.552	0.196	0.0	0.0
BTC	P35070	False	BTC_HUMAN		CPI-SS0F0D7F25C	ENSG00000174808	0.019	0.432	0.336	0.0	0.051	0.088	0.167	0.0	0.03	0.023	0.0	0.295
EREG	O14944	False	EREG_HUMAN		CPI-SS0FC42EC80	ENSG00000124882	0.0	0.0	0.0	0.0	0.0	0.0	0.014	0.0	0.0	0.0	0.0	0.139
HBEGF	Q99075	False	HBEGF_HUMAN		CPI-SS060B846D1	ENSG00000113070	0.202	0.757	0.182	0.0	0.136	0.058	0.12	0.0	0.025	0.056	0.646	0.166
NRG1	Q02297	False	NRG1_HUMAN		CPI-SS0BD5C2A23	ENSG00000157168	0.286	0.877	1.14	0.0	0.813	1.227	0.314	0.0	1.39	1.464	0.601	0.971
NRG2	O14511	False	NRG2_HUMAN		CPI-SS0E063192D	ENSG00000158458	0.079	0.0	0.0	0.0	0.025	0.056	0.025	0.0	0.552	0.196	0.0	0.0
NRG3	P56975	False	NRG3_HUMAN		CPI-SS0D5E30C6C	ENSG00000185737	0.106	0.819	0.194	0.0	0.021	0.03	0.114	0.0	0.281	0.208	0.0	0.0
NRG4	Q8WWG1	False	NRG4_HUMAN		CPI-SS0627D0E22	ENSG00000169752	0.139	0.365	0.683	0.0	0.104	0.076	0.172	0.0	0.088	0.124	0.0	0.148
HBEGF	Q99075	False	HBEGF_HUMAN		CPI-SS03E7FB333	ENSG00000113070	0.202	0.757	0.182	0.0	0.136	0.058	0.12	0.0	0.025	0.056	0.646	0.166
FCER2	P06734	False	FCER2_HUMAN		CPI-SS000568A0E	ENSG00000104921	0.0	0.0	0.0	0.0	0.0	0.01	0.0	0.0	0.0	0.0	0.0	0.0
FCER2	P06734	False	FCER2_HUMAN		CPI-SS0D26FB68C	ENSG00000104921	0.0	0.0	0.0	0.0	0.0	0.01	0.0	0.0	0.0	0.0	0.0	0.0
FGF1	P05230	False	FGF1_HUMAN		CPI-SS04A97448D	ENSG00000113578	0.17	0.0	0.323	0.628	0.012	0.06	0.253	0.0	0.057	0.057	0.0	0.151
FGF10	O15520	False	FGF10_HUMAN		CPI-SS0AECC113F	ENSG00000070193	0.094	0.0	0.0	0.0	0.178	0.189	0.328	0.0	0.334	0.633	0.591	0.446
FGF2	P09038	False	FGF2_HUMAN		CPI-SS05A94DE17	ENSG00000138685	2.249	1.462	0.164	0.617	0.833	0.487	1.05	0.0	1.152	0.751	1.22	0.541
FGF22	Q9HCT0	False	FGF22_HUMAN		CPI-SS09D21167E	ENSG00000070388	0.104	0.0	0.166	0.0	0.106	0.098	0.06	1.482	0.149	0.136	0.0	0.268
FGF3	P11487	False	FGF3_HUMAN		CPI-SS06D341996	ENSG00000186895	0.0	0.0	0.0	0.0	0.0	0.0	0.0	0.0	0.362	0.0	0.0	0.0
FGF7	P21781	False	FGF7_HUMAN		CPI-SS0E928B8C8	ENSG00000140285	0.119	0.364	0.164	0.0	0.146	0.135	0.195	0.0	0.091	0.037	0.0	0.0
FGF1	P05230	False	FGF1_HUMAN		CPI-SS0755A26DD	ENSG00000113578	0.17	0.0	0.323	0.628	0.012	0.06	0.253	0.0	0.057	0.057	0.0	0.151
FGF2	P09038	False	FGF2_HUMAN		CPI-SS01F67987A	ENSG00000138685	2.249	1.462	0.164	0.617	0.833	0.487	1.05	0.0	1.152	0.751	1.22	0.541
FGF4	P08620	False	FGF4_HUMAN		CPI-SS0FFB9E01B	ENSG00000075388	0.309	2.609	0.0	0.0	0.059	0.01	0.085	0.0	0.625	1.042	0.0	0.0
FGF5	P12034	False	FGF5_HUMAN		CPI-SS01333FFA6	ENSG00000138675	0.0	0.0	0.0	0.0	0.03	0.01	0.01	0.0	0.0	0.0	0.0	0.0
NCAM1	P13591	False	NCAM1_HUMAN		CPI-SS05632AB58	ENSG00000149294	0.317	0.41	0.204	0.0	0.144	0.146	0.694	1.637	1.303	0.793	0.0	0.325
FGF1	P05230	False	FGF1_HUMAN		CPI-SS015819E65	ENSG00000113578	0.17	0.0	0.323	0.628	0.012	0.06	0.253	0.0	0.057	0.057	0.0	0.151
FGF17	O60258	False	FGF17_HUMAN		CPI-SS0BC9F7E9E	ENSG00000158815	2.17	6.429	0.904	1.43	1.936	1.694	1.495	2.264	4.2	4.799	0.0	0.42
FGF2	P09038	False	FGF2_HUMAN		CPI-SS0D636A374	ENSG00000138685	2.249	1.462	0.164	0.617	0.833	0.487	1.05	0.0	1.152	0.751	1.22	0.541
FGF20	Q9NP95	False	FGF20_HUMAN		CPI-SS0696C2B28	ENSG00000078579	0.063	0.0	0.166	0.0	1.141	1.256	0.08	1.345	0.0	0.124	0.0	0.0
FGF8	P55075	False	FGF8_HUMAN		CPI-SS0CFABB69A	ENSG00000107831	0.119	0.904	0.0	0.0	0.264	0.382	0.04	0.0	0.475	1.164	0.0	0.152
FGF9	P31371	False	FGF9_HUMAN		CPI-SS05D62446A	ENSG00000102678	0.046	0.0	0.0	0.0	0.0	0.01	0.012	0.0	0.0	0.017	0.0	0.0
FGF1	P05230	False	FGF1_HUMAN		CPI-SS0D9366D11	ENSG00000113578	0.17	0.0	0.323	0.628	0.012	0.06	0.253	0.0	0.057	0.057	0.0	0.151
FGF2	P09038	False	FGF2_HUMAN		CPI-SS008FB916C	ENSG00000138685	2.249	1.462	0.164	0.617	0.833	0.487	1.05	0.0	1.152	0.751	1.22	0.541
SDC2	P34741	False	SDC2_HUMAN		CPI-SS001D9549D	ENSG00000169439	2.721	1.209	3.876	3.126	3.336	3.037	4.12	3.022	2.583	2.668	4.951	3.917
FGF19	O95750	False	FGF19_HUMAN		CPI-SC068641E32	ENSG00000162344	0.073	0.0	0.0	0.0	0.02	0.01	0.012	0.0	0.116	0.0	0.0	0.0
FGF23	Q9GZV9	False	FGF23_HUMAN		CPI-SC0F6764DA8	ENSG00000118972	0.071	0.0	0.0	0.0	0.022	0.061	0.026	0.0	0.028	0.0	0.0	0.0
NCAM1	P13591	False	NCAM1_HUMAN		CPI-SS0C21302BC	ENSG00000149294	0.317	0.41	0.204	0.0	0.144	0.146	0.694	1.637	1.303	0.793	0.0	0.325
FLRT1	Q9NZU1	False	FLRT1_HUMAN		CPI-SS0813792B7	ENSG00000126500	0.03	0.0	0.371	0.0	0.01	0.0	0.01	0.0	0.031	0.0	0.0	0.0
FLRT2	O43155	False	FLRT2_HUMAN		CPI-SS008E98D3E	ENSG00000185070	1.089	0.0	0.784	1.507	1.608	1.208	1.027	5.305	1.393	1.065	2.606	0.951
NRXN1	Q9ULB1	False	NRX1A_HUMAN		CPI-SS019D9440E	ENSG00000179915	0.989	1.808	0.553	0.0	0.62	0.872	0.561	0.0	0.429	1.096	0.0	0.63
NRXN2	P58401	False	NRX2B_HUMAN		CPI-SS0B0B67CA2	ENSG00000110076	0.029	0.0	0.0	0.0	0.022	0.009	0.037	0.0	0.089	0.019	0.0	0.148
NRXN3	Q9HDB5	False	NRX3B_HUMAN		CPI-SS05E4F3F47	ENSG00000021645	0.16	0.0	0.409	0.771	0.948	0.606	0.11	3.024	0.791	0.585	0.0	0.0
TENM1	Q9UKZ4	False	TEN1_HUMAN		CPI-SS085E3E37F	ENSG00000009694	0.11	0.0	0.0	0.0	0.095	0.053	0.184	0.0	0.26	0.079	0.0	0.0
TENM2	Q9NT68	False	TEN2_HUMAN		CPI-SS09159B142	ENSG00000145934	0.046	0.0	0.0	0.0	0.024	0.031	0.036	0.0	0.092	0.115	0.556	0.0
TENM3	Q9P273	False	TEN3_HUMAN		CPI-SS04FD52559	ENSG00000218336	1.202	1.799	0.93	1.49	1.491	1.187	1.239	1.198	1.979	1.712	1.866	0.993
TENM4	Q6N022	False	TEN4_HUMAN		CPI-SS0EC12EAD9	ENSG00000149256	0.302	1.802	1.847	0.0	0.505	0.375	0.461	1.216	1.17	0.834	0.0	0.827
FLRT1	Q9NZU1	False	FLRT1_HUMAN		CPI-SS0430C8A78	ENSG00000126500	0.03	0.0	0.371	0.0	0.01	0.0	0.01	0.0	0.031	0.0	0.0	0.0
FLRT2	O43155	False	FLRT2_HUMAN		CPI-SS0474E1C15	ENSG00000185070	1.089	0.0	0.784	1.507	1.608	1.208	1.027	5.305	1.393	1.065	2.606	0.951
FLRT3	Q9NZU0	False	FLRT3_HUMAN		CPI-SS052641D5A	ENSG00000125848	1.049	3.665	1.522	0.756	3.426	3.339	3.212	3.277	2.121	2.724	1.844	2.943
TENM1	Q9UKZ4	False	TEN1_HUMAN		CPI-SS038A612D7	ENSG00000009694	0.11	0.0	0.0	0.0	0.095	0.053	0.184	0.0	0.26	0.079	0.0	0.0
TENM2	Q9NT68	False	TEN2_HUMAN		CPI-SS0BCB3D402	ENSG00000145934	0.046	0.0	0.0	0.0	0.024	0.031	0.036	0.0	0.092	0.115	0.556	0.0
TENM3	Q9P273	False	TEN3_HUMAN		CPI-SS0EA023E51	ENSG00000218336	1.202	1.799	0.93	1.49	1.491	1.187	1.239	1.198	1.979	1.712	1.866	0.993
TENM4	Q6N022	False	TEN4_HUMAN		CPI-SS01F00A48A	ENSG00000149256	0.302	1.802	1.847	0.0	0.505	0.375	0.461	1.216	1.17	0.834	0.0	0.827
UNC5A	Q6ZN44	False	UNC5A_HUMAN		CPI-SS0F6BE4D47	ENSG00000113763	0.029	0.0	0.0	0.0	0.0	0.01	0.0	0.0	0.153	0.0	0.0	0.0
FLRT3	Q9NZU0	False	FLRT3_HUMAN		CPI-SS08BFFB96E	ENSG00000125848	1.049	3.665	1.522	0.756	3.426	3.339	3.212	3.277	2.121	2.724	1.844	2.943
TENM1	Q9UKZ4	False	TEN1_HUMAN		CPI-SS083BB1EB3	ENSG00000009694	0.11	0.0	0.0	0.0	0.095	0.053	0.184	0.0	0.26	0.079	0.0	0.0
TENM2	Q9NT68	False	TEN2_HUMAN		CPI-SS021718DBF	ENSG00000145934	0.046	0.0	0.0	0.0	0.024	0.031	0.036	0.0	0.092	0.115	0.556	0.0
TENM3	Q9P273	False	TEN3_HUMAN		CPI-SS075F456AF	ENSG00000218336	1.202	1.799	0.93	1.49	1.491	1.187	1.239	1.198	1.979	1.712	1.866	0.993
TENM4	Q6N022	False	TEN4_HUMAN		CPI-SS0FD44484F	ENSG00000149256	0.302	1.802	1.847	0.0	0.505	0.375	0.461	1.216	1.17	0.834	0.0	0.827
GAL	P22466	False	GALA_HUMAN		CPI-SS0BE567EFB	ENSG00000069482	5.092	5.203	1.03	4.194	3.517	2.845	2.678	3.406	4.499	4.89	2.298	1.428
GALP	Q9UBC7	False	GALP_HUMAN		CPI-SS0F4D3206E	ENSG00000197487	0.0	0.0	0.0	0.0	0.011	0.0	0.043	0.0	0.0	0.02	0.0	0.0
GAL	P22466	False	GALA_HUMAN		CPI-SC0BEEB7AB4	ENSG00000069482	5.092	5.203	1.03	4.194	3.517	2.845	2.678	3.406	4.499	4.89	2.298	1.428
GALP	Q9UBC7	False	GALP_HUMAN		CPI-SC011C5B39B	ENSG00000197487	0.0	0.0	0.0	0.0	0.011	0.0	0.043	0.0	0.0	0.02	0.0	0.0
GAL	P22466	False	GALA_HUMAN		CPI-SS04BCE85CA	ENSG00000069482	5.092	5.203	1.03	4.194	3.517	2.845	2.678	3.406	4.499	4.89	2.298	1.428
GALP	Q9UBC7	False	GALP_HUMAN		CPI-SS0FDCE3128	ENSG00000197487	0.0	0.0	0.0	0.0	0.011	0.0	0.043	0.0	0.0	0.02	0.0	0.0
GAL	P22466	False	GALA_HUMAN		CPI-SC01BE13839	ENSG00000069482	5.092	5.203	1.03	4.194	3.517	2.845	2.678	3.406	4.499	4.89	2.298	1.428
GALP	Q9UBC7	False	GALP_HUMAN		CPI-SC059D65FDD	ENSG00000197487	0.0	0.0	0.0	0.0	0.011	0.0	0.043	0.0	0.0	0.02	0.0	0.0
SPX	Q9BT56	False	SPXN_HUMAN		CPI-SC03034B5D1	ENSG00000134548	0.076	0.0	0.533	0.0	0.103	0.037	0.05	0.0	0.115	0.081	0.0	0.152
GAL	P22466	False	GALA_HUMAN		CPI-SS0442ADAA5	ENSG00000069482	5.092	5.203	1.03	4.194	3.517	2.845	2.678	3.406	4.499	4.89	2.298	1.428
GALP	Q9UBC7	False	GALP_HUMAN		CPI-SS0B11567AF	ENSG00000197487	0.0	0.0	0.0	0.0	0.011	0.0	0.043	0.0	0.0	0.02	0.0	0.0
GAL	P22466	False	GALA_HUMAN		CPI-SC0B72F5448	ENSG00000069482	5.092	5.203	1.03	4.194	3.517	2.845	2.678	3.406	4.499	4.89	2.298	1.428
GALP	Q9UBC7	False	GALP_HUMAN		CPI-SC010BF9A71	ENSG00000197487	0.0	0.0	0.0	0.0	0.011	0.0	0.043	0.0	0.0	0.02	0.0	0.0
SPX	Q9BT56	False	SPXN_HUMAN		CPI-SC07FCF82A7	ENSG00000134548	0.076	0.0	0.533	0.0	0.103	0.037	0.05	0.0	0.115	0.081	0.0	0.152
LGALS3	P17931	False	LEG3_HUMAN		CPI-SS076940BCD	ENSG00000131981	1.376	0.892	2.674	1.287	0.731	0.666	4.443	0.0	1.201	1.44	3.396	1.76
GAS6	Q14393	False	GAS6_HUMAN		CPI-SS0F7FF099C	ENSG00000183087	1.7	0.0	0.547	2.126	3.919	3.538	2.18	1.457	0.904	0.941	2.981	2.139
LGALS9	O00182	False	LEG9_HUMAN		CPI-SC0CF28722B	ENSG00000168961	0.046	0.0	0.0	0.0	0.01	0.0	0.014	0.0	0.057	0.0	0.0	0.0
LGALS9	O00182	False	LEG9_HUMAN		CPI-SS0E23CEB91	ENSG00000168961	0.046	0.0	0.0	0.0	0.01	0.0	0.014	0.0	0.057	0.0	0.0	0.0
LGALS9	O00182	False	LEG9_HUMAN		CPI-SS0CE693E3E	ENSG00000168961	0.046	0.0	0.0	0.0	0.01	0.0	0.014	0.0	0.057	0.0	0.0	0.0
GIP	P09681	False	GIP_HUMAN		CPI-SS00C33AA55	ENSG00000159224	0.059	0.779	0.0	0.0	0.085	0.061	0.186	0.0	0.027	0.055	0.0	0.0
GRP	P07492	False	GRP_HUMAN		CPI-SS07AF9303D	ENSG00000134443	0.0	0.0	0.0	0.0	0.0	0.0	0.0	0.0	0.064	0.021	0.0	0.0
NMB	P08949	False	NMB_HUMAN		CPI-SS0B9B66F8E	ENSG00000197696	1.855	2.073	0.879	2.258	1.919	1.507	1.312	1.366	1.776	1.66	1.725	1.499
GRP	P07492	False	GRP_HUMAN		CPI-SS0E0E14A93	ENSG00000134443	0.0	0.0	0.0	0.0	0.0	0.0	0.0	0.0	0.064	0.021	0.0	0.0
NMB	P08949	False	NMB_HUMAN		CPI-SS0EAF7B072	ENSG00000197696	1.855	2.073	0.879	2.258	1.919	1.507	1.312	1.366	1.776	1.66	1.725	1.499
GAS6	Q14393	False	GAS6_HUMAN		CPI-SS0AE964947	ENSG00000183087	1.7	0.0	0.547	2.126	3.919	3.538	2.18	1.457	0.904	0.941	2.981	2.139
GAS6	Q14393	False	GAS6_HUMAN		CPI-SS0BDA0E5E0	ENSG00000183087	1.7	0.0	0.547	2.126	3.919	3.538	2.18	1.457	0.904	0.941	2.981	2.139
TULP1	O00294	False	TULP1_HUMAN		CPI-SS0E9F23560	ENSG00000112041	0.134	0.361	0.0	0.0	0.032	0.076	0.171	0.0	0.0	0.121	0.0	0.569
GDF10	P55107	False	GDF10_HUMAN		CPI-SC0A86600AA	ENSG00000266524	0.0	0.396	0.0	0.0	0.01	0.01	0.036	0.0	0.06	0.073	0.0	0.0
GDF11	O95390	False	GDF11_HUMAN		CPI-SC0002A7A8F	ENSG00000135414	2.224	2.276	1.247	3.542	2.415	2.464	2.037	4.684	1.853	2.129	1.955	2.199
GDF3	Q9NR23	False	GDF3_HUMAN		CPI-SC01987CF29	ENSG00000184344	0.432	0.0	0.0	0.0	0.011	0.021	0.037	0.0	0.055	0.058	0.0	0.0
INHA	P05111	False	INHA_HUMAN		CPI-SC0FDDA8A63	ENSG00000123999	0.074	0.0	0.0	0.0	0.063	0.02	0.012	0.0	0.06	0.02	0.0	0.0
GDF11	O95390	False	GDF11_HUMAN		CPI-SC00C9C81E3	ENSG00000135414	2.224	2.276	1.247	3.542	2.415	2.464	2.037	4.684	1.853	2.129	1.955	2.199
INHA	P05111	False	INHA_HUMAN		CPI-SC0B3D321CC	ENSG00000123999	0.074	0.0	0.0	0.0	0.063	0.02	0.012	0.0	0.06	0.02	0.0	0.0
GDF11	O95390	False	GDF11_HUMAN		CPI-SC001669E22	ENSG00000135414	2.224	2.276	1.247	3.542	2.415	2.464	2.037	4.684	1.853	2.129	1.955	2.199
GDF11	O95390	False	GDF11_HUMAN		CPI-SC017215F7F	ENSG00000135414	2.224	2.276	1.247	3.542	2.415	2.464	2.037	4.684	1.853	2.129	1.955	2.199
GDF9	O60383	False	GDF9_HUMAN		CPI-SC0FDB4B6D9	ENSG00000164404	0.0	0.0	0.0	0.0	0.0	0.022	0.011	0.0	0.0	0.0	0.0	0.0
GHRH	P01286	False	SLIB_HUMAN		CPI-SS074050495	ENSG00000118702	0.015	0.0	0.0	0.0	0.0	0.0	0.0	0.0	0.0	0.0	0.0	0.0
GHRL	Q9UBU3	False	GHRL_HUMAN		CPI-SS0C9DBD840	ENSG00000157017	0.118	0.0	0.203	0.0	0.168	0.092	0.125	0.0	0.153	0.134	0.0	0.16
GHRL	Q9UBU3	False	GHRL_HUMAN		CPI-SS02AEB612C	ENSG00000157017	0.118	0.0	0.203	0.0	0.168	0.092	0.125	0.0	0.153	0.134	0.0	0.16
HLA-E	P13747	False	HLAE_HUMAN		CPI-SS03EF699C7	ENSG00000204592	1.694	3.556	1.606	3.619	2.097	2.296	1.994	0.0	1.581	1.824	1.938	1.662
HLA-E	P13747	False	HLAE_HUMAN		CPI-SC05A060D3B	ENSG00000204592	1.694	3.556	1.606	3.619	2.097	2.296	1.994	0.0	1.581	1.824	1.938	1.662
HLA-E	P13747	False	HLAE_HUMAN		CPI-SS0C4FA643F	ENSG00000204592	1.694	3.556	1.606	3.619	2.097	2.296	1.994	0.0	1.581	1.824	1.938	1.662
HLA-E	P13747	False	HLAE_HUMAN		CPI-SC066BD3097	ENSG00000204592	1.694	3.556	1.606	3.619	2.097	2.296	1.994	0.0	1.581	1.824	1.938	1.662
HLA-E	P13747	False	HLAE_HUMAN		CPI-SS0F16EAEBB	ENSG00000204592	1.694	3.556	1.606	3.619	2.097	2.296	1.994	0.0	1.581	1.824	1.938	1.662
HLA-F	P30511	False	HLAF_HUMAN		CPI-SS0436D5870	ENSG00000204642	0.045	0.0	0.0	0.0	0.01	0.03	0.083	0.0	0.131	0.13	0.0	0.0
INHA	P05111	False	INHA_HUMAN		CPI-SC0E760DE88	ENSG00000123999	0.074	0.0	0.0	0.0	0.063	0.02	0.012	0.0	0.06	0.02	0.0	0.0
INHA	P05111	False	INHA_HUMAN		CPI-SC020B01F65	ENSG00000123999	0.074	0.0	0.0	0.0	0.063	0.02	0.012	0.0	0.06	0.02	0.0	0.0
IGF1	P05019	False	IGF1_HUMAN		CPI-SC033AB13AE	ENSG00000017427	0.052	0.0	0.0	0.0	0.388	0.41	0.026	0.0	0.032	0.02	1.244	0.147
IGF1	P05019	False	IGF1_HUMAN		CPI-SS0E41702C1	ENSG00000017427	0.052	0.0	0.0	0.0	0.388	0.41	0.026	0.0	0.032	0.02	1.244	0.147
IGF2	P01344	False	IGF2_HUMAN		CPI-SS0579FA162	ENSG00000167244	0.348	0.434	1.13	1.582	0.314	0.224	0.521	2.914	0.732	0.523	0.82	0.522
IGF1	P05019	False	IGF1_HUMAN		CPI-SC0322BA9B5	ENSG00000017427	0.052	0.0	0.0	0.0	0.388	0.41	0.026	0.0	0.032	0.02	1.244	0.147
NRG1	Q02297	False	NRG1_HUMAN		CPI-SC06CB2F292	ENSG00000157168	0.286	0.877	1.14	0.0	0.813	1.227	0.314	0.0	1.39	1.464	0.601	0.971
IGF2	P01344	False	IGF2_HUMAN		CPI-SS042A6F835	ENSG00000167244	0.348	0.434	1.13	1.582	0.314	0.224	0.521	2.914	0.732	0.523	0.82	0.522
IGFBP3	P17936	False	IBP3_HUMAN		CPI-SS099ACF7FB	ENSG00000146674	0.186	0.0	0.0	1.68	0.332	0.257	0.131	6.754	0.299	0.194	2.094	0.0
IGFL2	Q6UWQ7	False	IGFL2_HUMAN		CPI-SS08EDE5442	ENSG00000204866	0.015	0.0	0.0	0.658	0.0	0.0	0.011	0.0	0.0	0.0	0.0	0.0
IGFL3	Q6UXB1	False	IGFL3_HUMAN		CPI-SS0327E1782	ENSG00000188624	0.0	0.0	0.0	0.0	0.0	0.009	0.0	0.0	0.0	0.0	0.0	0.0
IFNA2	P01563	False	IFNA2_HUMAN		CPI-SC010EA0527	ENSG00000188379	0.015	0.0	0.0	0.0	0.0	0.0	0.0	0.0	0.0	0.0	0.0	0.0
IFNE	Q86WN2	False	IFNE_HUMAN		CPI-SC06DAFCB1D	ENSG00000184995	0.0	0.0	0.0	0.0	0.011	0.0	0.012	0.0	0.0	0.0	0.0	0.0
IFNG	P01579	False	IFNG_HUMAN		CPI-SC02DEB4893	ENSG00000111537	0.0	0.0	0.0	0.0	0.009	0.0	0.0	0.0	0.0	0.0	0.0	0.0
IL10	P22301	False	IL10_HUMAN		CPI-SC0104DF8E5	ENSG00000136634	0.0	0.0	0.0	0.0	0.009	0.0	0.0	0.0	0.0	0.0	0.0	0.0
IL11	P20809	False	IL11_HUMAN		CPI-SC0409FF431	ENSG00000095752	0.313	0.0	2.122	1.946	0.284	0.26	0.497	1.129	0.966	1.044	1.139	0.0
IL15	P40933	False	IL15_HUMAN		CPI-SC0C6EBD4D8	ENSG00000164136	0.015	0.0	0.0	0.0	0.021	0.021	0.06	0.0	0.06	0.019	0.0	0.273
IL1A	P01583	False	IL1A_HUMAN		CPI-SC0A7A5EEB3	ENSG00000115008	0.014	0.0	0.0	0.0	0.0	0.0	0.0	0.0	0.0	0.018	0.0	0.0
IL1A	P01583	False	IL1A_HUMAN		CPI-SC0629FB330	ENSG00000115008	0.014	0.0	0.0	0.0	0.0	0.0	0.0	0.0	0.0	0.018	0.0	0.0
IL36G	Q9NZH8	False	IL36G_HUMAN		CPI-SC01F1DB97B	ENSG00000136688	0.0	0.0	0.0	0.0	0.0	0.0	0.0	1.134	0.0	0.0	0.0	0.0
IL1RAP	Q9NPH3	False	IL1AP_HUMAN		CPI-SS0E12A78EF	ENSG00000196083	0.127	0.0	0.0	0.629	0.061	0.019	0.199	0.0	0.084	0.039	0.0	0.271
LRRC4B	Q9NT99	False	LRC4B_HUMAN		CPI-SS0D8DC28C6	ENSG00000131409	0.175	0.736	0.164	0.0	0.032	0.011	0.357	0.0	0.209	0.115	0.0	0.0
LRRC4C	Q9HCJ2	False	LRC4C_HUMAN		CPI-SS00373B59C	ENSG00000148948	0.522	0.498	0.0	0.669	0.061	0.066	0.113	0.0	0.187	0.298	0.55	0.0
[truncated: 3,865 more rows]
