# Supplementary material for: Atlas of multilineage stem cell differentiation reveals TMEM88 as a developmental regulator of blood pressure
Source: Nat Commun. 2025 Feb 4;16:1356. doi: 10.1038/s41467-025-56533-2 (PMC11794859; doi:10.1038/s41467-025-56533-2)
Supplement: Supplementary file 7 — Supplementary Data 4 [file 41467_2025_56533_MOESM7_ESM.xlsx]

## Sheet: Table S4 - Regulon Actvity
	ATF3_(+)	BPTF_(+)	BRCA1_(+)	CDX2_(+)	CEBPA_(+)	CHD1_(+)	CREB3L2_(+)	CREB5_(+)	CREM_(+)	DRGX_(+)	E2F1_(+)	E2F2_(+)	E2F7_(+)	E2F8_(+)	ELK3_(+)	EOMES_(+)	EP300_(+)	ERG_(+)	ESRRG_(+)	ETS1_(+)	ETV2_(+)	ETV4_(+)	FEV_(+)	FLI1_(+)	FOS_(+)	FOSL1_(+)	FOXA1_(+)	FOXA2_(+)	FOXA3_(+)	FOXC1_(+)	FOXC2_(+)	FOXF2_(+)	FOXM1_(+)	FOXN4_(+)	FOXP1_(+)	GATA2_(+)	GATA3_(+)	GATA4_(+)	GATA5_(+)	GATA6_(+)	GFI1B_(+)	GTF3A_(+)	HESX1_(+)	HMGA1_(+)	HMGA2_(+)	HNF1B_(+)	HNF4A_(+)	HOXB4_(+)	HOXB5_(+)
s0	0.2868112450433772	0.2777713038198869	0.31863982556035375	0.2535068660827199	0.2721737906250896	0.3122063052388776	0.2674419601275736	0.28106209744678057	0.2592440436359966	0.16841129763847085	0.33116840592726415	0.275707	0.30945631031336907	0.3128750714499864	0.19503126590667408	0.3368211406305095	0.3052366208593519	0.29912049965682297	0.19737362359315724	0.28302496865150306	0.21536720832200207	0.36086192755427304	0.190374	0.29706085841381347	0.3057644503527641	0.20361599544184306	0.27077625462870236	0.29935955399186565	0.3000127022161799	0.1933302915638816	0.246798	0.18532215428237975	0.2680496536810695	0.2550173798671812	0.2711149814021714	0.2801853899253586	0.28855330224428044	0.26752110614454816	0.2762158472061512	0.28537754329768905	0.16819213911695163	0.31557600059334645	0.18216602596065423	0.34103602125315435	0.284101	0.2849756396176293	0.2839252540216831	0.2657842146918139	0.24293750637600053
s1	0.2670746123665865	0.28574726226226277	0.29465060037910473	0.2706063062213667	0.2651685477448549	0.2907968216207658	0.29580570321943367	0.2705533001060848	0.249285	0.1792874441807737	0.2853405599169012	0.2022073463072852	0.29300196898552533	0.26986782584145896	0.23292644064998325	0.3668487942569201	0.3047806161177058	0.3003390155573551	0.4161779903345042	0.29348303462548486	0.18415038259803895	0.3964487894399519	0.18902317122076373	0.303925	0.3089958376246963	0.1842954633292938	0.2659384203666094	0.32978737181564555	0.2948829259636072	0.31487468629920157	0.24075283032768746	0.2036902745589393	0.22753306229036918	0.26134600573667155	0.2544419456790493	0.2975122263768962	0.2846012865571056	0.2757869674278657	0.26767545261061165	0.33879667917621614	0.16899158826125382	0.2844434945312009	0.2225012832296832	0.3136720721498327	0.28829090001000035	0.27730002463555314	0.2788642957256212	0.2839832953471384	0.25519009201255793
s2	0.2608378737247664	0.26657518504380606	0.29781611201831915	0.2755279875355223	0.2761576731871407	0.2911367565076385	0.27320269736523195	0.25864499642431293	0.24043910566209858	0.1683310479436041	0.30067987294480303	0.3077241536371136	0.29408252778094335	0.3191500399703925	0.18276172928994772	0.26868204433508347	0.2716056415570045	0.2725099132943035	0.29283293239991726	0.270513	0.17619341797434718	0.25285208515647095	0.17815717174125267	0.27143896170054116	0.23002805469980603	0.21801219141364814	0.2841241040022715	0.30566471505703596	0.30577756812992973	0.27950262649692603	0.23213652491552372	0.1787019431232688	0.31347580016755616	0.2747474223430588	0.26995558858073876	0.2612099536925063	0.2983952501917455	0.277075	0.26010955307564165	0.27922449127705684	0.16751637255043839	0.2926102135544594	0.2001442349610647	0.2930889740052486	0.269166	0.2953405351957672	0.291053	0.23260489563719378	0.25797251079319283
s3	0.2599146527682502	0.2939753544138146	0.27852802293352563	0.2794292666436379	0.2804645145643665	0.2869307851092149	0.2873995843645406	0.26080184807129425	0.2411540838816466	0.17153744024137008	0.2651556398760816	0.1880529160624389	0.25971390123772287	0.2557745482870346	0.19547769160193396	0.26814303613910295	0.2877420519900151	0.27503338853636905	0.28676016050948727	0.2753077629556492	0.1829210067167507	0.26102916108024354	0.18596156481609194	0.27866804459223116	0.23751595228473743	0.23165831911094237	0.30050103507054915	0.30588078102943306	0.3122523793726749	0.2821419239570998	0.24983500888414278	0.1907924905204854	0.1747070380739043	0.23864783248475718	0.2875267102247441	0.27108583806293096	0.2984012920284652	0.27435384459904444	0.26349491278730086	0.2789681220625231	0.16771908263731095	0.2787025280587965	0.21735733216385955	0.28239984252069406	0.2640026724294289	0.299705	0.29984381245508074	0.24554378005181965	0.2676638221440092
s4	0.27791034953964733	0.3073929519216787	0.276186	0.38242004018480646	0.2567591611063471	0.29074143422369103	0.31072690411086457	0.2828476311614262	0.2510495463974082	0.17263929380753518	0.2750700550973538	0.21915211051552874	0.2849558952372445	0.27351174848690396	0.24560870368187382	0.26225988794993327	0.29811402236592577	0.2924029459535227	0.2126163344806966	0.29773648722001045	0.187844	0.25107567042621737	0.19931025442328987	0.2916565467429555	0.30013009899304777	0.19465363099866606	0.3258260357436532	0.27219950636113766	0.2718200631327742	0.2856560683093844	0.30053441128172875	0.22426485644141814	0.1963046285293515	0.27553267824303795	0.3293869283499802	0.28146562147774334	0.28822651082584927	0.27057497634525396	0.25176390167249374	0.26055819810709957	0.1686866326818044	0.2621699984990945	0.21070631863119127	0.25957263432090294	0.2470548601669219	0.2815781310555331	0.2720820236234669	0.28953136633503895	0.2869778982659481
s5	0.24795869860380526	0.2544161580021871	0.25516236283597205	0.25478874489236125	0.373049	0.2555851286293056	0.2713791505324127	0.24518768468523566	0.22736398756586151	0.16846108016243533	0.252921	0.20834868556060204	0.24310649676267326	0.2529094599587054	0.17806382490499795	0.2339314150080578	0.25099	0.25061817532177133	0.22576380696280252	0.2468171375208038	0.17152473277319813	0.22800350739842035	0.1758896949760661	0.25023123571282335	0.21583956465290877	0.18095386562592608	0.27272503587157915	0.26991160353831145	0.2916761878395464	0.18953813276126896	0.21334359430716665	0.19237338373502766	0.22185453427255297	0.24097118788260197	0.26979764205953716	0.24161613057270803	0.2576427243576308	0.274387	0.3608199634141699	0.27384054754728937	0.1682778425043604	0.26485492107792885	0.17086642553453768	0.25440594367444325	0.262523	0.29129924999592716	0.337526	0.21225534691739112	0.23421568739847487
s6	0.26670910018464977	0.22519069709355488	0.256761	0.20308004190622775	0.21747713779268885	0.24245150931105353	0.2391599153382039	0.26092616160888615	0.28451507628524786	0.16768595614835913	0.2591489991156557	0.2686350357653089	0.26107993412144903	0.27215348302821785	0.2474495058127114	0.2527864150896081	0.23225170800139194	0.2510136866504348	0.21050298905719744	0.2520943854207992	0.2343473148819747	0.23886571864196282	0.2244619745549956	0.2504817403284044	0.22937564200289096	0.1884736553339682	0.2290188480532348	0.22636104035884175	0.2184637909523477	0.2604322506025265	0.2835962192719894	0.31039744483118237	0.28494940363146615	0.2516788606478495	0.2305786092514126	0.24804071745611322	0.24067125886834972	0.24742835992154888	0.2302544078835974	0.24550160949614797	0.18595818294833477	0.2636796517721808	0.18442845156631682	0.2494612814220315	0.25252162645357745	0.23022390529271586	0.21797643776184605	0.2823119929403678	0.2732483932117723
s7	0.23865743247277593	0.25800400926461375	0.24343794468297408	0.20738633918754312	0.22144029413035926	0.2455321546750283	0.24158631144195997	0.235018	0.24051002654520592	0.17289047254931222	0.23589386295426162	0.1914447998515757	0.23894926020176144	0.2274358361265172	0.25468379353311144	0.2542909897054991	0.2519094100023819	0.24574201603308654	0.22069710983605928	0.24834346150129538	0.22233289179097393	0.2448863510849485	0.20179942690095154	0.24888246506995015	0.23310212701605848	0.1883901732135349	0.24654700937378016	0.2316976386403361	0.23035885297923675	0.2540165727836844	0.2944246073256893	0.3040546770690894	0.1734729999068121	0.23071223144017816	0.24667789813030705	0.24065068792661803	0.24152632208785807	0.2306890954080082	0.22845778103539405	0.24074758127095286	0.17199941169936794	0.24020075941396823	0.23101067939930442	0.2399895371867946	0.24310855377898355	0.23260283776303237	0.2214840272627132	0.277614	0.26161899032302427
s8	0.2973838553854171	0.23744876384039515	0.24037838220304997	0.24190447245471225	0.2566426918478256	0.24110170839198808	0.26365373085390487	0.28072052310938367	0.23238696223403277	0.17142873925955693	0.24384629013773995	0.23199116364460592	0.23660240939060895	0.24861477551540334	0.22151978858127042	0.21534150413174435	0.24068468901482343	0.24637341400095925	0.2163944750145429	0.248054	0.2075464198673579	0.20581194003879177	0.19589078649461766	0.24423079996333108	0.24378178900530323	0.21312083947978966	0.25883169224901936	0.23349849959321634	0.23832388336961763	0.23931445598009082	0.2407156988860777	0.2816221311529975	0.20470621993080163	0.2328998635295847	0.2736162979690471	0.23863228849053453	0.25742172373166183	0.251774	0.24596622627545972	0.24023082943301532	0.16800138847652069	0.24042082183910696	0.20449613172883507	0.23179448722938867	0.26042237069732044	0.2571400660961576	0.2447047901510726	0.23792244736794121	0.24871594985109502
s9	0.23316586329818612	0.23515900400707868	0.2361495513020062	0.2053586768409862	0.22972147252042718	0.2387036039648298	0.22439144934977384	0.22977740553551573	0.21497691970421262	0.17419800454292822	0.24504948034394158	0.2493695113239146	0.2393764500097485	0.24917153389563906	0.1992731685962401	0.2130996598419116	0.23425131413575784	0.22476887087396147	0.18323083269451934	0.2287462551137488	0.17735	0.2029069299049019	0.18446740270224415	0.22584618679684965	0.22183012062620322	0.18386727026564298	0.23279747208207557	0.2100611917437768	0.22098070494067035	0.2253738203224761	0.2707093563683307	0.2831158568112542	0.22553363045522845	0.2268556047636603	0.2425335606616158	0.22832558761419897	0.23204227130584332	0.22004760423729552	0.21928622202611592	0.2145122105575591	0.16850243262248155	0.2285225584211088	0.3238816904981875	0.22715291204185672	0.24618199205466662	0.2271583901181612	0.21782801954461395	0.23498952180380384	0.22570141178892966
s10	0.251699	0.20328031404397773	0.21096587678027334	0.21094838270848937	0.21996501242316446	0.20647655022292388	0.22666674431875844	0.25327350553673067	0.3998110376342544	0.16790669497635058	0.20725694634382907	0.1695875942499997	0.20850879768827824	0.20996149633791883	0.2183682999583907	0.20539277586699578	0.2108241368233018	0.22961217962667746	0.1945723203640718	0.2478519073193901	0.19712672312046786	0.19747434756372717	0.23170735813598453	0.22490330896231692	0.21885010863508436	0.21038757345941117	0.2086669824438927	0.19793233040527525	0.2052341047548477	0.20017081090858257	0.2482614248613979	0.3049168236601857	0.16874170270612576	0.18718843811389319	0.22137817246918134	0.24208418151170008	0.22267572813852898	0.2856591502601884	0.24319541365957165	0.2323499025082384	0.16965883900172263	0.23240417841720118	0.1728228690239334	0.2107836040132397	0.22746121984372858	0.2243942641951593	0.21555458261312943	0.29736104385162443	0.2782443330714991
s11	0.18424347601787883	0.18607091739821668	0.18131838978236092	0.17454287400915058	0.1765261717747767	0.1807209721612767	0.18122278473416498	0.18427560722964598	0.17684492155735843	0.17353120851196724	0.1796848177831083	0.16806308927143865	0.21965908346257157	0.18049212491988897	0.17882487792156287	0.17609855267780772	0.18156455060379417	0.17996686724523248	0.1699127850869594	0.17974778111081857	0.16890098456704694	0.17474419060675583	0.17259359403347285	0.18090232496194514	0.19627928813874262	0.17966719913769302	0.1821233258681163	0.18086761279089603	0.17518571722193055	0.177902	0.1769465002863313	0.17070536300728967	0.17885637145843436	0.2924910390370592	0.18276496027867295	0.17884611891220725	0.17892646476379714	0.17606136839765263	0.17317575072269364	0.1762671269760786	0.1674453888423023	0.18074292914152168	0.16937471168194718	0.17710079757619324	0.1716458804640445	0.1793123639427766	0.17777210863061488	0.1748193105132574	0.1748274726705098
s12	0.18319271837366724	0.1768253517699111	0.179845	0.17501332882916554	0.17780108809621298	0.17917817725742768	0.18286238400579502	0.2140019879535492	0.1805340922940113	0.1743827217901187	0.1783260818971888	0.16958633743200324	0.17851071014679953	0.17758214671355377	0.3787997355898848	0.1811237144945682	0.18055477442333556	0.21238239231892475	0.17601941051953063	0.21055656472793538	0.371188	0.1825542826985217	0.438072	0.21112890057698863	0.18203383034064013	0.1775262561460389	0.17812117041087316	0.17822324165026637	0.17691806184461478	0.1765214391138713	0.18669857106489796	0.17591051722986117	0.16768141038868167	0.17700497377242563	0.1795251947714278	0.2438251112565989	0.1784699897822074	0.17990424615443834	0.18334338670268546	0.1798161282595051	0.5955061985311652	0.18162643990137028	0.17519197143196497	0.1787706387342689	0.18275060770363027	0.17924091906729023	0.17800401184224057	0.18646217446247115	0.18811070951879638
[truncated: 83 more columns]
