# Supplementary material for: Atlas of multilineage stem cell differentiation reveals TMEM88 as a developmental regulator of blood pressure
Source: Nat Commun. 2025 Feb 4;16:1356. doi: 10.1038/s41467-025-56533-2 (PMC11794859; doi:10.1038/s41467-025-56533-2)
Supplement: Supplementary file 9 — Supplementary Data 6 [file 41467_2025_56533_MOESM9_ESM.xlsx]

## Sheet: rrcpint_peaks_comod_dsgenes
gene	peak	gene_cluster
GNAS	peak_0	cluster1
CAMTA1	peak_0	cluster1
SHTN1	peak_0	cluster1
ARHGAP29	peak_0	cluster1
NTM	peak_0	cluster1
PTPRN2	peak_0	cluster1
RBFOX3	peak_0	cluster1
TJP1	peak_0	cluster1
NFASC	peak_0	cluster1
CFAP46	peak_0	cluster1
PDIA6	peak_0	cluster1
MACROD1	peak_0	cluster1
COL4A2	peak_0	cluster1
FRMD4A	peak_0	cluster1
HYDIN	peak_0	cluster1
CADM1	peak_0	cluster1
NR6A1	peak_0	cluster1
TSC22D3	peak_0	cluster1
SHH	peak_0	cluster2
CRTAC1	peak_0	cluster2
MEIS3	peak_0	cluster2
EEF1A2	peak_0	cluster2
KCNQ2	peak_0	cluster2
SRCIN1	peak_0	cluster2
SLC12A5	peak_0	cluster2
LINC00261	peak_0	cluster3
SIX3	peak_0	cluster3
PITX2	peak_0	cluster3
OTX2	peak_0	cluster3
FOXB1	peak_0	cluster3
RNF220	peak_0	cluster3
NKX6-1	peak_0	cluster3
GATA3	peak_0	cluster3
BUB3	peak_0	cluster3
OLIG3	peak_0	cluster3
TBX3	peak_0	cluster3
ZIC2	peak_0	cluster3
MNX1	peak_0	cluster3
GATA4	peak_0	cluster3
ZIC5	peak_0	cluster3
PRSS16	peak_0	cluster3
FOXA1	peak_0	cluster3
LHX1	peak_0	cluster3
ROBO3	peak_0	cluster3
NR2F2	peak_0	cluster3
DLX4	peak_0	cluster3
C5orf66	peak_0	cluster3
NR2F1	peak_0	cluster3
LHX5	peak_0	cluster3
SOX2	peak_0	cluster3
LMX1B	peak_0	cluster3
SOX17	peak_0	cluster3
COL2A1	peak_0	cluster4
IGF2BP1	peak_0	cluster4
CFAP77	peak_0	cluster4
TWIST1	peak_0	cluster4
TTLL6	peak_0	cluster4
SFRP1	peak_0	cluster4
DSP	peak_0	cluster4
BMP7	peak_0	cluster4
GSC	peak_0	cluster4
NAV2	peak_0	cluster4
XKR6	peak_0	cluster4
GAD1	peak_0	cluster4
CFAP65	peak_0	cluster4
IGF2BP3	peak_0	cluster4
KCNG1	peak_0	cluster4
EOMES	peak_0	cluster4
CRNDE	peak_0	cluster4
CRLF1	peak_0	cluster4
DLGAP4	peak_0	cluster4
TNNT1	peak_0	cluster4
SFRP2	peak_0	cluster4
KRT19	peak_0	cluster4
GAL	peak_0	cluster4
TEKT1	peak_0	cluster4
SYT6	peak_0	cluster4
CPXM1	peak_0	cluster4
SMUG1	peak_0	cluster4
SPAG6	peak_0	cluster4
C4orf48	peak_0	cluster4
SP5	peak_0	cluster4
T	peak_0	cluster4
CRABP1	peak_0	cluster4
TUNAR	peak_0	cluster4
DMKN	peak_0	cluster4
SALL1	peak_0	cluster4
DPYSL2	peak_0	cluster4
SEMA5B	peak_0	cluster4
ACOXL	peak_0	cluster4
KIF1A	peak_0	cluster4
CALY	peak_0	cluster4
PROX1	peak_0	cluster4
TTLL10	peak_0	cluster4
MLXIPL	peak_0	cluster4
ZIC3	peak_0	cluster4
FGF17	peak_0	cluster4
CNTFR	peak_0	cluster4
CYP26A1	peak_0	cluster4
DNAAF3	peak_0	cluster4
SFRP1	peak_1	cluster1
IGF2BP1	peak_1	cluster1
ISL1	peak_1	cluster1
COL2A1	peak_1	cluster1
EOMES	peak_1	cluster1
CRNDE	peak_1	cluster1
GATA6	peak_1	cluster1
BMP7	peak_1	cluster1
CYP26A1	peak_1	cluster1
DLK1	peak_1	cluster1
GSC	peak_1	cluster1
KCNQ2	peak_1	cluster1
SALL1	peak_1	cluster1
KCNG1	peak_1	cluster1
CELF4	peak_1	cluster1
CRLF1	peak_1	cluster1
IRX3	peak_1	cluster1
XKR6	peak_1	cluster1
CPXM1	peak_1	cluster1
SEMA5B	peak_1	cluster1
TWIST1	peak_1	cluster1
NAV2	peak_1	cluster1
MEIS3	peak_1	cluster1
GAD1	peak_1	cluster1
SAMD11	peak_1	cluster1
HNF1B	peak_1	cluster1
SP5	peak_1	cluster1
SHH	peak_1	cluster1
KIF1A	peak_1	cluster1
DMRTA2	peak_1	cluster1
ZIC3	peak_1	cluster1
LINGO1	peak_1	cluster1
IRX2	peak_1	cluster1
CRMP1	peak_1	cluster1
FGF17	peak_1	cluster1
EEF1A2	peak_1	cluster1
IRX1	peak_1	cluster1
GNAS	peak_1	cluster2
CAMTA1	peak_1	cluster2
DSP	peak_1	cluster2
SHTN1	peak_1	cluster2
IGF2BP3	peak_1	cluster2
KRT19	peak_1	cluster2
TNNT1	peak_1	cluster2
COL4A6	peak_1	cluster2
GAL	peak_1	cluster2
METAP1D	peak_1	cluster2
EGFLAM	peak_1	cluster2
HHEX	peak_1	cluster2
MACROD1	peak_1	cluster2
DUSP4	peak_1	cluster2
CCKBR	peak_1	cluster2
LIN28B	peak_1	cluster2
C4orf48	peak_1	cluster2
DLGAP4	peak_1	cluster2
CADM1	peak_1	cluster2
DMKN	peak_1	cluster2
CAMK2N1	peak_1	cluster2
COL4A2	peak_1	cluster2
CRABP1	peak_1	cluster2
FRMD4A	peak_1	cluster2
TJP1	peak_1	cluster2
ARHGAP29	peak_1	cluster2
KCNK12	peak_1	cluster2
MDFI	peak_1	cluster2
PDIA6	peak_1	cluster2
LINC00479	peak_1	cluster2
BMP4	peak_1	cluster2
MEIS2	peak_1	cluster2
WDR86	peak_1	cluster2
SMUG1	peak_1	cluster2
BAMBI	peak_1	cluster2
WFDC2	peak_1	cluster2
TRIM71	peak_1	cluster2
GPC3	peak_1	cluster2
PPIE	peak_1	cluster2
GATA3	peak_1	cluster3
SIX3	peak_1	cluster3
SOX17	peak_1	cluster3
OTX2	peak_1	cluster3
LINC00261	peak_1	cluster3
TBX3	peak_1	cluster3
RNF220	peak_1	cluster3
BUB3	peak_1	cluster3
FOXA1	peak_1	cluster3
MNX1	peak_1	cluster3
FOXC1	peak_1	cluster3
PITX2	peak_1	cluster3
NKX2-2	peak_1	cluster3
ZIC2	peak_1	cluster3
LHX1	peak_1	cluster3
NR2F2	peak_1	cluster3
MSX1	peak_1	cluster3
DLX4	peak_1	cluster3
ROBO3	peak_1	cluster3
ONECUT1	peak_1	cluster3
SLC12A5	peak_1	cluster3
PRSS16	peak_1	cluster3
GATA4	peak_1	cluster4
LMX1B	peak_1	cluster4
IGF2BP1	peak_10	cluster1
DSP	peak_10	cluster1
IGF2BP3	peak_10	cluster1
XKR6	peak_10	cluster1
LIN28B	peak_10	cluster1
BTBD11	peak_10	cluster1
COL2A1	peak_10	cluster2
SHH	peak_10	cluster2
FOXA1	peak_10	cluster2
RNF220	peak_10	cluster2
LMX1A	peak_10	cluster2
NAV2	peak_10	cluster2
CRNDE	peak_10	cluster2
BMP7	peak_10	cluster2
PROX1	peak_10	cluster2
PITX2	peak_10	cluster2
ZNF503	peak_10	cluster2
CPXM1	peak_10	cluster2
TWIST1	peak_10	cluster2
FOXB1	peak_10	cluster2
KCNG1	peak_10	cluster2
T	peak_10	cluster2
FOXD1	peak_10	cluster2
IRX3	peak_10	cluster2
TTC6	peak_10	cluster2
SIX1	peak_10	cluster2
GRM4	peak_10	cluster2
CXCL14	peak_10	cluster2
MEIS3	peak_10	cluster2
GSC	peak_10	cluster2
SOX9	peak_10	cluster2
MEIS2	peak_10	cluster2
CRTAC1	peak_10	cluster2
KCNQ2	peak_10	cluster2
DNAJC22	peak_10	cluster2
CASZ1	peak_10	cluster2
CELF4	peak_10	cluster2
IRX5	peak_10	cluster2
SALL3	peak_10	cluster2
IGF2	peak_10	cluster2
CDKN2A	peak_10	cluster2
SATB2	peak_10	cluster2
ESPN	peak_10	cluster2
NR2F2	peak_10	cluster2
CRLF1	peak_10	cluster2
LHX1	peak_10	cluster2
PPIE	peak_10	cluster2
ZNF503-AS2	peak_10	cluster2
SMUG1	peak_10	cluster2
GNAS	peak_10	cluster3
CAMTA1	peak_10	cluster3
SHTN1	peak_10	cluster3
ARHGAP29	peak_10	cluster3
KRT19	peak_10	cluster3
COL4A2	peak_10	cluster3
KIF1A	peak_10	cluster3
DPYSL2	peak_10	cluster3
TNNT1	peak_10	cluster3
DLGAP4	peak_10	cluster3
C10orf11	peak_10	cluster3
TJP1	peak_10	cluster3
CADM1	peak_10	cluster3
C4orf48	peak_10	cluster3
MACROD1	peak_10	cluster3
GMDS	peak_10	cluster3
DMKN	peak_10	cluster3
MDFI	peak_10	cluster3
LRRN2	peak_10	cluster3
TSC22D3	peak_10	cluster3
PDIA6	peak_10	cluster3
TRIM71	peak_10	cluster3
FRMD4A	peak_10	cluster3
EGFLAM	peak_10	cluster3
SLIT3	peak_10	cluster3
METAP1D	peak_10	cluster3
RAB3B	peak_10	cluster3
WFDC2	peak_10	cluster3
MECOM	peak_10	cluster3
GPC3	peak_10	cluster3
FXYD6	peak_10	cluster3
CNTNAP2	peak_10	cluster3
ZEB2	peak_10	cluster3
NR6A1	peak_10	cluster3
FLT4	peak_10	cluster3
MNX1	peak_10	cluster4
LINC00261	peak_10	cluster4
BUB3	peak_10	cluster4
OTX2	peak_10	cluster4
ZIC2	peak_10	cluster4
CDX2	peak_10	cluster4
SIX3	peak_10	cluster4
PRSS16	peak_10	cluster4
MSX1	peak_10	cluster4
LMX1B	peak_10	cluster4
GATA3	peak_10	cluster4
PRAC1	peak_10	cluster4
GATA4	peak_10	cluster4
TBX3	peak_10	cluster4
LHX2	peak_10	cluster4
ZIC5	peak_10	cluster4
EOMES	peak_11	cluster1
GSC	peak_11	cluster1
BUB3	peak_11	cluster1
RNF220	peak_11	cluster1
SOX17	peak_11	cluster1
IGF2BP1	peak_11	cluster1
COL2A1	peak_11	cluster1
SFRP1	peak_11	cluster1
GATA6	peak_11	cluster1
KCNQ2	peak_11	cluster1
GAD1	peak_11	cluster1
BMP7	peak_11	cluster1
CNTFR	peak_11	cluster1
CRLF1	peak_11	cluster1
SP8	peak_11	cluster1
SALL1	peak_11	cluster1
FOXB1	peak_11	cluster1
CYP26A1	peak_11	cluster1
LHX1	peak_11	cluster1
NAV2	peak_11	cluster1
GRM4	peak_11	cluster1
CRMP1	peak_11	cluster1
LINGO1	peak_11	cluster1
NTNG2	peak_11	cluster1
CPXM1	peak_11	cluster1
SHH	peak_11	cluster1
KCNG1	peak_11	cluster1
FOXC1	peak_11	cluster1
TWIST1	peak_11	cluster1
MEIS3	peak_11	cluster1
FGF17	peak_11	cluster1
OLFM1	peak_11	cluster1
WNT3	peak_11	cluster1
XKR6	peak_11	cluster1
ROBO3	peak_11	cluster1
IGSF21	peak_11	cluster1
EEF1A2	peak_11	cluster1
CELF4	peak_11	cluster1
ADRA2C	peak_11	cluster1
CFAP65	peak_11	cluster1
IRX2	peak_11	cluster1
CFAP77	peak_11	cluster1
SLC12A5	peak_11	cluster1
GNAS	peak_11	cluster2
CAMTA1	peak_11	cluster2
DSP	peak_11	cluster2
CRNDE	peak_11	cluster2
IGF2BP3	peak_11	cluster2
TTLL6	peak_11	cluster2
SP5	peak_11	cluster2
RBFOX3	peak_11	cluster2
ZNF503	peak_11	cluster2
GAL	peak_11	cluster2
SFRP2	peak_11	cluster2
TNNT1	peak_11	cluster2
EGFLAM	peak_11	cluster2
DLL3	peak_11	cluster2
HHEX	peak_11	cluster2
CRABP1	peak_11	cluster2
CADM1	peak_11	cluster2
NFASC	peak_11	cluster2
ACOXL	peak_11	cluster2
LIN28B	peak_11	cluster2
SHTN1	peak_11	cluster2
GMDS	peak_11	cluster2
DLGAP4	peak_11	cluster2
KRT19	peak_11	cluster2
IRX3	peak_11	cluster2
ZIC3	peak_11	cluster2
PDGFRA	peak_11	cluster2
ARHGAP29	peak_11	cluster2
T	peak_11	cluster2
MACROD1	peak_11	cluster2
FRMD4A	peak_11	cluster2
C4orf48	peak_11	cluster2
ESRRG	peak_11	cluster2
TROAP	peak_11	cluster2
PROX1	peak_11	cluster2
COL13A1	peak_11	cluster2
DPYSL2	peak_11	cluster2
DMKN	peak_11	cluster2
SMUG1	peak_11	cluster2
CAMK2N1	peak_11	cluster2
MDFI	peak_11	cluster2
PDIA6	peak_11	cluster2
NR6A1	peak_11	cluster2
CCKBR	peak_11	cluster2
SIX3	peak_11	cluster3
LMX1B	peak_11	cluster3
OTX2	peak_11	cluster3
LINC00261	peak_11	cluster3
MNX1	peak_11	cluster3
TBX3	peak_11	cluster3
GATA4	peak_11	cluster3
MSX1	peak_11	cluster3
ZIC2	peak_11	cluster3
ZIC5	peak_11	cluster3
EVX1	peak_11	cluster3
PRSS16	peak_11	cluster3
PAX7	peak_11	cluster3
COL2A1	peak_12	cluster1
IGF2BP1	peak_12	cluster1
SFRP1	peak_12	cluster1
ISL1	peak_12	cluster1
DSP	peak_12	cluster1
EOMES	peak_12	cluster1
CRNDE	peak_12	cluster1
BMP7	peak_12	cluster1
SALL1	peak_12	cluster1
NR2F2	peak_12	cluster1
GATA6	peak_12	cluster1
IGF2BP3	peak_12	cluster1
CELF4	peak_12	cluster1
NAV2	peak_12	cluster1
CPXM1	peak_12	cluster1
GAD1	peak_12	cluster1
CRLF1	peak_12	cluster1
MEIS2	peak_12	cluster1
BMP4	peak_12	cluster1
TNNT1	peak_12	cluster1
KRT19	peak_12	cluster1
KCNG1	peak_12	cluster1
LINGO1	peak_12	cluster1
DLK1	peak_12	cluster1
DLGAP4	peak_12	cluster1
XKR6	peak_12	cluster1
IRX3	peak_12	cluster1
GAL	peak_12	cluster1
MEIS3	peak_12	cluster1
KIF1A	peak_12	cluster1
LIN28B	peak_12	cluster1
CAMK2N1	peak_12	cluster1
GSC	peak_12	cluster1
CRMP1	peak_12	cluster1
HNF1B	peak_12	cluster1
SP5	peak_12	cluster1
ZIC3	peak_12	cluster1
TWIST1	peak_12	cluster1
CBX2	peak_12	cluster1
SMUG1	peak_12	cluster1
SAMD11	peak_12	cluster1
IRX2	peak_12	cluster1
CYP26A1	peak_12	cluster1
CRABP1	peak_12	cluster1
PPIE	peak_12	cluster1
GATA3	peak_12	cluster2
LINC00261	peak_12	cluster2
SOX17	peak_12	cluster2
OTX2	peak_12	cluster2
TBX3	peak_12	cluster2
RNF220	peak_12	cluster2
BUB3	peak_12	cluster2
FOXC1	peak_12	cluster2
MNX1	peak_12	cluster2
FOXA1	peak_12	cluster2
KCNQ2	peak_12	cluster2
NKX2-2	peak_12	cluster2
MSX1	peak_12	cluster2
HMX1	peak_12	cluster2
PITX2	peak_12	cluster2
NKX2-5	peak_12	cluster2
MSX2	peak_12	cluster2
LHX1	peak_12	cluster2
SLC12A5	peak_12	cluster2
SHH	peak_12	cluster2
CDX2	peak_12	cluster2
SIX1	peak_12	cluster2
ZIC2	peak_12	cluster2
GATA4	peak_12	cluster3
SIX3	peak_12	cluster3
PRSS16	peak_12	cluster3
PRAC1	peak_12	cluster3
LMX1B	peak_12	cluster3
EVX1	peak_12	cluster3
GNAS	peak_12	cluster4
CAMTA1	peak_12	cluster4
SHTN1	peak_12	cluster4
EGFLAM	peak_12	cluster4
COL4A6	peak_12	cluster4
ARHGAP29	peak_12	cluster4
CADM1	peak_12	cluster4
FRMD4A	peak_12	cluster4
MACROD1	peak_12	cluster4
COL4A2	peak_12	cluster4
C4orf48	peak_12	cluster4
HHEX	peak_12	cluster4
CCKBR	peak_12	cluster4
DMKN	peak_12	cluster4
TJP1	peak_12	cluster4
BAMBI	peak_12	cluster4
METAP1D	peak_12	cluster4
TRIM71	peak_12	cluster4
MDFI	peak_12	cluster4
PDIA6	peak_12	cluster4
COL18A1	peak_12	cluster4
GMDS	peak_12	cluster4
DUSP4	peak_12	cluster4
HES4	peak_12	cluster4
HLA-B	peak_12	cluster4
DPYSL2	peak_12	cluster4
GNAS	peak_13	cluster1
TWIST1	peak_13	cluster1
CAMTA1	peak_13	cluster1
CRNDE	peak_13	cluster1
BMP4	peak_13	cluster1
SFRP1	peak_13	cluster1
SHTN1	peak_13	cluster1
DSP	peak_13	cluster1
IGF2BP3	peak_13	cluster1
CFAP77	peak_13	cluster1
CPXM1	peak_13	cluster1
NAV2	peak_13	cluster1
BMP7	peak_13	cluster1
ZFHX4	peak_13	cluster1
TTLL6	peak_13	cluster1
SFRP2	peak_13	cluster1
GAD1	peak_13	cluster1
CELF4	peak_13	cluster1
TENM4	peak_13	cluster1
TNNT1	peak_13	cluster1
ZNF503	peak_13	cluster1
ARHGAP29	peak_13	cluster1
XKR6	peak_13	cluster1
PTPRN2	peak_13	cluster1
KRT19	peak_13	cluster1
KIF1A	peak_13	cluster1
IRX3	peak_13	cluster1
C4orf48	peak_13	cluster1
DPYSL5	peak_13	cluster1
LIN28B	peak_13	cluster1
NTM	peak_13	cluster1
COL4A6	peak_13	cluster1
RFX4	peak_13	cluster1
MEIS3	peak_13	cluster1
CADM1	peak_13	cluster1
ZEB2	peak_13	cluster1
SALL1	peak_13	cluster1
MEIS2	peak_13	cluster1
CRMP1	peak_13	cluster1
EEF1A2	peak_13	cluster1
CADPS	peak_13	cluster1
DPYSL2	peak_13	cluster1
DMKN	peak_13	cluster1
TJP1	peak_13	cluster1
DLGAP4	peak_13	cluster1
FXYD6	peak_13	cluster1
MACROD1	peak_13	cluster1
KCNG1	peak_13	cluster1
COL4A2	peak_13	cluster1
CALY	peak_13	cluster1
SLIT3	peak_13	cluster1
PDIA6	peak_13	cluster1
TSC22D3	peak_13	cluster1
NR6A1	peak_13	cluster1
SP5	peak_13	cluster1
LINGO1	peak_13	cluster1
CBX2	peak_13	cluster1
SYT6	peak_13	cluster1
PRRX1	peak_13	cluster1
RANBP17	peak_13	cluster1
PDGFRA	peak_13	cluster1
SPAG6	peak_13	cluster1
RBFOX3	peak_13	cluster1
SIX3	peak_13	cluster2
MIR9-3HG	peak_13	cluster2
ZIC4	peak_13	cluster2
GATA4	peak_13	cluster2
COL2A1	peak_13	cluster3
OTX2	peak_13	cluster3
LINC00261	peak_13	cluster3
SHH	peak_13	cluster3
RNF220	peak_13	cluster3
FOXA1	peak_13	cluster3
NR2F2	peak_13	cluster3
IGF2BP1	peak_13	cluster3
LMX1A	peak_13	cluster3
MSX1	peak_13	cluster3
PITX2	peak_13	cluster3
BUB3	peak_13	cluster3
DMRTA2	peak_13	cluster3
FOXB1	peak_13	cluster3
ARX	peak_13	cluster3
CDKN2A	peak_13	cluster3
GSC	peak_13	cluster3
PAX3	peak_13	cluster3
TTC6	peak_13	cluster3
LHX2	peak_13	cluster3
MNX1	peak_13	cluster3
SOX2	peak_13	cluster3
CFAP65	peak_13	cluster3
PRSS16	peak_13	cluster3
ZIC2	peak_13	cluster3
SRCIN1	peak_13	cluster3
CRTAC1	peak_13	cluster3
SLC12A5	peak_13	cluster3
DLX4	peak_13	cluster3
NR2F1	peak_13	cluster3
TFAP2B	peak_13	cluster3
GATA3	peak_13	cluster3
NKX6-1	peak_13	cluster3
SIX3	peak_14	cluster1
PRSS16	peak_14	cluster1
GATA4	peak_14	cluster1
LMX1B	peak_14	cluster1
PRAC1	peak_14	cluster1
MNX1	peak_14	cluster2
SHH	peak_14	cluster2
COL2A1	peak_14	cluster2
FOXA1	peak_14	cluster2
LINC00261	peak_14	cluster2
PITX2	peak_14	cluster2
OTX2	peak_14	cluster2
IGF2BP1	peak_14	cluster2
RNF220	peak_14	cluster2
CDX2	peak_14	cluster2
TBX3	peak_14	cluster2
LMX1A	peak_14	cluster2
GATA3	peak_14	cluster2
SIX1	peak_14	cluster2
ZIC2	peak_14	cluster2
TTC6	peak_14	cluster2
BUB3	peak_14	cluster2
FOXD1	peak_14	cluster2
GRM4	peak_14	cluster2
GSC	peak_14	cluster2
MEIS3	peak_14	cluster2
LHX1	peak_14	cluster2
FOXB1	peak_14	cluster2
NR2F2	peak_14	cluster2
NR2F1	peak_14	cluster2
CDKN2A	peak_14	cluster2
EOMES	peak_14	cluster2
ISL1	peak_14	cluster2
MSX1	peak_14	cluster2
KCNQ2	peak_14	cluster2
SLC12A5	peak_14	cluster2
ZIC5	peak_14	cluster2
ROBO3	peak_14	cluster2
SOX17	peak_14	cluster2
FOXC1	peak_14	cluster2
HMX1	peak_14	cluster2
SOX2	peak_14	cluster2
GNAS	peak_14	cluster3
CAMTA1	peak_14	cluster3
NAV2	peak_14	cluster3
SHTN1	peak_14	cluster3
DSP	peak_14	cluster3
CRNDE	peak_14	cluster3
TWIST1	peak_14	cluster3
PROX1	peak_14	cluster3
T	peak_14	cluster3
CPXM1	peak_14	cluster3
BMP7	peak_14	cluster3
KCNG1	peak_14	cluster3
IGF2BP3	peak_14	cluster3
MEIS2	peak_14	cluster3
XKR6	peak_14	cluster3
ZNF503	peak_14	cluster3
KRT19	peak_14	cluster3
ARHGAP29	peak_14	cluster3
TNNT1	peak_14	cluster3
DLGAP4	peak_14	cluster3
SOX9	peak_14	cluster3
IRX3	peak_14	cluster3
DPYSL2	peak_14	cluster3
MDFI	peak_14	cluster3
COL4A2	peak_14	cluster3
CRLF1	peak_14	cluster3
CADM1	peak_14	cluster3
DNAJC22	peak_14	cluster3
KIF1A	peak_14	cluster3
SALL3	peak_14	cluster3
CELF4	peak_14	cluster3
TSC22D3	peak_14	cluster3
TJP1	peak_14	cluster3
C4orf48	peak_14	cluster3
DMKN	peak_14	cluster3
LRRN2	peak_14	cluster3
SFRP1	peak_14	cluster3
INSM1	peak_14	cluster3
PDIA6	peak_14	cluster3
FRMD4A	peak_14	cluster3
CASZ1	peak_14	cluster3
SALL1	peak_14	cluster3
TRIM71	peak_14	cluster3
RAB3B	peak_14	cluster3
BTBD11	peak_14	cluster3
ZEB2	peak_14	cluster3
NTM	peak_14	cluster3
CXCL14	peak_14	cluster3
WFDC2	peak_14	cluster3
IRX5	peak_14	cluster3
SLIT3	peak_14	cluster3
PPIE	peak_14	cluster3
LIN28B	peak_14	cluster3
MECOM	peak_14	cluster3
METAP1D	peak_14	cluster3
MACROD1	peak_14	cluster3
HLA-B	peak_14	cluster3
EGFLAM	peak_14	cluster3
GNAS	peak_15	cluster1
SHTN1	peak_15	cluster1
CAMTA1	peak_15	cluster1
DSP	peak_15	cluster1
IGF2BP3	peak_15	cluster1
ARHGAP29	peak_15	cluster1
DLGAP4	peak_15	cluster1
KRT19	peak_15	cluster1
COL4A2	peak_15	cluster1
TROAP	peak_15	cluster1
DPYSL2	peak_15	cluster1
MACROD1	peak_15	cluster1
CADM1	peak_15	cluster1
TJP1	peak_15	cluster1
C10orf11	peak_15	cluster1
LIN28B	peak_15	cluster1
TNNT1	peak_15	cluster1
MDFI	peak_15	cluster1
TSC22D3	peak_15	cluster1
C4orf48	peak_15	cluster1
METAP1D	peak_15	cluster1
DMKN	peak_15	cluster1
FRMD4A	peak_15	cluster1
SLIT3	peak_15	cluster1
PDIA6	peak_15	cluster1
MECOM	peak_15	cluster1
NTM	peak_15	cluster1
GMDS	peak_15	cluster1
TRIM71	peak_15	cluster1
GPC3	peak_15	cluster1
PTPRN2	peak_15	cluster1
LRRN2	peak_15	cluster1
BAMBI	peak_15	cluster1
WFDC2	peak_15	cluster1
ZEB2	peak_15	cluster1
EGFLAM	peak_15	cluster1
SHH	peak_15	cluster2
FOXA1	peak_15	cluster2
BUB3	peak_15	cluster2
PITX2	peak_15	cluster2
RNF220	peak_15	cluster2
SIX1	peak_15	cluster2
OTX2	peak_15	cluster2
MNX1	peak_15	cluster2
SIX3	peak_15	cluster2
LINC00261	peak_15	cluster2
GRM4	peak_15	cluster2
GATA3	peak_15	cluster2
FOXD1	peak_15	cluster2
TBX3	peak_15	cluster2
ZIC2	peak_15	cluster2
TTC6	peak_15	cluster2
CDX2	peak_15	cluster2
FOXB1	peak_15	cluster2
FOXC1	peak_15	cluster2
SOX2	peak_15	cluster2
ROBO3	peak_15	cluster2
KCNQ2	peak_15	cluster2
GATA4	peak_15	cluster3
PRAC2	peak_15	cluster3
PRAC1	peak_15	cluster3
COL2A1	peak_15	cluster4
IGF2BP1	peak_15	cluster4
LMX1A	peak_15	cluster4
TWIST1	peak_15	cluster4
CRNDE	peak_15	cluster4
NAV2	peak_15	cluster4
PROX1	peak_15	cluster4
BMP7	peak_15	cluster4
ZNF503	peak_15	cluster4
CPXM1	peak_15	cluster4
NR2F2	peak_15	cluster4
T	peak_15	cluster4
MEIS2	peak_15	cluster4
XKR6	peak_15	cluster4
SOX9	peak_15	cluster4
IRX3	peak_15	cluster4
IRX5	peak_15	cluster4
CRTAC1	peak_15	cluster4
KCNG1	peak_15	cluster4
MEIS3	peak_15	cluster4
IGF2	peak_15	cluster4
SMUG1	peak_15	cluster4
CDKN2A	peak_15	cluster4
SFRP1	peak_15	cluster4
NR2F1	peak_15	cluster4
ACAN	peak_15	cluster4
DNAJC22	peak_15	cluster4
ISL1	peak_15	cluster4
GSC	peak_15	cluster4
RIPK4	peak_15	cluster4
CRLF1	peak_15	cluster4
KIF1A	peak_15	cluster4
MAFB	peak_15	cluster4
CBX2	peak_15	cluster4
CXCL14	peak_15	cluster4
EOMES	peak_15	cluster4
SATB2	peak_15	cluster4
ARX	peak_15	cluster4
PPIE	peak_15	cluster4
GNAS	peak_16	cluster1
CAMTA1	peak_16	cluster1
RBFOX3	peak_16	cluster1
DSP	peak_16	cluster1
SFRP2	peak_16	cluster1
IGF2BP3	peak_16	cluster1
GAL	peak_16	cluster1
CPXM1	peak_16	cluster1
METAP1D	peak_16	cluster1
KIF1A	peak_16	cluster1
TNNT1	peak_16	cluster1
LIN28B	peak_16	cluster1
KRT19	peak_16	cluster1
ACOXL	peak_16	cluster1
CRABP1	peak_16	cluster1
MACROD1	peak_16	cluster1
SYT6	peak_16	cluster1
GMDS	peak_16	cluster1
NFASC	peak_16	cluster1
TUNAR	peak_16	cluster1
SHTN1	peak_16	cluster1
DMKN	peak_16	cluster1
C4orf48	peak_16	cluster1
FGF8	peak_16	cluster1
ADD2	peak_16	cluster1
TJP1	peak_16	cluster1
DLL3	peak_16	cluster1
PDIA6	peak_16	cluster1
DLGAP4	peak_16	cluster1
TTLL6	peak_16	cluster1
NR6A1	peak_16	cluster1
SMUG1	peak_16	cluster1
SALL3	peak_16	cluster1
TRIM71	peak_16	cluster1
FGF13	peak_16	cluster1
CNTNAP2	peak_16	cluster1
FGF4	peak_16	cluster1
LIN28A	peak_16	cluster1
MIAT	peak_16	cluster1
FRMD4A	peak_16	cluster1
CACNG8	peak_16	cluster1
HHEX	peak_16	cluster1
WFDC2	peak_16	cluster1
CBX2	peak_16	cluster1
TUBB2B	peak_16	cluster1
COL18A1	peak_16	cluster1
PROX1	peak_16	cluster1
PPIE	peak_16	cluster1
STK3	peak_16	cluster1
JPH3	peak_16	cluster1
RET	peak_16	cluster1
OTX2	peak_16	cluster2
ZIC2	peak_16	cluster2
EMX1	peak_16	cluster2
MNX1	peak_16	cluster2
ONECUT1	peak_16	cluster2
C1orf61	peak_16	cluster2
ZIC5	peak_16	cluster2
LINC00261	peak_16	cluster2
GATA4	peak_16	cluster2
PRSS16	peak_16	cluster2
SIX3	peak_16	cluster2
PITX2	peak_16	cluster2
GRM4	peak_16	cluster3
EOMES	peak_16	cluster3
IGF2BP1	peak_16	cluster3
SFRP1	peak_16	cluster3
FOXB1	peak_16	cluster3
RNF220	peak_16	cluster3
BUB3	peak_16	cluster3
GAD1	peak_16	cluster3
KCNQ2	peak_16	cluster3
GSC	peak_16	cluster3
COL2A1	peak_16	cluster3
KCNG1	peak_16	cluster3
CRMP1	peak_16	cluster3
NAV2	peak_16	cluster3
SP8	peak_16	cluster3
MEIS3	peak_16	cluster3
SP5	peak_16	cluster3
WNT3	peak_16	cluster3
CRLF1	peak_16	cluster3
SOX2	peak_16	cluster3
NEFL	peak_16	cluster3
BARX1	peak_16	cluster3
ESPN	peak_16	cluster3
EEF1A2	peak_16	cluster3
ROBO3	peak_16	cluster3
SLC12A5	peak_16	cluster3
CELF4	peak_16	cluster3
CYP26A1	peak_16	cluster3
XKR6	peak_16	cluster3
SRCIN1	peak_16	cluster3
SHH	peak_16	cluster3
BMP7	peak_16	cluster3
FOXD3	peak_16	cluster3
NRN1	peak_16	cluster3
SALL1	peak_16	cluster3
FGF17	peak_16	cluster3
GATA6	peak_16	cluster3
GNAS	peak_17	cluster1
CAMTA1	peak_17	cluster1
SFRP1	peak_17	cluster1
DSP	peak_17	cluster1
CFAP77	peak_17	cluster1
CELF4	peak_17	cluster1
CRLF1	peak_17	cluster1
TTLL6	peak_17	cluster1
BMP7	peak_17	cluster1
IGF2BP3	peak_17	cluster1
SFRP2	peak_17	cluster1
WNT3	peak_17	cluster1
NAV2	peak_17	cluster1
SP5	peak_17	cluster1
PROX1	peak_17	cluster1
T	peak_17	cluster1
CPXM1	peak_17	cluster1
CRMP1	peak_17	cluster1
GAL	peak_17	cluster1
CRNDE	peak_17	cluster1
SALL1	peak_17	cluster1
TNNT1	peak_17	cluster1
GMDS	peak_17	cluster1
ACOXL	peak_17	cluster1
NFASC	peak_17	cluster1
KCNG1	peak_17	cluster1
CRABP1	peak_17	cluster1
SHTN1	peak_17	cluster1
TWIST1	peak_17	cluster1
DLGAP4	peak_17	cluster1
KRT19	peak_17	cluster1
CADM1	peak_17	cluster1
FGF17	peak_17	cluster1
C4orf48	peak_17	cluster1
LIN28B	peak_17	cluster1
SMUG1	peak_17	cluster1
EEF1A2	peak_17	cluster1
NOTO	peak_17	cluster1
CFAP74	peak_17	cluster1
DLL3	peak_17	cluster1
ZNF503	peak_17	cluster1
DMKN	peak_17	cluster1
TUNAR	peak_17	cluster1
XKR6	peak_17	cluster1
METAP1D	peak_17	cluster1
MACROD1	peak_17	cluster1
SALL3	peak_17	cluster1
DPYSL2	peak_17	cluster1
TJP1	peak_17	cluster1
ARHGAP29	peak_17	cluster1
NR6A1	peak_17	cluster1
PDIA6	peak_17	cluster1
OLFM1	peak_17	cluster1
EGFLAM	peak_17	cluster1
FRMD4A	peak_17	cluster1
ADRA2C	peak_17	cluster1
TEKT1	peak_17	cluster1
FOXJ1	peak_17	cluster1
MDFI	peak_17	cluster1
SPAG6	peak_17	cluster1
ZIC3	peak_17	cluster1
FXYD6	peak_17	cluster1
TRIM71	peak_17	cluster1
CNTNAP2	peak_17	cluster1
WNT3A	peak_17	cluster1
PPIE	peak_17	cluster1
GATA4	peak_17	cluster2
ZIC2	peak_17	cluster2
LMX1B	peak_17	cluster2
SIX3	peak_17	cluster2
ZIC5	peak_17	cluster2
PRAC1	peak_17	cluster2
MNX1	peak_17	cluster3
LINC00261	peak_17	cluster3
OTX2	peak_17	cluster3
FOXB1	peak_17	cluster3
RNF220	peak_17	cluster3
COL2A1	peak_17	cluster3
BUB3	peak_17	cluster3
IGF2BP1	peak_17	cluster3
EOMES	peak_17	cluster3
GAD1	peak_17	cluster3
KCNQ2	peak_17	cluster3
GRM4	peak_17	cluster3
GSC	peak_17	cluster3
CNTFR	peak_17	cluster3
SHH	peak_17	cluster3
SRCIN1	peak_17	cluster3
EMX1	peak_17	cluster3
CFAP65	peak_17	cluster3
SLC12A5	peak_17	cluster3
SP8	peak_17	cluster3
CRTAC1	peak_17	cluster3
MEIS3	peak_17	cluster3
PRSS16	peak_17	cluster3
ROBO3	peak_17	cluster3
NKX6-1	peak_17	cluster3
CYP26A1	peak_17	cluster3
TBX3	peak_17	cluster3
SOX2	peak_17	cluster3
COL2A1	peak_18	cluster1
NR2F2	peak_18	cluster1
IGF2BP1	peak_18	cluster1
ISL1	peak_18	cluster1
FOXC1	peak_18	cluster1
RNF220	peak_18	cluster1
SIX1	peak_18	cluster1
FOXA1	peak_18	cluster1
DLK1	peak_18	cluster1
BUB3	peak_18	cluster1
CELF4	peak_18	cluster1
TBX1	peak_18	cluster1
NAV2	peak_18	cluster1
SFRP1	peak_18	cluster1
IRX5	peak_18	cluster1
IGSF21	peak_18	cluster1
PAX1	peak_18	cluster1
SOX17	peak_18	cluster1
SALL1	peak_18	cluster1
MAFB	peak_18	cluster1
OTX1	peak_18	cluster1
GSC	peak_18	cluster1
IRX2	peak_18	cluster1
KCNQ2	peak_18	cluster1
BMP7	peak_18	cluster1
IRX1	peak_18	cluster1
SOX2	peak_18	cluster1
SHH	peak_18	cluster1
GATA6	peak_18	cluster1
NKX2-8	peak_18	cluster1
XKR6	peak_18	cluster1
TWIST1	peak_18	cluster1
CYP26A1	peak_18	cluster1
TTC6	peak_18	cluster1
ESPN	peak_18	cluster1
GAD1	peak_18	cluster1
CFAP65	peak_18	cluster1
LINC01574	peak_18	cluster1
MEIS3	peak_18	cluster1
CYP26C1	peak_18	cluster1
SRCIN1	peak_18	cluster1
LMX1A	peak_18	cluster1
GNAS	peak_18	cluster2
CRNDE	peak_18	cluster2
DSP	peak_18	cluster2
CAMTA1	peak_18	cluster2
SHTN1	peak_18	cluster2
IGF2BP3	peak_18	cluster2
IRX3	peak_18	cluster2
MEIS2	peak_18	cluster2
BMP4	peak_18	cluster2
CPXM1	peak_18	cluster2
TNNT1	peak_18	cluster2
KRT19	peak_18	cluster2
DLGAP4	peak_18	cluster2
COL4A6	peak_18	cluster2
CADM1	peak_18	cluster2
LINGO1	peak_18	cluster2
SYT7	peak_18	cluster2
GPC3	peak_18	cluster2
SMUG1	peak_18	cluster2
C4orf48	peak_18	cluster2
FXYD6	peak_18	cluster2
DMKN	peak_18	cluster2
MDFI	peak_18	cluster2
MACROD1	peak_18	cluster2
ARHGAP29	peak_18	cluster2
TRIM71	peak_18	cluster2
RGMA	peak_18	cluster2
TJP1	peak_18	cluster2
PDIA6	peak_18	cluster2
METAP1D	peak_18	cluster2
WFDC2	peak_18	cluster2
NTF3	peak_18	cluster2
LIN28B	peak_18	cluster2
PPIE	peak_18	cluster2
HLA-B	peak_18	cluster2
CAMK2N1	peak_18	cluster2
KCNG1	peak_18	cluster2
HHEX	peak_18	cluster2
COL18A1	peak_18	cluster2
BAMBI	peak_18	cluster2
SPEG	peak_18	cluster2
MYO5B	peak_18	cluster2
OTX2	peak_18	cluster3
GATA3	peak_18	cluster3
SIX3	peak_18	cluster3
LINC00261	peak_18	cluster3
TBX3	peak_18	cluster3
PITX2	peak_18	cluster3
LMX1B	peak_18	cluster3
NKX2-3	peak_18	cluster3
PRSS16	peak_18	cluster3
PAX9	peak_18	cluster3
HMX1	peak_18	cluster3
NKX2-2	peak_18	cluster3
MNX1	peak_18	cluster3
GATA4	peak_18	cluster3
NKX2-5	peak_18	cluster3
PRAC1	peak_18	cluster4
GNAS	peak_19	cluster1
CAMTA1	peak_19	cluster1
DSP	peak_19	cluster1
RBFOX3	peak_19	cluster1
CRNDE	peak_19	cluster1
IGF2BP3	peak_19	cluster1
SHTN1	peak_19	cluster1
CPXM1	peak_19	cluster1
NAV2	peak_19	cluster1
SP5	peak_19	cluster1
SALL1	peak_19	cluster1
TNNT1	peak_19	cluster1
GAL	peak_19	cluster1
HHEX	peak_19	cluster1
CRABP1	peak_19	cluster1
SFRP2	peak_19	cluster1
ZNF503	peak_19	cluster1
FGF17	peak_19	cluster1
OLFM1	peak_19	cluster1
TTLL6	peak_19	cluster1
FRMD4A	peak_19	cluster1
LIN28B	peak_19	cluster1
ACOXL	peak_19	cluster1
MACROD1	peak_19	cluster1
ZIC3	peak_19	cluster1
DLL3	peak_19	cluster1
CADM1	peak_19	cluster1
KCNG1	peak_19	cluster1
KRT19	peak_19	cluster1
NFASC	peak_19	cluster1
GMDS	peak_19	cluster1
ARHGAP29	peak_19	cluster1
DLGAP4	peak_19	cluster1
C4orf48	peak_19	cluster1
EGFLAM	peak_19	cluster1
XKR6	peak_19	cluster1
PDGFRA	peak_19	cluster1
DPYSL2	peak_19	cluster1
CAMK2N1	peak_19	cluster1
DMKN	peak_19	cluster1
COL13A1	peak_19	cluster1
KIF1A	peak_19	cluster1
PDIA6	peak_19	cluster1
ESRRG	peak_19	cluster1
CCKBR	peak_19	cluster1
C10orf11	peak_19	cluster1
NR6A1	peak_19	cluster1
CD40	peak_19	cluster1
T	peak_19	cluster1
FXYD6	peak_19	cluster1
TJP1	peak_19	cluster1
METAP1D	peak_19	cluster1
WNT3	peak_19	cluster1
MDFI	peak_19	cluster1
OTX2	peak_19	cluster2
LINC00261	peak_19	cluster2
EOMES	peak_19	cluster2
MNX1	peak_19	cluster2
GSC	peak_19	cluster2
COL2A1	peak_19	cluster2
TBX3	peak_19	cluster2
GATA6	peak_19	cluster2
IGF2BP1	peak_19	cluster2
SOX17	peak_19	cluster2
RNF220	peak_19	cluster2
SFRP1	peak_19	cluster2
BUB3	peak_19	cluster2
KCNQ2	peak_19	cluster2
MSX1	peak_19	cluster2
BMP7	peak_19	cluster2
CNTFR	peak_19	cluster2
ZIC2	peak_19	cluster2
CRLF1	peak_19	cluster2
GAD1	peak_19	cluster2
CRMP1	peak_19	cluster2
LHX1	peak_19	cluster2
LINGO1	peak_19	cluster2
GRM4	peak_19	cluster2
FOXB1	peak_19	cluster2
SP8	peak_19	cluster2
CYP26A1	peak_19	cluster2
NTNG2	peak_19	cluster2
ROBO3	peak_19	cluster2
FOXC1	peak_19	cluster2
ZIC5	peak_19	cluster2
MEIS3	peak_19	cluster2
CELF4	peak_19	cluster2
PRSS16	peak_19	cluster2
IGSF21	peak_19	cluster2
SHH	peak_19	cluster2
SLC12A5	peak_19	cluster2
FOXA1	peak_19	cluster2
CRTAC1	peak_19	cluster2
EEF1A2	peak_19	cluster2
ADRA2C	peak_19	cluster2
SIX3	peak_19	cluster3
LMX1B	peak_19	cluster3
GATA4	peak_19	cluster3
PAX7	peak_19	cluster3
EVX1	peak_19	cluster3
GSC	peak_2	cluster1
EOMES	peak_2	cluster1
SOX17	peak_2	cluster1
COL2A1	peak_2	cluster1
GATA6	peak_2	cluster1
IGF2BP1	peak_2	cluster1
SFRP1	peak_2	cluster1
RNF220	peak_2	cluster1
KCNQ2	peak_2	cluster1
BMP7	peak_2	cluster1
BUB3	peak_2	cluster1
GAD1	peak_2	cluster1
CRLF1	peak_2	cluster1
LHX1	peak_2	cluster1
CNTFR	peak_2	cluster1
SALL1	peak_2	cluster1
CYP26A1	peak_2	cluster1
SP8	peak_2	cluster1
NAV2	peak_2	cluster1
CRMP1	peak_2	cluster1
FOXB1	peak_2	cluster1
LINGO1	peak_2	cluster1
FOXC1	peak_2	cluster1
CPXM1	peak_2	cluster1
CFAP77	peak_2	cluster1
NTNG2	peak_2	cluster1
FGF17	peak_2	cluster1
GRM4	peak_2	cluster1
KCNG1	peak_2	cluster1
MEIS3	peak_2	cluster1
ROBO3	peak_2	cluster1
SHH	peak_2	cluster1
IGSF21	peak_2	cluster1
CELF4	peak_2	cluster1
CRTAC1	peak_2	cluster1
XKR6	peak_2	cluster1
FOXA1	peak_2	cluster1
TWIST1	peak_2	cluster1
CFAP65	peak_2	cluster1
SLC12A5	peak_2	cluster1
WNT3	peak_2	cluster1
ADRA2C	peak_2	cluster1
EEF1A2	peak_2	cluster1
GNAS	peak_2	cluster2
CAMTA1	peak_2	cluster2
DSP	peak_2	cluster2
CRNDE	peak_2	cluster2
IGF2BP3	peak_2	cluster2
SP5	peak_2	cluster2
TTLL6	peak_2	cluster2
RBFOX3	peak_2	cluster2
GAL	peak_2	cluster2
TNNT1	peak_2	cluster2
SFRP2	peak_2	cluster2
HHEX	peak_2	cluster2
CRABP1	peak_2	cluster2
DLL3	peak_2	cluster2
ACOXL	peak_2	cluster2
ZNF503	peak_2	cluster2
NFASC	peak_2	cluster2
KRT19	peak_2	cluster2
EGFLAM	peak_2	cluster2
SHTN1	peak_2	cluster2
CADM1	peak_2	cluster2
FRMD4A	peak_2	cluster2
ZIC3	peak_2	cluster2
C4orf48	peak_2	cluster2
DLGAP4	peak_2	cluster2
GMDS	peak_2	cluster2
OLFM1	peak_2	cluster2
DMKN	peak_2	cluster2
LIN28B	peak_2	cluster2
METAP1D	peak_2	cluster2
IRX3	peak_2	cluster2
CAMK2N1	peak_2	cluster2
MACROD1	peak_2	cluster2
PDIA6	peak_2	cluster2
T	peak_2	cluster2
PDGFRA	peak_2	cluster2
ARHGAP29	peak_2	cluster2
IRX5	peak_2	cluster2
CCKBR	peak_2	cluster2
NR6A1	peak_2	cluster2
MDFI	peak_2	cluster2
ESRRG	peak_2	cluster2
PROX1	peak_2	cluster2
SMUG1	peak_2	cluster2
SIX3	peak_2	cluster3
OTX2	peak_2	cluster3
LINC00261	peak_2	cluster3
LMX1B	peak_2	cluster3
MNX1	peak_2	cluster3
MSX1	peak_2	cluster3
TBX3	peak_2	cluster3
ZIC2	peak_2	cluster3
GATA4	peak_2	cluster3
PAX7	peak_2	cluster3
PRSS16	peak_2	cluster3
ZIC5	peak_2	cluster3
EVX1	peak_2	cluster3
GNAS	peak_20	cluster1
CAMTA1	peak_20	cluster1
CRNDE	peak_20	cluster1
SHTN1	peak_20	cluster1
DSP	peak_20	cluster1
IGF2BP3	peak_20	cluster1
TNNT1	peak_20	cluster1
IRX3	peak_20	cluster1
EGFLAM	peak_20	cluster1
CADM1	peak_20	cluster1
KRT19	peak_20	cluster1
MEIS2	peak_20	cluster1
METAP1D	peak_20	cluster1
GAL	peak_20	cluster1
NTN1	peak_20	cluster1
COL4A6	peak_20	cluster1
TTLL6	peak_20	cluster1
NTM	peak_20	cluster1
DLGAP4	peak_20	cluster1
PROX1	peak_20	cluster1
ZIC3	peak_20	cluster1
HHEX	peak_20	cluster1
C4orf48	peak_20	cluster1
TJP1	peak_20	cluster1
MDFI	peak_20	cluster1
CCKBR	peak_20	cluster1
DMKN	peak_20	cluster1
COL4A2	peak_20	cluster1
SMUG1	peak_20	cluster1
T	peak_20	cluster1
PDIA6	peak_20	cluster1
FRMD4A	peak_20	cluster1
LIN28B	peak_20	cluster1
PDGFRA	peak_20	cluster1
DPYSL2	peak_20	cluster1
BMP4	peak_20	cluster1
TRIM71	peak_20	cluster1
ARHGAP40	peak_20	cluster1
TUNAR	peak_20	cluster1
DUSP4	peak_20	cluster1
COL2A1	peak_20	cluster2
TWIST1	peak_20	cluster2
IGF2BP1	peak_20	cluster2
RNF220	peak_20	cluster2
GSC	peak_20	cluster2
SFRP1	peak_20	cluster2
EOMES	peak_20	cluster2
ISL1	peak_20	cluster2
SHH	peak_20	cluster2
GRM4	peak_20	cluster2
GATA6	peak_20	cluster2
CPXM1	peak_20	cluster2
BMP7	peak_20	cluster2
CRLF1	peak_20	cluster2
CYP26A1	peak_20	cluster2
SEMA5B	peak_20	cluster2
KCNQ2	peak_20	cluster2
LINGO1	peak_20	cluster2
SALL1	peak_20	cluster2
WNT3	peak_20	cluster2
MEIS3	peak_20	cluster2
NAV2	peak_20	cluster2
SAMD11	peak_20	cluster2
TBR1	peak_20	cluster2
IRX1	peak_20	cluster2
KCNG1	peak_20	cluster2
CELF4	peak_20	cluster2
DNAJC22	peak_20	cluster2
NR2F2	peak_20	cluster2
GAD1	peak_20	cluster2
XKR6	peak_20	cluster2
LMX1A	peak_20	cluster2
CRMP1	peak_20	cluster2
GABBR2	peak_20	cluster2
SP5	peak_20	cluster2
FOXC2	peak_20	cluster2
IRX5	peak_20	cluster2
SIX3	peak_20	cluster3
OTX2	peak_20	cluster3
GATA3	peak_20	cluster3
PITX2	peak_20	cluster3
LINC00261	peak_20	cluster3
SOX17	peak_20	cluster3
FOXC1	peak_20	cluster3
FOXA1	peak_20	cluster3
TBX3	peak_20	cluster3
BUB3	peak_20	cluster3
GATA4	peak_20	cluster3
LMX1B	peak_20	cluster3
ZIC2	peak_20	cluster3
MSX1	peak_20	cluster3
LHX1	peak_20	cluster3
EBF2	peak_20	cluster3
TTC6	peak_20	cluster3
MNX1	peak_20	cluster3
PAX7	peak_20	cluster3
DLX4	peak_20	cluster3
SIX1	peak_20	cluster3
ZIC5	peak_20	cluster3
LHX5	peak_20	cluster3
COL2A1	peak_21	cluster1
LINC00261	peak_21	cluster1
OTX2	peak_21	cluster1
NR2F2	peak_21	cluster1
SOX17	peak_21	cluster1
SHH	peak_21	cluster1
PITX2	peak_21	cluster1
FOXA1	peak_21	cluster1
TBX3	peak_21	cluster1
RNF220	peak_21	cluster1
IGF2BP1	peak_21	cluster1
ISL1	peak_21	cluster1
TWIST1	peak_21	cluster1
FOXC1	peak_21	cluster1
CYP26A1	peak_21	cluster1
EOMES	peak_21	cluster1
MSX2	peak_21	cluster1
GATA6	peak_21	cluster1
NR2F1	peak_21	cluster1
SIX1	peak_21	cluster1
TTC6	peak_21	cluster1
LMX1A	peak_21	cluster1
GSC	peak_21	cluster1
SOX2	peak_21	cluster1
GNAS	peak_21	cluster2
CAMTA1	peak_21	cluster2
CRNDE	peak_21	cluster2
SFRP1	peak_21	cluster2
DSP	peak_21	cluster2
DLK1	peak_21	cluster2
BMP4	peak_21	cluster2
SHTN1	peak_21	cluster2
CPXM1	peak_21	cluster2
IGF2	peak_21	cluster2
IGF2BP3	peak_21	cluster2
MEIS2	peak_21	cluster2
NAV2	peak_21	cluster2
KRT19	peak_21	cluster2
BMP7	peak_21	cluster2
TNNT1	peak_21	cluster2
CELF4	peak_21	cluster2
CADM1	peak_21	cluster2
COL4A6	peak_21	cluster2
BAMBI	peak_21	cluster2
DLGAP4	peak_21	cluster2
SALL1	peak_21	cluster2
GPC3	peak_21	cluster2
IRX5	peak_21	cluster2
IRX3	peak_21	cluster2
CXCL14	peak_21	cluster2
C4orf48	peak_21	cluster2
PDIA6	peak_21	cluster2
COL4A2	peak_21	cluster2
CRLF1	peak_21	cluster2
HHEX	peak_21	cluster2
IGFBP5	peak_21	cluster2
ARHGAP29	peak_21	cluster2
DMKN	peak_21	cluster2
PROX1	peak_21	cluster2
MAFB	peak_21	cluster2
HES4	peak_21	cluster2
HLA-B	peak_21	cluster2
KCNG1	peak_21	cluster2
MEIS3	peak_21	cluster2
TJP1	peak_21	cluster2
TNNT2	peak_21	cluster2
FRMD4A	peak_21	cluster2
T	peak_21	cluster2
CFAP65	peak_21	cluster2
CFAP77	peak_21	cluster2
WFDC2	peak_21	cluster2
LIN28B	peak_21	cluster2
EEF1A2	peak_21	cluster2
TRIM71	peak_21	cluster2
COL18A1	peak_21	cluster2
COL1A1	peak_21	cluster2
FOXP4	peak_21	cluster2
PDGFRA	peak_21	cluster2
XKR6	peak_21	cluster2
LINGO1	peak_21	cluster2
MDFI	peak_21	cluster2
SAMD11	peak_21	cluster2
GAL	peak_21	cluster2
EGFLAM	peak_21	cluster2
SLIT3	peak_21	cluster2
GATA3	peak_21	cluster3
SIX3	peak_21	cluster3
GATA4	peak_21	cluster3
HAND1	peak_21	cluster3
BUB3	peak_21	cluster3
NKX2-5	peak_21	cluster3
MSX1	peak_21	cluster3
MNX1	peak_21	cluster3
LMX1B	peak_21	cluster3
PRSS16	peak_21	cluster3
ZIC2	peak_21	cluster3
KCNQ2	peak_21	cluster3
SCRG1	peak_21	cluster3
LHX1	peak_21	cluster3
CDX2	peak_21	cluster3
GNAS	peak_22	cluster1
TTLL6	peak_22	cluster1
CRNDE	peak_22	cluster1
DSP	peak_22	cluster1
CFAP77	peak_22	cluster1
CAMTA1	peak_22	cluster1
BMP4	peak_22	cluster1
SHTN1	peak_22	cluster1
PTPRN2	peak_22	cluster1
SFRP1	peak_22	cluster1
XKR6	peak_22	cluster1
WNT3	peak_22	cluster1
IRX3	peak_22	cluster1
DLGAP4	peak_22	cluster1
CPXM1	peak_22	cluster1
NAV2	peak_22	cluster1
SMUG1	peak_22	cluster1
TNNT1	peak_22	cluster1
TENM4	peak_22	cluster1
ARHGAP29	peak_22	cluster1
SFRP2	peak_22	cluster1
MEIS2	peak_22	cluster1
COL4A6	peak_22	cluster1
IGF2BP3	peak_22	cluster1
IRX5	peak_22	cluster1
MAFB	peak_22	cluster1
C4orf48	peak_22	cluster1
KRT19	peak_22	cluster1
ALDH1A2	peak_22	cluster1
ACOXL	peak_22	cluster1
ZFHX4	peak_22	cluster1
VSTM2L	peak_22	cluster1
SPAG6	peak_22	cluster1
TJP1	peak_22	cluster1
DPYSL2	peak_22	cluster1
CADPS	peak_22	cluster1
EEF1A2	peak_22	cluster1
BMP7	peak_22	cluster1
RGMA	peak_22	cluster1
CADM1	peak_22	cluster1
PROX1	peak_22	cluster1
LIN28B	peak_22	cluster1
DMKN	peak_22	cluster1
WDR86	peak_22	cluster1
KCNG1	peak_22	cluster1
KIF1A	peak_22	cluster1
COL4A2	peak_22	cluster1
PRRX1	peak_22	cluster1
MECOM	peak_22	cluster1
ZEB2	peak_22	cluster1
PDIA6	peak_22	cluster1
CASZ1	peak_22	cluster1
SYT6	peak_22	cluster1
HYDIN	peak_22	cluster1
SIX3	peak_22	cluster2
LMX1B	peak_22	cluster2
MSX1	peak_22	cluster2
GATA4	peak_22	cluster2
LINC01574	peak_22	cluster2
PAX3	peak_22	cluster2
DLX6	peak_22	cluster2
ONECUT3	peak_22	cluster2
GATA3	peak_22	cluster2
DLX4	peak_22	cluster2
MNX1	peak_22	cluster2
ZIC2	peak_22	cluster2
PRSS16	peak_22	cluster2
OTX2	peak_22	cluster3
PITX2	peak_22	cluster3
COL2A1	peak_22	cluster3
LINC00261	peak_22	cluster3
NR2F2	peak_22	cluster3
SHH	peak_22	cluster3
FOXA1	peak_22	cluster3
DMRTA2	peak_22	cluster3
IGF2BP1	peak_22	cluster3
TWIST1	peak_22	cluster3
RNF220	peak_22	cluster3
FOXB1	peak_22	cluster3
LMX1A	peak_22	cluster3
BUB3	peak_22	cluster3
NKX6-1	peak_22	cluster3
ARX	peak_22	cluster3
GSC	peak_22	cluster3
CDKN2A	peak_22	cluster3
CRTAC1	peak_22	cluster3
SLC12A5	peak_22	cluster3
TTC6	peak_22	cluster3
MEIS3	peak_22	cluster3
SOX2	peak_22	cluster3
OLIG3	peak_22	cluster3
GAD1	peak_22	cluster3
KCNQ2	peak_22	cluster3
SOX17	peak_22	cluster3
EOMES	peak_22	cluster3
CELF4	peak_22	cluster3
CBX8	peak_22	cluster3
NR2F1	peak_22	cluster3
GSX2	peak_22	cluster3
GBX2	peak_22	cluster3
MSX1	peak_23	cluster1
OTX2	peak_23	cluster1
GATA3	peak_23	cluster1
COL2A1	peak_23	cluster1
FOXC1	peak_23	cluster1
BUB3	peak_23	cluster1
HAND1	peak_23	cluster1
TBX3	peak_23	cluster1
SIX1	peak_23	cluster1
RNF220	peak_23	cluster1
HMX1	peak_23	cluster1
MSX2	peak_23	cluster1
SIX3	peak_23	cluster1
EBF2	peak_23	cluster1
PITX2	peak_23	cluster1
IRX1	peak_23	cluster1
ZIC2	peak_23	cluster1
TBX1	peak_23	cluster1
TMEM132E	peak_23	cluster1
KCNQ2	peak_23	cluster1
LINC00261	peak_23	cluster1
LHX1	peak_23	cluster1
FOXD1	peak_23	cluster1
SOX17	peak_23	cluster1
CRTAC1	peak_23	cluster1
EMX1	peak_23	cluster1
GSC	peak_23	cluster1
GATA5	peak_23	cluster1
NKX2-5	peak_23	cluster1
ONECUT1	peak_23	cluster1
ZIC5	peak_23	cluster1
NR2F2	peak_23	cluster1
DLX4	peak_23	cluster1
PRAC2	peak_23	cluster2
PRAC1	peak_23	cluster2
PAX2	peak_23	cluster2
HOXB13	peak_23	cluster2
GATA4	peak_23	cluster3
IGF2BP1	peak_23	cluster4
GNAS	peak_23	cluster4
TWIST1	peak_23	cluster4
EOMES	peak_23	cluster4
SFRP1	peak_23	cluster4
ISL1	peak_23	cluster4
CAMTA1	peak_23	cluster4
CRNDE	peak_23	cluster4
CNTFR	peak_23	cluster4
IRX3	peak_23	cluster4
GATA6	peak_23	cluster4
FOXC2	peak_23	cluster4
DSP	peak_23	cluster4
IRX5	peak_23	cluster4
GAD1	peak_23	cluster4
IGF2BP3	peak_23	cluster4
SALL1	peak_23	cluster4
MEIS2	peak_23	cluster4
PDGFRA	peak_23	cluster4
CPXM1	peak_23	cluster4
NRG2	peak_23	cluster4
BMP4	peak_23	cluster4
BMP7	peak_23	cluster4
DLL3	peak_23	cluster4
IRX2	peak_23	cluster4
CRLF1	peak_23	cluster4
IGF2	peak_23	cluster4
SHTN1	peak_23	cluster4
PROX1	peak_23	cluster4
DLGAP4	peak_23	cluster4
ZIC3	peak_23	cluster4
CADM1	peak_23	cluster4
WNT3	peak_23	cluster4
KCNG1	peak_23	cluster4
TNNT1	peak_23	cluster4
NAV2	peak_23	cluster4
FGF8	peak_23	cluster4
DLK1	peak_23	cluster4
LINGO1	peak_23	cluster4
LIN28B	peak_23	cluster4
MEIS3	peak_23	cluster4
SP5	peak_23	cluster4
KRT19	peak_23	cluster4
TROAP	peak_23	cluster4
TBR1	peak_23	cluster4
SEMA5B	peak_23	cluster4
METAP1D	peak_23	cluster4
SAMD11	peak_23	cluster4
FRMD4A	peak_23	cluster4
EGFLAM	peak_23	cluster4
COL13A1	peak_23	cluster4
TENM4	peak_23	cluster4
CRMP1	peak_23	cluster4
CBX2	peak_23	cluster4
DPYSL2	peak_23	cluster4
SMUG1	peak_23	cluster4
PRRX2	peak_23	cluster4
MEIS1	peak_23	cluster4
C4orf48	peak_23	cluster4
OLFM1	peak_23	cluster4
SYT6	peak_23	cluster4
CYP26A1	peak_23	cluster4
SOX17	peak_24	cluster1
IGF2BP1	peak_24	cluster1
TAL1	peak_24	cluster1
FOXC1	peak_24	cluster1
COL2A1	peak_24	cluster1
BUB3	peak_24	cluster1
NR2F2	peak_24	cluster1
GATA5	peak_24	cluster1
TBX3	peak_24	cluster1
FOXC2	peak_24	cluster1
OTX2	peak_24	cluster1
SFRP1	peak_24	cluster1
TBX1	peak_24	cluster1
GAD1	peak_24	cluster1
RNF220	peak_24	cluster1
CRNDE	peak_24	cluster1
GATA6	peak_24	cluster1
HLX	peak_24	cluster1
NR2F1	peak_24	cluster1
CNTFR	peak_24	cluster1
SP6	peak_24	cluster1
TWIST1	peak_24	cluster1
IRX1	peak_24	cluster1
HAND1	peak_24	cluster1
LHX1	peak_24	cluster1
NAV2	peak_24	cluster1
SLC12A5	peak_24	cluster1
SIX1	peak_24	cluster1
EBF1	peak_24	cluster1
IRX3	peak_24	cluster1
MSX2	peak_24	cluster1
NR5A2	peak_24	cluster1
CRMP1	peak_24	cluster1
PRDM16	peak_24	cluster1
KCNQ2	peak_24	cluster1
SLC32A1	peak_24	cluster1
MAFB	peak_24	cluster1
IGF2	peak_24	cluster1
IRX2	peak_24	cluster1
GNAS	peak_24	cluster2
CAMTA1	peak_24	cluster2
FLI1	peak_24	cluster2
LMO2	peak_24	cluster2
SOX7	peak_24	cluster2
CPXM1	peak_24	cluster2
MECOM	peak_24	cluster2
DSP	peak_24	cluster2
PCAT19	peak_24	cluster2
MEIS2	peak_24	cluster2
IGF2BP3	peak_24	cluster2
ARHGAP29	peak_24	cluster2
FLT1	peak_24	cluster2
DLGAP4	peak_24	cluster2
FRMD4A	peak_24	cluster2
HHEX	peak_24	cluster2
MEIS1	peak_24	cluster2
SHTN1	peak_24	cluster2
CD40	peak_24	cluster2
TSC22D3	peak_24	cluster2
COL4A2	peak_24	cluster2
MDFI	peak_24	cluster2
BMP4	peak_24	cluster2
SOX18	peak_24	cluster2
C4orf48	peak_24	cluster2
CCM2L	peak_24	cluster2
TJP1	peak_24	cluster2
PDGFB	peak_24	cluster2
ERG	peak_24	cluster2
ZEB2	peak_24	cluster2
HEY2	peak_24	cluster2
GMDS	peak_24	cluster2
THBD	peak_24	cluster2
LIN28B	peak_24	cluster2
TSPAN18	peak_24	cluster2
DYSF	peak_24	cluster2
PDE2A	peak_24	cluster2
FXYD6	peak_24	cluster2
PRRX2	peak_24	cluster2
PDIA6	peak_24	cluster2
DPYSL2	peak_24	cluster2
LINGO1	peak_24	cluster2
CREB5	peak_24	cluster2
MACROD1	peak_24	cluster2
NFIB	peak_24	cluster2
FOXP4	peak_24	cluster2
ETS1	peak_24	cluster2
GATA4	peak_24	cluster3
NKX2-5	peak_24	cluster3
GATA3	peak_24	cluster3
MSX1	peak_24	cluster3
GATA2	peak_24	cluster3
EMX1	peak_24	cluster3
HAND2	peak_24	cluster3
VAX1	peak_24	cluster3
TLX1	peak_24	cluster3
HMX1	peak_24	cluster3
LINC00261	peak_24	cluster3
SIX3	peak_24	cluster3
C1orf61	peak_24	cluster3
HOXB3	peak_24	cluster3
GNAS	peak_25	cluster1
IGF2BP1	peak_25	cluster1
SFRP1	peak_25	cluster1
CNTFR	peak_25	cluster1
CRNDE	peak_25	cluster1
EOMES	peak_25	cluster1
ISL1	peak_25	cluster1
TWIST1	peak_25	cluster1
CAMTA1	peak_25	cluster1
NRG2	peak_25	cluster1
IRX5	peak_25	cluster1
DSP	peak_25	cluster1
IRX3	peak_25	cluster1
IGF2	peak_25	cluster1
GAD1	peak_25	cluster1
MEIS2	peak_25	cluster1
SALL1	peak_25	cluster1
GATA6	peak_25	cluster1
CPXM1	peak_25	cluster1
IGF2BP3	peak_25	cluster1
IRX2	peak_25	cluster1
PDGFRA	peak_25	cluster1
DLK1	peak_25	cluster1
BMP4	peak_25	cluster1
BMP7	peak_25	cluster1
DLL3	peak_25	cluster1
CADM1	peak_25	cluster1
FGF8	peak_25	cluster1
ZIC3	peak_25	cluster1
CRLF1	peak_25	cluster1
TNNT1	peak_25	cluster1
KRT19	peak_25	cluster1
LINGO1	peak_25	cluster1
PROX1	peak_25	cluster1
SP5	peak_25	cluster1
DLGAP4	peak_25	cluster1
FRMD4A	peak_25	cluster1
KCNG1	peak_25	cluster1
MACROD1	peak_25	cluster1
METAP1D	peak_25	cluster1
WDR86	peak_25	cluster1
SAMD11	peak_25	cluster1
C4orf48	peak_25	cluster1
ARHGAP29	peak_25	cluster1
NAV2	peak_25	cluster1
CRABP1	peak_25	cluster1
MEIS3	peak_25	cluster1
C5orf38	peak_25	cluster1
SHTN1	peak_25	cluster1
LIN28B	peak_25	cluster1
TBR1	peak_25	cluster1
SYT6	peak_25	cluster1
MDFI	peak_25	cluster1
PTH1R	peak_25	cluster1
PDIA6	peak_25	cluster1
COL4A2	peak_25	cluster1
MAP1B	peak_25	cluster1
COL4A6	peak_25	cluster1
HMX1	peak_25	cluster2
COL2A1	peak_25	cluster2
HAND1	peak_25	cluster2
FOXC1	peak_25	cluster2
SIX1	peak_25	cluster2
MSX1	peak_25	cluster2
GATA3	peak_25	cluster2
OTX2	peak_25	cluster2
EBF2	peak_25	cluster2
SIX3	peak_25	cluster2
TBX3	peak_25	cluster2
BUB3	peak_25	cluster2
PITX2	peak_25	cluster2
TBX1	peak_25	cluster2
IRX1	peak_25	cluster2
FOXC2	peak_25	cluster2
MSX2	peak_25	cluster2
RNF220	peak_25	cluster2
ZIC2	peak_25	cluster2
KCNQ2	peak_25	cluster2
LINC00261	peak_25	cluster2
TMEM132E	peak_25	cluster2
GATA5	peak_25	cluster2
SOX17	peak_25	cluster2
LHX1	peak_25	cluster2
ROBO3	peak_25	cluster2
FOXD1	peak_25	cluster2
ZIC5	peak_25	cluster2
NEUROG1	peak_25	cluster2
CRTAC1	peak_25	cluster2
FOXF2	peak_25	cluster2
NR2F2	peak_25	cluster2
SP8	peak_25	cluster2
TBX15	peak_25	cluster2
GSC	peak_25	cluster2
GATA4	peak_25	cluster3
PRAC1	peak_25	cluster3
PRAC2	peak_25	cluster3
LMX1B	peak_25	cluster3
PAX2	peak_25	cluster3
TLX1	peak_25	cluster3
HOXB3	peak_25	cluster4
GNAS	peak_26	cluster1
SFRP1	peak_26	cluster1
CAMTA1	peak_26	cluster1
CELF4	peak_26	cluster1
HNF1B	peak_26	cluster1
DSP	peak_26	cluster1
FRMD4A	peak_26	cluster1
NAV2	peak_26	cluster1
BMP7	peak_26	cluster1
GAD1	peak_26	cluster1
SHTN1	peak_26	cluster1
IGF2BP3	peak_26	cluster1
MEIS2	peak_26	cluster1
CRLF1	peak_26	cluster1
DIO3	peak_26	cluster1
SALL1	peak_26	cluster1
BMP4	peak_26	cluster1
TNNT1	peak_26	cluster1
KRT19	peak_26	cluster1
DLGAP4	peak_26	cluster1
CPXM1	peak_26	cluster1
COL4A6	peak_26	cluster1
DUSP4	peak_26	cluster1
KCNG1	peak_26	cluster1
DLK1	peak_26	cluster1
XKR6	peak_26	cluster1
LINGO1	peak_26	cluster1
EEF1A2	peak_26	cluster1
CAMK2N1	peak_26	cluster1
SP5	peak_26	cluster1
SAMD11	peak_26	cluster1
RIPK4	peak_26	cluster1
CRNDE	peak_26	cluster1
C4orf48	peak_26	cluster1
COL4A2	peak_26	cluster1
METAP1D	peak_26	cluster1
CADM1	peak_26	cluster1
DNAJC22	peak_26	cluster1
DMKN	peak_26	cluster1
ARHGAP29	peak_26	cluster1
BAMBI	peak_26	cluster1
SMUG1	peak_26	cluster1
MYO5B	peak_26	cluster1
TJP1	peak_26	cluster1
TRIM71	peak_26	cluster1
PDGFRA	peak_26	cluster1
HHEX	peak_26	cluster1
MDFI	peak_26	cluster1
LIN28B	peak_26	cluster1
COL18A1	peak_26	cluster1
PDIA6	peak_26	cluster1
SMARCD3	peak_26	cluster1
ESRRG	peak_26	cluster1
FGF13	peak_26	cluster1
HLA-B	peak_26	cluster1
MEIS3	peak_26	cluster1
CCKBR	peak_26	cluster1
OVOL2	peak_26	cluster1
PPIE	peak_26	cluster1
WFDC2	peak_26	cluster1
GATA4	peak_26	cluster2
GATA3	peak_26	cluster2
HMX1	peak_26	cluster2
BUB3	peak_26	cluster2
KCNQ2	peak_26	cluster2
CDX2	peak_26	cluster2
GATA2	peak_26	cluster2
MNX1	peak_26	cluster2
SIX3	peak_26	cluster2
NKX2-5	peak_26	cluster2
MSX1	peak_26	cluster2
ZIC2	peak_26	cluster2
ZIC5	peak_26	cluster2
LINC00261	peak_26	cluster3
TBX3	peak_26	cluster3
SOX17	peak_26	cluster3
COL2A1	peak_26	cluster3
IGF2BP1	peak_26	cluster3
MSX2	peak_26	cluster3
PITX2	peak_26	cluster3
RNF220	peak_26	cluster3
ISL1	peak_26	cluster3
NR2F2	peak_26	cluster3
GATA6	peak_26	cluster3
FOXA1	peak_26	cluster3
OTX2	peak_26	cluster3
TBX1	peak_26	cluster3
PRSS16	peak_26	cluster3
IHH	peak_26	cluster3
SP8	peak_26	cluster3
FOXC1	peak_26	cluster3
GATA5	peak_26	cluster3
IRX1	peak_26	cluster3
EOMES	peak_26	cluster3
TFAP2A	peak_26	cluster3
HAND1	peak_26	cluster3
NKX2-8	peak_26	cluster3
PRAC2	peak_26	cluster4
PRAC1	peak_26	cluster4
[truncated: 2,801 more rows]
