# Supplementary material for: Atlas of multilineage stem cell differentiation reveals TMEM88 as a developmental regulator of blood pressure
Source: Nat Commun. 2025 Feb 4;16:1356. doi: 10.1038/s41467-025-56533-2 (PMC11794859; doi:10.1038/s41467-025-56533-2)
Supplement: Supplementary file 14 — Source Data [file 41467_2025_56533_MOESM14_ESM.zip]

Archive with 42 entries (41 files):
- SourceData/
- SourceData/F5m_SMR_TMEM88_bp_cvtissue.txt
- __MACOSX/SourceData/._F5m_SMR_TMEM88_bp_cvtissue.txt
- SourceData/SF1_ST2_preint_sigperturb_meta.txt
- SourceData/F5defg_SF5abcde_tm88_scmeta.txt
- SourceData/SF5h_microct.txt
- SourceData/SF2c_0.3clust_KEGG.txt
- __MACOSX/SourceData/._SF2c_0.3clust_KEGG.txt
- SourceData/F5b_ipsc_tmem88_qpcr.txt
- SourceData/F1_iPSC_pilot.txt
- SourceData/F3e_jaccard.txt
- SourceData/F5n_rawbptrace.txt
- SourceData/F2_F3_F4_SF2_SF3_atlas_metadata.txt
- __MACOSX/SourceData/._F2_F3_F4_SF2_SF3_atlas_metadata.txt
- SourceData/SF4b_d9DE_chirxav_kegg.txt
- __MACOSX/SourceData/._SF4b_d9DE_chirxav_kegg.txt
- SourceData/F4g_SF4c_SMR_wntgenes.txt
- __MACOSX/SourceData/._F4g_SF4c_SMR_wntgenes.txt
- SourceData/SF4d_xav_day2v5_de.txt
- SourceData/F5j_tmem88_mouse_qpcr.txt
- SourceData/SF5d_tmem88_allpeak_jacc.txt
- SourceData/F5n_bp_sina.txt
- SourceData/F5h_FACS.txt
- SourceData/SF3e_peak_markergenes_bubble.txt
- SourceData/SF2b_0.3clust_GO.txt
- __MACOSX/SourceData/._SF2b_0.3clust_GO.txt
- SourceData/SF1_ST2_preint_timecourse_meta.txt
- SourceData/F4e_DEheatmap.txt
- SourceData/SF2_0.3clust_topDE_bubble.txt
- SourceData/SF3b_corr_boxplot.txt
- __MACOSX/SourceData/._SF3b_corr_boxplot.txt
- SourceData/F4d_corrheatmap.txt
- __MACOSX/SourceData/._F4d_corrheatmap.txt
- SourceData/SF5f_d15_ctnt_facs.txt
- __MACOSX/SourceData/._SF5f_d15_ctnt_facs.txt
- SourceData/F4f_DE_SMR.txt
- __MACOSX/SourceData/._F4f_DE_SMR.txt
- SourceData/SF4b_d9DE_chirxav_go.txt
- __MACOSX/SourceData/._SF4b_d9DE_chirxav_go.txt
- SourceData/F3g_SD7_ParseR_GO.txt
- SourceData/F5kl_SF5gi_echo.txt
- __MACOSX/SourceData/._F5kl_SF5gi_echo.txt
