# Supplementary material for: Atlas of multilineage stem cell differentiation reveals TMEM88 as a developmental regulator of blood pressure
Source: Nat Commun. 2025 Feb 4;16:1356. doi: 10.1038/s41467-025-56533-2 (PMC11794859; doi:10.1038/s41467-025-56533-2)
Supplement: Supplementary file 14 — Source Data [file 41467_2025_56533_MOESM14_ESM.zip › SourceData/F5m_SMR_TMEM88_bp_cvtissue.txt]

Gene	p_SMR	phenotype	trimtissue	pheno
TMEM88	0.7597717	4079_irnt	Artery_Aorta	Diastolic blood pressure, automated reading
TMEM88	0.3795746	4079_irnt	Artery_Coronary	Diastolic blood pressure, automated reading
TMEM88	0.7341839	4079_irnt	Artery_Tibial	Diastolic blood pressure, automated reading
TMEM88	0.01831589	4079_irnt	Heart_Atrial_Appendage	Diastolic blood pressure, automated reading
TMEM88	0.1811213	4079_irnt	Heart_Left_Ventricle	Diastolic blood pressure, automated reading
TMEM88	0.133528	4080_irnt	Artery_Aorta	Systolic blood pressure, automated reading
TMEM88	0.1371818	4080_irnt	Artery_Coronary	Systolic blood pressure, automated reading
TMEM88	0.8422098	4080_irnt	Artery_Tibial	Systolic blood pressure, automated reading
TMEM88	0.02400424	4080_irnt	Heart_Atrial_Appendage	Systolic blood pressure, automated reading
TMEM88	0.09839559	4080_irnt	Heart_Left_Ventricle	Systolic blood pressure, automated reading
