# Supplementary material for: Atlas of multilineage stem cell differentiation reveals TMEM88 as a developmental regulator of blood pressure
Source: Nat Commun. 2025 Feb 4;16:1356. doi: 10.1038/s41467-025-56533-2 (PMC11794859; doi:10.1038/s41467-025-56533-2)
Supplement: Supplementary file 14 — Source Data [file 41467_2025_56533_MOESM14_ESM.zip › SourceData/SF1_ST2_preint_sigperturb_meta.txt]

rn	orig.ident	nCount_RNA	nFeature_RNA	nCount_BC	nFeature_BC	BC_maxID	BC_secondID	BC_margin	BC_classification	BC_classification.global	hash.ID	percent.mt	doubletcount	filt	UMAP_1	UMAP_2	condition	day	BC.id
rxn1_AAACCCAAGCAATAAC-1	lib1	11263	3716	74	17	bcbg09	bcbg04	0.67950231915169	bcbg09	Singlet	bcbg09	6.95196661635444	0	TRUE	-1.13854395218858	-2.16746232978848	K02288	5	BC07
rxn1_AAACCCAAGCCGCTTG-1	lib1	10875	3655	102	15	bcbg08	bcbg18	1.58654597459357	bcbg08	Singlet	bcbg08	5.59080459770115	0	TRUE	-1.1177997476674	-1.76845977775601	Dorso	5	BC06
rxn1_AAACCCAAGCCTGGAA-1	lib1	22452	5028	123	18	bcbg13	bcbg15	0.212249003160492	bcbg13	Singlet	bcbg13	12.702654551933	0	TRUE	7.89463258913985	3.81927659042331	VEGF	5	BC11
rxn1_AAACCCAAGGAGACCT-1	lib1	19690	5073	195	18	bcbg06	bcbg18	2.50815005958411	bcbg06	Singlet	bcbg06	6.54647028948705	1	TRUE	-1.67586349316606	-0.329492221994671	CHIR	5	BC04
rxn1_AAACCCAAGGATACAT-1	lib1	15492	4478	420	18	bcbg13	bcbg10	3.47767912755868	bcbg13	Singlet	bcbg13	5.17686547895688	0	TRUE	-1.99120842286118	-1.48096404544857	VEGF	5	BC11
rxn1_AAACCCAAGGGAGTTC-1	lib1	23525	5255	206	18	bcbg13	bcbg06	2.18696390690946	bcbg13	Singlet	bcbg13	4.50159404888417	0	TRUE	-0.649859476766672	2.04642941482517	VEGF	5	BC11
rxn1_AAACCCAAGGTAGATT-1	lib1	16252	4636	136	18	bcbg06	bcbg20	2.03142694909845	bcbg06	Singlet	bcbg06	7.63598326359833	0	TRUE	-1.63304315873155	0.272016305999485	CHIR	5	BC04
rxn1_AAACCCAAGGTCGAGT-1	lib1	15144	4315	108	18	bcbg05	bcbg03	1.34703284416078	bcbg05	Singlet	bcbg05	7.36925515055468	0	TRUE	-2.11006854840287	-4.54289386741665	XAV	5	BC03
rxn1_AAACCCAAGGTGCGAT-1	lib1	16537	3709	208	17	bcbg19	bcbg08	2.4748222997437	bcbg19	Singlet	bcbg19	7.49833706234504	0	TRUE	5.75303245715133	3.47600533493015	BMP4	2	BC17
rxn1_AAACCCAAGGTGCTAG-1	lib1	43768	7179	458	18	bcbg09	bcbg06	2.06774677544709	bcbg06_bcbg09	Doublet	Doublet	5.3577956497898	3	TRUE	NA	NA	NA	NA	BC07
rxn1_AAACCCACAACGATTC-1	lib1	20484	4906	193	17	bcbg03	bcbg19	2.27910903898871	bcbg03	Singlet	bcbg03	2.85100566295645	0	TRUE	-0.78233556815156	-6.43026111595181	no_treatment	5	BC01
rxn1_AAACCCACAAGAATAC-1	lib1	20886	5239	146	18	bcbg08	bcbg20	1.47121264701312	bcbg08	Singlet	bcbg08	6.12850713396534	0	TRUE	-3.94330381222733	-5.15169427864102	Dorso	5	BC06
rxn1_AAACCCACAAGGCGTA-1	lib1	23081	5188	238	18	bcbg07	bcbg11	2.00600925701995	bcbg07	Singlet	bcbg07	5.7449850526407	0	TRUE	-1.09971975155839	-4.71746728889492	lowDorso	5	BC05
rxn1_AAACCCACACAGTACT-1	lib1	37518	6894	437	18	bcbg09	bcbg03	0.85708548450831	bcbg03_bcbg09	Doublet	Doublet	3.81683458606536	3	TRUE	NA	NA	NA	NA	BC07
rxn1_AAACCCACACGATTCA-1	lib1	19960	5538	411	17	bcbg06	bcbg11	3.55609609181836	bcbg06	Singlet	bcbg06	7.21943887775551	0	TRUE	-2.57608317204484	-0.352989445848736	CHIR	5	BC04
rxn1_AAACCCACATCCGAGC-1	lib1	45025	7896	490	18	bcbg06	bcbg07	0.857962225921848	bcbg06_bcbg07	Doublet	Doublet	6.70072182121044	4	FALSE	NA	NA	NA	NA	NA
rxn1_AAACCCACATGAAAGT-1	lib1	23258	5379	382	18	bcbg08	bcbg10	2.73191796608167	bcbg08	Singlet	bcbg08	7.84676240433399	0	TRUE	-1.02917503186234	1.26256908901187	Dorso	5	BC06
rxn1_AAACCCAGTAAGCGGT-1	lib1	66269	7544	607	18	bcbg17	bcbg11	2.35515408902543	bcbg11_bcbg17	Doublet	Doublet	7.8196441775189	1	FALSE	NA	NA	NA	NA	NA
rxn1_AAACCCAGTGTCCACG-1	lib1	27686	5531	342	16	bcbg08	bcbg17	2.50444845585262	bcbg08	Singlet	bcbg08	3.18933757133569	0	TRUE	-5.328613985262	-7.32017753593472	Dorso	5	BC06
rxn1_AAACCCAGTTAGCGGA-1	lib1	44160	7004	499	18	bcbg07	bcbg13	0.0285960790010922	bcbg07_bcbg13	Doublet	Doublet	4.86413043478261	4	TRUE	NA	NA	NA	NA	BC05
rxn1_AAACCCAGTTGCCGAC-1	lib1	35584	6281	204	18	bcbg06	bcbg15	1.44363407345639	bcbg06_bcbg15	Doublet	Doublet	6.45514838129496	4	TRUE	NA	NA	NA	NA	BC04
rxn1_AAACCCATCAAGGTGG-1	lib1	22450	5074	144	18	bcbg09	bcbg19	0.82849500853583	bcbg09	Singlet	bcbg09	5.01113585746102	0	TRUE	-5.43678306408891	-6.52534196846035	K02288	5	BC07
rxn1_AAACCCATCGAATGCT-1	lib1	28382	5287	213	18	bcbg11	bcbg09	1.87440960203998	bcbg11	Singlet	bcbg11	7.91346628144599	1	TRUE	10.9696247690105	0.358627964334217	lowXAV	2	BC09
rxn1_AAACCCATCGTAGGAG-1	lib1	39360	6628	296	18	bcbg17	bcbg10	0.393314580168639	bcbg10_bcbg17	Doublet	Doublet	7.97256097560976	4	TRUE	NA	NA	NA	NA	BC15
rxn1_AAACCCATCTCCAAGA-1	lib1	23139	4902	223	18	bcbg19	bcbg20	2.09542281660675	bcbg19	Singlet	bcbg19	7.97787285535244	0	TRUE	6.82735897234908	3.72463776596042	BMP4	2	BC17
rxn1_AAACCCATCTGCATGA-1	lib1	79199	8924	696	18	bcbg18	bcbg08	1.63410034378838	bcbg08_bcbg18	Doublet	Doublet	9.15920655563833	3	FALSE	NA	NA	NA	NA	NA
rxn1_AAACGAAAGCAGCGAT-1	lib1	20513	4976	168	18	bcbg09	bcbg05	0.860961893104612	bcbg09	Singlet	bcbg09	10.9637790669332	0	TRUE	-4.60424016781815	-5.13118598930386	K02288	5	BC07
rxn1_AAACGAAAGGCCATAG-1	lib1	37065	6549	289	18	bcbg07	bcbg18	1.56038011184166	bcbg07	Singlet	bcbg07	7.38972076082558	1	TRUE	-1.98103796311387	-7.11683223716763	lowDorso	5	BC05
rxn1_AAACGAAAGGTCCCTG-1	lib1	25999	6050	178	18	bcbg10	bcbg09	0.510652808179564	bcbg09_bcbg10	Doublet	Doublet	7.40413092811262	1	TRUE	-1.16104887791642	0.674446780757633	BMP4	5	BC08
rxn1_AAACGAAAGGTTAGTA-1	lib1	49675	6298	552	18	bcbg12	bcbg04	2.54575352176271	bcbg04_bcbg12	Doublet	Doublet	5.10317060895823	1	TRUE	11.6360695474528	2.3870873642728	no_treatment	2	BC10
rxn1_AAACGAAAGTCAGGGT-1	lib1	15071	4260	194	17	bcbg08	bcbg14	2.10621568156359	bcbg08	Singlet	bcbg08	6.77460022559883	0	TRUE	-1.87049936123857	-2.40750692359951	Dorso	5	BC06
rxn1_AAACGAACACATGACT-1	lib1	30973	5337	289	18	bcbg17	bcbg03	1.75496180878757	bcbg17	Singlet	bcbg17	7.09004616924418	0	TRUE	11.8031685464763	-0.413382272644314	Dorso	2	BC15
rxn1_AAACGAACACTCCGAG-1	lib1	11289	3840	188	17	bcbg06	bcbg09	2.81227287467708	bcbg06	Singlet	bcbg06	7.74204978297458	0	TRUE	-3.58596872159013	-0.595593194885525	CHIR	5	BC04
rxn1_AAACGAACATGGAGAC-1	lib1	13002	4400	90	17	bcbg06	bcbg07	1.73511833395955	bcbg06	Singlet	bcbg06	8.77557298877096	1	TRUE	-1.6052994615651	-0.839219074173245	CHIR	5	BC04
rxn1_AAACGAAGTAGATTAG-1	lib1	29960	5994	200	18	bcbg06	bcbg20	2.14940175222273	bcbg06_bcbg20	Doublet	Doublet	6.27503337783712	1	TRUE	-5.00634979077348	-5.24938772193936	CHIR	5	BC04
rxn1_AAACGAAGTAGGTAGC-1	lib1	10816	3568	63	15	bcbg10	bcbg20	0.94565110124448	bcbg10	Singlet	bcbg10	4.73372781065089	0	TRUE	-1.29898499318131	-2.05885563365963	BMP4	5	BC08
rxn1_AAACGAAGTATCATGC-1	lib1	10442	3827	115	17	bcbg08	bcbg10	1.29895460247931	bcbg08	Singlet	bcbg08	6.84734725148439	0	TRUE	-4.59601615735063	0.971885342673984	Dorso	5	BC06
rxn1_AAACGAAGTCGTATTG-1	lib1	10369	3319	70	16	bcbg13	bcbg19	1.1993571392036	bcbg13	Singlet	bcbg13	4.43630051113897	0	TRUE	0.365051519193564	-0.453566114826474	VEGF	5	BC11
rxn1_AAACGAAGTCTCGGAC-1	lib1	18055	4110	120	18	bcbg11	bcbg17	1.58535284945353	bcbg11	Singlet	bcbg11	7.69315978953199	0	TRUE	7.46536470583907	1.75494505889865	lowXAV	2	BC09
rxn1_AAACGAAGTGCTCGTG-1	lib1	27639	4703	185	18	bcbg20	bcbg03	1.81003127663277	bcbg20	Singlet	bcbg20	7.56177864611599	0	TRUE	11.2463686578654	-0.203826512618336	VEGF	2	BC18
rxn1_AAACGAAGTGGGATTG-1	lib1	50594	7306	532	18	bcbg15	bcbg03	0.720548776076245	bcbg03_bcbg15	Doublet	Doublet	8.1057042337036	4	FALSE	NA	NA	NA	NA	NA
rxn1_AAACGAAGTGTCCCTT-1	lib1	36576	6594	337	18	bcbg18	bcbg09	0.775598763427822	bcbg09_bcbg18	Doublet	Doublet	8.66415135608049	4	TRUE	NA	NA	NA	NA	BC16
rxn1_AAACGAAGTTGCTCGG-1	lib1	27337	4825	310	18	bcbg15	bcbg11	2.16159756483521	bcbg15	Singlet	bcbg15	6.73080440428723	0	TRUE	12.2365782373332	0.0982389790579944	CHIR	2	BC13
rxn1_AAACGAAGTTTACTTC-1	lib1	27939	5864	278	18	bcbg09	bcbg06	1.6711453647027	bcbg09	Singlet	bcbg09	4.16979848956656	1	TRUE	-1.88002442189225	-0.73537037841824	K02288	5	BC07
rxn1_AAACGAATCAGTCCGG-1	lib1	12788	3622	157	17	bcbg03	bcbg05	1.85015200645229	bcbg03	Singlet	bcbg03	5.6693775414451	0	TRUE	-0.368150312385645	-5.04288433067349	no_treatment	5	BC01
rxn1_AAACGAATCATCCTGC-1	lib1	30819	6556	127	18	bcbg04	bcbg05	1.00841199793601	bcbg04	Singlet	bcbg04	6.09364353158766	0	TRUE	-0.752185810289469	-0.589741806907925	lowXAV	5	BC02
rxn1_AAACGAATCCATGCAA-1	lib1	42800	7013	313	18	bcbg14	bcbg11	1.07523237336763	bcbg11_bcbg14	Doublet	Doublet	12.8901869158878	3	TRUE	NA	NA	NA	NA	BC12
rxn1_AAACGAATCCATTTCA-1	lib1	47027	6597	552	18	bcbg18	bcbg05	2.80378403474194	bcbg05_bcbg18	Doublet	Doublet	5.73925617198631	1	TRUE	13.1975233667277	2.09761764533969	K02288	2	BC16
rxn1_AAACGAATCCCGTTCA-1	lib1	12478	4068	143	15	bcbg09	bcbg20	1.84615176900117	bcbg09	Singlet	bcbg09	8.11828818720949	0	TRUE	-1.55281566449174	-4.18905876152066	K02288	5	BC07
rxn1_AAACGAATCGAGCTGC-1	lib1	12391	3940	79	16	bcbg06	bcbg14	1.24427867179166	bcbg06	Singlet	bcbg06	6.53700266322331	0	TRUE	-1.57835315533647	0.0488643241688876	CHIR	5	BC04
rxn1_AAACGAATCGCTGTCT-1	lib1	29294	5540	127	18	bcbg13	bcbg17	0.727882930704268	bcbg13	Singlet	bcbg13	5.82030449921486	0	TRUE	-5.42414497204789	-6.84682224266079	VEGF	5	BC11
rxn1_AAACGAATCTTCGTAT-1	lib1	17606	4469	105	17	bcbg04	bcbg10	1.48822171680079	bcbg04	Singlet	bcbg04	5.32772918323299	0	TRUE	-3.58893393345841	-4.65982625953701	lowXAV	5	BC02
rxn1_AAACGCTAGCCGATTT-1	lib1	12711	4444	101	16	bcbg07	bcbg11	0.806801272031459	bcbg07	Singlet	bcbg07	6.52977735819369	0	TRUE	-1.95528589554795	-0.234711300058636	lowDorso	5	BC05
rxn1_AAACGCTAGCGGATCA-1	lib1	15864	3659	144	17	bcbg14	bcbg18	2.15310066537113	bcbg14	Singlet	bcbg14	5.57236510337872	0	TRUE	4.94225526980392	0.314368505553928	XAV	2	BC12
rxn1_AAACGCTAGCTACTGT-1	lib1	13037	4021	77	15	bcbg07	bcbg05	0.761795056996529	bcbg07	Singlet	bcbg07	3.95029531333896	0	TRUE	-0.0442543159491679	-0.381450961752209	lowDorso	5	BC05
rxn1_AAACGCTAGCTCGAAG-1	lib1	34176	5413	558	17	bcbg18	bcbg12	3.29419255612952	bcbg18	Singlet	bcbg18	7.625234082397	0	TRUE	11.6336481683635	1.69990779884311	K02288	2	BC16
rxn1_AAACGCTAGCTGGCTC-1	lib1	28546	5710	216	17	bcbg09	bcbg20	1.62881322369124	bcbg09	Singlet	bcbg09	4.36138162965039	0	TRUE	-4.77563356228837	-5.91734788887051	K02288	5	BC07
rxn1_AAACGCTAGTACGAGC-1	lib1	20287	4177	189	18	bcbg18	bcbg14	2.27331842625877	bcbg18	Singlet	bcbg18	8.60649677133139	0	TRUE	6.88724113635055	2.67824985511753	K02288	2	BC16
rxn1_AAACGCTAGTCCCGAC-1	lib1	23884	5423	180	18	bcbg09	bcbg14	1.3930226953824	bcbg09	Singlet	bcbg09	5.8658516161447	0	TRUE	-3.51721977063188	-3.89069030754116	K02288	5	BC07
rxn1_AAACGCTAGTCTGGAG-1	lib1	15479	3913	180	15	bcbg08	bcbg06	1.98626541925886	bcbg08	Singlet	bcbg08	2.84256088894631	0	TRUE	-1.38135956593522	-4.8989381598666	Dorso	5	BC06
rxn1_AAACGCTCACGAGGTA-1	lib1	14969	4444	144	15	bcbg06	bcbg10	2.3984803193176	bcbg06	Singlet	bcbg06	4.73645534103815	0	TRUE	-1.12786458798417	0.0129947108790546	CHIR	5	BC04
rxn1_AAACGCTCAGTGGGTA-1	lib1	22095	5452	382	17	bcbg08	bcbg06	2.59925216872159	bcbg08	Singlet	bcbg08	9.82122652183752	0	TRUE	-2.52668212719926	-1.4915211009219	Dorso	5	BC06
rxn1_AAACGCTCATCGTGCG-1	lib1	10563	3901	87	18	bcbg08	bcbg10	1.10533482075392	bcbg08	Singlet	bcbg08	9.56167755372527	0	TRUE	-2.69441031285294	-0.689826469345364	Dorso	5	BC06
rxn1_AAACGCTCATGGTACT-1	lib1	31736	6181	231	18	bcbg09	bcbg07	0.135823119377622	bcbg07_bcbg09	Doublet	Doublet	5.94592891353668	4	TRUE	NA	NA	NA	NA	BC07
rxn1_AAACGCTGTGGCTTAT-1	lib1	34667	5904	254	18	bcbg12	bcbg03	1.78814157868838	bcbg12	Singlet	bcbg12	8.9710675858886	0	TRUE	9.20421911410323	2.45776249893161	no_treatment	2	BC10
rxn1_AAACGCTGTTCCGGTG-1	lib1	30609	5086	304	18	bcbg16	bcbg19	2.60064703950909	bcbg16	Singlet	bcbg16	8.57917605932895	0	TRUE	7.30762268237105	1.19896068103763	lowDorso	2	BC14
rxn1_AAACGCTTCCAATGCA-1	lib1	26250	6208	217	18	bcbg04	bcbg05	1.95504139033722	bcbg04	Singlet	bcbg04	5.51238095238095	1	TRUE	-0.910933960161295	0.872917432861057	lowXAV	5	BC02
rxn1_AAACGCTTCCAGCAAT-1	lib1	18147	5022	242	18	bcbg08	bcbg16	2.27168400883997	bcbg08	Singlet	bcbg08	6.30407229845154	0	TRUE	-2.35621761151322	-2.69002101890591	Dorso	5	BC06
rxn1_AAACGCTTCCTAAGTG-1	lib1	28923	5265	213	18	bcbg14	bcbg03	1.90527532665237	bcbg14	Singlet	bcbg14	7.87954223282509	0	TRUE	6.16304804018966	0.781088967399326	XAV	2	BC12
rxn1_AAAGAACAGCATTTGC-1	lib1	31911	5947	267	18	bcbg11	bcbg19	2.14380296724899	bcbg11_bcbg19	Doublet	Doublet	6.91611043213939	1	TRUE	7.75563455752364	2.76113059051487	lowXAV	2	BC09
rxn1_AAAGAACAGGCCATAG-1	lib1	14618	3983	147	18	bcbg07	bcbg05	1.44391093919897	bcbg07	Singlet	bcbg07	10.4255028047613	0	TRUE	1.35711074999801	-1.65379128925351	lowDorso	5	BC05
rxn1_AAAGAACAGGGAGGGT-1	lib1	18797	4059	193	18	bcbg20	bcbg19	1.89137610576174	bcbg20	Singlet	bcbg20	6.13927754428898	0	TRUE	7.08075596026412	2.48636414535495	VEGF	2	BC18
rxn1_AAAGAACAGTATGACA-1	lib1	29388	5449	281	18	bcbg18	bcbg20	2.41551867886656	bcbg18	Singlet	bcbg18	7.22063427249217	0	TRUE	8.67094732455245	4.71547653205844	K02288	2	BC16
rxn1_AAAGAACCAAGACGGT-1	lib1	17477	4369	80	16	bcbg05	bcbg12	0.698888305301162	bcbg05	Singlet	bcbg05	5.46432454082508	0	TRUE	-1.2638825065709	-6.99983308784512	XAV	5	BC03
rxn1_AAAGAACCACTAGTAC-1	lib1	42731	6293	301	18	bcbg15	bcbg05	1.93470051693157	bcbg05_bcbg15	Doublet	Doublet	7.10725234607194	1	TRUE	11.9879191034221	3.44968082435581	CHIR	2	BC13
rxn1_AAAGAACCAGAGACTG-1	lib1	19065	4099	134	17	bcbg18	bcbg16	1.80221061773484	bcbg18	Singlet	bcbg18	9.99213217938631	0	TRUE	5.04864813021651	4.28318645484897	K02288	2	BC16
rxn1_AAAGAACCAGAGGAAA-1	lib1	21159	4721	170	18	bcbg15	bcbg08	1.54410171389524	bcbg15	Singlet	bcbg15	8.32269956047072	0	TRUE	4.30475355319015	2.24297453887912	CHIR	2	BC13
rxn1_AAAGAACCAGGACGAT-1	lib1	31642	6011	221	18	bcbg14	bcbg18	1.70171006382553	bcbg14	Singlet	bcbg14	12.9100562543455	0	TRUE	8.21593786410323	4.4331226540372	XAV	2	BC12
rxn1_AAAGAACCATAAGCGG-1	lib1	24644	4808	157	18	bcbg16	bcbg15	1.94427612380305	bcbg16	Singlet	bcbg16	11.9542282097062	0	TRUE	4.86445118121139	1.11684610374424	lowDorso	2	BC14
rxn1_AAAGAACCATCGCCTT-1	lib1	24623	5556	158	17	bcbg07	bcbg16	1.13294713977217	bcbg07	Singlet	bcbg07	6.23400885351094	2	TRUE	NA	NA	NA	NA	BC05
rxn1_AAAGAACCATGAGTAA-1	lib1	21227	4229	101	18	bcbg14	bcbg20	0.431543293041034	bcbg14	Singlet	bcbg14	6.13840863051774	0	TRUE	9.17107988528243	-0.818780701084408	XAV	2	BC12
rxn1_AAAGAACGTACTCCGG-1	lib1	36613	5771	291	18	bcbg20	bcbg05	2.05982969034778	bcbg20	Singlet	bcbg20	9.2672001748013	0	TRUE	11.9786369913005	3.7527256203458	VEGF	2	BC18
rxn1_AAAGAACGTCGGAACA-1	lib1	13245	4114	107	16	bcbg04	bcbg05	1.67103840637523	bcbg04	Singlet	bcbg04	10.2604756511891	0	TRUE	4.13716436556808	-8.12221191398648	lowXAV	5	BC02
rxn1_AAAGAACGTGTGAATA-1	lib1	28911	5686	384	18	bcbg17	bcbg09	2.18215268003213	bcbg17	Singlet	bcbg17	11.5354017501989	0	TRUE	12.4245007150554	1.4408656550214	Dorso	2	BC15
rxn1_AAAGAACGTGTTCAGT-1	lib1	45129	6880	474	18	bcbg17	bcbg09	1.31407925780539	bcbg09_bcbg17	Doublet	Doublet	7.82423718673137	4	TRUE	NA	NA	NA	NA	BC15
rxn1_AAAGAACGTTAGTCGT-1	lib1	35747	5790	249	18	bcbg20	bcbg19	1.89637086358786	bcbg19_bcbg20	Doublet	Doublet	9.63157747503287	2	TRUE	NA	NA	NA	NA	BC18
rxn1_AAAGAACTCCAACTAG-1	lib1	25741	5247	118	18	bcbg12	bcbg11	0.632373458390935	bcbg12	Singlet	bcbg12	8.77976768579309	0	TRUE	5.88199688128463	4.08463956840488	no_treatment	2	BC10
rxn1_AAAGAACTCGAGTGAG-1	lib1	27159	4831	207	18	bcbg18	bcbg03	2.23470730753954	bcbg18	Singlet	bcbg18	7.34931330314076	0	TRUE	10.8955195062541	1.36789669521305	K02288	2	BC16
rxn1_AAAGAACTCTGCAGCG-1	lib1	21919	4482	108	16	bcbg12	bcbg20	0.841086416918052	bcbg12	Singlet	bcbg12	7.85619781924358	0	TRUE	4.18200136355392	2.49864580162021	no_treatment	2	BC10
rxn1_AAAGGATAGACTTCAC-1	lib1	18307	4699	179	18	bcbg05	bcbg11	2.83691215649604	bcbg05	Singlet	bcbg05	6.45654667613481	0	TRUE	-3.25675891705522	-7.85736940376309	XAV	5	BC03
rxn1_AAAGGATAGAGGACTC-1	lib1	11977	3601	100	18	bcbg08	bcbg10	1.36559228963541	bcbg08	Singlet	bcbg08	4.73407364114553	0	TRUE	-0.210148323259439	0.64765967853519	Dorso	5	BC06
rxn1_AAAGGATAGCCATTGT-1	lib1	40973	5863	439	18	bcbg14	bcbg06	2.77408272625597	bcbg14	Singlet	bcbg14	4.73238474117101	0	TRUE	12.0309050195598	0.8731913162038	XAV	2	BC12
rxn1_AAAGGATAGGGCGAAG-1	lib1	9634	3468	80	13	bcbg07	bcbg18	1.20337250174487	bcbg07	Singlet	bcbg07	6.35250155698568	0	TRUE	0.124545630135451	-1.38112972251919	lowDorso	5	BC05
rxn1_AAAGGATAGGTCTGGA-1	lib1	14751	3906	71	16	bcbg13	bcbg06	1.23227353316812	bcbg13	Singlet	bcbg13	4.63019456308047	0	TRUE	-0.79248975583085	-5.3278350638583	VEGF	5	BC11
rxn1_AAAGGATAGTGCACCC-1	lib1	11975	3635	75	16	bcbg06	bcbg19	1.6041867579552	bcbg06	Singlet	bcbg06	3.0062630480167	0	TRUE	-0.250462982735719	-0.395893852634701	CHIR	5	BC04
rxn1_AAAGGATAGTTGGAGC-1	lib1	20193	4173	205	18	bcbg13	bcbg06	2.3301680116033	bcbg13	Singlet	bcbg13	7.40355568761452	0	TRUE	5.48198724917403	1.16045882232639	VEGF	5	BC11
rxn1_AAAGGATCAAGAATAC-1	lib1	42049	7269	655	18	bcbg04	bcbg07	0.844044740830133	bcbg04_bcbg07	Doublet	Doublet	6.41394563485457	1	TRUE	4.50237394503585	-8.06870506279019	lowXAV	5	BC02
rxn1_AAAGGATCAATTGCCA-1	lib1	9425	3169	93	18	bcbg20	bcbg11	0.794607820470885	bcbg20	Singlet	bcbg20	9.24137931034483	0	TRUE	11.680720578947	1.03423418529483	VEGF	2	BC18
rxn1_AAAGGATCACAGAAGC-1	lib1	32903	5821	244	18	bcbg12	bcbg04	2.16833092245854	bcbg12	Singlet	bcbg12	9.56751663982008	0	TRUE	7.95646406344405	4.66882278449985	no_treatment	2	BC10
rxn1_AAAGGATCACTTGAGT-1	lib1	13133	3649	195	18	bcbg17	bcbg13	1.56627900554228	bcbg17	Singlet	bcbg17	6.82250818548694	0	TRUE	6.99469162158004	1.75321986206028	Dorso	2	BC15
rxn1_AAAGGATCAGGTACGA-1	lib1	5946	2121	110	13	bcbg20	bcbg19	2.05453538566305	bcbg20	Singlet	bcbg20	5.83585603767238	0	TRUE	8.82115102938644	3.13601400382968	VEGF	2	BC18
rxn1_AAAGGATTCCAAGAGG-1	lib1	11826	3540	110	18	bcbg08	bcbg04	1.27854099829605	bcbg08	Singlet	bcbg08	20.1420598680873	0	TRUE	-0.609220910749521	-1.77986131183651	Dorso	5	BC06
rxn1_AAAGGATTCCGATTAG-1	lib1	24365	4640	233	17	bcbg20	bcbg06	2.48791429077711	bcbg20	Singlet	bcbg20	5.372460496614	0	TRUE	9.29898000887862	0.831783075408664	VEGF	2	BC18
rxn1_AAAGGATTCGCCGTGA-1	lib1	10032	3768	73	15	bcbg08	bcbg10	0.566110794875255	bcbg08	Singlet	bcbg08	5.03389154704944	0	TRUE	-3.0211200601674	0.107586149649349	Dorso	5	BC06
rxn1_AAAGGATTCTCACCCA-1	lib1	30310	5764	168	18	bcbg11	bcbg05	1.50972440646685	bcbg11	Singlet	bcbg11	6.77004289013527	0	TRUE	10.820332776823	1.97674467094394	lowXAV	2	BC09
rxn1_AAAGGGCAGAACCGCA-1	lib1	21958	4241	174	18	bcbg16	bcbg04	1.89403160323316	bcbg16	Singlet	bcbg16	5.54695327443301	0	TRUE	10.191818486967	1.18280221946689	lowDorso	2	BC14
rxn1_AAAGGGCAGAGGGCGA-1	lib1	16886	4634	84	18	bcbg05	bcbg10	0.744184541133586	bcbg05	Singlet	bcbg05	8.59291720952268	0	TRUE	-4.86424182721147	-8.10320995323208	XAV	5	BC03
rxn1_AAAGGGCAGCTCTTCC-1	lib1	48810	7124	646	18	bcbg11	bcbg07	0.591449732138435	bcbg07_bcbg11	Doublet	Doublet	6.0479409956976	3	TRUE	NA	NA	NA	NA	BC09
rxn1_AAAGGGCAGGCAGCTA-1	lib1	8795	3393	77	15	bcbg10	bcbg20	1.58052544783038	bcbg10	Singlet	bcbg10	5.57134735645253	0	TRUE	-0.0249574519015214	-1.33214602939633	BMP4	5	BC08
rxn1_AAAGGGCCAGAAATTG-1	lib1	33819	5633	220	18	bcbg16	bcbg06	1.84868859905712	bcbg16	Singlet	bcbg16	6.41059759306899	0	TRUE	10.3599979989909	3.17674042709323	lowDorso	2	BC14
rxn1_AAAGGGCCAGGTCCGT-1	lib1	9705	3467	85	15	bcbg10	bcbg17	1.64768623598263	bcbg10	Singlet	bcbg10	3.97733127253993	0	TRUE	-2.91438173123368	-0.368875961227688	BMP4	5	BC08
rxn1_AAAGGGCGTGCGGTAA-1	lib1	19440	4137	108	16	bcbg13	bcbg08	1.5694766565475	bcbg13	Singlet	bcbg13	4.12551440329218	0	TRUE	-0.534855414114084	-5.67154644004849	VEGF	5	BC11
rxn1_AAAGGGCGTTCTATCT-1	lib1	26151	5420	360	17	bcbg04	bcbg06	3.15246384271697	bcbg04	Singlet	bcbg04	5.23880539941111	0	TRUE	2.42297030619613	-3.28444717399624	lowXAV	5	BC02
rxn1_AAAGGGCGTTGAGAGC-1	lib1	26577	4807	178	18	bcbg11	bcbg05	1.87873743744852	bcbg11	Singlet	bcbg11	9.3652406215901	0	TRUE	11.4071009271525	0.362071503476825	lowXAV	2	BC09
rxn1_AAAGGGCGTTGCATGT-1	lib1	24686	5103	141	18	bcbg05	bcbg11	1.62436425847139	bcbg05	Singlet	bcbg05	6.18974317426882	0	TRUE	-3.67862557240495	-7.95787666313199	XAV	5	BC03
rxn1_AAAGGGCTCAATCCAG-1	lib1	17602	5138	143	17	bcbg09	bcbg19	0.813862352813197	bcbg09	Singlet	bcbg09	5.66412907624134	0	TRUE	-3.24685477086076	2.87314321525547	K02288	5	BC07
rxn1_AAAGGGCTCAGAACCT-1	lib1	18664	4458	79	17	bcbg05	bcbg03	1.34869661034306	bcbg05	Singlet	bcbg05	6.23124732104586	0	TRUE	-3.53154825039872	-7.56769607536343	XAV	5	BC03
rxn1_AAAGGGCTCAGCCTCT-1	lib1	32379	5501	229	16	bcbg11	bcbg20	1.81195397844443	bcbg11_bcbg20	Doublet	Doublet	9.49071929336916	1	TRUE	10.6124947183513	2.35933854110691	lowXAV	2	BC09
rxn1_AAAGGGCTCGCATTGA-1	lib1	19405	3879	146	17	bcbg20	bcbg03	1.86338246836711	bcbg20	Singlet	bcbg20	7.58052048441123	0	TRUE	5.94448019198409	1.46545400150272	VEGF	2	BC18
rxn1_AAAGGGCTCTTGGTGA-1	lib1	18877	4573	166	18	bcbg07	bcbg20	0.592927244925303	bcbg07_bcbg20	Doublet	Doublet	5.80600731048366	2	TRUE	NA	NA	NA	NA	BC05
rxn1_AAAGGTAAGACAGCTG-1	lib1	18544	4852	84	17	bcbg06	bcbg08	1.42002607174366	bcbg06	Singlet	bcbg06	7.84620362381363	0	TRUE	-2.68996070691117	-2.83439538948086	CHIR	5	BC04
rxn1_AAAGGTAAGATCGCCC-1	lib1	35566	5661	322	18	bcbg16	bcbg03	2.59327810530821	bcbg16	Singlet	bcbg16	7.90642748692572	0	TRUE	10.634240400114	2.2909815502927	lowDorso	2	BC14
rxn1_AAAGGTAAGCTGAAAT-1	lib1	28703	6235	274	18	bcbg05	bcbg10	2.75927704820945	bcbg05	Singlet	bcbg05	14.6883601017315	0	TRUE	-0.806929517469492	-0.577762584610257	XAV	5	BC03
rxn1_AAAGGTAAGCTTAAGA-1	lib1	21758	5102	417	17	bcbg07	bcbg18	2.34942976828677	bcbg07	Singlet	bcbg07	6.9445721114073	1	TRUE	-2.63089798756608	1.70151628978702	lowDorso	5	BC05
rxn1_AAAGGTAAGGTTATAG-1	lib1	33412	6078	251	18	bcbg12	bcbg17	1.81678972756152	bcbg12_bcbg17	Doublet	Doublet	12.7768466419251	1	TRUE	8.69702745608321	2.62654616363498	no_treatment	2	BC10
rxn1_AAAGGTAAGTCGGCCT-1	lib1	33336	6224	310	18	bcbg20	bcbg13	0.334289305513179	bcbg13_bcbg20	Doublet	Doublet	7.88936885049196	3	TRUE	NA	NA	NA	NA	BC18
rxn1_AAAGGTAAGTGAACAT-1	lib1	21107	4348	116	18	bcbg03	bcbg13	1.42840373430779	bcbg03	Singlet	bcbg03	5.20206566541906	0	TRUE	-2.08712004490861	-5.35498903266934	no_treatment	5	BC01
rxn1_AAAGGTAAGTTGCTGT-1	lib1	42733	6772	284	18	bcbg10	bcbg07	1.46530850319846	bcbg07_bcbg10	Doublet	Doublet	12.5757611213816	2	TRUE	NA	NA	NA	NA	BC08
rxn1_AAAGGTACAAGGCGTA-1	lib1	18333	3774	90	17	bcbg16	bcbg06	0.906286210448364	bcbg16	Singlet	bcbg16	5.35100638193422	0	TRUE	6.64745546511642	2.1164255333707	lowDorso	2	BC14
rxn1_AAAGGTACAATCCAGT-1	lib1	30677	5553	272	18	bcbg17	bcbg13	1.79191247005446	bcbg17	Singlet	bcbg17	5.36232356488575	0	TRUE	9.91031004122726	4.12459613807651	Dorso	2	BC15
rxn1_AAAGGTACAGACCTGC-1	lib1	9992	3698	70	15	bcbg03	bcbg05	0.587712423912773	bcbg03	Singlet	bcbg03	6.88550840672538	0	TRUE	-2.61692284413346	0.557903606967655	no_treatment	5	BC01
rxn1_AAAGGTACATACACCA-1	lib1	24619	4911	274	18	bcbg20	bcbg16	2.33981805937185	bcbg20	Singlet	bcbg20	10.2238108777773	0	TRUE	6.15287948779098	3.62886144645664	VEGF	2	BC18
rxn1_AAAGGTAGTAACGGTG-1	lib1	19952	4343	216	18	bcbg18	bcbg19	2.10315571748446	bcbg18	Singlet	bcbg18	11.1216920609463	0	TRUE	4.09470916918746	0.995258112029758	K02288	2	BC16
rxn1_AAAGGTAGTGACGTCC-1	lib1	21652	4920	239	18	bcbg16	bcbg11	2.53716157091687	bcbg16	Singlet	bcbg16	11.5185664141881	0	TRUE	7.75864435366622	4.53921558387729	lowDorso	2	BC14
rxn1_AAAGGTAGTGGGTTGA-1	lib1	23246	4597	299	18	bcbg19	bcbg12	2.6661168113693	bcbg19	Singlet	bcbg19	6.89581003183343	0	TRUE	11.088339101591	2.86584116943332	BMP4	2	BC17
rxn1_AAAGGTATCAACTACG-1	lib1	10852	3856	96	18	bcbg13	bcbg19	1.6113649199577	bcbg13	Singlet	bcbg13	3.89789900479174	0	TRUE	-3.16995023556718	-0.0815604072421522	VEGF	5	BC11
rxn1_AAAGTCCAGAGAATCT-1	lib1	30762	5184	374	16	bcbg12	bcbg11	2.82798713810327	bcbg12	Singlet	bcbg12	4.8403874910604	0	TRUE	8.64024282626144	1.27181293495151	no_treatment	2	BC10
rxn1_AAAGTCCCAACAGCTT-1	lib1	26586	5188	432	18	bcbg03	bcbg05	2.80255785857486	bcbg03	Singlet	bcbg03	3.99082223726773	0	TRUE	2.8443539255046	-3.16063330642727	no_treatment	5	BC01
rxn1_AAAGTCCCAATTGCGT-1	lib1	24131	5034	211	18	bcbg15	bcbg04	1.68018359177106	bcbg15	Singlet	bcbg15	12.1876424516183	0	TRUE	4.92344118288985	3.06789662368747	CHIR	2	BC13
rxn1_AAAGTCCCACTAGAGG-1	lib1	40495	7069	426	18	bcbg08	bcbg18	0.716323594697411	bcbg08_bcbg18	Doublet	Doublet	7.650327200889	3	TRUE	NA	NA	NA	NA	BC06
rxn1_AAAGTCCCACTGTCGG-1	lib1	46566	7215	464	18	bcbg15	bcbg10	1.95193787616508	bcbg10_bcbg15	Doublet	Doublet	6.56272817076837	2	TRUE	NA	NA	NA	NA	BC13
rxn1_AAAGTCCCAGATTTCG-1	lib1	29843	6094	293	18	bcbg05	bcbg03	3.07372854432317	bcbg05	Singlet	bcbg05	7.28814127266025	0	TRUE	-4.88787769146928	-8.19823024742154	XAV	5	BC03
rxn1_AAAGTCCCAGCTACAT-1	lib1	24326	4985	154	18	bcbg12	bcbg19	1.36355791823659	bcbg12	Singlet	bcbg12	9.31924689632492	0	TRUE	6.39095426730147	4.78925325401279	no_treatment	2	BC10
rxn1_AAAGTCCCAGGTTTAC-1	lib1	22258	4213	173	18	bcbg19	bcbg10	1.81801142566891	bcbg19	Singlet	bcbg19	6.19552520442088	0	TRUE	9.78409887484542	-0.317573259992871	BMP4	2	BC17
rxn1_AAAGTCCCAGTAGAGC-1	lib1	28869	4856	235	18	bcbg17	bcbg14	1.65861805855582	bcbg17	Singlet	bcbg17	7.43011534864387	0	TRUE	11.2427742593669	0.108216900901523	Dorso	2	BC15
rxn1_AAAGTCCCATATGGCT-1	lib1	31184	6614	173	18	bcbg10	bcbg16	0.107822423106804	bcbg10_bcbg16	Doublet	Doublet	8.01051821446896	3	TRUE	NA	NA	NA	NA	BC08
rxn1_AAAGTCCCATGGATCT-1	lib1	45289	6456	399	18	bcbg16	bcbg14	2.42621855492279	bcbg14_bcbg16	Doublet	Doublet	10.2872662235863	3	TRUE	NA	NA	NA	NA	BC14
rxn1_AAAGTCCGTAGACAAT-1	lib1	13537	4233	122	17	bcbg10	bcbg03	2.20173167422991	bcbg10	Singlet	bcbg10	9.4481790647854	0	TRUE	-2.47616957493791	0.0623881561324268	BMP4	5	BC08
rxn1_AAAGTCCGTCGTGGTC-1	lib1	19795	3994	259	17	bcbg17	bcbg09	1.98486769965369	bcbg17	Singlet	bcbg17	12.6951250315736	0	TRUE	10.0248882882976	-0.865716020984921	Dorso	2	BC15
rxn1_AAAGTCCGTGAATGAT-1	lib1	24407	5305	376	18	bcbg08	bcbg03	2.58830778870209	bcbg08	Singlet	bcbg08	7.37493342073995	0	TRUE	-5.9301993734456	-5.82370088569668	Dorso	5	BC06
rxn1_AAAGTCCGTGGCATCC-1	lib1	9811	3760	83	15	bcbg06	bcbg10	1.82095996163312	bcbg06	Singlet	bcbg06	8.01141575782285	0	TRUE	-2.57117222615251	-0.834139327926907	CHIR	5	BC04
rxn1_AAAGTCCGTTGCGGAA-1	lib1	14234	4175	93	17	bcbg06	bcbg17	1.03782828983008	bcbg06	Singlet	bcbg06	4.4822256568779	0	TRUE	-2.75914143391618	-0.953157703800473	CHIR	5	BC04
rxn1_AAAGTCCTCACGATAC-1	lib1	34512	5909	258	18	bcbg15	bcbg13	1.70018121053237	bcbg15	Singlet	bcbg15	9.79659248956884	0	TRUE	10.5985014551066	2.29944874771091	CHIR	2	BC13
rxn1_AAAGTCCTCCCTATTA-1	lib1	81222	8893	615	18	bcbg15	bcbg11	0.914084484649389	bcbg11_bcbg15	Doublet	Doublet	6.79372583782719	3	FALSE	NA	NA	NA	NA	NA
rxn1_AAAGTCCTCCGTGGCA-1	lib1	33602	5912	248	17	bcbg18	bcbg16	2.17900306031643	bcbg18	Singlet	bcbg18	7.64537825129457	1	TRUE	10.1043427102946	4.64288522727939	K02288	2	BC16
rxn1_AAAGTCCTCCGTTGGG-1	lib1	16350	4609	124	18	bcbg04	bcbg14	1.98802018679038	bcbg04	Singlet	bcbg04	5.63302752293578	0	TRUE	-1.66101073094377	-2.09700797073391	lowXAV	5	BC02
rxn1_AAAGTCCTCGCTCATC-1	lib1	31566	6611	251	18	bcbg05	bcbg14	2.66022688910829	bcbg05	Singlet	bcbg05	5.65798644110752	0	TRUE	-4.65621923275956	-8.26270626060513	XAV	5	BC03
rxn1_AAAGTCCTCGGTAGGA-1	lib1	26603	4907	140	18	bcbg14	bcbg20	1.40554293755606	bcbg14	Singlet	bcbg14	8.60429274893809	0	TRUE	5.64969326189986	1.81895758636447	XAV	2	BC12
rxn1_AAAGTCCTCGGTTGTA-1	lib1	50629	6901	631	18	bcbg17	bcbg10	2.62733309059444	bcbg10_bcbg17	Doublet	Doublet	7.21128207154003	1	FALSE	NA	NA	NA	NA	NA
rxn1_AAAGTGAAGAGAACCC-1	lib1	67552	7771	570	18	bcbg18	bcbg17	0.0400759713993741	bcbg17_bcbg18	Doublet	Doublet	8.10338702036949	3	FALSE	NA	NA	NA	NA	NA
rxn1_AAAGTGAAGGTACAAT-1	lib1	15635	4451	83	18	bcbg09	bcbg03	0.535311191552388	bcbg09	Singlet	bcbg09	5.51966741285577	0	TRUE	-3.52591441937455	-3.94811819068936	K02288	5	BC07
rxn1_AAAGTGAAGTGAGTTA-1	lib1	44269	6636	333	18	bcbg13	bcbg18	0.941797226776139	bcbg13_bcbg18	Doublet	Doublet	7.47249768461	3	TRUE	NA	NA	NA	NA	BC11
rxn1_AAAGTGACACCTGATA-1	lib1	18522	4985	171	18	bcbg10	bcbg06	1.77805324012755	bcbg10	Singlet	bcbg10	2.68869452542922	0	TRUE	0.35485310486785	0.332589347438541	BMP4	5	BC08
rxn1_AAAGTGACAGTTGCGC-1	lib1	16872	4255	98	18	bcbg12	bcbg18	0.941924189716476	bcbg12	Singlet	bcbg12	9.18089141773352	0	TRUE	7.54273439578048	4.02961446769687	no_treatment	2	BC10
rxn1_AAAGTGACATCATCCC-1	lib1	33666	5691	288	18	bcbg17	bcbg10	1.83790673247998	bcbg17	Singlet	bcbg17	7.18826115368621	0	TRUE	9.25928522280685	1.92645313270542	Dorso	2	BC15
rxn1_AAAGTGAGTAGTTAGA-1	lib1	16966	4024	84	17	bcbg11	bcbg03	0.892929004036779	bcbg11	Singlet	bcbg11	7.79794883885418	0	TRUE	5.85269142321578	4.20949460990879	lowXAV	2	BC09
rxn1_AAAGTGAGTCATCTAG-1	lib1	18228	4428	164	17	bcbg03	bcbg04	1.68226548675593	bcbg03	Singlet	bcbg03	15.8382707921878	0	TRUE	-0.886255312643137	-5.66408155433682	no_treatment	5	BC01
rxn1_AAAGTGAGTCCTGTTC-1	lib1	40518	6260	331	18	bcbg11	bcbg15	0.359649331295707	bcbg11_bcbg15	Doublet	Doublet	8.45796929759613	3	TRUE	NA	NA	NA	NA	BC09
rxn1_AAAGTGAGTTGTAGCT-1	lib1	18038	5568	91	18	bcbg04	bcbg07	0.647502798083979	bcbg04	Singlet	bcbg04	5.3110100898104	0	TRUE	-3.16210626431474	0.0774629903599887	lowXAV	5	BC02
rxn1_AAAGTGATCACAACCA-1	lib1	21887	4653	152	18	bcbg19	bcbg10	1.51497693048604	bcbg19	Singlet	bcbg19	9.50335815781057	0	TRUE	7.04364849261275	2.822298784332	BMP4	2	BC17
rxn1_AAAGTGATCCATAGAC-1	lib1	37122	5911	451	18	bcbg13	bcbg14	3.04548811579496	bcbg13	Singlet	bcbg13	7.27062119497872	0	TRUE	-0.217361111126032	3.2080421639249	VEGF	5	BC11
rxn1_AAAGTGATCGGTCTAA-1	lib1	26734	5589	252	18	bcbg14	bcbg08	1.62989532404856	bcbg08_bcbg14	Doublet	Doublet	8.08333956759183	1	TRUE	4.41301942996017	0.332781870441165	XAV	2	BC12
rxn1_AAAGTGATCTGACCCT-1	lib1	17596	4810	107	18	bcbg08	bcbg06	0.49873981296145	bcbg08	Singlet	bcbg08	9.91134348715617	0	TRUE	-2.5159177667714	-2.51789877883938	Dorso	5	BC06
rxn1_AAAGTGATCTGCGGAC-1	lib1	41916	5844	438	18	bcbg15	bcbg11	2.26075332304547	bcbg11_bcbg15	Doublet	Doublet	3.62391449565798	1	TRUE	12.1698916070842	2.51945139892551	CHIR	2	BC13
rxn1_AAATGGAAGAATCGTA-1	lib1	21883	4813	168	18	bcbg12	bcbg10	1.75043878236699	bcbg12	Singlet	bcbg12	8.12502856098341	0	TRUE	4.09154773882857	2.96880175598117	no_treatment	2	BC10
rxn1_AAATGGAAGGGACTGT-1	lib1	18722	3911	213	18	bcbg07	bcbg14	2.05700438581995	bcbg07	Singlet	bcbg07	6.20660185877577	0	TRUE	-1.68124126263627	6.44482805259677	lowDorso	5	BC05
rxn1_AAATGGAAGTGAATAC-1	lib1	22858	4805	110	18	bcbg16	bcbg11	1.11612532807608	bcbg16	Singlet	bcbg16	9.91775308425934	0	TRUE	7.01574588946334	2.65874864585849	lowDorso	2	BC14
rxn1_AAATGGAAGTTCTACG-1	lib1	31141	5748	349	18	bcbg20	bcbg04	2.26692690088753	bcbg20	Singlet	bcbg20	7.8931312417713	0	TRUE	7.69626260928145	2.73364235885593	VEGF	2	BC18
rxn1_AAATGGACAACTCATG-1	lib1	43291	6357	305	18	bcbg16	bcbg12	2.48635296722702	bcbg16	Singlet	bcbg16	8.00859301009448	0	TRUE	11.2753298395061	3.85560252197239	lowDorso	2	BC14
rxn1_AAATGGACACGCTGCA-1	lib1	41373	6715	318	18	bcbg18	bcbg05	0.818568882461593	bcbg05_bcbg18	Doublet	Doublet	8.58047518913301	2	TRUE	NA	NA	NA	NA	BC16
rxn1_AAATGGACAGCACAAG-1	lib1	10265	3455	99	16	bcbg08	bcbg11	1.61423736660708	bcbg08	Singlet	bcbg08	5.67949342425718	0	TRUE	-1.03462259837159	-2.02591941825894	Dorso	5	BC06
rxn1_AAATGGACAGCTTTGA-1	lib1	30032	5667	171	16	bcbg16	bcbg20	1.82896635074655	bcbg16	Singlet	bcbg16	7.10575386254662	0	TRUE	8.4775440805339	4.15832044609043	lowDorso	2	BC14
rxn1_AAATGGACAGGATTCT-1	lib1	16457	4935	243	18	bcbg07	bcbg15	2.08129831493594	bcbg07	Singlet	bcbg07	7.66846934435195	0	TRUE	8.01396871737472	5.45618774421665	lowDorso	5	BC05
rxn1_AAATGGACATACGCAT-1	lib1	17648	4142	122	17	bcbg15	bcbg16	1.30262279444513	bcbg15	Singlet	bcbg15	6.93563009972801	0	TRUE	4.57038427523604	2.73485710151645	CHIR	2	BC13
rxn1_AAATGGACATCCGGTG-1	lib1	15930	4444	125	17	bcbg13	bcbg08	2.07613379467555	bcbg13	Singlet	bcbg13	5.8631512868801	0	TRUE	0.21777788928977	-0.135121296568188	VEGF	5	BC11
rxn1_AAATGGACATCCTATT-1	lib1	11974	4081	121	18	bcbg07	bcbg16	1.35034834795289	bcbg07	Singlet	bcbg07	6.03808251210957	0	TRUE	0.102818127789412	-0.263050075097355	lowDorso	5	BC05
rxn1_AAATGGACATGACTCA-1	lib1	19361	5094	71	18	bcbg10	bcbg15	0.220069827663517	Negative	Negative	Negative	7.86116419606425	0	TRUE	-1.12219666310319	0.445246238784519	BMP4	5	BC08
rxn1_AAATGGACATGTCAGT-1	lib1	19737	4345	100	18	bcbg18	bcbg11	1.01323506215262	bcbg18	Singlet	bcbg18	8.24846734559457	0	TRUE	7.41867996386519	1.65025820262882	K02288	2	BC16
rxn1_AAATGGACATTGGATC-1	lib1	24665	5183	360	18	bcbg09	bcbg05	2.36983601694631	bcbg09	Singlet	bcbg09	7.54915872694101	0	TRUE	3.19455052546493	-3.04137514106778	K02288	5	BC07
rxn1_AAATGGAGTCATGGCC-1	lib1	13192	3521	87	16	bcbg13	bcbg15	1.73028015632101	bcbg13	Singlet	bcbg13	9.24802910855064	0	TRUE	2.95349169901839	-2.21912692062405	VEGF	5	BC11
rxn1_AAATGGAGTGAAGCGT-1	lib1	43564	6447	207	18	bcbg15	bcbg12	1.48201443840241	bcbg15	Singlet	bcbg15	10.1436966302452	0	TRUE	7.84732271365157	1.94358946807834	CHIR	2	BC13
rxn1_AAATGGAGTGGATCGA-1	lib1	47396	6635	466	18	bcbg11	bcbg17	0.666699640378736	bcbg11_bcbg17	Doublet	Doublet	10.0135032492193	3	TRUE	NA	NA	NA	NA	BC09
rxn1_AAATGGAGTTCCTAAG-1	lib1	14562	3432	139	17	bcbg18	bcbg13	2.06489044686635	bcbg18	Singlet	bcbg18	8.92047795632468	0	TRUE	8.91685701540938	0.523673791961399	K02288	2	BC16
rxn1_AAATGGATCGTTCTAT-1	lib1	19500	4478	148	18	bcbg07	bcbg06	1.17542906369386	bcbg07	Singlet	bcbg07	16.8307692307692	0	TRUE	-0.61942987509736	-4.97777650825528	lowDorso	5	BC05
rxn1_AACAAAGAGCCATATC-1	lib1	13718	4407	240	17	bcbg08	bcbg13	2.22465441097259	bcbg08	Singlet	bcbg08	7.09287068085727	0	TRUE	-0.935567606172647	-2.216533164902	Dorso	5	BC06
rxn1_AACAAAGAGCGGGTTA-1	lib1	29009	5956	271	16	bcbg04	bcbg15	2.75226264245151	bcbg04	Singlet	bcbg04	5.9498776241856	0	TRUE	-3.34265588589677	-4.52078483573941	lowXAV	5	BC02
rxn1_AACAAAGAGCTAGTTC-1	lib1	35220	5701	310	18	bcbg14	bcbg16	2.49041240593639	bcbg14	Singlet	bcbg14	7.22032935831914	0	TRUE	9.55449796847335	3.62612821586582	XAV	2	BC12
rxn1_AACAAAGAGTCCTGCG-1	lib1	34114	5611	193	18	bcbg11	bcbg18	1.429498637761	bcbg11	Singlet	bcbg11	9.27478454593422	0	TRUE	11.0255701654338	1.20603384502384	lowXAV	2	BC09
rxn1_AACAAAGCAAAGGCAC-1	lib1	19425	4521	83	16	bcbg05	bcbg15	0.767542828238937	bcbg05	Singlet	bcbg05	5.32303732303732	0	TRUE	-3.30450629063615	-6.08623550407437	XAV	5	BC03
rxn1_AACAAAGCAAGATGTA-1	lib1	25701	5909	159	18	bcbg06	bcbg08	1.04760317651292	bcbg06	Singlet	bcbg06	8.43936033617369	0	TRUE	-3.02985142537126	-0.351657490654263	CHIR	5	BC04
rxn1_AACAAAGCACACCTAA-1	lib1	22751	5458	207	17	bcbg08	bcbg20	1.97916433237349	bcbg08	Singlet	bcbg08	7.23484681992	1	TRUE	-3.902424324236	-4.08571289054898	Dorso	5	BC06
rxn1_AACAAAGCACAGTGAG-1	lib1	31088	5120	178	18	bcbg14	bcbg12	1.33736626160315	bcbg12_bcbg14	Doublet	Doublet	7.31793618116315	1	TRUE	12.6197769754314	0.256305534915653	XAV	2	BC12
rxn1_AACAAAGCACCTCTGT-1	lib1	75362	8764	605	18	bcbg09	bcbg03	0.356121829622738	bcbg03_bcbg09	Doublet	Doublet	6.59616252222605	4	FALSE	NA	NA	NA	NA	NA
rxn1_AACAAAGCAGGCAATG-1	lib1	47776	7131	389	18	bcbg08	bcbg20	0.0550039896309187	bcbg08_bcbg20	Doublet	Doublet	5.96324514400536	4	TRUE	NA	NA	NA	NA	BC06
rxn1_AACAAAGGTACTCGCG-1	lib1	14509	4586	90	15	bcbg10	bcbg11	1.29894964434506	bcbg10	Singlet	bcbg10	6.78888965469709	0	TRUE	-3.56305049725541	1.76802136428806	BMP4	5	BC08
rxn1_AACAAAGGTACTGGGA-1	lib1	27188	5174	168	18	bcbg14	bcbg11	1.50914814625054	bcbg14	Singlet	bcbg14	8.11019567456231	0	TRUE	4.20739341906539	0.885283846931186	XAV	2	BC12
rxn1_AACAAAGGTATCACGT-1	lib1	26340	4812	195	18	bcbg16	bcbg11	2.12388551971208	bcbg16	Singlet	bcbg16	6.8413059984814	0	TRUE	10.2736284845256	-0.269447382016453	lowDorso	2	BC14
rxn1_AACAAAGGTCCTGGGT-1	lib1	41302	6596	203	18	bcbg11	bcbg13	1.30790994677453	bcbg11	Singlet	bcbg11	8.33615805529999	0	TRUE	11.7174265497111	4.13753606803867	lowXAV	2	BC09
rxn1_AACAAAGGTCGGTAAG-1	lib1	32046	6112	210	18	bcbg03	bcbg05	0.384074648526167	bcbg03_bcbg05	Doublet	Doublet	6.70910566061287	1	TRUE	-1.75577102967271	-7.66979835502652	no_treatment	5	BC01
rxn1_AACAAAGGTCTTGTCC-1	lib1	14788	3960	71	17	bcbg13	bcbg03	0.384515291015399	Negative	Negative	Negative	4.78766567487152	0	TRUE	0.267449151792441	-0.222159843368802	VEGF	5	BC11
rxn1_AACAAAGGTGAGCTCC-1	lib1	31535	5245	171	18	bcbg14	bcbg11	1.67234394157408	bcbg14	Singlet	bcbg14	5.62866656096401	0	TRUE	10.8235771768474	1.2949482394025	XAV	2	BC12
rxn1_AACAAAGGTGTATTGC-1	lib1	23760	4680	200	18	bcbg13	bcbg10	2.24161592236664	bcbg13	Singlet	bcbg13	6.24158249158249	0	TRUE	2.86354232958785	-2.32277462951687	VEGF	5	BC11
rxn1_AACAAAGGTGTTATCG-1	lib1	18322	4125	254	17	bcbg19	bcbg05	2.19456220545507	bcbg19	Singlet	bcbg19	6.89335225412073	0	TRUE	5.67219902209273	4.39422418601963	BMP4	2	BC17
rxn1_AACAAAGTCGTGAGAG-1	lib1	23354	4787	167	17	bcbg05	bcbg17	2.47923711348217	bcbg05	Singlet	bcbg05	7.43769803887985	0	TRUE	-0.830031324110117	3.38698102958652	XAV	5	BC03
rxn1_AACAAAGTCGTTTACT-1	lib1	18715	4276	133	18	bcbg10	bcbg15	2.12283116056953	bcbg10	Singlet	bcbg10	4.55784130376703	0	TRUE	2.44168640307418	-1.79208848945645	BMP4	5	BC08
rxn1_AACAAAGTCTGGGAGA-1	lib1	16494	4132	159	18	bcbg09	bcbg06	1.14886444746296	bcbg09	Singlet	bcbg09	7.90590517764035	0	TRUE	-3.50278185673722	-4.78439281456021	K02288	5	BC07
rxn1_AACAACCAGATTGCGG-1	lib1	16125	4656	216	18	bcbg08	bcbg11	2.06256072919822	bcbg08	Singlet	bcbg08	9.95348837209302	0	TRUE	4.19792343310348	-6.92207954399136	Dorso	5	BC06
rxn1_AACAACCAGGGTATAT-1	lib1	25429	5002	236	18	bcbg20	bcbg05	2.0050467249799	bcbg20	Singlet	bcbg20	8.34873569546581	0	TRUE	7.80923916033736	0.771998841838565	VEGF	2	BC18
rxn1_AACAACCAGTTCAACC-1	lib1	41226	6127	272	18	bcbg11	bcbg10	1.94414153415427	bcbg11	Singlet	bcbg11	5.63964488429632	0	TRUE	11.5071823709392	1.66312875278446	lowXAV	2	BC09
rxn1_AACAACCCAATGAACA-1	lib1	31546	6464	174	18	bcbg10	bcbg16	1.1871482154357	bcbg10_bcbg16	Doublet	Doublet	4.80885056742535	1	TRUE	-3.70990537472733	-5.51889751426724	BMP4	5	BC08
rxn1_AACAACCCAGATCATC-1	lib1	29943	5557	133	18	bcbg11	bcbg16	1.34065594560587	bcbg11	Singlet	bcbg11	7.21704572020172	0	TRUE	7.11711383990279	2.44447900779697	lowXAV	2	BC09
rxn1_AACAACCCAGCGTGCT-1	lib1	21201	4680	164	18	bcbg03	bcbg09	1.79872270912608	bcbg03	Singlet	bcbg03	5.35352106032734	0	TRUE	-0.89972477026948	-6.15196416847256	no_treatment	5	BC01
rxn1_AACAACCCATAACCCA-1	lib1	11537	3286	137	16	bcbg09	bcbg16	1.5457871363439	bcbg09	Singlet	bcbg09	0.260032937505417	0	TRUE	-5.31634925671586	-6.79885004035977	K02288	5	BC07
rxn1_AACAACCCATCCCGTT-1	lib1	37798	6068	316	18	bcbg18	bcbg19	2.13497670546033	bcbg18_bcbg19	Doublet	Doublet	7.84168474522462	1	TRUE	11.3370783441447	2.14402582176181	K02288	2	BC16
rxn1_AACAACCCATCCGCGA-1	lib1	57395	7680	601	18	bcbg14	bcbg07	1.48050371026218	bcbg07_bcbg14	Doublet	Doublet	6.46746232250196	4	FALSE	NA	NA	NA	NA	NA
rxn1_AACAACCGTAAGGAGA-1	lib1	14733	4608	81	17	bcbg06	bcbg16	1.04477450295323	bcbg06	Singlet	bcbg06	6.7128215570488	0	TRUE	-3.54413079091081	-0.94168780319241	CHIR	5	BC04
rxn1_AACAACCGTACCGGCT-1	lib1	40176	6194	652	18	bcbg12	bcbg09	3.25814360822511	bcbg12	Singlet	bcbg12	6.23008761449622	0	TRUE	10.0814030282878	3.20870329864475	no_treatment	2	BC10
rxn1_AACAACCGTAGGAAAG-1	lib1	17693	3980	157	18	bcbg14	bcbg06	1.75970816847044	bcbg14	Singlet	bcbg14	6.79364720510937	0	TRUE	8.31107259921065	1.22296168334934	XAV	2	BC12
rxn1_AACAACCGTAGGAGTC-1	lib1	17018	3827	69	16	bcbg04	bcbg11	0.860002700068538	bcbg04	Singlet	bcbg04	3.65495357856387	0	TRUE	2.88422800234786	-1.85995839111355	lowXAV	5	BC02
rxn1_AACAACCGTCTCACGG-1	lib1	20405	4357	118	18	bcbg19	bcbg10	1.40601139763749	bcbg19	Singlet	bcbg19	6.37588826268072	0	TRUE	6.16530920199386	4.07621671684238	BMP4	2	BC17
rxn1_AACAACCGTCTTTATC-1	lib1	33737	6045	181	18	bcbg18	bcbg09	1.53967473681885	bcbg18	Singlet	bcbg18	7.07828200492041	0	TRUE	9.12709165743819	4.80606128700229	K02288	2	BC16
rxn1_AACAACCGTGCAACGA-1	lib1	38061	5953	379	18	bcbg12	bcbg15	2.61566008779216	bcbg12	Singlet	bcbg12	6.94937074695883	0	TRUE	8.81316400698653	3.208853263931	no_treatment	2	BC10
rxn1_AACAACCGTGGGCTCT-1	lib1	29180	6058	168	18	bcbg05	bcbg12	1.99680313607384	bcbg05	Singlet	bcbg05	5.09938313913639	1	TRUE	-4.6752354986287	-6.02096889488247	XAV	5	BC03
rxn1_AACAACCGTGTTGACT-1	lib1	41050	7331	410	18	bcbg08	bcbg07	0.00582118897434603	bcbg07_bcbg08	Doublet	Doublet	4.79902557856273	4	TRUE	NA	NA	NA	NA	BC06
rxn1_AACAACCTCCCTTGGT-1	lib1	34589	5629	337	18	bcbg20	bcbg05	2.21598601171423	bcbg05_bcbg20	Doublet	Doublet	6.81141403336321	1	TRUE	11.6940615289592	1.12241174705478	VEGF	2	BC18
rxn1_AACAACCTCGAAACAA-1	lib1	27087	4692	313	18	bcbg18	bcbg13	2.59009246094783	bcbg18	Singlet	bcbg18	5.71122678775796	0	TRUE	9.15793062380782	-0.259890388174328	K02288	2	BC16
rxn1_AACAACCTCGAGCCAC-1	lib1	27247	5343	252	18	bcbg19	bcbg16	2.09706577696799	bcbg19	Singlet	bcbg19	8.26880023488824	0	TRUE	4.22707821063033	1.83437695034	BMP4	2	BC17
rxn1_AACAACCTCGCAGTTA-1	lib1	22536	5652	374	17	bcbg09	bcbg20	2.66602727574385	bcbg09	Singlet	bcbg09	3.73180688675896	0	TRUE	-0.585288692197885	2.629507560806	K02288	5	BC07
rxn1_AACAAGAAGAGGCGTT-1	lib1	11148	3802	151	17	bcbg08	bcbg09	1.76973679298813	bcbg08	Singlet	bcbg08	7.82203085755292	0	TRUE	-0.567769277772989	-1.8118347930148	Dorso	5	BC06
rxn1_AACAAGAAGCCTGAGA-1	lib1	31090	5441	412	18	bcbg17	bcbg12	2.37540031518705	bcbg17	Singlet	bcbg17	12.0231585718881	0	TRUE	10.3863928430461	4.07139493949863	Dorso	2	BC15
rxn1_AACAAGAAGGCCACCT-1	lib1	33770	5787	228	18	bcbg13	bcbg05	2.19310127129708	bcbg13	Singlet	bcbg13	4.21676043825881	0	TRUE	-5.53319619961747	-7.50269840232876	VEGF	5	BC11
rxn1_AACAAGAAGGTACAAT-1	lib1	21037	4893	104	18	bcbg09	bcbg19	0.634469074982117	bcbg09	Singlet	bcbg09	5.01972714740695	0	TRUE	-4.37140725918778	-5.7880310820773	K02288	5	BC07
rxn1_AACAAGAAGTCGCGAA-1	lib1	9482	2776	69	17	bcbg12	bcbg10	0.0982374235799541	Negative	Negative	Negative	48.4707867538494	0	FALSE	NA	NA	NA	NA	NA
rxn1_AACAAGAAGTGGTGAC-1	lib1	32184	5594	185	18	bcbg12	bcbg08	1.5774150249117	bcbg12	Singlet	bcbg12	10.2659706686552	0	TRUE	9.11555124453536	4.78404047019931	no_treatment	2	BC10
rxn1_AACAAGACAACGCCCA-1	lib1	31076	5077	322	18	bcbg12	bcbg13	2.39488748204878	bcbg12	Singlet	bcbg12	4.8526193847342	0	TRUE	9.37279344729415	0.274064947442737	no_treatment	2	BC10
rxn1_AACAAGACACAGACGA-1	lib1	13586	4333	100	17	bcbg08	bcbg07	0.46580259198303	bcbg08	Singlet	bcbg08	8.73693508022965	0	TRUE	-2.02165566750535	0.198822636680332	Dorso	5	BC06
rxn1_AACAAGACACCCTTGT-1	lib1	22250	4694	285	18	bcbg15	bcbg08	2.41986453836001	bcbg15	Singlet	bcbg15	7.95056179775281	0	TRUE	7.15429521731368	2.19545390136692	CHIR	2	BC13
rxn1_AACAAGACACCGCTGA-1	lib1	26375	5300	401	18	bcbg03	bcbg10	2.47898334920904	bcbg03	Singlet	bcbg03	4.06445497630332	0	TRUE	-0.751259792528238	-6.448786239548	no_treatment	5	BC01
rxn1_AACAAGACAGTTCCAA-1	lib1	19056	5635	96	17	bcbg04	bcbg14	0.928848299474403	bcbg04	Singlet	bcbg04	5.44710327455919	0	TRUE	4.02358127764693	-6.63120601646451	lowXAV	5	BC02
rxn1_AACAAGACATGGATCT-1	lib1	14710	3990	152	17	bcbg03	bcbg20	1.83705044047143	bcbg03	Singlet	bcbg03	4.85384092454113	0	TRUE	-0.7902953512288	-5.18854568473843	no_treatment	5	BC01
rxn1_AACAAGACATTCTCCG-1	lib1	32416	5671	296	18	bcbg20	bcbg15	2.32769696821168	bcbg20	Singlet	bcbg20	7.4469397828233	0	TRUE	10.9958212488078	0.485793550090519	VEGF	2	BC18
rxn1_AACAAGACATTGAGCT-1	lib1	29607	4949	320	18	bcbg19	bcbg17	2.51773347499544	bcbg19	Singlet	bcbg19	6.45455466612625	0	TRUE	11.5992653482341	1.11633255012485	BMP4	2	BC17
rxn1_AACAAGAGTACTGCGC-1	lib1	14033	4192	123	18	bcbg08	bcbg05	1.23614791275072	bcbg08	Singlet	bcbg08	4.47516568089503	0	TRUE	7.87654186419478	5.54786922462436	Dorso	5	BC06
rxn1_AACAAGAGTAGACGTG-1	lib1	27605	5523	155	18	bcbg05	bcbg17	1.8901826045969	bcbg05	Singlet	bcbg05	7.15087846404637	1	TRUE	-5.04618047543534	-7.81620977394131	XAV	5	BC03
rxn1_AACAAGAGTAGGTAGC-1	lib1	38842	6555	402	18	bcbg19	bcbg07	0.904214443155745	bcbg07_bcbg19	Doublet	Doublet	7.4635703619793	4	TRUE	NA	NA	NA	NA	BC17
rxn1_AACAAGAGTCCCTGAG-1	lib1	19686	4852	136	17	bcbg09	bcbg05	1.16018307760169	bcbg09	Singlet	bcbg09	3.3577161434522	0	TRUE	0.594699215211783	-1.13135991565731	K02288	5	BC07
rxn1_AACAAGAGTGGATGAC-1	lib1	18288	4502	124	17	bcbg04	bcbg08	2.18888219986811	bcbg04	Singlet	bcbg04	4.71894138232721	0	TRUE	-4.27137779065141	-3.81501648895291	lowXAV	5	BC02
rxn1_AACAAGATCCCAGGCA-1	lib1	29880	5669	261	18	bcbg12	bcbg08	2.25716935576481	bcbg12	Singlet	bcbg12	9.16331994645248	0	TRUE	8.32700086764327	4.7056417656705	no_treatment	2	BC10
rxn1_AACAAGATCTAGCATG-1	lib1	10926	3905	149	14	bcbg09	bcbg05	1.76055562001087	bcbg09	Singlet	bcbg09	7.1389346512905	0	TRUE	-1.39853988953599	-0.186447809858593	K02288	5	BC07
rxn1_AACAAGATCTGTGTGA-1	lib1	50098	6904	500	18	bcbg19	bcbg06	0.399510738234137	bcbg06_bcbg19	Doublet	Doublet	6.01021996886103	4	FALSE	NA	NA	NA	NA	NA
rxn1_AACACACAGACCAGAC-1	lib1	22528	5257	165	18	bcbg13	bcbg10	1.91109890649201	bcbg13	Singlet	bcbg13	3.88849431818182	2	TRUE	NA	NA	NA	NA	BC11
rxn1_AACACACAGATAACAC-1	lib1	9674	3741	180	18	bcbg08	bcbg15	2.01792446270482	bcbg08	Singlet	bcbg08	5.45792846805871	0	TRUE	-4.08073161908158	0.721898455695835	Dorso	5	BC06
rxn1_AACACACAGCAAGGAA-1	lib1	46047	6958	493	18	bcbg09	bcbg10	0.522688982743897	bcbg09_bcbg10	Doublet	Doublet	6.76699893586987	1	TRUE	-0.766046632013407	2.56571056373569	K02288	5	BC07
rxn1_AACACACAGTTTCGAC-1	lib1	20279	4494	87	16	bcbg11	bcbg16	0.811367380832196	bcbg11	Singlet	bcbg11	7.80117362789092	0	TRUE	5.24935270480147	4.06302883155796	lowXAV	2	BC09
rxn1_AACACACCAAGTCCCG-1	lib1	10955	3436	68	16	bcbg06	bcbg13	0.965937420579915	bcbg06	Singlet	bcbg06	7.27521679598357	0	TRUE	-2.51309489079484	-3.10615442268399	CHIR	5	BC04
rxn1_AACACACCAAGTCGTT-1	lib1	19868	4469	216	18	bcbg20	bcbg12	2.18770282218105	bcbg20	Singlet	bcbg20	8.6923696396215	0	TRUE	7.15747524432174	2.68012978561374	VEGF	2	BC18
rxn1_AACACACCACCTTCGT-1	lib1	47589	6641	435	18	bcbg12	bcbg10	2.44775252048183	bcbg10_bcbg12	Doublet	Doublet	4.75109794280191	1	TRUE	11.8464024179362	2.78518106468174	no_treatment	2	BC10
rxn1_AACACACCAGCGACAA-1	lib1	14491	4579	152	17	bcbg08	bcbg03	1.70022579273782	bcbg08	Singlet	bcbg08	5.78980056586847	0	TRUE	4.09461094073287	-6.78289316169766	Dorso	5	BC06
rxn1_AACACACGTAGACACG-1	lib1	29739	5549	424	18	bcbg07	bcbg06	2.32326620842861	bcbg07	Singlet	bcbg07	10.101213894213	0	TRUE	2.81993080309859	-3.42179582588223	lowDorso	5	BC05
rxn1_AACACACGTCGCGGTT-1	lib1	14300	3591	111	17	bcbg03	bcbg16	1.2168940440621	bcbg03	Singlet	bcbg03	3.93706293706294	0	TRUE	0.312469851293478	1.33378340728733	no_treatment	5	BC01
rxn1_AACACACGTGAGGATC-1	lib1	12413	4038	200	16	bcbg04	bcbg07	2.94137764470146	bcbg04	Singlet	bcbg04	7.83050028196246	0	TRUE	0.679173123159323	-1.31212256423977	lowXAV	5	BC02
rxn1_AACACACGTGCCAAGA-1	lib1	40102	6868	230	18	bcbg12	bcbg14	1.79318560988256	bcbg12	Singlet	bcbg12	7.25898957657972	1	TRUE	-1.04669414826402	0.971634645538059	no_treatment	2	BC10
rxn1_AACACACTCATGCCCT-1	lib1	16301	3999	158	18	bcbg11	bcbg05	2.04266091753344	bcbg11	Singlet	bcbg11	7.41672290043556	0	TRUE	6.08441473177901	5.05813838966342	lowXAV	2	BC09
rxn1_AACACACTCCGTGGCA-1	lib1	17028	4552	93	18	bcbg08	bcbg10	0.127549181163366	Negative	Negative	Negative	11.1522198731501	0	TRUE	-4.4032423383809	-3.95033333770779	Dorso	5	BC06
rxn1_AACACACTCGAGTCCG-1	lib1	33539	6011	249	18	bcbg15	bcbg17	1.83398916787639	bcbg15_bcbg17	Doublet	Doublet	8.97164495065446	1	TRUE	9.44880796603194	4.56531669624301	CHIR	2	BC13
rxn1_AACACACTCGGACTGC-1	lib1	61915	7664	568	18	bcbg11	bcbg10	2.55897034832315	bcbg10_bcbg11	Doublet	Doublet	7.05644835661794	4	FALSE	NA	NA	NA	NA	NA
rxn1_AACACACTCGTACACA-1	lib1	35254	6514	253	18	bcbg08	bcbg11	1.89036910103116	bcbg08	Singlet	bcbg08	6.07023316503092	1	TRUE	-5.67390464612016	-6.33915756217984	Dorso	5	BC06
rxn1_AACAGGGAGATCCAAA-1	lib1	24652	5444	190	18	bcbg04	bcbg07	2.0866597607753	bcbg04	Singlet	bcbg04	4.11731299691709	0	TRUE	0.0930589102887252	1.56183495052311	lowXAV	5	BC02
rxn1_AACAGGGAGTGACCTT-1	lib1	79611	8340	603	18	bcbg16	bcbg18	0.051785161769093	bcbg16_bcbg18	Doublet	Doublet	6.29561241536974	3	FALSE	NA	NA	NA	NA	NA
rxn1_AACAGGGAGTTGTCAC-1	lib1	13213	4235	112	16	bcbg08	bcbg12	1.21338168370444	bcbg08	Singlet	bcbg08	7.29584500113525	0	TRUE	-4.45372604199418	1.06652404792759	Dorso	5	BC06
rxn1_AACAGGGCAACGCCCA-1	lib1	14645	4464	141	18	bcbg13	bcbg10	1.82486085181793	bcbg13	Singlet	bcbg13	7.27893479003073	0	TRUE	-3.78502940007218	-0.10612674377707	VEGF	5	BC11
rxn1_AACAGGGCACACACGC-1	lib1	36193	6129	279	18	bcbg07	bcbg19	1.79039309153928	bcbg07	Singlet	bcbg07	4.86834470754013	0	TRUE	-2.26158045598039	-7.46955726615933	lowDorso	5	BC05
rxn1_AACAGGGCACACCTTC-1	lib1	27124	5675	160	18	bcbg16	bcbg06	1.57787598999518	bcbg16	Singlet	bcbg16	10.6363368234774	0	TRUE	8.11060835055343	0.0235365671679645	lowDorso	2	BC14
rxn1_AACAGGGCACGCTGAC-1	lib1	21579	5034	175	18	bcbg13	bcbg19	2.22796314796258	bcbg13	Singlet	bcbg13	4.54608647295982	0	TRUE	-1.0569745189763	-6.80997512809781	VEGF	5	BC11
rxn1_AACAGGGCATCATTTC-1	lib1	10812	3859	120	18	bcbg07	bcbg05	0.848301662808607	bcbg07	Singlet	bcbg07	10.0536440991491	0	TRUE	1.90392161540023	-1.96181152336148	lowDorso	5	BC05
rxn1_AACAGGGCATCGCTAA-1	lib1	21713	5080	210	18	bcbg04	bcbg15	2.6992613106363	bcbg04	Singlet	bcbg04	9.16501634965228	1	TRUE	0.314100366153632	-1.55165193550137	lowXAV	5	BC02
rxn1_AACAGGGCATGAGATA-1	lib1	35252	5336	514	18	bcbg20	bcbg04	2.88342710149958	bcbg20	Singlet	bcbg20	5.20821513672983	0	TRUE	11.7458899133586	0.69713123567554	VEGF	2	BC18
rxn1_AACAGGGGTAGGCAGT-1	lib1	16574	4959	239	18	bcbg08	bcbg12	1.94223303181608	bcbg08	Singlet	bcbg08	9.33993001086038	0	TRUE	-1.60588799782762	-1.89989183418301	Dorso	5	BC06
rxn1_AACAGGGGTGTATACC-1	lib1	27408	4959	175	18	bcbg14	bcbg15	1.83547538916325	bcbg14	Singlet	bcbg14	9.26371862230006	0	TRUE	9.63851858309737	-0.740081350727353	XAV	2	BC12
rxn1_AACAGGGGTTCTAACG-1	lib1	28453	5494	187	18	bcbg11	bcbg10	1.63028743516112	bcbg11	Singlet	bcbg11	7.31030119846765	0	TRUE	7.98449350527755	3.10312654502842	lowXAV	2	BC09
rxn1_AACAGGGTCCTCTCGA-1	lib1	56300	7609	440	18	bcbg16	bcbg17	0.757746330712427	bcbg16_bcbg17	Doublet	Doublet	10.1403197158082	2	FALSE	NA	NA	NA	NA	NA
rxn1_AACAGGGTCTCTATGT-1	lib1	25392	5563	147	18	bcbg09	bcbg20	1.17076861254982	bcbg09	Singlet	bcbg09	8.31364209199748	0	TRUE	-4.08753990002641	1.92771543987247	K02288	5	BC07
rxn1_AACCAACAGCAACTTC-1	lib1	29551	5342	226	18	bcbg18	bcbg12	1.63685382213534	bcbg12_bcbg18	Doublet	Doublet	7.43122060167169	1	TRUE	11.0978129022502	1.0666116667554	K02288	2	BC16
rxn1_AACCAACAGCCGATCC-1	lib1	29293	5387	209	18	bcbg11	bcbg17	1.88846457568123	bcbg11	Singlet	bcbg11	5.77271020380296	0	TRUE	4.26351047686568	2.61885334976169	lowXAV	2	BC09
rxn1_AACCAACAGGTAGTAT-1	lib1	30196	5354	245	18	bcbg13	bcbg12	2.2451448815371	bcbg13	Singlet	bcbg13	10.1834680090078	1	TRUE	3.00865627459518	-2.89708135597256	VEGF	5	BC11
rxn1_AACCAACAGGTTGGAC-1	lib1	40827	6204	569	18	bcbg15	bcbg17	2.86799554766062	bcbg15_bcbg17	Doublet	Doublet	7.82570357851422	1	TRUE	12.7008421533488	2.31300308235141	CHIR	2	BC13
rxn1_AACCAACAGTTTAGGA-1	lib1	33530	5970	395	18	bcbg12	bcbg07	2.90118776823854	bcbg12	Singlet	bcbg12	7.83477482851178	0	TRUE	8.21457506350509	4.28917791374179	no_treatment	2	BC10
rxn1_AACCAACCACTTCAAG-1	lib1	10854	3641	76	15	bcbg10	bcbg20	1.72463135659416	bcbg10	Singlet	bcbg10	5.91487009397457	0	TRUE	-2.87279557057389	0.197085816936222	BMP4	5	BC08
rxn1_AACCAACCAGCATCTA-1	lib1	32493	6680	219	18	bcbg10	bcbg19	2.21680793035806	bcbg10	Singlet	bcbg10	7.10306835318376	0	TRUE	-3.74964903660783	1.50033595092746	BMP4	5	BC08
rxn1_AACCAACCATATAGCC-1	lib1	27054	5557	188	18	bcbg09	bcbg13	1.43811797658955	bcbg09	Singlet	bcbg09	3.10490130849412	0	TRUE	-4.36611293622025	-7.55853698722867	K02288	5	BC07
rxn1_AACCAACGTCATGGCC-1	lib1	17719	3956	131	18	bcbg14	bcbg10	1.40620979121579	bcbg14	Singlet	bcbg14	6.19673796489644	0	TRUE	5.26734138659469	4.13653852470371	XAV	2	BC12
rxn1_AACCAACGTGGTAATA-1	lib1	25676	5335	328	17	bcbg03	bcbg12	2.41180052156341	bcbg03	Singlet	bcbg03	7.55179934569248	0	TRUE	3.32441617182723	-2.91046498291043	no_treatment	5	BC01
rxn1_AACCAACGTGTCCACG-1	lib1	54994	7559	614	18	bcbg18	bcbg07	0.565297500842551	bcbg07_bcbg18	Doublet	Doublet	5.53696766920028	4	FALSE	NA	NA	NA	NA	NA
rxn1_AACCAACGTGTGTACT-1	lib1	21669	4348	328	18	bcbg17	bcbg19	2.10910435469921	bcbg17	Singlet	bcbg17	7.39766486686049	0	TRUE	12.8511154764079	0.00728216447087814	Dorso	2	BC15
rxn1_AACCAACGTGTTCCAA-1	lib1	51104	7668	547	18	bcbg19	bcbg03	0.237048527449975	bcbg03_bcbg19	Doublet	Doublet	7.85848465873513	4	FALSE	NA	NA	NA	NA	NA
rxn1_AACCAACGTTCCTTGC-1	lib1	18173	4653	138	18	bcbg10	bcbg06	1.80955508344733	bcbg10	Singlet	bcbg10	3.9454135255599	0	TRUE	2.23860264948836	-1.82098815910366	BMP4	5	BC08
rxn1_AACCAACGTTGCTAGT-1	lib1	10117	3692	158	15	bcbg09	bcbg20	2.03452344253806	bcbg09	Singlet	bcbg09	7.3243056241969	0	TRUE	-3.59975551434525	0.939544339256015	K02288	5	BC07
rxn1_AACCAACTCATGACAC-1	lib1	25903	4912	275	18	bcbg19	bcbg11	2.14420162527827	bcbg19	Singlet	bcbg19	7.05709763347875	0	TRUE	9.29790426424972	-0.315677653475079	BMP4	2	BC17
rxn1_AACCAACTCATGCCAA-1	lib1	18240	5619	112	16	bcbg03	bcbg19	0.681041251972588	bcbg03	Singlet	bcbg03	5.65241228070175	0	TRUE	-3.68208407231339	0.223934490756717	no_treatment	5	BC01
rxn1_AACCAACTCCTCGATC-1	lib1	22870	4693	294	18	bcbg15	bcbg13	2.75195645249551	bcbg15	Singlet	bcbg15	12.7503279405335	1	TRUE	7.58946586779586	1.1004468394086	CHIR	2	BC13
rxn1_AACCAACTCTACGGGC-1	lib1	40018	6978	328	18	bcbg17	bcbg05	0.848392518187066	bcbg05_bcbg17	Doublet	Doublet	6.11224948773052	3	TRUE	NA	NA	NA	NA	BC15
rxn1_AACCAACTCTCAGAAC-1	lib1	13896	4288	170	17	bcbg07	bcbg18	1.71572833142235	bcbg07	Singlet	bcbg07	6.9300518134715	0	TRUE	-2.47431515522965	0.450394828395572	lowDorso	5	BC05
rxn1_AACCACAAGACATATG-1	lib1	49322	6993	418	18	bcbg12	bcbg04	2.26020413722363	bcbg04_bcbg12	Doublet	Doublet	4.69364583755728	4	TRUE	NA	NA	NA	NA	BC10
rxn1_AACCACAAGACCAGAC-1	lib1	34441	6171	257	18	bcbg16	bcbg14	2.16484309451812	bcbg14_bcbg16	Doublet	Doublet	11.0565895299207	2	TRUE	NA	NA	NA	NA	BC14
rxn1_AACCACAAGGCGACAT-1	lib1	34590	6198	353	18	bcbg03	bcbg19	2.06638280789615	bcbg03_bcbg19	Doublet	Doublet	4.40011564035848	2	TRUE	NA	NA	NA	NA	BC01
rxn1_AACCACAAGGCGCTTC-1	lib1	15801	4434	171	17	bcbg09	bcbg05	1.77726914446681	bcbg09	Singlet	bcbg09	3.48079235491425	0	TRUE	-1.55591498681077	-5.73156879417447	K02288	5	BC07
rxn1_AACCACAAGGGATCAC-1	lib1	41109	6125	265	18	bcbg16	bcbg15	1.99395569077153	bcbg15_bcbg16	Doublet	Doublet	5.71164465202267	1	TRUE	9.74148012331954	2.17080785758945	lowDorso	2	BC14
rxn1_AACCACAAGTCGTTAC-1	lib1	63334	7640	492	18	bcbg19	bcbg14	2.15875083967731	bcbg14_bcbg19	Doublet	Doublet	9.81937032241766	1	FALSE	NA	NA	NA	NA	NA
rxn1_AACCACACAAATGGCG-1	lib1	25417	5473	206	18	bcbg15	bcbg12	2.16947453899627	bcbg15	Singlet	bcbg15	6.57434000865562	0	TRUE	4.07787204913131	3.37536789901706	CHIR	2	BC13
rxn1_AACCACACACCCTTGT-1	lib1	26317	4943	182	17	bcbg16	bcbg09	2.07515916227831	bcbg16	Singlet	bcbg16	4.36219933883041	0	TRUE	7.36594463519088	1.28947164543125	lowDorso	2	BC14
rxn1_AACCACACATCGAGCC-1	lib1	18674	4514	209	17	bcbg09	bcbg10	1.95562991540972	bcbg09	Singlet	bcbg09	4.79275998714791	0	TRUE	-4.51506017514237	-4.20879695884732	K02288	5	BC07
rxn1_AACCACACATTGCTGA-1	lib1	53794	7503	397	18	bcbg11	bcbg05	2.41070699495009	bcbg05_bcbg11	Doublet	Doublet	8.57902368293862	1	FALSE	NA	NA	NA	NA	NA
rxn1_AACCACAGTCATGGCC-1	lib1	43694	7523	319	18	bcbg03	bcbg10	0.608162282143717	bcbg03_bcbg10	Doublet	Doublet	5.05790268686776	3	FALSE	NA	NA	NA	NA	NA
rxn1_AACCACAGTCCGGCAT-1	lib1	36939	6922	325	18	bcbg13	bcbg06	1.15571864848379	bcbg06_bcbg13	Doublet	Doublet	5.40891740436937	4	TRUE	NA	NA	NA	NA	BC11
rxn1_AACCACAGTGCATTAC-1	lib1	12175	4335	181	16	bcbg13	bcbg10	2.34480084285185	bcbg13	Singlet	bcbg13	2.64476386036961	0	TRUE	-3.89361499615678	0.23683865793201	VEGF	5	BC11
rxn1_AACCACAGTGGAGAAA-1	lib1	26749	5084	151	18	bcbg15	bcbg09	1.46906977001306	bcbg15	Singlet	bcbg15	11.1144341844555	1	TRUE	8.08694292239181	0.383339811639514	CHIR	2	BC13
rxn1_AACCACAGTGTAAATG-1	lib1	45084	7185	220	18	bcbg18	bcbg09	0.463417190500104	bcbg09_bcbg18	Doublet	Doublet	6.98252151539349	4	TRUE	NA	NA	NA	NA	BC16
rxn1_AACCACATCAACTGGT-1	lib1	19596	4361	176	16	bcbg20	bcbg06	2.04148408256906	bcbg20	Singlet	bcbg20	8.94570320473566	0	TRUE	4.56939674548141	3.79994346626255	VEGF	2	BC18
rxn1_AACCACATCACGGTCG-1	lib1	24152	4930	242	17	bcbg12	bcbg10	2.22584587903302	bcbg12	Singlet	bcbg12	9.44435243458099	0	TRUE	6.54624963931075	4.16221334465	no_treatment	2	BC10
rxn1_AACCACATCACTGCTC-1	lib1	13232	4525	118	17	bcbg10	bcbg03	1.81580338394714	bcbg10	Singlet	bcbg10	5.87968561064087	0	TRUE	-1.23071967431077	0.54611988790485	BMP4	5	BC08
rxn1_AACCACATCAGACTGT-1	lib1	38690	6846	337	18	bcbg13	bcbg15	0.734231362710922	bcbg13_bcbg15	Doublet	Doublet	7.36882915482037	1	TRUE	4.24973131350509	1.70216168888065	VEGF	5	BC11
rxn1_AACCACATCATCCTAT-1	lib1	14404	4776	81	17	bcbg10	bcbg19	0.375419806668789	Negative	Negative	Negative	6.99111357956123	0	TRUE	-0.592608023367014	-0.427480797691617	BMP4	5	BC08
rxn1_AACCACATCCAAGCCG-1	lib1	28869	5488	284	18	bcbg15	bcbg03	2.21017698898015	bcbg15	Singlet	bcbg15	6.74772247047006	0	TRUE	6.4982526414775	2.90740086563083	CHIR	2	BC13
rxn1_AACCACATCCTCACGT-1	lib1	31305	6359	160	18	bcbg06	bcbg18	1.61672739803902	bcbg06	Singlet	bcbg06	5.13017089921738	2	TRUE	NA	NA	NA	NA	BC04
rxn1_AACCACATCGCATTGA-1	lib1	95878	9204	780	18	bcbg18	bcbg14	0.65054249205114	bcbg14_bcbg18	Doublet	Doublet	7.74943156928597	4	FALSE	NA	NA	NA	NA	NA
rxn1_AACCACATCTCACTCG-1	lib1	56835	8116	414	18	bcbg09	bcbg07	0.904387500846005	bcbg07_bcbg09	Doublet	Doublet	7.98803554147972	4	FALSE	NA	NA	NA	NA	NA
rxn1_AACCACATCTTCTGTA-1	lib1	47050	7165	599	18	bcbg19	bcbg12	2.97767403583785	bcbg12_bcbg19	Doublet	Doublet	7.52391073326249	1	TRUE	8.72479654482833	5.17693378456089	BMP4	2	BC17
rxn1_AACCACATCTTGAGCA-1	lib1	20340	5081	255	18	bcbg07	bcbg08	1.97271025245175	bcbg07	Singlet	bcbg07	6.48475909537856	0	TRUE	2.60218621424666	-3.35026882164029	lowDorso	5	BC05
rxn1_AACCATGAGACTTGTC-1	lib1	25633	5333	139	18	bcbg12	bcbg14	1.50391866132551	bcbg12	Singlet	bcbg12	9.00791947879686	1	TRUE	6.42239738635055	4.30843450553867	no_treatment	2	BC10
rxn1_AACCATGAGAGCATTA-1	lib1	24156	4799	523	18	bcbg03	bcbg10	3.00569207140738	bcbg03	Singlet	bcbg03	5.89087597284319	0	TRUE	3.01611901453963	-2.41569660179165	no_treatment	5	BC01
rxn1_AACCATGAGCAATAAC-1	lib1	20056	4225	173	18	bcbg16	bcbg05	2.02165595220165	bcbg16	Singlet	bcbg16	6.5666134822497	0	TRUE	5.26652170351974	1.91680576332065	lowDorso	2	BC14
rxn1_AACCATGAGCTAGATA-1	lib1	21857	3042	254	17	bcbg17	bcbg15	2.06689343580438	bcbg17	Singlet	bcbg17	7.82815573958	0	TRUE	8.64328981570235	1.99753596313449	Dorso	2	BC15
rxn1_AACCATGAGGGAGGAC-1	lib1	19127	4275	172	18	bcbg15	bcbg16	1.90640068279439	bcbg15	Singlet	bcbg15	10.4355100120249	0	TRUE	4.86430908373824	3.8977964115903	CHIR	2	BC13
rxn1_AACCATGAGGGCAATC-1	lib1	26750	5088	178	17	bcbg15	bcbg18	1.73651194643146	bcbg15	Singlet	bcbg15	14.6093457943925	0	TRUE	5.75071312121383	2.64199521072361	CHIR	2	BC13
rxn1_AACCATGCAACCAGAG-1	lib1	12249	4122	109	17	bcbg10	bcbg16	1.85557396015271	bcbg10	Singlet	bcbg10	4.75140827822679	0	TRUE	-0.893400777063455	-1.66863189212826	BMP4	5	BC08
rxn1_AACCATGCACAAATGA-1	lib1	27740	5610	229	18	bcbg03	bcbg08	2.18661278823233	bcbg03	Singlet	bcbg03	6.22927180966114	0	TRUE	-2.09366415806779	-7.63261411659268	no_treatment	5	BC01
rxn1_AACCATGCAGGTCAAG-1	lib1	23184	5299	408	16	bcbg13	bcbg12	3.29286275206997	bcbg13	Singlet	bcbg13	5.08109040717736	1	TRUE	0.235789429464255	-0.5815365719035	VEGF	5	BC11
rxn1_AACCATGCATCATTGG-1	lib1	24142	4693	216	18	bcbg16	bcbg11	2.12899717559243	bcbg16	Singlet	bcbg16	4.06760003313727	0	TRUE	9.87192751101485	0.658777673320499	lowDorso	2	BC14
rxn1_AACCATGCATGTGACT-1	lib1	18616	4191	175	18	bcbg05	bcbg11	2.55150545199779	bcbg05	Singlet	bcbg05	8.19187795444779	0	TRUE	-1.26159678765305	8.42147590644809	XAV	5	BC03
rxn1_AACCATGGTAATCAAG-1	lib1	11479	3569	144	16	bcbg07	bcbg05	1.63955487281232	bcbg07	Singlet	bcbg07	5.25307082498475	0	TRUE	0.324916016378317	-1.66082475654629	lowDorso	5	BC05
rxn1_AACCATGGTAGCTTTG-1	lib1	25993	5526	256	18	bcbg07	bcbg10	1.76682198460878	bcbg07	Singlet	bcbg07	4.14727041895895	1	TRUE	-2.56523250409135	-6.19758317939785	lowDorso	5	BC05
rxn1_AACCATGGTATGGAAT-1	lib1	19315	4420	114	17	bcbg11	bcbg13	1.28862512448297	bcbg11	Singlet	bcbg11	11.3228061092415	0	TRUE	7.12131000689498	2.60028268821689	lowXAV	2	BC09
rxn1_AACCATGGTGACACGA-1	lib1	29877	5473	231	18	bcbg17	bcbg12	1.55990447527038	bcbg17	Singlet	bcbg17	7.16270040499381	0	TRUE	12.1726238840007	1.64762832649204	Dorso	2	BC15
rxn1_AACCATGGTTTCTATC-1	lib1	29478	5495	245	18	bcbg18	bcbg05	1.76496396869479	bcbg18	Singlet	bcbg18	5.78736684985413	0	TRUE	10.1882650964641	0.33461185224506	K02288	2	BC16
rxn1_AACCATGTCACAAGAA-1	lib1	29614	6609	182	18	bcbg08	bcbg06	0.667270923426124	bcbg06_bcbg08	Doublet	Doublet	6.93253191058283	1	TRUE	-3.14621661969193	0.933971781806675	Dorso	5	BC06
rxn1_AACCATGTCACACGAT-1	lib1	23980	5300	159	18	bcbg09	bcbg13	0.792356993872706	bcbg09	Singlet	bcbg09	10.8715596330275	0	TRUE	-0.998758185587015	-5.35680006019619	K02288	5	BC07
rxn1_AACCATGTCCTACCGT-1	lib1	27242	5605	304	18	bcbg19	bcbg03	2.33813767568642	bcbg19	Singlet	bcbg19	11.7245429850965	0	TRUE	9.63232446841231	3.04148222930881	BMP4	2	BC17
rxn1_AACCATGTCGACCTAA-1	lib1	65734	7541	917	18	bcbg13	bcbg07	1.63744994447525	bcbg07_bcbg13	Doublet	Doublet	7.66726503787994	2	FALSE	NA	NA	NA	NA	NA
rxn1_AACCATGTCGAGTGAG-1	lib1	28813	5522	300	18	bcbg15	bcbg12	2.45771256537679	bcbg15	Singlet	bcbg15	8.34692673446014	0	TRUE	3.81512309245101	1.8861552668378	CHIR	2	BC13
rxn1_AACCATGTCGATTGAC-1	lib1	17357	4398	149	18	bcbg05	bcbg09	2.35944906761317	bcbg05	Singlet	bcbg05	7.56467131416719	0	TRUE	-4.99650882550248	-5.05666873924283	XAV	5	BC03
rxn1_AACCATGTCTTACCAT-1	lib1	43653	6776	330	18	bcbg19	bcbg07	2.23063759451621	bcbg19	Singlet	bcbg19	6.47607266396353	0	TRUE	7.96481634310714	3.45744802482578	BMP4	2	BC17
rxn1_AACCCAAAGAGTCTTC-1	lib1	20061	4033	187	18	bcbg18	bcbg20	1.97685765378675	bcbg18	Singlet	bcbg18	7.77628233886646	0	TRUE	11.0106680505656	0.0176835549637942	K02288	2	BC16
rxn1_AACCCAAAGCACCGTC-1	lib1	35501	5962	307	18	bcbg13	bcbg15	2.33427325327922	bcbg13_bcbg15	Doublet	Doublet	4.58578631587843	1	TRUE	4.17461849383346	-3.5146312522128	VEGF	5	BC11
rxn1_AACCCAAAGCGAGTAC-1	lib1	29408	4893	322	18	bcbg17	bcbg15	1.95039892257818	bcbg15_bcbg17	Doublet	Doublet	4.86262241566921	1	TRUE	10.281192075529	0.110770572499958	Dorso	2	BC15
rxn1_AACCCAAAGGTTACCT-1	lib1	22311	4883	256	17	bcbg12	bcbg16	2.50921866519903	bcbg12	Singlet	bcbg12	6.85760387252925	0	TRUE	6.11168361834518	4.16971542366001	no_treatment	2	BC10
rxn1_AACCCAAAGGTTCACT-1	lib1	31058	6218	334	18	bcbg10	bcbg12	2.85441547479516	bcbg10_bcbg12	Doublet	Doublet	5.34483868890463	1	TRUE	-2.71089695759782	0.39252336748096	BMP4	5	BC08
rxn1_AACCCAAAGTGCGCTC-1	lib1	23794	5163	255	18	bcbg03	bcbg06	2.22451859248451	bcbg03	Singlet	bcbg03	6.85466924434731	0	TRUE	-1.48702215024003	-7.52651260368374	no_treatment	5	BC01
rxn1_AACCCAACAACTCATG-1	lib1	18377	4556	170	18	bcbg13	bcbg04	2.01293891317691	bcbg13	Singlet	bcbg13	5.68101431136747	1	TRUE	-0.976275194368448	-5.90107009880093	VEGF	5	BC11
rxn1_AACCCAACACCCTTAC-1	lib1	13601	4340	191	18	bcbg10	bcbg20	2.6048010602686	bcbg10	Singlet	bcbg10	7.92588780236747	0	TRUE	-1.30995534726151	0.291921992377964	BMP4	5	BC08
rxn1_AACCCAACACGGGTAA-1	lib1	30173	5581	302	18	bcbg11	bcbg04	2.5952356635048	bcbg11	Singlet	bcbg11	7.37745666655619	0	TRUE	9.69219995669356	3.03130056388828	lowXAV	2	BC09
rxn1_AACCCAACACTTCATT-1	lib1	24212	4932	140	18	bcbg15	bcbg04	1.01821637950803	bcbg15	Singlet	bcbg15	10.1519907483892	0	TRUE	9.37241960696212	-0.749381105823788	CHIR	2	BC13
rxn1_AACCCAACAGATCCAT-1	lib1	17131	4113	109	18	bcbg06	bcbg19	1.6728910089276	bcbg06	Singlet	bcbg06	5.00846418772985	0	TRUE	0.729225706376944	-0.0282796951368184	CHIR	5	BC04
rxn1_AACCCAACATCAGCTA-1	lib1	25266	5114	138	18	bcbg12	bcbg18	0.888644091308552	bcbg12	Singlet	bcbg12	9.17042666033405	0	TRUE	4.86302543810836	1.30978109367343	no_treatment	2	BC10
rxn1_AACCCAACATTGCCGG-1	lib1	21559	5455	142	17	bcbg09	bcbg15	1.56059722114536	bcbg09	Singlet	bcbg09	5.81195788301869	1	TRUE	-3.75114368268022	-4.78920791618374	K02288	5	BC07
rxn1_AACCCAAGTATTGACC-1	lib1	52601	6896	575	18	bcbg17	bcbg04	2.01912894972114	bcbg04_bcbg17	Doublet	Doublet	5.91623733389099	2	FALSE	NA	NA	NA	NA	NA
rxn1_AACCCAAGTGGCGTAA-1	lib1	17589	3835	210	16	bcbg12	bcbg11	2.32646942235528	bcbg12	Singlet	bcbg12	6.56091875604071	0	TRUE	8.54883028201095	0.39385240204784	no_treatment	2	BC10
rxn1_AACCCAAGTTGGGTTT-1	lib1	39034	5772	409	18	bcbg12	bcbg18	2.59965484823019	bcbg12	Singlet	bcbg12	6.62755546446687	0	TRUE	11.2648413293742	1.54959585197422	no_treatment	2	BC10
rxn1_AACCCAATCAACTCTT-1	lib1	19293	5410	205	18	bcbg09	bcbg04	0.00808954318854571	bcbg04_bcbg09	Doublet	Doublet	5.50977038304048	2	TRUE	NA	NA	NA	NA	BC07
rxn1_AACCCAATCAATCCAG-1	lib1	24207	4564	283	18	bcbg17	bcbg11	2.19798231129556	bcbg17	Singlet	bcbg17	5.42818193084645	0	TRUE	10.4878018014812	-0.627874355240139	Dorso	2	BC15
rxn1_AACCCAATCAGTCCGG-1	lib1	16360	4324	202	17	bcbg07	bcbg11	1.67317592286822	bcbg07	Singlet	bcbg07	3.78973105134474	1	TRUE	1.61265457800857	-1.746393661423	lowDorso	5	BC05
rxn1_AACCCAATCCGATGTA-1	lib1	27176	5105	130	18	bcbg11	bcbg04	1.17924842831191	bcbg11	Singlet	bcbg11	7.29687959964675	0	TRUE	10.0809767358684	-0.691395442409787	lowXAV	2	BC09
rxn1_AACCCAATCGGTCGGT-1	lib1	13777	4065	218	18	bcbg09	bcbg16	2.24338954380268	bcbg09	Singlet	bcbg09	3.63649560862307	0	TRUE	-4.88846134015092	-4.60718868248013	K02288	5	BC07
rxn1_AACCCAATCGTTAGAC-1	lib1	12894	4002	97	18	bcbg08	bcbg06	1.27977223712822	bcbg08	Singlet	bcbg08	3.96308360477742	0	TRUE	-2.89181946583756	-3.75578568450955	Dorso	5	BC06
rxn1_AACCCAATCTCAAAGC-1	lib1	17992	4331	142	18	bcbg18	bcbg12	1.72181050166458	bcbg18	Singlet	bcbg18	8.99844375277901	0	TRUE	6.61094356707564	3.16543914802524	K02288	2	BC16
rxn1_AACCCAATCTTGATTC-1	lib1	59616	8093	406	18	bcbg10	bcbg19	0.231374082407133	bcbg10_bcbg19	Doublet	Doublet	7.41747181964573	4	FALSE	NA	NA	NA	NA	NA
rxn1_AACCTGAAGAAACTCA-1	lib1	15486	4474	244	17	bcbg06	bcbg04	2.94223218723565	bcbg06	Singlet	bcbg06	6.72865814283869	0	TRUE	-2.77533339329728	-0.406407277508053	CHIR	5	BC04
rxn1_AACCTGAAGCGAACTG-1	lib1	43937	7066	357	18	bcbg04	bcbg12	0.696020610245788	bcbg04_bcbg12	Doublet	Doublet	7.06238477820516	4	TRUE	NA	NA	NA	NA	BC02
rxn1_AACCTGAAGCTAAATG-1	lib1	62555	7665	783	18	bcbg11	bcbg17	0.216978460577471	bcbg11_bcbg17	Doublet	Doublet	7.1489089601151	4	FALSE	NA	NA	NA	NA	NA
rxn1_AACCTGAAGGAACGCT-1	lib1	31479	5624	334	18	bcbg03	bcbg09	2.49917151203527	bcbg03	Singlet	bcbg03	6.63934686616474	0	TRUE	2.81640244654647	-2.66275690071133	no_treatment	5	BC01
rxn1_AACCTGAAGGCCTGAA-1	lib1	33976	6624	217	18	bcbg13	bcbg04	0.648284924970611	bcbg04_bcbg13	Doublet	Doublet	4.89463150459148	4	TRUE	NA	NA	NA	NA	BC11
rxn1_AACCTGAAGTGGTTAA-1	lib1	30391	5481	295	18	bcbg19	bcbg14	2.07445724991177	bcbg14_bcbg19	Doublet	Doublet	8.47948405778026	1	TRUE	10.3534634225749	3.77956010826084	BMP4	2	BC17
rxn1_AACCTGACAAGTGACG-1	lib1	20848	4511	195	17	bcbg07	bcbg18	1.41674436686981	bcbg07	Singlet	bcbg07	5.57847275518035	0	TRUE	-0.591352689943399	-4.76822755805996	lowDorso	5	BC05
rxn1_AACCTGACACGCGTGT-1	lib1	38464	6533	609	18	bcbg03	bcbg07	0.701864744035115	bcbg03_bcbg07	Doublet	Doublet	5.78722961730449	2	TRUE	NA	NA	NA	NA	BC01
rxn1_AACCTGACAGCCTTCT-1	lib1	21382	4779	204	18	bcbg18	bcbg17	2.36375383065868	bcbg18	Singlet	bcbg18	6.72528294827425	0	TRUE	5.38229871920577	4.3029957009122	K02288	2	BC16
rxn1_AACCTGACAGTTAAAG-1	lib1	28814	5264	349	18	bcbg17	bcbg05	2.08075247482673	bcbg17	Singlet	bcbg17	6.82307211772055	0	TRUE	11.2547943704509	1.79021503456089	Dorso	2	BC15
rxn1_AACCTGAGTAGATCCT-1	lib1	15179	3919	93	17	bcbg06	bcbg18	1.58196693836385	bcbg06	Singlet	bcbg06	4.92786086039924	0	TRUE	-2.41437434025773	-3.1866693305209	CHIR	5	BC04
rxn1_AACCTGAGTAGATCGG-1	lib1	18568	3604	222	18	bcbg15	bcbg17	2.2704237638501	bcbg15	Singlet	bcbg15	7.16286083584662	0	TRUE	12.3143084161662	-0.362967472000393	CHIR	2	BC13
rxn1_AACCTGAGTGCCAAGA-1	lib1	21817	4441	199	18	bcbg15	bcbg03	2.05092772413579	bcbg15	Singlet	bcbg15	6.27950680661869	0	TRUE	6.86784149340621	1.19814922340366	CHIR	2	BC13
rxn1_AACCTGAGTTCAGCGC-1	lib1	9986	3785	60	17	bcbg08	bcbg12	0.46803715300564	Negative	Negative	Negative	5.57780893250551	0	TRUE	-0.925361324033823	-1.34791491500882	Dorso	5	BC06
rxn1_AACCTGATCCAAAGGG-1	lib1	23038	4645	204	17	bcbg03	bcbg09	1.81615437319285	bcbg03	Singlet	bcbg03	5.08290650230055	0	TRUE	-1.49003254242906	-7.49062726966885	no_treatment	5	BC01
rxn1_AACCTGATCCCGTAAA-1	lib1	23400	5269	182	17	bcbg03	bcbg04	1.8193496018278	bcbg03	Singlet	bcbg03	5.36752136752137	0	TRUE	-1.24996470280656	-6.50628803245572	no_treatment	5	BC01
rxn1_AACCTGATCGTGGCTG-1	lib1	26397	4949	345	18	bcbg17	bcbg12	2.2170037369317	bcbg17	Singlet	bcbg17	6.31132325643066	0	TRUE	10.7276775949382	-0.231103416009221	Dorso	2	BC15
rxn1_AACCTGATCTCAGTCC-1	lib1	45527	7685	345	18	bcbg04	bcbg10	1.33377173343213	bcbg04_bcbg10	Doublet	Doublet	6.72128626968612	4	FALSE	NA	NA	NA	NA	NA
rxn1_AACCTTTAGACGGTCA-1	lib1	19169	4063	205	17	bcbg19	bcbg13	2.20788332766336	bcbg19	Singlet	bcbg19	9.17105743648599	0	TRUE	6.92385603121749	2.56456853874179	BMP4	2	BC17
rxn1_AACCTTTAGATCCAAA-1	lib1	52471	7158	533	18	bcbg17	bcbg11	1.0360239978468	bcbg11_bcbg17	Doublet	Doublet	8.91730670275009	2	FALSE	NA	NA	NA	NA	NA
rxn1_AACCTTTAGCGCATCC-1	lib1	28900	5115	330	18	bcbg12	bcbg14	2.60847675399255	bcbg12	Singlet	bcbg12	10.076124567474	0	TRUE	10.7406141870402	0.142328266577449	no_treatment	2	BC10
rxn1_AACCTTTAGGACATCG-1	lib1	27371	4361	395	18	bcbg15	bcbg03	0.146587955892235	bcbg03_bcbg15	Doublet	Doublet	5.9515545650506	1	TRUE	11.4211037271403	2.12773086555454	CHIR	2	BC13
rxn1_AACCTTTAGGCATGGT-1	lib1	32697	6244	223	18	bcbg05	bcbg09	2.07175751196528	bcbg05_bcbg09	Doublet	Doublet	6.5847019604245	1	TRUE	-5.03952764340409	-7.95754859916714	XAV	5	BC03
rxn1_AACCTTTAGTCTAGAA-1	lib1	13350	3904	87	17	bcbg05	bcbg14	1.88544441969486	bcbg05	Singlet	bcbg05	6.11985018726592	0	TRUE	-3.93300961323747	-6.40754554740933	XAV	5	BC03
rxn1_AACCTTTCAAACTAGA-1	lib1	34970	6685	389	18	bcbg08	bcbg16	1.40011455954031	bcbg08_bcbg16	Doublet	Doublet	8.33285673434372	4	TRUE	NA	NA	NA	NA	BC06
rxn1_AACCTTTCAACAGAGC-1	lib1	17943	4638	124	18	bcbg13	bcbg12	1.50892501779211	bcbg13	Singlet	bcbg13	4.20219584238979	0	TRUE	-5.35700057812699	-7.59316442482022	VEGF	5	BC11
rxn1_AACCTTTCAAGTGACG-1	lib1	11242	3942	73	15	bcbg08	bcbg04	0.75227865325728	bcbg08	Singlet	bcbg08	6.21775484789183	0	TRUE	-0.98679386445054	-2.16600916854886	Dorso	5	BC06
rxn1_AACCTTTCACCAGACC-1	lib1	18411	5258	236	18	bcbg08	bcbg20	2.01891465998981	bcbg08	Singlet	bcbg08	14.724892727174	0	TRUE	-2.39544533558854	-2.96324394218472	Dorso	5	BC06
rxn1_AACCTTTGTAGTCGGA-1	lib1	17071	4879	197	16	bcbg13	bcbg10	1.63923111380616	bcbg10_bcbg13	Doublet	Doublet	6.57840782613789	1	TRUE	-0.0321664995766541	-0.633144121094021	VEGF	5	BC11
rxn1_AACCTTTGTGACTGTT-1	lib1	24735	5623	412	16	bcbg07	bcbg18	2.40481683873205	bcbg07	Singlet	bcbg07	3.52536891045078	1	TRUE	-1.25782285996446	-7.57865903846768	lowDorso	5	BC05
rxn1_AACCTTTGTGCGGCTT-1	lib1	14774	4783	89	17	bcbg13	bcbg14	0.126337308157446	Negative	Negative	Negative	18.7965344524164	0	TRUE	-3.63428090878495	0.196257878617969	VEGF	5	BC11
rxn1_AACCTTTGTGGCCACT-1	lib1	17312	4612	82	18	bcbg05	bcbg17	1.24613112160106	bcbg05	Singlet	bcbg05	5.38354898336414	0	TRUE	-3.82126878567704	-6.61497829429654	XAV	5	BC03
rxn1_AACCTTTGTGTTACAC-1	lib1	15423	3901	104	16	bcbg11	bcbg13	1.16251579224376	bcbg11	Singlet	bcbg11	6.1985346560332	0	TRUE	5.83873153857223	3.79844119079563	lowXAV	2	BC09
rxn1_AACCTTTTCACGAACT-1	lib1	27231	4930	265	18	bcbg11	bcbg05	2.23661849746825	bcbg11	Singlet	bcbg11	6.49627263045794	0	TRUE	10.8193466775798	-0.0595108004644246	lowXAV	2	BC09
rxn1_AACCTTTTCATTCGGA-1	lib1	25703	5012	376	18	bcbg07	bcbg09	2.32348227784311	bcbg07	Singlet	bcbg07	8.28307979613275	0	TRUE	-1.08481191464433	5.81528141029331	lowDorso	5	BC05
rxn1_AACCTTTTCGCAGAGA-1	lib1	18977	4416	264	18	bcbg03	bcbg17	2.47899086764562	bcbg03	Singlet	bcbg03	5.54355272171576	0	TRUE	-0.571480054340448	-5.60422132484463	no_treatment	5	BC01
rxn1_AACCTTTTCTCGCGTT-1	lib1	18788	4198	168	18	bcbg15	bcbg16	1.85077687089458	bcbg15	Singlet	bcbg15	8.89397487758144	0	TRUE	8.434569608488	-0.550375412626538	CHIR	2	BC13
rxn1_AACGAAAAGACATGCG-1	lib1	17361	5231	159	17	bcbg09	bcbg05	1.79500979571879	bcbg09	Singlet	bcbg09	9.79206266920108	0	TRUE	-3.69277738400468	0.521614630298343	K02288	5	BC07
rxn1_AACGAAAAGCCTATCA-1	lib1	17439	4203	90	16	bcbg10	bcbg11	1.47855676107215	bcbg10	Singlet	bcbg10	4.84546132232353	0	TRUE	-1.22986518212327	-5.24069831840542	BMP4	5	BC08
rxn1_AACGAAAAGCTAAGTA-1	lib1	25235	4811	344	18	bcbg17	bcbg20	2.32210065584619	bcbg17	Singlet	bcbg17	5.90846047156727	0	TRUE	11.5947687738322	1.01810671813938	Dorso	2	BC15
rxn1_AACGAAAAGGTCCAGA-1	lib1	12422	4010	102	17	bcbg08	bcbg04	1.32647642526089	bcbg08	Singlet	bcbg08	17.8393173402029	0	TRUE	-1.57069956131944	-1.65642223827389	Dorso	5	BC06
rxn1_AACGAAAAGGTTCCGC-1	lib1	44828	6963	297	18	bcbg11	bcbg03	1.01947971573785	bcbg03_bcbg11	Doublet	Doublet	6.64093869902739	2	TRUE	NA	NA	NA	NA	BC09
rxn1_AACGAAAAGTTCTCTT-1	lib1	22172	5361	179	18	bcbg09	bcbg05	1.67252202910597	bcbg09	Singlet	bcbg09	5.02435504239581	0	TRUE	-3.47144054242143	-6.36814210884121	K02288	5	BC07
rxn1_AACGAAACAAACGTGG-1	lib1	12195	3923	87	16	bcbg10	bcbg16	1.52287597263433	bcbg10	Singlet	bcbg10	6.91266912669127	0	TRUE	-3.65877269574174	0.194544692115512	BMP4	5	BC08
rxn1_AACGAAACAAAGAGTT-1	lib1	45485	6697	374	18	bcbg13	bcbg11	0.152264674670707	bcbg11_bcbg13	Doublet	Doublet	7.69484445421568	3	TRUE	NA	NA	NA	NA	BC11
rxn1_AACGAAACAACCACGC-1	lib1	22942	4908	283	18	bcbg14	bcbg20	2.6522372367005	bcbg14	Singlet	bcbg14	7.24435533083428	0	TRUE	3.98446012667647	0.984984417037693	XAV	2	BC12
rxn1_AACGAAACACTGCGTG-1	lib1	22018	4270	225	18	bcbg15	bcbg12	2.10016029107746	bcbg15	Singlet	bcbg15	6.39476791715869	0	TRUE	6.09341932467452	2.69269754417392	CHIR	2	BC13
rxn1_AACGAAACACTTTATC-1	lib1	13330	4347	266	17	bcbg08	bcbg14	2.35605826027306	bcbg08	Singlet	bcbg08	5.04126031507877	0	TRUE	-3.89749263592729	0.526072878913608	Dorso	5	BC06
rxn1_AACGAAACAGAAGTTA-1	lib1	26381	5456	106	18	bcbg06	bcbg12	0.116334392054435	Negative	Negative	Negative	3.85883779993177	0	TRUE	-1.37165950604447	-7.59824703208951	CHIR	5	BC04
rxn1_AACGAAAGTATATGGA-1	lib1	11517	3556	78	17	bcbg05	bcbg13	1.81574122103664	bcbg05	Singlet	bcbg05	10.627767647825	0	TRUE	-4.83129714795121	-7.85122201911953	XAV	5	BC03
rxn1_AACGAAAGTATCTCTT-1	lib1	40976	6538	271	18	bcbg12	bcbg14	2.16110187544029	bcbg12	Singlet	bcbg12	7.69962905115189	0	TRUE	7.96424509219161	4.30435468681308	no_treatment	2	BC10
rxn1_AACGAAAGTATGAGCG-1	lib1	20765	4033	146	17	bcbg06	bcbg10	2.13282783334174	bcbg06	Singlet	bcbg06	6.19311341199133	0	TRUE	1.11070836714736	-0.228621955437932	CHIR	5	BC04
rxn1_AACGAAAGTATTAAGG-1	lib1	39978	6423	528	18	bcbg07	bcbg03	2.3306399371115	bcbg03_bcbg07	Doublet	Doublet	6.20341187653209	2	TRUE	NA	NA	NA	NA	BC05
rxn1_AACGAAAGTCAGGTGA-1	lib1	32453	5719	243	18	bcbg18	bcbg05	2.24260202260361	bcbg18	Singlet	bcbg18	9.58617077003667	0	TRUE	8.92360426119796	3.97010805137607	K02288	2	BC16
rxn1_AACGAAAGTGAGTAAT-1	lib1	26761	4467	228	18	bcbg15	bcbg11	1.89431580410171	bcbg15	Singlet	bcbg15	7.95187025895893	0	TRUE	8.973876249113	0.405405987577167	CHIR	2	BC13
rxn1_AACGAAAGTTCTTGTT-1	lib1	27832	4871	351	18	bcbg17	bcbg04	2.151924039082	bcbg17	Singlet	bcbg17	6.91290600747341	0	TRUE	12.4841244333171	-0.37793401948956	Dorso	2	BC15
rxn1_AACGAAATCACCATAG-1	lib1	12308	4145	72	17	bcbg04	bcbg17	0.475581181036411	Negative	Negative	Negative	6.19922001949951	0	TRUE	-4.14525054760941	1.00395621784183	lowXAV	5	BC02
rxn1_AACGAAATCAGAGTGG-1	lib1	17057	4866	96	18	bcbg13	bcbg03	0.269050967306429	Negative	Negative	Negative	6.75968810459049	0	TRUE	-1.72965680428514	-4.74982402793911	VEGF	5	BC11
rxn1_AACGAAATCCTGTTGC-1	lib1	23743	6017	227	18	bcbg04	bcbg09	1.71917817672701	bcbg04_bcbg09	Doublet	Doublet	4.47710904266521	1	TRUE	-1.42886649437913	-1.66682479850796	lowXAV	5	BC02
rxn1_AACGAAATCGAAGAAT-1	lib1	11344	3928	110	18	bcbg07	bcbg17	1.13246788620643	bcbg07	Singlet	bcbg07	9.44992947813822	0	TRUE	0.58259112767211	-0.448492716474804	lowDorso	5	BC05
rxn1_AACGAAATCTATTGTC-1	lib1	57395	7931	544	18	bcbg12	bcbg13	0.544127247966121	bcbg12_bcbg13	Doublet	Doublet	5.83500304904608	4	FALSE	NA	NA	NA	NA	NA
rxn1_AACGGGAAGCCTGTGC-1	lib1	21334	4368	155	18	bcbg16	bcbg04	1.8698235938882	bcbg16	Singlet	bcbg16	8.33411455892003	0	TRUE	5.6318876855754	3.856314201431	lowDorso	2	BC14
rxn1_AACGGGAAGCGTATGG-1	lib1	15404	3789	148	17	bcbg06	bcbg18	2.25629616050708	bcbg06	Singlet	bcbg06	5.47909633861335	0	TRUE	0.782924782552634	1.29284502990696	CHIR	5	BC04
rxn1_AACGGGAAGGACTTCT-1	lib1	40957	6119	369	18	bcbg04	bcbg11	2.6407950250321	bcbg04_bcbg11	Doublet	Doublet	5.80608931318212	1	TRUE	2.76478530100814	-3.27304909698513	lowXAV	5	BC02
rxn1_AACGGGAAGGATCATA-1	lib1	36700	6037	305	18	bcbg15	bcbg05	2.06286054475061	bcbg05_bcbg15	Doublet	Doublet	8.69209809264305	1	TRUE	7.70088316134444	3.34146358497593	CHIR	2	BC13
rxn1_AACGGGAAGTATGACA-1	lib1	27467	5984	224	18	bcbg07	bcbg13	0.754137241396103	bcbg07_bcbg13	Doublet	Doublet	7.01205082462591	2	TRUE	NA	NA	NA	NA	BC05
rxn1_AACGGGAAGTCGAAAT-1	lib1	37789	6055	641	18	bcbg08	bcbg13	3.03722243384608	bcbg08	Singlet	bcbg08	6.45425917595067	0	TRUE	2.97880865267745	-3.49891160003689	Dorso	5	BC06
rxn1_AACGGGAAGTTCCTGA-1	lib1	38150	5739	437	18	bcbg12	bcbg07	2.67299820777327	bcbg12	Singlet	bcbg12	5.02228047182176	0	TRUE	11.8522617929362	1.32164206035587	no_treatment	2	BC10
rxn1_AACGGGACAAACTCTG-1	lib1	21220	4591	174	18	bcbg15	bcbg05	1.6525585273367	bcbg15	Singlet	bcbg15	7.8746465598492	0	TRUE	4.2995860689067	2.11246945388767	CHIR	2	BC13
rxn1_AACGGGACAAATCCCA-1	lib1	30133	5653	226	18	bcbg13	bcbg03	1.94780417782149	bcbg13	Singlet	bcbg13	5.01111737961703	0	TRUE	-1.87616597481736	-7.74033449165371	VEGF	5	BC11
rxn1_AACGGGACAAATGGAT-1	lib1	37049	6315	395	18	bcbg13	bcbg15	0.320872766881152	bcbg13_bcbg15	Doublet	Doublet	8.5346433102108	1	TRUE	4.42918897799483	2.79964544303867	VEGF	5	BC11
rxn1_AACGGGACACGCGTGT-1	lib1	21692	4797	196	18	bcbg03	bcbg04	1.77019646528379	bcbg03	Singlet	bcbg03	6.30647243223308	0	TRUE	3.04665423563949	-2.81625984184292	no_treatment	5	BC01
rxn1_AACGGGACACTGTTCC-1	lib1	44140	6920	281	18	bcbg20	bcbg03	0.0908639883308444	bcbg03_bcbg20	Doublet	Doublet	5.47802446760308	3	TRUE	NA	NA	NA	NA	BC18
rxn1_AACGGGACAGAACTTC-1	lib1	28448	4906	157	18	bcbg14	bcbg15	1.79899300954059	bcbg14	Singlet	bcbg14	8.95669291338583	0	TRUE	7.89996267489425	0.895617265777317	XAV	2	BC12
rxn1_AACGGGACAGATCCAT-1	lib1	25140	5365	179	17	bcbg09	bcbg04	1.41775968848186	bcbg09	Singlet	bcbg09	5.61654733492442	0	TRUE	-2.56647037335404	-6.83115432731656	K02288	5	BC07
rxn1_AACGGGACATCAACCA-1	lib1	23872	4612	129	18	bcbg18	bcbg12	1.16179402175683	bcbg18	Singlet	bcbg18	8.96866621983914	0	TRUE	7.67464376620284	0.91337903268787	K02288	2	BC16
rxn1_AACGGGACATCGTTCC-1	lib1	54369	7043	749	18	bcbg17	bcbg03	0.464047399943869	bcbg03_bcbg17	Doublet	Doublet	6.34920634920635	3	FALSE	NA	NA	NA	NA	NA
rxn1_AACGGGACATGCCGGT-1	lib1	41862	7105	362	18	bcbg07	bcbg09	0.902241669418658	bcbg07_bcbg09	Doublet	Doublet	5.50857579666523	3	TRUE	NA	NA	NA	NA	BC05
rxn1_AACGGGACATTCGGGC-1	lib1	23109	5449	176	18	bcbg14	bcbg10	0.919288634842269	bcbg14	Singlet	bcbg14	15.6865290579428	0	TRUE	9.49690462283126	4.48816301353427	XAV	2	BC12
rxn1_AACGGGAGTCCTGTTC-1	lib1	17948	4533	159	18	bcbg04	bcbg03	1.90207456429389	bcbg04	Singlet	bcbg04	15.9850679741475	0	TRUE	-4.29829429455766	1.38133277423832	lowXAV	5	BC02
rxn1_AACGGGAGTCCTTAAG-1	lib1	33784	6365	205	18	bcbg05	bcbg09	0.44108752933069	bcbg05_bcbg09	Doublet	Doublet	6.44683874023206	2	TRUE	NA	NA	NA	NA	BC03
rxn1_AACGGGAGTCGTTGGC-1	lib1	19458	5339	250	18	bcbg05	bcbg15	2.83393151066881	bcbg05	Singlet	bcbg05	4.41977592763902	0	TRUE	-3.41647027798661	0.262461025790897	XAV	5	BC03
rxn1_AACGGGAGTGATGGCA-1	lib1	27182	5335	423	18	bcbg03	bcbg10	2.73731990556435	bcbg03	Singlet	bcbg03	7.54911338385696	0	TRUE	2.92774416140548	-3.5530092524722	no_treatment	5	BC01
rxn1_AACGGGATCACCTCTG-1	lib1	26814	5140	165	18	bcbg14	bcbg05	1.62556523057291	bcbg14	Singlet	bcbg14	8.0815991646155	0	TRUE	5.77731777361861	2.67961670883152	XAV	2	BC12
rxn1_AACGGGATCCCACAGG-1	lib1	34812	6241	228	18	bcbg04	bcbg20	0.465407515147787	bcbg04_bcbg20	Doublet	Doublet	8.3678042054464	4	TRUE	NA	NA	NA	NA	BC02
rxn1_AACGGGATCCGCTTAC-1	lib1	53467	8596	634	18	bcbg06	bcbg07	1.40487830856066	bcbg06_bcbg07	Doublet	Doublet	3.87154693549292	3	FALSE	NA	NA	NA	NA	NA
rxn1_AACGGGATCTGAGGTT-1	lib1	25028	4875	128	16	bcbg11	bcbg10	1.486339824684	bcbg11	Singlet	bcbg11	8.68227585104683	0	TRUE	6.79261947802535	2.06932284362766	lowXAV	2	BC09
rxn1_AACGGGATCTGCCTCA-1	lib1	11032	3911	97	17	bcbg08	bcbg18	0.833051045431672	bcbg08	Singlet	bcbg08	9.13705583756345	0	TRUE	-1.29267143078813	-1.58634970657376	Dorso	5	BC06
rxn1_AACGTCAAGAGCATCG-1	lib1	12267	2979	186	16	bcbg19	bcbg13	2.54143334055299	bcbg19	Singlet	bcbg19	12.8719328279123	0	TRUE	4.93179870776168	3.17431189544651	BMP4	2	BC17
rxn1_AACGTCAAGATGGTAT-1	lib1	23851	4661	249	18	bcbg16	bcbg15	2.53962665197066	bcbg16	Singlet	bcbg16	9.97861724875267	0	TRUE	4.76173998049727	0.883853335456577	lowDorso	2	BC14
rxn1_AACGTCAAGCCTCTCT-1	lib1	31297	5796	399	17	bcbg03	bcbg14	2.54117536636517	bcbg03	Singlet	bcbg03	7.48953573824967	1	TRUE	3.55801106623641	-3.24261258117703	no_treatment	5	BC01
rxn1_AACGTCAAGTCAATCC-1	lib1	33220	5427	421	18	bcbg17	bcbg14	2.25850916325553	bcbg17	Singlet	bcbg17	8.0373269114991	0	TRUE	13.5420992486858	1.18456568248722	Dorso	2	BC15
rxn1_AACGTCACACAATCTG-1	lib1	21097	5846	203	18	bcbg08	bcbg15	1.89193457752255	bcbg08	Singlet	bcbg08	7.32805612172347	0	TRUE	-1.80248938866624	-2.45071933738736	Dorso	5	BC06
rxn1_AACGTCACACGAAAGC-1	lib1	28649	5761	271	18	bcbg09	bcbg13	2.01553594033179	bcbg09	Singlet	bcbg09	4.94607141610527	1	TRUE	-1.66600810357102	-6.4156732367709	K02288	5	BC07
rxn1_AACGTCACACGGTGTC-1	lib1	26651	4899	308	18	bcbg17	bcbg09	2.09521619045144	bcbg17	Singlet	bcbg17	5.66958087876628	0	TRUE	11.040354978361	-0.584932725353512	Dorso	2	BC15
rxn1_AACGTCACACGTAACT-1	lib1	29890	6230	189	18	bcbg09	bcbg11	1.08326485428881	bcbg09	Singlet	bcbg09	7.46738039478086	0	TRUE	-4.81967853375443	-5.47670076362637	K02288	5	BC07
rxn1_AACGTCACAGCGGTCT-1	lib1	23075	4497	162	18	bcbg18	bcbg09	1.61142995708392	bcbg18	Singlet	bcbg18	9.82448537378115	0	TRUE	10.7069866769694	1.03549458511325	K02288	2	BC16
rxn1_AACGTCACATCATTGG-1	lib1	24610	5709	312	18	bcbg08	bcbg09	1.08383391938945	bcbg08_bcbg09	Doublet	Doublet	6.0503860219423	4	TRUE	NA	NA	NA	NA	BC06
rxn1_AACGTCACATCCGTTC-1	lib1	12655	4089	93	17	bcbg05	bcbg17	2.18021539946936	bcbg05	Singlet	bcbg05	5.95021730541288	0	TRUE	-2.35885523625382	-5.98210809700039	XAV	5	BC03
rxn1_AACGTCACATCGTGCG-1	lib1	30780	5750	193	18	bcbg10	bcbg05	0.105155730905088	bcbg05_bcbg10	Doublet	Doublet	5.67576348278103	3	TRUE	NA	NA	NA	NA	BC08
rxn1_AACGTCACATTGCCTC-1	lib1	24999	5260	177	18	bcbg16	bcbg18	1.88108236905911	bcbg16	Singlet	bcbg16	7.41629665186607	0	TRUE	4.31677843264571	1.52299024589511	lowDorso	2	BC14
rxn1_AACGTCAGTACCTGTA-1	lib1	15764	4769	132	17	bcbg10	bcbg16	2.06601050900307	bcbg10	Singlet	bcbg10	5.69018015732048	0	TRUE	-3.6674651987172	1.94102479942295	BMP4	5	BC08
rxn1_AACGTCAGTCAAGGCA-1	lib1	23305	4637	94	18	bcbg06	bcbg10	0.501132396430318	bcbg06	Singlet	bcbg06	13.2503754559107	0	TRUE	-2.74851225682267	-3.7223458098605	CHIR	5	BC04
rxn1_AACGTCAGTGAGCCAA-1	lib1	17797	4055	197	18	bcbg17	bcbg16	1.79742528696031	bcbg17	Singlet	bcbg17	7.50688318255886	0	TRUE	9.61999536684981	3.13516833312961	Dorso	2	BC15
rxn1_AACGTCAGTTCTTGCC-1	lib1	55921	7325	431	18	bcbg11	bcbg12	0.213726678328659	bcbg11_bcbg12	Doublet	Doublet	9.6242914110978	3	FALSE	NA	NA	NA	NA	NA
rxn1_AACGTCAGTTTATGCG-1	lib1	17267	4862	150	17	bcbg10	bcbg13	1.25820370326076	bcbg10_bcbg13	Doublet	Doublet	5.44391034922106	1	TRUE	-3.94091891118058	0.5736227823064	BMP4	5	BC08
rxn1_AACGTCATCAAACCCA-1	lib1	18510	4229	158	16	bcbg18	bcbg16	2.00699164266837	bcbg18	Singlet	bcbg18	7.82279848730416	0	TRUE	5.44797874621383	3.95935775764438	K02288	2	BC16
rxn1_AACGTCATCCATGCAA-1	lib1	27225	5376	198	18	bcbg13	bcbg07	2.08743200076152	bcbg13	Singlet	bcbg13	5.68595041322314	0	TRUE	-0.46295981474885	2.02651764877292	VEGF	5	BC11
rxn1_AACGTCATCCGTAATG-1	lib1	20539	3979	188	18	bcbg15	bcbg10	1.91940404244614	bcbg15	Singlet	bcbg15	4.64482204586397	0	TRUE	9.44213987521163	0.476815004424778	CHIR	2	BC13
rxn1_AACGTCATCGCTGACG-1	lib1	37338	5978	331	18	bcbg03	bcbg06	1.86194577015669	bcbg03_bcbg06	Doublet	Doublet	7.0732229899834	1	TRUE	3.84440518549911	-3.4931936072543	no_treatment	5	BC01
rxn1_AACGTCATCGGTCAGC-1	lib1	20459	3859	171	17	bcbg20	bcbg16	1.95939115417943	bcbg20	Singlet	bcbg20	11.0904736301872	0	TRUE	9.01588941744796	-0.234857599659237	VEGF	2	BC18
rxn1_AACGTCATCTAGGCCG-1	lib1	24814	5074	115	17	bcbg11	bcbg17	1.19583398561566	bcbg11	Singlet	bcbg11	7.06456032884662	0	TRUE	4.85396076373092	2.63231160171482	lowXAV	2	BC09
rxn1_AACGTCATCTCTTCAA-1	lib1	18700	5501	79	18	bcbg10	bcbg05	0.82350132585567	bcbg10	Singlet	bcbg10	7.33689839572192	0	TRUE	-3.53405808278092	1.91268147953006	BMP4	5	BC08
rxn1_AACTTCTAGAGGCCAT-1	lib1	49887	7196	441	18	bcbg19	bcbg03	0.693436047505557	bcbg03_bcbg19	Doublet	Doublet	5.28594623849901	2	TRUE	NA	NA	NA	NA	BC17
rxn1_AACTTCTAGCATTGTC-1	lib1	42066	6449	364	18	bcbg17	bcbg03	2.01694532966121	bcbg17	Singlet	bcbg17	8.91456282983883	0	TRUE	11.6632731073283	4.00707914360019	Dorso	2	BC15
rxn1_AACTTCTAGCCTGACC-1	lib1	18330	4607	175	18	bcbg03	bcbg13	1.96919690634809	bcbg03	Singlet	bcbg03	3.82433169667212	0	TRUE	-0.843148220262613	-6.44246910087613	no_treatment	5	BC01
rxn1_AACTTCTAGGACTGGT-1	lib1	27333	6406	141	18	bcbg09	bcbg15	0.557311255475541	bcbg09	Singlet	bcbg09	6.02934182124172	0	TRUE	-5.22298072644242	-6.7044448661044	K02288	5	BC07
rxn1_AACTTCTAGTACTCGT-1	lib1	13536	3936	61	15	bcbg10	bcbg12	1.08557893104958	bcbg10	Singlet	bcbg10	4.38829787234043	0	TRUE	-3.73620246716508	-4.94478176109341	BMP4	5	BC08
rxn1_AACTTCTAGTGTGTTC-1	lib1	29876	5558	217	18	bcbg10	bcbg18	0.361071401806397	bcbg10_bcbg18	Doublet	Doublet	5.90105770518142	4	TRUE	NA	NA	NA	NA	BC08
rxn1_AACTTCTCAAGACTGG-1	lib1	9551	3643	69	17	bcbg04	bcbg15	0.290621516376582	Negative	Negative	Negative	7.5803580776882	0	TRUE	-3.64731382199296	2.57816006668064	lowXAV	5	BC02
rxn1_AACTTCTCAAGCAATA-1	lib1	10949	4013	112	18	bcbg20	bcbg03	0.032377762001367	Negative	Negative	Negative	21.6549456571376	0	TRUE	4.6088163965129	3.08077265747043	VEGF	2	BC18
rxn1_AACTTCTCAATAGGAT-1	lib1	19435	4419	255	16	bcbg13	bcbg09	2.69847975932105	bcbg13	Singlet	bcbg13	6.77128891175714	0	TRUE	0.298458080806647	2.23978998191806	VEGF	5	BC11
rxn1_AACTTCTCATGATCTG-1	lib1	39985	6471	424	18	bcbg18	bcbg16	2.61487775176939	bcbg16_bcbg18	Doublet	Doublet	8.03301237964236	2	TRUE	NA	NA	NA	NA	BC16
rxn1_AACTTCTGTATGGAGC-1	lib1	12484	4314	77	16	bcbg06	bcbg12	0.631802823105267	bcbg06	Singlet	bcbg06	9.69240628003845	0	TRUE	-1.35167657204637	0.26005472667667	CHIR	5	BC04
rxn1_AACTTCTGTCAGTCCG-1	lib1	56262	7335	790	18	bcbg17	bcbg04	2.78065319911588	bcbg04_bcbg17	Doublet	Doublet	6.78255305534819	1	FALSE	NA	NA	NA	NA	NA
rxn1_AACTTCTGTGGTCAAG-1	lib1	12885	4605	91	17	bcbg04	bcbg08	0.600761613825729	bcbg04	Singlet	bcbg04	4.88940628637951	0	TRUE	-3.0548536665059	0.12810071237537	lowXAV	5	BC02
rxn1_AACTTCTGTTGCATCA-1	lib1	11728	4431	72	17	bcbg10	bcbg18	1.01882877592489	bcbg10	Singlet	bcbg10	6.56548431105048	0	TRUE	-2.28098963566789	0.135436375217166	BMP4	5	BC08
rxn1_AACTTCTTCAAGCGTT-1	lib1	18608	4515	343	18	bcbg07	bcbg19	2.55951757041656	bcbg07	Singlet	bcbg07	4.22936371453138	0	TRUE	-1.11645554371842	-7.03955600730923	lowDorso	5	BC05
rxn1_AACTTCTTCGAAACAA-1	lib1	28205	6335	438	18	bcbg07	bcbg10	2.34575975528803	bcbg07	Singlet	bcbg07	5.63020741003368	0	TRUE	-0.242800030789461	-0.932625572605404	lowDorso	5	BC05
rxn1_AACTTCTTCGGTCATA-1	lib1	64773	7627	725	18	bcbg17	bcbg10	2.33224351532584	bcbg10_bcbg17	Doublet	Doublet	8.26424590492952	2	FALSE	NA	NA	NA	NA	NA
rxn1_AAGAACAAGGGAACAA-1	lib1	16931	4883	116	17	bcbg10	bcbg08	1.69865445921797	bcbg10	Singlet	bcbg10	5.59329041403343	0	TRUE	-1.95552240677842	-2.22996876709011	BMP4	5	BC08
rxn1_AAGAACACAAGTCCCG-1	lib1	23581	5095	121	18	bcbg16	bcbg13	0.732074848238369	bcbg16	Singlet	bcbg16	6.86569695941648	0	TRUE	4.83625627688399	3.02223612792942	lowDorso	2	BC14
rxn1_AAGAACACAATACCTG-1	lib1	12141	4113	81	16	bcbg04	bcbg14	1.34244808840456	bcbg04	Singlet	bcbg04	5.13137303352277	0	TRUE	-0.915974009714212	-2.28284309379605	lowXAV	5	BC02
rxn1_AAGAACACACCGCTGA-1	lib1	19005	5286	142	17	bcbg05	bcbg12	1.97441915760277	bcbg05	Singlet	bcbg05	7.80320968166272	0	TRUE	3.855392705717	-8.1935953902438	XAV	5	BC03
rxn1_AAGAACACATAATGCC-1	lib1	18158	5319	119	17	bcbg08	bcbg11	0.605234416156896	bcbg08	Singlet	bcbg08	9.08139662958476	0	TRUE	-0.419444013319101	-1.63598034851101	Dorso	5	BC06
rxn1_AAGAACAGTAAGGCTG-1	lib1	40811	6728	386	18	bcbg04	bcbg06	1.4259460791714	bcbg04_bcbg06	Doublet	Doublet	6.06209110288893	4	TRUE	NA	NA	NA	NA	BC02
rxn1_AAGAACAGTTCGGTAT-1	lib1	24427	4896	287	18	bcbg07	bcbg17	2.15527463310078	bcbg07	Singlet	bcbg07	8.4987923199738	0	TRUE	-1.29800282784471	5.81537105567905	lowDorso	5	BC05
rxn1_AAGAACAGTTTGGAAA-1	lib1	35782	5922	353	18	bcbg18	bcbg12	2.45585024276046	bcbg12_bcbg18	Doublet	Doublet	7.60717679280085	1	TRUE	9.06132246188155	4.29550554283115	K02288	2	BC16
rxn1_AAGAACATCAGACATC-1	lib1	77700	8749	465	18	bcbg14	bcbg16	0.922053115626615	bcbg14_bcbg16	Doublet	Doublet	6.69240669240669	2	FALSE	NA	NA	NA	NA	NA
rxn1_AAGAACATCAGGACAG-1	lib1	20140	4321	118	18	bcbg15	bcbg03	1.07064837895362	bcbg15	Singlet	bcbg15	10.317775571003	0	TRUE	5.43163753680221	4.79891445167514	CHIR	2	BC13
rxn1_AAGAACATCATAGCAC-1	lib1	22541	4894	235	18	bcbg12	bcbg16	2.28754581952734	bcbg12	Singlet	bcbg12	6.65454061487955	0	TRUE	5.2596781366252	3.34102108009311	no_treatment	2	BC10
rxn1_AAGAACATCCGACGGT-1	lib1	33611	5653	283	18	bcbg17	bcbg15	1.8997971497787	bcbg17	Singlet	bcbg17	6.14084674660081	0	TRUE	10.6059029214763	1.46375479228946	Dorso	2	BC15
rxn1_AAGAACATCTCCGATC-1	lib1	15698	4412	85	18	bcbg06	bcbg13	1.47520620432802	bcbg06	Singlet	bcbg06	4.93693464135559	0	TRUE	-1.05128632851609	-0.192257631047043	CHIR	5	BC04
rxn1_AAGAACATCTTACCAT-1	lib1	19936	5279	150	17	bcbg04	bcbg13	2.11347162245367	bcbg04	Singlet	bcbg04	4.3338683788122	0	TRUE	-2.85376595326432	-1.97558031551388	lowXAV	5	BC02
rxn1_AAGACAAAGATGTTAG-1	lib1	21912	4609	164	18	bcbg14	bcbg12	1.65439657744068	bcbg14	Singlet	bcbg14	12.4634903249361	0	TRUE	4.41018606356612	0.257464577035633	XAV	2	BC12
rxn1_AAGACAAAGATTCGCT-1	lib1	25823	4890	169	18	bcbg11	bcbg03	1.69056838485035	bcbg11	Singlet	bcbg11	8.31429345931921	0	TRUE	9.67599035433761	-0.765338699741635	lowXAV	2	BC09
rxn1_AAGACAAAGGCACTAG-1	lib1	27208	4774	300	18	bcbg15	bcbg03	2.44840100136686	bcbg15	Singlet	bcbg15	4.78535724786827	0	TRUE	12.2973663919353	-0.194668065233502	CHIR	2	BC13
rxn1_AAGACAAAGGCACTCC-1	lib1	23280	4925	145	18	bcbg20	bcbg04	1.61235024105344	bcbg20	Singlet	bcbg20	10.4252577319588	0	TRUE	4.78571392230025	1.02649666793796	VEGF	2	BC18
rxn1_AAGACAAAGGTCCAGA-1	lib1	23810	5225	176	14	bcbg03	bcbg12	1.56144128381512	bcbg03	Singlet	bcbg03	6.32087358252835	0	TRUE	-1.45823227234849	-7.69975469581631	no_treatment	5	BC01
rxn1_AAGACAAAGTCATCGT-1	lib1	21551	4704	177	18	bcbg11	bcbg20	1.84969000338849	bcbg11	Singlet	bcbg11	8.45436406663264	0	TRUE	10.7880289667033	4.38000394828769	lowXAV	2	BC09
rxn1_AAGACAAAGTTAACGA-1	lib1	9452	3255	86	17	bcbg14	bcbg11	0.82870606062157	bcbg14	Singlet	bcbg14	14.8539991536183	0	TRUE	5.59717346362105	1.14826263912174	XAV	2	BC12
rxn1_AAGACAACAGGAATCG-1	lib1	23116	4976	211	17	bcbg15	bcbg14	2.18178847581023	bcbg15	Singlet	bcbg15	8.05502682124935	0	TRUE	8.68862177065841	2.4424696160123	CHIR	2	BC13
rxn1_AAGACAACATACAGGG-1	lib1	19992	5810	133	17	bcbg06	bcbg05	1.56836267069411	bcbg06	Singlet	bcbg06	6.05242096838735	0	TRUE	-3.1947507745839	-0.675504844112668	CHIR	5	BC04
rxn1_AAGACAACATCCTTGC-1	lib1	13079	4353	95	15	bcbg10	bcbg11	1.89090097838827	bcbg10	Singlet	bcbg10	5.17623671534521	0	TRUE	-0.924886334619608	-2.13049457542447	BMP4	5	BC08
rxn1_AAGACAAGTATCGCAT-1	lib1	34630	5766	438	18	bcbg14	bcbg10	2.73790146073851	bcbg10_bcbg14	Doublet	Doublet	5.8273173548946	1	TRUE	12.0756447427653	0.714740295486179	XAV	2	BC12
rxn1_AAGACAAGTTAGGGTG-1	lib1	34749	5343	213	18	bcbg17	bcbg05	1.21278310245894	bcbg17	Singlet	bcbg17	7.49949638838528	0	TRUE	11.9973671548747	1.35034443862888	Dorso	2	BC15
rxn1_AAGACAATCAAGCTTG-1	lib1	39617	6640	287	18	bcbg03	bcbg14	0.12946240910282	bcbg03_bcbg14	Doublet	Doublet	7.63308680616907	4	TRUE	NA	NA	NA	NA	BC01
rxn1_AAGACAATCAGCTTCC-1	lib1	67542	8062	686	18	bcbg15	bcbg19	1.5547186067749	bcbg15_bcbg19	Doublet	Doublet	7.30656480412188	4	FALSE	NA	NA	NA	NA	NA
rxn1_AAGACAATCATTCATC-1	lib1	10703	3794	101	18	bcbg07	bcbg05	1.05500814911362	bcbg07	Singlet	bcbg07	6.94197888442493	0	TRUE	-0.934004653177347	-2.09134886734036	lowDorso	5	BC05
rxn1_AAGACAATCCGACATA-1	lib1	31158	6074	171	18	bcbg09	bcbg05	1.07522598040842	bcbg09	Singlet	bcbg09	4.07920919186084	0	TRUE	-2.73336790867814	-7.0385603713229	K02288	5	BC07
rxn1_AAGACAATCCGGTTCT-1	lib1	65789	8066	472	18	bcbg07	bcbg10	0.0545491553977864	bcbg07_bcbg10	Doublet	Doublet	4.91723540409491	4	FALSE	NA	NA	NA	NA	NA
rxn1_AAGACTCAGGAATTAC-1	lib1	16537	4239	214	18	bcbg07	bcbg04	1.86982316144322	bcbg07	Singlet	bcbg07	6.35544536493923	0	TRUE	1.90418924025527	-1.95374629966763	lowDorso	5	BC05
rxn1_AAGACTCAGTAGAATC-1	lib1	18829	4345	263	16	bcbg10	bcbg04	2.9777850649847	bcbg10	Singlet	bcbg10	6.09166710924637	0	TRUE	3.16691352061263	-2.51335475914029	BMP4	5	BC08
rxn1_AAGACTCAGTGTACCT-1	lib1	40661	6611	675	18	bcbg03	bcbg09	0.576730097153096	bcbg03_bcbg09	Doublet	Doublet	4.92855561840584	3	TRUE	NA	NA	NA	NA	BC01
rxn1_AAGACTCCAAGACGAC-1	lib1	11604	3475	188	15	bcbg09	bcbg14	2.24997759959491	bcbg09	Singlet	bcbg09	10.2378490175801	0	TRUE	4.38009763888351	-7.70340297691372	K02288	5	BC07
rxn1_AAGACTCCACAAGCAG-1	lib1	30567	5514	181	18	bcbg03	bcbg05	1.50768239525226	bcbg03	Singlet	bcbg03	4.31511106749108	0	TRUE	-1.46392034359941	-7.74128959648159	no_treatment	5	BC01
rxn1_AAGACTCCACGGGTAA-1	lib1	26320	5670	219	18	bcbg07	bcbg13	0.227305040186648	bcbg07_bcbg13	Doublet	Doublet	4.72644376899696	3	TRUE	NA	NA	NA	NA	BC05
rxn1_AAGACTCCACTACACA-1	lib1	16339	4967	105	17	bcbg07	bcbg17	0.754899857710456	bcbg07	Singlet	bcbg07	4.57800354978885	0	TRUE	-2.98576592274674	0.825194914416996	lowDorso	5	BC05
rxn1_AAGACTCCAGCGGTTC-1	lib1	24016	5572	236	18	bcbg09	bcbg17	1.70325630847914	bcbg09	Singlet	bcbg09	4.43454363757495	0	TRUE	-2.2069749719716	-5.60634849540738	K02288	5	BC07
rxn1_AAGACTCCAGCTGAGA-1	lib1	13697	3558	98	16	bcbg18	bcbg11	1.28513418874033	bcbg18	Singlet	bcbg18	12.864130831569	0	TRUE	6.44062591723434	4.34155942924472	K02288	2	BC16
rxn1_AAGACTCCAGTTTCGA-1	lib1	34529	5857	230	18	bcbg17	bcbg12	1.33392499275229	bcbg12_bcbg17	Doublet	Doublet	8.35819166497727	1	TRUE	11.5516769998454	1.56042172439548	Dorso	2	BC15
rxn1_AAGACTCCATCCGGCA-1	lib1	32975	5839	311	18	bcbg17	bcbg03	2.0072580523594	bcbg17	Singlet	bcbg17	7.89082638362396	0	TRUE	11.0946219079875	1.5117405844495	Dorso	2	BC15
rxn1_AAGACTCCATGGTACT-1	lib1	25303	4817	188	18	bcbg20	bcbg03	1.93320174491633	bcbg20	Singlet	bcbg20	8.13737501482038	0	TRUE	9.24859358004561	-0.711141030712399	VEGF	2	BC18
rxn1_AAGACTCGTTACTCAG-1	lib1	12064	4007	139	15	bcbg09	bcbg11	1.84782499905079	bcbg09	Singlet	bcbg09	7.2446949602122	0	TRUE	-0.30065660544404	-1.26307902805356	K02288	5	BC07
rxn1_AAGACTCGTTCATCGA-1	lib1	52842	6668	466	18	bcbg18	bcbg19	0.942041591891197	bcbg18_bcbg19	Doublet	Doublet	6.08417546648499	1	FALSE	NA	NA	NA	NA	NA
rxn1_AAGACTCGTTCCCACT-1	lib1	25373	5416	175	18	bcbg08	bcbg19	1.21346585630885	bcbg08	Singlet	bcbg08	4.65849525085721	0	TRUE	-4.20012210675248	-5.76610229484585	Dorso	5	BC06
rxn1_AAGACTCGTTGCTCAA-1	lib1	12058	3702	77	16	bcbg09	bcbg10	0.968923698336281	bcbg09	Singlet	bcbg09	5.26621330237187	0	TRUE	-2.60762213536271	1.23275460727665	K02288	5	BC07
rxn1_AAGACTCTCACCTTAT-1	lib1	20322	5280	97	17	bcbg06	bcbg19	1.26494849581219	bcbg06	Singlet	bcbg06	5.78683200472394	0	TRUE	-3.19932054348954	-4.01674602500943	CHIR	5	BC04
rxn1_AAGACTCTCCACGGGT-1	lib1	30828	5941	375	18	bcbg07	bcbg16	2.05675520849532	bcbg07_bcbg16	Doublet	Doublet	6.75360062281043	1	TRUE	-0.143847662887659	1.93492629058811	lowDorso	5	BC05
rxn1_AAGACTCTCCGCTGTT-1	lib1	13928	4198	177	18	bcbg09	bcbg11	1.98798804364015	bcbg09	Singlet	bcbg09	4.20017231476163	0	TRUE	0.646320235052023	-1.42615089885739	K02288	5	BC07
rxn1_AAGACTCTCCTCTCTT-1	lib1	27396	5966	162	18	bcbg18	bcbg07	1.4112473480527	bcbg18	Singlet	bcbg18	6.4388961892247	0	TRUE	5.92482687167159	2.89033939369175	K02288	2	BC16
rxn1_AAGACTCTCTCATGGA-1	lib1	33730	6129	299	18	bcbg12	bcbg08	2.24243694527206	bcbg12	Singlet	bcbg12	7.02638600652238	0	TRUE	8.40518308810226	4.55555393226596	no_treatment	2	BC10
rxn1_AAGACTCTCTCCGAGG-1	lib1	13453	4209	81	15	bcbg10	bcbg06	1.33039305526358	bcbg10	Singlet	bcbg10	6.80145692410615	0	TRUE	-2.13719128438004	-2.61511538497952	BMP4	5	BC08
rxn1_AAGACTCTCTCGCTCA-1	lib1	55167	8220	476	18	bcbg03	bcbg08	0.203766962154187	bcbg03_bcbg08	Doublet	Doublet	6.24286258089075	3	FALSE	NA	NA	NA	NA	NA
rxn1_AAGACTCTCTGCGGCA-1	lib1	20637	5032	145	16	bcbg04	bcbg06	1.51883396781294	bcbg04	Singlet	bcbg04	3.98313708387847	0	TRUE	-2.6056451685048	-6.31451938621548	lowXAV	5	BC02
rxn1_AAGATAGAGAACGTGC-1	lib1	21605	4442	135	16	bcbg11	bcbg18	1.79204899894813	bcbg11	Singlet	bcbg11	8.47026151353853	0	TRUE	7.75001693896285	0.948901910857883	lowXAV	2	BC09
rxn1_AAGATAGAGAGTTCGG-1	lib1	25966	5084	262	17	bcbg18	bcbg05	2.27066812958276	bcbg18	Singlet	bcbg18	8.51883231918663	0	TRUE	8.52703214816085	3.23135354049655	K02288	2	BC16
rxn1_AAGATAGAGATGAAGG-1	lib1	30429	6258	297	18	bcbg06	bcbg03	1.6489744936436	bcbg03_bcbg06	Doublet	Doublet	7.07220086102074	1	TRUE	-0.989571858129587	-0.522418420238766	CHIR	5	BC04
rxn1_AAGATAGAGCATAGGC-1	lib1	33587	5999	225	18	bcbg14	bcbg17	1.71742789103513	bcbg14_bcbg17	Doublet	Doublet	8.70872659064519	1	TRUE	10.1381142251872	2.5338592720792	XAV	2	BC12
rxn1_AAGATAGAGCTCGGCT-1	lib1	22050	4670	156	18	bcbg14	bcbg18	1.58274420745939	bcbg14	Singlet	bcbg14	7.35600907029478	0	TRUE	5.49897266558639	3.38573195465061	XAV	2	BC12
rxn1_AAGATAGAGGTCCGAA-1	lib1	21674	4340	172	18	bcbg12	bcbg06	1.71120478105951	bcbg12	Singlet	bcbg12	4.42465627018548	0	TRUE	11.3569252603435	2.73502447135898	no_treatment	2	BC10
rxn1_AAGATAGAGTACGTCT-1	lib1	24645	5137	191	16	bcbg04	bcbg20	2.360912370434	bcbg04	Singlet	bcbg04	5.74152972205315	1	TRUE	2.45644856623641	-3.27229140274075	lowXAV	5	BC02
rxn1_AAGATAGAGTAGAATC-1	lib1	21596	5102	135	18	bcbg05	bcbg15	1.98299560779774	bcbg05	Singlet	bcbg05	6.11224300796444	0	TRUE	-5.52347110577592	-7.27016256324795	XAV	5	BC03
rxn1_AAGATAGAGTCACAGG-1	lib1	31650	5886	166	18	bcbg13	bcbg11	1.60537037942863	bcbg13	Singlet	bcbg13	6.00947867298578	0	TRUE	-5.33872102566728	-7.54799697868374	VEGF	5	BC11
rxn1_AAGATAGAGTCGAAAT-1	lib1	18509	4241	196	15	bcbg10	bcbg07	2.69513066486127	bcbg10	Singlet	bcbg10	6.80209627748663	0	TRUE	-1.76848970719346	-1.63558266632107	BMP4	5	BC08
rxn1_AAGATAGCAGAATTCC-1	lib1	18198	4434	233	18	bcbg10	bcbg11	2.82438363270242	bcbg10	Singlet	bcbg10	3.29157050225299	0	TRUE	-0.732538808069315	-5.74089429847744	BMP4	5	BC08
rxn1_AAGATAGCAGCCGTTG-1	lib1	23980	5023	94	18	bcbg05	bcbg10	1.53414296919687	bcbg05	Singlet	bcbg05	6.70558798999166	1	TRUE	-3.52832125493058	-7.94667385093716	XAV	5	BC03
rxn1_AAGATAGGTTCGGGTC-1	lib1	18179	4594	177	18	bcbg08	bcbg20	1.86463615852211	bcbg08	Singlet	bcbg08	7.61318004290665	0	TRUE	-3.92268513508805	-4.5666479872897	Dorso	5	BC06
rxn1_AAGATAGTCAACCTCC-1	lib1	46788	7051	665	18	bcbg07	bcbg19	2.6623636255507	bcbg07_bcbg19	Doublet	Doublet	10.4471231939814	1	TRUE	3.9058716409587	-3.44972036354092	lowDorso	5	BC05
rxn1_AAGATAGTCAAGTCGT-1	lib1	16345	3822	136	17	bcbg19	bcbg04	1.73369302480849	bcbg19	Singlet	bcbg19	9.23829917405935	0	TRUE	5.08220411471358	3.82217504508945	BMP4	2	BC17
rxn1_AAGATAGTCACACCCT-1	lib1	14547	4666	154	16	bcbg09	bcbg13	1.70238895229766	bcbg09	Singlet	bcbg09	4.48202378497285	0	TRUE	-1.95293771096238	-3.72861311904934	K02288	5	BC07
rxn1_AAGATAGTCATCAGTG-1	lib1	28701	5119	201	18	bcbg18	bcbg11	1.72354215814814	bcbg18	Singlet	bcbg18	7.33423922511411	0	TRUE	11.2285645120525	0.933631081657138	K02288	2	BC16
rxn1_AAGATAGTCCAAATGC-1	lib1	10406	3862	68	16	bcbg13	bcbg08	0.915634875159833	bcbg13	Singlet	bcbg13	2.95022102633096	0	TRUE	-3.37068270512589	-0.448105465097699	VEGF	5	BC11
rxn1_AAGATAGTCCTAGCTC-1	lib1	19524	4860	91	18	bcbg10	bcbg05	0.838368500631372	bcbg10	Singlet	bcbg10	8.32308953083385	0	TRUE	3.95821739367477	-8.49829051963833	BMP4	5	BC08
rxn1_AAGATAGTCGATTGAC-1	lib1	19620	4060	230	18	bcbg18	bcbg09	2.26499160603281	bcbg18	Singlet	bcbg18	7.32415902140673	0	TRUE	6.56223989657394	2.09818841941806	K02288	2	BC16
rxn1_AAGATAGTCGCTATTT-1	lib1	22895	5376	115	18	bcbg05	bcbg14	0.792135552452807	bcbg05	Singlet	bcbg05	7.4426730727233	0	TRUE	-5.74364589520463	-7.02793834678677	XAV	5	BC03
rxn1_AAGATAGTCTAGCAAC-1	lib1	19199	5274	131	18	bcbg05	bcbg03	1.97954434313979	bcbg05	Singlet	bcbg05	5.52112089171311	0	TRUE	-2.97662948437699	-8.0700716780856	XAV	5	BC03
rxn1_AAGCATCAGACGCATG-1	lib1	23106	4862	188	18	bcbg03	bcbg18	1.49658053024943	bcbg03	Singlet	bcbg03	4.79961914654202	1	TRUE	-0.872039247236337	-6.42994163505581	no_treatment	5	BC01
rxn1_AAGCATCAGAGGTTAT-1	lib1	11991	2907	117	17	bcbg15	bcbg03	1.69573463630635	bcbg15	Singlet	bcbg15	0.241848052706196	0	TRUE	4.86149431399337	2.56629468925449	CHIR	2	BC13
rxn1_AAGCATCAGGGCAAGG-1	lib1	20835	4133	154	16	bcbg15	bcbg11	1.64434005239744	bcbg15	Singlet	bcbg15	8.44732421406287	0	TRUE	8.81558061770431	-0.441977302952084	CHIR	2	BC13
rxn1_AAGCATCAGGTGCATG-1	lib1	33465	6036	305	18	bcbg19	bcbg05	0.02466396777369	bcbg05_bcbg19	Doublet	Doublet	5.31898998954131	3	TRUE	NA	NA	NA	NA	BC17
rxn1_AAGCATCAGTCTAGCT-1	lib1	21612	5170	234	18	bcbg08	bcbg13	2.15067867596408	bcbg08	Singlet	bcbg08	7.30149916712937	0	TRUE	-4.09897588559159	-4.81475255958584	Dorso	5	BC06
rxn1_AAGCATCCAAACGGCA-1	lib1	16341	4809	144	17	bcbg08	bcbg09	1.39023127776566	bcbg08	Singlet	bcbg08	5.83195642861514	0	TRUE	-3.41583131619462	2.78120686538669	Dorso	5	BC06
rxn1_AAGCATCCACAGTGAG-1	lib1	19527	4940	289	18	bcbg09	bcbg05	2.39885623782913	bcbg09	Singlet	bcbg09	6.92374660726174	0	TRUE	-2.76422547169694	-3.4061140822604	K02288	5	BC07
rxn1_AAGCATCCACCTGCAG-1	lib1	22818	5466	175	15	bcbg07	bcbg08	0.667688778887496	bcbg07_bcbg08	Doublet	Doublet	10.2462967832413	1	TRUE	-0.159174662015524	-0.356432955189023	lowDorso	5	BC05
rxn1_AAGCATCCAGACAAGC-1	lib1	19484	5153	217	18	bcbg09	bcbg05	2.23527986542851	bcbg09	Singlet	bcbg09	6.46684459043318	0	TRUE	-1.88349865742692	-7.52995203010586	K02288	5	BC07
rxn1_AAGCATCGTCCAGCCA-1	lib1	25586	5495	157	18	bcbg05	bcbg14	2.27987470873097	bcbg05	Singlet	bcbg05	7.30086766200266	0	TRUE	-3.47388933964738	-8.34773967735318	XAV	5	BC03
rxn1_AAGCATCGTGCAACGA-1	lib1	6572	2714	177	14	bcbg10	bcbg17	3.21046548190012	bcbg10	Singlet	bcbg10	5.35605599513086	0	TRUE	-1.15775810547837	-1.83595071308163	BMP4	5	BC08
rxn1_AAGCATCGTTAATGAG-1	lib1	22004	4653	117	17	bcbg20	bcbg15	1.35229095651034	bcbg20	Singlet	bcbg20	6.33521177967642	0	TRUE	4.51548410586349	1.15386785991642	VEGF	2	BC18
rxn1_AAGCATCGTTACCCTC-1	lib1	26096	4974	457	17	bcbg07	bcbg06	2.53734659048065	bcbg07	Singlet	bcbg07	8.63350705088902	0	TRUE	3.13326550654403	-2.6793930339053	lowDorso	5	BC05
rxn1_AAGCATCTCAGGAAAT-1	lib1	63557	8111	575	18	bcbg07	bcbg18	0.637855427326458	bcbg07_bcbg18	Doublet	Doublet	6.4776499834794	4	FALSE	NA	NA	NA	NA	NA
rxn1_AAGCATCTCATTGCTT-1	lib1	22858	4764	135	16	bcbg14	bcbg06	1.28221544350665	bcbg14	Singlet	bcbg14	9.19153031761309	0	TRUE	6.87692667178145	3.09132554061863	XAV	2	BC12
rxn1_AAGCATCTCCACACAA-1	lib1	36596	5951	407	18	bcbg19	bcbg11	2.90057443688179	bcbg19	Singlet	bcbg19	3.85834517433599	0	TRUE	11.9007313363933	-0.226204778476033	BMP4	2	BC17
rxn1_AAGCATCTCGTGGGTC-1	lib1	31064	6291	313	18	bcbg03	bcbg10	0.200828443433452	bcbg03_bcbg10	Doublet	Doublet	6.77311357198043	1	TRUE	-2.96281098195085	0.696272213535038	no_treatment	5	BC01
rxn1_AAGCATCTCTGACGCG-1	lib1	20548	4447	222	17	bcbg16	bcbg04	2.65285652721805	bcbg16	Singlet	bcbg16	7.54817987152034	0	TRUE	4.30129171542159	1.7866087151334	lowDorso	2	BC14
rxn1_AAGCATCTCTGCGGAC-1	lib1	18961	4138	155	16	bcbg06	bcbg17	2.53013710025709	bcbg06	Singlet	bcbg06	2.72137545488107	0	TRUE	0.641348909654532	1.17316510208103	CHIR	5	BC04
rxn1_AAGCCATAGAAACTAC-1	lib1	11930	4304	103	18	bcbg09	bcbg06	0.879250950660054	bcbg09	Singlet	bcbg09	5.1802179379715	0	TRUE	-1.47204994030961	-0.819263796730313	K02288	5	BC07
rxn1_AAGCCATAGAATTGTG-1	lib1	11654	3967	61	16	bcbg04	bcbg17	0.450497154870565	Negative	Negative	Negative	5.38870773983182	0	TRUE	-0.512958187542047	-1.80801830760983	lowXAV	5	BC02
rxn1_AAGCCATAGATAACAC-1	lib1	17817	5025	262	18	bcbg08	bcbg07	2.08845607922105	bcbg08	Singlet	bcbg08	5.19167087612954	0	TRUE	-4.54392455883988	1.37731005676242	Dorso	5	BC06
rxn1_AAGCCATAGATCCTAC-1	lib1	24118	5070	192	18	bcbg16	bcbg13	2.0374775472176	bcbg16	Singlet	bcbg16	5.96649805124803	0	TRUE	4.92239309481612	1.19389309413883	lowDorso	2	BC14
rxn1_AAGCCATAGCAGTAAT-1	lib1	14063	4038	78	17	bcbg08	bcbg13	0.522216856593149	bcbg08	Singlet	bcbg08	4.19540638555074	0	TRUE	0.183475982465658	0.891462643222538	Dorso	5	BC06
rxn1_AAGCCATAGCGGGTTA-1	lib1	22957	5167	218	18	bcbg10	bcbg11	2.48374553721682	bcbg10	Singlet	bcbg10	3.2059938145228	0	TRUE	-1.32976769276628	-7.35210607521084	BMP4	5	BC08
rxn1_AAGCCATAGCGTTGTT-1	lib1	13902	4068	72	16	bcbg03	bcbg11	0.507021450832692	bcbg03	Singlet	bcbg03	7.2867213350597	0	TRUE	0.184401821412955	-0.874355654640469	no_treatment	5	BC01
rxn1_AAGCCATAGCTAGAGC-1	lib1	23739	4466	186	16	bcbg15	bcbg10	1.77233242052699	bcbg15	Singlet	bcbg15	9.84455958549223	0	TRUE	10.4380638711833	-0.52973444335011	CHIR	2	BC13
rxn1_AAGCCATAGCTCCGAC-1	lib1	15936	5097	106	18	bcbg06	bcbg12	1.03637508477403	bcbg06	Singlet	bcbg06	6.78338353413655	0	TRUE	-1.36821531125077	0.163863469438282	CHIR	5	BC04
rxn1_AAGCCATAGGCACCAA-1	lib1	17315	4237	190	18	bcbg07	bcbg04	1.41543088491779	bcbg07	Singlet	bcbg07	5.15160265665608	0	TRUE	0.724384497918997	0.950181264953342	lowDorso	5	BC05
rxn1_AAGCCATAGGCAGGGA-1	lib1	16123	4186	284	18	bcbg09	bcbg19	2.44565319542771	bcbg09	Singlet	bcbg09	7.46139056006947	0	TRUE	-0.464553017101373	2.85829855926487	K02288	5	BC07
rxn1_AAGCCATAGTCTAGCT-1	lib1	11674	4025	85	16	bcbg09	bcbg10	1.29773505999254	bcbg09	Singlet	bcbg09	5.84204214493747	0	TRUE	0.307148646631155	-1.17744420043972	K02288	5	BC07
rxn1_AAGCCATAGTCTTGGT-1	lib1	38218	5939	457	18	bcbg18	bcbg03	0.804821425273799	bcbg03_bcbg18	Doublet	Doublet	5.303783557486	2	TRUE	NA	NA	NA	NA	BC16
rxn1_AAGCCATCACCTCGTT-1	lib1	23950	5298	139	18	bcbg18	bcbg20	1.45884005267719	bcbg18	Singlet	bcbg18	7.64926931106472	0	TRUE	4.82121635607711	4.93875267036411	K02288	2	BC16
rxn1_AAGCCATCAGCAATTC-1	lib1	29003	6429	178	18	bcbg08	bcbg16	1.00060858914956	bcbg08	Singlet	bcbg08	5.45805606316588	0	TRUE	-5.83610509701737	-6.3764099883273	Dorso	5	BC06
rxn1_AAGCCATGTGCATTTG-1	lib1	33193	6786	265	18	bcbg09	bcbg08	0.991140827457251	bcbg08_bcbg09	Doublet	Doublet	5.85364384056879	2	TRUE	NA	NA	NA	NA	BC07
rxn1_AAGCCATGTGGCTGAA-1	lib1	14420	4499	140	18	bcbg05	bcbg10	2.13345377131956	bcbg05	Singlet	bcbg05	4.10540915395284	0	TRUE	-2.05202494927415	-1.35396228305844	XAV	5	BC03
rxn1_AAGCCATTCGCCTTTG-1	lib1	16158	4440	82	16	bcbg04	bcbg09	1.1343119649337	bcbg04	Singlet	bcbg04	23.6229731402401	1	TRUE	-0.136789832196321	-0.716377179546627	lowXAV	5	BC02
rxn1_AAGCGAGAGAGTCTGG-1	lib1	35842	5414	276	18	bcbg16	bcbg07	2.15748853354134	bcbg16	Singlet	bcbg16	6.77975559399587	0	TRUE	10.9100792520427	2.89894892700168	lowDorso	2	BC14
rxn1_AAGCGAGAGCCTTTGA-1	lib1	31743	5388	384	18	bcbg12	bcbg06	2.81027897380159	bcbg12	Singlet	bcbg12	8.40185237690199	1	TRUE	10.6620504968547	1.91199256904575	no_treatment	2	BC10
rxn1_AAGCGAGAGGGAGGGT-1	lib1	12105	3968	85	16	bcbg10	bcbg20	1.7400125919299	bcbg10	Singlet	bcbg10	8.21148285832301	0	TRUE	-3.78190301724442	0.715165634231296	BMP4	5	BC08
rxn1_AAGCGAGAGTGATTCC-1	lib1	51870	6563	587	18	bcbg18	bcbg13	2.99170165863474	bcbg13_bcbg18	Doublet	Doublet	5.13591671486408	1	FALSE	NA	NA	NA	NA	NA
rxn1_AAGCGAGCACGATAGG-1	lib1	24474	5700	226	18	bcbg09	bcbg11	1.78982959115711	bcbg09	Singlet	bcbg09	6.66421508539675	0	TRUE	-3.54559420414933	2.79914142616245	K02288	5	BC07
rxn1_AAGCGAGGTGGCTGAA-1	lib1	38333	6633	323	18	bcbg12	bcbg08	1.0489815254068	bcbg08_bcbg12	Doublet	Doublet	8.38442073409334	1	TRUE	11.7104933374309	3.49613763816806	no_treatment	2	BC10
rxn1_AAGCGAGTCATTTGTC-1	lib1	8958	3698	135	18	bcbg13	bcbg11	2.07713620313429	bcbg13	Singlet	bcbg13	6.65327081937933	0	TRUE	-2.20684861012467	-0.334837864561352	VEGF	5	BC11
rxn1_AAGCGAGTCCGTATGA-1	lib1	11176	3725	116	16	bcbg08	bcbg05	1.70893464695323	bcbg08	Singlet	bcbg08	7.46241947029349	0	TRUE	-2.01949368783006	0.102012444810596	Dorso	5	BC06
rxn1_AAGCGAGTCGCGTCGA-1	lib1	11251	3007	77	16	bcbg14	bcbg18	1.29424155496677	bcbg14	Singlet	bcbg14	9.4213847657986	0	TRUE	5.57690550021163	3.73822714813205	XAV	2	BC12
rxn1_AAGCGAGTCTGTCAGA-1	lib1	27194	6271	317	18	bcbg07	bcbg13	1.89261257572048	bcbg07	Singlet	bcbg07	5.59682282856512	1	TRUE	-5.46705268689164	-7.90357397071866	lowDorso	5	BC05
rxn1_AAGCGTTAGACATCCT-1	lib1	38077	5755	395	18	bcbg19	bcbg16	2.53042730332066	bcbg16_bcbg19	Doublet	Doublet	7.416550673635	1	TRUE	11.7506010644816	2.81786753662082	BMP4	2	BC17
rxn1_AAGCGTTAGGAAAGTG-1	lib1	18548	4315	228	17	bcbg07	bcbg16	1.85245301567587	bcbg07	Singlet	bcbg07	10.9230105671771	0	TRUE	2.17267442873946	-1.96272943489102	lowDorso	5	BC05
rxn1_AAGCGTTAGGACATCG-1	lib1	15707	3779	140	17	bcbg14	bcbg10	1.97331339973792	bcbg14	Singlet	bcbg14	8.49939517412619	0	TRUE	4.61296535662643	0.768431384639469	XAV	2	BC12
rxn1_AAGCGTTAGGCCTAAG-1	lib1	37137	6101	792	18	bcbg08	bcbg06	3.15760198391447	bcbg08	Singlet	bcbg08	5.52279397905054	1	TRUE	3.7151408307933	-3.47353504173306	Dorso	5	BC06
rxn1_AAGCGTTAGGTATAGT-1	lib1	13262	3371	103	17	bcbg16	bcbg15	1.79996185630653	bcbg16	Singlet	bcbg16	8.27175388327552	0	TRUE	5.41626859835616	2.36004879005405	lowDorso	2	BC14
rxn1_AAGCGTTCACCAGGTC-1	lib1	33179	6647	422	18	bcbg08	bcbg13	0.75478079397766	bcbg08_bcbg13	Doublet	Doublet	5.75363935019139	4	TRUE	NA	NA	NA	NA	BC06
rxn1_AAGCGTTCACCCAATA-1	lib1	30590	5381	137	18	bcbg15	bcbg11	1.0559370341223	bcbg15	Singlet	bcbg15	7.42072572736188	0	TRUE	9.61952997378341	-0.33617461792973	CHIR	2	BC13
rxn1_AAGCGTTCACCGAATT-1	lib1	35652	5928	189	18	bcbg11	bcbg04	1.63184149317177	bcbg11	Singlet	bcbg11	10.3584651632447	0	TRUE	11.3664896600627	3.26891471870395	lowXAV	2	BC09
rxn1_AAGCGTTCACCGGAAA-1	lib1	44677	6344	546	18	bcbg17	bcbg19	0.309718529295771	bcbg17_bcbg19	Doublet	Doublet	5.11001186292723	1	TRUE	8.75758672884933	1.69641913898441	Dorso	2	BC15
rxn1_AAGCGTTCAGGAACCA-1	lib1	12300	3524	61	17	bcbg04	bcbg05	0.402071229262255	Negative	Negative	Negative	6.78861788617886	0	TRUE	-4.8672406560994	-5.52684400550869	lowXAV	5	BC02
rxn1_AAGCGTTCAGTTCTAG-1	lib1	28188	5186	343	18	bcbg14	bcbg06	2.60044257828141	bcbg14	Singlet	bcbg14	8.21626223925074	0	TRUE	12.0859701745891	3.63822652824375	XAV	2	BC12
rxn1_AAGCGTTCATTATGCG-1	lib1	20502	4493	118	18	bcbg14	bcbg05	1.31231323651951	bcbg14	Singlet	bcbg14	8.11140376548629	0	TRUE	4.70359874896041	1.71179642208072	XAV	2	BC12
rxn1_AAGCGTTGTACGTTCA-1	lib1	41235	5998	422	18	bcbg17	bcbg12	2.11507277511247	bcbg12_bcbg17	Doublet	Doublet	9.47981084030556	1	TRUE	13.0525972955608	2.89049245841953	Dorso	2	BC15
rxn1_AAGCGTTGTAGAGCTG-1	lib1	28483	4956	318	18	bcbg12	bcbg05	2.24058740409237	bcbg12	Singlet	bcbg12	6.58989572727592	0	TRUE	11.4832756631755	0.780395646171299	no_treatment	2	BC10
rxn1_AAGCGTTGTAGCACGA-1	lib1	23129	4237	189	18	bcbg20	bcbg12	1.91175599195549	bcbg20	Singlet	bcbg20	7.4322279389511	0	TRUE	9.62603784731856	-0.773257713241848	VEGF	2	BC18
rxn1_AAGCGTTGTAGGTGCA-1	lib1	15324	3565	140	17	bcbg18	bcbg19	1.84421992755799	bcbg18	Singlet	bcbg18	10.7935264943879	0	TRUE	5.55617500475875	1.9106434775159	K02288	2	BC16
rxn1_AAGCGTTGTAGTAAGT-1	lib1	20119	4209	171	18	bcbg18	bcbg15	1.83283827744132	bcbg18	Singlet	bcbg18	9.65256722501118	0	TRUE	6.59288049868575	3.06446673400852	K02288	2	BC16
rxn1_AAGCGTTGTCAGTCTA-1	lib1	23362	4274	168	18	bcbg14	bcbg19	1.65565989019388	bcbg14	Singlet	bcbg14	8.10290214878863	0	TRUE	9.6917717569255	0.409552295284	XAV	2	BC12
rxn1_AAGCGTTGTGCACATT-1	lib1	16557	4018	114	18	bcbg19	bcbg12	1.29259830226865	bcbg19	Singlet	bcbg19	10.1588452014254	0	TRUE	5.14683509997359	4.81651021965	BMP4	2	BC17
rxn1_AAGCGTTGTGCGTGCT-1	lib1	25078	4930	294	18	bcbg17	bcbg19	1.95603634951228	bcbg17	Singlet	bcbg17	8.17848313262621	0	TRUE	10.2882702463054	2.09122588165256	Dorso	2	BC15
rxn1_AAGCGTTGTGGGTTGA-1	lib1	24242	4541	238	18	bcbg20	bcbg05	2.04578923383869	bcbg20	Singlet	bcbg20	8.90190578335121	0	TRUE	11.1795141809367	0.0232656640574603	VEGF	2	BC18
rxn1_AAGCGTTGTTGAATCC-1	lib1	22602	5100	165	18	bcbg04	bcbg09	2.12880461893505	bcbg04	Singlet	bcbg04	7.68516060525617	0	TRUE	-0.883947540006723	1.41049386985752	lowXAV	5	BC02
rxn1_AAGCGTTTCAAGAAAC-1	lib1	32987	6133	251	18	bcbg09	bcbg08	1.87262207448052	bcbg09	Singlet	bcbg09	8.77921605480947	0	TRUE	-5.45617078610429	-7.43735692970303	K02288	5	BC07
rxn1_AAGCGTTTCGAACGCC-1	lib1	34391	6552	372	17	bcbg07	bcbg20	2.03738152551645	bcbg07_bcbg20	Doublet	Doublet	5.73405832921404	1	TRUE	-2.11198161908158	-7.67420957557705	lowDorso	5	BC05
rxn1_AAGCGTTTCGGTCGAC-1	lib1	17513	4611	306	18	bcbg07	bcbg06	2.33040939587214	bcbg07	Singlet	bcbg07	3.64871809512933	0	TRUE	-1.18893050023087	-6.81642530433682	lowDorso	5	BC05
rxn1_AAGGAATAGACCATAA-1	lib1	17108	4166	142	18	bcbg09	bcbg14	1.51190361743266	bcbg09	Singlet	bcbg09	4.31377133504793	0	TRUE	2.33862186602584	-2.03318713180569	K02288	5	BC07
rxn1_AAGGAATAGCACCCAC-1	lib1	51181	6824	404	18	bcbg20	bcbg07	0.807603178701439	bcbg07_bcbg20	Doublet	Doublet	6.39885895156406	3	FALSE	NA	NA	NA	NA	NA
rxn1_AAGGAATAGCATATGA-1	lib1	33073	5819	374	18	bcbg14	bcbg04	2.89218880398198	bcbg14	Singlet	bcbg14	9.51833822150999	0	TRUE	11.0962689035319	3.9130609226987	XAV	2	BC12
rxn1_AAGGAATAGCGCCTAC-1	lib1	18529	4174	163	17	bcbg18	bcbg11	1.90609263647727	bcbg18	Singlet	bcbg18	8.14399050137622	0	TRUE	4.20185495547286	1.38663281925174	K02288	2	BC16
rxn1_AAGGAATAGCTAAATG-1	lib1	16653	4743	66	18	bcbg06	bcbg16	0.113286503938749	Negative	Negative	Negative	7.644268300006	0	TRUE	-2.69542788334855	-0.529215435905728	CHIR	5	BC04
rxn1_AAGGAATAGTCTGGTT-1	lib1	28862	5217	214	17	bcbg20	bcbg11	1.90048445002956	bcbg20	Singlet	bcbg20	10.3319243295683	0	TRUE	10.6917622201823	2.30134441383335	VEGF	2	BC18
rxn1_AAGGAATAGTTGCCCG-1	lib1	22048	4544	235	18	bcbg12	bcbg18	2.13082627710223	bcbg12	Singlet	bcbg12	7.07547169811321	0	TRUE	6.06313921145431	1.8253369522855	no_treatment	2	BC10
rxn1_AAGGAATCAAGACTGG-1	lib1	33939	5759	328	18	bcbg17	bcbg14	2.06800850034028	bcbg17	Singlet	bcbg17	6.38793128848817	0	TRUE	5.5360133760356	0.806074757652011	Dorso	2	BC15
rxn1_AAGGAATCACTTCTCG-1	lib1	37583	6825	333	18	bcbg09	bcbg18	1.89663620413426	bcbg09_bcbg18	Doublet	Doublet	5.68874225048559	4	TRUE	NA	NA	NA	NA	BC07
rxn1_AAGGAATCATGTCGTA-1	lib1	62875	7840	460	18	bcbg20	bcbg09	0.779359153111378	bcbg09_bcbg20	Doublet	Doublet	8.75705765407555	4	FALSE	NA	NA	NA	NA	NA
rxn1_AAGGAATCATTGCAAC-1	lib1	17396	4888	162	18	bcbg09	bcbg06	1.61056798256355	bcbg09	Singlet	bcbg09	4.47804092894918	0	TRUE	1.45578313998214	-1.7484494256213	K02288	5	BC07
rxn1_AAGGAATGTAAGGCCA-1	lib1	28784	4805	164	18	bcbg15	bcbg19	1.20441408772122	bcbg15	Singlet	bcbg15	8.91467481934408	0	TRUE	11.6374800317668	1.2625504923627	CHIR	2	BC13
rxn1_AAGGAATGTATCATGC-1	lib1	28477	5442	206	17	bcbg11	bcbg14	2.07311470001904	bcbg11	Singlet	bcbg11	6.89328229799487	0	TRUE	5.3905112855815	0.272134054975238	lowXAV	2	BC09
rxn1_AAGGAATGTCCCGGTA-1	lib1	37624	5965	412	18	bcbg20	bcbg14	2.77657070330705	bcbg20	Singlet	bcbg20	9.40888794386562	0	TRUE	11.1538899057292	3.52341486938449	VEGF	2	BC18
rxn1_AAGGAATGTCTACTGA-1	lib1	16657	4434	172	17	bcbg07	bcbg05	1.59141722885737	bcbg07	Singlet	bcbg07	7.8165335894819	0	TRUE	0.745516490259085	0.881451566295352	lowDorso	5	BC05
rxn1_AAGGAATGTGACCGAA-1	lib1	11174	4076	63	15	bcbg06	bcbg05	1.49722551033383	bcbg06	Singlet	bcbg06	7.25792017182746	0	TRUE	-3.62966011830338	-0.808627526684079	CHIR	5	BC04
rxn1_AAGGAATGTGCATTTG-1	lib1	25513	4965	264	17	bcbg16	bcbg05	2.60039058422953	bcbg16	Singlet	bcbg16	7.36095323952495	0	TRUE	8.91234232119552	3.16897608764621	lowDorso	2	BC14
rxn1_AAGGAATTCGAGCCAC-1	lib1	21981	4413	145	18	bcbg04	bcbg17	2.25464851204972	bcbg04	Singlet	bcbg04	3.61675992902962	0	TRUE	0.339573573388968	0.949118156509128	lowXAV	5	BC02
rxn1_AAGGAATTCGCAACAT-1	lib1	12544	4358	101	17	bcbg10	bcbg12	1.83732173846037	bcbg10	Singlet	bcbg10	5.1578443877551	0	TRUE	-0.420050460777368	-2.42765377037075	BMP4	5	BC08
rxn1_AAGGAATTCTCAACCC-1	lib1	28984	5594	137	17	bcbg16	bcbg18	1.40784956483943	bcbg16	Singlet	bcbg16	8.10102125310516	0	TRUE	4.8841545694255	2.2668948365018	lowDorso	2	BC14
rxn1_AAGGAATTCTCCGAAA-1	lib1	30063	5414	384	18	bcbg20	bcbg16	2.80246815297291	bcbg20	Singlet	bcbg20	8.21940591424675	0	TRUE	9.0057308786296	2.53131129272434	VEGF	2	BC18
rxn1_AAGGAATTCTGCCTGT-1	lib1	40546	6039	602	18	bcbg17	bcbg07	2.70819920336287	bcbg17	Singlet	bcbg17	6.85394366891925	0	TRUE	12.7455647104167	2.23807813652011	Dorso	2	BC15
rxn1_AAGGAATTCTGTGCAA-1	lib1	10801	3596	83	16	bcbg09	bcbg07	1.15302271264357	bcbg09	Singlet	bcbg09	7.23081196185538	0	TRUE	-3.07105516263017	0.37639497645351	K02288	5	BC07
rxn1_AAGGTAAAGATAGCAT-1	lib1	18544	4346	148	17	bcbg03	bcbg11	1.61788943730251	bcbg03	Singlet	bcbg03	4.85332182916307	0	TRUE	-0.311114329776849	-5.13123271934536	no_treatment	5	BC01
rxn1_AAGGTAAAGGAAAGGT-1	lib1	23435	4786	107	16	bcbg03	bcbg16	1.00959008385135	bcbg03	Singlet	bcbg03	5.51738852144229	1	TRUE	2.67733265093795	-2.68460820190457	no_treatment	5	BC01
rxn1_AAGGTAAAGGTGGCTA-1	lib1	30575	4986	330	18	bcbg11	bcbg03	2.81261208668773	bcbg11	Singlet	bcbg11	4.42845461978741	0	TRUE	11.5015709512614	0.832135994510379	lowXAV	2	BC09
rxn1_AAGGTAAAGTGGTGAC-1	lib1	36654	6536	256	18	bcbg10	bcbg05	0.87490457995267	bcbg05_bcbg10	Doublet	Doublet	6.53680362306979	2	TRUE	NA	NA	NA	NA	BC08
rxn1_AAGGTAACAAGTAGTA-1	lib1	13168	3577	147	17	bcbg13	bcbg19	2.19544961419993	bcbg13	Singlet	bcbg13	8.1181652490887	0	TRUE	-0.296675253591623	1.75389339454624	VEGF	5	BC11
rxn1_AAGGTAACACAGAAGC-1	lib1	23106	4697	179	18	bcbg14	bcbg10	2.00543568016667	bcbg14	Singlet	bcbg14	7.94166017484636	0	TRUE	5.76177717379561	1.9778540325925	XAV	2	BC12
rxn1_AAGGTAACAGCCATTA-1	lib1	29420	5570	295	18	bcbg03	bcbg20	2.0673453958274	bcbg03_bcbg20	Doublet	Doublet	4.35757987763426	1	TRUE	-1.47819875546464	-7.86356542579678	no_treatment	5	BC01
rxn1_AAGGTAAGTCCAAGAG-1	lib1	43336	7169	357	17	bcbg15	bcbg16	2.17617742556141	bcbg15_bcbg16	Doublet	Doublet	8.76638360716264	3	TRUE	NA	NA	NA	NA	BC13
rxn1_AAGGTAAGTCGCGTCA-1	lib1	35164	5439	401	18	bcbg19	bcbg16	2.6129315913543	bcbg16_bcbg19	Doublet	Doublet	7.66977590717779	1	TRUE	12.1020147912883	0.65198655851337	BMP4	2	BC17
rxn1_AAGGTAAGTCGTAATC-1	lib1	23641	5367	232	18	bcbg09	bcbg12	1.87963216068628	bcbg09	Singlet	bcbg09	4.37798739478025	0	TRUE	-3.2759127504445	-5.42683599464444	K02288	5	BC07
rxn1_AAGGTAAGTCGTTCAA-1	lib1	36774	6772	193	18	bcbg06	bcbg12	1.82216913442362	bcbg06_bcbg12	Doublet	Doublet	11.9568173165824	2	TRUE	NA	NA	NA	NA	BC04
rxn1_AAGGTAAGTCTAGATC-1	lib1	12196	4185	81	15	bcbg10	bcbg03	1.43447541901472	bcbg10	Singlet	bcbg10	5.93637258117416	0	TRUE	-0.548705328188028	-0.812921326084408	BMP4	5	BC08
rxn1_AAGGTAAGTGATAGTA-1	lib1	20934	4512	180	18	bcbg18	bcbg14	1.98466750139725	bcbg18	Singlet	bcbg18	9.18123626636094	0	TRUE	4.36908270052901	2.11530568130466	K02288	2	BC16
rxn1_AAGGTAAGTTACCCTC-1	lib1	49557	6749	417	18	bcbg17	bcbg19	2.05361266459789	bcbg17_bcbg19	Doublet	Doublet	7.88788667594891	1	TRUE	12.9226391427898	2.85133840568515	Dorso	2	BC15
rxn1_AAGGTAATCAGAGTGG-1	lib1	32437	5538	232	18	bcbg19	bcbg11	2.19011887242708	bcbg19	Singlet	bcbg19	6.60048709806702	0	TRUE	8.88485933474532	4.41797353752109	BMP4	2	BC17
rxn1_AAGGTAATCCCAGGAC-1	lib1	32334	5912	419	18	bcbg20	bcbg17	2.64441835540611	bcbg17_bcbg20	Doublet	Doublet	8.17405826683986	1	TRUE	6.29403282336227	0.417906631307331	VEGF	2	BC18
rxn1_AAGGTAATCCGCCTAT-1	lib1	23619	4556	183	18	bcbg20	bcbg14	1.7819508496517	bcbg20	Singlet	bcbg20	4.97904229645624	0	TRUE	5.89176822833053	2.40472437866184	VEGF	2	BC18
rxn1_AAGGTAATCCGGTAGC-1	lib1	12834	4154	83	16	bcbg06	bcbg18	1.48505258849741	bcbg06	Singlet	bcbg06	8.3606046439146	0	TRUE	-2.09194301434525	0.438919682578769	CHIR	5	BC04
rxn1_AAGGTAATCTCTTGCG-1	lib1	35976	6174	265	18	bcbg16	bcbg05	2.48718654735227	bcbg16	Singlet	bcbg16	8.09984434067156	1	TRUE	8.04042936495772	3.23893525131198	lowDorso	2	BC14
rxn1_AAGGTAATCTGGCCAG-1	lib1	67568	8112	396	18	bcbg15	bcbg18	0.0104514587993085	bcbg15_bcbg18	Doublet	Doublet	11.5291262135922	2	FALSE	NA	NA	NA	NA	NA
rxn1_AAGTACCAGAGTGTTA-1	lib1	29746	5470	164	18	bcbg16	bcbg18	1.70230405790765	bcbg16	Singlet	bcbg16	8.00443757143818	0	TRUE	6.46519542864791	2.21631814964267	lowDorso	2	BC14
rxn1_AAGTACCAGCTAAGTA-1	lib1	27616	5763	346	18	bcbg09	bcbg03	2.35100088881417	bcbg09	Singlet	bcbg09	3.27346465816918	0	TRUE	-2.10031389065751	-7.54822252265957	K02288	5	BC07
rxn1_AAGTACCCAAGAGAGA-1	lib1	8366	3344	81	17	bcbg09	bcbg12	1.01317507036233	bcbg09	Singlet	bcbg09	6.26344728663639	0	TRUE	-3.69447516270646	0.350762803630558	K02288	5	BC07
rxn1_AAGTACCCACACACGC-1	lib1	50858	7458	487	18	bcbg07	bcbg13	1.27137330853903	bcbg07_bcbg13	Doublet	Doublet	4.97856777694758	4	FALSE	NA	NA	NA	NA	NA
rxn1_AAGTACCCAGATTCGT-1	lib1	24889	5130	241	18	bcbg15	bcbg17	1.99074605038064	bcbg15	Singlet	bcbg15	8.20844549801117	0	TRUE	4.85343290499679	1.04026355274173	CHIR	2	BC13
rxn1_AAGTACCCATAACAGA-1	lib1	26185	5021	272	17	bcbg18	bcbg17	2.58708861787966	bcbg18	Singlet	bcbg18	7.34008019858698	0	TRUE	4.61103941134444	1.28861381538364	K02288	2	BC16
rxn1_AAGTACCCATAGAGGC-1	lib1	28706	5123	234	18	bcbg17	bcbg09	1.48394899996559	bcbg17	Singlet	bcbg17	7.45488747996934	0	TRUE	11.5364086740398	0.8172791195676	Dorso	2	BC15
rxn1_AAGTACCGTAATGATG-1	lib1	17747	5160	88	17	bcbg05	bcbg18	1.31417844532603	bcbg05	Singlet	bcbg05	5.20651377697639	0	TRUE	-0.942600954256143	-1.95850930683163	XAV	5	BC03
rxn1_AAGTACCGTACTTCCC-1	lib1	36773	5749	474	18	bcbg17	bcbg12	2.48953634418287	bcbg17	Singlet	bcbg17	7.97596062328339	0	TRUE	9.68121076754561	2.3193919850156	Dorso	2	BC15
rxn1_AAGTACCGTCTTTCTA-1	lib1	23012	5069	265	18	bcbg07	bcbg10	1.84597801160375	bcbg07	Singlet	bcbg07	13.4799235181644	0	TRUE	-0.656041193685617	-4.82655094139126	lowDorso	5	BC05
rxn1_AAGTACCGTGTGCCTG-1	lib1	29467	5546	289	18	bcbg17	bcbg03	1.60149223751003	bcbg17	Singlet	bcbg17	8.39922625309668	0	TRUE	11.2707216852092	-0.417665551824841	Dorso	2	BC15
rxn1_AAGTACCGTTAGTTCG-1	lib1	23647	4555	169	17	bcbg11	bcbg05	1.99200096026977	bcbg11	Singlet	bcbg11	9.37962532245105	0	TRUE	8.59595419100753	0.0156907332703738	lowXAV	2	BC09
rxn1_AAGTACCGTTTAAGGA-1	lib1	15081	4140	99	16	bcbg06	bcbg18	1.3866076602753	bcbg06	Singlet	bcbg06	6.49161196207148	0	TRUE	-2.48349832364091	-3.25325272552517	CHIR	5	BC04
rxn1_AAGTACCTCACCATCC-1	lib1	37630	7246	220	18	bcbg04	bcbg10	1.59749597033342	bcbg04_bcbg10	Doublet	Doublet	4.1482859420675	2	TRUE	NA	NA	NA	NA	BC02
rxn1_AAGTACCTCACCCATC-1	lib1	18265	4518	109	17	bcbg10	bcbg18	1.58257601305758	bcbg10	Singlet	bcbg10	3.25212154393649	0	TRUE	-0.464946944198694	-5.01039693824795	BMP4	5	BC08
rxn1_AAGTACCTCTGGCCAG-1	lib1	14078	4352	95	18	bcbg08	bcbg07	0.924379924642659	bcbg08	Singlet	bcbg08	7.04645546242364	0	TRUE	-3.40435646840104	0.403310586290088	Dorso	5	BC06
rxn1_AAGTCGTAGATTGGGC-1	lib1	16485	3570	157	18	bcbg17	bcbg12	1.36137287546566	bcbg17	Singlet	bcbg17	7.46132848043676	0	TRUE	5.60568500689498	1.02725328929874	Dorso	2	BC15
rxn1_AAGTCGTAGGAATCGC-1	lib1	30467	5609	173	18	bcbg16	bcbg11	1.54578719576844	bcbg16	Singlet	bcbg16	10.6016345554206	0	TRUE	8.72070528201095	3.81991078384372	lowDorso	2	BC14
rxn1_AAGTCGTAGGCAGCTA-1	lib1	64138	7449	573	18	bcbg11	bcbg16	0.414170525784284	bcbg11_bcbg16	Doublet	Doublet	7.27649755215317	2	FALSE	NA	NA	NA	NA	NA
rxn1_AAGTCGTAGGGCCTCT-1	lib1	23498	4830	168	17	bcbg11	bcbg06	1.84944970282333	bcbg11	Singlet	bcbg11	8.33687973444549	0	TRUE	5.31119371584884	1.07124843128177	lowXAV	2	BC09
rxn1_AAGTCGTAGTCCTGCG-1	lib1	25167	5118	582	17	bcbg03	bcbg11	3.09411653778394	bcbg03	Singlet	bcbg03	8.14558747566258	0	TRUE	2.86164237193099	-3.25855539314297	no_treatment	5	BC01
rxn1_AAGTCGTAGTCTAGAA-1	lib1	48704	7372	491	18	bcbg19	bcbg07	0.156905937308653	bcbg07_bcbg19	Doublet	Doublet	13.4485873850197	4	TRUE	NA	NA	NA	NA	BC17
rxn1_AAGTCGTCACAAAGCG-1	lib1	5969	2126	88	16	bcbg07	bcbg10	0.507245949863299	bcbg07	Singlet	bcbg07	5.07622717373094	0	TRUE	11.5533716791057	2.06273986824009	lowDorso	5	BC05
rxn1_AAGTCGTCACACCTGG-1	lib1	30263	5812	212	18	bcbg18	bcbg09	0.663699132897708	bcbg09_bcbg18	Doublet	Doublet	7.01186267058785	2	TRUE	NA	NA	NA	NA	BC16
rxn1_AAGTCGTCACTAACGT-1	lib1	8362	3131	66	16	bcbg07	bcbg18	0.915472629844592	bcbg07	Singlet	bcbg07	5.71633580483138	0	TRUE	-2.77618931599626	0.0427388889357715	lowDorso	5	BC05
rxn1_AAGTCGTGTCCTCATC-1	lib1	13743	3972	156	18	bcbg11	bcbg10	1.83357930424514	bcbg11	Singlet	bcbg11	11.3585097868006	0	TRUE	11.362659704008	4.00200368888828	lowXAV	2	BC09
rxn1_AAGTCGTGTCGTACAT-1	lib1	27724	5115	352	18	bcbg16	bcbg19	3.00810847508963	bcbg16	Singlet	bcbg16	10.1897273120762	0	TRUE	8.70404173068038	3.15440847404453	lowDorso	2	BC14
rxn1_AAGTCGTGTGTTCGTA-1	lib1	17260	3940	113	18	bcbg19	bcbg06	1.56320132552633	bcbg19	Singlet	bcbg19	9.77983777520278	0	TRUE	7.79142976931563	0.691156048850742	BMP4	2	BC17
rxn1_AAGTCGTGTTAACAGA-1	lib1	38830	6045	231	18	bcbg15	bcbg14	1.39649572424546	bcbg14_bcbg15	Doublet	Doublet	9.49781097089879	1	TRUE	11.7281553857707	3.94131900794956	CHIR	2	BC13
rxn1_AAGTCGTTCAATCGGT-1	lib1	43922	6384	495	18	bcbg17	bcbg09	2.3499865294224	bcbg09_bcbg17	Doublet	Doublet	8.03697463685624	1	TRUE	6.12602688006393	1.43505324848148	Dorso	2	BC15
rxn1_AAGTCGTTCATGAGGG-1	lib1	18768	4144	159	17	bcbg16	bcbg04	1.9949614456259	bcbg16	Singlet	bcbg16	8.00298380221654	0	TRUE	4.62199855975143	1.26254536636325	lowDorso	2	BC14
rxn1_AAGTGAAAGAGTGTGC-1	lib1	10906	3534	128	14	bcbg07	bcbg19	1.45025073644264	bcbg07	Singlet	bcbg07	8.4815697781038	0	TRUE	-1.4686548597432	0.551231165008274	lowDorso	5	BC05
rxn1_AAGTGAAAGCAGATAT-1	lib1	18644	4795	113	18	bcbg05	bcbg20	1.61835392412467	bcbg05	Singlet	bcbg05	4.0173782450118	0	TRUE	-4.60855697461137	-7.90525815956143	XAV	5	BC03
rxn1_AAGTGAAAGGAAGTCC-1	lib1	12223	3894	167	17	bcbg08	bcbg05	1.84162209124547	bcbg08	Singlet	bcbg08	10.4066104884235	0	TRUE	-3.77166341610917	0.699695487098423	Dorso	5	BC06
rxn1_AAGTGAAAGTATGCAA-1	lib1	22013	4956	338	18	bcbg03	bcbg19	2.56683786910062	bcbg03	Singlet	bcbg03	11.0480170808159	0	TRUE	-1.0712914950467	-7.13298700325039	no_treatment	5	BC01
rxn1_AAGTGAACAAACTGCT-1	lib1	29799	5985	326	18	bcbg09	bcbg20	2.19895658394252	bcbg09	Singlet	bcbg09	5.92972918554314	0	TRUE	-2.32514785595902	-7.55864713661221	K02288	5	BC07
rxn1_AAGTGAACAAAGGTTA-1	lib1	19512	3961	196	18	bcbg13	bcbg14	2.31552512083875	bcbg13	Singlet	bcbg13	0.2460024600246	0	TRUE	10.8235571496867	4.10847570426914	VEGF	5	BC11
rxn1_AAGTGAACAACTACGT-1	lib1	22494	4768	136	18	bcbg12	bcbg09	1.16730207308114	bcbg12	Singlet	bcbg12	12.3010580599271	0	TRUE	7.68428589037887	0.834875960426059	no_treatment	2	BC10
rxn1_AAGTGAACAAGCGCAA-1	lib1	15015	4852	75	17	bcbg05	bcbg12	0.888825281954427	bcbg05	Singlet	bcbg05	8.1984681984682	0	TRUE	-3.79259322949418	1.97384001739475	XAV	5	BC03
rxn1_AAGTGAACACATACGT-1	lib1	55684	7355	473	18	bcbg03	bcbg14	0.0998547092769222	bcbg03_bcbg14	Doublet	Doublet	8.12980389339846	3	FALSE	NA	NA	NA	NA	NA
rxn1_AAGTGAACACCACTGG-1	lib1	11000	3733	100	16	bcbg06	bcbg12	1.85289933011543	bcbg06	Singlet	bcbg06	5.32727272727273	0	TRUE	-0.783014763078775	-0.553084890766415	CHIR	5	BC04
rxn1_AAGTGAACACGCTGAC-1	lib1	15399	4853	161	16	bcbg09	bcbg14	1.71616560169495	bcbg09	Singlet	bcbg09	5.86401714397039	0	TRUE	0.696432959356222	-1.83472309581784	K02288	5	BC07
rxn1_AAGTGAACACTATCGA-1	lib1	12901	3864	153	16	bcbg07	bcbg03	1.6745696410607	bcbg07	Singlet	bcbg07	6.04604294240757	0	TRUE	0.924350511350546	-1.56474349967984	lowDorso	5	BC05
rxn1_AAGTGAACACTCCACT-1	lib1	27382	4864	176	18	bcbg15	bcbg11	1.75009263240165	bcbg15	Singlet	bcbg15	8.11847198889782	0	TRUE	8.90054155520431	-0.449692677183423	CHIR	2	BC13
rxn1_AAGTGAACAGACACCC-1	lib1	12729	3763	64	17	bcbg05	bcbg13	1.05665789246032	bcbg05	Singlet	bcbg05	5.46782936601461	0	TRUE	-0.307165611467447	1.16935600765201	XAV	5	BC03
rxn1_AAGTGAACATGGCACC-1	lib1	34489	6305	204	18	bcbg18	bcbg09	0.640204187812951	bcbg09_bcbg18	Doublet	Doublet	8.0576415668764	2	TRUE	NA	NA	NA	NA	BC16
rxn1_AAGTGAAGTCGCAACC-1	lib1	46410	6284	377	18	bcbg15	bcbg03	2.22599101482399	bcbg03_bcbg15	Doublet	Doublet	7.02650290885585	1	TRUE	11.212326299467	3.75754763610813	CHIR	2	BC13
rxn1_AAGTGAAGTCGCATCG-1	lib1	38212	6806	398	18	bcbg07	bcbg20	2.06692495510685	bcbg07_bcbg20	Doublet	Doublet	7.01088663247147	2	TRUE	NA	NA	NA	NA	BC05
rxn1_AAGTGAAGTGAATTAG-1	lib1	19067	4205	144	18	bcbg11	bcbg19	1.74174400930364	bcbg11	Singlet	bcbg11	8.3232810615199	0	TRUE	6.78732181719771	2.68822481162998	lowXAV	2	BC09
rxn1_AAGTGAAGTGATAGAT-1	lib1	15245	4876	153	15	bcbg06	bcbg20	1.89750079601087	bcbg06	Singlet	bcbg06	6.50049196457855	0	TRUE	-3.1672804243184	-2.07738612167386	CHIR	5	BC04
rxn1_AAGTGAAGTGCACAAG-1	lib1	29472	5162	309	18	bcbg20	bcbg10	2.46073901354962	bcbg20	Singlet	bcbg20	10.3827361563518	0	TRUE	10.3932764642619	0.0948445690438419	VEGF	2	BC18
rxn1_AAGTGAATCATACGAC-1	lib1	23935	5702	371	18	bcbg08	bcbg04	2.31746094820156	bcbg08	Singlet	bcbg08	4.79214539377481	1	TRUE	-1.62887536355027	-2.27637837402371	Dorso	5	BC06
rxn1_AAGTGAATCATAGACC-1	lib1	22828	4995	245	18	bcbg12	bcbg16	1.97101406575937	bcbg12	Singlet	bcbg12	9.19046784650429	0	TRUE	7.95213533572188	4.24088289268466	no_treatment	2	BC10
rxn1_AAGTGAATCGCTACAA-1	lib1	30058	5157	408	18	bcbg19	bcbg12	2.83524584634874	bcbg19	Singlet	bcbg19	2.77463570430501	0	TRUE	11.4454634302043	-0.766348819656643	BMP4	2	BC17
rxn1_AAGTGAATCTAAGGAA-1	lib1	11505	4078	75	17	bcbg06	bcbg17	1.42513156506066	bcbg06	Singlet	bcbg06	9.99565406345067	0	TRUE	-2.44586824246415	-0.522943924589428	CHIR	5	BC04
rxn1_AAGTGAATCTAGTGTG-1	lib1	39243	5914	369	18	bcbg14	bcbg06	2.35163534555013	bcbg06_bcbg14	Doublet	Doublet	6.94391356420253	1	TRUE	11.0817463510417	3.5569293690488	XAV	2	BC12
rxn1_AAGTGAATCTCTATGT-1	lib1	20859	5049	173	17	bcbg09	bcbg08	1.76793297506499	bcbg09	Singlet	bcbg09	6.58229061795867	0	TRUE	-3.72370599576005	-5.0188603209689	K02288	5	BC07
rxn1_AAGTTCGAGAAGTATC-1	lib1	11553	3870	132	17	bcbg06	bcbg16	2.21331147280708	bcbg06	Singlet	bcbg06	6.29273781701722	0	TRUE	-1.76608966656693	-1.69732854835537	CHIR	5	BC04
rxn1_AAGTTCGAGACCGCCT-1	lib1	22161	5316	127	17	bcbg04	bcbg03	1.61643790652387	bcbg04	Singlet	bcbg04	6.16398176977573	0	TRUE	-0.802718508920755	-2.71924684516934	lowXAV	5	BC02
rxn1_AAGTTCGAGATTGGGC-1	lib1	24189	4430	216	18	bcbg15	bcbg08	1.70144950294202	bcbg15	Singlet	bcbg15	7.65637273140684	0	TRUE	11.6518633478068	0.204419661836353	CHIR	2	BC13
rxn1_AAGTTCGAGGAGAATG-1	lib1	57678	7615	628	18	bcbg18	bcbg09	0.953057000578021	bcbg09_bcbg18	Doublet	Doublet	6.17739866153473	3	FALSE	NA	NA	NA	NA	NA
rxn1_AAGTTCGAGGTATAGT-1	lib1	17482	4223	265	18	bcbg15	bcbg20	2.40189936985776	bcbg15	Singlet	bcbg15	8.99782633565954	0	TRUE	6.2298405282878	3.50550939567539	CHIR	2	BC13
rxn1_AAGTTCGCAAACCATC-1	lib1	20380	5077	191	18	bcbg19	bcbg18	1.8302398954502	bcbg19	Singlet	bcbg19	6.90382728164867	0	TRUE	6.52836919955245	1.09134234912845	BMP4	2	BC17
rxn1_AAGTTCGCAACGAGGT-1	lib1	50159	6628	515	18	bcbg20	bcbg14	0.707015060513456	bcbg14_bcbg20	Doublet	Doublet	7.42638409856656	1	FALSE	NA	NA	NA	NA	NA
rxn1_AAGTTCGCACTAAACC-1	lib1	16226	3741	181	18	bcbg12	bcbg05	2.05223291679096	bcbg12	Singlet	bcbg12	6.13213361272033	0	TRUE	7.67963005236617	1.4473763895795	no_treatment	2	BC10
rxn1_AAGTTCGCAGCACGAA-1	lib1	26137	5510	283	17	bcbg19	bcbg13	2.34821146293703	bcbg19	Singlet	bcbg19	12.4038719057275	3	TRUE	NA	NA	NA	NA	BC17
rxn1_AAGTTCGCAGGAATAT-1	lib1	13782	3991	195	17	bcbg07	bcbg11	2.06409064058811	bcbg07	Singlet	bcbg07	6.38514003773037	0	TRUE	-0.471101034364786	-0.283327366633687	lowDorso	5	BC05
rxn1_AAGTTCGCAGGTGGAT-1	lib1	36171	6738	278	18	bcbg16	bcbg09	0.723528489999948	bcbg09_bcbg16	Doublet	Doublet	8.29117248624589	4	TRUE	NA	NA	NA	NA	BC14
rxn1_AAGTTCGGTAAGATTG-1	lib1	17665	4927	191	18	bcbg06	bcbg19	2.3225181305252	bcbg06	Singlet	bcbg06	6.84404189074441	0	TRUE	-1.41956602402696	0.114950169400898	CHIR	5	BC04
rxn1_AAGTTCGGTCCTCCTA-1	lib1	19721	4326	208	18	bcbg14	bcbg06	2.38954927593425	bcbg14	Singlet	bcbg14	5.16708077683687	0	TRUE	4.46985412768355	0.809146959857669	XAV	2	BC12
rxn1_AAGTTCGGTTACGGAG-1	lib1	27767	4937	311	18	bcbg20	bcbg14	2.32182273067004	bcbg20	Singlet	bcbg20	3.96153707638564	0	TRUE	10.8822195642375	-0.378807942791256	VEGF	2	BC18
rxn1_AAGTTCGGTTTACCAG-1	lib1	24737	5897	166	18	bcbg13	bcbg06	0.99095986401609	bcbg06_bcbg13	Doublet	Doublet	7.52718599668513	1	TRUE	-1.07678662606248	-0.26097331516293	VEGF	5	BC11
rxn1_AAGTTCGTCCTTTAGT-1	lib1	48871	7127	406	18	bcbg12	bcbg03	0.511212390773622	bcbg03_bcbg12	Doublet	Doublet	6.69722330216284	3	TRUE	NA	NA	NA	NA	BC10
rxn1_AAGTTCGTCGCCGAGT-1	lib1	19278	4709	226	18	bcbg07	bcbg06	1.92874742176479	bcbg07	Singlet	bcbg07	3.74520178441747	1	TRUE	-1.40562759705552	-7.5454830931857	lowDorso	5	BC05
rxn1_AAGTTCGTCTCCGTGT-1	lib1	32168	6259	354	18	bcbg04	bcbg03	1.2447731227507	bcbg03_bcbg04	Doublet	Doublet	8.15406615269833	1	TRUE	0.122498598017607	1.86210824974033	lowXAV	5	BC02
rxn1_AAGTTCGTCTTCCCAG-1	lib1	12727	3804	169	14	bcbg07	bcbg11	1.87700152603293	bcbg07	Singlet	bcbg07	5.65726408423038	1	TRUE	0.398504328050528	-1.01169697515515	lowDorso	5	BC05
rxn1_AATAGAGAGAGAAGGT-1	lib1	16500	4351	120	18	bcbg13	bcbg09	1.88442140687536	bcbg13	Singlet	bcbg13	5.85454545454545	0	TRUE	-5.18256591626176	-7.72340820304898	VEGF	5	BC11
rxn1_AATAGAGAGCACTCGC-1	lib1	14163	3726	289	17	bcbg09	bcbg17	2.53486336648286	bcbg09	Singlet	bcbg09	8.11974864082468	0	TRUE	-0.514328498325433	2.28048159606906	K02288	5	BC07
rxn1_AATAGAGAGCCACCGT-1	lib1	21615	4400	149	18	bcbg12	bcbg15	1.8850339960059	bcbg12	Singlet	bcbg12	7.76312745778395	0	TRUE	7.20522619418136	1.55736221797916	no_treatment	2	BC10
rxn1_AATAGAGAGGCAGGGA-1	lib1	36874	5527	463	18	bcbg11	bcbg10	2.87730055672289	bcbg11	Singlet	bcbg11	5.80625915279058	0	TRUE	11.8873646371745	2.9200725746915	lowXAV	2	BC09
rxn1_AATAGAGAGTAGACCG-1	lib1	29536	5333	179	18	bcbg19	bcbg14	1.87463705435678	bcbg19	Singlet	bcbg19	9.10752979414951	0	TRUE	9.89326788119308	4.68983699806186	BMP4	2	BC17
rxn1_AATAGAGAGTGATGGC-1	lib1	12240	3513	135	16	bcbg03	bcbg05	1.56816834639241	bcbg03	Singlet	bcbg03	8.48039215686275	0	TRUE	-1.38605629273423	-6.02356622688321	no_treatment	5	BC01
rxn1_AATAGAGCAATCGTCA-1	lib1	41620	6963	283	18	bcbg19	bcbg09	0.764858547427506	bcbg09_bcbg19	Doublet	Doublet	8.16674675636713	2	TRUE	NA	NA	NA	NA	BC17
rxn1_AATAGAGCACAAAGTA-1	lib1	14448	3903	144	17	bcbg06	bcbg04	2.37121211527053	bcbg06	Singlet	bcbg06	5.10797342192691	0	TRUE	-2.61404036351212	-3.24209330551175	CHIR	5	BC04
rxn1_AATAGAGCACCAGGTC-1	lib1	25958	5457	341	18	bcbg07	bcbg04	2.38444941397112	bcbg07	Singlet	bcbg07	3.10886817166192	1	TRUE	-1.08910023041734	-7.17608402244595	lowDorso	5	BC05
rxn1_AATAGAGCACCGTACG-1	lib1	15441	3533	120	18	bcbg06	bcbg14	1.95881642386894	bcbg06	Singlet	bcbg06	2.49336182889709	0	TRUE	-0.658780861578073	-3.87660668365506	CHIR	5	BC04
rxn1_AATAGAGCAGCGTAGA-1	lib1	14624	4081	127	17	bcbg08	bcbg05	1.3638066577643	bcbg08	Singlet	bcbg08	5.94912472647702	0	TRUE	-3.39652870961198	-4.22165058128384	Dorso	5	BC06
rxn1_AATAGAGCAGCTATAC-1	lib1	21272	4494	248	17	bcbg12	bcbg14	2.42686528768045	bcbg12	Singlet	bcbg12	7.86009778112072	0	TRUE	6.02934337786666	2.8032205296323	no_treatment	2	BC10
rxn1_AATAGAGCATCAGTCA-1	lib1	13872	3555	79	16	bcbg14	bcbg07	0.739760714826643	bcbg14	Singlet	bcbg14	10.7050173010381	0	TRUE	5.13798309496871	2.12754704483005	XAV	2	BC12
rxn1_AATAGAGCATGGTACT-1	lib1	36134	6846	244	18	bcbg04	bcbg18	0.344997989728444	bcbg04_bcbg18	Doublet	Doublet	5.45469640781535	2	TRUE	NA	NA	NA	NA	BC02
rxn1_AATAGAGCATGTGCTA-1	lib1	11733	3537	106	18	bcbg05	bcbg14	1.9751892527913	bcbg05	Singlet	bcbg05	5.82971107133725	0	TRUE	-4.96305726834306	-4.55991170875576	XAV	5	BC03
rxn1_AATAGAGCATTAAGCC-1	lib1	38458	5953	385	18	bcbg17	bcbg06	2.16932068487465	bcbg17	Singlet	bcbg17	7.8709241250195	0	TRUE	13.4370138757609	0.95073105819675	Dorso	2	BC15
rxn1_AATAGAGGTAAGTCAA-1	lib1	37224	6987	266	18	bcbg05	bcbg10	0.459909969429454	bcbg05_bcbg10	Doublet	Doublet	5.85106382978723	3	TRUE	NA	NA	NA	NA	BC03
rxn1_AATAGAGGTACTGACT-1	lib1	11305	3927	158	15	bcbg13	bcbg11	2.45098330599671	bcbg13	Singlet	bcbg13	6.53693056169836	0	TRUE	-4.33360790081986	0.469473202304569	VEGF	5	BC11
rxn1_AATAGAGGTAGTGGCA-1	lib1	26927	4934	272	18	bcbg17	bcbg13	2.02490006394562	bcbg17	Singlet	bcbg17	6.30222453299662	0	TRUE	10.8579523675822	1.16767038829776	Dorso	2	BC15
rxn1_AATAGAGGTCCCAAAT-1	lib1	9620	3235	91	16	bcbg04	bcbg10	2.05629542682424	bcbg04	Singlet	bcbg04	5.90436590436591	0	TRUE	-0.066369603785809	-1.55199633113888	lowXAV	5	BC02
rxn1_AATAGAGGTGTATTCG-1	lib1	36126	5798	407	18	bcbg06	bcbg11	2.97968450405381	bcbg06	Singlet	bcbg06	4.08570004982561	0	TRUE	0.957088004865561	0.81452055700275	CHIR	5	BC04
rxn1_AATAGAGGTTCGTTCC-1	lib1	12687	4301	69	15	bcbg07	bcbg13	0.0578277293638721	Negative	Negative	Negative	5.52534090013399	0	TRUE	-1.74614762135514	-3.95491455070523	lowDorso	5	BC05
rxn1_AATAGAGTCACGATCA-1	lib1	18915	4762	171	18	bcbg04	bcbg19	2.3582844899374	bcbg04	Singlet	bcbg04	7.22178165477134	0	TRUE	5.9416177385234	4.55835678108188	lowXAV	5	BC02
rxn1_AATAGAGTCACGGACC-1	lib1	21031	5098	135	18	bcbg05	bcbg15	2.24307150678823	bcbg05	Singlet	bcbg05	4.58846464742523	0	TRUE	-3.21966170140275	-8.20903728477505	XAV	5	BC03
rxn1_AATAGAGTCCCATAAG-1	lib1	34300	5849	600	18	bcbg12	bcbg06	3.06167010792198	bcbg12	Singlet	bcbg12	5.85714285714286	0	TRUE	11.4640877359294	0.380983073787418	no_treatment	2	BC10
rxn1_AATAGAGTCCCTCGTA-1	lib1	39521	6719	495	18	bcbg18	bcbg09	0.708972547762435	bcbg09_bcbg18	Doublet	Doublet	6.87482604185117	4	TRUE	NA	NA	NA	NA	BC16
rxn1_AATAGAGTCGATTTCT-1	lib1	25262	4673	241	18	bcbg14	bcbg05	2.52236145244355	bcbg14	Singlet	bcbg14	6.40883540495606	0	TRUE	11.2113306634807	2.62246920593235	XAV	2	BC12
rxn1_AATAGAGTCTTAAGGC-1	lib1	18100	4543	142	18	bcbg08	bcbg05	1.46503570285077	bcbg08	Singlet	bcbg08	8.46408839779006	0	TRUE	-3.80990027256974	-6.00603816978482	Dorso	5	BC06
rxn1_AATCACGAGAGTGGCT-1	lib1	14426	3989	99	16	bcbg13	bcbg19	1.02582375992523	bcbg13	Singlet	bcbg13	8.87980036046028	0	TRUE	-0.522214759073343	1.99381877906772	VEGF	5	BC11
rxn1_AATCACGAGATTACCC-1	lib1	12448	4204	119	17	bcbg06	bcbg20	1.92914984731351	bcbg06	Singlet	bcbg06	13.2471079691517	0	TRUE	-3.79047774144181	-0.745696108265194	CHIR	5	BC04
rxn1_AATCACGAGCATGATA-1	lib1	51115	7457	263	18	bcbg06	bcbg03	0.620493408043224	bcbg03_bcbg06	Doublet	Doublet	5.93954807786364	3	FALSE	NA	NA	NA	NA	NA
rxn1_AATCACGAGCCAGTAG-1	lib1	56423	7940	311	18	bcbg09	bcbg05	1.29631618642297	bcbg05_bcbg09	Doublet	Doublet	6.10389380217287	3	FALSE	NA	NA	NA	NA	NA
rxn1_AATCACGAGGAGACCT-1	lib1	22517	4861	137	18	bcbg14	bcbg20	1.15410952324814	bcbg14	Singlet	bcbg14	10.2811209308522	0	TRUE	8.35099435976974	-0.142088304682049	XAV	2	BC12
rxn1_AATCACGAGTCTTCGA-1	lib1	41817	6913	353	18	bcbg07	bcbg14	0.833775440969081	bcbg07_bcbg14	Doublet	Doublet	5.66994284621087	4	TRUE	NA	NA	NA	NA	BC05
rxn1_AATCACGAGTGTACCT-1	lib1	18183	4563	88	17	bcbg04	bcbg06	0.620680055944104	bcbg04	Singlet	bcbg04	0.478468899521531	1	TRUE	-1.09461520977982	-7.14000699989346	lowXAV	5	BC02
rxn1_AATCACGCACTTGAAC-1	lib1	50818	7363	426	18	bcbg20	bcbg11	2.48136809075924	bcbg11_bcbg20	Doublet	Doublet	9.38053445629501	2	FALSE	NA	NA	NA	NA	NA
rxn1_AATCACGCAGCTGAGA-1	lib1	10315	3456	103	15	bcbg05	bcbg16	2.01896717327932	bcbg05	Singlet	bcbg05	5.93310712554532	0	TRUE	-2.8491446859456	1.15758993156406	XAV	5	BC03
rxn1_AATCACGCATGAATAG-1	lib1	34111	6244	227	17	bcbg04	bcbg14	1.12064181385823	bcbg04_bcbg14	Doublet	Doublet	7.24692914309167	3	TRUE	NA	NA	NA	NA	BC02
rxn1_AATCACGGTACGAGCA-1	lib1	30652	5864	308	18	bcbg19	bcbg10	1.59269809180127	bcbg10_bcbg19	Doublet	Doublet	6.5183348558006	3	TRUE	NA	NA	NA	NA	BC17
rxn1_AATCACGGTAGATGTA-1	lib1	38440	6291	338	18	bcbg18	bcbg05	2.40103125282135	bcbg18	Singlet	bcbg18	7.32830385015609	2	TRUE	NA	NA	NA	NA	BC16
rxn1_AATCACGGTATGGAAT-1	lib1	22838	4904	148	17	bcbg14	bcbg16	1.56631257468529	bcbg14	Singlet	bcbg14	6.00753130747001	0	TRUE	4.2355573289775	0.475211997108188	XAV	2	BC12
rxn1_AATCACGGTATGTCCA-1	lib1	15750	4375	168	17	bcbg09	bcbg20	1.5086685904844	bcbg09	Singlet	bcbg09	3.85396825396825	0	TRUE	-5.08426021405229	-6.36320446006802	K02288	5	BC07
rxn1_AATCACGGTCCTGGGT-1	lib1	27879	5597	318	18	bcbg13	bcbg05	2.5500611195911	bcbg13	Singlet	bcbg13	6.99092506904839	0	TRUE	3.69256592921248	-3.23737738601712	VEGF	5	BC11
rxn1_AATCACGGTCTGTCCT-1	lib1	28557	5404	186	17	bcbg11	bcbg20	1.82185972136201	bcbg11	Singlet	bcbg11	6.02304163602619	0	TRUE	10.8213017099284	0.062997986154285	lowXAV	2	BC09
rxn1_AATCACGGTGACAACG-1	lib1	31286	5521	305	18	bcbg20	bcbg10	2.04431202191375	bcbg20	Singlet	bcbg20	5.60634149459822	0	TRUE	11.2124626748942	1.08179368503543	VEGF	2	BC18
rxn1_AATCACGGTGGCAACA-1	lib1	55429	7079	564	18	bcbg15	bcbg17	0.519336706135092	bcbg15_bcbg17	Doublet	Doublet	5.91026358043623	1	FALSE	NA	NA	NA	NA	NA
rxn1_AATCACGGTTCCATTT-1	lib1	21310	4670	140	17	bcbg14	bcbg19	1.53206668383338	bcbg14	Singlet	bcbg14	5.21820741435946	0	TRUE	5.43899227313033	2.75698973663303	XAV	2	BC12
rxn1_AATCACGTCCATCGTC-1	lib1	19157	4500	157	17	bcbg04	bcbg12	2.12667116401957	bcbg04	Singlet	bcbg04	4.83896225922639	0	TRUE	-4.8996908552266	-7.4138159560397	lowXAV	5	BC02
rxn1_AATCACGTCCGCAGTG-1	lib1	21079	5191	135	18	bcbg05	bcbg04	1.80760995512171	bcbg05	Singlet	bcbg05	6.31908534560463	0	TRUE	-3.56129072972306	-7.91929147712735	XAV	5	BC03
rxn1_AATCACGTCCTTCTAA-1	lib1	47218	7710	316	18	bcbg14	bcbg11	0.133748906664171	bcbg11_bcbg14	Doublet	Doublet	6.58223558812317	4	FALSE	NA	NA	NA	NA	NA
rxn1_AATCACGTCGTTCTCG-1	lib1	27718	5506	382	18	bcbg08	bcbg19	0.210540898699167	bcbg08_bcbg19	Doublet	Doublet	8.15354643192149	4	TRUE	NA	NA	NA	NA	BC06
rxn1_AATCACGTCTCGGTAA-1	lib1	15225	3373	245	16	bcbg17	bcbg03	2.35307754857186	bcbg17	Singlet	bcbg17	0.413793103448276	0	TRUE	12.2259876840495	3.37734891899082	Dorso	2	BC15
rxn1_AATCACGTCTGTGCTC-1	lib1	25800	4717	257	18	bcbg11	bcbg20	2.53422492289268	bcbg11	Singlet	bcbg11	6.05038759689922	0	TRUE	10.688662778654	1.30963184364292	lowXAV	2	BC09
rxn1_AATCGACAGCAGCGAT-1	lib1	25608	5448	316	18	bcbg08	bcbg14	2.43958798513738	bcbg08	Singlet	bcbg08	6.60340518587941	0	TRUE	-4.15524934597978	1.84378363616916	Dorso	5	BC06
rxn1_AATCGACAGCATGCGA-1	lib1	51473	7460	456	18	bcbg07	bcbg20	2.02993024681128	bcbg07_bcbg20	Doublet	Doublet	8.70359217453811	2	FALSE	NA	NA	NA	NA	NA
rxn1_AATCGACAGCCTGTCG-1	lib1	21449	4745	251	18	bcbg09	bcbg04	1.92540457023621	bcbg09	Singlet	bcbg09	13.6323371718961	0	TRUE	-3.32870839901933	-4.93773506156949	K02288	5	BC07
rxn1_AATCGACAGTCGAGGT-1	lib1	43882	6781	467	18	bcbg07	bcbg19	0.230564110521816	bcbg07_bcbg19	Doublet	Doublet	10.0861401030035	3	TRUE	NA	NA	NA	NA	BC05
rxn1_AATCGACAGTGGATTA-1	lib1	13543	4116	88	18	bcbg10	bcbg05	1.6017199407796	bcbg10	Singlet	bcbg10	6.20985010706638	0	TRUE	-2.91627143689164	2.37967373855564	BMP4	5	BC08
rxn1_AATCGACCACACACGC-1	lib1	18119	4934	216	17	bcbg08	bcbg10	2.07122216996352	bcbg08	Singlet	bcbg08	4.71328439759369	0	TRUE	0.271702330627356	-1.44445631973294	Dorso	5	BC06
rxn1_AATCGACCAGGGTTGA-1	lib1	23479	4736	175	18	bcbg20	bcbg12	1.77364359821237	bcbg20	Singlet	bcbg20	8.72694748498659	0	TRUE	9.19695402316085	-0.42936856619862	VEGF	2	BC18
rxn1_AATCGACGTACAGTCT-1	lib1	10679	3686	81	16	bcbg08	bcbg15	0.65048115411391	bcbg08	Singlet	bcbg08	16.19065455567	0	TRUE	-3.54936169453629	0.533251423911777	Dorso	5	BC06
rxn1_AATCGACGTATGGAAT-1	lib1	36727	6311	200	18	bcbg04	bcbg18	1.82864677803688	bcbg04	Singlet	bcbg04	8.62308383478095	0	TRUE	2.80064774683944	-3.48629878036526	lowXAV	5	BC02
rxn1_AATCGACGTGTCCGGT-1	lib1	28444	6047	188	17	bcbg13	bcbg05	1.59154842578024	bcbg13	Singlet	bcbg13	8.04036000562509	2	TRUE	NA	NA	NA	NA	BC11
rxn1_AATCGACGTGTTGCCG-1	lib1	12023	3213	80	18	bcbg09	bcbg05	0.830705107964412	bcbg09	Singlet	bcbg09	6.52915245778924	0	TRUE	-4.66401742764481	-4.53804443351773	K02288	5	BC07
rxn1_AATCGACTCACCTCTG-1	lib1	38036	6689	342	18	bcbg19	bcbg10	2.39971664680605	bcbg19	Singlet	bcbg19	7.07487643285309	2	TRUE	NA	NA	NA	NA	BC17
rxn1_AATCGACTCATTCTTG-1	lib1	31482	6085	176	18	bcbg15	bcbg10	0.709240443191883	bcbg10_bcbg15	Doublet	Doublet	6.29248459437139	2	TRUE	NA	NA	NA	NA	BC13
rxn1_AATCGACTCCAATCTT-1	lib1	30974	5731	147	18	bcbg14	bcbg03	1.50066559951712	bcbg14	Singlet	bcbg14	6.69593852908891	0	TRUE	10.3360951059245	2.74887706764194	XAV	2	BC12
rxn1_AATCGACTCCGCACTT-1	lib1	41532	7277	307	18	bcbg19	bcbg08	0.884464849467359	bcbg08_bcbg19	Doublet	Doublet	8.67523837041318	2	TRUE	NA	NA	NA	NA	BC17
rxn1_AATCGACTCCTTCAGC-1	lib1	16865	4203	167	18	bcbg18	bcbg05	1.91462749336696	bcbg18	Singlet	bcbg18	7.72013044767269	0	TRUE	4.64486051730147	3.26389553077671	K02288	2	BC16
rxn1_AATCGACTCTGGCTGG-1	lib1	12890	3779	154	16	bcbg13	bcbg17	2.05150436051115	bcbg13	Singlet	bcbg13	5.43832428238945	0	TRUE	-1.70070885487565	0.399770636634555	VEGF	5	BC11
rxn1_AATCGTGAGAGAATCT-1	lib1	16520	3944	145	17	bcbg03	bcbg11	1.6398458622338	bcbg03	Singlet	bcbg03	4.53995157384988	0	TRUE	-1.12904440232285	-5.12018106452969	no_treatment	5	BC01
rxn1_AATCGTGAGGAGTCTG-1	lib1	22633	4585	243	18	bcbg20	bcbg14	1.78461181793086	bcbg14_bcbg20	Doublet	Doublet	7.17978173463527	1	TRUE	6.89185739687911	2.00294281967136	VEGF	2	BC18
rxn1_AATCGTGAGGTAGGCT-1	lib1	37034	5510	361	18	bcbg18	bcbg19	2.32088992948413	bcbg18_bcbg19	Doublet	Doublet	7.98995517632446	1	TRUE	11.230431806364	2.89491631515476	K02288	2	BC16
rxn1_AATCGTGAGGTCCGAA-1	lib1	19698	4644	168	18	bcbg16	bcbg09	2.14251033841873	bcbg16	Singlet	bcbg16	8.53386130571632	0	TRUE	7.39367843798629	3.7932484341428	lowDorso	2	BC14
rxn1_AATCGTGAGTTTGAGA-1	lib1	24826	5515	132	16	bcbg13	bcbg17	1.43353806997848	bcbg13	Singlet	bcbg13	6.32401514541207	1	TRUE	-5.3468835241414	-7.53897045127896	VEGF	5	BC11
rxn1_AATCGTGCAAACGTGG-1	lib1	19063	4621	160	16	bcbg08	bcbg10	0.824693554090015	bcbg08	Singlet	bcbg08	1.31144101138331	0	TRUE	-5.23377536602982	-6.79227540962246	Dorso	5	BC06
rxn1_AATCGTGCACCCTCTA-1	lib1	32752	5242	290	18	bcbg18	bcbg14	1.93683980312637	bcbg14_bcbg18	Doublet	Doublet	6.23778700537372	1	TRUE	11.4038870447063	3.15555908210727	K02288	2	BC16
rxn1_AATCGTGCACTTGGCG-1	lib1	43854	7116	378	18	bcbg16	bcbg06	1.36544659937716	bcbg06_bcbg16	Doublet	Doublet	7.14872075523327	4	TRUE	NA	NA	NA	NA	BC14
rxn1_AATCGTGCAGGTCTCG-1	lib1	46386	6563	481	18	bcbg17	bcbg09	1.38617134403332	bcbg09_bcbg17	Doublet	Doublet	8.14038718578882	2	TRUE	NA	NA	NA	NA	BC15
rxn1_AATCGTGCATTCATCT-1	lib1	47708	6551	777	18	bcbg20	bcbg16	3.30328943346186	bcbg16_bcbg20	Doublet	Doublet	5.85646013247254	1	TRUE	13.2946388833903	2.03755309112522	VEGF	2	BC18
rxn1_AATCGTGGTAGAATAC-1	lib1	14490	4124	146	16	bcbg09	bcbg13	1.57341201990524	bcbg09	Singlet	bcbg09	5.96273291925466	0	TRUE	-2.8073384649373	-5.78369281761197	K02288	5	BC07
rxn1_AATCGTGGTGCATGAG-1	lib1	22333	4387	118	17	bcbg16	bcbg13	1.24283892902994	bcbg16	Singlet	bcbg16	8.73147360408364	0	TRUE	4.11158395937911	3.53768112190219	lowDorso	2	BC14
rxn1_AATCGTGGTTAGCGGA-1	lib1	9355	3190	194	16	bcbg09	bcbg18	2.22486779275164	bcbg09	Singlet	bcbg09	4.42544094067344	0	TRUE	-3.7771117574788	1.20386888511631	K02288	5	BC07
rxn1_AATCGTGTCAAGAGTA-1	lib1	33165	5782	356	17	bcbg17	bcbg09	0.525810487907803	bcbg09_bcbg17	Doublet	Doublet	6.57922508668777	4	TRUE	NA	NA	NA	NA	BC15
rxn1_AATCGTGTCAATGCAC-1	lib1	14669	3714	152	17	bcbg03	bcbg12	1.93194502719859	bcbg03	Singlet	bcbg03	5.31733587838298	0	TRUE	-0.80239080258378	-5.53450248710659	no_treatment	5	BC01
rxn1_AATCGTGTCATTCGTT-1	lib1	43506	7063	296	18	bcbg15	bcbg16	0.956239229680144	bcbg15_bcbg16	Doublet	Doublet	11.9523743851423	3	TRUE	NA	NA	NA	NA	BC13
rxn1_AATCGTGTCGACATTG-1	lib1	28208	4961	164	18	bcbg17	bcbg11	0.82591297147351	bcbg17	Singlet	bcbg17	9.12861599546228	0	TRUE	11.2737076394939	-0.290693785472187	Dorso	2	BC15
rxn1_AATCGTGTCGCCGAGT-1	lib1	30983	5127	177	18	bcbg15	bcbg14	0.997845502394997	bcbg15	Singlet	bcbg15	9.98289384501178	0	TRUE	10.2781641595744	-0.241810690088543	CHIR	2	BC13
rxn1_AATCGTGTCGCGCCAA-1	lib1	11735	3446	209	17	bcbg07	bcbg16	2.08819511901776	bcbg07	Singlet	bcbg07	7.10694503621645	0	TRUE	0.967996131696615	-1.2587467240527	lowDorso	5	BC05
rxn1_AATGAAGAGAGAGTGA-1	lib1	11460	3779	96	15	bcbg13	bcbg15	1.55835305941293	bcbg13	Singlet	bcbg13	4.79057591623037	0	TRUE	-1.72941254445085	0.0346324635312228	VEGF	5	BC11
rxn1_AATGAAGAGTCCTACA-1	lib1	26510	4867	176	17	bcbg19	bcbg12	1.68392886562357	bcbg19	Singlet	bcbg19	8.58921161825726	0	TRUE	11.6307232492351	3.85137798316928	BMP4	2	BC17
rxn1_AATGAAGAGTGCTAGG-1	lib1	27546	5587	131	17	bcbg05	bcbg06	1.3357494522389	bcbg05	Singlet	bcbg05	7.52559355260292	0	TRUE	-3.72676943608293	-8.0827088164523	XAV	5	BC03
rxn1_AATGAAGAGTGGATTA-1	lib1	42001	6998	364	18	bcbg20	bcbg08	0.352355065598993	bcbg08_bcbg20	Doublet	Doublet	7.50696411990191	3	TRUE	NA	NA	NA	NA	BC18
rxn1_AATGAAGCAAGACCGA-1	lib1	50515	6960	600	18	bcbg18	bcbg15	1.85092801877838	bcbg15_bcbg18	Doublet	Doublet	7.28694447193903	4	FALSE	NA	NA	NA	NA	NA
rxn1_AATGAAGCAAGGTCGA-1	lib1	12938	4291	131	18	bcbg20	bcbg12	1.31202785198436	bcbg20	Singlet	bcbg20	19.206987169578	0	TRUE	5.09974743060103	3.75188757904026	VEGF	2	BC18
rxn1_AATGAAGCACGACCTG-1	lib1	23366	4905	164	18	bcbg03	bcbg08	1.54052511063041	bcbg03	Singlet	bcbg03	6.37678678421638	0	TRUE	-0.993012297830667	-6.42804811470059	no_treatment	5	BC01
rxn1_AATGAAGCAGATTTCG-1	lib1	66052	7900	514	18	bcbg11	bcbg14	2.35345532734699	bcbg11_bcbg14	Doublet	Doublet	9.6242354508569	3	FALSE	NA	NA	NA	NA	NA
rxn1_AATGAAGCAGCTCGGT-1	lib1	18303	4807	210	18	bcbg04	bcbg19	2.76173073090576	bcbg04	Singlet	bcbg04	7.67087362727422	0	TRUE	-0.788376916132059	-2.81111619941739	lowXAV	5	BC02
rxn1_AATGAAGCAGTACTAC-1	lib1	15636	4108	102	17	bcbg10	bcbg13	1.87260507799312	bcbg10	Singlet	bcbg10	4.79662317728319	0	TRUE	-3.39295982190141	-3.91588876716641	BMP4	5	BC08
rxn1_AATGAAGCATACGCAT-1	lib1	29943	5155	406	18	bcbg15	bcbg10	2.79548176054762	bcbg15	Singlet	bcbg15	4.25809037170624	0	TRUE	11.6268093698405	-0.594299774093899	CHIR	2	BC13
rxn1_AATGAAGCATCAGCAT-1	lib1	36464	5788	237	18	bcbg17	bcbg15	1.39581325067793	bcbg15_bcbg17	Doublet	Doublet	5.83863536638877	1	TRUE	11.3886807077312	0.912194748000827	Dorso	2	BC15
rxn1_AATGAAGGTATCAAGA-1	lib1	20646	4498	176	17	bcbg12	bcbg04	1.93743608647446	bcbg12	Singlet	bcbg12	8.43746972779231	0	TRUE	4.67867590121261	3.69326402671787	no_treatment	2	BC10
rxn1_AATGAAGGTCAGTCGC-1	lib1	59833	7624	464	18	bcbg12	bcbg11	0.091060061497195	bcbg11_bcbg12	Doublet	Doublet	5.95992178229405	4	FALSE	NA	NA	NA	NA	NA
rxn1_AATGAAGGTGTCCAAT-1	lib1	37573	5454	502	18	bcbg20	bcbg13	2.85028380630407	bcbg20	Singlet	bcbg20	7.52668139355388	0	TRUE	11.5100586526775	1.18514670856449	VEGF	2	BC18
rxn1_AATGAAGTCCTGTTGC-1	lib1	13184	4026	78	17	bcbg13	bcbg20	1.03956301644917	bcbg13	Singlet	bcbg13	5.79490291262136	0	TRUE	0.2781239264392	0.540688355045047	VEGF	5	BC11
rxn1_AATGAAGTCGCAGTCG-1	lib1	18147	4318	115	18	bcbg10	bcbg14	1.53491694866781	bcbg10	Singlet	bcbg10	17.2314983192814	0	TRUE	-1.16541193791398	0.743466098384586	BMP4	5	BC08
rxn1_AATGAAGTCGTAACAC-1	lib1	42019	6789	392	17	bcbg04	bcbg18	0.611941480082643	bcbg04_bcbg18	Doublet	Doublet	7.41331302506009	2	TRUE	NA	NA	NA	NA	BC02
rxn1_AATGAAGTCTGATTCT-1	lib1	25321	5287	338	18	bcbg03	bcbg09	2.79072256636994	bcbg03	Singlet	bcbg03	5.63563840290668	0	TRUE	-1.86029373475083	-7.61535547248867	no_treatment	5	BC01
rxn1_AATGACCAGAAATCCA-1	lib1	16942	4956	174	18	bcbg08	bcbg20	1.47815466827377	bcbg08	Singlet	bcbg08	5.10565458623539	0	TRUE	-1.17908512421617	-2.46729491226223	Dorso	5	BC06
rxn1_AATGACCAGACCATTC-1	lib1	30317	5554	208	18	bcbg18	bcbg20	1.67774554871611	bcbg18	Singlet	bcbg18	7.53042847247419	0	TRUE	7.34263874224654	1.47698821552249	K02288	2	BC16
rxn1_AATGACCAGTGTTCAC-1	lib1	33314	6201	317	18	bcbg03	bcbg12	1.97110176800491	bcbg03_bcbg12	Doublet	Doublet	4.6737107522363	2	TRUE	NA	NA	NA	NA	BC01
rxn1_AATGACCAGTGTTGAA-1	lib1	10578	3441	81	16	bcbg12	bcbg19	0.830444781635895	bcbg12	Singlet	bcbg12	21.3272830402723	0	TRUE	7.81944729022018	3.69923045165989	no_treatment	2	BC10
rxn1_AATGACCAGTTTCTTC-1	lib1	35092	6321	226	18	bcbg11	bcbg03	1.67451239571152	bcbg11	Singlet	bcbg11	6.79927048900034	0	TRUE	10.3708260171794	4.15175296791049	lowXAV	2	BC09
rxn1_AATGACCCAACACGAG-1	lib1	56483	7801	369	18	bcbg09	bcbg18	0.629296626780054	bcbg09_bcbg18	Doublet	Doublet	6.44618734840571	4	FALSE	NA	NA	NA	NA	NA
rxn1_AATGACCCACCGTGGT-1	lib1	40449	6571	347	18	bcbg15	bcbg18	2.29138448613459	bcbg15	Singlet	bcbg15	8.54409256100274	0	TRUE	9.70050073794356	4.01544906623813	CHIR	2	BC13
rxn1_AATGACCCAGCCATTA-1	lib1	28309	5621	287	18	bcbg12	bcbg15	2.21363795467715	bcbg12_bcbg15	Doublet	Doublet	7.46758981242714	2	TRUE	NA	NA	NA	NA	BC10
rxn1_AATGACCCATAGTCGT-1	lib1	54627	7107	622	18	bcbg18	bcbg15	2.33659223371599	bcbg15_bcbg18	Doublet	Doublet	6.46017537115346	4	FALSE	NA	NA	NA	NA	NA
rxn1_AATGACCCATCCGAGC-1	lib1	25193	4910	182	18	bcbg20	bcbg10	1.89596126558057	bcbg20	Singlet	bcbg20	8.1411503195332	0	TRUE	6.75581480196944	2.60918523796054	VEGF	2	BC18
rxn1_AATGACCGTAGCTTGT-1	lib1	13476	4534	127	17	bcbg08	bcbg06	1.45069604050047	bcbg08	Singlet	bcbg08	7.10151380231523	0	TRUE	-4.22780393429765	0.704215843753543	Dorso	5	BC06
rxn1_AATGACCGTCCGAAGA-1	lib1	18257	4778	83	18	bcbg05	bcbg04	0.958335254477069	bcbg05	Singlet	bcbg05	10.1495316864764	0	TRUE	4.23758150271407	-7.08032463066128	XAV	5	BC03
rxn1_AATGACCGTCTACTGA-1	lib1	16921	3923	164	17	bcbg03	bcbg06	1.77472117828667	bcbg03	Singlet	bcbg03	5.37202293008687	0	TRUE	-1.65617953606614	-5.1337113188937	no_treatment	5	BC01
rxn1_AATGACCGTGGGCTTC-1	lib1	23612	4734	144	18	bcbg20	bcbg07	1.55730856726423	bcbg20	Singlet	bcbg20	5.08639674741657	0	TRUE	4.58656431368819	1.64120997913333	VEGF	2	BC18
rxn1_AATGACCGTGTCCGGT-1	lib1	34527	5759	281	18	bcbg13	bcbg07	0.58513188076019	bcbg07_bcbg13	Doublet	Doublet	5.89393807744664	2	TRUE	NA	NA	NA	NA	BC11
rxn1_AATGACCGTTCCGGTG-1	lib1	40877	6351	289	18	bcbg12	bcbg16	2.11070416377967	bcbg12	Singlet	bcbg12	7.94089585830663	0	TRUE	8.08125044039718	4.23420097358676	no_treatment	2	BC10
rxn1_AATGACCTCAGACTGT-1	lib1	51297	6784	517	18	bcbg17	bcbg14	2.09136541439502	bcbg14_bcbg17	Doublet	Doublet	7.00430824414683	1	FALSE	NA	NA	NA	NA	NA
rxn1_AATGACCTCATTCATC-1	lib1	30976	5513	334	18	bcbg17	bcbg13	1.80280300550085	bcbg17	Singlet	bcbg17	7.28305785123967	0	TRUE	12.8101503961467	1.29240133293125	Dorso	2	BC15
rxn1_AATGACCTCCAGCACG-1	lib1	24182	5990	207	18	bcbg06	bcbg04	2.4420049216371	bcbg06	Singlet	bcbg06	5.70258870234058	0	TRUE	-4.20696042843827	0.530209858493534	CHIR	5	BC04
rxn1_AATGACCTCGAACTCA-1	lib1	61884	8265	532	18	bcbg17	bcbg09	0.273190397492304	bcbg09_bcbg17	Doublet	Doublet	6.68347230301855	3	FALSE	NA	NA	NA	NA	NA
rxn1_AATGACCTCGAGCCAC-1	lib1	19891	5494	149	18	bcbg10	bcbg13	0.53352210434648	bcbg10_bcbg13	Doublet	Doublet	6.21889296666834	1	TRUE	-1.30574547120103	-0.757822434826169	BMP4	5	BC08
rxn1_AATGACCTCGCCTATC-1	lib1	15788	5254	109	16	bcbg10	bcbg11	1.62192821985018	bcbg10	Singlet	bcbg10	4.61109703572333	0	TRUE	-1.34340368577012	-2.43372128479031	BMP4	5	BC08
rxn1_AATGACCTCGGCCTTT-1	lib1	37006	6530	262	18	bcbg12	bcbg16	1.97101406575937	bcbg12	Singlet	bcbg12	8.0851753769659	0	TRUE	8.13325239352218	3.42238690383884	no_treatment	2	BC10
rxn1_AATGACCTCGGCTTCT-1	lib1	37177	5926	344	18	bcbg13	bcbg10	2.5864009587103	bcbg13	Singlet	bcbg13	11.1386072033784	1	TRUE	3.02238107851974	-2.98123977653531	VEGF	5	BC11
rxn1_AATGACCTCGTAATGC-1	lib1	23296	6046	167	18	bcbg09	bcbg06	0.367215483194666	bcbg06_bcbg09	Doublet	Doublet	6.63633241758242	1	TRUE	-3.94640110798844	-0.700736920757565	K02288	5	BC07
rxn1_AATGACCTCTGGCCGA-1	lib1	16173	4666	147	18	bcbg06	bcbg03	2.29489852949111	bcbg06	Singlet	bcbg06	5.45971681197057	0	TRUE	-1.4990048296071	-0.784021239204678	CHIR	5	BC04
rxn1_AATGCCAAGAATTGCA-1	lib1	11551	3783	246	18	bcbg08	bcbg11	2.47375436594147	bcbg08	Singlet	bcbg08	8.03393645571812	0	TRUE	-2.08467458554276	0.226537395791736	Dorso	5	BC06
rxn1_AATGCCAAGCCGCACT-1	lib1	14945	4537	93	17	bcbg08	bcbg04	0.806205630955364	bcbg08	Singlet	bcbg08	6.86517229842757	0	TRUE	-1.04442917176255	0.676994462089267	Dorso	5	BC06
rxn1_AATGCCAAGGGTCACA-1	lib1	22651	4869	375	18	bcbg20	bcbg09	3.06725284862973	bcbg20	Singlet	bcbg20	8.0173060792018	0	TRUE	4.16262079409591	-0.0893094608917565	VEGF	2	BC18
rxn1_AATGCCACAAACCATC-1	lib1	65373	7766	662	18	bcbg14	bcbg20	0.595127812145831	bcbg14_bcbg20	Doublet	Doublet	6.72295901977881	1	FALSE	NA	NA	NA	NA	NA
rxn1_AATGCCACAAACTCGT-1	lib1	17744	4864	150	18	bcbg08	bcbg17	1.52722753228791	bcbg08	Singlet	bcbg08	5.95130748422002	0	TRUE	0.303578805246268	-1.29696021549252	Dorso	5	BC06
rxn1_AATGCCACACCAGCTG-1	lib1	11933	4026	78	18	bcbg10	bcbg06	0.943672848871106	bcbg10	Singlet	bcbg10	11.2209838263639	0	TRUE	-3.26653574772843	0.215903956966129	BMP4	5	BC08
rxn1_AATGCCACACTATCCC-1	lib1	24629	5130	248	17	bcbg20	bcbg15	2.35479244274236	bcbg20	Singlet	bcbg20	6.69941938365342	0	TRUE	4.37533117465011	0.0303447587058215	VEGF	2	BC18
rxn1_AATGCCACATCATCCC-1	lib1	45594	7375	271	18	bcbg16	bcbg04	0.326319637113803	bcbg04_bcbg16	Doublet	Doublet	5.80997499671009	4	TRUE	NA	NA	NA	NA	BC14
rxn1_AATGCCAGTACAGAGC-1	lib1	19485	5324	97	18	bcbg09	bcbg07	0.741856956486324	bcbg09	Singlet	bcbg09	5.65563253784963	1	TRUE	-0.928220558843698	-2.29507635108975	K02288	5	BC07
rxn1_AATGCCAGTATGGTAA-1	lib1	39857	6553	338	18	bcbg04	bcbg19	0.201377677578342	bcbg04_bcbg19	Doublet	Doublet	7.80791329001179	2	TRUE	NA	NA	NA	NA	BC02
rxn1_AATGCCAGTGAGATAT-1	lib1	13842	3519	94	17	bcbg13	bcbg20	1.47770764176981	bcbg13	Singlet	bcbg13	4.03120936280884	0	TRUE	0.88181604079238	1.20132221706363	VEGF	5	BC11
rxn1_AATGCCAGTGATTGGG-1	lib1	32844	5993	346	18	bcbg03	bcbg05	2.20201134767062	bcbg03	Singlet	bcbg03	4.46352454025088	0	TRUE	-5.29137061902055	-7.93702123634366	no_treatment	5	BC01
rxn1_AATGCCAGTGCGTTTA-1	lib1	29852	4854	357	18	bcbg18	bcbg07	2.70833706205187	bcbg18	Singlet	bcbg18	6.88731073294922	0	TRUE	11.2590582483195	1.55772282608005	K02288	2	BC16
rxn1_AATGCCAGTGTCCTAA-1	lib1	69726	8108	852	18	bcbg18	bcbg08	1.54732048395173	bcbg08_bcbg18	Doublet	Doublet	7.37458050081749	4	FALSE	NA	NA	NA	NA	NA
rxn1_AATGCCAGTTAGGACG-1	lib1	32959	5702	201	17	bcbg19	bcbg06	1.76270969463536	bcbg19	Singlet	bcbg19	8.19503018902273	0	TRUE	10.2316811197185	4.5297498894498	BMP4	2	BC17
rxn1_AATGCCAGTTCTCTAT-1	lib1	9566	3757	83	18	bcbg05	bcbg07	1.86153924345862	bcbg05	Singlet	bcbg05	6.86807443027389	0	TRUE	-0.418684411726083	-1.64410338871029	XAV	5	BC03
rxn1_AATGCCATCAAGGTGG-1	lib1	11061	3900	81	17	bcbg05	bcbg15	0.95202644897754	bcbg05	Singlet	bcbg05	19.6003977940512	2	TRUE	NA	NA	NA	NA	BC03
rxn1_AATGCCATCCTCTAGC-1	lib1	21401	5408	171	17	bcbg08	bcbg09	1.55512360704081	bcbg08	Singlet	bcbg08	6.75202093360123	0	TRUE	-3.0326106435872	-3.03240654937771	Dorso	5	BC06
rxn1_AATGCCATCGAGCCTG-1	lib1	22666	4299	188	17	bcbg18	bcbg13	1.93411969055017	bcbg18	Singlet	bcbg18	7.54433953939822	0	TRUE	9.528488408842	-0.573630909843716	K02288	2	BC16
rxn1_AATGCCATCGCCTCTA-1	lib1	37648	7158	283	18	bcbg19	bcbg06	1.3294733695223	bcbg06_bcbg19	Doublet	Doublet	7.58606034849129	3	TRUE	NA	NA	NA	NA	BC17
rxn1_AATGGAAAGACCGTTT-1	lib1	23589	4735	215	18	bcbg03	bcbg13	1.94873529761115	bcbg03	Singlet	bcbg03	5.80779176734919	0	TRUE	-0.606926966390695	-5.30854843132046	no_treatment	5	BC01
rxn1_AATGGAAAGATTGACA-1	lib1	50641	6744	778	18	bcbg17	bcbg15	2.83223478500931	bcbg15_bcbg17	Doublet	Doublet	6.20643352224482	1	FALSE	NA	NA	NA	NA	NA
rxn1_AATGGAAAGCTTAGTC-1	lib1	32052	5578	465	18	bcbg15	bcbg20	2.67342973097297	bcbg15_bcbg20	Doublet	Doublet	3.8749532010483	1	TRUE	11.8747789972209	-0.0425372844919295	CHIR	2	BC13
rxn1_AATGGAAAGGCTCAAG-1	lib1	23722	5354	143	18	bcbg08	bcbg04	1.14803526506782	bcbg08	Singlet	bcbg08	5.96492707191636	0	TRUE	-5.76084636517533	-6.46827266685513	Dorso	5	BC06
rxn1_AATGGAAAGTCACGCC-1	lib1	33592	5631	503	17	bcbg03	bcbg12	2.80423090301602	bcbg03	Singlet	bcbg03	7.7756608716361	0	TRUE	2.87501884631148	-3.45913098327664	no_treatment	5	BC01
rxn1_AATGGAACAAGAGCTG-1	lib1	45034	7561	276	18	bcbg04	bcbg07	0.182930703543762	bcbg04_bcbg07	Doublet	Doublet	6.99915619309855	2	FALSE	NA	NA	NA	NA	NA
rxn1_AATGGAACAGGAGACT-1	lib1	30617	5294	409	18	bcbg15	bcbg03	2.69510067922702	bcbg15	Singlet	bcbg15	3.70055851324428	0	TRUE	11.4255163782024	-0.588677148742947	CHIR	2	BC13
rxn1_AATGGAACAGTTTCGA-1	lib1	30346	5462	291	18	bcbg19	bcbg06	2.44321299673902	bcbg19	Singlet	bcbg19	8.78863771172477	0	TRUE	10.3862459772014	2.93315174110385	BMP4	2	BC17
rxn1_AATGGAACATACTTTC-1	lib1	25358	4843	236	18	bcbg20	bcbg14	2.294537663065	bcbg20	Singlet	bcbg20	8.64815837211137	0	TRUE	8.83159662417403	-0.152808542771611	VEGF	2	BC18
rxn1_AATGGAACATATCTGG-1	lib1	21934	4847	230	18	bcbg03	bcbg10	2.08410511822188	bcbg03	Singlet	bcbg03	5.45272180176894	1	TRUE	2.49444509676925	-2.45256922714261	no_treatment	5	BC01
rxn1_AATGGAACATCAACCA-1	lib1	34297	5762	339	18	bcbg15	bcbg12	2.52925267552458	bcbg15	Singlet	bcbg15	7.9686269936146	0	TRUE	10.8716728799724	2.32576515205356	CHIR	2	BC13
rxn1_AATGGAAGTGCTGATT-1	lib1	28938	6352	343	18	bcbg03	bcbg08	2.10318137517964	bcbg03	Singlet	bcbg03	7.56444813048587	1	TRUE	-1.70795427628526	3.26791741378757	no_treatment	5	BC01
rxn1_AATGGAAGTTAAGTCC-1	lib1	17064	4779	75	17	bcbg04	bcbg16	0.854721188224127	bcbg04	Singlet	bcbg04	7.8469292076887	0	TRUE	4.18413139513961	-7.38757513038662	lowXAV	5	BC02
rxn1_AATGGAATCCGCAGTG-1	lib1	30035	5565	590	18	bcbg07	bcbg18	2.88930747782781	bcbg07	Singlet	bcbg07	5.11736307641085	3	TRUE	NA	NA	NA	NA	BC05
rxn1_AATGGAATCGGAGATG-1	lib1	28250	5241	394	18	bcbg14	bcbg18	3.1026111784048	bcbg14	Singlet	bcbg14	7.99646017699115	0	TRUE	8.36928774050704	3.62195112235996	XAV	2	BC12
rxn1_AATGGAATCTCACTCG-1	lib1	29906	5576	317	18	bcbg18	bcbg14	2.60930502369306	bcbg18	Singlet	bcbg18	8.49996656189393	0	TRUE	9.88415743044845	3.43441559799167	K02288	2	BC16
rxn1_AATGGAATCTGATGGT-1	lib1	23422	4668	270	18	bcbg19	bcbg13	2.43775467753486	bcbg19	Singlet	bcbg19	7.97540773631628	0	TRUE	5.30862594775191	0.9976431322858	BMP4	2	BC17
rxn1_AATGGCTAGAAATCCA-1	lib1	61929	8125	465	18	bcbg04	bcbg09	0.672714181857176	bcbg04_bcbg09	Doublet	Doublet	6.69476335803904	4	FALSE	NA	NA	NA	NA	NA
rxn1_AATGGCTAGAATTCAG-1	lib1	22753	4618	208	18	bcbg20	bcbg04	2.08612307957418	bcbg20	Singlet	bcbg20	7.10236012833473	0	TRUE	5.28945327929488	2.67622162826511	VEGF	2	BC18
rxn1_AATGGCTAGATACGAT-1	lib1	14226	3580	77	16	bcbg04	bcbg16	1.45650972481561	bcbg04	Singlet	bcbg04	2.48840151834669	0	TRUE	-0.728873599252786	-4.91715763084439	lowXAV	5	BC02
rxn1_AATGGCTAGATGCCGA-1	lib1	69154	8507	513	18	bcbg20	bcbg09	1.19948196845659	bcbg09_bcbg20	Doublet	Doublet	7.25626861786737	4	FALSE	NA	NA	NA	NA	NA
rxn1_AATGGCTAGCGGATCA-1	lib1	15068	4299	88	18	bcbg05	bcbg09	1.65972950216288	bcbg05	Singlet	bcbg05	7.59224847358641	0	TRUE	-4.57438587018022	-7.37519882194546	XAV	5	BC03
rxn1_AATGGCTAGGAAAGGT-1	lib1	14452	4135	262	17	bcbg08	bcbg05	2.41146235254103	bcbg08	Singlet	bcbg08	10.0055355660116	0	TRUE	4.17113186053268	-6.8899540709689	Dorso	5	BC06
rxn1_AATGGCTAGGGTCTTT-1	lib1	18834	5059	386	17	bcbg09	bcbg13	2.58557677772909	bcbg09	Singlet	bcbg09	4.74142508229797	0	TRUE	-0.658961344442453	-1.09249983303097	K02288	5	BC07
rxn1_AATGGCTAGGGTTAGC-1	lib1	17261	3947	147	16	bcbg09	bcbg18	1.3898308019203	bcbg09	Singlet	bcbg09	11.3319042929147	0	TRUE	0.18760878972045	0.947651524619785	K02288	5	BC07
rxn1_AATGGCTAGGTATTGA-1	lib1	28318	5490	226	18	bcbg03	bcbg20	1.73205824412834	bcbg03_bcbg20	Doublet	Doublet	4.74962921110248	1	TRUE	-5.17997144528398	-7.92058179847744	no_treatment	5	BC01
rxn1_AATGGCTCAACCCTCT-1	lib1	15236	4149	69	17	bcbg05	bcbg04	0.543878795556591	Negative	Negative	Negative	6.41244421107902	0	TRUE	-3.74395774670609	-6.21504400245694	XAV	5	BC03
rxn1_AATGGCTCACGAAGAC-1	lib1	42565	5804	256	18	bcbg18	bcbg16	0.126039270167426	bcbg16_bcbg18	Doublet	Doublet	6.38787736403148	1	TRUE	8.98083711794845	0.340738911704746	K02288	2	BC16
rxn1_AATGGCTCATGTCAGT-1	lib1	17582	4550	93	17	bcbg13	bcbg14	0.826691933567647	bcbg13	Singlet	bcbg13	6.2905243999545	0	TRUE	-2.56774138279923	-4.15577600471524	VEGF	5	BC11
rxn1_AATGGCTGTAACGCGA-1	lib1	24278	4731	201	17	bcbg17	bcbg08	1.81698615094882	bcbg17	Singlet	bcbg17	4.50613724359502	0	TRUE	5.93935276202193	2.02712418563816	Dorso	2	BC15
rxn1_AATGGCTGTACCACGC-1	lib1	26262	5105	193	18	bcbg14	bcbg07	1.92449193538461	bcbg14	Singlet	bcbg14	9.35953088112101	0	TRUE	4.1548197381877	1.52637674339267	XAV	2	BC12
rxn1_AATGGCTGTACTGCGC-1	lib1	23084	5632	260	18	bcbg06	bcbg19	2.29963636495476	bcbg06_bcbg19	Doublet	Doublet	28.4222838329579	4	FALSE	NA	NA	NA	NA	NA
rxn1_AATGGCTGTAGTTACC-1	lib1	44435	7375	324	18	bcbg05	bcbg08	0.710437483033321	bcbg05_bcbg08	Doublet	Doublet	7.30055136716552	4	TRUE	NA	NA	NA	NA	BC03
rxn1_AATGGCTGTGAATAAC-1	lib1	69861	8693	481	18	bcbg04	bcbg05	0.938798437294362	bcbg04_bcbg05	Doublet	Doublet	5.34060491547501	4	FALSE	NA	NA	NA	NA	NA
rxn1_AATGGCTGTGTTGCCG-1	lib1	18050	4872	135	18	bcbg06	bcbg11	1.99341651843174	bcbg06	Singlet	bcbg06	5.19113573407202	0	TRUE	-1.29474567242631	1.10713054664585	CHIR	5	BC04
rxn1_AATGGCTTCAAGAGTA-1	lib1	43188	5899	416	18	bcbg17	bcbg04	2.01420157004644	bcbg04_bcbg17	Doublet	Doublet	6.74492914698527	1	TRUE	11.8252117746257	3.44446637161228	Dorso	2	BC15
rxn1_AATGGCTTCGATGCTA-1	lib1	20412	4222	226	18	bcbg17	bcbg08	1.6803294628885	bcbg17	Singlet	bcbg17	4.36997844405252	0	TRUE	11.7363312356853	2.18648316390964	Dorso	2	BC15
rxn1_AATGGCTTCGTCGCTT-1	lib1	25838	4799	209	18	bcbg16	bcbg10	1.8459039159322	bcbg16	Singlet	bcbg16	7.09420233764223	0	TRUE	4.87649084261886	0.828235108928409	lowDorso	2	BC14
rxn1_AATTCCTAGAGATGCC-1	lib1	19645	4372	129	17	bcbg20	bcbg12	1.47036891662523	bcbg20	Singlet	bcbg20	8.8826673453805	0	TRUE	6.67559696368209	4.1306929779813	VEGF	2	BC18
rxn1_AATTCCTAGAGCCATG-1	lib1	53166	7090	432	18	bcbg20	bcbg15	0.447900526610888	bcbg15_bcbg20	Doublet	Doublet	9.05089718993342	1	FALSE	NA	NA	NA	NA	NA
rxn1_AATTCCTAGGGAGGTG-1	lib1	15242	4185	113	17	bcbg03	bcbg12	1.19581815935017	bcbg03	Singlet	bcbg03	6.70515680356909	0	TRUE	-0.438562799177255	1.88414790161106	no_treatment	5	BC01
rxn1_AATTCCTCACCAATTG-1	lib1	38535	6347	340	18	bcbg12	bcbg14	2.21041210769915	bcbg12	Singlet	bcbg12	9.65875178409238	0	TRUE	11.5339481943034	1.08351912029239	no_treatment	2	BC10
rxn1_AATTCCTCAGAAACCG-1	lib1	27192	5115	277	18	bcbg15	bcbg05	2.29006509365442	bcbg15	Singlet	bcbg15	7.0204471903501	0	TRUE	9.56255365542403	1.21898116596195	CHIR	2	BC13
rxn1_AATTCCTCAGTCCCGA-1	lib1	65410	8547	651	18	bcbg19	bcbg03	1.32224733647067	bcbg03_bcbg19	Doublet	Doublet	8.03241094633848	2	FALSE	NA	NA	NA	NA	NA
rxn1_AATTCCTCATAATCCG-1	lib1	17644	4200	174	15	bcbg18	bcbg19	2.10197247521901	bcbg18	Singlet	bcbg18	7.2035819542054	0	TRUE	5.02100206545821	4.86308958061191	K02288	2	BC16
rxn1_AATTCCTGTAGCGTTT-1	lib1	25846	5948	314	18	bcbg07	bcbg08	0.270920109931439	bcbg07_bcbg08	Doublet	Doublet	6.24854909850654	3	TRUE	NA	NA	NA	NA	BC05
rxn1_AATTCCTGTCAACGCC-1	lib1	38109	6009	318	18	bcbg12	bcbg16	2.17090357519825	bcbg12_bcbg16	Doublet	Doublet	6.39481487312708	1	TRUE	11.8190376871013	1.52355839736911	no_treatment	2	BC10
rxn1_AATTCCTGTGAGGCAT-1	lib1	11284	4098	62	16	bcbg06	bcbg20	1.40689560580119	bcbg06	Singlet	bcbg06	6.99220134704006	0	TRUE	-3.52406762906083	-0.82340441219357	CHIR	5	BC04
rxn1_AATTCCTGTGGCTGAA-1	lib1	37856	7360	232	18	bcbg14	bcbg09	0.660439260708503	bcbg09_bcbg14	Doublet	Doublet	5.34921808960271	3	TRUE	NA	NA	NA	NA	BC12
rxn1_AATTCCTGTGTGTCGC-1	lib1	10828	3681	99	16	bcbg09	bcbg06	1.25806757390812	bcbg09	Singlet	bcbg09	7.4251939416328	0	TRUE	-0.0250399484551808	-1.24253998271969	K02288	5	BC07
rxn1_AATTCCTGTTCGAGCC-1	lib1	21500	4581	246	17	bcbg20	bcbg04	2.11431267092912	bcbg20	Singlet	bcbg20	6.65116279069767	0	TRUE	10.2380411737346	2.05549695022556	VEGF	2	BC18
rxn1_AATTCCTGTTCGGTAT-1	lib1	53687	7771	450	18	bcbg13	bcbg09	0.443038536849762	bcbg09_bcbg13	Doublet	Doublet	5.26570678190251	4	FALSE	NA	NA	NA	NA	NA
rxn1_AATTCCTGTTCTCCAC-1	lib1	13530	4459	93	17	bcbg08	bcbg04	0.929251787488974	bcbg08	Singlet	bcbg08	10.9682187730968	0	TRUE	-2.74922369786271	0.377899904327121	Dorso	5	BC06
rxn1_AATTCCTTCTTAGGAC-1	lib1	22930	4698	149	18	bcbg16	bcbg14	1.68339841921586	bcbg16	Singlet	bcbg16	2.5948539031836	1	TRUE	11.2836010568523	-0.832759957237515	lowDorso	2	BC14
rxn1_AATTTCCAGACGCCCT-1	lib1	22438	5073	219	18	bcbg19	bcbg09	2.36132300273717	bcbg19	Singlet	bcbg19	7.59425973794456	0	TRUE	4.48986841372481	3.78542186744663	BMP4	2	BC17
rxn1_AATTTCCAGCAAGCCA-1	lib1	12939	4196	93	15	bcbg08	bcbg09	1.07265139226871	bcbg08	Singlet	bcbg08	8.18455831207976	0	TRUE	-1.92714821167954	0.0912844432160525	Dorso	5	BC06
rxn1_AATTTCCAGTGAACAT-1	lib1	24752	5356	181	18	bcbg11	bcbg07	1.9503083086976	bcbg11	Singlet	bcbg11	7.1590174531351	0	TRUE	6.98610235384933	2.62106658943149	lowXAV	2	BC09
rxn1_AATTTCCCAAAGGTTA-1	lib1	11566	3714	66	18	bcbg03	bcbg18	0.0942945187824541	Negative	Negative	Negative	6.52775376102369	0	TRUE	0.635407876291189	-1.08786569110898	no_treatment	5	BC01
rxn1_AATTTCCCACAAGCTT-1	lib1	51439	7426	407	18	bcbg15	bcbg16	1.05881879398618	bcbg15_bcbg16	Doublet	Doublet	8.79682731001769	1	FALSE	NA	NA	NA	NA	NA
rxn1_AATTTCCCACCAGTAT-1	lib1	39414	7402	380	18	bcbg09	bcbg03	0.459389836152134	bcbg03_bcbg09	Doublet	Doublet	4.92718323438372	4	TRUE	NA	NA	NA	NA	BC07
rxn1_AATTTCCCACGGATCC-1	lib1	33835	6098	233	18	bcbg14	bcbg17	2.00820992845694	bcbg14	Singlet	bcbg14	6.87749371952121	0	TRUE	9.31770921877852	3.6334731770322	XAV	2	BC12
rxn1_AATTTCCCACTTTAGG-1	lib1	16460	3940	101	18	bcbg14	bcbg11	1.81277147514482	bcbg14	Singlet	bcbg14	8.45078979343864	0	TRUE	5.32234598330489	4.51612569816562	XAV	2	BC12
rxn1_AATTTCCCATAACTCG-1	lib1	11453	3760	181	17	bcbg08	bcbg19	1.99694714152811	bcbg08	Singlet	bcbg08	7.8407404173579	0	TRUE	0.150083880939398	0.189272989110675	Dorso	5	BC06
rxn1_AATTTCCGTCTTCATT-1	lib1	29562	6082	270	18	bcbg16	bcbg11	2.30172605192624	bcbg16	Singlet	bcbg16	5.65252689263243	0	TRUE	7.84986902407638	4.29367973335239	lowDorso	2	BC14
rxn1_AATTTCCGTGATGGCA-1	lib1	47496	7052	642	18	bcbg19	bcbg07	2.59188251653417	bcbg07_bcbg19	Doublet	Doublet	4.19193195216439	3	TRUE	NA	NA	NA	NA	BC17
rxn1_AATTTCCGTTCAAACC-1	lib1	35885	6895	470	18	bcbg20	bcbg08	1.78187996978938	bcbg08_bcbg20	Doublet	Doublet	6.01365473038874	4	TRUE	NA	NA	NA	NA	BC18
rxn1_AATTTCCGTTCAAGGG-1	lib1	28812	5534	183	17	bcbg14	bcbg04	1.84441547858771	bcbg14	Singlet	bcbg14	8.54157989726503	0	TRUE	9.58393789462081	0.938618679122654	XAV	2	BC12
rxn1_AATTTCCTCAAGGAGC-1	lib1	45879	6835	402	18	bcbg14	bcbg11	0.491971161994983	bcbg11_bcbg14	Doublet	Doublet	6.82229342400663	4	TRUE	NA	NA	NA	NA	BC12
rxn1_AATTTCCTCATACGAC-1	lib1	20637	4467	133	17	bcbg11	bcbg10	1.16605450495647	bcbg11	Singlet	bcbg11	9.20676454911082	0	TRUE	7.67276168993941	0.771029610709873	lowXAV	2	BC09
rxn1_AATTTCCTCATTCATC-1	lib1	31699	5956	227	18	bcbg20	bcbg05	2.02062006940269	bcbg20	Singlet	bcbg20	8.68481655572731	0	TRUE	8.0869600885295	5.50267412193271	VEGF	2	BC18
rxn1_AATTTCCTCATTTCGT-1	lib1	25620	5005	211	17	bcbg15	bcbg17	2.00200382573946	bcbg15	Singlet	bcbg15	5.96018735362998	0	TRUE	12.2144148462199	0.387665439920154	CHIR	2	BC13
rxn1_AATTTCCTCCTGATAG-1	lib1	30063	5846	301	17	bcbg16	bcbg10	2.6367253587131	bcbg16	Singlet	bcbg16	6.86225592921531	0	TRUE	9.05941892794601	4.70926811225864	lowDorso	2	BC14
rxn1_AATTTCCTCCTGGGAC-1	lib1	39747	7121	243	18	bcbg16	bcbg04	0.969598998430454	bcbg04_bcbg16	Doublet	Doublet	7.72385337258158	1	TRUE	8.3294441812419	4.92358114250156	lowDorso	2	BC14
rxn1_AATTTCCTCGCTGTCT-1	lib1	34466	6236	232	17	bcbg16	bcbg18	2.54534120177509	bcbg16	Singlet	bcbg16	8.89572332153427	0	TRUE	8.4606754892253	2.93945815093967	lowDorso	2	BC14
rxn1_AATTTCCTCGGTATGT-1	lib1	26273	5790	141	17	bcbg13	bcbg06	0.291845940681047	bcbg06_bcbg13	Doublet	Doublet	5.65219046169071	1	TRUE	-3.53615211316117	-0.701778809948239	VEGF	5	BC11
rxn1_ACAAAGAAGACTCAAA-1	lib1	45148	6559	422	18	bcbg12	bcbg03	0.108763916964522	bcbg03_bcbg12	Doublet	Doublet	6.28820767254363	3	TRUE	NA	NA	NA	NA	BC10
rxn1_ACAAAGAAGGTGTGAC-1	lib1	34719	5410	368	18	bcbg17	bcbg16	1.9935867080599	bcbg16_bcbg17	Doublet	Doublet	7.5232581583571	1	TRUE	13.0078280084514	1.23506810195896	Dorso	2	BC15
rxn1_ACAAAGAAGTTCATCG-1	lib1	12112	3560	149	16	bcbg09	bcbg20	1.83715618090091	bcbg09	Singlet	bcbg09	5.27575957727873	0	TRUE	-3.59823893376359	-4.55081747047451	K02288	5	BC07
rxn1_ACAAAGACACACCAGC-1	lib1	56864	7449	400	18	bcbg15	bcbg20	0.176608330134291	bcbg15_bcbg20	Doublet	Doublet	6.96398424310636	2	FALSE	NA	NA	NA	NA	NA
rxn1_ACAAAGACACGCGGTT-1	lib1	23516	5734	178	18	bcbg05	bcbg06	2.60283061253212	bcbg05	Singlet	bcbg05	8.53036230651471	0	TRUE	-2.87304328747758	-8.13104770652798	XAV	5	BC03
rxn1_ACAAAGACAGCCGGTT-1	lib1	19584	4167	117	17	bcbg11	bcbg13	1.36190276754027	bcbg11	Singlet	bcbg11	7.50612745098039	0	TRUE	7.70814253024093	0.784944732265201	lowXAV	2	BC09
rxn1_ACAAAGACAGTTAGGG-1	lib1	30193	5707	277	18	bcbg14	bcbg10	2.08780726189732	bcbg14	Singlet	bcbg14	8.70731626535952	0	TRUE	6.65019107989303	-0.00825666956451844	XAV	2	BC12
rxn1_ACAAAGACATACTGAC-1	lib1	20879	5074	211	18	bcbg10	bcbg12	2.51389596497084	bcbg10	Singlet	bcbg10	4.01839168542555	0	TRUE	1.85546899966231	-1.53167388908413	BMP4	5	BC08
rxn1_ACAAAGACATTCACAG-1	lib1	22755	4894	161	17	bcbg11	bcbg04	2.09243064812665	bcbg11	Singlet	bcbg11	8.14765985497693	0	TRUE	6.48398615054122	4.29553653724643	lowXAV	2	BC09
rxn1_ACAAAGACATTGACCA-1	lib1	36702	6605	270	18	bcbg12	bcbg09	0.743648386882839	bcbg09_bcbg12	Doublet	Doublet	6.52008064955588	4	TRUE	NA	NA	NA	NA	BC10
rxn1_ACAAAGAGTACAGTAA-1	lib1	28045	4717	382	18	bcbg20	bcbg06	2.47134412450697	bcbg20	Singlet	bcbg20	5.42699233374933	0	TRUE	11.3936340921306	-0.0379974035903544	VEGF	2	BC18
rxn1_ACAAAGAGTAGGTACG-1	lib1	33760	5916	268	18	bcbg20	bcbg07	2.14083631932505	bcbg20	Singlet	bcbg20	8.85663507109005	0	TRUE	10.3324606531047	4.20533754356357	VEGF	2	BC18
rxn1_ACAAAGAGTCGCAACC-1	lib1	18018	4582	381	17	bcbg07	bcbg13	2.50316390204143	bcbg07	Singlet	bcbg07	3.75180375180375	1	TRUE	-1.30351375409135	-5.73734043113736	lowDorso	5	BC05
rxn1_ACAAAGATCGGAAACG-1	lib1	8604	3360	147	16	bcbg09	bcbg13	1.84531135491319	bcbg09	Singlet	bcbg09	7.15946071594607	0	TRUE	-2.44762514897355	0.294258673267093	K02288	5	BC07
rxn1_ACAAAGATCGGTGAAG-1	lib1	13781	3846	124	17	bcbg03	bcbg19	1.49288707905622	bcbg03	Singlet	bcbg03	3.49756911690008	0	TRUE	-0.607771206579294	-5.95918224327115	no_treatment	5	BC01
rxn1_ACAAAGATCGTCTCAC-1	lib1	11690	2802	142	17	bcbg06	bcbg10	2.49509181720547	bcbg06	Singlet	bcbg06	1.03507271171942	0	TRUE	5.024009477415	0.526581246928897	CHIR	5	BC04
rxn1_ACAAAGATCTAACGGT-1	lib1	17589	4561	273	17	bcbg08	bcbg06	2.45365802349096	bcbg08	Singlet	bcbg08	3.28614474955938	0	TRUE	0.502896677770529	-0.283547948522839	Dorso	5	BC06
rxn1_ACAACCAAGTACAGAT-1	lib1	29415	6203	148	17	bcbg09	bcbg05	0.423535732669736	bcbg05_bcbg09	Doublet	Doublet	6.56807751147374	1	TRUE	-1.1675302869893	0.939979810790744	K02288	5	BC07
rxn1_ACAACCACACGCGTGT-1	lib1	29424	5098	260	18	bcbg11	bcbg15	2.49129992088877	bcbg11	Singlet	bcbg11	7.5210712343665	0	TRUE	10.6510183923625	0.0907708150908618	lowXAV	2	BC09
rxn1_ACAACCACACTGAGTT-1	lib1	26161	5654	176	18	bcbg13	bcbg11	1.59052091235811	bcbg13	Singlet	bcbg13	3.55490998050533	0	TRUE	-1.57822452851304	-7.52735994331387	VEGF	5	BC11
rxn1_ACAACCACATGGCTGC-1	lib1	13382	4498	121	16	bcbg07	bcbg11	1.62665565211386	bcbg07	Singlet	bcbg07	7.61470632192497	0	TRUE	-0.387406606159296	-1.5222737597659	lowDorso	5	BC05
rxn1_ACAACCAGTCATCAGT-1	lib1	36140	5962	565	18	bcbg18	bcbg05	2.96941081087651	bcbg18	Singlet	bcbg18	3.262313226342	1	TRUE	11.80559087924	-0.283857520146641	K02288	2	BC16
rxn1_ACAACCAGTGTAGTGG-1	lib1	9043	3596	63	16	bcbg08	bcbg04	0.0965914380624139	Negative	Negative	Negative	10.5053632644034	0	TRUE	-2.28291915722856	0.350012679176059	Dorso	5	BC06
rxn1_ACAACCAGTGTTAGCT-1	lib1	43879	6983	300	18	bcbg18	bcbg04	1.62410013582152	bcbg04_bcbg18	Doublet	Doublet	7.49561293557282	3	TRUE	NA	NA	NA	NA	BC16
rxn1_ACAACCAGTTATGTCG-1	lib1	23712	5515	116	17	bcbg04	bcbg17	0.515450684184503	bcbg04	Singlet	bcbg04	5.41497975708502	0	TRUE	-2.75783442326554	-5.6833905982211	lowXAV	5	BC02
rxn1_ACAACCAGTTCGCGTG-1	lib1	24265	4555	168	17	bcbg15	bcbg20	1.69269375962739	bcbg15	Singlet	bcbg15	9.44158252627241	0	TRUE	8.68293310336104	-0.42268864385632	CHIR	2	BC13
rxn1_ACAACCAGTTGCCAAT-1	lib1	45040	7339	401	18	bcbg07	bcbg19	0.352119631155649	bcbg07_bcbg19	Doublet	Doublet	6.6651865008881	4	TRUE	NA	NA	NA	NA	BC05
rxn1_ACAACCAGTTGGAGGT-1	lib1	18426	4490	209	17	bcbg13	bcbg18	2.21421856838065	bcbg13	Singlet	bcbg13	12.6723108650819	0	TRUE	3.88426185778609	-6.44520948402432	VEGF	5	BC11
rxn1_ACAACCATCATCTGTT-1	lib1	13109	4518	70	18	bcbg09	bcbg03	0.128700305585876	Negative	Negative	Negative	5.30932946830422	0	TRUE	-2.28456686802873	0.391041357593265	K02288	5	BC07
rxn1_ACAACCATCGCCTTGT-1	lib1	28192	5945	303	18	bcbg03	bcbg12	2.29834818873337	bcbg03	Singlet	bcbg03	5.22843359818388	0	TRUE	-1.11726843186387	-7.43265722267178	no_treatment	5	BC01
rxn1_ACAACCATCGCGTGAC-1	lib1	30454	6116	285	17	bcbg07	bcbg06	0.657304924943093	bcbg06_bcbg07	Doublet	Doublet	7.57864319957969	3	TRUE	NA	NA	NA	NA	BC05
rxn1_ACAACCATCTCCCATG-1	lib1	37978	6332	291	17	bcbg20	bcbg18	1.86127029043801	bcbg18_bcbg20	Doublet	Doublet	6.88556532729475	3	TRUE	NA	NA	NA	NA	BC18
rxn1_ACAACCATCTCGTTTA-1	lib1	21689	4606	255	17	bcbg06	bcbg04	2.85406118617181	bcbg06	Singlet	bcbg06	3.80377149707225	0	TRUE	-1.14389644928941	-5.27268360130337	CHIR	5	BC04
rxn1_ACAAGCTAGATCACTC-1	lib1	49764	7379	494	18	bcbg08	bcbg17	2.25196637426352	bcbg08_bcbg17	Doublet	Doublet	8.65485089623021	2	TRUE	NA	NA	NA	NA	BC06
rxn1_ACAAGCTAGCAGTAAT-1	lib1	28820	5899	195	18	bcbg04	bcbg12	1.78035844621501	bcbg04	Singlet	bcbg04	10.9888965995836	0	TRUE	-3.70308302708634	-7.80094383232144	lowXAV	5	BC02
rxn1_ACAAGCTAGGTGGCTA-1	lib1	27753	6168	312	18	bcbg13	bcbg10	0.524883315255025	bcbg10_bcbg13	Doublet	Doublet	5.75793607898245	3	TRUE	NA	NA	NA	NA	BC11
rxn1_ACAAGCTCAGCTGCCA-1	lib1	25701	5590	381	18	bcbg07	bcbg14	2.63515541615335	bcbg07	Singlet	bcbg07	5.65736741761021	0	TRUE	-1.69181691475877	-6.34813259117154	lowDorso	5	BC05
rxn1_ACAAGCTTCATTACCT-1	lib1	32939	5444	290	18	bcbg16	bcbg11	2.24439198690018	bcbg16	Singlet	bcbg16	6.63043808251617	0	TRUE	9.63900781802169	2.48602845199558	lowDorso	2	BC14
rxn1_ACAAGCTTCCAAGCTA-1	lib1	34270	6381	261	18	bcbg13	bcbg17	2.29855796158928	bcbg13	Singlet	bcbg13	5.08024511234316	0	TRUE	-1.51466440030107	-7.85956523887661	VEGF	5	BC11
rxn1_ACAAGCTTCGCTGCGA-1	lib1	22475	4688	349	18	bcbg10	bcbg03	3.23092005773504	bcbg10	Singlet	bcbg10	6.7853170189099	0	TRUE	3.14586616686812	-2.71843765251187	BMP4	5	BC08
rxn1_ACAAGCTTCTCATGGA-1	lib1	16396	4012	189	16	bcbg06	bcbg05	2.530140238255	bcbg06	Singlet	bcbg06	3.1837033422786	0	TRUE	0.804835926809225	0.580643732623783	CHIR	5	BC04
rxn1_ACACAGTAGAAGTCAT-1	lib1	32581	5565	425	18	bcbg14	bcbg09	2.80250126134834	bcbg14	Singlet	bcbg14	6.63883858690648	0	TRUE	8.3504984491252	4.4162302208707	XAV	2	BC12
rxn1_ACACAGTAGAATAGTC-1	lib1	28641	5414	320	18	bcbg19	bcbg15	2.50919414289269	bcbg19	Singlet	bcbg19	8.70081351908104	0	TRUE	8.77305627993575	2.9409101200864	BMP4	2	BC17
rxn1_ACACAGTAGAGAGGGC-1	lib1	54971	7010	454	18	bcbg19	bcbg04	0.79150857931637	bcbg04_bcbg19	Doublet	Doublet	4.50419312000873	3	FALSE	NA	NA	NA	NA	NA
rxn1_ACACAGTAGGACAAGA-1	lib1	19199	4565	155	15	bcbg09	bcbg07	1.51714566802699	bcbg09	Singlet	bcbg09	5.30756810250534	0	TRUE	-3.35086058445939	-5.11378858558682	K02288	5	BC07
rxn1_ACACAGTAGGTAGTCG-1	lib1	23788	4627	214	18	bcbg15	bcbg14	1.21356612827544	bcbg14_bcbg15	Doublet	Doublet	11.9514040692786	1	TRUE	6.66794086626998	3.46977259643528	CHIR	2	BC13
rxn1_ACACAGTAGTTCTACG-1	lib1	16039	4698	171	17	bcbg06	bcbg07	2.53014224915979	bcbg06	Singlet	bcbg06	5.39933911091714	0	TRUE	-3.81090115376481	-0.0993585283294053	CHIR	5	BC04
rxn1_ACACAGTCAAGACAAT-1	lib1	20872	4498	132	18	bcbg16	bcbg13	1.08060867738416	bcbg16	Singlet	bcbg16	7.98677654273668	0	TRUE	7.06951118639937	2.17004873283359	lowDorso	2	BC14
rxn1_ACACAGTCAAGTAGTA-1	lib1	37457	6339	320	18	bcbg20	bcbg16	2.39976122081789	bcbg20	Singlet	bcbg20	8.79675361080706	0	TRUE	9.826828252592	4.80129720695468	VEGF	2	BC18
rxn1_ACACAGTCAATCAAGA-1	lib1	19694	5283	203	18	bcbg09	bcbg11	1.51416396309532	bcbg09	Singlet	bcbg09	6.54514065197522	0	TRUE	4.0006940477275	-6.58349130622891	K02288	5	BC07
rxn1_ACACAGTCACATGGTT-1	lib1	8761	3180	93	18	bcbg12	bcbg06	0.656449602879158	bcbg12	Singlet	bcbg12	34.3225659171327	0	FALSE	NA	NA	NA	NA	NA
rxn1_ACACAGTCACGAAAGC-1	lib1	21217	4614	210	17	bcbg16	bcbg20	2.36687600938626	bcbg16	Singlet	bcbg16	7.44214544940378	0	TRUE	4.64774395159713	3.35973050125095	lowDorso	2	BC14
rxn1_ACACAGTCAGAGTTCT-1	lib1	20883	4661	143	16	bcbg19	bcbg06	1.34261746661191	bcbg19	Singlet	bcbg19	9.73997988794713	0	TRUE	5.8379480951213	3.76026346214267	BMP4	2	BC17
rxn1_ACACAGTCAGCTGAAG-1	lib1	25335	4487	122	18	bcbg18	bcbg12	1.06075847183822	bcbg18	Singlet	bcbg18	9.10992697848826	0	TRUE	7.46914602450362	1.60145976074192	K02288	2	BC16
rxn1_ACACAGTCAGGGTCTC-1	lib1	24360	4907	137	18	bcbg11	bcbg10	1.31442104162916	bcbg11	Singlet	bcbg11	9.39244663382594	0	TRUE	8.13641859225265	0.293209869937625	lowXAV	2	BC09
rxn1_ACACAGTCATGTGACT-1	lib1	15266	4612	86	18	bcbg06	bcbg11	1.18852173396364	bcbg06	Singlet	bcbg06	6.66186296344819	0	TRUE	-2.82008432217606	-3.10939023963955	CHIR	5	BC04
rxn1_ACACAGTGTCAGACTT-1	lib1	10515	3825	77	16	bcbg10	bcbg20	1.39420089022216	bcbg10	Singlet	bcbg10	19.1250594388968	0	TRUE	-3.13046525784501	0.0792423082158237	BMP4	5	BC08
rxn1_ACACAGTGTCCTTGTC-1	lib1	36101	6092	403	18	bcbg17	bcbg12	2.09185279496206	bcbg12_bcbg17	Doublet	Doublet	8.51222957812803	1	TRUE	11.9291126840495	3.77179553039524	Dorso	2	BC15
rxn1_ACACAGTTCAGAGCAG-1	lib1	20109	4084	115	17	bcbg14	bcbg12	1.25070113114855	bcbg14	Singlet	bcbg14	7.01675866527426	0	TRUE	5.50524116686812	1.34824397094699	XAV	2	BC12
rxn1_ACACAGTTCATCGTAG-1	lib1	21844	4262	145	18	bcbg19	bcbg05	1.3831385970451	bcbg19	Singlet	bcbg19	6.50064090825856	0	TRUE	8.7427275293254	-0.512082945032391	BMP4	2	BC17
rxn1_ACACAGTTCATTTGTC-1	lib1	25504	5542	99	18	bcbg05	bcbg03	0.640566873864902	bcbg05	Singlet	bcbg05	8.21047678795483	0	TRUE	4.19735981158248	-8.15109298698452	XAV	5	BC03
rxn1_ACACAGTTCGGATTAC-1	lib1	16852	4282	172	17	bcbg19	bcbg03	2.05742296606926	bcbg19	Singlet	bcbg19	7.77949204842155	0	TRUE	3.90716983012191	0.937592287139621	BMP4	2	BC17
rxn1_ACACCAAAGCTAGAAT-1	lib1	14432	3909	179	17	bcbg07	bcbg10	1.79798797146447	bcbg07	Singlet	bcbg07	5.29379157427938	1	TRUE	-4.73159717389115	-4.15325448982266	lowDorso	5	BC05
rxn1_ACACCAAAGCTCTATG-1	lib1	34679	6597	254	18	bcbg04	bcbg20	2.10531207073018	bcbg04_bcbg20	Doublet	Doublet	6.41310303065256	2	TRUE	NA	NA	NA	NA	BC02
rxn1_ACACCAAAGTAACCTC-1	lib1	48367	7618	308	18	bcbg03	bcbg09	0.707780863278341	bcbg03_bcbg09	Doublet	Doublet	6.02476895403891	1	FALSE	NA	NA	NA	NA	NA
rxn1_ACACCAAAGTTGGACG-1	lib1	23455	4819	214	17	bcbg18	bcbg09	1.75697926063642	bcbg18	Singlet	bcbg18	15.3272223406523	0	TRUE	6.67832637957564	3.72528745658847	K02288	2	BC16
rxn1_ACACCAACAACTAGAA-1	lib1	67326	7759	967	18	bcbg17	bcbg04	2.98211830855012	bcbg04_bcbg17	Doublet	Doublet	6.2784065591302	3	FALSE	NA	NA	NA	NA	NA
rxn1_ACACCAACAAGAGGTC-1	lib1	16306	4576	326	18	bcbg08	bcbg04	2.52944402366225	bcbg08	Singlet	bcbg08	8.1381086716546	0	TRUE	-4.37682794400224	1.37208284862491	Dorso	5	BC06
rxn1_ACACCAACAAGGCCTC-1	lib1	22345	5339	226	18	bcbg05	bcbg10	2.64774151245113	bcbg05	Singlet	bcbg05	5.29424927276796	2	TRUE	NA	NA	NA	NA	BC03
rxn1_ACACCAAGTCTTACTT-1	lib1	35200	6034	256	18	bcbg20	bcbg13	1.62620447858627	bcbg20	Singlet	bcbg20	8.61647727272727	0	TRUE	10.4907314889812	2.4062478733823	VEGF	2	BC18
rxn1_ACACCAAGTCTTTCTA-1	lib1	22276	5130	223	18	bcbg15	bcbg12	1.91708925735424	bcbg15	Singlet	bcbg15	7.5327706949183	0	TRUE	4.20275379351607	2.31428005226108	CHIR	2	BC13
rxn1_ACACCAAGTGTACAGG-1	lib1	14575	4096	139	16	bcbg09	bcbg18	1.84684480717055	bcbg09	Singlet	bcbg09	5.52315608919382	0	TRUE	-3.28969191380509	1.16774739749881	K02288	5	BC07
rxn1_ACACCAAGTGTCCACG-1	lib1	27929	4673	166	18	bcbg20	bcbg10	1.42101535992595	bcbg20	Singlet	bcbg20	10.0110995739196	0	TRUE	9.66450239352218	-0.883068542404446	VEGF	2	BC18
rxn1_ACACCAATCAGGTGTT-1	lib1	21017	5292	273	18	bcbg04	bcbg07	2.9756768004822	bcbg04	Singlet	bcbg04	5.4051482133511	0	TRUE	-1.67867492505082	2.17917587287876	lowXAV	5	BC02
rxn1_ACACCAATCGGTAAGG-1	lib1	20403	4601	226	17	bcbg19	bcbg05	2.15037749278703	bcbg19	Singlet	bcbg19	10.5131598294368	0	TRUE	5.02847410372726	2.64421774871799	BMP4	2	BC17
rxn1_ACACCAATCTACTGCC-1	lib1	31861	5805	385	18	bcbg11	bcbg06	2.88862434974722	bcbg11	Singlet	bcbg11	7.73045416025862	0	TRUE	8.98656202486983	1.12987913616153	lowXAV	2	BC09
rxn1_ACACCAATCTTGGATG-1	lib1	11504	3492	118	15	bcbg08	bcbg11	1.53671321869217	bcbg08	Singlet	bcbg08	4.34631432545202	0	TRUE	0.0441536196254829	0.990409870223728	Dorso	5	BC06
rxn1_ACACGCGAGAAGGTAG-1	lib1	16569	4482	114	17	bcbg09	bcbg06	1.24223603066356	bcbg09	Singlet	bcbg09	5.93880137606373	0	TRUE	-3.55596851178178	1.19835628993961	K02288	5	BC07
rxn1_ACACGCGAGACATAGT-1	lib1	37499	5709	268	18	bcbg11	bcbg08	2.07188736383503	bcbg11	Singlet	bcbg11	6.56284167577802	0	TRUE	12.1901857965373	0.859176297263828	lowXAV	2	BC09
rxn1_ACACGCGAGACTCTAC-1	lib1	27217	5047	182	18	bcbg20	bcbg17	1.62065185044385	bcbg20	Singlet	bcbg20	7.01032442958445	0	TRUE	7.6464607828044	1.14445664413425	VEGF	2	BC18
rxn1_ACACGCGAGAGTCTTC-1	lib1	11477	3987	78	17	bcbg06	bcbg13	1.48994410998497	bcbg06	Singlet	bcbg06	7.64136969591357	0	TRUE	-4.1452963239766	-0.591973524017605	CHIR	5	BC04
rxn1_ACACGCGAGCGATTCT-1	lib1	14603	4538	85	18	bcbg08	bcbg03	0.312127572605007	Negative	Negative	Negative	7.58748202424159	0	TRUE	-3.96958683796891	-3.55485604278592	Dorso	5	BC06
rxn1_ACACGCGAGCTGAGTG-1	lib1	31615	5971	310	18	bcbg16	bcbg08	0.138144816184296	bcbg08_bcbg16	Doublet	Doublet	7.03463545785229	3	TRUE	NA	NA	NA	NA	BC14
rxn1_ACACGCGCACACGCCA-1	lib1	27312	5242	197	18	bcbg13	bcbg18	1.97830593456781	bcbg13	Singlet	bcbg13	6.67838312829526	1	TRUE	9.90518118075362	-0.64580671064404	VEGF	5	BC11
rxn1_ACACGCGCACCAAATC-1	lib1	42448	7218	313	18	bcbg09	bcbg20	1.23223104830314	bcbg09_bcbg20	Doublet	Doublet	8.36552958914436	3	TRUE	NA	NA	NA	NA	BC07
rxn1_ACACGCGCATGTTACG-1	lib1	17277	3917	177	18	bcbg13	bcbg17	2.46383883594653	bcbg13	Singlet	bcbg13	5.70700931874747	0	TRUE	0.447996150770102	1.95357419975254	VEGF	5	BC11
rxn1_ACACGCGGTACAAGCG-1	lib1	9739	3692	93	17	bcbg09	bcbg18	1.17392558011105	bcbg09	Singlet	bcbg09	8.450559605709	0	TRUE	-3.04688071080216	0.543316383437839	K02288	5	BC07
rxn1_ACACGCGGTATGCAAA-1	lib1	20001	4584	144	16	bcbg19	bcbg13	1.68011236183864	bcbg19	Singlet	bcbg19	8.61956902154892	0	TRUE	5.21917654208175	2.11439420707676	BMP4	2	BC17
rxn1_ACACGCGGTGGACTGA-1	lib1	40212	5699	363	18	bcbg12	bcbg03	2.46033285220705	bcbg12	Singlet	bcbg12	6.36377200835571	0	TRUE	11.0974905603313	1.90440823562595	no_treatment	2	BC10
rxn1_ACACGCGGTGTGTCCG-1	lib1	25767	5482	253	17	bcbg08	bcbg19	1.89344129958047	bcbg08	Singlet	bcbg08	3.60538673497109	0	TRUE	-5.19953130551347	-7.34796951286343	Dorso	5	BC06
rxn1_ACACGCGGTTTAGACC-1	lib1	11699	3749	95	18	bcbg07	bcbg14	0.360047448625959	Negative	Negative	Negative	8.57338234037097	0	TRUE	-0.123475175283041	0.461521585063663	lowDorso	5	BC05
rxn1_ACACGCGTCAACTGAC-1	lib1	16228	4866	202	17	bcbg04	bcbg19	2.67693213029582	bcbg04	Singlet	bcbg04	7.39462657135815	0	TRUE	-2.20486878224381	0.0851746542021899	lowXAV	5	BC02
rxn1_ACACGCGTCAGCTGAT-1	lib1	22787	4322	165	18	bcbg20	bcbg10	1.07933488621109	bcbg20	Singlet	bcbg20	9.61074296748146	0	TRUE	7.93980909518233	0.810341138915744	VEGF	2	BC18
rxn1_ACACGCGTCCAGTTCC-1	lib1	14246	3903	140	18	bcbg09	bcbg13	1.42891941605525	bcbg09	Singlet	bcbg09	2.94117647058824	0	TRUE	-3.9115898496724	-4.42880056373623	K02288	5	BC07
rxn1_ACACGCGTCCCTCTCC-1	lib1	11025	4022	77	15	bcbg06	bcbg03	1.50543414160511	bcbg06	Singlet	bcbg06	6.03174603174603	0	TRUE	-1.45862566300401	-0.788926880283627	CHIR	5	BC04
rxn1_ACACGCGTCTCACCCA-1	lib1	36917	6778	290	18	bcbg15	bcbg04	1.35041689010799	bcbg04_bcbg15	Doublet	Doublet	10.0658233334236	3	TRUE	NA	NA	NA	NA	BC13
rxn1_ACACTGAAGAGCTGCA-1	lib1	16748	3855	161	17	bcbg11	bcbg10	1.53678736484763	bcbg11	Singlet	bcbg11	7.33818963458323	0	TRUE	8.52432085207931	0.109362263755527	lowXAV	2	BC09
rxn1_ACACTGAAGAGGTCAC-1	lib1	35610	6314	367	18	bcbg17	bcbg10	0.516570295821503	bcbg10_bcbg17	Doublet	Doublet	9.02836281943274	2	TRUE	NA	NA	NA	NA	BC15
rxn1_ACACTGAAGATCCTAC-1	lib1	29134	5313	206	18	bcbg19	bcbg18	1.76365205129577	bcbg19	Singlet	bcbg19	7.2183702890094	0	TRUE	8.06259657076827	2.29518820770237	BMP4	2	BC17
rxn1_ACACTGAAGATGAATC-1	lib1	41536	6014	474	18	bcbg03	bcbg12	2.71167095450681	bcbg03	Singlet	bcbg03	6.28611325115562	0	TRUE	2.94233823946944	-3.46594593994168	no_treatment	5	BC01
rxn1_ACACTGAAGCCGCACT-1	lib1	28182	4890	168	18	bcbg16	bcbg10	1.43051858020225	bcbg16	Singlet	bcbg16	7.21737279114328	0	TRUE	9.30562807253829	0.822401065902439	lowDorso	2	BC14
rxn1_ACACTGAAGGCCTGAA-1	lib1	21598	4998	108	17	bcbg19	bcbg08	0.948331433729771	bcbg19	Singlet	bcbg19	6.14408741550144	0	TRUE	6.25609041384688	4.3701195908353	BMP4	2	BC17
rxn1_ACACTGAAGGGTGAGG-1	lib1	14488	4085	88	17	bcbg05	bcbg10	1.77792605675273	bcbg05	Singlet	bcbg05	5.77029265599116	0	TRUE	-1.77687870331773	-1.54953859321621	XAV	5	BC03
rxn1_ACACTGAAGGTCCGAA-1	lib1	23629	4592	203	18	bcbg12	bcbg17	2.0692425046104	bcbg12	Singlet	bcbg12	7.31304752634475	0	TRUE	4.65198923281661	1.00999464519474	no_treatment	2	BC10
rxn1_ACACTGAAGTGCTCGC-1	lib1	29033	5030	339	18	bcbg17	bcbg15	2.19706393978327	bcbg17	Singlet	bcbg17	4.99087245548169	0	TRUE	11.7395327203654	-0.408690135402951	Dorso	2	BC15
rxn1_ACACTGACACCCAACG-1	lib1	53889	7575	476	18	bcbg12	bcbg03	0.651316524429123	bcbg03_bcbg12	Doublet	Doublet	8.01091131770862	4	FALSE	NA	NA	NA	NA	NA
rxn1_ACACTGACACGTTGGC-1	lib1	21797	4273	172	17	bcbg18	bcbg09	1.79755131147858	bcbg18	Singlet	bcbg18	9.63435335137863	0	TRUE	9.40991426638595	-0.461273204012188	K02288	2	BC16
rxn1_ACACTGACAGCCTACG-1	lib1	22281	4623	195	17	bcbg11	bcbg05	2.01382662689984	bcbg11	Singlet	bcbg11	7.71509357748755	0	TRUE	4.50182129076949	1.63638212211582	lowXAV	2	BC09
rxn1_ACACTGACATATACCG-1	lib1	35687	6066	564	18	bcbg13	bcbg17	3.37071718291107	bcbg13	Singlet	bcbg13	7.22391907417267	1	TRUE	3.03171993426314	-2.93542287818936	VEGF	5	BC11
rxn1_ACACTGAGTCCTACGG-1	lib1	28636	5058	217	18	bcbg19	bcbg11	1.83430645341468	bcbg19	Singlet	bcbg19	8.04581645481212	0	TRUE	11.3570788019084	-0.219095240755352	BMP4	2	BC17
rxn1_ACACTGAGTGACACGA-1	lib1	22288	4453	119	18	bcbg12	bcbg13	1.17529708535388	bcbg12	Singlet	bcbg12	7.94149318018665	0	TRUE	6.92516590289107	2.75841118820163	no_treatment	2	BC10
rxn1_ACACTGAGTGTAACGG-1	lib1	17335	4772	98	18	bcbg04	bcbg18	1.24193153057354	bcbg04	Singlet	bcbg04	5.54369772137295	0	TRUE	1.12122954062453	-2.97606752388028	lowXAV	5	BC02
rxn1_ACACTGAGTGTCCGGT-1	lib1	24797	4230	373	18	bcbg15	bcbg03	2.95248587724827	bcbg15	Singlet	bcbg15	6.81937331128766	0	TRUE	10.8988487832927	-0.25148853234795	CHIR	2	BC13
rxn1_ACACTGATCATCGTAG-1	lib1	17341	4106	131	15	bcbg13	bcbg04	1.98246198055868	bcbg13	Singlet	bcbg13	6.39524825557926	0	TRUE	2.94958044222823	-1.58587418071774	VEGF	5	BC11
rxn1_ACACTGATCCCGTTGT-1	lib1	22573	4722	143	18	bcbg12	bcbg14	1.48863551437365	bcbg12	Singlet	bcbg12	6.31285163691135	0	TRUE	5.25558448962203	2.60189058311435	no_treatment	2	BC10
rxn1_ACACTGATCGCTCCTA-1	lib1	12209	3904	125	16	bcbg08	bcbg10	1.41486484865213	bcbg08	Singlet	bcbg08	5.49594561389139	0	TRUE	-2.42130230732926	0.484623272494998	Dorso	5	BC06
rxn1_ACACTGATCGCTGCGA-1	lib1	11428	4210	162	16	bcbg09	bcbg11	1.83223313585227	bcbg09	Singlet	bcbg09	10.8680434021701	0	TRUE	-1.58348177739152	-0.304078097863469	K02288	5	BC07
rxn1_ACACTGATCTAGTGAC-1	lib1	45642	7416	280	18	bcbg12	bcbg18	1.37303967583197	bcbg12_bcbg18	Doublet	Doublet	9.09250251960913	4	TRUE	NA	NA	NA	NA	BC10
rxn1_ACACTGATCTCTTGCG-1	lib1	14667	3695	229	17	bcbg09	bcbg13	2.36424466533987	bcbg09	Singlet	bcbg09	4.88852526078953	0	TRUE	0.0400433950804809	2.88328482635471	K02288	5	BC07
rxn1_ACACTGATCTGCGGGT-1	lib1	38753	6274	440	18	bcbg09	bcbg16	0.940954997812394	bcbg09_bcbg16	Doublet	Doublet	7.30266043919181	2	TRUE	NA	NA	NA	NA	BC07
rxn1_ACAGAAAAGAGAGCCT-1	lib1	17251	4048	85	18	bcbg13	bcbg18	1.03461694564438	bcbg13	Singlet	bcbg13	6.37644194539447	0	TRUE	-1.99575864144334	-4.79385087959317	VEGF	5	BC11
rxn1_ACAGAAAAGATCACCT-1	lib1	13756	4151	115	18	bcbg09	bcbg07	1.36993684537914	bcbg09	Singlet	bcbg09	6.31724338470486	0	TRUE	-0.631017018041696	1.06922163494083	K02288	5	BC07
rxn1_ACAGAAAAGATTGATG-1	lib1	17711	4685	211	18	bcbg08	bcbg05	2.12081175277239	bcbg08	Singlet	bcbg08	8.2773417650048	0	TRUE	-3.27659939595231	-3.47269771568325	Dorso	5	BC06
rxn1_ACAGAAAAGCTGAAGC-1	lib1	21349	4409	233	16	bcbg06	bcbg19	2.61969781691715	bcbg06	Singlet	bcbg06	5.41008946554874	0	TRUE	0.223839622058783	2.68482234008762	CHIR	5	BC04
rxn1_ACAGAAAAGGGACACT-1	lib1	10718	3884	63	16	bcbg06	bcbg12	1.01381964639574	bcbg06	Singlet	bcbg06	5.90595260309759	0	TRUE	-2.04367970295915	-0.877252976818356	CHIR	5	BC04
rxn1_ACAGAAAAGGTCGCCT-1	lib1	43176	6072	545	18	bcbg09	bcbg12	2.50770805158896	bcbg09_bcbg12	Doublet	Doublet	5.28534370946822	1	TRUE	2.98942304781905	-3.60966704360989	K02288	5	BC07
rxn1_ACAGAAAAGTAGCAAT-1	lib1	19156	4505	114	17	bcbg09	bcbg19	0.871386540424917	bcbg09	Singlet	bcbg09	5.25161829191898	0	TRUE	-3.93499301739701	-4.82976005546597	K02288	5	BC07
rxn1_ACAGAAAAGTCATCGT-1	lib1	34608	5910	315	18	bcbg13	bcbg16	2.48104429975876	bcbg13_bcbg16	Doublet	Doublet	5.374479889043	1	TRUE	-5.48548530407914	-7.9600224303439	VEGF	5	BC11
rxn1_ACAGAAACAAATGAGT-1	lib1	44645	7278	420	18	bcbg15	bcbg08	0.496089688945122	bcbg08_bcbg15	Doublet	Doublet	8.28312241012431	4	TRUE	NA	NA	NA	NA	BC13
rxn1_ACAGAAACACAATCTG-1	lib1	39884	6260	581	18	bcbg17	bcbg19	2.55137353475201	bcbg17_bcbg19	Doublet	Doublet	8.15364557215926	1	TRUE	13.624019872465	1.35409130580875	Dorso	2	BC15
rxn1_ACAGAAACACATCATG-1	lib1	13298	4329	96	18	bcbg05	bcbg09	1.11453213571376	bcbg05	Singlet	bcbg05	9.20439163784028	0	TRUE	-2.42220710583695	0.0480315951273112	XAV	5	BC03
rxn1_ACAGAAACAGACCCGT-1	lib1	36546	6101	160	18	bcbg06	bcbg05	1.10027034420311	bcbg06	Singlet	bcbg06	8.07201882558967	1	TRUE	0.316001754321966	-0.600718300266537	CHIR	5	BC04
rxn1_ACAGAAACAGTGTATC-1	lib1	27627	5152	258	18	bcbg03	bcbg17	1.60264109210458	bcbg03_bcbg17	Doublet	Doublet	12.4950229847613	1	TRUE	3.33413983515731	-2.81437800399807	no_treatment	5	BC01
rxn1_ACAGAAACATCGCTAA-1	lib1	30043	5066	264	18	bcbg14	bcbg06	2.45708657418098	bcbg14	Singlet	bcbg14	5.68851313117864	0	TRUE	10.3819115274333	-0.514184634609494	XAV	2	BC12
rxn1_ACAGAAACATTAAGCC-1	lib1	27539	4852	199	17	bcbg11	bcbg13	2.02702011115876	bcbg11	Singlet	bcbg11	5.84262318893206	0	TRUE	11.3263161294841	-0.0692082917675109	lowXAV	2	BC09
rxn1_ACAGAAACATTGCTGA-1	lib1	22061	4918	230	17	bcbg07	bcbg13	1.69118958047531	bcbg07	Singlet	bcbg07	5.40320021757853	0	TRUE	0.772099625387106	0.354928751067844	lowDorso	5	BC05
rxn1_ACAGAAAGTATACAGA-1	lib1	12175	3879	86	15	bcbg13	bcbg11	1.31143545249852	bcbg13	Singlet	bcbg13	6.65297741273101	0	TRUE	0.0769771449946502	-0.486272494716916	VEGF	5	BC11
rxn1_ACAGAAAGTATCGGTT-1	lib1	17134	3694	130	18	bcbg13	bcbg15	1.80060722664083	bcbg13	Singlet	bcbg13	5.60873117777518	0	TRUE	3.06790972880355	-2.01841257087735	VEGF	5	BC11
rxn1_ACAGAAAGTCATAAAG-1	lib1	23082	4399	213	18	bcbg14	bcbg07	2.41768561288668	bcbg14	Singlet	bcbg14	5.83138376223897	0	TRUE	9.56993032626144	-0.877926509304318	XAV	2	BC12
rxn1_ACAGAAAGTCCTACGG-1	lib1	40231	6350	251	18	bcbg12	bcbg03	1.72748165480174	bcbg12	Singlet	bcbg12	7.72787154184584	0	TRUE	7.93367315463058	4.1888656807706	no_treatment	2	BC10
rxn1_ACAGAAAGTCTACTGA-1	lib1	27633	4924	278	18	bcbg17	bcbg11	1.6612685200569	bcbg17	Singlet	bcbg17	6.32938877429161	0	TRUE	12.2870447748088	-0.328646372480664	Dorso	2	BC15
rxn1_ACAGAAAGTCTCTCAC-1	lib1	57375	8395	461	18	bcbg19	bcbg08	0.381192679583062	bcbg08_bcbg19	Doublet	Doublet	7.52592592592593	4	FALSE	NA	NA	NA	NA	NA
rxn1_ACAGAAAGTTAAAGTG-1	lib1	45892	6460	458	18	bcbg03	bcbg07	0.211260933606802	bcbg03_bcbg07	Doublet	Doublet	7.13632005578314	1	TRUE	3.70219327143661	-2.95946333877591	no_treatment	5	BC01
rxn1_ACAGAAAGTTCGAAGG-1	lib1	35130	6178	260	18	bcbg13	bcbg10	0.327024230297222	bcbg10_bcbg13	Doublet	Doublet	3.82578992314261	1	TRUE	-5.22259258099565	-7.52831027977017	VEGF	5	BC11
rxn1_ACAGAAAGTTGCTAGT-1	lib1	10528	3209	96	17	bcbg06	bcbg05	1.87035601612731	bcbg06	Singlet	bcbg06	7.65577507598784	0	TRUE	-2.42881130047807	-3.25670860282925	CHIR	5	BC04
rxn1_ACAGAAAGTTGGGTAG-1	lib1	36628	6111	231	18	bcbg03	bcbg17	1.64300899760526	bcbg03	Singlet	bcbg03	4.42011575843617	1	TRUE	-5.2871625310994	-7.68090770713833	no_treatment	5	BC01
rxn1_ACAGAAAGTTTAGTCG-1	lib1	26756	4746	191	18	bcbg20	bcbg16	1.8566239302404	bcbg20	Singlet	bcbg20	8.40932874869188	0	TRUE	9.39078260592452	-0.703263025207791	VEGF	2	BC18
rxn1_ACAGAAATCACGATAC-1	lib1	16556	4653	112	17	bcbg13	bcbg11	1.42462469463756	bcbg13	Singlet	bcbg13	3.20125634211162	0	TRUE	0.435812126912985	1.06185986526462	VEGF	5	BC11
rxn1_ACAGAAATCACTGTCC-1	lib1	13925	4556	194	18	bcbg08	bcbg14	1.9570571812008	bcbg08	Singlet	bcbg08	5.73070017953321	0	TRUE	-0.122608654133167	-0.991657476349148	Dorso	5	BC06
rxn1_ACAGAAATCAGAGTTC-1	lib1	34074	5722	272	18	bcbg20	bcbg10	2.04565434975775	bcbg20	Singlet	bcbg20	8.18219170041674	0	TRUE	7.74931169680587	2.61622764595005	VEGF	2	BC18
rxn1_ACAGAAATCATTCGGA-1	lib1	25429	4698	239	18	bcbg18	bcbg11	2.09484658879885	bcbg18	Singlet	bcbg18	4.30217468244917	0	TRUE	11.5150377862834	-0.0360689456000657	K02288	2	BC16
rxn1_ACAGAAATCGTCGGGT-1	lib1	24525	4678	298	16	bcbg13	bcbg11	2.75776865465364	bcbg13	Singlet	bcbg13	7.76758409785933	0	TRUE	2.87558723620406	-2.16478965751675	VEGF	5	BC11
rxn1_ACAGAAATCTCGTGAA-1	lib1	13313	4095	147	18	bcbg09	bcbg19	1.68419103328929	bcbg09	Singlet	bcbg09	6.00165252009314	0	TRUE	-2.06439672776231	-5.20808504097012	K02288	5	BC07
rxn1_ACAGAAATCTGGGCGT-1	lib1	35383	5780	418	18	bcbg07	bcbg04	2.36760272010804	bcbg07	Singlet	bcbg07	7.71556962383065	0	TRUE	3.11886812380782	-3.43115804664639	lowDorso	5	BC05
rxn1_ACAGCCGAGAGGCGTT-1	lib1	20671	4185	107	17	bcbg16	bcbg08	1.6410442847244	bcbg16	Singlet	bcbg16	9.09970490058536	0	TRUE	8.47326780489913	-0.241693462653431	lowDorso	2	BC14
rxn1_ACAGCCGAGATGCAGC-1	lib1	21051	4131	144	17	bcbg11	bcbg20	1.5181176855761	bcbg11	Singlet	bcbg11	8.24188874637784	0	TRUE	6.31666160754195	1.68459941871616	lowXAV	2	BC09
rxn1_ACAGCCGAGCGCCTCA-1	lib1	38468	6555	388	18	bcbg12	bcbg06	2.4157548457413	bcbg06_bcbg12	Doublet	Doublet	8.32640116460435	1	TRUE	8.57338644198409	5.27838994987461	no_treatment	2	BC10
rxn1_ACAGCCGAGGACAGTC-1	lib1	26037	5017	160	18	bcbg14	bcbg13	1.44035560162198	bcbg14	Singlet	bcbg14	6.40242731497484	0	TRUE	5.76480461291305	2.41446353919956	XAV	2	BC12
rxn1_ACAGCCGAGGTTCAGG-1	lib1	69548	7670	761	18	bcbg18	bcbg14	1.19475263870711	bcbg14_bcbg18	Doublet	Doublet	4.96779202852706	2	FALSE	NA	NA	NA	NA	NA
rxn1_ACAGCCGAGTCGCGAA-1	lib1	24232	5229	273	16	bcbg07	bcbg14	2.01547294486288	bcbg07	Singlet	bcbg07	5.0099042588313	1	TRUE	-2.98014305897721	-6.24953220359829	lowDorso	5	BC05
rxn1_ACAGCCGCACATATCG-1	lib1	40829	6425	490	18	bcbg15	bcbg09	2.2864002723464	bcbg09_bcbg15	Doublet	Doublet	9.91697078057263	4	TRUE	NA	NA	NA	NA	BC13
rxn1_ACAGCCGCACCAAAGG-1	lib1	34242	6276	276	18	bcbg06	bcbg16	2.30693277705129	bcbg06_bcbg16	Doublet	Doublet	3.24163308217978	1	TRUE	-1.65147601433763	-3.57635329238919	CHIR	5	BC04
rxn1_ACAGCCGCATGGAAGC-1	lib1	25646	5649	207	18	bcbg08	bcbg05	0.00530657155392378	bcbg05_bcbg08	Doublet	Doublet	11.8537003821259	3	TRUE	NA	NA	NA	NA	BC06
rxn1_ACAGCCGGTAACTGCT-1	lib1	41300	7100	525	18	bcbg09	bcbg11	0.832859353103212	bcbg09_bcbg11	Doublet	Doublet	11.0314769975787	4	TRUE	NA	NA	NA	NA	BC07
rxn1_ACAGCCGGTAGCGCCT-1	lib1	15926	4984	104	16	bcbg10	bcbg12	1.53562560933262	bcbg10	Singlet	bcbg10	5.2492779103353	0	TRUE	-1.58377002545365	-2.55218408576992	BMP4	5	BC08
rxn1_ACAGCCGGTCGGCACT-1	lib1	17938	4984	102	17	bcbg04	bcbg03	1.36057811779392	bcbg04	Singlet	bcbg04	4.62147396588248	0	TRUE	-2.23215483494767	-6.22220180503872	lowXAV	5	BC02
rxn1_ACAGCCGGTCTCGGAC-1	lib1	21916	5486	128	17	bcbg04	bcbg08	1.38522807662688	bcbg04	Singlet	bcbg04	8.26793210439861	0	TRUE	-2.74644969769486	-3.84833405487088	lowXAV	5	BC02
rxn1_ACAGCCGGTGGTCCCA-1	lib1	16337	4024	115	16	bcbg13	bcbg12	1.80238387266668	bcbg13	Singlet	bcbg13	3.76446103935851	0	TRUE	0.325434815206442	1.24323215015384	VEGF	5	BC11
rxn1_ACAGCCGTCATTCATC-1	lib1	34995	5898	282	18	bcbg18	bcbg14	2.32688536867774	bcbg18	Singlet	bcbg18	7.03243320474354	0	TRUE	11.2488205545329	4.29197790153476	K02288	2	BC16
rxn1_ACAGGGAAGCTAGCCC-1	lib1	16030	4411	83	18	bcbg09	bcbg14	0.606922950314287	bcbg09	Singlet	bcbg09	6.35683094198378	0	TRUE	2.01628876856795	-1.90858445636776	K02288	5	BC07
rxn1_ACAGGGAAGGTAGCAC-1	lib1	23440	4863	150	17	bcbg19	bcbg15	1.90238178490757	bcbg19	Singlet	bcbg19	8.60921501706485	0	TRUE	5.00849796465865	2.60262562759372	BMP4	2	BC17
rxn1_ACAGGGAAGTCTGGTT-1	lib1	21707	4422	202	18	bcbg11	bcbg20	2.34511672662793	bcbg11	Singlet	bcbg11	8.88192748882849	0	TRUE	6.58060194186202	4.28707267768833	lowXAV	2	BC09
rxn1_ACAGGGAAGTTCACTG-1	lib1	16203	4651	196	15	bcbg06	bcbg05	2.50063692900276	bcbg06	Singlet	bcbg06	7.78868110843671	0	TRUE	-3.72931050129899	-0.25293464533833	CHIR	5	BC04
rxn1_ACAGGGACAGCCGGTT-1	lib1	22338	5714	249	17	bcbg09	bcbg04	1.04221016808501	bcbg04_bcbg09	Doublet	Doublet	6.17333691467455	2	TRUE	NA	NA	NA	NA	BC07
rxn1_ACAGGGAGTCGATTTG-1	lib1	14661	3523	189	18	bcbg18	bcbg09	2.33375654801411	bcbg18	Singlet	bcbg18	15.885683104836	0	TRUE	5.26023937396041	4.74767686851474	K02288	2	BC16
rxn1_ACAGGGAGTCGCATTA-1	lib1	26995	4842	240	18	bcbg14	bcbg11	2.02574184809335	bcbg14	Singlet	bcbg14	6.93832191146509	0	TRUE	11.0087359064006	-0.444004754944119	XAV	2	BC12
rxn1_ACAGGGAGTCGGTGTC-1	lib1	8342	3156	199	16	bcbg07	bcbg06	2.0561913943548	bcbg07	Singlet	bcbg07	7.24046991129226	0	TRUE	-1.31328069039353	-0.643776040001187	lowDorso	5	BC05
rxn1_ACAGGGAGTTGGACCC-1	lib1	18506	4267	88	17	bcbg15	bcbg09	0.000913283757255967	Negative	Negative	Negative	9.87787744515292	0	TRUE	6.52847744158736	4.85936738975498	CHIR	2	BC13
rxn1_ACAGGGATCAATGCAC-1	lib1	27305	5094	345	18	bcbg18	bcbg10	2.77224480903162	bcbg18	Singlet	bcbg18	6.4969785753525	0	TRUE	6.59404207400313	2.62993480689975	K02288	2	BC16
rxn1_ACAGGGATCGGTCGAC-1	lib1	31671	5206	282	17	bcbg18	bcbg20	2.26766871287516	bcbg18_bcbg20	Doublet	Doublet	7.25900666224622	1	TRUE	11.7968628518962	3.17651679046604	K02288	2	BC16
rxn1_ACATCCCAGAAGCGCT-1	lib1	20472	5703	131	18	bcbg10	bcbg08	0.236192057006594	bcbg08_bcbg10	Doublet	Doublet	5.81770222743259	1	TRUE	-3.81287549801835	0.970006365852085	BMP4	5	BC08
rxn1_ACATCCCAGAAGTGTT-1	lib1	17228	3965	178	17	bcbg09	bcbg06	1.76211613701736	bcbg09	Singlet	bcbg09	7.30206640352914	1	TRUE	-3.38761137791642	-4.05770419113186	K02288	5	BC07
rxn1_ACATCCCAGAGCAGTC-1	lib1	9453	2995	61	16	bcbg13	bcbg09	1.19794422332466	bcbg13	Singlet	bcbg13	3.46979794774146	0	TRUE	-2.45845841237077	1.08724226482364	VEGF	5	BC11
rxn1_ACATCCCAGCAATAGT-1	lib1	51825	6894	653	18	bcbg17	bcbg13	2.45864994475844	bcbg13_bcbg17	Doublet	Doublet	7.19729860106126	1	FALSE	NA	NA	NA	NA	NA
rxn1_ACATCCCAGCAGTAAT-1	lib1	19212	4601	135	16	bcbg08	bcbg17	1.17396131552404	bcbg08	Singlet	bcbg08	6.31376223193837	0	TRUE	-4.19757055111894	-4.27091072074917	Dorso	5	BC06
rxn1_ACATCCCAGCGTATGG-1	lib1	12979	3754	75	16	bcbg08	bcbg12	0.531250475384446	Negative	Negative	Negative	29.7788735649896	0	FALSE	NA	NA	NA	NA	NA
rxn1_ACATCCCAGTCCCAGC-1	lib1	33235	5776	363	18	bcbg17	bcbg13	2.09120522727592	bcbg17	Singlet	bcbg17	5.62960734165789	0	TRUE	9.86662126711837	0.844446082191196	Dorso	2	BC15
rxn1_ACATCCCCAAGTTTGC-1	lib1	8280	2536	95	18	bcbg17	bcbg18	0.182552665928278	bcbg17_bcbg18	Doublet	Doublet	2.48792270531401	1	TRUE	10.9760859125041	2.99268438346836	Dorso	2	BC15
rxn1_ACATCCCCAATGTCTG-1	lib1	14872	4768	115	17	bcbg08	bcbg16	0.908417503001447	bcbg08	Singlet	bcbg08	7.53093060785369	1	TRUE	-1.07596598931321	-2.21301124565152	Dorso	5	BC06
rxn1_ACATCCCCACAATTCG-1	lib1	45545	7108	276	18	bcbg11	bcbg13	1.37329345460443	bcbg11_bcbg13	Doublet	Doublet	7.61664288066747	2	TRUE	NA	NA	NA	NA	BC09
rxn1_ACATCCCCAGAGACTG-1	lib1	12769	4175	85	17	bcbg05	bcbg19	1.42581711067596	bcbg05	Singlet	bcbg05	7.80797243323675	0	TRUE	-3.5605966932393	0.845571000652042	XAV	5	BC03
rxn1_ACATCCCCAGGACGAT-1	lib1	25157	6087	487	18	bcbg08	bcbg04	0.769992858463524	bcbg04_bcbg08	Doublet	Doublet	6.0698811464006	3	TRUE	NA	NA	NA	NA	BC06
rxn1_ACATCCCCATCGGATT-1	lib1	24731	5269	311	18	bcbg09	bcbg12	2.1312587477274	bcbg09	Singlet	bcbg09	7.21361853544135	0	TRUE	-4.10306953259477	-5.09211585990933	K02288	5	BC07
rxn1_ACATCCCCATTATGCG-1	lib1	59907	7415	545	18	bcbg20	bcbg17	1.04572553881285	bcbg17_bcbg20	Doublet	Doublet	8.41971722837064	4	FALSE	NA	NA	NA	NA	NA
rxn1_ACATCCCGTATGTGTC-1	lib1	22077	4938	234	18	bcbg09	bcbg17	1.94057032954701	bcbg09	Singlet	bcbg09	6.5724509670698	1	TRUE	-3.50807069607743	-5.03555391304043	K02288	5	BC07
rxn1_ACATCCCGTCGTACTA-1	lib1	17645	4512	105	18	bcbg05	bcbg12	1.67968863317278	bcbg05	Singlet	bcbg05	6.09237744403514	0	TRUE	-4.53299402066239	-7.43157766334561	XAV	5	BC03
rxn1_ACATCCCGTGGAATGC-1	lib1	34464	5630	212	16	bcbg13	bcbg17	1.83081192375967	bcbg13	Singlet	bcbg13	7.43964716805942	0	TRUE	2.93757725886336	-3.1839153575137	VEGF	5	BC11
rxn1_ACATCCCGTTGCAACT-1	lib1	18331	5504	279	18	bcbg07	bcbg10	2.14143867049131	bcbg07	Singlet	bcbg07	6.90633353335879	0	TRUE	-1.39750062294969	-2.23434350959805	lowDorso	5	BC05
rxn1_ACATCCCTCACTGCTC-1	lib1	22311	5126	198	18	bcbg04	bcbg06	1.97178738212872	bcbg04	Singlet	bcbg04	4.86307202725113	0	TRUE	-4.15857242413529	-4.51684616081265	lowXAV	5	BC02
rxn1_ACATCCCTCATTGTGG-1	lib1	29157	6175	226	18	bcbg08	bcbg03	1.77267493848766	bcbg08	Singlet	bcbg08	6.43413245532805	1	TRUE	-5.83350538083085	-6.0501684951022	Dorso	5	BC06
rxn1_ACATCCCTCCACGTGG-1	lib1	19024	4802	89	18	bcbg05	bcbg11	0.574890290542074	bcbg05	Singlet	bcbg05	5.13561816652649	0	TRUE	-3.35045765706071	-6.24276636116055	XAV	5	BC03
rxn1_ACATCCCTCCTAAACG-1	lib1	40662	6335	246	18	bcbg12	bcbg07	1.61827057071958	bcbg07_bcbg12	Doublet	Doublet	7.47380846982441	2	TRUE	NA	NA	NA	NA	BC10
rxn1_ACATCCCTCCTCACCA-1	lib1	29173	5244	310	17	bcbg13	bcbg09	2.69665567368761	bcbg13	Singlet	bcbg13	5.49823466904329	1	TRUE	3.0459125154399	-1.89500413410214	VEGF	5	BC11
rxn1_ACATCCCTCTCCGAAA-1	lib1	40629	7244	409	18	bcbg07	bcbg17	2.03555625503824	bcbg07_bcbg17	Doublet	Doublet	4.62231411061065	1	TRUE	-5.18852208920487	-7.64530990592984	lowDorso	5	BC05
rxn1_ACATCGAAGGCTTCCG-1	lib1	25063	5053	250	18	bcbg16	bcbg06	2.1372650934923	bcbg16	Singlet	bcbg16	8.38686509994813	0	TRUE	4.27518249682418	1.76429678924533	lowDorso	2	BC14
rxn1_ACATCGACACCAGCCA-1	lib1	14314	4722	94	15	bcbg06	bcbg13	1.77731205649688	bcbg06	Singlet	bcbg06	5.30250104792511	0	TRUE	-3.13348339863786	-0.909334342403683	CHIR	5	BC04
rxn1_ACATCGAGTCGCTTAA-1	lib1	17916	4465	443	17	bcbg07	bcbg14	2.84969766262224	bcbg07	Singlet	bcbg07	6.65885242241572	0	TRUE	2.47623134783736	-2.76435921661404	lowDorso	5	BC05
rxn1_ACATCGAGTCGGTGAA-1	lib1	31793	5332	382	18	bcbg17	bcbg19	2.31073656581264	bcbg17	Singlet	bcbg17	8.78809800899569	0	TRUE	12.6622784250163	1.38198472984287	Dorso	2	BC15
rxn1_ACATCGAGTTCAACGT-1	lib1	20371	4665	159	17	bcbg11	bcbg13	1.52041566578763	bcbg11	Singlet	bcbg11	8.51210053507437	0	TRUE	6.41210914782516	4.16508247383091	lowXAV	2	BC09
rxn1_ACATCGAGTTGGGTTT-1	lib1	18892	4228	281	18	bcbg20	bcbg10	2.63827766849912	bcbg20	Singlet	bcbg20	7.95574846495871	0	TRUE	4.52182174853316	3.15660860069248	VEGF	2	BC18
rxn1_ACATCGAGTTGTATGC-1	lib1	17136	3882	117	18	bcbg12	bcbg16	1.54468800098112	bcbg12	Singlet	bcbg12	8.02987861811391	0	TRUE	4.89048887423507	3.26914765365573	no_treatment	2	BC10
rxn1_ACATCGATCAAGAAAC-1	lib1	23519	4799	165	17	bcbg15	bcbg05	1.84907635861814	bcbg15	Singlet	bcbg15	6.90080360559548	0	TRUE	5.37453914813033	2.6398847294614	CHIR	2	BC13
rxn1_ACATCGATCGGACCAC-1	lib1	19513	3964	145	18	bcbg16	bcbg10	1.34664582316459	bcbg16	Singlet	bcbg16	7.52318966842618	0	TRUE	8.35637880496017	0.20680474169704	lowDorso	2	BC14
rxn1_ACATCGATCTCTCTAA-1	lib1	15411	4956	273	17	bcbg08	bcbg06	2.26952938423003	bcbg08	Singlet	bcbg08	7.54655765362403	0	TRUE	-2.5680200941182	0.435251910762516	Dorso	5	BC06
rxn1_ACATCGATCTGAGAAA-1	lib1	23535	4992	272	18	bcbg11	bcbg06	2.60517644242902	bcbg11	Singlet	bcbg11	8.20055236881241	0	TRUE	9.1877377145671	-0.301312218828473	lowXAV	2	BC09
rxn1_ACATCGATCTGAGAGG-1	lib1	31527	5825	261	18	bcbg05	bcbg15	0.0657134561355348	bcbg05_bcbg15	Doublet	Doublet	7.76794493608653	2	TRUE	NA	NA	NA	NA	BC03
rxn1_ACATCGATCTTACGTT-1	lib1	17717	4220	105	18	bcbg19	bcbg06	1.31198450392117	bcbg19	Singlet	bcbg19	8.0261895354744	0	TRUE	6.173996221342	4.60677816398593	BMP4	2	BC17
rxn1_ACATCGATCTTAGCAG-1	lib1	15402	3580	168	16	bcbg19	bcbg04	1.99048753541177	bcbg19	Singlet	bcbg19	7.64186469289703	0	TRUE	7.24273086718551	2.11612154968235	BMP4	2	BC17
rxn1_ACATGCAAGAACTGAT-1	lib1	16977	3976	198	18	bcbg07	bcbg09	1.7567870684934	bcbg07	Singlet	bcbg07	17.8358956234906	0	TRUE	4.73184324435226	3.75683500297519	lowDorso	5	BC05
rxn1_ACATGCAAGATTCGCT-1	lib1	22103	4563	276	17	bcbg20	bcbg12	2.511101140342	bcbg20	Singlet	bcbg20	5.37031172239063	0	TRUE	4.85244108370772	0.581379313544956	VEGF	2	BC18
rxn1_ACATGCAAGCACACAG-1	lib1	31048	5454	342	17	bcbg15	bcbg03	2.39487263171632	bcbg15	Singlet	bcbg15	7.21785622262304	0	TRUE	11.5076086633586	1.50972952373477	CHIR	2	BC13
rxn1_ACATGCAAGCGCTGCT-1	lib1	17289	4814	172	18	bcbg09	bcbg13	1.58301212232556	bcbg09	Singlet	bcbg09	2.53918676615189	0	TRUE	-5.33584951230058	-7.33618686668423	K02288	5	BC07
rxn1_ACATGCAAGTCGAATA-1	lib1	30028	6052	258	18	bcbg16	bcbg04	0.791785412931895	bcbg04_bcbg16	Doublet	Doublet	8.648594644998	2	TRUE	NA	NA	NA	NA	BC14
rxn1_ACATGCACAAATCGGG-1	lib1	14855	4115	142	15	bcbg13	bcbg14	2.32187002469093	bcbg13	Singlet	bcbg13	6.41534836755301	0	TRUE	0.334535609998617	1.85980274208042	VEGF	5	BC11
rxn1_ACATGCACAAGACGAC-1	lib1	34880	6804	384	18	bcbg16	bcbg09	2.20460261234881	bcbg09_bcbg16	Doublet	Doublet	6.57396788990826	4	TRUE	NA	NA	NA	NA	BC14
rxn1_ACATGCACACGGTAGA-1	lib1	41643	7053	221	18	bcbg13	bcbg09	0.133779647319153	bcbg09_bcbg13	Doublet	Doublet	8.58007348173763	2	TRUE	NA	NA	NA	NA	BC11
rxn1_ACATGCACAGATTAAG-1	lib1	23190	4955	129	18	bcbg03	bcbg13	0.811408527256982	bcbg03	Singlet	bcbg03	5.65761103924105	0	TRUE	-1.38936148949632	-5.92021892540005	no_treatment	5	BC01
rxn1_ACATGCACAGCTGTGC-1	lib1	35855	6057	402	18	bcbg16	bcbg09	1.20025823307943	bcbg09_bcbg16	Doublet	Doublet	4.0635894575373	3	TRUE	NA	NA	NA	NA	BC14
rxn1_ACATGCAGTACTCGTA-1	lib1	30103	5550	277	18	bcbg11	bcbg13	2.20116028473342	bcbg11	Singlet	bcbg11	6.54087632461881	0	TRUE	7.70701814822188	2.65224816329929	lowXAV	2	BC09
rxn1_ACATGCAGTCACCTTC-1	lib1	16517	5069	91	17	bcbg06	bcbg20	1.31747587372082	bcbg06	Singlet	bcbg06	4.51655869709996	0	TRUE	-2.32578991719254	-2.50759742729214	CHIR	5	BC04
rxn1_ACATGCAGTCCTATAG-1	lib1	31403	5434	213	17	bcbg14	bcbg16	1.92430336281176	bcbg14	Singlet	bcbg14	8.72846543323886	0	TRUE	9.44424368075362	4.34777261741611	XAV	2	BC12
rxn1_ACATGCAGTCGCTTAA-1	lib1	19236	4515	334	17	bcbg03	bcbg15	2.20883806678257	bcbg03_bcbg15	Doublet	Doublet	4.00291120815138	1	TRUE	2.73367072276107	-2.65641615860012	no_treatment	5	BC01
rxn1_ACATGCAGTGACAGGT-1	lib1	22067	4867	181	17	bcbg03	bcbg14	1.6451518703471	bcbg03	Singlet	bcbg03	4.39117233878642	0	TRUE	-1.43148874112138	-7.43298051826504	no_treatment	5	BC01
rxn1_ACATGCAGTGGCAACA-1	lib1	38787	5925	545	18	bcbg15	bcbg17	2.94038589437677	bcbg15_bcbg17	Doublet	Doublet	8.44097249078299	1	TRUE	12.8846886270427	1.93533970840427	CHIR	2	BC13
rxn1_ACATGCAGTGGCCACT-1	lib1	30934	6003	243	18	bcbg18	bcbg19	1.81935592549151	bcbg18	Singlet	bcbg18	9.8758647442943	1	TRUE	4.52635313204757	4.40376522071811	K02288	2	BC16
rxn1_ACATGCAGTGGGAGAG-1	lib1	22737	4491	208	18	bcbg17	bcbg14	1.43425651265087	bcbg17	Singlet	bcbg17	7.38004134230549	0	TRUE	9.86575628451339	0.199323464708057	Dorso	2	BC15
rxn1_ACATGCAGTGTAACGG-1	lib1	35562	5411	270	18	bcbg17	bcbg04	1.71653239204222	bcbg17	Singlet	bcbg17	7.65704965974917	0	TRUE	13.059663068571	1.35210575588199	Dorso	2	BC15
rxn1_ACATGCATCAGTCACA-1	lib1	27191	5345	190	18	bcbg16	bcbg10	1.78303451193729	bcbg16	Singlet	bcbg16	7.59074693832518	0	TRUE	6.7008688562297	2.7487178040311	lowDorso	2	BC14
rxn1_ACATGCATCGGACGTC-1	lib1	22965	4855	193	18	bcbg11	bcbg05	2.09108755633414	bcbg11	Singlet	bcbg11	10.0152405834966	0	TRUE	5.70055319003097	2.66447474487278	lowXAV	2	BC09
rxn1_ACATGCATCGTTACCC-1	lib1	35104	6218	180	18	bcbg14	bcbg04	1.15397159381705	bcbg14	Singlet	bcbg14	10.8677073837739	0	TRUE	7.98524976901046	4.42197849281284	XAV	2	BC12
rxn1_ACATGCATCTTCCACG-1	lib1	10177	3810	101	17	bcbg04	bcbg17	2.07600535356492	bcbg04	Singlet	bcbg04	6.30834234057188	0	TRUE	-1.94067953892716	-0.250907059235844	lowXAV	5	BC02
rxn1_ACATTTCAGCCATCCG-1	lib1	23087	4909	149	17	bcbg11	bcbg14	1.73621834468872	bcbg11	Singlet	bcbg11	8.12145363191406	0	TRUE	7.88232017687789	0.477471728400913	lowXAV	2	BC09
rxn1_ACATTTCAGGATATAC-1	lib1	11414	3468	102	17	bcbg04	bcbg19	1.56490481468326	bcbg04	Singlet	bcbg04	9.57595934816892	0	TRUE	1.0581160896205	-1.52741394512204	lowXAV	5	BC02
rxn1_ACATTTCAGGTTGAGC-1	lib1	12188	3318	117	18	bcbg06	bcbg18	2.32691094415718	bcbg06	Singlet	bcbg06	6.23564161470299	0	TRUE	0.656032335081015	0.313381065206256	CHIR	5	BC04
rxn1_ACATTTCCAGCGGATA-1	lib1	32131	5254	258	18	bcbg20	bcbg05	2.12875197859274	bcbg20	Singlet	bcbg20	6.36768230058199	0	TRUE	11.122630368986	1.43027939327213	VEGF	2	BC18
rxn1_ACATTTCCAGGACAGT-1	lib1	22250	5026	164	18	bcbg09	bcbg03	1.24624583898828	bcbg09	Singlet	bcbg09	3.82921348314607	0	TRUE	-2.74433826275834	-5.39382455818203	K02288	5	BC07
rxn1_ACATTTCCATGCAGCC-1	lib1	19974	4726	148	18	bcbg12	bcbg15	1.67896724177996	bcbg12	Singlet	bcbg12	7.38960648843497	0	TRUE	6.92171312502852	4.96354391105625	no_treatment	2	BC10
rxn1_ACATTTCCATGGAATA-1	lib1	17380	4163	166	16	bcbg18	bcbg12	2.16422296800702	bcbg18	Singlet	bcbg18	7.48561565017261	0	TRUE	4.3179433458232	1.32900084979984	K02288	2	BC16
rxn1_ACATTTCTCTTAGGAC-1	lib1	19348	4705	312	18	bcbg08	bcbg06	2.46157216274744	bcbg08	Singlet	bcbg08	5.46309696092619	0	TRUE	2.4195492380046	-2.36122439376858	Dorso	5	BC06
rxn1_ACCAAACAGATACGAT-1	lib1	12717	3240	85	15	bcbg06	bcbg16	1.79397766600084	bcbg06	Singlet	bcbg06	2.46913580246914	0	TRUE	0.29670570425025	-0.479009400530133	CHIR	5	BC04
rxn1_ACCAAACAGCGATTCT-1	lib1	32569	5916	216	18	bcbg16	bcbg11	1.73391407685526	bcbg16	Singlet	bcbg16	10.0678559366269	0	TRUE	4.9600069635295	1.04475988872501	lowDorso	2	BC14
rxn1_ACCAAACAGTAGACCG-1	lib1	33989	6360	311	18	bcbg12	bcbg09	0.36173464467349	bcbg09_bcbg12	Doublet	Doublet	7.75839242107741	4	TRUE	NA	NA	NA	NA	BC10
rxn1_ACCAAACAGTTTGCTG-1	lib1	18368	3992	124	18	bcbg16	bcbg15	1.14969094091339	bcbg15_bcbg16	Doublet	Doublet	9.13545296167247	1	TRUE	7.18229318789474	1.98838903434726	lowDorso	2	BC14
rxn1_ACCAAACCAACCGATT-1	lib1	35406	6372	189	18	bcbg12	bcbg19	1.45767185477827	bcbg12	Singlet	bcbg12	7.48178274868666	0	TRUE	9.79956937960616	3.53867675788852	no_treatment	2	BC10
rxn1_ACCAAACCAAGGTACG-1	lib1	13355	4502	78	16	bcbg03	bcbg09	0.469931522638966	Negative	Negative	Negative	6.08760763758892	0	TRUE	-2.31573795147904	0.74327530391666	no_treatment	5	BC01
rxn1_ACCAAACCACAGCCAC-1	lib1	22594	5874	187	17	bcbg08	bcbg09	1.64938260793893	bcbg08	Singlet	bcbg08	5.86438877578118	0	TRUE	-1.30798016854295	-2.58603213302639	Dorso	5	BC06
rxn1_ACCAAACCACCGGTCA-1	lib1	17328	4967	77	18	bcbg08	bcbg10	0.384877588622436	Negative	Negative	Negative	8.01015697137581	0	TRUE	-1.62413560219773	-1.66754005424527	Dorso	5	BC06
rxn1_ACCAAACCACGAGGAT-1	lib1	41018	7149	290	18	bcbg10	bcbg13	0.0408294580746964	bcbg10_bcbg13	Doublet	Doublet	5.13433126919889	2	TRUE	NA	NA	NA	NA	BC08
rxn1_ACCAAACCAGTACTAC-1	lib1	15402	4679	323	17	bcbg09	bcbg08	2.53585870309096	bcbg09	Singlet	bcbg09	6.09661082976237	0	TRUE	-1.08361839123734	0.777619202213016	K02288	5	BC07
rxn1_ACCAAACCATCCGCGA-1	lib1	22805	4940	172	17	bcbg13	bcbg12	2.18989906179115	bcbg13	Singlet	bcbg13	4.31922823942118	0	TRUE	-0.227063599906053	2.47834851272556	VEGF	5	BC11
rxn1_ACCAAACCATGTCTAG-1	lib1	38825	5904	316	18	bcbg20	bcbg05	1.72169329268384	bcbg05_bcbg20	Doublet	Doublet	7.32260141661301	1	TRUE	11.4797623269939	2.17820169456455	VEGF	2	BC18
rxn1_ACCAAACCATTCTCCG-1	lib1	20281	4589	168	17	bcbg19	bcbg13	2.01733275861114	bcbg19	Singlet	bcbg19	7.60810610916621	0	TRUE	5.97590709856978	2.30339338310215	BMP4	2	BC17
rxn1_ACCAAACGTATCGCAT-1	lib1	26383	5563	158	17	bcbg06	bcbg07	1.77163247076667	bcbg06	Singlet	bcbg06	4.98047985445173	1	TRUE	-3.36623166867265	-4.39942071907071	CHIR	5	BC04
rxn1_ACCAAACGTCCCGCAA-1	lib1	32624	6464	183	18	bcbg13	bcbg10	0.602786620051587	bcbg10_bcbg13	Doublet	Doublet	4.3097106424718	4	TRUE	NA	NA	NA	NA	BC11
rxn1_ACCAAACGTCCTGGGT-1	lib1	11032	2839	74	16	bcbg15	bcbg12	0.347047330666193	bcbg15	Singlet	bcbg15	12.6178390137781	0	TRUE	8.80090738467208	3.13445641525241	CHIR	2	BC13
rxn1_ACCAAACGTCTGCAAT-1	lib1	17240	4792	112	18	bcbg08	bcbg04	0.747330083297275	bcbg08	Singlet	bcbg08	7.52320185614849	0	TRUE	-2.54115341969499	-2.60712955467251	Dorso	5	BC06
rxn1_ACCAAACGTCTTGCGG-1	lib1	16868	4222	153	16	bcbg07	bcbg20	1.40221271138396	bcbg07	Singlet	bcbg07	5.09248280768319	0	TRUE	-1.44168387719163	-5.17803524009732	lowDorso	5	BC05
rxn1_ACCAAACTCACCTTAT-1	lib1	17468	4718	104	17	bcbg08	bcbg03	0.500246466268714	bcbg08	Singlet	bcbg08	7.55667506297229	1	TRUE	-3.60442160435685	-3.22558043472317	Dorso	5	BC06
rxn1_ACCAAACTCATCTGTT-1	lib1	36849	7072	391	18	bcbg03	bcbg06	0.440444749249016	bcbg03_bcbg06	Doublet	Doublet	8.24174333089093	3	TRUE	NA	NA	NA	NA	BC01
rxn1_ACCAAACTCCACGAAT-1	lib1	20048	4590	105	17	bcbg06	bcbg11	1.17526362953059	bcbg06	Singlet	bcbg06	1.51636073423783	0	TRUE	-1.83605705567368	-3.58607790939358	CHIR	5	BC04
rxn1_ACCAAACTCTCAGGCG-1	lib1	63632	8399	473	18	bcbg06	bcbg12	0.691794247293201	bcbg06_bcbg12	Doublet	Doublet	4.854475735479	4	FALSE	NA	NA	NA	NA	NA
rxn1_ACCAAACTCTGACGCG-1	lib1	34578	6492	198	18	bcbg05	bcbg20	1.83042123256479	bcbg05_bcbg20	Doublet	Doublet	6.72103649719475	1	TRUE	-3.48050402470597	-6.64855573646573	XAV	5	BC03
rxn1_ACCAACAAGAAAGCGA-1	lib1	16369	3663	163	16	bcbg11	bcbg06	2.35136151120121	bcbg11	Singlet	bcbg11	7.20874824363125	0	TRUE	4.90808464220992	4.26103021629306	lowXAV	2	BC09
rxn1_ACCAACAAGCTGTTAC-1	lib1	16635	4357	93	18	bcbg10	bcbg03	0.624923113869355	bcbg10	Singlet	bcbg10	3.01773369401864	0	TRUE	-0.760803330621805	-5.42564771644619	BMP4	5	BC08
rxn1_ACCAACAAGTGGACGT-1	lib1	25465	5554	218	18	bcbg05	bcbg18	2.49392785799302	bcbg05	Singlet	bcbg05	4.53956410759866	0	TRUE	2.19455410174361	-3.3263644980624	XAV	5	BC03
rxn1_ACCAACACAAATGGAT-1	lib1	15962	4111	165	17	bcbg09	bcbg20	1.8427783477491	bcbg09	Singlet	bcbg09	0.269389800776845	1	TRUE	-0.89331733056077	-5.44510410301236	K02288	5	BC07
rxn1_ACCAACACAACTGTGT-1	lib1	17997	4588	117	17	bcbg09	bcbg15	0.895841771317331	bcbg09	Singlet	bcbg09	4.45074179029838	0	TRUE	-3.68211458989152	-3.6957971858218	K02288	5	BC07
rxn1_ACCAACACACCCAATA-1	lib1	17034	4997	187	18	bcbg06	bcbg08	2.19007909884698	bcbg06	Singlet	bcbg06	5.51837501467653	0	TRUE	-0.241854671321001	-0.771575848980221	CHIR	5	BC04
rxn1_ACCAACACACTAGGTT-1	lib1	10137	3702	69	16	bcbg10	bcbg19	1.06800410776244	bcbg10	Singlet	bcbg10	8.34566439775081	0	TRUE	-4.78794454403886	1.10696639545414	BMP4	5	BC08
rxn1_ACCAACACAGCGATTT-1	lib1	20219	4441	263	16	bcbg14	bcbg19	2.6276697532217	bcbg14	Singlet	bcbg14	6.19714130273505	0	TRUE	4.73769165209762	0.586589713172641	XAV	2	BC12
rxn1_ACCAACACAGTCCCGA-1	lib1	44398	6971	801	18	bcbg07	bcbg04	2.76291876234479	bcbg04_bcbg07	Doublet	Doublet	5.10833821343304	1	TRUE	3.88303233317367	-3.58233545295742	lowDorso	5	BC05
rxn1_ACCAACACATGAAGCG-1	lib1	35231	5618	379	17	bcbg03	bcbg09	2.50321787399863	bcbg03	Singlet	bcbg03	6.86327382135052	0	TRUE	2.942058097639	-3.37532232276944	no_treatment	5	BC01
rxn1_ACCAACAGTGACTATC-1	lib1	41985	6712	263	17	bcbg16	bcbg12	2.06837832329688	bcbg12_bcbg16	Doublet	Doublet	6.99535548410146	1	TRUE	10.0889113061809	4.01794006355258	lowDorso	2	BC14
rxn1_ACCAACAGTGTGTACT-1	lib1	28108	5292	236	17	bcbg04	bcbg06	2.36516881541553	bcbg04	Singlet	bcbg04	3.61462928703572	1	TRUE	6.11685730151168	0.12578313477489	lowXAV	5	BC02
rxn1_ACCAACATCAAGAAAC-1	lib1	25544	5046	227	17	bcbg11	bcbg18	2.37772570598596	bcbg11	Singlet	bcbg11	7.36376448481052	0	TRUE	8.09056116274825	2.78879143722507	lowXAV	2	BC09
rxn1_ACCAACATCAGTCAGT-1	lib1	23703	5014	206	17	bcbg12	bcbg18	1.85359069127322	bcbg12	Singlet	bcbg12	12.0195755811501	0	TRUE	4.59655739001266	3.37504078872654	no_treatment	2	BC10
rxn1_ACCAACATCATTGTGG-1	lib1	14388	3632	115	16	bcbg18	bcbg15	1.40487350525838	bcbg18	Singlet	bcbg18	10.4323046983597	0	TRUE	5.97088504961959	4.38278200157138	K02288	2	BC16
rxn1_ACCAACATCCCGAGTG-1	lib1	23667	5768	113	18	bcbg10	bcbg13	1.09798274087448	bcbg10	Singlet	bcbg10	6.66328643258546	0	TRUE	-2.47744869061479	2.49904825218174	BMP4	5	BC08
rxn1_ACCAACATCCCTAGGG-1	lib1	18847	4161	136	17	bcbg16	bcbg05	1.50759444546096	bcbg16	Singlet	bcbg16	8.76532074070144	0	TRUE	5.46490503481856	2.89470412261936	lowDorso	2	BC14
rxn1_ACCAACATCGCCCAGA-1	lib1	57604	7504	445	18	bcbg16	bcbg19	0.740496636374455	bcbg16_bcbg19	Doublet	Doublet	5.97007152281092	4	FALSE	NA	NA	NA	NA	NA
rxn1_ACCAACATCTAAGGAA-1	lib1	15720	3835	73	17	bcbg06	bcbg05	0.286066346512948	Negative	Negative	Negative	17.7290076335878	0	TRUE	0.400985281982336	-0.669750075264248	CHIR	5	BC04
rxn1_ACCACAAAGATGAAGG-1	lib1	33541	5748	333	18	bcbg15	bcbg03	2.64578389860438	bcbg15	Singlet	bcbg15	8.65507885871023	1	TRUE	8.02819944552413	3.58390500076267	CHIR	2	BC13
rxn1_ACCACAAAGCCATATC-1	lib1	37924	6301	252	18	bcbg18	bcbg10	1.5580048217649	bcbg10_bcbg18	Doublet	Doublet	6.98765952958549	2	TRUE	NA	NA	NA	NA	BC16
rxn1_ACCACAAAGCGCCTCA-1	lib1	44452	6986	576	18	bcbg03	bcbg07	0.57213460882662	bcbg03_bcbg07	Doublet	Doublet	5.31134707099793	3	TRUE	NA	NA	NA	NA	BC01
rxn1_ACCACAAAGGAGAGTA-1	lib1	19733	4435	303	18	bcbg14	bcbg04	2.87796276799057	bcbg14	Singlet	bcbg14	8.89373131302894	0	TRUE	4.64934183291427	0.652713973598209	XAV	2	BC12
rxn1_ACCACAAAGGATACCG-1	lib1	15789	4205	143	18	bcbg06	bcbg20	1.97824742376379	bcbg06	Singlet	bcbg06	4.42079929064539	0	TRUE	0.298001151599799	1.31139447219821	CHIR	5	BC04
rxn1_ACCACAAAGGCCACTC-1	lib1	12329	4267	99	18	bcbg10	bcbg09	1.5233478820227	bcbg10	Singlet	bcbg10	5.69389244869819	0	TRUE	-0.397339809618082	-1.6607504891589	BMP4	5	BC08
rxn1_ACCACAAAGTGCAGGT-1	lib1	35546	5462	404	18	bcbg14	bcbg18	2.53858764911899	bcbg14_bcbg18	Doublet	Doublet	8.37225004219884	1	TRUE	11.8634159677409	1.23505320079776	XAV	2	BC12
rxn1_ACCACAACAAGAAATC-1	lib1	23820	5923	241	18	bcbg08	bcbg16	1.84925583848775	bcbg08	Singlet	bcbg08	7.11167086481948	0	TRUE	-3.63610266514787	2.73372127540561	Dorso	5	BC06
rxn1_ACCACAACAGGTGTTT-1	lib1	24158	5405	379	18	bcbg03	bcbg12	2.66445526987768	bcbg03	Singlet	bcbg03	4.95488037089163	1	TRUE	-0.736317265710916	-6.4895634459689	no_treatment	5	BC01
rxn1_ACCACAACATAGAGGC-1	lib1	25920	5264	145	18	bcbg12	bcbg14	1.61843915296556	bcbg12	Singlet	bcbg12	10.733024691358	0	TRUE	6.49119163683883	2.54750778205844	no_treatment	2	BC10
rxn1_ACCACAACATCGTCCT-1	lib1	34042	6185	258	16	bcbg15	bcbg18	1.94319723331136	bcbg15	Singlet	bcbg15	12.1790729099348	0	TRUE	7.51613117388717	1.45819642074558	CHIR	2	BC13
rxn1_ACCACAACATCTTTCA-1	lib1	22146	5428	166	18	bcbg06	bcbg10	1.75260858526943	bcbg06	Singlet	bcbg06	6.15461031337488	0	TRUE	-2.38106011219987	-3.24927828781155	CHIR	5	BC04
rxn1_ACCACAACATGATAGA-1	lib1	8633	3472	61	18	bcbg06	bcbg10	0.782441592932513	bcbg06	Singlet	bcbg06	4.72605119888799	0	TRUE	-3.29043697186479	-0.886548976822171	CHIR	5	BC04
rxn1_ACCACAACATTCATCT-1	lib1	17589	4498	76	16	bcbg08	bcbg04	0.460447236723106	Negative	Negative	Negative	2.70623685257832	0	TRUE	0.56304652623168	-0.203420366568837	Dorso	5	BC06
rxn1_ACCACAAGTCCGGCAT-1	lib1	18859	4526	163	17	bcbg07	bcbg14	1.53935067404133	bcbg07	Singlet	bcbg07	6.2569595418633	0	TRUE	0.790392588891897	0.369593669252124	lowDorso	5	BC05
rxn1_ACCACAAGTCTCGGAC-1	lib1	33336	5398	407	18	bcbg12	bcbg18	2.53244854534877	bcbg12_bcbg18	Doublet	Doublet	6.50347972162227	1	TRUE	11.6747639291667	-0.230342115683827	no_treatment	2	BC10
rxn1_ACCACAAGTGTGCCTG-1	lib1	13504	4231	118	14	bcbg09	bcbg16	1.38575005360402	bcbg09	Singlet	bcbg09	8.45675355450237	0	TRUE	-0.820584107122507	-1.32766483299283	K02288	5	BC07
rxn1_ACCACAAGTTAAGTCC-1	lib1	17031	4740	237	16	bcbg07	bcbg14	2.03777379763259	bcbg07	Singlet	bcbg07	5.54870530209618	0	TRUE	-0.63662331171998	-4.58916233055142	lowDorso	5	BC05
rxn1_ACCACAAGTTTACTGG-1	lib1	45509	6469	434	18	bcbg12	bcbg15	2.28111221390507	bcbg12_bcbg15	Doublet	Doublet	4.09369575248852	1	TRUE	11.6567881219768	3.52018453605625	no_treatment	2	BC10
rxn1_ACCACAATCCAGTTCC-1	lib1	27366	5574	181	18	bcbg16	bcbg20	1.56937778314691	bcbg16	Singlet	bcbg16	8.20361031937441	0	TRUE	4.90120674304	3.86781122215244	lowDorso	2	BC14
rxn1_ACCACAATCCCTTGGT-1	lib1	40823	6667	366	18	bcbg12	bcbg15	2.16890462864704	bcbg12_bcbg15	Doublet	Doublet	4.08103275114519	1	TRUE	10.616381894865	0.0954293651148944	no_treatment	2	BC10
rxn1_ACCACAATCCGAGTGC-1	lib1	22104	5365	339	18	bcbg08	bcbg19	2.32369489363332	bcbg08	Singlet	bcbg08	7.11635903003981	0	TRUE	1.75838423899642	-3.18043849937466	Dorso	5	BC06
rxn1_ACCATTTAGAGCATTA-1	lib1	32368	6115	333	17	bcbg18	bcbg09	0.0178924682912882	bcbg09_bcbg18	Doublet	Doublet	6.7010627780524	3	TRUE	NA	NA	NA	NA	BC16
rxn1_ACCATTTAGGGACAGG-1	lib1	22034	4593	226	18	bcbg13	bcbg06	2.68339269307554	bcbg13	Singlet	bcbg13	4.35690296814015	0	TRUE	-0.768609750948038	-6.32963369361905	VEGF	5	BC11
rxn1_ACCATTTAGGTAAAGG-1	lib1	24733	4972	144	18	bcbg16	bcbg20	1.27981841714557	bcbg16	Singlet	bcbg16	6.31544899526948	0	TRUE	9.88746668032638	2.521353263931	lowDorso	2	BC14
rxn1_ACCATTTAGTCGTCTA-1	lib1	21384	4497	193	18	bcbg16	bcbg20	1.97693322881896	bcbg16	Singlet	bcbg16	9.46969696969697	0	TRUE	4.80003286532394	1.02731146343204	lowDorso	2	BC14
rxn1_ACCATTTCAAACACGG-1	lib1	11187	4092	72	18	bcbg04	bcbg11	0.41807235398135	Negative	Negative	Negative	7.4193260033968	0	TRUE	-3.76846193142899	0.130701099114147	lowXAV	5	BC02
rxn1_ACCATTTCACAACCGC-1	lib1	47029	7772	679	18	bcbg07	bcbg06	0.231305507471903	bcbg06_bcbg07	Doublet	Doublet	4.72899700184992	4	FALSE	NA	NA	NA	NA	NA
rxn1_ACCATTTCACACTGGC-1	lib1	37123	7133	359	18	bcbg08	bcbg15	0.718486469585361	bcbg08_bcbg15	Doublet	Doublet	6.96603184009913	2	TRUE	NA	NA	NA	NA	BC06
rxn1_ACCATTTCACGTACTA-1	lib1	30242	5430	193	16	bcbg14	bcbg17	1.91489772974691	bcbg14	Singlet	bcbg14	6.04788043118841	0	TRUE	10.8071739786052	0.574029762820926	XAV	2	BC12
rxn1_ACCATTTCACGTCGGT-1	lib1	21489	4310	192	16	bcbg03	bcbg06	1.83968779768437	bcbg03	Singlet	bcbg03	5.19335473963423	0	TRUE	-1.23996614285478	-5.45462034217862	no_treatment	5	BC01
rxn1_ACCATTTCACTCCTGT-1	lib1	13179	4648	84	16	bcbg06	bcbg11	1.22176080584819	bcbg06	Singlet	bcbg06	5.47082479702557	0	TRUE	-3.85673426457414	-0.601269822044644	CHIR	5	BC04
rxn1_ACCATTTCAGGTTACT-1	lib1	14558	4689	119	17	bcbg06	bcbg18	1.96748848360584	bcbg06	Singlet	bcbg06	4.25882676191785	0	TRUE	-4.04308604069718	-0.576523284836087	CHIR	5	BC04
rxn1_ACCATTTCATTGCCGG-1	lib1	34437	5713	382	18	bcbg20	bcbg03	2.6841378004015	bcbg20	Singlet	bcbg20	4.15251038127595	0	TRUE	11.6735861413859	1.45934392936679	VEGF	2	BC18
rxn1_ACCATTTGTCACGCTG-1	lib1	19065	4769	127	17	bcbg13	bcbg05	1.54689809442546	bcbg13	Singlet	bcbg13	4.60529766587988	0	TRUE	-0.407236087999429	2.85428716667148	VEGF	5	BC11
rxn1_ACCATTTGTCATCGCG-1	lib1	34304	6223	307	17	bcbg12	bcbg10	2.34891102961652	bcbg12	Singlet	bcbg12	10.9637360074627	0	TRUE	8.88703561953536	5.34163620002719	no_treatment	2	BC10
rxn1_ACCATTTGTCTGTCAA-1	lib1	25047	5457	149	18	bcbg05	bcbg16	1.76965870735435	bcbg05	Singlet	bcbg05	5.3619195911686	0	TRUE	-3.88446592160233	-7.41416643135098	XAV	5	BC03
rxn1_ACCATTTGTCTTCATT-1	lib1	35625	6871	315	18	bcbg19	bcbg06	0.734264310216399	bcbg06_bcbg19	Doublet	Doublet	7.36	3	TRUE	NA	NA	NA	NA	BC17
rxn1_ACCATTTGTTACTCAG-1	lib1	16647	4568	102	18	bcbg10	bcbg05	0.719239966223203	bcbg10	Singlet	bcbg10	7.85727158046495	0	TRUE	4.25089574984542	-8.13735244743374	BMP4	5	BC08
rxn1_ACCATTTGTTATCCAG-1	lib1	22659	5047	239	18	bcbg12	bcbg05	2.11251146453618	bcbg12	Singlet	bcbg12	7.62610883092811	0	TRUE	6.06607557467452	1.98892881401035	no_treatment	2	BC10
rxn1_ACCATTTTCCCGTGAG-1	lib1	13777	3871	96	17	bcbg04	bcbg17	1.82284776479888	bcbg04	Singlet	bcbg04	1.21942367714306	0	TRUE	-0.543520767173853	-5.15796421043423	lowXAV	5	BC02
rxn1_ACCATTTTCCTCCACA-1	lib1	30168	5947	168	18	bcbg15	bcbg19	1.06849431467353	bcbg15_bcbg19	Doublet	Doublet	6.3676743569345	1	TRUE	9.12362791232101	2.97410966880771	CHIR	2	BC13
rxn1_ACCATTTTCGATGGAG-1	lib1	20649	5267	164	18	bcbg05	bcbg07	2.49346105988096	bcbg05	Singlet	bcbg05	9.75349895878735	0	TRUE	-4.22520850964555	-8.02289102546719	XAV	5	BC03
rxn1_ACCCAAAAGAACAGGA-1	lib1	22731	4682	127	18	bcbg16	bcbg14	1.28911017436384	bcbg16	Singlet	bcbg16	7.13123047820157	0	TRUE	6.69234396151534	2.60962297447177	lowDorso	2	BC14
rxn1_ACCCAAAAGAAGGTAG-1	lib1	15016	4190	138	16	bcbg07	bcbg08	1.33008030876836	bcbg07	Singlet	bcbg07	5.70058604155567	0	TRUE	-2.68664573498734	-5.14781854621914	lowDorso	5	BC05
rxn1_ACCCAAAAGATAGCAT-1	lib1	35282	5534	420	18	bcbg20	bcbg18	2.84897205080447	bcbg20	Singlet	bcbg20	7.80001133722578	0	TRUE	10.60584188632	1.67463578708622	VEGF	2	BC18
rxn1_ACCCAAAAGTTGGACG-1	lib1	29538	5424	201	17	bcbg14	bcbg05	1.89319028603943	bcbg14	Singlet	bcbg14	6.82849211185591	0	TRUE	8.43403268984786	3.2365849209592	XAV	2	BC12
rxn1_ACCCAAACAAATTGCC-1	lib1	32734	5744	193	18	bcbg20	bcbg08	1.25439287271438	bcbg20	Singlet	bcbg20	6.98967434471803	0	TRUE	11.9684250467204	3.48800708778354	VEGF	2	BC18
rxn1_ACCCAAACAGTTGGTT-1	lib1	27773	5404	192	18	bcbg14	bcbg19	1.53082887421808	bcbg14	Singlet	bcbg14	7.67652036150218	0	TRUE	7.93498159579269	2.792429227905	XAV	2	BC12
rxn1_ACCCAAAGTAATGATG-1	lib1	46519	7681	597	18	bcbg07	bcbg05	1.33143674618042	bcbg05_bcbg07	Doublet	Doublet	6.19531804209033	4	FALSE	NA	NA	NA	NA	NA
rxn1_ACCCAAAGTACGGATG-1	lib1	29171	5956	194	17	bcbg09	bcbg17	1.4145659446002	bcbg09	Singlet	bcbg09	4.91241301292379	0	TRUE	-5.27928470440873	-7.89345119468716	K02288	5	BC07
rxn1_ACCCAAAGTATCTTCT-1	lib1	30675	5928	291	18	bcbg03	bcbg18	1.95044928325462	bcbg03	Singlet	bcbg03	4.7400162999185	0	TRUE	-0.368836689672556	-5.44538686744717	no_treatment	5	BC01
rxn1_ACCCAAAGTCGCCTAG-1	lib1	22812	4587	245	17	bcbg12	bcbg15	2.26583982069495	bcbg12	Singlet	bcbg12	8.81115202524987	0	TRUE	4.5463802926921	-0.123879767431292	no_treatment	2	BC10
rxn1_ACCCAAAGTCGGATTT-1	lib1	16728	4058	98	16	bcbg20	bcbg05	1.22358161238589	bcbg20	Singlet	bcbg20	9.27187948350072	0	TRUE	7.97621751955977	4.76414730079624	VEGF	2	BC18
rxn1_ACCCAAAGTGATGGCA-1	lib1	24691	4929	344	18	bcbg11	bcbg06	2.91674679787282	bcbg11	Singlet	bcbg11	8.23376938965615	0	TRUE	10.6176827066325	0.728604157047	lowXAV	2	BC09
rxn1_ACCCAAAGTGTGGTCC-1	lib1	40089	5622	421	18	bcbg18	bcbg08	2.47463625263664	bcbg18	Singlet	bcbg18	5.02132754620968	0	TRUE	11.6808130853557	2.07338072784397	K02288	2	BC16
rxn1_ACCCAAATCAGGTAAA-1	lib1	20702	4951	200	18	bcbg07	bcbg20	1.30703389516029	bcbg07	Singlet	bcbg07	4.7145203361994	0	TRUE	-1.31677030392655	-6.33352325431851	lowDorso	5	BC05
rxn1_ACCCAAATCCATTCGC-1	lib1	22372	5013	332	18	bcbg18	bcbg03	2.91774989442506	bcbg18	Singlet	bcbg18	8.09494010370106	0	TRUE	4.60298372439376	4.38350727088901	K02288	2	BC16
rxn1_ACCCAAATCCCTCTTT-1	lib1	18816	5174	116	18	bcbg10	bcbg13	1.25552862157106	bcbg10	Singlet	bcbg10	5.25616496598639	0	TRUE	-2.95089553662309	0.984246869163242	BMP4	5	BC08
rxn1_ACCCAAATCGATACGT-1	lib1	19444	4156	173	18	bcbg16	bcbg11	2.04504073870915	bcbg16	Singlet	bcbg16	5.73955976136597	0	TRUE	5.28656412295333	3.66267444618198	lowDorso	2	BC14
rxn1_ACCCAAATCGGCGATC-1	lib1	15511	4143	95	17	bcbg09	bcbg04	0.418418032607143	Negative	Negative	Negative	4.6031848365676	0	TRUE	-3.98840259381303	-5.48957012168911	K02288	5	BC07
rxn1_ACCCAAATCTGAGATC-1	lib1	17995	4320	144	16	bcbg13	bcbg17	2.06121437046929	bcbg13	Singlet	bcbg13	4.05668241178105	0	TRUE	0.255035173215781	1.68411829002353	VEGF	5	BC11
rxn1_ACCCAAATCTGCGGAC-1	lib1	10994	3381	78	18	bcbg03	bcbg12	0.810338091167887	bcbg03	Singlet	bcbg03	5.56667273058032	0	TRUE	-0.257992479882326	-4.55313108436612	no_treatment	5	BC01
rxn1_ACCCTCAAGAGTCTTC-1	lib1	9953	3492	95	16	bcbg04	bcbg05	1.97288574119256	bcbg04	Singlet	bcbg04	6.55078870692254	0	TRUE	-0.591578770361032	-1.83816013805417	lowXAV	5	BC02
rxn1_ACCCTCAAGAGTTGAT-1	lib1	40836	5983	628	18	bcbg17	bcbg05	2.53400352459886	bcbg05_bcbg17	Doublet	Doublet	7.98315212067783	1	TRUE	11.6494457834148	1.3261879874036	Dorso	2	BC15
rxn1_ACCCTCAAGATCCAAA-1	lib1	12903	4205	171	17	bcbg09	bcbg06	2.1887202440052	bcbg09	Singlet	bcbg09	5.98310470433233	0	TRUE	-0.880174864015665	0.979322929458347	K02288	5	BC07
rxn1_ACCCTCAAGGAAGTCC-1	lib1	26427	5700	285	18	bcbg09	bcbg15	1.91720831660705	bcbg09_bcbg15	Doublet	Doublet	4.79812313164567	1	TRUE	-5.30883001156815	-7.29489086143521	K02288	5	BC07
rxn1_ACCCTCAAGGAATCGC-1	lib1	32908	6208	216	18	bcbg19	bcbg10	0.280818732294434	bcbg10_bcbg19	Doublet	Doublet	8.95830801021028	2	TRUE	NA	NA	NA	NA	BC17
rxn1_ACCCTCAAGGCCTGAA-1	lib1	14515	3605	65	16	bcbg04	bcbg18	0.279209228190937	Negative	Negative	Negative	0.186014467791939	0	TRUE	4.71898342303268	-0.0914650014027686	lowXAV	5	BC02
rxn1_ACCCTCAAGGGACTGT-1	lib1	21152	4574	175	18	bcbg16	bcbg17	2.29904861425925	bcbg16	Singlet	bcbg16	5.51720877458396	0	TRUE	4.53694988421432	2.81553580291721	lowDorso	2	BC14
rxn1_ACCCTCAAGGTGGGTT-1	lib1	13726	3916	123	17	bcbg09	bcbg16	1.35088838750613	bcbg09	Singlet	bcbg09	4.31298266064403	0	TRUE	0.0348800011657813	0.729743142204013	K02288	5	BC07
rxn1_ACCCTCAAGTTTCGAC-1	lib1	12117	3325	184	18	bcbg06	bcbg05	2.76530404543285	bcbg06	Singlet	bcbg06	3.40843443096476	0	TRUE	0.377545934238348	-0.359866003914151	CHIR	5	BC04
rxn1_ACCCTCACAACATCGT-1	lib1	58887	7586	526	18	bcbg12	bcbg13	0.0571235795289886	bcbg12_bcbg13	Doublet	Doublet	5.62263317880007	4	FALSE	NA	NA	NA	NA	NA
rxn1_ACCCTCACAAGGATGC-1	lib1	42490	6287	576	18	bcbg15	bcbg04	3.00987947523569	bcbg15	Singlet	bcbg15	6.16144975288303	0	TRUE	12.0291035287761	1.24188901908847	CHIR	2	BC13
rxn1_ACCCTCACACAAAGTA-1	lib1	52089	7339	433	18	bcbg17	bcbg10	0.477264240875851	bcbg10_bcbg17	Doublet	Doublet	6.12989306763424	4	FALSE	NA	NA	NA	NA	NA
rxn1_ACCCTCACACCAGTAT-1	lib1	22979	5082	119	18	bcbg11	bcbg07	0.976422660344538	bcbg11	Singlet	bcbg11	7.36759650115323	0	TRUE	5.49266458682052	3.35631968505832	lowXAV	2	BC09
rxn1_ACCCTCACACCCAATA-1	lib1	35671	6727	192	18	bcbg06	bcbg14	1.6072202206161	bcbg06	Singlet	bcbg06	3.87149224860531	0	TRUE	-1.59714149304399	-3.58926675788907	CHIR	5	BC04
rxn1_ACCCTCACACCCTGAG-1	lib1	24017	4913	487	18	bcbg14	bcbg18	3.34795485889721	bcbg14	Singlet	bcbg14	7.02002748053462	0	TRUE	4.19833112887374	0.309216965512958	XAV	2	BC12
rxn1_ACCCTCACACTATCCC-1	lib1	33245	5907	210	18	bcbg14	bcbg06	1.7996062597722	bcbg14	Singlet	bcbg14	7.36050533914874	0	TRUE	6.8929641359233	1.5468249512479	XAV	2	BC12
rxn1_ACCCTCACAGAGTTCT-1	lib1	18544	4995	280	18	bcbg09	bcbg08	2.27307439620969	bcbg09	Singlet	bcbg09	3.38654012079379	0	TRUE	-0.966839540681925	-5.85729644767788	K02288	5	BC07
rxn1_ACCCTCACAGCGGTTC-1	lib1	12846	4152	120	15	bcbg09	bcbg04	1.46879008817985	bcbg09	Singlet	bcbg09	4.77969796045462	0	TRUE	-1.37932692833909	0.557639379577365	K02288	5	BC07
rxn1_ACCCTCACAGCTGAAG-1	lib1	32619	5767	351	18	bcbg20	bcbg15	2.30919354720586	bcbg15_bcbg20	Doublet	Doublet	8.4950488978816	1	TRUE	6.17058302096358	3.38470127113315	VEGF	2	BC18
rxn1_ACCCTCACAGTAACAA-1	lib1	62290	7845	603	18	bcbg11	bcbg20	1.06155751400761	bcbg11_bcbg20	Doublet	Doublet	7.49558516615829	4	FALSE	NA	NA	NA	NA	NA
rxn1_ACCCTCAGTACAATAG-1	lib1	23547	5197	190	18	bcbg04	bcbg12	2.45750397833441	bcbg04	Singlet	bcbg04	5.30853187242536	0	TRUE	-1.4068770296193	-7.56891153327969	lowXAV	5	BC02
rxn1_ACCCTCAGTAGACACG-1	lib1	32687	5789	215	17	bcbg03	bcbg10	1.42768018593399	bcbg03	Singlet	bcbg03	5.68727628720898	0	TRUE	-5.51721023388871	-7.70709655754117	no_treatment	5	BC01
rxn1_ACCCTCAGTCAGGAGT-1	lib1	22211	4588	172	17	bcbg18	bcbg17	1.82092943152842	bcbg18	Singlet	bcbg18	8.85146999234614	0	TRUE	6.59651781252852	3.40750672347995	K02288	2	BC16
rxn1_ACCCTCAGTCATCTAG-1	lib1	42169	6956	455	18	bcbg17	bcbg09	0.311314545840226	bcbg09_bcbg17	Doublet	Doublet	12.6965306267637	4	TRUE	NA	NA	NA	NA	BC15
rxn1_ACCCTCAGTTATCTTC-1	lib1	20896	5028	140	17	bcbg14	bcbg20	1.34595436551544	bcbg14	Singlet	bcbg14	6.49406584992343	0	TRUE	4.66494775942794	4.00238849647495	XAV	2	BC12
rxn1_ACCCTCATCACCTCAC-1	lib1	28641	5459	231	18	bcbg18	bcbg07	1.99394543046428	bcbg18	Singlet	bcbg18	6.14852833350791	0	TRUE	11.0460589044475	-0.147599096818242	K02288	2	BC16
rxn1_ACCCTCATCTGCACCT-1	lib1	29804	6051	509	18	bcbg03	bcbg14	2.55327804727262	bcbg03_bcbg14	Doublet	Doublet	7.61307207086297	2	TRUE	NA	NA	NA	NA	BC01
rxn1_ACCCTTGAGAAGGCTC-1	lib1	17225	5107	256	18	bcbg08	bcbg15	2.00150060956606	bcbg08	Singlet	bcbg08	9.86937590711176	0	TRUE	-3.51856087513932	2.64728834159824	Dorso	5	BC06
rxn1_ACCCTTGAGAGAGAAC-1	lib1	24756	4930	195	18	bcbg19	bcbg20	2.01276597804679	bcbg19	Singlet	bcbg19	7.48505412829213	0	TRUE	6.23234916857711	3.01682140357944	BMP4	2	BC17
rxn1_ACCCTTGAGCCGTTGC-1	lib1	19922	3984	178	16	bcbg20	bcbg10	2.16748227102655	bcbg20	Singlet	bcbg20	6.35980323260717	0	TRUE	6.88493324450484	2.41819526679966	VEGF	2	BC18
rxn1_ACCCTTGAGGACAGTC-1	lib1	22242	5377	224	18	bcbg07	bcbg14	1.60634245823039	bcbg07	Singlet	bcbg07	11.9368761801996	0	TRUE	2.29331518343917	-2.72626779548672	lowDorso	5	BC05
rxn1_ACCCTTGAGGTCACTT-1	lib1	13869	3908	88	17	bcbg09	bcbg04	0.695347695144861	bcbg09	Singlet	bcbg09	5.77547047371836	0	TRUE	-4.23644088574418	-3.88320610992459	K02288	5	BC07
rxn1_ACCCTTGAGGTTGAGC-1	lib1	21540	5079	143	18	bcbg05	bcbg18	1.68072228260941	bcbg05	Singlet	bcbg05	6.53203342618384	0	TRUE	-3.54260467358598	-7.46020410530117	XAV	5	BC03
rxn1_ACCCTTGAGTAGGATT-1	lib1	14370	3955	83	18	bcbg05	bcbg09	1.65972950216288	bcbg05	Singlet	bcbg05	18.6151704940849	0	TRUE	-1.55536757775315	-5.27890155784634	XAV	5	BC03
rxn1_ACCCTTGCAAATCAAG-1	lib1	20782	4676	109	18	bcbg16	bcbg17	0.95920988456408	bcbg16	Singlet	bcbg16	8.05985949379271	0	TRUE	5.26704670123092	4.6255340767667	lowDorso	2	BC14
rxn1_ACCCTTGCAATTGAAG-1	lib1	18554	4578	168	14	bcbg08	bcbg07	1.97271590583082	bcbg08	Singlet	bcbg08	7.04969278861701	0	TRUE	-4.37574170895585	-5.03259132377652	Dorso	5	BC06
rxn1_ACCCTTGCACCAACAT-1	lib1	35879	6289	283	18	bcbg12	bcbg07	2.16676786657225	bcbg12	Singlet	bcbg12	8.24158978789821	1	TRUE	6.40511108569137	0.273767430858341	no_treatment	2	BC10
rxn1_ACCCTTGCACCTCAGG-1	lib1	48248	7103	425	18	bcbg17	bcbg05	0.892128227666521	bcbg05_bcbg17	Doublet	Doublet	6.92256673851766	3	TRUE	NA	NA	NA	NA	BC15
rxn1_ACCCTTGCAGACCCGT-1	lib1	29271	5357	191	18	bcbg15	bcbg18	1.53260248749839	bcbg15	Singlet	bcbg15	8.24365412865976	0	TRUE	8.42659307650558	-0.206513147278103	CHIR	2	BC13
rxn1_ACCCTTGCATTGTAGC-1	lib1	12100	4030	102	17	bcbg04	bcbg12	1.85116180225815	bcbg04	Singlet	bcbg04	9.09917355371901	0	TRUE	3.9482562654399	-6.51013372413662	lowXAV	5	BC02
rxn1_ACCCTTGGTATGAGGC-1	lib1	11635	3616	112	15	bcbg09	bcbg05	1.47772616372662	bcbg09	Singlet	bcbg09	7.09067468844005	0	TRUE	-0.414507705650415	-1.84779212944058	K02288	5	BC07
rxn1_ACCCTTGGTCGCCTAG-1	lib1	14171	4324	205	15	bcbg09	bcbg17	2.29679017891273	bcbg09	Singlet	bcbg09	5.82880530661209	0	TRUE	-4.30052732296952	1.6280290079877	K02288	5	BC07
rxn1_ACCCTTGGTCTAGATC-1	lib1	18618	4380	249	17	bcbg15	bcbg13	2.40886749284622	bcbg15	Singlet	bcbg15	8.59920507036201	0	TRUE	4.56499458483687	4.02056076057407	CHIR	2	BC13
rxn1_ACCCTTGGTCTGTAAC-1	lib1	21593	4850	191	18	bcbg19	bcbg05	1.6322686362331	bcbg19	Singlet	bcbg19	7.54411151762145	0	TRUE	4.64993072680465	2.27167322166416	BMP4	2	BC17
rxn1_ACCCTTGGTGAGATAT-1	lib1	36972	6896	243	18	bcbg16	bcbg06	0.478330558523515	bcbg06_bcbg16	Doublet	Doublet	10.0860110353781	2	TRUE	NA	NA	NA	NA	BC14
rxn1_ACCCTTGGTTCCATTT-1	lib1	30690	5701	230	18	bcbg16	bcbg18	2.3488131029389	bcbg16	Singlet	bcbg16	5.51645487129358	0	TRUE	8.39612413577071	3.96281482704135	lowDorso	2	BC14
rxn1_ACCCTTGTCACATACG-1	lib1	22459	4710	194	18	bcbg15	bcbg18	1.71148072669978	bcbg15	Singlet	bcbg15	9.25241551271205	0	TRUE	5.86802126101485	4.25894214637729	CHIR	2	BC13
rxn1_ACCCTTGTCAGTAGGG-1	lib1	14684	4214	191	18	bcbg08	bcbg18	1.87462668672127	bcbg08	Singlet	bcbg08	7.01443748297467	0	TRUE	-3.73793314763078	-3.42875717155484	Dorso	5	BC06
rxn1_ACCCTTGTCATGAAAG-1	lib1	33372	6096	485	18	bcbg08	bcbg19	0.112515604660134	bcbg08_bcbg19	Doublet	Doublet	7.60517799352751	4	TRUE	NA	NA	NA	NA	BC06
rxn1_ACCCTTGTCCAAAGGG-1	lib1	21925	4624	308	17	bcbg03	bcbg04	2.38490281927271	bcbg03	Singlet	bcbg03	3.97719498289624	0	TRUE	-0.277639049968805	-5.16142080299405	no_treatment	5	BC01
rxn1_ACCCTTGTCCGACAGC-1	lib1	34846	6109	239	18	bcbg04	bcbg12	0.217820775388522	bcbg04_bcbg12	Doublet	Doublet	7.01084773001205	1	TRUE	8.90508485964767	-0.401838670892987	lowXAV	5	BC02
rxn1_ACCCTTGTCGAGAGAC-1	lib1	24671	4670	119	17	bcbg14	bcbg10	0.945334087092683	bcbg14	Singlet	bcbg14	7.2635888289895	0	TRUE	9.45461298159591	-0.634967367573056	XAV	2	BC12
rxn1_ACCCTTGTCTGGGAGA-1	lib1	18203	4133	214	18	bcbg16	bcbg05	2.07791718401628	bcbg16	Singlet	bcbg16	8.11404713508762	0	TRUE	4.97384382418624	1.58901943691227	lowDorso	2	BC14
rxn1_ACCCTTGTCTTTGCGC-1	lib1	31799	5161	404	18	bcbg19	bcbg10	2.58752954063437	bcbg10_bcbg19	Doublet	Doublet	5.71087141105066	1	TRUE	11.1158688180827	0.809829611854282	BMP4	2	BC17
rxn1_ACCGTTCAGACTCAAA-1	lib1	26566	5119	179	18	bcbg18	bcbg12	1.80825525047641	bcbg18	Singlet	bcbg18	7.97636076187608	0	TRUE	6.06952263049117	3.28154088981601	K02288	2	BC16
rxn1_ACCGTTCAGCTGAAAT-1	lib1	37310	6438	320	18	bcbg12	bcbg19	2.34014551063599	bcbg12	Singlet	bcbg12	10.375234521576	0	TRUE	8.69179273776046	4.08204175956699	no_treatment	2	BC10
rxn1_ACCGTTCAGGAGGCAG-1	lib1	27066	4661	192	18	bcbg12	bcbg19	1.71627981661463	bcbg12	Singlet	bcbg12	4.75873789994828	0	TRUE	10.8057320230388	-0.617465655727658	no_treatment	2	BC10
rxn1_ACCGTTCAGGATATGT-1	lib1	17280	4628	119	17	bcbg08	bcbg11	0.588433095931388	bcbg08	Singlet	bcbg08	6.66666666666667	0	TRUE	-5.51891874142655	-6.54548357002285	Dorso	5	BC06
rxn1_ACCGTTCAGGCCATAG-1	lib1	19937	4399	146	18	bcbg12	bcbg17	1.52199291167697	bcbg12	Singlet	bcbg12	9.18392937753925	0	TRUE	10.4056227319621	2.95078804023716	no_treatment	2	BC10
rxn1_ACCGTTCCAAGTGGCA-1	lib1	25106	5013	183	17	bcbg11	bcbg16	1.69617340170705	bcbg11	Singlet	bcbg11	7.39265514219708	0	TRUE	8.44868589571944	-0.0749483489788802	lowXAV	2	BC09
rxn1_ACCGTTCCACCACTGG-1	lib1	17467	3950	105	17	bcbg14	bcbg15	1.1916798882429	bcbg14	Singlet	bcbg14	11.9081696914181	0	TRUE	11.6532881372356	3.24683024414035	XAV	2	BC12
rxn1_ACCGTTCCAGAACTTC-1	lib1	14350	4678	62	17	bcbg11	bcbg04	0.0493771846896475	Negative	Negative	Negative	4.34146341463415	0	TRUE	-0.728549588403787	1.37151100166294	lowXAV	2	BC09
rxn1_ACCGTTCCAGGTACGA-1	lib1	34653	5583	320	18	bcbg17	bcbg15	1.83033756990611	bcbg15_bcbg17	Doublet	Doublet	7.03835165786512	1	TRUE	11.7372505777263	1.6411431027219	Dorso	2	BC15
rxn1_ACCGTTCCAGGTATGG-1	lib1	32382	5257	320	18	bcbg14	bcbg05	2.45690438745316	bcbg14	Singlet	bcbg14	6.28435550614539	0	TRUE	11.6147883050822	1.42181720264408	XAV	2	BC12
rxn1_ACCGTTCCATAGGCGA-1	lib1	26620	5334	283	17	bcbg12	bcbg18	1.81365346620854	bcbg12_bcbg18	Doublet	Doublet	10.0826446280992	1	TRUE	6.25723959139815	2.0209665489957	no_treatment	2	BC10
rxn1_ACCGTTCCATCATTTC-1	lib1	15468	4757	122	17	bcbg06	bcbg19	1.58878639102216	bcbg06	Singlet	bcbg06	6.69769847426946	0	TRUE	-1.2305482513524	1.29334523208591	CHIR	5	BC04
rxn1_ACCGTTCCATCGTGCG-1	lib1	38281	6832	478	18	bcbg07	bcbg14	2.52742301093945	bcbg07	Singlet	bcbg07	5.62681225673311	1	TRUE	-5.44300054379472	-7.90352247230557	lowDorso	5	BC05
rxn1_ACCGTTCGTACACTCA-1	lib1	28557	5922	302	18	bcbg10	bcbg04	2.78363589678644	bcbg10	Singlet	bcbg10	2.65784221031621	1	TRUE	-1.32936142750749	-7.79427669517544	BMP4	5	BC08
rxn1_ACCGTTCGTCGATTCA-1	lib1	20129	4089	209	18	bcbg20	bcbg15	2.25374693881269	bcbg20	Singlet	bcbg20	7.26812062198818	0	TRUE	6.99576259783736	2.68654038436863	VEGF	2	BC18
rxn1_ACCGTTCGTCTGCATA-1	lib1	28290	5418	444	18	bcbg03	bcbg14	2.48275918001148	bcbg03_bcbg14	Doublet	Doublet	5.84658890067162	1	TRUE	2.76768876246444	-2.730773191376	no_treatment	5	BC01
rxn1_ACCGTTCGTTCTCTCG-1	lib1	23392	5111	153	18	bcbg10	bcbg14	2.03710154648748	bcbg10	Singlet	bcbg10	14.1458618331053	0	TRUE	-1.27564870186814	-7.63497112266568	BMP4	5	BC08
rxn1_ACCGTTCTCGACGTCG-1	lib1	16995	4139	81	17	bcbg16	bcbg14	0.514905050307049	bcbg16	Singlet	bcbg16	11.1797587525743	0	TRUE	4.76369358233443	1.73637070186588	lowDorso	2	BC14
rxn1_ACCGTTCTCGAGCCTG-1	lib1	9494	3922	79	17	bcbg06	bcbg15	1.5379862276447	bcbg06	Singlet	bcbg06	6.17231935959553	0	TRUE	-2.58034085103044	-0.916264634056363	CHIR	5	BC04
rxn1_ACCGTTCTCGGACCAC-1	lib1	24367	6220	164	18	bcbg10	bcbg04	0.78351384522506	bcbg04_bcbg10	Doublet	Doublet	5.27352566996348	1	TRUE	-1.58673285313615	-1.27030215732602	BMP4	5	BC08
rxn1_ACCGTTCTCTGAACGT-1	lib1	19645	4198	140	18	bcbg18	bcbg13	1.74641836356909	bcbg18	Singlet	bcbg18	7.58462713158565	0	TRUE	6.10865808657638	4.35989000328037	K02288	2	BC16
rxn1_ACCGTTCTCTTTGGAG-1	lib1	23650	5193	393	18	bcbg07	bcbg12	2.2751874521518	bcbg07	Singlet	bcbg07	12.5835095137421	0	TRUE	2.45241023234359	-2.23855851165799	lowDorso	5	BC05
rxn1_ACCTACCAGACGCAGT-1	lib1	32611	6277	220	18	bcbg05	bcbg09	1.38701183336521	bcbg05_bcbg09	Doublet	Doublet	5.86918524424274	2	TRUE	NA	NA	NA	NA	BC03
rxn1_ACCTACCAGCTCAGAG-1	lib1	45436	6472	340	18	bcbg11	bcbg03	2.05430954598594	bcbg03_bcbg11	Doublet	Doublet	5.51104850779118	1	TRUE	12.0877697580241	2.43834115989658	lowXAV	2	BC09
rxn1_ACCTACCAGGAACTAT-1	lib1	20780	4408	185	18	bcbg15	bcbg18	1.72951624777505	bcbg15	Singlet	bcbg15	6.62175168431184	0	TRUE	4.66910244158736	3.88326885230991	CHIR	2	BC13
rxn1_ACCTACCAGTGGCCTC-1	lib1	26716	5913	155	18	bcbg05	bcbg03	1.774656350336	bcbg05	Singlet	bcbg05	5.54349453511005	0	TRUE	-3.65423177548417	-7.86860797874478	XAV	5	BC03
rxn1_ACCTACCCAATTCGTG-1	lib1	39262	6221	512	18	bcbg18	bcbg10	2.99787308739708	bcbg18	Singlet	bcbg18	10.1879680097804	0	TRUE	7.26834083727828	1.98614789970371	K02288	2	BC16
rxn1_ACCTACCCACAGCTGC-1	lib1	27212	5928	188	18	bcbg16	bcbg14	1.67749822056713	bcbg16	Singlet	bcbg16	11.5463765985595	1	TRUE	7.09473968676559	1.79922320373508	lowDorso	2	BC14
rxn1_ACCTACCCACCCATAA-1	lib1	13623	3764	70	15	bcbg06	bcbg08	1.04784096552516	bcbg06	Singlet	bcbg06	4.69793731189899	0	TRUE	0.188813936033163	2.42744423873874	CHIR	5	BC04
rxn1_ACCTACCCACGCTGAC-1	lib1	32219	5990	346	18	bcbg07	bcbg19	1.78525505516385	bcbg07_bcbg19	Doublet	Doublet	9.97548030665135	1	TRUE	3.03803516558639	-3.48496435157803	lowDorso	5	BC05
rxn1_ACCTACCCAGACAATA-1	lib1	8931	3047	77	18	bcbg13	bcbg08	0.337935890743304	Negative	Negative	Negative	34.6881648191692	0	FALSE	NA	NA	NA	NA	NA
rxn1_ACCTACCCAGCCGGTT-1	lib1	22863	5483	117	18	bcbg04	bcbg13	0.598554537947292	bcbg04	Singlet	bcbg04	4.39574858942396	0	TRUE	4.25672031573287	-8.19506881706265	lowXAV	5	BC02
rxn1_ACCTACCCAGCCTTCT-1	lib1	32275	6423	236	17	bcbg03	bcbg11	1.65986338946564	bcbg03	Singlet	bcbg03	5.6576297443842	0	TRUE	-1.88890408345231	-7.89406488410977	no_treatment	5	BC01
rxn1_ACCTACCCAGGCGATA-1	lib1	11273	4181	70	18	bcbg06	bcbg08	0.917719179481765	bcbg06	Singlet	bcbg06	6.45790827641267	0	TRUE	-1.99172674485215	-0.820741693897519	CHIR	5	BC04
rxn1_ACCTACCGTATGAAGT-1	lib1	28262	5525	206	17	bcbg15	bcbg09	1.75212958490237	bcbg15	Singlet	bcbg15	6.35482273016772	0	TRUE	7.87398792437545	2.69900300033542	CHIR	2	BC13
rxn1_ACCTACCGTATTCCTT-1	lib1	27258	5188	292	18	bcbg20	bcbg11	2.30384524396188	bcbg20	Singlet	bcbg20	5.46261647956563	0	TRUE	11.0994131677531	-0.132464561088356	VEGF	2	BC18
rxn1_ACCTACCGTCACCGCA-1	lib1	50752	7529	394	18	bcbg11	bcbg05	0.996311975363289	bcbg05_bcbg11	Doublet	Doublet	5.97611916771753	4	FALSE	NA	NA	NA	NA	NA
rxn1_ACCTACCGTGCCCGTA-1	lib1	15360	4553	160	16	bcbg13	bcbg20	2.23388461248155	bcbg13	Singlet	bcbg13	4.54427083333333	0	TRUE	-4.02082942791947	1.22307135589572	VEGF	5	BC11
rxn1_ACCTACCGTGGTACAG-1	lib1	15993	4303	105	18	bcbg06	bcbg18	1.55820599194043	bcbg06	Singlet	bcbg06	9.05396110798474	0	TRUE	-2.29510783024796	-3.17083428375271	CHIR	5	BC04
rxn1_ACCTACCGTGTTAAAG-1	lib1	18512	4836	227	18	bcbg07	bcbg10	1.81559908930103	bcbg07	Singlet	bcbg07	3.4248055315471	0	TRUE	-5.48645328351029	-7.63250110618618	lowDorso	5	BC05
rxn1_ACCTACCGTTTGGAAA-1	lib1	13954	4560	163	17	bcbg04	bcbg07	1.595919586051	bcbg04	Singlet	bcbg04	5.89795040848502	0	TRUE	-3.6171665079213	0.652867217139926	lowXAV	5	BC02
rxn1_ACCTACCTCCAGCCTT-1	lib1	21530	5064	173	17	bcbg19	bcbg03	1.68139986298376	bcbg19	Singlet	bcbg19	8.56479331165815	0	TRUE	6.77192999056808	5.02272417076084	BMP4	2	BC17
rxn1_ACCTACCTCCCATTTA-1	lib1	53813	8220	431	18	bcbg08	bcbg10	0.201576925641326	bcbg08_bcbg10	Doublet	Doublet	4.95790979874751	3	FALSE	NA	NA	NA	NA	NA
rxn1_ACCTACCTCGCAAGAG-1	lib1	29703	5168	234	18	bcbg14	bcbg03	2.35267238583107	bcbg14	Singlet	bcbg14	6.91512641820692	0	TRUE	10.1234924905681	0.605258483962741	XAV	2	BC12
rxn1_ACCTACCTCTCGCGTT-1	lib1	31505	6403	232	16	bcbg05	bcbg09	2.45978516084994	bcbg05	Singlet	bcbg05	4.35169020790351	0	TRUE	-5.52282975979814	-7.16774986259488	XAV	5	BC03
rxn1_ACCTACCTCTTACGGA-1	lib1	40128	7286	327	18	bcbg08	bcbg10	0.608197439602097	bcbg08_bcbg10	Doublet	Doublet	6.66866028708134	3	TRUE	NA	NA	NA	NA	BC06
rxn1_ACCTACCTCTTCTCAA-1	lib1	12692	3606	155	16	bcbg05	bcbg11	2.2735655827276	bcbg05	Singlet	bcbg05	6.39773085408131	0	TRUE	-1.207031954012	2.41440345771762	XAV	5	BC03
rxn1_ACCTGAAAGACTCTTG-1	lib1	37642	6795	462	18	bcbg17	bcbg08	1.36580100629589	bcbg08_bcbg17	Doublet	Doublet	11.0408586153764	4	TRUE	NA	NA	NA	NA	BC15
rxn1_ACCTGAAAGACTGTTC-1	lib1	34000	5715	267	18	bcbg11	bcbg10	1.7631303937748	bcbg10_bcbg11	Doublet	Doublet	7.21176470588235	1	TRUE	10.4694111459636	2.96958400733921	lowXAV	2	BC09
rxn1_ACCTGAAAGGAGGCAG-1	lib1	27577	5986	267	18	bcbg06	bcbg14	2.8462301396141	bcbg06	Singlet	bcbg06	8.63038038945498	0	TRUE	-0.733333934030618	-0.320323597116742	CHIR	5	BC04
rxn1_ACCTGAAAGTAAGAGG-1	lib1	16878	3638	105	15	bcbg16	bcbg09	1.46493570844817	bcbg16	Singlet	bcbg16	6.5706837302998	0	TRUE	5.28134943179122	2.24169518478366	lowDorso	2	BC14
rxn1_ACCTGAAAGTAGGTTA-1	lib1	19845	3915	219	18	bcbg15	bcbg14	2.22155639038522	bcbg15	Singlet	bcbg15	7.53842277651801	0	TRUE	9.69532800845138	-0.470208804531369	CHIR	2	BC13
rxn1_ACCTGAAAGTTCAACC-1	lib1	39203	6159	402	18	bcbg18	bcbg06	2.65245287275284	bcbg18	Singlet	bcbg18	5.58120551998571	0	TRUE	10.5633156412028	2.44413783081028	K02288	2	BC16
rxn1_ACCTGAACACAAAGTA-1	lib1	33396	6320	201	18	bcbg05	bcbg15	1.75850701045665	bcbg05_bcbg15	Doublet	Doublet	7.17750628817822	4	TRUE	NA	NA	NA	NA	BC03
rxn1_ACCTGAACAGACCTAT-1	lib1	14372	4894	112	17	bcbg08	bcbg12	0.639116034337088	bcbg08	Singlet	bcbg08	7.31283050375731	0	TRUE	-2.19096969433793	0.390066791848865	Dorso	5	BC06
rxn1_ACCTGAACATACCGTA-1	lib1	26025	6069	161	18	bcbg04	bcbg06	1.50115661472196	bcbg04	Singlet	bcbg04	8.39961575408261	0	TRUE	4.12378956011764	-8.38908718101529	lowXAV	5	BC02
rxn1_ACCTGAACATGGAACG-1	lib1	23062	4669	215	16	bcbg12	bcbg17	2.42682754324777	bcbg12	Singlet	bcbg12	9.75630907987165	0	TRUE	10.3434898965739	2.92139603622409	no_treatment	2	BC10
rxn1_ACCTGAACATGTTCAG-1	lib1	24188	4936	168	17	bcbg14	bcbg15	1.7697236620383	bcbg14	Singlet	bcbg14	9.05407640152142	1	TRUE	4.68292976550094	0.624657173232761	XAV	2	BC12
rxn1_ACCTGAAGTACCTAGT-1	lib1	55981	8272	457	18	bcbg05	bcbg07	0.113893217437693	bcbg05_bcbg07	Doublet	Doublet	7.64723745556528	4	FALSE	NA	NA	NA	NA	NA
rxn1_ACCTGAAGTATCGCGC-1	lib1	17518	3821	132	17	bcbg20	bcbg11	1.66751248252461	bcbg20	Singlet	bcbg20	5.371617764585	0	TRUE	6.75768924883834	1.56664576061222	VEGF	2	BC18
rxn1_ACCTGAAGTCCAGCCA-1	lib1	12528	3897	99	16	bcbg07	bcbg11	1.00138018634826	bcbg07	Singlet	bcbg07	3.99904214559387	0	TRUE	-0.59915434189805	-1.90494237415341	lowDorso	5	BC05
rxn1_ACCTGAAGTCGCAACC-1	lib1	25659	4437	340	18	bcbg11	bcbg05	2.29975480448114	bcbg05_bcbg11	Doublet	Doublet	5.74067578627382	1	TRUE	8.98085905245772	0.359736759738651	lowXAV	2	BC09
rxn1_ACCTGAAGTGATTCAC-1	lib1	22698	4740	155	17	bcbg18	bcbg10	1.70497774431888	bcbg18	Singlet	bcbg18	11.5076218169002	0	TRUE	4.13689781359664	1.7216421557233	K02288	2	BC16
rxn1_ACCTGAAGTGTAACGG-1	lib1	34672	5820	161	18	bcbg12	bcbg05	1.3508539017401	bcbg12	Singlet	bcbg12	9.26107521919705	0	TRUE	8.92810274294845	3.95246316917392	no_treatment	2	BC10
rxn1_ACCTGAATCACCCTGT-1	lib1	17193	4352	130	18	bcbg20	bcbg16	1.26558897049173	bcbg20	Singlet	bcbg20	6.13040190775316	0	TRUE	5.48487783602706	5.10607673652622	VEGF	2	BC18
rxn1_ACCTGAATCAGACTGT-1	lib1	15386	4941	92	17	bcbg03	bcbg08	0.0444628789710726	Negative	Negative	Negative	5.71298583127519	0	TRUE	-3.29323219128617	2.6331217480466	no_treatment	5	BC01
rxn1_ACCTGAATCCAATCCC-1	lib1	36502	7071	278	18	bcbg10	bcbg03	2.08843852295556	bcbg10	Singlet	bcbg10	9.48989096487864	1	TRUE	-5.36572812863358	-6.52886913291958	BMP4	5	BC08
rxn1_ACCTGAATCCGTGACG-1	lib1	24929	4912	175	18	bcbg14	bcbg19	2.05235031339202	bcbg14	Singlet	bcbg14	9.45485177905251	0	TRUE	5.96635509661666	2.43327977188083	XAV	2	BC12
rxn1_ACCTGAATCGCGCTGA-1	lib1	20480	4394	148	16	bcbg19	bcbg17	1.70123880377724	bcbg19	Singlet	bcbg19	8.369140625	0	TRUE	8.07327963046065	0.193569828347888	BMP4	2	BC17
rxn1_ACCTGAATCTGCGTCT-1	lib1	9092	3459	100	16	bcbg06	bcbg20	1.76579662940179	bcbg06	Singlet	bcbg06	7.66608007039155	0	TRUE	-3.28313707180985	-0.976807455940518	CHIR	5	BC04
rxn1_ACCTGTCAGAGAATCT-1	lib1	27100	4903	202	17	bcbg20	bcbg14	1.87268580811512	bcbg20	Singlet	bcbg20	10.8523985239852	0	TRUE	10.9317581766032	1.74670185573551	VEGF	2	BC18
rxn1_ACCTGTCAGTACCCTA-1	lib1	29224	6920	222	18	bcbg05	bcbg08	0.999995131281064	bcbg05_bcbg08	Doublet	Doublet	5.6357788119354	2	TRUE	NA	NA	NA	NA	BC03
rxn1_ACCTGTCAGTGTAGAT-1	lib1	8422	3325	61	15	bcbg08	bcbg15	0.354177766935432	Negative	Negative	Negative	6.42365233911185	0	TRUE	-3.46791051693925	0.720146436767307	Dorso	5	BC06
rxn1_ACCTGTCCAACCGACC-1	lib1	80313	9001	745	18	bcbg07	bcbg14	1.28918444899226	bcbg07_bcbg14	Doublet	Doublet	7.81318092961289	3	FALSE	NA	NA	NA	NA	NA
rxn1_ACCTGTCCACCGTACG-1	lib1	20545	5081	143	18	bcbg05	bcbg04	2.01879059368034	bcbg05	Singlet	bcbg05	6.63908493550742	0	TRUE	-5.07200073071488	-4.8370713996127	XAV	5	BC03
rxn1_ACCTGTCCACTTGTGA-1	lib1	30440	6053	200	18	bcbg12	bcbg14	1.70692504794134	bcbg12	Singlet	bcbg12	9.79303547963206	0	TRUE	4.86683107546798	2.37151815422031	no_treatment	2	BC10
rxn1_ACCTGTCCAGATCATC-1	lib1	10573	3827	114	16	bcbg08	bcbg10	1.24351800350119	bcbg08	Singlet	bcbg08	5.22084554998581	0	TRUE	3.92968155077926	-6.48779247276333	Dorso	5	BC06
rxn1_ACCTGTCCAGCTGTGC-1	lib1	37399	7256	261	18	bcbg13	bcbg06	0.655930922391534	bcbg06_bcbg13	Doublet	Doublet	5.43597422390973	2	TRUE	NA	NA	NA	NA	BC11
rxn1_ACCTGTCCATAAGCGG-1	lib1	8895	3429	63	16	bcbg08	bcbg11	0.908981621244361	bcbg08	Singlet	bcbg08	4.82293423271501	0	TRUE	-3.41013883419999	0.545051057414737	Dorso	5	BC06
rxn1_ACCTGTCCATGAGTAA-1	lib1	29323	6395	289	18	bcbg09	bcbg10	0.595572729320102	bcbg09_bcbg10	Doublet	Doublet	5.12225897759438	3	TRUE	NA	NA	NA	NA	BC07
rxn1_ACCTGTCGTAAGATAC-1	lib1	25866	4955	147	18	bcbg18	bcbg08	1.39017738931292	bcbg18	Singlet	bcbg18	10.5543957318488	0	TRUE	9.40987993411056	-0.958185653610501	K02288	2	BC16
rxn1_ACCTGTCGTACCATAC-1	lib1	20714	4991	171	18	bcbg12	bcbg14	1.68569477877426	bcbg12	Singlet	bcbg12	10.1525538283287	0	TRUE	6.09852148226729	-0.326643656416211	no_treatment	2	BC10
rxn1_ACCTGTCGTCATCCCT-1	lib1	20520	4981	137	18	bcbg09	bcbg14	0.947505558423135	bcbg09	Singlet	bcbg09	5.54093567251462	0	TRUE	-3.71883128949174	-4.9730634497836	K02288	5	BC07
rxn1_ACCTGTCGTCCAATCA-1	lib1	40969	6081	345	18	bcbg15	bcbg11	2.23864227587014	bcbg15	Singlet	bcbg15	8.19155947179575	0	TRUE	11.253118764677	3.1085057450101	CHIR	2	BC13
rxn1_ACCTGTCGTCCGGTGT-1	lib1	18359	4069	120	17	bcbg10	bcbg06	2.16043704652102	bcbg10	Singlet	bcbg10	4.01437986818454	0	TRUE	-1.04616235562333	-4.97244451515225	BMP4	5	BC08
rxn1_ACCTGTCGTCCGTTTC-1	lib1	21661	4480	174	18	bcbg15	bcbg14	1.61135622220791	bcbg15	Singlet	bcbg15	10.1057199575274	0	TRUE	10.7635271661662	3.32691051490757	CHIR	2	BC13
rxn1_ACCTGTCGTTAGGACG-1	lib1	10192	3268	105	15	bcbg09	bcbg12	1.60217987133431	bcbg09	Singlet	bcbg09	4.28767660910518	0	TRUE	-2.83573912449845	0.844446618632999	K02288	5	BC07
rxn1_ACCTGTCTCCAAACCA-1	lib1	40135	6020	317	18	bcbg11	bcbg08	2.39799316798249	bcbg11	Singlet	bcbg11	5.27469789460571	0	TRUE	11.0917370431804	3.551058549957	lowXAV	2	BC09
rxn1_ACCTGTCTCCTGGTCT-1	lib1	18239	4410	135	18	bcbg14	bcbg18	1.64962725105697	bcbg14	Singlet	bcbg14	9.28230714403202	0	TRUE	5.39646793536178	1.90172149665805	XAV	2	BC12
rxn1_ACGATCAAGACGACGT-1	lib1	13663	3823	105	18	bcbg05	bcbg18	2.19134636197851	bcbg05	Singlet	bcbg05	5.54782990558442	0	TRUE	-4.72562049695023	-4.63079259864834	XAV	5	BC03
rxn1_ACGATCAAGATGCGAC-1	lib1	24378	4577	141	17	bcbg11	bcbg20	1.57815262800034	bcbg11	Singlet	bcbg11	10.8827631470998	0	TRUE	9.94774938754073	2.6942436886594	lowXAV	2	BC09
rxn1_ACGATCAAGCAGAAAG-1	lib1	12842	4024	186	18	bcbg09	bcbg20	1.75826986795908	bcbg09	Singlet	bcbg09	7.31973212895188	0	TRUE	-0.861776281080332	0.786820609645572	K02288	5	BC07
rxn1_ACGATCAAGGAACGAA-1	lib1	33454	5673	273	18	bcbg17	bcbg15	1.62301983190121	bcbg15_bcbg17	Doublet	Doublet	7.32647814910026	1	TRUE	11.5155222528361	3.60550214775058	Dorso	2	BC15
rxn1_ACGATCAAGTCTGCAT-1	lib1	26842	4859	213	18	bcbg18	bcbg11	1.95852177902643	bcbg18	Singlet	bcbg18	6.75806571790478	0	TRUE	9.48896909884444	0.941879649238315	K02288	2	BC16
rxn1_ACGATCAAGTTATGGA-1	lib1	28764	5058	190	18	bcbg16	bcbg14	0.0596545681103784	bcbg14_bcbg16	Doublet	Doublet	8.70880267000417	1	TRUE	6.75361753634444	2.10903265006992	lowDorso	2	BC14
rxn1_ACGATCAAGTTGCTCA-1	lib1	35818	5587	328	18	bcbg18	bcbg20	2.30533971544146	bcbg18_bcbg20	Doublet	Doublet	6.69216595008097	1	TRUE	11.0926392190837	3.91513850219699	K02288	2	BC16
rxn1_ACGATCACACAAAGCG-1	lib1	15395	3742	167	17	bcbg09	bcbg17	2.01039368237121	bcbg09	Singlet	bcbg09	3.54660604092238	0	TRUE	-4.06022237607011	-4.7017855452731	K02288	5	BC07
rxn1_ACGATCACACGCGCAT-1	lib1	41550	6626	295	18	bcbg13	bcbg18	1.11014879895648	bcbg13_bcbg18	Doublet	Doublet	8.22623345367028	4	TRUE	NA	NA	NA	NA	BC11
rxn1_ACGATCACAGACCCGT-1	lib1	27637	6032	199	18	bcbg13	bcbg16	0.930518412444387	bcbg13_bcbg16	Doublet	Doublet	8.78532402214423	2	TRUE	NA	NA	NA	NA	BC11
rxn1_ACGATCACAGCTTCGG-1	lib1	18010	4035	163	18	bcbg12	bcbg19	1.9204264040413	bcbg12	Singlet	bcbg12	9.25041643531372	0	TRUE	5.52096821001998	3.44627596862766	no_treatment	2	BC10
rxn1_ACGATCACATCGCCTT-1	lib1	43338	6463	417	18	bcbg17	bcbg19	1.92011747411986	bcbg17_bcbg19	Doublet	Doublet	8.16373621302321	2	TRUE	NA	NA	NA	NA	BC15
rxn1_ACGATCACATGTACGT-1	lib1	27080	5764	197	18	bcbg10	bcbg11	1.91843904390589	bcbg10	Singlet	bcbg10	3.87740029542097	1	TRUE	-5.04823421307572	-7.91462753288296	BMP4	5	BC08
rxn1_ACGATCACATTAAGCC-1	lib1	37803	6241	254	17	bcbg15	bcbg03	0.618992732637992	bcbg03_bcbg15	Doublet	Doublet	7.79303229902389	4	TRUE	NA	NA	NA	NA	BC13
rxn1_ACGATCAGTAGCGTTT-1	lib1	23378	4387	457	18	bcbg19	bcbg15	3.07857870130449	bcbg19	Singlet	bcbg19	4.42723928479767	0	TRUE	11.5680382364177	-0.0905776316657395	BMP4	2	BC17
rxn1_ACGATCAGTCACGTGC-1	lib1	30231	5222	291	18	bcbg15	bcbg19	1.89249704775803	bcbg15_bcbg19	Doublet	Doublet	6.49995038205815	1	TRUE	10.3633787744426	0.826724727229801	CHIR	2	BC13
rxn1_ACGATCAGTCATGCAT-1	lib1	25180	4757	393	17	bcbg11	bcbg19	3.03425111327525	bcbg11	Singlet	bcbg11	6.13979348689436	0	TRUE	6.51695753268233	1.23098375328037	lowXAV	2	BC09
rxn1_ACGATCATCACGACTA-1	lib1	17153	4909	226	16	bcbg07	bcbg05	1.92452273084488	bcbg07	Singlet	bcbg07	3.90602227015682	0	TRUE	-0.253601927242365	-1.59882829658535	lowDorso	5	BC05
rxn1_ACGATCATCATCTGTT-1	lib1	18409	4760	171	18	bcbg16	bcbg04	2.00559783656417	bcbg16	Singlet	bcbg16	8.349177032973	0	TRUE	4.20204712084762	-0.182443450613293	lowDorso	2	BC14
rxn1_ACGATCATCCGAAATC-1	lib1	13412	4214	150	17	bcbg07	bcbg14	1.48270943989791	bcbg07	Singlet	bcbg07	6.34506412168208	0	TRUE	0.325388055362616	-1.31409321300534	lowDorso	5	BC05
rxn1_ACGATCATCGATCCCT-1	lib1	23368	5243	213	17	bcbg03	bcbg11	1.73450374997529	bcbg03	Singlet	bcbg03	5.50753166723725	0	TRUE	-1.7731780893422	-7.41810367576626	no_treatment	5	BC01
rxn1_ACGATCATCTGTCTCG-1	lib1	25080	5612	212	17	bcbg07	bcbg19	1.59550903937258	bcbg07	Singlet	bcbg07	8.27352472089314	0	TRUE	-1.57207225628861	-7.58658645622281	lowDorso	5	BC05
rxn1_ACGATGTAGAATTCAG-1	lib1	31322	5388	470	18	bcbg14	bcbg04	3.15067065814742	bcbg14	Singlet	bcbg14	5.87127258795735	0	TRUE	8.07893682650558	3.37230588920566	XAV	2	BC12
rxn1_ACGATGTAGAGAAGGT-1	lib1	26320	4655	280	17	bcbg17	bcbg10	1.93834360907814	bcbg17	Singlet	bcbg17	9.63905775075988	0	TRUE	12.6417019479655	1.27372147567722	Dorso	2	BC15
rxn1_ACGATGTAGGCACAAC-1	lib1	14183	3547	93	15	bcbg10	bcbg19	1.69852611486744	bcbg10	Singlet	bcbg10	3.5253472467038	0	TRUE	-0.946987856111612	-5.15841577522305	BMP4	5	BC08
rxn1_ACGATGTAGGTGAGCT-1	lib1	23667	4314	137	18	bcbg20	bcbg19	1.44552805920229	bcbg20	Singlet	bcbg20	8.74213039252968	0	TRUE	11.2798035257243	-0.704727511329922	VEGF	2	BC18
rxn1_ACGATGTAGTAAGGGA-1	lib1	42240	5823	548	18	bcbg11	bcbg18	2.92824704801485	bcbg11_bcbg18	Doublet	Doublet	6.76373106060606	1	TRUE	11.8633911722087	2.90703465469333	lowXAV	2	BC09
rxn1_ACGATGTAGTAGCATA-1	lib1	8292	3282	85	17	bcbg03	bcbg19	1.37475775976333	bcbg03	Singlet	bcbg03	6.66907863000482	0	TRUE	-3.20202587910661	0.768844266013828	no_treatment	5	BC01
rxn1_ACGATGTCAACGACAG-1	lib1	14277	4396	297	18	bcbg06	bcbg10	3.31118704058102	bcbg06	Singlet	bcbg06	6.81515724592001	0	TRUE	-1.30755542584428	0.384866018371311	CHIR	5	BC04
rxn1_ACGATGTCAACGATCT-1	lib1	13279	4150	127	18	bcbg10	bcbg16	2.10844973083301	bcbg10	Singlet	bcbg10	6.95835529783869	0	TRUE	-4.03803252049455	0.2490458083913	BMP4	5	BC08
rxn1_ACGATGTCAATACGAA-1	lib1	20178	4358	126	18	bcbg17	bcbg19	1.07883155975553	bcbg17	Singlet	bcbg17	6.53682228169293	0	TRUE	10.0517237298869	-0.666486840172085	Dorso	2	BC15
rxn1_ACGATGTCACCCTAAA-1	lib1	26618	5154	289	18	bcbg14	bcbg04	2.46902980471138	bcbg14	Singlet	bcbg14	8.58441656022241	0	TRUE	10.1464207284831	0.27091212995502	XAV	2	BC12
rxn1_ACGATGTCACGCAGTC-1	lib1	16908	4544	150	17	bcbg10	bcbg05	2.30870221989346	bcbg10	Singlet	bcbg10	5.86113082564466	0	TRUE	2.01343442133895	-3.25687883369473	BMP4	5	BC08
rxn1_ACGATGTCACTTCATT-1	lib1	39558	6222	385	18	bcbg18	bcbg06	2.78982145036941	bcbg18	Singlet	bcbg18	6.2894989635472	1	TRUE	12.7869484537028	1.51836194522831	K02288	2	BC16
rxn1_ACGATGTCATTGTACG-1	lib1	8642	3274	76	16	bcbg08	bcbg12	0.760190282781862	bcbg08	Singlet	bcbg08	6.12126822494793	0	TRUE	-2.82386564084062	0.0374205452963977	Dorso	5	BC06
rxn1_ACGATGTGTAGCGTAG-1	lib1	19953	5590	204	18	bcbg08	bcbg04	1.67971123794617	bcbg08	Singlet	bcbg08	6.73081742093921	0	TRUE	-1.12020109959611	-0.313503127022061	Dorso	5	BC06
rxn1_ACGATGTGTAGGTACG-1	lib1	21612	5344	494	16	bcbg10	bcbg09	3.65207349706204	bcbg10	Singlet	bcbg10	6.98685915232278	0	TRUE	-3.84414051838883	2.35423161514255	BMP4	5	BC08
rxn1_ACGATGTGTCACCGCA-1	lib1	40620	6124	450	18	bcbg13	bcbg10	2.85922432929103	bcbg13	Singlet	bcbg13	5.78286558345642	1	TRUE	4.01761747530929	-3.36977122299221	VEGF	5	BC11
rxn1_ACGATGTTCAGGAACG-1	lib1	15247	3942	129	16	bcbg09	bcbg03	1.32881386242881	bcbg09	Singlet	bcbg09	8.61808880435495	0	TRUE	-1.15952586003312	-5.12715814582852	K02288	5	BC07
rxn1_ACGATGTTCATGAGAA-1	lib1	22564	4611	175	16	bcbg18	bcbg17	2.01914331758541	bcbg18	Singlet	bcbg18	6.35525616025527	0	TRUE	6.44182850054732	2.03648187644931	K02288	2	BC16
rxn1_ACGATGTTCCGCGGAT-1	lib1	37517	6189	229	18	bcbg18	bcbg06	1.70472669000436	bcbg18	Singlet	bcbg18	10.3126582615881	0	TRUE	10.9514248483562	3.46954133041355	K02288	2	BC16
rxn1_ACGATGTTCCTGCCAT-1	lib1	30887	5900	357	18	bcbg11	bcbg16	2.69904599797889	bcbg11	Singlet	bcbg11	6.31333570757924	0	TRUE	8.05951524905196	3.21400572784397	lowXAV	2	BC09
rxn1_ACGATGTTCGACGACC-1	lib1	38392	6301	440	18	bcbg12	bcbg20	2.8427277296142	bcbg12	Singlet	bcbg12	7.48853927901646	0	TRUE	9.06140257052413	4.87504150398227	no_treatment	2	BC10
rxn1_ACGATGTTCGATGCAT-1	lib1	49930	7157	474	18	bcbg07	bcbg03	1.75924980068844	bcbg03_bcbg07	Doublet	Doublet	9.7216102543561	1	TRUE	-2.11044143506059	-7.59505174629239	lowDorso	5	BC05
rxn1_ACGATGTTCTGTTGGA-1	lib1	24929	4883	166	18	bcbg11	bcbg06	1.61815159360583	bcbg11	Singlet	bcbg11	7.11621003650367	0	TRUE	8.56501318148604	-0.414558123274121	lowXAV	2	BC09
rxn1_ACGCACGAGACTCTAC-1	lib1	21759	5736	219	18	bcbg08	bcbg07	1.9635414108672	bcbg08	Singlet	bcbg08	5.47359713222115	1	TRUE	-5.65778945752152	-5.95390031806973	Dorso	5	BC06
rxn1_ACGCACGAGCCTTTCC-1	lib1	43776	6991	224	18	bcbg16	bcbg03	1.6489975526991	bcbg16	Singlet	bcbg16	6.8233735380117	1	TRUE	8.68985487154952	4.22423126228305	lowDorso	2	BC14
rxn1_ACGCACGAGGATAATC-1	lib1	47595	7492	357	18	bcbg06	bcbg11	0.095543045062974	bcbg06_bcbg11	Doublet	Doublet	7.29488391637777	3	TRUE	NA	NA	NA	NA	BC04
rxn1_ACGCACGAGGCTTAAA-1	lib1	30089	5323	167	18	bcbg12	bcbg17	1.30756496332554	bcbg12	Singlet	bcbg12	9.87404034697065	0	TRUE	9.6959164255046	-0.902222971840176	no_treatment	2	BC10
rxn1_ACGCACGAGTATGGAT-1	lib1	24289	4818	184	18	bcbg18	bcbg09	1.06189481613626	bcbg18	Singlet	bcbg18	8.0612622998065	0	TRUE	11.7304899804973	2.68971278198215	K02288	2	BC16
rxn1_ACGCACGAGTTTCTTC-1	lib1	23306	5399	287	18	bcbg09	bcbg07	2.30179647831163	bcbg09	Singlet	bcbg09	6.53908864670042	0	TRUE	-2.67143272229203	-7.77399728767422	K02288	5	BC07
rxn1_ACGCACGCACTGGCGT-1	lib1	58588	8117	764	18	bcbg03	bcbg08	1.60488847116612	bcbg03_bcbg08	Doublet	Doublet	5.55233153546801	3	FALSE	NA	NA	NA	NA	NA
rxn1_ACGCACGCATGATCTG-1	lib1	42916	6807	347	18	bcbg14	bcbg11	0.334464357955117	bcbg11_bcbg14	Doublet	Doublet	11.8650386802125	2	TRUE	NA	NA	NA	NA	BC12
rxn1_ACGCACGGTAGACACG-1	lib1	34135	5369	192	18	bcbg14	bcbg04	1.3985726704747	bcbg14	Singlet	bcbg14	6.51823641423759	0	TRUE	9.80494905642501	1.05709626205417	XAV	2	BC12
rxn1_ACGCACGGTCACATTG-1	lib1	26501	6323	148	18	bcbg10	bcbg18	0.992513310186625	bcbg10	Singlet	bcbg10	5.17338968340817	0	TRUE	-3.61089061566361	2.60336663253757	BMP4	5	BC08
rxn1_ACGCACGGTCACTCTC-1	lib1	31738	5216	327	18	bcbg12	bcbg19	2.54381753668966	bcbg12	Singlet	bcbg12	5.12004537147898	0	TRUE	9.52805353335372	0.120282266812053	no_treatment	2	BC10
rxn1_ACGCACGGTCAGCGTC-1	lib1	10609	3672	82	17	bcbg10	bcbg08	1.80076210682367	bcbg10	Singlet	bcbg10	3.60071637289094	0	TRUE	-0.912619519910898	-5.24645898811367	BMP4	5	BC08
rxn1_ACGCACGGTCTACACA-1	lib1	25607	6082	181	18	bcbg09	bcbg11	0.787578507679227	bcbg09	Singlet	bcbg09	11.7624087163666	1	TRUE	-3.41722201176652	-4.06587718002346	K02288	5	BC07
rxn1_ACGCACGGTGCGTGCT-1	lib1	29954	5220	370	18	bcbg17	bcbg12	2.09260980064821	bcbg12_bcbg17	Doublet	Doublet	9.18742071175803	1	TRUE	12.6690657251262	1.15325595863315	Dorso	2	BC15
rxn1_ACGCACGGTGCTTATG-1	lib1	21424	5785	134	18	bcbg06	bcbg12	0.864056851047951	bcbg06	Singlet	bcbg06	10.8709858103062	0	TRUE	-1.552850354395	-0.736043374462399	CHIR	5	BC04
rxn1_ACGCACGGTTGCCGAC-1	lib1	22768	5441	199	17	bcbg09	bcbg05	1.84146246251685	bcbg09	Singlet	bcbg09	9.07413914265636	0	TRUE	-1.02596430846223	2.04315950401279	K02288	5	BC07
rxn1_ACGCACGGTTGGGATG-1	lib1	27260	4883	570	18	bcbg17	bcbg06	2.83570035340986	bcbg17	Singlet	bcbg17	7.68525311812179	0	TRUE	12.6004240625285	-0.240715871973309	Dorso	2	BC15
rxn1_ACGCACGTCCGTATGA-1	lib1	29711	4877	327	18	bcbg19	bcbg18	2.6815603553077	bcbg19	Singlet	bcbg19	5.26740937699842	0	TRUE	8.50126196078292	2.43550517089817	BMP4	2	BC17
rxn1_ACGGAAGAGACTTCAC-1	lib1	13138	4029	154	18	bcbg08	bcbg05	0.192614303489788	bcbg05_bcbg08	Doublet	Doublet	8.33460191810017	1	TRUE	-3.96857355900773	0.301673252658573	Dorso	5	BC06
rxn1_ACGGAAGAGAGTTGCG-1	lib1	18874	3976	183	18	bcbg14	bcbg19	1.70286340680142	bcbg14	Singlet	bcbg14	7.50238423227721	0	TRUE	10.5654547326945	-0.622029821796689	XAV	2	BC12
rxn1_ACGGAAGAGCCAAGCA-1	lib1	7551	2497	244	17	bcbg12	bcbg09	0.679946486593785	bcbg09_bcbg12	Doublet	Doublet	7.05866772612899	1	TRUE	4.9109232538127	2.7884500218198	no_treatment	2	BC10
rxn1_ACGGAAGCACACCTAA-1	lib1	19187	4828	138	18	bcbg13	bcbg12	1.64308218761785	bcbg13	Singlet	bcbg13	4.87309115546985	0	TRUE	-1.81738745041856	3.02001454360935	VEGF	5	BC11
rxn1_ACGGAAGCAGCAAGAC-1	lib1	10181	3868	124	17	bcbg08	bcbg15	1.50242046784842	bcbg08	Singlet	bcbg08	12.611727728121	0	TRUE	-3.76146172352799	0.0386070502564578	Dorso	5	BC06
rxn1_ACGGAAGCAGGTTACT-1	lib1	10670	3783	135	18	bcbg05	bcbg12	2.05497705671475	bcbg05	Singlet	bcbg05	19.6907216494845	0	TRUE	-3.29493140049943	0.880401272849765	XAV	5	BC03
rxn1_ACGGAAGCATAGAGGC-1	lib1	28083	4672	171	18	bcbg18	bcbg03	1.67080392332011	bcbg18	Singlet	bcbg18	7.474272691664	0	TRUE	10.3761561029338	-0.586207609100613	K02288	2	BC16
rxn1_ACGGAAGGTCTCTCAC-1	lib1	41570	5994	471	18	bcbg17	bcbg04	2.27300486067658	bcbg17	Singlet	bcbg17	7.25282655761366	0	TRUE	12.7803976648234	2.68571950920078	Dorso	2	BC15
rxn1_ACGGAAGGTCTGATAC-1	lib1	26949	5609	193	18	bcbg03	bcbg10	0.174156408338185	bcbg03_bcbg10	Doublet	Doublet	10.6794315187948	1	TRUE	-1.39826225110063	-7.77770803443936	no_treatment	5	BC01
rxn1_ACGGAAGGTTAATCGC-1	lib1	26767	6193	166	18	bcbg10	bcbg04	0.229164966301835	bcbg04_bcbg10	Doublet	Doublet	6.69854671797362	1	TRUE	-1.66267203160295	0.0788903874919086	BMP4	5	BC08
rxn1_ACGGAAGGTTCGTGCG-1	lib1	29401	5019	434	18	bcbg19	bcbg11	2.91626333408394	bcbg19	Singlet	bcbg19	7.32968266385497	0	TRUE	11.0650169961833	1.5815932942197	BMP4	2	BC17
rxn1_ACGGAAGTCAGACAAA-1	lib1	37043	5977	160	18	bcbg12	bcbg09	1.09085347866423	bcbg12	Singlet	bcbg12	9.25950921901574	0	TRUE	8.12649179629317	3.44289805419895	no_treatment	2	BC10
rxn1_ACGGAAGTCCAACTGA-1	lib1	28076	6638	218	18	bcbg04	bcbg08	0.673092191616318	bcbg04_bcbg08	Doublet	Doublet	6.79227810229377	1	TRUE	-3.86401747532853	1.68031813629123	lowXAV	5	BC02
rxn1_ACGGAAGTCGACATAC-1	lib1	19464	4661	207	17	bcbg07	bcbg12	1.69423617460304	bcbg07	Singlet	bcbg07	5.98027127003699	0	TRUE	-1.56328283616075	-4.38687942497281	lowDorso	5	BC05
rxn1_ACGGAAGTCTCTCTTC-1	lib1	21231	5216	164	18	bcbg14	bcbg06	1.3158064148471	bcbg14	Singlet	bcbg14	7.82817578069804	0	TRUE	5.15312076739303	-0.0246528903379769	XAV	2	BC12
rxn1_ACGGAAGTCTGCTAGA-1	lib1	29118	5537	294	18	bcbg18	bcbg05	1.29392858569742	bcbg05_bcbg18	Doublet	Doublet	7.81303660965726	3	TRUE	NA	NA	NA	NA	BC16
rxn1_ACGGGTCAGACCCGCT-1	lib1	42416	7064	966	18	bcbg09	bcbg04	3.14408330485309	bcbg04_bcbg09	Doublet	Doublet	6.23585439456809	2	TRUE	NA	NA	NA	NA	BC07
rxn1_ACGGGTCAGCCATTTG-1	lib1	28516	5656	242	17	bcbg03	bcbg13	0.924371587933768	bcbg03_bcbg13	Doublet	Doublet	4.74470472717071	1	TRUE	0.38381473354331	-0.534615676327023	no_treatment	5	BC01
rxn1_ACGGGTCAGCCGCACT-1	lib1	18043	5333	116	17	bcbg10	bcbg09	0.0178997045289124	bcbg09_bcbg10	Doublet	Doublet	5.78617746494485	1	TRUE	-2.05248426266679	-0.375264089031491	BMP4	5	BC08
rxn1_ACGGGTCAGGCAGGGA-1	lib1	78692	8198	908	18	bcbg19	bcbg03	0.220157986741242	bcbg03_bcbg19	Doublet	Doublet	7.97921008488792	4	FALSE	NA	NA	NA	NA	NA
rxn1_ACGGGTCAGGCCCGTT-1	lib1	44455	6282	372	18	bcbg12	bcbg13	2.16615351517395	bcbg12_bcbg13	Doublet	Doublet	5.90484759869531	1	TRUE	12.0830776803874	3.29674269683811	no_treatment	2	BC10
rxn1_ACGGGTCAGGTGCATG-1	lib1	56230	7132	568	18	bcbg12	bcbg15	0.78818101813175	bcbg12_bcbg15	Doublet	Doublet	6.41472523563934	1	FALSE	NA	NA	NA	NA	NA
rxn1_ACGGGTCAGTAATTGG-1	lib1	24804	4928	299	18	bcbg18	bcbg10	2.23269765650032	bcbg18	Singlet	bcbg18	8.60748266408644	0	TRUE	7.19629789523116	2.23418261535617	K02288	2	BC16
rxn1_ACGGGTCAGTGGCGAT-1	lib1	52060	6325	527	18	bcbg12	bcbg15	2.63028867242925	bcbg12_bcbg15	Doublet	Doublet	4.02612370341913	1	FALSE	NA	NA	NA	NA	NA
rxn1_ACGGGTCAGTTAGTGA-1	lib1	22105	4483	196	16	bcbg19	bcbg13	1.98516996148847	bcbg19	Singlet	bcbg19	7.02555982809319	0	TRUE	5.37175728014937	2.51095964439365	BMP4	2	BC17
rxn1_ACGGGTCAGTTCCGTA-1	lib1	59009	7590	568	18	bcbg16	bcbg09	0.344521737125261	bcbg09_bcbg16	Doublet	Doublet	8.30890203189344	3	FALSE	NA	NA	NA	NA	NA
rxn1_ACGGGTCCAAAGGCGT-1	lib1	50743	6852	418	18	bcbg17	bcbg12	0.233645824176341	bcbg12_bcbg17	Doublet	Doublet	7.91242141773249	1	FALSE	NA	NA	NA	NA	NA
rxn1_ACGGGTCCAACACAGG-1	lib1	25054	4675	189	18	bcbg15	bcbg11	1.91491575855548	bcbg15	Singlet	bcbg15	8.48567095074639	0	TRUE	8.22203661135665	-0.104319933278832	CHIR	2	BC13
rxn1_ACGGGTCCAACATCGT-1	lib1	18201	5317	135	17	bcbg09	bcbg07	0.228395431723089	bcbg07_bcbg09	Doublet	Doublet	4.57667161144992	1	TRUE	-2.85855888196	-0.0356786208584638	K02288	5	BC07
rxn1_ACGGGTCCAGCTAACT-1	lib1	16138	4338	133	18	bcbg05	bcbg17	1.97126573616636	bcbg05	Singlet	bcbg05	7.82005205105961	0	TRUE	-3.32884572812089	-6.3840250777438	XAV	5	BC03
rxn1_ACGGGTCCAGGCCCTA-1	lib1	52297	7387	452	18	bcbg16	bcbg08	1.72551039168875	bcbg08_bcbg16	Doublet	Doublet	10.6449700747653	4	FALSE	NA	NA	NA	NA	NA
rxn1_ACGGGTCCAGTAGTTC-1	lib1	11732	4071	98	17	bcbg04	bcbg15	1.63780687390617	bcbg04	Singlet	bcbg04	6.59734060688715	0	TRUE	4.05644870928756	-6.68438098899868	lowXAV	5	BC02
rxn1_ACGGGTCCAGTTCTAG-1	lib1	9857	3757	84	18	bcbg06	bcbg20	1.65759184333849	bcbg06	Singlet	bcbg06	7.06097189814345	0	TRUE	-1.44086908169755	-0.733646969719204	CHIR	5	BC04
rxn1_ACGGGTCGTACCGCGT-1	lib1	38896	6631	306	18	bcbg07	bcbg11	1.80321135437126	bcbg07	Singlet	bcbg07	4.59430275606746	0	TRUE	-5.43576978512773	-7.86392591468838	lowDorso	5	BC05
rxn1_ACGGGTCGTAGTTACC-1	lib1	20120	4414	309	17	bcbg09	bcbg13	2.33997240042655	bcbg09	Singlet	bcbg09	7.15705765407555	0	TRUE	3.09353400401107	-2.5112292575076	K02288	5	BC07
rxn1_ACGGGTCGTCACTGAT-1	lib1	42212	6555	358	18	bcbg12	bcbg13	1.33917529746572	bcbg12_bcbg13	Doublet	Doublet	8.21093527906756	1	TRUE	8.0942204111003	5.11369707115146	no_treatment	2	BC10
rxn1_ACGGGTCGTGACATCT-1	lib1	10442	3290	250	15	bcbg03	bcbg05	2.58501596729055	bcbg03	Singlet	bcbg03	6.95269105535338	0	TRUE	4.05396391085616	-6.72994182579068	no_treatment	5	BC01
rxn1_ACGGGTCGTGCCTATA-1	lib1	21053	5375	194	17	bcbg09	bcbg12	1.65855271032538	bcbg09	Singlet	bcbg09	4.9874127202774	0	TRUE	-3.84421681233415	-5.20197055809048	K02288	5	BC07
rxn1_ACGGGTCTCCAATCTT-1	lib1	35430	6512	287	18	bcbg12	bcbg13	0.92647525484317	bcbg12_bcbg13	Doublet	Doublet	7.60654812305955	3	TRUE	NA	NA	NA	NA	BC10
rxn1_ACGGGTCTCCATAGGT-1	lib1	81156	8396	574	18	bcbg14	bcbg18	0.839107188157374	bcbg14_bcbg18	Doublet	Doublet	8.38631770910346	2	FALSE	NA	NA	NA	NA	NA
rxn1_ACGGGTCTCGAAGAAT-1	lib1	13122	4270	104	18	bcbg05	bcbg16	2.16143822800208	bcbg05	Singlet	bcbg05	4.83920134125895	0	TRUE	-1.55102406807908	-0.303128357453618	XAV	5	BC03
rxn1_ACGGGTCTCTTCTCAA-1	lib1	24030	4993	258	18	bcbg07	bcbg16	1.67729060533987	bcbg07	Singlet	bcbg07	10.3495630461923	0	TRUE	3.05550290278426	-3.08705018035916	lowDorso	5	BC05
rxn1_ACGGTCGAGAAGCTGC-1	lib1	35391	5323	335	18	bcbg12	bcbg17	2.55760324424235	bcbg12	Singlet	bcbg12	4.56048147834195	0	TRUE	11.8133757226848	0.863796432094303	no_treatment	2	BC10
rxn1_ACGGTCGAGATGCTTC-1	lib1	28109	6185	316	18	bcbg09	bcbg14	1.94262140153148	bcbg09_bcbg14	Doublet	Doublet	4.30467110178235	1	TRUE	-5.21223472424516	-6.0172586249545	K02288	5	BC07
rxn1_ACGGTCGAGTCCCGAC-1	lib1	29487	5769	327	18	bcbg07	bcbg15	2.09545202737608	bcbg07	Singlet	bcbg07	4.69020246210194	0	TRUE	-1.45523737736711	-7.71089122764615	lowDorso	5	BC05
rxn1_ACGGTCGCAACAAAGT-1	lib1	22749	5245	165	18	bcbg04	bcbg12	2.32633313551569	bcbg04	Singlet	bcbg04	5.9123477955075	0	TRUE	-3.94812392064103	-5.29815958015469	lowXAV	5	BC02
rxn1_ACGGTCGCAACGTATC-1	lib1	24872	4776	182	18	bcbg16	bcbg10	1.89398189888207	bcbg16	Singlet	bcbg16	7.92457381794789	0	TRUE	4.25702739886275	0.332118738965717	lowDorso	2	BC14
rxn1_ACGGTCGCACCGAATT-1	lib1	26114	5400	218	18	bcbg04	bcbg07	2.14587017185616	bcbg04	Singlet	bcbg04	12.15822930229	0	TRUE	2.7006349676036	-3.03536341659573	lowXAV	5	BC02
rxn1_ACGGTCGCAGCACACC-1	lib1	24272	4682	116	18	bcbg15	bcbg20	0.955799310090608	bcbg15	Singlet	bcbg15	9.55833882663151	0	TRUE	9.38629461459151	-1.11725984088925	CHIR	2	BC13
rxn1_ACGGTCGCAGCAGTCC-1	lib1	26333	5894	164	17	bcbg05	bcbg15	0.776136271246947	bcbg05_bcbg15	Doublet	Doublet	12.8697831618122	2	TRUE	NA	NA	NA	NA	BC03
rxn1_ACGGTCGCATCACGGC-1	lib1	21107	4833	207	18	bcbg14	bcbg16	2.49540149944781	bcbg14	Singlet	bcbg14	9.01122850239257	0	TRUE	4.27165628603927	-0.144045385940346	XAV	2	BC12
rxn1_ACGGTCGCATCGGAGA-1	lib1	26977	5147	284	17	bcbg07	bcbg09	1.9748385431775	bcbg07	Singlet	bcbg07	9.38947992734552	0	TRUE	3.01887966326705	-3.39025662414578	lowDorso	5	BC05
rxn1_ACGGTCGCATGCCGGT-1	lib1	50195	6978	707	18	bcbg20	bcbg10	1.84090428406361	bcbg10_bcbg20	Doublet	Doublet	6.58631337782648	4	FALSE	NA	NA	NA	NA	NA
rxn1_ACGGTCGCATGTCGTA-1	lib1	18818	3936	224	15	bcbg20	bcbg18	2.52845860950406	bcbg20	Singlet	bcbg20	5.47348283558295	0	TRUE	5.6087091081523	2.37730981834385	VEGF	2	BC18
rxn1_ACGGTCGCATGTGGCC-1	lib1	50906	6840	493	18	bcbg11	bcbg09	1.28842581308957	bcbg09_bcbg11	Doublet	Doublet	7.6277845440616	3	FALSE	NA	NA	NA	NA	NA
rxn1_ACGGTCGGTCTCCCTA-1	lib1	27334	4953	216	18	bcbg19	bcbg11	1.93071529024773	bcbg19	Singlet	bcbg19	8.94856223018951	0	TRUE	10.9670412652873	0.551117856578556	BMP4	2	BC17
rxn1_ACGGTCGGTGATGTAA-1	lib1	19127	4145	132	16	bcbg09	bcbg04	1.3229640831581	bcbg09	Singlet	bcbg09	5.28572175458776	0	TRUE	-4.64005016156205	-4.3115415381625	K02288	5	BC07
rxn1_ACGGTCGGTGGCTGAA-1	lib1	9004	2868	219	16	bcbg05	bcbg13	3.04588824234246	bcbg05	Singlet	bcbg05	10.7618836072857	0	TRUE	-2.54421376057633	-0.973345856590542	XAV	5	BC03
rxn1_ACGGTCGGTGGTCCCA-1	lib1	15392	4972	158	17	bcbg09	bcbg03	1.44567862822161	bcbg09	Singlet	bcbg09	7.86122661122661	0	TRUE	-3.63930105038651	1.92796244152042	K02288	5	BC07
rxn1_ACGGTCGTCCACGGAC-1	lib1	17317	4867	122	18	bcbg04	bcbg18	1.09438924293934	bcbg04	Singlet	bcbg04	17.1334526765606	0	TRUE	4.22132326296798	-7.14347408287076	lowXAV	5	BC02
rxn1_ACGGTCGTCCGAAATC-1	lib1	39149	6309	386	18	bcbg10	bcbg16	1.35846456030068	bcbg10_bcbg16	Doublet	Doublet	7.41525964903318	4	TRUE	NA	NA	NA	NA	BC08
rxn1_ACGGTCGTCGTTCTGC-1	lib1	16827	4462	310	17	bcbg09	bcbg19	2.55597435912483	bcbg09	Singlet	bcbg09	3.89255363404053	0	TRUE	0.827511619844351	-0.819085340423855	K02288	5	BC07
rxn1_ACGGTTAAGAGGGTAA-1	lib1	48752	6699	533	18	bcbg11	bcbg18	1.15337362461057	bcbg11_bcbg18	Doublet	Doublet	6.61306202822448	2	TRUE	NA	NA	NA	NA	BC09
rxn1_ACGGTTAAGATGCTTC-1	lib1	21826	5643	119	18	bcbg06	bcbg09	0.74177103739063	bcbg06	Singlet	bcbg06	8.05919545496197	0	TRUE	-1.31029867001542	-0.177453409357342	CHIR	5	BC04
rxn1_ACGGTTAAGCCAAGGT-1	lib1	9063	3314	128	15	bcbg05	bcbg18	2.57913641922722	bcbg05	Singlet	bcbg05	7.44786494538232	0	TRUE	-3.59223936863908	0.307617534475055	XAV	5	BC03
rxn1_ACGGTTAAGCCTTTGA-1	lib1	37048	6093	263	18	bcbg15	bcbg14	1.78505952342118	bcbg15	Singlet	bcbg15	8.26765277477866	0	TRUE	9.26879907778731	4.01220705039951	CHIR	2	BC13
rxn1_ACGGTTAAGCGTTACT-1	lib1	34587	5479	207	18	bcbg11	bcbg10	1.64853400437222	bcbg11	Singlet	bcbg11	6.43016162141845	0	TRUE	11.6129982583903	1.68146588333103	lowXAV	2	BC09
rxn1_ACGGTTAAGGTAACTA-1	lib1	26061	4849	427	17	bcbg17	bcbg16	2.56075490787466	bcbg17	Singlet	bcbg17	8.39952419323894	0	TRUE	10.0103142373942	-0.740320603771481	Dorso	2	BC15
rxn1_ACGGTTAAGTTAACGA-1	lib1	18571	4268	152	17	bcbg04	bcbg08	2.45480964925377	bcbg04	Singlet	bcbg04	3.79085671207797	0	TRUE	1.8956930749797	-1.70026181213406	lowXAV	5	BC02
rxn1_ACGGTTACAACTACGT-1	lib1	12858	3714	144	14	bcbg04	bcbg03	2.5494258840436	bcbg04	Singlet	bcbg04	6.14403484212164	0	TRUE	-1.12543629475602	-0.152001503331933	lowXAV	5	BC02
rxn1_ACGGTTACAGAGGACT-1	lib1	27698	5033	232	18	bcbg19	bcbg05	2.13760326235289	bcbg19	Singlet	bcbg19	7.56733338147159	0	TRUE	8.59089685610763	2.7724952889249	BMP4	2	BC17
rxn1_ACGGTTACAGTCTTCC-1	lib1	30918	5248	182	18	bcbg11	bcbg06	1.51169419305345	bcbg11	Singlet	bcbg11	7.36464195614205	0	TRUE	11.1289723031901	1.62159063346836	lowXAV	2	BC09
rxn1_ACGGTTACATTCGGGC-1	lib1	25556	5231	201	18	bcbg16	bcbg15	2.31414267460706	bcbg16	Singlet	bcbg16	8.24072624823916	0	TRUE	5.12144590548507	1.25072791107151	lowDorso	2	BC14
rxn1_ACGGTTAGTAGTCCTA-1	lib1	20113	4560	168	17	bcbg11	bcbg14	1.98021190243588	bcbg11	Singlet	bcbg11	9.34718838562124	0	TRUE	4.30060125521651	4.09304668434116	lowXAV	2	BC09
rxn1_ACGGTTAGTCAACACT-1	lib1	25997	4745	236	18	bcbg15	bcbg20	1.81158194197645	bcbg15	Singlet	bcbg15	7.00465438319806	0	TRUE	10.302489530363	-0.720833997650418	CHIR	2	BC13
rxn1_ACGGTTAGTCAGGTAG-1	lib1	54017	7901	374	18	bcbg05	bcbg12	0.429590605185476	bcbg05_bcbg12	Doublet	Doublet	9.70620360256956	4	FALSE	NA	NA	NA	NA	NA
rxn1_ACGGTTAGTCATGGCC-1	lib1	10701	3472	73	14	bcbg09	bcbg19	0.920466827132149	bcbg09	Singlet	bcbg09	2.60723296888141	0	TRUE	-0.313907001099672	0.911673624591556	K02288	5	BC07
rxn1_ACGGTTAGTGCATACT-1	lib1	25407	4733	218	18	bcbg17	bcbg03	1.71278320117822	bcbg17	Singlet	bcbg17	6.15184791592868	0	TRUE	11.2743113153361	-0.574948291702542	Dorso	2	BC15
rxn1_ACGGTTAGTTCAAGTC-1	lib1	27502	5087	180	18	bcbg04	bcbg18	1.90443365227432	bcbg04	Singlet	bcbg04	9.9338229946913	0	TRUE	3.06766201189986	-3.32796309463528	lowXAV	5	BC02
rxn1_ACGGTTATCAGAGCAG-1	lib1	9659	3683	61	16	bcbg08	bcbg04	0.524786011267234	Negative	Negative	Negative	4.8969872657625	0	TRUE	-0.50932656594285	-1.3833383130267	Dorso	5	BC06
rxn1_ACGGTTATCAGCACCG-1	lib1	10939	4024	174	16	bcbg06	bcbg18	2.69475703344954	bcbg06	Singlet	bcbg06	7.96233659383856	1	TRUE	-2.78113673993119	-0.883777062816891	CHIR	5	BC04
rxn1_ACGGTTATCATCGCCT-1	lib1	24633	5609	239	18	bcbg05	bcbg09	2.87180491487966	bcbg05	Singlet	bcbg05	5.10291072950919	0	TRUE	2.10990143946639	-3.30457804672268	XAV	5	BC03
rxn1_ACGGTTATCATCTGTT-1	lib1	23909	5039	207	18	bcbg15	bcbg12	1.85430741134828	bcbg15	Singlet	bcbg15	9.47342005102681	0	TRUE	8.73970819643966	0.788003642635074	CHIR	2	BC13
rxn1_ACGGTTATCCATTCGC-1	lib1	16350	4443	152	16	bcbg08	bcbg06	1.70993612460664	bcbg08	Singlet	bcbg08	7.71253822629969	0	TRUE	-0.0625369222156069	-0.664666216297421	Dorso	5	BC06
rxn1_ACGGTTATCCTGTAGA-1	lib1	37040	7055	286	18	bcbg09	bcbg03	0.295195954405732	bcbg03_bcbg09	Doublet	Doublet	7.56479481641469	3	TRUE	NA	NA	NA	NA	BC07
rxn1_ACGGTTATCTCCAAGA-1	lib1	13482	4353	117	18	bcbg04	bcbg07	2.2335169366126	bcbg04	Singlet	bcbg04	6.43079661771251	0	TRUE	-3.03635762997636	0.251940895395008	lowXAV	5	BC02
rxn1_ACGTAACAGAGGCGGA-1	lib1	38068	6481	335	18	bcbg20	bcbg08	1.52071143944126	bcbg08_bcbg20	Doublet	Doublet	7.95418724387937	3	TRUE	NA	NA	NA	NA	BC18
rxn1_ACGTAACAGATGAAGG-1	lib1	38842	6687	342	18	bcbg04	bcbg05	2.84393264090419	bcbg04	Singlet	bcbg04	5.85963647597961	0	TRUE	3.85691977671615	-3.42296455375699	lowXAV	5	BC02
rxn1_ACGTAACAGCACCAGA-1	lib1	13114	4338	86	17	bcbg08	bcbg09	0.469100775137061	bcbg08	Singlet	bcbg08	7.84657617813024	0	TRUE	-4.55466865368852	0.898324031905857	Dorso	5	BC06
rxn1_ACGTAACAGCCTCAAT-1	lib1	41277	6369	267	18	bcbg14	bcbg06	1.71711609034864	bcbg06_bcbg14	Doublet	Doublet	8.77243985754779	1	TRUE	12.1307461374187	1.03722455032321	XAV	2	BC12
rxn1_ACGTAACAGCTGGCTC-1	lib1	19229	4932	201	17	bcbg09	bcbg13	2.02917454937038	bcbg09	Singlet	bcbg09	4.17078371210151	0	TRUE	-1.43876277276048	-5.54210947029141	K02288	5	BC07
rxn1_ACGTAACAGGATCACG-1	lib1	29299	6567	149	18	bcbg06	bcbg16	1.09551113039235	bcbg06	Singlet	bcbg06	7.97979453223659	0	TRUE	-1.33759771653184	0.159635518269268	CHIR	5	BC04
rxn1_ACGTAACAGGCATCTT-1	lib1	19120	4685	115	18	bcbg07	bcbg05	0.724698752280137	bcbg07	Singlet	bcbg07	4.30439330543933	1	TRUE	-0.664414692602243	-4.84077165596035	lowDorso	5	BC05
rxn1_ACGTAACAGGCTAGCA-1	lib1	10674	3541	80	16	bcbg09	bcbg07	0.944987620308729	bcbg09	Singlet	bcbg09	5.54618699643995	0	TRUE	-0.695376980981912	-1.75736437313107	K02288	5	BC07
rxn1_ACGTAACCAACACGAG-1	lib1	15299	4747	194	18	bcbg08	bcbg11	1.97321327922284	bcbg08	Singlet	bcbg08	10.033335512125	0	TRUE	-3.82559298344621	0.468727548198429	Dorso	5	BC06
rxn1_ACGTAACCAATTGCAC-1	lib1	11205	4063	80	18	bcbg04	bcbg13	1.2342864073665	bcbg04	Singlet	bcbg04	7.08612226684516	0	TRUE	-0.809443104944315	-1.27563951484707	lowXAV	5	BC02
rxn1_ACGTAACCACGGTCTG-1	lib1	35537	6914	406	18	bcbg07	bcbg19	2.41870241524973	bcbg07	Singlet	bcbg07	4.56425697160706	0	TRUE	-5.44393752881059	-8.00455234519986	lowDorso	5	BC05
rxn1_ACGTAACCACTGGCCA-1	lib1	28347	5894	220	18	bcbg08	bcbg15	1.69701155181425	bcbg08	Singlet	bcbg08	5.60905915969944	0	TRUE	-5.71196864911088	-6.45104549400357	Dorso	5	BC06
rxn1_ACGTAACCATGGCACC-1	lib1	12494	4039	122	15	bcbg06	bcbg20	1.97077174697811	bcbg06	Singlet	bcbg06	7.72370737954218	0	TRUE	-3.57387780018815	-0.806733410282406	CHIR	5	BC04
rxn1_ACGTAACGTGCTCGTG-1	lib1	24570	4780	190	18	bcbg16	bcbg19	2.00859539572818	bcbg16	Singlet	bcbg16	14.2938542938543	0	TRUE	6.53820778063766	1.57767655380222	lowDorso	2	BC14
rxn1_ACGTAACGTGGATGAC-1	lib1	18536	4313	157	16	bcbg08	bcbg14	1.986784847174	bcbg08	Singlet	bcbg08	5.0226586102719	0	TRUE	1.30157614878646	-1.60717020504025	Dorso	5	BC06
rxn1_ACGTAACGTGGCTAGA-1	lib1	14486	4059	133	18	bcbg09	bcbg10	1.45261315553835	bcbg09	Singlet	bcbg09	4.95650973353583	0	TRUE	-4.04925297566422	0.68913974292728	K02288	5	BC07
rxn1_ACGTAACTCACATCAG-1	lib1	34376	5627	319	18	bcbg17	bcbg16	1.80603871770676	bcbg16_bcbg17	Doublet	Doublet	6.98452408657203	1	TRUE	12.9968483560466	1.57725765235874	Dorso	2	BC15
rxn1_ACGTAACTCAGACCCG-1	lib1	23538	5167	195	18	bcbg13	bcbg08	2.32414230385816	bcbg13	Singlet	bcbg13	5.46350582037556	0	TRUE	-0.303376410088625	-4.91077230445889	VEGF	5	BC11
rxn1_ACGTAACTCCATTGGA-1	lib1	17570	4706	356	18	bcbg08	bcbg13	2.90739331433716	bcbg08	Singlet	bcbg08	3.98406374501992	0	TRUE	-3.18863915272721	-3.14916203491238	Dorso	5	BC06
rxn1_ACGTAACTCGATACGT-1	lib1	23798	4708	172	18	bcbg19	bcbg16	1.97938684207913	bcbg19	Singlet	bcbg19	9.29910076477015	0	TRUE	6.78855110339156	3.3563199234769	BMP4	2	BC17
rxn1_ACGTAACTCTAGCCTC-1	lib1	14745	4565	79	18	bcbg03	bcbg04	0.536925701442031	Negative	Negative	Negative	6.9175991861648	0	TRUE	-0.520553130588617	-1.17006979457882	no_treatment	5	BC01
rxn1_ACGTAACTCTCAGGCG-1	lib1	52345	7627	681	18	bcbg08	bcbg16	0.605102507213443	bcbg08_bcbg16	Doublet	Doublet	7.75050148056166	4	FALSE	NA	NA	NA	NA	NA
rxn1_ACGTACAAGATACATG-1	lib1	28212	5294	229	18	bcbg20	bcbg16	1.72843992538585	bcbg16_bcbg20	Doublet	Doublet	7.54643414150007	1	TRUE	10.9613554590129	1.91803707607242	VEGF	2	BC18
rxn1_ACGTACAAGATGCGAC-1	lib1	14157	3949	130	16	bcbg07	bcbg13	1.42266768513168	bcbg07	Singlet	bcbg07	5.68623295896023	0	TRUE	-0.824901092729654	1.18924440868351	lowDorso	5	BC05
rxn1_ACGTACAAGCGAGAAA-1	lib1	14332	4049	117	16	bcbg06	bcbg16	2.21619777260929	bcbg06	Singlet	bcbg06	6.09126430365615	0	TRUE	0.0494525097989181	1.07000865467044	CHIR	5	BC04
rxn1_ACGTACAAGCGTGAAC-1	lib1	29963	5513	196	18	bcbg15	bcbg18	1.79162469757594	bcbg15	Singlet	bcbg15	9.83546373861095	0	TRUE	9.9238216989421	-0.178062620981011	CHIR	2	BC13
rxn1_ACGTACAAGGAATGTT-1	lib1	14246	3606	77	17	bcbg03	bcbg08	0.573273127531929	bcbg03	Singlet	bcbg03	4.22574757826758	0	TRUE	-2.1799871809102	-5.14671085350064	no_treatment	5	BC01
rxn1_ACGTACAAGGACTATA-1	lib1	17457	4351	146	17	bcbg03	bcbg12	1.39580844135683	bcbg03	Singlet	bcbg03	5.31019075442516	0	TRUE	-0.803746092996683	-6.11482952110318	no_treatment	5	BC01
rxn1_ACGTACAAGTACGAGC-1	lib1	9138	2490	124	17	bcbg17	bcbg15	0.626498383020238	bcbg15_bcbg17	Doublet	Doublet	6.90523090391771	1	TRUE	10.58914972476	0.275237430410114	Dorso	2	BC15
rxn1_ACGTACAAGTCAGCCC-1	lib1	23360	4896	190	18	bcbg18	bcbg13	2.10543012624137	bcbg18	Singlet	bcbg18	8.33904109589041	0	TRUE	5.63863445452682	5.12289764411899	K02288	2	BC16
rxn1_ACGTACACAAAGTATG-1	lib1	30022	6308	290	18	bcbg04	bcbg13	0.206759280843334	bcbg04_bcbg13	Doublet	Doublet	5.80574245553261	3	TRUE	NA	NA	NA	NA	BC02
rxn1_ACGTACACACGTAGAG-1	lib1	22285	5567	278	18	bcbg09	bcbg20	2.23861217507787	bcbg09	Singlet	bcbg09	7.21112856181288	0	TRUE	-1.89059220620164	-6.50768516532925	K02288	5	BC07
rxn1_ACGTACACAGAGACTG-1	lib1	36261	6100	467	18	bcbg11	bcbg04	2.93215760956264	bcbg11	Singlet	bcbg11	8.59325446071537	0	TRUE	8.19549871615401	4.32867528923008	lowXAV	2	BC09
rxn1_ACGTACACAGTATGAA-1	lib1	92946	9135	942	18	bcbg16	bcbg17	0.503697598917616	bcbg16_bcbg17	Doublet	Doublet	8.08533987476599	4	FALSE	NA	NA	NA	NA	NA
rxn1_ACGTACACATACACCA-1	lib1	23037	4302	231	18	bcbg06	bcbg04	2.7550392586031	bcbg06	Singlet	bcbg06	0.885531970308634	0	TRUE	-0.611356723985758	-3.74604700080899	CHIR	5	BC04
rxn1_ACGTACAGTCATCACA-1	lib1	41240	7119	377	18	bcbg19	bcbg08	0.235584844273111	bcbg08_bcbg19	Doublet	Doublet	5.24490785645005	4	TRUE	NA	NA	NA	NA	BC17
rxn1_ACGTACATCAAAGGTA-1	lib1	6894	3008	108	16	bcbg09	bcbg10	1.19645863246639	bcbg09	Singlet	bcbg09	4.78677110530896	0	TRUE	-4.10043214627274	1.05614580638858	K02288	5	BC07
rxn1_ACGTACATCACATACG-1	lib1	39627	6739	263	18	bcbg16	bcbg04	1.68534131176208	bcbg16	Singlet	bcbg16	10.1345042521513	0	TRUE	10.2041847818278	0.942000885085788	lowDorso	2	BC14
rxn1_ACGTACATCCACCTGT-1	lib1	62628	7780	434	18	bcbg03	bcbg19	1.44393699008409	bcbg03_bcbg19	Doublet	Doublet	5.85680526282174	2	FALSE	NA	NA	NA	NA	NA
rxn1_ACGTACATCCTAGCGG-1	lib1	36487	5481	389	18	bcbg20	bcbg10	2.31438377108007	bcbg20	Singlet	bcbg20	6.79968207854852	0	TRUE	11.9452145212077	1.25998069770786	VEGF	2	BC18
rxn1_ACGTACATCGGAGATG-1	lib1	13866	4055	100	18	bcbg10	bcbg13	1.52592414512655	bcbg10	Singlet	bcbg10	11.3226597432569	0	TRUE	-1.518595326624	0.199731100873676	BMP4	5	BC08
rxn1_ACGTACATCGTCTAAG-1	lib1	22698	4768	166	18	bcbg18	bcbg19	1.65662777573862	bcbg18	Singlet	bcbg18	7.84210062560578	0	TRUE	4.2718236558818	3.58429314620945	K02288	2	BC16
rxn1_ACGTACATCTAGTGTG-1	lib1	12448	3564	80	18	bcbg13	bcbg05	1.23975793665713	bcbg13	Singlet	bcbg13	5.35829048843188	0	TRUE	-0.376185137710657	-0.356980423851284	VEGF	5	BC11
rxn1_ACGTACATCTCCTACG-1	lib1	20377	4847	101	16	bcbg05	bcbg10	1.63852420263876	bcbg05	Singlet	bcbg05	6.13436717868185	0	TRUE	-4.73284601040849	-5.07906673423794	XAV	5	BC03
rxn1_ACGTAGTAGAGCGACT-1	lib1	15875	3517	184	17	bcbg06	bcbg20	2.80738145987039	bcbg06	Singlet	bcbg06	3.55905511811024	0	TRUE	0.732904564657126	0.100707997159687	CHIR	5	BC04
rxn1_ACGTAGTAGATGGTCG-1	lib1	26754	4894	366	18	bcbg15	bcbg17	2.04825791373749	bcbg15_bcbg17	Doublet	Doublet	6.96344471854676	1	TRUE	11.8872263543986	-0.064343848441142	CHIR	2	BC13
rxn1_ACGTAGTAGCACTAAA-1	lib1	38965	6802	216	18	bcbg12	bcbg08	0.462137567453921	bcbg08_bcbg12	Doublet	Doublet	8.55383036058001	3	TRUE	NA	NA	NA	NA	BC10
rxn1_ACGTAGTAGCATCTTG-1	lib1	21754	4472	169	18	bcbg15	bcbg11	1.75326714108611	bcbg15	Singlet	bcbg15	9.02822469430909	0	TRUE	5.28413749865523	3.57685758598301	CHIR	2	BC13
rxn1_ACGTAGTAGCCATTTG-1	lib1	23162	4675	162	17	bcbg06	bcbg12	2.2455153956876	bcbg06	Singlet	bcbg06	5.67308522580088	0	TRUE	11.8469383829021	2.99853970535251	CHIR	5	BC04
rxn1_ACGTAGTAGCTTCATG-1	lib1	18465	3996	113	17	bcbg16	bcbg04	1.35182278719935	bcbg16	Singlet	bcbg16	9.53154616842675	0	TRUE	7.45619512728683	1.58050336368534	lowDorso	2	BC14
rxn1_ACGTAGTAGTTGGGAC-1	lib1	22777	4338	152	17	bcbg15	bcbg12	1.40094712832089	bcbg15	Singlet	bcbg15	8.47346006936822	0	TRUE	9.18628145388595	-1.03359500638989	CHIR	2	BC13
rxn1_ACGTAGTCAACTGCTA-1	lib1	14382	4132	204	17	bcbg07	bcbg11	1.89413478648917	bcbg07	Singlet	bcbg07	6.33430677235433	0	TRUE	-1.07480667897233	-4.5330843733981	lowDorso	5	BC05
rxn1_ACGTAGTCACAAAGCG-1	lib1	13770	4326	77	17	bcbg05	bcbg13	0.700924537004911	bcbg05	Singlet	bcbg05	10.0363108206245	0	TRUE	-3.11314939328202	1.12296273239109	XAV	5	BC03
rxn1_ACGTAGTCACCAGTAT-1	lib1	16186	4633	95	17	bcbg08	bcbg12	0.857599890045193	bcbg08	Singlet	bcbg08	9.14988261460521	0	TRUE	-3.97427653141984	1.07861008174869	Dorso	5	BC06
rxn1_ACGTAGTCACGCTTAA-1	lib1	15155	4972	85	17	bcbg18	bcbg16	0.185861536105483	Negative	Negative	Negative	11.5935334872979	0	TRUE	3.80643392733565	-8.25223396293667	K02288	2	BC16
rxn1_ACGTAGTCAGTTCTAG-1	lib1	46943	7557	473	18	bcbg07	bcbg05	1.71044452013132	bcbg05_bcbg07	Doublet	Doublet	6.01580640351064	3	FALSE	NA	NA	NA	NA	NA
rxn1_ACGTAGTGTATAGGGC-1	lib1	28168	5253	292	18	bcbg12	bcbg03	2.60478834098206	bcbg12	Singlet	bcbg12	8.19724510082363	0	TRUE	9.28043295077315	3.19303586013767	no_treatment	2	BC10
rxn1_ACGTAGTGTCAGGTGA-1	lib1	20347	5420	163	18	bcbg10	bcbg05	2.09113344602656	bcbg10	Singlet	bcbg10	7.37700889566029	0	TRUE	-3.70358561345109	0.958698172645298	BMP4	5	BC08
rxn1_ACGTAGTGTCTCAAGT-1	lib1	40115	6100	356	18	bcbg17	bcbg12	2.05682649620966	bcbg17	Singlet	bcbg17	8.22136357970834	0	TRUE	13.4857142084025	2.48291065223667	Dorso	2	BC15
rxn1_ACGTAGTGTGACTCTA-1	lib1	14526	3827	94	18	bcbg11	bcbg10	1.33680997734353	bcbg11	Singlet	bcbg11	8.86685942448024	0	TRUE	6.61832262209884	5.19927598960849	lowXAV	2	BC09
rxn1_ACGTAGTGTGTAACGG-1	lib1	22157	4745	205	18	bcbg19	bcbg15	2.02470835995732	bcbg19	Singlet	bcbg19	10.7460396263032	0	TRUE	6.0086433999919	4.01823999412509	BMP4	2	BC17
rxn1_ACGTAGTTCAGTGTGT-1	lib1	18677	5230	205	17	bcbg08	bcbg13	1.70756800705828	bcbg08	Singlet	bcbg08	5.83605504095947	0	TRUE	-3.66939233609208	1.67752851970645	Dorso	5	BC06
rxn1_ACGTAGTTCATCCTGC-1	lib1	28653	5745	505	18	bcbg03	bcbg10	2.82558054937822	bcbg03	Singlet	bcbg03	3.75876871531777	1	TRUE	-1.13003515072831	-7.50027606956509	no_treatment	5	BC01
rxn1_ACGTAGTTCATGGTAC-1	lib1	13328	4415	327	16	bcbg10	bcbg18	3.65458022636463	bcbg10	Singlet	bcbg10	6.76770708283313	0	TRUE	-4.12149118252763	1.67719175346347	BMP4	5	BC08
rxn1_ACGTAGTTCCACTTCG-1	lib1	23399	4650	172	18	bcbg12	bcbg14	1.67272577236843	bcbg12	Singlet	bcbg12	7.16269926065217	0	TRUE	8.60697485140792	0.434275944308963	no_treatment	2	BC10
rxn1_ACGTAGTTCGACACCG-1	lib1	19207	4089	161	16	bcbg16	bcbg19	2.21462349306115	bcbg16	Singlet	bcbg16	6.09673556515854	0	TRUE	5.30185724429122	2.30913545616123	lowDorso	2	BC14
rxn1_ACGTAGTTCTAGACAC-1	lib1	21137	4601	197	17	bcbg15	bcbg10	2.21269436586121	bcbg15	Singlet	bcbg15	9.74594313289492	0	TRUE	5.6426150911235	3.73165752418491	CHIR	2	BC13
rxn1_ACGTAGTTCTATTTCG-1	lib1	23183	5223	259	17	bcbg03	bcbg10	2.2970866356528	bcbg03	Singlet	bcbg03	5.41344951041712	0	TRUE	-1.50608991452226	-7.65409753791836	no_treatment	5	BC01
rxn1_ACGTAGTTCTGTAAGC-1	lib1	12819	4393	120	18	bcbg04	bcbg15	1.61907131609322	bcbg04	Singlet	bcbg04	6.28754192994773	0	TRUE	-3.06585167714127	0.474691529350009	lowXAV	5	BC02
rxn1_ACGTCCTAGCATAGGC-1	lib1	45823	6611	385	18	bcbg17	bcbg14	0.493320911024023	bcbg14_bcbg17	Doublet	Doublet	6.42908583025991	3	TRUE	NA	NA	NA	NA	BC15
rxn1_ACGTCCTAGGGAGTGG-1	lib1	17889	3925	233	17	bcbg11	bcbg03	2.60974146346318	bcbg11	Singlet	bcbg11	7.89870870367265	0	TRUE	5.07343603304854	2.98862578399631	lowXAV	2	BC09
rxn1_ACGTCCTAGTGAGTGC-1	lib1	35894	6391	323	18	bcbg16	bcbg10	1.77169835178162	bcbg10_bcbg16	Doublet	Doublet	9.73978937984064	2	TRUE	NA	NA	NA	NA	BC14
rxn1_ACGTCCTAGTTAGAAC-1	lib1	14834	3754	247	18	bcbg09	bcbg10	2.37385263451762	bcbg09	Singlet	bcbg09	8.81758123230417	0	TRUE	-0.739523459158029	1.90501429565403	K02288	5	BC07
rxn1_ACGTCCTCAAACTAGA-1	lib1	25651	4718	168	18	bcbg15	bcbg14	1.31524001581435	bcbg15	Singlet	bcbg15	6.28825386924486	0	TRUE	10.7583344095134	1.81518377788517	CHIR	2	BC13
rxn1_ACGTCCTCAAATGGTA-1	lib1	16360	3922	195	16	bcbg14	bcbg06	2.11262376107738	bcbg14	Singlet	bcbg14	7.09657701711491	0	TRUE	5.09184909991256	2.36041452415439	XAV	2	BC12
rxn1_ACGTCCTCAATATCCG-1	lib1	46462	6800	573	18	bcbg19	bcbg15	0.9674223034802	bcbg15_bcbg19	Doublet	Doublet	6.91317635917524	3	TRUE	NA	NA	NA	NA	BC17
rxn1_ACGTCCTCAATCTCGA-1	lib1	12744	4449	91	17	bcbg10	bcbg12	1.63278950945315	bcbg10	Singlet	bcbg10	5.07689893283114	0	TRUE	-3.8025331384755	1.28796329029056	BMP4	5	BC08
rxn1_ACGTCCTCACTACTTT-1	lib1	13714	3813	188	18	bcbg13	bcbg16	2.50652329521358	bcbg13	Singlet	bcbg13	4.74697389528948	0	TRUE	-0.0580743550575635	2.46862127311679	VEGF	5	BC11
rxn1_ACGTCCTCATCACGGC-1	lib1	13379	4263	145	17	bcbg07	bcbg04	1.45644023116829	bcbg07	Singlet	bcbg07	3.95395769489499	0	TRUE	-0.464992035112467	-0.624305467529568	lowDorso	5	BC05
rxn1_ACGTCCTCATGATGCT-1	lib1	28441	5123	189	18	bcbg14	bcbg03	0.910920462818795	bcbg14	Singlet	bcbg14	12.5206567982842	0	TRUE	11.6566727273845	0.147599954681125	XAV	2	BC12
rxn1_ACGTCCTGTACGCGTC-1	lib1	19392	4117	206	18	bcbg15	bcbg10	2.0496655839726	bcbg15	Singlet	bcbg15	6.85334158415842	0	TRUE	10.6826603525066	1.76457526214572	CHIR	2	BC13
rxn1_ACGTCCTGTATACAGA-1	lib1	9266	3621	74	16	bcbg05	bcbg18	1.8454945560232	bcbg05	Singlet	bcbg05	5.22339736671703	0	TRUE	4.10763384036056	-6.85095689765957	XAV	5	BC03
rxn1_ACGTCCTGTGATTCAC-1	lib1	48670	7426	352	18	bcbg14	bcbg06	1.23829459908424	bcbg06_bcbg14	Doublet	Doublet	6.70022601191699	4	TRUE	NA	NA	NA	NA	BC12
rxn1_ACGTCCTGTGCTATTG-1	lib1	11524	3816	151	15	bcbg13	bcbg11	2.30534717453573	bcbg13	Singlet	bcbg13	4.28670600485942	0	TRUE	0.0177659877323249	-0.72332249156979	VEGF	5	BC11
rxn1_ACGTCCTTCGGTATGT-1	lib1	14463	4345	120	15	bcbg07	bcbg10	0.974531979553526	bcbg07	Singlet	bcbg07	4.81919380488142	0	TRUE	-2.3340399152852	-6.55780504219082	lowDorso	5	BC05
rxn1_ACGTCCTTCTCACCCA-1	lib1	35690	6877	318	18	bcbg16	bcbg04	0.900564581886657	bcbg04_bcbg16	Doublet	Doublet	7.08041468198375	1	TRUE	4.40263248614303	0.928001840190616	lowDorso	2	BC14
rxn1_ACGTTCCAGAATCCCT-1	lib1	22351	5349	121	18	bcbg03	bcbg04	0.636488519956226	bcbg03	Singlet	bcbg03	4.48302089391973	0	TRUE	-1.26088796921739	-7.27337072364834	no_treatment	5	BC01
rxn1_ACGTTCCAGACCATGG-1	lib1	12636	4154	85	18	bcbg04	bcbg18	1.34292453851522	bcbg04	Singlet	bcbg04	6.07787274453941	0	TRUE	-0.890068877420511	-2.40397928230313	lowXAV	5	BC02
rxn1_ACGTTCCAGCGATGCA-1	lib1	31206	5659	198	18	bcbg18	bcbg11	1.29421000315699	bcbg11_bcbg18	Doublet	Doublet	8.2868679100173	1	TRUE	10.7584755533122	0.616219420509067	K02288	2	BC16
rxn1_ACGTTCCAGGCTCTAT-1	lib1	54694	7786	546	18	bcbg13	bcbg16	0.950705193104066	bcbg13_bcbg16	Doublet	Doublet	5.15961531429407	4	FALSE	NA	NA	NA	NA	NA
rxn1_ACGTTCCAGTTACGAA-1	lib1	30578	5622	277	17	bcbg15	bcbg13	2.13548443256241	bcbg15	Singlet	bcbg15	8.87239191575643	0	TRUE	8.05652834109298	3.12124349601718	CHIR	2	BC13
rxn1_ACGTTCCCAATTGGTC-1	lib1	16983	4049	152	18	bcbg06	bcbg15	1.65451392500607	bcbg06_bcbg15	Doublet	Doublet	3.56827415650945	1	TRUE	0.492745291509543	1.99323751457187	CHIR	5	BC04
rxn1_ACGTTCCCAGCTTCCT-1	lib1	37019	6575	423	18	bcbg19	bcbg17	2.54719278439914	bcbg17_bcbg19	Doublet	Doublet	6.45344282665658	2	TRUE	NA	NA	NA	NA	BC17
rxn1_ACGTTCCCAGTAGGAC-1	lib1	20946	4933	175	18	bcbg12	bcbg17	1.77866258116605	bcbg12	Singlet	bcbg12	8.71765492218085	0	TRUE	4.27093959979049	-0.202007572574887	no_treatment	2	BC10
rxn1_ACGTTCCGTCTCCCTA-1	lib1	24975	4922	117	18	bcbg18	bcbg13	0.991882462460596	bcbg18	Singlet	bcbg18	14.4584584584585	0	TRUE	6.80993963412276	3.07678939826938	K02288	2	BC16
rxn1_ACGTTCCGTGGAATGC-1	lib1	22686	5340	273	18	bcbg08	bcbg11	2.11167903105214	bcbg08	Singlet	bcbg08	12.0647095124747	2	TRUE	NA	NA	NA	NA	BC06
rxn1_ACGTTCCGTGTTGATC-1	lib1	14946	4531	237	16	bcbg08	bcbg18	2.30657018026935	bcbg08	Singlet	bcbg08	11.6552923859227	0	TRUE	-3.56226157017716	1.41198648937198	Dorso	5	BC06
rxn1_ACGTTCCTCCACCTGT-1	lib1	22653	5236	274	18	bcbg07	bcbg14	2.05394695673767	bcbg07	Singlet	bcbg07	4.77199487926544	0	TRUE	-0.848750282011118	-4.71691129676846	lowDorso	5	BC05
rxn1_ACGTTCCTCCTTATCA-1	lib1	18457	4610	204	17	bcbg15	bcbg19	2.04591303886187	bcbg15	Singlet	bcbg15	8.47374979682505	0	TRUE	4.73523117236129	0.444960434512821	CHIR	2	BC13
rxn1_ACGTTCCTCGTGTTCC-1	lib1	17029	3730	260	16	bcbg19	bcbg08	2.57090850520502	bcbg19	Singlet	bcbg19	8.29173762405309	0	TRUE	10.953817617216	-0.0374950519188971	BMP4	2	BC17
rxn1_ACGTTCCTCTAACGCA-1	lib1	13036	4175	151	15	bcbg09	bcbg16	1.69287109874578	bcbg09	Singlet	bcbg09	7.11874808223381	0	TRUE	-4.06355165310868	1.18971886165592	K02288	5	BC07
rxn1_ACGTTCCTCTAGATCG-1	lib1	16182	4440	116	16	bcbg09	bcbg03	1.17412826054516	bcbg09	Singlet	bcbg09	7.8667655419602	0	TRUE	-1.32410692044267	-6.30000350944546	K02288	5	BC07
rxn1_ACTACGAAGCCTAACT-1	lib1	14651	4365	174	17	bcbg07	bcbg18	1.6555408889872	bcbg07	Singlet	bcbg07	5.11910449798649	0	TRUE	1.46470738581649	-1.75101886264828	lowDorso	5	BC05
rxn1_ACTACGAAGTTGGACG-1	lib1	15612	4355	265	18	bcbg10	bcbg11	3.17877571391983	bcbg10	Singlet	bcbg10	7.89136561619267	0	TRUE	3.69079924754134	-3.33157895080594	BMP4	5	BC08
rxn1_ACTACGACAAACCACT-1	lib1	47331	6897	295	18	bcbg20	bcbg15	0.0860480364193803	bcbg15_bcbg20	Doublet	Doublet	8.26942173205721	1	TRUE	6.88499952486983	1.84378339775058	VEGF	2	BC18
rxn1_ACTACGACAAAGGAGA-1	lib1	30756	5781	210	18	bcbg16	bcbg17	1.92577685950552	bcbg16	Singlet	bcbg16	8.71699830927299	0	TRUE	8.23305441073409	3.98788740165683	lowDorso	2	BC14
rxn1_ACTACGACAACGACAG-1	lib1	13700	3808	130	18	bcbg16	bcbg19	1.71211753482171	bcbg16	Singlet	bcbg16	13.6861313868613	0	TRUE	7.44304062060348	4.95561315544101	lowDorso	2	BC14
rxn1_ACTACGACAATAGGAT-1	lib1	12769	4008	98	17	bcbg06	bcbg15	2.13841567292877	bcbg06	Singlet	bcbg06	6.13203853081682	0	TRUE	-1.39782153435716	0.806610841827121	CHIR	5	BC04
rxn1_ACTACGACACATTACG-1	lib1	22097	4743	199	18	bcbg12	bcbg13	2.04823647228749	bcbg12	Singlet	bcbg12	7.25437842241028	0	TRUE	4.5930578821086	2.79308988578769	no_treatment	2	BC10
rxn1_ACTACGACACGCAGTC-1	lib1	47337	7148	553	18	bcbg09	bcbg05	2.63717428239941	bcbg05_bcbg09	Doublet	Doublet	8.0930350465809	2	TRUE	NA	NA	NA	NA	BC07
rxn1_ACTACGACATTGACCA-1	lib1	10279	4169	78	18	bcbg10	bcbg03	0.923213056731148	bcbg10	Singlet	bcbg10	6.19710088530013	0	TRUE	-2.70045112439164	-1.00514684192685	BMP4	5	BC08
rxn1_ACTACGAGTATTCCTT-1	lib1	14288	3904	142	17	bcbg09	bcbg15	1.74734729157717	bcbg09	Singlet	bcbg09	7.13885778275476	0	TRUE	-3.95938252278336	1.0710929823682	K02288	5	BC07
rxn1_ACTACGAGTCAGACGA-1	lib1	14877	3963	126	17	bcbg03	bcbg16	1.73696996163544	bcbg03	Singlet	bcbg03	4.20111581636082	0	TRUE	-0.527035284719553	-5.49758337013272	no_treatment	5	BC01
rxn1_ACTACGAGTGACAGCA-1	lib1	14717	4003	89	17	bcbg05	bcbg10	1.41907278827121	bcbg05	Singlet	bcbg05	6.44153020316641	0	TRUE	-3.65665148564347	-6.21120641700772	XAV	5	BC03
rxn1_ACTACGAGTGATATAG-1	lib1	42563	6427	475	18	bcbg17	bcbg06	2.01943791988636	bcbg06_bcbg17	Doublet	Doublet	7.22693419166882	3	TRUE	NA	NA	NA	NA	BC15
rxn1_ACTACGAGTTGAGTCT-1	lib1	19024	5417	153	18	bcbg09	bcbg11	1.47558870081624	bcbg09	Singlet	bcbg09	8.8309503784693	0	TRUE	-3.38825439282426	0.149352152423587	K02288	5	BC07
rxn1_ACTACGATCAGCGCGT-1	lib1	15629	3728	83	15	bcbg19	bcbg11	1.1509633364645	bcbg19	Singlet	bcbg19	11.4018811184337	0	TRUE	6.26944662264815	1.58414902217838	BMP4	2	BC17
rxn1_ACTACGATCAGGACAG-1	lib1	28851	5782	219	18	bcbg12	bcbg09	0.900962042506551	bcbg09_bcbg12	Doublet	Doublet	6.63408547364043	3	TRUE	NA	NA	NA	NA	BC10
rxn1_ACTACGATCCATAGAC-1	lib1	21437	4921	106	17	bcbg03	bcbg10	0.90972423451612	bcbg03	Singlet	bcbg03	4.55754070065774	0	TRUE	-1.76232575245866	0.248370040731159	no_treatment	5	BC01
rxn1_ACTACGATCGGAGATG-1	lib1	32088	5235	310	18	bcbg11	bcbg08	2.44037926075281	bcbg11	Singlet	bcbg11	6.66604338070307	0	TRUE	11.8582518213176	1.27623202331516	lowXAV	2	BC09
rxn1_ACTACGATCTAAGAAG-1	lib1	9700	3405	166	17	bcbg08	bcbg13	2.04001313997671	bcbg08	Singlet	bcbg08	17.3298969072165	0	TRUE	-3.24363540478715	0.452535767631259	Dorso	5	BC06
rxn1_ACTACGATCTTGCAAG-1	lib1	26018	5053	202	18	bcbg11	bcbg12	2.02452648596668	bcbg11	Singlet	bcbg11	6.89906987470213	0	TRUE	10.5364992730998	1.79669096000644	lowXAV	2	BC09
rxn1_ACTATCTAGACTTCAC-1	lib1	43614	7585	242	18	bcbg04	bcbg03	0.0146345586045946	bcbg03_bcbg04	Doublet	Doublet	4.7507681019856	4	FALSE	NA	NA	NA	NA	NA
rxn1_ACTATCTAGCCGTTAT-1	lib1	16067	4436	62	16	bcbg10	bcbg13	0.936201177120201	bcbg10	Singlet	bcbg10	7.31935022094977	0	TRUE	-2.48708509274491	0.496736426429477	BMP4	5	BC08
rxn1_ACTATCTAGCCTGAGA-1	lib1	16639	4181	115	17	bcbg03	bcbg06	1.24645619045035	bcbg03	Singlet	bcbg03	4.32117314742472	0	TRUE	-1.35082613297471	-5.66539524070767	no_treatment	5	BC01
rxn1_ACTATCTAGCGAATGC-1	lib1	52207	7840	533	18	bcbg20	bcbg08	1.87107851063949	bcbg08_bcbg20	Doublet	Doublet	5.9877027984753	2	FALSE	NA	NA	NA	NA	NA
rxn1_ACTATCTAGCTCCGAC-1	lib1	32888	5818	256	18	bcbg14	bcbg05	2.03534988595517	bcbg14	Singlet	bcbg14	5.76198005351496	0	TRUE	11.0112764947795	4.21143486030551	XAV	2	BC12
rxn1_ACTATCTAGTGCCCGT-1	lib1	22267	4073	160	18	bcbg15	bcbg16	1.76751848160764	bcbg15	Singlet	bcbg15	7.36066825346926	0	TRUE	11.2448761575603	-0.5298027204707	CHIR	2	BC13
rxn1_ACTATCTCAACCCTCT-1	lib1	31636	6215	230	18	bcbg14	bcbg08	2.06411305663751	bcbg14	Singlet	bcbg14	6.78025034770515	0	TRUE	8.83807493380538	4.81476308830234	XAV	2	BC12
rxn1_ACTATCTCACAACGCC-1	lib1	12777	4076	69	17	bcbg10	bcbg07	0.591329158097812	Negative	Negative	Negative	8.49182124129295	0	TRUE	-5.52756618329057	4.99760629661533	BMP4	5	BC08
rxn1_ACTATCTCACCTGTCT-1	lib1	35197	6389	141	18	bcbg03	bcbg05	0.0343681978727518	Negative	Negative	Negative	6.46361905844248	1	TRUE	2.58765984705916	-3.33784935943631	no_treatment	5	BC01
rxn1_ACTATCTCAGATCCAT-1	lib1	26869	5182	195	18	bcbg15	bcbg19	1.38940453431535	bcbg15	Singlet	bcbg15	16.2827049759946	0	TRUE	8.4341223352336	0.0607814235255389	CHIR	2	BC13
rxn1_ACTATCTCAGGCATGA-1	lib1	16383	4575	374	18	bcbg06	bcbg10	3.56513309030075	bcbg06	Singlet	bcbg06	6.45180980284441	0	TRUE	-2.78757547207841	-0.248821343703541	CHIR	5	BC04
rxn1_ACTATCTCATATACCG-1	lib1	12797	3655	66	18	bcbg06	bcbg13	0.0198437099710652	Negative	Negative	Negative	5.92326326482769	0	TRUE	-4.64359830685624	-4.04061100952176	CHIR	5	BC04
rxn1_ACTATCTCATGCAGGA-1	lib1	13735	4133	181	18	bcbg06	bcbg11	2.46127032174934	bcbg06	Singlet	bcbg06	4.39752457226065	0	TRUE	-1.17754768200883	-0.672390799446377	CHIR	5	BC04
rxn1_ACTATCTGTACCGGCT-1	lib1	27002	5899	104	18	bcbg06	bcbg18	1.29756265486555	bcbg06	Singlet	bcbg06	4.53670098511221	0	TRUE	-3.19656776257523	-3.96999929420498	CHIR	5	BC04
rxn1_ACTATCTGTGGCTTGC-1	lib1	20936	5204	180	18	bcbg07	bcbg05	1.20130673647696	bcbg07	Singlet	bcbg07	7.40829193733282	0	TRUE	1.38059617213241	-1.62387345306424	lowDorso	5	BC05
rxn1_ACTATCTGTTAGGCCC-1	lib1	27988	5914	195	18	bcbg11	bcbg06	0.00110124733032579	bcbg06_bcbg11	Doublet	Doublet	5.89895669572674	3	TRUE	NA	NA	NA	NA	BC09
rxn1_ACTATCTTCAGTGTTG-1	lib1	24147	4909	227	18	bcbg15	bcbg13	1.72020859388018	bcbg15	Singlet	bcbg15	7.81463535842962	0	TRUE	10.0143616311931	0.455413062648502	CHIR	2	BC13
rxn1_ACTATCTTCATACGAC-1	lib1	35639	6555	244	18	bcbg15	bcbg14	1.64408637840406	bcbg15	Singlet	bcbg15	8.76287213445944	0	TRUE	8.51305319003097	4.31751777656528	CHIR	2	BC13
rxn1_ACTATCTTCCGTAATG-1	lib1	49296	6644	979	18	bcbg17	bcbg09	3.14269530895487	bcbg17	Singlet	bcbg17	5.92745861733203	1	TRUE	12.5899241083049	2.79576112754795	Dorso	2	BC15
rxn1_ACTATCTTCGGAGCAA-1	lib1	61867	7132	632	18	bcbg20	bcbg15	0.472559281066881	bcbg15_bcbg20	Doublet	Doublet	11.8399146556322	4	FALSE	NA	NA	NA	NA	NA
rxn1_ACTATGGAGAAGCTGC-1	lib1	13428	3715	75	17	bcbg13	bcbg17	0.869157600569339	bcbg13	Singlet	bcbg13	7.28328865058088	0	TRUE	0.585970353403006	0.38438733346912	VEGF	5	BC11
rxn1_ACTATGGAGAGTGGCT-1	lib1	33243	5332	426	18	bcbg15	bcbg18	2.65995506932135	bcbg15	Singlet	bcbg15	6.22085852660711	0	TRUE	12.3239672296428	0.724908490256992	CHIR	2	BC13
rxn1_ACTATGGAGCGCCTCA-1	lib1	10763	3955	90	16	bcbg05	bcbg19	1.96569085975654	bcbg05	Singlet	bcbg05	7.77664220013008	0	TRUE	-2.83487366505631	0.271462280826297	XAV	5	BC03
rxn1_ACTATGGAGCTCACTA-1	lib1	35935	6352	226	18	bcbg14	bcbg08	0.431366280002844	bcbg08_bcbg14	Doublet	Doublet	7.54139418394323	3	TRUE	NA	NA	NA	NA	BC12
rxn1_ACTATGGAGGCGTTAG-1	lib1	19034	4991	363	15	bcbg08	bcbg07	3.13975826875321	bcbg08	Singlet	bcbg08	6.70904696858254	0	TRUE	-3.71698879071244	2.60752131469699	Dorso	5	BC06
rxn1_ACTATGGAGGTCTGGA-1	lib1	11901	3801	214	17	bcbg08	bcbg17	2.20043886475505	bcbg08	Singlet	bcbg08	8.16738089236199	0	TRUE	4.33806539706222	-7.08107803337124	Dorso	5	BC06
rxn1_ACTATGGAGTATGCAA-1	lib1	68305	8086	464	18	bcbg12	bcbg14	0.556317885103251	bcbg12_bcbg14	Doublet	Doublet	8.50157382329258	1	FALSE	NA	NA	NA	NA	NA
rxn1_ACTATGGCAACTCGTA-1	lib1	18582	4529	134	18	bcbg14	bcbg19	1.30573838382879	bcbg14	Singlet	bcbg14	8.1799591002045	0	TRUE	4.24185920886031	0.0277390075490146	XAV	2	BC12
rxn1_ACTATGGCAATAACCC-1	lib1	43354	7077	311	18	bcbg13	bcbg20	0.597156746989677	bcbg13_bcbg20	Doublet	Doublet	7.03741292614292	3	TRUE	NA	NA	NA	NA	BC11
rxn1_ACTATGGCAATCTGCA-1	lib1	12019	3634	71	16	bcbg06	bcbg17	0.871524918040515	bcbg06	Singlet	bcbg06	6.9639737082952	0	TRUE	-2.43092655011186	-3.08896682731656	CHIR	5	BC04
rxn1_ACTATGGCAGAGAAAG-1	lib1	19257	4035	93	18	bcbg12	bcbg06	0.85102992370853	bcbg12	Singlet	bcbg12	9.48745910577972	0	TRUE	5.63596607378951	2.95986392028781	no_treatment	2	BC10
rxn1_ACTATGGCAGAGGCAT-1	lib1	34362	5997	248	18	bcbg16	bcbg06	2.06625209270127	bcbg16	Singlet	bcbg16	7.70909725859962	0	TRUE	8.61367727450362	4.99424268730136	lowDorso	2	BC14
rxn1_ACTATGGCAGCACGAA-1	lib1	8788	3321	63	17	bcbg10	bcbg08	1.61938766580343	bcbg10	Singlet	bcbg10	5.98543468365954	0	TRUE	-0.66663401194581	-0.317332397623333	BMP4	5	BC08
rxn1_ACTATGGCAGCCTACG-1	lib1	31921	5993	378	18	bcbg11	bcbg10	2.61234678890358	bcbg10_bcbg11	Doublet	Doublet	6.71971429466495	1	TRUE	6.43973232439986	0.355739165620533	lowXAV	2	BC09
rxn1_ACTATGGCATCACAGT-1	lib1	9736	3853	96	17	bcbg08	bcbg10	0.838374720445409	bcbg08	Singlet	bcbg08	6.37838948233361	0	TRUE	-1.79839145012864	-1.03494672052411	Dorso	5	BC06
rxn1_ACTATGGGTAGTCGGA-1	lib1	18813	4101	301	18	bcbg12	bcbg15	2.84433484382457	bcbg12	Singlet	bcbg12	9.38181045022059	0	TRUE	4.89459539584151	1.74772336013767	no_treatment	2	BC10
rxn1_ACTATGGGTATCGCAT-1	lib1	9206	3572	151	15	bcbg08	bcbg12	2.02061953521226	bcbg08	Singlet	bcbg08	5.37692809037584	0	TRUE	-2.90443848439225	0.303381223754612	Dorso	5	BC06
rxn1_ACTATGGGTCAAGGCA-1	lib1	21634	5079	261	18	bcbg12	bcbg06	2.50009163822259	bcbg12	Singlet	bcbg12	9.40648978459832	0	TRUE	8.0893433206462	4.39072038658115	no_treatment	2	BC10
rxn1_ACTATGGGTCCAAATC-1	lib1	20775	5162	180	18	bcbg04	bcbg18	1.91723848892191	bcbg04	Singlet	bcbg04	6.01203369434416	0	TRUE	-5.28050111599931	-6.72469041816739	lowXAV	5	BC02
rxn1_ACTATGGGTCTACAGT-1	lib1	17637	4608	148	18	bcbg10	bcbg05	2.15118252019291	bcbg10	Singlet	bcbg10	8.18166354822249	0	TRUE	-4.05787299939164	-5.6019148635104	BMP4	5	BC08
rxn1_ACTATGGGTGAGACGT-1	lib1	30306	5708	193	17	bcbg16	bcbg12	1.85712872838372	bcbg16	Singlet	bcbg16	9.295189071471	0	TRUE	8.17714430026046	4.95686580665561	lowDorso	2	BC14
rxn1_ACTATGGGTGCGACAA-1	lib1	15941	4404	176	17	bcbg04	bcbg17	2.28928015830518	bcbg04	Singlet	bcbg04	5.69600401480459	0	TRUE	-2.58822058506974	-2.46220682136563	lowXAV	5	BC02
rxn1_ACTATGGGTTCGGACC-1	lib1	18275	4492	184	16	bcbg20	bcbg04	1.9086486326165	bcbg20	Singlet	bcbg20	7.69357045143639	0	TRUE	8.05698038271895	5.21444894798252	VEGF	2	BC18
rxn1_ACTATGGGTTGATGTC-1	lib1	10886	2895	95	17	bcbg18	bcbg10	1.0447430571763	bcbg18	Singlet	bcbg18	13.5862575785412	0	TRUE	11.4878370874309	0.377431858854023	K02288	2	BC16
rxn1_ACTATGGGTTGCAACT-1	lib1	23596	4698	157	17	bcbg16	bcbg05	1.49364882238508	bcbg16	Singlet	bcbg16	10.4763519240549	0	TRUE	5.55341077975265	1.25402059085819	lowDorso	2	BC14
rxn1_ACTATGGTCACCGGGT-1	lib1	26573	5730	200	18	bcbg10	bcbg19	1.96962288167699	bcbg10	Singlet	bcbg10	7.29688029202574	1	TRUE	-3.86266278096208	-3.24154351226834	BMP4	5	BC08
rxn1_ACTATGGTCATGCCGG-1	lib1	40524	6877	296	18	bcbg17	bcbg09	1.40741606465784	bcbg09_bcbg17	Doublet	Doublet	6.73181324647123	2	TRUE	NA	NA	NA	NA	BC15
rxn1_ACTATGGTCGTCTCAC-1	lib1	53291	7358	447	18	bcbg18	bcbg10	1.89651630339309	bcbg10_bcbg18	Doublet	Doublet	6.5320598224841	4	FALSE	NA	NA	NA	NA	NA
rxn1_ACTATGGTCTGAGCAT-1	lib1	15110	3949	173	15	bcbg07	bcbg10	1.79086838626541	bcbg07	Singlet	bcbg07	5.57246856386499	0	TRUE	0.733012449064169	0.968076248244968	lowDorso	5	BC05
rxn1_ACTATTCAGAAGCGAA-1	lib1	14110	4485	90	17	bcbg08	bcbg11	0.880148805495489	bcbg08	Singlet	bcbg08	5.01063075832743	0	TRUE	-1.20886825390824	-2.44191000930813	Dorso	5	BC06
rxn1_ACTATTCAGAAGTATC-1	lib1	23768	4506	228	17	bcbg11	bcbg05	2.31386772338006	bcbg11	Singlet	bcbg11	6.83271625715247	0	TRUE	10.5218670480632	-0.0931601072087617	lowXAV	2	BC09
rxn1_ACTATTCAGATACCAA-1	lib1	28837	5743	539	18	bcbg07	bcbg06	2.83066443342497	bcbg07	Singlet	bcbg07	5.53455629919895	1	TRUE	-1.71019564934739	-7.41370342247036	lowDorso	5	BC05
rxn1_ACTATTCAGATTGATG-1	lib1	15880	4305	128	17	bcbg09	bcbg05	1.0365232298952	bcbg09	Singlet	bcbg09	5.62342569269521	0	TRUE	-3.63974641629228	-4.16546390525845	K02288	5	BC07
rxn1_ACTATTCAGCGACTGA-1	lib1	23524	4974	187	18	bcbg20	bcbg06	1.56799167012592	bcbg20	Singlet	bcbg20	6.25743921101853	0	TRUE	10.8805229776286	2.35969450004551	VEGF	2	BC18
rxn1_ACTATTCCAAAGGATT-1	lib1	45106	6482	517	18	bcbg17	bcbg20	2.34662893561786	bcbg17_bcbg20	Doublet	Doublet	6.46033787079324	1	TRUE	11.5935824029826	2.94636847503635	Dorso	2	BC15
rxn1_ACTATTCCACAGAGAC-1	lib1	22530	4485	165	18	bcbg18	bcbg10	1.68089754793538	bcbg18	Singlet	bcbg18	5.77452285841101	0	TRUE	8.93645025423995	0.253022123651233	K02288	2	BC16
rxn1_ACTATTCCAGTCGGAA-1	lib1	20285	4305	162	18	bcbg12	bcbg03	2.00979840730457	bcbg12	Singlet	bcbg12	7.51294059649988	0	TRUE	5.39854217699996	2.40690805442783	no_treatment	2	BC10
rxn1_ACTATTCCATTCCTCG-1	lib1	14030	4776	128	18	bcbg05	bcbg12	1.17931082869302	bcbg05	Singlet	bcbg05	6.22950819672131	0	TRUE	-3.93000720807084	1.00177337654087	XAV	5	BC03
rxn1_ACTATTCGTAAGATTG-1	lib1	14587	4895	94	16	bcbg10	bcbg13	0.790232339191434	bcbg10	Singlet	bcbg10	7.23932268458216	0	TRUE	-2.64449452229508	-0.272758420033726	BMP4	5	BC08
rxn1_ACTATTCGTATACGGG-1	lib1	35620	5481	319	18	bcbg14	bcbg10	2.4656094091404	bcbg14	Singlet	bcbg14	7.79898933183605	0	TRUE	8.66012216738692	1.38758530147525	XAV	2	BC12
rxn1_ACTATTCGTCCGGACT-1	lib1	46106	7124	313	18	bcbg18	bcbg04	0.0834413574725295	bcbg04_bcbg18	Doublet	Doublet	6.69327202533293	2	TRUE	NA	NA	NA	NA	BC16
rxn1_ACTATTCGTCGCGGTT-1	lib1	18401	3890	160	17	bcbg12	bcbg13	1.91013902493744	bcbg12	Singlet	bcbg12	9.31471115700234	0	TRUE	6.17778421572677	4.17573835380527	no_treatment	2	BC10
rxn1_ACTATTCGTGGTACAG-1	lib1	25000	5043	245	18	bcbg12	bcbg16	2.27455295625189	bcbg12	Singlet	bcbg12	9.288	0	TRUE	7.53250814608565	3.56841637618991	no_treatment	2	BC10
rxn1_ACTATTCGTTATAGCC-1	lib1	19195	4342	162	17	bcbg15	bcbg11	1.55939045663901	bcbg15	Singlet	bcbg15	11.7478510028653	0	TRUE	5.2021682374858	0.536047298984256	CHIR	2	BC13
rxn1_ACTATTCTCCAGTGTA-1	lib1	22599	4726	273	18	bcbg12	bcbg05	2.63441455078466	bcbg12	Singlet	bcbg12	8.4959511482809	0	TRUE	4.53439260653487	2.67664458282444	no_treatment	2	BC10
rxn1_ACTATTCTCGCAATGT-1	lib1	74184	8540	494	18	bcbg16	bcbg11	0.34089665108396	bcbg11_bcbg16	Doublet	Doublet	7.18079370214602	2	FALSE	NA	NA	NA	NA	NA
rxn1_ACTATTCTCGTGGTAT-1	lib1	14457	3915	130	18	bcbg03	bcbg06	1.51055377761411	bcbg03	Singlet	bcbg03	4.62059901777685	0	TRUE	-0.459633488140192	-5.38524816505459	no_treatment	5	BC01
rxn1_ACTATTCTCTCAACCC-1	lib1	18062	4290	134	18	bcbg03	bcbg05	0.838786560632452	bcbg03	Singlet	bcbg03	4.01948842874543	1	TRUE	0.122067611732397	0.826211888866153	no_treatment	5	BC01
rxn1_ACTATTCTCTTCACAT-1	lib1	34385	7070	461	18	bcbg03	bcbg07	0.302822021652579	bcbg03_bcbg07	Doublet	Doublet	5.16795114148611	1	TRUE	-0.399303544244852	-2.18604896537808	no_treatment	5	BC01
rxn1_ACTCCCAAGCACCTGC-1	lib1	31408	5534	191	18	bcbg15	bcbg13	1.64284505804828	bcbg15	Singlet	bcbg15	9.90830361691289	0	TRUE	10.42850519351	1.14116611011478	CHIR	2	BC13
rxn1_ACTCCCAAGCCGATTT-1	lib1	47239	6650	553	18	bcbg17	bcbg04	2.37396364790024	bcbg04_bcbg17	Doublet	Doublet	5.81087660619403	2	TRUE	NA	NA	NA	NA	BC15
rxn1_ACTCCCAAGCTGCCAC-1	lib1	19162	5284	104	16	bcbg10	bcbg11	0.910921950129289	bcbg10	Singlet	bcbg10	6.51289009497965	0	TRUE	-1.1799220926381	0.708439011649814	BMP4	5	BC08
rxn1_ACTCCCAAGGCTTAGG-1	lib1	25278	5321	314	17	bcbg03	bcbg20	2.29330090182323	bcbg03	Singlet	bcbg03	5.58192895007516	0	TRUE	-1.40993391343125	-7.82802007667569	no_treatment	5	BC01
rxn1_ACTCCCAAGGGAGGTG-1	lib1	31364	5136	365	18	bcbg17	bcbg10	2.08234893669312	bcbg17	Singlet	bcbg17	8.92105598775666	0	TRUE	11.47733331851	3.6881914330289	Dorso	2	BC15
rxn1_ACTCCCAAGGTACAAT-1	lib1	20297	4895	123	18	bcbg16	bcbg14	1.24318091054778	bcbg16	Singlet	bcbg16	8.14898753510371	0	TRUE	6.19762684039107	3.35698558814975	lowDorso	2	BC14
rxn1_ACTCCCAAGTAAGCAT-1	lib1	16689	4321	121	18	bcbg04	bcbg06	1.98446525827052	bcbg04	Singlet	bcbg04	5.90808316855414	0	TRUE	1.86216427020064	-1.92472730152157	lowXAV	5	BC02
rxn1_ACTCCCAAGTCCTACA-1	lib1	26915	5861	220	18	bcbg09	bcbg12	1.71863302175812	bcbg09	Singlet	bcbg09	4.38417239457552	0	TRUE	0.847188662805472	-0.915408532543454	K02288	5	BC07
rxn1_ACTCCCAAGTCTGGTT-1	lib1	23539	5163	162	18	bcbg11	bcbg15	1.99459371721801	bcbg11	Singlet	bcbg11	7.91027656230086	0	TRUE	4.4190085046672	-0.137380029483113	lowXAV	2	BC09
rxn1_ACTCCCACACGTTCGG-1	lib1	16023	4524	251	17	bcbg07	bcbg13	2.02256429686709	bcbg07	Singlet	bcbg07	6.21606440741434	0	TRUE	1.68801571063033	-1.8206957387164	lowDorso	5	BC05
rxn1_ACTCCCACATTCTTCA-1	lib1	36533	6335	452	18	bcbg03	bcbg05	2.21952493992315	bcbg03_bcbg05	Doublet	Doublet	6.25188186023595	2	TRUE	NA	NA	NA	NA	BC01
rxn1_ACTCCCAGTACGATGG-1	lib1	19777	4774	218	18	bcbg09	bcbg17	2.00253552344885	bcbg09	Singlet	bcbg09	6.15866916114679	0	TRUE	-4.93171714612016	-6.42290208808926	K02288	5	BC07
rxn1_ACTCCCAGTCTTTCTA-1	lib1	23599	5540	145	18	bcbg05	bcbg16	0.869444373095978	bcbg05	Singlet	bcbg05	9.2673418365185	0	TRUE	4.37899423769942	-7.31780527107266	XAV	5	BC03
rxn1_ACTCCCAGTGGGTTGA-1	lib1	8747	3049	70	16	bcbg04	bcbg05	1.07125415472346	bcbg04	Singlet	bcbg04	6.88235966617126	0	TRUE	-2.58298753567704	0.250526775197711	lowXAV	5	BC02
rxn1_ACTCCCAGTTTGGAGG-1	lib1	22756	4746	248	18	bcbg18	bcbg12	2.40151708972346	bcbg18	Singlet	bcbg18	7.83529618562137	0	TRUE	7.31355072192184	2.43199612625095	K02288	2	BC16
rxn1_ACTCCCATCAAAGGTA-1	lib1	31818	5206	316	18	bcbg18	bcbg06	2.14786612181697	bcbg18	Singlet	bcbg18	7.02432585329059	0	TRUE	11.8551323526286	0.876332123355594	K02288	2	BC16
rxn1_ACTCCCATCAGTGTTG-1	lib1	30901	5855	279	18	bcbg12	bcbg10	2.05318915765161	bcbg12	Singlet	bcbg12	5.93184686579722	0	TRUE	7.71018100909225	3.8661015225217	no_treatment	2	BC10
rxn1_ACTCCCATCGCGATCG-1	lib1	32341	5289	750	18	bcbg11	bcbg20	3.58025789469484	bcbg11_bcbg20	Doublet	Doublet	2.71791224761139	1	TRUE	11.4643318765544	-0.343062888307843	lowXAV	2	BC09
rxn1_ACTCCCATCGGAGTGA-1	lib1	10623	3461	149	16	bcbg03	bcbg15	1.90343930628591	bcbg03	Singlet	bcbg03	10.7314317989269	0	TRUE	2.71905590228072	-2.4065716075137	no_treatment	5	BC01
rxn1_ACTCTCGAGACCCTTA-1	lib1	26640	5532	427	18	bcbg03	bcbg11	2.64526135042634	bcbg03	Singlet	bcbg03	6.94444444444444	0	TRUE	3.86880041293136	-3.51821706764248	no_treatment	5	BC01
rxn1_ACTCTCGAGAGTGTTA-1	lib1	29637	5500	332	18	bcbg19	bcbg11	2.48368267403833	bcbg19	Singlet	bcbg19	7.47714006140972	0	TRUE	8.5828039758586	3.91548444755527	BMP4	2	BC17
rxn1_ACTCTCGAGCCTCAGC-1	lib1	19889	4887	223	18	bcbg13	bcbg10	2.36387603481528	bcbg13	Singlet	bcbg13	4.39941676303484	0	TRUE	-1.16684614487657	-7.01556728355435	VEGF	5	BC11
rxn1_ACTCTCGAGCTGCCTG-1	lib1	16111	4331	320	16	bcbg07	bcbg16	2.20963906720365	bcbg07	Singlet	bcbg07	6.99522065669418	0	TRUE	1.76168526343337	-1.86689398757962	lowDorso	5	BC05
rxn1_ACTCTCGAGTAAAGCT-1	lib1	57325	8020	758	18	bcbg10	bcbg08	0.585756130611164	bcbg08_bcbg10	Doublet	Doublet	6.54339293501963	3	FALSE	NA	NA	NA	NA	NA
rxn1_ACTCTCGAGTCTTCCC-1	lib1	30322	5625	286	18	bcbg12	bcbg10	1.74685749231809	bcbg10_bcbg12	Doublet	Doublet	7.55227227755425	2	TRUE	NA	NA	NA	NA	BC10
rxn1_ACTCTCGAGTGCCGAA-1	lib1	12482	3441	289	17	bcbg03	bcbg16	2.57438324235301	bcbg03	Singlet	bcbg03	4.24611440474283	0	TRUE	0.325444888391409	1.22186448104831	no_treatment	5	BC01
rxn1_ACTCTCGAGTGGTGAC-1	lib1	26239	5398	263	18	bcbg09	bcbg18	1.88265329823828	bcbg09	Singlet	bcbg09	6.20450474484546	0	TRUE	-3.10634659596452	-5.58983228675869	K02288	5	BC07
rxn1_ACTCTCGAGTTAGTGA-1	lib1	18765	3947	119	18	bcbg14	bcbg17	1.16381305258539	bcbg14	Singlet	bcbg14	9.16067146282974	0	TRUE	4.78956152132979	3.38199331291172	XAV	2	BC12
rxn1_ACTCTCGCAAAGACGC-1	lib1	15635	4825	227	17	bcbg08	bcbg06	2.12688004441635	bcbg08	Singlet	bcbg08	9.66421490246242	0	TRUE	-3.82655357190141	2.03244807250949	Dorso	5	BC06
rxn1_ACTCTCGCAAGACCTT-1	lib1	27525	5655	493	18	bcbg07	bcbg20	2.4328974844575	bcbg07_bcbg20	Doublet	Doublet	7.42597638510445	4	TRUE	NA	NA	NA	NA	BC05
rxn1_ACTCTCGCACAAGCAG-1	lib1	18253	4105	124	17	bcbg19	bcbg14	1.45800065145532	bcbg19	Singlet	bcbg19	9.28614474332986	0	TRUE	6.50645328692428	3.90161611564609	BMP4	2	BC17
rxn1_ACTCTCGCACGGCTAC-1	lib1	22664	5342	572	18	bcbg09	bcbg06	3.08877677902419	bcbg09	Singlet	bcbg09	5.2770914225203	0	TRUE	-2.04002283879289	-1.98024795524624	K02288	5	BC07
rxn1_ACTCTCGCACTTGGCG-1	lib1	24019	4653	182	18	bcbg14	bcbg07	1.79492933449554	bcbg14	Singlet	bcbg14	5.64969399225613	0	TRUE	7.38862634829513	1.45097281463596	XAV	2	BC12
rxn1_ACTCTCGCATGCAGGA-1	lib1	17806	4082	77	16	bcbg14	bcbg05	0.518612905256621	bcbg14	Singlet	bcbg14	6.7729978658879	0	TRUE	6.29285455874435	1.93891217239353	XAV	2	BC12
rxn1_ACTCTCGGTCAAAGAT-1	lib1	36521	6645	358	18	bcbg15	bcbg07	1.10817991827303	bcbg07_bcbg15	Doublet	Doublet	9.13720872922428	2	TRUE	NA	NA	NA	NA	BC13
rxn1_ACTCTCGGTCAGACGA-1	lib1	11883	4185	63	17	bcbg06	bcbg20	0.850786329351094	bcbg06	Singlet	bcbg06	9.05495245308424	0	TRUE	-3.22920559712419	-0.883086423797879	CHIR	5	BC04
rxn1_ACTCTCGGTCCAATCA-1	lib1	7738	2421	97	17	bcbg17	bcbg04	0.388788811398948	bcbg17	Singlet	bcbg17	5.32437322305505	0	TRUE	11.461521398344	-0.242939438147816	Dorso	2	BC15
rxn1_ACTCTCGGTCCCTCAT-1	lib1	18708	4313	139	17	bcbg14	bcbg19	1.66788718926897	bcbg14	Singlet	bcbg14	7.57964507162711	0	TRUE	6.08040596179	4.97954084403965	XAV	2	BC12
rxn1_ACTCTCGGTCCGGTGT-1	lib1	16411	4624	109	18	bcbg05	bcbg14	1.52486511269423	bcbg05	Singlet	bcbg05	9.07927609530193	0	TRUE	4.29869342974654	-7.1532335089877	XAV	5	BC03
rxn1_ACTCTCGGTGAAAGTT-1	lib1	19602	4419	114	18	bcbg11	bcbg18	0.851576262751633	bcbg11	Singlet	bcbg11	9.66738087950209	0	TRUE	5.10555530718795	2.62387945182773	lowXAV	2	BC09
rxn1_ACTCTCGGTGGAACAC-1	lib1	18670	4117	155	17	bcbg13	bcbg08	1.659126456854	bcbg13	Singlet	bcbg13	21.1462238885913	0	TRUE	0.914229821481619	1.34380568988773	VEGF	5	BC11
rxn1_ACTCTCGGTTACGTAC-1	lib1	47702	6916	534	18	bcbg13	bcbg07	2.56052632559207	bcbg07_bcbg13	Doublet	Doublet	7.42736153620393	3	TRUE	NA	NA	NA	NA	BC11
rxn1_ACTCTCGGTTTACTGG-1	lib1	16344	3919	172	16	bcbg19	bcbg12	1.9848462423832	bcbg19	Singlet	bcbg19	10.2912383749388	0	TRUE	5.077560674467	2.05536319740268	BMP4	2	BC17
rxn1_ACTCTCGTCATGTCTT-1	lib1	15966	4337	191	15	bcbg07	bcbg08	1.81405540887488	bcbg07	Singlet	bcbg07	4.33421019666792	0	TRUE	-5.19637368985185	-7.49566839210537	lowDorso	5	BC05
rxn1_ACTCTCGTCGAGCCTG-1	lib1	16218	4880	100	17	bcbg05	bcbg13	1.16152882245285	bcbg05	Singlet	bcbg05	11.4749044271797	0	TRUE	4.32450796298019	-8.50058601371792	XAV	5	BC03
rxn1_ACTCTCGTCGGAAACG-1	lib1	19513	4620	132	17	bcbg05	bcbg20	2.24903885974733	bcbg05	Singlet	bcbg05	7.96904627684108	0	TRUE	-3.48162530728349	-7.24352643959073	XAV	5	BC03
rxn1_ACTCTCGTCGTAATGC-1	lib1	18868	4197	183	18	bcbg13	bcbg10	2.39671920974514	bcbg13	Singlet	bcbg13	8.2997668009328	0	TRUE	10.7126038186931	0.613029499129978	VEGF	5	BC11
rxn1_ACTGATGAGAGTGTTA-1	lib1	19772	4398	157	16	bcbg18	bcbg15	1.85397936317669	bcbg18	Singlet	bcbg18	6.86324094679344	0	TRUE	4.9870221727275	1.75467898376438	K02288	2	BC16
rxn1_ACTGATGAGCAGTAAT-1	lib1	11925	3579	214	17	bcbg08	bcbg11	2.18027350265162	bcbg08	Singlet	bcbg08	9.9622641509434	0	TRUE	-3.993329036913	1.12834515102359	Dorso	5	BC06
rxn1_ACTGATGAGCGTTACT-1	lib1	20034	4009	199	18	bcbg18	bcbg16	2.10993585726136	bcbg18	Singlet	bcbg18	7.50723769591694	0	TRUE	9.54868532351485	-0.511030088587079	K02288	2	BC16
rxn1_ACTGATGAGCTGGCTC-1	lib1	30957	5184	334	18	bcbg19	bcbg05	2.41346545329926	bcbg05_bcbg19	Doublet	Doublet	4.71298898472074	1	TRUE	11.7307350747966	1.41974021919223	BMP4	2	BC17
rxn1_ACTGATGAGGAAGTAG-1	lib1	29077	5679	404	18	bcbg07	bcbg04	2.48232607662384	bcbg07	Singlet	bcbg07	6.39336932971077	2	TRUE	NA	NA	NA	NA	BC05
rxn1_ACTGATGAGTCACAGG-1	lib1	32099	6551	387	18	bcbg08	bcbg09	0.677615759523577	bcbg08_bcbg09	Doublet	Doublet	4.50169787220786	4	TRUE	NA	NA	NA	NA	BC06
rxn1_ACTGATGAGTGCGTCC-1	lib1	30755	5652	327	18	bcbg09	bcbg15	1.51740570484928	bcbg09_bcbg15	Doublet	Doublet	6.74036741993172	2	TRUE	NA	NA	NA	NA	BC07
rxn1_ACTGATGAGTTCCTGA-1	lib1	35176	6467	398	18	bcbg20	bcbg08	2.37147453941158	bcbg08_bcbg20	Doublet	Doublet	7.0104616784171	1	TRUE	7.88526607684127	4.60776330955478	VEGF	2	BC18
rxn1_ACTGATGCACATGGTT-1	lib1	10302	3740	128	17	bcbg03	bcbg10	1.7870743759013	bcbg03	Singlet	bcbg03	5.4358377014172	0	TRUE	-3.80999468632707	0.508574981765476	no_treatment	5	BC01
rxn1_ACTGATGCACCAAATC-1	lib1	31680	6515	259	18	bcbg05	bcbg07	1.01996957085779	bcbg05_bcbg07	Doublet	Doublet	5.92171717171717	2	TRUE	NA	NA	NA	NA	BC03
rxn1_ACTGATGCAGGTTACT-1	lib1	21267	4411	224	16	bcbg19	bcbg14	2.02680251117426	bcbg19	Singlet	bcbg19	8.55315747402078	0	TRUE	10.4535029046916	-0.647356371803555	BMP4	2	BC17
rxn1_ACTGATGCATGGGCAA-1	lib1	20518	4224	203	18	bcbg16	bcbg13	2.3011733787728	bcbg16	Singlet	bcbg16	6.3895116483088	0	TRUE	6.44187523058883	1.90130724437686	lowDorso	2	BC14
rxn1_ACTGATGGTAACAAGT-1	lib1	22127	4543	127	17	bcbg14	bcbg15	1.65143813665083	bcbg14	Singlet	bcbg14	6.86491616577033	0	TRUE	6.91447187594405	2.9112675381467	XAV	2	BC12
rxn1_ACTGATGGTAGGTAGC-1	lib1	19898	4339	210	18	bcbg06	bcbg17	2.58008083539386	bcbg06	Singlet	bcbg06	5.01557945522163	0	TRUE	-1.38955830403336	-3.81623886100796	CHIR	5	BC04
rxn1_ACTGATGGTGCCTATA-1	lib1	12434	3824	141	16	bcbg06	bcbg18	2.44120629796992	bcbg06	Singlet	bcbg06	4.44748270870195	0	TRUE	-0.528296519003	-0.402299057169232	CHIR	5	BC04
rxn1_ACTGATGGTGTCCCTT-1	lib1	26095	4810	224	17	bcbg03	bcbg20	2.01922557172855	bcbg03	Singlet	bcbg03	6.08545698409657	1	TRUE	2.94457484415999	-2.39762137405423	no_treatment	5	BC01
rxn1_ACTGATGGTTCAAGGG-1	lib1	36894	6103	263	18	bcbg20	bcbg13	1.05447813225133	bcbg13_bcbg20	Doublet	Doublet	7.32639453569686	4	TRUE	NA	NA	NA	NA	BC18
rxn1_ACTGATGTCACCCTGT-1	lib1	17652	4921	192	18	bcbg08	bcbg06	1.74153091341481	bcbg08	Singlet	bcbg08	4.61137548153184	0	TRUE	-0.673986602506723	-2.73872158996609	Dorso	5	BC06
rxn1_ACTGCAAAGTGGCGAT-1	lib1	41016	5703	294	18	bcbg19	bcbg20	1.89603275646529	bcbg19_bcbg20	Doublet	Doublet	8.40403744880047	1	TRUE	10.3334553354167	3.59835531242343	BMP4	2	BC17
rxn1_ACTGCAACAAAGAGTT-1	lib1	38775	6134	368	18	bcbg20	bcbg14	2.41110297242579	bcbg20	Singlet	bcbg20	7.70857511283043	0	TRUE	10.426609288969	2.05637051589939	VEGF	2	BC18
rxn1_ACTGCAACAACGATCT-1	lib1	38759	6661	364	17	bcbg08	bcbg16	0.575789297530501	bcbg08_bcbg16	Doublet	Doublet	8.62251348073996	1	TRUE	4.47606636218062	-7.81457565300015	Dorso	5	BC06
rxn1_ACTGCAACAATAACCC-1	lib1	21502	5213	212	18	bcbg13	bcbg09	2.05610933414685	bcbg13	Singlet	bcbg13	5.05534368895917	0	TRUE	4.15064502886764	-3.12324736587552	VEGF	5	BC11
rxn1_ACTGCAACACCTGTCT-1	lib1	29834	5862	201	18	bcbg11	bcbg03	1.91185598877802	bcbg11	Singlet	bcbg11	7.13615338204733	0	TRUE	7.86670900515548	2.87929679878208	lowXAV	2	BC09
rxn1_ACTGCAACACCTTCGT-1	lib1	22028	4065	135	18	bcbg18	bcbg10	1.62662573187058	bcbg18	Singlet	bcbg18	6.01053205011803	0	TRUE	9.93002725771895	-0.368541340751919	K02288	2	BC16
rxn1_ACTGCAACAGACGCTC-1	lib1	12619	4400	131	16	bcbg08	bcbg13	1.45813205475701	bcbg08	Singlet	bcbg08	6.73587447499802	0	TRUE	-3.3327906019307	1.03475238807651	Dorso	5	BC06
rxn1_ACTGCAACAGTGGGTA-1	lib1	13645	4580	122	18	bcbg13	bcbg16	1.43262523973886	bcbg13	Singlet	bcbg13	13.9978013924514	0	TRUE	-0.991847027025308	-0.46258367173222	VEGF	5	BC11
rxn1_ACTGCAACATGCAGGA-1	lib1	18738	4238	204	18	bcbg18	bcbg20	2.27343539261218	bcbg18	Singlet	bcbg18	7.34336642117622	0	TRUE	6.26505972079269	4.87437059410068	K02288	2	BC16
rxn1_ACTGCAAGTCATAACC-1	lib1	63108	8113	685	18	bcbg12	bcbg20	0.143274876625604	bcbg12_bcbg20	Doublet	Doublet	8.52982189262851	2	FALSE	NA	NA	NA	NA	NA
rxn1_ACTGCAAGTCCAGCCA-1	lib1	8551	3469	102	16	bcbg10	bcbg11	2.23025481953502	bcbg10	Singlet	bcbg10	7.43772658168635	0	TRUE	-1.45635746785172	-0.664382080955777	BMP4	5	BC08
rxn1_ACTGCAAGTCGATTCA-1	lib1	33791	5417	385	18	bcbg17	bcbg19	2.28442396820558	bcbg17	Singlet	bcbg17	6.66449646355538	0	TRUE	8.3406746499919	0.97920002468082	Dorso	2	BC15
rxn1_ACTGCAAGTCGGTGAA-1	lib1	33551	5685	275	18	bcbg19	bcbg15	2.38487752339942	bcbg19	Singlet	bcbg19	9.38869184226998	0	TRUE	8.68807912997237	5.21362926490757	BMP4	2	BC17
rxn1_ACTGCAAGTCTGTGCG-1	lib1	23249	4862	471	17	bcbg03	bcbg11	2.82553888928549	bcbg03	Singlet	bcbg03	7.04116306077681	0	TRUE	2.69833780459395	-3.05602357856778	no_treatment	5	BC01
rxn1_ACTGCAAGTGAAGCTG-1	lib1	25639	5267	332	17	bcbg03	bcbg12	2.50199112769034	bcbg03	Singlet	bcbg03	5.63204493154959	1	TRUE	-0.813709486208048	-6.44206569664029	no_treatment	5	BC01
rxn1_ACTGCAAGTGACGCCT-1	lib1	15815	4344	81	16	bcbg04	bcbg14	0.751365756821287	bcbg04	Singlet	bcbg04	6.58235852039203	0	TRUE	4.32453895739547	-7.24124000541714	lowXAV	5	BC02
rxn1_ACTGCAAGTTCCCAAA-1	lib1	47157	7056	438	18	bcbg07	bcbg19	0.12608065902389	bcbg07_bcbg19	Doublet	Doublet	7.20359649680853	2	TRUE	NA	NA	NA	NA	BC05
rxn1_ACTGCAAGTTGGCCTG-1	lib1	28042	5061	232	18	bcbg16	bcbg07	2.15702044779175	bcbg16	Singlet	bcbg16	4.87839669067827	0	TRUE	9.14611936739913	1.09935190208408	lowDorso	2	BC14
rxn1_ACTGCAATCATTTCCA-1	lib1	38021	5915	410	18	bcbg17	bcbg12	2.16510795412953	bcbg12_bcbg17	Doublet	Doublet	7.65892533073828	1	TRUE	12.6302158944987	1.83630015380832	Dorso	2	BC15
rxn1_ACTGCAATCGTACCTC-1	lib1	30863	6290	389	18	bcbg04	bcbg07	0.458585774651364	bcbg04_bcbg07	Doublet	Doublet	7.24816122865567	2	TRUE	NA	NA	NA	NA	BC02
rxn1_ACTGCAATCGTGAGAG-1	lib1	36023	6201	240	18	bcbg09	bcbg08	1.69091738822842	bcbg09	Singlet	bcbg09	4.53321489048663	1	TRUE	-5.50371812649735	-6.97883842460659	K02288	5	BC07
rxn1_ACTGCAATCGTGTGGC-1	lib1	20886	4520	260	16	bcbg07	bcbg12	2.05934786988466	bcbg07	Singlet	bcbg07	4.46710715311692	0	TRUE	6.17658830813399	2.69361760147068	lowDorso	5	BC05
rxn1_ACTGTCCAGAACTGAT-1	lib1	17822	5355	137	18	bcbg08	bcbg10	1.00077990637731	bcbg08	Singlet	bcbg08	9.25260913477724	0	TRUE	-3.33009909459123	2.81085803039524	Dorso	5	BC06
rxn1_ACTGTCCAGACCGCCT-1	lib1	25865	5384	173	17	bcbg15	bcbg07	1.23600333152395	bcbg15	Singlet	bcbg15	8.94258650686256	0	TRUE	6.12011696032516	4.12185289390537	CHIR	2	BC13
rxn1_ACTGTCCAGCATCCTA-1	lib1	36420	6753	259	17	bcbg16	bcbg09	1.55214943839344	bcbg09_bcbg16	Doublet	Doublet	6.61998901702361	3	TRUE	NA	NA	NA	NA	BC14
rxn1_ACTGTCCAGCGCCTTG-1	lib1	22481	5295	142	17	bcbg08	bcbg05	0.983533953190369	bcbg08	Singlet	bcbg08	6.17410257550821	0	TRUE	-5.77356647320756	-6.4020185279086	Dorso	5	BC06
rxn1_ACTGTCCAGCTGAGTG-1	lib1	18424	4223	112	14	bcbg08	bcbg12	1.3150866785007	bcbg08	Singlet	bcbg08	24.6092053842814	0	TRUE	-4.39120029278764	-5.06727598182705	Dorso	5	BC06
rxn1_ACTGTCCAGGCGACAT-1	lib1	37607	5868	410	18	bcbg17	bcbg03	2.36796938742707	bcbg17	Singlet	bcbg17	7.25130959661765	0	TRUE	11.3385708444499	2.69435598381015	Dorso	2	BC15
rxn1_ACTGTCCAGGGACAGG-1	lib1	24282	5187	358	17	bcbg09	bcbg18	2.43598717158681	bcbg09	Singlet	bcbg09	10.0485956675727	0	TRUE	-0.946888614378061	1.45557596214267	K02288	5	BC07
rxn1_ACTGTCCAGTCCTACA-1	lib1	51457	7209	434	18	bcbg20	bcbg18	0.431811312142702	bcbg18_bcbg20	Doublet	Doublet	5.63188681811998	1	FALSE	NA	NA	NA	NA	NA
rxn1_ACTGTCCAGTGGCCTC-1	lib1	24264	4681	275	18	bcbg19	bcbg10	2.54434724805121	bcbg19	Singlet	bcbg19	8.17260138476756	0	TRUE	9.52015329531661	-0.768997292442593	BMP4	2	BC17
rxn1_ACTGTCCCAAATACAG-1	lib1	17771	4200	166	17	bcbg11	bcbg08	1.84023432234044	bcbg11	Singlet	bcbg11	6.42619998874571	0	TRUE	4.39340234927169	1.52351548202488	lowXAV	2	BC09
rxn1_ACTGTCCCAAATGCTC-1	lib1	22263	5003	239	18	bcbg19	bcbg11	2.37227668305115	bcbg19	Singlet	bcbg19	9.63482010510713	0	TRUE	7.79667164019576	0.565227110461917	BMP4	2	BC17
rxn1_ACTGTCCCACACACGC-1	lib1	18603	4576	175	16	bcbg03	bcbg20	1.92398305463149	bcbg03	Singlet	bcbg03	4.47239692522711	0	TRUE	0.486450921811972	1.50070144660923	no_treatment	5	BC01
rxn1_ACTGTCCCACACCGCA-1	lib1	30558	5540	242	18	bcbg14	bcbg06	2.15000144569235	bcbg14	Singlet	bcbg14	7.37940964722822	0	TRUE	10.4001057260417	-0.351977031154904	XAV	2	BC12
rxn1_ACTGTCCCACGCGTGT-1	lib1	14711	3962	96	15	bcbg09	bcbg13	0.958913527273153	bcbg09	Singlet	bcbg09	5.85276323839304	0	TRUE	-4.43318914242753	-4.21086023323086	K02288	5	BC07
rxn1_ACTGTCCCACGTACTA-1	lib1	17864	4032	143	17	bcbg14	bcbg16	1.30654784473739	bcbg14	Singlet	bcbg14	5.99529780564263	0	TRUE	4.6934955232524	0.827883501128879	XAV	2	BC12
rxn1_ACTGTCCCATAGAAAC-1	lib1	20965	5246	116	17	bcbg05	bcbg06	1.74541741305418	bcbg05	Singlet	bcbg05	6.03863582160744	0	TRUE	-3.93007563420304	-7.34063146583584	XAV	5	BC03
rxn1_ACTGTCCCATAGGCGA-1	lib1	23650	4613	174	18	bcbg14	bcbg12	2.07183582794118	bcbg14	Singlet	bcbg14	13.2811839323467	0	TRUE	8.50824381045333	3.28313114173862	XAV	2	BC12
rxn1_ACTGTCCCATTCAGCA-1	lib1	15811	4055	228	17	bcbg03	bcbg04	2.38728158537539	bcbg03	Singlet	bcbg03	5.23686041363608	0	TRUE	0.130573134937201	1.12448515422794	no_treatment	5	BC01
rxn1_ACTGTCCGTGGCTGAA-1	lib1	30928	5354	227	17	bcbg14	bcbg11	2.25917495784067	bcbg14	Singlet	bcbg14	5.06337299534402	0	TRUE	8.73142076663009	4.01518918998691	XAV	2	BC12
rxn1_ACTGTCCGTGGGAGAG-1	lib1	17732	4564	219	18	bcbg09	bcbg13	2.060156934304	bcbg09	Singlet	bcbg09	5.1770809835326	0	TRUE	-5.1725408918477	-6.05229900352505	K02288	5	BC07
rxn1_ACTGTCCTCCCATAAG-1	lib1	35787	5843	288	18	bcbg20	bcbg11	2.10058645549379	bcbg20	Singlet	bcbg20	6.82929555425154	0	TRUE	10.8575298898601	1.81042160518619	VEGF	2	BC18
rxn1_ACTGTGAAGAGAGGGC-1	lib1	29153	5278	154	18	bcbg16	bcbg10	1.31382929722812	bcbg16	Singlet	bcbg16	8.46568106198333	0	TRUE	8.55241609744063	2.47871019371006	lowDorso	2	BC14
rxn1_ACTGTGAAGCAGGTCA-1	lib1	8624	3277	161	15	bcbg08	bcbg06	1.79289466175593	bcbg08	Singlet	bcbg08	5.64703153988868	0	TRUE	-2.4085609800435	0.473539967612949	Dorso	5	BC06
rxn1_ACTGTGAAGTAACCGG-1	lib1	18403	4539	194	16	bcbg09	bcbg20	1.98537211857622	bcbg09	Singlet	bcbg09	7.27598761071564	0	TRUE	-4.64136003323564	-4.92218873970059	K02288	5	BC07
rxn1_ACTGTGAAGTCCTGTA-1	lib1	11964	3927	88	17	bcbg04	bcbg16	1.36568461687814	bcbg04	Singlet	bcbg04	4.9983283182882	0	TRUE	-3.09087942906388	-3.78447816841153	lowXAV	5	BC02
rxn1_ACTGTGAAGTGCTACT-1	lib1	21272	4608	164	18	bcbg20	bcbg15	1.65335219191118	bcbg20	Singlet	bcbg20	6.40278300112824	0	TRUE	8.34817815951339	-0.117867368681702	VEGF	2	BC18
rxn1_ACTGTGAAGTTGCGAG-1	lib1	26147	4806	165	18	bcbg20	bcbg09	1.6986916490618	bcbg20	Singlet	bcbg20	8.67785979271044	0	TRUE	9.50599027804366	0.807909805850711	VEGF	2	BC18
rxn1_ACTGTGACAATTTCTC-1	lib1	31031	6057	311	18	bcbg04	bcbg13	2.66022136239188	bcbg04	Singlet	bcbg04	6.09712867777384	1	TRUE	2.19740105799666	-3.35067317955044	lowXAV	5	BC02
rxn1_ACTGTGACACACAGAG-1	lib1	44017	6546	280	18	bcbg12	bcbg16	1.9640243339724	bcbg12_bcbg16	Doublet	Doublet	8.78751391507827	1	TRUE	11.1536305063151	3.54530097969028	no_treatment	2	BC10
rxn1_ACTGTGACACTCCACT-1	lib1	20078	4671	140	18	bcbg09	bcbg10	1.20519097700628	bcbg09	Singlet	bcbg09	5.3790218149218	0	TRUE	-2.81087254353532	-5.73348329536465	K02288	5	BC07
rxn1_ACTGTGACAGCAGTCC-1	lib1	25655	5361	158	18	bcbg16	bcbg11	1.65290235561658	bcbg16	Singlet	bcbg16	8.75073085168583	0	TRUE	4.8798239343547	1.07086541183445	lowDorso	2	BC14
rxn1_ACTGTGACATCGCTCT-1	lib1	13301	4178	84	18	bcbg04	bcbg03	0.705800530256359	bcbg04	Singlet	bcbg04	5.84918427185926	0	TRUE	-3.56915019818315	0.465304811076847	lowXAV	5	BC02
rxn1_ACTGTGAGTACGGCAA-1	lib1	25490	4953	221	18	bcbg15	bcbg12	1.80202627466891	bcbg15	Singlet	bcbg15	5.66104354648882	0	TRUE	11.6531889551066	2.01341511733982	CHIR	2	BC13
rxn1_ACTGTGAGTATGAAAC-1	lib1	35601	5832	364	17	bcbg18	bcbg08	2.83378716994008	bcbg18	Singlet	bcbg18	10.755315861914	0	TRUE	11.1361219995402	3.38158919342014	K02288	2	BC16
rxn1_ACTGTGAGTCCCGCAA-1	lib1	35307	6211	236	18	bcbg15	bcbg05	1.75619292780414	bcbg15	Singlet	bcbg15	6.83150650012745	0	TRUE	7.8596012704753	3.08675004966709	CHIR	2	BC13
rxn1_ACTGTGAGTGATTGGG-1	lib1	11015	3558	214	18	bcbg09	bcbg10	2.2644633696491	bcbg09	Singlet	bcbg09	6.4911484339537	0	TRUE	-0.657338429174509	9.03602268226596	K02288	5	BC07
rxn1_ACTGTGAGTGCGTTTA-1	lib1	52612	7757	457	18	bcbg15	bcbg09	0.46131558471434	bcbg09_bcbg15	Doublet	Doublet	6.36926936820497	4	FALSE	NA	NA	NA	NA	NA
rxn1_ACTGTGAGTGTCATGT-1	lib1	11373	3759	78	18	bcbg08	bcbg12	0.889234103875252	bcbg08	Singlet	bcbg08	9.81271432339752	0	TRUE	-1.80192695923814	0.013919342832294	Dorso	5	BC06
rxn1_ACTGTGAGTTACAGCT-1	lib1	25420	4533	170	18	bcbg14	bcbg20	1.50836411785246	bcbg14	Singlet	bcbg14	6.28638867033832	0	TRUE	9.1002600305461	0.436930258350101	XAV	2	BC12
rxn1_ACTGTGAGTTGGAGGT-1	lib1	30979	4886	270	18	bcbg17	bcbg18	1.58314642346473	bcbg17	Singlet	bcbg17	7.58255592498144	0	TRUE	12.2514965646648	1.25067045219394	Dorso	2	BC15
rxn1_ACTGTGATCCAATGCA-1	lib1	9599	3517	95	16	bcbg08	bcbg12	1.06627053077809	bcbg08	Singlet	bcbg08	5.16720491717887	0	TRUE	-1.27681731053361	-1.53164051048306	Dorso	5	BC06
rxn1_ACTGTGATCTAGATCG-1	lib1	42425	6647	313	18	bcbg06	bcbg18	0.0359563288204199	bcbg06_bcbg18	Doublet	Doublet	6.46788450206246	4	TRUE	NA	NA	NA	NA	BC04
rxn1_ACTTAGGAGAATCGTA-1	lib1	15517	3995	91	18	bcbg03	bcbg16	0.863223272832181	bcbg03	Singlet	bcbg03	3.48649867886834	0	TRUE	2.29165388277999	-1.73494992725399	no_treatment	5	BC01
rxn1_ACTTAGGAGCAGCCCT-1	lib1	27105	5134	266	18	bcbg17	bcbg16	2.01007692379224	bcbg17	Singlet	bcbg17	6.5633646928611	0	TRUE	11.1569874399089	-0.218413065595898	Dorso	2	BC15
rxn1_ACTTAGGAGCATGTTC-1	lib1	30659	5659	267	18	bcbg13	bcbg09	2.11489841751014	bcbg13	Singlet	bcbg13	6.76147297693989	0	TRUE	4.02698780230514	-3.43579981796292	VEGF	5	BC11
rxn1_ACTTAGGAGCCATGCC-1	lib1	16295	4271	96	18	bcbg05	bcbg09	0.984483083638826	bcbg05	Singlet	bcbg05	8.68978214176128	0	TRUE	4.3338091485881	-7.33575008384732	XAV	5	BC03
rxn1_ACTTAGGAGGACAAGA-1	lib1	25102	4832	230	17	bcbg15	bcbg17	2.29127891026944	bcbg15	Singlet	bcbg15	8.87578678989722	0	TRUE	7.11059356860152	1.63807155616733	CHIR	2	BC13
rxn1_ACTTAGGAGGTTTGAA-1	lib1	17738	3939	92	17	bcbg18	bcbg04	1.003083008294	bcbg18	Singlet	bcbg18	7.71789378734919	0	TRUE	8.64454485110274	-0.506078134699139	K02288	2	BC16
rxn1_ACTTAGGAGTAAGACT-1	lib1	32542	5504	415	18	bcbg17	bcbg12	2.17181269710701	bcbg12_bcbg17	Doublet	Doublet	7.43654354372811	1	TRUE	12.6272680871867	1.16639532573673	Dorso	2	BC15
rxn1_ACTTAGGAGTAGACAT-1	lib1	16890	3996	151	18	bcbg12	bcbg14	1.90365846011916	bcbg12	Singlet	bcbg12	9.0882178804026	0	TRUE	6.37513281039229	4.10441257484409	no_treatment	2	BC10
rxn1_ACTTAGGAGTATAACG-1	lib1	10620	3429	61	17	bcbg10	bcbg11	1.27810184341935	bcbg10	Singlet	bcbg10	6.59133709981168	0	TRUE	-3.3812229520894	0.786521334724155	BMP4	5	BC08
rxn1_ACTTAGGCAACTGATC-1	lib1	30937	6069	211	18	bcbg15	bcbg06	0.306610484518921	bcbg06_bcbg15	Doublet	Doublet	6.64576397194298	2	TRUE	NA	NA	NA	NA	BC13
rxn1_ACTTAGGCAAGCGCTC-1	lib1	27706	4804	270	18	bcbg19	bcbg03	2.37516158809233	bcbg19	Singlet	bcbg19	7.61928824081426	0	TRUE	10.3860628717326	-0.415947686357769	BMP4	2	BC17
rxn1_ACTTAGGCAAGTCATC-1	lib1	12742	3785	89	17	bcbg08	bcbg03	1.13309540196206	bcbg08	Singlet	bcbg08	6.18427248469628	0	TRUE	-4.11733363934525	5.04352094657871	Dorso	5	BC06
rxn1_ACTTAGGCAATAGAGT-1	lib1	12115	3902	173	17	bcbg03	bcbg06	1.91592516964675	bcbg03	Singlet	bcbg03	6.57862154354106	1	TRUE	-2.16041683026322	0.284425993041721	no_treatment	5	BC01
rxn1_ACTTAGGCACAGACGA-1	lib1	9570	3475	84	12	bcbg08	bcbg18	1.00777577900937	bcbg08	Singlet	bcbg08	4.91118077324974	0	TRUE	-2.51436256237992	0.196952064113346	Dorso	5	BC06
rxn1_ACTTAGGCACCTGCGA-1	lib1	31546	5667	345	18	bcbg20	bcbg14	2.25065429994672	bcbg14_bcbg20	Doublet	Doublet	8.68255880301781	1	TRUE	8.50558305911056	4.85356857307407	VEGF	2	BC18
rxn1_ACTTAGGCACGCCACA-1	lib1	27365	5343	128	18	bcbg19	bcbg17	1.18308625615362	bcbg19	Singlet	bcbg19	13.8169194226201	0	TRUE	8.51030279330245	-0.194946538133893	BMP4	2	BC17
rxn1_ACTTAGGCACTGGAAG-1	lib1	17227	3725	211	17	bcbg15	bcbg14	2.37489593194519	bcbg15	Singlet	bcbg15	6.57108028095432	0	TRUE	6.56364275149337	2.54382588394138	CHIR	2	BC13
rxn1_ACTTAGGCAGACCTGC-1	lib1	24260	5261	162	18	bcbg05	bcbg13	1.84412490644806	bcbg05	Singlet	bcbg05	7.05276174773289	0	TRUE	-3.68929170437821	-6.81972644798306	XAV	5	BC03
rxn1_ACTTAGGCAGGATTCT-1	lib1	59227	7498	344	18	bcbg17	bcbg05	0.330877055735467	bcbg05_bcbg17	Doublet	Doublet	7.91362047714725	3	FALSE	NA	NA	NA	NA	NA
rxn1_ACTTAGGCATATCTCT-1	lib1	28047	6400	152	18	bcbg06	bcbg08	0.0345039744755449	bcbg06_bcbg08	Doublet	Doublet	6.33579348949977	1	TRUE	-3.620690572939	-4.23526380531338	CHIR	5	BC04
rxn1_ACTTAGGCATCTCATT-1	lib1	51193	7191	825	18	bcbg17	bcbg10	2.77581823786899	bcbg10_bcbg17	Doublet	Doublet	7.16504209559901	2	FALSE	NA	NA	NA	NA	NA
[truncated: 56,714 more rows]
