# Supplementary material for: Atlas of multilineage stem cell differentiation reveals TMEM88 as a developmental regulator of blood pressure
Source: Nat Commun. 2025 Feb 4;16:1356. doi: 10.1038/s41467-025-56533-2 (PMC11794859; doi:10.1038/s41467-025-56533-2)
Supplement: Supplementary file 14 — Source Data [file 41467_2025_56533_MOESM14_ESM.zip › SourceData/F5defg_SF5abcde_tm88_scmeta.txt]

cell_barcode	UMAP1	UMAP2	sample	day	RTS	density	clust	filt_clust	PRRX1--ENSG00000116132	TNNT2--ENSG00000118194	CD34--ENSG00000174059	OSR1--ENSG00000143867	MEIS1--ENSG00000143995	PAX8--ENSG00000125618	SOX2--ENSG00000181449	MSX1--ENSG00000163132	PDGFRA--ENSG00000134853	KDR--ENSG00000128052	NKX6-1--ENSG00000163623	PITX2--ENSG00000164093	ISL1--ENSG00000016082	FOXD1--ENSG00000251493	MEF2C--ENSG00000081189	HAND1--ENSG00000113196	NKX2-5--ENSG00000183072	FOXC1--ENSG00000054598	T--ENSG00000164458	GATA4--ENSG00000136574	SOX17--ENSG00000164736	APLNR--ENSG00000134817	TBX3--ENSG00000135111	SHISA2--ENSG00000180730	PDX1--ENSG00000139515	CDX2--ENSG00000165556	ZIC2--ENSG00000043355	NKX2-1--ENSG00000136352	OTX2--ENSG00000165588	MESP1--ENSG00000166823	CDH5--ENSG00000179776	FOXC2--ENSG00000176692	TMEM88--ENSG00000167874	HNF1B--ENSG00000275410	SOX9--ENSG00000125398	TTR--ENSG00000118271	PAX1--ENSG00000125813	FOXA2--ENSG00000125798
AAACCCAAGAGGCGTT-1	-0.952160565080705	6.75280136864253	0XAV	6	0.483276562506	0.0122323459151186	0	peak_0	0	0	0	0	0	0	5.64683230436566	4.70723113134927	0	0	0	0	5.6427675034115	0	0	0	0	4.59622891223221	4.21310582344617	0	0	0	0	4.68398295785562	0	0	0	0	6.36537643991326	0	0	0	0	0	0	2.25726646603447	5.82820956498083	4.37875990167085
AAACCCAAGATAGCAT-3	-3.52842967262028	-1.67143662663243	TM88	7	0.486762625976	0.0113303496160587	NA	NA	0	0	0	0	0	0	0	5.29978677759318	0	0	0	4.31800027753489	0	0	0	0	0	5.87605793424879	0	0	0	5.32644449545504	0	0	0	0	6.78919456304647	0	0	6.39237919580147	0	5.6586812509585	0	0	0	0	0	0
AAACCCAAGATCCCGC-2	-2.180878106931	-4.80093898486102	5XAV	6	0.538779818924	0.0100217003588124	NA	NA	0	0	0	0	5.29613310726309	0	0	0	5.86516512344512	0	0	3.87932789041403	4.55308983303062	0	4.29245361312903	7.36862787831267	0	6.68033157401869	0	0	0	5.57179629937932	0	5.24179749863607	0	0	5.65500134999654	0	0	0	0	0	5.88950990889315	0	0	1.72865129369921	0	0
AAACCCAAGATGCTAA-2	-3.95632687044091	8.51327536261551	5XAV	8	0.483276562506	0.0103941248314414	NA	NA	0	0	0	0	0	0	0	0	0	0	0	0	5.24423027913849	0	0	0	0	0	0	0	0	4.89032308605725	6.02866676457845	0	0	4.59177120806471	5.25517015460627	5.35774274011308	0	0	0	4.53528646578803	0	4.16793750571712	0	5.68355941090419	0	4.02931002354533
AAACCCAAGATTGTGA-3	-0.821761532486805	-7.84389113845041	TM88	9	0.711798878537	0.00768859947124531	NA	NA	0	5.95875242598578	0	0	0	0	0	0	4.7216395586927	0	0	4.50901934964503	4.49875710121648	0	0	6.30537093760067	0	0	0	5.02648775257659	0	0	0	0	0	0	0	0	0	0	0	0	0	0	0	0	0	0
AAACCCAAGCGCGTTC-1	-0.695699294484404	8.38891187775517	0XAV	5	0.745876019111	0.017115262390309	1	peak_1	0	0	0	0	4.41612557159324	4.24602770703162	0	0	0	0	0	0	4.07548781943134	0	0	0	0	0	0	4.31795844196906	4.93363342179868	0	0	0	0	0	0	0	0	0	0	0	0	0	0	0	0	3.83245233267516
AAACCCAAGGAAAGTG-3	8.09224589097036	-0.699264364582128	TM88	2	0.711798878537	0.0183328337569142	NA	NA	0	0	0	0	0	0	0	5.64055560185869	4.87071944241525	0	0	0	0	3.94322333360426	0	0	0	6.03704116877096	0	3.80888927614149	0	8.17183426951983	3.34218041280394	0	0	0	4.94670443082429	0	4.03839835807974	6.84049941973664	0	5.31217669945134	0	0	3.82176750056218	1.42600430531749	0	0
AAACCCAAGGACGCAT-1	-1.10263731230166	5.57587811691184	0XAV	6	0.486762625976	0.00972211695321365	NA	NA	0	0	0	0	0	0	0	0	0	0	0	4.75722392879336	5.65871237961894	0	0	0	4.36721057069582	5.62800820973459	0	0	0	0	0	5.94501452315382	0	0	0	0	6.13069208409492	0	0	0	0	0	0	2.60654733207855	4.68177450990837	4.50755939673866
AAACCCAAGGCACGAT-3	-2.7412269944225	-3.86889248198518	TM88	4	0.711798878537	0.012983561441914	NA	NA	0	0	0	0	0	0	0	4.93987413105308	5.65870399915735	5.0743758956757	0	0	4.63254345156821	0	0	6.15349961629522	0	6.2024958114034	0	4.19029600510397	0	7.2538930085108	0	0	0	0	0	0	0	6.53761071022431	0	6.54291167322974	0	0	0	0	0	0
AAACCCAAGGGTTGCA-1	-2.74589740412249	-0.638406620083605	0XAV	6	0.538779818924	0.010646485311828	NA	NA	0	0	0	0	0	0	0	0	4.84542299514278	4.66373443276395	0	4.91890946886314	4.22190198865647	6.37977333985782	0	0	0	0	4.71982542924021	0	0	0	0	6.1073791609838	0	0	5.60815321532994	0	4.69388169313244	0	0	0	0	0	4.47725083561488	3.17155485705544	0	3.97987968393898
AAACCCAAGTCTGTAC-1	-1.55230406366671	-8.3120760660889	0XAV	6	0.711798878537	0.00804440643800993	NA	NA	0	6.72552612962205	0	0	0	0	0	0	6.19454283358364	6.70434428097132	0	0	0	0	0	7.85020994199257	4.28061819183019	0	0	4.90215681629021	0	4.99344980232357	4.43544795295266	0	0	0	0	0	0	4.96861164583692	0	0	5.68716276234862	0	0	2.51927184546621	0	0
AAACCCAAGTTTGAGA-1	5.44588705996629	-0.423209814454357	0XAV	3	1	0.018497379923892	NA	NA	0	0	0	0	4.69163768461298	0	0	6.43415470398215	4.97452093893739	4.11083999520162	0	0	3.66900755109413	0	0	0	0	6.72736105248063	0	0	3.15200221008539	7.66214466506507	4.81428446185072	0	0	0	0	0	4.14098725557011	6.72271408049199	0	6.50998436919034	4.36801423648621	0	0	2.89810835436427	0	3.42223239595546
AAACCCACAAAGGCTG-3	-4.00139194924879	-6.20456995386638	TM88	4	0.711798878537	0.0183594320720715	NA	NA	0	0	0	0	0	0	0	7.15497914277338	5.53825849431631	0	0	0	5.60468781927208	0	0	7.89944023397583	0	0	0	5.15720811036771	0	5.93344395417869	4.00371526756953	0	0	0	0	0	4.69993321284532	0	0	0	3.55744504220502	0	0	0	0	3.29918597187373
AAACCCACAATCAAGA-2	7.28532346288774	0.143405198982455	5XAV	3	1	0.0198372520843362	7	peak_7	0	0	0	0	4.63434319823282	0	0	6.52999617648088	4.23588797422157	0	0	0	3.61236696773525	3.98917164773576	0	7.34769828722278	0	6.77464148647113	0	3.85483759027298	0	8.19150149280802	4.0694672052711	3.89866911127014	0	0	5.39470912250035	0	0	7.52818035992278	0	0	4.71385861223408	0	0	0	0	0
AAACCCACAATCCTTT-1	-1.66342590780863	-7.32938138384252	0XAV	5	0.711798878537	0.00864567557699269	NA	NA	0	6.04752681369771	0	0	4.92762109407221	0	0	6.67172066107544	5.89921203343917	0	0	3.91291870738316	3.90265645895461	0	0	7.20246293741574	0	5.46802987128009	0	4.82945396444804	3.38565111794587	0	3.67841821815479	0	0	0	0	0	0	0	0	0	5.85476235071601	0	0	0	0	0
AAACCCACAATTTCGG-2	-2.2149101627709	-3.08236022776587	5XAV	4	0.517808190657	0.00675815898002045	NA	NA	0	5.02372782750464	0	0	0	0	0	4.9630100333879	5.68209872000562	0	0	0	5.0585777135193	0	0	5.77418955001972	0	7.13971975236341	0	0	0	7.17220414806539	0	5.63117890648132	0	0	4.67046727979642	0	5.81685646742241	6.33874507280849	0	5.31954277247502	3.98536446023121	0	0	0	0	3.04219374840546
AAACCCACAGAGTTCT-1	-5.30745506479838	7.80267895838299	0XAV	8	0.711798878537	0.0141274968552382	2	peak_2	0	3.80974044413442	0	0	3.78252329518722	0	0	0	5.43059785812089	0	0	0	3.44188554302532	0	0	4.56020216664951	0	0	0	5.0495474741723	0	0	4.98593120714381	0	0	0	4.82051961430693	0	0	0	0	0	0	0	0	5.24406579828716	0	4.43487369561139
AAACCCACAGCACACC-1	1.49956926270513	10.4873899269054	0XAV	4	0.711798878537	0.013063277679922	NA	NA	0	0	0	0	4.38163199688118	0	0	0	5.06486933296512	0	0	4.7367273047174	4.72646505628886	0	0	0	0	4.24407178166007	0	3.60549587482802	4.43106089618315	4.38173171863899	5.30886678181591	0	0	0	4.06253124718565	0	3.83500495676627	4.35689356215235	0	0	0	3.65326759072548	0	1.90057989643301	0	2.43425771579468
AAACCCACAGCTACCG-3	-2.96930864016287	-4.4360968669998	TM88	7	0.711798878537	0.0167965985274322	4	peak_4	0	0	0	0	5.71300201617642	0	4.00217996949368	5.67529706293619	4.62163617502584	4.43994761264701	0	0	6.18104786551643	0	5.79575223515807	6.49068088763871	5.67823911986984	6.81129392370539	0	4.24058579107725	0	0	0	0	0	0	4.69762116343487	0	0	0	0	5.74969758776215	0	0	0	0	0	0
AAACCCACAGCTATTG-3	8.20985595557405	0.52956744281006	TM88	2	0.711798878537	0.016845663399693	NA	NA	0	0	0	0	3.87928901461806	0	0	7.07204247888491	5.24379123289222	4.66091304265395	0	0	0	3.91545594245667	0	0	0	6.69927301049547	5.40373112482153	4.86274084894363	0	7.99830409767845	0	0	0	0	5.60531367913315	0	5.09224993088188	7.64354102622316	0	0	0	0	3.79400010941458	0	0	0
AAACCCACAGCTGTGC-1	-2.59360187119556	7.27182207446343	0XAV	7	0.41609553947	0.0112748665399252	NA	NA	0	0	0	0	4.0015773019714	0	6.97606609554911	0	0	0	0	3.67120179823805	5.25232318178281	0	0	0	4.64871591607446	4.54198607917928	0	0	0	0	5.02808494098299	6.00691953393817	0	0	0	3.77445201078408	5.50229732745075	4.65480785967156	0	0	0	0	0	3.11190883349655	5.36869818635274	4.3235556452872
AAACCCACAGGCAATG-3	1.54852667723401	-9.49570022761901	TM88	8	0.711798878537	0.0146501135764835	NA	NA	0	8.10390206297037	0	0	0	0	0	5.7904735711939	6.1115011297513	0	0	0	0	0	5.91136809440853	5.91674144633125	5.7938549791203	0	0	4.63900936169813	0	0	0	0	0	0	0	0	0	4.70792072154924	0	0	0	0	0	0	0	0
AAACCCACATCCGTTC-3	-1.46850414885697	-4.07128700768912	TM88	4	0.486762625976	0.00847107122655283	NA	NA	0	0	0	0	0	0	0	6.66249436634417	6.07157233822553	6.29409979655822	0	0	4.07292909784966	4.44973377785017	0	7.6624805070674	0	4.95397562721944	0	0	0	6.18032325475967	0	4.35923124138455	0	0	0	0	0	6.15548509827302	0	4.73659894392915	0	0	0	0	0	0
AAACCCACATGTGTCA-3	-2.07716506243923	-1.40192744379883	TM88	6	1	0.0137431919909806	NA	NA	0	0	0	0	0	0	0	0	5.58740623284384	5.40571767046501	0	0	4.27679699335105	5.74412717976384	0	0	0	5.15784352272083	0	4.51926761588878	0	5.29550345969975	0	0	0	0	0	0	4.74877669782703	5.2706653032131	0	4.94046683943054	0	0	0	0	0	0
AAACCCAGTATGCGTT-1	-5.14771434118244	9.23985200694269	0XAV	8	0.711798878537	0.0167518008534177	3	peak_3	0	0	0	0	0	0	0	0	5.35482154524825	0	0	5.98883302967049	4.04579283892631	0	0	0	0	0	0	5.37667675129814	3.52878749791758	0	3.82155459812649	0	0	0	0	0	4.51777254340229	0	0	0	0	3.65806618493251	0	5.86062421163011	0	4.71421187423937
AAACCCAGTCAACGCC-1	0.544661300840225	-8.43661437697438	0XAV	9	0.711798878537	0.0148410581581644	NA	NA	0	7.58431162073742	0	0	0	0	0	4.85894076141053	5.86296144263915	4.30872445703118	0	0	6.2481010921281	0	6.83828425002852	6.91539362639248	6.3536790978698	0	0	6.03954762530602	0	0	0	0	0	0	0	0	0	0	0	0	5.25976967782295	0	0	2.81288070606413	0	0
AAACCCAGTCATCGCG-2	-2.48593568218136	7.91434589746663	5XAV	7	0.711798878537	0.014416986387076	NA	NA	0	0	0	0	0	0	0	0	0	0	0	0	4.92234508683564	0	0	0	5.63157111450841	5.11655956368559	0	5.16481570937337	3.71850769330708	0	5.61058926919725	5.20864723037053	0	0	0	0	0	0	0	0	3.56500456815149	0	0	2.09509868602954	0	3.3067454978202
AAACCCAGTCATGGCC-2	0.843194501630201	8.14841453082704	5XAV	5	0.711798878537	0.0167253926316622	20	peak_20	0	0	0	0	4.04906020579014	0	0	0	0	4.15025489773573	0	0	4.39084826786333	0	0	0	4.01429730948356	5.67376041958345	4.20634589421198	3.95089307616596	0	0	0	6.17280876473585	0	0	5.09035426275868	0	4.18040215810422	0	0	0	0	0	0	1.56800810534197	0	4.707114588428
AAACCCAGTCTACAGT-2	0.996043674017505	-5.85148499989367	5XAV	8	0.711798878537	0.00723402141899125	NA	NA	0	7.21326416856407	0	0	4.39693653588376	0	0	0	5.58703243455062	4.89856313164328	0	4.0665610321504	4.74188662592347	3.75490565916746	6.81734107763759	6.26313582607402	6.42834860081616	0	0	3.62057160170468	0	5.47543715388449	0	3.66440312270184	0	0	4.07760697406231	0	0	0	0	4.04177082524644	4.98310570675093	0	0	1.23768663088069	0	0
AAACCCAGTGCTTCAA-1	-0.875976079691975	11.0175840329981	0XAV	4	0.517808190657	0.0168224111635913	NA	NA	0	0	0	0	0	0	0	0	5.69167099827818	0	0	4.79255370501364	3.69814897833042	0	0	5.4987801009439	0	0	0	0	5.79998880596403	0	4.1562252365199	0	0	3.73425602668422	4.39765497322577	0	0	0	0	0	0	3.31042232433662	3.95349782528884	2.64187710829883	0	4.54302069479553
AAACCCAGTGGCTAGA-1	-4.56828274231392	-3.33579009617593	0XAV	5	0.711798878537	0.0130167716161759	NA	NA	0	0	0	0	5.10033657044014	0	0	6.66355585529921	6.29502811329869	5.20153126238572	0	0	5.67150710681237	0	0	7.74349039612851	0	0	0	4.31644863664138	0	5.77840528462694	4.53546057747842	0	0	0	5.45920481317359	0	4.54595771857963	5.06784632396571	0	0	6.16208826309577	0	0	1.93356366581739	0	3.14521047760804
AAACCCAGTGTTATCG-2	-10.9467349531848	-2.47116169256032	5XAV	5	0.486762625976	0.00662650513366971	NA	NA	0	0	0	0	0	0	4.3541499849948	5.34213393252747	4.97360619052695	7.34644905001095	0	0	4.35008518404063	0	4.77347315518418	0	0	0	0	0	0	6.45989077807708	0	5.32390493598498	0	0	5.73710878734545	0	0	5.34395349390269	4.45470664458938	5.70127263852958	4.77067584556405	0	0	0	0	4.10883525595448
AAACCCATCACGTAGT-1	-3.00570441400118	-4.38525152873662	0XAV	7	0.711798878537	0.0166411927007761	4	peak_4	0	0	0	0	4.41888868032207	0	0	0	5.79051256280556	0	0	0	6.01145095033309	4.45505560816067	0	6.28530817994343	6.76853540238772	7.02576235256728	0	4.3207215506979	0	0	4.53976527346786	4.36455307169506	0	0	5.46350950916304	0	0	0	0	0	4.78292432482609	0	0	2.62358916598142	0	0
AAACCCATCCATTTAC-2	6.11672007942391	2.03703471809011	5XAV	2	0.711798878537	0.00521452638506258	NA	NA	0	3.67541097861159	0	0	0	0	0	6.21783936623633	0	0	0	0	4.66967645895153	0	0	0	3.61343093335781	4.86569890558248	0	5.13365806495042	6.69065751913261	6.2444970840982	5.00155237694968	0	0	0	6.54217486201212	0	5.54439884252135	5.88505575227475	0	0	0	2.91982942350869	0	0	0	4.65229393311539
AAACCCATCCCAGGAC-2	8.42798585771404	0.463678838005347	5XAV	2	0.711798878537	0.0184235743011713	NA	NA	0	0	0	0	0	0	0	5.28419371476311	4.91566597276259	4.05265726504792	0	0	3.61082482094043	3.98762950094093	0	0	0	6.55052287058329	5.88071757309505	4.534615588814	0	7.24651158565282	3.38658658014061	0	0	0	6.23587957894131	0	5.1656161440378	6.37666244237336	0	0	2.9403163547761	0	4.54749381323469	0	0	2.68205728444482
AAACCCATCGGACCAC-3	0.470763263402561	-3.42994700434416	TM88	6	0.432338590997	0.0101607723179077	NA	NA	0	0	0	0	4.94825751633193	0	0	0	4.14973629483284	3.96804773245401	0	3.53647753677507	3.52621528834652	0	0	4.64453191197071	0	6.1774648524975	0	0	0	5.91183635598126	0	0	0	0	4.22572128324187	0	0	0	0	5.27128961024952	0	0	0	1.38580094006025	0	0
AAACCCATCGGCCCAA-2	0.727442471581965	-6.91639263848674	5XAV	8	0.711798878537	0.00528736573821632	NA	NA	0	7.89268287345759	0	0	3.91928767460056	0	0	0	4.20217092892498	0	0	4.95682591693615	5.34996547410351	0	6.61828802089186	6.46828209772769	6.34691994198565	5.82761019787738	0	5.18903429104533	0	4.59735638878737	0	0	0	0	0	0	4.05062962691464	0	0	0	5.71823439139986	0	0	0	0	0
AAACCCATCTCTCTAA-3	-2.96699200939843	-4.02658119605258	TM88	4	0.711798878537	0.0151752989273562	NA	NA	0	0	0	0	5.1313492416705	4.27530461028047	0	5.09681347116704	6.32617796143328	5.23254393361609	0	0	4.1047647226802	0	0	7.60784614898443	0	5.67175801887838	0	5.03318211204633	0	6.72136342129567	3.88052648188038	0	0	0	0	0	0	5.09863303254225	0	6.14390877325553	0	0	4.36011356963861	0	0	0
AAACCCATCTGATTCT-1	8.93657771514714	2.53553268646536	0XAV	2	0.711798878537	0.00707687906375469	NA	NA	0	0	0	0	0	0	0	0	4.57538578989166	0	0	0	0	0	0	0	0	4.83291131277512	0	4.19433540594307	0	0	0	7.1666394030531	0	0	5.33612297021873	0	6.01981638047697	4.9457330932674	0	0	0	0	0	2.4962026270371	0	4.396772547859
AAACCCATCTTCCAGC-3	7.68208738191997	-0.913782512482476	TM88	3	1	0.018232891818653	NA	NA	0	0	0	0	0	0	0	6.90853914632953	4.47684637002213	0	0	0	4.53720414730436	0	0	6.56620894893429	0	6.32893885467989	0	4.09579598607354	0	7.49380747212337	5.55905560001441	0	0	0	4.55283135843117	0	5.41154030589784	6.77716215067628	0	0	0	0	0	0	0	0
AAACGAAAGAGTATAC-2	-2.6568650507407	-2.40028958146336	5XAV	6	1	0.012937713282524	NA	NA	0	0	0	0	5.27584651974892	0	0	0	0	0	0	4.25855849905877	6.02964291357882	0	0	6.45690361008916	0	5.8162552969568	0	0	0	0	4.7109705267872	5.22151091112191	0	0	4.94780224552557	0	0	0	0	6.51140980356719	5.17723149132337	0	0	2.10788190234395	0	0
AAACGAAAGCCACTCG-1	8.13723413859912	3.66424014759619	0XAV	3	0.711798878537	0.0140768587225568	NA	NA	0	0	0	0	0	0	0	0	0	0	0	3.97610589714581	0	0	0	5.08416027234145	0	0	0	4.20831427125499	6.32351593044266	0	4.82916510656047	0	0	0	0	0	0	0	0	0	3.98020439415213	0	0	1.825429300431	0	4.41092768048819
AAACGAAAGCCATTTG-1	0.13470066002145	7.22734953777931	0XAV	5	0.538779818924	0.0118993004093936	NA	NA	0	4.47302593934669	0	0	0	0	0	0	0	0	0	0	5.70306798791027	0	0	0	0	6.07522166061756	0	0	5.3679004276693	0	4.96993689044796	4.39147318177247	0	0	4.80467703313294	0	0	0	0	0	0	3.71744438424379	0	0	0	4.55188212559901
AAACGAAAGCCGAACA-3	-3.86811397965194	-1.9506564660294	TM88	9	0.486762625976	0.00821506734065602	NA	NA	0	0	0	0	0	0	0	5.02581066217575	5.34269779648233	4.4755943577964	0	4.04402416211746	4.03376191368891	0	0	6.24036774331936	0	4.91480844305869	0	0	0	0	0	0	0	0	4.73326790858427	0	0	5.02763022355097	0	0	0	0	4.28911076064733	0	0	0
AAACGAAAGCCTCATA-3	-1.09280400699717	-7.51165392732221	TM88	5	0.745876019111	0.0111867277906431	NA	NA	0	6.21054903927703	0	0	3.72580846616382	0	0	8.06162159491059	4.68699562596113	4.5053070635823	0	4.07373686790336	3.38517071400192	0	0	8.51716093350487	0	4.94452114884459	0	3.62764133653965	0	4.40387718035063	3.1609324732021	0	0	0	4.08467670889728	0	0	0	0	0	0	0	0	0	0	0
AAACGAAAGCCTGACC-3	-0.236755029742295	-2.91061845557014	TM88	6	0.711798878537	0.00322722682807749	NA	NA	0	0	0	0	4.0491500252435	0	4.39500385639493	0	4.33203327956792	4.15034471718909	0	4.40120130386932	3.7085122730816	4.76774373544128	0	5.50925567906496	0	5.67385153452341	0	4.6334096779785	0	0	0	4.67724119897566	0	0	5.09044505033613	0	4.18049197755758	5.78667331501569	0	7.18511949602244	0	0	4.64628790239919	0	0	0
AAACGAAAGGCACTAG-2	-3.05372494364419	-5.11696352356997	5XAV	6	0.711798878537	0.0145653128214874	NA	NA	0	0	0	0	5.14736798495234	0	0	0	4.74419045422828	4.56250189184945	0	0	4.80673023279044	0	5.23011820393399	6.32813862924704	5.11260508864576	6.37736182418887	0	5.04920085532816	0	5.82543669913914	0	0	0	0	0	0	4.59264915221794	0	0	0	6.07601763571545	0	0	0	0	0
AAACGAAAGGCCTTCG-3	5.73814862269618	-0.761311880717646	TM88	3	1	0.0120117460109936	NA	NA	0	0	0	0	0	0	0	7.9863931963643	0	0	0	0	5.55001497284415	0	0	7.15253783520114	0	5.74129051484297	3.99189429730236	0	0	7.19575063240556	0	0	0	0	0	0	3.9659505611946	7.72019421922823	0	5.92712941119628	0	0	3.74931970367704	0	0	0
AAACGAAAGGTAAGTT-3	-3.68916080118748	-3.46019099799709	TM88	5	0.486762625976	0.0129064483215569	NA	NA	0	0	0	0	5.18171401891154	0	0	6.74528435079757	5.46459727323596	0	0	4.16503929015032	4.84107626674964	4.53158172172227	0	7.05341368331096	0	6.12529479158891	0	0	0	0	0	4.44107918525665	0	0	5.94375425711449	0	4.62675674619775	0	0	6.19445164952471	0	0	0	0	0	0
AAACGAAAGTATAGGT-3	-3.83388498642141	-5.45530621601014	TM88	5	0.517808190657	0.0202395912680366	13	peak_13	5.08052953849503	0	0	0	5.20421689161843	4.34766793327385	0	0	6.86834285214565	5.30541158356401	0	0	5.26680221752953	0	5.69019018867308	7.68113169110768	0	0	0	0	0	6.57206785347857	0	0	0	0	4.87663404056893	0	0	0	0	0	0	0	0	0	0	0
AAACGAAAGTGTTCAC-2	-1.87856054398849	-6.02440443009879	5XAV	8	0.711798878537	0.0070626222665951	NA	NA	0	0	0	0	0	0	0	0	6.26809808582221	0	0	0	5.6445770793359	0	5.78130803726383	6.07281855324452	4.57334549862458	0	0	5.19697255215806	0	0	0	4.55377278630415	0	0	5.65400792451569	0	4.73945034724524	0	0	4.93114048884875	4.97406861317157	0	4.52281948972768	2.127056294483	0	0
AAACGAACAAAGGCTG-2	7.93538175737063	1.51716679461802	5XAV	2	0.745876019111	0.00621859012385262	NA	NA	0	3.99466797305395	0	0	0	0	0	6.67784648983828	4.25033407843116	0	0	3.63707532037339	0	0	0	4.74512969556903	0	5.59092379474054	0	4.95234788790849	6.1785126767144	6.57139451284704	4.77136047679253	3.91311521547973	0	0	5.40938326026612	0	4.78030160765119	7.37133588759324	0	0	2.95630460578052	0	3.88216191890326	0	0	4.06683118109674
AAACGAACAACAAAGT-3	0.0770227828026564	9.10935643675344	TM88	4	0.517808190657	0.0110670983951711	NA	NA	0	0	0	0	0	0	0	5.17016190274477	0	0	0	0	5.086371133575	3.87501682816643	0	0	0	5.0591596836277	0	0	6.04680692919143	0	3.27397390736611	3.78451429170081	0	0	0	0	0	0	0	0	0	0	0	0	0	3.93580332677137
AAACGAACAACCGCTG-3	-1.04715715909293	-7.45295589137982	TM88	4	0.745876019111	0.0115267849124713	NA	NA	0	0	0	0	3.28048885121966	0	0	6.08737778722054	3.56337210554407	0	0	4.52205858950126	0	0	4.03311856903516	0	0	0	0	0	0	5.30974418411987	0	3.22615324259264	0	0	4.30923659278696	0	0	0	0	0	0	0	5.23356072644763	0	0	0
AAACGAACAATCTCTT-2	-0.515875152045018	-3.71862939390209	5XAV	4	1	0.00878283527084379	NA	NA	0	4.06316466002426	0	0	4.03594751107706	0	0	5.36964203842092	5.68878507218736	7.16086923457683	0	0	4.77941079587288	0	0	6.58721364416213	4.00118461477048	4.57635628828493	4.1932331994989	4.62006391247181	0	6.30601519426462	0	3.98161190245004	0	0	5.47891679076824	0	0	4.68917806877721	0	5.72893391178053	5.64358840669212	0	0	0	0	2.76654222241954
AAACGAACACCACTGG-3	7.52031173041731	-0.95633300247804	TM88	3	1	0.0180296716713137	NA	NA	0	0	0	0	0	0	0	7.30035935992038	4.86341912171209	5.08300845671443	0	0	4.23989811522577	0	0	5.35821473884996	0	7.05605205092972	0	0	0	6.85796357613148	4.70251964571397	0	0	0	4.25871438203476	0	0	7.30217892129559	0	4.22287823321889	0	0	0	0	0	0
AAACGAACACGGTAGA-3	9.19964740318215	-0.0116069101457242	TM88	2	0.711798878537	0.0126314745108132	NA	NA	0	0	0	0	0	0	0	7.63153748098637	5.07484518521367	0	0	0	0	0	0	4.88658898506736	0	6.42419568608315	0	4.69379480126508	0	7.76344194316177	3.54403412064336	0	0	0	5.83889119489076	0	5.61136490447138	7.38236760375888	0	5.11499402480684	3.09776389527885	0	0	0	0	0
AAACGAACAGAACGCA-3	5.46305823922698	-0.523966706268612	TM88	3	0.711798878537	0.017513537939644	NA	NA	0	0	0	0	4.18626602812096	0	0	5.52148385779922	5.55528828658677	0	0	3.85589052438761	3.84562827595906	0	0	5.64775173293657	0	5.81281380947023	0	4.08809889849679	0	6.23658566180053	3.62139003515925	0	0	0	5.22894110420774	0	4.31760798043504	6.21174750531388	0	0	0	0	0	0	0	0
AAACGAACAGCAATTC-3	-4.16965194389672	-3.99118895214138	TM88	5	0.745876019111	0.0181330852702851	NA	NA	0	0	0	0	0	0	0	5.6909517224414	5.32242398044088	0	0	0	5.79222043455652	0	4.43703380887112	8.11265002943435	0	6.49147615330581	0	4.94137359649229	0	5.03235230407627	4.47466473315474	0	0	0	4.71315183262292	0	0	0	0	0	0	0	0	0	0	0
AAACGAACATACACCA-3	-3.48996286801853	-6.53513083765001	TM88	5	0.711798878537	0.0177285418966978	NA	NA	0	0	0	0	4.36562932163165	0	0	0	6.24544001785026	4.46682401357723	0	0	4.02499156946975	0	0	6.51787859016154	0	5.59138459557117	0	4.95280868873912	0	5.72904453255009	3.80075332866993	0	0	0	0	0	5.18231777067737	5.0188598793318	0	0	0	0	0	0	0	0
AAACGAACATGAAGGC-3	-2.65171250514947	-1.99528759556261	TM88	7	0.534527286195	0.0149575609821767	NA	NA	0	0	0	0	0	0	0	6.67532445535656	4.9293430457219	5.43491656096424	0	0	5.39657980219828	0	0	0	0	5.87413064622653	0	0	0	0	0	4.59212418277047	0	0	0	0	0	0	0	5.65675396293624	0	0	0	0	0	0
AAACGAACATGCACTA-1	-4.94563532335705	8.97834979391757	0XAV	8	0.711798878537	0.0151565437298732	NA	NA	0	0	0	0	0	3.83366137870174	0	0	4.28664249758778	0	0	0	3.66312149110146	0	0	0	3.96899634695679	0	0	4.98921488453709	0	0	4.12080940938682	4.63134979372152	0	0	0	0	0	0	0	0	0	3.95732099619284	0	5.47086025837057	0	4.79407529896783
AAACGAAGTACTTCCC-3	-3.59391918322964	-3.42888480842509	TM88	7	0.711798878537	0.0120672443032658	NA	NA	0	0	0	0	6.2398500044852	0	0	5.97854153094437	4.92279051507751	0	0	0	4.98649278245753	5.36329746245804	4.72265747973474	5.41758613221538	0	6.55771132710501	0	4.54174013112892	0	0	0	0	0	0	0	0	0	0	0	0	0	0	0	0	0	0
AAACGAAGTCAAATCC-2	-0.851190276859672	-2.81607782842682	5XAV	4	0.538779818924	0.0108842693942861	NA	NA	0	4.15734317611695	0	0	0	0	0	0	0	0	0	0	4.8749022262226	5.53772687064331	0	0	0	5.3537995986264	4.28741171559158	0	5.55720880749882	0	0	6.62241840745396	0	0	6.55107701266244	0	4.26146797948382	4.7833565848699	0	0	0	0	0	0	0	2.86072073851223
AAACGAAGTCAATGGG-1	-5.26137761553335	9.17668000939149	0XAV	8	0.711798878537	0.0149223088893095	NA	NA	0	0	0	0	0	0	0	0	4.52228349835268	0	0	0	0	0	0	0	0	0	0	4.14123311440409	3.38175715085763	0	5.0475067393399	0	4.67801552523295	0	4.59826848676172	0	5.45753049031237	0	0	0	3.22825402570204	0	0	5.71118980504198	0	5.25658440336231
AAACGAAGTCAGACGA-1	0.245788878775323	-8.71509472496749	0XAV	7	0.711798878537	0.00891601675926546	NA	NA	0	8.46353051982278	0	0	0	0	0	0	0	0	0	4.83553329106495	0	0	6.8524965339691	5.94358766626059	6.22509337441688	5.70631757200618	0	6.16168914109929	0	0	0	0	0	0	0	0	0	0	0	0	4.84441318910522	0	0	0	0	0
AAACGAAGTGAGATAT-3	-2.14758910965521	-8.23609253195792	TM88	4	0.745876019111	0.00986320109867422	NA	NA	0	0	0	0	4.59851371272685	0	0	6.49385447625541	5.79027306365495	5.10106106007384	0	0	3.57696562791236	0	0	7.15763903621486	0	0	0	0	0	6.36695282803874	4.43499037516654	3.86326777144724	0	0	4.27647162280771	0	4.04894533238834	0	0	0	0	0	0	0	0	0
AAACGAAGTGAGCAGT-1	-0.916041143061444	6.00615728886223	0XAV	6	0.538779818924	0.0117093793811232	NA	NA	0	0	0	0	4.16967821262586	0	0	4.82108920895079	0	0	0	4.9252317542984	4.91496950586985	0	0	0	0	6.63966036769411	0	0	3.31203511945522	0	4.28845208069314	6.40076703920127	0	0	4.52854645535931	0	5.38694921034583	0	0	0	0	0	0	3.06064045377636	3.76385329000751	0
AAACGAAGTGTCCATA-2	-0.719826945399051	7.79615013597034	5XAV	5	0.483276562506	0.0118864574615624	NA	NA	0	0	0	0	4.49905680061081	0	0	5.15046779693575	0	0	0	0	5.24792365201837	0	0	0	0	5.03946557781868	0	0	3.64141370744017	5.17712551479761	0	6.22508303463155	0	0	0	0	4.63039875292489	0	0	0	0	0	0	0	0	5.01001335460105
AAACGAATCCGCGGAT-3	-4.16118415218972	-3.03753218498424	TM88	8	0.711798878537	0.0125019298952037	NA	NA	0	0	0	0	0	0	0	5.79787834220141	4.74329617772127	0	0	4.81609184214312	0	0	0	5.23809179485914	0	5.68687612308435	0	4.36224579377268	0	5.13848163758366	5.27117319958662	0	0	0	4.81928116613031	0	0	0	0	0	0	0	0	1.97936082294869	0	0
AAACGAATCCGGTAGC-1	6.2007084300256	2.4366056016712	0XAV	3	0.711798878537	0.00370797213863116	NA	NA	0	0	0	0	0	0	0	6.33016115787921	0	0	0	0	4.64913663631869	0	0	0	0	0	4.06496155924912	4.89160725885642	6.66340744776627	0	5.51794493174791	4.93543877985358	0	0	6.3242549003358	0	5.62860623178433	4.56090642852743	0	0	0	0	0	1.42662377037911	0	4.69598136894484
AAACGAATCCTGCTAC-1	0.173983473413131	10.3241955775878	0XAV	4	0.711798878537	0.00506800549984755	NA	NA	0	0	0	0	4.72804231812246	0	0	0	0	0	0	0	5.07512895476009	0	0	0	0	0	0	3.94748616086467	3.18801019731821	4.72372200467565	6.29364292310275	3.99131768186183	0	0	0	0	0	0	0	0	0	0	0	3.49199730843263	0	4.836786135427
AAACGAATCGCATTGA-2	-1.55184009948338	-5.03603758407921	5XAV	5	0.711798878537	0.0103060874118513	NA	NA	0	5.84638425956601	0	0	4.4437113197755	0	0	5.78105685155309	6.50630390380156	0	0	0	4.78900810306625	0	5.61544536027459	6.59684598208109	4.40894842346892	0	0	4.34554419015133	0	0	3.87883532681378	0	0	0	0	0	0	5.09694187747565	0	0	4.52154892296671	0	0	0	0	0
AAACGAATCGGTGAAG-2	-0.527240574809842	-2.76092334042532	5XAV	7	0.538779818924	0.00578500494298882	NA	NA	0	0	0	0	0	0	0	0	0	4.35693370933377	0	0	5.84603194145392	4.29190594522679	0	0	4.2209761210816	5.48058424076127	0	0	5.17529506130589	0	0	5.57460304822211	0	0	5.29904370628685	0	6.1642801067906	0	0	0	4.33157383168097	0	0	1.77468691694002	0	2.98633372873067
AAACGAATCGTTTACT-2	-11.3182929869415	-2.21402470598656	5XAV	4	0.575972057872	0.011380802629278	NA	NA	0	3.90324139011666	0	0	4.55641172206672	0	0	0	4.83929497639113	7.92231729720202	0	4.9127419713861	0	0	5.72917640615167	5.73526603014756	5.43020485057792	5.78352625232733	0	0	0	7.0154810257644	3.31114824820773	0	0	0	0	0	0	0	0	4.19905633508704	4.45382152855828	0	0	0	0	0
AAACGAATCTATCACT-1	-5.1705456904114	9.076489322046	0XAV	8	0.711798878537	0.0152082551326499	NA	NA	0	4.02499863429718	0	0	0	0	0	0	4.2806647396744	0	0	0	0	0	0	0	0	0	0	4.58147285621194	3.14013839217934	0	5.49250742049897	0	0	0	5.03850822856957	0	0	0	0	0	2.98663526702375	4.35294929698728	0	5.46474827451677	0	4.65485558178614
AAACGAATCTATCCAT-3	-1.21114815292261	-6.12041021769126	TM88	8	0.711798878537	0.00569109927423584	NA	NA	0	0	0	0	0	0	0	0	6.14236266838488	0	0	4.61803300796007	5.01033932678484	4.98457543953202	5.71995794763433	5.7260873831557	5.82471651775389	0	0	4.16573382205713	0	0	0	0	0	0	0	0	0	4.91713150938146	0	0	0	0	0	0	0	0
AAACGAATCTCCTGAC-3	6.69359254341171	-0.179155863552992	TM88	3	1	0.0185960085239651	NA	NA	0	0	0	0	0	0	0	6.96945280334713	0	3.95830296569314	0	0	3.51647052158565	3.89327520158615	0	6.80877357169034	0	7.14558107773184	0	4.84017564152709	0	7.55478055887791	4.88078030906343	0	0	0	4.89611874684038	0	0	7.48121531607434	0	0	0	0	0	0	0	0
AAACGCTAGACAACAT-3	-3.74776983630828	-5.07788395609151	TM88	4	0.711798878537	0.0175939351718296	NA	NA	0	0	0	0	0	4.13767509663565	0	5.64406389800434	5.67823025906259	6.69662214865964	0	0	0	4.34393988903588	0	7.01714744283754	0	4.84818173840515	0	4.2096058315731	0	5.67072161586621	0	0	0	0	4.66664120393073	0	0	5.64588345937956	0	4.63080505511487	0	0	4.22248405599379	0	0	0
AAACGCTAGACGGTTG-2	1.7542588139487	-8.42078150031261	5XAV	9	0.711798878537	0.0216613732655789	9	peak_9	0	7.00634531959752	0	0	4.50667034694309	0	0	0	4.78955360126751	0	0	4.17629484320974	5.25560658995541	0	6.97497053319512	6.88293133424608	7.63694290022645	0	0	5.09487934779625	0	0	0	0	0	0	0	0	0	0	0	5.51607857133801	5.88107409588725	0	0	0	0	0
AAACGCTAGATGTTGA-2	-3.62250591057191	-5.35715505168666	5XAV	5	0.711798878537	0.0178070365579693	NA	NA	0	4.64999831326835	0	0	5.30990180210467	0	0	0	4.90566441864556	0	0	0	4.96926404994277	0	4.7055313833028	6.08758067356695	0	5.16318994152902	0	4.52461403469697	0	0	0	0	0	0	0	0	0	5.96313235980482	0	0	6.16542985633679	0	0	0	0	0
AAACGCTAGCATTGAA-3	-2.65901797813213	-6.90746569230723	TM88	5	0.711798878537	0.00650589281496801	NA	NA	0	4.51758428974269	0	0	0	0	0	0	5.86267514488105	4.59156183274107	0	0	0	0	5.66254210953828	6.35747076201892	0	0	0	4.39220001117131	0	5.16843585498229	0	0	0	0	0	0	0	0	0	4.81339923471307	0	0	0	0	0	0
AAACGCTAGCTCGACC-1	-4.30609185149167	-6.02100932477282	0XAV	5	0.711798878537	0.0161670884003246	NA	NA	0	0	0	0	5.26508915044607	0	0	6.31985577120538	6.92951415448021	6.05626512637023	0	0	4.23760609991733	4.61441077991783	4.66099407106088	7.29100520674146	0	0	0	5.57027764525627	0	5.25631256626603	0	4.52390824345221	0	0	0	0	0	0	0	0	6.49956234289386	0	0	2.09719175163106	0	0
AAACGCTAGGATACCG-3	9.02983306596273	-0.47678304872246	TM88	3	1	0.0182489046196321	NA	NA	0	0	0	0	0	4.00637606305419	0	7.44935296788439	4.45935718194023	4.2776686195614	0	0	3.83583617545391	0	0	7.33483098730978	0	6.08899444946611	0	4.76202128561739	0	7.97191330229601	3.61159793465409	4.12213831898879	0	0	4.53534217034926	0	0	7.11524614019436	0	4.4995060215334	0	0	4.77489951003808	0	0	0
AAACGCTAGGGCGAGA-2	1.97748378536987	-8.24698273027399	5XAV	7	0.711798878537	0.0162231256639347	NA	NA	0	8.34961170508919	0	0	4.36743953220998	0	0	0	6.24727299639398	5.15399488406393	0	0	4.02680178004808	0	7.14365572028502	6.74206861353185	6.71636919094146	0	0	5.64386412785496	0	6.13372497568329	0	0	0	0	0	0	0	0	0	0	5.9068198669747	0	0	0	0	0
AAACGCTAGGGTACGT-3	-2.80407976232508	-1.96320249807183	TM88	7	0.483276562506	0.0153412020485667	NA	NA	0	0	0	0	0	0	0	5.42193014371304	5.05340240171252	5.9633911956253	0	0	4.42988139522621	0	0	0	0	6.91203812824989	0	0	0	5.44858786157491	0	0	0	0	0	0	0	0	0	5.09355124130569	0	0	4.68523024218462	0	0	0
AAACGCTAGGTTCATC-2	-1.05124041944684	-2.53116850367214	5XAV	6	0.538779818924	0.00754071505143548	NA	NA	0	0	0	0	0	0	0	0	0	5.12446949941293	0	0	0	0	0	0	0	4.87855531932028	0	0	0	5.0162152562992	0	4.96893919884033	0	0	0	0	0	0	0	4.66117863602999	0	0	0	1.85709444166423	0	0
AAACGCTAGTGACACG-3	-0.532076999732504	5.33018500355872	TM88	6	0.39732809802	0.0110775133624101	NA	NA	0	4.24770175693773	0	0	0	0	3.88391165678279	0	0	0	0	0	0	0	0	0	0	0	0	0	4.44940265576186	4.89855332217733	0	4.85027146178237	0	0	0	0	0	0	0	0	0	0	0	0	0	0
AAACGCTAGTGGTGGT-3	7.11612959069171	0.415621634816787	TM88	2	0.711798878537	0.0131127942756212	NA	NA	0	0	0	0	0	0	0	6.32318739961533	5.95465965761481	0	0	0	0	0	0	0	0	6.0307051441158	4.05813106142457	4.88466263142512	0	7.92203742491841	4.01667162755694	0	0	0	4.94041586325211	0	4.71288957283273	7.82580502990853	0	4.90457971443624	0	0	0	0	0	0
AAACGCTAGTGTGTTC-2	0.148951585830283	-4.70753971024269	5XAV	5	0.538779818924	0.00832283162244869	NA	NA	0	4.16529209635952	0	0	4.82141836937519	0	0	5.87500507871868	5.50647733671816	4.2392696393579	0	0	3.79743719525041	0	6.50569369868663	6.50945924878676	4.10331205110573	0	4.29536063583415	0	3.28043185424168	6.18769610502442	0	5.16925847376673	0	0	0	0	0	0	0	0	6.28610679925759	0	0	0	0	0
AAACGCTCAAACTGCT-1	-2.84634093665629	-8.48779440936879	0XAV	4	0.414779160472	0.0101655124637574	NA	NA	0	5.22630769330391	0	0	5.48508291862975	0	0	4.76530502823861	5.48197379868112	5.80840597084361	0	5.1547074148964	5.70188428163932	0	0	7.64524385897453	0	0	0	0	0	5.87715925854351	3.54901803895195	0	0	0	0	0	4.92833824372624	4.76712458961382	0	0	5.48230387481398	0	0	0	0	0
AAACGCTCAAAGACTA-1	-2.29036858145345	-1.02905256545873	0XAV	6	0.711798878537	0.0189871345238656	5	peak_5	0	0	0	0	0	4.35852245492793	0	6.55637381654522	0	6.00615751216587	0	5.28801590977671	4.87450619082438	5.65455834134867	0	0	0	6.66784815669712	0	4.43045318986538	3.67097722631892	0	3.96374432652783	5.16080833435926	0	0	5.57401218571973	0	0	0	0	6.91947377969516	5.29816980931052	0	5.12985503778279	2.73409184253811	0	0
AAACGCTCAAATCGGG-2	-2.95996357120166	8.46072684795899	5XAV	9	0.711798878537	0.0106986675359248	NA	NA	0	0	0	0	0	0	0	0	0	0	0	0	5.20947468512835	0	0	0	5.11225859162449	5.68743026513895	0	6.14271267943051	3.60332005686834	0	4.58214549496935	0	0	0	4.81983139277243	4.23383785885166	0	0	0	0	0	0	0	1.97991104959081	0	4.78962937865717
AAACGCTCAAGGTCTT-3	8.9996235692144	0.745255170831807	TM88	3	0.486762625976	0.0102166752044071	NA	NA	0	0	0	0	0	0	0	6.92791515602302	0	4.19870120429966	0	0	0	0	0	0	0	6.23096398780173	0	0	0	7.52893058766063	0	0	0	0	5.13931019678513	0	4.91178390636575	6.52541857736865	0	4.42053860627166	0	0	0	0	0	0
AAACGCTCACATTACG-1	-4.24101283941358	8.48496865029309	0XAV	8	0.483276562506	0.0117308061996991	NA	NA	0	0	0	0	0	0	0	0	0	0	0	0	0	0	0	0	0	0	0	0	0	0	4.16547589238709	0	0	0	0	0	0	0	0	0	3.71920566702258	4.00198747919311	0	6.20894758136531	0	3.4609465966913
AAACGCTCACTACTTT-2	8.00865634950103	3.09203778893099	5XAV	2	0.538779818924	0.0123683287016831	NA	NA	0	0	0	0	0	0	0	0	0	0	0	0	4.40410117756736	0	0	0	0	0	0	0	3.88709583655862	0	4.17986293676754	5.60029131824028	0	0	5.10360717246271	0	6.12121688558439	0	0	0	0	0	0	0	0	4.85361815773147
AAACGCTCATAGAATG-1	-0.601869575757643	11.0772395003264	0XAV	4	0.711798878537	0.019374832295521	6	peak_6	0	3.98768362666631	0	3.76377423898344	3.96046647771911	0	0	0	0	0	0	0	0	0	0	0	0	0	0	5.63444779943016	5.27911576647898	0	4.07701726530933	0	0	0	5.0007615010045	0	0	0	0	0	0	0	0	4.98289662195082	0	3.77401555149043
AAACGCTCATATAGCC-1	8.77946629839057	1.22335187619343	0XAV	3	0.517808190657	0.0101673432138359	NA	NA	0	0	0	0	0	0	0	4.8667034443619	4.49817570236138	0	0	3.88491694430361	0	0	0	5.67704658853889	0	7.30383762907383	5.05665340549845	0	0	7.5155046099778	4.33449172411489	5.24745486461878	0	0	5.66065871597925	0	5.94151748590149	6.24117844940906	0	0	3.88822149875038	0	0	2.82073837279763	0	0
AAACGCTCATCGATCA-1	-4.63619008598036	7.6935824260369	0XAV	8	1	0.0128740293222238	NA	NA	0	3.8634409633329	0	0	0	0	0	0	5.48541283486992	0	0	0	0	0	0	0	0	0	0	3.73805668476152	4.56668315173353	0	3.95121376388095	3.78188820575868	0	0	0	0	3.96756576669977	0	0	0	0	4.1887238900135	0	5.29923361086322	0	4.94043334206682
AAACGCTCATGAAAGT-2	-0.544449343415824	-4.98501855437099	5XAV	4	0.711798878537	0.0144375432290027	NA	NA	0	0	0	0	5.09112831236698	0	0	0	6.21700131714603	4.79061232742054	0	0	4.75049056020508	0	5.17387853134863	5.46709650693724	0	4.54785868497298	0	4.9929611827428	0	5.76919702655378	0	0	0	0	0	0	0	0	0	0	4.92297184449539	0	0	2.20836553502678	0	0
AAACGCTCATGATAGA-2	-11.3959241233868	-1.81444979294552	5XAV	5	0.711798878537	0.0075281794083493	NA	NA	0	0	4.67655908685492	0	0	4.04867077494434	0	4.8701796358309	4.50165189383038	6.25032543833935	0	0	0	4.25493556734456	6.6829159686938	0	0	6.35411137785131	0	4.12060150988179	4.73382864228181	5.98337767206085	0	4.16443303087894	0	0	0	0	0	0	4.66685924061424	5.22590762614498	3.20762242117973	0	0	0	0	0
AAACGCTGTAAGTTAG-3	8.52235730744822	-0.447282411908498	TM88	3	1	0.0196831074613956	7	peak_7	0	0	0	0	0	0	0	7.16320874845832	4.50831834166608	0	0	3.89505958360831	3.88479733517976	0	0	7.06678726706997	0	5.45001109394928	0	4.81143518711723	0	7.77684516410373	4.34472632377969	0	0	0	4.58430333007512	0	0	6.80913185927689	0	0	0	0	0	0	0	0
AAACGCTGTAGGCAAC-2	-3.48399584883885	-6.8833942592538	5XAV	4	0.517808190657	0.0166670570370121	NA	NA	0	0	0	0	0	0	0	6.08638806716189	6.00420799222244	4.44817109492239	0	4.01660089924345	4.69153769128628	0	0	7.05690111261099	0	0	0	0	0	5.71024415763498	4.87010107787524	0	0	0	0	0	0	0	0	0	5.71922697484683	0	0	0	0	0
AAACGCTGTAGGCAAC-3	-0.309989392626356	8.38319582214397	TM88	5	0.486762625976	0.0142402167639387	NA	NA	0	5.108185218125	0	0	0	0	0	0	0	0	0	0	4.74033031701589	0	0	0	0	0	0	0	3.53774886317261	0	4.51609207621607	0	0	0	4.7542601990767	0	0	0	0	0	3.38424573801702	3.66702755018755	0	1.91433985589508	0	4.2144914075698
AAACGCTGTAGTGCGA-2	0.871037054442967	-5.32905287899875	5XAV	8	0.711798878537	0.00831066069085074	NA	NA	3.88755384763691	6.09832813709883	0	0	0	0	0	4.66265219708525	4.29412445508473	4.1124358927059	0	0	5.5973451199304	0	6.27133047076338	5.47093034071745	5.90321997578573	4.55164997796819	0	5.83981574246813	0	4.68930991494711	3.44636520779859	0	0	0	4.37010944349377	0	4.14258315307439	0	0	4.3342732946779	6.1566929478413	0	0	0	0	2.7418359121028
AAACGCTGTCAAGCGA-1	-2.57121896385664	-0.894439248473352	0XAV	6	0.538779818924	0.0160877868595441	NA	NA	0	0	0	0	0	0	4.23171099874507	0	0	0	0	0	0	5.29123289523489	0	0	0	5.79547474460416	4.72556963837464	0	0	0	0	6.1131824542066	0	0	4.92715219268626	0	4.69962590226688	0	0	7.07719661232451	4.64725410078936	0	4.48299504474932	0	0	3.29887866129529
AAACGCTGTCCTGGTG-3	8.47720269878094	-0.055361178611938	TM88	3	1	0.0212792035671946	7	peak_7	0	0	0	0	3.57866786075296	0	0	7.03063445589978	0	3.67986255269855	0	0	4.31362049594029	0	0	7.36781614585181	4.2198355976339	7.41780796899931	0	4.55609111847802	0	7.62437672526743	3.68972250097876	0	0	0	6.20891476030745	0	5.75912504397726	7.59953856878078	0	6.17307861149158	0	0	0	0	0	2.30926257209545
AAACGCTGTCGCATTA-3	7.09308663626892	-0.948421687559399	TM88	3	1	0.0179520587472999	NA	NA	0	0	0	0	3.8474988432844	0	0	6.55525710573981	5.21144731864988	0	0	0	0	0	0	6.79893710627691	0	6.15768472020808	4.00478453170623	3.74933171366022	0	7.54492746547577	3.28262285032268	0	0	0	4.88638291576688	0	0	7.18412657811272	0	0	0	0	0	0	0	0
AAACGCTGTCGTATTG-2	-3.28440030741074	6.93884835452515	5XAV	9	0.711798878537	0.00481705221483836	NA	NA	0	0	0	0	3.87441474874261	0	0	0	4.15729800306702	0	0	3.54403924500925	6.0750027382957	0	0	0	6.01404157671075	5.78188553161581	0	3.77624761911843	0	0	6.42043914920811	0	0	0	4.23328299147606	0	4.00575670105668	0	0	0	0	3.82641713840894	0	5.23938020397218	0	5.28906926253187
AAACGCTGTGATGAAT-1	7.75298245469323	3.74047774860159	0XAV	3	0.711798878537	0.0112323730795488	NA	NA	0	4.74432930699692	0	0	0	0	0	5.77033656932053	0	0	0	0	0	0	0	0	0	5.25752093525759	0	4.61894502842554	5.1043905826034	0	4.15223616508799	0	0	0	0	0	0	0	0	0	3.70596593972349	3.98874775189401	0	1.55378862265317	0	4.69262838711653
AAACGCTGTGCAGTGA-3	5.5618958856365	0.217697920708189	TM88	2	0.711798878537	0.0107908692624169	NA	NA	0	0	0	0	0	0	0	6.25053883579092	5.72861455618347	5.36565928156368	0	0	0	4.39378464721213	0	5.13529659083581	0	6.96366575283612	5.6030169902809	4.25945058974935	0	6.81430520687953	3.11513878642065	0	0	4.7383705179481	5.40176946448966	0	5.39580654193217	6.60767445024804	0	5.36593331567379	0	0	0	0	0	3.08821243071601
AAACGCTGTGCTCCGA-3	8.1380731148266	-0.628115548166838	TM88	3	1	0.0188928050603973	7	peak_7	0	0	0	0	0	0	0	7.2951247882788	0	0	0	0	0	0	0	7.42139266341615	0	6.00904454792136	4.25498115537748	4.68246571828469	0	7.89163468415935	0	0	0	3.79316476314754	0	0	0	7.43983282229453	0	0	0	0	0	0	0	0
AAACGCTGTGTGGTCC-1	-4.40541740585367	-4.62907951990114	0XAV	5	0.538779818924	0.0166529944876485	NA	NA	0	0	0	0	4.61243888757356	0	0	5.95090767894654	6.67691193687294	4.71363357951915	0	0	5.36228597529036	0	0	8.81010172953978	0	5.15284766478144	0	0	0	5.29050760176036	4.04756289461184	6.15778029601136	0	0	0	0	0	0	0	0	6.63418414253418	0	0	2.1313867871254	0	0
AAACGCTGTTGAAGTA-2	1.60198556892015	-8.30544105330132	5XAV	9	0.711798878537	0.0217492940848685	9	peak_9	0	7.33963584736905	0	0	4.89306721476755	0	0	0	5.86450171202261	3.91382501022611	0	0	5.52751048556684	0	6.64231470522361	7.45483388250113	7.18536144758133	4.35303909548839	0	6.17429259448177	0	4.49069903246732	3.2477543253188	4.43784140961652	0	0	0	0	3.9439722705946	0	0	4.81520911216112	5.34117861500536	0	0	0	0	0
AAACGCTTCCAAGCAT-1	-3.43774268528834	-0.865022634375474	0XAV	7	0.39732809802	0.00702213029238431	NA	NA	0	4.49834654276157	0	0	0	0	0	0	4.75401264813878	0	0	0	0	5.59654177441129	0	5.24880826527665	0	5.01153817102224	6.00416555974621	0	3.61348630064373	0	3.90625340085265	0	0	0	6.76384851634283	0	5.28860163799086	0	0	0	4.54922862824646	0	5.98402762322869	0	0	3.20172410515685
AAACGCTTCCGCAGTG-1	-0.746827001585843	10.8089048065817	0XAV	4	0.711798878537	0.0198586551835438	6	peak_6	0	0	0	0	4.71612859744708	0	0	0	0	0	0	5.07341231184578	5.46677913741951	0	0	0	0	4.57427658388022	0	5.30562068595496	5.64108156564195	0	5.06095415804011	0	0	0	0	0	4.84747054976116	0	0	0	3.02272158834612	3.98776419129138	0	3.32636478913325	0	4.9422508108268
AAACGCTTCCTATTGT-2	-2.85666014490912	-5.16723184499944	5XAV	6	0.711798878537	0.0142022894807499	NA	NA	0	4.40042189078727	0	0	5.9702271862807	0	0	0	7.12675564092782	0	0	4.04282923810671	5.12084378900832	0	5.54423176015187	7.0834855488519	5.02384744092402	4.91361351904794	0	4.27503761221589	0	0	3.80832874887835	0	0	0	4.73207298457352	0	0	0	0	0	6.1806493434891	0	0	0	0	0
AAACGCTTCCTCACCA-3	8.47290399095625	1.65819130958252	TM88	2	0.711798878537	0.0121859905830107	NA	NA	0	0	0	0	0	0	0	5.2343612408336	5.55270847963641	0	0	3.57185515787521	3.56159290944667	0	0	0	0	6.9845235456038	6.23453950017679	5.17165809568782	0	6.86040238080674	4.70494923235027	4.92990265169246	0	4.27841954070056	5.85057784469361	0	5.80453277958236	7.99697669170907	0	4.22526275552615	0	0	0	0	0	0
AAACGCTTCGGCTATA-2	8.75971245739317	0.893964159087651	5XAV	2	0.711798878537	0.0120480306778083	NA	NA	0	0	0	0	0	0	0	6.07246729036773	5.01618662799096	0	0	0	0	0	0	0	0	6.18352626995238	4.20814388482961	4.63513624404237	0	7.75296488973414	4.16842738070482	0	0	0	5.77992453677625	0	5.26651749568406	7.72812673324749	0	5.45820763728757	0	0	0	1.56980609595961	0	3.46389808500903
AAACGCTTCTCAACGA-1	-3.07658349849371	8.70587725367233	0XAV	9	0.313662441711	0.0085237898357666	NA	NA	0	0	0	0	0	0	0	0	5.06873232818973	0	0	0	5.13324107685331	0	0	0	0	0	0	0	3.92820598069468	0	0	0	0	0	0	0	0	0	0	0	0	0	0	5.43047834998642	0	0
AAACGCTTCTTGTTAC-1	-4.45345192614468	7.87352287074862	0XAV	8	0.764968622909	0.0121398625893944	NA	NA	0	0	0	0	0	0	0	0	3.85724344924018	0	0	0	3.90957810655258	0	3.65711041389741	0	3.53959729860918	5.19025881701612	0	4.55168291018407	2.71671710174512	0	4.36972785613792	0	0	0	0	3.34723490372844	3.70570214722984	0	0	0	0	2.84599578876006	3.48907128971228	5.02938235268243	0	3.88658102913373
AAAGAACAGAATTCAG-2	0.276279520701979	7.00902483722926	5XAV	5	0.538779818924	0.0129075223096197	NA	NA	0	4.44848048276858	0	0	0	0	4.08469038261364	0	0	0	0	4.09088783008802	6.0138559421079	0	0	0	4.38650043751479	6.33688047752461	0	0	6.18893383937519	0	3.85638734085965	6.30015808564279	0	0	4.78013157655483	0	5.92781365263081	0	0	0	4.09588730522099	0	0	0	0	4.52706641165922
AAAGAACAGACGTCCC-1	8.199469112513	-0.482061024026555	0XAV	3	0.711798878537	0.019928143788632	7	peak_7	0	0	0	0	0	0	0	6.79519616820839	0	4.46626291070407	0	0	0	0	0	5.14274709022077	0	7.08878347794542	0	5.35509300900351	0	7.59362899574754	4.48553432718342	0	0	0	0	0	4.49641017107256	7.40195737127216	0	4.68810031267607	5.13263895355722	0	0	2.56935821969697	0	0
AAAGAACAGACTCCGC-3	8.85900234427864	2.18437485386114	TM88	2	0.764968622909	0.0124348295361431	NA	NA	0	0	0	0	0	0	0	0	0	4.96055526028979	0	0	0	4.89552749618281	0	0	0	6.4920381098718	5.70503957057986	4.76119343872003	0	0	4.29448457538248	0	0	0	5.21822881107766	0	0	0	0	0	0	0	0	0	0	3.58995527968669
AAAGAACAGAGAGGGC-1	-4.90800318286072	7.12490060430861	0XAV	8	0.711798878537	0.00960979394669558	NA	NA	0	0	0	0	0	0	0	0	5.11848470242121	4.25331531715277	0	3.82174512147383	0	0	0	0	0	0	0	4.73743431847262	3.97795835492615	4.83018933939398	3.58724463224546	0	0	0	5.59669180350687	0	4.28346257752126	0	0	0	0	0	0	5.62230343531862	0	2.88271533654967
AAAGAACAGATAGGGA-3	1.25143243721741	-8.12641252744289	TM88	7	0.711798878537	0.0186563608411356	NA	NA	0	6.60528247909321	0	0	4.64230751654103	0	0	0	5.6124282886192	4.74350220848661	0	4.31193201280767	5.39239471616134	0	6.66081554912766	7.71190881308699	6.54330243383943	5.86995381150266	0	5.92155710547656	0	0	0	0	0	0	0	0	4.7736494688551	0	0	0	0	0	0	0	0	0
AAAGAACAGATGTTCC-3	5.40941539463962	0.0455478270026822	TM88	2	1	0.0142838979612183	NA	NA	0	0	0	0	3.44218912142022	0	0	6.94631513981528	4.79725139590567	4.21677183542317	0	0	0	0	0	0	3.40742622511364	6.34427189224019	0	4.92165508955944	0	7.44904033158557	3.94949214861953	4.06124153485057	0	4.4941656766534	5.55966461166978	0	0	6.83063379290045	0	0	0	0	0	0	0	0
AAAGAACAGCAAATGT-2	-2.38355116508239	7.41956600255954	5XAV	7	0.711798878537	0.0128136273505367	NA	NA	0	0	3.65229617834812	0	3.8786126237206	0	0	4.53002362004553	0	0	0	4.62984448760092	5.81753434066852	0	0	4.65629149518288	6.65297119751577	4.41902140092847	0	3.78044549409642	0	0	5.5932960998687	4.50469769105009	0	0	4.23748086645405	5.01863068041878	4.00995457603467	0	0	0	2.86746640539437	3.1502482175649	0	3.45462325294975	0	4.37966508325783
AAAGAACAGCACTTTG-1	-0.857429452318321	-4.74129111699317	0XAV	6	0.711798878537	0.0143117449875363	NA	NA	0	4.93117453469749	0	0	6.28342490540454	0	0	5.55536838207522	5.58927734875286	6.25141435141337	0	0	5.65586592432786	0	4.30259098103588	7.75310860561352	4.18507786574765	4.7602495392621	0	5.20822696480427	0	0	0	0	0	0	0	0	4.35118271436831	0	0	0	5.75690788654526	0	0	1.73878866160606	0	0
AAAGAACAGGCGTTGA-2	0.99867920904162	8.07475884573055	5XAV	4	0.486762625976	0.0149230632589435	NA	NA	0	4.23745144059745	0	0	0	0	3.8736613404425	0	5.17714660124935	0	0	0	4.55362559476304	0	0	0	0	5.43467212413281	0	0	3.35259119847961	0	0	7.35719363812166	0	0	0	0	5.02560529923902	0	0	0	0	0	0	0	0	4.02726522161626
AAAGAACAGGTGCTAG-1	-1.73532610313955	6.7802632215556	0XAV	6	0.41609553947	0.00707160583326713	NA	NA	0	4.30184410183698	0	0	0	0	5.0252539095808	0	0	0	0	0	6.91227685875808	0	0	0	6.01733758270736	4.81503573009766	0	0	0	0	4.79695086782682	4.22029134426276	0	0	0	4.04750166170246	5.49316881310262	0	0	0	0	0	0	2.47817498086068	5.80001505241662	4.60094900699789
AAAGAACCACAATGCT-2	-4.68670525149469	8.87249562853016	5XAV	8	0.444678547815	0.0139743309664973	NA	NA	0	4.02781206473626	0	0	0	0	0	0	0	0	0	0	0	0	0	0	0	0	0	0	3.14295182261842	0	4.11760931777302	0	0	0	5.04135355346819	0	0	0	0	0	0	3.27223050963336	0	5.46762498056616	0	4.90831368681324
AAAGAACCACATTCGA-2	1.39216548227287	9.66459974223597	5XAV	4	0.538779818924	0.0139612503120714	NA	NA	0	3.99975340203755	0	0	0	0	0	0	5.6242947444208	4.07373094503594	0	3.642160749357	4.31346671103257	0	0	0	0	0	0	0	6.03727815325793	0	4.77653549713466	5.50904729798136	0	0	0	0	0	0	0	0	2.96139003476412	4.32731552154101	0	0	0	4.76222046489786
AAAGAACCACCGGCTA-1	1.19595229784267	9.59906622194323	0XAV	4	0.48494111446	0.0162221406797837	NA	NA	0	4.1087969539595	0	0	0	0	0	0	0	0	0	3.75120430127894	5.80215338365361	0	0	0	0	0	0	0	3.90670735860668	4.7596485191991	0	0	0	3.77704910120419	0	0	0	0	0	0	0	4.03598604562162	0	3.37493264584871	0	4.18286341828771
AAAGAACCACGCCACA-1	-5.46479557958218	7.96073854510986	0XAV	8	0.711798878537	0.0112346068622421	NA	NA	0	0	0	0	5.2546279969908	0	0	0	6.04577830028908	0	0	0	3.82807354716534	0	5.33737821597245	0	0	5.39276070622902	0	4.75418479939697	3.3110682061566	0	0	0	0	0	0	0	0	0	0	0	0	3.44034689317154	0	5.63921062641734	0	4.82886345472453
AAAGAACCACGCTGCA-3	7.94256484943011	-0.426391596987762	TM88	3	0.711798878537	0.0217243883004411	7	peak_7	0	0	0	0	3.99824981589942	0	0	6.01898202171494	4.28113307022384	4.78130832385924	0	0	0	0	0	4.77592868736171	0	6.82084105773402	0	4.58194650228947	0	7.69923796832197	3.4333738229377	3.94391420727241	0	0	4.35711805863288	0	4.81145558422773	6.57796894550559	0	4.32128190981701	0	0	0	0	0	0
AAAGAACCACGGTAGA-2	1.04731694143839	-4.79832985136611	5XAV	5	0.711798878537	0.012643046632505	NA	NA	0	6.93585974566655	0	0	5.12297428594813	0	0	6.06024389975293	5.00402939735705	0	0	5.48209572176788	4.78233653378623	0	4.12158137912729	6.87691752344165	6.46902538046412	0	0	5.53271365400346	0	4.71689987433244	3.47395516718392	0	0	0	0	0	0	4.69206171784579	0	0	5.77986607475475	0	0	0	0	0
AAAGAACCACTTTAGG-1	-1.71606284658992	-5.74579050929201	0XAV	4	0.517808190657	0.0070399828770771	NA	NA	0	0	0	0	4.09778995820251	0	0	0	6.44218032005898	4.19898465014809	0	4.45035280505448	4.84212942926691	0	0	6.6501552185236	0	4.63819873541038	0	0	0	6.14680043809628	0	0	0	0	0	0	0	0	0	4.42082205212009	5.77555236373624	0	0	3.39142424661315	0	0
AAAGAACCAGCAGTGA-3	-3.96709331422552	-4.01764681155198	TM88	7	0.711798878537	0.0168603329876664	NA	NA	0	0	0	0	4.65221907193374	0	0	5.30363006825868	6.71709067594868	0	0	0	5.40238436572078	0	0	7.36575639033165	4.61745617562716	6.79268732543953	0	5.24134791554322	0	5.33028778612054	0	0	0	0	5.69838328790085	0	0	0	0	4.97525116585133	0	0	0	0	0	0
AAAGAACCAGGCATGA-2	1.92663030995099	-8.94593420945651	5XAV	8	0.41609553947	0.0212443468862978	9	peak_9	0	8.30920060346706	0	0	0	0	0	0	0	0	0	0	4.67206148542752	0	5.09544945657107	6.47944861617389	6.98576252986794	0	0	0	3.47001278915754	0	0	0	0	0	0	0	0	4.98088644002833	0	0	4.69062352638538	0	0	0	0	0
AAAGAACCAGGGATAC-3	8.45705535029777	-0.934496230089867	TM88	3	0.711798878537	0.0161834682241063	NA	NA	0	4.19176655681156	0	0	4.84815020002946	0	0	7.57057422979869	4.44743266218877	0	0	0	5.19585204021934	0	0	7.22756370934036	0	6.29907782347753	4.32183509628619	4.06638227824018	0	7.02280781948224	0	0	0	0	4.52341765059781	0	4.29589136017843	6.88045504132664	0	0	0	0	0	0	0	0
AAAGAACCATCAGCGC-2	-1.58421887401356	-4.88956310445385	5XAV	5	0.711798878537	0.010788324965039	NA	NA	0	0	0	0	5.36314837232681	0	0	6.01455936865175	6.9411376841152	4.37712817030472	0	0	5.53104109359468	0	4.35868369734078	6.1408272437891	0	5.50095359140003	0	4.86237768456798	0	4.95400219254593	0	0	0	0	0	0	4.40727543067321	0	0	0	5.3292429159283	0	0	0	0	0
AAAGAACCATCCTAAG-2	-2.55198809631341	7.8685730202075	5XAV	7	0.711798878537	0.0151076014245963	11	peak_11	0	4.55463360301369	0	0	3.45489919693975	0	0	0	0	0	0	0	5.71678287741189	0	0	0	5.94876992348019	5.75434084958403	0	5.11576494275198	4.35628897920552	4.13296791112655	6.18425957908112	5.76270332116888	0	3.15036849313164	5.39180859364189	3.90141392896442	0	0	3.21888290532659	0	0	0	0	4.67307071079711	0	5.14383118818067
AAAGAACCATGAATAG-2	-1.82041336107928	-5.25436558510112	5XAV	5	0.493754510879	0.00851960627960208	NA	NA	0	0	0	0	5.89576883324017	0	0	5.17092878796118	6.17865208756459	0	0	0	0	0	6.20098944882381	7.07779063641546	5.17121774960616	5.05992656884412	4.67680348005808	0	0	6.28727639350192	0	0	0	0	0	0	4.65085974395032	0	0	0	4.19483442758651	0	0	0	0	0
AAAGAACGTATACCTG-2	8.61869220176341	2.07562629391125	5XAV	3	0.711798878537	0.0153107643584399	25	peak_25	0	4.87628813937702	0	0	0	0	0	0	0	0	4.41433359254758	0	0	0	0	5.6267498618921	0	6.0778237953765	0	4.75090386080564	6.46751106815927	0	4.2841949974681	6.86575620531759	0	0	5.20793923316327	0	0	0	0	0	4.5262687998424	0	0	2.36801888998165	0	0
AAAGAACGTCACGACC-3	-4.74447829194829	-5.77044508536437	TM88	5	0.590532924772	0.0121014133390223	NA	NA	4.36123501183091	0	0	0	4.48492236495431	0	0	5.13633336127925	5.85717997611464	5.27234380146393	0	4.15454686122096	4.83051135735644	0	5.25389932849999	7.73478360916918	0	0	0	0	0	5.84921782370515	0	4.4305867563273	0	0	0	0	0	0	0	0	0	0	0	0	0	0
AAAGAACGTGGTTTGT-3	-3.71904996542931	-1.87254484313305	TM88	7	0.538779818924	0.0102296252800234	NA	NA	0	0	0	0	0	0	0	5.44380757222897	0	0	0	0	0	0	0	0	0	6.02086859020117	0	0	0	5.47046529009084	0	5.42612420436628	0	0	6.52992353915513	0	5.61180176530737	6.13369037069345	0	0	0	0	0	0	0	4.21105452433578
AAAGAACGTTACCCTC-1	-3.24518823901817	-2.41133937299574	0XAV	5	0.745876019111	0.0132919174277339	NA	NA	0	0	0	0	0	0	0	5.40795346132133	5.0394257193208	0	0	0	4.41590471283449	0	0	5.53422133645867	0	7.59003020938878	0	4.65837533537221	0	7.50481187798889	4.87954363182587	4.70220685636937	0	0	0	0	4.88788441731047	7.01076551907366	0	6.17115396329728	0	0	0	3.65386924287109	0	3.48713717633888
AAAGAACGTTCCAGGC-3	-3.98326812460316	-4.98908106968307	TM88	5	0.711798878537	0.0183073269979155	NA	NA	0	0	0	0	5.15796003899998	0	0	5.12323584806495	5.8439601013707	0	0	4.14144934800666	4.81732228683808	0	0	6.62526156974431	0	5.01223362894789	0	4.37365772211584	0	5.14989356592682	0	0	0	0	0	0	0	0	0	0	0	0	0	0	0	0
AAAGAACGTTGCCGAC-1	1.41157761223972	10.67477639602	0XAV	4	0.745876019111	0.0126914531384394	NA	NA	0	3.54434429352263	0	0	3.51712714457542	0	0	0	3.80001039889984	0	0	4.54543947056016	4.53517722213161	0	0	4.96963378033163	0	4.73236368607723	0	4.09378777924517	5.02381758484128	0	4.99941005884162	3.46279153594841	0	0	5.45595895021382	0	3.6484690968895	0	0	0	4.26701889285173	4.36872630132466	0	2.95037191367423	0	4.6120553893544
AAAGAACGTTTGGCTA-2	8.27247739703871	0.553611576175356	5XAV	2	0.711798878537	0.0167307134129735	NA	NA	0	0	0	0	4.15723371925464	0	0	0	5.12364733313509	0	0	0	0	0	0	4.93491259071692	0	7.07798326431069	5.90852569914812	4.05906658963046	3.299590626084	6.42930872491308	3.59235772629292	0	0	3.85270301544653	5.19963232154413	0	4.28857567156872	7.73660281025389	0	6.76547348044507	3.14608750092841	0	0	0	0	0
AAAGAACTCAAGCCTA-1	-2.23252392944584	-0.780574502415473	0XAV	6	0.538779818924	0.015435546767222	NA	NA	0	0	0	0	0	0	0	0	0	0	0	5.17732034257201	0	0	0	5.1966334360227	4.38419166825384	6.55694429938786	0	0	0	0	0	6.14402436651329	0	0	5.4635758823781	0	4.55029651687449	6.16092640400552	0	6.92602812124378	4.09356142131842	0	4.33366565935693	2.62365553919648	0	3.1495492759029
AAAGAACTCAAGTGTC-3	8.31152577716631	-0.79291414505878	TM88	3	1	0.0170810868630355	NA	NA	0	0	0	0	0	0	0	5.83609590435337	4.38256499280846	4.20087643042963	0	0	3.75904398632214	0	0	6.65207954329206	0	5.7250936852363	4.25696742690589	5.08651777840425	0	7.93618243530926	5.12789034804199	4.04534612985703	0	3.79515103467594	5.82952098666126	0	0	7.50630985233798	0	5.10567157622951	0	0	0	0	0	0
AAAGAACTCACAGTGT-2	8.10416826530966	0.182995825933279	5XAV	2	0.538779818924	0.0204803406681023	7	peak_7	0	0	0	0	0	0	0	6.78864171446546	0	4.30824797406258	0	0	0	0	0	4.98473215357928	0	6.12000388603263	4.36433897053883	0	0	6.66158913117871	3.64217728915528	0	0	0	4.56592152485045	0	5.71093706113883	6.45504562242176	0	5.21408524700975	0	0	0	0	0	0
AAAGAACTCACATTGG-1	-2.31722432590745	-2.93040092609074	0XAV	6	0.764968622909	0.00756435588212043	NA	NA	0	0	0	0	0	0	0	0	6.44013324164513	4.65931533856313	0	0	5.59411609223707	0	0	5.33579951807982	0	6.18855863259568	4.71540633503938	4.45995351699336	0	0	3.99324465365582	5.19050182499474	0	0	4.91698888935099	0	0	6.30138041308796	0	4.88115274053512	5.48183559671609	0	0	3.16709775493964	0	0
AAAGAACTCCATCTAT-1	-2.57213817947655	-1.0776922370106	0XAV	7	0.441276054606	0.0177401985806602	NA	NA	0	0	0	0	0	0	0	5.12769859502319	6.13497586352493	0	0	6.07982539244916	0	5.60174839619175	0	0	0	6.39250138640839	0	0	0	0	3.91141160573653	6.48914520892975	0	0	4.8351558414317	0	4.60762955101233	0	0	6.86651291147435	0	0	5.48029256314966	1.99523549825008	0	0
AAAGAACTCCGCTTAC-1	-2.17399644983914	-8.02158569545504	0XAV	4	0.745876019111	0.0111575341176612	NA	NA	0	0	0	0	5.06558129350885	0	0	6.22472608224173	5.85619834024121	0	0	0	0	0	4.0650365944832	7.62856749599705	0	0	0	4.96741416388467	0	7.03730435057701	0	0	0	0	0	0	0	0	0	0	6.38281480876219	0	0	1.50123427505338	0	0
AAAGAACTCCGGTTCT-3	-3.95954968857	-3.8930672257568	TM88	7	0.538779818924	0.0168696044075563	NA	NA	0	0	0	0	5.14156293664721	0	0	0	6.92294463594402	4.55673795336443	0	0	5.71291490036457	0	4.53829348040049	6.32231974704415	4.42078036511226	4.99595203862672	0	0	0	5.81963165083401	0	4.40120765279183	0	0	5.90350911831532	0	0	0	0	0	0	0	0	0	0	0
AAAGAACTCGAAGTGG-2	-4.18855732633094	9.16506670333571	5XAV	8	0.711798878537	0.00798359902112622	NA	NA	0	0	0	0	0	0	0	0	0	0	0	4.68401789420666	5.36283306765286	0	0	0	4.97963050163343	0	0	4.91622626831584	4.84582772664413	0	5.82970090007041	0	0	0	4.68820462319504	0	4.46067833277566	0	0	0	0	5.19743402190244	0	5.80263887246566	0	4.1477418860914
AAAGAACTCGACGCGT-1	-3.90129246046522	8.48583738178367	0XAV	8	0.745876019111	0.00994724191993039	NA	NA	0	0	0	0	0	0	0	0	4.53645365021244	0	0	0	4.99988827743805	0	0	0	0	4.7939791730959	0	0	0	0	5.28412793495038	0	0	0	0	5.39961612849781	4.3849123482021	0	0	0	0	0	0	5.72560761004243	0	3.66858255982862
AAAGAACTCTACGGTA-2	1.06791136694355	-6.05605942718959	5XAV	8	0.711798878537	0.0071685587340834	NA	NA	0	8.35917405515717	0	0	4.37685702761	0	0	0	5.34517420936199	0	0	0	4.03621927544809	0	4.45960724659164	6.93340669448614	6.72592075341014	0	0	6.05756069339968	0	5.74035966922438	3.81198103464828	0	0	0	4.73572527034345	0	0	5.03008758531015	0	0	4.74041286501701	0	0	0	0	0
AAAGAACTCTATCGTT-2	-1.42863698274226	-6.35960911993243	5XAV	6	0.711798878537	0.00532433475102026	NA	NA	0	6.36717681548941	0	0	4.15985088668163	0	0	0	4.44273414100605	0	0	0	4.5027687509329	0	4.92615672207645	5.62108537455709	5.21089097330777	0	0	4.74523937347063	0	4.83791960086843	0	0	0	0	0	0	4.29119283899571	0	3.92383459506848	0	6.12613360063226	0	0	0	0	0
AAAGAACTCTCTAGGA-3	8.23243923838183	-0.292817535540335	TM88	3	1	0.020966188934121	7	peak_7	0	0	0	0	3.91783821920208	0	0	6.84970426821335	4.88163469718052	0	0	0	3.57720046704018	0	0	6.46680268264927	3.8830753228955	6.04803808568902	0	4.90193794818336	0	7.66346226080243	4.03387544989438	0	0	0	0	0	0	6.85152382958857	0	0	0	3.18947381304638	0	1.43678611875391	0	0
AAAGAACTCTTGCAAG-1	0.455547108641767	-5.03054259233893	0XAV	4	0.517808190657	0.009975000560023	NA	NA	0	0	0	0	4.72740927161884	0	0	5.37882026794378	5.41214341753961	4.1462217119608	0	0	3.70438926785331	0	0	0	0	5.26781804882672	0	0	0	6.31525369335597	4.56438417025348	0	0	0	5.08627751435229	0	0	0	0	0	4.11811394488897	0	0	2.24635717117067	0	2.7756217313577
AAAGGATAGAAGTCCG-2	1.01626660487176	-5.12477710512118	5XAV	8	0.745876019111	0.00829248486623393	NA	NA	0	7.46825716937718	0	0	0	0	0	5.53607508128301	6.4136825548592	4.98585877690366	0	3.87034707108934	5.9233603974571	0	4.96741430393972	6.35085532635519	6.63392399616932	4.74113135203057	0	4.7864969553339	0	6.80886801472159	0	4.83032847633106	0	0	5.24353232769153	0	0	0	0	0	5.73746388749931	0	0	0	0	0
AAAGGATAGATACTGA-3	-3.69296843903535	-5.25658138974222	TM88	6	0.483276562506	0.0181017951584035	NA	NA	0	0	0	0	5.82423599784818	0	0	5.1001366972694	6.10711925217259	5.23589113452958	0	4.80432093885064	5.48359824568627	4.48489262878307	4.53147591992611	7.29325334484496	0	4.98913447815234	0	0	0	5.81276515677079	3.88384970798274	4.39439009231745	0	0	4.80759394367792	0	4.58006765325854	0	0	0	0	0	0	0	0	0
AAAGGATAGCGTCAAG-2	0.374937701196629	-4.20190798131622	5XAV	6	0.764968622909	0.0100624398559207	NA	NA	0	0	0	0	0	0	0	6.31954278175801	4.86081673899072	4.67912817661189	0	0	4.2372957325044	0	0	5.35561235612859	0	6.49516589131252	0	0	0	5.25600219885311	4.01305749170458	5.21044121202493	0	0	4.93680172739976	0	0	0	0	0	5.50186637019596	0	0	0	0	0
AAAGGATAGTCTCGTA-1	-5.44726929187733	7.80568988963741	0XAV	8	0.711798878537	0.0124255005404414	NA	NA	0	3.26749158409585	0	0	3.24027443514865	0	0	0	3.52315768947307	3.34146912709424	0	0	2.89963668298675	0	3.3230246541303	0	0	3.78068321235653	0	4.8931440464511	3.73235068807759	0	4.8291255605822	0	0	0	3.5991426778821	0	4.04052945998755	0	0	3.56330652906624	0	3.5780778834326	3.15498552994517	4.68139261670994	0	4.86888155603888
AAAGGATCAATCCTAG-1	-3.38552263938911	8.66737694956649	0XAV	7	1	0.00842610568277521	NA	NA	0	0	0	0	4.25690875654599	0	0	0	0	0	0	0	3.91627100438409	0	0	0	4.22214586023941	0	0	4.15874162692181	4.0837123372995	4.93497747073279	5.06524781204888	0	0	0	0	0	0	0	0	0	0	4.21299102431443	0	5.72900379773192	0	5.27437273147
AAAGGATCACTTGAAC-1	7.91204556333171	3.39871002373256	0XAV	2	0.575972057872	0.0137503774346803	NA	NA	0	0	0	0	0	0	3.72559975650622	7.09215681471958	4.34505596203838	0	0	0	0	0	0	0	0	4.60258148492184	4.2194583961358	0	5.82384662226934	4.74024142190077	3.49729671475224	4.69040332110225	0	0	4.42104095044742	0	4.19351466002804	0	0	0	0	0	0	2.66559992484032	0	4.7204696446128
AAAGGATCACTTGAAC-3	7.18575073613875	0.465714183346786	TM88	3	0.711798878537	0.0131077022995122	NA	NA	0	0	0	0	3.95089504152776	0	0	6.37426400272663	5.3165808732683	0	0	0	0	0	4.03364526050941	5.40988730432103	0	6.66739274516656	0	4.53404130323457	0	8.03991862060397	3.38601904856604	0	0	0	0	0	4.76355038517282	6.52966268477458	0	5.64241788056238	0	0	0	0	0	0
AAAGGATCAGAGTTCT-3	-3.66312234188319	-5.28601959421698	TM88	5	0.711798878537	0.0179424017299308	NA	NA	0	0	0	0	0	0	0	5.17129418379628	6.73719446216157	0	0	0	4.17924543530944	0	4.60263340645299	7.58808744140217	0	5.06029196467922	0	5.10818136227918	0	0	0	5.15201288327634	0	0	0	0	0	0	0	0	0	0	0	0	0	0
AAAGGATCAGGGATAC-1	0.466283446991404	6.92347635950253	0XAV	5	1	0.0118106204274755	NA	NA	0	0	0	0	4.0569514398759	3.88685357531428	0	4.70836243620084	0	0	0	0	4.8007184922197	0	0	0	0	0	0	0	3.88181888259453	0	0	6.38108680315103	0	0	0	0	4.87080392807924	0	0	0	0	0	0	2.66030414393343	3.65112651725756	3.87195095572408
AAAGGATCAGTTACCA-2	-2.12931525770385	-6.03630847139534	5XAV	6	0.711798878537	0.00953633963398334	NA	NA	0	0	0	0	0	0	0	0	6.93718100129725	4.57079582686857	0	4.13922563118963	5.50469764872105	4.50576806276159	5.23847087614789	7.02729912313997	5.5240692980727	0	0	5.05755352754206	0	5.14766984910979	0	4.41526552629597	0	0	4.82846937765644	0	0	5.12283169262314	0	4.79263322884057	5.64315152864661	0	0	1.98854903447482	0	0
AAAGGATCATATGGCT-2	-3.15599326351358	-4.55969394088442	5XAV	4	0.764968622909	0.0154986104749821	NA	NA	0	0	0	0	5.58971728267545	0	0	0	6.1591396168707	0	0	0	5.24907953051355	0	4.58295242450448	7.97317188218915	0	0	0	0	0	5.17827091970963	3.93532621256111	0	0	0	4.85907044825628	0	0	0	0	5.5095663418011	6.36651546674311	0	0	0	0	0
AAAGGATCATCCGAGC-2	1.82084928734051	-9.14378445755194	5XAV	8	0.711798878537	0.020550949827149	9	peak_9	0	8.21445879634448	0	0	0	0	0	0	0	4.33568138959645	0	0	0	0	5.4039666224929	6.60732734424089	7.07321992304746	0	0	6.31766911628538	0	0	0	0	0	0	4.59335494038432	0	0	0	0	5.24176729832189	4.59625695758822	0	0	0	0	0
AAAGGATCATCGATAC-1	-5.0779264820866	7.17921010288904	0XAV	8	0.711798878537	0.00971712490542335	NA	NA	0	0	0	0	4.30797859574961	0	0	0	3.91404355973813	0	0	0	0	0	0	0	3.59639740910714	0	0	3.53299317578954	2.77351721224308	0	6.3304314539008	0	0	4.00344789194151	5.06680918910069	0	3.7625022577278	0	0	0	0	3.57961418959392	0	5.0881027152086	0	4.52976351448936
AAAGGATCATCGCTGG-2	-2.82173626641409	7.49959318889199	5XAV	7	0.538779818924	0.0128098912604583	NA	NA	0	4.34972966403735	0	0	0	0	0	0	0	0	0	0	6.16457175105094	0	4.4052627340718	0	6.47044660690626	5.54792268857428	0	0	5.7527439886242	0	3.75763652212843	5.35591333710118	0	0	4.6813807578236	5.69175984020245	0	4.9757430727903	0	0	0	0	0	3.4378330309416	0	4.83125329017317
AAAGGATCATGAGATA-1	-2.98273106291487	-2.15029752229052	0XAV	6	0.711798878537	0.0148506108482635	NA	NA	0	0	0	0	0	0	0	0	0	6.44456957535469	0	0	5.31173817351539	0	0	0	4.52754777868343	6.70189211773618	0	4.46414354536583	3.70466758181937	0	3.99743468202829	0	0	0	4.92117891772346	0	0	5.90228499312683	0	0	4.92783824524633	0	0	2.76800233497851	0	0
AAAGGATCATGCAGGA-3	7.24047926518141	-0.911505196303696	TM88	3	0.711798878537	0.0186264793875916	NA	NA	0	0	0	0	0	0	0	5.71609962769757	5.34757188569705	4.0826019803273	0	0	0	0	0	5.84236750283492	0	5.89084648055348	4.13869297680355	4.5649112211099	0	7.27711461706919	4.49981263841092	0	0	0	0	0	4.11274924069579	5.31630890843423	0	4.98611044465166	0	0	0	0	0	0
AAAGGATCATGGGTTT-3	-1.44948883785558	-5.25163643610308	TM88	4	0.711798878537	0.00965900404732791	NA	NA	0	4.91976708639688	0	0	5.58109879691528	0	0	5.54396093377461	5.17543319177409	4.30973113940221	0	3.87816094372327	5.46268238904611	0	0	8.70597424116247	0	0	0	5.19678471913163	0	5.9730205629426	4.73007585579408	0	0	0	0	0	0	0	0	0	0	0	0	0	0	0
AAAGGATGTAAGTCAA-1	-3.6320301301826	-2.32125991996237	0XAV	5	0.411389191877	0.0114548209149348	NA	NA	0	0	0	0	4.77278919409576	0	0	0	0	0	0	0	4.43215144193386	0	0	0	0	6.6917049092862	0	0	0	0	5.80904236629964	6.09696052345131	0	0	6.22335057241336	0	0	6.80452668977848	0	0	3.76164297576954	0	0	3.89286625881319	0	4.19134621460998
AAAGGATGTATGAGAT-1	-1.50727587201027	-8.37513353772669	0XAV	4	0.711798878537	0.00709451806554647	NA	NA	0	4.46951016960529	0	0	0	0	0	5.77962827843025	6.10061659879692	0	0	4.11191751692473	5.19062535818242	0	0	7.77154561508991	0	4.98270179786596	0	5.43309598072014	0	6.20933182453112	0	4.38795741203107	0	0	0	0	0	0	0	0	5.72069284139587	0	0	2.64716518165715	0	0
AAAGGATGTCCTCCAT-3	-2.87962037873986	-1.67620495187666	TM88	7	0.711798878537	0.0149919550139651	NA	NA	0	0	0	0	4.74847288867124	0	0	0	0	5.53750192789761	0	0	4.40783513650934	5.47247416379062	0	0	0	5.97671601315989	0	4.65030575904707	0	0	0	4.69413728004423	0	0	6.19886335131095	0	0	5.4017034463714	0	6.67242876019881	0	0	0	0	0	0
AAAGGATGTCGATTCA-1	-2.05637269860406	-1.29819918355811	0XAV	7	0.530635096216	0.0142835544629993	NA	NA	0	0	0	0	0	0	4.39441388762957	0	0	4.8321815307829	0	4.40061133510396	0	5.45489414269387	0	0	0	6.64956876811387	0	0	0	6.09679592904207	0	0	0	0	0	0	4.86232879115139	0	0	5.74175930877285	3.71984062051109	0	0	0	0	0
AAAGGATGTGAATAAC-2	-4.02874855885999	-4.70142195784143	5XAV	5	0.711798878537	0.0175404011794854	NA	NA	0	0	0	0	4.64363432495609	0	0	5.29504532128103	7.11322585827842	4.74482901690168	0	0	5.39373202391851	0	5.41362992065063	5.42131319641838	0	6.27477855328828	0	4.54546719533192	0	6.41243849026721	4.07875833199437	0	0	0	5.00250256768955	0	0	0	0	0	5.23246634120075	0	0	0	0	0
AAAGGATGTGAGGAAA-2	0.0594401814955339	-7.65205446046549	5XAV	7	0.711798878537	0.00808831163711053	NA	NA	0	6.60342156265673	0	0	0	0	0	0	5.47789181331618	0	0	4.17824369719852	6.35316036350732	4.54478612877047	5.68096109185739	7.75878028461423	6.2543272310527	0	0	5.09684142936759	0	0	3.94374320797015	0	0	0	4.86748744366532	0	0	0	0	0	5.78786092022922	0	0	0	0	0
AAAGGATGTGATCGTT-2	7.76646852317014	0.719454838184177	5XAV	2	0.711798878537	0.0121207855085691	NA	NA	0	4.03621622443553	0	0	0	0	0	5.34239520190539	6.06496855768471	4.11019376743392	0	0	0	4.04516600332693	0	4.78667794695061	0	6.14092618676321	5.53578897720068	4.59281707595627	0	7.92358707738408	3.44412308252661	0	0	0	5.73737153151229	0	5.22404272279055	7.53141182956778	0	0	0	0	0	0	0	0
AAAGGATGTGCAGATG-3	8.635143036039	1.46885940005619	TM88	2	0.538779818924	0.0113994738418422	NA	NA	0	0	0	0	0	0	0	7.07651332648626	0	0	0	3.80982042371954	4.48292247072966	0	0	0	0	6.74286287456692	5.89122064172749	0	0	6.88052281154585	3.57531993449117	0	0	0	5.58461122806929	0	0	6.8556846550592	0	0	0	0	4.05490702224941	0	0	0
AAAGGATGTGGGATTG-1	-0.767800313044177	8.70631201018445	0XAV	5	0.745876019111	0.0146787395269991	NA	NA	0	0	0	0	4.48070070716315	0	0	0	0	4.58189539910874	0	0	4.14006295500125	0	0	0	0	5.70730684949418	0	5.75838501870629	5.2213525189669	0	5.00515980736787	4.42636509853614	0	0	0	0	0	0	0	0	0	0	0	1.99964860671498	0	0
AAAGGATGTGGTCTGC-1	8.49665253218837	3.21291032637296	0XAV	3	0.711798878537	0.0148700713868282	NA	NA	0	0	0	0	0	0	0	5.53294897210138	0	0	0	0	0	0	0	0	0	0	0	4.09945802630337	6.45773541797736	0	3.63274916296583	5.22957030766031	0	3.89309445211945	0	0	5.01287992809052	0	0	0	3.87039175745022	0	0	0	3.7918002333092	5.30926144758764
AAAGGATGTTATCTTC-2	8.54513311438782	0.87957847599099	5XAV	2	0.711798878537	0.0125536558106175	NA	NA	0	3.99256729845981	0	0	0	0	0	6.54259356297649	5.33126464540044	4.06654484145819	0	0	0	0	0	4.74302902097489	3.93058725320602	6.56470013375595	4.12263583793444	4.54866723376091	0	7.79899784849883	3.40047415655088	0	0	0	4.32421839224606	0	6.02252451896563	7.4868069755725	0	0	2.95420393118638	0	0	0	0	0
AAAGGATGTTCTTCAT-3	-2.86350629698837	-0.683104900400109	TM88	6	0.486762625976	0.0105945846344741	NA	NA	0	0	0	0	0	0	0	0	4.92295586071274	0	0	4.30969710265497	0	6.45810788314349	0	0	0	5.1804813835962	5.88806552945549	0	0	5.31814132057512	0	0	0	5.82163010438153	0	0	0	0	0	0	0	0	0	0	0	4.74806408474089
AAAGGATGTTGTTGCA-2	-0.590567397186519	-4.48213669368682	5XAV	4	0.711798878537	0.0151275980807818	23	peak_23	0	0	0	0	0	0	0	6.01060012194463	6.15059373779643	4.37321388044527	0	0	3.93138143633778	4.30818611633829	0	6.64538935493429	0	0	0	4.17385205887551	0	6.0372578398065	0	0	0	0	0	0	4.40336114081376	5.60982746093445	0	5.27962899715189	4.85656426514578	0	0	0	0	3.00261389984217
AAAGGATGTTTGACAC-1	0.391985750296571	-4.89812533992494	0XAV	6	0.483276562506	0.00998354974983055	NA	NA	0	6.20999538927727	0	0	5.33884162961951	0	0	0	5.21919162987414	4.35310022458832	0	4.60593287181637	4.99820387745761	0	5.9300657844148	7.84627380322455	6.28123103947613	0	0	0	4.07866528237909	4.92997424682954	3.68702953968102	4.19756992401572	0	0	4.61077377537619	0	4.38324748495682	0	0	0	5.78950508360595	0	0	0	0	0
AAAGGATTCACAATGC-3	1.21382479179547	-8.83419965408758	TM88	8	0.711798878537	0.0174259279649753	NA	NA	0	6.3504557445797	0	0	0	0	0	5.37395048299445	5.00542274099393	4.14140419454581	0	4.39216398293616	3.69957175043832	0	6.30087207752555	6.8783223340145	6.38358637972512	4.5806182798081	0	4.62437235704534	0	4.71827821678702	3.4753335096385	5.57794767711179	0	0	0	0	4.1715514549143	0	0	0	0	0	0	0	0	0
AAAGGATTCAGGACAG-3	8.80946992855112	0.829766729577229	TM88	3	0.711798878537	0.0122780258195206	NA	NA	0	0	0	0	0	0	0	6.63951027913057	4.49444606982999	0	0	0	0	0	0	0	0	6.93295001407612	0	4.11339568588139	0	8.05015878762562	4.7331393053107	0	0	0	5.25447227440199	0	5.9377330686446	6.45962167403067	0	6.31113137672322	0	0	4.12627391030209	0	0	0
AAAGGATTCATGGAGG-1	-0.433817410997502	11.0685346661371	0XAV	4	1	0.0171285930858265	NA	NA	0	0	0	0	0	0	0	0	0	0	0	4.31242935477075	5.21136558106909	0	0	0	0	5.5847448124695	0	4.94616890563745	6.25921264403882	0	5.67789921309627	3.90703185215777	0	0	0	0	0	0	0	0	0	4.31597162910592	0	3.53917391038386	0	4.28259804457347
AAAGGATTCCACTAGA-1	8.13030818431418	3.68109095396129	0XAV	3	0.486762625976	0.0137870360995997	NA	NA	0	0	0	0	0	0	0	0	0	0	0	0	0	0	4.47198832955025	0	0	0	4.54652379899044	0	5.31062541844291	0	3.82436211760688	0	0	0	0	0	4.52058006288267	0	0	0	4.46653392170458	3.6608737044129	0	1.90818601012043	0	3.11983282191108
AAAGGATTCCTGTAGA-3	-2.32428885167783	-2.27867929363056	TM88	6	0.538779818924	0.00969839811160987	NA	NA	0	0	0	0	5.12387626321488	0	4.10141035984252	5.77528725953982	4.72086656537468	4.53917800299585	0	4.10760780731691	0	0	0	0	0	5.66428504042275	0	0	0	5.80194497740168	0	0	0	0	5.48274450594833	0	0	0	0	5.44690835713247	0	0	0	0	4.03215838843191	0
AAAGGATTCGATGGAG-3	-2.61768975125262	-0.998325293382477	TM88	7	0.745876019111	0.0165701978745159	NA	NA	0	0	0	0	0	0	0	5.44845582080427	0	0	0	4.46666932074598	0	4.83321175231794	0	0	0	6.02554047512547	0	0	0	5.47511353866614	0	0	0	0	6.24777257329714	0	6.02024628287776	0	0	0	0	0	4.71175591927585	0	0	0
AAAGGATTCGCCTAGG-3	6.41482055725678	-0.721566214354907	TM88	3	0.711798878537	0.0201618128464034	7	peak_7	0	0	0	0	3.90914871775862	0	0	7.1765747256103	0	4.0103434097042	0	0	4.24931675749328	0	0	6.05455227719075	0	7.198879740889	0	3.81098158813444	0	7.60809968460765	4.93389063863363	3.8548131091316	0	0	5.63574164846192	0	0	7.93957758022731	0	0	0	0	0	0	0	2.6397434291011
AAAGGATTCGCGTAGC-3	-1.10765541486344	-4.74492608231984	TM88	4	0.745876019111	0.012352162434654	NA	NA	0	0	0	0	4.83711705005952	0	0	5.89075507838883	5.80828643035502	4.25481635028187	0	0	5.1847654238687	0	0	6.9937898107512	0	5.3775258272674	0	4.73894992043535	0	6.42564038858549	0	0	0	0	0	0	4.9684590023736	5.49034760775968	0	4.47665375225387	0	0	4.75182814485604	0	0	0
AAAGGATTCGGCGATC-3	-1.31427583758835	-4.1079581929636	TM88	6	0.711798878537	0.00933512914000308	NA	NA	0	0	0	0	0	0	0	5.7185457498611	4.66454695201141	0	0	4.05128819395364	5.97374072274777	4.41783062552559	0	7.78409701261902	0	6.70100547132043	0	4.96896762391199	0	5.05973241187379	0	0	0	0	4.74053194042044	0	0	5.03489425538714	0	5.39016684745375	0	0	0	0	0	0
AAAGGATTCGGCTGAC-1	-4.60454811609704	-4.80291325063753	0XAV	5	0.483276562506	0.0140732672435285	NA	NA	0	4.54141571856782	0	0	4.51419856962062	0	0	5.16560956594556	6.73144400751857	0	0	0	6.35880715525329	0	5.2833758726775	7.07241152892228	4.47943567331404	5.05460734682849	0	0	0	6.56846448909233	0	0	0	0	4.87306681235407	0	0	0	0	0	5.97560411980925	0	0	2.03314646917245	0	0
AAAGGATTCGTGCTCT-1	-1.01238865413426	5.54449185519521	0XAV	6	0.414779160472	0.0112896488212568	NA	NA	0	0	0	0	0	0	0	5.03580484678863	0	0	0	0	4.72924816287206	0	0	0	0	4.92480262767157	0	0	0	0	0	5.01555030640694	0	0	0	0	6.29470399429109	0	0	0	3.37324763213747	0	0	1.90334175001552	5.06696131717728	3.11498856180618
AAAGGATTCGTTGCCT-3	-3.54594162497274	-1.84146497509324	TM88	7	0.483276562506	0.0118466732030584	NA	NA	0	0	0	0	0	0	0	5.95699112661711	5.9919028027903	5.81021424041147	0	0	0	0	0	0	0	6.24942832567376	0	0	0	5.29655422896454	0	4.56414990615072	0	0	5.66444837302562	0	0	0	0	5.62861222420976	0	0	0	0	0	0
AAAGGATTCTGCAGCG-2	0.253262830287791	9.31494884016117	5XAV	4	0.745876019111	0.00916264890379712	NA	NA	0	0	0	0	0	0	0	0	0	0	0	0	4.75544574715686	0	0	0	0	5.63649227652663	0	4.99791636969458	5.04520317823182	0	4.75285277775062	5.59815032549147	0	0	4.76926247230905	0	4.94223553461308	0	0	0	0	3.00363364905204	0	0	0	4.63344098274495
AAAGGATTCTTCGATT-1	7.15822434302035	3.55170283636723	0XAV	3	0.486762625976	0.0138657667198036	8	peak_8	0	0	0	0	0	0	0	0	0	0	0	0	4.55100315124732	0	0	0	0	4.74804445938066	0	0	5.41338043424061	0	0	4.83730529478221	0	0	0	0	5.0229828557233	0	0	0	3.19648946384656	0	0	3.09913347085732	0	4.02463473596666
AAAGGGCAGAGAAGGT-2	2.3039077670265	-9.35914215808612	5XAV	8	0.711798878537	0.0101484465918975	NA	NA	0	8.0584824315896	0	3.88474820622022	0	0	0	0	5.44907459858032	0	0	5.12175165116484	4.42357188585369	0	6.22539943069673	6.63352181789365	7.16222323224135	4.62184922216377	0	5.91132612932251	0	0	3.51656445199417	0	0	0	0	0	0	0	0	0	4.44098093657197	0	0	1.60038834450772	0	0
AAAGGGCAGAGTAACT-2	-1.42875076105504	-4.58255362269925	5XAV	4	0.486762625976	0.011251671660359	NA	NA	0	0	0	0	0	0	0	4.87949315563747	4.51096541363695	4.32927685125812	0	0	3.88744440715063	0	0	6.6008304182804	0	5.45268201168732	0	0	0	5.99280377433163	4.34739724151773	4.17374655068551	0	0	0	0	4.35942411162661	5.96796561784498	0	5.63776715406241	5.1474432984171	0	4.14279325410905	1.74703005886436	0	0
AAAGGGCAGATTAGCA-3	6.15948941766596	-0.553295575901317	TM88	3	1	0.0159417648275285	NA	NA	0	0	0	0	0	0	0	5.93554246342133	5.2813980274082	4.69836236031996	0	0	0	3.95244064542036	0	5.77619364454607	0	6.38149426212472	0	0	0	7.34383178481964	0	3.86193810895475	0	0	6.04639516488052	0	5.41547341941048	7.03183071500068	0	5.32154686700137	0	0	0	0	0	0
AAAGGGCAGCTTACGT-3	0.728969358206427	-8.02239412502692	TM88	7	0.711798878537	0.0179221833310863	NA	NA	0	7.19170998249008	0	0	4.53765983393047	0	0	5.18907083025541	4.82054308825489	0	0	4.20728433019712	4.88360550524735	0	7.49834721335868	7.09613452168322	6.10181205888759	5.07806861113835	0	5.12607612778508	0	5.21572854811727	0	5.57317522884568	0	0	0	0	4.66900178624455	0	0	0	0	0	0	0	0	0
AAAGGGCAGGCGTCCT-2	8.03374532531505	2.88330158449299	5XAV	2	0.590532924772	0.00969017873520685	NA	NA	0	4.11813357021787	0	0	0	0	0	0	0	0	0	0	3.75027866910876	0	0	0	0	0	0	0	5.6123990941927	4.76898513545746	3.52604042830894	5.40741586550249	0	0	6.62866068515926	0	5.59309342644358	0	0	0	0	0	0	0	0	4.41445056893662
AAAGGGCAGGTAAAGG-1	-0.470184511548229	6.56429471177766	0XAV	6	0.745876019111	0.0108908265450605	NA	NA	0	0	0	0	4.186421441205	0	0	0	0	0	0	3.85604593747165	5.21803680629438	0	0	0	0	5.81297117305264	0	0	0	0	0	0	0	0	0	0	5.69001651077035	0	0	0	3.17527522287878	0	0	1.70536934075683	5.5567423656131	4.00315710718725
AAAGGGCAGGTAGATT-3	-3.87201497780918	-7.12351333033044	TM88	4	0.711798878537	0.0123053635560804	NA	NA	5.71591245743104	0	0	0	4.46392596558219	0	0	6.71344229713707	7.03663609068306	5.25120004155747	0	4.13355046184884	5.49896205839254	0	0	8.59520729829186	0	0	0	5.05183821998771	0	5.82807406379868	5.27472381759272	0	0	0	0	0	5.28134730192596	0	0	0	0	0	0	0	0	0
AAAGGGCAGTAACGAT-3	-3.54525186502917	-1.28042250773503	TM88	7	0.414779160472	0.00945908199449705	NA	NA	0	0	0	0	0	0	0	6.03995065237123	0	0	0	4.37058902226337	0	0	4.78371474497837	0	0	6.84188097074588	0	0	0	0	0	0	0	0	6.43775736776316	0	0	0	0	5.71157174996388	0	0	0	0	0	0
AAAGGGCAGTAGATCA-3	1.07151615121931	-4.5548792625969	TM88	4	0.711798878537	0.0155750649682815	NA	NA	0	0	0	0	6.27566271596465	0	0	6.57138450762163	6.65364692890817	4.09477149436715	0	4.34501196329398	3.65293905025966	0	0	8.08148057140031	0	4.53398557962944	0	3.89540967279739	0	6.04088654297926	4.79794183583074	0	0	0	4.35244504515502	0	4.12491875473564	0	0	0	0	0	0	0	0	2.72417151376405
AAAGGGCAGTAGTCTC-3	-3.77003109754972	-3.81513415823586	TM88	5	0.711798878537	0.0146020128216447	NA	NA	0	0	0	0	4.67757584804405	0	0	0	6.56075447262072	0	0	0	5.02438099025691	0	0	7.5246923046988	0	5.21798462525192	0	4.57940871841987	0	5.35564456223085	0	0	0	0	5.0364440907775	0	0	0	0	5.6880508363364	0	0	0	0	0	0
AAAGGGCAGTCCCTAA-2	0.659453184574124	-6.5092423339413	5XAV	8	0.711798878537	0.00754789807001096	NA	NA	0	7.74628129087607	0	0	0	0	0	5.10709109792196	4.05951865254928	0	0	4.12530459786367	0	0	5.44616310573245	7.23587687899388	6.20077075768298	4.31704417543274	0	5.85048260493016	0	0	3.21175940526315	0	0	0	0	0	0	0	3.54061910661171	4.09966749214245	4.93750351622811	0	0	1.97462800114885	0	0
AAAGGGCCAAGAATGT-1	-1.79962065658202	-7.12891783341219	0XAV	6	0.483276562506	0.0068070423310081	NA	NA	0	5.97324116662262	0	0	5.76434220197754	0	0	0	6.38260074319882	4.27133125524877	0	0	5.60538626551351	0	6.18246770785605	5.63146966862252	4.1353736669966	5.39419957436811	0	0	0	5.53185951134704	3.60526057034146	4.11580095467617	0	0	0	0	0	4.82336712100333	0	0	5.97425911511137	0	0	2.37273869671207	0	0
AAAGGGCCAAGTAGTA-3	-3.16022663528722	-1.43860436083345	TM88	7	0.483276562506	0.0119108280196861	NA	NA	0	0	0	0	0	4.30019763575441	4.1337225491083	5.80783091412212	6.12892038943219	0	0	0	4.12965774815413	0	0	5.24797437177832	0	7.07782342748756	0	0	0	0	0	5.10208430917016	0	0	5.91840134486406	0	0	5.12352605801619	0	6.72716835273239	0	0	0	0	0	3.20089021165852
AAAGGGCCAATGTTGC-2	0.344403179815382	-4.2810777525681	5XAV	6	0.368970474544	0.00970289671455449	NA	NA	4.23783473667099	0	0	0	4.36152208979439	0	0	0	5.32971960968052	5.55087148980944	0	0	5.61775996569152	0	0	6.73607658931571	0	4.90193086700226	0	0	0	6.12774551205066	4.88480080490214	4.99250074672909	0	0	0	0	4.49286404210846	0	0	6.05907604357854	5.28282036242058	0	0	0	0	0
AAAGGGCCAATTGAAG-3	7.45967217803665	-0.343032095708537	TM88	2	0.711798878537	0.0241544140068871	7	peak_7	0	0	0	0	4.03316085142616	0	0	6.74487006145417	4.31604410575058	5.21841578994424	0	0	0	0	0	0	0	6.3471057150027	5.27450678642049	3.93499372180199	0	7.17607209522849	3.46828485846444	0	0	0	0	0	5.75645268055895	6.9692808005754	0	0	0	0	0	0	0	0
AAAGGGCCACAGTCGC-3	7.40650109055392	-0.295026764930657	TM88	2	0.711798878537	0.023962863798003	7	peak_7	0	0	0	0	0	0	0	5.71699228983379	4.94685083428656	0	0	0	0	0	0	4.75996524696383	0	5.60599007071673	5.91214787732102	3.88411924587737	0	7.47187507490078	0	0	0	0	6.51790344905379	0	4.11362832781562	7.60935022955037	0	0	0	0	0	0	0	0
AAAGGGCCACTTCAAG-2	1.34277936010423	-9.08379450572607	5XAV	8	0.711798878537	0.017688938390265	NA	NA	0	7.85543048606049	0	0	0	0	0	0	5.63153460473988	0	0	4.6157140140553	5.00801359825356	0	7.16120230792002	5.72376838925094	4.22683903334685	0	0	5.75898113997448	0	4.93967064384023	0	0	0	0	0	0	0	0	0	0	5.43223322828278	0	0	1.78054982920526	0	0
AAAGGGCCAGCTATTG-1	1.23934008631212	10.7271773733308	0XAV	4	0.411389191877	0.0146795813922075	NA	NA	0	0	0	0	4.40326921002249	0	0	0	6.28354484172566	0	0	4.07289370628913	4.74826719930535	0	0	0	0	0	0	0	5.14301849423061	0	6.38943093403895	0	0	0	0	0	0	0	0	0	0	4.36054054531156	0	3.29722304737512	0	4.50886985916578
AAAGGGCCAGCTCGGT-3	-4.39703796460019	-5.19271344761102	TM88	5	0.538779818924	0.017403793635304	NA	NA	0	0	0	0	0	0	0	5.13703875561144	6.14441404864411	5.96272548626528	0	0	5.92519686474475	0	4.56837797826815	7.81545125140223	0	5.712268177886	0	0	0	5.1636964734733	0	0	0	0	0	0	0	0	0	0	0	0	0	0	0	0
AAAGGGCCATACACCA-3	-1.93709731937697	-1.02055056642715	TM88	7	0.538779818924	0.0116303316853216	NA	NA	0	0	0	0	0	0	4.97096182083637	5.27183936943931	5.59041802636852	4.72162306505996	0	5.6672723185761	0	5.74714507768868	0	0	0	5.16083715032225	0	0	0	5.98560348623091	0	4.56609276448736	0	0	5.66640301477756	0	5.84232010216415	5.27365893081453	0	4.94346046703196	0	0	4.53513946791089	0	0	3.35102308445686
AAAGGGCCATCCAATG-1	-2.42802594423874	7.66832780369269	0XAV	7	0.48494111446	0.0148246633272789	NA	NA	0	4.6683651848211	0	0	0	0	0	0	0	0	0	0	4.30051028371199	0	0	0	5.29361578088503	5.18155681308177	0	0	0	0	5.45367841614072	0	0	0	0	0	4.77248998818797	0	0	0	0	0	0	5.95515540874967	4.23532311325555	4.46245851225619
AAAGGGCCATGGATCT-2	-4.07566933962798	-3.8019707392237	5XAV	5	0.711798878537	0.0179761315643746	NA	NA	0	0	0	0	0	0	0	5.2751673904877	5.59376617838956	0	0	4.29338089042941	0	0	0	8.33443579747666	0	5.16416517137064	0	5.21271579444097	0	0	4.74600693110342	0	0	0	0	0	0	0	0	0	5.21239757088925	0	0	0	0	0
AAAGGGCGTAACTTCG-1	-4.7476013968969	-5.40970939914517	0XAV	5	0.711798878537	0.0128840471459328	NA	NA	0	4.56838192469753	0	0	5.63104656753896	0	0	0	6.60488241637535	0	0	4.21078927201697	5.79947915577042	0	0	5.31884364721261	0	5.0815735529582	0	4.44299764612615	0	5.21923348993713	0	5.17343563118834	0	0	0	0	0	0	0	4.86419686966791	5.71558545157532	0	0	0	0	0
AAAGGGCGTAATGCGG-3	-0.767191770648196	6.13564981560641	TM88	6	0.517808190657	0.0116762936940375	NA	NA	0	0	0	0	0	0	0	4.94056540253356	0	0	0	0	4.63324057244054	0	0	0	0	5.51428710181032	0	0	0	0	0	0	0	0	0	0	0	4.94238496390878	0	0	0	0	0	0	0	0
AAAGGGCGTACCTATG-2	-2.76034873384094	-3.59648087343526	5XAV	7	0.538779818924	0.0108869182164164	NA	NA	0	0	0	0	0	0	0	0	0	0	0	5.17885194793568	5.57240265952214	0	0	7.38221158150202	0	6.74030416257092	0	0	3.96337730752295	0	0	4.76668479206657	0	0	0	0	0	0	0	5.83225954558662	4.4980812333428	0	4.73573149549011	2.33996830024542	0	0
AAAGGGCGTAGCTCGC-2	8.45672685333738	0.542371516806488	5XAV	2	0.711798878537	0.0173160127607062	NA	NA	0	4.11312718492147	0	0	0	0	0	5.42013674711813	5.7395501479468	0	0	3.75553453224091	3.74527228381236	0	4.16866025495592	0	0	6.40079939270775	4.2431957243961	3.98774290635009	3.22826694280363	7.78872933142939	3.52103404301255	5.11638757161895	0	0	6.21925885823332	0	6.6831353244266	7.11817126262251	0	0	0	0	4.00062113077078	1.6048579355261	0	0
AAAGGGCGTCGAATGG-1	-5.30402274836131	9.08666405217569	0XAV	8	0.48688951509	0.0131592300668697	NA	NA	0	0	0	0	5.37512214604721	0	0	0	5.2553678311071	0	0	0	0	0	0	0	0	0	0	0	0	0	0	0	4.72680754074874	0	0	0	4.41911430938284	0	0	0	0	4.24412017062698	0	5.76039281964903	0	5.08300040668945
AAAGGGCGTGATTCAC-3	-0.963262474352046	9.16798278638286	TM88	5	0.711798878537	0.00735150372593829	NA	NA	0	0	0	0	0	0	0	0	0	0	0	3.97557802806843	3.96531577963988	0	0	0	0	0	0	4.20778640217761	5.37997997772492	0	4.82863136923538	0	0	4.00142282799368	0	0	0	0	0	0	0	0	0	1.82490143135361	0	3.72141306575563
AAAGGGCGTGGCCCAT-1	-4.55893731392235	9.24305205351465	0XAV	8	0.711798878537	0.0110428951372431	NA	NA	0	0	0	0	4.10781138366332	0	0	4.75922237998826	5.07373530082693	0	0	0	0	0	0	0	0	4.64822016087119	0	4.69268491687834	4.33528239588752	0	3.5429353907016	0	0	0	0	0	0	0	0	0	0	0	0	5.57712214621558	0	4.43162418485748
AAAGGGCGTGTGTTTG-3	-3.62791021586086	-6.00464672626231	TM88	5	0.711798878537	0.0189832579096174	13	peak_13	4.3359008138046	5.17285386532316	0	0	5.14563671637595	0	0	6.20013536820124	6.52237168839921	0	0	4.8152612126426	4.80499896421405	0	0	7.70912079380724	0	4.99999694413587	0	4.36142103730382	0	6.51328430924063	4.98384837891458	0	0	0	0	0	0	0	0	0	0	0	0	0	0	0
AAAGGGCGTTTCTTAC-3	8.41757558809462	-0.965874825639162	TM88	3	0.711798878537	0.01554357185225	NA	NA	0	4.3032643217236	0	0	4.96065948318518	0	0	7.68398378348812	5.24354273750959	4.37724186472199	0	0	3.9354094206145	0	0	7.23572678877949	0	5.9036721471098	0	5.26509624027775	0	7.71064150134999	3.71117117981468	0	0	0	6.00837999855355	0	4.40738912509048	7.11127847501736	0	5.28369157710276	0	0	0	0	0	0
AAAGGGCTCCATCCGT-1	-0.86530753064908	9.06624172618855	0XAV	5	0.711798878537	0.00898959829676756	NA	NA	0	0	0	0	4.19547855890008	0	0	4.84688955522502	5.56461590991353	0	0	3.86510305516673	4.94109490342721	0	0	0	0	5.82214143279699	0	4.78120431327938	5.26782827655936	0	4.71685666262739	0	0	0	0	0	0	0	0	0	0	4.55336824943341	0	2.80068055514094	0	4.0123273669316
AAAGGGCTCCGCTGTT-2	-2.17989597705116	7.21745535499052	5XAV	7	1	0.00900957298040665	NA	NA	0	0	0	0	0	0	0	0	0	0	0	0	5.21387978009805	4.34968469061681	3.7193602214419	0	5.65269422061793	4.17701877966813	0	3.53844287283608	2.77896690928962	0	5.34489555529403	0	0	0	4.67238600551166	5.32739224107263	3.76795195477433	0	0	0	0	0	0	3.3237275147917	3.23078507984191	4.90196457190882
AAAGGGCTCCGGCAAC-3	-2.97769345147911	-1.33783495305593	TM88	5	0.486762625976	0.0130700561631545	NA	NA	0	0	0	0	0	0	0	0	0	0	0	4.16084292473096	0	0	0	0	0	6.40758847342744	0	0	0	5.8555574715334	0	0	0	0	0	0	5.30883070966067	0	0	6.74834266697585	0	0	0	0	0	3.2218131398068
AAAGGGCTCCGTGGTG-2	0.95319056297083	-8.46030808106306	5XAV	7	0.711798878537	0.017161694482626	NA	NA	0	7.55169279092545	0	0	5.08903559857753	0	0	5.05480987584972	6.06128954361069	0	0	0	5.66015507602215	0	6.95724319042581	6.77847169964633	6.43489696691068	0	0	4.99086846895335	0	0	0	0	0	0	0	0	0	0	0	0	6.42242050877875	0	0	0	0	0
AAAGGGCTCTCAACCC-1	-1.56610747528972	-8.39503985977418	0XAV	4	0.41609553947	0.00741357676385548	NA	NA	0	0	0	0	3.86137775716217	0	0	0	4.82445900819178	3.96257244910776	0	0	4.60204918268058	0	0	8.07954928343409	3.82661486085559	0	0	0	0	6.91367161502108	4.37781094188077	3.80704214853515	0	0	0	0	0	0	0	0	4.43886949805393	0	0	2.0605236534192	0	0
AAAGGGCTCTGAGAGG-2	8.314163787485	2.13327232848753	5XAV	2	0.538779818924	0.0111441495907162	NA	NA	0	0	0	0	0	0	0	0	0	0	0	4.02126131111491	0	4.38780374268686	4.43438703382991	0	0	4.89204559205614	4.5089225032701	0	0	0	0	0	0	0	0	0	0	0	0	4.67466890876585	0	0	0	0	0	0
AAAGGGCTCTTGCAAG-1	1.51030071159943	10.0575367858363	0XAV	4	0.538779818924	0.013682122319047	NA	NA	0	0	0	0	0	0	3.43270355690103	0	0	0	0	0	3.42863875594687	0	0	0	0	0	0	0	5.82897975414315	0	3.20440051514705	4.39388069805419	0	0	4.12814475084222	0	0	0	0	0	0	3.7198519005255	3.68398760290529	5.23044443737351	0	4.26783832617955
AAAGGTAAGAGGTCAC-3	-3.81250779037267	-6.29296240150266	TM88	4	0.493754510879	0.0190963453753402	13	peak_13	4.92271098751554	0	0	0	4.36108749334992	0	0	7.705870838933	6.24084088056405	5.14759303258453	0	4.71602283690559	5.10859987957979	0	0	8.30174620860218	0	5.58680711784682	0	0	0	6.63602634042644	4.48152234767722	0	0	0	4.71995573608338	0	0	0	0	0	0	0	0	0	0	0
AAAGGTAAGCACGATG-1	-0.985819263277257	5.87074771833202	0XAV	4	0.483276562506	0.011782928927505	NA	NA	0	0	0	0	0	0	0	0	0	0	0	0	4.73709588388272	0	0	0	0	0	0	0	0	0	0	5.93510361060371	0	0	0	0	6.1207811715448	0	0	0	3.38103573972615	0	0	2.99960193482125	0	3.12277666939487
AAAGGTAAGCGTTCCG-1	-2.91135342715543	-1.84395015408165	0XAV	7	0.483276562506	0.0150527876459177	NA	NA	0	0	0	0	0	0	0	0	0	0	0	4.56565793397177	5.24396057208655	0	0	0	0	7.03853834417184	0	0	0	0	0	0	0	0	5.25490168043857	0	0	0	0	5.21906553162271	4.57345210592222	0	0	0	0	0
AAAGGTAAGCTTCATG-3	7.90396036354126	0.263228230173642	TM88	2	0.486762625976	0.0191080442833108	7	peak_7	0	0	0	0	4.19026292063	4.02016505606838	0	7.02229966657397	5.84545350615017	0	0	0	0	4.2264298484686	0	4.96794179209228	0	5.41451596289065	5.71985594024759	0	0	8.31596383152044	4.30923119272105	0	0	0	4.54913116336345	0	0	7.59856762966003	0	5.19713927960036	0	0	0	0	0	0
AAAGGTAAGGCTCAAG-3	5.72448323959975	-0.692736569926751	TM88	3	0.538779818924	0.0131059266334597	NA	NA	0	0	0	0	4.35219019311241	0	0	6.60035828894607	6.00948427493009	0	0	4.02181468937906	5.60830954045924	0	0	7.06218644533072	0	6.48935606982901	0	0	0	7.31856671926984	4.47255473654611	0	0	0	5.39629897224128	0	0	6.93773813156859	0	6.27197938653872	0	0	0	0	0	0
AAAGGTAAGTTGTAGA-2	-4.35874613398012	7.74707456496385	5XAV	8	0.492728266662	0.0125534268806356	NA	NA	0	0	0	0	0	0	0	0	0	0	0	3.71183835437864	0	0	0	5.50224449077231	5.09164330372318	0	0	0	3.86692252613939	0	4.56153020706804	0	0	0	4.40108210084544	0	4.17355581042607	0	0	0	0	3.99620121315433	0	5.51015900816988	0	4.14286578174649
AAAGGTACACCACATA-2	1.05521506475409	-6.13527602917394	5XAV	8	0.711798878537	0.00737146575037287	NA	NA	0	7.70733448256224	0	4.2205836726833	3.7387793112376	0	0	0	6.07532299203058	0	0	3.40840380750425	4.47717165152827	3.77494623907621	6.43320550639599	6.79251570130456	3.70401641493102	0	0	4.71964227406599	0	4.41684802542441	3.85239991845725	4.76347379506315	0	0	0	0	0	0	0	0	4.64829497094498	0	0	0	0	0
AAAGGTACACGACAAG-3	-1.54524040195528	-3.15123289736963	TM88	6	0.483276562506	0.00824061156304028	NA	NA	0	0	0	0	4.88212005517766	0	0	5.5335310515026	5.85350384585761	4.2993965784275	0	3.86782638274856	5.45219446525862	0	0	6.75221087921718	0	6.91936875576923	0	0	0	0	0	0	0	0	4.55707012921537	0	0	4.85143244418207	0	0	0	0	0	0	0	0
AAAGGTACACTGAGTT-3	2.20392557574003	-8.66779826211604	TM88	8	0.711798878537	0.0165943862070109	NA	NA	0	8.01682745573164	0	0	4.8631952287165	0	0	4.83086355041444	6.05668376296627	4.96438992066209	0	3.84907705035615	6.52923776461513	0	6.72979969680125	8.60228383461524	0	5.80591452111389	0	5.85732121896618	0	0	0	0	0	0	0	0	0	0	0	0	0	0	0	0	0	0
AAAGGTACAGATTCGT-3	-1.93066893519457	-3.23576058984144	TM88	6	0.538779818924	0.00631786747225213	NA	NA	0	0	0	0	0	0	0	6.34121426473375	5.56928636664908	4.70062001823147	0	0	4.25878757412399	0	0	5.37710419774817	0	5.13983410349376	0	0	0	5.96447182651146	0	4.54508971765887	0	0	0	0	0	5.25265588398604	0	0	0	0	0	2.11837322583772	0	0
AAAGGTACAGGCTACC-1	-5.22577853423905	7.72052648570825	0XAV	8	0.711798878537	0.0145585378275782	2	peak_2	0	0	0	0	3.86218965640499	0	0	0	4.82528148488167	0	0	0	3.52155190424309	0	0	0	0	0	0	4.84534586923693	0	0	5.06741483847646	0	3.61651262037105	3.55765895259689	0	0	0	0	0	0	0	0	0	5.32588043406294	0	4.36288554278066
AAAGGTACATAGGTTC-1	-3.781282605173	-2.02503356759286	0XAV	7	0.711798878537	0.0096082910212046	NA	NA	0	0	0	0	0	0	0	5.32085880802724	5.63972727269759	4.77064250364789	0	0	4.3288100595404	0	0	7.04734709475017	0	0	0	4.57128068207813	0	0	5.19550876895526	4.61511220307529	0	0	0	0	0	0	0	0	3.65830159337608	0	0	3.56605116116237	0	0
AAAGGTACATTGACAC-2	-0.30253856212812	-4.63476707052419	5XAV	6	0.538779818924	0.0122184402808956	NA	NA	0	4.17689111114967	0	0	5.52139765411256	0	0	0	0	4.25086865414806	0	3.81929845846912	5.18075990195066	0	4.23242418118412	4.92735283366475	6.04415158176214	4.69008273941035	0	0	0	0	3.58479796924075	0	0	0	4.50854220493592	0	4.28101591451655	4.80290451990262	0	0	4.91408439723822	0	0	1.6686218617543	0	0
AAAGGTAGTACTGCGC-2	-2.33515682151923	-5.93667544538184	5XAV	7	0.538779818924	0.0116460902489677	NA	NA	0	0	0	0	0	0	0	0	6.20157199969405	6.2423690921142	0	4.89844906685443	4.88818681842588	4.57837817089743	6.22392461915026	6.40978107764565	4.50744834675224	0	0	0	0	5.90689328477458	3.9773352500971	0	0	0	0	0	0	0	0	0	5.59904415405053	0	0	2.06115914261065	0	0
AAAGGTAGTAGGTTTC-3	7.92056605279613	-0.565565334438503	TM88	2	0.711798878537	0.0208883118976925	7	peak_7	0	0	0	0	0	0	0	5.92234850978707	5.83993037539733	0	0	0	0	0	0	0	0	6.78823973562571	6.27192321682963	5.17277038383796	0	8.10291523018471	3.6199407206401	0	0	0	5.22747817921677	0	4.3161586659159	5.92416807116229	0	0	0	0	0	0	0	0
AAAGGTAGTATCGAGG-1	-1.8712772724729	-5.86181563405546	0XAV	6	0.414779160472	0.00727759201470744	NA	NA	0	5.30235337261309	0	0	0	0	0	6.32992395448353	5.961396212483	0	0	0	5.33787520599669	0	0	7.4344044675462	0	5.81554500087376	0	0	0	5.26629683713518	4.02335212998666	4.53389251432136	0	0	0	0	0	0	0	0	5.96360428289435	0	0	2.10717602250021	0	0
AAAGGTAGTCTGGTTA-2	-11.6390961484832	-2.22008149375798	5XAV	6	0.483276562506	0.0127391558613333	NA	NA	0	4.37505036617475	6.05377439304009	0	0	0	0	4.99924421355248	0	6.83243720692909	0	0	0	0	7.24879568179617	0	0	5.9762517989395	0	0	5.26867883001106	5.71110780614937	0	0	0	0	0	0	0	0	5.19982673011848	0	3.33668699890132	0	0	1.86678111677938	0	0
AAAGGTAGTGAATAAC-3	-3.18534089457128	-0.781994508201431	TM88	7	0.538779818924	0.009032421521325	NA	NA	0	0	0	0	0	0	0	0	0	0	0	0	0	4.68295966502014	0	0	0	5.18720151438941	5.89483881355408	0	0	0	0	5.96991375221338	0	0	5.69292502240435	0	4.77813468949561	0	0	0	0	0	4.56150383197805	0	0	0
AAAGGTAGTGTACATC-3	-4.04184369823517	-6.34099142524936	TM88	5	0.486762625976	0.016932557424232	NA	NA	5.64238040980828	0	0	0	5.36251612466511	0	0	0	6.33567498002073	5.4637108166107	0	0	4.33444973086313	0	5.44526634364676	7.0530388417231	0	0	0	0	0	0	0	0	0	0	0	0	0	0	0	0	0	0	0	0	0	0
AAAGGTAGTGTCTTAG-2	7.37773958164423	-0.529447035619642	5XAV	2	0.575972057872	0.0234929731879385	7	peak_7	0	0	0	0	4.61565909338428	0	0	6.35758116568028	0	0	0	0	0	0	0	4.71222086132543	0	6.93769052761716	4.77294478180612	0	0	7.68055962408017	4.05078310042256	4.56132348475727	0	0	6.0650384120888	0	0	7.70012485993957	0	0	0	0	0	0	0	0
AAAGGTATCACCCATC-3	8.74788567424294	0.228630514751169	TM88	2	0.538779818924	0.0191361075739903	7	peak_7	0	4.58922248654144	0	0	0	0	0	6.99447725864252	4.84488859191865	4.66320002953982	0	0	0	0	0	0	0	6.19247674417089	0	0	0	7.30827910536197	0	0	0	0	0	0	5.7834099192771	6.5919067317256	0	0	0	0	0	0	0	0
AAAGGTATCACGATAC-2	-4.56966816475958	-4.98774452813803	5XAV	5	0.711798878537	0.015169153475502	NA	NA	0	4.53273445800932	0	0	4.50551730906212	0	0	0	6.72266147090937	0	0	0	4.85124784906005	0	5.2746358202036	5.96956447268423	5.15712270491537	0	0	5.09371847159777	0	5.86995431540875	0	0	0	0	0	0	0	0	0	0	5.09294061390583	0	0	2.71083350077378	0	0
AAAGGTATCAGGGTAG-3	-3.37397096358147	-1.73696966114982	TM88	7	0.764968622909	0.0123481189827053	NA	NA	0	0	0	0	0	0	0	5.31195314194875	0	0	0	0	0	0	0	0	0	5.88829553496918	0	0	0	0	0	0	0	0	6.6195479607326	0	0	6.00111731546146	0	6.07444226393791	0	0	4.57525324042032	0	0	0
AAAGGTATCCATCTGC-1	7.29370489176232	3.66521130468821	0XAV	2	0.711798878537	0.0138833107040174	8	peak_8	0	0	0	0	0	0	0	6.28736827801384	0	0	0	0	4.78739827190463	0	0	0	0	5.26659832869083	0	4.62802242185878	5.93846100959132	4.72188908172931	0	5.35956824780722	0	0	5.48690426679998	0	4.85753150379703	0	0	0	4.62481106336268	0	0	1.56276826709435	0	4.14449856777673
AAAGGTATCCCTATTA-2	8.30736746085238	1.15336529308249	5XAV	3	0.486762625976	0.00925490613253287	NA	NA	0	0	0	0	5.10716659717991	0	0	6.44801626472841	0	5.20836128912549	0	0	0	0	0	5.19907430091003	0	6.05056967168317	0	0	0	5.78523531136671	4.94528490151357	5.45582528584828	0	0	5.46603483991336	0	6.1503474169387	5.76039715488006	0	0	3.41024921112151	3.69303102329204	0	0	0	3.15199014079023
AAAGGTATCCGTGTAA-1	-2.39916835788666	8.42384912186068	0XAV	7	0.711798878537	0.00670822820198461	NA	NA	0	4.04830809348212	0	0	0	0	0	0	0	0	0	4.37283547063484	0	0	0	0	5.57806367641005	0	0	5.29263151288878	3.16344785136428	4.69915965872172	5.04795057975491	5.74006808142577	0	0	0	0	4.152432896849	0	0	0	0	0	0	4.65433032840077	0	5.72636129468875
AAAGGTATCGAGCCTG-3	-2.29089023619007	-1.69533980314142	TM88	7	0.483276562506	0.0140250531939154	NA	NA	0	0	0	0	0	0	0	0	0	4.82621113326153	0	0	0	0	0	0	0	6.86614604082258	0	0	0	0	0	4.67068083268893	0	0	5.0838846840494	0	0	5.3782469990161	0	6.42617285622176	0	0	4.63972753611246	0	0	0
AAAGGTATCGATACTG-1	-4.62737767659182	8.56111520608298	0XAV	8	0.711798878537	0.0116807842032849	NA	NA	0	0	0	0	5.15882449375533	0	0	0	0	0	0	0	0	0	0	0	0	0	0	3.97600824442325	0	4.75224408823422	5.28357421091689	0	4.51119146279884	0	0	0	0	0	0	0	0	0	0	5.54279732602425	0	3.88941920509782
AAAGGTATCTTGGTGA-2	2.12237926740077	-9.16384494166237	5XAV	8	0.711798878537	0.0171725727293081	NA	NA	0	7.93727854113444	0	3.76615139491849	3.96284363365416	0	0	0	4.92718165998557	0	0	4.3139229019278	0	0	5.12858568407298	6.6663040234399	6.61419333226692	0	0	5.23338058229947	0	0	3.39796764069244	0	0	0	0	0	0	0	0	0	5.32823102007918	0	0	0	0	0
AAAGTCCAGACCGTTT-2	-0.506153354460289	7.10024758326474	5XAV	8	1	0.00933945999994048	NA	NA	0	0	0	0	0	0	0	0	4.41008183430985	0	0	0	5.1579508502658	0	0	0	5.46382570612112	4.66760735719331	0	0	0	0	4.2455582646658	4.07286297135842	0	0	0	0	4.25854053229951	0	0	0	0	0	0	2.73152147947222	4.40460933500917	2.85779329132792
AAAGTCCAGACTACGG-2	-2.06829268275521	-4.71128354907766	5XAV	7	0.711798878537	0.0103309335376008	NA	NA	0	0	0	0	5.08226482243256	0	0	5.04808993147935	4.67956218947883	5.87280449972298	0	0	5.8351665459209	0	6.25855451706445	5.85994369389485	0	0	0	4.29851180553023	0	0	0	0	0	0	5.44113306516601	0	0	0	0	0	6.70310316796292	0	0	0	0	0
AAAGTCCAGCACTAGG-2	8.88844079332556	2.34563166739765	5XAV	2	0.538779818924	0.0101361000168482	NA	NA	0	4.33799082891036	0	0	0	0	0	0	4.59365693428758	0	0	4.66530298955634	0	0	0	0	0	5.93878975638956	5.55566666760352	0	3.45313058679252	0	0	5.34404537055466	0	0	6.04354711594709	0	6.50708813940831	0	0	0	0	0	0	0	0	4.41527358455612
AAAGTCCAGCCTTTGA-1	1.37405062607998	-8.1034285760722	0XAV	9	0.711798878537	0.0188444621673888	9	peak_9	0	5.03461079591953	0	0	0	0	0	0	0	4.42358791836848	0	3.99201772268954	6.04689633295895	0	6.33704681577233	7.91789483039297	7.31657750047022	0	0	4.22422609679872	0	0	0	0	0	0	4.68126146915635	0	0	0	0	0	3.31124700809667	0	0	1.84134112597473	0	3.05298793776538
AAAGTCCAGCGAGTCA-1	-4.44765508655255	7.69470279113738	0XAV	8	0.711798878537	0.0130148433671303	NA	NA	0	0	0	0	0	3.73352010482271	0	0	0	0	0	0	0	0	0	0	0	5.1247636657933	0	4.88748165022658	4.12800568668012	0	4.01947889562371	3.84928236075732	0	0	0	0	4.03495992169841	0	0	0	0	3.17525356322863	0	5.3683583826125	0	4.00183341238388
AAAGTCCAGCGGGTAT-1	1.23821382301292	-8.74578369994866	0XAV	9	0.711798878537	0.0186486284996385	NA	NA	0	6.78974521471466	0	0	0	0	0	0	4.75547368468506	0	0	4.82835549890839	0	0	7.18134638337072	6.84847295484859	6.62256177448271	0	0	4.37442330073647	0	0	3.90771443739893	4.41825482173363	0	0	0	0	4.60393238267472	0	0	0	0	0	0	0	0	0
AAAGTCCAGGATGTTA-2	-1.60124495896786	-3.90552223419202	5XAV	5	0.486762625976	0.00737449986464789	NA	NA	0	4.35307572838349	0	0	5.01088729723585	0	0	0	5.29377055156026	0	0	0	4.67024954507395	0	0	6.69995399685423	0	5.55129607444372	0	0	0	0	0	0	0	0	0	0	4.45720053175036	4.97908913713644	0	6.02298248977219	5.49745823126844	0	0	1.84480647898812	0	0
AAAGTCCAGGCTCAAG-1	1.73441149483365	-8.77545256765992	0XAV	9	0.711798878537	0.022420807338379	9	peak_9	0	8.31482201114116	0	0	0	0	0	0	4.61607176062165	5.11947144577209	0	4.00281300256388	0	0	6.34799353624424	5.79595562528879	7.11641485923187	0	0	5.32287392386171	0	5.01125722048404	0	4.27885289767022	0	0	0	0	0	0	0	0	4.00713053550028	0	0	3.22631788094342	0	0
AAAGTCCAGGGTACAC-2	-2.16342768456505	-5.34007612702848	5XAV	7	0.711798878537	0.00831088340313186	NA	NA	0	4.68195088532069	0	0	6.03226056992041	0	0	0	0	0	0	4.32435823264014	6.0961089941009	0	5.42479466689523	0	4.61997084006691	6.285965249072	0	4.55656660674931	0	0	0	5.28770883928656	0	0	0	0	0	0	0	0	4.73441025353789	0	0	0	0	3.38532844771598
AAAGTCCAGGTAGACC-3	-2.55731640561025	-1.24668131311153	TM88	7	0.711798878537	0.0184048329332496	NA	NA	0	0	0	0	4.26171395023414	0	0	6.00017567004399	0	0	0	5.0183891699857	0	0	0	0	0	6.98390198812087	0	4.16354682060997	0	6.02683338790586	0	5.98466484704198	0	0	4.6205821929676	0	5.07754446489326	7.09672376861315	0	6.76652530483058	0	0	0	0	0	0
AAAGTCCAGTCCGTCG-1	-4.10461691708009	-3.98391976867567	0XAV	5	0.486762625976	0.0179247689677819	NA	NA	0	0	0	0	0	0	0	0	0	5.35858256866378	0	0	4.91675012455629	0	0	7.53417687493494	0	5.11099992106994	0	0	0	5.24865985804887	0	4.51625553523505	0	0	4.92945938659552	0	0	5.22382170156222	0	4.89362323777965	5.74535178514643	0	0	0	0	0
AAAGTCCCAAACTCGT-2	5.56562162376592	-0.340669256625925	5XAV	3	0.711798878537	0.0182192036012534	NA	NA	0	0	0	0	4.13955420749792	0	0	6.16253959942921	4.42243746182234	0	0	3.80917870376457	3.79891645533602	4.17572113533652	0	0	0	7.05998782343455	0	4.72474506258703	0	7.10251787501216	3.5746782145362	4.08521859887091	0	0	5.86999684583773	0	5.35643477572142	6.16435916080443	0	5.14594428612879	3.81176597388498	0	0	1.65850210704975	0	0
AAAGTCCCAAACTCTG-3	-2.66339199511242	-1.41078388908014	TM88	7	0.483276562506	0.0170874788355813	NA	NA	0	0	0	0	0	0	0	0	4.89163199248785	4.70994343010902	0	5.65548557962378	0	0	0	0	0	5.83619272922856	0	0	0	5.97385266620749	0	0	0	0	0	0	0	0	0	0	0	0	0	0	0	0
AAAGTCCCAAGAATAC-3	-4.7885362715704	-4.07576868527556	TM88	5	0.711798878537	0.00852665168183765	NA	NA	0	0	0	0	5.32325747565072	0	0	5.97466847197566	7.33581770447295	5.02196489337688	0	3.90612818067262	5.95971417073765	0	0	8.7809403193126	5.28849457934414	4.77691246161385	0	5.22509034602655	0	4.91457239859278	0	0	0	0	4.59537192713943	0	0	0	0	0	0	0	0	0	0	0
AAAGTCCCAAGACAAT-1	-2.33827883836613	7.5906118869358	0XAV	7	0.711798878537	0.0137236492384897	NA	NA	0	0	0	0	0	0	0	0	0	0	0	0	6.14953291004503	0	4.50639402777664	0	6.67817986414808	4.96405258600286	0	4.32547667917081	0	0	4.54455561011639	5.0550959944511	0	0	0	0	0	0	0	0	0	0	0	1.94259170834682	4.70360668045977	3.8400263144206
AAAGTCCCACCAGGTC-2	0.394905423830358	9.15280809657342	5XAV	4	0.711798878537	0.0102297521245812	NA	NA	0	3.76898272054129	0	0	0	0	0	4.39317656791903	0	0	0	0	5.67726549340833	0	0	0	0	6.04946963522263	3.89905126001593	3.64359844196991	5.80070250305185	0	0	6.29918870965968	0	0	4.77917442030307	0	6.41092204008826	0	0	0	0	0	0	0	0	4.93032308947751
AAAGTCCCACTGAGTT-1	0.22435778858478	6.8576770381271	0XAV	5	0.483276562506	0.0113997990429224	NA	NA	0	0	0	0	0	0	0	0	0	4.42472175461977	0	0	0	0	0	5.10120593413647	0	5.54894552995286	0	0	0	0	4.44366075978326	7.34205479871772	0	0	0	0	4.45486901498826	0	0	0	3.99739053441876	0	0	2.52748465229682	0	4.14186929326343
AAAGTCCCAGAAGCGT-3	-2.42441039087212	-7.51263898282908	TM88	8	0.711798878537	0.00665573501628141	NA	NA	0	5.08180304626321	0	3.77476678593946	3.97145902467513	0	0	4.62287002100007	5.33746915164042	6.13172105649112	0	3.64108352094178	0	0	0	8.69655587491136	0	0	0	4.55484755262768	0	0	0	5.28597971391781	0	0	0	0	0	0	0	0	0	0	0	0	0	2.70205373601762
AAAGTCCCAGCGAACA-3	9.08250340199334	0.276675103042638	TM88	3	0.711798878537	0.0129068004571577	NA	NA	0	0	0	0	0	0	0	7.37627103173501	4.38759630921414	0	0	3.77433755115637	0	0	0	0	0	6.92938379684592	0	4.68955506671877	0	7.80790424344929	4.62490899579497	4.73338658771593	0	0	5.54865323149015	0	4.91906414865703	7.13732895154629	0	5.51281708267428	0	0	0	0	0	2.83530776623222
AAAGTCCCAGCTTCGG-3	-0.344854042944859	-4.84880723167561	TM88	5	0.526543757006	0.0128649794295178	NA	NA	0	4.23321242227349	0	0	4.88998541677642	0	0	4.85740626965123	5.86140569568365	4.30718996527188	0	0	5.23788468919733	0	4.28874549230794	7.53165216661826	4.85522252046984	4.74640405053417	0	0	0	4.88406398751309	3.64111928036457	4.15165966469927	0	0	0	0	4.33733722564037	0	0	4.52902736724388	0	0	0	0	0	0
AAAGTCCCATACTGAC-2	-2.80231448827664	-2.07508709965318	5XAV	5	0.745876019111	0.0150859271674937	NA	NA	0	4.46044163953072	0	0	0	0	0	0	0	0	0	0	4.77844496032502	4.46939141842212	0	6.80865330166726	0	6.34897417028076	0	0	3.57558139741288	5.79715142667373	0	0	0	0	5.47795095522038	0	0	5.08645504828367	0	6.35400652412257	0	0	0	0	0	0
AAAGTCCCATATTCGG-2	0.72574261878636	-4.72060837484011	5XAV	4	0.711798878537	0.0149358237266586	NA	NA	0	0	0	0	5.87127553477031	0	0	5.27850679523887	6.00058262248296	6.32811021436841	0	0	4.97360470885275	0	0	5.40477467037621	0	5.56897334194514	0	3.84767557541101	0	6.68244453996082	3.38096671207346	4.57276019028691	0	0	0	0	4.07718465734926	0	0	4.26887479895277	5.55155097430618	0	0	0	0	0
AAAGTCCCATTACGGT-1	-0.0814778953247774	9.3862640366997	0XAV	6	0.711798878537	0.00742935651781864	NA	NA	0	3.81440224689875	0	0	0	0	0	0	0	0	0	0	5.03356532431541	0	0	0	5.67429159329232	0	0	4.36821170394011	5.89859406679662	0	3.90150284060257	0	0	0	4.146053340685	0	0	0	0	0	0	3.05882069179585	0	2.38609708855531	0	3.19697354490678
AAAGTCCGTAAGACCG-3	6.93586365732183	0.14678051649297	TM88	2	0.711798878537	0.0153892371681449	NA	NA	0	0	0	0	0	0	0	6.95472514827421	4.89147186728552	0	0	0	3.58691860212479	3.9637232821253	0	4.70523522574898	0	6.93054775268648	5.67482499810389	4.51042148333693	0	7.2220651437223	3.36268036132497	0	0	4.304057909153	4.96745685569456	0	4.73993056527518	7.26610254433544	0	4.25058844820428	0	0	0	0	0	0
AAAGTCCGTAATGCTC-1	5.7782277845755	-0.154678393240817	0XAV	2	0.483276562506	0.0140716452145549	NA	NA	0	0	0	0	0	0	0	5.44932982726086	5.48289945175788	4.21600204714253	0	0	0	4.15097428303555	0	0	0	6.71702853846152	5.64329582479932	0	0	7.71821385323993	4.2330428379742	0	0	0	6.4023195137917	0	5.33135814974755	6.13924069407763	0	0	0	0	4.02951844999346	1.63375525474878	0	3.52851354227841
AAAGTCCGTAGTGGCA-1	1.5142093314834	-7.8370696993352	0XAV	7	0.711798878537	0.0130321590873451	NA	NA	0	7.20601895140629	0	0	5.16994278736304	0	0	7.06913807925361	5.45282604168745	0	0	0	5.7414153493935	0	5.65583781803525	8.2439295535204	0	0	0	4.38555723761511	0	5.16179308142608	5.00821160609188	0	0	0	0	0	0	0	0	0	6.55035103604666	0	4.3984354620358	0	0	0
AAAGTCCGTCCTCATC-3	0.578037638695641	7.94485078160734	TM88	5	0.711798878537	0.0165229651084659	NA	NA	0	0	0	0	0	0	0	4.69122013061656	0	0	0	0	5.47282932040775	0	0	0	0	6.50750449746423	4.19709482271346	5.31165980423639	5.56029782480052	0	4.55909051339894	5.91276011162933	0	0	5.76869517659402	0	5.25530845867473	0	0	4.36284122820921	0	0	0	0	0	4.36247061458799
AAAGTCCGTGAATGAT-3	-0.699346104367113	-2.89514899855723	TM88	9	0.538779818924	0.00946345219280726	NA	NA	4.33226648663781	0	0	0	0	0	0	0	4.73883709408563	0	0	6.05924368050112	0	6.42578611207308	0	0	0	7.38126613482509	0	0	0	0	0	5.77720661296392	0	0	4.81482208249467	0	4.58729579207529	5.10918439746137	0	6.37700004302545	0	0	0	0	0	0
AAAGTCCGTGTCATGT-3	-1.45584268027991	-3.22083736439224	TM88	4	0.745876019111	0.00916201705806473	NA	NA	0	0	0	0	4.35299007561073	0	0	5.68964795522686	4.63587332993515	5.13943165084751	0	0	4.69759920674002	0	0	7.06299727024014	0	6.82572717598573	0	0	0	7.21419495080692	0	0	0	0	5.79992294624636	0	5.85875241368313	6.3806410190692	0	5.76408679743049	0	0	0	0	0	0
AAAGTCCGTGTTCAGT-1	8.78943833191194	2.2417510249699	0XAV	2	0.711798878537	0.0129501266574943	NA	NA	0	0	0	0	0	0	0	0	4.66638737384305	0	0	4.05312861578528	0	0	0	0	0	0	0	4.28533698989446	5.3048177588043	5.06157283370544	4.50411335093158	6.26190771131699	0	0	6.52132909470839	0	6.29380280428901	0	0	0	3.37235790119241	0	0	2.58793724344513	0	3.79958405523579
AAAGTCCGTTCAATCG-2	6.85954677437351	3.47431214403503	5XAV	3	0.711798878537	0.00881730776904819	NA	NA	0	0	0	0	0	0	0	5.95151434068109	4.21483935555016	0	0	0	4.27240411528409	0	0	0	0	4.47236487843362	0	4.51487473782181	5.75972958511203	0	4.04816587448427	0	0	3.62742539741764	0	0	0	0	0	0	0	3.20359169507005	0	1.45090400077758	0	4.03069805569864
AAAGTCCTCAAGTGTC-1	-3.42001906616385	7.57707460014029	0XAV	7	0.711798878537	0.0054257119889536	NA	NA	0	0	0	0	4.15959892650172	0	0	4.81100992282665	0	0	0	3.82922342276836	3.81896117433981	0	0	0	0	0	0	4.06143179687754	3.30195583333108	0	0	4.1052633178747	0	0	0	3.9324736353144	4.29094087881579	0	0	0	0	0	0	5.62992507031014	0	3.97599337216828
AAAGTCCTCACGAGGA-1	-2.59603737940812	-8.31306320235044	0XAV	4	0.483276562506	0.0115699390437376	NA	NA	0	4.93149932330008	0	0	4.22016263130836	0	0	7.62716811729737	5.58960312227548	6.09802513286972	0	4.57390667061952	3.87952487914646	0	0	7.87109206109755	4.18539973500178	4.76057140851623	0	0	0	6.49318565796123	5.02800879627045	0	0	0	4.57903087404181	0	4.35150458362244	4.87339318900851	0	0	5.90014855396759	0	0	2.42323007390471	0	0
AAAGTCCTCAGCACCG-2	-1.17021026366017	7.67954844016778	5XAV	6	0.711798878537	0.00756676107168486	NA	NA	0	4.14414290763886	0	0	0	0	0	0	4.39980901301607	0	0	5.15778521403881	4.45942082613309	0	0	0	4.08216286238508	6.43234725073258	0	4.01875862906748	3.25928266552102	0	3.55204976572994	5.83760286489769	0	0	0	3.88980046750434	5.33350510762751	0	0	0	3.10577954036543	0	0	1.63587365824349	0	4.77620124061143
AAAGTCCTCCCGAATA-2	-3.29067874087059	-4.95499708953648	5XAV	5	0.711798878537	0.0144045472838404	NA	NA	0	0	0	0	4.67517318334586	0	0	0	6.3357614196565	0	0	0	5.02196456428742	5.80232104763064	0	6.54383299125432	0	5.21558196055373	0	4.57700605372168	0	5.35324189753266	0	0	0	0	0	0	0	0	0	4.99820527726344	6.29243890486035	0	4.58988427814237	0	0	0
AAAGTCCTCCGAGAAG-1	0.0301322880383395	7.41044057153677	0XAV	5	0.486762625976	0.0106296847150552	NA	NA	0	0	0	0	0	0	0	0	0	0	0	4.19618195664134	5.27567246415685	0	0	0	0	5.06696623758257	0	0	6.29561004454331	0	3.96168146741298	6.07101886686138	0	0	4.88542570310815	0	0	0	0	0	0	0	0	2.04550535992653	0	3.94366207215484
AAAGTCCTCGACGAGA-3	0.0319610645736489	10.2498355805764	TM88	4	0.538779818924	0.00596428994753831	NA	NA	0	0	0	0	0	0	0	5.28189859619044	0	0	0	4.30011209613215	4.69133217234595	0	0	0	0	4.4896032469227	0	0	6.20424417025335	0	3.3843184767531	0	0	4.72743922069974	4.98935584259896	0	0	0	0	0	0	0	0	1.46814236926665	0	4.04824935226999
AAAGTCCTCGACGCGT-2	8.4399070056966	2.06423074063388	5XAV	2	0.486762625976	0.0136860877754227	NA	NA	0	4.35817677664128	0	0	0	0	0	4.98237062401901	4.61384288201849	0	0	0	0	0	0	0	0	4.87136840490195	0	0	0	0	4.45115382702778	4.96169421136248	0	0	0	0	4.46230158000815	0	0	4.65399172161166	3.31981340936785	0	0	0	0	0
AAAGTCCTCGACGCGT-3	-2.52604073248492	-1.05236366776623	TM88	7	0.483276562506	0.0181523263737416	NA	NA	0	0	0	0	0	0	4.38448336678442	6.06015358286622	5.00393957231658	0	0	0	0	5.44490951437989	4.80380653697381	0	0	6.35278952067451	0	0	0	5.39912503217896	0	5.35440697791427	0	0	5.07992456072561	0	0	0	0	6.42218018106172	0	0	0	0	0	0
AAAGTCCTCGGATTAC-3	1.06969174223959	8.55553248692759	TM88	4	0.483276562506	0.0136850359646527	NA	NA	0	0	0	0	0	0	0	0	0	0	0	3.72160815230339	3.71134590387484	0	0	0	0	6.18467121928004	0	0	4.56455691233934	0	3.48710766307503	5.77152699718621	0	0	0	0	0	0	0	0	0	0	0	0	0	3.8669119090162
AAAGTCCTCGGTCACG-3	7.87873822543304	-0.27830773270025	TM88	2	0.711798878537	0.0225741839434438	7	peak_7	0	0	0	0	0	3.84616401687173	0	6.03729961112182	5.38295553372462	0	0	0	0	0	0	4.79394075289564	0	7.10106623758177	4.17354756985519	4.60016110521506	0	7.56366775427888	4.53519628643849	0	0	0	6.65768046547407	0	5.92082645068152	7.53882959779223	0	5.42310437331779	0	0	3.93097297622987	0	0	0
AAAGTCCTCGGTTAGT-1	-1.81839765787032	6.92088188847668	0XAV	6	0.483276562506	0.00719665172054006	NA	NA	0	5.26087131322918	0	0	4.5470094591023	0	5.80945006700644	0	0	0	0	0	6.39200693303178	0	0	0	0	5.77406294148985	0	0	0	0	5.35865818932683	0	0	0	0	0	4.67835141141638	0	0	0	0	0	0	2.06595735865413	5.9220829372026	5.34563848129428
AAAGTCCTCGTAACCA-3	-2.09898850476678	-4.3066337462792	TM88	5	0.517808190657	0.00965779570496466	NA	NA	0	0	0	0	0	0	4.09571592585096	0	4.71517213138311	6.46685383854939	0	4.10191337332534	5.18052379487955	0	0	6.98953779997212	0	5.65854902838073	0	0	0	6.19923026122826	3.86741288409698	0	0	0	4.79115711979215	0	0	0	0	4.75532097097628	0	0	0	0	0	0
AAAGTCCTCGTCTAAG-1	1.38775116484785	10.2740456970603	0XAV	4	0.483276562506	0.0176643435769281	NA	NA	0	4.21763612870945	0	0	0	0	0	0	5.15714795760348	0	0	3.86004347602889	4.93597224766036	0	0	0	4.15565608345566	0	0	0	4.01662161010843	0	4.71173400686055	0	0	0	0	0	0	0	0	0	0	5.23826319896852	0	5.66132444766933	0	5.10164205253344
AAAGTCCTCTGCGGCA-1	1.49287745851509	10.539671881095	0XAV	4	0.711798878537	0.0126491081915397	NA	NA	0	0	0	0	0	0	0	5.48871344734654	5.40544065481127	3.85909263729946	0	3.42752244162052	5.00360409316046	0	0	0	0	4.29830672256175	0	4.3385068576549	6.20455609762322	0	5.24717682224612	0	0	3.45336724154577	5.19617069375506	0	0	0	0	0	0	0	0	2.64150530003868	0	4.54264752655033
AAAGTGAAGACCAAGC-3	1.50787115025046	-8.14695560227347	TM88	9	0.711798878537	0.019863713086591	9	peak_9	0	8.01476981059917	0	4.33792035729881	0	0	0	0	5.50405917591489	4.63580728798007	0	4.89080041785712	4.19397484387258	0	5.7071869622848	7.09305363931538	7.32063368747213	0	0	6.50433665827715	0	5.21268131022128	0	0	0	0	0	0	0	0	0	0	0	0	0	0	0	0
AAAGTGAAGATCGCCC-1	-2.84452202348388	-7.64123713494891	0XAV	4	0.711798878537	0.0076690336803892	NA	NA	0	0	0	0	4.89528210033601	0	0	6.45747840435423	5.17816535466043	6.08897006779737	0	0	5.46542965586739	0	0	6.07537125361324	0	4.75165258003506	0	4.79711497071184	0	6.66584409003859	3.64636780986547	0	0	0	0	0	4.34258575514127	4.86447436052734	0	0	5.66824071648275	0	0	1.73019170237902	0	0
AAAGTGAAGCGGCTCT-3	-1.36835631104631	-4.37714235783728	TM88	4	0.711798878537	0.0105924863142194	NA	NA	0	0	0	0	0	0	0	4.97142153112718	4.60289378912666	0	0	0	4.66435368925977	4.35617746264085	0	7.38552684836493	0	0	0	4.9068243117975	0	5.68306015560848	4.44011544845995	0	0	0	4.6788787775357	0	4.45135248711633	6.90511081357343	0	0	0	0	0	0	0	0
AAAGTGAAGCGTGCCT-3	8.48285067596472	-0.736975098159161	TM88	3	1	0.0181760790516066	NA	NA	0	0	0	0	4.10300134839027	0	0	7.22062108440011	5.47093318158931	0	0	3.77262584465692	4.84741217510299	4.13916827622888	0	7.34688895953746	0	6.41818601538531	0	4.0048342187661	0	7.98035536257724	4.90914753386909	0	0	0	0	0	5.31939187957897	6.93533034348752	0	4.42603344230786	0	0	0	0	0	0
AAAGTGAAGCTACAAA-1	7.71252829933304	2.69413151254799	0XAV	3	0.711798878537	0.00392306935891694	NA	NA	0	0	0	0	0	0	0	5.44153988187289	0	0	0	0	0	0	0	0	0	0	4.26438118556479	4.00892836751878	7.00275103725314	0	4.62732387736607	5.13786426170077	0	4.48559818173985	5.55106811306124	0	4.23843744945703	0	0	0	0	0	0	2.9971284508418	0	5.12199617601253
AAAGTGAAGCTCCATA-3	0.710779233774258	8.63729447203894	TM88	5	0.711798878537	0.0136807087589697	NA	NA	0	0	0	0	3.77155533398783	0	0	5.10193869846289	0	0	0	0	4.7958736583103	0	0	0	0	4.31196411119571	0	5.03834428084803	5.19083620436983	4.44962404817463	5.12816536716831	3.71721972536082	0	0	4.13042357672129	0	0	0	0	0	0	4.62985168269563	0	0	0	5.04077155856437
AAAGTGAAGCTTTCTT-2	0.675995175155433	-5.11799903067698	5XAV	6	0.711798878537	0.0106257598229619	NA	NA	0	7.68320861423559	0	0	3.7153500949568	0	0	5.04490776941045	3.99823334928122	7.75718615723398	0	0	3.3747123427949	0	3.79810031393845	4.49302896641909	4.35873387677893	5.61946724635212	0	4.29532964346134	0	4.39341880914361	3.82862078012379	4.3391611644585	0	0	0	0	3.84669204727088	0	0	4.7165288670031	4.87460331274113	0	0	0	0	0
AAAGTGAAGGAGGGTG-1	0.02141012615233	10.2264983011938	0XAV	4	0.538779818924	0.0060015264627923	NA	NA	0	0	0	0	4.08079036551423	0	0	0	0	4.18198505745981	0	4.43317727096741	3.74015261335232	0	0	0	0	4.6211991427221	0	0	5.28434407367626	5.44162148888757	3.51591437255251	4.02645475688721	0	0	0	0	4.2121323178283	4.73402092321438	0	0	0	4.03518836854507	0	2.2825006742526	0	5.49996230414538
AAAGTGAAGTGAGGTC-3	7.453920238576	0.386284502397491	TM88	3	0.711798878537	0.0167789519604081	NA	NA	0	0	0	0	4.24499933206152	0	0	6.67345108669885	5.6147372885883	5.43304872620947	0	0	0	0	0	5.02267820352381	0	6.3807202375539	0	4.83117417860434	0	7.90200359226827	0	0	0	0	4.60386757479498	0	4.3763412843756	7.0797467629865	0	5.94108873444014	0	0	0	0	0	0
AAAGTGACAAGAGTAT-3	-0.0780954024870317	6.75914988865532	TM88	6	0.538779818924	0.00829667641441181	NA	NA	0	0	0	0	0	0	3.81354993191845	0	0	0	0	0	0	0	0	4.92780175458847	0	5.37399305911557	0	0	3.29247978995555	0	0	4.09578727449917	0	0	0	0	0	0	0	0	0	0	0	0	0	2.88071759446867
AAAGTGACAAGGTCGA-1	8.40102347390609	3.48838943290252	0XAV	3	0.745876019111	0.0162121062398939	NA	NA	0	4.26448511797906	0	0	0	0	0	4.8886789653568	0	0	0	3.90689246529851	3.89663021686996	0	0	0	0	0	0	0	5.31027415273167	0	4.35666530804974	0	0	3.93273726522376	5.28040954374491	0	5.45537282628465	0	0	0	0	0	0	2.44048920056329	0	4.05462558531306
AAAGTGACACGAAAGC-2	8.70664099368143	-0.0154365408065223	5XAV	2	0.711798878537	0.0202626895292339	7	peak_7	0	0	0	0	0	0	0	6.37085547965072	5.49417415911795	4.2271274747403	0	0	0	0	0	0	0	5.75169968200141	5.36857659321537	4.02776565317054	0	7.72955262054165	3.56105678983299	0	0	0	6.54681018629196	0	5.34263285710761	6.37267504102594	0	6.22412900563875	0	0	0	0	0	0
AAAGTGACACTCAAGT-1	9.14536857395879	0.0568421639802778	0XAV	3	0.711798878537	0.0134279920236269	NA	NA	0	0	0	0	0	0	0	6.29255084397068	4.55066568481328	0	0	3.93740692675551	4.61168585227977	0	0	5.73000247590396	0	6.40382373329666	4.4250681189107	4.8541564748175	3.41013933731822	7.63777641734754	0	0	0	0	0	0	0	7.61293826086089	0	0	4.62999362931952	0	0	1.78673033004069	0	3.68291831578416
AAAGTGACAGGTTCCG-1	-5.21419205384178	9.12459315331341	0XAV	8	0.711798878537	0.0151880785275688	NA	NA	0	4.18928813374901	0	0	4.16207098480181	0	0	0	5.81685874678402	0	0	3.83169548106845	0	0	0	0	0	0	0	4.06390385517763	3.30442789163117	0	4.28077198095431	0	0	3.8575402809937	0	0	0	0	0	0	0	3.43370657864611	0	5.63244426986061	0	5.5827768028096
AAAGTGACATAATCCG-1	-4.30396096564952	8.83108912783473	0XAV	7	0.711798878537	0.012192331844397	NA	NA	0	0	0	0	4.4615825274911	0	0	0	0	0	0	0	4.1209447753292	0	0	0	0	0	0	4.36341539786692	3.60393943432046	0	5.27235532869148	0	0	0	0	0	4.59292447980517	0	0	0	0	0	0	5.9368730885235	0	4.79025583414313
AAAGTGACATCGCTAA-3	-3.99238048291848	-3.63815334080583	TM88	5	0.411389191877	0.0169659236438023	NA	NA	0	0	0	0	0	0	0	0	6.36365533245401	4.58365219708873	0	0	6.20908877059232	0	0	8.0802505304223	0	5.02286628235102	0	0	0	5.16052621932995	5.00693296483281	0	0	0	4.8413257478766	0	0	5.1356880628433	0	0	0	0	0	0	0	0
AAAGTGACATGCAGGA-3	-3.55573127966109	-6.29388954715193	TM88	4	0.517808190657	0.0180789634788373	NA	NA	4.33343073464362	0	0	0	5.832718993602	0	0	6.19764174176365	5.82911399976313	4.5583127797126	0	4.12674258403366	4.80251126658487	0	4.53986830674867	8.26572070669	0	6.08663952264658	4.61440377618886	0	0	6.51078770778881	3.8922420948053	0	0	0	4.81598633050047	0	5.27449097106085	0	0	0	0	0	0	0	0	0
AAAGTGACATGGAACG-2	-0.134859726013333	-5.68557837503968	5XAV	7	0.711798878537	0.00601178426818027	NA	NA	0	6.32071964809636	0	0	4.91396675765809	0	0	4.8811715918268	6.10773750740891	0	0	4.58359125392474	5.2619755188796	4.26592752334046	6.69408975816721	7.18871320765935	6.48143095121912	4.77016937270974	0	5.21826654314918	0	0	3.66488460254014	4.17542498687484	0	0	0	0	0	0	0	5.63946576669094	5.28235628082293	0	0	0	0	0
AAAGTGACATTCAGCA-3	-3.80390562890819	-6.41620433814283	TM88	5	0.455136239348	0.0187008577995627	NA	NA	5.04795890648712	4.512633236222	0	0	5.86131691105081	0	0	5.82305725593546	6.70232230440538	5.96251160299639	0	4.84127075587717	0	4.5215830151134	0	7.88926809528744	0	0	0	0	0	0	0	0	0	4.18088538346669	4.84428433000825	0	4.61675803958888	5.13864664497495	0	0	0	0	0	0	0	0
AAAGTGAGTAGTGCGA-1	-3.85843657937841	9.18040876199455	0XAV	9	0.711798878537	0.00604061334011472	NA	NA	0	3.85091471746387	0	0	0	0	0	0	5.69441139262967	0	0	0	3.48305981635477	0	0	0	0	0	0	5.09158168087347	2.96605447534603	0	5.53706528284599	0	3.57802053248273	0	0	0	0	0	0	0	0	3.09533316236097	3.73840866331318	5.28637230439718	0	5.0144011424819
AAAGTGAGTCGTATTG-1	-11.5751268285227	-2.25284134036819	0XAV	6	0.486762625976	0.0126480196655984	NA	NA	0	0	5.63293529890897	0	0	0	0	6.22414325169062	0	6.1828917880978	0	0	0	0	4.56612251455074	0	0	5.70999704457587	0	0	0	7.095439507365	0	0	0	0	0	0	0	5.13660285326925	4.93357197575484	0	3.47222607724287	0	0	2.68853616691983	0	0
AAAGTGAGTCTGTCCT-2	8.61456078663556	2.34069266805481	5XAV	3	0.711798878537	0.0127599477014359	NA	NA	0	0	0	0	0	0	0	7.20497528787298	0	0	0	0	3.92590541138635	0	0	0	0	4.80695194075612	0	4.85290649001616	5.87795223678403	0	4.38619762667862	5.58554882546464	0	0	5.30994186237379	0	4.39788511586232	0	0	0	3.25539694522202	0	0	1.78549106310008	0	2.99713787489073
AAAGTGAGTCTTCATT-3	-4.68642768273954	-5.24595105939655	TM88	5	0.486762625976	0.0136959667501572	NA	NA	0	0	0	0	5.79400392718812	0	0	5.07023379687892	6.63490523433903	0	0	4.08844729682063	5.16692502296614	0	5.18732511666715	7.9551794458489	4.38405990424741	6.334412704396	0	0	0	5.09689151474079	0	0	0	0	4.77769104328744	0	0	5.07205335825414	0	0	0	0	0	0	0	3.14941751189647
AAAGTGAGTGACGCCT-2	-1.01257848912604	10.9689889015402	5XAV	4	1	0.0128592415298612	NA	NA	0	0	0	0	0	0	0	0	0	0	0	4.9527612736836	5.63253702176905	0	0	0	4.56141621698969	0	0	5.4068706852908	6.02995225142945	0	5.12165417768415	0	0	0	4.95504735602972	0	0	0	0	0	0	4.77667340875927	0	0	0	5.02137357666707
AAAGTGAGTGTTTCTT-1	-2.55228399312972	-7.97546622885835	0XAV	4	0.711798878537	0.0104977377599037	NA	NA	0	5.03707915933735	0	0	4.32484158686377	0	0	6.06401445276773	5.29274526471457	6.20421422829297	0	4.6794865066568	5.07196570428089	0	0	7.65241460803992	4.29007869055719	0	0	4.91169488076598	0	6.0906721706296	0	0	0	0	0	0	0	0	0	0	5.696765242154	0	0	2.52880990994198	0	3.05543629820626
AAAGTGAGTTGTTGAC-3	0.541304706395512	-3.46201856055245	TM88	6	0.517808190657	0.0107910304284748	NA	NA	0	0	0	0	0	0	0	4.95894900010482	0	4.40873269572547	0	0	4.65177824136815	0	0	0	0	5.53282477073792	0	0	0	4.98560671796668	0	0	0	0	0	0	4.43887995609396	0	0	0	0	0	0	0	0	0
AAAGTGAGTTTGCAGT-2	0.420692007536385	7.16471228763576	5XAV	4	0.486762625976	0.0134629739649069	NA	NA	0	0	0	0	4.51441659613822	0	0	5.16582759246316	0	0	0	0	0	0	0	0	0	6.83536192213319	0	0	5.25543983843674	0	3.9495406031765	6.39444570316183	0	0	0	0	5.73540259970433	5.16764715383837	0	0	3.50327037781199	0	0	0	0	4.33465535873274
AAAGTGATCAACACGT-1	-3.05899553315529	7.10928293542529	0XAV	7	0.483276562506	0.00734037698619068	NA	NA	0	0	0	0	0	0	5.04421038302522	0	0	0	0	0	5.54871622086111	0	4.37612053993236	0	6.03634809184505	0	0	0	0	0	5.32447798006129	0	0	0	0	4.75100453419451	0	0	0	0	0	0	0	5.37946266342561	3.88754539833237	3.0239650322932
AAAGTGATCAACGAGG-1	-4.21539466881593	-4.59262751596534	0XAV	5	0.486762625976	0.0176309988445287	NA	NA	0	5.32542086371613	0	0	5.29820371476893	4.44105590966142	0	0	6.27117153161347	4.71234846616864	0	0	5.36099036789072	0	0	8.0854710925106	0	0	0	0	0	6.37969683423942	0	4.55681816559603	0	0	4.9700220169565	0	4.74249572653713	0	0	0	5.19967195950275	0	0	2.81715161432076	0	0
AAAGTGATCACGTAGT-3	-3.5180132346737	-6.88604800794908	TM88	4	0.711798878537	0.01694842676299	NA	NA	6.0615518255666	4.43321306334827	0	0	5.09165218622151	0	0	6.43244376046415	6.75517456407248	6.10461598139766	0	0	4.06535816223917	0	4.48874613338272	7.56790821041059	0	0	0	6.08707204906582	0	6.68149000363888	4.52677619325979	0	0	0	0	0	0	0	0	5.41468428013909	0	0	0	0	0	0
AAAGTGATCAGCTGTA-2	-2.67408049944261	7.38167778542835	5XAV	8	0.432338590997	0.0127572309796381	NA	NA	0	0	0	0	0	0	0	0	0	4.58400393775718	0	4.15243374207824	5.74049000030852	0	4.56555946479324	0	5.53740107411808	0	0	0	0	0	5.00728797746294	0	0	0	0	4.94189600914116	4.61415119812567	0	0	0	0	3.7544448396559	0	2.00175714536343	4.76319637771013	0
AAAGTGATCCCATAGA-2	1.25665034760286	-8.97865890928066	5XAV	8	0.745876019111	0.0169205714639837	NA	NA	0	8.08325068859405	0	4.59204004717512	0	0	0	0	5.07161554023521	4.20690765290118	0	0	0	0	6.11694797133194	7.06253980063422	6.94210450181443	0	0	5.37860968246294	0	0	0	0	0	0	4.46458120368905	0	0	4.75894351865575	0	4.42874505487318	4.46563059376089	0	0	0	0	2.83630767229808
AAAGTGATCCGTGACG-1	-1.1670062869244	-7.5374772935224	0XAV	8	0.691513643972	0.0107150839020387	NA	NA	0	0	0	0	0	4.14973420457193	0	0	5.2876947665792	6.70886155148674	0	0	3.97919431697165	6.73899385869461	4.4025822881152	5.09751094059584	0	4.86024084634143	0	0	0	0	3.75495607617183	4.95047590362777	0	0	0	0	0	0	0	5.73057124268644	4.39639293044263	0	4.9195226070513	1.83877996868538	0	0
AAAGTGATCCTACACC-1	-5.17297437625783	9.4842834373014	0XAV	8	0.711798878537	0.0165506640595165	NA	NA	0	0	0	0	5.13344275731554	0	0	0	4.33203327956792	0	0	3.71877452151015	0	4.08531695308211	4.13190024422515	0	0	0	0	4.6334096779785	3.19150693207287	0	4.16670081464095	0	0	4.82891205350743	0	0	0	4.70238058294366	0	0	3.03800380691728	3.32078561908781	3.96386112004002	5.5172439349016	0	4.55357249007569
AAAGTGATCCTAGCCT-1	-1.37333558736837	-7.42662594012297	0XAV	6	0.711798878537	0.00982895928150144	NA	NA	0	0	0	0	0	0	0	0	5.48861874574234	5.81506885625397	0	0	5.70855488459627	0	0	5.58129782237398	0	0	0	4.02228358721705	0	0	3.55557472387951	0	0	0	4.47931895957468	0	4.2517926691553	0	0	0	4.1945892730917	0	0	0	0	0
AAAGTGATCGATCCCT-1	-12.1031197312965	-2.13170063973494	0XAV	7	0.764968622909	0.0114209979332506	NA	NA	0	0	6.30941827327067	0	4.15542599415309	0	0	5.49034986565316	4.4383092484775	6.54179663606912	0	3.82505049041973	3.81478824199118	0	6.92816663124553	0	0	6.62517169293617	0	0	3.29778290098245	6.42747286150924	0	0	0	0	0	0	4.28676794646716	4.80865655185324	6.09944192280197	5.85026595861834	3.14427977582686	0	0	1.67437389370492	0	0
AAAGTGATCGCTGCGA-2	0.697426136601663	-6.30546921819395	5XAV	8	0.711798878537	0.00819456060643545	NA	NA	0	7.31949949305419	0	0	4.43438411919516	0	0	0	3.64725825294525	4.81962726912974	0	0	5.54886063085052	0	5.71089956353143	5.89792969097293	5.92860158639144	4.97479289640304	0	5.02208368988647	0	0	4.70848109726003	0	0	0	0	0	3.49571695093492	0	0	0	4.39495824122813	0	4.34909521399168	1.55509476837706	0	4.25387198540288
AAAGTGATCGTGACTA-1	-0.788022660548263	10.746518247417	0XAV	4	0.711798878537	0.018641916081908	NA	NA	0	0	0	3.94647103394467	0	0	0	0	4.42604652700475	0	0	0	3.80252552051844	0	0	4.92084214414262	0	4.68357204988821	0	4.04499614305616	4.37110620221286	0	4.66387330242178	4.08882766405332	0	0	4.50203151541379	0	0	0	0	0	3.13201705435411	4.09819228995698	0	3.03373898819431	0	5.05357622441956
AAAGTGATCTGGAAGG-3	1.26215525769406	9.87854164173013	TM88	4	0.711798878537	0.0182694718798983	NA	NA	0	0	0	0	0	0	0	5.39403572966367	4.34296404123067	0	0	0	4.40198698117684	4.09624771474485	0	5.52030360480102	4.02531789059967	0	0	4.64445760371456	5.48585526546417	4.73814950109305	4.86555184294196	4.00574517827923	0	0	4.4189490296397	4.91740500671902	0	0	0	0	0	4.41616589175064	0	0	0	3.87512500924883
AAAGTGATCTGTAACG-1	-4.62345556245928	-3.57652866656054	0XAV	5	0.517808190657	0.0136527648069628	NA	NA	0	0	0	0	5.7099983657418	0	0	0	5.99288162006622	4.72065115253781	0	0	4.27881870843032	0	0	6.77434591674091	0	6.25040714294968	0	0	0	5.98462568194861	0	0	0	0	4.97832470332567	0	5.43789892007589	5.27268701829237	0	4.94248855450981	6.16206779701183	0	0	2.13840436014405	0	0
AAATGGAAGAAGAGCA-2	8.33246120213367	2.17203863056803	5XAV	2	0.711798878537	0.0113240552104452	NA	NA	0	3.99660798979428	0	0	0	0	0	0	4.25227409517149	0	0	0	0	0	4.05214105982872	0	0	5.87861949620463	4.80820804871927	3.8712237112229	3.11174774767643	4.64745955503387	3.40451484788535	5.50584276692568	0	0	6.25417327986308	0	5.46955267131083	0	0	0	0	0	0	0	0	3.78308011496392
AAATGGAAGCGCCTCA-3	1.20979927966525	8.18546409041627	TM88	4	0.711798878537	0.0110347584900888	NA	NA	0	0	0	0	0	0	0	0	0	0	0	0	5.35433662165097	0	0	4.70124942665625	0	5.83197235534549	0	3.82540342556979	3.74691104123647	0	0	3.86923494656695	0	0	0	0	0	0	0	0	0	0	0	0	0	4.0221582894801
AAATGGAAGGATACAT-1	-0.776965131449555	-7.86819390005416	0XAV	7	0.745876019111	0.00708984797606113	NA	NA	0	7.36451753905224	0	0	4.26283487100512	0	0	0	5.23021642993111	4.3640295629507	0	3.93245936727176	4.60669542344479	4.29900179884372	4.34558508998677	5.0405137424674	0	0	0	5.25173149228297	0	0	0	0	0	0	0	0	0	0	0	0	6.73135392573131	0	0	2.46628107515853	0	0
AAATGGAAGTAAAGCT-1	-2.78102954536797	-5.93727289756372	0XAV	6	0.711798878537	0.0133718057973634	NA	NA	0	6.78534475610943	0	0	5.05975112621962	0	0	0	5.34263438054404	5.16094581816521	0	0	5.40837161850637	0	6.52295661597686	6.93085367007507	6.11841190230621	5.6001599034275	0	4.96158399659545	0	5.05240545257513	0	4.32000112976131	0	0	0	0	0	0	0	0	6.39293192773815	0	0	2.57869902577145	0	0
AAATGGAAGTAGACCG-1	-2.44299475299454	7.6538692816249	0XAV	7	0.711798878537	0.0149169566606201	NA	NA	0	0	0	0	0	0	4.02675168830493	0	0	0	0	0	5.80138093064184	0	4.44607485849432	5.14100351097495	6.95304952751464	5.58906184407509	0	4.95048593724304	0	0	5.57714268984202	0	0	0	0	0	5.86920977815863	0	0	0	0	3.63496023335697	0	5.73810402010339	0	4.69081774510074
AAATGGACAAAGCTCT-3	-0.509337836651875	-7.09249064011021	TM88	9	0.711798878537	0.00785191226627165	NA	NA	0	6.52765693809395	0	0	0	0	0	6.74730422989318	5.00071135074196	0	0	4.38745259268419	5.75525548140635	0	0	6.18317553045141	6.28372285831293	5.945905436197	0	6.22031862499533	0	0	4.15295210345582	0	0	0	0	0	0	0	0	5.04086019033513	0	0	0	0	0	0
AAATGGACAATCTCGA-1	8.03120909645215	3.03839193843556	0XAV	3	0.711798878537	0.0119230627148363	NA	NA	0	0	0	0	0	0	0	0	0	0	0	3.93498620402946	0	0	0	0	0	0	0	4.16719457813864	5.69472119949045	4.94343042194961	3.70048571480109	4.89554632486787	0	0	0	0	5.08122388580896	0	0	0	0	3.53699730160711	0	2.46882983304671	0	5.0602515950224
AAATGGACACAATGAA-3	1.17029679738581	-4.16817351211005	TM88	5	0.711798878537	0.0134958770194558	NA	NA	0	0	0	0	0	0	0	7.15786470496661	5.78092807700939	5.31322539812196	0	0	0	0	0	7.77589834032758	0	4.66707162418481	0	4.02849571735276	0	4.80473156116374	3.56178685401522	0	0	0	5.16876142958748	0	0	4.77989340467709	0	4.44969494089452	0	0	0	0	0	0
AAATGGACACAGCATT-1	-0.893336799093382	-2.84058537390349	0XAV	6	0.764968622909	0.011400257596298	NA	NA	0	4.83044529042363	0	0	0	0	0	5.45463913780137	4.40294704295394	0	0	0	3.77942603646762	0	0	0	0	6.25388976574582	0	0	0	0	4.64046737791859	6.24513601823184	0	0	4.47893203136297	0	4.2514057409436	5.85857392858046	0	6.21816150723798	4.88398319499417	3.39169938247382	0	2.32217604102826	0	0
AAATGGACACAGTGTT-1	0.530098773069218	8.32931089653557	0XAV	5	0.711798878537	0.0157839052648791	NA	NA	0	0	0	0	0	0	0	5.39128492661924	0	0	0	0	4.3992361781324	0	0	0	0	4.59776781390861	0	3.95919190707656	4.57001917943144	0	4.17499793733258	4.68553832166728	0	0	0	0	4.87121588260838	4.71058959440089	0	0	0	3.32899463054504	0	3.9547859011712	0	5.16643271296185
AAATGGACAGCAGATG-1	7.34899309548731	3.45750390631071	0XAV	3	0.711798878537	0.0142318218505777	8	peak_8	0	0	0	0	0	0	0	0	0	0	0	3.7895432269699	4.86455861368397	0	0	0	0	5.74560514305374	4.27720441912509	4.70491449847896	5.80871390661824	0	0	4.06558312207624	0	4.90066566203776	0	0	5.33653831815994	0	0	0	0	0	0	0	0	4.6255766246564
AAATGGACAGTCTCTC-1	1.16005364551357	9.50515691991578	0XAV	4	0.711798878537	0.0154958062226593	NA	NA	0	3.92760120679445	0	0	0	0	0	0	0	0	0	0	4.2404427749436	0	0	0	3.86562116154067	6.49834283261063	0	3.80221692822308	4.96721115991386	0	5.1064293836485	4.92802510062115	0	0	4.2592523005807	0	4.03172601016133	0	0	0	0	3.8527161209498	0	3.00877363608467	0	5.09293937038573
AAATGGACAGTTCCAA-3	8.33496063463497	1.91428209835888	TM88	2	0.538779818924	0.0117368931636694	NA	NA	0	0	0	0	4.28117731186035	0	0	6.30611896199573	5.24871673548556	0	0	0	0	4.31734423969896	0	5.05885618332264	0	7.37080298812309	6.36977268320588	0	0	7.02378064686009	0	5.31411654600756	0	0	5.72732039736803	0	4.41251926417443	7.22165684722062	0	0	0	0	0	0	0	3.69642819250363
AAATGGACATTAAAGG-3	8.34550267334883	-0.464150273684099	TM88	2	0.711798878537	0.0197026529097695	7	peak_7	0	0	0	0	4.09627921300722	0	0	6.67600837516114	4.37916246733163	0	0	0	0	0	0	6.4669864898471	0	6.56500615604408	0	5.08306855053431	0	8.01268857166943	4.61635968719676	0	0	0	5.54010392289194	0	5.82064957069889	7.43838917548628	0	0	0	0	0	0	0	0
AAATGGAGTAGGCTCC-2	-1.67738083028174	-5.71546441820001	5XAV	5	0.517808190657	0.00713263822800088	NA	NA	0	4.47648649824036	0	0	5.1352440053529	0	0	0	6.51192912434392	0	0	0	0	0	0	5.22694822075544	0	0	0	0	0	0	4.57036801239118	4.39493374066614	0	0	0	0	4.58061130160724	0	0	0	5.50497879083408	0	0	0	0	0
AAATGGAGTATAGCTC-2	-0.194221636355133	-7.25599840197135	5XAV	9	0.711798878537	0.00547971514428859	NA	NA	4.087715942852	5.6112223759694	0	0	5.29785382701686	0	0	0	5.86688848134661	0	0	4.56506754907471	6.62620923242025	0	4.97819327178971	7.45722799540284	5.54924233071562	5.83826260422474	0	5.70806211936059	0	0	3.64652730301368	0	0	0	0	0	0	0	0	0	5.38123288605479	0	0	0	0	0
AAATGGAGTATGTCCA-2	-0.183963832634492	-7.15836117610153	5XAV	8	0.711798878537	0.00555827966831455	NA	NA	0	5.35061268705285	0	0	0	0	0	0	6.51898487472324	4.73738905755425	0	4.30581886187531	4.29555661344676	0	6.31885183938048	6.79123527519587	5.97879350742701	6.26727953802633	0	4.53802723598449	0	0	0	4.58185875698165	0	0	4.99506260834212	0	4.76753631792274	0	0	0	5.40687787011666	0	0	2.84234343765748	0	0
AAATGGAGTCACCGAC-1	-5.10665428528285	9.33265240851641	0XAV	8	0.711798878537	0.0170709505615035	3	peak_3	0	0	0	0	4.06335711990034	0	0	0	0	0	0	4.81747778173023	0	4.09952404773895	4.14610733888199	0	0	0	0	4.64776880350622	3.20571402672971	0	0	0	0	3.75882641609224	0	0	0	0	0	0	0	3.33499271374464	0	5.53175245822327	0	4.56803479019359
AAATGGAGTCACTAGT-1	-0.775727793341751	-3.77904306804322	0XAV	6	0.711798878537	0.0113681234038835	NA	NA	0	0	0	0	5.15915178247731	0	0	5.12441926919988	5.84515464503502	0	0	0	5.50814089481835	0	5.24190200145896	7.18456079754997	0	6.79347633429756	0	4.37484114325077	0	0	0	0	0	0	4.83187651560839	0	0	0	0	4.79604036679253	6.78051526890458	0	0	2.67809968202914	0	0
AAATGGAGTCAGCGTC-1	7.44568166385819	0.519966873053805	0XAV	3	0.711798878537	0.0143462015291518	NA	NA	0	4.25173555853366	0	0	0	0	0	6.47094712460069	0	0	0	0	0	0	0	0	0	4.76492718679433	0	4.12635127996228	5.54806454453381	5.58674608055513	4.34380137340661	5.25679274823821	0	0	5.95616819954549	0	0	7.0589381954046	0	0	0	0	0	0	0	3.63927207771082
AAATGGAGTCATAAAG-1	-4.99531856552531	7.13012463392619	0XAV	8	0.711798878537	0.00942895933509981	NA	NA	0	0	0	0	4.85667487954509	0	0	4.42831629993804	5.42485970555997	3.87809999555869	0	0	3.4362675514512	0	0	0	0	4.99636261696909	0	5.26552184765543	2.91926221044247	0	5.13364725199964	0	0	0	0	0	0	0	0	0	0	4.41361204507986	0	5.23828957198173	0	4.87961168561333
AAATGGAGTCCGTACG-1	-4.59028155577702	-3.35352986726244	0XAV	5	0.486762625976	0.0127425975311526	NA	NA	0	0	0	0	0	0	0	0	6.23740544300583	6.055716880627	0	0	5.32725935600191	0	0	7.9826952767946	0	6.20830588537169	0	0	0	5.25576948810059	4.69966664515946	0	0	0	4.93656901664724	0	0	5.91777319582133	0	4.90073286783138	6.19387018700609	0	4.49241186871031	2.09664867346562	0	0
AAATGGAGTCTCTCTG-2	-1.60432556209446	-3.1600281858938	5XAV	4	0.575972057872	0.00775694958697437	NA	NA	0	4.56324069455332	0	0	0	0	0	5.8740071810066	0	0	0	0	0	0	0	0	0	6.67533012052714	4.69330923402796	0	4.36495309151102	0	4.65772019171994	6.54959550859583	0	0	5.98472838101789	0	4.6673654979202	5.87582674238181	0	0	0	0	0	0	0	3.26661825694861
AAATGGAGTCTTTATC-1	0.953338374991173	10.1576416518195	0XAV	4	0.711798878537	0.0159805962396147	NA	NA	0	0	0	0	0	0	0	0	5.14312343319507	0	0	0	4.51960242670876	0	0	0	0	0	0	5.67266145546605	6.55876011269318	4.85459391946937	4.29536418590894	0	0	0	0	0	0	0	0	0	0	5.04246417893452	0	3.06758558189089	0	4.83680567940562
AAATGGAGTGCATTAC-1	-0.146312002331844	9.00838142516418	0XAV	5	0.711798878537	0.0106175562289939	NA	NA	0	4.38607264781185	0	0	0	0	0	0	0	0	0	4.02847999513129	6.20143688005069	0	0	0	4.32409260255806	0	0	4.94598163740089	4.87570264496433	0	4.47927277406334	4.30451989023763	0	4.05432479505654	4.7177237415981	0	0	0	0	0	0	0	0	1.87780339841648	0	4.68629208294531
AAATGGAGTGTTGCCG-1	-4.56626549660842	-5.28934006863245	0XAV	5	0.486762625976	0.0157272662470065	NA	NA	0	5.41151854374929	0	0	4.69674986458396	0	0	5.34816086090889	7.367331077466	5.88908899831067	0	0	4.35611211242206	0	0	7.41072708421609	0	5.92471017200996	0	0	0	5.37481857877076	0	4.64241425595694	0	0	0	0	0	0	0	0	5.97809391459909	0	0	0	0	0
AAATGGAGTTCAAGTC-2	1.04021399489943	-4.08558737470628	5XAV	4	0.745876019111	0.0152632725290002	NA	NA	0	4.06707076034331	0	0	4.03985361139611	0	0	5.37359072045191	5.91480441402459	4.14104830334169	0	0	4.38154197196507	0	0	6.40960003116246	0	5.66442040824034	0	5.02584450140829	0	5.80208034521926	3.47497761843439	3.98551800276909	0	0	5.08104796686042	0	4.17119556371018	4.69308416909626	0	0	6.14339711681858	0	0	0	0	0
AAATGGAGTTCCCACT-2	0.736907952655603	10.6953546266239	5XAV	4	0.711798878537	0.0122917215680992	NA	NA	0	0	0	0	4.20040712808052	0	0	0	3.80830982297103	0	0	0	4.76499958228223	0	0	0	0	5.42475449765332	0	4.10223999845635	4.42907926506852	0	3.6355311351188	3.47109096001959	0	0	3.88429481138006	0	4.3317490803946	4.17865712634676	0	0	0	2.79706216249091	0	1.71935502763235	0	4.42071788546886
AAATGGAGTTCTCCAC-3	-1.33304007211862	-1.96092032650689	TM88	6	0.486762625976	0.00238339114840754	NA	NA	0	0	0	0	0	0	0	0	0	0	0	0	0	6.59886412047101	4.46194436022761	0	0	0	6.31538090647353	0	0	0	0	5.6995878063392	0	4.07466343743785	0	0	0	0	0	0	0	0	4.29390523604247	0	0	3.10978885258844
AAATGGAGTTCTCGTC-3	-3.88959921998718	-4.81149565901321	TM88	7	0.534527286195	0.0172146100706608	NA	NA	0	4.58746865018797	0	0	5.24698201989913	0	0	6.58831635941006	6.62417679933199	0	0	0	5.59626761092322	4.59641842907937	0	7.81104150982363	0	5.10066027844864	0	0	0	0	3.99537550827904	4.50591589261375	0	0	0	0	0	0	0	0	0	0	0	0	0	0
AAATGGAGTTGATCGT-2	8.67301761417927	3.56631612376098	5XAV	2	0.517808190657	0.0106459718103564	NA	NA	0	5.06075009483249	0	0	0	0	0	0	0	0	0	0	0	0	0	0	0	0	0	0	5.96098635262929	0	3.78344717283145	4.29398755716615	0	0	4.70719140852662	0	4.47966511810724	0	0	0	3.33717694746694	4.30516853972959	0	1.867271065345	0	4.85741312679133
AAATGGAGTTTCACTT-2	-2.46372860938233	-2.8181527201583	5XAV	4	0.711798878537	0.00903854507625028	NA	NA	0	4.35673375589084	4.10320016157116	0	4.32951660694364	0	0	4.98092760326857	4.61239986126805	0	0	0	3.98887885478174	5.05074201610323	0	6.19500822978198	0	7.15790337830655	0	4.91640795864045	0	7.29556331528548	3.76464061398192	5.87164539953126	0	0	0	0	6.05732296047236	6.91475065063368	0	6.02668534493187	0	0	0	0	0	0
AAATGGATCCCATAGA-3	-1.04330258860733	-3.6230981908263	TM88	5	0.711798878537	0.0107786827089458	NA	NA	0	0	0	0	4.36912794460577	0	0	5.70591278779164	5.33738504579112	4.47032263655135	0	0	4.7138640393048	0	0	6.52141839931414	0	6.50650813013677	0	4.27096081498159	0	0	3.80425195164405	0	0	0	0	0	0	6.1105928600903	0	0	0	0	0	0	0	0
AAATGGATCCGATCTC-2	-4.8196206080494	-5.69784749510942	5XAV	5	0.711798878537	0.0109878580987312	NA	NA	0	4.54717343204274	0	0	0	0	0	6.26106109613278	6.17909500414282	0	0	0	4.86578432539893	0	4.60270650207719	5.98410094902312	4.48519338678896	0	0	4.42178915347136	0	0	0	0	0	0	0	0	0	0	0	5.52945417147842	5.57652972109361	0	0	0	0	0
AAATGGATCCGCTAGG-3	-1.31183693876788	-7.21101548278447	TM88	8	0.711798878537	0.00938413676934973	NA	NA	0	7.14250024003935	0	0	4.92597768333038	0	0	4.49636850337554	6.05107510795579	6.0024400145801	0	3.51458200331725	0	0	0	7.08327325802075	0	0	0	5.11327169108015	0	5.60404639751718	0	0	0	0	0	0	0	0	0	0	0	0	0	0	0	0
AAATGGATCGAGAGCA-2	1.47462767923199	-9.38989613208389	5XAV	8	0.711798878537	0.0159886256807223	NA	NA	0	8.02505457311083	0	0	0	0	0	0	0	4.83231764585787	0	3.71832550841165	4.39048520175038	0	6.81938702048616	7.10957594705239	6.47909311075301	0	0	5.8779868637819	0	0	4.16624696095056	5.36452845919348	0	0	0	0	0	0	0	5.05415504782987	4.96500777507984	0	0	0	0	2.77929572348749
AAATGGATCGGCATTA-3	8.28428280054521	3.30445085107487	TM88	2	0.538779818924	0.016801790494913	14	peak_14	0	0	0	0	0	0	0	6.65809465905158	0	0	0	0	4.57343836539283	0	0	0	0	5.85695213823396	0	0	6.06352282468902	5.99461207521289	4.75166736806436	4.1755333733936	0	3.92533827821252	5.67541160375954	0	5.04541806986881	0	0	0	0	4.18571171139903	4.14458007681714	0	0	4.73727837406913
AAATGGATCGGTTAGT-3	8.28300244653833	0.337857780123818	TM88	2	0.517808190657	0.0196869352851274	7	peak_7	0	0	0	0	0	0	0	6.17063521993409	0	4.24872669607808	0	0	4.49033040112579	0	0	4.92521087559478	0	6.28179545276187	0	0	0	7.1106374791637	0	0	0	0	4.50640024686595	0	0	6.39461723325415	0	0	0	0	0	0	0	0
AAATGGATCGTCAGAT-3	-0.392846197049338	-4.25208303020475	TM88	4	1	0.0116495590062339	NA	NA	0	0	0	0	5.83997650278844	0	0	5.9829308654708	6.12285975711286	5.03020282034837	0	0	3.90403132139456	0	4.32741929253811	7.0863239761452	0	4.78507785076433	0	5.23335273952169	0	0	5.05284598760813	0	0	0	5.28787637113623	0	0	0	0	4.56770116747405	0	0	0	2.44795602795461	0	0
AAATGGATCTAGTTCT-1	-4.82312924439089	-3.81660571049065	0XAV	5	0.434919472833	0.00796537507242344	NA	NA	0	0	0	0	5.65592434324492	0	0	0	6.44792110375167	0	0	0	5.31528659108301	0	0	7.41175599424081	0	5.79300404533404	0	0	0	5.2438976605875	0	0	0	0	6.01479258597837	0	0	0	0	0	6.67793430989514	0	0	2.08477684595253	0	0
AAATGGATCTTGATTC-1	2.21628767212362	-8.69116359713001	0XAV	8	0.711798878537	0.0165308960233375	NA	NA	0	7.97821032326076	0	0	4.68477620324948	0	0	4.65427119016797	6.05871360361615	0	0	0	3.66222244168114	0	7.00866122761595	6.95770906584066	6.94238135343821	0	0	5.27409300947644	0	5.36284491743628	0	4.63044059462246	0	0	4.36172843657649	0	0	0	0	0	4.36111392077439	0	0	2.89120803865244	0	0
AAATGGATCTTTGCTA-3	9.00972510854995	1.43928687667699	TM88	2	0.711798878537	0.00762577073662067	NA	NA	0	0	0	0	4.19904138375852	0	0	6.78050225200694	0	0	0	3.86866588002516	3.85840363159661	0	0	0	0	6.66950003288988	5.44262539232663	5.18717257428062	0	6.94035825037369	4.72046371094307	4.1447057751315	0	0	5.24183557548372	0	6.39363148850096	7.60750050741223	0	4.5220734776761	0	0	0	0	0	2.929636095101
AACAAAGAGACTCAAA-2	1.05465879009408	8.78501126385826	5XAV	4	0.711798878537	0.0129865806046569	NA	NA	0	4.33706804889541	0	0	0	0	0	0	0	0	0	0	5.25647350131196	3.27974133703276	0	0	0	6.13752003068174	0	4.49524934652551	5.04841283725495	0	4.83257199017127	5.62940897560684	0	0	5.1729502139552	0	5.4116989163063	0	0	0	0	2.51521000303846	0	2.11236437570152	0	4.81841701013928
AACAAAGAGAGGTTAT-1	-5.46783262317393	7.82016534523706	0XAV	8	0.711798878537	0.0120176172738036	NA	NA	0	4.14757111913004	0	0	4.80352123394312	0	0	0	4.40323722450726	0	0	0	3.77971621802094	0	4.20310418916449	4.89803284164512	0	0	0	5.61560872613061	4.34799435350232	0	4.64076145371123	0	0	0	0	0	0	0	0	0	0	4.47727304051725	0	5.58991559377795	0	4.44437056709727
AACAAAGAGATGGTCG-3	-0.709775343500665	5.60934582272946	TM88	7	0.590532924772	0.0147846618114376	17	peak_17	0	4.43836271207705	0	0	4.41114556312985	0	4.76026750386255	0	0	0	0	0	0	0	0	0	0	4.95155434033772	0	0	0	0	0	5.04250484644328	0	0	0	0	5.63115102651212	0	0	0	0	0	0	0	4.0053206405115	0
AACAAAGAGCTGCGAA-3	-2.7427114350648	-2.33132121011442	TM88	7	0.711798878537	0.0138644665947877	NA	NA	0	0	0	0	0	0	0	6.35782507770349	0	0	0	0	4.27526328548283	5.33914687043057	0	5.39357990910702	0	5.15630981485261	0	4.51773390802056	0	0	0	5.24864433396495	0	0	6.06528232411201	0	4.74724298995881	5.26913159534488	0	5.62601203650955	0	0	0	0	0	0
AACAAAGAGGATTTAG-2	1.05895383176177	-4.2695725600214	5XAV	5	0.711798878537	0.0165527018553258	NA	NA	0	4.21914600471522	0	0	4.19192885576802	0	0	5.52719967442874	6.25104438068125	0	0	0	5.22362188019846	0	4.27467907474967	7.15026133659379	0	5.41619745531168	0	4.77762154847963	0	4.86999756995482	0	4.82145306947678	0	0	4.55079709850147	0	4.32327080808209	5.52901923580395	0	0	6.29843373747377	0	0	0	0	0
AACAAAGAGGGTTAAT-1	-5.00881543476337	9.44746062551234	0XAV	8	0.711798878537	0.0160422195673617	NA	NA	0	0	0	0	4.18264682159615	0	0	4.83405781792109	4.46553007592057	0	0	3.8522713178628	0	0	0	0	0	0	0	4.76825250020086	0	0	0	0	0	0	0	0	0	4.83587737929631	0	0	0	0	0	5.6534079070167	0	5.294026584695
AACAAAGAGGTAATCA-1	-5.06153784685601	7.14034691270879	0XAV	8	0.711798878537	0.00924026702383376	NA	NA	0	0	0	0	0	3.40753215907672	0	0	0	0	0	4.60758433000159	0	0	0	4.35530889510063	0	0	3.73491571206019	5.52854615195136	4.88636383774074	0	4.08832023504941	0	0	0	0	0	0	0	0	0	3.24239640631076	3.92483182185543	0	5.0327658111921	0	4.76130422298109
AACAAAGAGTAGTGCG-2	-3.81581907352661	-2.38231932122484	5XAV	5	0.590532924772	0.00944146200311938	NA	NA	0	0	0	0	0	0	0	0	4.76745311383165	0	0	0	4.14393210734533	4.52073678734584	0	5.94847302714698	0	6.95899147589432	0	0	0	0	0	6.02857242625068	0	0	4.84343810224069	0	4.61591181182131	6.22717150195224	0	4.80760195342482	5.40743648036022	0	0	0	0	3.21516457084972
AACAAAGAGTCAGCCC-3	7.92713907858908	-0.477212504671201	TM88	2	0.711798878537	0.0215284191991226	7	peak_7	0	0	0	0	3.9954432676497	0	0	6.01612736229572	0	0	0	0	0	0	0	4.77312213911198	0	7.34765863469631	0	4.98077278592233	0	7.3603357251544	3.43056727468798	0	0	0	5.43780815827996	0	4.80861714410031	7.11273703937532	0	0	0	0	0	0	0	0
AACAAAGAGTCGCGAA-2	0.266360113476222	7.38351528395785	5XAV	5	0.538779818924	0.0131367796085435	NA	NA	0	0	0	0	0	0	0	0	0	0	0	0	5.13291960186636	0	0	0	6.12937224451377	6.70454391802823	0	0	4.90231246164829	0	5.88629783901281	6.80165953595207	0	0	5.42952329755259	0	5.60489930634234	0	0	0	4.05950883649291	0	0	0	0	3.80124976616163
AACAAAGAGTCTACCA-3	-4.28898210090022	-3.74366739967499	TM88	5	0.745876019111	0.0187070614216354	NA	NA	0	0	0	0	5.12971393419458	0	0	0	6.32453552679855	5.23090862614017	0	0	5.19212563275733	0	0	7.84707943493114	4.40901601318902	0	0	0	0	5.1218476236824	0	4.38944330086858	0	0	4.80264715222905	0	0	5.09700946719575	0	0	0	0	0	0	0	0
AACAAAGAGTTTCTTC-3	8.04843552539359	-0.0414341609887737	TM88	3	1	0.0216279178107965	7	peak_7	0	3.69398954100916	0	0	3.66677239206196	0	0	6.48722856380213	4.62704973390144	5.1305377575534	0	0	3.32613463990006	0	0	6.20981599968289	0	6.37622634468507	0	0	0	7.77982655271168	4.17944893020721	0	0	0	4.02564063479541	0	4.87566687548301	7.42514081572074	0	4.66719857349461	0	0	4.94405416040433	0	0	0
AACAAAGCAATCTGCA-1	-2.96426413969164	-2.09062437423522	0XAV	5	0.538779818924	0.0149584050684345	NA	NA	0	0	0	0	0	0	0	0	4.76147998378417	4.57979142140534	0	0	4.82414165368063	0	0	0	0	5.01900550666763	0	0	0	0	3.91372073649803	0	0	0	4.8374649721932	0	4.60993868177383	6.7300985912893	0	6.39990012750674	4.8432798420097	0	0	1.99754462901158	0	0
AACAAAGCACGACGTC-2	-2.94621353127969	-4.77666121073701	5XAV	6	0.711798878537	0.0157842102121143	NA	NA	0	4.55731361890037	0	0	5.21662989598394	0	0	0	5.49951315030835	0	0	0	5.27924291085237	0	5.29938011496559	6.68413259493097	0	6.44686250067656	0	5.11846276635976	0	5.20816518413997	0	4.47576086132615	0	0	4.88896471268662	0	4.66143842226724	0	0	0	6.45082059939519	0	0	0	0	0
AACAAAGCACTGAGGA-3	0.963507245037338	-4.49115835858059	TM88	4	0.517808190657	0.0175541516049427	18	peak_18	0	0	0	0	3.84224217754014	0	0	6.41682515819257	6.29875967973008	5.71309682132254	0	3.51186667380679	4.58257634397704	0	0	6.6761451726445	0	0	0	0	0	6.44348287605443	3.95731234663568	3.78790656891312	0	0	4.88105658233086	0	0	4.49547273524029	0	0	0	0	4.43689943439392	0	0	0
AACAAAGCAGAATGTA-3	8.52461988117611	-0.575842086867632	TM88	3	0.711798878537	0.0191613122243791	7	peak_7	0	0	0	0	4.91129123679376	0	0	6.94221980607742	4.50999217582146	0	0	3.89673341776369	0	0	0	5.68897010825604	0	6.94874874635974	0	4.12894179187286	0	6.83566987902417	4.34641524383204	4.17277331287002	0	0	0	0	0	6.81083172253753	0	0	0	0	0	0	0	0
AACAAAGCAGCGTTGC-2	-1.00593101843309	-4.33590039957022	5XAV	6	0.711798878537	0.0126541971836139	NA	NA	0	0	0	0	4.17289125844125	0	0	4.82430225476619	5.13945498481125	4.27408595038684	0	0	5.89506902797433	4.89273865832544	0	6.54481799097812	0	6.30754789672371	0	4.07472412881708	0	0	4.6939852556025	0	0	0	0	0	0	0	0	0	5.91650952469215	0	0	0	0	0
AACAAAGCAGCTAACT-2	1.29379952823737	-7.76853414596017	5XAV	7	0.745876019111	0.0117862843199067	NA	NA	0	7.71499623020374	0	0	0	0	0	0	6.97309412886547	5.94613266346085	0	4.42300541213784	6.01370880363006	0	7.02393762989588	7.71886628237651	6.65544797823447	0	0	5.34307421405309	0	0	4.18850492290947	0	0	0	0	0	0	0	0	5.07641300978878	5.52516732041478	0	0	0	0	0
AACAAAGCAGTAGTGG-2	-0.867430418062849	-3.46791701863091	5XAV	4	0.711798878537	0.0111871288298386	NA	NA	0	0	0	0	5.43300059594255	0	0	0	6.00222887553546	0	0	0	4.68956647887522	0	0	7.18816274454257	0	6.25975439841892	0	4.24685368158381	0	0	0	0	0	0	0	0	0	0	0	6.44650398596464	5.71724279507693	0	0	0	0	3.07561552255048
AACAAAGCAGTTCTAG-3	-3.03756310510521	-1.86313080509963	TM88	7	0.711798878537	0.014453143380796	NA	NA	0	0	0	0	0	0	0	0	4.94536923480709	4.76368067242826	0	4.33211047674932	5.41273134993623	0	0	0	0	6.98498339751655	4.81977166890451	4.56431885085849	0	0	0	4.60815037185565	0	0	6.80344286304213	0	5.88471105441221	0	0	6.36311290854931	0	0	0	0	0	0
AACAAAGCATTCTTCA-2	-1.843871279125	6.99678547616529	5XAV	6	0.711798878537	0.00741929601588474	NA	NA	0	4.33622457348125	0	3.43548024067653	4.30900742453405	0	0	0	0	3.73336717135779	0	3.9786319208007	4.65325985438646	0	0	0	3.59740958310562	6.09036247996735	0	3.53400534978803	0	0	3.06729648645048	6.31961855816835	0	0	5.06784369195025	0	4.44034937684813	0	0	0	2.62102626108597	0	0	1.15112037896403	3.9031825019157	4.28054841410196
AACAAAGGTACCCGAC-1	-4.08868875179842	7.10627560289262	0XAV	8	0.517808190657	0.00792615208962271	NA	NA	0	0	0	0	0	0	0	0	0	0	0	0	3.97640264216341	0	0	0	0	0	0	0	0	0	5.12614746961934	0	0	0	0	0	0	0	0	0	0	0	0	5.09730970930817	0	4.13531153166597
AACAAAGGTACGACAG-1	-1.74944579723035	7.00815610343853	0XAV	6	0.538779818924	0.00782878044474858	NA	NA	0	4.54418100198529	0	0	5.20340955673475	0	0	0	0	0	0	0	4.86277180457285	0	0	0	4.48220095673151	6.14703959918261	0	0	0	0	0	0	0	0	0	0	0	0	0	0	0	0	0	3.12557872152657	4.11113893041974	5.31524288392489
AACAAAGGTCCTCATC-1	-0.836134411845344	-3.09553086850729	0XAV	4	0.711798878537	0.0118592731039648	10	peak_10	0	0	0	0	3.94725466395551	0	0	6.18903173765476	4.91140789432815	5.82033438205647	0	4.29814913627038	4.28788688784184	0	0	6.49681856157317	0	6.41312546105612	0	3.84908753433133	0	4.62532337814231	4.97274474836811	5.26134428686219	0	0	4.30612290668896	0	0	4.60048522165566	0	6.04217178402847	2.93610844562928	0	0	1.46620256350734	0	0
AACAAAGGTCTAGGCC-3	-1.2894293105126	-4.70464937311568	TM88	4	0.486762625976	0.0116566628965654	NA	NA	0	0	0	0	0	0	0	6.57042707329918	5.10984017293779	5.61638797373847	0	0	5.7320592765457	0	0	7.89836397393494	0	4.68396838846157	0	0	0	0	3.57868361829197	4.08922400262668	0	0	5.87406152452633	0	0	0	0	0	0	0	0	0	0	0
AACAAAGGTGCGCTCA-3	-0.971178932522452	-2.53215051190069	TM88	6	0.711798878537	0.00765351800509143	NA	NA	0	0	0	0	0	3.96443611460744	0	0	4.41741723349348	5.82937785117449	0	0	0	5.25617329088928	0	4.91221285063135	0	5.76041514025856	0	4.03636684954489	0	4.81260269335587	0	0	0	0	5.57887460578413	0	4.26587593148314	5.47107301086112	0	6.51972582774816	0	0	0	0	0	0
AACAAAGGTGGACCAA-3	-2.52409544070472	-1.38799718696655	TM88	7	0.483276562506	0.0183833104535316	NA	NA	0	0	0	0	0	0	0	0	0	0	0	0	0	5.41169652985602	0	0	0	6.60625116005778	0	0	0	5.36609594689535	0	0	0	0	5.046895475442	0	0	0	0	0	0	0	0	0	0	0
AACAAAGGTGTCCTAA-1	-2.56345594694737	7.85662505483361	0XAV	7	0.411389191877	0.015198884505269	11	peak_11	0	0	0	0	0	0	0	0	0	0	0	0	4.91589812365141	0	0	0	0	5.11015331589244	0	0	0	5.93460459000011	5.09499736761867	0	0	0	0	0	0	0	0	0	0	0	0	3.17882126013223	4.16391961606622	3.30033925002705
AACAAAGGTGTGTGTT-3	-3.8939276895163	-4.61240941149329	TM88	5	0.711798878537	0.0165576465850286	NA	NA	0	0	0	0	5.13791773834552	0	0	6.47887991335152	6.66842284825232	0	0	0	4.79727998618362	4.48809092666117	0	7.85533424401586	0	0	0	4.35375686919839	0	5.81598645253232	3.88704800586084	0	0	0	0	0	0	5.10515455652272	0	0	0	0	0	0	0	0
AACAAAGTCACCATAG-2	1.58278704664124	-8.47174487766074	5XAV	7	0.711798878537	0.0226751184652467	9	peak_9	0	8.50809681032644	0	0	0	0	0	0	0	6.00117922804291	0	0	0	0	5.69616888827183	8.37966642839671	7.18451743290274	0	0	5.80181740647315	0	5.20176016872544	4.6453062487036	4.46935584591163	0	0	0	0	0	0	0	4.84672354845623	4.60227245096395	0	0	0	0	0
AACAAAGTCACCCTCA-1	-11.5070148182239	-2.51245294773576	0XAV	7	0.711798878537	0.0108458978266231	NA	NA	0	0	6.09385284054436	0	0	0	0	5.59186727589343	0	6.98003602640501	0	0	5.69258286557162	0	0	6.6291642687877	4.90569338326191	5.48086505677636	0	5.75331826770124	3.39837430508074	0	0	4.88612067094147	0	0	4.61488564098483	0	0	0	5.10698539562151	5.26348837348607	6.06162894475036	0	0	2.86194958678649	0	0
AACAAAGTCACGGGCT-1	-4.29370675629734	-4.76066505497753	0XAV	5	0.711798878537	0.017735236685491	NA	NA	0	0	0	0	4.49827011602298	0	0	5.83599992942105	6.37964340779762	5.2857836250417	0	0	6.34268520401487	0	4.58102033500463	8.20741023933628	0	5.03867889323085	0	5.08642180347193	0	6.5523730811727	3.93339412306126	5.13025332446909	0	0	5.54345717582956	0	5.31593088541019	5.15150067372313	0	4.82130220994057	6.65204880523162	0	0	2.01721801557481	0	0
AACAAAGTCATCACAG-3	-3.19796489778637	-2.82962052261257	TM88	7	0.483276562506	0.0110193651967912	NA	NA	0	0	0	0	5.21700173411661	0	0	0	4.8133491117313	4.63166054935247	0	0	6.12437768569484	0	0	0	4.49570296110031	0	0	0	0	0	0	4.47613024877987	0	0	4.88933410014034	0	5.34834368643069	5.87023229181677	0	5.9432854191997	0	0	0	0	0	0
AACAAAGTCATCGGGC-2	-1.08602171558155	-3.75251819180931	5XAV	4	0.486762625976	0.0102921380071944	NA	NA	0	0	0	0	4.89882916368569	4.0446608949967	0	0	5.87029012677388	0	0	0	5.65070641930543	0	4.29750897853997	7.37376790068752	0	5.43923794089356	0	0	0	5.9793189926345	3.6498827665966	0	0	0	4.57362700229177	0	0	6.24063743014962	0	5.22186125760327	5.58494281089901	0	0	0	0	0
AACAAAGTCCGATGTA-2	1.029314546307	7.76245669701067	5XAV	6	0.538779818924	0.01072973837299	NA	NA	0	0	0	0	0	0	0	0	0	0	0	4.67707827359825	4.6668160251697	0	0	0	0	6.45923347799493	0	0	4.14981068416097	0	0	6.89199258783697	0	0	0	0	5.54153059960787	0	0	0	0	0	0	1.84140076847095	0	3.05304758026161
AACAAAGTCGAGCACC-2	-1.23117444749669	5.67579738302248	5XAV	6	0.538779818924	0.00769978474350982	NA	NA	0	0	0	0	0	0	5.45317682703107	0	0	0	0	3.53566164381691	4.60678970410718	0	0	0	0	5.77334455338288	0	0	3.00839405437963	0	4.38255146330736	6.27285072395949	0	0	0	0	5.36427772848908	0	0	0	3.53514951047745	0	0	1.3849850471021	4.14047080618533	4.366817107584
AACAAAGTCGCTCTCA-3	-3.31766962412856	-2.98589469197959	TM88	7	0.711798878537	0.0103914573433846	NA	NA	0	0	0	0	4.73089610597024	4.56079824140862	0	0	5.70151924438668	0	0	0	5.07799823790036	0	0	0	0	0	0	4.63272897634606	0	5.40896482015704	4.16602011300852	0	0	0	0	0	0	5.38412666367039	0	5.74166808397985	0	0	0	0	0	3.46149081731273
AACAAAGTCGGAGTGA-3	6.33231281728884	0.0316266176554543	TM88	2	0.711798878537	0.0102248665366835	NA	NA	0	0	0	0	0	0	0	7.08403763548381	4.10170094554771	3.92001238316888	0	0	0	0	0	0	0	5.94695018343603	0	3.72065056159912	0	7.68964803377185	3.25394169826157	0	0	0	4.8573170948741	0	5.31611084606927	7.15471893245755	0	4.14184978514088	0	0	3.73352878601981	0	0	0
AACAAAGTCGTTGTGA-1	-10.9646253798465	-2.38284725054413	0XAV	6	0.711798878537	0.00711868272646133	NA	NA	0	0	0	0	0	0	0	6.7317462772028	0	7.52938225802587	0	0	4.49390416639209	0	0	6.01443945923603	0	5.37495069576187	4.99182760697583	4.73637478892981	0	5.91482930196055	0	5.87231514711662	0	0	4.50993953619757	0	0	0	0	5.15757401247158	5.31988161302659	0	0	0	0	0
AACAAAGTCTAAGGAA-2	-2.92424925336345	8.21967884550541	5XAV	7	0.711798878537	0.0119818671842305	NA	NA	0	0	0	0	0	0	0	0	4.83573486079793	0	0	3.54213383868661	4.21221385431162	0	0	0	5.42661704211682	5.49442048837852	0	5.69819963694621	5.18921192035358	0	5.58705021142184	5.74203115794337	0	0	4.23137758515342	4.72688641998333	4.68419355878759	0	0	0	0	4.22564730501495	0	4.86297980496398	0	4.6600282275326
AACAAAGTCTTAGGAC-1	-2.10081076585583	-0.939981474620948	0XAV	6	0.483276562506	0.0156626281772189	NA	NA	0	0	0	0	0	0	0	0	4.99678015734837	0	0	4.3835213992906	0	5.43771075408148	0	0	0	5.94195260345075	0	0	0	6.07961254042967	4.14902091006223	0	0	0	0	0	0	0	0	5.72457592016046	4.79402255345449	0	0	3.83346772308464	0	4.13213853758536
AACAACCAGAAATTCG-2	1.16577476442487	-8.160028978782	5XAV	8	0.711798878537	0.0186543254282723	NA	NA	0	7.21411386067808	0	0	4.49171535712432	0	0	6.23256353861504	6.70869666210172	5.68234723423569	0	4.84761361049732	4.83735136206878	0	6.50856362675896	8.25202634306492	7.43958457529606	0	0	5.48298541266593	0	0	3.9268393641626	4.4373797484973	0	0	0	0	4.6230573094384	0	0	0	3.48056913879809	0	0	0	0	0
AACAACCAGACATCAA-2	-1.90395540111579	-4.8511682931912	5XAV	5	0.711798878537	0.0101861582438504	NA	NA	0	4.34532574421803	0	0	5.40579676073593	0	0	4.96951959159576	6.37907741611307	0	0	4.67269838784443	5.57378541396991	0	0	6.469783760057	4.28334569896424	6.63660293899652	0	4.21994146564665	0	4.99617730945762	0	0	0	0	0	0	0	0	0	0	6.54926463999415	0	0	0	0	0
AACAACCAGACGCCCT-3	-0.694752312129876	5.4977195644245	TM88	7	0.538779818924	0.0143925816434497	17	peak_17	0	0	0	0	0	0	5.30228550753628	4.91694139506566	4.54841365306514	0	0	0	3.92489264657882	0	0	0	0	5.49046086314123	0	0	4.09240899276272	0	0	0	0	0	0	0	6.71612950179339	0	0	0	0	0	0	0	0	2.99612511008321
AACAACCAGACTTGTC-3	-3.83876940317221	-5.46934237864133	TM88	5	0.483276562506	0.0203220501896285	13	peak_13	0	4.58823080002539	0	0	5.24774907403702	0	0	6.58908588944332	5.53063232836144	0	0	0	4.22037589891628	0	5.33049929301867	8.09922527624026	0	5.10142242828606	0	0	0	6.61574360730519	0	0	0	0	4.91988189381164	0	4.69235560339226	0	0	0	0	0	4.4757247458747	0	0	0
AACAACCAGATCCCGC-3	6.54410891767714	-0.563644701162074	TM88	2	0.764968622909	0.021984273679789	7	peak_7	0	0	0	0	0	0	0	5.10616780036105	5.13835540240894	0	0	3.44534953221785	0	0	0	4.55340390741349	0	5.39588092529239	5.29805653995452	4.75730501846034	0	7.19975048624949	0	0	0	0	5.90271513934921	0	4.58609875635019	7.17491232976284	0	5.68551374397302	0	0	0	0	0	2.50631974729369
AACAACCAGCACCCAC-2	-3.85144291205487	-5.71721034293912	5XAV	5	1	0.0209958880027535	13	peak_13	0	5.82122107613533	0	0	5.1045748976855	0	0	0	6.63490523433903	0	0	0	5.6757644342881	0	5.87675414616977	6.79408105791229	4.38405990424741	6.334412704396	0	0	0	0	0	0	0	0	4.77769104328744	0	0	0	0	0	5.34087576168839	0	0	0	0	0
AACAACCAGGCTAAAT-1	-2.85984097188218	-8.37792143334473	0XAV	4	0.517808190657	0.0110637394991539	NA	NA	0	0	0	0	0	0	0	6.48415769548209	5.60719048874342	5.02301153242057	0	0	4.9836694822571	0	0	8.04277606680238	0	0	0	0	0	6.00237594860581	4.75943124145728	0	0	0	0	0	0	4.89077163224912	0	0	5.84891355399358	0	0	2.84325513397084	0	0
AACAACCAGGTACTGG-3	-3.84101651534961	-6.19616885727458	TM88	5	0.414779160472	0.0194424171638886	13	peak_13	0	0	0	0	5.52636895109344	4.26734807452592	0	7.27314150160991	7.4147879664807	0	0	4.79295947406727	5.4721954839712	0	0	8.14576656289313	0	0	0	0	0	5.80140369198742	0	0	0	0	0	0	0	5.09067649678769	0	0	0	0	0	0	0	0
AACAACCAGTGACCTT-2	-3.54732840761881	-2.53886919505285	5XAV	4	0.711798878537	0.0114765852005247	NA	NA	0	4.45977325221025	0	0	0	0	0	0	4.71543935758746	0	0	0	0	4.46872303110165	0	5.21023497472533	4.39779320695646	6.9063385216428	0	4.33438897363887	0	6.89019814572302	4.95655539532839	5.75355403324196	0	0	5.47727767660738	0	5.93923159418306	7.27000738347414	0	0	3.42140988493682	0	0	0	0	3.16315081460553
AACAACCAGTGAGCCA-1	0.244072976287467	7.5099505144221	0XAV	6	0.538779818924	0.0128278461179945	NA	NA	0	0	0	0	0	0	0	0	0	0	0	0	5.43606504826547	0	0	0	0	5.2260508651831	0	0	4.22969544307575	0	3.43884041925348	6.00910129491159	0	0	0	0	4.8169840402893	0	0	0	3.674495869649	0	0	1.52266431176703	3.59789148959685	4.50729751176985
AACAACCAGTTACGAA-3	-1.11513837769464	-2.76936592694443	TM88	7	0.590532924772	0.0103769707261209	NA	NA	0	0	0	0	4.75523941414195	0	3.73599029364494	5.80860067402137	6.28333864121475	6.10165007883592	0	0	0	0	0	0	0	6.9917467826916	4.22984893327452	0	0	4.75063195903948	0	4.01822763622567	0	0	6.60996444920597	0	4.20390519716676	5.4084699718421	0	4.39559533877027	0	0	0	0	0	0
AACAACCCAAGTGCTT-3	-1.37574215221751	-5.18578953755855	TM88	7	0.590532924772	0.0101554725770027	NA	NA	0	0	0	0	0	0	0	0	0	0	0	0	5.95681766966915	0	0	5.98101506686377	0	7.12498321660792	0	0	0	0	0	0	0	0	0	0	0	0	0	4.83992307562589	0	0	0	0	0	0
AACAACCCAATGGCCC-1	-11.8034110902688	-2.3233627482191	0XAV	6	0.711798878537	0.0137881037742266	NA	NA	0	0	0	0	5.32923942673284	0	0	4.89382632183272	4.5252985798322	7.3225017364975	0	0	0	0	5.00948463767116	0	5.58067526052601	5.46714319589739	0	4.82856728906534	0	6.69748643320194	0	0	0	0	0	0	4.37375727782186	0	4.69071812707636	4.56544741942537	4.60429193850637	0	0	2.44568231824135	0	0
AACAACCCAATTTCTC-2	0.520437232380928	-7.91348485057537	5XAV	8	0.711798878537	0.0165623263790018	NA	NA	0	6.56540564781442	0	0	0	0	0	0	6.12969287030602	4.35260132474441	0	0	6.2927000170158	0	6.39823753418431	0	5.81204671967502	4.79181541000669	0	4.15323950317464	0	5.6138738071116	3.6865306398371	5.2840012602782	0	0	0	0	0	0	0	0	5.62219155085147	0	0	1.77035453235065	0	0
AACAACCCACTGAATC-1	-2.83776512637607	-1.69142763223894	0XAV	6	0.711798878537	0.0153388779798731	NA	NA	0	4.50127081424641	0	0	0	0	0	0	4.75693691962362	0	0	0	4.81956676615716	0	5.24295473730071	0	0	6.79453402333648	0	4.37588653567503	0	0	3.90917767233749	5.50899098871131	0	0	4.83292190803266	0	0	0	0	4.79708575921679	4.5521803790121	0	0	1.99300156485104	0	3.20464837664169
AACAACCCAGACGCTC-2	0.326213980179176	7.77843907562352	5XAV	4	0.711798878537	0.0140485828601972	NA	NA	0	4.31257566304857	0	0	0	0	0	0	0	0	0	0	5.31830501186418	0	0	0	0	5.51045903933248	0	4.87188313250043	4.80129967085544	0	5.31635721005092	4.91571465349759	0	0	5.32891850485806	0	5.10139221443869	0	0	0	0	3.55699410794566	0	1.80430641365319	0	4.38953747536857
AACAACCCAGCGTAGA-2	7.7591860445057	1.31960771983128	5XAV	2	0.517808190657	0.00672739516693829	NA	NA	0	4.06738215791491	0	0	0	0	0	6.61886927979945	5.00537776344162	0	0	0	4.3818567569553	0	0	0	0	6.35423822380971	5.28161325002089	0	0	7.09637260883198	3.47528901600599	3.98582940034069	0	0	5.76905689002725	0	4.85383646143128	7.50614805778027	0	0	0	0	0	1.55911290851954	0	3.85492227294154
AACAACCCAGCGTTGC-3	-0.626476648084178	8.38171588397342	TM88	5	0.711798878537	0.0170173962324751	1	peak_1	0	0	0	0	0	0	0	0	4.33158426646941	0	0	0	6.32710983610396	0	0	4.82637988360728	5.78775774327293	5.67339604402583	0	4.6329558242881	5.47425398241947	4.7267697263318	4.56811127385623	5.07865165819094	0	0	5.77773231055395	0	0	0	0	0	0	0	0	0	0	4.95737294845772
AACAACCCATACAGCT-2	-0.904732409286838	-5.59578685424423	5XAV	7	0.711798878537	0.00934149760492993	NA	NA	0	5.74083327407927	0	0	5.02449770569045	0	0	4.99077067547843	5.99649937945649	0	0	0	0	0	6.20048491688803	7.50032367451419	5.39251588098809	4.87976845636137	0	5.32911164767049	0	5.01742839334029	0	4.97016209706343	0	0	0	0	0	0	0	0	4.70246990680584	0	0	0	0	0
AACAACCCATCAGCGC-1	-2.74833056795249	-8.48597537538542	0XAV	4	0.483276562506	0.0106122746667705	NA	NA	0	4.63644642041392	0	0	0	0	0	0	5.29350910244724	4.02938399247699	0	0	4.66998809596092	0	0	8.26570912935059	0	0	0	0	0	5.68869456230962	4.044353278505	0	0	0	0	0	4.05953125284548	0	0	0	5.98484310560085	0	0	2.81521533016106	0	0
AACAACCCATGCCGAC-2	6.26179370656558	2.53363789808779	5XAV	2	0.711798878537	0.00373999981514514	NA	NA	0	0	0	0	0	3.39387518291369	0	4.89105757543668	0	0	0	0	0	0	0	0	0	4.78005535631962	0	4.82577395740342	6.58381237775136	4.91771529329855	3.67477058615003	4.18531097048473	0	0	5.28280932976105	0	5.74397432039167	6.26586292577775	0	0	0	0	0	0	0	4.96974950466558
AACAACCCATTGGGAG-1	-4.84832255704214	-5.63440421856054	0XAV	5	0.711798878537	0.0105735600744178	NA	NA	0	0	0	0	5.96325163330636	0	0	0	7.34264825692046	6.2869606631967	0	0	4.24571051808777	0	5.35599481359914	7.75052799812886	5.23848169831091	0	0	5.17507746499332	0	6.35468608499048	4.02147227728795	0	0	0	0	0	0	0	0	0	5.17461975292488	0	0	0	0	0
AACAACCGTACAACGG-1	-2.55085294122475	-8.35805040203067	0XAV	4	0.745876019111	0.0108973662555252	NA	NA	0	4.78343368862775	0	0	4.0735301971986	0	0	6.78600382380924	5.72697523134688	5.54528666896805	0	4.82779473830265	4.8175324898741	0	0	7.39675982782412	4.03876730089202	0	0	3.97536306757442	0	7.50448292639183	4.87921598406075	0	0	0	0	0	0	0	0	0	5.75081791383654	0	0	0	0	0
AACAACCGTAGGGTAC-3	-1.32492000864157	-6.80043324754436	TM88	6	0.745876019111	0.0073267761339042	NA	NA	5.0394356042294	6.74294276528059	0	0	3.79761230761139	0	0	7.25608531040236	4.0804955619358	4.57814647863922	0	3.46723680387803	0	0	0	8.59102831580786	0	0	0	3.69944517798721	0	5.15502050088044	0	0	0	0	0	0	0	0	0	0	0	0	0	0	0	0
AACAACCGTAGGTACG-1	-2.43818524285796	7.91865817835638	0XAV	7	0.711798878537	0.0139141434183752	NA	NA	0	0	0	0	0	0	0	0	0	0	0	0	6.27729047310637	0	0	0	5.99668518128402	0	0	4.33552550588177	0	0	5.24416269980608	0	0	0	0	5.2954537434377	4.56503458782003	0	0	0	0	3.70532822935025	0	2.63850218090908	4.0278677128876	3.16428734684844
AACAACCGTATCAGCT-2	8.44229545800045	3.1041962612286	5XAV	2	0.538779818924	0.0144182213029147	NA	NA	0	3.98739712850354	0	0	0	0	0	6.38373375241256	0	0	0	0	0	0	0	0	3.92541708324975	6.09120207728044	0	0	6.29878030046746	5.3196720961775	4.07672738902898	6.52301839939181	0	0	6.09119099882108	0	4.09152193187041	0	0	0	0	0	0	0	0	5.06725070514167
AACAACCGTATGAGGC-2	-0.163450389230787	-4.84498999696175	5XAV	9	0.711798878537	0.0100797804779425	NA	NA	0	0	0	0	5.00379253480995	0	0	0	0	0	0	3.98844588098908	5.91003652955165	0	5.77557671390309	8.63590174599168	4.28405848841585	6.23323527212932	0	4.22065425509826	0	4.99689009890923	3.75394539176071	0	0	0	4.67768962745588	0	4.45016333703651	0	0	0	5.69065484796387	0	0	1.83776928427426	0	0
AACAACCGTGCCCGTA-3	-2.84927985874673	-1.51519837032664	TM88	7	0.486762625976	0.014975438487015	NA	NA	0	0	0	0	0	0	0	0	0	6.38288821911761	0	0	0	0	0	0	0	6.59953042862998	0	0	0	0	0	0	0	0	5.72769619947438	0	0	0	0	5.00439553027215	0	0	0	0	0	0
AACAACCGTGGGATTG-1	-0.0655254815752257	-8.5097448599597	0XAV	7	0.483276562506	0.00856443077767436	NA	NA	0	6.89000209234693	0	0	4.92452122509309	0	0	4.89163260186532	5.2074044794175	5.02571591703867	0	0	3.89958385337848	0	6.38687838187064	6.10469853633112	5.98242845347457	6.37587437803206	0	0	0	0	0	0	0	0	0	0	0	0	0	0	6.15668366270873	0	0	1.75916950509221	0	0
AACAACCGTGTGCCTG-3	8.5287326585975	2.00904993416623	TM88	2	0.538779818924	0.0149250069214387	NA	NA	0	0	0	0	0	0	0	5.48393792451583	0	4.25027041855271	0	0	3.80843797444522	0	0	0	0	6.97454857204454	6.99623573187032	0	0	6.19885934953196	3.5841997336454	4.0947401179801	0	0	6.28349084767639	0	5.36608099092457	8.33872952519458	0	0	0	0	0	0	0	2.87967043794961
AACAACCGTGTTCCAA-3	-4.78454892461265	-5.06755892753389	TM88	5	0.711798878537	0.0109104480275667	NA	NA	0	0	0	0	5.89687649521665	0	0	0	5.89319735539901	0	0	0	4.86644684338952	0	0	6.67455536667894	0	5.06102316796173	0	5.10891746592724	0	5.19868310494066	3.95573839779214	0	0	0	0	0	5.3384265478655	5.17384494845401	0	0	0	0	0	0	0	0
AACAACCGTTAACCTG-3	0.481016482851645	9.21420691963877	TM88	4	0.711798878537	0.00948146987213965	NA	NA	0	0	0	3.60036839484595	0	0	0	0	0	4.57758713228166	0	0	6.13852802652243	0	0	0	0	5.70296847145249	0	4.3782253107119	5.55266390992704	0	4.31233368850315	5.32996578617507	0	0	5.23607792419833	0	4.60773439265015	0	0	4.1200927274992	0	3.74802803418038	0	0	0	5.06694844598442
AACAACCGTTCAGCTA-2	0.116028554801906	7.45736801449156	5XAV	4	0.486762625976	0.0115532768127167	NA	NA	0	4.25092744784361	0	0	0	0	0	4.87512129522134	0	0	0	0	5.47807852307286	4.25987722673501	0	5.00138917035869	0	4.76411907610428	0	0	4.96107318206412	0	4.34298596352042	6.35055085023206	0	0	0	0	4.35505225121048	0	0	0	0	0	0	0	0	4.73102666906306
AACAACCGTTCTTCAT-3	-0.824992563245422	-7.65060452297339	TM88	7	0.711798878537	0.00998364111658514	NA	NA	0	3.34845062125455	0	0	3.32123347230734	0	0	5.32525666835136	0	0	0	0	0	0	0	4.09891234376963	0	3.86164224951522	0	3.89388527093404	0	0	0	3.26689786368033	0	0	0	0	0	0	3.08521718069419	6.00118576106658	0	0	4.58855676682294	0	0	0
AACAACCTCAGTAGGG-3	-3.52823823198314	-1.2633671295259	TM88	7	0.538779818924	0.00945682879388591	NA	NA	0	0	0	0	0	0	0	0	0	0	0	0	0	6.00491035427322	0	0	0	0	5.03365304550426	0	0	0	0	0	0	0	5.92370926565486	0	0	0	0	0	0	0	4.79107845187893	0	0	0
AACAACCTCGAACGCC-2	-3.5251738659313	-3.74764109700677	5XAV	7	0.486762625976	0.0125035617244968	NA	NA	0	0	0	0	5.82880183222468	0	0	0	6.39846733511689	5.5263286384178	0	5.09475844273886	5.08449619431031	0	4.82010935280355	7.58505887700922	0	6.65599285800035	0	0	0	0	0	0	0	0	5.09622737655535	0	0	0	0	0	6.20124807066839	0	0	0	0	0
AACAACCTCGGATTAC-3	-3.82212929269093	-7.16470420747004	TM88	4	0.711798878537	0.0121951767409474	NA	NA	0	0	0	0	5.42648158292088	0	0	6.07789257924581	7.00472773304953	5.12489734094177	0	4.00819546352705	5.3721801054401	0	0	8.31967872769067	0	0	0	4.24040383763623	0	7.0820116536402	5.14794186464029	0	0	0	0	0	5.15504460131026	0	0	4.66160306117799	0	0	4.25328206205692	0	0	0
AACAACCTCTCGCCTA-2	8.88969267894398	1.37087423751416	5XAV	2	0.711798878537	0.00931935763489547	NA	NA	0	0	3.77376632148176	0	0	3.82998490229262	0	5.33337835890175	0	0	0	0	4.34132961041491	0	0	0	0	5.6240586875162	0	3.90191563723007	0	5.76171862449513	4.80455933063366	5.87227164330383	0	0	6.41859899606935	0	6.30853837751525	0	0	0	3.67082114425059	0	0	1.51903066640607	0	4.32203386163641
AACAACCTCTGCTTAT-2	-5.5015428296421	7.89935465227313	5XAV	9	0.483276562506	0.0110335392216793	NA	NA	0	4.75942970551635	0	0	5.82361812738475	0	0	0	5.92490283835183	0	0	4.40183705283579	3.70914124509961	4.76837948440775	5.21683101681643	0	0	0	0	0	0	4.72784771144832	5.66300105725905	3.9954433886345	0	0	0	0	0	0	0	0	3.03863277893529	3.32141459110582	3.96449009205803	5.51788634440316	0	4.15055428500121
AACAACCTCTTTGCAT-3	-3.5351552842848	-1.4826010431089	TM88	9	0.483276562506	0.0105204602358459	NA	NA	0	0	0	0	0	0	0	0	0	5.47332427713857	0	0	0	0	0	6.14980845665527	0	0	0	0	0	6.05019829937978	0	0	0	0	5.04351462939225	0	0	5.33787694435894	0	0	0	0	0	0	0	0
AACAAGAAGAAATTCG-2	-12.1957241815131	-2.338189248285	5XAV	9	0.550009348219	0.011522358933438	NA	NA	0	4.21001880085289	5.55088399559534	0	0	0	0	4.83421264823062	4.4656849062301	6.97447876387991	0	0	0	0	6.64633959440795	0	0	0	0	0	5.61080863478131	0	0	4.12846604327867	0	0	4.54166989463913	0	4.31414360421976	4.83603220960584	4.6305596266689	4.50583374582327	0	0	0	0	0	0
AACAAGAAGATGCCGA-3	8.48128555596873	-0.922686200541867	TM88	3	0.711798878537	0.0164705834280522	NA	NA	0	0	0	0	4.12064423938046	0	3.78407128817272	7.15173580404864	5.7748187682969	4.22183893132605	0	0	3.78000648721856	0	0	7.36486186440915	0	6.25447958785696	0	4.70564728445571	0	6.97813122313166	0	0	0	0	5.16268265681333	0	4.25198619169454	7.32032661618581	0	0	0	0	0	0	0	0
AACAAGAAGCCTCTTC-2	0.822146533439052	7.75169088027228	5XAV	5	0.575972057872	0.0139302671264306	NA	NA	0	4.08249473155431	0	0	0	0	0	0	0	0	0	3.72490207887375	3.71463983044521	0	0	0	0	0	0	0	4.56790413748271	0	0	5.77488025105633	0	0	5.09663844683038	0	0	4.70850814030726	0	0	0	3.32691317645141	0	0	0	3.46836491543942
AACAAGAAGCGACTAG-2	7.71479933339058	3.46198996432853	5XAV	2	0.711798878537	0.0128598458745708	NA	NA	0	3.98014064105025	0	0	0	0	0	6.66301667628312	0	0	0	0	0	3.98909041994165	0	0	0	0	0	3.85475636247887	6.40458281962855	0	4.06938501255673	0	0	0	5.68031887950975	0	5.16710031261182	0	0	0	3.62311478719222	3.90589659936275	0	1.47187139165488	0	4.85965041392668
AACAAGAAGCTCCCTT-3	6.52642081726423	-0.968160662863201	TM88	3	1	0.0183165064730696	NA	NA	0	0	0	0	5.05585887524561	0	0	6.39651292016369	4.65335778161057	0	0	0	0	0	3.7754247521167	6.84016711247659	0	7.19945161645267	4.52776021570799	5.17927547274141	0	7.74205372940112	4.8938469300644	0	0	0	5.12963935788819	0	0	6.62069337405207	0	0	0	0	0	0	0	0
AACAAGAAGGTAAGGA-3	9.23737548328932	-0.532518174008435	TM88	3	0.483276562506	0.0140808595310676	NA	NA	0	4.24384511154372	0	0	4.21662796259652	0	0	7.04910012835488	4.49951121692094	0	0	0	0	0	4.29937818157817	7.05783954077988	0	7.0432547198688	5.46042794239966	0	0	6.82502520375245	4.7382662610161	0	0	0	5.25958363696476	0	0	6.93339122701775	0	0	0	0	0	0	0	0
AACAAGAAGGTTCTTG-3	-1.89613923355707	-4.94337987504745	TM88	5	0.414779160472	0.00979410818666192	NA	NA	0	0	0	0	0	0	3.94609148354514	6.52991328038195	5.65283947521952	0	0	0	3.94202668259097	0	0	7.52965100574826	0	0	0	0	0	5.64540198967383	0	0	0	0	4.64153267748633	0	4.41400638706695	0	0	0	0	0	0	0	0	0
AACAAGAAGTATTGCC-3	0.525516877297069	-5.28320078082722	TM88	6	0.711798878537	0.00915723849305115	NA	NA	0	5.87290335495167	0	0	0	0	0	5.58609860549428	6.31030126957583	0	0	0	5.50504845384256	0	0	5.71236648063163	0	0	0	5.52525949476987	0	0	0	0	0	0	4.6091671310814	0	0	0	0	0	0	0	0	0	0	0
AACAAGAAGTGATTCC-1	-2.02746476579815	7.05691729134319	0XAV	7	0.538779818924	0.00719450770342375	NA	NA	0	0	0	0	0	0	0	0	0	0	0	0	6.20678939535372	0	0	0	0	5.58987732159086	0	0	0	0	3.79925777547945	4.99513293575597	0	0	0	0	0	0	0	0	0	0	0	0	5.73701352573069	4.4692812265028
AACAAGAAGTTGCCCG-2	-4.95003625205232	7.67490522333087	5XAV	8	0.711798878537	0.0135426772633462	NA	NA	0	3.61989887004101	0	0	4.26885398700438	0	0	0	5.92510860364035	0	0	0	4.32795839568366	0	0	0	3.55791882478723	0	0	4.1706868573802	4.49834434723396	0	6.03974268855871	0	3.34700468505987	3.2881510172857	5.31227266030546	0	0	0	0	0	0	3.94023174168986	0	5.04833564124488	0	5.18133869326513
AACAAGAAGTTGGACG-3	-2.00482882204495	-1.1908657696955	TM88	7	0.711798878537	0.0135563524962167	NA	NA	0	0	0	0	0	0	0	5.81245851329337	0	0	0	4.14451528536366	0	0	0	0	0	6.10458034984646	0	4.37672365947284	0	0	0	4.42055518047	0	0	5.51991575970189	0	5.69551352495266	5.12812134679717	0	5.88720366655617	0	0	0	0	0	0
AACAAGACAACGCCCA-3	-2.67355952951262	-1.63362005083925	TM88	7	0.538779818924	0.016502736107017	NA	NA	0	0	0	0	4.53706450193894	0	0	5.18847549826387	4.81994775626335	0	0	4.20668899820558	4.88300625161391	0	0	0	0	6.45389987563612	0	0	0	0	3.97218850897722	5.1693083951488	0	0	5.58251224650927	0	5.35498595608989	5.19029505963909	0	6.7947213170775	0	0	5.13835509857233	0	0	3.26765921328142
AACAAGACAATGTCTG-2	6.29148571279584	2.69476815833118	5XAV	2	0.711798878537	0.00403082766912895	NA	NA	0	0	0	0	0	0	0	0	0	0	0	0	4.78547446111402	0	0	4.53905567973097	0	4.30178558547656	3.91866249669052	3.66320967864451	6.30981485455718	4.43944552245549	4.78292584655764	5.87866290905967	0	0	6.92632886612251	0	5.47914379183344	0	0	0	2.75023058994246	3.03301240211299	4.3549142124298	0	0	4.86367435444543
AACAAGACACTACCCT-1	8.52509694430401	3.72437218278541	0XAV	3	0.517808190657	0.0115838911512255	NA	NA	0	0	0	0	0	0	0	0	0	0	0	0	0	0	0	0	0	0	0	0	4.77876871402697	0	5.58061555513043	0	0	4.24195279807757	0	0	5.36446672730375	0	0	0	0	3.81811909572997	0	0	0	4.87608625943464
AACAAGACAGAGGAAA-3	-3.67896193775225	-1.38434222355766	TM88	7	0.696098443358	0.00912836908439973	NA	NA	0	0	0	0	0	0	0	6.46376912057147	0	0	0	0	0	0	0	0	0	7.04408374553269	0	0	0	5.11504469651667	0	6.56691881768144	0	0	5.88476266031067	0	5.6572363698913	0	0	5.8489265114948	0	0	0	0	0	4.25648912891971
AACAAGACAGTTGTCA-2	1.70113373782572	-8.05888895127027	5XAV	9	0.711798878537	0.017350391472438	NA	NA	0	7.20214746386703	0	0	0	0	0	0	6.81680198064654	0	0	4.60118989550685	3.90656619477806	0	6.10702757676338	6.80195622924401	7.28664321004692	4.78761272414783	0	4.83339826961603	0	0	4.76920870105399	0	0	0	4.60607218967341	0	0	4.90043450464011	0	0	4.60914438089009	0	0	1.76615184649179	0	0
AACAAGACATCACCAA-2	-1.02416958203576	-2.88058617880302	5XAV	6	0.711798878537	0.0119187157516337	10	peak_10	0	4.39973076513807	0	0	4.37251361619087	0	0	5.02392461251581	4.65539687051529	6.40630098132054	0	0	5.12014548068845	0	0	0	0	6.00119201005822	0	4.2743464865667	0	0	3.80763762322915	4.31817800756385	0	0	5.41678208127198	0	0	0	0	6.62813838329254	3.36136739786464	0	0	0	0	0
AACAAGACATCTCCCA-1	-4.93431081135256	8.80734876664476	0XAV	8	0.764968622909	0.0131158520953492	NA	NA	0	0	0	0	0	0	0	0	4.60862213211339	0	0	0	0	0	0	0	0	0	0	0	0	0	3.76086288482726	0	0	4.02120817398087	0	0	5.14210857209494	0	0	0	0	3.59737447163328	0	5.79898347016361	0	0
AACAAGACATGAATAG-2	-1.41359572436979	7.53438983472353	5XAV	6	0.538779818924	0.00688366868746325	NA	NA	0	0	4.58465918184192	0	0	0	0	0	0	0	0	5.39089970809557	5.56229111234301	0	0	4.90541348318299	4.09297171541412	6.03954145821386	0	0	3.95333253404376	0	4.64824075953246	5.84859325587789	0	0	4.48660285445415	0	0	0	0	0	0	0	0	2.32992352676623	3.72190968910235	4.78719690803697
AACAAGACATTGAGGG-1	8.68578922363067	0.214980666058926	0XAV	3	0.711798878537	0.0198093637391601	7	peak_7	0	0	0	0	4.395713541048	0	0	6.98002461401304	0	0	0	0	4.0550757888861	0	0	5.85897096892859	0	6.71523540091653	0	4.98312496784213	0	6.85289533789545	3.83083754808628	5.02695648883929	0	0	5.44016034019976	0	4.52705549336208	7.33786415130112	0	0	3.38456732272178	0	0	2.60023999701814	0	0
AACAAGAGTAGGGAGG-1	-4.72158458581854	6.98553229361986	0XAV	8	0.711798878537	0.00784532393522043	NA	NA	0	0	0	0	0	0	0	0	4.52138080713168	0	0	4.59240633395401	3.89785980064536	0	0	0	3.52808103938936	0	3.72012962411778	4.53989567062716	3.38085445963663	4.24091264988274	5.36382555690789	0	0	0	0	0	0	0	0	0	0	0	0	5.01746281611575	0	4.89976043765512
AACAAGAGTAGTATAG-2	-3.6374330027585	-3.33274016362183	5XAV	5	0.711798878537	0.0120221763357776	NA	NA	0	4.60243912417006	0	0	0	0	0	5.22663297154779	4.85810522954727	0	0	0	4.23458422306095	0	0	5.35290084668514	0	5.11563075243073	0	4.47705484559868	0	0	4.01034598226114	0	0	0	4.93409021795631	0	4.70656392753693	0	0	6.27505186126494	6.03736318545895	0	0	0	0	0
AACAAGAGTATCGAGG-2	0.467141170075753	-7.80673218071718	5XAV	8	0.711798878537	0.0148697669295815	NA	NA	0	4.57430176797545	0	0	0	0	0	0	5.51661306883178	4.64827931097384	0	0	6.27448203995843	0	6.8154709401898	8.57031845512751	6.4470595914875	5.08749339623613	0	5.82544295044615	0	0	0	5.86927447144331	0	0	0	0	4.67842657134233	0	0	0	5.47067626946786	0	0	2.06603251858008	0	0
AACAAGAGTCCAGGTC-3	-4.46469578584905	-3.43257444268789	TM88	5	0.538779818924	0.0160606276177287	NA	NA	0	0	0	0	0	0	0	5.20030119495824	0	0	0	0	5.58479561632686	4.5850571264719	0	8.57214680131893	0	6.68833222427467	0	0	0	0	4.67067116855538	0	0	0	4.90775844136675	0	0	6.57866392618892	0	5.55857925543469	0	0	0	0	0	0
AACAAGAGTCCCTGAG-2	8.2055375375393	0.82764267011489	5XAV	2	0.764968622909	0.012167576857934	NA	NA	0	0	0	0	0	0	0	7.05954506386295	6.1534595562486	0	0	0	3.60451989769132	0	0	0	0	6.76662434248107	5.47083072080796	3.84699052022905	3.08751455668259	8.00128337437616	0	4.57206693550754	0	0	5.67241327511958	0	5.4448869847002	5.68109909066505	0	0	0	0	0	0	0	3.35699725547704
AACAAGAGTGAATGAT-1	-0.887649222416283	-2.93610019106205	0XAV	6	0.483276562506	0.0120038016332917	10	peak_10	0	0	0	0	0	0	0	0	5.78404650279924	0	0	0	5.96867827547485	0	0	4.90741405691487	0	5.3534048745461	0	0	0	0	0	4.07539957682557	0	0	0	0	4.26107713776666	4.78296574315274	0	6.38166921647574	4.89381660189405	0	4.0444462802491	3.02011114802666	0	2.86032989679507
AACAAGAGTGCCGGTT-3	-2.07148648073426	-7.1841581813803	TM88	9	0.493754510879	0.00634237008614678	NA	NA	0	0	0	0	0	0	0	5.05306079770764	5.37015657729658	5.87783203192707	0	0	0	0	0	8.59870233957767	0	0	0	0	0	0	0	0	0	0	0	0	0	0	0	0	0	0	0	0	0	0
AACAAGAGTGGCATCC-1	-2.51108410635139	-0.689818790172993	0XAV	6	0.745876019111	0.0132617804141861	NA	NA	0	0	0	0	0	0	0	0	0	0	0	5.20068319969077	0	6.25794716847211	0	0	0	0	6.78372118011664	0	0	0	0	5.88057176126384	0	4.53821452556085	0	0	4.97408718168303	0	0	0	0	0	4.75745632416546	3.05000660297595	0	3.57333994071144
AACAAGATCAGACATC-2	8.60833672411006	3.03461197284265	5XAV	2	0.711798878537	0.0114802758117008	NA	NA	0	0	0	0	4.2120947379193	0	0	4.86350573424424	0	0	0	0	0	0	0	0	0	4.75250351512718	0	4.11392760829513	5.41791148875789	4.89016345210611	4.33126482560162	5.24421811786597	0	0	5.94357444099327	0	5.42989567880707	0	0	0	0	3.48373033176361	0	0	0	4.02914843783548
AACAAGATCAGGTAAA-1	-2.17531015728308	-8.14871630744145	0XAV	4	0.711798878537	0.0106373752646891	NA	NA	0	4.74334574639428	0	0	4.71612859744708	0	0	5.36753959377201	4.99901185177149	6.51307533286174	0	4.38575309371372	3.69323005451044	0	0	7.92611018048355	4.6813657011405	0	0	3.93570067704817	0	7.63564717072283	4.15125260448536	0	0	0	0	0	0	0	0	0	5.71035370317394	0	3.94857890146886	2.23507649699891	0	0
AACAAGATCCAAATGC-3	5.85035486036583	-0.945537890725365	TM88	3	0.711798878537	0.00916177661245652	NA	NA	0	0	0	0	3.82885218492603	0	0	6.94050112368421	4.79150245525629	0	0	4.17824369719852	4.16798144876997	0	0	6.66243849668755	0	5.44999294929207	0	4.81141704246002	0	6.56282833941207	4.34470817912247	0	0	0	0	0	5.32635051130584	6.7604531251465	0	0	0	0	0	0	0	0
AACAAGATCCATTGGA-1	-1.73130230125795	-8.00892017097113	0XAV	4	0.711798878537	0.0113910330314197	NA	NA	0	0	0	0	0	0	0	0	6.11514719588221	0	0	0	4.2477863972872	3.94380407028857	0	8.09524033740724	0	0	0	3.8094700128258	0	5.95340219108063	5.40047108543874	0	0	0	0	0	0	0	0	0	2.89649092412375	0	0	2.79428137644566	0	0
AACAAGATCCGTATAG-1	-2.99166139880008	-7.61514308009149	0XAV	4	0.711798878537	0.00741946529894354	NA	NA	0	0	0	0	0	0	0	6.27669029243601	5.90816255043549	5.03772683143361	0	3.92175184492631	5.28464154394917	0	0	7.95761535507955	0	4.79253612586753	0	4.15396021903548	0	6.30334801029788	4.37165614652631	0	0	0	0	4.02500205747234	5.06787409180211	0	4.01611105704651	0	6.11477479851409	0	0	2.45548003903986	0	0
AACAAGATCGACGATT-1	-5.14337420518053	8.98184344735638	0XAV	8	1	0.0142668540474686	NA	NA	0	4.15910393269741	0	0	5.21732410720406	0	0	0	4.41477003807462	0	0	0	3.7912490315883	0	4.21463700273185	4.90956565521249	0	0	0	0	0	0	5.34227425186937	0	3.88620974771626	3.8273560799421	0	0	0	4.78511734145036	0	0	0	3.4035223775945	0	5.60167625737639	0	3.94791881854654
AACAAGATCGCATTAG-3	8.35819568643375	1.08355152165918	TM88	3	1	0.00992850443281352	NA	NA	0	0	0	0	4.14064044606274	0	0	6.85431731488423	4.42352370038715	0	0	0	0	4.17680737390134	0	4.91831931752502	0	6.45645763651933	0	0	0	7.97793605223759	3.57576445310102	0	0	0	5.1828773532695	0	0	6.85613687625944	0	6.52593841247688	0	0	5.83075995410797	0	0	0
AACAAGATCGTAACCA-2	-4.43273157561319	-4.87193810973822	5XAV	5	1	0.0168667719173944	NA	NA	0	0	0	0	5.19210316147753	0	0	5.15714439597227	7.07896912571495	0	0	4.17535789591398	4.16509564748543	0	5.27485338045918	6.37297775547099	5.15734026517095	5.04614217685521	0	5.09393603185335	0	0	3.94085740668561	5.13776755285051	0	0	0	0	0	0	0	0	5.78493965306431	0	0	2.02468129919917	0	0
AACAAGATCGTCGATA-1	8.19579998826238	1.98652892483518	0XAV	2	0.590532924772	0.00892356814444397	NA	NA	0	0	0	0	0	0	0	0	5.78484005046764	0	0	0	0	0	0	0	0	5.35419448170364	0	0	0	0	0	6.13827100716251	0	0	6.95610612510959	0	0	0	0	0	0	0	0	0	0	5.32783259371863
AACAAGATCTCCGTGT-3	8.47465542663362	-0.145719261722279	TM88	2	0.745876019111	0.0210312451096143	7	peak_7	0	0	0	0	0	0	0	5.42434224317015	0	4.19126708854238	0	0	0	5.21111018197837	0	0	0	7.00959094148494	0	0	3.23242930342616	7.2341042174427	3.52519640363508	4.03573678796978	0	0	5.53381149687322	0	4.22141434891087	6.11412485210232	0	6.00602988018531	0	0	0	0	0	0
AACAAGATCTCTGGTC-3	-3.85460725143817	-2.38495218067335	TM88	7	0.711798878537	0.0089704484779974	NA	NA	0	0	0	0	4.6903746855929	0	0	0	6.06435444082775	5.88266587844892	0	0	0	4.72654161343151	0	7.25040943219468	0	6.32187996371121	0	4.59220755596873	0	0	0	0	0	0	0	0	4.82171663790698	5.34360524329306	0	6.10450328042092	0	0	0	0	0	0
AACAAGATCTGGGCGT-3	-0.279554868123705	-4.74971863882051	TM88	4	0.711798878537	0.0119568184294251	NA	NA	0	0	0	3.65302675959031	5.77306228349938	3.67962113376436	0	4.50112999465092	6.99807983279121	5.53930514387684	0	3.51934349459263	5.09747269976935	0	3.93246921730763	7.69327651947198	0	0	0	4.4315970113577	0	5.60889219019942	4.87323445896953	0	0	0	5.79697869466471	0	0	0	0	5.2538555699302	0	0	0	0	0	0
AACAAGATCTTCGACC-2	1.94356624983296	-9.30159402377093	5XAV	8	0.711798878537	0.0173078520275441	NA	NA	0	8.30227852782679	0	0	4.32084380991729	0	0	0	6.20007771680474	4.42203850186287	0	5.36449839823739	0	0	6.3354755270514	7.03040417953203	5.88243156617375	0	0	5.31039484788083	0	0	0	5.64053829334373	0	0	0	0	0	0	0	0	4.68372768364452	0	0	1.83979170946912	0	3.05143852125977
AACACACAGAATTCAG-3	8.83940977461442	-1.00402113758837	TM88	3	0.711798878537	0.0164731352053836	NA	NA	0	0	0	0	4.05713257262348	0	0	6.63615294545373	5.71031541190355	0	0	4.40926954152972	4.39900729310117	0	0	7.94986122823094	4.0223696763169	6.52515072633667	0	5.32926502795496	0	7.93355756852573	4.86255616461741	0	0	0	0	0	0	7.52346334894901	0	4.38016466654107	0	0	0	0	0	0
AACACACAGCACACCC-1	-0.97920950523058	6.80172992733862	0XAV	7	0.538779818924	0.0121484866787964	0	peak_0	0	0	0	0	0	3.6498491569542	5.85658548688713	0	0	0	0	0	4.15895578915034	0	0	0	0	5.04000231852012	0	0	4.73145996117567	0	3.2550710285541	7.17330113578318	0	0	0	0	5.87394230651765	0	0	0	3.48844732298602	0	0	2.01854144086408	0	3.23018825265473
AACACACAGCATTGAA-3	-1.68492749325782	-7.84150301249067	TM88	6	0.517808190657	0.0113654500120571	NA	NA	0	6.05332247407753	0	0	4.5695650502367	0	0	5.50548467643286	5.53923849715295	4.67075974218228	0	3.8400412702051	0	0	3.57873436528381	8.02094144281781	0	4.03639292351003	0	0	0	6.6243774248497	0	0	0	0	0	0	0	0	0	0	0	0	0	0	0	0
AACACACAGGCCTTGC-1	0.244460335917752	8.22258344025303	0XAV	6	0.711798878537	0.014363008609969	NA	NA	0	0	0	0	0	0	0	0	4.04233682122934	0	0	3.42907806317157	4.49825046535493	0	0	4.53713243836721	0	4.97866088574588	0	3.66128643728075	5.27346221825918	0	0	4.38391649991099	0	0	0	0	4.56959406085208	0	0	0	0	3.70988770238231	0	2.35783611706866	0	4.41123322703992
AACACACAGGTTGAGC-3	8.35047758151891	1.32947231362348	TM88	3	0.711798878537	0.00911831398660166	NA	NA	0	0	0	0	0	0	0	4.97392351141508	4.60539576941456	4.42370720703573	0	0	0	0	0	0	0	6.45929390859765	5.16479959978824	4.22434538546597	0	7.28845579598164	0	4.26817690646313	0	4.01798181128204	6.74652333458321	0	5.13885586368048	6.57211568908992	0	0	3.31136629676392	0	0	0	0	0
AACACACAGTATGAGT-2	0.775969201076879	7.84047992063177	5XAV	4	0.711798878537	0.0154475532006199	NA	NA	0	4.32435689663498	0	0	0	0	0	0	0	4.39833443963337	0	0	5.33023604645514	0	0	5.07481861915006	4.2623768513812	4.83754852489565	0	4.88376381192625	4.8132307054464	4.97520846187458	3.73226375472606	4.24280413906076	0	0	5.74346337501702	0	4.42848170000186	0	0	0	0	0	0	0	0	4.9592770197252
AACACACAGTCGTCTA-1	-4.63172227127958	7.13207282900242	0XAV	8	0.764968622909	0.00986997685606059	NA	NA	0	0	0	0	3.40941452164554	0	0	0	4.76358396148757	0	0	4.43453840564286	3.06877676948363	0	3.49216474062719	4.18709339310782	0	4.62254622493349	0	4.38253357753898	2.5517714284749	4.08748323583234	4.20003791641449	3.35507891301852	0	0	3.76828276437899	0	3.54075647395961	0	0	0	2.39826830331931	3.75233630100745	0	4.85817470328114	0	4.50045354232565
AACACACAGTGCGCTC-3	7.4648047945166	-0.358248333494137	TM88	2	0.711798878537	0.0241644230213598	7	peak_7	0	0	0	0	0	0	0	6.08284557135049	4.80602451958142	3.94437730409801	0	0	0	0	0	5.70185013100838	0	6.1532723455992	5.08145694796793	4.42497413563283	0	7.86292130322193	3.2783066191907	0	0	0	4.88200950799046	0	0	7.41571409079655	0	5.24720335346368	0	0	0	0	0	0
AACACACCAAATGATG-2	0.684839250735	7.87412360492876	5XAV	5	0.711798878537	0.0161902966374411	NA	NA	0	0	0	0	0	0	0	5.47776764242643	0	0	0	0	4.8879108374068	0	0	4.92064403607792	0	5.36676542330936	0	4.04479803499146	4.65694696014021	0	0	6.46871579125125	0	0	5.58741683230216	0	5.35989054188278	0	0	0	0	0	0	0	0	0
AACACACCAACGTAAA-2	-0.742375312497912	-7.77508378306175	5XAV	8	0.711798878537	0.00791339456306993	NA	NA	0	7.37370503574998	0	0	0	0	0	0	3.97078655070016	4.46682401357723	0	3.35752779264239	5.11318936514144	0	4.4483795406133	6.51787859016154	0	4.22831207358362	0	5.75937875305445	2.83026020320511	0	4.48609982540157	0	0	0	0	0	0	0	0	0	6.25744407178639	0	0	0	0	0
AACACACCAATCCAGT-1	9.05519567923902	0.0551986931014094	0XAV	2	0.517808190657	0.0154756899169294	NA	NA	0	0	0	0	0	0	0	4.72831010767976	0	4.17809380330041	0	3.74652360762147	0	0	0	4.8545779828171	4.04213621504824	6.99616616615583	0	0	0	7.22067730601262	3.5120231183931	0	0	0	5.80638246344377	0	5.80094564791607	7.41863022746003	0	0	0	3.34853470519912	3.99161020615134	2.27856871979411	0	2.80749382269731
AACACACCAATCTAGC-1	0.761987663315882	-8.40397929700385	0XAV	7	0.711798878537	0.0165346885470846	NA	NA	0	7.75644222896071	0	0	4.31124522639082	0	0	4.96265622271576	5.68174099671301	0	0	0	4.65551618934838	0	5.76790651562687	6.6851476887926	0	5.53656271871816	0	4.21307809676664	0	4.98931394057762	4.83398174942688	5.6308206880182	0	0	0	0	5.12749589382436	0	0	4.63427732030841	5.68296440089927	0	0	2.51510184106212	0	0
AACACACCAGAACTCT-1	-2.02698376989829	-5.9862049221344	0XAV	4	0.745876019111	0.00849675497869547	NA	NA	3.95608234801471	0	0	0	4.07976970113811	0	0	6.32393364974387	6.54132138623545	0	0	3.74939419740475	5.80030994786943	0	4.16251992011976	7.03611700337332	0	0	0	3.98160257151393	0	7.30351100580333	4.19764545727368	0	0	0	0	0	0	4.73300025883826	0	5.48752935450997	6.54487077545796	0	0	2.68344516014421	0	0
AACACACCAGATCCAT-1	-0.58142380747641	10.4148538970439	0XAV	4	0.711798878537	0.0167067372296937	NA	NA	0	0	0	0	0	0	0	4.46807962243123	0	0	0	0	5.06370736154572	0	3.89941884508795	0	0	5.03667928836452	0	5.0844084840519	5.70606442514897	0	3.93139451819493	0	0	0	0	0	0	0	0	0	0	3.0883042199506	0	2.01521841070848	0	4.60287883084141
AACACACCAGGCGAAT-2	-3.07253907973592	-4.20502874870037	5XAV	4	0.493754510879	0.0157451141493707	NA	NA	0	0	0	0	5.44629398188473	0	0	5.00958552084946	5.32634567579582	0	0	0	5.10565622972283	0	4.44092474350617	8.11659982826629	0	5.98670275909261	0	0	0	5.03624323871132	0	4.30383891589751	0	0	0	0	0	0	0	4.68120661844211	6.16539603467743	0	0	0	0	0
AACACACCAGGTGGAT-1	-5.16519284305035	7.20382863175509	0XAV	8	0.711798878537	0.0094168262163005	NA	NA	0	0	0	0	4.13338106315247	0	0	0	4.41626431747689	0	0	0	0	3.49581465417907	0	0	0	0	0	4.71851100169442	3.95903503814796	0	4.65396219598846	0	4.79216292740425	0	3.81851596907392	0	0	0	0	0	2.44850150801424	2.73128332018477	3.37435882113698	4.91042974281695	0	4.35268855724164
AACACACCATGTTCAG-3	7.88540405727036	-0.475368331880594	TM88	2	0.711798878537	0.0218578519447048	7	peak_7	0	0	0	0	3.86078772057987	0	0	6.68627148546096	0	0	0	0	0	4.57714495264942	0	4.63846659204215	0	6.68033696548285	4.69826371323265	4.44281089518664	0	7.91485048915691	3.29591172761815	0	0	0	5.30095483959388	0	4.67231997712489	6.79315874597513	0	0	0	0	0	0	0	0
AACACACCATTCTCTA-3	-3.14311521360704	-4.28445324577939	TM88	7	1	0.0154335508051969	NA	NA	0	0	0	0	5.66993282539032	0	0	6.03506647564335	6.86657332076331	4.39740521686598	0	0	5.32929507322842	0	5.46640569830007	7.69735787626205	6.19297673590886	5.52140269523278	0	4.19804339529622	3.43856743174976	4.9742792391072	5.1050568324286	0	0	0	4.65507876765385	0	0	0	0	0	0	0	0	0	0	0
AACACACGTAACAGGC-1	-0.456680951078851	-5.85761642859827	0XAV	7	0.711798878537	0.00569990106422888	NA	NA	0	6.94755673039896	0	0	3.94729503636672	0	0	0	5.59860425011386	0	0	4.69966463768497	4.68940238925642	0	5.62041211007199	6.31534076255262	5.97109592368779	0	0	3.84912790674254	0	0	3.382419043405	4.97570453279131	0	0	4.30616327910017	0	0	0	0	0	5.95792601423153	0	0	0	0	2.67788974770921
AACACACGTAGGGTAC-3	-4.17952418546399	-4.07546681614418	TM88	5	0.483276562506	0.0179160153184989	NA	NA	0	4.56972758923172	0	0	4.54251044028451	0	0	5.88053672515429	4.82539369460893	0	0	0	5.29176627165995	4.57867736812312	0	7.87304627043623	0	5.08291921749239	0	0	0	5.90719444301615	3.97763444732279	0	0	0	0	0	0	5.19574099798467	0	0	0	0	0	0	0	0
AACACACGTCCTCATC-3	-3.28252364606056	-4.13938626913748	TM88	5	0.711798878537	0.0137966268698821	NA	NA	0	0	0	0	0	0	0	4.99832622726943	5.71779850051808	5.13330847520519	0	0	5.38062507853608	0	4.42966544992615	6.49894170216026	0	5.57252256046748	0	5.33674811656949	0	5.0249839451313	3.78203923798278	0	0	0	0	0	4.47825718325857	0	0	0	0	0	0	0	0	0
AACACACGTCTACGAT-3	-4.52039052622168	-4.4284283692172	TM88	5	0.711798878537	0.0146741450641863	NA	NA	0	0	0	0	0	0	0	0	6.80737242600996	5.64784060607948	0	0	5.49249690596667	0	0	8.11210094288099	0	0	0	4.35936220236948	0	5.82163191350629	0	0	0	0	6.19200290086202	0	0	5.11075988969381	0	0	0	0	0	0	0	0
AACACACGTGACTCTA-1	6.71004538421426	-0.47842578382717	0XAV	2	0.711798878537	0.0222915090358166	7	peak_7	0	0	0	0	3.69005505244007	0	0	5.01922547725319	0	3.79124974438566	0	0	3.34941730027817	0	0	5.54577613772	0	6.50517817870683	0	4.66993013663354	0	7.70548929045352	4.89115913464288	3.63571944381305	0	0	6.50543567944559	0	5.99109970034057	7.30957575207406	0	4.69084657484584	0	0	0	1.88676238048009	0	0
AACACACGTGTCCGGT-1	-3.36830917256574	8.88836146449918	0XAV	9	0.711798878537	0.00723377290022649	NA	NA	0	0	0	0	0	0	0	0	4.8742525383242	0	0	0	5.34104259258243	0	0	0	0	0	0	4.49320215437561	4.42065391972848	0	0	0	0	0	0	0	0	0	0	0	0	0	0	6.06836814759533	0	4.0088917242416
AACACACGTTCCCACT-2	1.09844068406156	-8.92128647503474	5XAV	6	0.745876019111	0.0140337186879436	NA	NA	0	7.92124011401674	0	0	5.02991709215641	0	0	5.27985393191341	6.0019405839636	6.85910458666369	0	0	5.53199652395008	0	5.95538449509363	8.39043761496067	5.50277555063092	0	0	5.21743057039319	0	6.68380386678634	4.75072170705564	3.89283831563203	0	0	0	0	0	0	0	0	5.47893674606571	0	0	1.46612182381087	0	0
AACACACTCACCATGA-1	-0.993763955167418	5.56799448393869	0XAV	6	0.538779818924	0.0117662637962209	NA	NA	0	0	0	0	0	0	4.63701484629442	0	0	0	0	0	5.03559073669113	0	0	5.06654518782985	0	6.76069742310424	0	0	0	0	0	4.91925218887515	0	0	0	0	6.19788520503927	0	0	0	3.27772009804134	0	0	2.49253569705399	3.88304139374922	4.10682320019552
AACACACTCACGACTA-2	-0.552732314875036	-4.47471697404798	5XAV	4	0.711798878537	0.0148780218800442	NA	NA	0	0	0	0	5.02606932164441	0	0	0	6.28475126867485	4.04458153934456	0	0	4.97110445357519	0	0	7.00208506574842	0	4.48379562460684	0	4.92790219202024	0	4.62145556158577	0	0	0	0	4.98347876287803	0	0	0	0	0	5.54903991053506	0	0	0	0	0
AACACACTCCAAACCA-1	-0.373234145300714	10.4202564526904	0XAV	4	0.711798878537	0.015232920671243	NA	NA	0	0	0	0	3.95511907336676	0	0	0	0	0	0	0	6.36486062039451	0	0	0	5.00322592166637	5.57839759518082	4.11240476178859	3.85695194374258	5.56067214662733	0	5.56642204030362	0	0	0	0	0	0	0	0	0	0	3.22675466721106	0	3.39969081041321	0	5.06207994506344
AACACACTCCAAGCAT-3	5.52104193666373	-0.154360674058692	TM88	2	0.711798878537	0.0178367023924722	NA	NA	0	0	0	0	3.31428795440838	0	0	6.69570360913645	4.26783275313774	4.98869677885903	0	4.05243011358482	0	0	0	5.44434024444631	0	7.17810753911145	4.54009130574001	5.37301454912119	0	7.91803776189737	0	0	0	0	5.83004992147882	0	5.01884403922752	6.86891538809519	0	4.98969346690161	0	0	3.2289990492049	0	0	0
AACACACTCCACTGAA-2	7.34381520715883	-0.0736291455451352	5XAV	2	0.745876019111	0.0225898859951208	7	peak_7	0	0	0	0	0	0	0	5.77474597412556	4.72032919341196	0	0	3.4282833831271	0	0	0	0	3.72389599055388	6.75748784922246	4.59473162750938	4.33927880946337	0	7.11780321206525	3.19378289389874	0	0	0	4.796314181821	0	5.47636250990448	7.0929650555786	0	5.16111023799656	2.74751266853423	0	0	1.27760678641229	0	0
AACACACTCTAACGGT-1	-4.62837754221788	8.72341929998018	0XAV	8	0.517808190657	0.0130476202512528	NA	NA	0	4.15807643285926	0	0	4.13085928391206	0	0	0	0	0	0	0	3.79022153175016	0	4.21360950289371	0	0	0	0	0	0	0	4.93742818038924	0	0	0	0	0	0	0	0	0	0	0	0	5.60062856611635	0	4.79037520376058
AACACACTCTCAACGA-1	1.09223355748616	10.1126764145531	0XAV	4	0.711798878537	0.0186778476936578	NA	NA	0	0	0	0	4.01778193013068	0	0	0	4.98274846191361	0	0	0	4.35922745542729	0	0	0	0	0	0	3.91961480050651	3.84222211441856	0	5.22615697179039	0	0	0	5.05873345032265	0	4.14912388244476	0	0	0	0	0	3.9324930249272	3.30998086430394	0	4.6752444769394
AACAGGGAGACAAGCC-3	0.811429785605583	-4.77427008060758	TM88	4	0.711798878537	0.0148161849853402	NA	NA	6.12733852013379	4.49820751084197	0	0	5.71371266254337	3.62163500694155	0	6.61554068509464	5.66173697730034	4.57218505384035	0	0	4.81648192252448	0	0	8.5309459974859	0	0	0	5.0589525450622	0	6.05692243716273	3.90611436893305	0	0	0	4.82985860462822	0	4.60233231420885	0	0	4.11476496542076	0	0	0	0	0	2.52232758284566
AACAGGGAGAGATTCA-3	1.00065378461024	-4.49425318824577	TM88	4	0.745876019111	0.0171901049292849	18	peak_18	0	0	0	0	5.16289996056569	0	0	5.41234071470696	6.4222266390885	5.55002470102052	0	4.43055421464867	3.73755669112625	0	0	7.83172936900831	0	4.61860322049603	0	3.98002731366398	0	0	4.1960537254203	0	0	0	5.52176820329914	0	4.8922716706961	0	0	4.40122653720574	0	0	0	1.59714234283998	0	0
AACAGGGAGCGTTCCG-3	9.00075625846952	-1.18446636390431	TM88	3	1	0.0115356317985475	NA	NA	0	0	0	0	4.2622742480537	0	0	7.66998626823991	4.54515750237811	0	0	0	5.00869373304246	0	0	8.20135427231	0	0	0	0	0	7.32244802095628	3.69739825509198	0	0	0	0	0	0	6.51106054722591	0	0	0	0	0	0	0	0
AACAGGGAGGATGCGT-1	0.0107668687678425	-3.57774416861486	0XAV	6	0.538779818924	0.0048160659785247	NA	NA	0	4.25055056103264	0	0	4.22333341208544	0	0	0	6.10121716305564	5.00867635538059	0	0	4.96929129017855	5.63226575613624	0	5.00101228354772	4.18857051577886	6.54045813664434	0	0	0	4.90140212627224	0	5.54176321967062	0	0	5.95496707103109	0	0	4.87656396978559	0	4.54636550600302	4.98890314111024	0	0	1.74228131163727	0	2.95392812342793
AACAGGGAGGTGAGAA-1	-0.675760874442217	8.46569891415914	0XAV	5	0.711798878537	0.0169562153602001	1	peak_1	0	0	0	0	0	0	0	0	0	0	0	0	5.35949442847714	0	0	0	4.29127526335432	5.55147711838527	0	4.22787103003673	4.15342524800676	0	3.76116216669918	4.27170255103389	0	0	4.68490640239436	0	0	0	0	0	0	4.2827039350217	0	3.44140495862497	0	4.83482717270487
AACAGGGAGTAAGAGG-1	-0.841618272608891	-3.46863924871977	0XAV	6	0.711798878537	0.0110447132423064	NA	NA	0	0	0	0	5.28698847534718	0	0	0	0	6.23194057165908	0	3.87029448946356	5.23248538827114	5.32315540318579	4.96736123601707	6.35080201189533	0	6.51744722020216	0	4.10250286357274	0	0	3.63579400023519	0	0	0	5.64585671808064	0	5.0159529693495	0	0	5.61002056926477	5.47547627230434	0	0	2.40355891658725	0	0
AACAGGGAGTAGGGTC-2	0.632816557600499	-8.17297378932261	5XAV	9	0.745876019111	0.0179771411122803	NA	NA	0	6.93922157406525	0	0	0	0	0	0	5.00735873415193	4.8256701717731	0	0	0	0	7.50509300982668	8.38222136748554	7.07769077277864	0	0	5.7176577420648	0	5.40254419401432	0	0	0	0	0	0	0	5.37770603752767	0	5.0475075737451	5.31404534628443	0	0	0	0	0
AACAGGGCAAAGGAGA-3	-2.88049378961391	-1.84168532065493	TM88	7	0.711798878537	0.0151995489293339	NA	NA	0	0	0	0	4.6138061771085	0	0	6.35571316348214	5.58375557209396	5.80549685910279	0	0	4.2731684249466	5.74046909499581	0	0	4.57904328080192	7.44582740946386	4.77109186553034	4.51563904748433	0	5.2918748912953	0	0	0	0	5.659740560503	0	0	5.9541028754697	0	5.62390441168713	0	0	0	0	0	0
AACAGGGCAAGAGTAT-3	8.21046788079878	0.449645964987552	TM88	2	0.486762625976	0.0180199412351058	NA	NA	0	0	0	0	0	0	0	6.66692195951568	5.32252752803643	0	0	0	0	0	0	5.8173231451743	0	6.42281467666407	0	0	0	7.60807784047947	4.4747682807503	0	0	0	5.6842125177481	0	6.26430423632022	7.29595623794211	0	0	0	0	3.87145978793612	0	0	0
AACAGGGCAAGCAGGT-1	-2.91338371559317	-4.12944568833395	0XAV	6	0.711798878537	0.0159580570113473	NA	NA	0	0	0	0	5.32530277248802	0	0	0	6.01166504485393	0	0	0	4.29745255175824	4.67425723175874	4.72084052290179	7.19761780008017	4.60332740761356	5.8657115496959	0	4.53992317429596	0	0	0	0	0	0	0	0	0	0	0	4.96112239783772	6.180909394583	0	0	0	0	0
AACAGGGCAAGGAGTC-2	-4.18722339898168	7.60208015034422	5XAV	8	0.711798878537	0.0113322203335428	NA	NA	0	0	0	0	3.87202426097369	3.70192639641207	0	0	0	0	0	0	5.45523311408729	0	0	4.64970313243598	4.51759737581855	4.41243303818157	0	3.77385713134952	3.01438116780306	4.5500929751605	5.76844095442336	3.81768865234668	0	0	5.31238649927708	3.64489896978637	0	4.52525481867385	0	0	0	0	0	5.33596826115425	0	3.96963450171509
AACAGGGCAAGGCTTT-3	8.03551578598169	-1.17486117992677	TM88	3	1	0.0112842084807178	NA	NA	0	0	0	0	0	0	0	7.59154343553255	5.66930150910585	4.11797746096364	0	0	3.67614501685615	4.05294969685666	0	7.60672496821099	0	5.64100970960586	0	0	0	7.07251821827492	4.13397893189629	0	0	0	5.05772316759146	0	0	7.35728992100447	0	0	0	0	0	0	0	0
AACAGGGCAATAGTCC-2	-3.04968900730886	-5.67897678895254	5XAV	5	0.711798878537	0.0140110132078379	NA	NA	0	4.47248422301667	0	0	5.13121286237114	0	0	5.09667807039441	5.81714918997185	4.54646176601506	0	4.80083735863779	5.4801020532903	0	6.71240332000271	6.59841867691448	0	4.98567585127735	0	5.03304573274696	0	0	0	0	0	0	4.80413531680292	0	5.26255481468522	0	0	0	6.12868623175028	0	0	0	0	0
AACAGGGCACCTTCGT-1	0.875434094413829	10.8942760611706	0XAV	4	0.711798878537	0.013806029786014	NA	NA	0	0	0	3.34821667371752	3.54490891245319	0	0	4.19631990877813	3.8277921667776	0	0	4.97642582438606	4.96616357595751	0	0	0	0	5.1601081252275	0	4.80619625866627	4.85260012788342	0	5.65457132729419	3.49057330382617	0	0	4.97856759075308	0	4.35158506771885	0	0	3.86794100637078	0	3.89133494186393	0	4.39646499768923	0	4.44083793239654
AACAGGGCACGTGTGC-3	-0.883811393306875	-6.65799556998334	TM88	8	0.517808190657	0.00785288764435564	NA	NA	0	5.99292049692701	0	0	3.90798575457442	0	0	7.17538463779962	5.55857188634395	4.00918044652	0	4.25840159272099	0	0	0	8.68659956682164	0	0	0	0	0	4.58605446876122	0	0	0	0	0	0	0	4.56121631227457	0	0	5.58170060747103	0	0	0	0	0
AACAGGGCACTAAACC-3	8.73017472917557	1.3643287577191	TM88	3	0.538779818924	0.010641204451387	NA	NA	0	0	0	0	4.10848002612197	0	0	5.4429384749032	0	0	0	0	4.85296546292356	4.14464695396057	0	0	0	6.42375827433238	5.3508889035073	0	0	4.78654874030877	4.22665148561654	5.42525067541292	0	3.80394932231386	0	0	4.23982197843604	0	0	0	0	0	0	0	0	0
AACAGGGCACTGTCCT-3	5.33606030702123	-0.817514398805633	TM88	3	1	0.0115992582136892	NA	NA	0	0	0	0	4.43429486782923	0	0	5.77157191227638	4.03843606621273	3.8567475038339	0	0	4.09365711566733	0	0	7.55013453593604	0	5.37532056015358	0	0	0	6.6050917471068	5.24477155975946	0	0	0	5.19378002567915	0	0	7.55904257109279	0	0	0	0	0	0	0	0
AACAGGGCAGAGTTCT-2	-4.0340731868549	-4.38963438254872	5XAV	5	0.745876019111	0.0170614225702849	NA	NA	0	0	0	0	4.61404766245213	0	0	0	5.5839985302147	0	0	4.28367215871878	4.96047752372838	0	0	6.07879414735257	0	0	0	0	0	0	5.13966962724215	4.55971205382512	0	0	0	0	0	5.26727822015228	0	4.93707975636972	5.53836673689191	0	4.52875875724865	0	0	0
AACAGGGCAGCATTGT-3	9.05000931189829	-0.651966050198104	TM88	3	0.711798878537	0.0179713866142678	NA	NA	0	0	0	0	0	0	0	6.96067731045645	0	4.23088103335346	0	3.79931083767452	4.47230901583944	0	0	6.68259203342447	0	5.75550322694314	0	4.0315192117837	0	7.73337761290087	5.15838219275927	0	0	0	0	0	0	7.2496225023028	0	0	0	0	4.04439743620439	0	0	0
AACAGGGCAGTCTGGC-2	0.370525130118808	7.05521110737786	5XAV	4	0.48494111446	0.0133393648102402	NA	NA	0	0	0	0	4.70749792270524	4.53740005814362	0	0	0	0	0	0	5.05447168696475	5.43127636696526	0	0	0	5.24790669991312	0	0	3.84985482953461	0	4.83023344616494	5.34077383049964	0	0	6.15759073789863	0	6.21681920601968	0	0	0	0	3.97913351654954	0	2.22644582225707	0	5.03865871497728
AACAGGGCATACAGCT-2	0.427429715231532	-8.47244101518153	5XAV	9	0.711798878537	0.0135252728956337	NA	NA	0	7.481385669245	0	0	3.98006928055502	0	0	0	4.94460814319328	4.08126397250061	0	4.73295443479031	4.32108713670697	0	6.43972177819031	5.84100880998594	0	5.88948515702037	0	5.47288962184756	0	0	0	0	0	0	0	0	0	0	0	0	5.65541437851024	0	3.89478037535154	1.49901718010685	0	0
AACAGGGCATACAGGG-1	-4.15909838278325	9.39954979075295	0XAV	9	0.483276562506	0.0049602566060351	NA	NA	0	0	0	0	0	0	0	0	0	0	0	0	0	0	0	0	0	0	0	0	3.85145065463623	0	3.46203339845809	3.97257378279279	0	0	0	0	0	0	0	0	3.01576317309358	0	0	5.4945225546097	0	0
AACAGGGCATCAGTGT-1	-2.01417786979921	7.48907106072391	0XAV	7	1	0.00937483140186851	NA	NA	0	0	0	0	0	0	4.16162567955905	0	0	0	0	0	4.84387920586272	0	0	0	5.55293248298727	5.7249257352325	0	0	0	0	5.30935615151924	0	0	0	0	0	5.3158589103387	0	0	0	3.48705241244056	0	4.4129097255633	3.10664327884568	0	3.22879334210927
AACAGGGCATCCTCAC-1	1.53406750613308	-9.57215667820089	0XAV	8	0.711798878537	0.0128065373126583	NA	NA	0	7.84857028608994	0	0	0	0	0	0	5.52622988417439	3.97744373027993	0	3.54587353460099	0	0	6.33357790718625	6.5778685613138	6.12099049007722	0	0	5.1451795002258	0	0	0	0	0	0	0	0	0	0	0	0	5.03953487217504	0	0	1.39519693788617	0	0
AACAGGGCATCTTAGG-3	-4.01652338830491	-5.91408925469055	TM88	4	1	0.0199537960788057	13	peak_13	0	0	0	0	5.78037549351146	0	0	6.83599207629154	5.77683461263768	4.50654069584931	0	0	4.06470825174182	0	0	8.11321333063033	4.37058310759715	0	0	4.30717887427955	0	6.86264979415341	4.92907536535155	0	0	0	0	0	0	0	0	0	0	0	6.25308269968995	0	0	0
AACAGGGCATGCCATA-1	0.643054467675531	-8.87161826215289	0XAV	8	0.711798878537	0.00788752631384068	NA	NA	0	7.90435739106168	0	0	0	0	0	0	5.58169283706548	4.03188031264031	0	0	4.95817183057916	0	6.55597432336184	6.88401724672399	6.35857587609873	4.4710943979026	0	5.60406809568386	0	0	3.365809627733	0	0	0	0	0	0	0	0	0	5.72989738399717	0	0	0	0	0
AACAGGGGTACGTACT-3	8.29641000742663	3.77571387262766	TM88	3	0.538779818924	0.0125325530500999	NA	NA	0	0	0	0	3.93761437751451	0	0	6.36071593340231	0	0	0	0	0	0	0	4.71529324897679	0	4.47802315472238	0	0	5.36086441970814	0	3.37273838455279	3.88327876888749	0	0	4.29648262024796	0	5.43720689377627	4.59084493521466	0	0	0	0	0	0	0	4.03645965280468
AACAGGGGTACTGTTG-3	8.05309492184089	0.011930703539461	TM88	2	0.517808190657	0.021426016270427	7	peak_7	0	0	0	0	0	0	0	6.27814116067038	4.99990595690359	5.22003048219485	0	0	0	4.75318963041777	0	0	4.68225980627259	7.04003576814331	0	0	3.17710914212656	7.82740315020088	3.46987624233548	0	0	3.73022153148909	4.39362047803065	0	4.16609418761127	5.37025326027932	0	4.35778432921478	0	0	4.63173379737569	0	0	0
AACAGGGGTCACCGCA-2	-2.75381347702281	-4.1818343563702	5XAV	5	0.483276562506	0.0154428098486433	NA	NA	0	4.62323818634319	0	0	5.28297771999102	0	0	0	5.56586097431544	0	0	0	4.94233996782912	4.63218796523459	0	5.37369990885827	0	5.13642981460386	0	0	3.73837794422535	0	0	0	0	0	0	0	0	5.24925159509614	0	6.00940287724802	5.77106743177855	0	0	0	0	0
AACAGGGGTCTGTCAA-3	-0.502672984371659	8.28496862771134	TM88	5	0.711798878537	0.0160562835483548	NA	NA	0	0	0	0	0	0	0	0	4.32523088537112	0	0	0	5.47541412637362	0	0	5.50237971556693	0	0	0	5.31423990338685	5.11203878101187	0	0	5.91534626555549	0	0	0	0	4.17368958336078	0	0	0	0	0	0	0	0	3.85713662714884
AACAGGGGTCTGTCCT-3	0.827561986449871	7.6353079961258	TM88	5	1	0.0121855734808072	NA	NA	0	0	0	0	4.02980992346909	0	0	4.68122091979403	0	0	0	0	4.37138845381972	0	0	4.80748879493138	0	5.2524349831895	0	3.93164279384492	3.85438311281099	0	0	5.34532719319954	0	0	4.38867816620254	0	4.8433681582957	0	0	0	0	0	0	0	0	4.13025751316904
AACAGGGGTGAGATAT-1	-0.616179841560246	10.7032175389977	0XAV	4	0.517808190657	0.0201232575827026	6	peak_6	0	0	0	0	5.29532755053226	0	0	0	0	0	0	3.87853209178477	3.86826984335622	0	0	0	0	0	0	0	5.53219937554427	0	4.32804849739194	0	0	0	0	0	4.3402495478322	0	0	0	3.88177827202743	3.48054318936243	0	1.72785549506996	0	5.00291072249356
AACAGGGGTGGATTTC-1	0.968104580201429	11.1603235111286	0XAV	4	0.745876019111	0.0110164051710017	NA	NA	0	0	0	0	3.6209552827618	0	0	0	5.26528304267853	0	0	3.96722919030982	4.8632267666294	0	0	0	0	0	0	5.57317749066481	5.9502680925377	4.2990239969486	6.0202294471467	0	0	3.3164245789537	5.05637774537931	0	3.75229723507588	0	0	0	4.19271830046507	5.16528117239088	0	4.82102779241989	0	5.02858083506282
AACAGGGGTTCCGTTC-1	-0.322924933036007	6.48677030456946	0XAV	6	0.483276562506	0.00931881617431651	NA	NA	0	0	0	0	0	0	0	0	4.61607176062165	0	0	4.00281300256388	0	0	0	0	0	4.87359728350511	0	0	3.4755454131266	0	4.45340076086478	0	0	0	0	0	4.46453045861131	0	0	0	3.32204228797101	0	4.24789960109375	1.85213640584907	0	4.15163576482837
AACAGGGTCAATCTCT-1	-5.34166906353289	7.80661138018142	0XAV	8	0.711798878537	0.0138575566440132	2	peak_2	0	0	0	0	0	0	0	0	4.16149587804501	0	0	3.54823711998724	3.53797487155869	0	0	0	0	5.09944207688499	0	5.14758884198192	4.38811287843546	0	5.3707993604362	0	0	0	0	0	4.00995457603467	0	0	0	2.86746640539437	0	4.47374439447363	5.34272483871964	0	3.69081470267676
AACAGGGTCAATCTTC-2	1.67443509963326	-8.37062880215783	5XAV	7	0.711798878537	0.0219558783310546	9	peak_9	0	8.21984253510505	0	0	5.53453937177171	0	0	5.09694889080946	5.81742262609612	4.54673258643011	0	0	5.19390161960981	0	6.91305470587206	6.31221824323399	6.47758330820677	0	0	4.34737076486034	0	0	3.8806619015228	0	0	0	0	0	0	0	0	4.76856998840211	3.43439167615829	0	4.36024898928103	0	0	0
AACAGGGTCAGCCTCT-2	-0.508212016961703	-5.4891899650403	5XAV	7	0.711798878537	0.00987816077637189	NA	NA	0	6.16756056773888	0	0	3.86119333135298	0	3.52462038014524	0	5.22538254414719	3.96238802329857	0	4.89762135520251	3.52055557919108	0	6.40497599140935	6.69553718220193	4.90773639351619	5.08179770134844	0	5.12982972931169	0	5.21945763832737	0	0	0	0	0	0	0	0	0	4.18422542527057	5.31107955410147	0	0	1.38014123090481	0	3.27198363548306
AACAGGGTCCATCTAT-3	-0.840737462448058	5.28349053067056	TM88	6	0.764968622909	0.0109093207638581	NA	NA	0	3.88241772957173	0	0	0	0	5.69256916171996	0	4.13808383494895	0	0	0	0	0	0	0	0	4.39560935783241	0	0	4.07875851116071	4.53326929481133	0	4.88206599570433	0	0	0	0	5.3532277499559	0	0	0	0	0	3.76991167542105	1.37414848017636	4.12949289274053	4.35574289663588
AACAGGGTCGCCAGTG-2	1.32223747664332	9.59372636912192	5XAV	4	0.711798878537	0.0148571150257157	NA	NA	0	0	0	0	0	0	0	0	0	0	0	0	4.75851006653231	0	0	0	0	5.23781598650758	0	4.59924007967553	3.83976411612907	0	4.53427182573249	4.64307160067269	0	0	0	0	4.14669296222086	0	0	0	0	0	0	2.61809571824604	0	4.33757853471928
AACAGGGTCGTGACTA-3	7.88377279433427	0.50915090940171	TM88	3	0.711798878537	0.0156005014769643	NA	NA	0	0	0	0	4.86760109282735	0	0	6.71637798596891	0	3.88882334647038	0	0	4.12619086909787	4.50299554909838	0	6.73760095189038	0	5.00723739846765	5.02488678124919	4.76943396320318	0	7.07869592335302	3.22275266156307	3.73329304589778	0	0	5.22646933556081	0	4.99894304514143	6.90004550763262	0	0	0	0	0	0	0	2.51822336586728
AACAGGGTCGTGGTAT-3	-1.72915580987967	-4.44484603146533	TM88	7	0.711798878537	0.0103360345185593	NA	NA	0	0	0	0	4.65927650738422	0	0	0	6.54228550075459	0	0	0	5.4094969338535	0	4.74202672636587	0	0	6.57725203059731	0	5.24844661990686	0	0	0	5.29227814090402	0	0	0	0	0	0	0	0	0	0	0	0	0	0
AACAGGGTCGTTGCCT-2	-2.96242039159884	8.28049205119272	5XAV	8	0.711798878537	0.0115046792469647	NA	NA	0	4.46358923502635	0	0	4.43637208607915	0	0	0	0	0	0	0	6.16242557312465	0	0	0	5.77698470373184	4.97678086328702	0	4.33820495645497	4.2646102048577	0	5.46928297872442	0	0	0	0	0	4.56771403839323	0	0	0	0	0	0	4.93720147133031	0	4.25587934832714
AACAGGGTCTACCACC-2	5.46832497397812	-0.407623208160239	5XAV	3	0.711798878537	0.0185943186776817	NA	NA	0	4.95826314310719	0	0	3.84993765499523	0	0	5.18139667735453	4.13282090931964	4.63118037297518	0	3.51956215126187	3.50929990283333	0	0	7.24220864542856	3.81517475868865	6.16017766885854	0	4.43181855140541	0	7.83479264012915	5.34146583511188	0	0	0	5.57538661459367	0	5.56967571111283	7.84501292419395	0	4.85301777494718	2.838791436669	0	0	0	0	0
AACAGGGTCTCATTGT-1	6.73187017540517	-0.542351567542639	0XAV	3	0.711798878537	0.0225745821208686	7	peak_7	0	4.03157622838643	0	0	4.6862920051512	0	0	6.24720431513457	4.28724233376364	4.10555377138481	0	3.67398357570587	0	4.04052600727783	0	4.78203795090151	0	7.16289759189027	0	5.27561741353061	0	7.83887597566979	4.12141601218948	0	0	0	0	0	4.1357010317533	7.46958826716393	0	4.32739117335681	4.5846471004834	0	0	1.52330697899106	0	0
AACAGGGTCTCCACTG-3	-0.555773712182316	-4.34803556580279	TM88	4	1	0.0143047714531869	NA	NA	0	0	0	0	4.78839547367764	0	0	5.43980647000258	5.9814410726066	4.20657423520373	0	0	4.84982280775789	0	0	7.26245620098957	0	4.64578832046602	0	0	0	4.78344825744495	3.54050355029642	0	0	0	4.4642477859916	0	4.23672149557222	0	0	5.51349265383737	0	0	0	0	0	0
AACAGGGTCTGCCTCA-3	7.59253208110613	1.06020918435706	TM88	3	0.711798878537	0.00781603570472882	NA	NA	0	0	0	0	0	0	0	7.48873830958845	0	0	0	0	4.1118316875682	0	0	0	0	0	0	5.04029996432178	6.41453902794205	5.1305381539169	4.57359110098424	0	0	4.14793873592199	4.81133768246355	0	4.58381139204417	6.70367400281469	0	0	0	0	0	0	0	4.27213233360231
AACAGGGTCTTAATCC-1	-3.14981456923692	-2.04915964252849	0XAV	7	0.414779160472	0.0143893894035481	NA	NA	0	0	0	0	0	0	0	5.48615464180078	6.20973705305282	4.93593833742143	0	4.50436814174249	0	0	0	0	0	6.06342696951595	0	0	0	5.51281235966265	0	0	0	0	5.1936118882093	0	0	5.487974203176	0	5.15777573939343	4.51187197398185	0	0	3.44580169828023	0	0
AACAGGGTCTTACCGC-1	2.31789178095286	-8.85941218608947	0XAV	8	0.711798878537	0.0149089084835677	NA	NA	0	7.56392555159362	0	0	0	0	0	4.65469920352981	5.65557869766311	0	0	0	5.25406522957178	0	7.06033175933973	6.70755420713415	6.58663238682838	0	0	5.49653585210951	0	0	0	0	0	0	0	0	0	5.33843960745269	0	4.32632030112246	4.91872911734564	0	3.91799930200139	2.20415694930437	0	0
AACCAACAGAATTGCA-1	0.666062842113423	10.6625389572707	0XAV	4	0.711798878537	0.0108866825921394	NA	NA	0	0	0	0	0	0	0	4.1368778200587	0	0	0	0	5.05809226325847	0	0	0	0	4.02587560094164	0	4.06153257303499	4.3878576432535	0	2.92059083077205	0	0	0	0	0	0	0	0	0	2.47432060540754	3.83041529305129	0	2.76444863597597	0	4.26216451119319
AACCAACAGATTGGGC-1	1.10317398486939	10.0188962436752	0XAV	4	0.711798878537	0.0185999227885862	NA	NA	0	4.20867776416478	0	0	4.18146061521758	0	0	4.83287161154251	5.14810549885475	0	0	3.85108511148422	4.52458449236844	0	0	0	0	0	0	4.0832934855934	6.01427615865315	0	5.79706238330985	4.12712500659056	0	0	0	0	0	0	0	0	0	3.45309620906188	0	3.07259130777114	0	0
AACCAACAGCCTGTGC-1	0.297709640999388	8.19827156094316	0XAV	6	0.711798878537	0.0148115968086925	NA	NA	0	3.86513089727428	0	0	3.83791374832708	0	0	0	4.80068551989501	0	0	0	5.08541483818145	0	3.92066396730873	0	4.48303936926401	5.05821104277847	0	4.41963513594642	4.06116537128269	0	4.35393247149161	5.55314115620744	0	0	4.87667050830405	0	0	0	0	0	0	0	0	4.16496971392271	3.43208882570873	2.56850845966956
AACCAACAGCGACCCT-1	-2.33748951760308	7.2972812169937	0XAV	7	0.492728266662	0.0109101380334299	NA	NA	0	0	0	0	0	0	0	4.54642950311197	0	0	0	0	5.92939796145067	0	3.97776872576868	0	3.86025561048045	5.11605634777242	0	0	3.03737541361639	0	5.38757342980259	5.61149092562765	0	0	4.934515813298	0	4.70698952287862	0	0	0	0	0	0	2.49585280583048	4.5710799836603	3.99307114569112
AACCAACAGCGTCAGA-3	1.20959661374608	9.23208587451851	TM88	4	0.483276562506	0.0133078928284598	NA	NA	0	0	0	0	3.83213729037116	0	0	4.48354828669609	4.79483173775275	0	0	4.58255294175528	0	0	0	0	3.79737439406458	0	0	0	4.56250831880457	0	5.4406530814983	3.77780168174414	0	0	0	0	0	0	0	0	0	3.10377288421546	0	2.43187634504047	0	3.92895508993214
AACCAACAGGACTGGT-1	-0.905927094022906	-3.37068126929038	0XAV	6	0.538779818924	0.0116644154598033	NA	NA	0	0	0	0	4.50573339964733	0	0	0	0	5.29329785342312	0	4.17535789591398	4.16509564748543	0	0	5.96978203293981	4.47097050334075	5.7325119386854	0	0	0	5.18380211383414	3.94085740668561	0	0	0	0	0	5.32344511379161	0	0	4.82876549356492	5.09315906559861	0	0	2.02468129919917	0	3.23632811098982
AACCAACAGGAGCTGT-1	-2.69709583664724	8.04732925478599	0XAV	7	0.483276562506	0.0140806532236883	NA	NA	0	4.45066236179289	0	0	0	0	0	0	0	0	0	0	5.68044185911975	0	0	0	5.76391497909546	0	0	0	0	0	4.54435554708479	5.05489593141949	0	0	0	4.88210624885919	0	0	0	0	0	0	0	5.89818956352318	0	4.93350102990178
AACCAACAGGCGAACT-1	-4.6025098437587	-5.09493325519207	0XAV	5	0.534527286195	0.01483511589759	NA	NA	0	0	0	0	5.34483428796593	0	0	5.30891835985511	4.94039061785459	4.75870205547576	0	0	5.40771400625561	0	0	7.21722637208712	0	5.19791614073805	0	0	0	0	4.09263137056845	0	0	0	5.01637560626362	0	0	5.31073792123032	0	0	6.52571049323119	0	0	2.86378218751777	0	0
AACCAACAGGGTCTTT-1	-0.170499942005592	-8.25569766532457	0XAV	7	0.41609553947	0.00780536556168801	NA	NA	0	5.59357491606997	0	0	0	0	0	0	5.84924102144719	6.17650538928066	0	0	4.13641894779662	0	6.15806091631672	7.18865814765529	5.81810692083536	5.01746547716639	0	0	0	6.24442648130957	0	0	0	0	0	0	0	5.13028725765867	0	0	5.75590483434956	0	0	1.99600459951035	0	0
AACCAACAGGGTGAAA-3	-1.31191573772869	9.93327378868969	TM88	5	0.711798878537	0.00350230722039921	NA	NA	0	0	0	0	0	0	0	0	4.40546486532784	0	0	3.79220610727007	3.78194385884152	0	0	4.90026048246571	0	0	0	5.39573501288562	5.0400464732483	0	3.55770561804171	0	0	0	4.48144985373688	0	0	0	0	0	0	4.07740678646649	0	4.71347514671161	0	3.53636590396468
AACCAACAGGTGAGAA-1	-0.547657817996351	-8.08100631862858	0XAV	7	0.711798878537	0.00442015887285686	NA	NA	0	4.47336466547543	0	0	4.44614751652823	0	0	5.09755851285316	4.72903077085264	5.63634957115714	0	0	0	0	0	6.82172726886041	6.00928550109155	4.9865562937361	0	5.03393253568136	0	5.12421623071503	0	0	0	0	0	0	0	0	0	0	6.19405658743005	0	0	1.96509541608006	0	0
AACCAACAGTGAGTGC-1	-2.29630406149516	-1.35286012378164	0XAV	6	0.538779818924	0.0182838120076131	NA	NA	0	0	0	0	0	0	0	5.31958159039578	0	5.45675412154693	0	0	4.32753284190894	0	0	0	0	5.89596820680922	0	0	0	5.34623930825765	0	4.61383498544383	0	0	0	0	0	0	0	6.36884704918825	4.34441321127512	0	0	2.18711849362268	0	0
AACCAACCAATAACCC-3	-1.42471809159015	7.23372317233536	TM88	6	0.483276562506	0.00828030267793009	NA	NA	0	0	0	0	0	0	5.71129180924309	0	0	0	0	0	5.37191006802765	0	0	4.89682432945916	4.0843825616903	4.65955423520475	0	0	0	0	4.6395367157302	4.06480984936986	0	0	0	3.89202016680956	0	5.45553115082156	0	0	0	0	0	0	5.08458913685109	2.84974016933936
AACCAACCAATGCAAA-2	-1.56602229438396	-3.73618874504674	5XAV	4	0.530635096216	0.007318370039322	NA	NA	0	5.02819799152759	0	0	4.31603261920643	0	0	4.96744361553137	5.28386409690481	0	0	0	5.57168198575193	0	0	5.77865971404267	4.28126972289985	0	0	0	3.4583895260358	6.59038845210063	0	0	0	0	0	0	0	6.74732013166632	0	5.32401293649798	4.67885697906325	0	4.23074371400295	0	0	0
AACCAACCACAAGTGG-1	-3.71605276186654	-7.28486538270983	0XAV	4	0.711798878537	0.0106038415546282	NA	NA	0	4.39103963402035	0	0	5.73837155470213	0	0	6.10341234417757	6.42540632828015	0	0	4.71877931550282	5.95566037337012	0	0	7.61203380933787	0	4.90423126228103	0	4.950987689612	0	6.63879587397041	4.88712535489091	0	0	0	5.40802306196963	0	5.86971350701621	0	0	0	5.9771713556906	0	0	1.88277038462498	0	0
AACCAACCACCATTCC-2	-1.01240570392962	-2.76274119036491	5XAV	6	0.48494111446	0.0108026445664066	NA	NA	0	0	0	0	0	0	0	0	0	4.51584325511205	0	4.08427305943311	4.75973185964387	0	0	4.51386909553932	0	6.19719458914263	0	0	0	5.09271727735326	3.84977257020474	5.26768568740835	0	0	4.09505846681049	0	0	4.38942078177719	0	5.13820114311781	3.40350234484024	0	0	0	0	0
AACCAACCACGCCAGT-1	0.495204759892453	10.5100649990831	0XAV	4	0.711798878537	0.00756059757369942	NA	NA	0	0	0	0	4.08188182125362	0	0	4.73329281757855	4.76332656438999	3.51035875579031	0	4.83626337612984	5.42896106203557	0	0	5.25812218152786	0	3.9495728410526	0	5.06847175023902	6.44288778570592	0	5.44506659309552	0	0	3.77735111744551	5.12352386046901	0	0	0	0	0	0	4.43827447370749	0	4.02415214009376	0	4.80933004178971
AACCAACCACTCCGAG-2	-4.3138205532321	-3.38417709913938	5XAV	5	0.711798878537	0.0170048304905125	NA	NA	0	0	0	0	0	4.33787128473985	0	5.15938014562641	6.72514200463658	0	0	0	5.94779494143024	0	4.59071936828313	7.57602797842988	0	6.6469742093903	0	4.4098020196773	0	0	0	5.14001848948131	0	0	0	0	0	5.16119970700163	0	5.51738619202592	5.88238902113656	0	0	0	0	3.23856386064396
AACCAACCAGTGTGCC-1	-0.520713877190257	6.46570306690861	0XAV	6	0.538779818924	0.0112145003607978	NA	NA	0	0	0	0	0	0	5.27156635990958	0	4.12144500948002	0	0	0	3.4979240029937	0	0	0	0	0	0	0	0	0	0	6.3245751559335	0	0	0	0	6.02604121849029	0	0	0	2.82741553682937	3.1101973489999	0	1.35750965470743	4.11263399585591	3.24905362981674
AACCAACCATGAATAG-3	1.06631567826282	-4.60839688132914	TM88	5	0.517808190657	0.0150899660894411	NA	NA	0	5.12392591775202	0	0	0	0	0	5.74811976512975	5.78256031307124	5.1979034607504	0	0	4.07037710248279	0	0	5.8743876402671	0	0	0	0	0	0	3.84613886168297	0	0	0	0	0	0	0	0	0	0	0	0	0	0	0
AACCAACCATGACTAC-2	-0.212327142143787	-7.23781624640277	5XAV	9	0.711798878537	0.00554553972107579	NA	NA	0	5.50845407980175	0	0	0	0	0	5.72972604697137	5.76412018517896	0	0	0	5.64938555288391	0	6.07277352402746	6.94951327047351	6.64687541843095	0	0	6.36071089665498	3.53511588134548	0	4.51343905768471	0	0	0	0	0	0	0	0	4.7157910684337	4.75649874140741	0	0	0	0	0
AACCAACGTAAGACCG-3	6.81761567486099	-0.18577001989306	TM88	2	0.711798878537	0.0195300979846425	7	peak_7	0	0	0	0	0	0	0	6.22395852332817	4.26441607706813	0	0	0	0	4.01769975058232	0	5.44088420541178	0	5.20361411115737	5.50785111202381	5.2523982939778	0	6.9414364711897	0	0	0	4.35867463014139	4.34040106547717	0	0	7.87067509416003	0	6.36383854507121	0	0	0	0	0	0
AACCAACGTAAGGAGA-3	8.45798737969949	0.164503435701484	TM88	2	0.711798878537	0.0211462152094255	7	peak_7	0	0	0	0	0	0	0	5.36932862188612	0	4.1368321734325	0	0	0	0	0	4.81331635294919	0	7.44579124427276	4.87520331398302	3.93747035186273	0	7.46582137631383	4.84071068699096	0	0	0	4.39450572422036	0	5.75897294793501	7.44098321982718	0	0	0	0	0	0	0	2.7662321928294
AACCAACGTATTCCTT-3	-2.7621528094076	-1.5636625526206	TM88	7	0.538779818924	0.015940851879386	NA	NA	0	4.5128449082337	0	0	0	0	4.83528644947039	0	0	0	0	0	0	6.30200154474525	0	5.94953827214041	0	5.02603653649438	0	0	0	0	0	0	0	0	0	0	5.3032013529922	0	0	4.80865985320409	0	0	0	0	0	0
AACCAACGTCAAGCCC-3	9.15874280876492	-0.798160428770602	TM88	3	1	0.0150589378695424	NA	NA	0	0	0	0	0	0	0	8.26777102438044	0	0	0	3.90209841337512	4.97854178659321	0	0	7.98887481470372	0	5.45711319178268	4.38975960553031	0	0	7.45896781839765	4.35182842161308	0	0	0	0	0	4.36381586942255	7.57704536119616	0	0	0	0	0	0	3.82664899449013	2.96306862845096
AACCAACGTCACATTG-2	1.4851889217032	9.87411118853113	5XAV	4	0.711798878537	0.013159786073609	NA	NA	0	0	0	0	0	0	0	0	3.961863379743	0	0	3.34860462168523	3.33834237325668	0	0	0	0	0	0	5.63286275090001	5.50014237152306	0	5.03318907706394	3.62464451679157	0	0	0	0	3.81032207773266	0	0	0	0	2.95061571926288	0	2.56078994958238	0	4.57896673049249
AACCAACGTCTCGGAC-3	5.55231690962024	-0.502683306595122	TM88	3	1	0.0172866179956709	NA	NA	0	0	0	0	4.80945071461457	0	0	7.68551176100814	5.09233396893898	3.83177806945857	0	0	5.44339110150855	0	0	7.91345801475817	0	6.44180253293275	4.56624420261386	0	0	6.86630775028661	3.16570738455127	3.67624776888597	0	0	4.08945162024644	0	3.86192532982707	7.65100359862495	0	5.97406689853524	0	0	3.6452944723095	0	0	0
AACCAACGTGACAGCA-2	8.73850787965105	3.05013127901044	5XAV	2	0.711798878537	0.00909500717162341	NA	NA	0	5.20482501586366	0	0	0	0	0	6.51871021447341	4.37558394627896	0	0	0	0	0	0	0	0	0	0	4.67741955687392	5.78098022346649	0	3.52782469899283	5.81296360952146	0	0	5.53647610964991	0	4.22404264426863	0	0	0	0	3.36433628579885	0	0	0	5.00220443543894
AACCAACGTGTCGCTG-3	7.40557715437422	-0.407470373675279	TM88	3	0.711798878537	0.02398613593354	7	peak_7	0	0	0	0	0	0	0	7.38443591958765	4.14999604414114	0	0	0	0	0	0	0	0	7.09140340966604	4.02439847823856	4.85035464381648	0	7.516308488293	4.66915648044156	3.81277718118971	0	0	4.22598103255018	0	5.07986372575473	7.63106124927727	0	4.19014488373431	0	0	0	0	0	0
AACCAACTCGTCACCT-3	8.36520563515117	3.40455014319023	TM88	3	0.538779818924	0.0168190220966378	14	peak_14	0	0	0	0	3.96255642119382	0	0	0	0	0	0	0	3.62191866903191	0	0	4.7402352926561	0	0	0	0	6.2604287225075	0	3.3976804282321	5.27691979324683	0	0	5.40441197309197	0	6.01967405120592	0	0	0	0	3.23419201503812	0	0	0	4.61892681023433
AACCAACTCGTGCGAC-1	0.725441717468498	-5.5132778348538	0XAV	8	0.711798878537	0.00845743236033358	NA	NA	0	6.3490400941351	0	0	4.82540696549837	0	0	5.47681796182331	5.10829021982279	6.62328872856524	0	0	0	4.17819163594037	0	7.79154970165795	0	0	0	4.04385757847759	0	6.19170440666243	3.57714871514004	4.08768909947475	0	0	4.50089295083522	0	4.27336666041584	0	3.90600841648861	0	5.94563089593648	0	0	1.66097260765359	0	0
AACCAACTCGTGTTCC-2	-11.1062708759055	-2.49508149486769	5XAV	7	0.414779160472	0.00872388965687239	NA	NA	0	0	0	0	0	0	0	6.03272124236336	0	7.26956325350104	0	0	0	0	5.86764776291203	0	0	5.92171902324629	0	0	0	0	0	6.5757094002113	0	0	0	0	0	0	0	5.01680752526667	4.37016402771219	0	0	2.21272333090092	0	0
AACCAACTCTACTGAG-1	-0.704017077641027	-4.00623346936557	0XAV	6	0.538779818924	0.0127316157463663	NA	NA	0	0	0	0	4.88169669047636	0	0	0	0	0	0	3.86740690812632	4.54105893831446	0	0	7.26136527997877	4.16301951555309	5.42210546768424	0	0	0	5.55976540466316	0	0	0	0	0	3.97065712067235	5.01303864279044	0	0	5.60709721719368	5.73447305385697	0	0	2.40064459002819	0	0
AACCACAAGACCGTTT-1	-2.93717995399329	-8.42423375813951	0XAV	4	0.711798878537	0.00970003052669458	NA	NA	0	0	0	0	5.73008006553001	0	3.79982824743573	6.1593397602338	6.4814767260657	4.23759589058906	0	0	6.17573134175738	0	4.90247833591681	8.328972180872	0	4.67680997585135	0	4.0382340690193	0	5.49779683112197	4.65702226320477	0	0	0	0	0	4.95107006924924	0	0	0	5.41009356980561	0	0	0	0	0
AACCACAAGACGACTG-2	0.726399661853044	8.39781859262736	5XAV	4	0.711798878537	0.015723213141835	NA	NA	0	0	0	0	0	0	0	0	0	0	0	4.40986475396972	5.0873928158452	0	0	0	0	5.68254608652807	0	3.95955436092188	6.54674780756638	0	5.26682766379892	6.28675774065894	0	0	0	0	5.27347926163427	0	0	0	0	3.32935708439036	0	0	0	3.87273202066268
AACCACAAGACTCTTG-3	7.1274482576831	0.359863778959434	TM88	2	0.486762625976	0.0143826179193246	NA	NA	0	3.94937104427183	0	0	0	0	0	6.34493955666507	0	0	0	0	0	0	0	5.38079899665172	0	6.05243920138392	4.07943958374647	0	0	6.9758591421626	3.35727790236291	0	0	0	5.87089866690949	0	0	6.50032122488265	0	0	0	0	0	0	0	0
AACCACAAGACTGTTC-1	-4.61141843745326	7.71265604440876	0XAV	8	0.745876019111	0.0128444047512192	NA	NA	0	3.79281891514811	0	0	3.76560176620091	3.59550390163929	0	0	0	3.8667964581465	0	3.43522626246756	4.10385113339708	0	0	4.5432806376632	0	0	0	3.66743463657674	0	4.44367048038771	5.37245681322476	0	3.51992473016697	0	0	0	3.89694371851499	0	0	0	0	4.4020646412325	0	5.22666487903726	0	5.17746124331772
AACCACAAGAGGCTGT-3	8.9854432737611	1.54473332907703	TM88	2	0.764968622909	0.0085144636682049	NA	NA	0	0	0	0	0	0	0	0	0	0	0	0	0	0	0	0	0	7.41732771774356	6.34231798917679	0	3.39648289549432	7.86003731875293	0	4.19979038003794	0	0	5.9861725924142	0	5.06989026361817	7.28933138288104	0	5.26158040522168	0	3.52576158250926	0	0	0	0
AACCACAAGCGCTGCT-1	-2.92115031619108	-8.37330000037444	0XAV	4	0.517808190657	0.010306806262362	NA	NA	0	0	0	0	4.81943013933641	0	0	6.15904030480608	5.5044825492989	4.23730082531692	0	0	4.88096154281258	0	0	8.44995881634657	0	0	0	0	0	4.81417484755813	4.25455414637469	0	0	0	0	0	4.26744808568541	0	0	0	5.50492247207236	0	0	2.33837803888824	0	0
AACCACAAGCTACTAC-1	-3.82244890544336	-3.72172701496512	0XAV	5	0.486762625976	0.0150969515840298	NA	NA	0	5.20885940225572	0	0	0	0	4.15877056685915	0	6.37668454607787	0	0	0	5.24417633185474	0	0	6.36249295547893	0	0	0	0	0	0	0	4.44100790943987	0	0	4.85421176080034	0	5.31298420562259	5.14857407576704	0	4.81837561198447	6.60654891493348	0	0	2.01429141761872	0	0
AACCACAAGCTCGTGC-1	-4.58948158937733	-3.80211873453372	0XAV	5	0.486762625976	0.01459680846279	NA	NA	0	0	0	0	0	0	0	0	5.95910616676328	0	0	0	4.24531933771362	0	0	7.54971636430969	0	5.81325973809784	0	0	0	5.95091967507677	0	0	0	0	0	0	0	5.23918764757567	0	4.90898918379311	4.66507669411264	0	0	2.10490498942735	0	3.31655180121801
AACCACAAGGAAAGTG-1	0.927340817350271	10.2054810216817	0XAV	4	0.711798878537	0.0154396688922073	NA	NA	0	4.14655586679676	0	0	0	0	0	0	4.40222197217398	0	0	4.87423306090272	0	0	0	0	0	4.65974749505744	0	4.02117158822539	5.64135217948257	0	4.92573425187567	0	0	0	5.16136403625921	0	0	0	0	0	0	4.47624415848037	0	2.32144369307759	0	0
AACCACAAGGGAACAA-2	-1.15315296489816	6.13101197371439	5XAV	6	0.538779818924	0.0094191416285518	NA	NA	0	0	4.45280709725304	0	4.67912354262552	0	0	0	4.96200679694993	0	0	5.03619978010079	0	0	0	0	0	6.31054345803526	0	0	4.50893219066351	0	4.1142475496638	0	0	0	0	0	4.81046549493959	0	0	0	0	0	0	0	0	0
AACCACAAGGGAGGCA-3	-4.5122959113578	-5.79838245269034	TM88	5	0.711798878537	0.01535957681319	NA	NA	0	0	0	0	5.44873596614659	0	0	6.10014696247153	6.9806171288341	5.95364050207434	0	0	4.42019841545546	0	0	7.92684904177289	0	0	0	5.75427868050458	0	6.53051452431555	5.28756981716703	0	0	0	0	0	0	0	0	0	0	0	0	0	0	0
AACCACAAGGTCCTGC-1	-2.08227973476598	-7.94679461201291	0XAV	4	0.711798878537	0.0115757481632649	NA	NA	0	3.90993308069784	0	0	4.96439352579209	0	0	0	6.08968301041122	3.98391062369623	0	4.23281354939884	4.22255130097029	0	0	7.58068199149954	0	0	0	3.78454880212647	0	6.33133055437402	0	3.82838032312362	0	0	4.24158417448409	0	0	0	0	4.20574802566823	5.98267591919819	0	0	1.40166383130247	0	0
AACCACAAGTGATAAC-1	-4.81784383835288	8.9562696536023	0XAV	8	0.711798878537	0.0147761230852866	NA	NA	0	0	0	0	0	0	0	0	5.44978132661072	0	0	3.75176194399226	0	0	5.24964829126795	0	0	0	0	3.98397031810144	0	0	5.29167615536874	0	0	0	0	0	0	0	0	0	0	4.03654950322051	0	5.55092459243583	0	5.35845077923064
AACCACAAGTGCACCC-3	0.298918583270568	6.42290921269686	TM88	9	0.711798878537	0.00589996984557099	NA	NA	0	0	0	0	0	0	0	0	0	0	0	0	5.61417157513584	0	0	0	0	5.40292926339651	0	4.08061699992349	0	4.85685284373447	0	0	0	0	4.53765237228112	0	4.31012608186174	0	0	0	0	0	0	0	0	4.50371662900863
AACCACACAACCTATG-1	-0.247506929692956	6.45581235999167	0XAV	6	0.441276054606	0.0083768900622916	NA	NA	0	3.91394050886851	0	0	0	0	0	0	0	0	0	0	3.5460856077594	3.92289028775991	3.96947357890295	0	0	0	0	0	0	0	0	0	0	0	4.24559160265476	0	4.01806531223538	0	0	0	3.55610127300124	0	3.80143445471782	2.77297078660084	3.48089843730296	2.61731807126379
AACCACACAATAACGA-2	-11.3460810117273	-2.21381470225324	5XAV	6	1	0.011580906334083	NA	NA	0	0	5.68919022056134	0	5.00415205339656	0	0	4.97058897270472	0	7.80570797367896	0	0	0	0	5.4896281005714	5.09685684784207	0	5.54456083060444	0	0	0	6.77534697215126	0	4.94981644476955	0	0	4.67804621911324	0	0	0	5.1708615899766	4.64221007029737	0	0	0	0	0	0
AACCACACAATTGCCA-3	-0.493572981696896	-3.98980556293274	TM88	4	0.711798878537	0.0108384794245482	NA	NA	0	0	0	0	4.03758790823942	0	0	6.05898021319975	6.49833232927926	5.22290759496905	0	0	4.78107515086156	0	4.12033812722107	7.28019882908793	0	5.66212168023134	0	4.62172221263603	0	5.79978161721026	4.15501334929849	0	0	0	5.07875758499366	0	4.1689298605535	5.37311989996036	0	5.95264780477174	0	0	0	0	0	0
AACCACACACTCACTC-2	-2.49126350767834	-1.95882897071943	5XAV	6	1	0.0139574704548567	NA	NA	0	0	0	0	0	0	0	0	5.86554185194293	6.88459968627636	0	4.16283216396245	6.08668568464405	0	4.57595788667745	5.27088653915809	0	5.71990048689579	0	0	0	0	3.92833167473408	4.43887205906879	0	0	0	0	4.62454962000988	0	0	4.81623976161339	4.8580433579348	0	0	0	0	0
AACCACACACTTCTCG-2	6.87342994079238	3.2668184744047	5XAV	2	0.711798878537	0.00828806704598973	NA	NA	0	0	0	0	0	0	0	0	0	0	0	0	0	0	0	0	0	4.27844299784686	0	3.63986709101481	6.58923302185907	5.09458853448441	4.53737881076396	5.85470765972271	0	0	6.70855774816023	0	5.4552512521688	0	0	0	2.72688800231276	0	0	0	0	3.83284951506817
AACCACACAGAGAAAG-2	-2.35374585237948	-1.68159918091989	5XAV	6	0.745876019111	0.015078412711126	NA	NA	0	0	0	0	0	0	0	0	0	0	0	4.92910677028841	5.60880797682496	0	0	5.35035116819634	0	6.48985450619474	0	0	0	0	0	4.51833668810704	0	0	0	0	0	5.2259028544342	0	4.89570439065164	3.56152607840783	0	0	2.09162019628588	0	0
AACCACACAGCAGTCC-3	1.12817363414593	-4.2096551220733	TM88	7	0.517808190657	0.0148297324570897	NA	NA	0	0	0	0	5.75742700478966	0	0	5.31792369900865	6.3270259031948	5.16933091681273	0	0	5.57038780204218	0	4.06755273802575	6.35355679024923	0	5.20692147989159	0	0	0	0	0	0	0	0	5.4270044676006	0	0	0	0	4.30783461296169	0	0	0	0	0	0
AACCACACAGCTGTGC-3	-3.49237106910722	-5.85015371716067	TM88	5	0.483276562506	0.0169690089623941	NA	NA	5.922144768589	0	0	0	0	0	0	6.87908192665271	6.10629551031065	6.32886562227336	0	0	4.10727304607956	0	5.61968538255394	7.77723882386331	0	6.36382103319411	0	0	0	0	0	0	0	0	0	0	0	0	0	0	0	0	0	0	0	0
AACCACACAGGAAGTC-3	-4.20716786204275	-6.71150204236644	TM88	4	0.711798878537	0.0108591620770246	NA	NA	0	5.54608800934166	0	0	5.51887086039445	0	0	6.45673697073495	5.80175411471887	4.53121510967761	0	0	5.17823310823255	0	0	7.90205606645985	0	0	0	5.01768803246812	0	5.79392387627909	3.8651444247703	0	0	0	4.78888866046547	0	0	0	0	0	0	0	0	0	0	0
AACCACACAGGCCCTA-1	-1.52616855939634	-8.29988495833345	0XAV	4	0.662360909929	0.00790108938183738	NA	NA	0	0	0	0	4.63565922338285	0	0	0	6.16279571390502	5.82752604566051	0	4.30528371964949	4.69652438090469	3.99047223377551	0	7.48234519348565	0	5.17606800059072	0	0	0	6.0009259177687	0	0	0	0	0	0	4.08564725825098	0	0	0	5.86513373702881	0	0	2.55611003261843	0	0
AACCACAGTAGATCCT-1	1.41114934823793	10.0965207652085	0XAV	4	0.711798878537	0.0170042512123646	NA	NA	0	0	0	0	0	0	0	0	0	4.0461106750471	0	3.61454047936816	4.28552023129432	0	0	0	0	0	0	3.84674885347734	4.4556559054265	0	4.46274699921897	0	0	0	0	0	0	0	0	0	0	3.89779357730052	0	4.80804152577999	0	3.35675269479871
AACCACAGTATCAAGA-1	-4.13750095868008	7.0877823570523	0XAV	8	0.711798878537	0.00819301085720081	NA	NA	0	0	0	0	3.66117504275115	0	0	0	0	3.76236973469673	0	0	3.99784225119442	0	3.7439252617328	0	5.21038062169045	4.20158381995902	0	5.14697638837285	2.80353194958051	4.33924375693795	4.68026752503531	4.28414439472931	0	0	0	0	0	0	0	0	0	0	0	5.11908756556256	0	4.56065449474332
AACCACAGTCCGACGT-2	-1.68249573334774	-3.03046045716438	5XAV	5	0.711798878537	0.00687203612855772	NA	NA	0	0	0	0	0	0	0	0	5.31950841430554	0	0	4.02101546662599	6.19386667249245	0	0	5.81430403144341	0	5.97984740567486	0	4.25322384073517	0	0	4.87456263550527	6.07559151088701	0	0	5.79830687120044	0	6.26126907182811	6.09266918616714	0	4.67442306427693	4.42829241014076	0	0	0	0	0
AACCACAGTCTACAGT-2	0.40626829569599	-3.51424581272837	5XAV	5	0.711798878537	0.00985476464657751	NA	NA	0	0	0	0	0	0	0	0	4.72510878854191	0	0	0	4.78751155427244	0	0	5.21990440567978	4.40746263791091	4.98263431142537	0	4.34405840459332	0	0	0	5.07381369780733	0	0	5.4870175491678	0	5.66253692233055	0	0	5.85422706393406	0	0	0	1.96117343376933	0	3.17282024555998
AACCACAGTGAGGATC-1	-5.31234749249532	9.17185186968761	0XAV	8	0.745876019111	0.013847802358159	NA	NA	0	0	0	0	3.76313768319393	0	0	0	5.63248692453613	0	0	0	0	0	3.84588790217558	0	0	4.3035464604018	0	4.34382223895817	0	4.44120639738073	5.47496590438349	3.70880207456691	0	3.45860697938582	0	0	3.89447963550801	0	0	0	0	3.03477327703823	0	5.22413028958589	0	5.03212837279973
AACCACAGTGATCGTT-3	-1.01031741935769	-7.38627808199449	TM88	8	0.711798878537	0.0116720612922723	NA	NA	0	6.44125686808902	0	0	3.950935568303	0	0	6.19278338453065	5.13589268980593	4.05213026024859	0	2.95066752385395	3.6102978161411	0	0	7.05847341558924	0	3.82145180479518	0	4.25036025455195	0	0	2.71616703462559	0	0	0	3.63991127032076	0	0	0	0	0	0	0	3.19575412238382	0	0	0
AACCACAGTGCGGTAA-3	-3.58536389834366	-7.25942380699611	TM88	4	0.711798878537	0.0113905882458478	NA	NA	5.34154809205769	0	0	0	5.06235453477484	0	0	7.09423602793671	6.59245499063665	0	0	4.04654461510917	4.72171678261294	0	0	8.27528601921262	0	0	0	4.27875298921835	0	7.43881634898907	0	0	0	0	0	0	4.5082620711566	0	0	0	0	0	0	0	0	0
AACCACAGTGGACTAG-1	-3.16564259505277	-1.82456283923313	0XAV	6	0.483276562506	0.0136747066364629	NA	NA	0	0	0	0	0	0	0	0	0	0	0	0	0	5.35205234192773	0	0	0	6.25975439841892	0	0	0	6.6840924479785	0	5.66501001258403	0	0	4.98759717369249	0	4.76007088327311	6.65925429149185	0	0	4.70819940288482	0	0	2.83483331364096	0	4.44994033255353
AACCACAGTGTACAGG-3	-3.3930927710588	-5.33724984954205	TM88	6	0.711798878537	0.0150529340195133	NA	NA	0	0	0	0	5.94991324026546	0	0	0	6.63719860171904	4.6743300709646	0	0	4.23249762685711	0	4.65588559800066	5.35081425048129	4.53837248271243	6.49032201747334	0	4.47496824939484	0	0	0	0	0	0	5.61881654231927	0	0	0	0	0	0	0	0	0	0	0
AACCACAGTTGACTGT-1	-5.3583658222103	9.74865443939902	0XAV	8	0.711798878537	0.0118299054083546	NA	NA	0	0	0	0	0	0	0	0	5.03644986136142	0	0	6.11927515067657	0	0	0	0	0	0	0	4.65539947741283	0	0	0	0	0	3.76637717296597	0	0	0	0	0	0	0	0	0	5.5394616469961	0	4.72936460801493
AACCACAGTTGGGTAG-2	-0.993503914194409	6.87726923069889	5XAV	6	0.538779818924	0.0120030432436139	0	peak_0	0	0	4.85805924921982	0	0	0	4.06220097201799	0	0	0	0	4.97562780421441	5.75050741669975	0	0	0	6.22301049709141	5.62478447180017	0	0	0	0	3.83389793026401	6.4106377912643	0	0	5.44324393732575	0	5.61865491353839	0	0	0	0	2.99218447367529	0	1.91772182277756	0	4.72670641226139
AACCACATCAACACCA-1	0.113428121402675	-5.55293017678482	0XAV	7	0.711798878537	0.00616078060034448	NA	NA	0	6.17157078773575	0	0	4.54535740579658	0	0	6.28668688026986	6.32216790118057	4.64655209774217	0	0	5.58122814422361	3.90127777401654	6.48886237819563	7.50865222964641	6.37134926290741	4.40551962338581	0	5.53710875432075	0	5.22342611998338	4.66711533161102	0	0	0	0	0	3.99645279849201	0	0	0	6.29455253497873	0	0	2.06430530534842	0	0
AACCACATCAAGTAAG-2	-2.89039310925385	-5.85337005443507	5XAV	6	0.711798878537	0.0137279914813346	NA	NA	0	0	0	0	5.63127268120121	0	0	0	6.89224182385259	0	0	4.21101342040722	6.67363634825392	0	6.40497599140935	7.25374148903217	6.1055805224851	5.08179770134844	0	4.44322179451639	0	5.21945763832737	3.97651293117885	0	0	0	0	0	0	0	0	4.86442101805816	6.65318948289841	0	0	0	0	0
AACCACATCAATCTCT-2	-3.85776612812824	-1.86815571229712	5XAV	5	0.538779818924	0.0082820862159607	NA	NA	0	4.27635427155128	0	0	4.24913712260408	0	0	5.58492661379046	4.53202037692849	5.03471030941111	0	3.91876161887072	0	0	0	5.71119448892781	0	7.07629157369305	0	0	3.39149402943344	0	0	5.56791384327749	0	0	5.29238386019898	0	5.9758499441706	6.49773854955668	0	5.65907275398449	3.23799090427785	0	0	0	0	0
AACCACATCACTTATC-3	-4.51163273074872	-3.70406908619561	TM88	5	0.711798878537	0.0164463087306805	NA	NA	0	0	0	0	4.68084608208892	0	0	0	6.74599475144715	0	0	0	5.71796210872323	0	0	7.39466846081527	4.64608318578234	0	0	5.27014052376628	0	6.04637636757725	4.1159700891272	0	0	0	0	0	5.49964960570453	0	0	0	0	0	0	0	0	0
AACCACATCCGAGGCT-2	1.87519407062639	-8.88882929296955	5XAV	8	0.711798878537	0.0217027953867657	9	peak_9	0	6.80700155298971	0	4.91512100895541	0	0	0	0	5.3946965020155	0	0	3.697455831388	4.77117549552918	0	6.98016320200793	6.17533025210579	6.80556436134455	4.56824011232923	0	5.01364611806691	0	4.70590004930816	4.54693725472936	0	0	0	0	0	0	0	0	0	5.70419232713228	0	0	0	0	0
AACCACATCCGTGGCA-2	7.16681979947181	0.132139924525949	5XAV	2	0.711798878537	0.0188323548605173	7	peak_7	0	0	0	0	3.95397999318926	0	0	6.8866400214244	5.31971490774733	4.05517468513484	0	0	0	0	4.03673021217091	0	0	6.419989250605	4.79261573921135	4.93866452379873	0	7.38240241032761	3.38910400022754	0	0	0	6.48900295503997	0	5.16817360573699	6.78336527000667	0	4.27701208710684	0	0	0	0	3.54815507057091	0
AACCACATCCTACAAG-1	-2.68717947530217	-4.61502135853131	0XAV	6	0.534527286195	0.0148415796363736	NA	NA	0	0	0	0	5.64455270594703	0	0	0	5.52413128761016	0	0	0	4.21391654239931	4.59072122239982	0	7.1132136449336	0	5.78165681049362	0	0	0	5.23262300874802	0	0	0	0	0	0	0	0	0	5.96758479986461	6.09641066871063	0	0	2.07350219411305	0	0
AACCACATCGAACACT-3	6.84745512444799	-0.577636121458136	TM88	3	0.745876019111	0.0223890169600601	7	peak_7	0	0	0	0	4.61598169906028	0	0	7.50780020940488	5.80786991295124	5.40425578689703	0	0	3.59422298627172	0	0	6.08073996641372	0	6.65101311964237	4.77326738748212	0	0	7.88547426040186	5.14161940575504	0	0	0	5.66192933768489	0	0	7.99866948549927	0	0	0	0	0	0	0	0
AACCACATCGCTTGCT-3	-4.45538313856468	7.94651383853074	TM88	8	0.483276562506	0.0116795954831335	NA	NA	0	0	0	0	0	0	0	0	4.41110542712349	0	0	0	3.78758442063717	0	0	0	0	0	0	0	0	0	5.49222214323406	0	0	0	4.48709041553252	0	0	0	0	0	0	0	0	5.67067228514027	0	3.54206275230281
AACCACATCGGAATGG-1	-2.43019549920693	-8.2787910196035	0XAV	4	0.711798878537	0.0104535553278517	NA	NA	0	5.50568837774899	0	0	4.10738178772966	0	0	5.84390105010046	6.3187791433009	4.20857647967524	0	4.46004258215567	5.13783347663988	0	0	8.16133267782364	4.07261889142308	0	0	4.00921465810548	0	7.06976174993663	0	0	0	0	0	0	0	0	0	0	5.02474967065026	0	0	1.62632968728149	0	2.83797649907214
AACCACATCTACTGAG-1	-2.36831433197381	8.36970592720166	0XAV	7	0.711798878537	0.00704682022398678	NA	NA	0	0	0	0	0	0	0	4.87630675599021	0	0	0	3.89452025593192	0	0	0	0	5.56291954327106	0	0	5.21334313282327	4.05141502962341	0	0	4.85472251416703	0	0	0	0	0	0	0	0	0	0	0	5.69642809871295	0	4.55051366953204
AACCACATCTCGAGTA-2	-2.24964521006843	-6.0563524960388	5XAV	8	0.455327284387	0.0106812993583968	NA	NA	0	0	0	0	5.94431757061102	0	0	0	4.850476109444	0	0	4.23721735138623	5.31706557356638	0	4.65034307410123	6.7219964420733	4.532829958813	5.10800163232746	0	0	0	0	0	4.51325724649256	0	0	0	0	0	0	0	0	5.49141254144935	0	0	2.08654075467141	0	0
AACCATGAGAATCGAT-2	-3.39466209276288	-3.80706592167853	5XAV	4	1	0.0123702375933712	NA	NA	0	0	0	0	4.45321992114171	4.28312205658009	0	6.48018983208581	5.82517855223397	0	0	0	5.71056482403342	0	0	7.16453040833069	0	0	0	0	0	6.50684754994767	5.26390284279915	4.3988843125147	0	0	0	0	0	6.19552585560971	0	4.7762520150593	5.50897929837237	0	0	0	0	0
AACCATGAGCGACATG-2	7.03965424491082	3.56929298211374	5XAV	3	0.590532924772	0.012186232691982	NA	NA	0	0	0	0	0	0	0	6.86097361313033	0	0	0	0	0	0	0	4.70654113831027	0	4.46927104405586	0	0	6.09256828359579	0	4.95399486743273	0	0	0	4.96877867499271	0	0	0	0	0	0	0	0	0	0	4.83506993531881
AACCATGAGCGCCGTT-2	8.48156443003858	1.81072052599874	5XAV	2	0.711798878537	0.0136133540125356	NA	NA	0	0	0	0	0	0	0	6.0701382111802	0	0	0	0	3.99026170671381	4.36706638671432	0	0	0	6.24546178325901	6.87134522275216	4.23273232925154	3.47325636570508	5.69403787739237	4.45109317024385	0	0	4.02636875506761	0	0	0	7.16694921540692	0	0	0	0	4.93068025800208	0	0	3.0614941702182
AACCATGAGTGCCAGA-2	0.03828415357827	-5.69524630277072	5XAV	8	0.711798878537	0.00569742079550416	NA	NA	0	7.2904748647996	0	0	4.19005488109365	0	0	5.52530819786268	5.84524253600414	4.29124957303924	0	3.8596793773603	4.93560359738081	4.22622180893225	6.33590587390734	5.65157607300002	6.70299494420002	4.73046365830152	0	4.77573007191356	0	4.86812359528045	0	4.13571927246663	0	0	4.5489231238271	0	0	0	0	4.51308697501124	5.8695191585181	0	0	0	0	0
AACCATGCAAAGTATG-3	7.34608070900981	3.26203037309916	TM88	3	0.590532924772	0.0119358150686365	NA	NA	0	4.09729841182971	0	0	0	0	0	6.78249080325083	0	0	0	0	5.09995050490794	0	0	0	0	4.61049004009038	0	0	5.67801504211892	4.74814997706931	3.50520526992078	0	0	3.7655505590744	5.7994564998033	0	4.20142321519658	0	0	0	0	3.34171685672681	0	0	0	4.86167451826838
AACCATGCAAATACGA-2	8.39392771914933	1.92241920522792	5XAV	2	0.711798878537	0.0128700461304319	NA	NA	0	4.01669207225693	0	0	0	0	0	7.10482304350767	4.95412197950056	0	0	0	0	0	4.07222514229137	0	0	6.70678069528256	6.42876139426569	3.89130779368555	3.13183183013909	5.75094910880437	0	4.61690311654913	0	0	5.0301069679096	0	4.1208168756238	6.56902119278259	0	4.31250701722731	0	0	0	0	0	3.40183343651864
AACCATGCAAGAGTAT-1	-5.19885184049119	9.7902029910591	0XAV	8	0.711798878537	0.0134898129719417	NA	NA	0	0	0	0	0	0	0	0	4.00958717608509	0	0	4.76029464744214	0	0	0	0	0	0	0	5.21414015411266	3.94785065153797	4.40477263594748	4.92874730620072	0	0	0	0	0	5.44364923605091	0	0	0	2.71555770343445	3.67665680562301	0	5.18663288924196	0	4.51064173269779
AACCATGCAAGTATCC-2	-2.64077183391006	-1.06894435755933	5XAV	6	0.432338590997	0.0167418016355922	NA	NA	0	0	0	0	5.82115048373492	0	0	0	0	5.92234517568051	0	4.11529782926857	5.19403836598699	0	0	5.2233522044642	0	6.07508489535676	0	0	0	0	0	4.3913377243749	0	0	5.49049029962596	0	4.577015285316	0	0	7.24037506809424	5.03242249187601	0	5.04633315168902	1.96462123255375	0	0
AACCATGCACATACTG-1	-0.195742597948198	8.79164420366055	0XAV	5	0.711798878537	0.0120552424886001	NA	NA	0	0	0	0	0	0	0	0	0	4.44505623558246	0	0	5.37753463399709	0	0	0	0	4.88427032084475	0	4.2456944140127	4.86052929298835	0	3.77898555067516	5.37749332080459	0	0	0	0	4.47520349595096	0	0	0	0	0	0	0	0	5.25746229781224
AACCATGCACCTCTAC-1	0.014826167995828	-6.95428290576631	0XAV	7	0.711798878537	0.00500515456028362	NA	NA	0	7.36225088024877	0	0	0	0	0	0	0	0	0	0	0	0	4.72084052290179	6.79314820824134	6.38517603231131	5.17849908112801	0	5.22713564286385	0	0	0	0	0	0	0	0	0	5.29132086162029	0	0	4.71763557220328	0	0	2.84425067203986	0	0
AACCATGCAGAAACCG-2	-0.217390994673971	10.0535613345482	5XAV	4	0.486762625976	0.00854982166964799	NA	NA	0	0	0	0	0	0	0	0	4.45444719435718	0	0	0	6.2983848189087	0	0	0	0	5.79792580913361	0	0	5.08983112077654	0	5.53629235489742	4.80089616998833	0	0	4.53043218276622	0	4.98657373092943	0	0	0	0	3.44319953387707	0	0	0	5.08246843518351
AACCATGCATACAGAA-2	0.288964303034025	9.23075912111479	5XAV	4	0.745876019111	0.00991912106294436	NA	NA	0	4.44278447545083	0	0	3.73709559654157	3.56699773197994	0	5.06697832282856	0	0	0	3.40672009280821	5.31707663312746	3.77326252438017	0	0	0	6.55351659063639	0	0	6.06995856649098	0	4.53641922726708	6.05381033666344	0	0	5.46016346296225	0	5.63561690200918	0	0	0	0	0	0	0	0	5.00537606142996
AACCATGCATCCTCAC-1	0.284196466923035	7.97635963153978	0XAV	5	0.711798878537	0.0143371621637895	NA	NA	0	0	0	0	0	0	0	0	0	0	0	0	5.58991190354589	3.79515685013767	0	4.53666879376135	0	4.97819053893746	0	3.66082279267489	4.2660301531738	0	0	4.78407998474604	0	0	0	0	5.25501519865851	0	0	0	0	0	0	2.35736349292489	0	4.54376745237982
AACCATGGTACACGCC-2	-3.17722002000865	-0.92762081700662	5XAV	6	0.486762625976	0.0102107260657136	NA	NA	0	0	0	0	0	0	0	5.32607009041989	0	0	0	5.03170977469569	0	6.4930322329395	0	0	0	5.21506787130282	6.43221332448459	0	0	0	4.10978310113323	4.62032348546793	0	0	5.7209535211625	0	0	0	0	0	5.041213421879	0	5.27679637322556	0	0	3.40525380543744
AACCATGGTACTGACT-2	-1.09556624388942	5.67650233431677	5XAV	7	0.538779818924	0.0102999663736047	NA	NA	0	4.46520045999746	0	0	5.12387626321488	0	0	0	0	0	0	0	0	0	0	0	0	6.75803177542557	0	0	0	0	4.96203556072732	6.56793926549975	0	0	0	0	5.94471845204032	0	0	4.76101540496785	3.42683709272403	0	0	1.95693121060209	0	0
AACCATGGTCATTCCC-3	-3.70144883169577	-6.84588096905466	TM88	4	0.517808190657	0.0176618520816562	NA	NA	0	0	0	0	0	0	0	6.93013723626257	5.71736583615338	5.13287696201967	0	0	4.69104451791219	0	0	8.15348679373442	0	4.88689591204051	0	0	0	6.39889830262409	3.78161114187092	0	0	0	0	0	0	0	0	0	0	0	0	0	0	0
AACCATGGTCGTACTA-3	-2.4407444233146	-6.58776377350674	TM88	6	0.711798878537	0.00732530867316175	NA	NA	0	6.58324309905071	0	0	5.35610160792434	0	0	0	6.48297908536804	5.05471294848921	0	0	3.92832909941846	0	6.12910892221007	6.8240375746907	4.23420395527378	5.89651038513221	0	5.25793447830016	0	6.03417032211114	0	0	0	0	0	0	4.40030880389444	5.60674881424378	0	0	0	0	0	0	0	0
AACCATGGTGAGAGGG-2	-0.588231930703631	6.51626517562948	5XAV	5	0.538779818924	0.011664967480281	NA	NA	0	4.90806765741064	0	0	0	0	0	0	0	0	0	4.55047500473009	4.54021275630154	0	0	0	0	6.66736909312094	4.35422969828881	0	0	0	0	6.2058222770736	0	0	0	0	5.70068708050191	0	0	0	0	0	0	0	4.87739139311838	4.01381102707921
AACCATGGTGCACGCT-1	-0.351827421396809	6.48633485636174	0XAV	6	0.538779818924	0.0096485254180785	NA	NA	0	3.85578420964333	0	0	0	0	3.49199410948839	0	0	0	0	3.49819155696277	5.25728153646253	0	0	0	0	5.44970268035762	0	0	3.65068714233032	0	0	5.69708671674526	0	0	0	0	5.04063585546382	0	0	0	3.89814768482352	0	0	2.02727813505279	4.78889271126722	3.23892494684344
AACCATGGTTACCGTA-3	8.17109702203684	0.201658775997684	TM88	3	1	0.0205498529650473	7	peak_7	0	4.0975279553459	0	0	0	0	0	5.40437423578779	5.03584649378727	5.25610017132589	0	0	0	0	0	6.77584082061907	0	5.98123023001273	0	5.05673834975613	3.21266771322806	7.61883449556629	3.50543481343698	4.69862763083584	0	0	6.35703019189023	0	4.88430519177693	7.10227259262251	0	5.07599533338044	0	0	0	0	0	0
AACCATGTCACTTGTT-2	0.729053938160148	-9.10205964082257	5XAV	7	0.711798878537	0.00522235752034012	NA	NA	0	8.09419690565333	0	0	4.79957186169253	0	0	4.76785488941403	4.39932714741351	0	0	4.46919635795918	0	0	6.26103560045689	6.82279515889701	6.01035339112815	0	0	5.10350767030904	0	0	3.55156790012738	0	0	0	0	0	0	0	0	0	5.38977527582712	0	0	0	0	0
AACCATGTCAGACCGC-1	-0.999009602253321	6.82710520132272	0XAV	6	0.538779818924	0.012060496710026	0	peak_0	0	0	0	0	3.88835384159093	0	4.63355449818459	0	0	0	0	5.14717553896463	5.31838252822579	0	0	0	0	6.19942905759557	0	0	3.03071074842029	0	4.40525145643061	5.20134900086937	0	0	0	0	5.60889299501206	0	0	0	0	0	0	1.40730174114276	5.76231416088256	3.98627932083888
AACCATGTCAGCTGTA-2	1.20972883788938	-8.24244546695752	5XAV	8	0.711798878537	0.0195029837701786	9	peak_9	0	6.49871829464816	0	0	0	0	0	0	5.65954879844255	0	0	0	4.34851903214226	0	6.84146034677547	7.06723677157602	6.25479500380716	0	0	4.99269935025502	0	0	0	4.63482117567714	0	0	4.36606019963515	0	0	0	0	0	4.92270888142254	0	0	0	0	0
AACCATGTCCGAGCTG-2	-1.30169957725964	-2.94045101641564	5XAV	6	0.538779818924	0.0100011309429156	NA	NA	0	0	0	0	4.36787698648248	0	0	0	0	5.55729297800573	0	0	4.02723923432058	0	0	0	0	6.2828826372604	4.52516267490432	0	3.51023389331185	0	0	5.91049708354794	0	0	5.81496652879359	0	0	5.70647162287993	0	4.69090908040007	4.95368647384873	0	0	0	0	0
AACCATGTCCTAGCCT-2	9.08012551936827	-0.57057089608522	5XAV	3	0.711798878537	0.0176140134907227	NA	NA	0	0	0	0	0	0	0	6.53151024691183	5.25180534450835	4.38543453838757	0	0	5.31717202696269	0	0	6.99327337336768	0	6.51550745216255	3.76509624854154	5.09219689179882	0	7.91659985779836	4.11919363953282	0	0	0	4.64310808917543	0	0	6.71508157299234	0	5.00710172641212	5.86005055177767	0	0	1.80318774599381	0	2.33840527146219
AACCATGTCGGCGATC-2	1.47811412153466	-9.4798248886229	5XAV	8	0.711798878537	0.0142998269961436	NA	NA	0	8.25223981358953	0	0	0	0	0	4.92303396723876	5.23908052932842	0	0	4.62582177127065	5.52667102836234	0	6.28554166824119	6.13646721888429	6.99331388743286	0	0	5.95088607877253	0	4.94969168510062	0	0	0	0	0	0	5.08753922731809	4.92485352861397	0	0	4.85616256219801	0	0	0	0	0
AACCATGTCGTTCCCA-3	-4.3424327964395	-4.50659969641278	TM88	5	0.517808190657	0.0169557923371487	NA	NA	4.40921998123099	0	0	0	4.53290733435439	0	0	5.18431833067933	5.90559967086881	5.32065407794672	0	4.20253183062103	4.87882163383923	0	0	7.24516364657023	0	0	0	0	0	5.89752810018794	3.96803134139267	0	0	0	5.57832762873459	0	0	0	0	0	0	0	0	0	0	0
AACCATGTCTCATGCC-3	-3.72360774965087	-1.69878893984593	TM88	9	0.711798878537	0.00981032281176015	NA	NA	0	0	0	0	0	0	0	0	4.72686496119446	0	0	0	0	0	0	5.22166057833233	0	5.67032697652024	4.60126739529188	4.34581457724587	0	5.80798691349917	0	0	0	0	0	0	4.57532365918412	6.69508798618041	0	5.45295029322995	0	0	0	0	0	0
AACCCAAAGAGACAAG-1	0.684154179583604	10.5534240397328	0XAV	4	0.711798878537	0.0111489475895607	NA	NA	0	4.11818048224477	0	0	4.09096333329757	0	0	0	0	4.19215802524316	0	0	5.34326579783746	0	0	0	0	4.63137211050545	0	5.07767938289903	4.31820341935257	4.76903204748437	5.58747048143705	0	0	3.78643262948947	0	0	0	0	0	0	0	3.36259892714187	0	3.38447966044537	0	2.82155804464006
AACCCAAAGCCTGTGC-1	-0.0978083619926198	-8.58711705791672	0XAV	7	0.711798878537	0.00756359290885177	NA	NA	4.23957507366874	8.34536990496316	0	0	0	0	0	5.01467342311708	4.64614568111656	4.46445711873773	0	0	4.02262467463024	0	6.37848070920614	0	4.32849953048556	6.27821365492385	0	5.35326828436919	0	0	0	0	0	0	0	0	0	0	4.81257407418573	4.68629452070973	3.35211620846591	0	0	2.56753826535072	0	0
AACCCAAAGCTGACAG-2	0.105703972617109	9.80025895640294	5XAV	4	0.483276562506	0.00491323775488938	NA	NA	0	0	3.65870358458064	0	0	0	0	0	0	0	0	5.83435275331897	4.62609917722169	0	0	0	0	5.79269564221123	0	0	5.30708516388168	0	4.68741087204163	5.60127967192986	0	0	0	0	4.69686445750431	0	0	0	2.87387381162689	0	0	2.99309684826917	0	4.79024809771798
AACCCAAAGCTGACCC-1	-5.09349894944446	7.56600524566636	0XAV	8	0.711798878537	0.0140285650620102	2	peak_2	0	0	0	0	0	0	0	0	0	0	0	0	4.5139762038049	0	0	0	0	0	0	3.67671575915299	2.91723979560653	0	3.21000689581545	0	0	3.47035218496907	0	0	0	0	0	0	2.76373667045094	3.04651848262147	0	5.23620997027309	0	4.96432963646981
AACCCAAAGGACTATA-1	-0.273190259517804	6.04004386080453	0XAV	6	0.538779818924	0.00790024376795535	NA	NA	0	0	0	0	0	0	5.04385926441272	0	0	4.39421780529942	0	0	4.63714194059834	4.32919004119244	0	5.07070198481612	0	0	0	0	4.12013659958961	4.97109182754064	3.72814712039212	4.23868750472682	0	0	5.3366479354937	0	5.51177416793454	0	0	0	3.28187689502761	0	0	3.40794996116228	0	4.95510068777751
AACCCAAAGGGTTTCT-3	7.09148029387983	0.400185139816532	TM88	2	0.711798878537	0.0130379181345736	NA	NA	0	4.17005851673846	0	0	4.14284136779126	0	0	6.79218240973887	5.1091148898908	3.57012167461989	0	3.81246586405791	0	3.5050939105129	0	4.24660585413659	0	6.5384844207682	4.69909814472006	4.04467423816709	2.61128388950366	7.57512579594692	3.57796537482954	3.41459137404728	0	4.23728175249012	4.50170961052471	0	3.60026893498838	6.91885524100786	0	3.79195907659189	0	0	0	0	0	0
AACCCAACAACATACC-3	6.04299958785548	-0.415154537453881	TM88	2	0.711798878537	0.0142113605935691	NA	NA	0	0	0	0	3.60735959795852	0	0	6.30875633539449	5.65396902840047	4.78480316596386	0	0	0	0	0	5.74613849611899	0	6.60179469051691	3.76464528638036	4.18561415040361	0	7.96610137798409	4.40358363169498	3.55302398933151	0	0	5.54876901083622	0	3.7387015502726	6.31057589676971	0	5.69411786799364	0	0	4.1984923748243	0	0	0
AACCCAACAAGCTGTT-1	-0.339465269938795	8.46437765514921	0XAV	6	0.41609553947	0.0143558156774384	NA	NA	0	4.14082294325874	0	0	0	0	0	0	0	0	0	0	6.15251876777398	0	0	0	4.76194224716538	4.65401457151941	0	0	0	0	4.23182915051024	4.74236953484494	0	0	4.47247403704498	0	4.24494774662561	0	0	0	0	0	0	2.71774631275121	0	4.61915705895101
AACCCAACAATCGTCA-2	-2.73557311553859	-7.47628449282215	5XAV	6	0.745876019111	0.00667637182385957	NA	NA	4.85059785369485	6.60415296922544	0	0	4.97428520681825	0	0	0	4.57244113055565	5.47812256198399	0	0	3.94892012406934	0	5.0570354257999	5.06723674769352	4.93952231051167	0	0	5.7873226585424	0	4.96762659041804	3.72468188326952	4.23522226760422	0	0	0	0	0	0	0	0	6.25808512184087	0	0	1.80850577578307	0	0
AACCCAACACGCAGTC-1	-2.3650901030368	-0.701797146734346	0XAV	6	0.662360909929	0.0142218712293385	NA	NA	0	0	0	0	0	0	0	0	0	0	0	5.00234231377501	0	6.75073797156842	0	0	0	0	5.4900035059302	0	0	0	4.08058564145999	5.96857082544247	0	0	0	0	4.77680358673579	0	0	4.9684937283393	0	0	5.24742891230488	0	0	0
AACCCAACACTGGATT-3	9.17243665275149	-0.574018342966783	TM88	3	0.711798878537	0.0157520887112659	NA	NA	0	0	0	0	0	0	0	7.0396377075723	0	4.30851265775368	0	0	3.86668021364619	0	0	6.35754232870322	0	6.12027223444881	0	4.10915083618392	0	7.26659219504155	4.72884241223396	0	0	0	0	0	0	7.04145726894752	0	0	0	0	0	0	0	0
AACCCAACAGAGGCAT-1	-4.67528796742245	-4.8410083859969	0XAV	5	1	0.0126838741395017	NA	NA	0	0	0	0	5.38535925833987	0	0	0	7.05032396015244	4.79899652026728	0	4.36742632458834	5.4483163990744	0	0	6.85337867426769	0	6.32936292844418	0	0	0	5.37587054250849	0	0	0	0	0	0	4.82914378063577	0	0	0	6.67174050261764	0	0	3.30790205078814	0	0
AACCCAACAGCGCGTT-3	6.08474437938168	-0.60048379454776	TM88	3	0.711798878537	0.0147705644750618	NA	NA	0	0	0	0	4.58462824889678	0	0	6.6129263653813	4.18677121296621	0	0	0	3.56325020647989	0	0	7.29745888347877	0	6.36884272991517	0	5.39523315139522	0	6.8620973274136	3.33901196568007	0	0	0	4.94349649163023	0	0	6.61474592675651	0	0	0	3.1755235524861	0	0	0	0
AACCCAACAGGACATG-1	-0.713833249513932	7.4473678969164	0XAV	5	0.764968622909	0.00986805229143561	NA	NA	0	3.91000853644424	0	0	0	0	0	0	0	0	0	0	5.1312367778419	0	0	0	0	5.10367424846627	0	3.78462425787286	3.70562237808776	0	4.90699853704208	5.75254126816821	0	0	4.92213371399185	0	5.60321648231788	0	0	0	0	0	0	1.40173928704887	4.15744054864005	4.20246924134629
AACCCAACAGGCATGA-3	6.11848426052534	0.001297901161388	TM88	2	0.711798878537	0.00934127767004925	NA	NA	0	0	0	0	0	0	0	5.91522022196071	5.32513014721445	0	0	3.34900009022616	0	0	0	5.53487351272355	0	5.58265567009791	6.20609363982662	4.94407976326586	0	7.37212803431541	3.7920925244632	0	0	4.45266393745316	6.49444694338952	0	4.488310469739	7.43812995889782	0	4.0024076878771	0	0	0	0	0	0
AACCCAACAGGTGGAT-3	8.95591691082346	-0.613024964439248	TM88	3	0.711798878537	0.0190274357104471	7	peak_7	0	0	0	0	4.78719351708439	0	0	7.44463260867365	5.98023172287112	0	0	0	4.44655576492248	0	0	7.95345627041489	0	6.23775724575458	4.26147539814246	4.00602258009645	0	7.75862947772764	0	0	0	0	5.54812274995645	0	4.2355316620347	7.68255218013406	0	0	0	0	0	0	0	2.83478442106311
AACCCAACAGTCACGC-3	5.50258850688035	-0.0145050768962625	TM88	2	0.745876019111	0.0158991153257375	NA	NA	0	0	0	0	0	0	0	6.96830954304897	3.80129030499541	4.29445315471295	0	0	0	0	0	4.29608592213328	0	6.79682070700317	3.67569273909283	4.77896355321526	0	7.49309053136363	3.62838246980564	0	0	0	5.63835316453383	0	5.41082687411446	7.08112226719133	0	4.91558192594996	0	0	3.43311814546751	0	0	0
AACCCAACAGTGAGCA-3	-2.9579338724071	-1.77424804741813	TM88	5	0.414779160472	0.0146520286176879	NA	NA	0	0	0	0	0	0	0	5.95487795309914	4.89926836047689	4.71757979809807	0	0	0	0	0	0	0	6.53397639797086	0	0	0	0	4.05150911319076	5.65256647680819	0	0	0	0	5.43480890908828	5.26961566385263	0	5.62649905069179	0	0	0	0	0	0
AACCCAACATAAGCGG-2	-2.325627079064	7.95101489718143	5XAV	7	0.711798878537	0.0120478225870787	NA	NA	0	4.31556511979107	0	0	0	0	0	0	0	0	0	0	5.5436256686933	0	0	0	6.03125465770375	4.82875674805174	0	4.19018084121969	5.81321946656591	0	5.65488674106188	4.23401236221685	0	0	4.64721621357732	0	4.41968992315795	0	0	0	0	0	0	3.58496545356216	0	4.61485813219769
AACCCAACATCAACCA-2	-2.87054231848405	-3.06881466206359	5XAV	4	0.711798878537	0.0102442735102128	NA	NA	0	0	0	0	0	0	0	6.1103555928935	6.25056820700114	4.471888607488	0	0	4.03005616338052	0	0	7.08094104177571	0	6.68989328962668	0	4.27252678591824	0	6.42339260058071	5.402808959715	0	0	0	0	0	6.0990269049908	6.80271507011895	0	6.29071704659431	4.04493375468845	0	0	0	0	0
AACCCAACATCGGAGA-3	-1.30272677089175	9.92368207198502	TM88	5	0.711798878537	0.00351811404820008	NA	NA	0	0	0	0	4.18486843731072	0	0	0	4.46775169163513	0	0	0	0	0	0	0	0	0	0	4.08670130768654	4.01101905310016	0	0	0	0	0	0	0	0	0	0	0	0	3.45650403115502	0	5.72840515163645	0	4.0015845986549
AACCCAAGTAATGTGA-2	8.64463514408511	0.658264089823437	5XAV	2	0.486762625976	0.015358752810977	NA	NA	0	4.86605471726828	0	0	0	0	0	6.73607190564592	4.43820891879762	5.85049694638417	0	0	3.8146879123113	0	0	4.93300453593548	0	6.62506968652885	0	0	0	8.03368772188283	0	0	0	0	5.88600031367631	0	5.88064420675266	7.78590137218992	0	0	0	0	4.07003675926971	1.67427356402503	0	3.56943227966357
AACCCAAGTCACTTCC-2	2.04085543697301	-8.65538033531411	5XAV	8	0.711798878537	0.0194448732708832	9	peak_9	0	8.17527940188752	0	3.99930943976923	0	4.02590381394327	0	0	6.25518080482985	4.29719637045048	0	0	4.53926167263648	0	6.65976586155008	6.74997642196772	5.93753465419886	0	0	5.87413042088126	0	0	0	0	0	0	4.55486992123835	0	0	0	0	0	3.86875320647215	0	0	0	0	0
AACCCAAGTCCAGGTC-1	-1.83674777179973	-7.92115350684806	0XAV	4	0.414779160472	0.0119869178929713	12	peak_12	0	5.6619633804941	0	0	3.86459251164581	0	0	5.59736870327615	4.14747576597023	5.73594092349248	0	0	4.60531995478931	0	0	6.56595156394934	0	4.40500128885369	0	0	0	6.71682293652149	0	0	0	0	0	0	3.99593446395989	0	0	0	4.77712647416083	0	0	2.06378023889353	0	0
AACCCAAGTCTCTCTG-2	-1.37438102892244	9.96524251495997	5XAV	8	0.711798878537	0.00328706032499075	NA	NA	0	0	0	0	4.30612945616385	0	0	0	4.58901271048827	0	0	3.9757539524305	3.96549170400195	0	0	0	0	0	4.46341514458569	5.29551811300984	5.04464172718395	0	4.8288092496723	0	0	0	4.66499769889731	0	5.12233769407874	0	0	0	0	4.66532083647832	4.22084055096037	3.42123271990642	0	4.96839622956849
AACCCAAGTGACCGTC-3	-0.618921158736137	-6.50806459635392	TM88	9	0.711798878537	0.00597798677359094	NA	NA	0	4.90759200038804	0	0	0	0	0	6.03888938286739	5.44861549681367	0	0	4.14916745252081	3.45953023815354	0	0	6.75045481147859	0	0	0	6.51946467105106	0	5.15761167044096	0	0	0	0	4.15903623304889	0	0	5.13277351395431	0	0	0	0	0	0	0	0
AACCCAAGTGCAACAG-1	8.63695259548287	1.68672342179078	0XAV	3	0.718091007515	0.0134964813032044	NA	NA	0	0	0	0	0	0	0	0	0	0	0	4.06559538184071	0	0	0	0	0	6.02489028217442	0	4.98338426724823	0	6.16255021915334	4.51667540391068	0	0	4.09144018176596	4.75483912830752	0	5.61582345728062	6.64650504935021	0	0	0	0	0	1.9149187851259	0	4.90568195429453
AACCCAAGTGCCGAAA-3	6.71148018682809	-0.138508675798311	TM88	2	0.711798878537	0.0180193053815012	NA	NA	0	0	0	0	0	0	0	7.0949717609414	4.66052921752105	3.80093182466856	0	0	0	3.73590406056157	0	0	0	7.04447971473449	4.93526526753256	3.60157000309879	0	7.23919632219474	0	3.64540152409595	0	0	5.82483704211872	0	5.88369916637087	6.72298180939428	0	0	0	0	4.69269067390723	0	0	0
AACCCAAGTTCCAAAC-2	-0.219594743516604	9.17208168952515	5XAV	7	0.711798878537	0.00843625936332013	NA	NA	0	4.22097142487434	0	0	0	0	0	0	4.47663753025156	0	0	4.54725561114973	5.22547294481706	0	0	4.97143314738943	4.8428682185765	5.41803989209096	0	4.09558714630297	3.3361111827565	4.87182299011394	5.55884340395414	4.82329550625607	0	0	4.55262251866059	4.65050582369576	5.00897306719716	0	0	0	3.86648489655686	0	0	1.71270217547897	0	4.29670540832145
AACCCAAGTTCTGACA-3	-3.07167973241259	-0.693692008156249	TM88	7	0.39732809802	0.00921534856640296	NA	NA	0	0	0	0	0	0	0	0	0	4.64109026667316	0	4.20952007099422	0	0	0	0	0	5.08030435193545	6.07363589419168	0	0	5.21796428891438	0	5.17215809615105	0	0	5.58536194751152	0	0	0	0	0	0	0	6.64015867159323	2.05884347427941	0	0
AACCCAATCCGATGCG-2	-0.766689523945864	-4.33877003536321	5XAV	7	0.711798878537	0.0146071844474994	NA	NA	0	0	0	0	5.07146757683981	0	0	0	4.27096669662951	4.08927813425068	0	4.33945579896939	5.01659196858586	0	4.75258152168439	6.82516895072593	0	5.89763849795563	0	3.88991631268092	0	4.6661521564919	0	3.93374783367808	0	0	4.34695168503855	0	0	0	0	0	5.03634386093742	0	0	0	0	0
AACCCAATCCTTTGAT-2	0.499184698532495	8.1647534352357	5XAV	5	0.483276562506	0.0163308446979137	NA	NA	0	4.1044399293603	0	0	5.16191468389555	0	0	0	0	4.17841747235868	0	3.74684727667974	5.10720525164857	0	0	0	6.22108055068976	5.98825178101835	0	0	4.59019991063984	4.75529149459989	4.19507188783794	5.6155972167633	0	0	0	0	5.57918495612455	0	0	0	0	3.34885837425739	0	1.59617067996492	0	2.80781749175558
AACCCAATCGCTAATG-2	2.34224403375867	-9.4019781277938	5XAV	8	0.711798878537	0.00856994700712349	NA	NA	0	7.88516096513981	0	0	5.27972267513655	0	0	0	5.27699835191526	5.09530978953644	0	5.17124395693223	0	0	6.16993602667447	7.49954506996809	6.1575055403614	0	0	4.89594796796667	3.0543025454692	0	3.34706964567811	0	0	0	0	0	0	0	0	0	4.9586038035067	0	0	1.43089353819167	0	0
AACCCAATCGCTTGCT-1	-2.087422564141	-0.783520106147962	0XAV	7	0.517808190657	0.0133987502067609	NA	NA	0	0	0	0	0	0	0	0	6.62291469959085	0	0	5.09659658431337	0	4.77535436353899	0	0	0	5.9673808652546	0	0	0	0	0	5.3726364794197	0	0	5.78584033078017	0	0	6.08020264574687	0	7.13225769059755	3.72804121737416	0	0	2.25813533525221	0	0
AACCCAATCGGACCAC-2	8.47305647829139	1.87562255589042	5XAV	3	0.538779818924	0.0139201494381361	NA	NA	0	4.22337581871443	0	0	0	0	0	6.21995979297026	0	0	0	0	3.85552091760533	5.3185881484741	4.27890888874888	0	0	0	6.53416849188341	0	0	5.9604899348223	3.63128267680551	5.22808561200848	0	0	4.55502691250068	0	5.6998907489594	0	0	0	3.8689116564355	0	0	0	0	4.52135320021261
AACCCAATCGTCAGAT-1	-0.602959148739491	8.50560054212593	0XAV	5	1	0.016460190885699	NA	NA	0	0	0	0	4.01704331917934	0	0	0	0	0	0	0	5.26806875589869	0	0	0	0	4.55745209638722	0	0	4.24322227214092	0	4.13424238331306	4.64478276764777	0	0	4.37591156191279	0	0	0	0	0	3.00589710085311	3.28867891302364	0	0	0	4.92509327037526
AACCCAATCTAACACG-3	-0.811123964370248	-3.28124493798835	TM88	7	0.538779818924	0.0112218417302469	NA	NA	0	0	0	0	0	0	0	5.65269057337817	0	6.48257684929264	0	0	4.66064182489133	0	0	0	0	6.23071194365752	0	0	0	0	0	4.26199330611596	0	0	0	0	5.82164511876372	0	0	4.63936100866056	0	0	4.23104000953949	0	0	0
AACCCAATCTAGTGAC-1	-0.425588757382398	11.1589139717005	0XAV	4	0.711798878537	0.0154877652891816	NA	NA	0	0	0	0	4.02340533663373	0	0	0	0	0	0	3.69302983290037	5.05251394511845	4.05957226447233	0	4.80108420809601	3.98864244032715	0	4.18069102505557	3.92523820700955	4.24967877929971	0	5.92317317335627	0	0	0	4.38227357936718	0	4.15474728894781	4.67663589433388	0	0	3.69440478052071	3.97718659269124	0	4.65669425728037	0	4.93158190093041
AACCCAATCTTAGCAG-1	-4.51411120804218	-6.23913178339843	0XAV	5	0.486762625976	0.0106388267184804	NA	NA	0	0	0	0	0	0	0	0	6.37256763808695	0	0	0	5.05866716456311	0	0	7.5591237011238	0	0	0	0	0	6.48099444807083	4.14679429500068	4.65733467933538	0	0	0	0	4.84301224027647	0	0	0	5.99316458480391	0	0	2.91825281627685	0	0
AACCTGAAGAGAGCAA-2	-3.27853402869551	-1.77197290269019	5XAV	4	0.711798878537	0.0129182602537353	NA	NA	0	5.72030435301352	0	0	0	0	0	0	0	0	0	4.27230687198205	4.2620446235535	7.11245324498763	5.37243050387875	0	0	5.14309115292328	6.35954890963003	4.50451524609123	0	0	4.72480429193538	0	0	4.98514958108899	6.56113146394165	0	5.82442915638039	0	0	0	0	0	4.51739347051192	2.12163027526723	0	4.02027499623958
AACCTGAAGATGCGAC-1	7.98538914239061	3.7818197199142	0XAV	3	0.538779818924	0.0113448889105925	NA	NA	0	0	0	0	0	0	0	5.54997099404111	0	0	0	0	4.96034253961778	0	0	0	0	5.84138906898756	0	0	5.90497175992659	0	3.64961603305628	0	0	4.59402929390807	5.94600471628604	0	4.34583397833208	0	0	0	4.57599025522636	0	0	0	0	4.31773118489507
AACCTGAAGCGACATG-2	-3.99235582105054	-3.83293555529011	5XAV	5	0.483276562506	0.0172185115062071	NA	NA	0	4.6813635510795	0	0	6.03166806203733	0	0	0	6.02784779765119	0	0	0	5.69103030987543	0	4.73689662111394	7.50102448566285	0	6.28537332053464	0	0	0	0	4.77657768171375	0	0	0	5.70032191740892	0	0	0	0	4.97717849604988	6.46519228441917	0	0	0	0	0
AACCTGAAGCGAGTAC-1	1.19421636146922	9.86556065194534	0XAV	4	0.483276562506	0.0184191913514192	NA	NA	0	0	0	0	0	0	0	0	0	0	0	3.63934594565296	3.62908369722441	4.00588837722491	0	0	0	0	0	0	4.88440923614502	0	5.46387699975211	4.59692122219056	0	0	4.32858969211977	3.74259615819899	0	0	0	0	0	0	0	2.57176908114918	0	4.47264704065814
AACCTGAAGGAGGTTC-1	-1.64534246242758	-7.95587312899481	0XAV	4	0.517808190657	0.0109892527459234	NA	NA	3.77865884026618	0	0	0	3.90234619338958	0	0	0	5.77471071698945	0	0	0	3.56170844122768	0	0	7.05521121330503	3.867583297083	0	0	0	0	0	0	0	0	0	0	0	0	0	0	0	4.94879335689317	0	0	1.42129409294142	0	0
AACCTGAAGGAGTCTG-1	-0.923966666529714	11.2109021348834	0XAV	4	0.764968622909	0.0127421369766995	NA	NA	0	3.84568220025924	0	0	0	0	0	0	4.10134830563646	0	0	4.16771590899413	4.15745366056558	0	0	0	0	0	0	5.08624187563956	5.50066525934872	0	5.30924782760852	0	0	0	4.17733329404549	0	0	0	0	0	4.39503480556198	4.45604459910804	0	3.39307172012207	0	3.91500371660622
AACCTGAAGGGAGATA-1	-2.99175008562786	8.1460255852695	0XAV	7	0.711798878537	0.0112867455952989	NA	NA	0	4.74450824247941	0	0	0	0	0	0	0	0	0	4.38691558979885	4.77846741086938	0	0	0	6.17806567524358	4.57542650045034	0	5.0209380334071	3.17737463007183	0	4.55422917006956	0	0	0	0	0	0	0	0	0	0	3.30665331708677	0	5.50280742010144	0	4.94342328289265
AACCTGAAGGTAGTCG-1	-1.15544076668763	6.11748780529239	0XAV	6	0.483276562506	0.00939529022296081	NA	NA	0	0	0	0	0	0	0	0	0	0	0	0	4.13795897729785	0	0	0	0	5.01900550666763	0	0	0	0	0	5.80009045170891	0	0	0	0	5.29612135815661	0	0	0	3.46745051113352	0	0	1.99754462901158	4.75895448322419	3.20919144080224
AACCTGAAGTAACCGG-1	-11.1371910978056	-2.46215739097726	0XAV	5	0.711798878537	0.00930740801671306	NA	NA	0	0	0	0	0	0	0	6.46682738645532	0	7.52312780648078	0	0	0	0	0	0	4.40523821101543	0	0	4.34183397769783	3.58235801415137	6.49348510431719	0	0	0	0	4.79886935005546	0	0	0	0	0	5.36232209887973	0	0	3.04789686487684	0	0
AACCTGAAGTAGACCG-2	-4.57902914484537	7.68737481609447	5XAV	8	0.492728266662	0.0129773622940921	NA	NA	0	0	0	0	4.07482098512475	0	0	0	5.04040414667788	0	0	0	3.73418323296285	0	0	0	0	0	0	0	0	0	5.10261447279253	0	0	0	5.11638913508692	4.53039560116614	4.20616293743883	0	0	0	0	4.02915648619776	0	5.54345638196154	0	3.89007389121211
AACCTGACAACAAGTA-2	-0.618293134430987	8.33372686133588	5XAV	5	0.711798878537	0.0169486057682756	1	peak_1	0	0	4.17184462875389	0	4.39816107412637	0	0	0	0	0	0	0	5.14605615346189	0	0	0	0	5.6241669795805	0	5.38852677599962	5.6067092857263	0	4.5188822094109	5.0294225937456	0	0	4.75702931685982	0	4.52950302644045	0	0	0	0	0	0	0	0	3.81435291371511
AACCTGACAATAGTAG-1	-4.81907707922317	8.73298047459331	0XAV	8	0.711798878537	0.0126298359054321	NA	NA	0	0	0	0	0	0	0	0	4.76829934159921	0	0	0	4.1447783351129	0	5.94406713003246	0	0	0	0	4.38724895765062	0	0	0	0	0	0	4.84428433000825	0	0	0	0	0	0	3.7570516811191	0	5.96103742542321	0	4.81435841517642
AACCTGACACAAATAG-1	-1.0119765439819	8.42664664010319	0XAV	5	0.550009348219	0.0132365062115375	NA	NA	0	0	0	0	4.29348608452178	0	0	0	4.57636933884619	0	0	0	3.95284833235987	0	0	0	6.03646548961543	5.51865534117476	0	0	4.12060347079625	0	3.72861009156006	4.92391095533987	0	0	4.65235432725523	0	5.79851582167128	0	0	0	0	0	0	2.49719446351872	4.57242164134854	4.39776858069969
AACCTGACACTGCTTC-3	-3.82188485481685	-6.66041922828535	TM88	4	1	0.0177666294945253	NA	NA	5.35722570447529	0	0	0	0	0	0	0	6.2725820248748	6.42649017616686	0	0	5.14027530543679	0	0	8.55658135702165	0	0	0	0	0	6.84957841297061	4.51311600719872	0	0	0	0	0	0	0	0	0	0	0	4.30714946224393	0	0	0
AACCTGACAGATGCGA-2	0.882269298712752	11.1883773394416	5XAV	5	0.711798878537	0.0101869889673019	NA	NA	0	3.52415197316046	0	0	0	0	0	0	3.77981807853768	0	0	4.52467603641789	4.51441378798935	0	0	0	0	0	0	5.31240921461796	5.73870776276853	0	5.94066210632526	0	0	0	4.929408056259	0	0	0	0	0	2.48578860588704	4.12668713399555	0	3.4662407231735	0	4.27401898747943
AACCTGACAGCGATTT-3	1.20857362706658	-9.0204845946656	TM88	8	0.711798878537	0.0153995884016259	NA	NA	0	7.90326780532074	0	0	0	0	0	0	5.41418703413176	0	0	3.71666598704008	4.38880777080889	0	6.94268585117216	6.41691339788941	6.0728432006487	0	0	3.94887436114926	0	0	0	4.67510991434378	0	0	4.40590973350689	0	0	0	0	0	0	0	0	0	0	0
AACCTGACAGTCGCTG-3	-1.43126465950687	-7.05430971468909	TM88	9	0.711798878537	0.00797159762878728	NA	NA	0	6.22416064116761	0	0	0	0	0	6.56150195896673	4.41766271321972	0	0	4.48771485597632	0	0	0	7.72707524077388	0	0	0	5.12208795961425	0	0	0	0	0	0	0	0	0	0	0	0	0	0	0	0	0	0
AACCTGACAGTGGCTC-2	-5.23106401349906	9.22387201557493	5XAV	9	0.711798878537	0.0157830900039712	NA	NA	0	0	0	0	3.92767499969019	0	0	0	0	0	0	3.59729949595684	0	0	0	5.78778202970556	0	0	0	4.9119360286191	0	0	5.82538430618672	0	3.68199796365626	0	0	0	0	0	0	0	2.91652878136397	3.88034429824401	0	5.39300478134833	0	4.24825499712797
AACCTGACATACAGCT-1	-11.3045368950159	-2.34112806956806	0XAV	5	0.662360909929	0.0113801968309945	NA	NA	0	4.20878085458132	0	0	4.18156370563412	0	0	5.51673730333641	0	7.76098460781412	0	0	0	0	4.26431392461576	4.9592425770964	0	4.72197248284199	0	0	0	0	3.6166877126724	0	0	0	0	0	4.31290565794819	0	3.94554741402096	4.5045957995517	5.23337776347445	0	0	2.3842742065633	0	0
AACCTGAGTAGGCAAC-1	-12.113187742879	-2.26441077333407	0XAV	7	0.711798878537	0.0127086422050795	NA	NA	0	0	6.18596443759242	0	0	0	0	0	0	6.73621757811673	0	0	0	0	6.36178643071231	0	0	0	0	4.24862576884178	3.48914980529532	6.11286032268254	0	0	0	0	0	0	5.16333242678477	0	5.88925140764119	4.66982499238354	4.93233471317702	0	0	0	0	3.07738760980845
AACCTGAGTAGGTAGC-3	5.43225973777729	-0.0064038568971503	TM88	2	0.711798878537	0.0155394557148414	NA	NA	0	0	0	0	3.71753389445795	0	0	6.73945761064503	5.0790225242921	3.81872858640353	0	0	0	0	0	0	0	7.4478801235081	5.23857778588815	5.67246624584696	0	8.00383178248755	4.23126327700597	0	0	0	5.99651481357924	0	4.92748122228177	6.90790407467696	0	5.11917136388527	0	0	3.63224498925446	0	0	0
AACCTGAGTCAACATC-2	0.459958495805129	-7.74677230140917	5XAV	9	0.711798878537	0.0139031397383774	NA	NA	0	4.60321307209869	0	0	0	0	0	5.91423799084352	6.45819207732247	4.67719061509707	0	0	6.30372020307308	0	4.65874614213314	8.28611239381767	6.32244337506575	6.20658661372439	0	5.85463396762737	0	0	0	4.52166031452447	0	0	0	0	0	0	0	0	4.94165487892532	0	0	2.78177489407041	0	0
AACCTGAGTCATATGC-1	-1.5393058840928	10.1952654772645	0XAV	6	1	0.00241984758893219	NA	NA	0	4.86357610526588	0	0	4.83635895631868	0	0	0	5.11924221064309	4.25406554103847	0	5.41643363798014	0	0	0	0	4.11810795278631	4.69327962630076	0	4.05470371946871	3.29522775592225	0	5.18193314875178	0	0	0	5.88350962950938	0	0	0	0	0	3.14172463076666	3.42450644293719	0	5.62306808780469	0	2.88346556043537
AACCTGAGTCCAAAGG-2	0.293509111125616	9.18633349383018	5XAV	4	0.718091007515	0.010307345206105	NA	NA	0	4.8087254032768	0	0	3.7031947793812	0	0	0	0	0	0	3.37281927564785	5.81944530562395	0	0	0	0	6.70049183499373	3.86048046780304	4.28298947946725	5.45622155584875	0	5.50843049148619	5.56859435076013	0	0	0	0	5.75427191170123	0	0	0	0	0	0	0	0	4.97052175371757
AACCTGAGTCCTGTCT-2	-2.73758542997088	-5.66226849986429	5XAV	4	0.711798878537	0.0140392085059491	NA	NA	0	0	0	0	4.96307062710791	0	0	5.61448162343285	5.64856466849854	5.0642653190535	0	5.03530591044077	5.02504366201222	0	0	7.87324227325686	0	6.192342042307	0	4.18027072031842	3.42079475677196	6.04375012836093	4.39819463414619	0	0	0	0	0	4.40977980225667	0	0	4.60146994386018	6.08441718346835	0	0	0	0	0
AACCTGAGTCGGATTT-2	-3.68230193562742	-3.67221609778727	5XAV	5	0.483276562506	0.0134481615036373	NA	NA	0	0	0	0	0	0	0	0	5.99984269899583	0	0	0	4.97286627033789	0	0	8.10085230657746	0	6.94850166953063	0	0	0	0	4.74862802953807	0	0	0	0	0	0	5.27959233746727	0	0	5.21502818832457	0	0	0	0	0
AACCTGAGTGACCGAA-3	-2.85096718642558	-2.94996781942091	TM88	7	0.383439605253	0.0106404296512144	NA	NA	0	0	0	0	4.85688121019945	0	0	0	0	4.95807590214503	0	0	5.60849642479736	5.58142962252498	0	7.01369735457653	0	5.39728998740732	0	0	0	5.53494992438625	0	0	0	0	0	0	5.67660464700046	5.5101117678996	0	6.96371728190397	0	0	0	0	0	0
AACCTGAGTGACCTGC-3	-2.08893297598727	-1.39566784944007	TM88	6	0.538779818924	0.0141052042366022	NA	NA	0	0	0	0	0	0	4.94117019280684	5.24222984645614	5.560626398339	0	0	4.26044334639785	0	5.71729224914592	0	0	0	6.73069024818628	0	0	3.73317575696057	5.268887564318	0	0	0	0	4.94968709286466	0	0	0	0	6.69521731731119	0	0	4.50552994492772	0	0	4.41172003264981
AACCTGAGTGATACAA-2	-3.03451975428515	-3.266522501466	5XAV	5	1	0.0103171402387556	NA	NA	0	0	0	0	4.42802322631388	0	0	0	5.39672655238205	4.52921791825946	0	0	5.17621630529955	0	0	6.29453292892374	0	6.34371547013121	0	0	0	5.10609194050068	0	0	0	0	0	0	5.24518525037171	5.76707385575778	0	6.12633878684093	5.19639463233928	0	0	0	0	0
AACCTGAGTGATATAG-2	0.0856493843617951	7.98017892507719	5XAV	7	0.711798878537	0.0124345505605251	NA	NA	0	0	0	0	0	0	0	0	0	0	0	4.57406910521163	4.96624504284313	0	0	4.99800247767882	4.18556070990995	4.76073238342441	0	4.12215647659236	4.44923970183439	0	4.33956861598327	5.25254718637801	0	0	4.57919184894999	0	0	4.87355416391669	0	0	0	0	0	0	0	4.32364267498101
AACCTGAGTGGACTAG-3	-3.07669662037166	-2.37232462941858	TM88	6	0.711798878537	0.0139857786138925	NA	NA	0	0	0	0	0	0	0	5.14397882206464	5.46173071420883	0	0	4.84847195615106	0	0	0	0	0	6.40895187688887	0	4.39440069611553	0	7.23802874631683	0	4.43823221711269	0	0	6.22741134241445	0	5.3101894121985	5.83207801758457	0	5.501879553802	0	0	0	0	0	0
AACCTGAGTGTAGCAG-3	-0.291430543315614	-4.86167558644043	TM88	4	0.711798878537	0.0120141673564299	NA	NA	0	0	0	0	5.89324166316678	0	0	6.20952877533278	6.62688268661703	5.15162595067748	0	3.63699285384392	4.30823847122436	0	0	7.49569990592653	0	0	0	3.86920122795309	0	6.57131037735359	3.40249236461555	0	0	0	4.32623660031072	0	0	0	0	4.29040045149486	0	0	0	0	0	0
AACCTGAGTTCAGCGC-2	-1.22710874868816	-5.58330144485999	5XAV	7	0.483276562506	0.00865667536433277	NA	NA	0	0	0	0	5.1467443779694	0	0	5.11209899411428	0	4.56188268973493	0	0	4.8061066258075	0	0	6.61400608544078	5.51507177224587	5.68715315517727	0	0	0	0	0	0	0	0	4.8195562405228	0	0	0	0	0	6.07539020294435	0	0	0	0	0
AACCTGAGTTGCATAC-1	-4.45268883940914	-4.10625514129002	0XAV	5	0.711798878537	0.0160910449152276	NA	NA	4.34175797032776	0	0	0	5.15153547579095	0	0	0	6.68211029811136	5.25273016773654	0	0	5.21399937840624	0	0	7.71505467644942	0	5.00585410065904	0	4.36727819382699	0	5.14351403763797	5.49869196859509	0	0	0	4.82431356618462	0	0	6.49436593603184	0	0	5.2342690403233	0	0	1.984393223003	0	0
AACCTGAGTTTAGTCG-1	0.899880736630191	-3.45386751184399	0XAV	5	1	0.00850375021180968	NA	NA	0	0	0	0	0	0	3.88643753217857	5.55856681145785	4.50589373771073	0	0	3.89263497965296	0	4.25917741122491	0	5.00068935484859	0	5.85001098627816	0	0	0	0	3.65813449042459	4.16867487475929	0	0	6.86820168827829	0	4.35435243570039	0	0	7.01438343758302	0	0	0	1.74195838293814	0	0
AACCTGATCAAGTCGT-1	0.438476745773379	6.92450226749392	0XAV	5	0.538779818924	0.0121115035230962	NA	NA	0	0	0	0	0	0	0	0	0	0	0	4.77340331754253	4.76314106911398	4.45419951963841	0	0	4.38326969549322	0	0	0	3.56038949862917	0	0	5.7388692755245	0	0	4.77690083453326	0	5.23512077358996	0	0	0	3.40688637347358	3.6896681856441	4.33274368659632	1.93698049135163	0	5.21508101177863
AACCTGATCACCATCC-1	0.422178118290553	8.24959553313619	0XAV	5	0.711798878537	0.0156454143183994	NA	NA	0	0	0	0	5.15358399498219	0	0	4.89924970275208	5.7709181601434	3.67321853344405	0	3.91746320269379	5.59754115626674	0	4.3305889254088	6.26571377728127	3.53726094519188	5.69399277219007	0	5.38986777619481	5.45422096596965	0	4.76985094869561	4.19350309780013	0	0	3.93089208423191	0	5.75227574763199	0	0	3.89505593541605	3.63631275107035	2.84365943534276	0	2.45115365788065	0	4.06532165299982
AACCTGATCACTCCGT-2	-11.2057648685447	-2.48082881556891	5XAV	4	0.414779160472	0.00981844071715754	NA	NA	0	0	0	0	0	0	0	6.3753641604103	4.41325363827669	8.18237684373642	0	5.17143245376605	0	0	4.89638782368295	5.99346645270765	0	5.35404638190917	0	0	3.27272729078164	5.89385629543217	5.34073261061724	5.66961755545835	0	0	5.57465582397882	0	0	0	0	5.53881967516295	4.49066173917317	0	0	0	0	0
AACCTGATCAGCCTCT-2	-2.92994324706156	-4.5477253977472	5XAV	6	0.711798878537	0.0166859125051998	4	peak_4	0	4.49556967432196	0	0	4.46835252537476	0	0	0	6.34939145182054	5.25565792831826	0	0	5.90771913514364	0	4.55110274435641	6.33525068026568	4.43358962906818	6.09798058601127	0	4.37018539575059	0	5.14642123956156	3.90347653241304	0	0	0	0	0	0	0	0	0	4.54642559047717	0	0	0	0	0
AACCTGATCCACAGCG-1	-4.91386370210041	7.12258474958401	0XAV	8	0.711798878537	0.00956666950779977	NA	NA	0	3.13086046032384	0	0	3.76895857969711	0	0	0	5.13145963876736	0	0	3.43858307596376	4.10725607620429	0	3.18639353035829	3.88132218283892	3.06888041507006	0	0	4.75040925481877	3.30732845079798	0	5.70350317788913	0	0	0	3.46251155411009	0	3.23498526369072	0	0	0	2.09249709305041	3.43660713781292	3.68366967449363	4.53751779729562	0	4.99897388219334
AACCTGATCCATCACC-3	-1.17561350915413	-7.56873272356881	TM88	9	0.711798878537	0.0105560805693374	NA	NA	0	4.91800325907658	0	0	0	0	0	5.14131733377731	0	3.91158503710593	0	4.84579210246609	0	0	5.2589178251811	6.51049658335673	0	0	0	5.63465058227027	0	0	0	0	0	0	0	0	0	0	0	0	0	0	3.72510143995686	0	0	0
AACCTGATCGAAATCC-2	1.09940853581537	-8.35907467737594	5XAV	9	0.711798878537	0.0189472739067645	9	peak_9	0	7.40050489905496	0	5.04227149336854	4.5522847042071	0	0	0	5.52184698642862	0	0	0	4.2116469520452	0	6.41599077764738	6.01664260356649	7.21346408184194	5.09269348141497	0	6.05318626526718	0	6.320332172873	0	4.49794909558008	0	0	0	0	4.68362665652118	5.89219428980436	0	4.87531679812469	0	0	0	2.07123260375893	0	0
AACCTGATCGGTCACG-3	-1.11255962410909	-3.12741766049932	TM88	4	0.517808190657	0.0123761607307898	10	peak_10	0	0	0	0	0	0	0	0	5.62904477352598	0	0	0	3.91850300531474	4.29530768531525	0	5.03681962893893	0	6.7305314622104	0	0	0	0	0	4.88927130509777	0	0	5.70502976193501	0	5.07494886603886	5.99939207690171	0	0	0	0	0	0	0	3.67420162506727
AACCTGATCGGTGAAG-3	1.68517372376631	-9.29545062217342	TM88	9	0.711798878537	0.0189456108649947	9	peak_9	0	8.1911084578789	0	0	0	0	0	0	5.98665814478196	0	0	3.99926127283738	3.98899902440883	0	7.48793205314781	6.88555900864486	6.2268790489842	4.8700455537786	0	6.5194494092062	0	5.00770549075753	0	4.27530116794371	0	0	0	0	0	5.66792679149052	0	0	0	0	0	0	0	0
AACCTGATCGTAGGAG-1	-2.49140647307476	7.25962116343127	0XAV	7	0.41609553947	0.0109531623643369	NA	NA	0	0	0	0	0	0	3.96318503155748	0	0	0	0	0	4.64393336508805	4.33592491060383	0	0	4.94980822094337	4.8401667599731	0	0	0	0	5.33095188441238	4.24542237413821	0	0	0	0	0	0	0	0	0	0	0	2.50351901680178	5.82551345982837	4.11783741481115
AACCTGATCGTGGCTG-1	-2.1436132677898	-8.20052719342619	0XAV	4	0.530635096216	0.0102324498125616	NA	NA	0	5.16088773046805	0	0	0	0	0	5.78508157784578	5.41655383584526	4.15056930266304	0	5.08917311305019	3.70873685855556	0	0	5.5094826848616	0	0	0	0	0	7.47984066946407	0	3.99503900209044	0	0	0	0	0	0	0	4.37240670463504	5.90825767524853	0	3.96408570551397	2.25075171295115	0	0
AACCTGATCTCACGAA-2	-4.34637413947922	8.72187297021875	5XAV	8	0.711798878537	0.0126794019677648	NA	NA	0	5.54475645862925	0	0	3.92755635428669	0	0	0	0	0	0	0	4.2679508607992	0	0	0	3.89279345798011	0	0	4.51042148333693	4.15233948375745	0	5.28773132230073	0	0	3.62302565047859	4.96745685569456	0	0	0	0	0	2.91641013596047	3.19919194813099	0	5.39288326476896	0	4.24813402102453
AACCTGATCTCCAATT-3	-1.13927557382624	-2.51266503737233	TM88	6	0.414779160472	0.00693673010558055	NA	NA	0	0	0	0	0	0	0	5.88736246753989	6.02705347727807	0	0	3.81989706625809	0	6.94079248717127	0	0	0	6.06241382241105	0	0	0	7.00828390425202	0	4.09593696136442	0	0	5.19260366827473	0	0	0	0	6.75838987396816	0	0	5.15066256601147	0	0	0
AACCTGATCTCGCAGG-1	-1.463618925568	-8.32423649919816	0XAV	4	0.711798878537	0.00704311604937539	NA	NA	0	6.19877322699032	0	0	5.32765733587192	0	0	6.74905551956373	5.20804026206592	5.02635169968709	0	3.23478189012603	5.83091832588122	0	0	8.27858864536461	0	4.78126056684624	0	4.82698987811732	0	7.73542469530817	3.00028140089767	0	0	0	0	0	0	0	0	0	5.41115664328978	0	0	1.08410529341122	0	0
AACCTTTAGAAACTAC-3	-0.386548535463278	-4.30694408705084	TM88	4	0.590532924772	0.011961948408695	NA	NA	0	0	0	0	5.54563597361358	0	0	5.68939981429788	6.61436848804537	4.73767733257117	0	0	4.29584488846368	0	0	8.14385101571511	0	5.17689141783345	0	0	0	5.31455135481238	4.07160664766386	0	0	0	4.31398731610021	0	0	0	0	4.27815116728434	0	0	0	0	0	0
AACCTTTAGAGAACCC-2	0.781995423829625	-7.57749919443702	5XAV	5	0.711798878537	0.0106864639658981	NA	NA	4.21658317697727	7.75315663627276	0	0	5.42819941589985	0	0	0	5.99742125632897	0	0	4.6950403739804	4.68477812555185	0	6.01962481325904	6.71455346573968	4.99065298140718	0	0	4.92724874808958	0	5.01833924428747	0	0	0	0	0	0	0	0	0	0	5.10751159805539	0	0	0	0	0
AACCTTTAGAGCAAGA-2	2.15779217182925	-9.04665008561414	5XAV	8	0.711798878537	0.017842787572486	NA	NA	0	8.13732179352293	0	3.96205051617156	0	0	0	0	6.0356557502017	4.25993744685282	0	0	5.59380911240437	0	5.327281663103	7.40365311147131	6.81403061890282	0	0	5.6546053662531	0	5.92260015830815	3.59386676194551	0	0	0	0	0	4.29008470722131	0	0	0	3.83114146716419	0	0	0	0	0
AACCTTTAGAGCTGAC-3	-1.12309986101595	10.9138885447639	TM88	4	1	0.00928048129928968	NA	NA	0	0	0	0	0	0	0	4.43298433550999	0	0	0	4.53105599291013	0	0	0	0	0	0	0	4.76326436701931	5.53676843475792	0	3.21669734622333	0	0	3.47704263537695	0	0	3.91291529149913	0	0	0	0	3.05320893302935	0	0	0	3.59202620798597
AACCTTTAGAGGTCGT-2	8.74530283888847	3.12576564776326	5XAV	2	0.764968622909	0.00930995713325306	NA	NA	0	4.37010354211463	0	0	4.34288639316742	0	0	0	4.62576964749184	0	0	0	0	0	0	0	0	4.8832951703753	0	0	5.77341669289895	5.02095510735422	3.7780104002057	5.37650772936305	0	0	6.29839244329503	0	5.1593946810803	0	0	0	3.3317401748412	3.61452198701172	0	0	0	4.16143804933255
AACCTTTAGCGTCAGA-1	-5.17296882444281	9.3391296898568	0XAV	8	0.711798878537	0.0168540777337898	3	peak_3	0	3.73216115792653	0	0	3.70494400897933	0	0	4.35635500530427	4.66581583463228	0	0	3.37456850524598	0	3.74111093681793	0	0	0	4.24535278618721	0	4.97024627786463	3.92565022887514	0	5.1928292652916	3.65060840035231	4.13725554427392	0	4.06381225171278	0	3.83628596129341	0	0	0	0	4.05492891589008	4.29764367510437	5.16421842829116	0	5.2400246816263
AACCTTTAGGAAAGAC-2	0.086909512303084	7.90547760216982	5XAV	5	1	0.0121519694370152	NA	NA	0	4.34740618232749	0	0	0	4.15009116881866	0	0	0	0	0	0	5.06726227422035	0	4.40293925236194	0	4.97040850719782	5.54558018071228	0	0	0	0	0	5.63987543432748	0	0	5.36403964623786	0	0	0	0	0	0	0	0	4.22213715242247	0	3.73576611484689
AACCTTTAGGCCTGAA-2	-2.406977966895	8.24086441466286	5XAV	9	0.486762625976	0.00945818046146078	NA	NA	0	4.09991847018396	0	0	0	0	0	0	0	0	0	3.7423258175034	5.32469716793015	0	0	0	0	0	0	0	3.21505822806612	0	5.56887257737873	5.38891434342073	0	0	0	4.52825365263267	0	0	0	0	0	0	0	2.27432684337182	4.34955402120164	4.39592963143454
AACCTTTAGGTAAGGA-1	1.10999964773935	8.70405255247004	0XAV	4	0.711798878537	0.0127358504224523	NA	NA	0	0	0	0	0	0	3.92508498711243	0	0	0	0	0	5.51656730955897	0	0	0	0	5.48655479076781	0	4.16349080869599	0	0	4.38127002059822	0	0	0	0	0	4.39299989063424	0	0	0	0	3.53329353216447	0	0	0	2.99225264966265
AACCTTTAGGTCATTC-1	-0.583845947303243	11.2255019513846	0XAV	4	0.483276562506	0.0162961393625305	NA	NA	0	0	0	0	0	0	0	0	5.101171984416	0	0	0	5.56965289663845	0	0	0	0	0	0	0	5.05264755562971	0	5.16375610587474	0	0	0	5.17715697282504	0	0	0	0	0	0	4.49208970917831	0	0	0	4.64088536014284
AACCTTTAGTCCTACA-3	-4.72586221279906	-6.00492698886027	TM88	5	0.590532924772	0.0100372115026785	NA	NA	0	0	0	0	5.47839047648568	0	0	5.04135225818127	7.143730151396	5.57958516843127	0	0	5.6465332796671	0	0	7.63852576853386	0	0	0	0	0	5.75354455072236	0	0	0	0	4.74880950458979	0	0	0	0	0	0	0	4.30465235665285	0	0	0
AACCTTTAGTCGCCCA-2	-3.88024130115295	-2.02334142653776	5XAV	7	0.538779818924	0.0081055487266263	NA	NA	0	0	0	0	0	0	0	0	0	4.65279954844898	0	0	5.58753683840222	0	0	0	4.51684196019681	6.46858336777199	0	0	4.38063637810933	0	4.67340347831825	0	0	0	6.50953470131955	0	0	0	0	0	0	0	0	0	0	0
AACCTTTCAATGAACA-3	-3.05204876758484	-4.84640664796307	TM88	4	0.711798878537	0.0153047633861617	NA	NA	0	0	0	0	4.37767753397422	0	0	5.71452880834472	6.72647601966266	0	0	0	5.634117977885	0	0	7.91344561504451	0	6.85074803385347	0	4.27951040435005	0	6.6528244442337	4.49824181905807	4.3233419253472	0	0	0	0	0	0	0	6.07542124656	0	0	0	0	0	0
AACCTTTCACAACGTT-1	-0.606631594274267	-5.24743382526639	0XAV	6	0.711798878537	0.0127680779190227	NA	NA	0	5.67736253814669	0	0	5.65014538919949	0	0	4.92808372755775	5.64677935011211	4.3778674231784	0	0	5.02325834362579	0	5.04404062084138	7.23636194044692	5.32913319948111	0	0	5.55197825957532	0	5.63935911604653	0	0	0	0	4.63554097396627	0	0	0	0	0	6.24499001468713	0	0	0	0	0
AACCTTTCACCAGCTG-1	0.631819325537894	7.6067932945251	0XAV	5	0.711798878537	0.0138644111788225	NA	NA	0	0	0	0	3.64884158912331	0	0	5.37741997775753	0	0	0	0	5.58172833590596	5.04714474288077	0	0	4.29118546907837	6.35777832008089	0	5.31555517298608	6.63074178163723	0	5.00221830787148	4.67167337280558	0	0	4.68481660811841	0	5.36383183472041	0	0	0	0	0	0	2.24495688098443	0	5.68047178302323
AACCTTTCACCATATG-2	0.815192464285812	-4.38736527249697	5XAV	6	0.711798878537	0.0176064164832937	18	peak_18	0	0	0	0	5.84416360830531	0	0	4.5706986709255	5.79199075573704	0	0	3.58891217086721	5.75405267828083	5.03774533011567	0	7.50705948118837	0	5.54198717948495	0	4.50205159703586	0	5.67964711646387	5.12572723330369	4.94724279365006	0	0	0	0	0	4.57251823230072	0	4.24231976851815	5.18862891900726	0	0	0	0	0
AACCTTTCACGCAGTC-1	-0.0434348362032323	8.61920468519909	0XAV	5	0.711798878537	0.0130687926228782	NA	NA	0	0	0	0	0	0	0	0	0	0	0	0	6.07910119493505	0	0	0	5.06868441621141	5.35864791094106	0	3.64103358021145	2.88155761666499	0	4.94155639866629	5.27076797599342	0	0	4.77657177060101	0	5.23478926483207	4.39243126753578	0	0	0	0	0	2.62239521206983	3.33337578721728	5.15033365843944
AACCTTTCACGTGTGC-2	-2.98797507788326	-4.08763787449256	5XAV	7	0.483276562506	0.0155611586258504	NA	NA	0	0	0	0	5.58726265052195	0	0	0	5.46696847217523	5.2852799097964	0	0	4.84344746568891	4.5339367573081	0	7.05579578164605	0	0	0	0	0	0	0	5.81946331108329	0	0	5.94613089325541	0	4.62911178178357	0	0	4.82080192338708	5.55407871165973	0	0	2.01671772902133	0	0
AACCTTTCAGAACATA-3	7.07315710618555	-1.16764378799892	TM88	3	0.711798878537	0.0132636914397097	NA	NA	0	0	0	0	0	0	0	7.44829024062147	4.32746318879489	0	0	0	0	0	0	7.93704764905932	0	5.66921537825958	0	3.94641280484629	0	7.18772126325803	5.40707999168767	0	0	0	5.08582558887169	0	4.85829929845232	7.45010980199669	0	0	0	0	0	0	0	2.77517464581296
AACCTTTCAGACTGCC-3	6.47638630110629	-0.806006429426098	TM88	3	0.711798878537	0.0202994346188713	7	peak_7	0	0	0	0	0	0	0	6.94659136124232	4.2024846148879	0	0	3.58922585683013	3.57896360840159	0	0	7.66968019988684	0	5.82792970196682	4.75782195596263	5.18935379513477	0	7.79296507216924	4.03566027457907	0	0	0	4.27846960329694	0	4.05094331287756	8.21245577714241	0	0	0	0	0	0	0	2.65019607190597
AACCTTTCAGTAGATA-1	-12.0617255554197	-2.18476618844739	0XAV	7	0.764968622909	0.0125863564635888	NA	NA	0	0	6.50434385064323	0	0	0	0	5.31279781244418	0	7.05470649857344	0	0	0	0	4.7441370351009	0	5.71749850816108	5.20179559332712	0	5.25056921205092	3.80374372294861	6.0268050558619	4.09651082315753	0	0	0	0	0	0	0	4.4253705245061	4.98441891003683	4.33759012334887	0	0	0	0	0
AACCTTTCAGTGTACT-1	-5.27494632562092	7.62529112076039	0XAV	8	0.711798878537	0.0140270750873066	2	peak_2	0	3.78959027574224	0	0	0	0	0	0	0	0	0	0	0	0	0	0	0	0	0	3.66420599717087	2.9047300336244	0	0	0	0	0	0	0	3.89371507910912	0	0	4.08540522071263	0	0	3.67708422159156	5.22334382007456	0	5.03134323482717
AACCTTTCAGTTTGGT-2	0.519401247667277	-4.5565768046078	5XAV	6	0.517808190657	0.0128754821376986	NA	NA	0	4.67784694144849	0	0	4.65062979250128	0	0	0	5.62079968613831	0	0	0	6.09196477234583	4.68679672033988	0	6.80579928295849	0	6.56852918870408	0	0	0	0	0	0	0	0	5.69678467454735	0	5.46925838412797	0	0	4.97366188641887	6.57278909716079	0	0	0	0	0
AACCTTTGTAGAATAC-1	-4.0806709541353	7.25792947542642	0XAV	8	0.483276562506	0.00900872347189877	NA	NA	0	0	0	0	4.9280092663354	0	3.90710602408792	0	4.52656222962008	0	0	0	4.58737151417349	0	0	0	0	0	0	0	0	0	4.76564205826925	0	0	0	0	0	0	0	0	0	0	3.51531456913996	0	5.7155436927834	0	4.75129485415302
AACCTTTGTATCGAGG-3	-1.75420333165977	-4.20921749591467	TM88	4	0.711798878537	0.008846558835198	NA	NA	0	0	0	0	0	0	0	5.01816349896752	6.24657733060976	4.46794719458817	0	0	4.02611475048068	0	4.44950272162423	7.32776144185475	0	4.90716127985046	0	4.26858537301841	0	0	3.80187650968086	0	0	0	4.72562074537603	0	0	5.01998306034273	0	0	0	0	0	0	0	0
AACCTTTGTCAGATTC-1	-1.36353735980179	-3.05171206814499	0XAV	6	0.48494111446	0.00984467604308364	NA	NA	0	4.61114262606448	0	0	0	0	0	5.92221758731262	6.24368920690712	4.68512016906287	0	0	0	0	0	0	0	6.723727526511	4.74121116553912	0	0	7.04328829608433	0	5.61983864585079	0	0	4.94279371985073	0	0	5.23715603481743	0	5.59383868490527	4.94965973425647	0	0	0	0	4.00140130233017
AACCTTTGTCCAGCAC-1	-0.945956831560324	10.9715387118628	0XAV	4	1	0.0150488450269076	NA	NA	0	0	0	0	4.67166561727907	0	0	4.64130798083662	4.2727802388361	0	0	0	5.01843684882049	0	0	0	0	4.53030576171956	0	5.66445250669133	0	0	5.35134505313268	0	0	0	5.03053386001252	0	0	0	0	0	0	3.26153257835598	0	2.59225682124203	0	3.40226032862156
AACCTTTGTCGATGCC-1	-0.988855698324591	8.92590516612498	0XAV	6	0.711798878537	0.0101985038124535	NA	NA	0	0	0	0	0	0	0	0	0	0	0	3.85879571006575	4.93470887634807	0	0	0	4.15440831749253	0	0	4.77483814016027	0	0	0	4.13483560517209	0	0	0	0	0	0	0	0	0	0	0	2.79429452806181	0	4.00594133985246
AACCTTTGTCGGCCTA-2	-2.79315911146286	-5.76973829660327	5XAV	6	0.745876019111	0.0140689567501663	NA	NA	0	4.36876431104954	0	0	5.42948975094722	0	0	0	6.80740327815581	0	0	0	5.37519231848236	0	5.51223996992887	6.2071686224095	4.99193986318847	0	0	0	0	6.39389878483106	0	6.06561601465114	0	0	0	0	0	0	0	0	6.35964587169696	0	0	0	0	0
AACCTTTGTCTCCTGT-3	-1.11144879366741	-6.42860722191129	TM88	7	0.711798878537	0.00639151493270344	NA	NA	5.59048179531664	5.92303518538858	0	0	4.12074101526516	0	0	7.23869255906301	5.77491700699316	0	0	0	3.78010326310326	0	0	8.51648633471017	0	4.66114979247303	0	4.70574503065917	0	0	0	4.06640540663814	0	0	0	0	0	0	0	0	0	0	5.40674484746526	0	0	0
AACCTTTGTCTTTCAT-3	-4.16529810708892	-4.84244613098813	TM88	5	0.711798878537	0.0181526208965724	NA	NA	0	0	0	0	5.50523691993831	0	0	6.44308617696537	6.63257275975119	0	0	0	5.67343394947248	0	0	7.74542079323703	0	0	0	4.31835269067344	0	5.09458853448441	3.85164382733589	0	0	0	0	0	4.54786177261169	0	0	0	0	0	0	1.93546771984944	0	0
AACCTTTGTGGACTAG-1	-3.91921378525197	8.44985992644124	0XAV	8	0.483276562506	0.00988867682235658	NA	NA	0	0	0	0	0	0	0	0	4.64459165940625	0	0	4.71664863189505	4.7063863834665	0	0	0	0	0	0	0	0	0	5.17135647813737	4.30737279645482	0	0	0	0	0	0	0	0	3.35056218675561	3.63334399892613	0	5.50293474029048	0	4.46682718244158
AACCTTTGTGTCCCTT-1	-2.5864590382102	-1.88817222781829	0XAV	6	0.538779818924	0.0152148823470046	NA	NA	0	0	0	0	0	0	0	5.49415622569389	5.12562848369337	6.54563264837364	0	0	5.88114248847161	0	0	0	0	7.3207634404855	0	0	0	0	0	0	0	0	5.88992694615757	0	4.97408718168303	0	0	5.85409079734171	5.21063402230728	0	0	3.45385526944269	0	0
AACCTTTGTGTGTTTG-1	-4.02194996016684	-2.76525327003058	0XAV	5	0.486762625976	0.00953892768234206	NA	NA	0	0	0	0	4.47272969125119	0	0	6.90419669272952	4.7556129455756	5.26006593458206	0	0	6.31682792971828	5.5981571198373	0	7.03046456786687	0	5.69928001984435	0	0	0	0	0	0	0	0	4.83159793398464	0	0	5.81210180033663	0	4.79576178516877	4.14772502431025	0	0	2.67781914218831	0	3.88946595397896
AACCTTTGTGTTATCG-1	-2.19240116763356	-6.50746822841881	0XAV	6	0.711798878537	0.00731190706135781	NA	NA	0	4.43679537066006	0	0	4.40957822171285	0	0	0	5.37814463480506	4.51077291365844	0	0	5.15758829725353	0	5.1780115994623	5.87294025194293	4.37481532540627	0	0	4.31141109208868	0	0	0	4.35524261308584	0	0	4.76844646444631	0	0	5.06280877941301	0	0	6.02358293470531	0	0	0	0	0
AACCTTTGTTAAGAAC-3	0.443830126310634	-3.10760302515935	TM88	6	0.538779818924	0.00725232615747909	NA	NA	0	0	0	0	0	0	0	5.34022008728556	4.97169234528504	4.79000378290621	0	4.35843358722727	3.66621037843292	0	0	4.78452700205711	0	6.72450752793994	4.16413381901666	0	0	0	0	5.72555816291785	0	0	5.73518412718565	0	4.1381900829089	0	0	6.38966299012273	0	0	0	0	0	3.41940380230312
AACCTTTGTTCAAACC-2	0.0721498539953109	-3.8699867965608	5XAV	5	0.711798878537	0.00575252968841153	NA	NA	0	0	0	0	0	0	0	6.22763112758938	7.51357514712887	0	0	0	3.86308672599881	0	0	6.75781910130084	0	6.33884574054211	0	4.10555734853653	0	4.88179319234751	3.63884848519899	4.83335809977812	0	0	4.56259272089416	0	4.33506643047479	5.54092426610529	0	5.89925222518203	6.83817610662029	0	5.20479177977064	0	0	0
AACCTTTTCACTTGTT-1	-3.87394818294552	-5.90852844997903	0XAV	5	0.483276562506	0.020698327232402	13	peak_13	5.07825601235501	5.63237848364789	0	0	6.29605631536666	0	0	0	6.86605779871271	0	0	0	5.26452358253879	0	0	7.07373518682894	0	5.05591623892119	0	0	0	5.19357617590012	0	0	0	0	0	0	0	5.16873801941347	0	0	5.57202832606207	3.78714305555762	4.43021855650983	2.03445536126515	0	0
AACCTTTTCCAGTGTA-2	0.210550360022794	-4.74986985524116	5XAV	6	0.538779818924	0.00862411499826963	NA	NA	0	4.67076849555261	0	0	0	0	0	0	0	0	0	5.00042072839453	6.37200314492952	0	0	6.10847510359017	5.2960333358213	5.18396012381328	0	0	0	0	4.07867535364369	0	0	0	5.00241958933886	0	0	5.29678190430556	0	0	6.83991760560074	0	0	0	0	0
AACCTTTTCCGGTAAT-3	1.22819119485997	-7.91091271018027	TM88	8	0.711798878537	0.0150322781543819	NA	NA	0	7.59566118772089	0	0	4.49057989289385	0	0	0	5.86288986044366	0	0	4.84647031037839	5.23936885395734	0	7.12553839122933	6.86666381770727	4.45581699658727	0	0	4.39241276326968	0	0	0	0	0	0	0	0	0	0	0	0	3.47943367456763	0	0	2.00952779244569	0	0
AACCTTTTCGATAACC-3	0.979118657238538	-4.40103285634335	TM88	7	0.711798878537	0.0177627374162453	18	peak_18	0	0	0	0	5.62673016434544	0	0	4.68616323162213	7.06973235105682	0	0	3.70437673156384	5.62130576389174	0	5.20158600923092	6.99023674989608	5.08407289394269	5.25743147978705	0	5.30651970918022	0	0	3.46987624233548	0	0	0	0	0	4.84836465489325	4.68798279299735	0	0	0	0	0	0	0	0
AACCTTTTCGCCACTT-1	8.95163859697637	0.708516992285453	0XAV	3	0.711798878537	0.0114598834889997	NA	NA	0	0	0	0	4.49998733938912	0	0	6.74990725999773	0	4.60118203133471	0	0	0	0	0	0	0	6.12990922993595	0	4.40182020976495	0	7.11225198285985	0	0	0	0	4.85885558212258	0	6.81640314290409	6.24273101042823	0	6.19907137851287	4.17517169392104	0	0	2.01893523894096	0	0
AACCTTTTCGCTCATC-1	-2.82688910112362	8.41486612575932	0XAV	7	0.711798878537	0.0111362875172079	NA	NA	0	5.59188195687698	0	0	0	0	0	5.12679044061271	0	0	0	0	6.06864402396295	0	0	0	5.81641197800228	0	0	4.3772123146636	0	0	5.97768547326975	0	0	0	0	4.93441430801689	0	0	0	0	0	3.74701503813208	0	2.68048749875605	0	3.8921343105467
AACCTTTTCGCTGCGA-2	1.72260067145392	-9.55797394657465	5XAV	8	0.711798878537	0.0133667360814201	NA	NA	0	7.97001888820032	0	0	3.99484899696351	0	3.65827604575577	0	5.64699514470991	0	0	0	4.33603640439265	0	6.3597114604673	7.14974134309814	6.64689709101257	0	0	5.26594476076132	0	4.67291771115031	0	0	0	0	4.35371723969696	0	0	0	0	4.3178810908811	4.75652036425663	0	0	0	0	0
AACCTTTTCGTAATGC-2	0.449662412979887	6.81795072710891	5XAV	5	0.550009348219	0.0109093894714828	NA	NA	0	4.44775427786281	0	0	4.42053712891561	0	4.08396417770787	0	0	0	0	4.09016162518225	0	0	0	0	0	0	0	0	3.56289403574497	0	4.54142594669673	5.45495848835284	0	0	0	0	0	0	0	0	0	0	0	0	0	4.52633210828638
AACCTTTTCGTCGGGT-1	-2.90537767016555	-8.05542958809393	0XAV	4	0.711798878537	0.0103151974127825	NA	NA	0	0	0	0	5.69252576181065	0	0	7.03502034541808	5.28637629064952	5.79372045375624	0	3.9881488215921	4.66285528416321	0	0	8.81010172953978	0	0	0	4.90532590670093	0	7.28440838443605	5.12764976884893	0	0	0	0	0	0	0	0	0	5.7772394270482	0	0	1.83747222487729	0	0
AACCTTTTCTACTGAG-3	6.91073237990406	-0.0068646728903716	TM88	2	0.745876019111	0.0176793888113838	NA	NA	0	3.75472130395247	0	0	0	0	0	5.05724439229833	5.08919324659881	3.82869884695085	0	3.39712865127191	0	3.76367108284387	0	4.50518302646755	0	6.80533228032315	4.96359568069623	4.30766626634922	0	7.15019535473403	3.16262816204354	0	0	0	5.85331189369544	0	5.22283039802598	7.39684063835683	0	4.05053624892285	0	0	0	0	0	0
AACCTTTTCTCGCTTG-2	0.672942354727417	-3.83421475468677	5XAV	6	0.711798878537	0.0134875245415554	NA	NA	0	4.00916853873319	0	0	3.98195138978599	0	0	0	5.63387453134126	4.76482342249493	0	3.65157588605263	5.01035352485494	6.29996202607896	0	6.35065274666881	0	6.58164232090699	0	3.88378426016181	0	5.34169744473615	0	0	0	0	5.42410937904796	0	4.11329334210006	0	0	5.89600596912411	5.72177887840669	0	0	0	0	2.71254610112847
AACCTTTTCTTACTGT-3	-4.03939279993955	-4.16976784666656	TM88	5	0.711798878537	0.0172272576985174	NA	NA	0	0	0	0	5.44823455475314	0	0	0	7.51848111907021	5.1465925873538	0	0	5.39396205533478	0	0	7.52136083678248	4.32533196487432	0	0	4.26192773155673	0	0	0	0	0	0	4.71896310391435	0	5.17673984772229	0	0	0	0	0	0	0	0	0
AACGAAAAGAGTCTTC-2	5.54688691451102	-0.0377966650266818	5XAV	2	0.711798878537	0.0161047001991006	NA	NA	0	0	0	0	0	0	0	6.42143007359848	4.96189206883512	0	0	0	0	3.6390288178095	0	0	0	7.05563208077117	5.12113258372544	4.18104040964383	0	7.58047527934034	0	3.54852628134388	0	0	5.54414840386263	0	5.09518884761768	7.16845386126344	0	3.92589398388848	0	0	0	0	0	0
AACGAAAAGGAGCAAA-2	-2.274973993424	-3.44207746466281	5XAV	4	0.486762625976	0.00668049140732513	NA	NA	0	0	0	0	0	0	0	0	5.84220603205289	0	0	0	0	4.50625406646904	0	6.84594134609953	0	0	0	0	0	5.14815585281724	0	4.41575153000342	0	0	0	0	4.60142909094451	6.21255333542863	0	5.88235487164606	5.64364365778315	0	0	0	0	0
AACGAAAAGGGAGAAT-3	-4.40456754209993	-4.29899640115346	TM88	5	0.764968622909	0.0162768081248908	NA	NA	0	0	0	0	4.49962933455343	0	0	6.52708858974058	5.4688407125796	4.60082402649902	0	0	5.24850142272496	0	0	8.55997034248084	4.46486643824685	0	0	4.40146220492925	0	5.17769804874023	5.02426318192514	0	0	0	4.85849757728688	0	0	5.15285989225358	0	0	0	0	0	0	0	0
AACGAAAAGGGTCTTT-2	-3.10080477221223	-5.72815525488858	5XAV	6	0.711798878537	0.0138342704960881	NA	NA	0	0	0	0	4.47523980346315	0	0	0	5.44428223354466	4.57643449540874	0	0	5.91468756855086	0	4.5579900224448	8.07293731190737	5.52976096219414	6.94954922549974	0	4.37707267383898	0	6.75154206217328	3.91036381050144	4.42090419483614	0	0	5.5202672219537	0	0	0	0	0	0	0	0	0	0	4.29511856984321
AACGAAAAGGGTGGGA-3	6.63757876169177	-0.161462652536352	TM88	2	0.711798878537	0.0178080501046431	NA	NA	0	0	0	0	3.77639929419625	0	0	6.48243449686809	0	4.55663533587187	0	0	0	0	0	0	0	7.1233018464894	0	4.75799211303641	0	7.42322680819739	3.21152330123453	0	0	0	5.50032782783069	0	5.27280153741131	7.23612362698167	0	4.09943138811383	0	0	3.69111038899276	0	0	0
AACGAAAAGGTAGGCT-1	-3.12830052406408	-7.60790078313739	0XAV	4	0.711798878537	0.00693008779626852	NA	NA	0	0	0	0	5.79200752439492	0	0	6.84763868216063	6.07489077871933	4.51804317516707	0	4.08647297948813	4.7619481592481	0	4.49959870220313	8.51239211667343	0	0	0	4.31868135359731	0	6.8742964000225	4.94069285768354	4.36251287459447	0	0	0	0	4.54819043553556	0	0	0	6.16435235448036	0	0	2.62153381096183	0	0
AACGAAAAGGTGCCAA-3	-1.93972516011918	-1.01070836753648	TM88	6	0.434919472833	0.0116817577069317	NA	NA	0	0	0	0	0	0	0	7.19678369688343	0	6.08826863132306	0	4.96661758873662	0	4.64611744318901	0	0	0	6.75001187126413	0	0	0	0	0	0	0	0	6.05928326594363	0	4.74129246766448	5.26318107305056	0	4.93298260926799	0	0	4.52466161014692	0	0	0
AACGAAAAGTAAAGCT-3	-0.164018254913701	-4.78736084275104	TM88	4	1	0.0101548049478504	NA	NA	0	0	0	0	5.75487072728274	0	0	6.18410613761787	6.21942970726104	0	0	0	3.82017118516033	0	0	7.22375803324269	0	4.70121771453011	0	4.06264180769806	0	0	3.59593294436051	0	0	0	0	0	4.29215088963631	0	0	0	0	0	0	0	0	0
AACGAAAAGTGACACG-1	6.42039363734278	2.98750815831563	0XAV	3	0.711798878537	0.00479752473106412	NA	NA	0	0	0	0	0	0	0	4.58487799594958	0	0	0	0	4.96100413806535	0	0	0	0	4.47387577683252	0	3.83529987000047	6.09728071537243	0	5.14019731392285	3.87913139099763	0	0	4.2923352423581	0	4.74591303806361	0	0	0	0	0	0	1.45241489917648	0	4.43566801822706
AACGAAAAGTGCGTCC-2	1.09200294426435	9.19556175216811	5XAV	4	0.711798878537	0.013428364543863	NA	NA	0	0	0	0	4.07796300570898	0	0	0	0	0	0	0	5.10795716634812	0	0	4.85564187717127	4.72593296191835	0	0	5.57251840289988	3.90305276505429	4.75603171989578	4.19581986526321	0	0	0	6.02955377525751	0	4.20930495802306	0	0	0	0	4.43430087541706	0	1.59691090526081	0	5.62207667750076
AACGAAAAGTGGTTGG-3	7.98265162010845	0.46482211042516	TM88	2	0.745876019111	0.0166859738807122	NA	NA	0	0	0	0	0	0	0	0	4.45633662175533	0	0	3.84307786369756	0	0	0	0	0	6.30811860690263	4.33073905585275	4.07528623780674	0	7.66685080633185	0	0	0	0	5.2160074272826	0	5.39077245929269	7.6420126498452	0	0	0	3.44508896127522	0	0	0	0
AACGAAAAGTGTTGAA-2	7.29820718441509	0.103720716007278	5XAV	2	0.711798878537	0.0204647602678592	7	peak_7	0	0	0	0	0	0	0	6.0116027788743	4.27387847102653	0	0	0	0	4.70894333798334	0	4.7686740881644	0	6.99537330922089	4.14828090512396	3.89282808707794	0	6.44180767799863	0	0	0	0	4.34986345943557	0	4.80411836245881	6.23541557692589	0	0	0	0	0	1.50994311625395	0	0
AACGAAAAGTTGTCGT-1	-4.61288212371803	6.98454692734665	0XAV	9	0.711798878537	0.00790970464298152	NA	NA	0	4.02465817429416	0	0	0	0	0	0	5.36385132350221	0	0	0	0	0	0	0	0	0	0	3.89927389572278	3.13979793217632	0	4.11441966708681	0	0	0	0	0	0	0	0	0	0	0	3.91215212014347	5.46440014502556	0	4.65450844053613
AACGAAACAACTCATG-2	-0.182698033108918	8.97740176507989	5XAV	4	0.711798878537	0.0106234223386418	NA	NA	0	0	0	0	0	0	0	0	0	0	0	3.67642965726214	5.0356344335251	0	0	0	0	5.63088263880145	0	3.90863803137132	4.23283076842294	0	3.44192916803377	4.6344300293579	0	0	0	0	0	0	0	0	0	4.36210945543787	0	1.52575306054732	0	4.32887849368855
AACGAAACAACTCGAT-1	-0.242316302426707	-8.31342605194403	0XAV	7	0.483276562506	0.00673256142006646	NA	NA	0	7.93594377737457	0	0	5.42875221057384	0	0	0	0	0	0	4.01044194835379	4.00017969992524	0	5.51150242955549	5.80364606388621	4.99120429611734	0	0	0	0	5.01888616627395	0	4.28648184346013	0	0	4.6996856948206	0	0	4.9940480097873	0	5.34899928634151	4.92628236032944	0	0	2.94770011012567	0	0
AACGAAACAAGACGGT-2	-3.78273318605744	-5.36627302279973	5XAV	5	0.711798878537	0.0195017611206428	13	peak_13	0	0	0	0	4.67328950986562	0	0	6.70238922345938	6.04713925696685	5.46190252288882	0	0	5.42361825048053	0	4.75603972884727	7.23316143655178	0	5.21369828707349	0	4.57512238024144	0	0	0	5.30637222231622	0	0	5.03215775259907	0	0	5.32652006756577	0	0	6.13652183320302	0	0	0	0	0
AACGAAACAATTTCTC-1	-1.18930541499356	6.20939913097511	0XAV	6	0.44607952354	0.00912604808737238	NA	NA	0	0	0	0	4.33222403727449	0	0	0	0	0	0	0	5.07942839374637	4.36839096511309	0	0	0	5.55771325422162	0	0	0	0	0	5.36573053728125	0	0	0	0	0	0	0	0	0	0	0	2.53625237656558	4.6114795543954	4.99486009695248
AACGAAACACCCTGTT-1	-4.39630454151752	-3.17756305554603	0XAV	5	0.483276562506	0.0133526677589695	NA	NA	0	0	0	0	4.57987490355662	0	0	6.60812798522876	4.86275815788103	0	0	0	4.23923715139472	4.61604183139522	0	7.54356580791863	0	5.12028368076449	0	0	0	5.25794361774342	0	0	0	0	4.93874314629007	0	0	5.91996106231606	0	5.58976259853349	4.94557077057759	0	4.49458599835313	2.09882280310845	0	0
AACGAAACACTAAACC-2	1.77752406654224	-8.05963954283516	5XAV	9	0.711798878537	0.0164826813586811	NA	NA	0	5.15733965571866	0	0	4.44418454657928	0	0	0	7.57527671323075	0	0	4.11380904284592	5.1925351932963	0	6.59372585818371	7.84749055767218	6.69899249077055	5.67053128397934	0	5.43500581583402	0	0	3.87930855361756	0	0	0	0	0	0	0	0	4.76721664049686	4.11897628844523	0	0	1.96313244613111	0	0
AACGAAACACTACTTT-1	1.39414261848055	10.2771248806853	0XAV	4	0.711798878537	0.0175069631805643	NA	NA	0	3.81372025798564	0	4.26899501980535	0	0	0	0	4.06938636336285	0	0	3.45612760530508	3.44586535687653	0	0	0	0	0	0	5.2753384897099	5.46787725425569	0	5.90345325236145	0	0	0	5.51064736678688	0	0	0	0	0	0	4.42341471789773	0	4.86163814636867	0	4.10410033067656
AACGAAACAGACACCC-2	-11.387733583287	-1.72283347857882	5XAV	7	0.764968622909	0.0062059621140695	NA	NA	0	3.9710061628361	5.99850068081887	0	5.0264779445514	0	0	0	0	7.11314763831594	0	0	0	0	6.56937270961222	0	5.49932534633466	4.48419779109677	0	4.52685037996607	0	5.30308622377705	0	0	0	0	0	0	0	0	5.9888008345782	5.34951003846898	2.93264279556267	0	0	0	0	0
AACGAAACAGAGACTG-2	0.474011052658099	-7.98265489000989	5XAV	7	0.711798878537	0.01677439739264	NA	NA	0	8.3454863930259	0	0	5.55014716385995	0	0	5.51315350953634	5.83303041818436	5.65134185580553	0	0	5.61338866516809	0	6.3236648373456	6.73170528879228	6.42881864783338	0	0	4.76357538358723	0	0	0	0	0	0	0	0	0	0	0	0	5.78836256921918	0	0	0	0	0
AACGAAACAGTTAAAG-1	8.23482854439271	3.36872752814944	0XAV	2	0.764968622909	0.0168087988381365	14	peak_14	0	0	0	0	0	0	0	0	0	0	0	0	3.78704811704837	0	0	0	0	4.66809464641815	0	0	6.24686771912692	5.48899511362796	5.33800331485764	4.75659079081414	0	0	6.26174755055282	0	0	0	0	0	0	0	0	2.32987429899299	0	5.61221308823972
AACGAAACATCTAACG-1	-5.38256747025296	9.59665693097689	0XAV	8	0.711798878537	0.0125449539311008	NA	NA	0	0	0	0	4.00517374504514	0	0	0	6.0610709841318	0	0	5.60142212301706	3.66453599288323	0	4.08792396402679	4.78285261650742	0	0	0	5.49845564845397	0	0	0	0	0	0	0	0	4.13651569735921	0	0	0	3.67596963593317	3.27680933888944	0	5.47230640185132	0	4.91298526731107
AACGAAAGTACCGTCG-1	-0.896311150273628	-4.66689257451828	0XAV	6	0.711798878537	0.0140723359789825	NA	NA	0	0	0	0	0	0	0	0	4.57042546179148	0	0	0	5.03425163726892	0	4.37029242644872	6.15256826089311	0	6.20156313585465	0	4.8740853478172	0	0	0	0	0	0	0	0	0	4.94077276516722	0	0	4.87230046476329	0	0	0	0	0
AACGAAAGTATCGATC-2	1.34169443385336	9.45405978681428	5XAV	4	0.711798878537	0.0132138269459323	NA	NA	0	0	0	3.61807799480857	0	0	0	0	4.09765348786866	0	0	0	4.84000033058686	0	0	0	3.78000733723766	4.35517901075212	3.97205592196608	4.79707920707858	6.29804875967457	0	5.3054639151109	3.76043462491722	0	0	4.8532144471717	0	5.02658828901683	0	0	0	0	0	0	2.41419423625458	0	4.46789614775574
AACGAAAGTATTCTCT-3	6.84161702612906	-0.937613066336099	TM88	3	0.711798878537	0.0191260305380013	7	peak_7	0	0	0	0	4.64920999395289	0	0	7.08257974885737	4.25058152076578	0	0	0	4.30857224179099	0	0	7.28873879872775	0	6.43398702511709	0	4.55104286432872	3.11005517327073	7.33198698461656	5.94618393430375	0	0	0	0	0	0	7.81734367530498	0	5.65952037600333	0	0	3.88240936123788	0	0	0
AACGAAAGTCCACATA-3	7.97735552420655	0.264933337956474	TM88	3	0.517808190657	0.0192874732121753	7	peak_7	0	0	0	0	0	0	0	6.54654040964533	5.08611139580085	0	0	0	0	0	0	0	0	6.58920778421235	4.27734947705136	0	0	7.77481139515964	0	4.0657281800025	0	0	5.16209638420988	0	0	7.23982233653712	0	4.44309588254711	0	0	0	0	0	0
AACGAAAGTCTCTCAC-2	0.562211046762307	-3.96332433062786	5XAV	6	0.517808190657	0.0128199047286889	NA	NA	0	4.35205873581098	0	0	4.32484158686377	0	0	0	5.69548671076721	0	0	0	5.91614169717215	0	4.40759180584542	0	0	6.79718822654192	0	0	0	0	4.44498601742843	4.27050597823676	0	0	5.77147169917625	0	5.14120396270423	0	0	0	4.40145723811657	0	0	0	0	3.05543629820626
AACGAAAGTCTGTGGC-3	-0.596565849156347	5.71458261934967	TM88	9	0.538779818924	0.0139759915647169	17	peak_17	0	0	0	0	4.56101365107819	0	0	0	0	0	0	4.91737357030367	4.22037589891628	4.59718057891679	0	0	0	5.7881578512449	0	0	0	0	0	4.50667804245117	0	0	0	0	6.62724886684471	0	0	0	0	0	5.8523859879149	0	0	3.29160836242067
AACGAAAGTTAGGCTT-2	1.9458460509862	-8.79670492439512	5XAV	8	0.711798878537	0.0211769948631112	9	peak_9	0	8.02537557883757	0	3.85232306048478	0	0	0	0	5.01432388371898	4.15020999116603	0	3.71863979548709	5.07854571289123	0	6.7508184457727	7.20500885016946	6.29745461855395	5.27184940660244	0	5.54307550406949	0	0	0	4.67710502076755	0	0	0	0	4.18035725153452	0	0	0	5.58293359029446	0	0	1.56796319877228	0	0
AACGAAAGTTATGTGC-2	-1.01985661812394	-4.25576241515663	5XAV	4	0.711798878537	0.0122289931031704	NA	NA	0	0	0	0	4.91003788911141	0	0	0	5.19292114343583	0	0	0	4.56940013694951	0	4.30861698562477	7.55186036992822	0	5.8529017609771	0	4.81187075948724	0	0	4.7476169908075	0	0	0	4.58473500937657	0	0	0	0	6.47937179189736	5.97041252070096	0	0	0	0	0
AACGAAAGTTCCGGTG-2	1.45885812910824	-8.74833408779112	5XAV	8	0.711798878537	0.0217126450460268	9	peak_9	0	7.43455760244494	0	0	0	0	0	4.89762224361425	6.45988068492462	0	0	0	5.8363596784383	0	6.95162411381846	7.64655276629909	5.58452179836333	0	0	4.83239680556292	0	4.92427996147611	4.36568794222537	4.19187563866229	0	0	0	0	0	0	0	0	5.01212374598097	0	0	0	0	0
AACGAAATCATCACTT-3	-3.0327521309082	-5.63830057158649	TM88	4	0.517808190657	0.0141204088645588	NA	NA	0	0	0	0	5.04827692034783	0	0	6.10253214241537	6.71154786126888	0	0	0	5.39685244480454	0	0	7.20634347840675	0	0	0	0	0	5.04102013725607	3.79807543010755	0	0	0	4.72181966580273	0	4.49429337538335	0	0	6.06052229088402	0	0	4.27766251786579	0	0	0
AACGAAATCCAGTGTA-3	-2.5444985393892	-1.66515678764274	TM88	7	0.711798878537	0.0165953418352214	NA	NA	0	0	0	0	0	0	4.2615842748987	0	0	0	0	4.9547516558103	0	0	0	0	0	7.32478228727976	0	4.49999009648227	0	0	0	0	0	0	6.89232257167473	0	4.72949917842052	5.25138778380659	0	6.29820344188674	0	0	0	0	0	3.32875193744893
AACGAAATCCCAAGCG-2	0.955007856233626	7.78609547301642	5XAV	4	0.538779818924	0.0124858836168617	NA	NA	0	4.21058672497827	0	0	0	0	0	0	0	0	0	0	0	0	0	0	0	4.72377835323894	0	0	4.00950609583284	0	3.61849358306935	6.41469374035468	0	0	4.54223781876452	0	5.40081412459344	0	0	0	0	0	0	0	0	4.84376161311547
AACGAAATCCCGAGTG-2	-1.49195975179347	-4.4898049599256	5XAV	6	0.711798878537	0.010849162824927	NA	NA	0	0	0	0	0	0	0	4.92825440469609	5.24434579521529	5.75151296055413	0	3.9464679046378	5.02343097553557	0	0	6.83202766154732	0	4.81725218557903	0	5.77443418530783	0	0	3.71196741540943	0	0	0	4.63571165110461	4.04971811718383	0	0	0	0	4.86145509660578	0	0	0	0	3.69205725223336
AACGAAATCCTAGCTC-1	-0.555594711916082	5.41076838618824	0XAV	6	0.538779818924	0.0125038979704112	NA	NA	0	4.40742368094288	0	0	0	0	4.72909339996333	5.03161752832061	0	4.48140122394126	0	0	5.63667838734068	0	0	0	0	0	0	0	3.52256343882504	0	3.81533053903396	5.70061196741404	0	0	0	0	5.19700830348514	0	0	0	4.45740959849604	0	0	1.89915443154751	0	3.79626106251355
AACGAAATCTATGCCC-1	-4.11135643613523	7.74228666313507	0XAV	5	0.711798878537	0.00993902546642814	NA	NA	0	4.00983862765758	0	0	3.98262147871038	0	0	4.63403247503532	4.2655047330348	0	0	0	0	0	0	4.76030035017267	0	5.20471532412156	0	4.9677544386264	5.40683613290295	0	4.09943055395197	0	0	0	4.34148972144383	0	0	0	0	0	2.97147526038415	0	0	2.58486946780241	0	3.79651627959306
AACGAAATCTCTCGAC-1	0.78844431885934	9.95875906079394	0XAV	4	0.41609553947	0.0117081571358	NA	NA	0	0	0	3.79726604430481	3.99395828304048	0	0	0	0	0	0	0	5.24456481787103	0	0	0	3.9591953867339	0	0	0	3.13631518986985	0	5.48860746032939	0	0	0	0	0	0	4.64718884074064	0	0	0	3.94740888991894	0	4.48699636575339	0	4.90154184730837
AACGAAATCTGAGAAA-3	-0.446187778610275	5.63416389819384	TM88	7	0.286340520042	0.0118734703392923	NA	NA	0	0	0	0	0	0	0	0	5.26376010716452	0	0	0	0	5.0170437806787	0	0	0	0	0	0	4.12323375966946	0	0	4.92654124421308	0	0	0	0	0	0	0	0	0	0	0	0	0	4.40040997783866
AACGAAATCTGGCCAG-1	-2.94319045380095	-2.70396782654424	0XAV	5	0.711798878537	0.0121441616380109	NA	NA	0	0	0	0	0	0	0	6.35029155706318	0	0	0	0	4.26779076186539	0	0	5.38610738548958	0	6.52594668210803	0	5.19729463475145	0	7.06804594775994	5.13400456777653	5.24112615574861	0	0	4.96729675676075	0	6.11687985721423	7.04320779127329	0	5.61849385829321	3.59728229570107	0	0	2.12737641357912	0	0
AACGGGAAGAACCCGA-2	1.03142549715666	-6.46715012781119	5XAV	8	0.711798878537	0.0064482040858498	NA	NA	0	5.41876993513201	0	0	0	0	0	0	5.96072444415041	0	0	4.65849369852611	5.33720343766409	0	4.38677069108521	5.76654807372175	6.33413132224582	0	0	5.80198047696568	0	5.66693791644627	0	0	0	0	4.66288871483701	0	0	0	0	0	4.88900138826363	0	0	0	0	0
AACGGGAAGAGTGTGC-3	-12.2407393208091	-2.23388866706043	TM88	8	0.41609553947	0.010109886390298	NA	NA	0	0	5.55015071765369	0	0	0	0	0	0	6.90484124309792	0	0	0	0	6.19460589623451	0	5.23340277054702	0	0	0	4.00820369183772	6.45453587721297	0	0	0	0	0	0	0	0	5.60726269284517	4.50511141718257	0	0	0	0	0	0
AACGGGAAGCAAACAT-1	0.619336112472539	-3.42440185501767	0XAV	6	0.711798878537	0.0106130029859813	NA	NA	0	0	0	0	0	0	0	5.45674157305638	4.40502861609379	5.59465400229021	0	5.5668704867994	5.15282155818272	0	0	4.89982423323166	0	6.9471356178889	0	4.0239782321452	3.26450226859874	4.80021407595618	3.55726936880765	0	0	0	4.48101360450283	0	4.25348731408345	4.77537591946953	0	6.37394869555774	4.4823130920184	0	0	3.23454404255087	0	0
AACGGGAAGCAATTAG-3	0.011353622070319	-5.5789319871645	TM88	8	0.711798878537	0.00607287379211088	NA	NA	0	6.50505722510369	0	0	4.19203307239962	0	0	0	6.94273151166167	0	0	3.86165756866627	3.85139532023772	0	6.20472072355588	7.35065820744465	6.3379255267229	0	0	5.46619818473573	0	6.46463980396891	3.6271570794379	0	0	0	0	0	0	0	0	0	0	0	0	0	0	0
AACGGGAAGCACCTGC-2	-11.4176999765195	-2.31042296785602	5XAV	7	0.711798878537	0.0120765322588606	NA	NA	0	0	5.50771883473706	0	0	0	0	0	0	6.68026510667704	0	0	4.30266470167963	0	4.72605267282319	5.42098132530382	5.29578296949055	0	0	6.14511040397021	0	6.00861457998394	4.07842646087982	0	0	0	0	0	0	0	0	6.34376013388819	0	0	0	0	0	0
AACGGGAAGCTAAATG-3	-3.50250944897523	-6.94732214193619	TM88	5	0.711798878537	0.0162046011449106	NA	NA	4.15309915951965	4.30400366159025	0	0	4.27678651264305	0	0	7.90766287686383	5.64689443470245	4.37798120458864	0	0	3.93614876048115	0	0	8.59317654821769	0	0	0	5.55209350916512	0	4.95485522682985	0	0	0	0	4.6356547553765	0	0	0	0	0	0	0	0	0	0	0
AACGGGAAGGACAGCT-2	-2.00826166163954	-2.23814310324888	5XAV	6	0.457862368567	0.00550968390794127	NA	NA	0	0	0	0	0	0	0	0	0	5.23938706982196	0	4.12182117727942	0	0	4.53494689999442	0	0	6.08167102468964	0	0	3.59455358784214	5.81626109206318	0	4.39786107238576	0	0	0	0	5.26953433019045	0	0	5.86429434139935	3.44105046268655	0	4.36690777580929	0	0	0
AACGGGAAGGCTTAGG-2	-1.43162165244601	-6.47736711583499	5XAV	4	0.745876019111	0.00556070319216723	NA	NA	0	0	0	0	0	0	0	6.58401797106111	5.12334289559267	6.87924469417796	0	0	5.41029604534989	0	0	7.55572887369466	0	0	0	4.05876506621604	0	6.4290025116986	0	0	0	0	0	0	0	4.81016275354037	0	0	4.92146075640995	0	0	0	0	0
AACGGGAAGGTATAGT-1	-2.97317115532807	-8.40407814215331	0XAV	4	0.711798878537	0.00924638721457113	NA	NA	0	4.84888433080081	0	0	4.82166718185361	0	0	5.8752547108849	5.10455043617803	5.83322536108535	0	0	4.48102942969171	0	0	7.53677791572922	0	4.67873011001831	0	5.12567658493579	0	5.49973589604041	3.57344533984872	4.08398572418342	0	0	0	0	0	0	0	0	6.05296097026058	0	0	1.65726923236227	0	0
AACGGGAAGGTTTGAA-2	8.33653280894267	2.22163811046269	5XAV	2	0.764968622909	0.0111163557722181	NA	NA	0	0	0	0	0	0	0	5.43995080392606	4.38840567670931	0	0	0	3.764884670223	0	4.18827264136655	4.88320129384718	0	4.64593119959277	4.94582549602296	0	6.72464683596171	5.46660852178792	3.54064642942318	6.2303313060268	0	0	5.54947362811483	0	6.29851086130075	0	0	4.42855451630248	0	0	0	1.62447032193673	0	4.20717806036433
AACGGGAAGTTCTACG-2	6.86148504868434	3.47122798841221	5XAV	3	1	0.00885805923004806	NA	NA	0	3.95021685165151	0	0	0	0	0	0	0	0	0	2.923382642992	3.5823619505424	0	0	0	0	4.86077634208749	3.41104383514719	0	6.31894538001576	0	3.7554915719179	0	0	4.01583686107151	3.61262638945881	0	5.13669335082899	0	0	0	3.30922134655339	2.52539374056965	0	0.772706046277184	0	5.30496037093698
AACGGGAAGTTTAGGA-3	-0.720318067431638	11.1464498609273	TM88	4	0.711798878537	0.0178660270131144	NA	NA	0	0	0	0	3.88494439716238	0	0	0	5.53509303359757	3.98613908910796	0	4.63628450410859	4.62602225568004	0	0	0	0	5.10585468714418	4.04223008558422	5.37590463451297	6.58608279846875	0	5.49470003247284	0	0	4.2609152061282	6.01440627266917	0	0	0	0	0	0	4.74570735798144	0	1.40389229671421	0	3.98280449061565
AACGGGACAAGACCGA-3	8.79389367654823	0.871621274231592	TM88	2	0.517808190657	0.0120133408840866	NA	NA	0	0	0	0	4.78642503793857	0	0	6.52962319851052	5.47136666093972	4.20462368104151	0	0	0	0	4.18617920807758	6.25213661870332	0	6.92807597053923	0	0	0	7.70661478025905	4.22154904497685	0	0	0	4.46229723182938	0	0	6.81826840712741	0	4.42646108301351	0	0	0	0	0	2.83402370043841
AACGGGACAATCGCCG-1	0.530568871327015	6.86281546321405	0XAV	5	0.538779818924	0.0103110864581452	NA	NA	0	0	0	0	0	0	0	0	0	0	0	0	0	4.26068533742506	0	0	0	0	0	0	0	0	0	5.76520051964874	0	0	0	0	0	0	0	0	3.21337219126023	3.49615400343076	4.13922950438297	0	0	4.88556506152382
AACGGGACAATCTAGC-2	-0.465881080660339	8.82178596257239	5XAV	8	0.711798878537	0.0117599878044344	NA	NA	0	4.56428165088614	0	0	3.85692467508794	0	0	0	0	0	0	0	5.79533557151549	0	0	0	5.18888110746923	5.47856473097615	0	5.12547687415164	4.92278872077049	4.53499338927474	5.34861510546653	0	0	0	5.29702419650173	0	5.75825221743271	0	0	0	0	0	0	3.29937971349296	4.13123957932059	4.1760635386495
AACGGGACACAAAGCG-1	-0.126443762255833	-8.55021476545004	0XAV	9	0.711798878537	0.00746682505072416	NA	NA	0	7.96407179777735	0	0	0	0	0	4.99295815842727	0	5.12789745144064	0	4.01117165836898	6.06632348829602	0	5.51223996992887	6.49350894210654	5.68106717433768	0	0	5.33132262132304	0	5.01961587628913	0	4.97236715086804	0	0	0	0	0	4.99477771980248	0	0	3.33040094377611	0	0	0	0	0
AACGGGACACAGTCCG-3	-0.508578851964367	-5.33471356661743	TM88	7	0.711798878537	0.0115303948839304	NA	NA	0	4.74102488999736	0	0	0	0	0	4.68298310418523	5.68433742680647	5.72468862558412	0	5.0710786687487	0	0	5.1983592661334	7.87935790776933	5.08084615084517	4.57198088506817	0	4.61564061142598	0	0	0	3.97723649923328	0	0	0	0	0	4.68480266556045	0	0	0	0	0	0	0	0
AACGGGACACTCTGCT-1	-0.324690703889308	10.6601422057653	0XAV	4	1	0.0157836485715254	NA	NA	0	0	0	0	3.83163664831732	0	0	4.48304764464225	5.4807328382228	3.9328313402629	0	0	5.54697254905493	0	0	6.197318797243	0	5.73825836110626	0	4.41327398877099	2.97399355514668	0	5.03618233159991	0	0	3.52710594450921	5.27128704189052	0	0	5.16467167609532	0	4.1546687422349	2.82049042999109	3.10327224216162	0	3.27351129130412	0	4.61820501255932
AACGGGACAGAGCCCT-3	-1.46842586263789	-4.37503504272048	TM88	6	0.711798878537	0.0103235282715404	NA	NA	0	0	0	0	5.08655626176667	0	0	5.73796725809161	5.36943951609109	0	0	0	0	0	4.48368833575185	7.6496768121671	4.36617522046362	4.94134689397808	0	4.30277098714603	0	5.079006830957	0	0	0	0	5.44542450450013	0	0	0	0	0	0	0	0	0	0	0
AACGGGACAGCGTTGC-1	-1.45474744950895	-2.70677932964984	0XAV	6	0.745876019111	0.00653982374741371	NA	NA	0	0	0	0	0	0	0	0	0	0	0	3.97916145900184	3.96889921057329	0	0	0	0	6.78166658106905	0	4.21136983311102	0	4.987605676922	0	6.54288236108036	0	0	5.35329977680844	0	0	6.89448836156132	0	4.63256905665278	5.23011158553494	0	0	0	0	0
AACGGGACATCATGAC-2	7.48777536453678	-0.80120543425217	5XAV	2	0.711798878537	0.0208717489022685	7	peak_7	0	0	0	0	0	0	0	6.0420766143398	5.89557665404532	0	0	0	4.76420264732823	4.0571270362532	0	0	0	5.93107439522274	5.76997908814274	5.29249848839068	0	7.8133175030269	0	0	0	0	6.75758026647563	0	5.74403535203498	7.4865422439772	0	4.34399220233218	0	0	0	1.53990800796643	0	3.43367339876076
AACGGGACATTAAAGG-2	-11.3225093516721	-2.34374493973315	5XAV	7	0.534527286195	0.0114915036390425	NA	NA	0	0	6.30532507010722	0	5.03377996580664	0	0	0	5.31666322013105	7.14294898225257	0	0	0	0	6.02802924478461	0	4.31380533671205	0	0	0	4.176136872636	6.80513546873445	0	0	0	0	4.70743647575208	0	5.16512191812071	5.00179879071878	4.79776367419349	0	0	0	0	0	0	0
AACGGGAGTACCGTGC-3	-3.72261729327206	-1.6346803085947	TM88	7	0.517808190657	0.00966099116574892	NA	NA	0	0	0	0	0	0	0	0	4.61818489135782	0	0	0	0	0	0	0	0	0	0	0	0	5.0133703512202	0	0	0	0	0	0	0	0	0	4.65833373095099	0	0	0	0	0	3.75100167609036
AACGGGAGTCAGGTGA-1	-2.8511008625509	8.04404189856108	0XAV	7	0.483276562506	0.0130838984983354	NA	NA	0	4.43901651862802	0	0	0	0	0	0	0	0	0	0	4.07116161751892	0	4.49454958866247	0	0	0	0	0	0	0	6.13606295684818	0	0	0	0	4.870373859379	0	0	0	0	0	0	0	5.88637267041956	0	4.23106412697346
AACGGGAGTCCTTAAG-3	7.47107449459848	-0.615066115794084	TM88	2	0.764968622909	0.0230979755675273	7	peak_7	0	0	0	0	0	0	0	6.18083596142675	4.22209759354916	0	0	0	0	0	0	4.71689321068703	0	4.47962311643262	4.09650002764659	3.84104720960057	0	7.42783734892831	0	3.88487873059773	0	0	5.66636225360498	0	5.43883596318561	7.51407404174483	0	0	0	0	0	0	0	0
AACGGGAGTGATATAG-2	1.53223301238226	-8.23533275952093	5XAV	9	0.711798878537	0.0210958190566689	9	peak_9	0	7.9392882171455	0	4.46841982623278	0	0	0	5.31652306129338	6.54817549339998	0	0	4.33473656123509	5.41537778357305	4.70127899280705	6.1254800330897	7.62972382735168	7.18460888253487	0	0	5.25431608080804	0	5.34318077915525	4.78760721747049	0	0	0	0	0	0	5.3183426226686	0	0	0	0	0	0	0	0
AACGGGAGTGATATAG-3	-2.84091134113122	-4.36028868902364	TM88	4	0.486762625976	0.0166630611818764	4	peak_4	0	0	0	0	4.41101485464469	0	0	5.06242585096963	6.47320442575643	0	0	0	5.44547062826772	0	0	7.73983952572902	4.37625195833811	4.95142363185257	0	0	0	5.08908356883149	0	0	0	0	0	0	4.54235680695877	6.15290761644698	0	5.4197408627224	0	0	0	0	0	0
AACGGGAGTGCTTCAA-2	-1.93300606180638	-5.93010868048685	5XAV	8	0.711798878537	0.00764786264529796	NA	NA	0	0	0	0	5.20355629576757	0	0	6.25818888693726	6.7343888116929	5.30475098771315	0	0	6.36175322490809	0	5.28630651474922	7.36247452677636	6.08104217638661	6.1471866678202	0	5.10538916614339	0	5.88162500995437	0	0	0	0	0	0	0	0	0	0	6.62859980834851	0	4.43182070685827	0	0	0
AACGGGAGTGGAGAAA-1	-1.27109764515945	-3.61616361833236	0XAV	5	0.711798878537	0.00946418291557589	NA	NA	0	4.85632806655897	0	0	4.14569273335697	0	0	5.88272287489351	6.20406747674315	5.84071318343873	0	3.81531722962362	4.48847316544986	4.18185966119558	0	6.51719736295543	4.11092983705039	4.68610151056485	0	4.0475256037328	0	0	0	5.17697626994156	0	0	4.50456097609043	0	0	4.79892329105713	0	5.84038996715188	5.19689968890689	0	0	1.66464063290881	0	0
AACGGGAGTGGTCCCA-2	-1.09985868067474	-3.83690056487025	5XAV	5	0.483276562506	0.0101677083928244	NA	NA	0	4.33270170544117	0	0	0	4.13538669193234	0	5.6417564741568	5.27322873215628	5.09154016977745	0	0	5.33868588528123	0	0	7.26560907007748	0	5.93344194793528	0	0	0	6.57970000900095	0	4.93600986920484	0	0	4.66435279922742	0	4.43682650880804	6.73662575824987	0	5.31337757174945	4.66817741911691	0	0	0	0	0
AACGGGAGTTATGACC-2	6.94420660662843	-0.447987122286216	5XAV	2	0.745876019111	0.0220769159872189	7	peak_7	0	0	0	0	0	0	0	6.57699645666599	0	0	0	0	0	0	0	0	0	5.0894495919353	5.39298444666903	4.45087368510325	0	7.61317468756306	5.07411540270157	0	0	0	4.90790905746088	0	6.05692741265513	7.27032896416339	0	0	0	0	0	0	0	0
AACGGGAGTTCAATCG-3	0.434881278632392	-7.9123289486353	TM88	9	0.711798878537	0.0158492702400152	NA	NA	0	5.46566258008217	0	0	0	0	0	5.40201076246773	6.63442496441636	0	0	0	5.09780767897307	0	4.83334998512445	5.52827863760508	0	5.97885420834285	0	4.65243263651862	0	0	0	0	0	0	0	0	0	5.40383032384295	0	0	0	0	0	0	0	0
AACGGGAGTTCTCTCG-1	-5.08202088542449	9.24409007921168	0XAV	8	0.48494111446	0.0169575654492568	3	peak_3	0	4.41786207211187	0	0	0	0	0	0	4.67352817748908	0	0	4.06026941943131	0	0	0	0	0	0	0	0	0	0	5.42300734014604	0	0	0	0	0	4.52198687547875	0	0	0	0	0	0	5.55827623124356	0	0
AACGGGAGTTGTGTAC-2	-0.155391113719332	7.86841628516758	5XAV	4	0.538779818924	0.0111238920913123	NA	NA	0	0	0	0	0	0	0	0	0	0	0	0	5.10872533572763	4.39737857171846	0	0	0	6.27613860405461	0	0	6.26141525345193	0	0	5.68139421821972	0	0	4.72007988661331	0	4.49255359619393	0	0	0	0	0	0	0	0	4.68867805815579
AACGGGATCACGACTA-1	0.490955222751613	-8.05799380431526	0XAV	7	0.711798878537	0.0172321889532851	NA	NA	0	6.222579895778	0	0	4.41599419092679	0	0	5.75313625910075	5.38460851710023	0	0	4.77134975904246	5.16406830999744	0	6.43190735363959	6.28238493362162	6.31439423835136	0	0	5.00355813315164	0	0	0	0	0	0	0	0	0	0	0	5.4247573566934	5.00239356734106	0	0	1.93494209047863	0	3.14658890226928
AACGGGATCAGGAGAC-2	7.44304954642826	-0.106599347516788	5XAV	2	0.711798878537	0.0232273225839286	7	peak_7	0	0	0	0	0	0	0	6.10822009290067	5.05175046973294	0	0	0	0	0	0	4.86372891814082	0	6.40094184348944	0	3.98788291705436	3.2284069535079	7.78887213775378	0	0	0	0	4.44491828941199	0	0	6.51376362398171	0	5.09189930932611	0	0	0	0	0	0
AACGGGATCCATCTAT-2	-4.23837083929253	7.01807040374455	5XAV	8	0.711798878537	0.00805635722883713	NA	NA	0	3.69299934651352	3.43946575219384	0	0	0	0	0	0	0	0	0	3.32514444540442	0	3.74853241654797	0	0	0	0	3.56761506794214	3.88567055045518	0	5.46994333778777	0	0	4.03862985122597	4.02465044029977	0	0	0	0	0	3.73216742529959	3.61479614887838	3.58049329236284	5.12384098665992	0	5.07478790356882
AACGGGATCCCTAGGG-1	0.32526696783472	7.18924273719849	0XAV	5	0.483276562506	0.0136150635182875	NA	NA	0	0	0	0	0	0	0	0	0	0	0	0	4.58487879308212	4.27737509053932	0	5.01888703416301	4.20644526639414	4.7816169399086	0	0	0	0	4.76314194775157	0	0	0	0	0	4.3725501150148	0	0	0	0	0	0	2.44446444479585	0	5.44044490961647
AACGGGATCCGGTAAT-1	0.170415236444088	-5.48892543383659	0XAV	8	0.711798878537	0.00646023577701786	NA	NA	3.88402057508871	6.84699538834358	0	0	5.37719026557446	0	0	0	6.06365305797679	6.28617057891008	0	4.76101471073548	5.25856514940712	0	4.09045814719376	7.75977569406589	5.56444000526244	0	0	4.99322308484466	3.15006483504147	0	0	0	0	0	0	0	0	0	0	4.3307400221297	6.27076078799887	0	0	2.20862645580678	0	0
AACGGGATCGAGAATA-1	-5.25642664315997	9.14088565570725	0XAV	8	0.711798878537	0.0146785227304869	NA	NA	0	0	0	0	0	0	0	0	0	0	0	0	3.68530674483279	0	0	0	0	0	0	5.01173144522497	3.16830140382405	0	3.46106850403297	0	0	0	4.38481273972814	0	0	0	0	0	0	3.29758009083899	0	5.49353655506574	0	3.84049328619163
AACGGGATCGAGATGG-1	-2.4032183744768	7.88036279206344	0XAV	7	0.41609553947	0.0138233568982711	NA	NA	0	0	0	0	5.15083966949208	0	0	0	0	0	0	0	4.81020191733018	0	0	0	5.51917678093779	0	0	0	0	0	3.89987841892051	5.09650406086506	0	0	0	0	0	0	0	0	0	0	0	4.96597400883378	0	3.88143438083457
AACGGGATCGCTTAAG-2	-2.12905735680808	7.60951372944657	5XAV	8	0.538779818924	0.0108330183438047	NA	NA	0	0	4.15256154037729	0	0	0	0	0	0	0	0	0	5.81713721823827	0	0	0	4.34411508944319	6.00762233349966	0	0	4.20668445251704	0	4.90233756333007	4.32454237712275	0	0	0	0	0	0	0	0	0	0	0	3.96375745472162	5.06138863367344	4.19780826763427
AACGGGATCTCCAATT-2	0.145937792196427	-8.11452702978796	5XAV	7	0.711798878537	0.0125625836571906	NA	NA	0	5.3375276334704	0	0	5.3103104845232	0	0	0	6.50585252174483	0	0	0	5.37312171978114	0	7.25973707669849	7.18256533032136	6.3701235625525	0	0	5.61559234231886	0	0	0	0	0	0	0	0	0	0	0	0	5.21182304909419	0	0	2.14213529125474	0	0
AACGGGATCTCTAGGA-3	7.29956433232016	-0.464458703719979	TM88	2	0.711798878537	0.0233928601017219	7	peak_7	0	0	0	0	0	0	3.40740594632645	7.076061086714	4.0268621518586	3.84517358947977	0	0	3.40334114537229	0	0	5.20023090480247	0	6.56058459906766	5.26561744717316	5.01016462912715	0	7.94888307340792	3.17910290457247	3.68964328890717	0	0	5.46720000148478	0	4.55389398565426	7.36506693234705	0	0	0	0	3.6586899923307	0	0	0
AACGGGATCTTCGACC-3	9.0842501976234	-0.599653263756792	TM88	3	1	0.0175280169315385	NA	NA	0	4.26235754275864	0	0	4.23514039381144	4.06504252924982	0	5.9732889073445	0	0	0	3.90476489007809	4.57875698946433	0	0	7.39448646601915	0	6.55244301151282	0	4.13697326418727	0	7.66905836299511	4.75700191805784	0	0	0	0	0	4.36648234612552	6.6652647920051	0	4.55817248772903	0	0	0	0	0	0
AACGGGATCTTCTAAC-2	8.1797353329261	2.35768886864427	5XAV	2	0.486762625976	0.0077233081876346	NA	NA	0	0	0	0	0	0	0	0	0	0	0	0	0	0	0	0	0	7.04017118847333	6.57020390821813	0	0	0	3.47000897710801	6.35858261116928	0	0	5.07602513158583	0	4.84849884116646	0	0	0	0	0	0	1.55383286962157	0	5.0484033370707
AACGTCAAGAAGCTCG-2	1.22368810065451	-8.81308034795062	5XAV	7	0.711798878537	0.0178125105486715	NA	NA	0	8.07398430651762	0	0	0	0	0	0	0	0	0	5.04751482389401	4.349736933431	0	7.40169829138663	7.85568596244126	6.72517722792305	0	0	5.27972319800319	0	0	4.12549869263118	0	0	0	0	0	0	0	0	5.01340677951049	5.27964063209106	0	0	0	0	3.42096939693539
AACGTCAAGAATTTGG-1	-4.73002791915949	8.8421314477456	0XAV	8	0.711798878537	0.0138710943109975	NA	NA	0	0	0	4.00856311859641	4.20525535733208	0	0	0	5.1721219460101	0	0	0	5.23713451234541	0	4.97198891066733	4.98293422879437	0	0	0	4.79107156206151	0	0	6.39571640440822	0	0	0	0	0	4.33659730964616	0	0	0	3.19410913900585	4.16087428552998	0	5.67643328586862	3.79943043471374	5.62672592392618
AACGTCAAGAGAAGGT-3	-0.73967892963262	5.30515696375516	TM88	7	0.538779818924	0.0119611169067837	NA	NA	0	0	0	0	0	0	0	0	0	0	0	0	0	0	0	0	0	5.91602571306874	0	0	0	0	0	0	0	0	5.04698231771251	0	4.81945602729314	0	0	0	0	0	4.60282516977558	0	0	0
AACGTCAAGAGAGCGG-1	0.995608790072053	-4.59250503194288	0XAV	5	1	0.0163886507792359	NA	NA	0	4.22809748585776	0	0	4.20088033691056	0	0	0	6.66456609261664	4.30207502885615	0	4.55444780220751	4.94656366850761	0	4.28363055589221	7.44652622143812	5.25243852436293	0	0	5.69738344043819	0	0	3.63600434394884	4.14654472828354	0	0	0	0	4.33222228922464	0	0	0	6.21665109046534	0	0	0	0	2.93147504825305
AACGTCAAGAGTCTTC-3	-2.20652516392738	-1.41785970543382	TM88	7	0.538779818924	0.0163255828972033	NA	NA	0	0	0	0	0	0	0	5.41975960800463	0	0	0	4.43797310794633	0	5.4924547134542	0	0	0	7.24572285013885	5.61357347403743	0	0	0	4.20347261871797	5.40195217698858	0	4.46381790787158	0	0	4.89969056399377	0	0	0	0	0	4.6830597064762	0	0	0
AACGTCAAGCGACTGA-3	-2.75943745425596	-6.58903975861736	TM88	4	0.517808190657	0.00831276294443175	NA	NA	0	5.52719126721763	0	0	4.81181287781218	0	0	6.37352848778117	6.00500074578065	4.22975830468663	0	3.79818810900769	4.47117512565028	0	0	8.60040974849729	4.09380071643447	4.66897238994892	0	0	0	6.8686876895231	4.24693688485046	0	0	0	0	0	4.94315483012626	0	0	0	0	0	0	0	0	0
AACGTCAAGGCAGTCA-3	7.63367647232372	0.796834996899311	TM88	2	0.745876019111	0.0107454968709018	NA	NA	0	0	0	0	0	0	0	5.90464908054203	5.13384969906639	0	0	0	0	4.20350586065429	4.25008915179734	0	0	5.79364686142496	0	4.06917180319151	0	7.02564520277742	0	0	0	0	6.12036981269329	0	4.29868088512977	4.82056949051584	0	0	0	0	0	0	0	2.89793364415817
AACGTCAAGGCCATAG-2	-3.11237721856971	8.50807457157976	5XAV	9	0.711798878537	0.00978394369822717	NA	NA	0	4.47601078930557	0	0	0	0	0	0	0	0	0	4.80438936756453	5.48366692170267	0	4.53154385934002	0	5.10000197499131	4.98920241756625	0	4.35062651073419	0	0	5.95076728076013	4.39445803173135	0	0	5.49363311403134	4.90763958011057	0	0	0	0	0	0	0	3.74751232456959	0	5.36381986524907
AACGTCAAGGCCTTGC-2	0.131009656392181	9.30963447975343	5XAV	5	0.711798878537	0.00917482069246318	NA	NA	0	0	0	0	0	0	0	0	3.54310090361538	3.36141234123656	0	3.99666093084443	4.67143699581141	0	0	0	0	5.95523099950795	0	5.06689450221809	5.06582531573024	0	3.76216044161607	6.37864847811639	0	0	5.87850656654575	0	5.54616417461415	0	0	0	0	2.53185324313527	0	1.44856286800698	2.85439272667262	4.58530398720866
AACGTCAAGGCGACAT-1	-4.07032991502266	8.5725180480816	0XAV	8	0.41609553947	0.0112398062810446	NA	NA	0	0	0	0	4.27122691570322	0	0	0	0	0	0	4.62542230545094	3.93058916354132	0	0	0	4.23646401939664	0	0	0	0	0	0	0	0	0	0	0	0	0	0	0	0	0	0	5.7435677605467	0	3.00182162704571
AACGTCAAGGCTTCCG-2	-3.42117174874592	8.34148306554878	5XAV	8	0.662360909929	0.0076328077862901	NA	NA	0	0	0	0	0	0	0	0	0	0	0	3.77781790434183	4.45060019851651	0	0	0	4.75647505437183	4.64860218528306	0	0	3.25055031490455	0	5.72251057202643	0	0	0	4.46706165080864	0	4.23953536038926	0	0	0	0	3.37982900191949	0	5.57751185888329	0	5.01798127633064
AACGTCAAGTGGATTA-1	1.18501574938437	9.98764839764924	0XAV	4	0.711798878537	0.0192046114672547	15	peak_15	0	0	0	0	0	0	0	0	4.67154643813944	0	0	4.05828768008168	4.73355023340867	0	0	0	0	0	0	4.29049605419085	3.53102009064439	0	5.60281022469597	0	0	0	0	0	0	0	0	0	0	4.74873492842582	4.30337427861154	1.90761108336686	0	4.49409678902408
AACGTCAAGTGGGAAA-1	7.1434659267042	3.67765903625243	0XAV	3	0.711798878537	0.0129366037349307	NA	NA	0	0	0	0	0	0	0	4.71595399331088	4.34742625131036	0	0	0	3.72390524482404	4.10070992482455	0	0	0	4.60495177419382	0	4.64896727228902	4.57731852114331	4.74261171117275	0	0	0	3.76001229317784	4.4234112397194	0	0	0	0	0	0	0	0	0	0	5.26060618017269
AACGTCAAGTTTCGGT-1	0.416313425911643	-8.35401268427742	0XAV	7	0.745876019111	0.014974849649723	NA	NA	0	7.43715756306969	0	0	4.47873685313402	0	0	5.81633150507077	5.44780376307025	0	0	0	6.20532246617427	0	6.15975994960862	7.1903585457766	6.51119732202959	0	0	4.38056972350985	0	6.24612233850402	0	0	0	0	0	0	0	0	0	4.80176894705161	5.93969354988745	0	0	3.37351555755595	0	0
AACGTCACAACCAGAG-2	0.781921064627055	7.74692149620382	5XAV	5	0.48494111446	0.0143018065668619	NA	NA	0	0	0	0	0	0	0	0	0	0	0	0	5.8417254527523	0	0	0	0	4.6608594940491	0	0	4.63409597265028	0	3.55557472387951	5.99485702813115	0	0	0	0	4.2517926691553	0	0	0	0	0	0	1.63939861639306	0	3.53421366225418
AACGTCACAACCGCTG-2	1.35329527274251	-8.35567508044212	5XAV	6	0.711798878537	0.0212096552174679	9	peak_9	0	8.00378158281447	0	0	4.52376483660162	0	0	0	6.40541518915131	0	0	0	4.18312708443972	0	7.30210485037889	5.98793498526166	5.1754932174928	0	0	5.1120889841752	0	0	0	4.46942922797461	0	0	0	0	4.6551067889157	0	0	0	5.80319100332433	0	0	0	0	0
AACGTCACAAGCTCTA-3	-1.32013593418133	-7.81245901193485	TM88	4	0.711798878537	0.00900401451637705	NA	NA	0	4.12118763051222	0	0	4.09397048156502	0	0	7.67031312882839	5.21243087336818	3.13652625681806	0	3.76359497783167	2.69469381271057	0	0	7.74257457973438	3.00056866856589	4.6343792587729	3.19261725329431	4.83138048941959	0	6.91332010397016	4.49709712495714	0	0	3.39411880840972	4.05751775495128	0	0	3.68856212257263	0	0	0	0	5.60167173918944	0	0	0
AACGTCACAATGTCAC-1	0.955890040873793	11.0326613797039	0XAV	4	1	0.0129346710550845	NA	NA	0	0	0	0	0	0	0	0	3.79046685613357	0	0	4.5356274785195	4.9276846041034	0	0	4.28526247327144	3.47282070550257	0	0	4.48328964965298	6.58360802497653	0	6.1649244353314	0	0	4.27692607546905	5.44612852356885	0	0	4.83546462008584	0	0	3.17108784405946	4.69320802819984	0	3.82463843576064	0	4.84260764429542
AACGTCACACGCGTCA-3	-3.90989393081466	-3.7527433108543	TM88	7	0.538779818924	0.0162257404548668	NA	NA	0	0	0	0	0	0	4.26929754546138	5.9442990356908	4.88875375099353	0	0	0	4.95225028720396	0	4.68862071565076	7.16507180064654	0	6.52336503070935	0	0	0	0	4.0409945037074	0	0	0	0	0	4.73721244898319	0	0	0	0	0	4.52058159146563	0	0	0
AACGTCACACTGTGTA-1	-0.304170608043395	6.49211279581187	0XAV	6	0.441276054606	0.00911182664642527	NA	NA	0	0	0	0	0	0	0	0	0	0	0	0	0	0	0	0	0	4.68282935493314	0	0	3.28477748455462	0	0	4.08808496909825	0	0	0	0	4.27376253003934	0	0	0	3.13127435939904	3.41405617156956	0	3.03298531606247	0	2.87301528906775
AACGTCACACTTGACA-1	-3.65915347071385	-1.62657755376024	0XAV	5	0.538779818924	0.0102509541087036	NA	NA	0	0	0	0	0	0	0	5.13845108059141	4.76992333859089	0	0	0	5.23579632193959	4.52320701210508	0	0	0	6.80767211802929	4.64432577268832	0	0	5.16510879845328	3.92216409130476	5.1189459109041	0	0	7.13602853532684	0	6.21674774912677	6.22966463180165	0	4.81007217818406	3.47589386594025	0	5.08799261432763	2.69222941908294	0	3.9038762308736
AACGTCACAGCGTTTA-1	-4.38729370252856	-4.09028457140076	0XAV	5	0.745876019111	0.0169453008681213	NA	NA	0	0	0	0	0	0	0	6.99421500590457	6.80765012971861	5.53093041191972	0	0	4.4012985553733	0	0	6.20741459143642	0	0	0	4.64376917791103	0	6.10780443416094	0	0	0	0	5.10080455026866	0	0	0	0	0	4.41858950164791	0	0	0	0	0
AACGTCACAGGAGACT-2	6.8600856575372	-0.560827622339567	5XAV	2	0.745876019111	0.0223592562553848	7	peak_7	0	3.74019927584413	0	0	0	0	0	6.41737082374787	0	4.89268999653239	0	0	0	0	0	4.49066099835921	0	6.93318785614616	5.23392203249513	3.61481499727275	0	7.30680555865294	4.51176035111157	0	0	0	5.43550458680674	0	5.42959412284852	7.11042022031716	0	5.62128426445203	0	0	0	1.23193002644876	0	0
AACGTCACATGACTAC-1	-0.889733955359422	5.51516212181822	0XAV	7	0.538779818924	0.0131484612668813	NA	NA	0	0	4.36481690036573	0	0	0	4.94148665127574	0	0	0	0	4.26075784200485	0	0	0	0	0	5.81846837969135	0	0	0	0	0	5.22372399385646	0	0	0	0	6.9086135571994	0	0	0	0	0	0	2.79700750203531	4.18530842311986	3.32172805708069
AACGTCAGTAACGTTC-1	-3.27722659071588	-1.09484804055588	0XAV	6	0.486762625976	0.0101435408711867	NA	NA	0	0	0	0	0	0	0	0	0	0	0	0	4.30424209471845	6.86776821282847	0	5.42255871834264	0	0	5.89291082976116	0	0	0	0	4.59054423825334	0	0	5.6910008342705	0	0	0	0	0	0	0	6.85154090559878	2.16382774643219	0	0
AACGTCAGTCATCCCT-2	0.851328557251287	7.78211741778141	5XAV	5	0.538779818924	0.0139870726670926	NA	NA	0	0	0	0	4.26964431599912	0	0	0	0	0	0	3.93926881226577	5.30238820173475	0	0	0	0	5.89719566728542	0	0	3.41200122282848	0	3.7047683230374	7.03229100745538	0	0	4.62851255873257	0	5.48812884239162	0	0	0	0	3.54127990984342	0	0	0	3.68479627873919
AACGTCAGTCCCAAAT-1	-4.73662967184011	8.75449795146861	0XAV	8	0.483276562506	0.0131244421714232	NA	NA	0	4.19222247180185	0	0	4.16500532285465	0	0	0	0	0	0	3.83462981912129	0	0	0	4.94268419431693	0	0	0	0	0	0	4.28373449423414	0	0	0	0	0	0	0	0	0	3.15385910452842	4.12024608104016	0	5.63543441074565	0	3.57920519853835
AACGTCAGTCTAGGTT-1	-0.754097420477698	5.34119256907136	0XAV	7	0.538779818924	0.0125047775067479	NA	NA	0	0	0	0	0	0	5.16578085740954	0	0	0	0	0	0	0	0	0	0	6.04276258582516	0	0	0	5.49224946088361	0	6.36131254110328	0	0	5.17304898943026	0	6.03749731606738	0	0	0	3.80303452837058	0	0	3.7119525203404	4.40835582407846	0
AACGTCAGTGCGAACA-3	5.19915480548402	-0.530858160461141	TM88	3	1	0.0138326002155436	NA	NA	0	0	0	0	0	0	0	7.91428349854267	5.07023694712318	0	0	3.37854759059962	5.13475340946279	0	0	7.67628547071367	0	0	3.86620878275481	4.28880519032253	0	7.53590474570736	5.19691572317767	0	0	0	5.83425940435814	0	0	7.10624409293198	0	4.71000441386429	0	0	3.62363418912948	0	0	0
AACGTCAGTGTATTCG-1	0.36135272889056	9.56266899842601	0XAV	4	0.711798878537	0.00696675187100276	NA	NA	0	0	0	0	0	0	0	0	0	0	0	3.2468724493997	5.40297513623191	0	0	0	0	5.88051343760919	0	3.47908082350888	4.63577405301111	0	4.7752286674396	4.88323210243296	0	0	3.93611619586651	0	3.70858990544713	0	0	0	2.56610173480683	3.92444084213254	0	2.17175314784007	0	5.04785632760479
AACGTCAGTGTATTCG-2	6.39438304853416	2.66099991983082	5XAV	2	0.745876019111	0.00411809709788642	NA	NA	0	0	0	0	3.8463725547973	0	3.50979960358957	6.42105032813788	0	0	0	3.51599705106395	4.18573573666672	0	0	0	0	4.38678133200518	0	3.74820542517313	6.14143258796136	5.20444220301542	3.9614974958669	5.84835788363763	0	0	6.1285075745464	0	5.74746655979142	0	0	0	0	3.11800814864161	0	1.36532045434914	0	3.25696820017111
AACGTCAGTGTTCCAA-1	-4.54800006076297	8.11498534427761	0XAV	8	0.411389191877	0.0106042205063786	NA	NA	0	0	0	0	4.25284860275907	0	0	0	0	0	0	0	4.59662197224958	0	0	0	0	0	0	0	0	0	5.06113409534526	0	0	0	5.29612796714493	0	0	0	0	0	0	0	0	5.7248732881813	0	4.07039048180036
AACGTCAGTTCCAGGC-2	1.18337727241031	8.59503502910359	5XAV	4	0.711798878537	0.0118451329598051	NA	NA	0	0	0	0	0	0	0	6.02899498581348	4.29097834375667	0	0	0	5.03694623732664	0	4.0908453084139	0	0	0	4.16538077785409	5.68299714089011	5.43283637740544	4.68616380361905	4.52690720526667	5.03744758960138	0	0	0	0	4.13943704174633	0	0	0	0	0	0	0	0	4.10817870083103
AACGTCAGTTCTTCAT-3	-0.488543021696407	10.9019492432265	TM88	4	0.711798878537	0.019675582857064	6	peak_6	0	0	0	0	0	0	0	0	0	0	0	4.93107593178374	4.51851596354525	0	0	4.95312781863961	0	4.7158577243852	0	4.76098658608298	5.86525283154803	0	0	0	0	0	4.53431718991078	0	0	0	0	0	0	5.04137149931095	0	0	0	4.50033061680914
AACGTCATCACACGAT-1	-1.12075613930527	10.9074230072685	0XAV	6	0.711798878537	0.00936193209246604	NA	NA	0	0	3.83140504517358	0	4.05772149054606	0	0	0	5.93298254743895	0	0	5.65496623693374	5.0873928158452	0	0	4.83540036200834	0	0	0	5.32986343838292	0	0	5.55361252088291	0	0	0	5.50100555205365	0	0	0	0	0	0	4.6996661618514	0	5.52599778206286	0	4.38069400445702
AACGTCATCATACAGC-3	-0.78580903781673	5.87892694108015	TM88	7	0.571760059913	0.0132446531053967	NA	NA	0	0	0	0	4.39938715961916	0	4.06281420841143	0	0	4.50058185156475	0	4.75461807043803	4.05874940745726	0	0	5.17706603108145	0	0	0	0	0	0	0	5.43359679556953	0	0	0	0	5.21633552648546	0	0	0	0	0	0	0	0	3.12998187096165
AACGTCATCATGCCAA-2	1.04697371284377	8.84000264069216	5XAV	4	0.718091007515	0.0128989622851467	NA	NA	0	3.75757565963802	3.50404206531833	0	0	0	0	0	0	0	0	3.39998300695746	4.46858361100815	3.76652543852942	0	0	0	5.85645863696145	0	4.31056317096551	5.88890349675892	0	5.33628687642789	6.21352180550462	0	0	4.76759854332314	0	5.62871158565691	0	0	0	2.71921229236459	0	0	0	0	4.91860266779999
AACGTCATCATTCCTA-3	-4.66945690457208	-5.66615534194773	TM88	5	1	0.0140439207679731	NA	NA	5.17370911528471	0	0	0	5.29739646840811	0	0	6.35223022031765	5.98370247831713	4.7115461287769	0	0	5.86937020498523	0	0	8.51181813969905	0	0	0	0	0	0	0	0	0	0	0	0	0	5.26358199453147	0	0	0	0	0	0	0	0
AACGTCATCCAACACA-1	-3.01709881848267	-3.30291053621147	0XAV	5	0.711798878537	0.0103617657189423	NA	NA	0	0	0	0	0	0	0	5.86100245993084	6.74045301297364	0	0	4.19272909328838	6.25022356343958	4.55927152486033	0	7.99636498218997	0	7.13127009280935	0	5.11142433398172	0	5.20117331120853	0	0	0	0	4.88197283975518	0	4.65444654933581	6.77509516756584	0	4.84613669093932	5.29259255194098	0	0	2.72853936315773	0	0
AACGTCATCGACCAAT-3	0.752209086702985	-8.0610701929998	TM88	8	0.711798878537	0.018105422805369	NA	NA	0	6.08559967789954	0	0	0	0	0	6.82725876890834	5.36519133128276	4.09995567566807	0	3.66838547998913	4.74167032479644	0	4.08151120270414	7.15373491620442	0	4.53916976093036	0	4.98414094733417	0	4.67682969790929	3.43388499076077	0	0	0	0	0	0	0	0	0	0	0	0	0	0	0
AACGTCATCGAGCCAC-2	-1.40535092644121	10.0543968913802	5XAV	7	0.711798878537	0.00326032265965339	NA	NA	0	3.8475173623318	0	0	0	0	0	0	4.78283478730295	0	0	4.16957602924518	0	0	0	0	4.86611434354758	5.04036031018641	0	4.40178440335436	2.96265712021396	0	3.25542422042288	0	0	0	4.85881977571199	0	3.95164216569867	0	0	0	4.39691022925471	4.67969204142523	0	5.28288332908041	0	2.55089492472708
AACGTCATCGAGCCTG-1	-0.69786028149202	10.8147551487748	0XAV	4	0.711798878537	0.0204998803790333	6	peak_6	0	0	0	0	5.09099738742362	0	0	0	0	0	0	4.07497050017037	4.75035963526172	0	0	0	0	6.03436013552114	0	4.30717887427955	6.52914479140501	0	4.92907536535155	0	0	0	0	0	0	0	0	0	0	4.76558695215757	0	3.0128992578651	0	4.73335823355969
AACGTCATCGGTATGT-2	0.246149723019044	7.0545674240832	5XAV	5	0.486762625976	0.012885411559146	NA	NA	0	4.48845552913643	0	0	0	0	0	0	0	0	0	5.22001478020912	5.20975253178057	0	0	5.23891725165151	0	6.09079906115035	0	0	0	0	0	6.00497743462142	0	0	0	0	4.59258033250331	0	0	0	0	0	0	0	0	5.81768883114826
AACGTCATCGTGCACG-2	-11.3562015870982	-2.22499741302415	5XAV	4	1	0.011687651336415	NA	NA	0	0	0	0	0	0	0	6.00769815459577	4.2700401669235	7.56261087840652	0	5.02591165453748	0	0	0	4.76483578406137	5.03576392682348	5.89669593547871	0	5.25812002864665	0	6.03435587245763	0	3.93282130397206	0	0	0	0	0	0	4.83451053151691	4.31018900651667	4.3451409399446	0	0	0	0	0
AACGTCATCTCCAAGA-2	6.65427115586172	2.86474575115651	5XAV	3	0.711798878537	0.00448467276155253	NA	NA	0	0	0	0	0	0	0	5.63445581424341	0	0	0	0	4.64240706575658	0	0	0	0	0	0	4.20007723079158	6.13301413305239	0	0	0	0	0	0	0	5.11438677023255	0	0	0	0	0	0	2.90466003070822	0	4.624888580755
AACGTCATCTGCGAGC-2	7.44298708877825	3.79438480611548	5XAV	2	0.711798878537	0.0116883999745146	NA	NA	0	3.94146084886136	0	0	0	0	0	5.2465235940054	0	0	0	3.5838681961808	0	0	0	0	0	0	4.071529388336	3.81607657028998	5.97764620623328	0	4.03023660471874	4.54077698905344	0	0	5.35531945613064	0	5.97035408955525	4.56747425761431	0	0	0	0	0	0	0	4.41604951438746
AACTTCTAGAAGAGCA-2	-2.59684826571674	7.4427807055062	5XAV	8	0.492728266662	0.0137321716116507	NA	NA	0	0	0	0	0	0	0	0	0	0	0	3.57610051938614	6.31509751751369	0	0	0	4.55248568462336	4.44688480032737	0	0	0	4.5845447373063	4.42367855710429	0	0	0	4.26534426585295	4.36012328974262	5.11989650238008	0	0	0	0	0	0	2.79309844763146	5.87593190667943	4.00474525942212
AACTTCTAGACAGCGT-2	-2.03546888293299	-5.48863431360256	5XAV	7	0.711798878537	0.00795604199882639	NA	NA	0	6.01646174915975	0	0	4.39198969546791	0	0	0	6.04975010509827	4.49318438741349	0	0	5.13982206083139	0	5.1602901264088	6.76692347167483	5.73210395446728	6.30727562798173	0	4.29382256584373	0	0	0	5.02320429880013	0	0	5.4364081501606	0	4.52333164778198	0	0	0	4.75572063244763	0	0	0	0	0
AACTTCTAGCTACAAA-2	-2.07362460388857	-3.36469096159873	5XAV	4	0.486762625976	0.00617897947639032	NA	NA	0	4.35589298582916	0	0	0	0	0	4.98008683320689	4.61155909120637	0	0	0	3.98803808472005	0	0	6.48048106380316	0	6.64731489199457	0	0	0	6.93873625805365	3.76379984392024	0	0	0	4.68754407961541	0	0	7.60587661996222	0	5.73951154916095	4.69165597401465	0	0	0	0	0
AACTTCTAGGAGGTTC-2	1.54543793442796	-8.83397015017196	5XAV	8	0.711798878537	0.0220193126738059	9	peak_9	0	7.67738522817021	0	0	4.0599899372908	0	0	0	4.34287319161522	0	0	3.72961443355745	0	0	6.52127063358752	6.61169161547822	6.0860367750783	0	0	3.96182280766663	0	0	3.49511394432908	0	0	0	0	0	0	0	0	0	4.13329193406738	0	0	0	0	0
AACTTCTAGGTAAGGA-3	0.925375130389751	-4.72821830094009	TM88	4	0.711798878537	0.0152513855430219	NA	NA	4.93481742232604	4.00253494978472	0	0	5.56621657663854	0	0	7.49517713299835	6.72183599712912	4.07651249278311	0	0	4.31628060789019	0	0	8.19623855445895	0	5.59891355265732	0	4.55875123042792	0	5.3349870742389	4.49362878248772	0	0	0	5.01578660278555	0	4.78826031236617	0	0	0	0	0	3.89002889563403	0	0	0
AACTTCTAGGTCCTGC-3	8.12367806178286	0.0159286663418561	TM88	3	0.711798878537	0.0214393397972886	7	peak_7	0	4.82431050889733	0	0	4.11399013033322	0	0	6.54036419120997	5.4820711949592	5.30038263258037	0	4.46671785621677	3.77335237817132	0	0	7.07096731925118	0	7.27472215555343	0	5.10102081101061	0	7.48127798154488	5.14243294600426	0	0	0	5.84404872234268	0	0	6.82901855333497	0	6.21198528880262	0	0	4.02870122512973	0	0	0
AACTTCTAGGTCGACA-2	-0.633380308945138	8.53036542473698	5XAV	5	0.711798878537	0.0164417781731796	NA	NA	0	0	0	0	0	0	0	0	0	0	0	0	5.44151337197663	0	0	0	0	0	0	5.3975576290667	5.32871585328916	0	3.84222576900851	5.03843073544075	0	0	4.76597000470368	0	4.53844371428431	0	0	0	0	4.36440193791207	0	2.6117142436196	0	0
AACTTCTAGTCTACCA-1	-5.11762282787635	7.70836677551977	0XAV	8	0.711798878537	0.014379550514719	2	peak_2	0	0	0	0	0	0	0	4.3020509881405	5.85182634468242	0	0	0	3.31000223965367	0	0	0	0	0	0	4.62967920176883	3.87020323822237	0	4.85069366144371	0	0	0	0	0	4.85918828370708	0	0	0	2.63949377348934	0	0	5.10821542706665	0	4.5498149641979
AACTTCTAGTGCGTCC-2	-2.83474085428522	-3.92601691590582	5XAV	4	0.745876019111	0.0141335167889786	NA	NA	0	0	0	0	4.85822341810879	0	0	5.50963441443372	5.1411066724332	4.95941811005437	0	0	4.51758566594689	0	0	6.72816381328025	0	5.39863219531666	0	4.76005628848461	0	7.13810427252944	4.29334742514707	0	0	0	5.21709166084224	0	4.98956537042287	6.19984186779549	0	5.18125551202637	4.53546509176911	0	0	0	0	0
AACTTCTAGTGGTGGT-1	-0.723697878235301	6.3875538537949	0XAV	6	0.483276562506	0.0117234813398518	NA	NA	0	4.24695064511078	0	0	0	4.61221597992199	0	0	0	0	0	3.88935799243022	0	0	0	0	4.184970599857	6.53680355608774	0	0	0	4.89780221035038	4.74140953416008	5.25194991849478	0	0	4.57860173889703	0	5.7237917411127	0	0	0	3.89270292842301	0	0	0	3.81390857354523	2.95032820750606
AACTTCTCAAACGGCA-3	-3.32727254519164	8.93038459584535	TM88	9	0.48494111446	0.00678790168359202	NA	NA	0	0	0	0	3.9108958303072	0	0	0	5.27593112977484	0	0	0	4.93801548340383	0	0	0	3.87613293400062	4.45130460751508	0	0	0	0	5.11716131666507	0	0	3.6063651264991	0	0	0	0	0	0	0	0	0	5.4485422089065	0	5.18357594178064
AACTTCTCAAGCTGTT-2	-1.79245610834074	-6.97542144564354	5XAV	8	0.711798878537	0.00606365324172885	NA	NA	0	6.38640390992153	0	0	4.42589740590822	0	0	0	4.70878066023263	0	0	0	4.08525965374632	0	5.19445204656155	5.88938069904218	4.39113450960164	4.96630618311609	0	6.10722168853496	3.56825431273758	5.10396612009502	4.949831325999	5.7468217020526	0	0	5.47057007031335	0	4.5572393582223	0	0	0	5.48130730083671	0	0	0	0	0
AACTTCTCACAAGCTT-3	7.15296577258703	3.46184911509887	TM88	3	0.428519320958	0.0136548999583085	NA	NA	0	0	0	0	3.67612552370801	0	4.01709446415477	0	0	0	0	0	0	0	0	4.45380439517029	0	5.57932844640725	0	0	6.28449997906926	0	4.47404367623766	0	0	0	5.11274441332612	0	5.573081175282	0	0	3.99915761762559	0	0	0	0	0	5.93076413784701
AACTTCTCACCAGCGT-1	-1.08710896174034	-5.20565086285931	0XAV	6	0.711798878537	0.0111939384321364	NA	NA	0	0	0	0	4.97818819294193	0	0	0	5.54664568488733	5.58683383699791	0	0	4.23628772007381	0	3.97903074025368	6.2633180165146	4.94342529663535	4.43668929847991	0	4.47875834261154	0	5.25499418642252	4.41331219998021	3.84194491264502	0	0	5.62263067329637	0	0	0	0	0	6.03908657407308	0	0	1.41522842082386	0	0
AACTTCTCAGTTAAAG-2	0.493230691869407	7.58998216868595	5XAV	5	0.48494111446	0.0141734550370653	NA	NA	0	4.29539422518296	0	0	0	0	0	0	4.55106033056017	0	0	0	3.92753932407385	0	0	0	0	6.73970306768618	0	0	3.41053398306512	0	3.70330108327404	7.03079974062833	0	0	0	0	5.08406361280416	0	0	0	3.94157544216386	0	0	1.78712497578759	0	3.68331637183257
AACTTCTCATCCGGCA-3	8.65183030211672	-0.959296455468912	TM88	3	1	0.0169281039426618	NA	NA	0	0	0	0	4.70471147826149	0	0	8.14902784631482	4.98759473258591	4.80590617020708	0	4.37433597452814	5.05166975323844	0	0	7.34478013539507	0	5.93271628260822	4.86199716668333	3.92440787562054	0	7.45248689908576	4.82743151243863	0	0	0	5.46534748618734	0	4.83605343057557	7.65051275848462	0	0	0	0	5.52904821338772	0	0	0
AACTTCTCATGATAGA-2	-5.30648029114156	9.23845217009288	5XAV	8	0.711798878537	0.014483070311111	NA	NA	0	0	0	0	3.95858534794136	0	0	0	4.24146860226578	0	0	4.30961442633826	3.61794759577946	0	0	0	0	0	0	3.86041821831719	0	0	5.77015081683536	3.90424973931434	0	0	0	0	4.08992730025544	4.61181590564151	0	0	0	4.59884928894058	3.87329644273788	5.42465139042491	0	4.2797630525549
AACTTCTCATGGCGCT-3	8.03601673861579	0.579187476224673	TM88	2	0.711798878537	0.0152215498714364	NA	NA	0	0	0	0	0	0	0	5.78535503641854	4.33252743710901	0	0	0	0	0	0	4.82732305424688	0	6.76814840942331	5.29122972851544	4.63390916025304	0	7.41566784051993	3.48476818982288	0	0	0	5.77869081179682	0	5.55116452137745	7.81776926043418	0	0	0	0	0	0	0	0
AACTTCTCATTGTACG-1	0.215484783529289	-6.60562833207919	0XAV	6	0.711798878537	0.00496947476502319	NA	NA	0	7.72114045278457	0	0	4.83148746967804	0	0	0	5.62128740976528	0	0	4.50111196594468	4.99776640327896	0	6.29319021172947	7.68003714741463	5.30364125913429	4.29260268438366	0	4.73332034005386	0	6.19781479977767	0	3.69785829854877	0	0	0	0	0	0	0	0	5.65792074693111	0	0	2.35043536922987	0	0
AACTTCTGTAAGTTAG-1	-2.76114007847212	-8.25627502074131	0XAV	4	0.517808190657	0.0121771185223373	16	peak_16	0	4.17142115887606	0	0	0	0	0	0	5.79873044860296	4.24539870187444	0	3.8138285061955	3.80356625776695	0	4.2269542289105	6.29352606574083	0	6.05625597148642	0	0	0	6.41607503997407	3.57932801696713	4.08986840130184	0	3.83967330612075	4.50307225266231	0	0	0	0	4.46723610384644	6.61058145096848	0	0	1.66315190948069	0	0
AACTTCTGTATAGGAT-3	-3.53865154393036	-6.23556511260848	TM88	4	0.517808190657	0.017821146794361	NA	NA	0	0	0	0	5.04934304232643	0	0	6.79412328291817	5.73507331874375	5.83975521092425	0	0	5.11155231225743	0	0	7.32497974659736	0	4.90441802030618	0	0	0	6.82078100078004	4.48446704936471	0	0	0	5.40821128505989	0	4.49535119541238	5.01723980079845	0	0	0	0	0	0	0	0
AACTTCTGTATTGGCT-1	-0.992223814022725	5.95806238915837	0XAV	6	0.711798878537	0.0113429038644156	NA	NA	0	0	0	0	0	0	0	0	0	0	0	0	3.92534263322345	0	0	5.72818484130011	0	4.80638916259323	0	4.16781325576118	3.40833729221472	0	0	4.89617036121081	0	0	0	0	6.17467090568018	0	0	0	0	0	0	2.87202851442881	5.45576291502057	0
AACTTCTGTCAGTTTG-2	0.810258485007781	7.87155697712326	5XAV	5	0.711798878537	0.0154909997933993	NA	NA	0	4.11415440472769	0	0	0	0	0	0	0	4.18813194772608	0	3.75656175204714	5.11707243794747	0	0	0	0	5.31017240997111	4.24422294420233	3.98877012615632	5.00379263623127	0	4.20488763980152	5.9607532246194	0	0	5.81657843284283	0	5.30310661794185	0	0	0	0	0	0	0	0	4.18830490145186
AACTTCTGTGAGTAGC-3	-1.5716409912372	-5.36669806669861	TM88	5	0.711798878537	0.00879481458605628	NA	NA	0	0	0	0	4.2708875689467	0	0	4.92229856527164	6.61815009684964	5.0566502310222	0	0	5.99462909036332	0	0	7.97668718237415	0	0	0	5.25987734623435	0	6.54463190576368	0	0	0	0	5.31432378181007	0	0	0	0	0	0	0	0	0	0	0
AACTTCTGTGATACAA-3	7.42065161851383	-0.336516361681029	TM88	2	1	0.0240606717454117	7	peak_7	0	0	0	0	4.66740506393109	0	0	7.3237090765733	0	0	0	0	0	0	0	5.44508393539338	0	6.11718525596825	4.14297042539618	3.88751760735017	0	7.68639672349879	3.42080874401263	0	0	0	5.02627330666455	0	4.11702668928842	6.81573430497868	0	5.6778215707738	0	0	0	0	0	0
AACTTCTGTGTACATC-1	-0.593167638713004	5.48828871550316	0XAV	6	0.764968622909	0.0137113875399483	NA	NA	0	0	0	0	0	0	5.75341646959411	0	0	4.59276804355296	0	4.16119784787402	0	0	4.57432357058903	0	0	5.71825490642539	0	0	4.32020303604687	0	0	6.98945875464275	0	0	0	0	6.40319103960799	0	0	0	4.16669991089128	0	5.49572032256505	2.69679402876934	0	0
AACTTCTGTGTCCGGT-1	7.46528092546562	3.26289823696197	0XAV	3	0.711798878537	0.0116697340663406	NA	NA	0	0	0	0	0	0	0	0	0	0	0	3.93117042050021	0	0	0	0	0	5.48644180247284	0	4.84786589564079	4.49095160046481	0	0	0	0	0	0	0	5.07737497757904	0	0	0	3.25039970590734	0	0	1.7804938237854	0	3.67662773660745
AACTTCTGTTAAGCAA-1	0.246324256763476	-6.98293843363761	0XAV	7	0.711798878537	0.0050450258911042	NA	NA	0	7.97463530570936	0	0	0	0	0	5.79217037304066	4.33924624904484	0	0	5.096274662895	5.77646664051094	0	5.73146762520205	7.75821830163028	6.40005952498356	0	0	4.64070010662577	0	4.73443170890723	0	0	0	0	0	0	0	0	0	0	5.79775615325594	0	0	2.25781513580177	0	0
AACTTCTGTTAGAAAC-2	-3.75710533849119	-2.91863538606872	5XAV	4	0.517808190657	0.0110620722584178	NA	NA	0	0	0	0	0	0	0	0	5.28398357980732	4.41734581848218	0	0	3.97551337437469	0	0	5.77877919694519	4.28138823023001	7.23949940388786	0	0	0	6.77227843040971	0	5.63578756549935	0	0	5.7626860125914	0	5.82146512644045	6.74744027392306	0	4.63918322045418	4.39267155153172	3.58778672038089	0	0	0	4.13441248120043
AACTTCTGTTATTCTC-1	-12.0995421527772	-2.58422591583658	0XAV	8	0.517808190657	0.0112427282262729	NA	NA	0	0	5.67906360225155	0	0	0	0	4.96059490139622	4.5920671593957	7.10296291834142	0	0	0	0	5.47952381704664	0	5.64830636755476	0	0	0	3.45154081190064	4.98725261925808	0	0	0	0	0	0	4.44052585738536	0	5.16075730645184	4.63221599898887	5.3629870054548	0	0	1.82813180462311	0	0
AACTTCTGTTCCTACC-1	7.39967692680902	3.85136997090052	0XAV	3	0.764968622909	0.0108910979727027	NA	NA	0	0	0	0	4.09237176122369	0	0	0	0	0	0	4.44487885887442	0	0	0	0	0	0	0	3.99420463159951	6.54704193037639	0	0	4.03803615259667	0	0	4.45124000395714	0	4.22371371353776	4.74560231892384	0	0	0	3.36400735506799	0	2.29420226215961	0	5.36888277779379
AACTTCTTCAAGAAAC-1	-4.05501228194247	-3.98703027755415	0XAV	5	0.711798878537	0.0176259822713481	NA	NA	0	0	0	0	4.72853999924863	0	0	6.47132995451449	5.69915034784755	5.51746178546872	0	4.39816449551528	5.47928120602765	0	0	7.98116614594303	0	0	0	4.63037286962445	0	0	0	0	0	0	0	0	0	0	0	5.05157209316622	6.59750281115939	0	0	2.93521499307497	0	0
AACTTCTTCAAGTAAG-1	-2.59172237462586	-8.41508639835472	0XAV	4	0.517808190657	0.0107173651618713	NA	NA	0	4.08032758787038	0	0	0	0	0	0	6.10989296003424	4.83677451351189	0	3.72273493518982	5.64000762507716	0	0	8.4987403494652	5.61064581892462	4.59351921613105	0	0	0	7.10957463920658	0	0	0	0	0	0	0	4.70634099662333	0	0	5.58711080470148	0	0	2.65640807531699	0	0
AACTTCTTCCATACAG-1	-2.65244503782238	-1.91875238926859	0XAV	6	0.414779160472	0.0153290816217153	NA	NA	0	0	0	0	0	0	0	5.84018349503616	4.78530852543249	5.69315533340229	0	4.17204976737472	4.16178751894617	0	0	0	0	6.41891106126489	0	0	0	0	0	5.53762503282968	0	0	6.64169390298186	0	4.63376722342215	0	0	4.82545736502566	5.08981473433305	0	4.41713636590459	3.11090854100853	0	0
AACTTCTTCCATGCAA-2	1.20366068597392	8.1895641725799	5XAV	4	0.711798878537	0.0112141240706479	NA	NA	0	0	0	0	0	0	0	4.71199161006609	0	0	0	0	5.31236978808238	0	0	0	0	0	0	3.96241348411698	5.58147954420597	0	3.49570462077944	5.09070164360995	0	0	0	0	5.56227764780365	0	0	0	3.04943439541493	0	0	0	0	3.47372459814857
AACTTCTTCCTCTAGC-3	5.40698123106976	0.0322895225123377	TM88	2	0.711798878537	0.0145337271413098	NA	NA	0	0	0	0	3.60359129783281	0	0	6.62215898707465	4.56283255557267	3.70478598977839	0	0	3.2629535456709	4.31611622908685	0	0	0	6.94537249463094	4.8370404764776	4.18178217162408	2.74594820466217	7.29395629310737	3.71507330828653	0	0	0	5.879413285753	0	5.65188699533362	6.86447146955823	0	3.92662339175039	0	0	4.59446588285228	0	0	2.33418600917529
AACTTCTTCCTGGCTT-1	-2.77597195894298	-7.99473156239793	0XAV	4	0.711798878537	0.0108018019433826	NA	NA	0	4.10296119000117	0	0	5.44634088633301	0	0	7.10599110219411	6.28657717491604	6.10488861253722	0	4.83003969669277	5.3277913708996	0	0	8.05216139675584	4.04098114474739	0	0	3.97757691142979	0	7.03753104168224	4.5955392074644	0	0	0	0	0	0	0	0	0	5.87807259888478	3.34737963489827	0	2.27740153728209	0	0
AACTTCTTCCTTCACG-2	0.240843943199929	9.07405298811755	5XAV	4	0.711798878537	0.0113703313649342	NA	NA	0	4.51408058042105	0	0	0	0	0	0	0	0	0	0	5.23561803303405	0	0	0	0	5.71351241969634	3.96467438649974	3.70922156845373	5.12253284572668	0	4.3228532050097	5.9258403302703	0	0	4.16625694081136	0	5.52620200895229	0	0	0	0	0	3.72209979287442	0	0	3.21745814281633
AACTTCTTCGAAGGAC-2	-4.23603725818497	-3.90734692797295	5XAV	5	0.711798878537	0.0184223590302128	NA	NA	0	0	0	0	4.537734276017	0	0	5.18914527234193	6.41953343904997	5.32551288164988	0	4.20735877228364	4.88368043754239	0	0	7.38334054767717	0	0	0	4.43956714639282	0	0	0	5.16998258107728	0	0	5.58318643243774	0	4.66907622833107	5.19096483371715	0	5.54735028362188	5.71211465626137	0	0	0	0	0
AACTTCTTCGATCCAA-1	-4.70596672398235	7.66983909133567	0XAV	8	0.711798878537	0.0128830776224781	NA	NA	3.7399432869387	0	0	0	3.86363064006211	0	0	0	4.14651389438652	0	0	0	3.5229928879002	0	0	0	4.50909506967614	5.48538787100973	0	4.44569083635854	3.00598754689147	0	4.38010310084013	0	0	0	0	0	0	0	0	0	0	3.81549355982702	0	5.32735868024837	0	4.76836460974338
AACTTCTTCGGTCACG-2	-4.31232274374235	7.69482509020889	5XAV	8	0.711798878537	0.0124515047980945	NA	NA	0	4.07776045337217	0	0	0	0	0	0	4.33342655874938	0	0	3.72016780069161	5.08009853948374	0	0	0	4.01578040811838	4.59095208163284	0	5.54463001412473	3.87534199990158	0	4.85586029868392	3.99620769579795	0	4.42845438926411	5.4937243597067	0	0	0	0	0	0	4.00462068691651	0	5.5186669687632	0	4.95925082221511
AACTTCTTCTACTATC-2	-2.60249550837913	-2.36082817882993	5XAV	7	0.517808190657	0.0126957215340883	NA	NA	0	5.51616105612622	0	0	0	0	0	0	0	6.28075566710983	0	5.15856840344567	5.14830615501712	0	0	5.57851669942691	0	7.12459006507088	0	0	3.94319473479399	0	0	4.74650221933761	0	0	6.25159122777839	0	0	0	0	0	0	0	4.71554892276114	0	0	0
AACTTCTTCTCTCGCA-1	8.52887343587649	3.74194476762544	0XAV	2	0.711798878537	0.0112188593551568	NA	NA	0	0	0	0	0	0	0	7.39512650959503	0	0	0	0	0	0	0	5.51581461634634	0	5.68043404332674	0	3.95747212046915	6.54462212578845	0	5.55149098857961	4.00130364146631	0	0	6.00684942942822	0	5.77932313900884	0	0	0	0	0	0	0	0	4.96444484213446
AAGAACAAGAATAGTC-1	-4.96779060219208	9.46678230555858	0XAV	8	0.711798878537	0.015350454916478	NA	NA	0	0	0	0	0	0	0	0	0	0	0	0	0	0	4.28789992036616	4.98282857284679	0	0	0	5.19335634103486	4.03148896985089	0	3.64027370842279	0	0	0	5.65039171339249	0	0	0	0	0	0	4.56315906450334	0	5.67632570413354	0	4.71218218532
AAGAACAAGACCAGCA-2	1.23056078091024	8.56693411043702	5XAV	4	0.711798878537	0.0108996319939184	NA	NA	0	0	0	0	0	0	0	0	4.07030716458988	0	0	0	4.12598324892122	0	0	0	3.75266101395888	5.007029778291	3.9447095986873	3.68925678064129	4.85165601882853	0	0	5.09838386600332	0	0	4.14629215299892	0	4.5979629533972	0	0	0	0	3.05905950410976	0	0	0	4.28641864072364
AAGAACAAGACTTCCA-1	-0.796195542537516	6.11013715620219	0XAV	6	0.48494111446	0.0117133425564142	NA	NA	0	0	0	0	0	0	4.90589554090516	0	0	0	0	4.22539140361261	4.901830739951	0	0	0	0	6.69528060705052	0	0	3.69812381417533	0	5.08089980977169	4.50143129871895	0	0	0	0	6.06371918020623	0	0	0	0	3.82740250119027	0	2.76141639166473	0	3.28636161868845
AAGAACAAGAGTGAAG-3	-0.831453311615514	-4.63275188721613	TM88	4	0.711798878537	0.0146549743735156	NA	NA	0	0	0	0	5.33018433748633	0	0	5.57908753418843	5.89926772391323	4.34454385998639	0	0	5.27574671742691	0	0	8.89549498416737	0	4.78375794524868	0	4.14518203841663	0	4.9214178822276	0	0	0	0	0	0	0	0	0	0	0	0	0	0	0	0
AAGAACAAGATCCCAT-3	8.45349805876767	-0.460379199507429	TM88	3	0.711798878537	0.0196384186175669	7	peak_7	0	0	0	0	0	0	0	6.99585577167684	4.69422491318742	0	0	0	0	4.4475085867016	0	5.18902053032529	0	6.32684764230481	0	4.31317452923883	0	7.47371713262143	4.93513113742503	0	0	0	4.77020990159645	0	0	0	0	5.82303922430434	0	0	0	0	0	0
AAGAACAAGATCGCTT-1	-2.67922507820901	-1.78687086733434	0XAV	7	0.483276562506	0.0159381230339386	NA	NA	0	0	0	0	0	0	0	0	5.11500768077147	6.53492882244734	0	4.5017489227137	4.49148667428515	0	0	0	0	7.3100536346486	0	0	0	0	4.26724843348533	5.46605055416188	0	0	0	0	4.96346637876113	0	0	6.24724956507093	3.82097820812083	0	0	3.03933406234073	0	3.56271913778954
AAGAACAAGCCACCGT-1	-4.60287702567431	8.78096924296362	0XAV	8	0.711798878537	0.0134046226928981	NA	NA	0	0	0	0	4.7913827039351	0	0	0	4.39121996073297	0	0	3.7779612026752	5.13880301863604	0	0	0	0	5.73386672608689	0	4.69321557431092	3.93373961076446	0	5.82778956335766	0	0	0	0	0	4.23967865872263	0	0	0	0	0	0	5.57765804032844	0	4.61379844734781
AAGAACAAGCGTGCCT-1	-5.47353603958033	7.91001767617653	0XAV	8	0.711798878537	0.0115038161326823	NA	NA	0	0	0	0	3.95866705914053	0	0	4.61007805546547	5.32447625302406	0	0	0	0	0	0	0	0	4.4990758363484	0	4.94342586907547	0	0	3.39379106617881	0	4.39439557035438	0	0	0	0	0	0	0	0	0	3.87337815393704	5.42473501721146	0	5.06570500422103
AAGAACAAGCTGGCTC-2	-3.25125895611504	-3.45490959678259	5XAV	4	0.711798878537	0.011068738680211	NA	NA	0	4.42004025759257	0	0	4.39282310864537	0	0	0	4.67570636296978	0	0	0	0	0	0	7.35419203580706	0	6.71230812898292	0	4.29465597902119	0	7.25458187853158	4.51350368049959	0	0	0	0	0	4.52416506095944	6.42094038739491	0	4.71585520256295	4.97894200633697	0	0	0	0	0
AAGAACAAGGACAACC-3	-0.746485782080398	5.61582007538655	TM88	7	0.538779818924	0.0147316218141013	17	peak_17	0	0	0	0	4.31431589154903	0	3.97774294034129	0	0	0	0	4.6688744657149	5.06132456578793	0	0	5.09199476301132	0	5.53965874665613	0	0	0	5.67731868363505	0	4.25998028292202	0	0	0	0	5.81960711605558	0	0	0	0	0	0	0	3.90849096893069	3.04491060289152
AAGAACAAGGCTCAAG-1	-0.817314192194543	-2.77823657707152	0XAV	6	0.414779160472	0.010209569350192	NA	NA	0	4.1062452300899	0	0	4.0790280811427	0	0	4.73043907746763	0	0	0	0	3.73839032898079	4.1151950089813	0	0	0	4.61943685835057	0	0	0	5.8418139818724	0	0	0	0	6.03063679374545	0	0	4.73225863884285	0	4.40206017506028	4.99589115806979	0	0	1.59797598069453	0	0
AAGAACAAGGGAGAAT-3	-3.13658178375519	-7.4620911192313	TM88	4	0.414779160472	0.00765482113969225	NA	NA	4.2362835004851	0	0	0	0	0	0	6.60823785259685	6.01735758352782	4.46116554555409	0	0	4.70463515905421	0	0	7.07007316979464	0	0	0	0	0	5.72334162540291	3.79509486064678	0	0	0	4.71883909634195	0	0	0	0	0	0	0	0	0	0	0
AAGAACAAGGGAGTGG-1	-2.08261850171714	-7.87049794772779	0XAV	4	0.745876019111	0.0113877507094165	NA	NA	0	5.80300389580853	0	0	0	0	0	4.83282007047106	4.46429232847054	4.96636490937326	0	4.53479471369432	4.92684921440057	0	0	7.77455965529162	4.14664617783955	0	0	0	0	6.9224354946576	3.6165330811844	0	0	0	4.54027731687958	0	0	0	0	0	5.10002830472852	0	0	0	0	0
AAGAACAAGGGCAGGA-1	-4.70349129654386	-3.40048848417164	0XAV	5	1	0.0103258092437554	NA	NA	0	0	0	0	0	0	0	6.29489472900694	6.77118739928099	5.74467842462759	0	0	5.58944492457532	0	0	8.0271303680925	0	0	0	0	0	5.23156320880293	3.98861850165441	4.49915888598911	0	0	5.59904961093982	0	5.77482568499609	6.80580634514576	0	0	5.47715792663034	0	0	2.07244239416796	0	0
AAGAACAAGGGCTGAT-1	0.2208434999454	8.77833716387593	0XAV	5	0.711798878537	0.0130078495648567	NA	NA	0	0	0	0	0	0	0	0	0	0	0	4.07542539181977	0	0	5.17420591985745	0	0	0	0	4.30763376592895	3.54815780238249	0	3.84092490259141	0	0	0	0	0	0	0	0	0	0	0	0	3.01335872338678	0	3.82205041221829
AAGAACAAGGTAGACC-2	7.21362449449756	3.46203863827971	5XAV	3	1	0.0141063421020292	8	peak_8	0	0	0	0	0	0	0	6.76740947721833	0	0	0	4.40739470036358	0	0	0	0	0	5.6800671929371	0	4.63960307447275	5.88570345471522	0	3.49040158964539	4.00094197398009	0	4.43323950028883	0	0	4.86911215641101	0	0	0	0	0	0	0	0	4.55981057102584
AAGAACAAGTACTGGG-3	-2.3480644888393	-6.85285051399023	TM88	5	0.414779160472	0.00595872251257648	NA	NA	5.19524474497768	6.44075994076322	0	0	4.63175744529765	0	0	5.28316844162259	0	5.42012679004667	0	0	4.29111969313575	0	0	7.70124504292764	0	0	0	0	0	0	0	0	0	0	0	0	0	0	0	0	0	0	0	0	0	0
AAGAACAAGTAGTGCG-2	-4.26162882929169	7.02179861478098	5XAV	8	0.711798878537	0.0082120510607672	NA	NA	0	0	0	0	3.66007148831873	0	0	0	3.94295474264315	0	0	0	4.9033737273812	0	0	0	5.39049348673929	4.20048026552661	0	4.63931378480074	3.87983782125428	0	4.45760474485229	3.60573587969172	0	3.35554078451063	4.01893973105219	4.11023352588512	0	4.31330204601888	0	0	3.32621259874621	3.60899441091674	0	5.11794887254501	0	4.44218571807565
AAGAACAAGTCATAGA-1	-2.80930917220002	-6.7287994218587	0XAV	6	0.711798878537	0.00807138467016166	NA	NA	0	4.23665520390764	0	0	5.58201286500572	0	0	0	4.49232130928485	0	0	3.87906255122708	5.79901550869181	4.92962674175634	4.29218827394208	6.917332132316	4.17467515865385	5.43386859112561	0	4.11127092533626	0	5.97393322954106	0	0	0	0	5.25232805665119	0	0	0	0	4.53247014887802	6.22536014521515	0	0	3.10096076455755	0	0
AAGAACAAGTCCCGGT-3	-3.82273426176665	-1.40357188146124	TM88	7	0.483276562506	0.00774358681610776	NA	NA	0	0	0	0	0	0	0	5.20899965636762	0	0	0	0	0	5.28046894206112	0	0	0	5.09799743725055	5.40158770264435	0	0	0	0	4.50325305141566	0	0	6.0064815245809	0	0	0	0	0	0	0	0	0	0	0
AAGAACACAAATTAGG-3	-0.877161353005647	-4.24009910901892	TM88	6	0.517808190657	0.013489391041713	NA	NA	0	0	0	0	0	0	0	5.97248964149544	0	0	0	0	4.69474935611881	3.98872498042051	0	0	3.91779515627533	5.57579588548858	0	0	0	0	0	3.89822244395489	0	0	0	0	0	0	0	5.64411073908809	0	0	0	0	0	0
AAGAACACAATGGCCC-3	-3.75094695553308	-7.12473158242833	TM88	4	0.517808190657	0.0135998211513313	NA	NA	5.60640520407038	0	0	0	5.73009255719378	0	0	6.09514424547453	6.82169752470887	4.45683524648948	0	0	0	0	0	8.2092652979728	0	0	0	0	0	5.03370926873069	4.87885725618788	0	0	0	4.71450879727734	0	4.48698250685797	0	0	0	0	0	0	0	0	0
AAGAACACACAAGCAG-3	6.72538790400525	-0.861308762530417	TM88	3	0.711798878537	0.0207631119910702	7	peak_7	0	0	0	0	3.99002363922588	0	0	7.87753599719069	0	0	0	0	5.01856568997039	0	4.07277385820753	7.96461874070744	3.9552607429193	5.2122024984853	4.14730932764772	4.57362659165325	0	6.72753821520596	5.01631954772737	0	0	0	0	0	0	7.6659932344471	0	0	2.97887742089966	0	4.58650481607394	0	0	0
AAGAACACACCGTGGT-1	-1.7798582181844	-7.89560184409518	0XAV	4	0.711798878537	0.0118377828338561	12	peak_12	0	6.02234958670705	0	0	3.71959573670167	0	0	5.44965373126281	5.36628413806004	3.82079042864726	0	4.97465151376216	3.37895798453977	0	0	7.51315165072669	3.68483284039509	4.26000451390954	0	4.7000756053137	0	5.47631144912467	3.15471974373995	0	0	0	0	0	3.85093768901575	4.37282629440182	0	4.04262783061925	5.16579991543101	0	0	0	0	0
AAGAACACACGCACCA-2	1.01050736144391	-5.65680296190163	5XAV	8	0.711798878537	0.00653636014422672	NA	NA	0	7.45510346964943	0	3.62015235699547	3.81684459573114	0	0	0	6.02230806860941	5.50571964624966	0	0	5.64922687833533	0	6.70716140905362	7.13432553590491	6.89150551410737	4.35725337293901	0	4.39828175072002	2.9592015025605	5.174517594531	3.25196860276942	4.44211327171718	0	0	4.17571283846459	0	0	0	0	4.13987668964872	5.61326497174575	0	0	2.01539677989603	0	0
AAGAACACACGTCGTG-3	-2.97310259160573	-1.7279639116374	TM88	7	0.711798878537	0.0144160814946094	NA	NA	0	0	0	0	0	0	5.16578085740954	0	6.47588787511299	4.91537543864239	0	4.48380524296345	4.47354299453491	0	0	0	0	6.73341339799645	0	4.71601361707263	0	0	0	5.85181975512628	0	0	5.86122205135073	0	0	6.55938592145345	0	5.13721284061439	0	0	0	0	0	0
AAGAACACACTCAAGT-2	0.103256767627805	-5.93666175987709	5XAV	7	0.711798878537	0.00518080294969099	NA	NA	0	7.19235234307052	0	0	4.05022851588043	0	0	4.70163951220537	6.5112185016536	5.52161108467626	0	5.09004088899732	5.4834380201202	0	6.31108546631083	7.69795421098451	6.82842507492198	5.67494557126425	0	6.57113881271315	0	5.41073563013791	0	0	0	0	0	0	4.18157046819451	0	0	4.37326060979802	5.32230824352425	0	0	0	0	0
AAGAACACACTGCACG-3	-5.26717488372079	9.33177850021579	TM88	8	0.711798878537	0.0156785837320797	NA	NA	0	0	0	0	0	0	0	0	4.78861665397175	0	0	3.49562928989022	4.56604758398886	0	0	0	3.79124189731699	0	0	5.78367719982977	4.04904224298013	0	5.03042289104699	0	0	0	4.86460164238079	0	0	0	0	0	0	3.77736899349164	0	5.36146467782511	0	4.14448041089473
AAGAACACACTGTCCT-2	0.52721795304251	7.86263052560871	5XAV	5	0.711798878537	0.0159182970557179	NA	NA	0	0	0	0	0	0	0	0	0	0	0	4.11726381205833	0	0	0	0	0	5.67401100593789	0	4.3494721861675	4.67901797212204	0	3.88276332282996	5.99122188557906	0	0	0	0	6.35873812250938	0	0	0	0	0	0	1.96658721534351	0	4.95799088153779
AAGAACAGTACGGATG-1	0.340726198131724	6.99542994425637	0XAV	5	0.764968622909	0.0130569696530914	NA	NA	0	0	0	0	0	0	0	0	0	0	0	0	0	4.66334431850992	0	0	0	5.16758616787919	0	0	0	0	0	0	0	0	0	0	5.44566649613065	0	0	0	0	0	0	2.14612529022315	0	4.04491925515906
AAGAACAGTCAGCGTC-3	8.82339353208148	0.439999761139463	TM88	2	0.711798878537	0.0163626765017419	NA	NA	0	0	0	0	0	0	0	6.29037200483499	0	0	0	0	3.7061348976685	0	0	0	0	7.05229791710889	4.20405833825224	4.63100664824099	0	7.88219610882941	3.48189665686868	0	0	0	5.9978292512435	0	6.23867408452931	6.07013487320361	0	0	0	0	0	0	0	0
AAGAACAGTCAGTCCG-1	-12.1864085053828	-2.25221607808766	0XAV	8	0.745876019111	0.0113831288088942	NA	NA	0	0	5.6902749033968	0	4.32024854022155	0	0	4.97165953654649	0	6.70928420987134	0	0	0	0	6.46810869344274	0	5.8818284524627	4.86065731742943	0	5.81842421914511	4.55031709228366	6.0860288996411	0	0	0	0	0	0	0	0	5.68057505715613	0	3.99408517985578	0	0	0	0	0
AAGAACAGTCATTGCA-1	-5.32669982843424	9.01287537381958	0XAV	8	0.483276562506	0.011763246679972	NA	NA	0	0	0	0	5.05034750705685	0	0	0	4.64788914836266	0	0	4.0346303903049	0	0	0	0	4.33024299773167	0	0	0	0	0	0	0	0	0	0	0	0	0	0	0	0	0	0	5.8388711588794	0	3.78094221839934
AAGAACAGTCCAAGAG-1	-0.0251778349137185	-5.36074543837471	0XAV	7	0.711798878537	0.00692997137042335	NA	NA	0	4.08082379233429	0	0	4.73608135145409	0	0	5.38749234777903	6.39717919340945	4.83727604339968	0	4.80758800255392	3.71296889122519	5.17413043412587	6.75550234493198	6.89197481054731	0	4.59401542059496	0	5.03979637666309	0	0	0	0	0	0	4.41247488612054	0	0	0	0	0	6.60512166111134	0	3.9683177381836	2.6569114058391	0	0
AAGAACAGTCGATTAC-2	1.84225112251234	-8.74307783301838	5XAV	9	0.711798878537	0.0219113142417963	9	peak_9	0	8.03656150866471	0	0	0	0	0	5.03809648095451	4.66956873895399	0	0	4.74181963519211	4.04604773246767	0	7.09426230530221	7.78919095778284	6.73588776912254	5.61260391613334	0	5.88570806840385	0	0	0	4.33234987600256	0	0	0	0	0	0	0	0	4.46395516876213	0	0	0	0	0
AAGAACAGTCGTTGCG-3	-4.25939512595092	-5.91682078125774	TM88	5	0.517808190657	0.0174180718701228	NA	NA	0	0	0	0	4.56009914275798	0	0	5.21151013908291	5.5297119348894	5.34802337251057	0	0	4.90619092840308	0	0	7.7239740375116	0	0	0	0	0	6.32821410338629	3.99522314979626	0	0	0	0	0	0	5.21332970045813	0	5.56986077448257	0	0	0	0	0	0
AAGAACAGTGCCTGCA-2	-2.69630628268235	7.79357778724538	5XAV	9	0.538779818924	0.015019509492307	11	peak_11	0	0	0	0	0	0	0	0	0	0	0	3.71832550841165	5.9912593234282	0	4.13145123112665	0	6.29713417928353	5.67339604402583	0	0	0	0	5.07604689690722	4.67678734528526	0	0	0	5.59539534839219	0	0	0	0	0	0	0	0	5.01303914520216	4.83989192716712
AAGAACAGTTCGGTAT-3	9.05992351786512	-0.864428901651245	TM88	3	1	0.0163918343364572	NA	NA	0	0	0	0	4.16055672626674	0	0	7.68415711190858	5.81532252389196	4.26175141821232	0	3.83018122253338	3.81991897410484	0	0	7.31863511494447	0	6.29502338493862	0	4.74595201331004	0	7.12389125931901	3.59568073330502	0	0	0	0	0	0	6.99390824444179	0	0	0	0	0	0	0	0
AAGAACAGTTCTGAGT-3	-3.87068633372642	-7.02735784128137	TM88	4	0.493754510879	0.013857898042905	NA	NA	4.88166404539152	5.03256854746212	0	0	4.32036756487962	0	0	7.15444412674379	6.38136745122021	5.1065460904605	0	0	3.97972981271771	0	4.40311778386126	8.07821093562773	0	0	0	0	0	6.37246049294228	3.7554915719179	0	0	0	5.36421964124837	0	4.45170951719369	0	0	0	0	0	0	0	0	0
AAGAACAGTTGAAGTA-3	6.56156057484837	0.151123689347057	TM88	2	0.711798878537	0.0101883576072438	NA	NA	0	3.94286578472704	0	0	0	0	0	5.93490574663406	4.19853189010425	0	0	0	0	0	3.99839885476148	0	0	6.99825246605967	4.75382056616691	3.81748150615566	0	7.82810015856696	3.35077264281811	0	0	0	4.95540312047852	0	4.72787683005915	7.37888685367587	0	4.23868072969742	0	0	0	0	0	0
AAGAACATCAAGCTGT-3	-2.56235752809407	-1.31102729371915	TM88	7	0.455136239348	0.0183065128871561	NA	NA	0	0	0	0	0	0	0	0	0	0	0	4.50074339050081	4.49048114207226	6.24623562865912	0	0	0	6.05978448080414	0	0	0	0	0	0	0	4.52658819042606	6.28207360162045	0	5.65071765591035	0	0	0	0	0	0	2.350066793786	0	0
AAGAACATCCCATTTA-2	1.5693403548634	-8.0211329554494	5XAV	9	0.711798878537	0.0173679560740798	NA	NA	0	6.8699553709443	0	0	0	0	0	0	6.21128662183402	0	0	4.22145591597838	6.14598473846867	0	6.01115358649125	8.15050776712968	7.07003834611743	5.77891628272982	0	5.54363911327866	0	0	0	0	0	0	4.91069966244519	0	0	0	0	4.87486351362932	4.22736128719572	0	0	2.07077931926357	0	0
AAGAACATCCTAAGTG-1	-3.46346337636947	-3.54151035318401	0XAV	5	0.534527286195	0.0117763235972579	NA	NA	0	0	0	0	0	0	0	0	5.99051779631151	0	0	0	5.65366306982778	0	0	7.17642797622736	0	7.44916930038377	0	0	0	5.29518037350937	4.05223566636084	0	0	0	0	0	0	0	0	4.94014375324015	5.54146285473506	0	0	0	0	4.03479263984771
AAGAACATCGATACAC-3	0.243005492387786	6.30909160780396	TM88	7	0.538779818924	0.00457366335276654	NA	NA	0	0	0	0	0	0	4.73722900724961	5.72521295478229	0	0	0	0	0	0	0	0	0	0	0	0	4.21615886528671	0	3.82340409556074	5.01946634983033	0	0	0	0	4.51962204083654	0	0	0	0	0	4.30299118331898	0	0	0
AAGAACATCTCTCCGA-2	8.36655337687577	0.6317135967799	5XAV	2	0.711798878537	0.0157858696056537	NA	NA	0	3.91910696976009	0	0	0	0	0	6.60066199384729	5.76404244593273	5.36048285354861	0	0	0	0	0	5.75140223759488	0	7.29881651924605	5.13100905455444	4.47431228104969	0	7.43647645622498	4.40884737317088	0	0	0	6.53062470402508	0	6.19802154267962	7.08676191797192	0	0	2.88074360248666	0	4.48719050547038	0	0	3.30307412201636
AAGAACATCTCTCGCA-3	-2.75355785497034	-6.38665041207449	TM88	4	0.711798878537	0.00963079045404987	NA	NA	4.79757848569046	5.35097173973866	0	0	5.32375459079146	0	0	5.5726768351388	4.51987819508711	0	0	3.90661943702934	4.98311683862956	0	0	8.0422205854909	0	4.77740371797057	0	4.82309870918968	0	6.97891961186298	3.67211894780097	0	0	0	0	0	0	0	0	0	0	0	0	0	0	0
AAGACAAAGACCTCCG-2	8.85516045369414	2.52518992487071	5XAV	2	0.718091007515	0.00846957346559754	NA	NA	0	0	0	0	0	0	0	6.94068382125621	5.19264888806754	0	0	0	0	0	0	5.00327581591035	0	5.85262868476984	4.38288263286991	0	5.43162973176064	6.83413439177596	4.34488964078141	0	0	0	5.26863387647658	0	6.13368911364063	5.56299619144328	0	0	3.21445072612184	0	0	0	0	4.04281461890445
AAGACAAAGAGCTTTC-1	-2.41332840603983	-7.92063144507203	0XAV	4	0.483276562506	0.00999957750273113	NA	NA	0	4.25562393911916	0	0	0	0	0	4.87981778649689	6.10636412936685	4.32960148211754	0	3.8980312864386	5.26060338069756	0	0	5.69027965680967	5.56647823655288	4.76881556737983	0	0	0	6.50154958922923	0	0	0	0	0	0	0	4.8816373478721	0	0	6.29114043006421	0	0	1.74735468972378	0	0
AAGACAAAGCCAAGTG-2	8.53421727761396	2.65748919166222	5XAV	2	0.711798878537	0.0100394529781374	NA	NA	0	0	0	0	0	0	0	6.53894810098839	0	0	0	0	0	0	0	0	0	4.6530064203342	4.26988333154817	4.69751967668215	6.63661427278157	4.79066635731313	4.2308108133446	4.74135119767931	0	0	5.55664487754568	0	4.24393959544041	0	0	0	3.1014514248001	0	0	1.63154554267816	0	4.61813181600594
AAGACAAAGGGTCAAC-3	-4.21656928358079	-2.93993350560436	TM88	5	0.538779818924	0.0106867388603426	NA	NA	0	0	0	0	4.45643306712703	0	0	0	5.42534235857909	0	0	0	5.71381492896637	0	0	6.32321805554905	0	6.59486145833615	0	0	0	0	3.89155707416531	4.40209745850001	0	0	5.90440742682021	0	0	5.10966362482718	0	5.46549119817226	0	0	0	0	0	0
AAGACAAAGTCTGCGC-2	-0.660230878432843	6.54341264441145	5XAV	5	0.483276562506	0.011964099567999	0	peak_0	0	0	4.08133902998439	0	4.30765547535687	0	0	0	0	0	0	0	6.14949565186022	0	0	0	0	6.22193051212785	0	0	4.13489134730094	0	5.11664574195826	6.63613079936983	0	0	0	0	5.12387639278565	0	0	0	3.98138822214535	0	0	0	0	4.63442593975757
AAGACAACACGATAGG-1	-3.83769484453821	6.87548559293034	0XAV	9	0.517808190657	0.00402114691865897	NA	NA	0	0	0	0	4.61642545603294	0	0	0	0	0	0	0	4.96286979996682	0	0	0	3.90053629550555	0	0	0	0	0	5.9870396917357	0	0	0	0	0	0	0	0	0	0	3.20693478565643	0	5.40081274655039	0	4.84164702531522
AAGACAACAGAAGCTG-1	8.40483621646155	3.75534635976187	0XAV	3	0.711798878537	0.0124376312092346	NA	NA	0	0	0	0	4.68352203101606	0	0	6.02240983586383	0	0	0	3.6712445335835	4.34288427885416	0	0	0	0	4.54202881452473	0	3.90345290769267	5.76204867273443	0	3.43674404435513	0	0	0	5.04239027374952	0	0	0	0	4.32465213123444	2.99047381899062	0	0	3.44712249011595	0	5.75520765932158
AAGACAACAGGCACTC-2	0.121618672710657	7.55579913829994	5XAV	5	0.538779818924	0.0116065997472818	NA	NA	0	4.711863535606	3.3820581232202	0	0	0	0	0	3.8912578229171	0	0	0	5.43506179558515	0	0	0	0	5.50990925538676	3.76566025701452	0	4.8007475421252	0	4.11977039369707	7.04770636686477	0	0	3.96724281132613	0	5.50347153750706	0	0	0	3.27366714215453	0	0	0	0	4.38898534663833
AAGACAACAGGCGAAT-3	-4.71093653883113	-5.37395623348884	TM88	4	0.711798878537	0.0135497776815347	NA	NA	0	0	0	0	5.6201787816186	0	0	5.18180296503286	5.90306203594301	5.31812204722599	0	0	0	0	0	7.86077945992785	0	5.75733613248828	0	4.43222483908375	0	6.58482088701097	3.9655159757462	0	0	0	0	0	0	5.87015791298056	0	0	0	0	0	0	0	0
AAGACAACAGGTTCAT-3	0.94097469893005	-8.50616715339846	TM88	7	0.711798878537	0.0165769633729549	NA	NA	0	8.51872080630927	0	0	5.14847759448951	0	0	5.11381997474367	4.74529223274315	4.56360367036432	0	0	0	0	5.92081683290478	7.4246934610959	6.02573411491762	0	0	5.05031046486533	0	0	0	0	0	0	0	0	0	5.11563953611889	0	5.47150968840709	0	0	0	0	0	0
AAGACAACAGGTTCGC-2	1.12191947947695	8.11948954294805	5XAV	4	0.575972057872	0.0128251330045841	NA	NA	0	4.11102947183657	0	0	0	0	0	0	0	0	0	3.75343681915601	5.11389854560875	0	0	0	0	5.30701500702176	0	0	4.59689320460001	0	3.51893632992765	6.09072907092502	0	0	0	0	5.80797510471647	0	0	0	3.75546001148766	3.35544791673367	0	0	0	4.87565939089452
AAGACAACAGTTCTAG-3	-3.42576149088839	-3.71900036530885	TM88	6	0.711798878537	0.0121664860584298	NA	NA	0	0	0	0	5.83646625389274	3.89230250112451	0	4.71381136201107	5.42976617753834	5.24807761515951	0	3.73202486195278	5.64946902174229	4.78113593689002	0	7.01841945545341	0	6.781149361199	0	5.04871579358975	0	0	5.27159026093102	0	0	0	5.50575116594738	0	0	4.71563092338629	0	5.46991501713151	0	0	0	0	0	0
AAGACAACATACACCA-1	-0.606582359282225	7.59010027626829	0XAV	6	0.711798878537	0.0104252852084497	NA	NA	0	0	0	0	4.77582412974961	0	0	0	0	0	0	0	5.68055668484921	0	0	0	4.74106123344303	4.63334448870717	0	3.99476858187512	0	0	0	4.03860010287228	0	0	0	0	4.22427766381337	0	0	0	0	0	0	2.29477202930144	4.36999920713126	2.82353042284178
AAGACAACATAGGAGC-1	-4.35614824132026	8.84905273217085	0XAV	7	0.764968622909	0.0124487280816123	NA	NA	0	0	0	0	4.35941301579394	0	0	0	0	0	0	0	0	0	0	0	0	4.89982179300182	0	4.26124588616977	0	0	3.79453702283223	0	0	0	0	0	0	0	0	0	4.03356446032246	0	0	5.83319138169868	0	4.86865022599988
AAGACAACATAGTCAC-3	8.9875469295029	0.876541375970586	TM88	2	0.538779818924	0.00939393987769727	NA	NA	0	0	0	0	0	0	0	5.68834591271689	0	0	0	0	0	0	0	0	0	6.6706473021597	5.59703489562426	0	0	8.41561376333027	3.78682229275612	4.98259930776493	0	0	5.3958031591254	0	4.48304023803192	6.09297976490257	0	0	0	0	0	0	0	3.08229299706033
AAGACAACATCGCTGG-1	0.325382330974195	-6.37942125151212	0XAV	7	0.711798878537	0.00586610703430743	NA	NA	0	8.05262076028539	0	0	0	0	0	4.72710886348202	4.3585811214815	4.17689255910267	0	0	3.73506011499518	0	6.2195508798406	7.77794506553696	6.32465237784744	0	0	5.06220124866563	3.21805477398645	0	3.51082187419537	0	0	0	0	0	0	0	0	0	5.93511469511478	0	0	1.59464576670892	0	0
AAGACAACATGAGTAA-2	2.40786893055282	-8.76360997897337	5XAV	8	0.711798878537	0.0121898453893557	NA	NA	0	8.11064457838021	0	0	0	0	0	0	6.00907358070591	4.23376708612091	0	3.80219689044197	4.47522370207009	0	5.99059747389834	7.78191979181147	7.07472747922338	0	0	5.80968012529252	0	4.81064110836213	4.65314281416956	0	0	0	4.49144063690878	0	0	0	0	0	4.49289667161734	0	4.04728348897184	0	0	0
AAGACAACATGGCCCA-1	7.21474809359474	3.7181433760455	0XAV	3	0.711798878537	0.0130500021379446	NA	NA	0	0	0	0	4.04757939906098	0	0	4.69899039538592	0	0	0	0	3.70694164689908	0	0	0	0	6.36178748897237	0	3.94941226943681	5.94229700067344	0	4.56697346764562	3.99324379043397	0	0	5.77659244726693	0	4.17892135137506	0	0	0	0	0	0	2.65079736015917	0	4.70560618569408
AAGACAAGTAACAAGT-2	-3.40332147002014	-6.75291854248543	5XAV	4	0.711798878537	0.0164361512732386	NA	NA	0	4.1944037172727	0	0	5.53916502860847	0	0	0	6.22591001030223	4.95200731469991	0	0	4.51017487059242	0	4.93356284173597	7.69952703252235	0	4.70759534553337	4.32447225674734	4.06901943870132	0	0	0	0	0	0	0	0	0	0	0	0	5.21875995464115	0	0	0	0	0
AAGACAAGTAGACACG-1	-0.567918181753919	8.43834608817422	0XAV	5	0.483276562506	0.0165709140361922	1	peak_1	0	4.40647453366234	0	0	0	0	0	0	5.34759313015561	0	0	0	4.03861963255323	0	0	0	0	5.60511865303907	0	0	4.60995378041485	0	0	6.10382367132775	0	0	0	0	5.88532934638798	0	0	0	4.05356365750497	3.65089297855944	0	1.89820528426697	0	4.19819158492798
AAGACAAGTAGGAAAG-3	7.64463929903503	0.357950322073166	TM88	2	0.711798878537	0.0174983894915471	NA	NA	0	4.00528292499802	0	0	0	0	0	7.0931707117685	0	0	0	3.64769027231747	0	0	0	0	0	6.57767742361718	5.50432359188513	3.87989864642664	0	7.57864243842275	3.4131897830891	0	0	0	4.33693401878427	0	5.19263736042329	7.09499027314372	0	0	0	0	3.89277687084734	0	0	0
AAGACAAGTCATAAAG-1	-4.23154241038521	8.64682842232898	0XAV	8	0.745876019111	0.0121769623348264	NA	NA	0	0	0	0	0	0	0	0	0	0	0	0	5.55365611725061	0	0	0	0	0	0	0	0	0	3.73336836745404	0	0	0	0	0	0	0	0	0	3.28709814208953	3.56987995426006	0	5.77103938421903	0	4.80664837856567
AAGACAAGTCATCAGT-2	0.770743586125662	-8.36881069984349	5XAV	7	0.745876019111	0.0169850887454779	NA	NA	0	8.15333268540273	0	0	5.423115927686	0	0	0	5.01823519268783	0	0	0	5.0824781755241	0	6.41891299886097	0	4.70058904205684	0	0	5.32494879806182	0	0	4.1704759454017	0	0	0	0	0	0	0	0	0	5.10241438812614	0	0	2.25429983791525	0	0
AAGACAAGTCTACACA-3	-1.38050388888816	-6.46139642910845	TM88	5	0.711798878537	0.005676677271515	NA	NA	5.35793836556752	5.73096771032268	0	0	5.70375056137548	0	0	6.53680339841337	4.39337200484826	5.58282041063651	0	3.78011324679049	3.76985099836194	0	0	8.33428159971471	0	0	0	4.01232162089967	0	4.78855746471064	3.54561275756212	0	0	0	0	0	0	0	0	0	0	0	0	0	0	0
AAGACAAGTCTGGTTA-1	-2.64294237819209	-2.44145300179697	0XAV	6	0.486762625976	0.0125949545538034	NA	NA	0	4.56012448330159	0	0	4.53290733435439	0	0	5.87087038232607	0	0	0	0	4.87882163383923	0	0	0	0	5.75986816320901	0	0	0	5.89752810018794	3.96803134139267	4.47857172572737	0	0	4.89177557708784	0	5.75405836885847	6.5625231768659	0	5.94574851046198	5.30250441481514	0	0	2.73840728555297	0	0
AAGACAAGTCTTGTCC-2	0.615206216914036	7.95591990839672	5XAV	5	0.538779818924	0.0166686654722128	20	peak_20	0	0	0	0	0	0	0	0	0	0	0	3.95000199616425	3.9397397477357	4.31654442773621	0	0	0	5.50543562352857	0	0	5.60480143399132	0	5.08902188259033	4.91069123769368	0	0	4.63924574263106	0	5.49898517187375	4.93360805759776	0	0	0	0	0	0	0	4.94227012609578
AAGACAAGTGACATCT-1	1.25519528868284	10.6078617343806	0XAV	4	0.711798878537	0.0161633878940246	NA	NA	0	0	3.43086808306161	0	0	0	0	4.30859552475902	4.61730889199215	0	0	4.00405013393438	4.39389424571438	0	3.73993474741574	0	3.62242163212751	4.19759330564196	0	4.63636486825211	4.71802711140777	0	4.85741556661418	0	0	0	4.69329388040118	0	0	0	0	0	0	4.00616759172058	0	5.11496979867968	0	4.75656352829477
AAGACAAGTGCCGGTT-3	-2.51254502007275	-1.07964675726142	TM88	7	0.483276562506	0.0184681865268706	NA	NA	0	4.6910576466098	0	0	0	0	0	5.31525149398754	0	0	0	5.02082876881109	0	4.7000074255012	4.74659071664425	5.44151936912488	0	6.58185593600163	0	0	0	0	0	4.60950488903558	0	0	5.7100725152779	0	5.48254622485852	5.31707105536275	0	6.58704093159878	0	0	0	0	0	4.48532883330417
AAGACAAGTGGTAACG-2	9.01225398449959	1.69039740344365	5XAV	2	0.590532924772	0.00874833566398639	NA	NA	0	0	0	0	0	0	0	7.25714798243907	4.50713221846818	0	0	3.89387346041041	3.88361121198186	0	4.30699918312542	0	0	7.23301927590102	4.3815346525656	0	0	6.27509555937839	4.74597966455545	0	0	0	5.95589508792504	0	5.03974744015636	4.87747952184392	0	0	0	0	0	0	0	0
AAGACAAGTGTGTACT-3	-0.525698997990824	8.71429455372813	TM88	5	0.538779818924	0.0136407899995679	NA	NA	0	0	0	0	4.22873153027881	0	0	0	0	0	0	3.89835602654545	5.66489132229811	0	0	0	4.19396863397223	4.76914030748668	0	0	5.43481404880241	0	5.25893431958576	5.26105663262116	0	0	5.67426048398162	0	0	0	0	0	0	0	0	0	0	4.7361237858025
AAGACAAGTTGCTGAT-2	-3.27649736812521	-1.90207309645291	5XAV	6	0.486762625976	0.0135028887943211	NA	NA	0	4.48276041036605	0	0	4.45554326141884	0	0	6.19605187190681	4.73842651574326	5.24275762859279	0	0	5.20400312341997	0	0	0	0	6.37153600028207	4.61282894984068	0	0	0	0	5.08722732802019	0	0	4.8144115041523	0	0	0	0	6.37658474644406	4.53349465725564	0	0	0	0	3.87215764798969
AAGACAATCAACGAGG-3	-3.69463605351874	-6.55788343257661	TM88	4	0.425900569253	0.0188172594042222	13	peak_13	0	0	0	0	5.50862784564737	0	0	6.16003884197231	6.30035262772282	5.20683202638971	0	0	0	0	0	7.13076894804339	0	0	0	0	0	5.78370604863093	3.85500142064803	0	0	0	0	0	0	0	0	4.74290950752734	0	0	0	0	0	0
AAGACAATCACCACAA-1	-1.63749148036721	6.87383764084916	0XAV	6	0.483276562506	0.00800237447276911	NA	NA	0	0	0	0	4.19521710553128	0	0	0	0	0	0	3.86484160179792	5.44916509056047	0	0	4.97289597699356	5.75503994641579	5.41951633562455	0	0	0	0	0	6.07087011223767	0	0	0	0	4.32655905784535	0	0	4.51824919944886	0	0	4.10992820032779	0	4.47328263579833	4.29818875428829
AAGACAATCAGCTAGT-2	-3.52272480878347	-6.75158402879294	5XAV	6	0.517808190657	0.017844483077259	NA	NA	0	0	0	0	5.17527593730813	0	0	0	5.45815919163255	0	0	0	4.83463818514623	0	4.85601300237796	6.23890642532078	0	4.63080931744144	0	0	0	6.1392962680453	0	0	0	0	0	0	0	4.74363109793372	0	4.41343263415115	6.27828872285023	0	0	2.29221068294814	0	0
AAGACAATCATTGTGG-1	-0.852608606537695	6.65245256249172	0XAV	6	0.538779818924	0.0122994798506897	0	peak_0	0	0	0	0	4.04843170524462	0	0	0	4.33131495956903	0	0	4.80233856978548	6.17294357512284	0	0	0	0	5.67312285072671	0	0	0	0	3.4835557122829	6.05468717629105	0	0	4.40729994797807	0	5.26405602583291	0	0	0	0	0	0	2.65166197307067	4.32502582007265	4.14918509216282
AAGACAATCCAACTAG-3	-4.48988304971752	-4.71534218417567	TM88	5	0.711798878537	0.0158200283382262	NA	NA	0	0	0	0	4.48414702151465	0	0	6.73389147266608	7.15229724771398	6.36553135260567	0	0	5.23287642761681	0	0	7.32911558426119	4.44938412520807	0	0	5.47534705015454	0	6.25158289396552	0	4.42981141288763	0	0	4.8430152642481	0	0	0	0	0	0	0	0	0	0	0
AAGACAATCCTATTTG-1	-0.760153635448971	6.11267017939251	0XAV	5	0.764968622909	0.0117689748039397	NA	NA	0	0	0	0	0	0	0	0	0	0	0	0	4.62848673511711	0	4.36719075664224	0	0	5.91216130347558	0	0	0	0	5.31542669223744	6.0077189572141	0	0	0	0	6.19339651815519	0	0	0	0	0	0	0	0	4.10234723761019
AAGACAATCTGAGGCC-3	-2.51609003496757	-5.5155388884524	TM88	6	0.534527286195	0.0119117716753082	NA	NA	0	0	0	0	0	0	0	0	0	4.26822891988895	0	0	4.51002107271928	0	4.93340904386283	7.0074301350041	0	6.07941926868921	0	0	0	0	3.60215823498164	0	0	0	0	0	0	4.82026478564351	0	0	0	0	0	0	0	0
AAGACAATCTGCTGAA-1	1.24981410994954	-8.7855524570322	0XAV	9	0.711798878537	0.0185360958660732	NA	NA	0	8.29775053895699	0	0	0	0	0	0	5.6869406910772	4.41758287668207	0	3.98601268100313	3.97575043257458	0	6.46419250525545	7.15912115773608	6.75145419141556	0	4.47367387315832	5.59219604152642	0	0	5.12548717818888	0	0	0	0	0	0	4.96961874243664	0	0	3.30524196641026	0	0	3.20931107070243	0	0
AAGACTCAGAACCCGA-2	0.777608370781732	-8.00483126805356	5XAV	7	0.711798878537	0.0177118065839822	NA	NA	0	5.27857938219302	0	0	4.56460375909984	0	0	0	4.84748701342426	4.66579845104543	0	4.92098672951247	6.15889896877813	0	7.03360289087329	6.43236754157906	5.61992577381019	6.19509744732465	0	4.46643662947567	0	5.92943094743262	3.99972776613812	5.1970266246188	0	0	0	0	0	0	0	5.57439432716341	4.9301534709566	0	4.47931485389636	0	0	0
AAGACTCAGACGATAT-2	0.456078992283089	-4.73084904079307	5XAV	6	0.711798878537	0.011427904359013	NA	NA	0	0	0	0	4.80200786538852	0	0	0	5.99513657206173	0	0	0	5.84010214741027	0	5.57287007327829	6.4899321891996	0	0	0	4.70384073576435	0	5.88218771184019	4.2371318724268	4.064520032443	0	0	5.16087610812198	0	4.2501975933841	0	0	0	6.13310695371565	0	0	0	0	0
AAGACTCAGATGGTAT-1	1.37349878531856	9.9102818112294	0XAV	4	0.711798878537	0.0167127701580879	NA	NA	0	0	0	0	5.46539937784108	0	0	0	5.1925400070489	0	0	4.57928124899113	4.28433905084817	0	0	6.37596265380835	0	0	0	4.12732190706951	5.1445945284818	0	3.66061304373197	0	0	3.92095833288559	3.90893069659097	0	0	4.20329301155767	0	0	5.64023126772367	4.18129234656879	0	3.23451121501476	0	4.55111555782128
AAGACTCAGCACAAAT-2	-11.3734864522912	-2.44147727808284	5XAV	9	0.486762625976	0.0111615931581816	NA	NA	0	0	5.82612959691027	0	5.7657224106193	0	0	5.32615575318704	0	5.46336612460152	0	0	0	0	4.75749497584375	0	0	6.30613118782718	0	0	4.90807931744866	0	0	0	0	0	5.03361299959555	0	0	5.32797531456225	0	4.99777685077969	3.66359853853587	0	0	0	0	0
AAGACTCAGCTCGGCT-3	0.99745263396243	-7.89288723449254	TM88	7	0.711798878537	0.0153827752513098	NA	NA	0	7.30752603821675	0	0	4.16318295694415	0	0	4.81459395326909	5.12965388725389	0	0	0	5.7520112456828	0	7.54712927433869	7.12102803279319	5.9041958728165	4.70359173415203	0	4.7486035033053	0	5.52483934711627	0	0	0	0	0	0	0	0	0	0	0	0	0	0	0	0
AAGACTCAGGATGGCT-2	1.11315748173369	9.34901375287625	5XAV	4	0.41609553947	0.0143060725371478	NA	NA	0	5.55087753762733	0	0	0	0	0	0	0	0	0	0	0	0	0	0	4.40000063270525	4.97517230621971	0	0	4.26298990799248	0	0	5.0662973925361	0	0	4.79363177174529	0	0	0	0	4.75779562292942	0	0	0	3.32906926832993	0	0
AAGACTCAGGGTATAT-2	0.565717190719905	-7.880767780676	5XAV	6	0.711798878537	0.016421718610933	NA	NA	0	7.81634834366696	0	0	5.65285730274918	0	0	6.30426829907412	4.56223339593064	0	0	0	5.31221955058728	0	5.95789275107122	6.98831179782354	4.92922781965896	5.50439949317342	0	6.24569016582391	3.42170704843559	6.55321124627637	0	0	0	0	0	0	0	0	0	0	5.89140522845799	0	0	1.79829804115806	0	0
AAGACTCAGGTCACTT-1	8.99735269974578	-0.303266591600577	0XAV	3	1	0.0181940649042222	NA	NA	0	0	0	0	4.98686501714858	0	0	6.73130628793926	0	0	0	0	5.04890526084892	0	0	5.07971173773894	0	6.43854211768702	4.4593185546985	4.20386573665248	0	6.9117147754841	3.73715687331494	4.24769725764964	0	0	5.74841125574428	0	0	7.1376575848539	0	5.30989711106617	5.76049586809738	0	4.21674396107317	2.50581291670042	0	0
AAGACTCAGGTGAGAA-3	5.57930747598937	-0.595429519012254	TM88	3	1	0.0158256287051479	NA	NA	0	0	0	0	4.23584906461132	0	0	7.57865772005717	0	0	0	0	3.89521131244942	0	0	6.38646274971731	0	6.14919265546291	0	4.8219426107353	0	7.09528911217298	4.35523374739776	0	0	0	0	0	5.05145169267355	7.8678594523393	0	4.55888115852891	0	0	0	0	0	0
AAGACTCCAAGCCATT-3	5.5381943174241	0.0361892318788973	TM88	2	0.517808190657	0.0148223374427704	NA	NA	0	3.46563880845666	0	0	3.43842165950945	0	0	5.44622578364495	5.4797849205794	0	0	0	0	0	0	0	0	6.50684943022129	5.17321845935188	0	0	7.79098876217994	4.63202567329326	0	0	0	5.95897650736886	0	4.24307630704336	6.45318697520884	0	3.76145375342704	0	0	0	0	0	2.16901637085194
AAGACTCCACCACATA-2	-4.63513758609009	-4.23964773139809	5XAV	7	0.711798878537	0.0122818319746213	NA	NA	0	0	0	0	4.93776375283734	4.08325038367385	0	4.90475924456041	6.71787999457596	6.82338282100751	0	0	6.38155037690002	0	5.02051397181898	7.49986700052421	4.21858535192889	0	4.41063393665731	5.24213414738071	0	4.93141696242227	4.77542528404316	4.19901263960846	0	0	4.61221649096893	0	0	4.90657880593563	0	0	5.7110419107357	0	0	1.7722961477873	0	0
AAGACTCCAGAATCGG-3	5.48914206994711	-0.395311662288259	TM88	3	0.711798878537	0.0186094715573166	NA	NA	0	0	0	0	3.71950047538655	0	0	7.17581850517639	4.00238372971096	3.82069516733214	0	0	0	0	0	6.55033126704014	0	7.12187500485641	0	4.98513632606716	0	7.95183431299951	5.20777640261614	0	0	0	5.99853273555953	0	6.12637651680194	7.47945071891664	0	5.96269658674366	0	0	0	0	0	0
AAGACTCCAGTTAGGG-2	0.394460200411452	7.24003344284468	5XAV	5	0.538779818924	0.0136562465084422	NA	NA	0	0	0	0	0	0	0	0	0	0	0	0	5.11243346573968	0	0	0	0	0	0	0	4.19257879973179	0	0	6.08926014645534	0	0	0	0	0	0	0	0	0	0	0	1.88382915616959	0	5.02796592079
AAGACTCCATGAATAG-1	-2.56342432584242	-0.663604609128507	0XAV	7	0.662360909929	0.0123570042924271	NA	NA	0	0	0	0	0	0	0	0	0	0	0	6.49209680181774	0	4.81933263713082	5.55393189772702	5.5608445807545	0	5.32357448650009	5.62846736716721	0	0	0	0	5.41684607011835	0	0	6.23379875819669	0	5.60252363105945	5.43639626699237	0	0	0	0	5.78964161025975	2.30211360884405	0	0
AAGACTCGTATGAAGT-1	-0.259553371028343	10.9764191297928	0XAV	4	0.711798878537	0.0133086859401974	NA	NA	0	0	0	0	0	0	0	0	0	0	0	0	4.8032016642446	0	0	0	0	4.59980840176113	0	3.96123249492908	5.12940773035442	0	5.55532226065207	0	0	0	0	0	0	0	0	0	0	4.01357190137951	0	5.52771143655918	0	3.87443412774899
AAGACTCGTCAACGCC-2	-3.2785977399279	-1.87745610690722	5XAV	6	0.711798878537	0.0133972486940224	NA	NA	0	0	0	0	0	0	0	6.21466721157628	0	4.57517862944408	0	5.23288071151799	6.06723164726137	6.69490260794204	0	0	0	6.79446347575484	0	4.37581680787432	0	5.8382030151389	0	5.79542901999114	0	0	7.39505244664756	0	6.20354527503757	6.72543388042364	0	6.39523541664107	0	0	0	0	0	3.20457864884098
AAGACTCGTCACGCTG-1	7.22003672377737	3.68140670640604	0XAV	3	0.711798878537	0.013519630342877	NA	NA	0	0	0	0	0	0	0	4.77094301289956	0	0	0	0	0	0	0	0	0	0	0	4.70452390318975	5.323785157962	4.79760073076142	0	4.06519640794761	0	0	4.47840025930808	0	4.2508739688887	4.77276257427477	0	0	0	0	0	2.72375235901805	0	0
AAGACTCGTCCTGTCT-1	-1.98228836421381	-0.781357519065919	0XAV	6	0.711798878537	0.0109634349510701	NA	NA	0	4.58777343861616	0	0	0	0	4.91071581883104	0	5.93348972228816	0	0	5.60683759984735	0	0	0	0	0	5.78769754724666	0	4.46238916004479	0	5.23862500385576	0	6.10537522857792	0	0	4.91942453240241	0	0	0	0	5.97363856188133	3.54941007134273	0	5.1619998648353	2.07950418922079	0	0
AAGACTCGTCGCATCG-3	-4.06554441615926	-6.17377935571001	TM88	4	0.711798878537	0.0179330767519659	NA	NA	0	0	0	0	5.52467523163539	0	0	5.08717956132691	6.49826447064144	4.53696325694756	0	0	6.02854491471992	0	0	7.97236056153884	0	0	0	4.33760143537779	0	5.11383727918877	0	0	0	0	0	0	4.56711051731605	0	0	0	0	0	0	0	0	0
AAGACTCGTCGTGGAA-1	-4.41841669831035	9.10720175791072	0XAV	8	0.711798878537	0.010918713092601	NA	NA	0	0	0	0	0	3.791351545963	0	0	4.92577102778242	0	0	3.63107390679127	3.62081165836273	0	4.04419962950628	0	0	0	0	5.78903543090039	0	0	6.01377551333408	0	0	0	6.09248556140856	0	4.77422972577209	0	0	0	0	4.60176432332771	0	5.42758250083585	0	5.06854760185402
AAGACTCGTGATGAAT-3	8.39569115811526	-0.498555869700996	TM88	3	0.711798878537	0.0194493988794125	7	peak_7	0	0	0	0	0	0	0	6.91696011437484	0	0	0	0	0	0	0	7.44791793602024	0	6.33734804448337	0	5.88047447716395	0	7.85851284030944	3.6373726979323	0	0	0	5.64745492817587	0	5.92828121958957	7.32346962225811	0	0	0	0	0	0	0	0
AAGACTCGTGCCCGTA-3	-3.21890765702612	-7.26246958223875	TM88	4	0.498989679853	0.00965600327875202	NA	NA	0	4.25779094022094	0	0	5.60343746679549	0	0	7.26357710296183	5.60013988595776	5.41845132357893	0	0	0	0	0	7.29469915054611	0	0	0	0	0	5.592855968021	3.66569779831202	0	0	0	4.58944203400719	0	0	4.88380434897389	0	0	0	0	0	0	0	2.96116850261622
[truncated: 36,835 more rows]
