# Supplementary material for: Atlas of multilineage stem cell differentiation reveals TMEM88 as a developmental regulator of blood pressure
Source: Nat Commun. 2025 Feb 4;16:1356. doi: 10.1038/s41467-025-56533-2 (PMC11794859; doi:10.1038/s41467-025-56533-2)
Supplement: Supplementary file 14 — Source Data [file 41467_2025_56533_MOESM14_ESM.zip › SourceData/SF5h_microct.txt]

V1	line	variable	value
TMEM88_E15.5_4_WT_XX_14um	baseline	x1:Left_lung	0.00754129509770114
TMEM88_E15.5_28_WT_XX_14um	baseline	x1:Left_lung	0.00711762000992013
TMEM88_E15.5_29_WT_XX_14um	baseline	x1:Left_lung	0.00716464081948315
TMEM88_E15.5_41_WT_XY_14um	baseline	x1:Left_lung	0.00733096560123764
TMEM88_E15.5_44_WT_XX_14um	baseline	x1:Left_lung	0.00654534959004214
TMEM88_E15.5_59_WT_XX_14um	baseline	x1:Left_lung	0.00645191059859595
TMEM88_E15.5_60_WT_XX_14um	baseline	x1:Left_lung	0.00672517571523027
TMEM88_E15.5_61_WT_XX_14um	baseline	x1:Left_lung	0.00692916668617724
TMEM88_E15.5_62_WT_XX_14um	baseline	x1:Left_lung	0.00731479366144547
TMEM88_E15.5_65_WT_XX_14um	baseline	x1:Left_lung	0.00686674022730647
TMEM88_E15.5_66_WT_XX_14um	baseline	x1:Left_lung	0.00743384680181338
TMEM88_E15.5_68_WT_XY_14um	baseline	x1:Left_lung	0.00733639955622061
TMEM88_E15.5_72_WT_XY_14um	baseline	x1:Left_lung	0.00676047593233305
TMEM88_E15.5_77_WT_XY_14um	baseline	x1:Left_lung	0.00660367613922381
TMEM88_E15.5_79_WY_XY_14um	baseline	x1:Left_lung	0.00673743560422917
TMEM88_E15.5_83_WT_XX_14um	baseline	x1:Left_lung	0.00627437582264124
TMEM88_E15.5_84_WT_XX_14um	baseline	x1:Left_lung	0.00560517408033658
TMEM88_E15.5_102_WT_XY_14um	baseline	x1:Left_lung	0.00605541417323158
TMEM88_E15.5_103_WT_XX_14um	baseline	x1:Left_lung	0.00610954867059222
TMEM88_E15.5_108_WT_XX_14um	baseline	x1:Left_lung	0.00665735560936714
TMEM88_E15.5_6_HOM_XY_14um	TMEM88_HOM	x1:Left_lung	0.00822104761882418
TMEM88_E15.5_25_HOM_XY_14um	TMEM88_HOM	x1:Left_lung	0.00649850701695392
TMEM88_E15.5_43_HOM_XY_14um	TMEM88_HOM	x1:Left_lung	0.0075312316232236
TMEM88_E15.5_13_HOM_XX_14um	TMEM88_HOM	x1:Left_lung	0.0074811597537373
TMEM88_E15.5_21_HOM_XY_14um	TMEM88_HOM	x1:Left_lung	0.00670752096669944
TMEM88_E15.5_39_HOM_XX_14um	TMEM88_HOM	x1:Left_lung	0.00654405531051703
TMEM88_E15.5_32_HOM_XY_14um	TMEM88_HOM	x1:Left_lung	0.00719100297933589
TMEM88_E15.5_31_HOM_XX_14um	TMEM88_HOM	x1:Left_lung	0.0075693704889117
TMEM88_E15.5_76_HOM_XX_14um	TMEM88_HOM	x1:Left_lung	0.00727030117577464
TMEM88_E15.5_36_HOM_XX_14um	TMEM88_HOM	x1:Left_lung	0.00647975150030486
TMEM88_E15.5_9_HOM_XX_14um	TMEM88_HOM	x1:Left_lung	0.00650601885891735
TMEM88_E15.5_69_HOM_XY_14um	TMEM88_HOM	x1:Left_lung	0.00655017311034488
TMEM88_E15.5_38_HOM_XX_14um	TMEM88_HOM	x1:Left_lung	0.00668851249149988
TMEM88_E15.5_22_HOM_XY_14um	TMEM88_HOM	x1:Left_lung	0.00647833542320551
TMEM88_E15.5_45_HOM_XY_14um	TMEM88_HOM	x1:Left_lung	0.00700229305464606
TMEM88_E15.5_40_HOM_XY_14um	TMEM88_HOM	x1:Left_lung	0.00737596154490901
TMEM88_E15.5_27_HOM_XY_14um	TMEM88_HOM	x1:Left_lung	0.00664316126900008
TMEM88_E15.5_24_HET_XX_14um	TMEM88_HET	x1:Left_lung	0.00591500973246519
TMEM88_E15.5_1_HET_XY_14um	TMEM88_HET	x1:Left_lung	0.00740372605081215
TMEM88_E15.5_2_HET_XX_14um	TMEM88_HET	x1:Left_lung	0.00733907599020361
TMEM88_E15.5_34_HET_XX_14um	TMEM88_HET	x1:Left_lung	0.0067187466355157
TMEM88_E15.5_26_HET_XY_14um	TMEM88_HET	x1:Left_lung	0.00650489896740796
TMEM88_E15.5_10_HET_XY_14um	TMEM88_HET	x1:Left_lung	0.00767593065634059
TMEM88_E15.5_11_HET_XX_14um	TMEM88_HET	x1:Left_lung	0.00760767587037685
TMEM88_E15.5_30_HET_XX_14um	TMEM88_HET	x1:Left_lung	0.00765259077735851
TMEM88_E15.5_3_HET_XY_14um	TMEM88_HET	x1:Left_lung	0.00842518244703246
TMEM88_E15.5_23_HET_XY_14um	TMEM88_HET	x1:Left_lung	0.00671032434734208
TMEM88_E15.5_33_HET_XY_14um	TMEM88_HET	x1:Left_lung	0.00665471322521705
TMEM88_E15.5_7_HET_XY_14um	TMEM88_HET	x1:Left_lung	0.00707580954171585
TMEM88_E15.5_8_HET_XX_14um	TMEM88_HET	x1:Left_lung	0.0070934122805442
TMEM88_E15.5_12_HET_XY_14um	TMEM88_HET	x1:Left_lung	0.00693028850244636
TMEM88_E15.5_5_HET_XY_14um	TMEM88_HET	x1:Left_lung	0.0072939619466515
TMEM88_E15.5_4_WT_XX_14um	baseline	x4:Right_lung_caudal_lobe	0.00590915982810966
TMEM88_E15.5_28_WT_XX_14um	baseline	x4:Right_lung_caudal_lobe	0.00594783991368088
TMEM88_E15.5_29_WT_XX_14um	baseline	x4:Right_lung_caudal_lobe	0.00507310749417048
TMEM88_E15.5_41_WT_XY_14um	baseline	x4:Right_lung_caudal_lobe	0.00556163408268249
TMEM88_E15.5_44_WT_XX_14um	baseline	x4:Right_lung_caudal_lobe	0.00518091687447858
TMEM88_E15.5_59_WT_XX_14um	baseline	x4:Right_lung_caudal_lobe	0.00559281352305009
TMEM88_E15.5_60_WT_XX_14um	baseline	x4:Right_lung_caudal_lobe	0.00573591668377285
TMEM88_E15.5_61_WT_XX_14um	baseline	x4:Right_lung_caudal_lobe	0.00587903349450765
TMEM88_E15.5_62_WT_XX_14um	baseline	x4:Right_lung_caudal_lobe	0.00567457094387319
TMEM88_E15.5_65_WT_XX_14um	baseline	x4:Right_lung_caudal_lobe	0.00587755201830597
TMEM88_E15.5_66_WT_XX_14um	baseline	x4:Right_lung_caudal_lobe	0.00571255281587279
TMEM88_E15.5_68_WT_XY_14um	baseline	x4:Right_lung_caudal_lobe	0.00561786132119762
TMEM88_E15.5_72_WT_XY_14um	baseline	x4:Right_lung_caudal_lobe	0.00543378426710416
TMEM88_E15.5_77_WT_XY_14um	baseline	x4:Right_lung_caudal_lobe	0.00500455737348156
TMEM88_E15.5_79_WY_XY_14um	baseline	x4:Right_lung_caudal_lobe	0.00499527053771794
TMEM88_E15.5_83_WT_XX_14um	baseline	x4:Right_lung_caudal_lobe	0.00493958025229872
TMEM88_E15.5_84_WT_XX_14um	baseline	x4:Right_lung_caudal_lobe	0.00469184082334688
TMEM88_E15.5_102_WT_XY_14um	baseline	x4:Right_lung_caudal_lobe	0.00510044220759033
TMEM88_E15.5_103_WT_XX_14um	baseline	x4:Right_lung_caudal_lobe	0.004865593871652
TMEM88_E15.5_108_WT_XX_14um	baseline	x4:Right_lung_caudal_lobe	0.00478914163699513
TMEM88_E15.5_6_HOM_XY_14um	TMEM88_HOM	x4:Right_lung_caudal_lobe	0.00635176074498846
TMEM88_E15.5_25_HOM_XY_14um	TMEM88_HOM	x4:Right_lung_caudal_lobe	0.00480338208572442
TMEM88_E15.5_43_HOM_XY_14um	TMEM88_HOM	x4:Right_lung_caudal_lobe	0.00573467603203758
TMEM88_E15.5_13_HOM_XX_14um	TMEM88_HOM	x4:Right_lung_caudal_lobe	0.00590892203917812
TMEM88_E15.5_21_HOM_XY_14um	TMEM88_HOM	x4:Right_lung_caudal_lobe	0.0052738425391054
TMEM88_E15.5_39_HOM_XX_14um	TMEM88_HOM	x4:Right_lung_caudal_lobe	0.00502982963903176
TMEM88_E15.5_32_HOM_XY_14um	TMEM88_HOM	x4:Right_lung_caudal_lobe	0.00599220633860467
TMEM88_E15.5_31_HOM_XX_14um	TMEM88_HOM	x4:Right_lung_caudal_lobe	0.00583420421782446
TMEM88_E15.5_76_HOM_XX_14um	TMEM88_HOM	x4:Right_lung_caudal_lobe	0.0058940018236861
TMEM88_E15.5_36_HOM_XX_14um	TMEM88_HOM	x4:Right_lung_caudal_lobe	0.00537072631703277
TMEM88_E15.5_9_HOM_XX_14um	TMEM88_HOM	x4:Right_lung_caudal_lobe	0.00535181829776603
TMEM88_E15.5_69_HOM_XY_14um	TMEM88_HOM	x4:Right_lung_caudal_lobe	0.00574679576592379
TMEM88_E15.5_38_HOM_XX_14um	TMEM88_HOM	x4:Right_lung_caudal_lobe	0.00522043830837367
TMEM88_E15.5_22_HOM_XY_14um	TMEM88_HOM	x4:Right_lung_caudal_lobe	0.0053451452068945
TMEM88_E15.5_45_HOM_XY_14um	TMEM88_HOM	x4:Right_lung_caudal_lobe	0.00597973239986717
TMEM88_E15.5_40_HOM_XY_14um	TMEM88_HOM	x4:Right_lung_caudal_lobe	0.0062180015591971
TMEM88_E15.5_27_HOM_XY_14um	TMEM88_HOM	x4:Right_lung_caudal_lobe	0.00522974729770776
TMEM88_E15.5_24_HET_XX_14um	TMEM88_HET	x4:Right_lung_caudal_lobe	0.00497092824948933
TMEM88_E15.5_1_HET_XY_14um	TMEM88_HET	x4:Right_lung_caudal_lobe	0.00602617988307777
TMEM88_E15.5_2_HET_XX_14um	TMEM88_HET	x4:Right_lung_caudal_lobe	0.00569112964648024
TMEM88_E15.5_34_HET_XX_14um	TMEM88_HET	x4:Right_lung_caudal_lobe	0.00532878414956117
TMEM88_E15.5_26_HET_XY_14um	TMEM88_HET	x4:Right_lung_caudal_lobe	0.00553442495455631
TMEM88_E15.5_10_HET_XY_14um	TMEM88_HET	x4:Right_lung_caudal_lobe	0.00549309567772716
TMEM88_E15.5_11_HET_XX_14um	TMEM88_HET	x4:Right_lung_caudal_lobe	0.0058074751132737
TMEM88_E15.5_30_HET_XX_14um	TMEM88_HET	x4:Right_lung_caudal_lobe	0.00625309425634315
TMEM88_E15.5_3_HET_XY_14um	TMEM88_HET	x4:Right_lung_caudal_lobe	0.00645763227565844
TMEM88_E15.5_23_HET_XY_14um	TMEM88_HET	x4:Right_lung_caudal_lobe	0.00527851636860233
TMEM88_E15.5_33_HET_XY_14um	TMEM88_HET	x4:Right_lung_caudal_lobe	0.0051518607333597
TMEM88_E15.5_7_HET_XY_14um	TMEM88_HET	x4:Right_lung_caudal_lobe	0.00547782469827095
TMEM88_E15.5_8_HET_XX_14um	TMEM88_HET	x4:Right_lung_caudal_lobe	0.00574817623790971
TMEM88_E15.5_12_HET_XY_14um	TMEM88_HET	x4:Right_lung_caudal_lobe	0.00561463795623032
TMEM88_E15.5_5_HET_XY_14um	TMEM88_HET	x4:Right_lung_caudal_lobe	0.0058947344678222
TMEM88_E15.5_4_WT_XX_14um	baseline	x6:Left_kidney	0.00275833437830825
TMEM88_E15.5_28_WT_XX_14um	baseline	x6:Left_kidney	0.00249614030878553
TMEM88_E15.5_29_WT_XX_14um	baseline	x6:Left_kidney	0.00236022680495001
TMEM88_E15.5_41_WT_XY_14um	baseline	x6:Left_kidney	0.00224182508636452
TMEM88_E15.5_44_WT_XX_14um	baseline	x6:Left_kidney	0.00220229081265858
TMEM88_E15.5_59_WT_XX_14um	baseline	x6:Left_kidney	0.00224349198027949
TMEM88_E15.5_60_WT_XX_14um	baseline	x6:Left_kidney	0.00237548429072621
TMEM88_E15.5_61_WT_XX_14um	baseline	x6:Left_kidney	0.00262598757052308
TMEM88_E15.5_62_WT_XX_14um	baseline	x6:Left_kidney	0.00301083759644521
TMEM88_E15.5_65_WT_XX_14um	baseline	x6:Left_kidney	0.00232354877865765
TMEM88_E15.5_66_WT_XX_14um	baseline	x6:Left_kidney	0.00249256463370187
TMEM88_E15.5_68_WT_XY_14um	baseline	x6:Left_kidney	0.00241069612777365
TMEM88_E15.5_72_WT_XY_14um	baseline	x6:Left_kidney	0.00216028618011011
TMEM88_E15.5_77_WT_XY_14um	baseline	x6:Left_kidney	0.0023614395854805
TMEM88_E15.5_79_WY_XY_14um	baseline	x6:Left_kidney	0.0019864034345834
TMEM88_E15.5_83_WT_XX_14um	baseline	x6:Left_kidney	0.00222986193183053
TMEM88_E15.5_84_WT_XX_14um	baseline	x6:Left_kidney	0.0020335309718194
TMEM88_E15.5_102_WT_XY_14um	baseline	x6:Left_kidney	0.00227499163332547
TMEM88_E15.5_103_WT_XX_14um	baseline	x6:Left_kidney	0.00211418220262277
TMEM88_E15.5_108_WT_XX_14um	baseline	x6:Left_kidney	0.00205553365008645
TMEM88_E15.5_6_HOM_XY_14um	TMEM88_HOM	x6:Left_kidney	0.00281492818834337
TMEM88_E15.5_25_HOM_XY_14um	TMEM88_HOM	x6:Left_kidney	0.00249708350352014
TMEM88_E15.5_43_HOM_XY_14um	TMEM88_HOM	x6:Left_kidney	0.00274325131622906
TMEM88_E15.5_13_HOM_XX_14um	TMEM88_HOM	x6:Left_kidney	0.00275921041517814
TMEM88_E15.5_21_HOM_XY_14um	TMEM88_HOM	x6:Left_kidney	0.00235227063063574
TMEM88_E15.5_39_HOM_XX_14um	TMEM88_HOM	x6:Left_kidney	0.00243805179909582
TMEM88_E15.5_32_HOM_XY_14um	TMEM88_HOM	x6:Left_kidney	0.00272274452768856
TMEM88_E15.5_31_HOM_XX_14um	TMEM88_HOM	x6:Left_kidney	0.00276613987330318
TMEM88_E15.5_76_HOM_XX_14um	TMEM88_HOM	x6:Left_kidney	0.00246741596835469
TMEM88_E15.5_36_HOM_XX_14um	TMEM88_HOM	x6:Left_kidney	0.00242631814768272
TMEM88_E15.5_9_HOM_XX_14um	TMEM88_HOM	x6:Left_kidney	0.00256805330042257
TMEM88_E15.5_69_HOM_XY_14um	TMEM88_HOM	x6:Left_kidney	0.00242215073376406
TMEM88_E15.5_38_HOM_XX_14um	TMEM88_HOM	x6:Left_kidney	0.00242150823077185
TMEM88_E15.5_22_HOM_XY_14um	TMEM88_HOM	x6:Left_kidney	0.0026101605383584
TMEM88_E15.5_45_HOM_XY_14um	TMEM88_HOM	x6:Left_kidney	0.00271461336556833
TMEM88_E15.5_40_HOM_XY_14um	TMEM88_HOM	x6:Left_kidney	0.00265774259110262
TMEM88_E15.5_27_HOM_XY_14um	TMEM88_HOM	x6:Left_kidney	0.00252383555697485
TMEM88_E15.5_24_HET_XX_14um	TMEM88_HET	x6:Left_kidney	0.00214205826748447
TMEM88_E15.5_1_HET_XY_14um	TMEM88_HET	x6:Left_kidney	0.00260133768847826
TMEM88_E15.5_2_HET_XX_14um	TMEM88_HET	x6:Left_kidney	0.0024533341810148
TMEM88_E15.5_34_HET_XX_14um	TMEM88_HET	x6:Left_kidney	0.00244146787683354
TMEM88_E15.5_26_HET_XY_14um	TMEM88_HET	x6:Left_kidney	0.00242609187666507
TMEM88_E15.5_10_HET_XY_14um	TMEM88_HET	x6:Left_kidney	0.00273047216409293
TMEM88_E15.5_11_HET_XX_14um	TMEM88_HET	x6:Left_kidney	0.00265586346764933
TMEM88_E15.5_30_HET_XX_14um	TMEM88_HET	x6:Left_kidney	0.00298119054379737
TMEM88_E15.5_3_HET_XY_14um	TMEM88_HET	x6:Left_kidney	0.00292978468305884
TMEM88_E15.5_23_HET_XY_14um	TMEM88_HET	x6:Left_kidney	0.00252088602006852
TMEM88_E15.5_33_HET_XY_14um	TMEM88_HET	x6:Left_kidney	0.00228710456584036
TMEM88_E15.5_7_HET_XY_14um	TMEM88_HET	x6:Left_kidney	0.00285921862621373
TMEM88_E15.5_8_HET_XX_14um	TMEM88_HET	x6:Left_kidney	0.00256301937243378
TMEM88_E15.5_12_HET_XY_14um	TMEM88_HET	x6:Left_kidney	0.00258377379526293
TMEM88_E15.5_5_HET_XY_14um	TMEM88_HET	x6:Left_kidney	0.00278369471916286
TMEM88_E15.5_4_WT_XX_14um	baseline	x8:Stomach	0.0083637305483948
TMEM88_E15.5_28_WT_XX_14um	baseline	x8:Stomach	0.0075309310247245
TMEM88_E15.5_29_WT_XX_14um	baseline	x8:Stomach	0.00858161457212174
TMEM88_E15.5_41_WT_XY_14um	baseline	x8:Stomach	0.00791425532070877
TMEM88_E15.5_44_WT_XX_14um	baseline	x8:Stomach	0.00692424219392223
TMEM88_E15.5_59_WT_XX_14um	baseline	x8:Stomach	0.00745751495477919
TMEM88_E15.5_60_WT_XX_14um	baseline	x8:Stomach	0.00854681383601545
TMEM88_E15.5_61_WT_XX_14um	baseline	x8:Stomach	0.00777858530344112
TMEM88_E15.5_62_WT_XX_14um	baseline	x8:Stomach	0.00810607019933647
TMEM88_E15.5_65_WT_XX_14um	baseline	x8:Stomach	0.00704523308212646
TMEM88_E15.5_66_WT_XX_14um	baseline	x8:Stomach	0.00764292093418633
TMEM88_E15.5_68_WT_XY_14um	baseline	x8:Stomach	0.00732765151855496
TMEM88_E15.5_72_WT_XY_14um	baseline	x8:Stomach	0.00799469061301606
TMEM88_E15.5_77_WT_XY_14um	baseline	x8:Stomach	0.00828948381501645
TMEM88_E15.5_79_WY_XY_14um	baseline	x8:Stomach	0.00828038141567573
TMEM88_E15.5_83_WT_XX_14um	baseline	x8:Stomach	0.00758135656074248
TMEM88_E15.5_84_WT_XX_14um	baseline	x8:Stomach	0.00608909672512825
TMEM88_E15.5_102_WT_XY_14um	baseline	x8:Stomach	0.00741500368440274
TMEM88_E15.5_103_WT_XX_14um	baseline	x8:Stomach	0.00651342016273384
TMEM88_E15.5_108_WT_XX_14um	baseline	x8:Stomach	0.00643369242339761
TMEM88_E15.5_6_HOM_XY_14um	TMEM88_HOM	x8:Stomach	0.00821086247117641
TMEM88_E15.5_25_HOM_XY_14um	TMEM88_HOM	x8:Stomach	0.0079289814950094
TMEM88_E15.5_43_HOM_XY_14um	TMEM88_HOM	x8:Stomach	0.00808753363352898
TMEM88_E15.5_13_HOM_XX_14um	TMEM88_HOM	x8:Stomach	0.00821164197565399
TMEM88_E15.5_21_HOM_XY_14um	TMEM88_HOM	x8:Stomach	0.00763709063757124
TMEM88_E15.5_39_HOM_XX_14um	TMEM88_HOM	x8:Stomach	0.00757190769113786
TMEM88_E15.5_32_HOM_XY_14um	TMEM88_HOM	x8:Stomach	0.0075652288289729
TMEM88_E15.5_31_HOM_XX_14um	TMEM88_HOM	x8:Stomach	0.00816903161329757
TMEM88_E15.5_76_HOM_XX_14um	TMEM88_HOM	x8:Stomach	0.00861251342298895
TMEM88_E15.5_36_HOM_XX_14um	TMEM88_HOM	x8:Stomach	0.00872257442337617
TMEM88_E15.5_9_HOM_XX_14um	TMEM88_HOM	x8:Stomach	0.00807710980385868
TMEM88_E15.5_69_HOM_XY_14um	TMEM88_HOM	x8:Stomach	0.00775641953506142
TMEM88_E15.5_38_HOM_XX_14um	TMEM88_HOM	x8:Stomach	0.00822601356798983
TMEM88_E15.5_22_HOM_XY_14um	TMEM88_HOM	x8:Stomach	0.00751503576299874
TMEM88_E15.5_45_HOM_XY_14um	TMEM88_HOM	x8:Stomach	0.00887396909985123
TMEM88_E15.5_40_HOM_XY_14um	TMEM88_HOM	x8:Stomach	0.00842505385731754
TMEM88_E15.5_27_HOM_XY_14um	TMEM88_HOM	x8:Stomach	0.00841062602663856
TMEM88_E15.5_24_HET_XX_14um	TMEM88_HET	x8:Stomach	0.00763472628421826
TMEM88_E15.5_1_HET_XY_14um	TMEM88_HET	x8:Stomach	0.00913119992062665
TMEM88_E15.5_2_HET_XX_14um	TMEM88_HET	x8:Stomach	0.00961350608647608
TMEM88_E15.5_34_HET_XX_14um	TMEM88_HET	x8:Stomach	0.00820074075402653
TMEM88_E15.5_26_HET_XY_14um	TMEM88_HET	x8:Stomach	0.00796836150187867
TMEM88_E15.5_10_HET_XY_14um	TMEM88_HET	x8:Stomach	0.00885117530786598
TMEM88_E15.5_11_HET_XX_14um	TMEM88_HET	x8:Stomach	0.00824253865975878
TMEM88_E15.5_30_HET_XX_14um	TMEM88_HET	x8:Stomach	0.00764383796383536
TMEM88_E15.5_3_HET_XY_14um	TMEM88_HET	x8:Stomach	0.00903585049906996
TMEM88_E15.5_23_HET_XY_14um	TMEM88_HET	x8:Stomach	0.00793804384600368
TMEM88_E15.5_33_HET_XY_14um	TMEM88_HET	x8:Stomach	0.00718858668464727
TMEM88_E15.5_7_HET_XY_14um	TMEM88_HET	x8:Stomach	0.00873059100820466
TMEM88_E15.5_8_HET_XX_14um	TMEM88_HET	x8:Stomach	0.00839632392725302
TMEM88_E15.5_12_HET_XY_14um	TMEM88_HET	x8:Stomach	0.00875764491383174
TMEM88_E15.5_5_HET_XY_14um	TMEM88_HET	x8:Stomach	0.00859772710378107
TMEM88_E15.5_4_WT_XX_14um	baseline	x21:Brain	0.0879778800915398
TMEM88_E15.5_28_WT_XX_14um	baseline	x21:Brain	0.0863495740367761
TMEM88_E15.5_29_WT_XX_14um	baseline	x21:Brain	0.0891601634078219
TMEM88_E15.5_41_WT_XY_14um	baseline	x21:Brain	0.0896602593897191
TMEM88_E15.5_44_WT_XX_14um	baseline	x21:Brain	0.0995109448059292
TMEM88_E15.5_59_WT_XX_14um	baseline	x21:Brain	0.0941468953108858
TMEM88_E15.5_60_WT_XX_14um	baseline	x21:Brain	0.0952637327691464
TMEM88_E15.5_61_WT_XX_14um	baseline	x21:Brain	0.0895532850972063
TMEM88_E15.5_62_WT_XX_14um	baseline	x21:Brain	0.0924018522695543
TMEM88_E15.5_65_WT_XX_14um	baseline	x21:Brain	0.0908317274811737
TMEM88_E15.5_66_WT_XX_14um	baseline	x21:Brain	0.0951046066205952
TMEM88_E15.5_68_WT_XY_14um	baseline	x21:Brain	0.0887091088980428
TMEM88_E15.5_72_WT_XY_14um	baseline	x21:Brain	0.0933919962403469
TMEM88_E15.5_77_WT_XY_14um	baseline	x21:Brain	0.0917990511834568
TMEM88_E15.5_79_WY_XY_14um	baseline	x21:Brain	0.0964386840672448
TMEM88_E15.5_83_WT_XX_14um	baseline	x21:Brain	0.089003675433477
TMEM88_E15.5_84_WT_XX_14um	baseline	x21:Brain	0.102741843625962
TMEM88_E15.5_102_WT_XY_14um	baseline	x21:Brain	0.092766441860076
TMEM88_E15.5_103_WT_XX_14um	baseline	x21:Brain	0.0915610426152741
TMEM88_E15.5_108_WT_XX_14um	baseline	x21:Brain	0.0947624556676997
TMEM88_E15.5_6_HOM_XY_14um	TMEM88_HOM	x21:Brain	0.092050361743695
TMEM88_E15.5_25_HOM_XY_14um	TMEM88_HOM	x21:Brain	0.10392925599353
TMEM88_E15.5_43_HOM_XY_14um	TMEM88_HOM	x21:Brain	0.0935803203451888
TMEM88_E15.5_13_HOM_XX_14um	TMEM88_HOM	x21:Brain	0.0968909300028029
TMEM88_E15.5_21_HOM_XY_14um	TMEM88_HOM	x21:Brain	0.0997663009466755
TMEM88_E15.5_39_HOM_XX_14um	TMEM88_HOM	x21:Brain	0.101846279049491
TMEM88_E15.5_32_HOM_XY_14um	TMEM88_HOM	x21:Brain	0.0849718852515608
TMEM88_E15.5_31_HOM_XX_14um	TMEM88_HOM	x21:Brain	0.0913994731528205
TMEM88_E15.5_76_HOM_XX_14um	TMEM88_HOM	x21:Brain	0.0956388763933646
TMEM88_E15.5_36_HOM_XX_14um	TMEM88_HOM	x21:Brain	0.0974901673836467
TMEM88_E15.5_9_HOM_XX_14um	TMEM88_HOM	x21:Brain	0.107351941412208
TMEM88_E15.5_69_HOM_XY_14um	TMEM88_HOM	x21:Brain	0.0968077771592584
TMEM88_E15.5_38_HOM_XX_14um	TMEM88_HOM	x21:Brain	0.0983210334507911
TMEM88_E15.5_22_HOM_XY_14um	TMEM88_HOM	x21:Brain	0.100611392964753
TMEM88_E15.5_45_HOM_XY_14um	TMEM88_HOM	x21:Brain	0.0975007527158832
TMEM88_E15.5_40_HOM_XY_14um	TMEM88_HOM	x21:Brain	0.0959793561315085
TMEM88_E15.5_27_HOM_XY_14um	TMEM88_HOM	x21:Brain	0.100029682684288
TMEM88_E15.5_24_HET_XX_14um	TMEM88_HET	x21:Brain	0.101851063317605
TMEM88_E15.5_1_HET_XY_14um	TMEM88_HET	x21:Brain	0.0896572574780865
TMEM88_E15.5_2_HET_XX_14um	TMEM88_HET	x21:Brain	0.0943914877889844
TMEM88_E15.5_34_HET_XX_14um	TMEM88_HET	x21:Brain	0.096379138051386
TMEM88_E15.5_26_HET_XY_14um	TMEM88_HET	x21:Brain	0.101238936293253
TMEM88_E15.5_10_HET_XY_14um	TMEM88_HET	x21:Brain	0.094552774007716
TMEM88_E15.5_11_HET_XX_14um	TMEM88_HET	x21:Brain	0.0968328934345796
TMEM88_E15.5_30_HET_XX_14um	TMEM88_HET	x21:Brain	0.0862457815172071
TMEM88_E15.5_3_HET_XY_14um	TMEM88_HET	x21:Brain	0.0883230559083913
TMEM88_E15.5_23_HET_XY_14um	TMEM88_HET	x21:Brain	0.0925087407679037
TMEM88_E15.5_33_HET_XY_14um	TMEM88_HET	x21:Brain	0.100287167396446
TMEM88_E15.5_7_HET_XY_14um	TMEM88_HET	x21:Brain	0.101726952347839
TMEM88_E15.5_8_HET_XX_14um	TMEM88_HET	x21:Brain	0.0988958178390304
TMEM88_E15.5_12_HET_XY_14um	TMEM88_HET	x21:Brain	0.0916758391372891
TMEM88_E15.5_5_HET_XY_14um	TMEM88_HET	x21:Brain	0.0913201898361557
TMEM88_E15.5_4_WT_XX_14um	baseline	x48:Left_lens_hyaloid	0.000497541194116952
TMEM88_E15.5_28_WT_XX_14um	baseline	x48:Left_lens_hyaloid	0.000475879860472979
TMEM88_E15.5_29_WT_XX_14um	baseline	x48:Left_lens_hyaloid	0.000356228277936609
TMEM88_E15.5_41_WT_XY_14um	baseline	x48:Left_lens_hyaloid	0.000448350689155009
TMEM88_E15.5_44_WT_XX_14um	baseline	x48:Left_lens_hyaloid	0.00039129812607307
TMEM88_E15.5_59_WT_XX_14um	baseline	x48:Left_lens_hyaloid	0.000326751073321141
TMEM88_E15.5_60_WT_XX_14um	baseline	x48:Left_lens_hyaloid	0.000407554158369594
TMEM88_E15.5_61_WT_XX_14um	baseline	x48:Left_lens_hyaloid	0.00040640886214201
TMEM88_E15.5_62_WT_XX_14um	baseline	x48:Left_lens_hyaloid	0.00049315074446018
TMEM88_E15.5_65_WT_XX_14um	baseline	x48:Left_lens_hyaloid	0.000418534969922743
TMEM88_E15.5_66_WT_XX_14um	baseline	x48:Left_lens_hyaloid	0.000445687530349799
TMEM88_E15.5_68_WT_XY_14um	baseline	x48:Left_lens_hyaloid	0.000550422859417696
TMEM88_E15.5_72_WT_XY_14um	baseline	x48:Left_lens_hyaloid	0.000437143044794932
TMEM88_E15.5_77_WT_XY_14um	baseline	x48:Left_lens_hyaloid	0.000431647933874241
TMEM88_E15.5_79_WY_XY_14um	baseline	x48:Left_lens_hyaloid	0.000405228680520018
TMEM88_E15.5_83_WT_XX_14um	baseline	x48:Left_lens_hyaloid	0.000349895649558986
TMEM88_E15.5_84_WT_XX_14um	baseline	x48:Left_lens_hyaloid	0.000354741181802562
TMEM88_E15.5_102_WT_XY_14um	baseline	x48:Left_lens_hyaloid	0.000400950606479056
TMEM88_E15.5_103_WT_XX_14um	baseline	x48:Left_lens_hyaloid	0.000326328525687415
TMEM88_E15.5_108_WT_XX_14um	baseline	x48:Left_lens_hyaloid	0.000313973003539096
TMEM88_E15.5_6_HOM_XY_14um	TMEM88_HOM	x48:Left_lens_hyaloid	0.000464617289513935
TMEM88_E15.5_25_HOM_XY_14um	TMEM88_HOM	x48:Left_lens_hyaloid	0.000398248182795252
TMEM88_E15.5_43_HOM_XY_14um	TMEM88_HOM	x48:Left_lens_hyaloid	0.000484574234223221
TMEM88_E15.5_13_HOM_XX_14um	TMEM88_HOM	x48:Left_lens_hyaloid	0.000560338924193699
TMEM88_E15.5_21_HOM_XY_14um	TMEM88_HOM	x48:Left_lens_hyaloid	0.000414368197313367
TMEM88_E15.5_39_HOM_XX_14um	TMEM88_HOM	x48:Left_lens_hyaloid	0.000455190077420589
TMEM88_E15.5_32_HOM_XY_14um	TMEM88_HOM	x48:Left_lens_hyaloid	0.000512399694650258
TMEM88_E15.5_31_HOM_XX_14um	TMEM88_HOM	x48:Left_lens_hyaloid	0.000484049482045173
TMEM88_E15.5_76_HOM_XX_14um	TMEM88_HOM	x48:Left_lens_hyaloid	0.000467670919796941
TMEM88_E15.5_36_HOM_XX_14um	TMEM88_HOM	x48:Left_lens_hyaloid	0.000352916271333361
TMEM88_E15.5_9_HOM_XX_14um	TMEM88_HOM	x48:Left_lens_hyaloid	0.000400415370926645
TMEM88_E15.5_69_HOM_XY_14um	TMEM88_HOM	x48:Left_lens_hyaloid	0.000471827307547572
TMEM88_E15.5_38_HOM_XX_14um	TMEM88_HOM	x48:Left_lens_hyaloid	0.000343812361350012
TMEM88_E15.5_22_HOM_XY_14um	TMEM88_HOM	x48:Left_lens_hyaloid	0.000470952797046343
TMEM88_E15.5_45_HOM_XY_14um	TMEM88_HOM	x48:Left_lens_hyaloid	0.000467038681346962
TMEM88_E15.5_40_HOM_XY_14um	TMEM88_HOM	x48:Left_lens_hyaloid	0.000463301780020953
TMEM88_E15.5_27_HOM_XY_14um	TMEM88_HOM	x48:Left_lens_hyaloid	0.000439157295821584
TMEM88_E15.5_24_HET_XX_14um	TMEM88_HET	x48:Left_lens_hyaloid	0.000387838047865347
TMEM88_E15.5_1_HET_XY_14um	TMEM88_HET	x48:Left_lens_hyaloid	0.000478959963982199
TMEM88_E15.5_2_HET_XX_14um	TMEM88_HET	x48:Left_lens_hyaloid	0.000420062694937054
TMEM88_E15.5_34_HET_XX_14um	TMEM88_HET	x48:Left_lens_hyaloid	0.000372889971648288
TMEM88_E15.5_26_HET_XY_14um	TMEM88_HET	x48:Left_lens_hyaloid	0.000427299210702578
TMEM88_E15.5_10_HET_XY_14um	TMEM88_HET	x48:Left_lens_hyaloid	0.000507828085437706
TMEM88_E15.5_11_HET_XX_14um	TMEM88_HET	x48:Left_lens_hyaloid	0.000501830774897476
TMEM88_E15.5_30_HET_XX_14um	TMEM88_HET	x48:Left_lens_hyaloid	0.000444959329357062
TMEM88_E15.5_3_HET_XY_14um	TMEM88_HET	x48:Left_lens_hyaloid	0.000488926963693642
TMEM88_E15.5_23_HET_XY_14um	TMEM88_HET	x48:Left_lens_hyaloid	0.000428425108573507
TMEM88_E15.5_33_HET_XY_14um	TMEM88_HET	x48:Left_lens_hyaloid	0.000446068258701004
TMEM88_E15.5_7_HET_XY_14um	TMEM88_HET	x48:Left_lens_hyaloid	0.000525781079838838
TMEM88_E15.5_8_HET_XX_14um	TMEM88_HET	x48:Left_lens_hyaloid	0.000464853273955232
TMEM88_E15.5_12_HET_XY_14um	TMEM88_HET	x48:Left_lens_hyaloid	0.000511259268410575
TMEM88_E15.5_5_HET_XY_14um	TMEM88_HET	x48:Left_lens_hyaloid	0.000467479436643549
TMEM88_E15.5_4_WT_XX_14um	baseline	x65:Inner_ear	0.00124312577318096
TMEM88_E15.5_28_WT_XX_14um	baseline	x65:Inner_ear	0.00117269184987967
TMEM88_E15.5_29_WT_XX_14um	baseline	x65:Inner_ear	0.00122819530503812
TMEM88_E15.5_41_WT_XY_14um	baseline	x65:Inner_ear	0.00115102547095986
TMEM88_E15.5_44_WT_XX_14um	baseline	x65:Inner_ear	0.0012472694504076
TMEM88_E15.5_59_WT_XX_14um	baseline	x65:Inner_ear	0.00123663399648098
TMEM88_E15.5_60_WT_XX_14um	baseline	x65:Inner_ear	0.00130034938637666
TMEM88_E15.5_61_WT_XX_14um	baseline	x65:Inner_ear	0.0012213148533066
TMEM88_E15.5_62_WT_XX_14um	baseline	x65:Inner_ear	0.00129790849731514
TMEM88_E15.5_65_WT_XX_14um	baseline	x65:Inner_ear	0.00123440936478073
TMEM88_E15.5_66_WT_XX_14um	baseline	x65:Inner_ear	0.00124219465775058
TMEM88_E15.5_68_WT_XY_14um	baseline	x65:Inner_ear	0.00128801854920448
TMEM88_E15.5_72_WT_XY_14um	baseline	x65:Inner_ear	0.00128421350664218
TMEM88_E15.5_77_WT_XY_14um	baseline	x65:Inner_ear	0.00125067934014325
TMEM88_E15.5_79_WY_XY_14um	baseline	x65:Inner_ear	0.00124560434447756
TMEM88_E15.5_83_WT_XX_14um	baseline	x65:Inner_ear	0.00119446468843772
TMEM88_E15.5_84_WT_XX_14um	baseline	x65:Inner_ear	0.0012417336531819
TMEM88_E15.5_102_WT_XY_14um	baseline	x65:Inner_ear	0.0011840642005947
TMEM88_E15.5_103_WT_XX_14um	baseline	x65:Inner_ear	0.00111264930913942
TMEM88_E15.5_108_WT_XX_14um	baseline	x65:Inner_ear	0.001136511143508
TMEM88_E15.5_6_HOM_XY_14um	TMEM88_HOM	x65:Inner_ear	0.0013116100041627
TMEM88_E15.5_25_HOM_XY_14um	TMEM88_HOM	x65:Inner_ear	0.00126878108855684
TMEM88_E15.5_43_HOM_XY_14um	TMEM88_HOM	x65:Inner_ear	0.00125620242331317
TMEM88_E15.5_13_HOM_XX_14um	TMEM88_HOM	x65:Inner_ear	0.001287996574108
TMEM88_E15.5_21_HOM_XY_14um	TMEM88_HOM	x65:Inner_ear	0.00124520788630125
TMEM88_E15.5_39_HOM_XX_14um	TMEM88_HOM	x65:Inner_ear	0.0012682916280954
TMEM88_E15.5_32_HOM_XY_14um	TMEM88_HOM	x65:Inner_ear	0.0012191025943058
TMEM88_E15.5_31_HOM_XX_14um	TMEM88_HOM	x65:Inner_ear	0.00124937937724818
TMEM88_E15.5_76_HOM_XX_14um	TMEM88_HOM	x65:Inner_ear	0.0013443177801285
TMEM88_E15.5_36_HOM_XX_14um	TMEM88_HOM	x65:Inner_ear	0.0012650331878631
TMEM88_E15.5_9_HOM_XX_14um	TMEM88_HOM	x65:Inner_ear	0.00133574581300192
TMEM88_E15.5_69_HOM_XY_14um	TMEM88_HOM	x65:Inner_ear	0.00137020650740221
TMEM88_E15.5_38_HOM_XX_14um	TMEM88_HOM	x65:Inner_ear	0.0013265116027089
TMEM88_E15.5_22_HOM_XY_14um	TMEM88_HOM	x65:Inner_ear	0.00132934242087598
TMEM88_E15.5_45_HOM_XY_14um	TMEM88_HOM	x65:Inner_ear	0.00131389358258106
TMEM88_E15.5_40_HOM_XY_14um	TMEM88_HOM	x65:Inner_ear	0.00127930453378416
TMEM88_E15.5_27_HOM_XY_14um	TMEM88_HOM	x65:Inner_ear	0.00129547961674326
TMEM88_E15.5_24_HET_XX_14um	TMEM88_HET	x65:Inner_ear	0.0012459270363736
TMEM88_E15.5_1_HET_XY_14um	TMEM88_HET	x65:Inner_ear	0.00128917014693409
TMEM88_E15.5_2_HET_XX_14um	TMEM88_HET	x65:Inner_ear	0.00130674113146957
TMEM88_E15.5_34_HET_XX_14um	TMEM88_HET	x65:Inner_ear	0.00124924653779225
TMEM88_E15.5_26_HET_XY_14um	TMEM88_HET	x65:Inner_ear	0.00135092092805356
TMEM88_E15.5_10_HET_XY_14um	TMEM88_HET	x65:Inner_ear	0.00129301557301587
TMEM88_E15.5_11_HET_XX_14um	TMEM88_HET	x65:Inner_ear	0.00130227077805811
TMEM88_E15.5_30_HET_XX_14um	TMEM88_HET	x65:Inner_ear	0.00124929410111377
TMEM88_E15.5_3_HET_XY_14um	TMEM88_HET	x65:Inner_ear	0.00129002005913649
TMEM88_E15.5_23_HET_XY_14um	TMEM88_HET	x65:Inner_ear	0.00121310429378903
TMEM88_E15.5_33_HET_XY_14um	TMEM88_HET	x65:Inner_ear	0.00131925602796549
TMEM88_E15.5_7_HET_XY_14um	TMEM88_HET	x65:Inner_ear	0.00131743770058133
TMEM88_E15.5_8_HET_XX_14um	TMEM88_HET	x65:Inner_ear	0.00127288664788976
TMEM88_E15.5_12_HET_XY_14um	TMEM88_HET	x65:Inner_ear	0.0012651145971984
TMEM88_E15.5_5_HET_XY_14um	TMEM88_HET	x65:Inner_ear	0.00128015516525002
TMEM88_E15.5_4_WT_XX_14um	baseline	x88:Ductus_arteriosis	3.60968498829226e-05
TMEM88_E15.5_28_WT_XX_14um	baseline	x88:Ductus_arteriosis	3.42563677644464e-05
TMEM88_E15.5_29_WT_XX_14um	baseline	x88:Ductus_arteriosis	3.59457847743193e-05
TMEM88_E15.5_41_WT_XY_14um	baseline	x88:Ductus_arteriosis	3.35835163345758e-05
TMEM88_E15.5_44_WT_XX_14um	baseline	x88:Ductus_arteriosis	3.50616167144435e-05
TMEM88_E15.5_59_WT_XX_14um	baseline	x88:Ductus_arteriosis	3.55473074906451e-05
TMEM88_E15.5_60_WT_XX_14um	baseline	x88:Ductus_arteriosis	3.28189772583968e-05
TMEM88_E15.5_61_WT_XX_14um	baseline	x88:Ductus_arteriosis	3.36532239599806e-05
TMEM88_E15.5_62_WT_XX_14um	baseline	x88:Ductus_arteriosis	3.55960041020424e-05
TMEM88_E15.5_65_WT_XX_14um	baseline	x88:Ductus_arteriosis	3.54828489390855e-05
TMEM88_E15.5_66_WT_XX_14um	baseline	x88:Ductus_arteriosis	3.68188938024026e-05
TMEM88_E15.5_68_WT_XY_14um	baseline	x88:Ductus_arteriosis	3.45945125869083e-05
TMEM88_E15.5_72_WT_XY_14um	baseline	x88:Ductus_arteriosis	3.47448026573478e-05
TMEM88_E15.5_77_WT_XY_14um	baseline	x88:Ductus_arteriosis	3.72776200106542e-05
TMEM88_E15.5_79_WY_XY_14um	baseline	x88:Ductus_arteriosis	3.20620702035811e-05
TMEM88_E15.5_83_WT_XX_14um	baseline	x88:Ductus_arteriosis	3.11016402217625e-05
TMEM88_E15.5_84_WT_XX_14um	baseline	x88:Ductus_arteriosis	4.2881906065678e-05
TMEM88_E15.5_102_WT_XY_14um	baseline	x88:Ductus_arteriosis	3.76536283059753e-05
TMEM88_E15.5_103_WT_XX_14um	baseline	x88:Ductus_arteriosis	3.89740040332784e-05
TMEM88_E15.5_108_WT_XX_14um	baseline	x88:Ductus_arteriosis	3.71974352499769e-05
TMEM88_E15.5_6_HOM_XY_14um	TMEM88_HOM	x88:Ductus_arteriosis	3.66008725612787e-05
TMEM88_E15.5_25_HOM_XY_14um	TMEM88_HOM	x88:Ductus_arteriosis	3.96236320290603e-05
TMEM88_E15.5_43_HOM_XY_14um	TMEM88_HOM	x88:Ductus_arteriosis	3.91242414993552e-05
TMEM88_E15.5_13_HOM_XX_14um	TMEM88_HOM	x88:Ductus_arteriosis	3.29533400278993e-05
TMEM88_E15.5_21_HOM_XY_14um	TMEM88_HOM	x88:Ductus_arteriosis	3.71485962963983e-05
TMEM88_E15.5_39_HOM_XX_14um	TMEM88_HOM	x88:Ductus_arteriosis	3.7319233298992e-05
TMEM88_E15.5_32_HOM_XY_14um	TMEM88_HOM	x88:Ductus_arteriosis	3.90985602198012e-05
TMEM88_E15.5_31_HOM_XX_14um	TMEM88_HOM	x88:Ductus_arteriosis	4.13618741683934e-05
TMEM88_E15.5_76_HOM_XX_14um	TMEM88_HOM	x88:Ductus_arteriosis	3.54994582281852e-05
TMEM88_E15.5_36_HOM_XX_14um	TMEM88_HOM	x88:Ductus_arteriosis	3.68833615579869e-05
TMEM88_E15.5_9_HOM_XX_14um	TMEM88_HOM	x88:Ductus_arteriosis	4.20731708032767e-05
TMEM88_E15.5_69_HOM_XY_14um	TMEM88_HOM	x88:Ductus_arteriosis	4.08243902879643e-05
TMEM88_E15.5_38_HOM_XX_14um	TMEM88_HOM	x88:Ductus_arteriosis	3.87510825591763e-05
TMEM88_E15.5_22_HOM_XY_14um	TMEM88_HOM	x88:Ductus_arteriosis	4.13649799420568e-05
TMEM88_E15.5_45_HOM_XY_14um	TMEM88_HOM	x88:Ductus_arteriosis	4.13552445042374e-05
TMEM88_E15.5_40_HOM_XY_14um	TMEM88_HOM	x88:Ductus_arteriosis	4.62056616524129e-05
TMEM88_E15.5_27_HOM_XY_14um	TMEM88_HOM	x88:Ductus_arteriosis	4.0314575532018e-05
TMEM88_E15.5_24_HET_XX_14um	TMEM88_HET	x88:Ductus_arteriosis	4.22475053330168e-05
TMEM88_E15.5_1_HET_XY_14um	TMEM88_HET	x88:Ductus_arteriosis	3.41354796814859e-05
TMEM88_E15.5_2_HET_XX_14um	TMEM88_HET	x88:Ductus_arteriosis	4.2325725444642e-05
TMEM88_E15.5_34_HET_XX_14um	TMEM88_HET	x88:Ductus_arteriosis	4.20446615407176e-05
TMEM88_E15.5_26_HET_XY_14um	TMEM88_HET	x88:Ductus_arteriosis	3.81349052327503e-05
TMEM88_E15.5_10_HET_XY_14um	TMEM88_HET	x88:Ductus_arteriosis	3.45358946292251e-05
TMEM88_E15.5_11_HET_XX_14um	TMEM88_HET	x88:Ductus_arteriosis	4.00905946613691e-05
TMEM88_E15.5_30_HET_XX_14um	TMEM88_HET	x88:Ductus_arteriosis	3.82196333739161e-05
TMEM88_E15.5_3_HET_XY_14um	TMEM88_HET	x88:Ductus_arteriosis	3.89189329144022e-05
TMEM88_E15.5_23_HET_XY_14um	TMEM88_HET	x88:Ductus_arteriosis	4.14943258708419e-05
TMEM88_E15.5_33_HET_XY_14um	TMEM88_HET	x88:Ductus_arteriosis	3.83953287384296e-05
TMEM88_E15.5_7_HET_XY_14um	TMEM88_HET	x88:Ductus_arteriosis	3.99088189143956e-05
TMEM88_E15.5_8_HET_XX_14um	TMEM88_HET	x88:Ductus_arteriosis	4.13821712499237e-05
TMEM88_E15.5_12_HET_XY_14um	TMEM88_HET	x88:Ductus_arteriosis	3.21784717233266e-05
TMEM88_E15.5_5_HET_XY_14um	TMEM88_HET	x88:Ductus_arteriosis	4.08861801188869e-05
TMEM88_E15.5_4_WT_XX_14um	baseline	x93:Cervical_vertebrae_combined	0.00449194776491923
TMEM88_E15.5_28_WT_XX_14um	baseline	x93:Cervical_vertebrae_combined	0.00432831050062029
TMEM88_E15.5_29_WT_XX_14um	baseline	x93:Cervical_vertebrae_combined	0.00460748594937389
TMEM88_E15.5_41_WT_XY_14um	baseline	x93:Cervical_vertebrae_combined	0.00438785874453035
TMEM88_E15.5_44_WT_XX_14um	baseline	x93:Cervical_vertebrae_combined	0.00476183736771981
TMEM88_E15.5_59_WT_XX_14um	baseline	x93:Cervical_vertebrae_combined	0.00456762471767726
TMEM88_E15.5_60_WT_XX_14um	baseline	x93:Cervical_vertebrae_combined	0.00472676244378781
TMEM88_E15.5_61_WT_XX_14um	baseline	x93:Cervical_vertebrae_combined	0.00439006708147732
TMEM88_E15.5_62_WT_XX_14um	baseline	x93:Cervical_vertebrae_combined	0.0045720989120857
TMEM88_E15.5_65_WT_XX_14um	baseline	x93:Cervical_vertebrae_combined	0.00449771861546078
TMEM88_E15.5_66_WT_XX_14um	baseline	x93:Cervical_vertebrae_combined	0.0044826254156946
TMEM88_E15.5_68_WT_XY_14um	baseline	x93:Cervical_vertebrae_combined	0.00442319595715251
TMEM88_E15.5_72_WT_XY_14um	baseline	x93:Cervical_vertebrae_combined	0.00447636247438804
TMEM88_E15.5_77_WT_XY_14um	baseline	x93:Cervical_vertebrae_combined	0.00460234096683808
TMEM88_E15.5_79_WY_XY_14um	baseline	x93:Cervical_vertebrae_combined	0.00449649994103696
TMEM88_E15.5_83_WT_XX_14um	baseline	x93:Cervical_vertebrae_combined	0.00442401717696396
TMEM88_E15.5_84_WT_XX_14um	baseline	x93:Cervical_vertebrae_combined	0.00441905743338198
TMEM88_E15.5_102_WT_XY_14um	baseline	x93:Cervical_vertebrae_combined	0.00441616176646749
TMEM88_E15.5_103_WT_XX_14um	baseline	x93:Cervical_vertebrae_combined	0.00444793296284087
TMEM88_E15.5_108_WT_XX_14um	baseline	x93:Cervical_vertebrae_combined	0.0044121938635361
TMEM88_E15.5_6_HOM_XY_14um	TMEM88_HOM	x93:Cervical_vertebrae_combined	0.00487585117747313
TMEM88_E15.5_25_HOM_XY_14um	TMEM88_HOM	x93:Cervical_vertebrae_combined	0.00458971222841818
TMEM88_E15.5_43_HOM_XY_14um	TMEM88_HOM	x93:Cervical_vertebrae_combined	0.00464637340885298
TMEM88_E15.5_13_HOM_XX_14um	TMEM88_HOM	x93:Cervical_vertebrae_combined	0.00481317805884692
TMEM88_E15.5_21_HOM_XY_14um	TMEM88_HOM	x93:Cervical_vertebrae_combined	0.00462735323944259
TMEM88_E15.5_39_HOM_XX_14um	TMEM88_HOM	x93:Cervical_vertebrae_combined	0.0048504842355489
TMEM88_E15.5_32_HOM_XY_14um	TMEM88_HOM	x93:Cervical_vertebrae_combined	0.00447880670561766
TMEM88_E15.5_31_HOM_XX_14um	TMEM88_HOM	x93:Cervical_vertebrae_combined	0.0046692778053683
TMEM88_E15.5_76_HOM_XX_14um	TMEM88_HOM	x93:Cervical_vertebrae_combined	0.00469537305762856
TMEM88_E15.5_36_HOM_XX_14um	TMEM88_HOM	x93:Cervical_vertebrae_combined	0.00468434719319973
TMEM88_E15.5_9_HOM_XX_14um	TMEM88_HOM	x93:Cervical_vertebrae_combined	0.00481358474928546
TMEM88_E15.5_69_HOM_XY_14um	TMEM88_HOM	x93:Cervical_vertebrae_combined	0.00478877096544728
TMEM88_E15.5_38_HOM_XX_14um	TMEM88_HOM	x93:Cervical_vertebrae_combined	0.00471940347252018
TMEM88_E15.5_22_HOM_XY_14um	TMEM88_HOM	x93:Cervical_vertebrae_combined	0.00461857804661648
TMEM88_E15.5_45_HOM_XY_14um	TMEM88_HOM	x93:Cervical_vertebrae_combined	0.00467718629291228
TMEM88_E15.5_40_HOM_XY_14um	TMEM88_HOM	x93:Cervical_vertebrae_combined	0.00471976699491055
TMEM88_E15.5_27_HOM_XY_14um	TMEM88_HOM	x93:Cervical_vertebrae_combined	0.00453012334626978
TMEM88_E15.5_24_HET_XX_14um	TMEM88_HET	x93:Cervical_vertebrae_combined	0.00454518129662014
TMEM88_E15.5_1_HET_XY_14um	TMEM88_HET	x93:Cervical_vertebrae_combined	0.00461642397934247
TMEM88_E15.5_2_HET_XX_14um	TMEM88_HET	x93:Cervical_vertebrae_combined	0.00468614748148718
TMEM88_E15.5_34_HET_XX_14um	TMEM88_HET	x93:Cervical_vertebrae_combined	0.00472484782627399
TMEM88_E15.5_26_HET_XY_14um	TMEM88_HET	x93:Cervical_vertebrae_combined	0.00490013430272282
TMEM88_E15.5_10_HET_XY_14um	TMEM88_HET	x93:Cervical_vertebrae_combined	0.00440605518896776
TMEM88_E15.5_11_HET_XX_14um	TMEM88_HET	x93:Cervical_vertebrae_combined	0.00464536026076953
TMEM88_E15.5_30_HET_XX_14um	TMEM88_HET	x93:Cervical_vertebrae_combined	0.00454829161565479
TMEM88_E15.5_3_HET_XY_14um	TMEM88_HET	x93:Cervical_vertebrae_combined	0.00446656781084898
TMEM88_E15.5_23_HET_XY_14um	TMEM88_HET	x93:Cervical_vertebrae_combined	0.00439455866788091
TMEM88_E15.5_33_HET_XY_14um	TMEM88_HET	x93:Cervical_vertebrae_combined	0.00478618204598543
TMEM88_E15.5_7_HET_XY_14um	TMEM88_HET	x93:Cervical_vertebrae_combined	0.0048049152821502
TMEM88_E15.5_8_HET_XX_14um	TMEM88_HET	x93:Cervical_vertebrae_combined	0.00455640503933725
TMEM88_E15.5_12_HET_XY_14um	TMEM88_HET	x93:Cervical_vertebrae_combined	0.00440541063412383
TMEM88_E15.5_5_HET_XY_14um	TMEM88_HET	x93:Cervical_vertebrae_combined	0.00456472356193884
TMEM88_E15.5_4_WT_XX_14um	baseline	x100:Thoracic_vertebrae_combined	0.00290803457098555
TMEM88_E15.5_28_WT_XX_14um	baseline	x100:Thoracic_vertebrae_combined	0.00288785769840125
TMEM88_E15.5_29_WT_XX_14um	baseline	x100:Thoracic_vertebrae_combined	0.00297127150476128
TMEM88_E15.5_41_WT_XY_14um	baseline	x100:Thoracic_vertebrae_combined	0.002845930377112
TMEM88_E15.5_44_WT_XX_14um	baseline	x100:Thoracic_vertebrae_combined	0.00296006631343738
TMEM88_E15.5_59_WT_XX_14um	baseline	x100:Thoracic_vertebrae_combined	0.00287117868417778
TMEM88_E15.5_60_WT_XX_14um	baseline	x100:Thoracic_vertebrae_combined	0.00301725357396543
TMEM88_E15.5_61_WT_XX_14um	baseline	x100:Thoracic_vertebrae_combined	0.00296552370171263
TMEM88_E15.5_62_WT_XX_14um	baseline	x100:Thoracic_vertebrae_combined	0.00301770988856665
TMEM88_E15.5_65_WT_XX_14um	baseline	x100:Thoracic_vertebrae_combined	0.00297778574199144
TMEM88_E15.5_66_WT_XX_14um	baseline	x100:Thoracic_vertebrae_combined	0.00298013033854164
TMEM88_E15.5_68_WT_XY_14um	baseline	x100:Thoracic_vertebrae_combined	0.00285477374259672
TMEM88_E15.5_72_WT_XY_14um	baseline	x100:Thoracic_vertebrae_combined	0.00287196761416867
TMEM88_E15.5_77_WT_XY_14um	baseline	x100:Thoracic_vertebrae_combined	0.00298575075777069
TMEM88_E15.5_79_WY_XY_14um	baseline	x100:Thoracic_vertebrae_combined	0.0028543836438149
TMEM88_E15.5_83_WT_XX_14um	baseline	x100:Thoracic_vertebrae_combined	0.00280775132320166
TMEM88_E15.5_84_WT_XX_14um	baseline	x100:Thoracic_vertebrae_combined	0.00296003462161428
TMEM88_E15.5_102_WT_XY_14um	baseline	x100:Thoracic_vertebrae_combined	0.00294820157674373
TMEM88_E15.5_103_WT_XX_14um	baseline	x100:Thoracic_vertebrae_combined	0.00278623624676705
TMEM88_E15.5_108_WT_XX_14um	baseline	x100:Thoracic_vertebrae_combined	0.00290716161076043
TMEM88_E15.5_6_HOM_XY_14um	TMEM88_HOM	x100:Thoracic_vertebrae_combined	0.00310404385353043
TMEM88_E15.5_25_HOM_XY_14um	TMEM88_HOM	x100:Thoracic_vertebrae_combined	0.0030148664970291
TMEM88_E15.5_43_HOM_XY_14um	TMEM88_HOM	x100:Thoracic_vertebrae_combined	0.00299719755814315
TMEM88_E15.5_13_HOM_XX_14um	TMEM88_HOM	x100:Thoracic_vertebrae_combined	0.0031473991089103
TMEM88_E15.5_21_HOM_XY_14um	TMEM88_HOM	x100:Thoracic_vertebrae_combined	0.0030393756008615
TMEM88_E15.5_39_HOM_XX_14um	TMEM88_HOM	x100:Thoracic_vertebrae_combined	0.00301717566661295
TMEM88_E15.5_32_HOM_XY_14um	TMEM88_HOM	x100:Thoracic_vertebrae_combined	0.002872023779273
TMEM88_E15.5_31_HOM_XX_14um	TMEM88_HOM	x100:Thoracic_vertebrae_combined	0.00302888243043389
TMEM88_E15.5_76_HOM_XX_14um	TMEM88_HOM	x100:Thoracic_vertebrae_combined	0.00301596361334125
TMEM88_E15.5_36_HOM_XX_14um	TMEM88_HOM	x100:Thoracic_vertebrae_combined	0.00290717420549588
TMEM88_E15.5_9_HOM_XX_14um	TMEM88_HOM	x100:Thoracic_vertebrae_combined	0.00311037359108363
TMEM88_E15.5_69_HOM_XY_14um	TMEM88_HOM	x100:Thoracic_vertebrae_combined	0.00310230840418457
TMEM88_E15.5_38_HOM_XX_14um	TMEM88_HOM	x100:Thoracic_vertebrae_combined	0.00302526256771665
TMEM88_E15.5_22_HOM_XY_14um	TMEM88_HOM	x100:Thoracic_vertebrae_combined	0.00303770283447654
TMEM88_E15.5_45_HOM_XY_14um	TMEM88_HOM	x100:Thoracic_vertebrae_combined	0.0030084049130895
TMEM88_E15.5_40_HOM_XY_14um	TMEM88_HOM	x100:Thoracic_vertebrae_combined	0.00308938524789014
TMEM88_E15.5_27_HOM_XY_14um	TMEM88_HOM	x100:Thoracic_vertebrae_combined	0.00310416726647672
TMEM88_E15.5_24_HET_XX_14um	TMEM88_HET	x100:Thoracic_vertebrae_combined	0.0029120008464681
TMEM88_E15.5_1_HET_XY_14um	TMEM88_HET	x100:Thoracic_vertebrae_combined	0.00303648140724961
TMEM88_E15.5_2_HET_XX_14um	TMEM88_HET	x100:Thoracic_vertebrae_combined	0.00302036411781837
TMEM88_E15.5_34_HET_XX_14um	TMEM88_HET	x100:Thoracic_vertebrae_combined	0.00290738105455885
TMEM88_E15.5_26_HET_XY_14um	TMEM88_HET	x100:Thoracic_vertebrae_combined	0.00307305167161008
TMEM88_E15.5_10_HET_XY_14um	TMEM88_HET	x100:Thoracic_vertebrae_combined	0.00300734345465499
TMEM88_E15.5_11_HET_XX_14um	TMEM88_HET	x100:Thoracic_vertebrae_combined	0.00307038087775659
TMEM88_E15.5_30_HET_XX_14um	TMEM88_HET	x100:Thoracic_vertebrae_combined	0.00296058003357562
TMEM88_E15.5_3_HET_XY_14um	TMEM88_HET	x100:Thoracic_vertebrae_combined	0.00305011121075823
TMEM88_E15.5_23_HET_XY_14um	TMEM88_HET	x100:Thoracic_vertebrae_combined	0.00287741074865262
TMEM88_E15.5_33_HET_XY_14um	TMEM88_HET	x100:Thoracic_vertebrae_combined	0.00302648948906096
TMEM88_E15.5_7_HET_XY_14um	TMEM88_HET	x100:Thoracic_vertebrae_combined	0.00305963889373647
TMEM88_E15.5_8_HET_XX_14um	TMEM88_HET	x100:Thoracic_vertebrae_combined	0.00299841971255165
TMEM88_E15.5_12_HET_XY_14um	TMEM88_HET	x100:Thoracic_vertebrae_combined	0.00298698798817688
TMEM88_E15.5_5_HET_XY_14um	TMEM88_HET	x100:Thoracic_vertebrae_combined	0.003012318673006
TMEM88_E15.5_4_WT_XX_14um	baseline	x113:Lumbar_vertebrae_combined	0.00202169488500855
TMEM88_E15.5_28_WT_XX_14um	baseline	x113:Lumbar_vertebrae_combined	0.00193900973109571
TMEM88_E15.5_29_WT_XX_14um	baseline	x113:Lumbar_vertebrae_combined	0.00206320730680076
TMEM88_E15.5_41_WT_XY_14um	baseline	x113:Lumbar_vertebrae_combined	0.00199802420030257
TMEM88_E15.5_44_WT_XX_14um	baseline	x113:Lumbar_vertebrae_combined	0.00203674795234625
TMEM88_E15.5_59_WT_XX_14um	baseline	x113:Lumbar_vertebrae_combined	0.00204475950180319
TMEM88_E15.5_60_WT_XX_14um	baseline	x113:Lumbar_vertebrae_combined	0.00213846435631348
TMEM88_E15.5_61_WT_XX_14um	baseline	x113:Lumbar_vertebrae_combined	0.00201048697106599
TMEM88_E15.5_62_WT_XX_14um	baseline	x113:Lumbar_vertebrae_combined	0.00212883034197135
TMEM88_E15.5_65_WT_XX_14um	baseline	x113:Lumbar_vertebrae_combined	0.00205291180176762
TMEM88_E15.5_66_WT_XX_14um	baseline	x113:Lumbar_vertebrae_combined	0.00208400417668874
TMEM88_E15.5_68_WT_XY_14um	baseline	x113:Lumbar_vertebrae_combined	0.00199794015829895
TMEM88_E15.5_72_WT_XY_14um	baseline	x113:Lumbar_vertebrae_combined	0.00198062390231436
TMEM88_E15.5_77_WT_XY_14um	baseline	x113:Lumbar_vertebrae_combined	0.00203666862781376
TMEM88_E15.5_79_WY_XY_14um	baseline	x113:Lumbar_vertebrae_combined	0.00204443625384732
TMEM88_E15.5_83_WT_XX_14um	baseline	x113:Lumbar_vertebrae_combined	0.00197622405716529
TMEM88_E15.5_84_WT_XX_14um	baseline	x113:Lumbar_vertebrae_combined	0.00207394621957157
TMEM88_E15.5_102_WT_XY_14um	baseline	x113:Lumbar_vertebrae_combined	0.00198780323811274
TMEM88_E15.5_103_WT_XX_14um	baseline	x113:Lumbar_vertebrae_combined	0.00192208446726983
TMEM88_E15.5_108_WT_XX_14um	baseline	x113:Lumbar_vertebrae_combined	0.00193256816282215
TMEM88_E15.5_6_HOM_XY_14um	TMEM88_HOM	x113:Lumbar_vertebrae_combined	0.00211513968309442
TMEM88_E15.5_25_HOM_XY_14um	TMEM88_HOM	x113:Lumbar_vertebrae_combined	0.00207516575835769
TMEM88_E15.5_43_HOM_XY_14um	TMEM88_HOM	x113:Lumbar_vertebrae_combined	0.00206805564334328
TMEM88_E15.5_13_HOM_XX_14um	TMEM88_HOM	x113:Lumbar_vertebrae_combined	0.00223498802129572
TMEM88_E15.5_21_HOM_XY_14um	TMEM88_HOM	x113:Lumbar_vertebrae_combined	0.00213521833583259
TMEM88_E15.5_39_HOM_XX_14um	TMEM88_HOM	x113:Lumbar_vertebrae_combined	0.00208803231279354
TMEM88_E15.5_32_HOM_XY_14um	TMEM88_HOM	x113:Lumbar_vertebrae_combined	0.00200216551663594
TMEM88_E15.5_31_HOM_XX_14um	TMEM88_HOM	x113:Lumbar_vertebrae_combined	0.0021226746638311
TMEM88_E15.5_76_HOM_XX_14um	TMEM88_HOM	x113:Lumbar_vertebrae_combined	0.00206549312984539
TMEM88_E15.5_36_HOM_XX_14um	TMEM88_HOM	x113:Lumbar_vertebrae_combined	0.00205917744033297
TMEM88_E15.5_9_HOM_XX_14um	TMEM88_HOM	x113:Lumbar_vertebrae_combined	0.00221075679412084
TMEM88_E15.5_69_HOM_XY_14um	TMEM88_HOM	x113:Lumbar_vertebrae_combined	0.00216449517613406
TMEM88_E15.5_38_HOM_XX_14um	TMEM88_HOM	x113:Lumbar_vertebrae_combined	0.00212451200187265
TMEM88_E15.5_22_HOM_XY_14um	TMEM88_HOM	x113:Lumbar_vertebrae_combined	0.00214520225420201
TMEM88_E15.5_45_HOM_XY_14um	TMEM88_HOM	x113:Lumbar_vertebrae_combined	0.00210650574913548
TMEM88_E15.5_40_HOM_XY_14um	TMEM88_HOM	x113:Lumbar_vertebrae_combined	0.00208590125518622
TMEM88_E15.5_27_HOM_XY_14um	TMEM88_HOM	x113:Lumbar_vertebrae_combined	0.00204656566516783
TMEM88_E15.5_24_HET_XX_14um	TMEM88_HET	x113:Lumbar_vertebrae_combined	0.00210504169871855
TMEM88_E15.5_1_HET_XY_14um	TMEM88_HET	x113:Lumbar_vertebrae_combined	0.00204044067677444
TMEM88_E15.5_2_HET_XX_14um	TMEM88_HET	x113:Lumbar_vertebrae_combined	0.00207378550243078
TMEM88_E15.5_34_HET_XX_14um	TMEM88_HET	x113:Lumbar_vertebrae_combined	0.00203368812708823
TMEM88_E15.5_26_HET_XY_14um	TMEM88_HET	x113:Lumbar_vertebrae_combined	0.00206111857433466
TMEM88_E15.5_10_HET_XY_14um	TMEM88_HET	x113:Lumbar_vertebrae_combined	0.00204062647088623
TMEM88_E15.5_11_HET_XX_14um	TMEM88_HET	x113:Lumbar_vertebrae_combined	0.00209448770521626
TMEM88_E15.5_30_HET_XX_14um	TMEM88_HET	x113:Lumbar_vertebrae_combined	0.00204463210424069
TMEM88_E15.5_3_HET_XY_14um	TMEM88_HET	x113:Lumbar_vertebrae_combined	0.00212746217888835
TMEM88_E15.5_23_HET_XY_14um	TMEM88_HET	x113:Lumbar_vertebrae_combined	0.00196100864637381
TMEM88_E15.5_33_HET_XY_14um	TMEM88_HET	x113:Lumbar_vertebrae_combined	0.00209477529081998
TMEM88_E15.5_7_HET_XY_14um	TMEM88_HET	x113:Lumbar_vertebrae_combined	0.00215236180321616
TMEM88_E15.5_8_HET_XX_14um	TMEM88_HET	x113:Lumbar_vertebrae_combined	0.00216915263253158
TMEM88_E15.5_12_HET_XY_14um	TMEM88_HET	x113:Lumbar_vertebrae_combined	0.00210487320428536
TMEM88_E15.5_5_HET_XY_14um	TMEM88_HET	x113:Lumbar_vertebrae_combined	0.00207712817259965
TMEM88_E15.5_4_WT_XX_14um	baseline	x119:Right_pelvic_girdle	0.000915322668158569
TMEM88_E15.5_28_WT_XX_14um	baseline	x119:Right_pelvic_girdle	0.00090479546713843
TMEM88_E15.5_29_WT_XX_14um	baseline	x119:Right_pelvic_girdle	0.000866298459263918
TMEM88_E15.5_41_WT_XY_14um	baseline	x119:Right_pelvic_girdle	0.000879348435525145
TMEM88_E15.5_44_WT_XX_14um	baseline	x119:Right_pelvic_girdle	0.000890897043309775
TMEM88_E15.5_59_WT_XX_14um	baseline	x119:Right_pelvic_girdle	0.000869543972339737
TMEM88_E15.5_60_WT_XX_14um	baseline	x119:Right_pelvic_girdle	0.000898431903133891
TMEM88_E15.5_61_WT_XX_14um	baseline	x119:Right_pelvic_girdle	0.00087916035672064
TMEM88_E15.5_62_WT_XX_14um	baseline	x119:Right_pelvic_girdle	0.000919619679617527
TMEM88_E15.5_65_WT_XX_14um	baseline	x119:Right_pelvic_girdle	0.000885230737947125
TMEM88_E15.5_66_WT_XX_14um	baseline	x119:Right_pelvic_girdle	0.000892051343566463
TMEM88_E15.5_68_WT_XY_14um	baseline	x119:Right_pelvic_girdle	0.00094647038282644
TMEM88_E15.5_72_WT_XY_14um	baseline	x119:Right_pelvic_girdle	0.000902258888595095
TMEM88_E15.5_77_WT_XY_14um	baseline	x119:Right_pelvic_girdle	0.000905789750768776
TMEM88_E15.5_79_WY_XY_14um	baseline	x119:Right_pelvic_girdle	0.000839516268261368
TMEM88_E15.5_83_WT_XX_14um	baseline	x119:Right_pelvic_girdle	0.000810743039100949
TMEM88_E15.5_84_WT_XX_14um	baseline	x119:Right_pelvic_girdle	0.000870094187729306
TMEM88_E15.5_102_WT_XY_14um	baseline	x119:Right_pelvic_girdle	0.00081669962019657
TMEM88_E15.5_103_WT_XX_14um	baseline	x119:Right_pelvic_girdle	0.000795717748858647
TMEM88_E15.5_108_WT_XX_14um	baseline	x119:Right_pelvic_girdle	0.000794902810299077
TMEM88_E15.5_6_HOM_XY_14um	TMEM88_HOM	x119:Right_pelvic_girdle	0.000981793784342294
TMEM88_E15.5_25_HOM_XY_14um	TMEM88_HOM	x119:Right_pelvic_girdle	0.000929379884022565
TMEM88_E15.5_43_HOM_XY_14um	TMEM88_HOM	x119:Right_pelvic_girdle	0.000916806350684526
TMEM88_E15.5_13_HOM_XX_14um	TMEM88_HOM	x119:Right_pelvic_girdle	0.000966722156292142
TMEM88_E15.5_21_HOM_XY_14um	TMEM88_HOM	x119:Right_pelvic_girdle	0.000895724879416646
TMEM88_E15.5_39_HOM_XX_14um	TMEM88_HOM	x119:Right_pelvic_girdle	0.000870407240929596
TMEM88_E15.5_32_HOM_XY_14um	TMEM88_HOM	x119:Right_pelvic_girdle	0.000857924656253786
TMEM88_E15.5_31_HOM_XX_14um	TMEM88_HOM	x119:Right_pelvic_girdle	0.000896250430142593
TMEM88_E15.5_76_HOM_XX_14um	TMEM88_HOM	x119:Right_pelvic_girdle	0.000919104108395538
TMEM88_E15.5_36_HOM_XX_14um	TMEM88_HOM	x119:Right_pelvic_girdle	0.000866498549192673
TMEM88_E15.5_9_HOM_XX_14um	TMEM88_HOM	x119:Right_pelvic_girdle	0.000874338749376438
TMEM88_E15.5_69_HOM_XY_14um	TMEM88_HOM	x119:Right_pelvic_girdle	0.000954068333852029
TMEM88_E15.5_38_HOM_XX_14um	TMEM88_HOM	x119:Right_pelvic_girdle	0.000885540433728979
TMEM88_E15.5_22_HOM_XY_14um	TMEM88_HOM	x119:Right_pelvic_girdle	0.00090585328671187
TMEM88_E15.5_45_HOM_XY_14um	TMEM88_HOM	x119:Right_pelvic_girdle	0.000918776282464678
TMEM88_E15.5_40_HOM_XY_14um	TMEM88_HOM	x119:Right_pelvic_girdle	0.000931415948691793
TMEM88_E15.5_27_HOM_XY_14um	TMEM88_HOM	x119:Right_pelvic_girdle	0.000927730682634395
TMEM88_E15.5_24_HET_XX_14um	TMEM88_HET	x119:Right_pelvic_girdle	0.000882489769082972
TMEM88_E15.5_1_HET_XY_14um	TMEM88_HET	x119:Right_pelvic_girdle	0.000964373771650638
TMEM88_E15.5_2_HET_XX_14um	TMEM88_HET	x119:Right_pelvic_girdle	0.000903368915941722
TMEM88_E15.5_34_HET_XX_14um	TMEM88_HET	x119:Right_pelvic_girdle	0.000884823826306261
TMEM88_E15.5_26_HET_XY_14um	TMEM88_HET	x119:Right_pelvic_girdle	0.000903509942953359
TMEM88_E15.5_10_HET_XY_14um	TMEM88_HET	x119:Right_pelvic_girdle	0.000920242360041567
TMEM88_E15.5_11_HET_XX_14um	TMEM88_HET	x119:Right_pelvic_girdle	0.000929860475722385
TMEM88_E15.5_30_HET_XX_14um	TMEM88_HET	x119:Right_pelvic_girdle	0.000881831177299992
TMEM88_E15.5_3_HET_XY_14um	TMEM88_HET	x119:Right_pelvic_girdle	0.000972032751122637
TMEM88_E15.5_23_HET_XY_14um	TMEM88_HET	x119:Right_pelvic_girdle	0.000891434460621508
TMEM88_E15.5_33_HET_XY_14um	TMEM88_HET	x119:Right_pelvic_girdle	0.00088314441853215
TMEM88_E15.5_7_HET_XY_14um	TMEM88_HET	x119:Right_pelvic_girdle	0.000970421672491842
TMEM88_E15.5_8_HET_XX_14um	TMEM88_HET	x119:Right_pelvic_girdle	0.000921613510963436
TMEM88_E15.5_12_HET_XY_14um	TMEM88_HET	x119:Right_pelvic_girdle	0.000978148757086746
TMEM88_E15.5_5_HET_XY_14um	TMEM88_HET	x119:Right_pelvic_girdle	0.000923760900142602
TMEM88_E15.5_4_WT_XX_14um	baseline	x120:Left_pelvic_girdle	0.000962233501252764
TMEM88_E15.5_28_WT_XX_14um	baseline	x120:Left_pelvic_girdle	0.000911702417634314
TMEM88_E15.5_29_WT_XX_14um	baseline	x120:Left_pelvic_girdle	0.000900377148993806
TMEM88_E15.5_41_WT_XY_14um	baseline	x120:Left_pelvic_girdle	0.000908522075574024
TMEM88_E15.5_44_WT_XX_14um	baseline	x120:Left_pelvic_girdle	0.00091119434135792
TMEM88_E15.5_59_WT_XX_14um	baseline	x120:Left_pelvic_girdle	0.000896975201787848
TMEM88_E15.5_60_WT_XX_14um	baseline	x120:Left_pelvic_girdle	0.000937437695011486
TMEM88_E15.5_61_WT_XX_14um	baseline	x120:Left_pelvic_girdle	0.000911673065692001
TMEM88_E15.5_62_WT_XX_14um	baseline	x120:Left_pelvic_girdle	0.00095333917760737
TMEM88_E15.5_65_WT_XX_14um	baseline	x120:Left_pelvic_girdle	0.000896479100674738
TMEM88_E15.5_66_WT_XX_14um	baseline	x120:Left_pelvic_girdle	0.000930907646512082
TMEM88_E15.5_68_WT_XY_14um	baseline	x120:Left_pelvic_girdle	0.000984666578752966
TMEM88_E15.5_72_WT_XY_14um	baseline	x120:Left_pelvic_girdle	0.000904606970263417
TMEM88_E15.5_77_WT_XY_14um	baseline	x120:Left_pelvic_girdle	0.000942850388125119
TMEM88_E15.5_79_WY_XY_14um	baseline	x120:Left_pelvic_girdle	0.000892657142793194
TMEM88_E15.5_83_WT_XX_14um	baseline	x120:Left_pelvic_girdle	0.000844393273746083
TMEM88_E15.5_84_WT_XX_14um	baseline	x120:Left_pelvic_girdle	0.000868241403656713
TMEM88_E15.5_102_WT_XY_14um	baseline	x120:Left_pelvic_girdle	0.000831167044812861
TMEM88_E15.5_103_WT_XX_14um	baseline	x120:Left_pelvic_girdle	0.000787292883321661
TMEM88_E15.5_108_WT_XX_14um	baseline	x120:Left_pelvic_girdle	0.000822162787443674
TMEM88_E15.5_6_HOM_XY_14um	TMEM88_HOM	x120:Left_pelvic_girdle	0.00104334506576398
TMEM88_E15.5_25_HOM_XY_14um	TMEM88_HOM	x120:Left_pelvic_girdle	0.000941622067363353
TMEM88_E15.5_43_HOM_XY_14um	TMEM88_HOM	x120:Left_pelvic_girdle	0.000985693921949928
TMEM88_E15.5_13_HOM_XX_14um	TMEM88_HOM	x120:Left_pelvic_girdle	0.00101244388320804
TMEM88_E15.5_21_HOM_XY_14um	TMEM88_HOM	x120:Left_pelvic_girdle	0.000935831533536025
TMEM88_E15.5_39_HOM_XX_14um	TMEM88_HOM	x120:Left_pelvic_girdle	0.000943467310137192
TMEM88_E15.5_32_HOM_XY_14um	TMEM88_HOM	x120:Left_pelvic_girdle	0.000914528348865468
TMEM88_E15.5_31_HOM_XX_14um	TMEM88_HOM	x120:Left_pelvic_girdle	0.000952634360057106
TMEM88_E15.5_76_HOM_XX_14um	TMEM88_HOM	x120:Left_pelvic_girdle	0.000976603352916465
TMEM88_E15.5_36_HOM_XX_14um	TMEM88_HOM	x120:Left_pelvic_girdle	0.000914521046560676
TMEM88_E15.5_9_HOM_XX_14um	TMEM88_HOM	x120:Left_pelvic_girdle	0.000974778707979341
TMEM88_E15.5_69_HOM_XY_14um	TMEM88_HOM	x120:Left_pelvic_girdle	0.00100805917321344
TMEM88_E15.5_38_HOM_XX_14um	TMEM88_HOM	x120:Left_pelvic_girdle	0.000932203238235083
TMEM88_E15.5_22_HOM_XY_14um	TMEM88_HOM	x120:Left_pelvic_girdle	0.000990818167673439
TMEM88_E15.5_45_HOM_XY_14um	TMEM88_HOM	x120:Left_pelvic_girdle	0.000993489502936618
TMEM88_E15.5_40_HOM_XY_14um	TMEM88_HOM	x120:Left_pelvic_girdle	0.000993766669468565
TMEM88_E15.5_27_HOM_XY_14um	TMEM88_HOM	x120:Left_pelvic_girdle	0.000967705786319648
TMEM88_E15.5_24_HET_XX_14um	TMEM88_HET	x120:Left_pelvic_girdle	0.000919239662651362
TMEM88_E15.5_1_HET_XY_14um	TMEM88_HET	x120:Left_pelvic_girdle	0.0010263842052258
TMEM88_E15.5_2_HET_XX_14um	TMEM88_HET	x120:Left_pelvic_girdle	0.000953186539852165
TMEM88_E15.5_34_HET_XX_14um	TMEM88_HET	x120:Left_pelvic_girdle	0.00093036815909661
TMEM88_E15.5_26_HET_XY_14um	TMEM88_HET	x120:Left_pelvic_girdle	0.000936408530522368
TMEM88_E15.5_10_HET_XY_14um	TMEM88_HET	x120:Left_pelvic_girdle	0.000949313005358521
TMEM88_E15.5_11_HET_XX_14um	TMEM88_HET	x120:Left_pelvic_girdle	0.000963604012725553
TMEM88_E15.5_30_HET_XX_14um	TMEM88_HET	x120:Left_pelvic_girdle	0.000919666396566472
TMEM88_E15.5_3_HET_XY_14um	TMEM88_HET	x120:Left_pelvic_girdle	0.00103366612119184
TMEM88_E15.5_23_HET_XY_14um	TMEM88_HET	x120:Left_pelvic_girdle	0.000920622581000692
TMEM88_E15.5_33_HET_XY_14um	TMEM88_HET	x120:Left_pelvic_girdle	0.000928457544209675
TMEM88_E15.5_7_HET_XY_14um	TMEM88_HET	x120:Left_pelvic_girdle	0.000998038300302816
TMEM88_E15.5_8_HET_XX_14um	TMEM88_HET	x120:Left_pelvic_girdle	0.000929664484308868
TMEM88_E15.5_12_HET_XY_14um	TMEM88_HET	x120:Left_pelvic_girdle	0.00100962991106394
TMEM88_E15.5_5_HET_XY_14um	TMEM88_HET	x120:Left_pelvic_girdle	0.000971531996702684
