# Supplementary material for: Atlas of multilineage stem cell differentiation reveals TMEM88 as a developmental regulator of blood pressure
Source: Nat Commun. 2025 Feb 4;16:1356. doi: 10.1038/s41467-025-56533-2 (PMC11794859; doi:10.1038/s41467-025-56533-2)
Supplement: Supplementary file 14 — Source Data [file 41467_2025_56533_MOESM14_ESM.zip › SourceData/SF2c_0.3clust_KEGG.txt]

ID	Description	p.adjust	qvalue	cluster
hsa04080	Neuroactive ligand-receptor interaction	0.153232004527428	0.14131316672767	0
hsa04550	Signaling pathways regulating pluripotency of stem cells	0.153232004527428	0.14131316672767	0
hsa04061	Viral protein interaction with cytokine and cytokine receptor	0.153232004527428	0.14131316672767	0
hsa05146	Amoebiasis	0.189711914423172	0.174955561508095	0
hsa05323	Rheumatoid arthritis	0.219429302043097	0.202361442964757	0
hsa04060	Cytokine-cytokine receptor interaction	0.245945192811733	0.226814849449107	0
hsa04610	Complement and coagulation cascades	0.245945192811733	0.226814849449107	0
hsa05133	Pertussis	0.245945192811733	0.226814849449107	0
hsa04657	IL-17 signaling pathway	0.245945192811733	0.226814849449107	0
hsa04215	Apoptosis - multiple species	0.248485884826605	0.229157918936506	0
hsa04064	NF-kappa B signaling pathway	0.293489273265723	0.270660810929731	0
hsa05340	Primary immunodeficiency	0.308411761874121	0.284422584308691	0
hsa04668	TNF signaling pathway	0.353874591343509	0.326349180652141	0
hsa04062	Chemokine signaling pathway	0.374298513079646	0.345184469444666	0
hsa04726	Serotonergic synapse	0.378088792386253	0.348679929634272	0
hsa04724	Glutamatergic synapse	0.378088792386253	0.348679929634272	0
hsa04978	Mineral absorption	0.401029637657262	0.369836368216758	0
hsa04210	Apoptosis	0.409903762376982	0.378020237310864	0
hsa00830	Retinol metabolism	0.409903762376982	0.378020237310864	0
hsa04115	p53 signaling pathway	0.409903762376982	0.378020237310864	0
hsa04659	Th17 cell differentiation	0.409903762376982	0.378020237310864	0
hsa04730	Long-term depression	0.409903762376982	0.378020237310864	0
hsa05120	Epithelial cell signaling in Helicobacter pylori infection	0.409903762376982	0.378020237310864	0
hsa04072	Phospholipase D signaling pathway	0.409903762376982	0.378020237310864	0
hsa00533	Glycosaminoglycan biosynthesis - keratan sulfate	0.438933591170921	0.404792040297356	0
hsa01524	Platinum drug resistance	0.438933591170921	0.404792040297356	0
hsa00450	Selenocompound metabolism	0.438933591170921	0.404792040297356	0
hsa04742	Taste transduction	0.438933591170921	0.404792040297356	0
hsa04310	Wnt signaling pathway	0.438933591170921	0.404792040297356	0
hsa00515	Mannose type O-glycan biosynthesis	0.438933591170921	0.404792040297356	0
hsa00603	Glycosphingolipid biosynthesis - globo and isoglobo series	0.438933591170921	0.404792040297356	0
hsa00592	alpha-Linolenic acid metabolism	0.438933591170921	0.404792040297356	0
hsa04145	Phagosome	0.438933591170921	0.404792040297356	0
hsa04540	Gap junction	0.438933591170921	0.404792040297356	0
hsa05235	PD-L1 expression and PD-1 checkpoint pathway in cancer	0.441476130936445	0.407136813811905	0
hsa05210	Colorectal cancer	0.441476130936445	0.407136813811905	0
hsa04977	Vitamin digestion and absorption	0.441476130936445	0.407136813811905	0
hsa04750	Inflammatory mediator regulation of TRP channels	0.441476130936445	0.407136813811905	0
hsa00591	Linoleic acid metabolism	0.441476130936445	0.407136813811905	0
hsa00601	Glycosphingolipid biosynthesis - lacto and neolacto series	0.513098362184646	0.473188056416208	0
hsa03020	RNA polymerase	0.523118278623689	0.482428594166234	0
hsa04658	Th1 and Th2 cell differentiation	0.551268457843156	0.508389169319725	0
hsa04660	T cell receptor signaling pathway	0.551268457843156	0.508389169319725	0
hsa04722	Neurotrophin signaling pathway	0.551268457843156	0.508389169319725	0
hsa00760	Nicotinate and nicotinamide metabolism	0.551268457843156	0.508389169319725	0
hsa04014	Ras signaling pathway	0.551268457843156	0.508389169319725	0
hsa04380	Osteoclast differentiation	0.564617939351828	0.520700288736199	0
hsa00565	Ether lipid metabolism	0.564617939351828	0.520700288736199	0
hsa05033	Nicotine addiction	0.564617939351828	0.520700288736199	0
hsa05135	Yersinia infection	0.598541509629045	0.551985183542389	0
hsa04650	Natural killer cell mediated cytotoxicity	0.598541509629045	0.551985183542389	0
hsa04020	Calcium signaling pathway	0.598541509629045	0.551985183542389	0
hsa04961	Endocrine and other factor-regulated calcium reabsorption	0.613966028457372	0.566209937748299	0
hsa00330	Arginine and proline metabolism	0.613966028457372	0.566209937748299	0
hsa05144	Malaria	0.613966028457372	0.566209937748299	0
hsa00590	Arachidonic acid metabolism	0.613966028457372	0.566209937748299	0
hsa04913	Ovarian steroidogenesis	0.613966028457372	0.566209937748299	0
hsa04530	Tight junction	0.613966028457372	0.566209937748299	0
hsa00240	Pyrimidine metabolism	0.613966028457372	0.566209937748299	0
hsa05134	Legionellosis	0.631379503305938	0.58226894110189	0
hsa04923	Regulation of lipolysis in adipocytes	0.631379503305938	0.58226894110189	0
hsa04370	VEGF signaling pathway	0.631379503305938	0.58226894110189	0
hsa04621	NOD-like receptor signaling pathway	0.631379503305938	0.58226894110189	0
hsa04814	Motor proteins	0.655928629704538	0.604908563956677	0
hsa05203	Viral carcinogenesis	0.655928629704538	0.604908563956677	0
hsa05130	Pathogenic Escherichia coli infection	0.666137280402589	0.614323155657721	0
hsa04664	Fc epsilon RI signaling pathway	0.666137280402589	0.614323155657721	0
hsa04623	Cytosolic DNA-sensing pathway	0.676441671841832	0.623826041102388	0
hsa05205	Proteoglycans in cancer	0.682694856698865	0.629592834775851	0
hsa00980	Metabolism of xenobiotics by cytochrome P450	0.682694856698865	0.629592834775851	0
hsa01232	Nucleotide metabolism	0.682694856698865	0.629592834775851	0
hsa05218	Melanoma	0.682694856698865	0.629592834775851	0
hsa00983	Drug metabolism - other enzymes	0.682694856698865	0.629592834775851	0
hsa04662	B cell receptor signaling pathway	0.682694856698865	0.629592834775851	0
hsa00564	Glycerophospholipid metabolism	0.682694856698865	0.629592834775851	0
hsa04727	GABAergic synapse	0.685956639701965	0.632600906665063	0
hsa04512	ECM-receptor interaction	0.686720338102878	0.633305202349184	0
hsa05032	Morphine addiction	0.686720338102878	0.633305202349184	0
hsa05321	Inflammatory bowel disease	0.686720338102878	0.633305202349184	0
hsa04666	Fc gamma R-mediated phagocytosis	0.688813695821592	0.63523573252294	0
hsa05231	Choline metabolism in cancer	0.688813695821592	0.63523573252294	0
hsa05132	Salmonella infection	0.688813695821592	0.63523573252294	0
hsa04912	GnRH signaling pathway	0.688813695821592	0.63523573252294	0
hsa04810	Regulation of actin cytoskeleton	0.688813695821592	0.63523573252294	0
hsa04625	C-type lectin receptor signaling pathway	0.688813695821592	0.63523573252294	0
hsa04350	TGF-beta signaling pathway	0.713565261317708	0.658062048164444	0
hsa05166	Human T-cell leukemia virus 1 infection	0.713565261317708	0.658062048164444	0
hsa05142	Chagas disease	0.713565261317708	0.658062048164444	0
hsa04071	Sphingolipid signaling pathway	0.72266275948542	0.666451916060145	0
hsa04640	Hematopoietic cell lineage	0.72266275948542	0.666451916060145	0
hsa04611	Platelet activation	0.72266275948542	0.666451916060145	0
hsa05012	Parkinson disease	0.729838422073147	0.673069434422372	0
hsa04270	Vascular smooth muscle contraction	0.729838422073147	0.673069434422372	0
hsa05020	Prion disease	0.739227032108774	0.68172777064526	0
hsa04010	MAPK signaling pathway	0.739227032108774	0.68172777064526	0
hsa04936	Alcoholic liver disease	0.739227032108774	0.68172777064526	0
hsa05016	Huntington disease	0.739227032108774	0.68172777064526	0
hsa04723	Retrograde endocannabinoid signaling	0.739227032108774	0.68172777064526	0
hsa04217	Necroptosis	0.739227032108774	0.68172777064526	0
hsa05224	Breast cancer	0.739227032108774	0.68172777064526	0
hsa04921	Oxytocin signaling pathway	0.739227032108774	0.68172777064526	0
hsa05226	Gastric cancer	0.754309547495214	0.695637123446914	0
hsa04022	cGMP-PKG signaling pathway	0.758753749330186	0.699735642139622	0
hsa04630	JAK-STAT signaling pathway	0.758753749330186	0.699735642139622	0
hsa05167	Kaposi sarcoma-associated herpesvirus infection	0.819404736970791	0.755669016861744	0
hsa05152	Tuberculosis	0.819404736970791	0.755669016861744	0
hsa05207	Chemical carcinogenesis - receptor activation	0.819404736970791	0.755669016861744	0
hsa04510	Focal adhesion	0.819404736970791	0.755669016861744	0
hsa04015	Rap1 signaling pathway	0.819404736970791	0.755669016861744	0
hsa04820	Cytoskeleton in muscle cells	0.823811160688722	0.759732695930913	0
hsa05417	Lipid and atherosclerosis	0.828482341640527	0.764040538634487	0
hsa04024	cAMP signaling pathway	0.835077652589017	0.77012284682173	0
hsa05165	Human papillomavirus infection	0.910923351272071	0.840069043092083	0
hsa04080	Neuroactive ligand-receptor interaction	0.000105813015016204	9.76157914992773e-05	1
hsa04974	Protein digestion and absorption	0.00349918440690037	0.00322810625355681	1
hsa04310	Wnt signaling pathway	0.0446949123359093	0.041232444260212	1
hsa04371	Apelin signaling pathway	0.0931535778830152	0.0859370677099371	1
hsa04921	Oxytocin signaling pathway	0.0931535778830152	0.0859370677099371	1
hsa04972	Pancreatic secretion	0.0993923633759603	0.0916925410209924	1
hsa04611	Platelet activation	0.159904478248077	0.147516845693081	1
hsa04924	Renin secretion	0.159904478248077	0.147516845693081	1
hsa04024	cAMP signaling pathway	0.314474022459433	0.290112049105095	1
hsa04022	cGMP-PKG signaling pathway	0.314474022459433	0.290112049105095	1
hsa04350	TGF-beta signaling pathway	0.394457116003576	0.36389893611211	1
hsa05164	Influenza A	0.40281561731265	0.371609913073764	1
hsa04725	Cholinergic synapse	0.40281561731265	0.371609913073764	1
hsa05030	Cocaine addiction	0.40281561731265	0.371609913073764	1
hsa04270	Vascular smooth muscle contraction	0.409464309657211	0.377743538181697	1
hsa04923	Regulation of lipolysis in adipocytes	0.409464309657211	0.377743538181697	1
hsa04730	Long-term depression	0.440998974179125	0.406835245250997	1
hsa04014	Ras signaling pathway	0.440998974179125	0.406835245250997	1
hsa04650	Natural killer cell mediated cytotoxicity	0.440998974179125	0.406835245250997	1
hsa05224	Breast cancer	0.442346865300827	0.408078716658362	1
hsa05031	Amphetamine addiction	0.448363309566106	0.41362907328393	1
hsa04971	Gastric acid secretion	0.448363309566106	0.41362907328393	1
hsa05226	Gastric cancer	0.448363309566106	0.41362907328393	1
hsa05218	Melanoma	0.454939344864485	0.419695670010997	1
hsa04662	B cell receptor signaling pathway	0.454939344864485	0.419695670010997	1
hsa05235	PD-L1 expression and PD-1 checkpoint pathway in cancer	0.512706781381894	0.472987923687613	1
hsa04950	Maturity onset diabetes of the young	0.512706781381894	0.472987923687613	1
hsa04514	Cell adhesion molecules	0.517897606928967	0.477776621412885	1
hsa04925	Aldosterone synthesis and secretion	0.526375225354737	0.485597487612886	1
hsa04010	MAPK signaling pathway	0.531272978606081	0.490115817046414	1
hsa04670	Leukocyte transendothelial migration	0.626610266783046	0.578067425299557	1
hsa00230	Purine metabolism	0.626610266783046	0.578067425299557	1
hsa04660	T cell receptor signaling pathway	0.626610266783046	0.578067425299557	1
hsa00350	Tyrosine metabolism	0.626610266783046	0.578067425299557	1
hsa00514	Other types of O-glycan biosynthesis	0.626610266783046	0.578067425299557	1
hsa04550	Signaling pathways regulating pluripotency of stem cells	0.626610266783046	0.578067425299557	1
hsa04728	Dopaminergic synapse	0.626610266783046	0.578067425299557	1
hsa05219	Bladder cancer	0.626610266783046	0.578067425299557	1
hsa05145	Toxoplasmosis	0.626610266783046	0.578067425299557	1
hsa04961	Endocrine and other factor-regulated calcium reabsorption	0.626610266783046	0.578067425299557	1
hsa04020	Calcium signaling pathway	0.626610266783046	0.578067425299557	1
hsa04072	Phospholipase D signaling pathway	0.626610266783046	0.578067425299557	1
hsa05034	Alcoholism	0.626610266783046	0.578067425299557	1
hsa04261	Adrenergic signaling in cardiomyocytes	0.626610266783046	0.578067425299557	1
hsa00590	Arachidonic acid metabolism	0.626610266783046	0.578067425299557	1
hsa04330	Notch signaling pathway	0.626610266783046	0.578067425299557	1
hsa00240	Pyrimidine metabolism	0.626610266783046	0.578067425299557	1
hsa04978	Mineral absorption	0.626610266783046	0.578067425299557	1
hsa05202	Transcriptional misregulation in cancer	0.626610266783046	0.578067425299557	1
hsa05206	MicroRNAs in cancer	0.626610266783046	0.578067425299557	1
hsa05217	Basal cell carcinoma	0.626610266783046	0.578067425299557	1
hsa00830	Retinol metabolism	0.654643218964238	0.603928694017866	1
hsa04062	Chemokine signaling pathway	0.707126054216656	0.652345738958003	1
hsa05167	Kaposi sarcoma-associated herpesvirus infection	0.714965527696801	0.659577896633359	1
hsa04657	IL-17 signaling pathway	0.714965527696801	0.659577896633359	1
hsa01232	Nucleotide metabolism	0.714965527696801	0.659577896633359	1
hsa00983	Drug metabolism - other enzymes	0.714965527696801	0.659577896633359	1
hsa05205	Proteoglycans in cancer	0.714965527696801	0.659577896633359	1
hsa05207	Chemical carcinogenesis - receptor activation	0.716016778902776	0.66054770850877	1
hsa04015	Rap1 signaling pathway	0.719459410298465	0.663723642853699	1
hsa05215	Prostate cancer	0.739080483962697	0.681824692478892	1
hsa04714	Thermogenesis	0.739080483962697	0.681824692478892	1
hsa04931	Insulin resistance	0.739080483962697	0.681824692478892	1
hsa04810	Regulation of actin cytoskeleton	0.739080483962697	0.681824692478892	1
hsa01522	Endocrine resistance	0.739080483962697	0.681824692478892	1
hsa04916	Melanogenesis	0.739080483962697	0.681824692478892	1
hsa04668	TNF signaling pathway	0.739080483962697	0.681824692478892	1
hsa04142	Lysosome	0.754396520072249	0.695954211302607	1
hsa04380	Osteoclast differentiation	0.754396520072249	0.695954211302607	1
hsa04935	Growth hormone synthesis, secretion and action	0.754396520072249	0.695954211302607	1
hsa04210	Apoptosis	0.754396520072249	0.695954211302607	1
hsa04060	Cytokine-cytokine receptor interaction	0.754396520072249	0.695954211302607	1
hsa04926	Relaxin signaling pathway	0.754396520072249	0.695954211302607	1
hsa05418	Fluid shear stress and atherosclerosis	0.754396520072249	0.695954211302607	1
hsa04915	Estrogen signaling pathway	0.754396520072249	0.695954211302607	1
hsa04150	mTOR signaling pathway	0.754396520072249	0.695954211302607	1
hsa04932	Non-alcoholic fatty liver disease	0.754396520072249	0.695954211302607	1
hsa04934	Cushing syndrome	0.754396520072249	0.695954211302607	1
hsa04390	Hippo signaling pathway	0.754396520072249	0.695954211302607	1
hsa05160	Hepatitis C	0.754396520072249	0.695954211302607	1
hsa04530	Tight junction	0.754396520072249	0.695954211302607	1
hsa04630	JAK-STAT signaling pathway	0.754396520072249	0.695954211302607	1
hsa05165	Human papillomavirus infection	0.754396520072249	0.695954211302607	1
hsa05161	Hepatitis B	0.754396520072249	0.695954211302607	1
hsa05225	Hepatocellular carcinoma	0.754396520072249	0.695954211302607	1
hsa04360	Axon guidance	0.768116124242029	0.708610972097909	1
hsa05130	Pathogenic Escherichia coli infection	0.781130581073368	0.72061721258099	1
hsa05415	Diabetic cardiomyopathy	0.81884562665115	0.755410513054875	1
hsa05417	Lipid and atherosclerosis	0.83017291310079	0.765860286479735	1
hsa04514	Cell adhesion molecules	0.0367804801321069	0.0293428761164731	2
hsa04110	Cell cycle	0.0367804801321069	0.0293428761164731	2
hsa04218	Cellular senescence	0.0381543696990955	0.0304389431394446	2
hsa05330	Allograft rejection	0.0381543696990955	0.0304389431394446	2
hsa04146	Peroxisome	0.0381543696990955	0.0304389431394446	2
hsa04940	Type I diabetes mellitus	0.0381543696990955	0.0304389431394446	2
hsa05332	Graft-versus-host disease	0.0381543696990955	0.0304389431394446	2
hsa05320	Autoimmune thyroid disease	0.0505993877256046	0.0403673785733356	2
hsa04914	Progesterone-mediated oocyte maturation	0.0543234742140832	0.0433383949408752	2
hsa05169	Epstein-Barr virus infection	0.0613480519240399	0.0489424901776274	2
hsa05416	Viral myocarditis	0.0613480519240399	0.0489424901776274	2
hsa05203	Viral carcinogenesis	0.0783564529703485	0.0625115192672032	2
hsa05166	Human T-cell leukemia virus 1 infection	0.0783564529703485	0.0625115192672032	2
hsa04114	Oocyte meiosis	0.0783564529703485	0.0625115192672032	2
hsa04612	Antigen processing and presentation	0.0783564529703485	0.0625115192672032	2
hsa04672	Intestinal immune network for IgA production	0.113738824147005	0.0907390065217104	2
hsa05321	Inflammatory bowel disease	0.156510601590649	0.124861643374257	2
hsa03440	Homologous recombination	0.156510601590649	0.124861643374257	2
hsa04974	Protein digestion and absorption	0.156510601590649	0.124861643374257	2
hsa00565	Ether lipid metabolism	0.156510601590649	0.124861643374257	2
hsa05165	Human papillomavirus infection	0.156510601590649	0.124861643374257	2
hsa04145	Phagosome	0.179234640361659	0.142990516410409	2
hsa03460	Fanconi anemia pathway	0.183397754179156	0.146311781727416	2
hsa00600	Sphingolipid metabolism	0.208398645513561	0.166257091157633	2
hsa04658	Th1 and Th2 cell differentiation	0.208398645513561	0.166257091157633	2
hsa00590	Arachidonic acid metabolism	0.208398645513561	0.166257091157633	2
hsa04640	Hematopoietic cell lineage	0.208398645513561	0.166257091157633	2
hsa05310	Asthma	0.217987109351426	0.1739066135546	2
hsa00561	Glycerolipid metabolism	0.233962986145224	0.186651911384555	2
hsa04210	Apoptosis	0.237242615306203	0.189268346837082	2
hsa05170	Human immunodeficiency virus 1 infection	0.237242615306203	0.189268346837082	2
hsa04115	p53 signaling pathway	0.237242615306203	0.189268346837082	2
hsa04820	Cytoskeleton in muscle cells	0.237242615306203	0.189268346837082	2
hsa04659	Th17 cell differentiation	0.23889700632811	0.190588193414116	2
hsa05212	Pancreatic cancer	0.320602752731673	0.255771725170974	2
hsa05202	Transcriptional misregulation in cancer	0.320602752731673	0.255771725170974	2
hsa00564	Glycerophospholipid metabolism	0.327786228687166	0.26150258687508	2
hsa04512	ECM-receptor interaction	0.349997984345579	0.27922276867459	2
hsa04360	Axon guidance	0.349997984345579	0.27922276867459	2
hsa04950	Maturity onset diabetes of the young	0.363538449242077	0.29002513402138	2
hsa05231	Choline metabolism in cancer	0.378321075162156	0.301818475475626	2
hsa05140	Leishmaniasis	0.410994100165832	0.327884489882991	2
hsa05150	Staphylococcus aureus infection	0.45115353053085	0.359923038207437	2
hsa05323	Rheumatoid arthritis	0.463147013145416	0.369491245944265	2
hsa05322	Systemic lupus erythematosus	0.463147013145416	0.369491245944265	2
hsa04142	Lysosome	0.464891128826451	0.370882673412792	2
hsa04919	Thyroid hormone signaling pathway	0.478193290207485	0.381494924043645	2
hsa04975	Fat digestion and absorption	0.484665373382986	0.386658248017451	2
hsa04144	Endocytosis	0.484665373382986	0.386658248017451	2
hsa05163	Human cytomegalovirus infection	0.49089090053586	0.391624873557694	2
hsa04550	Signaling pathways regulating pluripotency of stem cells	0.505117233042454	0.40297441306434	2
hsa04371	Apelin signaling pathway	0.511559990640396	0.408114341563529	2
hsa04650	Natural killer cell mediated cytotoxicity	0.511559990640396	0.408114341563529	2
hsa05145	Toxoplasmosis	0.511559990640396	0.408114341563529	2
hsa04072	Phospholipase D signaling pathway	0.511559990640396	0.408114341563529	2
hsa00240	Pyrimidine metabolism	0.559945441010385	0.44671547648474	2
hsa05206	MicroRNAs in cancer	0.564748499301538	0.450547279221171	2
hsa05161	Hepatitis B	0.564748499301538	0.450547279221171	2
hsa03250	Viral life cycle - HIV-1	0.564748499301538	0.450547279221171	2
hsa05221	Acute myeloid leukemia	0.607679651498179	0.484797062691068	2
hsa04814	Motor proteins	0.611142063342537	0.487559319231719	2
hsa04929	GnRH secretion	0.61724461092506	0.492427833646585	2
hsa05164	Influenza A	0.627006224115103	0.500215491814819	2
hsa04610	Complement and coagulation cascades	0.627006224115103	0.500215491814819	2
hsa04971	Gastric acid secretion	0.627006224115103	0.500215491814819	2
hsa05167	Kaposi sarcoma-associated herpesvirus infection	0.627006224115103	0.500215491814819	2
hsa05152	Tuberculosis	0.627006224115103	0.500215491814819	2
hsa01232	Nucleotide metabolism	0.627006224115103	0.500215491814819	2
hsa00983	Drug metabolism - other enzymes	0.627006224115103	0.500215491814819	2
hsa04510	Focal adhesion	0.627006224115103	0.500215491814819	2
hsa04080	Neuroactive ligand-receptor interaction	0.627006224115103	0.500215491814819	2
hsa04540	Gap junction	0.627006224115103	0.500215491814819	2
hsa05222	Small cell lung cancer	0.627006224115103	0.500215491814819	2
hsa04061	Viral protein interaction with cytokine and cytokine receptor	0.627006224115103	0.500215491814819	2
hsa04970	Salivary secretion	0.627006224115103	0.500215491814819	2
hsa04070	Phosphatidylinositol signaling system	0.628181616681637	0.501153201119977	2
hsa04666	Fc gamma R-mediated phagocytosis	0.628181616681637	0.501153201119977	2
hsa05215	Prostate cancer	0.628181616681637	0.501153201119977	2
hsa04020	Calcium signaling pathway	0.677954674377209	0.540861346871568	2
hsa04152	AMPK signaling pathway	0.677954674377209	0.540861346871568	2
hsa04928	Parathyroid hormone synthesis, secretion and action	0.680068018349183	0.542547338738406	2
hsa04670	Leukocyte transendothelial migration	0.681082851580279	0.543356956385375	2
hsa04611	Platelet activation	0.681082851580279	0.543356956385375	2
hsa04010	MAPK signaling pathway	0.721807819776358	0.575846681705238	2
hsa05162	Measles	0.721807819776358	0.575846681705238	2
hsa04613	Neutrophil extracellular trap formation	0.721807819776358	0.575846681705238	2
hsa05034	Alcoholism	0.721807819776358	0.575846681705238	2
hsa05224	Breast cancer	0.721807819776358	0.575846681705238	2
hsa04934	Cushing syndrome	0.73244727619553	0.584334669097819	2
hsa05226	Gastric cancer	0.73244727619553	0.584334669097819	2
hsa04310	Wnt signaling pathway	0.744074827391256	0.593610942627927	2
hsa04062	Chemokine signaling pathway	0.784960325086054	0.626228735802725	2
hsa05171	Coronavirus disease - COVID-19	0.828736947385516	0.661153021736921	2
hsa04810	Regulation of actin cytoskeleton	0.844663705679917	0.673859133617219	2
hsa04060	Cytokine-cytokine receptor interaction	0.884142127919765	0.70535438460081	2
hsa04514	Cell adhesion molecules	2.37994360092032e-06	1.77091992083e-06	3
hsa05330	Allograft rejection	0.00459307937515783	0.00341771786536245	3
hsa04940	Type I diabetes mellitus	0.00459307937515783	0.00341771786536245	3
hsa05332	Graft-versus-host disease	0.00459307937515783	0.00341771786536245	3
hsa05165	Human papillomavirus infection	0.00526191154180224	0.00391539697302889	3
hsa05320	Autoimmune thyroid disease	0.00526191154180224	0.00391539697302889	3
hsa05170	Human immunodeficiency virus 1 infection	0.00734961883432321	0.00546886337944196	3
hsa05416	Viral myocarditis	0.00734961883432321	0.00546886337944196	3
hsa04530	Tight junction	0.00734961883432321	0.00546886337944196	3
hsa04144	Endocytosis	0.00846338234824026	0.00629761662936208	3
hsa05163	Human cytomegalovirus infection	0.00854347431651464	0.00635721319377678	3
hsa04670	Leukocyte transendothelial migration	0.00984833582341187	0.00732816277241174	3
hsa04612	Antigen processing and presentation	0.00984833582341187	0.00732816277241174	3
hsa05167	Kaposi sarcoma-associated herpesvirus infection	0.0156679530411703	0.0116585494498726	3
hsa04650	Natural killer cell mediated cytotoxicity	0.0179729096686956	0.0133736714413161	3
hsa04218	Cellular senescence	0.0324588824131544	0.0241527074217664	3
hsa04145	Phagosome	0.0381410851948292	0.0283808437928856	3
hsa05203	Viral carcinogenesis	0.0387493795543782	0.0288334766194103	3
hsa00910	Nitrogen metabolism	0.0387493795543782	0.0288334766194103	3
hsa00561	Glycerolipid metabolism	0.0387493795543782	0.0288334766194103	3
hsa00220	Arginine biosynthesis	0.0513219690450363	0.0381887609953991	3
hsa04964	Proximal tubule bicarbonate reclamation	0.0513219690450363	0.0381887609953991	3
hsa05169	Epstein-Barr virus infection	0.0818626670254923	0.060914144247644	3
hsa00564	Glycerophospholipid metabolism	0.0822155516024617	0.0611767262377664	3
hsa00500	Starch and sucrose metabolism	0.0852823663994245	0.0634587481375028	3
hsa05160	Hepatitis C	0.0884280327553251	0.0657994436110404	3
hsa05166	Human T-cell leukemia virus 1 infection	0.102758158006691	0.0764625132173198	3
hsa05231	Choline metabolism in cancer	0.102758158006691	0.0764625132173198	3
hsa04975	Fat digestion and absorption	0.102758158006691	0.0764625132173198	3
hsa00565	Ether lipid metabolism	0.102758158006691	0.0764625132173198	3
hsa00250	Alanine, aspartate and glutamate metabolism	0.109541892541095	0.0815103011648802	3
hsa05130	Pathogenic Escherichia coli infection	0.121874964335175	0.0906873600316185	3
hsa00600	Sphingolipid metabolism	0.148128599558285	0.11022273288366	3
hsa04142	Lysosome	0.148444985550559	0.110458156217294	3
hsa04210	Apoptosis	0.18147026638806	0.135032321631769	3
hsa04371	Apelin signaling pathway	0.209320383147756	0.155755639002868	3
hsa04072	Phospholipase D signaling pathway	0.218169857322591	0.162340547191039	3
hsa01521	EGFR tyrosine kinase inhibitor resistance	0.292156885336927	0.217394415586461	3
hsa04360	Axon guidance	0.320611912456225	0.238567847744196	3
hsa04512	ECM-receptor interaction	0.327943527867832	0.244023314747389	3
hsa05222	Small cell lung cancer	0.327943527867832	0.244023314747389	3
hsa04666	Fc gamma R-mediated phagocytosis	0.345055792132189	0.256756578537563	3
hsa04974	Protein digestion and absorption	0.345055792132189	0.256756578537563	3
hsa04933	AGE-RAGE signaling pathway in diabetic complications	0.409776247722882	0.304915175256591	3
hsa04510	Focal adhesion	0.409776247722882	0.304915175256591	3
hsa01523	Antifolate resistance	0.429549590638856	0.319628552018024	3
hsa01200	Carbon metabolism	0.456889335910447	0.339972101131186	3
hsa00512	Mucin type O-glycan biosynthesis	0.456889335910447	0.339972101131186	3
hsa04710	Circadian rhythm	0.505786829111021	0.376356805690596	3
hsa04926	Relaxin signaling pathway	0.505786829111021	0.376356805690596	3
hsa04550	Signaling pathways regulating pluripotency of stem cells	0.511089437131868	0.380302484980156	3
hsa04020	Calcium signaling pathway	0.51425589151462	0.382658648858428	3
hsa00514	Other types of O-glycan biosynthesis	0.516115837312178	0.384042637564416	3
hsa04217	Necroptosis	0.533260864840755	0.396800280553012	3
hsa05219	Bladder cancer	0.548114222165618	0.407852687999824	3
hsa04390	Hippo signaling pathway	0.556741808731149	0.414272489255483	3
hsa05226	Gastric cancer	0.556741808731149	0.414272489255483	3
hsa04310	Wnt signaling pathway	0.584004314954213	0.434558564666474	3
hsa04010	MAPK signaling pathway	0.584004314954213	0.434558564666474	3
hsa03250	Viral life cycle - HIV-1	0.605513506380089	0.450563589139449	3
hsa05217	Basal cell carcinoma	0.605513506380089	0.450563589139449	3
hsa04370	VEGF signaling pathway	0.607378608619953	0.451951414762578	3
hsa04213	Longevity regulating pathway - multiple species	0.636517745875143	0.473633894389852	3
hsa04929	GnRH secretion	0.636517745875143	0.473633894389852	3
hsa04920	Adipocytokine signaling pathway	0.636517745875143	0.473633894389852	3
hsa04623	Cytosolic DNA-sensing pathway	0.636517745875143	0.473633894389852	3
hsa04080	Neuroactive ligand-receptor interaction	0.636517745875143	0.473633894389852	3
hsa05205	Proteoglycans in cancer	0.636517745875143	0.473633894389852	3
hsa05211	Renal cell carcinoma	0.636517745875143	0.473633894389852	3
hsa04610	Complement and coagulation cascades	0.636517745875143	0.473633894389852	3
hsa04672	Intestinal immune network for IgA production	0.636517745875143	0.473633894389852	3
hsa04971	Gastric acid secretion	0.636517745875143	0.473633894389852	3
hsa05223	Non-small cell lung cancer	0.636517745875143	0.473633894389852	3
hsa05212	Pancreatic cancer	0.645024386558472	0.479963699617012	3
hsa04211	Longevity regulating pathway	0.670272860416484	0.49875113025546	3
hsa05321	Inflammatory bowel disease	0.670272860416484	0.49875113025546	3
hsa04061	Viral protein interaction with cytokine and cytokine receptor	0.670272860416484	0.49875113025546	3
hsa04970	Salivary secretion	0.670272860416484	0.49875113025546	3
hsa04070	Phosphatidylinositol signaling system	0.680135351920888	0.50608982629322	3
hsa05410	Hypertrophic cardiomyopathy	0.682309712817158	0.507707771787722	3
hsa04931	Insulin resistance	0.689140267761621	0.512790398878883	3
hsa04922	Glucagon signaling pathway	0.689140267761621	0.512790398878883	3
hsa04916	Melanogenesis	0.689140267761621	0.512790398878883	3
hsa05146	Amoebiasis	0.689140267761621	0.512790398878883	3
hsa04152	AMPK signaling pathway	0.705524199575069	0.524981709302683	3
hsa04928	Parathyroid hormone synthesis, secretion and action	0.705524199575069	0.524981709302683	3
hsa05323	Rheumatoid arthritis	0.705524199575069	0.524981709302683	3
hsa04658	Th1 and Th2 cell differentiation	0.705524199575069	0.524981709302683	3
hsa04066	HIF-1 signaling pathway	0.705524199575069	0.524981709302683	3
hsa04611	Platelet activation	0.705524199575069	0.524981709302683	3
hsa04060	Cytokine-cytokine receptor interaction	0.710386484740225	0.528599743636102	3
hsa04068	FoxO signaling pathway	0.71735723473431	0.533786690092681	3
hsa04910	Insulin signaling pathway	0.71735723473431	0.533786690092681	3
hsa05418	Fluid shear stress and atherosclerosis	0.71735723473431	0.533786690092681	3
hsa04659	Th17 cell differentiation	0.71735723473431	0.533786690092681	3
hsa04936	Alcoholic liver disease	0.71735723473431	0.533786690092681	3
hsa04150	mTOR signaling pathway	0.71735723473431	0.533786690092681	3
hsa04613	Neutrophil extracellular trap formation	0.71735723473431	0.533786690092681	3
hsa05224	Breast cancer	0.71735723473431	0.533786690092681	3
hsa04921	Oxytocin signaling pathway	0.71735723473431	0.533786690092681	3
hsa04261	Adrenergic signaling in cardiomyocytes	0.71735723473431	0.533786690092681	3
hsa04932	Non-alcoholic fatty liver disease	0.71735723473431	0.533786690092681	3
hsa04934	Cushing syndrome	0.721806663592216	0.537097517373519	3
hsa04148	Efferocytosis	0.724053711483658	0.538769549379854	3
hsa05206	MicroRNAs in cancer	0.729516109083216	0.542834128355932	3
hsa05225	Hepatocellular carcinoma	0.729516109083216	0.542834128355932	3
hsa04621	NOD-like receptor signaling pathway	0.737508159255781	0.548781025943503	3
hsa04062	Chemokine signaling pathway	0.766986551093869	0.570715945460047	3
hsa05207	Chemical carcinogenesis - receptor activation	0.789809347071792	0.587698425225834	3
hsa04015	Rap1 signaling pathway	0.789809347071792	0.587698425225834	3
hsa05171	Coronavirus disease - COVID-19	0.789809347071792	0.587698425225834	3
hsa04820	Cytoskeleton in muscle cells	0.789809347071792	0.587698425225834	3
hsa04014	Ras signaling pathway	0.789809347071792	0.587698425225834	3
hsa04714	Thermogenesis	0.789809347071792	0.587698425225834	3
hsa05208	Chemical carcinogenesis - reactive oxygen species	0.789809347071792	0.587698425225834	3
hsa04810	Regulation of actin cytoskeleton	0.794875521072984	0.591468173575179	3
hsa04020	Calcium signaling pathway	0.061904189083266	0.0569233922604745	4
hsa04015	Rap1 signaling pathway	0.061904189083266	0.0569233922604745	4
hsa04014	Ras signaling pathway	0.061904189083266	0.0569233922604745	4
hsa04810	Regulation of actin cytoskeleton	0.061904189083266	0.0569233922604745	4
hsa04725	Cholinergic synapse	0.081141310764798	0.0746126995538373	4
hsa00910	Nitrogen metabolism	0.081141310764798	0.0746126995538373	4
hsa04510	Focal adhesion	0.104271015785683	0.0958813938259153	4
hsa04024	cAMP signaling pathway	0.153723421030825	0.141354869913402	4
hsa04974	Protein digestion and absorption	0.178462784378651	0.164103709773472	4
hsa04710	Circadian rhythm	0.178462784378651	0.164103709773472	4
hsa00514	Other types of O-glycan biosynthesis	0.198295365118112	0.18234056562585	4
hsa00830	Retinol metabolism	0.400157007430506	0.367960466602764	4
hsa05226	Gastric cancer	0.438774488824593	0.403470794321465	4
hsa01521	EGFR tyrosine kinase inhibitor resistance	0.438774488824593	0.403470794321465	4
hsa05218	Melanoma	0.438774488824593	0.403470794321465	4
hsa00604	Glycosphingolipid biosynthesis - ganglio series	0.438774488824593	0.403470794321465	4
hsa04360	Axon guidance	0.438774488824593	0.403470794321465	4
hsa04010	MAPK signaling pathway	0.438774488824593	0.403470794321465	4
hsa04540	Gap junction	0.438774488824593	0.403470794321465	4
hsa04512	ECM-receptor interaction	0.438774488824593	0.403470794321465	4
hsa05215	Prostate cancer	0.457021744055805	0.420249879591545	4
hsa05231	Choline metabolism in cancer	0.457021744055805	0.420249879591545	4
hsa05165	Human papillomavirus infection	0.50579953636948	0.465103021948947	4
hsa04080	Neuroactive ligand-receptor interaction	0.536964903042107	0.493760830383547	4
hsa01523	Antifolate resistance	0.543637031703814	0.499896121106956	4
hsa04142	Lysosome	0.543637031703814	0.499896121106956	4
hsa00512	Mucin type O-glycan biosynthesis	0.564916362744499	0.519463322063907	4
hsa04380	Osteoclast differentiation	0.574226673238173	0.528024527115562	4
hsa04728	Dopaminergic synapse	0.579617761120072	0.532981849305813	4
hsa02010	ABC transporters	0.579617761120072	0.532981849305813	4
hsa01240	Biosynthesis of cofactors	0.579617761120072	0.532981849305813	4
hsa04072	Phospholipase D signaling pathway	0.579617761120072	0.532981849305813	4
hsa05224	Breast cancer	0.579617761120072	0.532981849305813	4
hsa04060	Cytokine-cytokine receptor interaction	0.601066513538254	0.552704840035176	4
hsa05219	Bladder cancer	0.601066513538254	0.552704840035176	4
hsa00310	Lysine degradation	0.642052766928542	0.590393348899809	4
hsa04340	Hedgehog signaling pathway	0.642052766928542	0.590393348899809	4
hsa05217	Basal cell carcinoma	0.64430972442983	0.592468712119384	4
hsa00561	Glycerolipid metabolism	0.64430972442983	0.592468712119384	4
hsa04923	Regulation of lipolysis in adipocytes	0.64430972442983	0.592468712119384	4
hsa04514	Cell adhesion molecules	0.64430972442983	0.592468712119384	4
hsa05213	Endometrial cancer	0.669718020192919	0.615832662246362	4
hsa04929	GnRH secretion	0.688361496204509	0.632976088463916	4
hsa05223	Non-small cell lung cancer	0.696794403549091	0.640730486022153	4
hsa05214	Glioma	0.696794403549091	0.640730486022153	4
hsa04742	Taste transduction	0.696794403549091	0.640730486022153	4
hsa01232	Nucleotide metabolism	0.696794403549091	0.640730486022153	4
hsa05212	Pancreatic cancer	0.696794403549091	0.640730486022153	4
hsa04976	Bile secretion	0.696794403549091	0.640730486022153	4
hsa04012	ErbB signaling pathway	0.696794403549091	0.640730486022153	4
hsa04061	Viral protein interaction with cytokine and cytokine receptor	0.696794403549091	0.640730486022153	4
hsa05235	PD-L1 expression and PD-1 checkpoint pathway in cancer	0.696794403549091	0.640730486022153	4
hsa04064	NF-kappa B signaling pathway	0.696794403549091	0.640730486022153	4
hsa05210	Colorectal cancer	0.696794403549091	0.640730486022153	4
hsa04750	Inflammatory mediator regulation of TRP channels	0.696794403549091	0.640730486022153	4
hsa04972	Pancreatic secretion	0.701499205093969	0.645056740316293	4
hsa04931	Insulin resistance	0.701499205093969	0.645056740316293	4
hsa05146	Amoebiasis	0.701499205093969	0.645056740316293	4
hsa04350	TGF-beta signaling pathway	0.701499205093969	0.645056740316293	4
hsa04620	Toll-like receptor signaling pathway	0.701499205093969	0.645056740316293	4
hsa04152	AMPK signaling pathway	0.703737035086134	0.647114515021733	4
hsa04066	HIF-1 signaling pathway	0.703737035086134	0.647114515021733	4
hsa04640	Hematopoietic cell lineage	0.703737035086134	0.647114515021733	4
hsa00230	Purine metabolism	0.703737035086134	0.647114515021733	4
hsa04068	FoxO signaling pathway	0.709582419331031	0.652489580994051	4
hsa05016	Huntington disease	0.709582419331031	0.652489580994051	4
hsa04910	Insulin signaling pathway	0.709582419331031	0.652489580994051	4
hsa05418	Fluid shear stress and atherosclerosis	0.709582419331031	0.652489580994051	4
hsa04659	Th17 cell differentiation	0.709582419331031	0.652489580994051	4
hsa04371	Apelin signaling pathway	0.709582419331031	0.652489580994051	4
hsa04150	mTOR signaling pathway	0.709582419331031	0.652489580994051	4
hsa04723	Retrograde endocannabinoid signaling	0.710450909655206	0.653288192786396	4
hsa04390	Hippo signaling pathway	0.721130310691695	0.663108331670524	4
hsa05160	Hepatitis C	0.721130310691695	0.663108331670524	4
hsa04530	Tight junction	0.721130310691695	0.663108331670524	4
hsa04630	JAK-STAT signaling pathway	0.724402240078006	0.666117002370581	4
hsa04621	NOD-like receptor signaling pathway	0.734056232966217	0.674994237210315	4
hsa05130	Pathogenic Escherichia coli infection	0.75315774417666	0.692558845219917	4
hsa04062	Chemokine signaling pathway	0.75315774417666	0.692558845219917	4
hsa05205	Proteoglycans in cancer	0.773975263512654	0.711701391735774	4
hsa05207	Chemical carcinogenesis - receptor activation	0.773975263512654	0.711701391735774	4
hsa04820	Cytoskeleton in muscle cells	0.773975263512654	0.711701391735774	4
hsa04714	Thermogenesis	0.773975263512654	0.711701391735774	4
hsa05208	Chemical carcinogenesis - reactive oxygen species	0.773975263512654	0.711701391735774	4
hsa05131	Shigellosis	0.773975263512654	0.711701391735774	4
hsa05163	Human cytomegalovirus infection	0.773975263512654	0.711701391735774	4
hsa05166	Human T-cell leukemia virus 1 infection	0.791850003606064	0.728137934350404	4
hsa04610	Complement and coagulation cascades	1.89872045553982e-11	1.57146007971556e-11	5
hsa04950	Maturity onset diabetes of the young	7.03007270501653e-09	5.81838078438491e-09	5
hsa00982	Drug metabolism - cytochrome P450	5.47371927755818e-06	4.53027790750094e-06	5
hsa04977	Vitamin digestion and absorption	5.47371927755818e-06	4.53027790750094e-06	5
hsa00980	Metabolism of xenobiotics by cytochrome P450	8.64313593918113e-06	7.1534190577393e-06	5
hsa00983	Drug metabolism - other enzymes	7.92377384147582e-05	6.55804504356777e-05	5
hsa04975	Fat digestion and absorption	7.92377384147582e-05	6.55804504356777e-05	5
hsa00480	Glutathione metabolism	7.92377384147582e-05	6.55804504356777e-05	5
hsa05204	Chemical carcinogenesis - DNA adducts	0.000221409087354978	0.000183247376436824	5
hsa01524	Platinum drug resistance	0.000362630179621462	0.000300127830462118	5
hsa04979	Cholesterol metabolism	0.000362630179621462	0.000300127830462118	5
hsa05418	Fluid shear stress and atherosclerosis	0.00173892722060393	0.00143920854738614	5
hsa03320	PPAR signaling pathway	0.0233305936514244	0.0193093703985272	5
hsa05207	Chemical carcinogenesis - receptor activation	0.0257689899174317	0.0213274886419885	5
hsa05225	Hepatocellular carcinoma	0.0257689899174317	0.0213274886419885	5
hsa00830	Retinol metabolism	0.0489599071595102	0.04052125703037	5
hsa05143	African trypanosomiasis	0.063159304568903	0.0522732693499156	5
hsa05033	Nicotine addiction	0.073131606401732	0.0605267614252985	5
hsa04918	Thyroid hormone synthesis	0.0809474226967375	0.0669954563098751	5
hsa04611	Platelet activation	0.0809474226967375	0.0669954563098751	5
hsa04216	Ferroptosis	0.0900221253965038	0.0745060579818392	5
hsa05208	Chemical carcinogenesis - reactive oxygen species	0.0979384373848762	0.0810579272851929	5
hsa00900	Terpenoid backbone biosynthesis	0.126713866100414	0.104873669813922	5
hsa04613	Neutrophil extracellular trap formation	0.136190531600021	0.11271695262999	5
hsa04978	Mineral absorption	0.136190531600021	0.11271695262999	5
hsa05171	Coronavirus disease - COVID-19	0.205033587067272	0.169694330798948	5
hsa00650	Butanoate metabolism	0.205033587067272	0.169694330798948	5
hsa05417	Lipid and atherosclerosis	0.228191592088508	0.18886085966345	5
hsa00350	Tyrosine metabolism	0.3220077890981	0.266507049233462	5
hsa04727	GABAergic synapse	0.328513824804267	0.271891715185532	5
hsa05032	Morphine addiction	0.355145695581735	0.293933359943099	5
hsa04974	Protein digestion and absorption	0.387709020270896	0.320884122843731	5
hsa04080	Neuroactive ligand-receptor interaction	0.387709020270896	0.320884122843731	5
hsa00071	Fatty acid degradation	0.394665674286773	0.326641739265067	5
hsa00280	Valine, leucine and isoleucine degradation	0.419216712142574	0.346961200085859	5
hsa00620	Pyruvate metabolism	0.419216712142574	0.346961200085859	5
hsa05202	Transcriptional misregulation in cancer	0.419216712142574	0.346961200085859	5
hsa04350	TGF-beta signaling pathway	0.443343423648131	0.366929470757392	5
hsa04152	AMPK signaling pathway	0.46847437984543	0.387728896135631	5
hsa04923	Regulation of lipolysis in adipocytes	0.482077645069487	0.398987524645698	5
hsa04726	Serotonergic synapse	0.482077645069487	0.398987524645698	5
hsa04071	Sphingolipid signaling pathway	0.482077645069487	0.398987524645698	5
hsa04066	HIF-1 signaling pathway	0.482077645069487	0.398987524645698	5
hsa04115	p53 signaling pathway	0.490555896093237	0.406004478084399	5
hsa00120	Primary bile acid biosynthesis	0.490555896093237	0.406004478084399	5
hsa00360	Phenylalanine metabolism	0.498835113078306	0.412856702668264	5
hsa00770	Pantothenate and CoA biosynthesis	0.506615371735304	0.419295968571605	5
hsa04935	Growth hormone synthesis, secretion and action	0.514482645461801	0.425807251768305	5
hsa04920	Adipocytokine signaling pathway	0.514482645461801	0.425807251768305	5
hsa00340	Histidine metabolism	0.514482645461801	0.425807251768305	5
hsa00010	Glycolysis / Gluconeogenesis	0.514482645461801	0.425807251768305	5
hsa00670	One carbon pool by folate	0.514482645461801	0.425807251768305	5
hsa04550	Signaling pathways regulating pluripotency of stem cells	0.514482645461801	0.425807251768305	5
hsa04936	Alcoholic liver disease	0.522641161526692	0.432559579246679	5
hsa00790	Folate biosynthesis	0.522641161526692	0.432559579246679	5
hsa04964	Proximal tubule bicarbonate reclamation	0.522641161526692	0.432559579246679	5
hsa04742	Taste transduction	0.522641161526692	0.432559579246679	5
hsa04723	Retrograde endocannabinoid signaling	0.522641161526692	0.432559579246679	5
hsa05034	Alcoholism	0.522641161526692	0.432559579246679	5
hsa04911	Insulin secretion	0.575184425393491	0.476046571438567	5
hsa04512	ECM-receptor interaction	0.591229271407269	0.48932595383647	5
hsa00410	beta-Alanine metabolism	0.628971273634273	0.52056280582025	5
hsa04668	TNF signaling pathway	0.719387482781257	0.595395023916991	5
hsa00565	Ether lipid metabolism	0.741713460815697	0.613872932615643	5
hsa05150	Staphylococcus aureus infection	0.749655636650961	0.620446207915219	5
hsa00380	Tryptophan metabolism	0.769214681294691	0.636634087371259	5
hsa04962	Vasopressin-regulated water reabsorption	0.786344946310009	0.650811807713387	5
hsa05205	Proteoglycans in cancer	0.817592371399437	0.676673477333403	5
hsa00600	Sphingolipid metabolism	0.822548440473883	0.68077532638658	5
hsa05144	Malaria	0.822548440473883	0.68077532638658	5
hsa04340	Hedgehog signaling pathway	0.824983974588773	0.682791075794646	5
hsa04930	Type II diabetes mellitus	0.824983974588773	0.682791075794646	5
hsa00240	Pyrimidine metabolism	0.824983974588773	0.682791075794646	5
hsa05030	Cocaine addiction	0.824983974588773	0.682791075794646	5
hsa04714	Thermogenesis	0.853856506214205	0.706687184733332	5
hsa00140	Steroid hormone biosynthesis	0.853856506214205	0.706687184733332	5
hsa04024	cAMP signaling pathway	0.885016712559692	0.732476668490545	5
hsa05221	Acute myeloid leukemia	0.885016712559692	0.732476668490545	5
hsa04927	Cortisol synthesis and secretion	0.892610043644485	0.738761225354616	5
hsa04721	Synaptic vesicle cycle	0.900337856717418	0.745157085109635	5
hsa00562	Inositol phosphate metabolism	0.900337856717418	0.745157085109635	5
hsa04218	Cellular senescence	0.900337856717418	0.745157085109635	5
hsa01230	Biosynthesis of amino acids	0.900337856717418	0.745157085109635	5
hsa05031	Amphetamine addiction	0.900337856717418	0.745157085109635	5
hsa04971	Gastric acid secretion	0.900337856717418	0.745157085109635	5
hsa05133	Pertussis	0.900337856717418	0.745157085109635	5
hsa04814	Motor proteins	0.911345748401191	0.754267674450162	5
hsa05130	Pathogenic Escherichia coli infection	0.911345748401191	0.754267674450162	5
hsa04540	Gap junction	0.911345748401191	0.754267674450162	5
hsa04976	Bile secretion	0.911345748401191	0.754267674450162	5
hsa04211	Longevity regulating pathway	0.911345748401191	0.754267674450162	5
hsa05020	Prion disease	0.911345748401191	0.754267674450162	5
hsa04064	NF-kappa B signaling pathway	0.911345748401191	0.754267674450162	5
hsa04070	Phosphatidylinositol signaling system	0.911345748401191	0.754267674450162	5
hsa05215	Prostate cancer	0.911345748401191	0.754267674450162	5
hsa04925	Aldosterone synthesis and secretion	0.911345748401191	0.754267674450162	5
hsa04972	Pancreatic secretion	0.911345748401191	0.754267674450162	5
hsa04931	Insulin resistance	0.911345748401191	0.754267674450162	5
hsa04922	Glucagon signaling pathway	0.911345748401191	0.754267674450162	5
hsa04510	Focal adhesion	0.911345748401191	0.754267674450162	5
hsa04916	Melanogenesis	0.911345748401191	0.754267674450162	5
hsa04933	AGE-RAGE signaling pathway in diabetic complications	0.911345748401191	0.754267674450162	5
hsa05165	Human papillomavirus infection	0.911345748401191	0.754267674450162	5
hsa04928	Parathyroid hormone synthesis, secretion and action	0.911345748401191	0.754267674450162	5
hsa05322	Systemic lupus erythematosus	0.911345748401191	0.754267674450162	5
hsa04725	Cholinergic synapse	0.911345748401191	0.754267674450162	5
hsa04670	Leukocyte transendothelial migration	0.911345748401191	0.754267674450162	5
hsa04810	Regulation of actin cytoskeleton	0.911345748401191	0.754267674450162	5
hsa04926	Relaxin signaling pathway	0.911345748401191	0.754267674450162	5
hsa04728	Dopaminergic synapse	0.911345748401191	0.754267674450162	5
hsa04915	Estrogen signaling pathway	0.911345748401191	0.754267674450162	5
hsa01240	Biosynthesis of cofactors	0.911345748401191	0.754267674450162	5
hsa04072	Phospholipase D signaling pathway	0.911345748401191	0.754267674450162	5
hsa04261	Adrenergic signaling in cardiomyocytes	0.911345748401191	0.754267674450162	5
hsa04932	Non-alcoholic fatty liver disease	0.911345748401191	0.754267674450162	5
hsa05012	Parkinson disease	0.911345748401191	0.754267674450162	5
hsa04934	Cushing syndrome	0.911345748401191	0.754267674450162	5
hsa04390	Hippo signaling pathway	0.911345748401191	0.754267674450162	5
hsa04022	cGMP-PKG signaling pathway	0.911345748401191	0.754267674450162	5
hsa04010	MAPK signaling pathway	0.911345748401191	0.754267674450162	5
hsa04310	Wnt signaling pathway	0.911345748401191	0.754267674450162	5
hsa05161	Hepatitis B	0.911345748401191	0.754267674450162	5
hsa05016	Huntington disease	0.911345748401191	0.754267674450162	5
hsa04145	Phagosome	0.911345748401191	0.754267674450162	5
hsa04360	Axon guidance	0.911345748401191	0.754267674450162	5
hsa05203	Viral carcinogenesis	0.911345748401191	0.754267674450162	5
hsa04514	Cell adhesion molecules	0.911345748401191	0.754267674450162	5
hsa05132	Salmonella infection	0.950627855942873	0.786779181696391	5
hsa05163	Human cytomegalovirus infection	0.950627855942873	0.786779181696391	5
hsa04020	Calcium signaling pathway	0.950627855942873	0.786779181696391	5
hsa05166	Human T-cell leukemia virus 1 infection	0.950627855942873	0.786779181696391	5
hsa04820	Cytoskeleton in muscle cells	0.000222645359593085	0.000185962371284842	6
hsa04350	TGF-beta signaling pathway	0.000222645359593085	0.000185962371284842	6
hsa04510	Focal adhesion	0.000474661717223135	0.000396456583035341	6
hsa04814	Motor proteins	0.000681461095063404	0.000569183752169662	6
hsa04512	ECM-receptor interaction	0.00254254398450554	0.00212363513579982	6
hsa04371	Apelin signaling pathway	0.0038341489664045	0.00320243563555525	6
hsa04270	Vascular smooth muscle contraction	0.0687107481649813	0.057389984165259	6
hsa04962	Vasopressin-regulated water reabsorption	0.0699056989168004	0.0583880551593413	6
hsa04540	Gap junction	0.0699056989168004	0.0583880551593413	6
hsa00730	Thiamine metabolism	0.0699056989168004	0.0583880551593413	6
hsa05165	Human papillomavirus infection	0.0699056989168004	0.0583880551593413	6
hsa05034	Alcoholism	0.0712393923144228	0.059502009599003	6
hsa04974	Protein digestion and absorption	0.0712393923144228	0.059502009599003	6
hsa05206	MicroRNAs in cancer	0.0947772844228855	0.0791618050671698	6
hsa04014	Ras signaling pathway	0.0947772844228855	0.0791618050671698	6
hsa04614	Renin-angiotensin system	0.0949259062935152	0.0792859400392061	6
hsa04810	Regulation of actin cytoskeleton	0.102025585543589	0.0852158780856066	6
hsa04020	Calcium signaling pathway	0.127846700314588	0.106782713077402	6
hsa01521	EGFR tyrosine kinase inhibitor resistance	0.164480150183179	0.137380445805173	6
hsa04390	Hippo signaling pathway	0.232996299643258	0.194607893294712	6
hsa05132	Salmonella infection	0.252991885695853	0.211309012080061	6
hsa04145	Phagosome	0.29551888288084	0.246829272886743	6
hsa04660	T cell receptor signaling pathway	0.35562580297066	0.297032993327897	6
hsa04722	Neurotrophin signaling pathway	0.35562580297066	0.297032993327897	6
hsa00480	Glutathione metabolism	0.35562580297066	0.297032993327897	6
hsa04010	MAPK signaling pathway	0.413215660051821	0.345134361370514	6
hsa04921	Oxytocin signaling pathway	0.486193084888965	0.406088045731057	6
hsa05230	Central carbon metabolism in cancer	0.486193084888965	0.406088045731057	6
hsa05214	Glioma	0.486193084888965	0.406088045731057	6
hsa05218	Melanoma	0.486193084888965	0.406088045731057	6
hsa00534	Glycosaminoglycan biosynthesis - heparan sulfate / heparin	0.486193084888965	0.406088045731057	6
hsa05412	Arrhythmogenic right ventricular cardiomyopathy	0.486193084888965	0.406088045731057	6
hsa04022	cGMP-PKG signaling pathway	0.496930758468686	0.415056583160344	6
hsa05215	Prostate cancer	0.542714154339993	0.453296719299995	6
hsa05410	Hypertrophic cardiomyopathy	0.542714154339993	0.453296719299995	6
hsa05231	Choline metabolism in cancer	0.542714154339993	0.453296719299995	6
hsa04520	Adherens junction	0.542714154339993	0.453296719299995	6
hsa04514	Cell adhesion molecules	0.542714154339993	0.453296719299995	6
hsa05414	Dilated cardiomyopathy	0.549214204173724	0.45872582270803	6
hsa04713	Circadian entrainment	0.549214204173724	0.45872582270803	6
hsa05322	Systemic lupus erythematosus	0.618753251690035	0.516807635850945	6
hsa04640	Hematopoietic cell lineage	0.618753251690035	0.516807635850945	6
hsa04611	Platelet activation	0.618753251690035	0.516807635850945	6
hsa05340	Primary immunodeficiency	0.622793537972775	0.520182245675201	6
hsa04926	Relaxin signaling pathway	0.684423257225555	0.571657869307386	6
hsa05144	Malaria	0.6861029795411	0.573060841035473	6
hsa01240	Biosynthesis of cofactors	0.6861029795411	0.573060841035473	6
hsa04613	Neutrophil extracellular trap formation	0.6861029795411	0.573060841035473	6
hsa00310	Lysine degradation	0.6861029795411	0.573060841035473	6
hsa04072	Phospholipase D signaling pathway	0.6861029795411	0.573060841035473	6
hsa04261	Adrenergic signaling in cardiomyocytes	0.700530083849536	0.585110939599726	6
hsa04630	JAK-STAT signaling pathway	0.735039356104682	0.613934473634346	6
hsa00830	Retinol metabolism	0.735039356104682	0.613934473634346	6
hsa04310	Wnt signaling pathway	0.735039356104682	0.613934473634346	6
hsa04730	Long-term depression	0.735039356104682	0.613934473634346	6
hsa04924	Renin secretion	0.735039356104682	0.613934473634346	6
hsa04929	GnRH secretion	0.735039356104682	0.613934473634346	6
hsa04060	Cytokine-cytokine receptor interaction	0.735039356104682	0.613934473634346	6
hsa05203	Viral carcinogenesis	0.753589993032663	0.629428712716068	6
hsa04971	Gastric acid secretion	0.764505254735124	0.638545578897758	6
hsa04260	Cardiac muscle contraction	0.775247457655032	0.647517899414386	6
hsa05032	Morphine addiction	0.783595346046365	0.654490392006689	6
hsa04012	ErbB signaling pathway	0.783595346046365	0.654490392006689	6
hsa04970	Salivary secretion	0.783595346046365	0.654490392006689	6
hsa05235	PD-L1 expression and PD-1 checkpoint pathway in cancer	0.783595346046365	0.654490392006689	6
hsa04064	NF-kappa B signaling pathway	0.783595346046365	0.654490392006689	6
hsa04015	Rap1 signaling pathway	0.783595346046365	0.654490392006689	6
hsa04925	Aldosterone synthesis and secretion	0.78741652628665	0.65768199563988	6
hsa04080	Neuroactive ligand-receptor interaction	0.78741652628665	0.65768199563988	6
hsa04658	Th1 and Th2 cell differentiation	0.80031202354667	0.668452834312436	6
hsa04726	Serotonergic synapse	0.80031202354667	0.668452834312436	6
hsa04725	Cholinergic synapse	0.80031202354667	0.668452834312436	6
hsa04670	Leukocyte transendothelial migration	0.80031202354667	0.668452834312436	6
hsa00230	Purine metabolism	0.80031202354667	0.668452834312436	6
hsa05166	Human T-cell leukemia virus 1 infection	0.80031202354667	0.668452834312436	6
hsa04550	Signaling pathways regulating pluripotency of stem cells	0.80031202354667	0.668452834312436	6
hsa04728	Dopaminergic synapse	0.80031202354667	0.668452834312436	6
hsa04659	Th17 cell differentiation	0.80031202354667	0.668452834312436	6
hsa05135	Yersinia infection	0.80031202354667	0.668452834312436	6
hsa04915	Estrogen signaling pathway	0.80031202354667	0.668452834312436	6
hsa05017	Spinocerebellar ataxia	0.80031202354667	0.668452834312436	6
hsa04650	Natural killer cell mediated cytotoxicity	0.80031202354667	0.668452834312436	6
hsa05020	Prion disease	0.80031202354667	0.668452834312436	6
hsa04723	Retrograde endocannabinoid signaling	0.80031202354667	0.668452834312436	6
hsa05016	Huntington disease	0.812679814231719	0.678782911200406	6
hsa04621	NOD-like receptor signaling pathway	0.843197059749043	0.704272143726317	6
hsa05130	Pathogenic Escherichia coli infection	0.862650766184149	0.720520662831154	6
hsa05205	Proteoglycans in cancer	0.883201580664462	0.737685530760935	6
hsa04714	Thermogenesis	0.89617696921253	0.748523097854859	6
hsa05131	Shigellosis	0.89617696921253	0.748523097854859	6
hsa04024	cAMP signaling pathway	0.89617696921253	0.748523097854859	6
hsa05012	Parkinson disease	0.918079409003067	0.766816897679907	6
hsa03010	Ribosome	1.02808726762166e-39	9.65489590852122e-40	7
hsa05171	Coronavirus disease - COVID-19	2.69498694854194e-29	2.53089589594754e-29	7
hsa04390	Hippo signaling pathway	0.0335718341715492	0.0315277286853559	7
hsa04014	Ras signaling pathway	0.199920044346695	0.187747410067587	7
hsa04962	Vasopressin-regulated water reabsorption	0.205268362965816	0.192770082867794	7
hsa04020	Calcium signaling pathway	0.234355484663319	0.22008616206772	7
hsa04010	MAPK signaling pathway	0.346232429320011	0.325151197813426	7
hsa05221	Acute myeloid leukemia	0.346232429320011	0.325151197813426	7
hsa05132	Salmonella infection	0.350175033606437	0.328853746730503	7
hsa01521	EGFR tyrosine kinase inhibitor resistance	0.414964169155151	0.389698032952722	7
hsa05218	Melanoma	0.414964169155151	0.389698032952722	7
hsa05034	Alcoholism	0.414964169155151	0.389698032952722	7
hsa05224	Breast cancer	0.414964169155151	0.389698032952722	7
hsa05216	Thyroid cancer	0.414964169155151	0.389698032952722	7
hsa04974	Protein digestion and absorption	0.414964169155151	0.389698032952722	7
hsa04820	Cytoskeleton in muscle cells	0.414964169155151	0.389698032952722	7
hsa05215	Prostate cancer	0.414964169155151	0.389698032952722	7
hsa05226	Gastric cancer	0.414964169155151	0.389698032952722	7
hsa04520	Adherens junction	0.420043565493215	0.394468157480729	7
hsa05206	MicroRNAs in cancer	0.427606455373361	0.401570561805737	7
hsa04350	TGF-beta signaling pathway	0.464208796027775	0.435944276971388	7
hsa04145	Phagosome	0.466229337509326	0.437841792707417	7
hsa05134	Legionellosis	0.495387258768535	0.465224360659821	7
hsa05217	Basal cell carcinoma	0.495387258768535	0.465224360659821	7
hsa04722	Neurotrophin signaling pathway	0.509850704175608	0.478807162848094	7
hsa05213	Endometrial cancer	0.524207758849382	0.492290052170215	7
hsa05167	Kaposi sarcoma-associated herpesvirus infection	0.524207758849382	0.492290052170215	7
hsa00190	Oxidative phosphorylation	0.524207758849382	0.492290052170215	7
hsa00120	Primary bile acid biosynthesis	0.524207758849382	0.492290052170215	7
hsa04015	Rap1 signaling pathway	0.561796316528016	0.527589936058302	7
hsa04371	Apelin signaling pathway	0.561796316528016	0.527589936058302	7
hsa04260	Cardiac muscle contraction	0.619312920609667	0.581604497166973	7
hsa05412	Arrhythmogenic right ventricular cardiomyopathy	0.631993791141568	0.593513261030782	7
hsa03013	Nucleocytoplasmic transport	0.682507534700031	0.640951348376706	7
hsa04966	Collecting duct acid secretion	0.682507534700031	0.640951348376706	7
hsa05210	Colorectal cancer	0.684362857382672	0.642693705075574	7
hsa04137	Mitophagy - animal	0.684362857382672	0.642693705075574	7
hsa04814	Motor proteins	0.725665842166945	0.68148185384099	7
hsa05140	Leishmaniasis	0.725665842166945	0.68148185384099	7
hsa04916	Melanogenesis	0.725665842166945	0.68148185384099	7
hsa05012	Parkinson disease	0.748675102821797	0.703090137840903	7
hsa04060	Cytokine-cytokine receptor interaction	0.773254540209788	0.726172994417861	7
hsa04120	Ubiquitin mediated proteolysis	0.797059020557512	0.748528079161337	7
hsa05205	Proteoglycans in cancer	0.797059020557512	0.748528079161337	7
hsa05415	Diabetic cardiomyopathy	0.805609604323002	0.756558039147505	7
hsa05219	Bladder cancer	0.805609604323002	0.756558039147505	7
hsa04961	Endocrine and other factor-regulated calcium reabsorption	0.805609604323002	0.756558039147505	7
hsa05418	Fluid shear stress and atherosclerosis	0.805609604323002	0.756558039147505	7
hsa05110	Vibrio cholerae infection	0.805609604323002	0.756558039147505	7
hsa04936	Alcoholic liver disease	0.805609604323002	0.756558039147505	7
hsa04340	Hedgehog signaling pathway	0.805609604323002	0.756558039147505	7
hsa04979	Cholesterol metabolism	0.805609604323002	0.756558039147505	7
hsa05030	Cocaine addiction	0.805609604323002	0.756558039147505	7
hsa04810	Regulation of actin cytoskeleton	0.805609604323002	0.756558039147505	7
hsa04932	Non-alcoholic fatty liver disease	0.805609604323002	0.756558039147505	7
hsa04080	Neuroactive ligand-receptor interaction	0.805609604323002	0.756558039147505	7
hsa04370	VEGF signaling pathway	0.805609604323002	0.756558039147505	7
hsa04934	Cushing syndrome	0.805609604323002	0.756558039147505	7
hsa04140	Autophagy - animal	0.805609604323002	0.756558039147505	7
hsa05120	Epithelial cell signaling in Helicobacter pylori infection	0.805609604323002	0.756558039147505	7
hsa04630	JAK-STAT signaling pathway	0.805609604323002	0.756558039147505	7
hsa04310	Wnt signaling pathway	0.805609604323002	0.756558039147505	7
hsa05225	Hepatocellular carcinoma	0.805609604323002	0.756558039147505	7
hsa04721	Synaptic vesicle cycle	0.805609604323002	0.756558039147505	7
hsa05031	Amphetamine addiction	0.813723266262313	0.76417768039082	7
hsa05230	Central carbon metabolism in cancer	0.813723266262313	0.76417768039082	7
hsa05214	Glioma	0.813723266262313	0.76417768039082	7
hsa05020	Prion disease	0.813723266262313	0.76417768039082	7
hsa04657	IL-17 signaling pathway	0.813723266262313	0.76417768039082	7
hsa03320	PPAR signaling pathway	0.813723266262313	0.76417768039082	7
hsa04540	Gap junction	0.836697397122746	0.785752973562124	7
hsa04012	ErbB signaling pathway	0.836697397122746	0.785752973562124	7
hsa05231	Choline metabolism in cancer	0.836697397122746	0.785752973562124	7
hsa05207	Chemical carcinogenesis - receptor activation	0.836697397122746	0.785752973562124	7
hsa04510	Focal adhesion	0.836697397122746	0.785752973562124	7
hsa04912	GnRH signaling pathway	0.836697397122746	0.785752973562124	7
hsa01522	Endocrine resistance	0.836697397122746	0.785752973562124	7
hsa04933	AGE-RAGE signaling pathway in diabetic complications	0.836697397122746	0.785752973562124	7
hsa05169	Epstein-Barr virus infection	0.836697397122746	0.785752973562124	7
hsa04714	Thermogenesis	0.836697397122746	0.785752973562124	7
hsa05208	Chemical carcinogenesis - reactive oxygen species	0.836697397122746	0.785752973562124	7
hsa05131	Shigellosis	0.836697397122746	0.785752973562124	7
hsa04928	Parathyroid hormone synthesis, secretion and action	0.836697397122746	0.785752973562124	7
hsa05323	Rheumatoid arthritis	0.836697397122746	0.785752973562124	7
hsa04670	Leukocyte transendothelial migration	0.836697397122746	0.785752973562124	7
hsa04142	Lysosome	0.836697397122746	0.785752973562124	7
hsa05166	Human T-cell leukemia virus 1 infection	0.852012022786268	0.800135129758002	7
hsa04380	Osteoclast differentiation	0.852012022786268	0.800135129758002	7
hsa04926	Relaxin signaling pathway	0.852012022786268	0.800135129758002	7
hsa04550	Signaling pathways regulating pluripotency of stem cells	0.852012022786268	0.800135129758002	7
hsa04915	Estrogen signaling pathway	0.856213218975424	0.804080525559995	7
hsa04072	Phospholipase D signaling pathway	0.857891106435048	0.805656250625277	7
hsa05016	Huntington disease	0.879840711926253	0.826269399228989	7
hsa05202	Transcriptional misregulation in cancer	0.879840711926253	0.826269399228989	7
hsa04360	Axon guidance	0.887649966947799	0.833603168134672	7
hsa05203	Viral carcinogenesis	0.887649966947799	0.833603168134672	7
hsa04514	Cell adhesion molecules	0.887649966947799	0.833603168134672	7
hsa05130	Pathogenic Escherichia coli infection	0.887649966947799	0.833603168134672	7
hsa05152	Tuberculosis	0.903642958039757	0.84862238577521	7
hsa04144	Endocytosis	0.920828355558861	0.86476140718118	7
hsa05163	Human cytomegalovirus infection	0.920828355558861	0.86476140718118	7
hsa05165	Human papillomavirus infection	0.966258754851021	0.907425662450391	7
hsa04510	Focal adhesion	0.000207093275315723	0.000120556691371992	8
hsa04926	Relaxin signaling pathway	0.000207093275315723	0.000120556691371992	8
hsa05410	Hypertrophic cardiomyopathy	0.000207093275315723	0.000120556691371992	8
hsa05219	Bladder cancer	0.000449000530841741	0.000261379894349658	8
hsa05214	Glioma	0.000449000530841741	0.000261379894349658	8
hsa05218	Melanoma	0.000449000530841741	0.000261379894349658	8
hsa04068	FoxO signaling pathway	0.000574309085855563	0.000334326660825009	8
hsa04512	ECM-receptor interaction	0.00061491876823967	0.000357967066040637	8
hsa01522	Endocrine resistance	0.00122384645580555	0.000712446501386007	8
hsa04934	Cushing syndrome	0.00131475338238331	0.000765366801546905	8
hsa05206	MicroRNAs in cancer	0.00174663314001216	0.00101678005758283	8
hsa04014	Ras signaling pathway	0.00186516880759828	0.00108578407459868	8
hsa04066	HIF-1 signaling pathway	0.00186516880759828	0.00108578407459868	8
hsa05223	Non-small cell lung cancer	0.0019857107054428	0.00115595599280163	8
hsa04810	Regulation of actin cytoskeleton	0.0020467816826247	0.00119150767808296	8
hsa05212	Pancreatic cancer	0.0020467816826247	0.00119150767808296	8
hsa05165	Human papillomavirus infection	0.00337041795319747	0.00196204553894271	8
hsa05414	Dilated cardiomyopathy	0.00574219435814954	0.00334274472204878	8
hsa04820	Cytoskeleton in muscle cells	0.00605244595010144	0.00352335370300961	8
hsa04010	MAPK signaling pathway	0.00605244595010144	0.00352335370300961	8
hsa04350	TGF-beta signaling pathway	0.00605244595010144	0.00352335370300961	8
hsa05225	Hepatocellular carcinoma	0.00633213814906747	0.00368617292569318	8
hsa01521	EGFR tyrosine kinase inhibitor resistance	0.0133759504621323	0.00778663782883297	8
hsa03320	PPAR signaling pathway	0.0133759504621323	0.00778663782883297	8
hsa04080	Neuroactive ligand-receptor interaction	0.0133759504621323	0.00778663782883297	8
hsa05412	Arrhythmogenic right ventricular cardiomyopathy	0.0140970561561138	0.00820642025036931	8
hsa05222	Small cell lung cancer	0.0176136377982424	0.01025355310424	8
hsa05215	Prostate cancer	0.0220490965171607	0.0128355984509787	8
hsa05226	Gastric cancer	0.0220490965171607	0.0128355984509787	8
hsa04520	Adherens junction	0.022868225505913	0.013312443875053	8
hsa00061	Fatty acid biosynthesis	0.0255848932826188	0.0148939171421944	8
hsa05163	Human cytomegalovirus infection	0.0255848932826188	0.0148939171421944	8
hsa04933	AGE-RAGE signaling pathway in diabetic complications	0.0275769463880966	0.0160535652817468	8
hsa04115	p53 signaling pathway	0.0398568875141049	0.0232021753471264	8
hsa05213	Endometrial cancer	0.0398719677881204	0.0232109541350302	8
hsa04924	Renin secretion	0.0415675671228817	0.024198025518105	8
hsa05120	Epithelial cell signaling in Helicobacter pylori infection	0.0415675671228817	0.024198025518105	8
hsa04270	Vascular smooth muscle contraction	0.0415675671228817	0.024198025518105	8
hsa04060	Cytokine-cytokine receptor interaction	0.0483491171567878	0.0281458178025957	8
hsa05205	Proteoglycans in cancer	0.0485725318980015	0.0282758758257904	8
hsa05418	Fluid shear stress and atherosclerosis	0.0485725318980015	0.0282758758257904	8
hsa04550	Signaling pathways regulating pluripotency of stem cells	0.0490553748052736	0.0285569566250795	8
hsa05230	Central carbon metabolism in cancer	0.0534180838756149	0.0310966516979257	8
hsa05224	Breast cancer	0.0587406075166371	0.0341950905001157	8
hsa04110	Cell cycle	0.0588421709197008	0.0342542143312453	8
hsa04921	Oxytocin signaling pathway	0.0588421709197008	0.0342542143312453	8
hsa04540	Gap junction	0.0673091511564794	0.0391831581692424	8
hsa04390	Hippo signaling pathway	0.0673091511564794	0.0391831581692424	8
hsa04012	ErbB signaling pathway	0.0692067271883157	0.0402878076933576	8
hsa05235	PD-L1 expression and PD-1 checkpoint pathway in cancer	0.0705452452491886	0.0410670087973746	8
hsa05210	Colorectal cancer	0.0732728553344573	0.0426548519889584	8
hsa04218	Cellular senescence	0.0752972314554766	0.0438333165570159	8
hsa05231	Choline metabolism in cancer	0.0773745600120219	0.045042606705563	8
hsa04912	GnRH signaling pathway	0.0787313247457805	0.0458324298759328	8
hsa05203	Viral carcinogenesis	0.0922614884287622	0.0537088409513528	8
hsa04216	Ferroptosis	0.0922614884287622	0.0537088409513528	8
hsa00071	Fatty acid degradation	0.101167609378079	0.0588934249170635	8
hsa04928	Parathyroid hormone synthesis, secretion and action	0.108305686418898	0.0630487648212086	8
hsa00620	Pyruvate metabolism	0.11103313449308	0.0646365137001186	8
hsa04919	Thyroid hormone signaling pathway	0.125808830206914	0.0732379952560186	8
hsa04015	Rap1 signaling pathway	0.135504594206365	0.0788822597852046	8
hsa05217	Basal cell carcinoma	0.135504594206365	0.0788822597852046	8
hsa01212	Fatty acid metabolism	0.138965134182634	0.080896768702809	8
hsa04371	Apelin signaling pathway	0.158393703828914	0.0922068610806279	8
hsa04915	Estrogen signaling pathway	0.158393703828914	0.0922068610806279	8
hsa05131	Shigellosis	0.162169102363187	0.0944046608653322	8
hsa04072	Phospholipase D signaling pathway	0.164365735219943	0.0956834024805092	8
hsa04024	cAMP signaling pathway	0.170293328955737	0.0991340750699268	8
hsa04920	Adipocytokine signaling pathway	0.170293328955737	0.0991340750699268	8
hsa05160	Hepatitis C	0.190858269394396	0.11110569111476	8
hsa01524	Platinum drug resistance	0.190858269394396	0.11110569111476	8
hsa04146	Peroxisome	0.191049369067038	0.111216937335676	8
hsa05166	Human T-cell leukemia virus 1 infection	0.191935487555064	0.11173277983668	8
hsa04630	JAK-STAT signaling pathway	0.194433199867132	0.113186790991233	8
hsa05220	Chronic myeloid leukemia	0.194433199867132	0.113186790991233	8
hsa00770	Pantothenate and CoA biosynthesis	0.200871900462202	0.11693499787672	8
hsa00430	Taurine and hypotaurine metabolism	0.220486657838469	0.128353477051102	8
hsa04974	Protein digestion and absorption	0.245104748921892	0.142684582705727	8
hsa04744	Phototransduction	0.255804703539901	0.148913423910788	8
hsa04972	Pancreatic secretion	0.255804703539901	0.148913423910788	8
hsa04916	Melanogenesis	0.271794307223244	0.158221566405876	8
hsa05146	Amoebiasis	0.271794307223244	0.158221566405876	8
hsa04668	TNF signaling pathway	0.274063417641601	0.159542499903006	8
hsa00650	Butanoate metabolism	0.285491087343462	0.166194971101058	8
hsa05207	Chemical carcinogenesis - receptor activation	0.285491087343462	0.166194971101058	8
hsa04152	AMPK signaling pathway	0.288801177454967	0.168121897561504	8
hsa00410	beta-Alanine metabolism	0.295360731413123	0.171940457680685	8
hsa05171	Coronavirus disease - COVID-19	0.303828214867723	0.176869694460477	8
hsa01200	Carbon metabolism	0.310821455865069	0.180940719921451	8
hsa05208	Chemical carcinogenesis - reactive oxygen species	0.32327968652578	0.188193118950414	8
hsa04144	Endocytosis	0.327221480280817	0.190487783576552	8
hsa04960	Aldosterone-regulated sodium reabsorption	0.345724068350485	0.201258827668145	8
hsa02010	ABC transporters	0.347311319812432	0.20218282572813	8
hsa04020	Calcium signaling pathway	0.3740469713765	0.217746642029382	8
hsa05110	Vibrio cholerae infection	0.41494887759793	0.241557161600071	8
hsa04530	Tight junction	0.425082408083888	0.24745626626893	8
hsa04913	Ovarian steroidogenesis	0.425082408083888	0.24745626626893	8
hsa04360	Axon guidance	0.477536508943063	0.277991747630332	8
hsa04814	Motor proteins	0.489310981003051	0.284846105368602	8
hsa04213	Longevity regulating pathway - multiple species	0.49696731546611	0.289303142177241	8
hsa04730	Long-term depression	0.49696731546611	0.289303142177241	8
hsa04062	Chemokine signaling pathway	0.500002863205477	0.291070247320573	8
hsa04971	Gastric acid secretion	0.54057249250205	0.314687336145532	8
hsa04260	Cardiac muscle contraction	0.553357209657759	0.322129795095825	8
hsa04727	GABAergic synapse	0.572305205311996	0.333160127494224	8
hsa04976	Bile secretion	0.575959940772994	0.335287684820004	8
hsa04211	Longevity regulating pathway	0.575959940772994	0.335287684820004	8
hsa05032	Morphine addiction	0.575959940772994	0.335287684820004	8
hsa04061	Viral protein interaction with cytokine and cytokine receptor	0.577008542175578	0.335898114663614	8
hsa04714	Thermogenesis	0.578868525945451	0.336980880335071	8
hsa04914	Progesterone-mediated oocyte maturation	0.578868525945451	0.336980880335071	8
hsa04750	Inflammatory mediator regulation of TRP channels	0.582656053635089	0.339185740951846	8
hsa04713	Circadian entrainment	0.614498056627074	0.357722154176845	8
hsa04726	Serotonergic synapse	0.64045787787626	0.372834330821108	8
hsa04724	Glutamatergic synapse	0.64045787787626	0.372834330821108	8
hsa04725	Cholinergic synapse	0.64045787787626	0.372834330821108	8
hsa04670	Leukocyte transendothelial migration	0.64045787787626	0.372834330821108	8
hsa04142	Lysosome	0.64045787787626	0.372834330821108	8
hsa04114	Oocyte meiosis	0.64045787787626	0.372834330821108	8
hsa04935	Growth hormone synthesis, secretion and action	0.665272452881005	0.387279817067889	8
hsa04210	Apoptosis	0.665272452881005	0.387279817067889	8
hsa04728	Dopaminergic synapse	0.680405046782636	0.39608906232163	8
hsa04150	mTOR signaling pathway	0.683204439867607	0.397718693064875	8
hsa04723	Retrograde endocannabinoid signaling	0.683204439867607	0.397718693064875	8
hsa05034	Alcoholism	0.683204439867607	0.397718693064875	8
hsa04261	Adrenergic signaling in cardiomyocytes	0.690522298979263	0.401978690793351	8
hsa05202	Transcriptional misregulation in cancer	0.714866247868181	0.416150208089133	8
hsa04310	Wnt signaling pathway	0.714866247868181	0.416150208089133	8
hsa05130	Pathogenic Escherichia coli infection	0.755970448310663	0.440078490643368	8
hsa05167	Kaposi sarcoma-associated herpesvirus infection	0.775582176744594	0.451495206557858	8
hsa05170	Human immunodeficiency virus 1 infection	0.797884247290999	0.464478070592049	8
hsa05132	Salmonella infection	0.815649183053658	0.474819699863772	8
hsa04360	Axon guidance	0.000943606088791714	0.000814990414071116	9
hsa04310	Wnt signaling pathway	0.00270393622298917	0.00233538351243329	9
hsa04820	Cytoskeleton in muscle cells	0.00881301408529645	0.00761178004667979	9
hsa03250	Viral life cycle - HIV-1	0.00881301408529645	0.00761178004667979	9
hsa04550	Signaling pathways regulating pluripotency of stem cells	0.0248106664292528	0.0214289156743884	9
hsa04390	Hippo signaling pathway	0.0376463050456545	0.0325150272998905	9
hsa05206	MicroRNAs in cancer	0.0395738396925701	0.0341798345522872	9
hsa05217	Basal cell carcinoma	0.0562385300244679	0.0485730893598643	9
hsa00670	One carbon pool by folate	0.0606183056643217	0.0523558915319378	9
hsa01523	Antifolate resistance	0.106597600104582	0.0920681026544299	9
hsa04814	Motor proteins	0.18769262874287	0.162109692841345	9
hsa05130	Pathogenic Escherichia coli infection	0.191703956531183	0.165574267449334	9
hsa04330	Notch signaling pathway	0.246165983013701	0.212612994775666	9
hsa00240	Pyrimidine metabolism	0.246165983013701	0.212612994775666	9
hsa05165	Human papillomavirus infection	0.279393692746843	0.241311691441268	9
hsa05224	Breast cancer	0.311112009133884	0.268706728536688	9
hsa03018	RNA degradation	0.316599158308862	0.273445966690515	9
hsa04530	Tight junction	0.338966427631162	0.292764525889263	9
hsa01232	Nucleotide metabolism	0.372021368597023	0.32131400256693	9
hsa04540	Gap junction	0.401506593917546	0.346780324031349	9
hsa04514	Cell adhesion molecules	0.401506593917546	0.346780324031349	9
hsa04666	Fc gamma R-mediated phagocytosis	0.424162941398975	0.366348559372934	9
hsa04950	Maturity onset diabetes of the young	0.437124996621506	0.377543856731125	9
hsa05205	Proteoglycans in cancer	0.437124996621506	0.377543856731125	9
hsa04916	Melanogenesis	0.437124996621506	0.377543856731125	9
hsa05169	Epstein-Barr virus infection	0.475321842343042	0.410534384749726	9
hsa01210	2-Oxocarboxylic acid metabolism	0.475321842343042	0.410534384749726	9
hsa04660	T cell receptor signaling pathway	0.475321842343042	0.410534384749726	9
hsa00020	Citrate cycle (TCA cycle)	0.475321842343042	0.410534384749726	9
hsa05132	Salmonella infection	0.475321842343042	0.410534384749726	9
hsa04210	Apoptosis	0.504148967769906	0.435432306845803	9
hsa04150	mTOR signaling pathway	0.546867211934561	0.472327956326746	9
hsa04261	Adrenergic signaling in cardiomyocytes	0.55964279934479	0.483362201863246	9
hsa03460	Fanconi anemia pathway	0.55964279934479	0.483362201863246	9
hsa04934	Cushing syndrome	0.55964279934479	0.483362201863246	9
hsa05226	Gastric cancer	0.55964279934479	0.483362201863246	9
hsa05225	Hepatocellular carcinoma	0.581076623617883	0.501874546714501	9
hsa04340	Hedgehog signaling pathway	0.581076623617883	0.501874546714501	9
hsa04145	Phagosome	0.6041496990672	0.521802709045894	9
hsa00480	Glutathione metabolism	0.606252689362359	0.52361905693915	9
hsa01230	Biosynthesis of amino acids	0.639979863396857	0.552749139775963	9
hsa05211	Renal cell carcinoma	0.639979863396857	0.552749139775963	9
hsa04510	Focal adhesion	0.639979863396857	0.552749139775963	9
hsa04146	Peroxisome	0.639979863396857	0.552749139775963	9
hsa05230	Central carbon metabolism in cancer	0.639979863396857	0.552749139775963	9
hsa03015	mRNA surveillance pathway	0.639979863396857	0.552749139775963	9
hsa04260	Cardiac muscle contraction	0.639979863396857	0.552749139775963	9
hsa05100	Bacterial invasion of epithelial cells	0.639979863396857	0.552749139775963	9
hsa04727	GABAergic synapse	0.639979863396857	0.552749139775963	9
hsa04014	Ras signaling pathway	0.639979863396857	0.552749139775963	9
hsa03082	ATP-dependent chromatin remodeling	0.639979863396857	0.552749139775963	9
hsa04512	ECM-receptor interaction	0.639979863396857	0.552749139775963	9
hsa04012	ErbB signaling pathway	0.639979863396857	0.552749139775963	9
hsa04974	Protein digestion and absorption	0.647949868125087	0.559632814574974	9
hsa05410	Hypertrophic cardiomyopathy	0.647949868125087	0.559632814574974	9
hsa05414	Dilated cardiomyopathy	0.660244011639982	0.570251238123601	9
hsa05140	Leishmaniasis	0.660244011639982	0.570251238123601	9
hsa05142	Chagas disease	0.660244011639982	0.570251238123601	9
hsa04152	AMPK signaling pathway	0.660244011639982	0.570251238123601	9
hsa05012	Parkinson disease	0.660244011639982	0.570251238123601	9
hsa05322	Systemic lupus erythematosus	0.660244011639982	0.570251238123601	9
hsa04071	Sphingolipid signaling pathway	0.660244011639982	0.570251238123601	9
hsa01200	Carbon metabolism	0.660244011639982	0.570251238123601	9
hsa05020	Prion disease	0.660244011639982	0.570251238123601	9
hsa05016	Huntington disease	0.678221047940945	0.58577796313388	9
hsa04728	Dopaminergic synapse	0.684291140931817	0.591020688524107	9
hsa04613	Neutrophil extracellular trap formation	0.684291140931817	0.591020688524107	9
hsa05034	Alcoholism	0.684291140931817	0.591020688524107	9
hsa04217	Necroptosis	0.684291140931817	0.591020688524107	9
hsa05160	Hepatitis C	0.702537708603948	0.606780207161305	9
hsa05202	Transcriptional misregulation in cancer	0.702537708603948	0.606780207161305	9
hsa04630	JAK-STAT signaling pathway	0.702537708603948	0.606780207161305	9
hsa04015	Rap1 signaling pathway	0.792740255855113	0.68468794027972	9
hsa05170	Human immunodeficiency virus 1 infection	0.792740255855113	0.68468794027972	9
hsa05131	Shigellosis	0.794546915379061	0.686248347965721	9
hsa04810	Regulation of actin cytoskeleton	0.794546915379061	0.686248347965721	9
hsa04024	cAMP signaling pathway	0.794546915379061	0.686248347965721	9
hsa04010	MAPK signaling pathway	0.845679292412428	0.730411264701692	9
hsa04820	Cytoskeleton in muscle cells	2.41366874364711e-33	2.15354905448213e-33	10
hsa05414	Dilated cardiomyopathy	4.06636207200834e-12	3.62813257552623e-12	10
hsa04260	Cardiac muscle contraction	3.57681300686153e-11	3.19134193093409e-11	10
hsa05410	Hypertrophic cardiomyopathy	2.79994693728476e-10	2.49819826985808e-10	10
hsa04261	Adrenergic signaling in cardiomyocytes	4.01642206607202e-10	3.58357457524221e-10	10
hsa04814	Motor proteins	4.58880053333876e-09	4.09426814503408e-09	10
hsa04371	Apelin signaling pathway	0.000174003819504277	0.000155251528179255	10
hsa05412	Arrhythmogenic right ventricular cardiomyopathy	0.000255464838028849	0.000227933539694913	10
hsa04020	Calcium signaling pathway	0.00242651422557728	0.00216501018622936	10
hsa04022	cGMP-PKG signaling pathway	0.00242651422557728	0.00216501018622936	10
hsa04390	Hippo signaling pathway	0.0468462841541992	0.0417976871150248	10
hsa04520	Adherens junction	0.154955336889337	0.138255889555398	10
hsa05213	Endometrial cancer	0.219332760655211	0.195695395471817	10
hsa04670	Leukocyte transendothelial migration	0.240987872662973	0.215016748541399	10
hsa04919	Thyroid hormone signaling pathway	0.251561287286025	0.224450672365476	10
hsa04270	Vascular smooth muscle contraction	0.251561287286025	0.224450672365476	10
hsa05100	Bacterial invasion of epithelial cells	0.318029636334477	0.283755765752064	10
hsa04921	Oxytocin signaling pathway	0.361342004647768	0.322400385099262	10
hsa05415	Diabetic cardiomyopathy	0.361342004647768	0.322400385099262	10
hsa05226	Gastric cancer	0.384452097893743	0.343019916917726	10
hsa04922	Glucagon signaling pathway	0.404396721269216	0.360815119728925	10
hsa05416	Viral myocarditis	0.404396721269216	0.360815119728925	10
hsa00330	Arginine and proline metabolism	0.405312991816875	0.361632644327838	10
hsa04024	cAMP signaling pathway	0.405312991816875	0.361632644327838	10
hsa00310	Lysine degradation	0.405312991816875	0.361632644327838	10
hsa04611	Platelet activation	0.486072325168368	0.43368859087704	10
hsa04213	Longevity regulating pathway - multiple species	0.562891287576366	0.502228817987935	10
hsa04926	Relaxin signaling pathway	0.570725383405232	0.509218637825219	10
hsa00010	Glycolysis / Gluconeogenesis	0.594691921391	0.530602315827559	10
hsa01230	Biosynthesis of amino acids	0.600884652254998	0.536127659656089	10
hsa04610	Complement and coagulation cascades	0.606867107481955	0.54146538913177	10
hsa04974	Protein digestion and absorption	0.814567923079559	0.726782407559706	10
hsa04931	Insulin resistance	0.852697543624166	0.760802820877702	10
hsa00500	Starch and sucrose metabolism	0.852697543624166	0.760802820877702	10
hsa04713	Circadian entrainment	0.853724520196406	0.761719120776743	10
hsa04350	TGF-beta signaling pathway	0.867800335187849	0.774277993300437	10
hsa01200	Carbon metabolism	0.873059662406407	0.778970525856343	10
hsa05205	Proteoglycans in cancer	0.873059662406407	0.778970525856343	10
hsa00260	Glycine, serine and threonine metabolism	0.873059662406407	0.778970525856343	10
hsa04510	Focal adhesion	0.873059662406407	0.778970525856343	10
hsa04961	Endocrine and other factor-regulated calcium reabsorption	0.873059662406407	0.778970525856343	10
hsa04910	Insulin signaling pathway	0.873059662406407	0.778970525856343	10
hsa00600	Sphingolipid metabolism	0.873059662406407	0.778970525856343	10
hsa04714	Thermogenesis	0.873059662406407	0.778970525856343	10
hsa04978	Mineral absorption	0.873059662406407	0.778970525856343	10
hsa05134	Legionellosis	0.873059662406407	0.778970525856343	10
hsa05217	Basal cell carcinoma	0.873059662406407	0.778970525856343	10
hsa00561	Glycerolipid metabolism	0.873059662406407	0.778970525856343	10
hsa04141	Protein processing in endoplasmic reticulum	0.873059662406407	0.778970525856343	10
hsa04730	Long-term depression	0.873059662406407	0.778970525856343	10
hsa04924	Renin secretion	0.873059662406407	0.778970525856343	10
hsa05225	Hepatocellular carcinoma	0.873059662406407	0.778970525856343	10
hsa03018	RNA degradation	0.873059662406407	0.778970525856343	10
hsa04920	Adipocytokine signaling pathway	0.873059662406407	0.778970525856343	10
hsa04971	Gastric acid secretion	0.873059662406407	0.778970525856343	10
hsa05230	Central carbon metabolism in cancer	0.873059662406407	0.778970525856343	10
hsa03320	PPAR signaling pathway	0.873059662406407	0.778970525856343	10
hsa00564	Glycerophospholipid metabolism	0.873059662406407	0.778970525856343	10
hsa04911	Insulin secretion	0.873059662406407	0.778970525856343	10
hsa04540	Gap junction	0.873059662406407	0.778970525856343	10
hsa03082	ATP-dependent chromatin remodeling	0.873059662406407	0.778970525856343	10
hsa04211	Longevity regulating pathway	0.873059662406407	0.778970525856343	10
hsa03013	Nucleocytoplasmic transport	0.873059662406407	0.778970525856343	10
hsa04512	ECM-receptor interaction	0.873059662406407	0.778970525856343	10
hsa04970	Salivary secretion	0.873059662406407	0.778970525856343	10
hsa04070	Phosphatidylinositol signaling system	0.873059662406407	0.778970525856343	10
hsa05231	Choline metabolism in cancer	0.873059662406407	0.778970525856343	10
hsa04972	Pancreatic secretion	0.873059662406407	0.778970525856343	10
hsa05140	Leishmaniasis	0.873059662406407	0.778970525856343	10
hsa04916	Melanogenesis	0.873059662406407	0.778970525856343	10
hsa05146	Amoebiasis	0.873059662406407	0.778970525856343	10
hsa04933	AGE-RAGE signaling pathway in diabetic complications	0.873059662406407	0.778970525856343	10
hsa04152	AMPK signaling pathway	0.873059662406407	0.778970525856343	10
hsa05150	Staphylococcus aureus infection	0.873059662406407	0.778970525856343	10
hsa04928	Parathyroid hormone synthesis, secretion and action	0.873059662406407	0.778970525856343	10
hsa04810	Regulation of actin cytoskeleton	0.873059662406407	0.778970525856343	10
hsa04071	Sphingolipid signaling pathway	0.873059662406407	0.778970525856343	10
hsa04066	HIF-1 signaling pathway	0.873059662406407	0.778970525856343	10
hsa00230	Purine metabolism	0.873059662406407	0.778970525856343	10
hsa04068	FoxO signaling pathway	0.873059662406407	0.778970525856343	10
hsa00190	Oxidative phosphorylation	0.873059662406407	0.778970525856343	10
hsa05418	Fluid shear stress and atherosclerosis	0.873059662406407	0.778970525856343	10
hsa04550	Signaling pathways regulating pluripotency of stem cells	0.873059662406407	0.778970525856343	10
hsa04936	Alcoholic liver disease	0.873059662406407	0.778970525856343	10
hsa04150	mTOR signaling pathway	0.873059662406407	0.778970525856343	10
hsa05017	Spinocerebellar ataxia	0.873059662406407	0.778970525856343	10
hsa04072	Phospholipase D signaling pathway	0.873059662406407	0.778970525856343	10
hsa05034	Alcoholism	0.873059662406407	0.778970525856343	10
hsa04217	Necroptosis	0.873059662406407	0.778970525856343	10
hsa05224	Breast cancer	0.873059662406407	0.778970525856343	10
hsa04060	Cytokine-cytokine receptor interaction	0.873059662406407	0.778970525856343	10
hsa04932	Non-alcoholic fatty liver disease	0.873059662406407	0.778970525856343	10
hsa05020	Prion disease	0.873059662406407	0.778970525856343	10
hsa04934	Cushing syndrome	0.873059662406407	0.778970525856343	10
hsa04530	Tight junction	0.873059662406407	0.778970525856343	10
hsa05016	Huntington disease	0.873059662406407	0.778970525856343	10
hsa05202	Transcriptional misregulation in cancer	0.873059662406407	0.778970525856343	10
hsa04310	Wnt signaling pathway	0.873059662406407	0.778970525856343	10
hsa05165	Human papillomavirus infection	0.900381466389651	0.803347874773724	10
hsa05171	Coronavirus disease - COVID-19	0.928195286559472	0.828164215576872	10
hsa05208	Chemical carcinogenesis - reactive oxygen species	0.928195286559472	0.828164215576872	10
hsa05131	Shigellosis	0.928195286559472	0.828164215576872	10
hsa05132	Salmonella infection	0.928195286559472	0.828164215576872	10
hsa05012	Parkinson disease	0.950292969152829	0.847880443655155	10
hsa04010	MAPK signaling pathway	0.950301722165457	0.847888253360658	10
hsa04814	Motor proteins	1.18724101011421e-08	9.88156532285998e-09	11
hsa05203	Viral carcinogenesis	0.00825392827707348	0.0068698546247368	11
hsa05016	Huntington disease	0.0506650504999326	0.0421691974785241	11
hsa05322	Systemic lupus erythematosus	0.0863441813453018	0.0718654140940089	11
hsa04613	Neutrophil extracellular trap formation	0.0954571366998945	0.0794502484160689	11
hsa05034	Alcoholism	0.0954571366998945	0.0794502484160689	11
hsa04261	Adrenergic signaling in cardiomyocytes	0.0954571366998945	0.0794502484160689	11
hsa05221	Acute myeloid leukemia	0.115856529874616	0.0964289355137562	11
hsa04914	Progesterone-mediated oocyte maturation	0.204514066639621	0.1702197861872	11
hsa04152	AMPK signaling pathway	0.254951199592236	0.212199284850331	11
hsa05418	Fluid shear stress and atherosclerosis	0.320162344245389	0.266475390559198	11
hsa04110	Cell cycle	0.333207236245049	0.277332828208854	11
hsa05202	Transcriptional misregulation in cancer	0.333207236245049	0.277332828208854	11
hsa05161	Hepatitis B	0.333207236245049	0.277332828208854	11
hsa04218	Cellular senescence	0.333207236245049	0.277332828208854	11
hsa00480	Glutathione metabolism	0.399072831827912	0.332153642157871	11
hsa05169	Epstein-Barr virus infection	0.399072831827912	0.332153642157871	11
hsa05132	Salmonella infection	0.399072831827912	0.332153642157871	11
hsa04664	Fc epsilon RI signaling pathway	0.399072831827912	0.332153642157871	11
hsa05204	Chemical carcinogenesis - DNA adducts	0.399072831827912	0.332153642157871	11
hsa04623	Cytosolic DNA-sensing pathway	0.399072831827912	0.332153642157871	11
hsa05166	Human T-cell leukemia virus 1 infection	0.399072831827912	0.332153642157871	11
hsa00982	Drug metabolism - cytochrome P450	0.399072831827912	0.332153642157871	11
hsa01524	Platinum drug resistance	0.399072831827912	0.332153642157871	11
hsa00980	Metabolism of xenobiotics by cytochrome P450	0.399072831827912	0.332153642157871	11
hsa03320	PPAR signaling pathway	0.399072831827912	0.332153642157871	11
hsa00983	Drug metabolism - other enzymes	0.399072831827912	0.332153642157871	11
hsa05165	Human papillomavirus infection	0.477159411992516	0.397146144620454	11
hsa04611	Platelet activation	0.477159411992516	0.397146144620454	11
hsa04660	T cell receptor signaling pathway	0.477159411992516	0.397146144620454	11
hsa04270	Vascular smooth muscle contraction	0.477159411992516	0.397146144620454	11
hsa04068	FoxO signaling pathway	0.477159411992516	0.397146144620454	11
hsa04380	Osteoclast differentiation	0.477159411992516	0.397146144620454	11
hsa05135	Yersinia infection	0.477159411992516	0.397146144620454	11
hsa04371	Apelin signaling pathway	0.477159411992516	0.397146144620454	11
hsa04650	Natural killer cell mediated cytotoxicity	0.477159411992516	0.397146144620454	11
hsa05225	Hepatocellular carcinoma	0.519590325862497	0.432461960326191	11
hsa05207	Chemical carcinogenesis - receptor activation	0.575305878986427	0.478834758519915	11
hsa04510	Focal adhesion	0.575305878986427	0.478834758519915	11
hsa04015	Rap1 signaling pathway	0.575305878986427	0.478834758519915	11
hsa05208	Chemical carcinogenesis - reactive oxygen species	0.588194019491787	0.489561729809566	11
hsa04810	Regulation of actin cytoskeleton	0.588194019491787	0.489561729809566	11
hsa04020	Calcium signaling pathway	0.598603518546481	0.498225694751049	11
hsa04014	Ras signaling pathway	0.000491842824354881	0.000416963185606399	12
hsa04514	Cell adhesion molecules	0.000491842824354881	0.000416963185606399	12
hsa04670	Leukocyte transendothelial migration	0.00120593024337166	0.00102233577678982	12
hsa04520	Adherens junction	0.00304390339022276	0.00258049033434639	12
hsa04015	Rap1 signaling pathway	0.00446809466780744	0.00378785842555205	12
hsa05418	Fluid shear stress and atherosclerosis	0.0109663565557694	0.00929680527511359	12
hsa05202	Transcriptional misregulation in cancer	0.0249774741970695	0.0211748280017545	12
hsa05323	Rheumatoid arthritis	0.029018482288199	0.0246006208024294	12
hsa04066	HIF-1 signaling pathway	0.029018482288199	0.0246006208024294	12
hsa04610	Complement and coagulation cascades	0.0344782904822655	0.0292292112883918	12
hsa04926	Relaxin signaling pathway	0.0392184199174001	0.0332476890857507	12
hsa04728	Dopaminergic synapse	0.0419002594425945	0.035521237252641	12
hsa04371	Apelin signaling pathway	0.0420953176751878	0.0356865992301133	12
hsa05170	Human immunodeficiency virus 1 infection	0.0509541485511231	0.0431967349073456	12
hsa04010	MAPK signaling pathway	0.0509541485511231	0.0431967349073456	12
hsa05144	Malaria	0.0514795668133039	0.0436421619046024	12
hsa04148	Efferocytosis	0.0514795668133039	0.0436421619046024	12
hsa05163	Human cytomegalovirus infection	0.0613118521780594	0.0519775504158751	12
hsa04725	Cholinergic synapse	0.08607959456277	0.0729745768105433	12
hsa04723	Retrograde endocannabinoid signaling	0.15428339656595	0.130794825771204	12
hsa05034	Alcoholism	0.15428339656595	0.130794825771204	12
hsa04727	GABAergic synapse	0.165774771286981	0.140536718858621	12
hsa00760	Nicotinate and nicotinamide metabolism	0.171822980424762	0.145664130349498	12
hsa05032	Morphine addiction	0.171822980424762	0.145664130349498	12
hsa04621	NOD-like receptor signaling pathway	0.220029927984676	0.186531906451156	12
hsa05140	Leishmaniasis	0.226648268592858	0.192142650873493	12
hsa04713	Circadian entrainment	0.226648268592858	0.192142650873493	12
hsa04668	TNF signaling pathway	0.226648268592858	0.192142650873493	12
hsa05130	Pathogenic Escherichia coli infection	0.246251849405432	0.208761723268469	12
hsa04928	Parathyroid hormone synthesis, secretion and action	0.253569690153193	0.214965473814081	12
hsa04726	Serotonergic synapse	0.253569690153193	0.214965473814081	12
hsa04724	Glutamatergic synapse	0.253569690153193	0.214965473814081	12
hsa00230	Purine metabolism	0.253569690153193	0.214965473814081	12
hsa00240	Pyrimidine metabolism	0.253569690153193	0.214965473814081	12
hsa05030	Cocaine addiction	0.253569690153193	0.214965473814081	12
hsa05152	Tuberculosis	0.258412150063401	0.219070702985575	12
hsa05134	Legionellosis	0.261909174969991	0.222035330246548	12
hsa04510	Focal adhesion	0.263264880695663	0.223184639233342	12
hsa04935	Growth hormone synthesis, secretion and action	0.263264880695663	0.223184639233342	12
hsa04370	VEGF signaling pathway	0.263264880695663	0.223184639233342	12
hsa04927	Cortisol synthesis and secretion	0.307664630928394	0.260824837240603	12
hsa04622	RIG-I-like receptor signaling pathway	0.307664630928394	0.260824837240603	12
hsa04613	Neutrophil extracellular trap formation	0.307664630928394	0.260824837240603	12
hsa05132	Salmonella infection	0.314847630098423	0.266914274897992	12
hsa04261	Adrenergic signaling in cardiomyocytes	0.323776580591884	0.27448385497016	12
hsa05211	Renal cell carcinoma	0.336183332893887	0.285001765787823	12
hsa05031	Amphetamine addiction	0.336183332893887	0.285001765787823	12
hsa05133	Pertussis	0.336183332893887	0.285001765787823	12
hsa04918	Thyroid hormone synthesis	0.336183332893887	0.285001765787823	12
hsa04020	Calcium signaling pathway	0.336183332893887	0.285001765787823	12
hsa05166	Human T-cell leukemia virus 1 infection	0.336183332893887	0.285001765787823	12
hsa01232	Nucleotide metabolism	0.336183332893887	0.285001765787823	12
hsa05161	Hepatitis B	0.337622693895651	0.286221994118532	12
hsa04218	Cellular senescence	0.337622693895651	0.286221994118532	12
hsa04911	Insulin secretion	0.359049643566191	0.304386840183278	12
hsa04211	Longevity regulating pathway	0.366388355841906	0.310608284712319	12
hsa05235	PD-L1 expression and PD-1 checkpoint pathway in cancer	0.378153500993605	0.320582268592247	12
hsa04914	Progesterone-mediated oocyte maturation	0.384023647597452	0.325558726327759	12
hsa04750	Inflammatory mediator regulation of TRP channels	0.384023647597452	0.325558726327759	12
hsa05215	Prostate cancer	0.384023647597452	0.325558726327759	12
hsa04062	Chemokine signaling pathway	0.384023647597452	0.325558726327759	12
hsa04912	GnRH signaling pathway	0.384023647597452	0.325558726327759	12
hsa04925	Aldosterone synthesis and secretion	0.384023647597452	0.325558726327759	12
hsa01522	Endocrine resistance	0.401147684798741	0.340075748328145	12
hsa05414	Dilated cardiomyopathy	0.401147684798741	0.340075748328145	12
hsa05167	Kaposi sarcoma-associated herpesvirus infection	0.411660947696692	0.34898844029391	12
hsa04620	Toll-like receptor signaling pathway	0.419217609567971	0.35539465311308	12
hsa05205	Proteoglycans in cancer	0.419217609567971	0.35539465311308	12
hsa05142	Chagas disease	0.425382657882352	0.36062111583103	12
hsa04640	Hematopoietic cell lineage	0.445360767307999	0.377557697470575	12
hsa05171	Coronavirus disease - COVID-19	0.445360767307999	0.377557697470575	12
hsa04142	Lysosome	0.445360767307999	0.377557697470575	12
hsa04611	Platelet activation	0.445360767307999	0.377557697470575	12
hsa04114	Oocyte meiosis	0.445360767307999	0.377557697470575	12
hsa04714	Thermogenesis	0.46200998812171	0.391672190565915	12
hsa04270	Vascular smooth muscle contraction	0.46200998812171	0.391672190565915	12
hsa05131	Shigellosis	0.46200998812171	0.391672190565915	12
hsa04068	FoxO signaling pathway	0.46200998812171	0.391672190565915	12
hsa04936	Alcoholic liver disease	0.505402829276215	0.428458774377575	12
hsa05135	Yersinia infection	0.505402829276215	0.428458774377575	12
hsa04915	Estrogen signaling pathway	0.505402829276215	0.428458774377575	12
hsa04962	Vasopressin-regulated water reabsorption	0.505402829276215	0.428458774377575	12
hsa04650	Natural killer cell mediated cytotoxicity	0.505402829276215	0.428458774377575	12
hsa05145	Toxoplasmosis	0.509441687012097	0.431882744199587	12
hsa04934	Cushing syndrome	0.549706805487861	0.466017779290309	12
hsa04913	Ovarian steroidogenesis	0.553198136138148	0.468977579205777	12
hsa05160	Hepatitis C	0.553198136138148	0.468977579205777	12
hsa04530	Tight junction	0.553198136138148	0.468977579205777	12
hsa04022	cGMP-PKG signaling pathway	0.565744141097997	0.479613542435603	12
hsa04060	Cytokine-cytokine receptor interaction	0.568478497835664	0.481931612435745	12
hsa04923	Regulation of lipolysis in adipocytes	0.577118139639799	0.489255929048222	12
hsa04145	Phagosome	0.59822836305391	0.507152268219492	12
hsa04213	Longevity regulating pathway - multiple species	0.620043302937817	0.52564603569437	12
hsa05120	Epithelial cell signaling in Helicobacter pylori infection	0.620043302937817	0.52564603569437	12
hsa04664	Fc epsilon RI signaling pathway	0.621582532589235	0.526950928369539	12
hsa04721	Synaptic vesicle cycle	0.621582532589235	0.526950928369539	12
hsa04920	Adipocytokine signaling pathway	0.624593306338342	0.529503332819506	12
hsa04623	Cytosolic DNA-sensing pathway	0.627448970498429	0.531924242033285	12
hsa04971	Gastric acid secretion	0.639560289169079	0.542191696928926	12
hsa04917	Prolactin signaling pathway	0.639560289169079	0.542191696928926	12
hsa01521	EGFR tyrosine kinase inhibitor resistance	0.639560289169079	0.542191696928926	12
hsa04657	IL-17 signaling pathway	0.639560289169079	0.542191696928926	12
hsa04742	Taste transduction	0.639560289169079	0.542191696928926	12
hsa04662	B cell receptor signaling pathway	0.639560289169079	0.542191696928926	12
hsa05207	Chemical carcinogenesis - receptor activation	0.639560289169079	0.542191696928926	12
hsa05412	Arrhythmogenic right ventricular cardiomyopathy	0.639560289169079	0.542191696928926	12
hsa04080	Neuroactive ligand-receptor interaction	0.639560289169079	0.542191696928926	12
hsa04540	Gap junction	0.644655568390783	0.546511255435493	12
hsa04976	Bile secretion	0.644655568390783	0.546511255435493	12
hsa04512	ECM-receptor interaction	0.644655568390783	0.546511255435493	12
hsa05321	Inflammatory bowel disease	0.644655568390783	0.546511255435493	12
hsa04061	Viral protein interaction with cytokine and cytokine receptor	0.644655568390783	0.546511255435493	12
hsa04970	Salivary secretion	0.644655568390783	0.546511255435493	12
hsa04064	NF-kappa B signaling pathway	0.645852418300368	0.547525893295967	12
hsa05417	Lipid and atherosclerosis	0.652943768282999	0.553537634715365	12
hsa05410	Hypertrophic cardiomyopathy	0.652943768282999	0.553537634715365	12
hsa04972	Pancreatic secretion	0.652943768282999	0.553537634715365	12
hsa04625	C-type lectin receptor signaling pathway	0.652943768282999	0.553537634715365	12
hsa04024	cAMP signaling pathway	0.652943768282999	0.553537634715365	12
hsa04931	Insulin resistance	0.652943768282999	0.553537634715365	12
hsa04922	Glucagon signaling pathway	0.652943768282999	0.553537634715365	12
hsa04916	Melanogenesis	0.652943768282999	0.553537634715365	12
hsa05146	Amoebiasis	0.652943768282999	0.553537634715365	12
hsa04933	AGE-RAGE signaling pathway in diabetic complications	0.659004698588774	0.558675830665157	12
hsa04152	AMPK signaling pathway	0.672855172536119	0.570417666579543	12
hsa04658	Th1 and Th2 cell differentiation	0.685495531243491	0.581133618857075	12
hsa04071	Sphingolipid signaling pathway	0.685495531243491	0.581133618857075	12
hsa04660	T cell receptor signaling pathway	0.68713195125616	0.582520905339026	12
hsa04722	Neurotrophin signaling pathway	0.68713195125616	0.582520905339026	12
hsa04380	Osteoclast differentiation	0.709822284894049	0.60175679397588	12
hsa05020	Prion disease	0.712031611533361	0.603629766047356	12
hsa04550	Signaling pathways regulating pluripotency of stem cells	0.716224710615924	0.607184495047056	12
hsa05162	Measles	0.716224710615924	0.607184495047056	12
hsa04659	Th17 cell differentiation	0.716224710615924	0.607184495047056	12
hsa04072	Phospholipase D signaling pathway	0.725412363303293	0.614973391708902	12
hsa04217	Necroptosis	0.725412363303293	0.614973391708902	12
hsa04921	Oxytocin signaling pathway	0.725798297899012	0.615300570454832	12
hsa04932	Non-alcoholic fatty liver disease	0.726092985490474	0.615550393916333	12
hsa05165	Human papillomavirus infection	0.749976430265519	0.635797750843252	12
hsa04310	Wnt signaling pathway	0.75178293656562	0.637329229161952	12
hsa05203	Viral carcinogenesis	0.782931556996303	0.663735689435227	12
hsa05164	Influenza A	0.799207653421589	0.677533863727239	12
hsa05415	Diabetic cardiomyopathy	0.831908776535437	0.705256468980943	12
hsa04820	Cytoskeleton in muscle cells	0.83574572222726	0.708509266458998	12
hsa05169	Epstein-Barr virus infection	0.836275399839334	0.708958304349841	12
hsa05208	Chemical carcinogenesis - reactive oxygen species	0.836275399839334	0.708958304349841	12
hsa04810	Regulation of actin cytoskeleton	0.841769276379445	0.713615776513836	12
hsa05012	Parkinson disease	0.878355244549663	0.744631786266052	12
hsa05016	Huntington disease	0.893463155856395	0.75743962347416	12
