# Supplementary material for: Atlas of multilineage stem cell differentiation reveals TMEM88 as a developmental regulator of blood pressure
Source: Nat Commun. 2025 Feb 4;16:1356. doi: 10.1038/s41467-025-56533-2 (PMC11794859; doi:10.1038/s41467-025-56533-2)
Supplement: Supplementary file 14 — Source Data [file 41467_2025_56533_MOESM14_ESM.zip › SourceData/F5b_ipsc_tmem88_qpcr.txt]

Condition	Gene	Expression
0Xav	TMEM88	2.833843
0Xav	TMEM88	3.035328
0Xav	TMEM88	2.420551
0Xav	TMEM88	3.725033
0Xav	TMEM88	3.211252
0Xav	TMEM88	2.97942
0Xav	TMEM88	0.764543715
0Xav	TMEM88	0.532691972
0Xav	TMEM88	0.771135997
Dox	TMEM88	0.255429
Dox	TMEM88	0.276122
Dox	TMEM88	0.270254
Dox	TMEM88	0.260342
Dox	TMEM88	0.283119
Dox	TMEM88	0.045038
Dox	TMEM88	0.048043
