# Supplementary material for: Atlas of multilineage stem cell differentiation reveals TMEM88 as a developmental regulator of blood pressure
Source: Nat Commun. 2025 Feb 4;16:1356. doi: 10.1038/s41467-025-56533-2 (PMC11794859; doi:10.1038/s41467-025-56533-2)
Supplement: Supplementary file 14 — Source Data [file 41467_2025_56533_MOESM14_ESM.zip › SourceData/F1_iPSC_pilot.txt]

cell_barcode	nCount_RNA	nFeature_RNA	nCount_BC	nFeature_BC	nCount_HTO	nFeature_HTO	percent.mt	percent.rb	cxds_call	bcds_call	hybrid_call	originalbc_call	BC_call	HTO_call	doubletcount	keep	top1_bc_count	top2_bc_count	top1_hto_count	top2_hto_count	SOX2--ENSG00000181449	POU5F1--ENSG00000204531	UMAP_1	UMAP_2
AAACCTGAGAGTGACC-1	20686	4286	21	1	0	0	4.02687808179445	35.2315575751716	FALSE	FALSE	FALSE	bcbg16	BC14	Negative	0	keep	21	0	0	0	0.896192595387191	2.67660938792375	-1.16983981047658	4.29631546352599
AAACCTGAGATCTGAA-1	1055	83	0	0	0	0	91.7535545023697	2.18009478672986	FALSE	FALSE	FALSE	Negative	Negative	Negative	0	remove	0	0	0	0	0	0	NA	NA
AAACCTGAGGGTGTGT-1	700	72	1	1	0	0	90.8571428571429	3	FALSE	FALSE	FALSE	bcbg17	BC15	Negative	0	remove	1	0	0	0	0	0	NA	NA
AAACCTGAGTATTGGA-1	38790	6084	14	2	0	0	3.69167311162671	35.620005155968	TRUE	FALSE	TRUE	bcbg05	BC04	Negative	2	keep	13	1	0	0	0.708623603805721	2.64955337321944	1.80053849901171	2.69959715221617
AAACCTGCAAGTAGTA-1	26519	4870	42	1	0	0	6.59904219616124	25.2234247143557	FALSE	FALSE	FALSE	bcbg10	BC09	Negative	0	keep	42	0	0	0	0.756715407591647	2.41424984011296	-6.01807216917066	0.790212901575302
AAACCTGCACCCATTC-1	31642	5556	9	2	0	0	7.04443461222426	36.0027811137096	TRUE	FALSE	TRUE	bcbg05	BC04	Negative	2	keep	8	1	0	0	1.06340432985104	2.4634456732838	3.51512332643481	-0.303337467568184
AAACCTGCATGGAATA-1	1618	202	2	2	0	0	85.2286773794808	5.25339925834363	FALSE	FALSE	FALSE	Doublet	Doublet	Negative	1	remove	1	1	0	0	0	0	NA	NA
AAACCTGCATTCACTT-1	23388	4691	43	4	0	0	5.22490165897041	34.5433555669574	TRUE	FALSE	FALSE	bcbg06	BC05	Negative	1	keep	39	2	0	0	1.14353736420305	2.16289241451049	4.53373618806811	-0.272466523306634
AAACCTGGTATGAATG-1	27050	5009	61	3	1	1	5.35674676524954	32.2070240295749	TRUE	FALSE	FALSE	bcbg08	BC07	A0251	1	keep	59	1	1	0	0.746241071015594	2.32651099002087	-0.352990668163579	1.14346292827818
AAACCTGGTCACTTCC-1	683	83	0	0	0	0	86.6764275256223	5.71010248901903	FALSE	FALSE	FALSE	Negative	Negative	Negative	0	remove	0	0	0	0	0	2.7499141123751	NA	NA
AAACCTGGTCGAATCT-1	19034	4113	47	2	0	0	5.05411369128927	36.6554586529369	FALSE	FALSE	FALSE	bcbg20	BC18	Negative	0	keep	46	1	0	0	0.718206207558858	2.8499342352407	0.985995728625972	-1.70505639697817
AAACCTGGTTCGAATC-1	791	214	0	0	0	0	71.0493046776233	7.45891276864728	FALSE	FALSE	FALSE	Negative	Negative	Negative	0	remove	0	0	0	0	0	0	NA	NA
AAACCTGTCTCCCTGA-1	724	194	0	0	0	0	71.4088397790055	7.04419889502762	FALSE	FALSE	FALSE	Negative	Negative	Negative	0	remove	0	0	0	0	0	0	NA	NA
AAACCTGTCTGCTTGC-1	15034	3441	2	1	0	0	4.18384994013569	40.5813489423972	FALSE	FALSE	FALSE	bcbg18	BC16	Negative	0	keep	2	0	0	0	1.84392041955306	3.01010894304905	2.78979726518603	-3.57285448695924
AAACGGGAGTTAGCGG-1	20864	4377	9	2	0	0	8.93884202453988	34.7009202453988	TRUE	TRUE	TRUE	bcbg07	BC06	Negative	3	keep	8	1	0	0	0	2.59984538066546	NA	NA
AAACGGGAGTTTCCTT-1	17660	3694	11	1	1	1	3.03510758776897	39.6715741789355	FALSE	FALSE	FALSE	bcbg18	BC16	A0253	0	keep	11	0	1	0	0.448685131060798	2.5116320170921	1.70976443971606	-4.65119239475038
AAACGGGCAACTGCGC-1	1967	996	6	2	0	0	11.3879003558719	29.4865277071683	FALSE	FALSE	FALSE	bcbg16	BC14	Negative	0	remove	5	1	0	0	0	2.41303178782513	NA	NA
AAACGGGCACATGACT-1	868	100	0	0	0	0	88.7096774193548	3.11059907834101	FALSE	FALSE	FALSE	Negative	Negative	Negative	0	remove	0	0	0	0	0	0	NA	NA
AAACGGGCACGGCTAC-1	24200	4908	70	2	0	0	3.90082644628099	26.504132231405	FALSE	FALSE	FALSE	bcbg18	BC16	Negative	0	keep	69	1	0	0	1.78484859168821	2.39035375892558	-5.32962111745862	0.189655335886215
AAACGGGCATAGACTC-1	29388	5180	49	1	0	0	4.44739349394311	26.8953314277937	FALSE	FALSE	FALSE	bcbg06	BC05	Negative	0	keep	49	0	0	0	0.859127514141131	2.60934694770472	-7.26349214826612	0.417681070310806
AAACGGGCATGGTAGG-1	7851	2475	7	2	0	0	7.26022162781811	30.5438797605401	FALSE	FALSE	FALSE	bcbg13	BC11	Negative	0	keep	6	1	0	0	1.26622796015528	2.52280500129781	0.976955611362178	6.39041593883726
AAACGGGGTACCGCTG-1	15281	3589	27	1	0	0	5.79804986584648	37.2161507754728	TRUE	FALSE	FALSE	bcbg20	BC18	Negative	1	keep	27	0	0	0	1.71934145980446	2.77579426546533	0.777981240405757	-2.2082891144922
AAACGGGGTACTCAAC-1	13098	3533	25	2	0	0	3.92426324629714	35.3183692166743	FALSE	FALSE	FALSE	bcbg07	BC06	Negative	0	keep	24	1	0	0	1.39967971595927	1.57222952652791	0.0861728974721025	-2.35912391330507
AAACGGGGTTGAACTC-1	1031	86	1	1	0	0	91.7555771096023	2.52182347235693	FALSE	FALSE	FALSE	bcbg20	BC18	Negative	0	remove	1	0	0	0	0	0	NA	NA
AAACGGGTCAATAAGG-1	28098	5074	125	1	0	0	3.38102356039576	27.9201366645313	FALSE	FALSE	FALSE	bcbg03	BC02	Negative	0	keep	125	0	0	0	1.1427514317794	2.3947195147532	-6.48857549940137	0.370518597109054
AAACGGGTCAGATAAG-1	27121	4802	35	1	0	0	5.58976438921869	40.5737251576269	TRUE	FALSE	TRUE	bcbg20	BC18	Negative	2	keep	35	0	0	0	1.16698962143066	2.28739340371547	5.24354835237475	-0.95743295337465
AAACGGGTCATATCGG-1	30666	5356	7	2	0	0	5.60881758299093	37.833431161547	FALSE	FALSE	FALSE	bcbg02	BC01	Negative	0	keep	6	1	0	0	0.834810002982941	2.17773103942215	2.91962094987841	-1.41753777648714
AAACGGGTCCATTCTA-1	19521	4324	20	1	0	0	3.0377542134112	36.1149531274013	TRUE	FALSE	FALSE	bcbg13	BC11	Negative	1	keep	20	0	0	0	1.89235222097394	2.32442868476708	1.04833169664355	3.34299281452391
AAACGGGTCGCAAACT-1	22587	4445	93	3	0	0	4.61770044715987	36.4723070792934	FALSE	FALSE	FALSE	bcbg03	BC02	Negative	0	keep	91	1	0	0	0.366538916299333	2.37398588938802	1.32264848436328	-0.803468433873917
AAACGGGTCTGCGACG-1	25897	4732	26	3	0	0	5.92346603853728	40.7074178476271	TRUE	FALSE	FALSE	bcbg03	BC02	Negative	1	keep	24	1	0	0	0.933965785070913	2.72702694453141	4.02878709520312	-0.9430417695215
AAAGATGAGCACCGCT-1	15815	3726	19	2	0	0	5.93107809042049	35.7635156496996	TRUE	FALSE	FALSE	bcbg20	BC18	Negative	1	keep	18	1	0	0	1.42588891911976	2.40847344908564	0.841371256961543	-1.54241546775606
AAAGATGAGTTGAGTA-1	20695	4256	51	1	0	0	6.04010630587098	37.1925585890312	FALSE	FALSE	FALSE	bcbg03	BC02	Negative	0	keep	51	0	0	0	0.676213109578309	2.4943449356083	2.35649176324816	1.28258994434569
AAAGATGAGTTGCAGG-1	27866	5190	98	2	0	0	2.44383836933898	28.3427833201751	FALSE	FALSE	FALSE	bcbg03	BC02	Negative	0	keep	97	1	0	0	1.14840561898664	2.4022573156789	-4.47027925764112	2.73624327991698
AAAGATGCAAGCGTAG-1	1639	95	0	0	0	0	93.2885906040269	3.05064063453325	FALSE	FALSE	FALSE	Negative	Negative	Negative	0	remove	0	0	0	0	0	0	NA	NA
AAAGATGCAAGCTGAG-1	26819	5037	6	2	0	0	5.61542190238264	32.6223945710131	FALSE	TRUE	FALSE	bcbg16	BC14	Negative	1	keep	5	1	0	0	1.55365028149854	2.61575794683581	1.82251783098193	3.14830592487547
AAAGATGGTATAGGGC-1	16962	4212	4	1	1	1	6.6147859922179	31.5175097276265	FALSE	FALSE	FALSE	bcbg14	BC12	A0253	0	keep	4	0	1	0	1.01836321611125	2.75613077823461	0.369643766536434	0.578877302152847
AAAGATGGTCCAGTGC-1	13062	3144	12	1	0	0	7.65579543714592	36.3190935538202	TRUE	FALSE	TRUE	bcbg20	BC18	Negative	2	keep	12	0	0	0	2.06562349740248	2.79187595168566	2.61584706987353	-4.0553145089319
AAAGATGGTGTAATGA-1	18809	3993	16	1	0	0	3.80137168376841	36.3549364665851	TRUE	FALSE	TRUE	bcbg13	BC11	Negative	2	keep	16	0	0	0	0.953579243395516	2.45386372446841	-0.141537111149113	4.737993033869
AAAGATGGTGTGAATA-1	27974	4973	2	2	0	0	4.49345821119611	33.2594552084078	FALSE	FALSE	FALSE	Doublet	Doublet	Negative	1	keep	1	1	0	0	0.539383690129726	2.65511116916028	NA	NA
AAAGATGTCACCACCT-1	1177	108	0	0	1	1	90.8241291418862	2.80373831775701	FALSE	FALSE	FALSE	Negative	Negative	A0251	0	remove	0	0	1	0	0	0	NA	NA
AAAGATGTCGCAAACT-1	22199	4485	31	2	0	0	3.70286949862606	37.8395423217262	FALSE	FALSE	FALSE	bcbg02	BC01	Negative	0	keep	30	1	0	0	1.03029167962685	2.57738783417863	2.85581632341357	-2.04396447326448
AAAGATGTCGCAGGCT-1	1118	179	0	0	0	0	79.5169946332737	8.13953488372093	FALSE	FALSE	FALSE	Negative	Negative	Negative	0	remove	0	0	0	0	0	0	NA	NA
AAAGATGTCGCCATAA-1	24602	4904	9	2	0	0	5.71904723193236	28.6724656531989	FALSE	FALSE	FALSE	bcbg04	BC03	Negative	0	keep	8	1	0	0	1.10933957605522	2.7750499215528	-2.23744605098752	1.12009814594481
AAAGATGTCTCGCATC-1	29574	5291	17	4	0	0	6.17772367620207	40.5119361601407	TRUE	FALSE	FALSE	bcbg13	BC11	Negative	1	keep	14	1	0	0	0.855495337378567	2.20994733826716	4.99827857698413	-1.06593301679399
AAAGATGTCTTCAACT-1	1142	269	2	2	0	0	69.0017513134851	11.3835376532399	FALSE	TRUE	FALSE	Doublet	Doublet	Negative	2	remove	1	1	0	0	0	2.27794064036481	NA	NA
AAAGATGTCTTGAGGT-1	1305	323	0	0	1	1	69.7318007662835	8.50574712643678	FALSE	FALSE	FALSE	Negative	Negative	A0251	0	remove	0	0	1	0	0	2.79273874617722	NA	NA
AAAGCAAAGACACGAC-1	25849	5288	49	1	1	1	2.97497001818252	27.2892568377887	TRUE	FALSE	FALSE	bcbg03	BC02	A0254	1	keep	49	0	1	0	1.79661567428008	2.40319178387894	-4.33736304555921	-0.382253063576485
AAAGCAAAGACTAGAT-1	17022	3816	14	3	1	1	5.90412407472682	34.7608976618494	FALSE	TRUE	TRUE	bcbg05	BC04	A0254	2	keep	12	1	1	0	0.462144723982998	2.15607561038999	1.71216173852893	1.23695305202696
AAAGCAAAGAGCTGGT-1	45441	6480	162	2	0	0	4.79742963403094	25.7036596905878	TRUE	FALSE	TRUE	bcbg07	BC06	Negative	2	keep	161	1	0	0	0.841736773562993	2.36864297493186	-4.58951215063123	0.52509263370726
AAAGCAAAGCTAAGAT-1	1014	120	0	0	1	1	88.1656804733728	3.35305719921105	FALSE	FALSE	FALSE	Negative	Negative	A0252	0	remove	0	0	1	0	0	0	NA	NA
AAAGCAAAGCTACCTA-1	25649	4771	35	4	0	0	5.32964248118835	33.8492728761355	FALSE	FALSE	FALSE	bcbg05	BC04	Negative	0	keep	32	1	0	0	0.329216511473984	2.80911047847724	-1.37390146021632	0.800728770239089
AAAGCAAAGGGTATCG-1	48085	6167	231	3	0	0	3.9055838619112	28.2063013413747	FALSE	FALSE	FALSE	bcbg09	BC08	Negative	0	keep	229	1	0	0	1.19016258488956	2.25408447824979	-3.41078202043561	2.53722909305785
AAAGCAAAGTGCAAGC-1	20958	4357	14	1	0	0	5.05296306899513	39.1258707891974	FALSE	FALSE	FALSE	bcbg19	BC17	Negative	0	keep	14	0	0	0	1.66663131627804	2.30913862647711	5.00938983644458	-2.86370202686098
AAAGCAACAAACCCAT-1	18483	4454	53	2	0	0	3.39771682086241	28.2259373478331	TRUE	TRUE	TRUE	bcbg19	BC17	Negative	3	keep	52	1	0	0	0.733365194636001	2.67593620653256	NA	NA
AAAGCAACAAGTTAAG-1	22114	4459	33	2	0	0	5.82888667812246	26.9693406891562	TRUE	FALSE	TRUE	bcbg05	BC04	Negative	2	keep	32	1	0	0	0.857222734553484	2.47256863150984	-5.95023159299878	0.360926958067153
AAAGCAACACCGAAAG-1	1226	216	0	0	0	0	78.7112561174551	7.42251223491028	FALSE	FALSE	FALSE	Negative	Negative	Negative	0	remove	0	0	0	0	0	0	NA	NA
AAAGCAACACTGAAGG-1	31162	5303	30	2	0	0	4.98042487645209	38.3672421539054	TRUE	FALSE	TRUE	bcbg03	BC02	Negative	2	keep	29	1	0	0	0.674326677842867	2.57978789362414	4.93484826768847	-0.178129350500371
AAAGCAACACTGTGTA-1	17375	3583	10	1	0	0	4.33381294964029	39.5510791366906	FALSE	FALSE	FALSE	bcbg19	BC17	Negative	0	keep	10	0	0	0	1.00306227195173	2.6955017738971	1.76141949380847	-3.71942683841493
AAAGCAACAGCTCGAC-1	31184	5313	36	2	1	1	3.55951770138533	30.7401231400718	TRUE	FALSE	TRUE	bcbg10	BC09	A0254	2	keep	35	1	1	0	1.35740490895418	2.64955687922401	-7.35233358655957	-0.339647171752717
AAAGCAAGTTATCACG-1	17231	3907	14	1	0	0	2.39103940572224	36.3762985317161	FALSE	FALSE	FALSE	bcbg02	BC01	Negative	0	keep	14	0	0	0	1.50009084367252	2.62232426282289	-0.215998928890507	5.27806499813292
AAAGCAATCATATCGG-1	20172	4423	40	4	1	1	6.21158040848701	30.2498512790006	FALSE	FALSE	FALSE	bcbg16	BC14	A0251	0	keep	37	1	1	0	1.78462854565919	2.96229216332702	0.564947325839717	1.34385445926878
AAAGCAATCGGTCCGA-1	28881	4897	104	2	0	0	4.8197777085281	27.6271597243863	FALSE	FALSE	FALSE	bcbg20	BC18	Negative	0	keep	103	1	0	0	0.712334518508112	2.57403823214627	-6.44293741498975	-0.0966636181941286
AAAGCAATCTGTCAAG-1	14146	3393	31	3	0	0	4.42527923087799	36.0525943729676	FALSE	FALSE	FALSE	bcbg19	BC17	Negative	0	keep	29	1	0	0	1.34225220322203	2.24949686044467	1.82738228525134	-4.74252483035829
AAAGCAATCTTGAGAC-1	8164	2527	10	1	0	0	4.47084762371387	36.6854483096521	FALSE	FALSE	FALSE	bcbg20	BC18	Negative	0	keep	10	0	0	0	1.23831032170929	1.96353236170364	0.849893529071529	-2.72748204852846
AAAGTAGAGCACCGCT-1	1114	70	0	0	0	0	93.2675044883303	2.42369838420108	FALSE	FALSE	FALSE	Negative	Negative	Negative	0	remove	0	0	0	0	0	0	NA	NA
AAAGTAGAGGCCGAAT-1	33735	5676	37	1	0	0	6.69334519045502	35.2838298503038	TRUE	FALSE	TRUE	bcbg20	BC18	Negative	2	keep	37	0	0	0	0.781941710623515	2.32133513758566	0.176632005824764	-0.0490977444818274
AAAGTAGCAAATTGCC-1	23435	4613	35	2	0	0	2.47066353744399	36.2748026456155	TRUE	FALSE	FALSE	bcbg20	BC18	Negative	1	keep	34	1	0	0	1.38303537599955	2.41957602685951	0.938603598727901	6.07635238979552
AAAGTAGCAATCGAAA-1	23805	4496	11	2	0	0	5.54085276202478	36.4167191766436	FALSE	TRUE	FALSE	bcbg04	BC03	Negative	1	keep	10	1	0	0	0.609852323471845	2.47839173996514	2.84811206544848	1.42408612583372
AAAGTAGCAATGGACG-1	946	116	0	0	0	0	87.737843551797	4.0169133192389	FALSE	FALSE	FALSE	Negative	Negative	Negative	0	remove	0	0	0	0	0	0	NA	NA
AAAGTAGGTACTCTCC-1	1492	463	3	2	0	0	53.1501340482574	15.4825737265416	FALSE	TRUE	FALSE	bcbg13	BC11	Negative	1	remove	2	1	0	0	0	2.04153363933547	NA	NA
AAAGTAGGTCTCACCT-1	18493	4052	53	1	0	0	3.24987833234197	32.2987076190991	FALSE	FALSE	FALSE	bcbg03	BC02	Negative	0	keep	53	0	0	0	0.733084124478251	2.81430687054767	-1.99599401269941	0.284578653318618
AAAGTAGGTTACCAGT-1	19640	4277	7	4	0	0	4.9847250509165	36.8075356415479	TRUE	FALSE	FALSE	bcbg03	BC02	Negative	1	keep	4	1	0	0	0.927228657410087	2.85031793020484	1.83410926546069	0.815607043249343
AAAGTAGGTTACTGAC-1	24963	4708	41	2	0	0	6.40948603933822	32.1115250570845	FALSE	TRUE	FALSE	bcbg13	BC11	Negative	1	keep	40	1	0	0	1.22482113901828	2.2420333263532	-5.7601166180232	-0.196991739528443
AAAGTAGTCATGTCCC-1	28776	5219	7	3	0	0	4.8582151793161	38.9734500973033	FALSE	FALSE	FALSE	bcbg04	BC03	Negative	0	keep	5	1	0	0	0.87131314047882	2.523156531922	3.42859788621875	-1.94223484184053
AAAGTAGTCATTGCCC-1	1467	184	0	0	0	0	83.9809134287662	7.02113156100886	FALSE	FALSE	FALSE	Negative	Negative	Negative	0	remove	0	0	0	0	0	2.05625384589532	NA	NA
AAAGTAGTCGCCATAA-1	928	100	0	0	0	0	89.3318965517241	3.66379310344828	FALSE	FALSE	FALSE	Negative	Negative	Negative	0	remove	0	0	0	0	0	0	NA	NA
AAAGTAGTCGGTTAAC-1	22852	4646	49	1	0	0	2.38928758970768	28.2163486784527	FALSE	FALSE	FALSE	bcbg11	BC10	Negative	0	keep	49	0	0	0	1.15939134507408	2.51588515178758	-5.95815519605665	-0.738066760556962
AAAGTAGTCTGCAGTA-1	23922	4579	34	3	0	0	6.40414681046735	37.3923584984533	FALSE	FALSE	FALSE	bcbg06	BC05	Negative	0	keep	32	1	0	0	1.6448537977959	2.54197255190957	4.44887061799975	0.221692176801895
AAAGTAGTCTTCGAGA-1	1303	104	2	2	0	0	91.6346891788181	2.68610897927859	FALSE	FALSE	FALSE	Doublet	Doublet	Negative	1	remove	1	1	0	0	0	0	NA	NA
AAATGCCAGCACACAG-1	1595	239	0	0	0	0	79.3103448275862	7.64890282131661	FALSE	FALSE	FALSE	Negative	Negative	Negative	0	remove	0	0	0	0	0	0	NA	NA
AAATGCCAGCAGACTG-1	25154	4758	19	2	0	0	3.12872704142482	38.9242267631391	FALSE	FALSE	FALSE	bcbg07	BC06	Negative	0	keep	18	1	0	0	0.585061939890817	2.67530225278346	4.01601262773486	-2.5932464280298
AAATGCCAGTACGATA-1	32259	5624	33	3	3	2	3.53699742707461	26.5383303884187	FALSE	FALSE	FALSE	bcbg15	BC13	A0254	0	keep	30	2	2	1	1.33234467120059	2.23748719165002	-3.83424262319593	2.1102869829962
AAATGCCAGTCATGCT-1	815	108	0	0	0	0	87.4846625766871	4.17177914110429	FALSE	FALSE	FALSE	Negative	Negative	Negative	0	remove	0	0	0	0	0	0	NA	NA
AAATGCCCAGTGAGTG-1	31543	5407	21	1	1	1	6.35006182037219	38.9341533779285	TRUE	FALSE	TRUE	bcbg06	BC05	A0252	2	keep	21	0	1	0	1.06545711292405	2.25756093190724	3.68303724016162	-1.22117051269319
AAATGCCCATGATCCA-1	1294	236	0	0	0	0	78.0525502318393	7.1870170015456	FALSE	TRUE	FALSE	Negative	Negative	Negative	1	remove	0	0	0	0	2.16653341517194	0	NA	NA
AAATGCCGTACACCGC-1	32343	5524	60	6	1	1	6.19608570633522	31.1226540518814	TRUE	FALSE	TRUE	bcbg08	BC07	A0254	2	keep	55	1	1	0	0.934495835749773	2.78192684599228	-1.05502353225736	0.76724681471083
AAATGCCGTTGATTGC-1	24931	4806	10	2	0	0	6.87497493080903	35.4819301271509	FALSE	FALSE	FALSE	bcbg15	BC13	Negative	0	keep	9	1	0	0	0.957213158557622	2.59781253141558	1.01994558061572	-0.00497661318090115
AAATGCCTCCACGACG-1	17431	4041	43	2	1	1	2.48981699271413	33.3142103149561	FALSE	FALSE	FALSE	bcbg07	BC06	A0254	0	keep	42	1	1	0	1.0010257931368	3.04828531568993	-1.67219297204999	-3.97275802280214
AAATGCCTCCTTTCGG-1	18350	3964	8	1	0	0	5.70572207084469	39.7438692098093	TRUE	FALSE	FALSE	bcbg04	BC03	Negative	1	keep	8	0	0	0	1.31501198866938	2.27411833730432	3.55053086961718	-3.75409385349062
AAATGCCTCGTGGTCG-1	1775	137	0	0	1	1	91.1549295774648	2.76056338028169	FALSE	FALSE	FALSE	Negative	Negative	A0251	0	remove	0	0	1	0	0	0	NA	NA
AAATGCCTCTTGAGAC-1	12200	3156	42	1	0	0	1.18032786885246	33.6885245901639	FALSE	FALSE	FALSE	bcbg19	BC17	Negative	0	keep	42	0	0	0	1.24098426930276	2.52375949368837	-1.14375395689992	-4.51285382892397
AACACGTAGACAAGCC-1	1585	321	0	0	0	0	76.782334384858	3.65930599369085	FALSE	FALSE	FALSE	Negative	Negative	Negative	0	remove	0	0	0	0	0	0	NA	NA
AACACGTAGCAGATCG-1	34938	5528	39	2	0	0	6.44570381819223	33.7855629973095	FALSE	TRUE	FALSE	bcbg03	BC02	Negative	1	keep	38	1	0	0	1.61085656335218	2.54435988453376	-0.316213291034978	-0.0182501950433508
AACACGTAGCTGAAAT-1	26609	4859	30	3	0	0	3.66417377579015	38.7876282460821	TRUE	FALSE	FALSE	bcbg13	BC11	Negative	1	keep	28	1	0	0	0.917590199125288	1.94776601433513	5.43983979906054	-1.72772261287477
AACACGTAGTACGATA-1	33576	5466	61	4	3	1	5.63795568263045	26.8078389325709	TRUE	FALSE	TRUE	bcbg14	BC12	A0253	2	keep	58	1	3	0	0.911944871503917	2.78435800516068	-5.51616672788648	1.37291625354979
AACACGTCACTGAAGG-1	29418	5094	8	1	0	0	5.49663471344075	37.0895370181521	TRUE	FALSE	TRUE	bcbg16	BC14	Negative	2	keep	8	0	0	0	1.62514101547191	2.28626527801635	1.84749980653735	3.71068671558592
AACACGTGTACAGTGG-1	13693	3222	9	2	0	0	3.47622873000803	41.6928357554955	TRUE	FALSE	FALSE	bcbg03	BC02	Negative	1	keep	8	1	0	0	1.68302306168712	2.5404046197182	2.25429745401355	-3.57508036281374
AACACGTGTGACTACT-1	27561	4752	2	2	0	0	5.56946409781938	38.3948332789086	FALSE	FALSE	FALSE	Doublet	Doublet	Negative	1	keep	1	1	0	0	0.736443525086633	2.19525528633035	NA	NA
AACACGTTCAGCGACC-1	20228	4328	32	1	1	1	6.04607474787423	32.1831125173027	FALSE	FALSE	FALSE	bcbg03	BC02	A0253	0	keep	32	0	1	0	1.69548316471191	2.38759559011694	-1.16717560206441	0.373622032148574
AACACGTTCCGCATCT-1	15751	3949	23	2	0	0	3.66960827883944	33.7438892768713	TRUE	FALSE	FALSE	bcbg03	BC02	Negative	1	keep	21	2	0	0	1.69454389246603	2.66252876664653	-2.27328948293714	-1.43336102153566
AACACGTTCCGCGTTT-1	1086	92	0	0	0	0	91.4364640883978	2.30202578268877	FALSE	FALSE	FALSE	Negative	Negative	Negative	0	remove	0	0	0	0	0	0	NA	NA
AACACGTTCCTGTAGA-1	31757	5745	45	5	0	0	4.54702900147999	29.7131341121642	TRUE	FALSE	TRUE	bcbg18	BC16	Negative	2	keep	41	1	0	0	1.62798203562695	2.37598678472419	-2.95724098001508	-0.484670398490693
AACACGTTCTACTTAC-1	35652	5969	33	2	0	0	2.61976887692135	25.9424436216762	FALSE	FALSE	FALSE	bcbg02	BC01	Negative	0	keep	32	1	0	0	1.25971093482485	2.47981686474667	-6.78961519514112	0.386455985052322
AACCATGAGAAGGTTT-1	23265	4693	15	1	0	0	5.14076939608854	39.0027938964109	FALSE	FALSE	FALSE	bcbg13	BC11	Negative	0	keep	15	0	0	0	1.27507820751362	2.3052250610448	4.23992915834399	1.1740910134146
AACCATGAGATGGCGT-1	20044	4602	51	2	0	0	5.81720215525843	29.90421073638	TRUE	FALSE	TRUE	bcbg16	BC14	Negative	2	keep	50	1	0	0	0.914972761357675	2.48289238277434	-2.63215688978223	0.0105876794883951
AACCATGAGCGCCTTG-1	17930	3986	0	0	0	0	4.47852760736196	35.1477969882878	FALSE	FALSE	FALSE	Negative	Negative	Negative	0	keep	0	0	0	0	1.59006575577387	2.4014381452156	NA	NA
AACCATGAGGCAATTA-1	17620	4079	28	2	0	0	2.67877412031782	35.8796821793417	FALSE	FALSE	FALSE	bcbg02	BC01	Negative	0	keep	27	1	0	0	0.994218220550683	2.72053344336881	-0.466521125183385	5.21395567272398
AACCATGAGGCGTACA-1	24945	4733	1	1	0	0	4.42573662056524	37.9154139106033	TRUE	FALSE	TRUE	bcbg03	BC02	Negative	2	keep	1	0	0	0	1.33662437526438	2.56698253592636	1.02534456933947	4.63247326229308
AACCATGAGTTACGGG-1	40485	5869	124	4	3	1	4.27318760034581	31.6635791033716	TRUE	FALSE	TRUE	bcbg08	BC07	A0251	2	keep	121	1	3	0	0.804252555974087	2.77678670336337	-2.02805105958967	0.679495664579605
AACCATGCACTTCGAA-1	20103	4457	40	1	0	0	4.85499676665174	32.4876884047157	FALSE	FALSE	FALSE	bcbg14	BC12	Negative	0	keep	40	0	0	0	0.913211828878447	2.43765797710683	-0.128192346439641	3.6947973093817
AACCATGCAGGTCTCG-1	22599	4361	35	1	0	0	2.36736138767202	38.063631134121	FALSE	FALSE	FALSE	bcbg18	BC16	Negative	0	keep	35	0	0	0	0.844791450644434	2.4138975935687	0.276630956783016	-4.13484355594423
AACCATGCATCAGTAC-1	41948	6238	50	3	0	0	6.08849051206255	36.0613140078192	TRUE	TRUE	TRUE	bcbg08	BC07	Negative	3	keep	43	6	0	0	0.888032123396342	2.37713637299419	NA	NA
AACCATGCATTGTGCA-1	26619	4805	70	3	0	0	3.89195687291033	31.82313385176	FALSE	FALSE	FALSE	bcbg18	BC16	Negative	0	keep	67	2	0	0	1.28915016272734	2.56660094749201	-6.48980764661817	-1.22197887088564
AACCATGGTATGAATG-1	27397	4992	2	2	0	0	4.77424535533088	39.5517757418695	TRUE	FALSE	TRUE	Doublet	Doublet	Negative	3	keep	1	1	0	0	0.73955851880274	2.48073998344325	NA	NA
AACCATGGTCATACTG-1	20287	4027	15	3	0	0	4.50041898752896	39.1580815300439	FALSE	FALSE	FALSE	bcbg17	BC15	Negative	0	keep	13	1	0	0	0.907766307578549	2.66088980194792	1.39074822153064	5.18666580532286
AACCATGGTCCGCTGA-1	20774	4104	49	2	0	0	2.49831520169443	35.2652353903918	FALSE	FALSE	FALSE	bcbg20	BC18	Negative	0	keep	48	1	0	0	0.893682207735226	2.79751729615942	-0.598528306827824	-4.11874243404176
AACCATGGTCTAGTCA-1	17507	3879	31	2	0	0	6.25464100074256	40.0868224138916	FALSE	FALSE	FALSE	bcbg18	BC16	Negative	0	keep	30	1	0	0	0	2.56458020619762	2.1142730304143	-0.459187088268067
AACCATGGTGTAACGG-1	19424	3962	39	1	0	0	1.73496705107084	38.5656919275124	FALSE	FALSE	FALSE	bcbg18	BC16	Negative	0	keep	39	0	0	0	0.415301252984878	2.66622092661034	-0.549822669372838	-4.74295779849794
AACCATGGTGTTGGGA-1	2618	1183	3	1	0	0	32.6967150496562	11.6501145912911	FALSE	FALSE	FALSE	bcbg03	BC02	Negative	0	remove	3	0	0	0	1.57271369846091	2.15633538196143	NA	NA
AACCATGTCCTCAACC-1	17112	3745	16	1	0	0	3.89200561009818	39.5511921458626	TRUE	FALSE	FALSE	bcbg18	BC16	Negative	1	keep	16	0	0	0	0.774160395669338	2.21717895503282	2.47908087457629	-3.68648931171205
AACCATGTCGAACGGA-1	47870	6539	197	3	1	1	2.99352412784625	32.9016085230834	TRUE	FALSE	TRUE	bcbg18	BC16	A0253	2	keep	113	83	1	0	1.12784450598098	2.50801683161518	-6.96932272230176	-0.698169437902238
AACCATGTCGTCCGTT-1	31428	5405	36	1	0	0	6.14102074583174	34.8065419371261	TRUE	FALSE	TRUE	bcbg09	BC08	Negative	2	keep	36	0	0	0	1.43075995783866	2.07945745093345	0.12987478460284	2.92127254818175
AACCATGTCTAACTGG-1	10418	2887	9	1	0	0	6.08562104050682	33.9604530620081	FALSE	FALSE	FALSE	bcbg20	BC18	Negative	0	keep	9	0	0	0	1.91091383297815	2.36073808470811	2.02546902383776	-5.45368835117128
AACCGCGAGACAGAGA-1	1089	126	0	0	0	0	87.9706152433425	4.22405876951331	FALSE	FALSE	FALSE	Negative	Negative	Negative	0	remove	0	0	0	0	0	0	NA	NA
AACCGCGAGCTAGTCT-1	20059	4513	9	2	0	0	5.32429333466274	33.2967745151802	FALSE	FALSE	FALSE	bcbg04	BC03	Negative	0	keep	8	1	0	0	1.38408593201183	2.01235061925175	-0.598422210560124	-0.589255867259766
AACCGCGAGTCGATAA-1	725	84	0	0	0	0	88.551724137931	3.31034482758621	FALSE	FALSE	FALSE	Negative	Negative	Negative	0	remove	0	0	0	0	0	0	NA	NA
AACCGCGAGTTACGGG-1	18172	3968	1	1	2	1	4.22077922077922	37.343165309267	TRUE	FALSE	FALSE	bcbg05	BC04	A0253	1	keep	1	0	2	0	0.974895991501077	2.16380110062117	0.0265960284611773	4.70340326641295
AACCGCGCAAGCGTAG-1	2986	1272	3	1	0	0	2.07635632953784	35.6664434025452	FALSE	FALSE	FALSE	bcbg19	BC17	Negative	0	remove	3	0	0	0	1.4699371549693	3.32473721975363	NA	NA
AACCGCGCAGCGTCCA-1	17744	4177	10	3	1	1	8.3690261496844	34.8399458972047	TRUE	TRUE	TRUE	bcbg02	BC01	A0253	3	keep	8	1	1	0	1.17997201729242	2.24639157709293	NA	NA
AACCGCGCATATGCTG-1	19393	4123	37	2	1	1	5.19775176610117	37.6527613056257	FALSE	FALSE	FALSE	bcbg17	BC15	A0254	0	keep	36	1	1	0	0.415844374543266	2.42595246592206	2.34172149385424	-2.40234467174318
AACCGCGCATGTCCTC-1	697	134	0	0	0	0	81.0616929698709	5.59540889526542	FALSE	FALSE	FALSE	Negative	Negative	Negative	0	remove	0	0	0	0	0	0	NA	NA
AACCGCGGTAGCGTGA-1	21088	4568	9	1	0	0	6.42071320182094	34.261191198786	FALSE	FALSE	FALSE	bcbg02	BC01	Negative	0	keep	9	0	0	0	1.21521438787346	2.69137167203337	0.0580364056965899	0.118889244539474
AACCGCGGTAGTAGTA-1	21669	4383	12	2	0	0	5.69015644469057	37.7636254557202	TRUE	FALSE	FALSE	bcbg03	BC02	Negative	1	keep	11	1	0	0	1.0458987057954	2.94433696065728	2.15057941163989	-1.48562451984193
AACCGCGGTCTGGTCG-1	19586	4006	52	1	0	0	3.01235576432145	38.5224139691616	FALSE	FALSE	FALSE	bcbg18	BC16	Negative	0	keep	52	0	0	0	0.412486251171441	2.50409740851769	0.247826892986019	-3.54596397067812
AACCGCGTCCTCCTAG-1	22063	4457	24	3	0	0	6.19589357748266	34.5374609074015	FALSE	FALSE	FALSE	bcbg02	BC01	Negative	0	keep	22	1	0	0	1.53168827235142	2.2629814030109	0.78774352754565	-1.13343807842043
AACCGCGTCCTGCCAT-1	28297	5085	26	2	0	0	4.76375587518111	27.5930310633636	TRUE	FALSE	TRUE	bcbg05	BC04	Negative	2	keep	24	2	0	0	1.0177534961236	2.71706108819774	-6.48636678968457	0.701634975416397
AACCGCGTCGAGAACG-1	34915	5422	133	2	0	0	3.48847200343692	28.9273951023915	TRUE	FALSE	FALSE	bcbg13	BC11	Negative	1	keep	132	1	0	0	1.27471696969944	2.74771328289895	-6.27671722684888	0.0795271268913492
AACCGCGTCTTGGGTA-1	17099	3854	31	3	0	0	4.35697994034739	34.8090531610036	TRUE	FALSE	FALSE	bcbg17	BC15	Negative	1	keep	29	1	0	0	1.01323178710802	2.67076908377536	-0.0934863499262739	-2.93534537936952
AACGTTGAGACTTTCG-1	28453	4939	28	3	0	0	5.91150318068394	41.8725617685306	TRUE	FALSE	TRUE	bcbg20	BC18	Negative	2	keep	26	1	0	0	1.50730947550663	2.71192744390678	4.96937413896533	-1.35716101314333
AACGTTGAGAGTGACC-1	1072	107	0	0	0	0	89.7388059701492	4.01119402985075	FALSE	FALSE	FALSE	Negative	Negative	Negative	0	remove	0	0	0	0	0	0	NA	NA
AACGTTGAGATGTCGG-1	28516	5061	18	4	0	0	1.64819750315612	39.1709917239445	TRUE	FALSE	TRUE	bcbg11	BC10	Negative	2	keep	15	1	0	0	1.01283709242022	2.24244516923468	1.64318843568774	3.4136739096472
AACGTTGAGCCCAGCT-1	34722	5767	8	3	0	0	6.73924313115604	39.7932146765739	FALSE	FALSE	FALSE	bcbg04	BC03	Negative	0	keep	6	1	0	0	1.67147850036579	2.40514750372212	4.05323262895556	-1.48342522765901
AACGTTGAGCCCGAAA-1	1009	78	1	1	0	0	92.2695738354807	2.87413280475719	FALSE	FALSE	FALSE	bcbg03	BC02	Negative	0	remove	1	0	0	0	0	0	NA	NA
AACGTTGCAAGGTGTG-1	19442	3961	16	1	0	0	6.44481020471145	39.7695710317869	TRUE	FALSE	FALSE	bcbg03	BC02	Negative	1	keep	16	0	0	0	1.52615469611747	2.51087554193394	3.16328426088305	-1.7522298970392
AACGTTGCACTAGTAC-1	27193	5137	50	2	0	0	2.48961129702497	30.0371419115213	FALSE	FALSE	FALSE	bcbg16	BC14	Negative	0	keep	49	1	0	0	1.16516446522352	2.54692123405281	-6.97268060956983	-0.781255094068314
AACGTTGCAGGCTGAA-1	40634	6167	58	2	0	0	4.96874538563764	37.1659201653787	TRUE	FALSE	TRUE	bcbg03	BC02	Negative	2	keep	46	12	0	0	1.0881560136994	2.65951545541077	3.40145393098803	-0.210658734398152
AACGTTGCATCAGTCA-1	1692	83	0	0	0	0	94.8581560283688	1.53664302600473	FALSE	FALSE	FALSE	Negative	Negative	Negative	0	remove	0	0	0	0	0	0	NA	NA
AACGTTGCATTCGACA-1	1013	63	0	0	0	0	94.1757156959526	1.57946692991115	FALSE	FALSE	FALSE	Negative	Negative	Negative	0	remove	0	0	0	0	0	0	NA	NA
AACGTTGGTCCGCTGA-1	25661	5034	17	3	0	0	4.36849694088305	30.6963875141265	FALSE	FALSE	FALSE	bcbg13	BC11	Negative	0	keep	15	1	0	0	0.939532812340583	2.68371481137383	-2.79581217084913	2.36317494724486
AACGTTGGTCTCCCTA-1	23506	4691	8	1	0	0	5.59006211180124	32.5193567599762	FALSE	FALSE	FALSE	bcbg14	BC12	Negative	0	keep	8	0	0	0	0.82253808943572	2.71064475060781	0.128550250186641	-0.234112163739468
AACGTTGGTTAGAACA-1	25678	5000	14	3	0	0	5.77537191370044	38.8114339122985	FALSE	FALSE	FALSE	bcbg13	BC11	Negative	0	keep	12	1	0	0	1.08085290316422	2.44363643019229	3.64252134050341	1.19948783729765
AACGTTGTCACTGGGC-1	11724	3309	7	1	1	1	8.75980893892869	32.3353804162402	TRUE	FALSE	FALSE	bcbg18	BC16	A0254	1	keep	7	0	1	0	0.616779617323953	2.49224348141868	3.39833923067065	-4.13147803928163
AACGTTGTCATTGCGA-1	1197	116	0	0	0	0	90.1420217209691	2.5062656641604	FALSE	FALSE	FALSE	Negative	Negative	Negative	0	remove	0	0	0	0	0	0	NA	NA
AACTCAGAGAGACGAA-1	593	259	0	0	0	0	51.9392917369309	11.1298482293423	FALSE	FALSE	FALSE	Negative	Negative	Negative	0	remove	0	0	0	0	0	0	NA	NA
AACTCAGAGCCCTAAT-1	54011	6868	231	2	0	0	3.52891077743423	26.0650608209439	TRUE	TRUE	TRUE	bcbg16	BC14	Negative	3	keep	230	1	0	0	0.908734156610791	2.43082511377292	NA	NA
AACTCAGAGCGCTCCA-1	15664	3482	29	1	0	0	2.80260469867211	40.6345760980592	FALSE	FALSE	FALSE	bcbg20	BC18	Negative	0	keep	29	0	0	0	0.822776690855359	2.93785858864692	1.68380447114917	-4.20887920047548
AACTCAGAGGCAATTA-1	17161	4030	1	1	0	0	2.87279296078317	35.3359361342579	TRUE	FALSE	FALSE	bcbg03	BC02	Negative	1	keep	1	0	0	0	0.772620456820006	2.44138128642687	1.08187456811877	2.7608886084387
AACTCAGAGTTAGGTA-1	25711	4790	34	4	1	1	5.25844969079382	37.4547858893081	TRUE	FALSE	FALSE	bcbg13	BC11	A0252	1	keep	31	1	1	0	0.938347423284942	2.21568756245538	2.36035462106677	1.46332267139647
AACTCAGAGTTGCAGG-1	21449	4203	9	2	0	0	4.53634202060702	40.4307893141871	FALSE	FALSE	FALSE	bcbg17	BC15	Negative	0	keep	8	1	0	0	0.658785731597271	2.76752030247567	1.42683859552356	5.85216024730894
AACTCAGGTCCGAACC-1	1340	123	0	0	0	0	90.5223880597015	2.46268656716418	FALSE	FALSE	FALSE	Negative	Negative	Negative	0	remove	0	0	0	0	0	0	NA	NA
AACTCAGGTCGAACAG-1	26268	4863	46	3	0	0	2.39454850007614	30.558093497792	FALSE	FALSE	FALSE	bcbg17	BC15	Negative	0	keep	44	1	0	0	1.48754640286214	2.68817996073914	-6.25320724760083	-1.72698291923311
AACTCAGGTTCGTCTC-1	48785	6674	152	1	0	0	3.65276211950395	27.7810802500769	FALSE	FALSE	FALSE	bcbg13	BC11	Negative	0	keep	152	0	0	0	1.04550308450863	2.17353273924153	-3.79434255872754	0.979014667017196
AACTCAGTCCTCTAGC-1	15635	3926	22	1	0	0	3.17236968340262	33.2906939558682	FALSE	FALSE	FALSE	bcbg18	BC16	Negative	0	keep	22	0	0	0	1.26930050869986	2.47427038924998	-0.000121872768681142	-4.34160110141542
AACTCAGTCTTCCTTC-1	31382	5501	23	2	0	0	6.51010133197374	34.6376903957683	TRUE	FALSE	FALSE	bcbg05	BC04	Negative	1	keep	22	1	0	0	0.821811256585567	2.2284006409545	1.50022454942675	0.214094044906829
AACTCCCAGACCGGAT-1	26626	4962	6	3	0	0	5.47585067227522	38.8191992789003	TRUE	FALSE	TRUE	bcbg10	BC09	Negative	2	keep	3	2	0	0	0.917206709744507	2.44374058187629	2.56755872453662	-1.95860609199312
AACTCCCAGTAGCGGT-1	13071	3455	46	1	1	1	4.55206181623441	34.932292862061	FALSE	FALSE	FALSE	bcbg19	BC17	A0254	0	keep	46	0	1	0	0	2.39294497473592	0.548442680492122	-2.80412670757082
AACTCCCAGTCCTCCT-1	16821	3825	19	1	0	0	10.3620474406991	33.2619939361512	FALSE	TRUE	TRUE	bcbg17	BC15	Negative	2	keep	19	0	0	0	1.51884993446676	2.09604539636947	0.556407172336299	-0.949629215257432
AACTCCCAGTTTAGGA-1	827	100	0	0	0	0	87.0616686819831	4.35308343409915	FALSE	FALSE	FALSE	Negative	Negative	Negative	0	remove	0	0	0	0	0	0	NA	NA
AACTCCCCACTGTTAG-1	11786	3114	28	1	0	0	2.0617681995588	36.2124554556253	FALSE	FALSE	FALSE	bcbg19	BC17	Negative	0	keep	28	0	0	0	1.26564896878434	2.78946778066879	0.948815781726558	-5.35919639255312
AACTCCCCAGCCACCA-1	14277	3753	9	2	0	0	6.17076416614135	32.9410940673811	FALSE	FALSE	FALSE	bcbg17	BC15	Negative	0	keep	8	1	0	0	1.13181550406067	2.75423204422196	2.68103309358569	1.77293637607786
AACTCCCCATCCTTGC-1	31203	5358	13	4	0	0	5.419350703458	38.0508284459828	TRUE	FALSE	FALSE	bcbg02	BC01	Negative	1	keep	10	1	0	0	1.35695258176502	2.83463000169753	4.30461116517993	-0.000265104429985619
AACTCCCCATTGGCGC-1	17441	3988	27	1	0	0	3.59497735221604	37.7501290063643	FALSE	FALSE	FALSE	bcbg13	BC11	Negative	0	keep	27	0	0	0	1.72042331034817	2.83639212970354	4.0392956324956	-1.54221507694032
AACTCCCGTATAGGTA-1	38440	6176	55	3	0	0	3.97762747138397	32.4583766909469	FALSE	FALSE	FALSE	bcbg02	BC01	Negative	0	keep	53	1	0	0	1.28133843466505	2.7781015941323	-2.31278429542569	1.03871968601439
AACTCCCGTGATGATA-1	751	95	0	0	0	0	86.8175765645806	5.72569906790945	FALSE	FALSE	FALSE	Negative	Negative	Negative	0	remove	0	0	0	0	0	0	NA	NA
AACTCCCTCAGGATCT-1	21599	4216	33	2	0	0	3.25015046992916	38.3906662345479	FALSE	FALSE	FALSE	bcbg18	BC16	Negative	0	keep	32	1	0	0	0.380478457200398	2.5678370558191	0.15525468076678	-4.6435177006891
AACTCCCTCTATCCCG-1	21873	4239	16	2	0	0	5.88853838065195	39.656197138024	FALSE	FALSE	FALSE	bcbg13	BC11	Negative	0	keep	15	1	0	0	1.53847393997407	2.62475339963369	1.36218829835864	4.51888779018614
AACTCCCTCTGTCAAG-1	43740	6162	68	2	0	0	4.35528120713306	25.3863740283493	FALSE	FALSE	FALSE	bcbg04	BC03	Negative	0	keep	67	1	0	0	0.863624753674632	2.52020817618056	-6.39894203458814	1.41768351410124
AACTCCCTCTTCTGGC-1	992	543	0	0	0	0	34.8790322580645	11.8951612903226	FALSE	FALSE	FALSE	Negative	Negative	Negative	0	remove	0	0	0	0	0	0	NA	NA
AACTCTTAGAGTCTGG-1	20487	4162	6	4	0	0	3.65597696099966	38.2095963293796	TRUE	FALSE	FALSE	bcbg16	BC14	Negative	1	keep	3	1	0	0	0.901925338751984	2.58043349933487	1.19176216806384	4.34755161617491
AACTCTTAGTAGGTGC-1	1285	117	2	2	0	0	89.9610894941634	3.50194552529183	FALSE	FALSE	FALSE	Doublet	Doublet	Negative	1	remove	1	1	0	0	0	0	NA	NA
AACTCTTAGTGTACTC-1	18580	4117	12	1	0	0	5.32831001076426	35.8127018299246	FALSE	FALSE	FALSE	bcbg17	BC15	Negative	0	keep	12	0	0	0	0.430621439116029	2.55261895046811	1.87320180620166	0.81149867389891
AACTCTTCAGATCGGA-1	5993	1887	12	1	0	0	3.954613716002	41.8488236275655	FALSE	FALSE	FALSE	bcbg16	BC14	Negative	0	remove	12	0	0	0	0.981559005032685	2.96293772298191	NA	NA
AACTCTTCATAGGATA-1	24885	4599	28	1	3	2	4.94273658830621	35.7765722322684	TRUE	FALSE	FALSE	bcbg15	BC13	A0254	1	keep	28	0	2	1	0.790974874828762	2.53794228049234	2.18216367448779	1.58614471767638
AACTCTTGTAGCTTGT-1	1187	143	0	0	0	0	87.6158382476832	3.53833192923336	FALSE	FALSE	FALSE	Negative	Negative	Negative	0	remove	0	0	0	0	0	0	NA	NA
AACTCTTGTCGCCATG-1	16566	3849	22	2	0	0	4.28588675600628	37.257032476156	FALSE	FALSE	FALSE	bcbg16	BC14	Negative	0	keep	21	1	0	0	1.03351825892398	2.57054294869371	1.56404777254077	-1.15019258643892
AACTCTTGTCTCTTAT-1	26635	5173	71	3	0	0	4.51285902008635	28.6803078655904	FALSE	FALSE	FALSE	bcbg03	BC02	Negative	0	keep	69	1	0	0	0.917003824662728	2.34047280737145	-5.87846569334058	1.43480172966215
AACTCTTTCCACGTTC-1	820	72	0	0	0	0	91.219512195122	2.19512195121951	FALSE	FALSE	FALSE	Negative	Negative	Negative	0	remove	0	0	0	0	0	0	NA	NA
AACTCTTTCTGCTGCT-1	915	142	0	0	0	0	82.8415300546448	6.33879781420765	FALSE	FALSE	FALSE	Negative	Negative	Negative	0	remove	0	0	0	0	0	0	NA	NA
AACTGGTAGATATGGT-1	23570	4583	1	1	0	0	5.37123462028002	37.0980059397539	FALSE	FALSE	FALSE	bcbg16	BC14	Negative	0	keep	1	0	0	0	0.992166944000278	2.33542965859443	1.48794265474292	2.68933394764159
AACTGGTAGTCCTCCT-1	25205	4977	7	1	0	0	6.88355485022813	36.9410831184289	FALSE	FALSE	FALSE	bcbg04	BC03	Negative	0	keep	7	0	0	0	0.334145730436502	2.84877479691173	1.49782200540515	0.136091234428619
AACTGGTAGTCGTACT-1	1062	61	0	0	0	0	94.3502824858757	1.50659133709981	FALSE	FALSE	FALSE	Negative	Negative	Negative	0	remove	0	0	0	0	0	0	NA	NA
AACTGGTAGTTACCCA-1	12093	3133	5	3	0	0	4.45712395600761	40.1802695774415	TRUE	FALSE	FALSE	bcbg20	BC18	Negative	1	keep	3	1	0	0	1.46040380992371	2.31215627661276	2.71262593950244	-4.79258653308656
AACTGGTCAAAGGCGT-1	21294	4202	1	1	0	0	2.75664506433737	37.508218277449	TRUE	FALSE	FALSE	bcbg07	BC06	Negative	1	keep	1	0	0	0	0.662291868070273	2.19538616871273	0.308108646526058	5.79744222973082
AACTGGTCAATAGCGG-1	22195	4432	54	1	0	0	3.02320342419464	31.1736877675152	FALSE	FALSE	FALSE	bcbg18	BC16	Negative	0	keep	54	0	0	0	1.17950375313718	2.67528991402486	-7.02884153638868	-0.793358592050339
AACTGGTCACGGATAG-1	25479	5032	111	1	0	0	2.9749990187998	29.4517053259547	FALSE	FALSE	FALSE	bcbg13	BC11	Negative	0	keep	111	0	0	0	1.08599988840394	2.22376715403991	-3.49715594564466	1.18692127083037
AACTGGTCAGACGCAA-1	21019	4549	60	2	1	1	4.6434178600314	29.5304248537038	FALSE	FALSE	FALSE	bcbg14	BC12	A0253	0	keep	59	1	1	0	1.34925690448908	2.78651140362853	-2.40114329372434	0.757124932749008
AACTGGTCAGTGGAGT-1	34854	5692	121	4	1	1	4.3954782808286	28.1000745968899	TRUE	FALSE	TRUE	bcbg07	BC06	A0254	2	keep	118	1	1	0	0.252244862465647	2.32053852903762	-4.24366192136792	-0.332557348268296
AACTGGTGTATTCGTG-1	19216	4313	51	2	0	0	1.52477102414654	29.3869691923397	TRUE	FALSE	TRUE	bcbg07	BC06	Negative	2	keep	50	1	0	0	0.713341561448129	2.33864639787243	-6.10167698179273	-1.19110426093843
AACTGGTTCACATAGC-1	756	94	0	0	0	0	87.8306878306878	4.23280423280423	FALSE	FALSE	FALSE	Negative	Negative	Negative	0	remove	0	0	0	0	0	2.65517764120922	NA	NA
AACTGGTTCCTTTACA-1	18585	4055	21	2	0	0	3.26607479149852	40.6994888350821	TRUE	FALSE	FALSE	bcbg13	BC11	Negative	1	keep	20	1	0	0	2.07880238131293	2.36886241630851	2.64970775331469	-5.06546565677431
AACTGGTTCGAATGCT-1	18298	3637	37	2	0	0	7.36146026888184	43.2451634058367	TRUE	FALSE	FALSE	bcbg06	BC05	Negative	1	keep	36	1	0	0	0.970598387676359	2.75720290314477	3.97502084459277	-2.04431912090089
AACTGGTTCTCTTGAT-1	1345	103	0	0	0	0	92.1933085501859	2.45353159851301	FALSE	FALSE	FALSE	Negative	Negative	Negative	0	remove	0	0	0	0	0	0	NA	NA
AACTTTCAGAAAGTGG-1	23974	4452	51	1	0	0	5.72286643864186	39.3009093184283	TRUE	FALSE	FALSE	bcbg03	BC02	Negative	1	keep	51	0	0	0	1.12674377032956	2.47191277488963	3.02826162065478	1.16884640072081
AACTTTCAGTATCGAA-1	23150	4209	29	1	0	0	3.87041036717063	37.7278617710583	TRUE	FALSE	TRUE	bcbg16	BC14	Negative	2	keep	29	0	0	0	0.622687636997194	2.43072943126754	1.26467772211047	5.16582229946349
AACTTTCAGTCCATAC-1	22610	4770	6	2	0	0	7.16497125165856	36.8465280849182	TRUE	TRUE	TRUE	bcbg04	BC03	Negative	3	keep	5	1	0	0	1.4100048408923	2.19289066264818	NA	NA
AACTTTCCACAACTGT-1	23393	4886	50	2	0	0	5.3819518659428	31.6675928696619	FALSE	FALSE	FALSE	bcbg07	BC06	Negative	0	keep	49	1	0	0	1.27112754067679	2.6864387315526	-0.622550230369847	1.56087866638396
AACTTTCCACTGCCAG-1	1298	137	3	2	0	0	88.597842835131	3.6979969183359	FALSE	FALSE	FALSE	bcbg07	BC06	Negative	0	remove	2	1	0	0	0	0	NA	NA
AACTTTCCAGCATACT-1	1542	316	0	0	0	0	67.2503242542153	13.5538261997406	FALSE	FALSE	FALSE	Negative	Negative	Negative	0	remove	0	0	0	0	0	0	NA	NA
AACTTTCCAGGGTACA-1	22760	4322	12	2	0	0	3.47539543057996	41.871704745167	FALSE	FALSE	FALSE	bcbg03	BC02	Negative	0	keep	11	1	0	0	0.840748718590984	2.48358767839432	1.77231498445483	5.33473375652525
AACTTTCGTACAGTTC-1	1554	171	0	0	0	0	87.4517374517375	5.08365508365508	FALSE	FALSE	FALSE	Negative	Negative	Negative	0	remove	0	0	0	0	0	0	NA	NA
AACTTTCGTAGAAGGA-1	24796	5131	53	2	0	0	3.76673657041458	27.1777706081626	FALSE	FALSE	FALSE	bcbg13	BC11	Negative	0	keep	52	1	0	0	1.10408205777504	2.40534665436182	-4.12972287450818	0.108500646693443
AACTTTCGTTCACGGC-1	25448	4849	135	1	0	0	4.7940899088337	27.3734674630619	FALSE	FALSE	FALSE	bcbg03	BC02	Negative	0	keep	135	0	0	0	1.59525417563189	2.7433821449764	-6.59118418012647	0.0418901017734751
AACTTTCGTTCGCGAC-1	26647	5042	22	2	0	0	4.13930273576763	39.0550531016625	TRUE	FALSE	FALSE	bcbg19	BC17	Negative	1	keep	21	1	0	0	0.916733460440005	2.56563039716996	5.16599746431323	-0.457066265599991
AACTTTCTCACTTCAT-1	15643	3936	16	4	0	0	1.46391357156556	34.3284536214281	FALSE	FALSE	FALSE	bcbg16	BC14	Negative	0	keep	13	1	0	0	0.823529241564627	2.47380194197304	1.31607552255603	2.80056122158263
AACTTTCTCGCATGAT-1	24652	4812	18	1	0	0	5.58575369138407	34.3136459516469	TRUE	FALSE	FALSE	bcbg11	BC10	Negative	1	keep	18	0	0	0	1.10797928222089	2.51431210848351	0.76552410806628	4.75305298183653
AAGACCTAGCTAGGCA-1	1313	186	0	0	3	1	83.2444782939832	5.63594821020564	FALSE	FALSE	FALSE	Negative	Negative	A0253	0	remove	0	0	3	0	0	2.78700261985844	NA	NA
AAGACCTAGGGCTCTC-1	20371	4156	19	2	0	0	3.9762407343773	40.4300230720141	TRUE	FALSE	FALSE	bcbg20	BC18	Negative	1	keep	18	1	0	0	0.905303291812224	2.6570470948697	2.87537522996875	-3.50020858432558
AAGACCTAGTACATGA-1	23538	4853	33	2	1	1	5.75240037386354	29.5904494859376	TRUE	FALSE	TRUE	bcbg09	BC08	A0252	2	keep	32	1	1	0	1.13918614296407	2.6207004358111	0.330069739474971	1.52563849304411
AAGACCTCACTCAGGC-1	18847	4016	2	2	0	0	5.33241364673423	36.6106011566828	FALSE	FALSE	FALSE	Doublet	Doublet	Negative	1	keep	1	1	0	0	1.92227190390575	2.13158772476143	NA	NA
AAGACCTCAGTAACGG-1	11672	3484	7	1	0	0	3.71830020562029	33.6788896504455	FALSE	FALSE	FALSE	bcbg17	BC15	Negative	0	keep	7	0	0	0	2.06102417790366	2.06102417790366	5.30752273286792	-2.82481404926088
AAGACCTCATCTCCCA-1	1680	150	1	1	0	0	88.9285714285714	3.1547619047619	FALSE	FALSE	FALSE	bcbg20	BC18	Negative	0	remove	1	0	0	0	0	0	NA	NA
AAGACCTCATTATCTC-1	1610	458	4	1	0	0	58.695652173913	12.5465838509317	FALSE	TRUE	FALSE	bcbg03	BC02	Negative	1	remove	4	0	0	0	0	2.59692199152242	NA	NA
AAGACCTCATTGCGGC-1	24974	4929	10	2	1	1	6.06630896131977	36.2617121806679	FALSE	FALSE	FALSE	bcbg03	BC02	A0252	0	keep	9	1	1	0	0.588249261321688	2.32332629548281	4.32750220979663	-0.928126899259354
AAGACCTGTACAGTGG-1	28633	5118	132	3	1	1	4.77770404777704	28.4357210211993	TRUE	TRUE	TRUE	bcbg18	BC16	A0253	3	keep	130	1	1	0	1.12994434995066	2.344655495928	NA	NA
AAGACCTGTACCATCA-1	706	118	0	0	0	0	81.728045325779	7.64872521246459	FALSE	FALSE	FALSE	Negative	Negative	Negative	0	remove	0	0	0	0	0	0	NA	NA
AAGACCTGTATAATGG-1	18938	4254	7	1	0	0	4.97412609568064	33.6202344492555	TRUE	FALSE	FALSE	bcbg16	BC14	Negative	1	keep	7	0	0	0	1.42749224865444	2.40086707167627	0.937670189990718	1.52494207237456
AAGACCTGTCGCGGTT-1	33637	5621	30	3	0	0	4.53369801111871	37.9582007907958	FALSE	FALSE	FALSE	bcbg03	BC02	Negative	0	keep	22	7	0	0	1.51896602554215	2.35264431171851	0.666930873050411	3.69262030933592
AAGACCTGTCGGCATC-1	33575	5635	102	2	1	1	3.19583023082651	25.2777364110201	TRUE	FALSE	TRUE	bcbg15	BC13	A0254	2	keep	101	1	1	0	0.638438568898882	2.55828304922735	-6.80887750898389	1.05028143738005
AAGACCTGTGAACCTT-1	27481	5103	19	1	0	0	6.92478439649212	37.1056366216659	TRUE	TRUE	TRUE	bcbg17	BC15	Negative	3	keep	19	0	0	0	1.15792677013357	2.44692311722849	NA	NA
AAGACCTGTTAAGTAG-1	26143	5053	17	2	0	0	8.05951880044371	37.8112687908809	TRUE	FALSE	FALSE	bcbg16	BC14	Negative	1	keep	16	1	0	0	0.764320539087921	2.55395519640928	3.45466657365771	1.31976035450194
AAGACCTGTTCATGGT-1	27424	5429	94	2	0	0	6.07497082847141	25.2406651108518	FALSE	FALSE	FALSE	bcbg02	BC01	Negative	0	keep	93	1	0	0	0.547709887258252	2.44881987718505	-5.01226643835096	0.621731670839523
AAGACCTTCATGCTCC-1	2173	181	1	1	0	0	89.5996318453751	3.63552692130695	FALSE	FALSE	FALSE	bcbg04	BC03	Negative	0	remove	1	0	0	0	0	0	NA	NA
AAGACCTTCCCATTTA-1	17841	3996	21	2	0	0	2.75208788745026	37.3633764923491	FALSE	FALSE	FALSE	bcbg13	BC11	Negative	0	keep	20	1	0	0	1.33566755254848	2.59010320379567	1.20939369882556	3.29909184787962
AAGACCTTCCGTAGTA-1	31183	5499	64	1	1	1	6.08023602603983	33.4926081518776	FALSE	FALSE	FALSE	bcbg16	BC14	A0251	0	keep	64	0	1	0	0.278152475320655	2.23407886097354	-0.280418913708012	0.327263893825744
AAGACCTTCCTCATTA-1	23271	4679	19	2	0	0	2.34197069313738	40.2088436251128	FALSE	FALSE	FALSE	bcbg20	BC18	Negative	0	keep	18	1	0	0	0.620274714493155	2.56741884504356	3.69783111299487	0.507511290056442
AAGACCTTCTTAGCCC-1	16973	4076	12	4	2	1	6.02132799151594	33.0289282978849	TRUE	FALSE	FALSE	bcbg14	BC12	A0253	1	keep	9	1	2	0	0.778564070352762	2.63632236441527	-0.428259532795231	0.738558026296829
AAGCCGCAGCCCTAAT-1	30460	5489	60	2	1	1	4.63887065003283	33.0170715692712	TRUE	TRUE	TRUE	bcbg07	BC06	A0251	3	keep	59	1	1	0	1.45465231890093	2.62493500256996	NA	NA
AAGCCGCAGTTGTCGT-1	23328	4687	26	1	0	0	4.59104938271605	28.0778463648834	TRUE	FALSE	FALSE	bcbg05	BC04	Negative	1	keep	26	0	0	0	1.88292506177516	2.92184059118722	-5.81784395490674	0.43991264913771
AAGCCGCCAGGCGATA-1	24870	4668	41	3	0	0	2.64575794129473	36.7430639324487	FALSE	FALSE	FALSE	bcbg19	BC17	Negative	0	keep	39	1	0	0	1.530138796342	2.73924335711405	-0.822207551346104	-4.56674501086977
AAGCCGCCAGGCTCAC-1	31213	5156	28	2	1	1	4.48851440105084	40.3293499503412	TRUE	TRUE	TRUE	bcbg19	BC17	A0252	3	keep	27	1	1	0	0.673524910560708	2.77619648573428	NA	NA
AAGCCGCCATACTCTT-1	23574	4535	27	2	0	0	2.32035293119538	38.0673623483499	FALSE	FALSE	FALSE	bcbg19	BC17	Negative	0	keep	26	1	0	0	1.378608157314	2.10551545849872	1.2534765788457	-5.3576814809015
AAGCCGCGTCATATGC-1	4478	1972	2	1	0	0	16.6145600714605	19.8972755694506	FALSE	TRUE	FALSE	bcbg18	BC16	Negative	1	remove	2	0	0	0	0	2.93731462725872	NA	NA
AAGCCGCGTCGAGATG-1	637	140	0	0	0	0	78.6499215070644	4.55259026687598	FALSE	FALSE	FALSE	Negative	Negative	Negative	0	remove	0	0	0	0	0	2.8153241126795	NA	NA
AAGCCGCGTGAAAGAG-1	31965	5306	30	1	2	1	5.05865790708588	37.8883153449085	FALSE	FALSE	FALSE	bcbg14	BC12	A0253	0	keep	30	0	2	0	0.661928155298147	2.4269059678499	1.55187173570605	3.78415587757323
AAGCCGCGTGCAGGTA-1	20182	4430	11	1	0	0	5.44544643741948	31.5181845208602	FALSE	FALSE	FALSE	bcbg05	BC04	Negative	0	keep	11	0	0	0	1.24630074985429	2.34318270400309	-1.26810593520192	0.529405566198562
AAGCCGCGTTATCGGT-1	31617	5454	52	2	0	0	4.39953189739697	26.1789543599962	TRUE	FALSE	TRUE	bcbg10	BC09	Negative	2	keep	51	1	0	0	0.94834262298511	2.43689069006736	-6.08117107664136	0.730536612016891
AAGCCGCTCAGGCAAG-1	813	148	0	0	0	0	78.2287822878229	7.87207872078721	FALSE	FALSE	FALSE	Negative	Negative	Negative	0	remove	0	0	0	0	0	2.58777328339773	NA	NA
AAGCCGCTCATTCACT-1	16256	3917	16	1	0	0	5.60408464566929	34.8855807086614	FALSE	FALSE	FALSE	bcbg03	BC02	Negative	0	keep	16	0	0	0	1.04572911387792	2.71790957384153	1.59404535974475	-2.96520754482057
AAGCCGCTCCCTCAGT-1	31652	5773	28	2	0	0	4.67584986730696	27.0504233539745	TRUE	FALSE	TRUE	bcbg05	BC04	Negative	2	keep	27	1	0	0	1.69066783370554	2.82118780221649	-4.20021275793103	-0.947660175817277
AAGCCGCTCGACGGAA-1	20327	4115	52	2	0	0	3.28134992866631	38.5743100309933	FALSE	FALSE	FALSE	bcbg19	BC17	Negative	0	keep	51	1	0	0	0.906591660838437	2.84691695244767	0.00319488729449025	-4.37151405002382
AAGGAGCAGCTATGCT-1	26655	4634	1	1	0	0	5.25604952166573	41.2605514912774	FALSE	FALSE	FALSE	bcbg03	BC02	Negative	0	keep	1	0	0	0	0.754003494557806	2.56535329878013	1.08308859552356	4.38422277782652
AAGGAGCAGGTAGCTG-1	19879	3986	16	4	0	0	5.05055586297097	39.3430253030837	TRUE	FALSE	FALSE	bcbg13	BC11	Negative	1	keep	13	1	0	0	0	2.7782789011341	2.50787325586291	-1.21598765041139
AAGGAGCAGTCCGTAT-1	24485	5016	10	2	0	0	5.4114764141311	37.5005105166428	TRUE	FALSE	FALSE	bcbg11	BC10	Negative	1	keep	9	1	0	0	1.11253707767728	2.21574820465103	5.18763871873828	-0.656172184007432
AAGGAGCCACCGGAAA-1	21078	4187	1	1	0	0	4.82968023531644	35.2452794382769	FALSE	FALSE	FALSE	bcbg13	BC11	Negative	0	keep	1	0	0	0	1.66200281472335	2.25546304997313	-0.514236073837559	4.78695610378477
AAGGAGCCAGGTCCAC-1	27476	4846	20	3	0	0	2.33294511573737	36.1806667637211	FALSE	FALSE	FALSE	bcbg10	BC09	Negative	0	keep	18	1	0	0	1.15805157367444	2.53738270151993	-0.815469901905339	-4.62298413898256
AAGGAGCCAGTATGCT-1	33513	5466	130	2	1	1	4.10586936412735	29.0902038015099	FALSE	FALSE	FALSE	bcbg15	BC13	A0254	0	keep	129	1	1	0	1.21998394455066	2.53665078694031	-3.95528296743421	3.27206137989256
AAGGAGCGTAAAGGAG-1	13851	3386	11	2	1	1	2.68572666233485	38.856400259909	FALSE	FALSE	FALSE	bcbg18	BC16	A0252	0	keep	10	1	1	0	1.9133509860838	2.26836980879517	1.89852948869677	-4.89577504779604
AAGGAGCGTCTGATCA-1	12923	3379	35	1	0	0	4.94467228971601	33.5990095179138	TRUE	FALSE	FALSE	bcbg06	BC05	Negative	1	keep	35	0	0	0	1.20039914326042	2.93373585115483	0.590192038669307	-1.65456494476106
AAGGAGCGTTGAGGTG-1	841	108	1	1	0	0	86.2068965517241	5.94530321046373	FALSE	FALSE	FALSE	bcbg02	BC01	Negative	0	remove	1	0	0	0	0	0	NA	NA
AAGGAGCTCACTTACT-1	1074	118	1	1	1	1	87.8026070763501	4.56238361266294	FALSE	FALSE	FALSE	bcbg15	BC13	A0254	0	remove	1	0	1	0	0	0	NA	NA
AAGGCAGAGAACTGTA-1	29598	5081	1	1	0	0	1.91229137103858	36.4551658895871	TRUE	TRUE	TRUE	bcbg09	BC08	Negative	3	keep	1	0	0	0	1.30911233469258	2.34756789026673	NA	NA
AAGGCAGAGACGCACA-1	18717	4037	16	1	0	0	5.12368435112465	39.5789923598867	TRUE	FALSE	FALSE	bcbg03	BC02	Negative	1	keep	16	0	0	0	1.43642694046495	2.77006443509673	0.987297255649288	-1.94321116592195
AAGGCAGAGATAGGAG-1	17782	4204	5	1	0	0	3.45855359352154	33.6182656619053	FALSE	FALSE	FALSE	bcbg05	BC04	Negative	0	keep	5	0	0	0	1.3381099632739	2.45830274346261	-2.40251372371702	-1.20791455890443
AAGGCAGAGCGTCAAG-1	11610	2972	21	3	0	0	5.49526270456503	36.244616709733	FALSE	FALSE	FALSE	bcbg02	BC01	Negative	0	keep	19	1	0	0	1.00160673051773	2.85446834243182	0.340180475368221	4.89687374447081
AAGGCAGAGCTGCGAA-1	17398	3553	11	1	0	0	4.63846419128635	40.2345097137602	TRUE	FALSE	TRUE	bcbg13	BC11	Negative	2	keep	11	0	0	0	0.76526196996942	2.73238292812296	1.22123881067248	5.95634725902769
AAGGCAGCACCAGTTA-1	15642	3673	25	1	0	0	2.98555171972894	35.4238588415804	FALSE	FALSE	FALSE	bcbg03	BC02	Negative	0	keep	25	0	0	0	1.57605208029777	2.79381842407386	-0.203954022274296	5.84829977367613
AAGGCAGCAGCGTAAG-1	13597	3177	12	1	0	0	3.53019048319482	41.0605280576598	FALSE	FALSE	FALSE	bcbg03	BC02	Negative	0	keep	12	0	0	0	1.16513916047466	2.6559294986811	0.451199609889705	5.75892284725401
AAGGCAGCAGCTCCGA-1	19039	3801	12	2	0	0	4.08634907295551	36.6720941225905	FALSE	FALSE	FALSE	bcbg04	BC03	Negative	0	keep	11	1	0	0	0.946126392927378	2.87962563803562	0.69018812860461	-3.00491067554262
AAGGCAGCAGGTCCAC-1	25750	4980	8	3	1	1	3.43300970873786	37.8330097087379	FALSE	FALSE	FALSE	bcbg14	BC12	A0253	0	keep	6	1	1	0	1.31330600095101	2.70675486413352	4.19719835008593	-1.64913400794771
AAGGCAGCATCACGTA-1	16606	3961	18	2	0	0	5.44983740816572	33.8371672889317	TRUE	FALSE	FALSE	bcbg03	BC02	Negative	1	keep	17	1	0	0	1.38903058773873	2.56831595917442	0.651023823871334	-0.492417780416276
AAGGCAGCATGTCTCC-1	1006	93	0	0	0	0	89.7614314115308	4.47316103379722	FALSE	FALSE	FALSE	Negative	Negative	Negative	0	remove	0	0	0	0	0	0	NA	NA
AAGGCAGGTACAGCAG-1	57234	6643	170	1	1	1	4.03780969353881	30.7247440332669	TRUE	FALSE	TRUE	bcbg09	BC08	A0252	2	keep	170	0	1	0	1.28670046219657	2.39417154935948	-2.60267345224408	2.3154335341284
AAGGCAGGTCTAACGT-1	26787	4954	137	4	0	0	3.98327546944413	27.8082652032702	FALSE	FALSE	FALSE	bcbg20	BC18	Negative	0	keep	134	1	0	0	1.17554014566128	2.40509801459168	-6.67777208601026	-0.0810822078159109
AAGGCAGTCACTATTC-1	15493	3306	8	1	1	1	3.85980765507003	41.3025237203899	FALSE	FALSE	FALSE	bcbg06	BC05	A0253	0	keep	8	0	1	0	0.498015595661591	2.58502366108163	2.35290857042285	-4.84049388553407
AAGGCAGTCAGCTTAG-1	18506	4036	3	1	0	0	4.71738895493354	38.101156381714	FALSE	FALSE	FALSE	bcbg03	BC02	Negative	0	keep	3	0	0	0	1.56497534249913	2.37272432254384	0.990929085864742	-1.65274223472383
AAGGCAGTCCCAAGTA-1	936	99	0	0	0	0	89.2094017094017	4.16666666666667	FALSE	FALSE	FALSE	Negative	Negative	Negative	0	remove	0	0	0	0	0	0	NA	NA
AAGGCAGTCGGCATCG-1	19250	3930	16	1	0	0	6.1038961038961	37.838961038961	TRUE	FALSE	FALSE	bcbg20	BC18	Negative	1	keep	16	0	0	0	1.12425471928145	2.56094534810815	2.99417920793505	-2.12794920589235
AAGGCAGTCTGGTTCC-1	24565	4731	93	1	0	0	2.90657439446367	30.8243435782618	FALSE	FALSE	FALSE	bcbg16	BC14	Negative	0	keep	93	0	0	0	1.70072468805874	2.61150851495043	-5.81865171705274	-0.502146122710969
AAGGTTCAGTTCGCAT-1	18591	4047	19	2	0	0	4.85718896240116	36.8188908611694	TRUE	FALSE	TRUE	bcbg15	BC13	Negative	2	keep	18	1	0	0	0.73034149601478	2.31690305637022	-0.333907764301579	4.21559551571104
AAGGTTCCAACACGCC-1	1577	178	0	0	0	0	86.3665187064046	4.6290424857324	FALSE	FALSE	FALSE	Negative	Negative	Negative	0	remove	0	0	0	0	0	0	NA	NA
AAGGTTCCACCAGGTC-1	19885	4210	18	1	2	2	5.10435001257229	36.2836308775459	FALSE	FALSE	FALSE	bcbg06	BC05	Doublet	1	keep	18	0	1	1	0	2.60803026368058	2.47147269929858	-1.96585151340273
AAGGTTCCACTATCTT-1	20908	4569	38	2	0	0	4.42892672661182	32.2221159364836	FALSE	FALSE	FALSE	bcbg03	BC02	Negative	0	keep	37	1	0	0	0	2.26271523098376	-0.510319631443303	3.73897794101927
AAGGTTCCACTTGGAT-1	26522	4982	39	1	0	0	5.80272980921499	35.2612925118769	FALSE	FALSE	FALSE	bcbg13	BC11	Negative	0	keep	39	0	0	0	1.05960370393274	2.51052275050806	-0.490819018230717	0.134096147758697
AAGGTTCCAGCGAACA-1	24693	4471	6	1	0	0	6.05029765520593	38.8693151905398	FALSE	FALSE	FALSE	bcbg03	BC02	Negative	0	keep	6	0	0	0	1.34412027716674	2.40913430777356	5.01915307725878	-1.64417871619966
AAGGTTCCAGCTGCTG-1	25991	4704	32	1	0	0	4.13604709322458	37.5899349774922	TRUE	FALSE	FALSE	bcbg19	BC17	Negative	1	keep	32	0	0	0	1.07286458797112	2.79666789503538	5.50050683702441	-1.86568042423036
AAGGTTCGTAACGCGA-1	16135	3512	19	2	0	0	4.51812829253176	40.3904555314534	FALSE	FALSE	FALSE	bcbg16	BC14	Negative	0	keep	18	1	0	0	1.55151725478877	2.39025992095975	0.652645308627803	5.32766941402647
AAGGTTCGTAGCTGCC-1	11642	3145	13	1	0	0	1.38292389623776	36.6947259920976	TRUE	FALSE	FALSE	bcbg02	BC01	Negative	1	keep	13	0	0	0	1.81706224531789	2.63076476445914	0.872328478946407	-3.99652740146425
AAGGTTCGTATGCTTG-1	20001	4442	67	2	0	0	4.99475026248688	28.7635618219089	FALSE	FALSE	FALSE	bcbg06	BC05	Negative	0	keep	66	1	0	0	1.38625686229172	2.4423013844358	-7.06279091154126	-1.49597713138368
AAGGTTCGTGGAAAGA-1	670	86	0	0	0	0	86.5671641791045	3.88059701492537	FALSE	FALSE	FALSE	Negative	Negative	Negative	0	remove	0	0	0	0	0	0	NA	NA
AAGGTTCGTGTAATGA-1	22537	4430	62	1	0	0	4.02893020366508	27.8741624883525	TRUE	FALSE	TRUE	bcbg20	BC18	Negative	2	keep	62	0	0	0	1.69325462215944	2.7212212780281	-6.1565804890254	-0.0710827612450377
AAGGTTCGTTAGAACA-1	836	61	1	1	0	0	93.4210526315789	1.79425837320574	FALSE	FALSE	FALSE	bcbg03	BC02	Negative	0	remove	1	0	0	0	0	0	NA	NA
AAGGTTCGTTTCGCTC-1	14390	3342	15	1	0	0	1.98749131341209	39.8262682418346	FALSE	FALSE	FALSE	bcbg07	BC06	Negative	0	keep	15	0	0	0	0.527639691328552	2.83223178903078	0.66473909105273	-4.2851740994623
AAGGTTCTCCGCATAA-1	941	77	0	0	0	0	92.5611052072264	2.33793836344315	FALSE	FALSE	FALSE	Negative	Negative	Negative	0	remove	0	0	0	0	0	0	NA	NA
AAGGTTCTCCGTCATC-1	26339	5129	39	5	1	1	6.15816849538707	28.6799043243859	TRUE	FALSE	FALSE	bcbg08	BC07	A0251	1	keep	35	1	1	0	1.71487511750856	2.19421648448726	-1.49512863521365	1.20638445232603
AAGTCTGAGACACTAA-1	802	126	0	0	0	0	82.4189526184539	6.35910224438903	FALSE	FALSE	FALSE	Negative	Negative	Negative	0	remove	0	0	0	0	0	0	NA	NA
AAGTCTGAGAGATGAG-1	33769	5358	110	1	0	0	3.9651751606503	30.6138766324143	TRUE	FALSE	FALSE	bcbg15	BC13	Negative	1	keep	110	0	0	0	0.635723956972057	2.29090591505572	-3.46479777608899	3.29480412815306
AAGTCTGAGAGCTGCA-1	911	511	0	0	0	0	3.62239297475302	36.3336992316136	FALSE	FALSE	FALSE	Negative	Negative	Negative	0	remove	0	0	0	0	3.52432448933254	0	NA	NA
AAGTCTGAGGAATGGA-1	25243	4857	24	2	1	1	5.66097531989066	33.2210909955235	FALSE	FALSE	FALSE	bcbg04	BC03	A0253	0	keep	23	1	1	0	0	2.35209749738405	1.13901634897204	1.00513473365996
AAGTCTGAGGCAGTCA-1	1126	208	0	0	0	0	76.8206039076376	8.17051509769094	FALSE	FALSE	FALSE	Negative	Negative	Negative	0	remove	0	0	0	0	0	0	NA	NA
AAGTCTGCAGCTTCGG-1	24835	4594	13	2	0	0	4.83994362794443	36.2391785786189	TRUE	FALSE	FALSE	bcbg15	BC13	Negative	1	keep	12	1	0	0	0.338368679922768	2.50751669805711	0.0456826278111528	3.94762733791563
AAGTCTGGTACTTAGC-1	819	124	1	1	1	1	84.2490842490842	5.49450549450549	FALSE	FALSE	FALSE	bcbg11	BC10	A0252	0	remove	1	0	1	0	0	0	NA	NA
AAGTCTGGTAGCCTAT-1	18952	3945	57	2	0	0	4.53777965386239	32.6034191642043	TRUE	FALSE	TRUE	bcbg20	BC18	Negative	2	keep	56	1	0	0	0.948930759303755	2.65262345816157	-5.21416501318006	-0.462320415036942
AAGTCTGGTAGGGACT-1	1968	197	0	0	0	0	88.4654471544715	2.84552845528455	FALSE	FALSE	FALSE	Negative	Negative	Negative	0	remove	0	0	0	0	0	0	NA	NA
AAGTCTGGTCCGAAGA-1	899	210	2	2	0	0	73.8598442714127	7.89766407119021	FALSE	FALSE	FALSE	Doublet	Doublet	Negative	1	remove	1	1	0	0	0	0	NA	NA
AAGTCTGGTTACGACT-1	14632	3629	19	1	0	0	3.27364680153089	41.7851284855112	TRUE	FALSE	FALSE	bcbg02	BC01	Negative	1	keep	19	0	0	0	1.31740888057022	2.29098167429115	5.22265477861376	-0.817864207284714
AAGTCTGGTTGGTGGA-1	23697	4388	18	1	2	1	7.69295691437735	36.0594168038148	FALSE	FALSE	FALSE	bcbg15	BC13	A0254	0	keep	18	0	2	0	1.26185467670878	2.67441199742497	1.60364123071643	-0.216824909405972
AAGTCTGTCGGATGGA-1	23129	4658	16	2	0	0	6.05733062389208	35.2457953218903	FALSE	FALSE	FALSE	bcbg16	BC14	Negative	0	keep	15	1	0	0	0.831635677114406	2.35250492526617	2.38544126237841	-4.41785451556947
AATCCAGAGAAACCGC-1	37265	5761	70	3	0	0	8.72937072319871	37.7646585267677	TRUE	TRUE	TRUE	bcbg18	BC16	Negative	3	keep	64	5	0	0	0.429635068516022	2.31489330995525	NA	NA
AATCCAGAGGAATTAC-1	3516	1642	15	2	0	0	27.5028441410694	10.1820250284414	FALSE	TRUE	FALSE	bcbg03	BC02	Negative	1	remove	14	1	0	0	0	2.25469895692811	NA	NA
AATCCAGAGGACGAAA-1	1585	754	0	0	0	0	42.5867507886435	7.44479495268139	FALSE	FALSE	FALSE	Negative	Negative	Negative	0	remove	0	0	0	0	1.9891267505551	0	NA	NA
AATCCAGAGTGACTCT-1	907	85	0	0	1	1	91.289966923925	2.86659316427784	FALSE	FALSE	FALSE	Negative	Negative	A0251	0	remove	0	0	1	0	0	0	NA	NA
AATCCAGCAAACTGTC-1	1422	505	2	1	0	0	47.6090014064698	16.5963431786217	FALSE	FALSE	FALSE	bcbg15	BC13	Negative	0	remove	2	0	0	0	0	0	NA	NA
AATCCAGCAAGTTAAG-1	19353	4130	15	2	0	0	7.03250142096832	35.1211698444686	FALSE	FALSE	FALSE	bcbg03	BC02	Negative	0	keep	14	1	0	0	1.4110588072229	2.51509200348786	1.72596712793322	2.74633124683592
AATCCAGCACCTTGTC-1	22423	4528	33	1	0	0	2.82299424697855	38.1037327743834	TRUE	FALSE	TRUE	bcbg17	BC15	Negative	2	keep	33	0	0	0	1.02384657941507	2.6342708210236	0.619369465961177	-4.35980960513857
AATCCAGCAGCTGCAC-1	43288	6312	148	2	0	0	3.81630012936611	26.6771391609684	FALSE	FALSE	FALSE	bcbg03	BC02	Negative	0	keep	147	1	0	0	1.49630584427792	2.8827760932439	-7.17097429548291	0.767021747572158
AATCCAGCAGTGGAGT-1	11810	3273	20	1	0	0	2.26079593564776	34.2760372565622	FALSE	FALSE	FALSE	bcbg03	BC02	Negative	0	keep	20	0	0	0	1.65511853346191	2.6774425848646	1.34645744050952	-5.46004315997865
AATCCAGGTTCCACAA-1	1275	68	0	0	0	0	94.7450980392157	1.64705882352941	FALSE	FALSE	FALSE	Negative	Negative	Negative	0	remove	0	0	0	0	0	0	NA	NA
AATCCAGTCAACACCA-1	1507	277	1	1	0	0	71.0019907100199	13.1386861313869	FALSE	FALSE	FALSE	bcbg03	BC02	Negative	0	remove	1	0	0	0	0	2.03283462619696	NA	NA
AATCCAGTCCATGAAC-1	30207	5142	56	3	0	0	3.64154004038799	36.911974045751	FALSE	FALSE	FALSE	bcbg18	BC16	Negative	0	keep	54	1	0	0	0	2.67917138522713	0.436621744289119	-3.69008394862917
AATCCAGTCCTCGCAT-1	854	84	0	0	1	1	91.5690866510539	2.45901639344262	FALSE	FALSE	FALSE	Negative	Negative	A0252	0	remove	0	0	1	0	0	0	NA	NA
AATCCAGTCGGCGGTT-1	19096	4119	25	1	1	1	4.19459572685379	37.6675743611227	FALSE	FALSE	FALSE	bcbg17	BC15	A0251	0	keep	25	0	1	0	1.54023555105427	2.52738625588589	2.48730440820666	-3.8101391472986
AATCCAGTCTGGCGAC-1	31015	5287	68	2	0	0	5.26519426084153	34.2576172819603	FALSE	TRUE	TRUE	bcbg17	BC15	Negative	2	keep	67	1	0	0	1.07655336967278	2.91294452058816	4.16269441331835	-0.0776370109191195
AATCCAGTCTTGAGAC-1	23690	4550	24	1	0	0	5.74926129168426	35.5804136766568	FALSE	FALSE	FALSE	bcbg13	BC11	Negative	0	keep	24	0	0	0	1.56842242797032	2.15154621205536	2.0547883101842	-3.44455358173158
AATCCAGTCTTGTATC-1	17078	4181	31	2	0	0	3.2966389506968	32.2988640356014	FALSE	FALSE	FALSE	bcbg02	BC01	Negative	0	keep	30	1	0	0	0.775232716324986	2.21895141177766	-0.265522163257878	2.65216472957823
AATCGGTAGGACGAAA-1	12964	3400	27	1	0	0	3.26288182659673	35.17432891083	FALSE	FALSE	FALSE	bcbg18	BC16	Negative	0	keep	27	0	0	0	0.933239771621836	3.04716363307842	-0.469316106186192	-4.97823020602968
AATCGGTAGGTCGGAT-1	25542	4646	18	3	0	0	2.32949651554303	39.3547881919975	FALSE	FALSE	FALSE	bcbg14	BC12	Negative	0	keep	16	1	0	0	0.330390939689224	2.78925953614538	-1.06830383454351	-3.02727886821535
AATCGGTAGTTAGGTA-1	22581	4631	92	1	1	1	3.01580975156105	26.6684380674018	FALSE	FALSE	FALSE	bcbg06	BC05	A0254	0	keep	92	0	1	0	1.29667078513373	2.28818223558133	-5.79593757902173	-0.39348846461084
AATCGGTCAATACGCT-1	688	76	0	0	0	0	90.1162790697674	2.76162790697674	FALSE	FALSE	FALSE	Negative	Negative	Negative	0	remove	0	0	0	0	0	0	NA	NA
AATCGGTCACGTTGGC-1	53219	6993	159	3	0	0	3.92341081192807	24.4348822788854	TRUE	FALSE	TRUE	bcbg08	BC07	Negative	2	keep	156	2	0	0	0.662437469184287	2.53765520988454	-4.70999602590589	0.788999052984451
AATCGGTCAGAAGCAC-1	20104	4068	7	3	0	0	4.71547950656586	40.3949462793474	FALSE	FALSE	FALSE	bcbg02	BC01	Negative	0	keep	5	1	0	0	1.24906105351226	2.5978882697775	3.14184566225024	-2.19920846606996
AATCGGTCAGGATTGG-1	20040	4175	22	2	0	0	6.30239520958084	36.187624750499	TRUE	FALSE	FALSE	bcbg17	BC15	Negative	1	keep	21	1	0	0	0.915092409382046	2.83133298153249	1.27681108201953	-1.39751395370271
AATCGGTCATCGGGTC-1	6919	1929	17	1	0	0	3.98901575372164	37.5632316808787	FALSE	FALSE	FALSE	bcbg03	BC02	Negative	0	remove	17	0	0	0	0	2.9092778371884	NA	NA
AATCGGTGTATAAACG-1	20975	4299	21	1	0	0	5.31108462455304	33.311084624553	FALSE	FALSE	FALSE	bcbg17	BC15	Negative	0	keep	21	0	0	0	1.06713269174871	1.9737830078407	0.815320450916011	2.94320753429625
AATCGGTGTCCATCCT-1	16688	3631	8	1	0	0	3.13398849472675	40.5920421860019	FALSE	FALSE	FALSE	bcbg06	BC05	Negative	0	keep	8	0	0	0	1.02879727408196	2.9111410459144	1.59020968164416	-4.182022301214
AATCGGTGTCCTCTTG-1	648	401	0	0	0	0	25.7716049382716	8.95061728395062	FALSE	FALSE	FALSE	Negative	Negative	Negative	0	remove	0	0	0	0	2.79923666372267	0	NA	NA
AATCGGTGTCGAATCT-1	10830	3033	59	2	0	0	0.794090489381348	31.449676823638	FALSE	FALSE	FALSE	bcbg17	BC15	Negative	0	keep	58	1	0	0	1.72576302731971	2.41206453802632	-1.19861043606786	-4.31673928882387
ACACCAAAGCCGTCGT-1	12168	3023	10	1	0	0	3.82149901380671	38.3136094674556	FALSE	FALSE	FALSE	bcbg08	BC07	Negative	0	keep	10	0	0	0	2.22118819246184	2.70611978326937	0.79585858072253	-2.80774065639284
ACACCAACACAACTGT-1	40499	6170	98	1	1	1	3.88157732289686	24.2425738907134	TRUE	FALSE	TRUE	bcbg15	BC13	A0254	2	keep	98	0	1	0	1.17008828144851	2.53411139628931	-6.61806921278028	1.28142443512175
ACACCAACACAGATTC-1	25335	4746	32	1	0	0	4.36550226958753	39.8736925202289	FALSE	FALSE	FALSE	bcbg06	BC05	Negative	0	keep	32	0	0	0	1.21439784794285	2.4214770896502	3.76918693269702	0.620674403650497
ACACCAACATAGGATA-1	16660	4087	20	3	0	0	2.17286914765906	34.8019207683073	TRUE	FALSE	FALSE	bcbg16	BC14	Negative	1	keep	18	1	0	0	1.64898177957307	2.73474161507762	1.49982519830676	1.72075000618193
ACACCAAGTAGATTAG-1	4745	1716	1	1	0	0	6.40674394099052	36.7966280295047	FALSE	FALSE	FALSE	bcbg03	BC02	Negative	0	remove	1	0	0	0	0	2.61336504545891	NA	NA
ACACCAAGTATAGTAG-1	1380	133	0	0	2	1	88.9855072463768	3.69565217391304	FALSE	FALSE	FALSE	Negative	Negative	A0251	0	remove	0	0	2	0	0	0	NA	NA
ACACCAAGTCGATTGT-1	26488	4635	18	1	0	0	5.53458169737239	39.5537601932951	FALSE	FALSE	FALSE	bcbg17	BC15	Negative	0	keep	18	0	0	0	1.39134050249977	2.23062151051123	4.4355268069646	-1.11191317226198
ACACCAAGTCTCTTAT-1	31858	5694	109	2	1	1	3.22681900935401	28.1185259589428	TRUE	FALSE	TRUE	bcbg18	BC16	A0251	2	keep	108	1	1	0	0.81340342153026	2.42996334180384	-4.11776403699903	-0.692651001470353
ACACCAAGTTCTGGTA-1	12555	3333	13	2	0	0	2.21425726802071	35.9856630824373	FALSE	FALSE	FALSE	bcbg03	BC02	Negative	0	keep	12	1	0	0	1.22067836431938	2.56089741343352	0.88104768480273	6.16308286998961
ACACCAATCACCGTAA-1	17464	3941	12	2	0	0	4.42052221713239	40.1339899221255	FALSE	FALSE	FALSE	bcbg19	BC17	Negative	0	keep	11	1	0	0	1.48967169306159	2.52189170034023	3.16972442354174	-4.32648297931459
ACACCAATCCTCGCAT-1	15590	3589	2	1	1	1	7.3444515715202	38.5118665811418	FALSE	FALSE	TRUE	bcbg04	BC03	A0254	1	keep	2	0	1	0	1.07305871115566	2.23416476901555	1.80731220926257	-2.44379207278993
ACACCCTAGACCTTTG-1	847	85	1	1	1	1	90.6729634002361	1.65289256198347	FALSE	FALSE	FALSE	bcbg08	BC07	A0251	0	remove	1	0	1	0	0	0	NA	NA
ACACCCTCAATGAAAC-1	756	514	3	3	1	1	3.83597883597884	29.3650793650794	FALSE	FALSE	FALSE	Doublet	Doublet	A0251	1	remove	1	1	1	0	0	0	NA	NA
ACACCCTCACGGTAAG-1	17484	4154	75	3	0	0	3.5175017158545	27.9341111873713	FALSE	FALSE	FALSE	bcbg20	BC18	Negative	0	keep	73	1	0	0	0.999106635190219	2.42437139140018	-3.68950466428785	-1.40472838069704
ACACCCTCACTTACGA-1	1535	454	0	0	1	1	56.742671009772	14.0065146579805	FALSE	TRUE	FALSE	Negative	Negative	A0251	1	remove	0	0	1	0	0	2.64114913746691	NA	NA
ACACCCTCAGGAATGC-1	647	350	1	1	1	1	7.1097372488408	42.0401854714065	FALSE	FALSE	FALSE	bcbg14	BC12	A0253	0	remove	1	0	1	0	0	0	NA	NA
ACACCCTCATTCGACA-1	962	105	0	0	0	0	89.2931392931393	3.32640332640333	FALSE	FALSE	FALSE	Negative	Negative	Negative	0	remove	0	0	0	0	0	2.43317557494036	NA	NA
ACACCCTGTCGCTTCT-1	853	111	0	0	1	1	85.9320046893318	5.04103165298945	FALSE	FALSE	FALSE	Negative	Negative	A0253	0	remove	0	0	1	0	0	2.54343727095434	NA	NA
ACACCCTGTGTTCGAT-1	19408	4137	45	1	0	0	3.27699917559769	37.371187139324	FALSE	FALSE	FALSE	bcbg16	BC14	Negative	0	keep	45	0	0	0	1.27431678244277	2.37859914989848	1.35052200044604	-3.27814742709901
ACACCCTGTTACCAGT-1	14713	3369	9	1	0	0	1.9370624617685	41.2220485285122	FALSE	FALSE	FALSE	bcbg06	BC05	Negative	0	keep	9	0	0	0	1.86211980966197	2.13728364073699	1.64474411691638	-5.08103820468691
ACACCCTTCACCGGGT-1	1724	530	0	0	0	0	52.4361948955916	17.6334106728538	FALSE	FALSE	FALSE	Negative	Negative	Negative	0	remove	0	0	0	0	0	1.91699085060714	NA	NA
ACACCCTTCAGAGCTT-1	861	167	0	0	0	0	76.5389082462253	9.05923344947735	FALSE	FALSE	FALSE	Negative	Negative	Negative	0	remove	0	0	0	0	0	0	NA	NA
ACACCCTTCCACTGGG-1	858	159	0	0	1	1	80.0699300699301	6.29370629370629	FALSE	FALSE	FALSE	Negative	Negative	A0251	0	remove	0	0	1	0	0	0	NA	NA
ACACCCTTCCGAACGC-1	15768	3747	18	2	0	0	4.10324708269914	34.5700152207001	FALSE	FALSE	FALSE	bcbg07	BC06	Negative	0	keep	17	1	0	0	0.491150842178479	2.61622118652875	0.76014753068896	-1.62018665458467
ACACCCTTCTAACTCT-1	1182	197	1	1	0	0	80.7106598984772	7.1912013536379	FALSE	TRUE	FALSE	bcbg10	BC09	Negative	1	remove	1	0	0	0	0	2.24709742362055	NA	NA
ACACCGGAGAACAACT-1	863	146	0	0	0	0	80.8806488991889	5.90961761297798	FALSE	FALSE	FALSE	Negative	Negative	Negative	0	remove	0	0	0	0	0	0	NA	NA
ACACCGGAGACACTAA-1	35600	5556	111	4	0	0	3.51685393258427	27.688202247191	TRUE	FALSE	FALSE	bcbg13	BC11	Negative	1	keep	108	1	0	0	0.445837563398552	2.38245492487841	-3.8429327419856	2.82439545009825
ACACCGGAGCGATTCT-1	19946	4292	19	1	0	0	3.54457033991778	36.212774491126	FALSE	FALSE	FALSE	bcbg16	BC14	Negative	0	keep	19	0	0	0	0.694499920063304	2.71057383647458	1.165484387531	-4.22543164874818
ACACCGGAGTTACGGG-1	16932	3895	6	2	0	0	5.66973777462792	35.3354594849988	FALSE	FALSE	FALSE	bcbg05	BC04	Negative	0	keep	5	1	0	0	0.779873061251704	2.99067580691785	0.985373217715938	-1.28405913497713
ACACCGGCACTTCGAA-1	18407	4237	16	3	0	0	5.54680284674309	35.6277503123812	FALSE	FALSE	FALSE	bcbg03	BC02	Negative	0	keep	14	1	0	0	2.08722747238156	2.51839809824762	4.94534202302905	-2.86462566043642
ACACCGGGTCAATGTC-1	834	142	1	1	0	0	80.5755395683453	7.07434052757794	FALSE	FALSE	FALSE	bcbg20	BC18	Negative	0	remove	1	0	0	0	2.5642112138591	0	NA	NA
ACACCGGTCAATCACG-1	960	197	1	1	1	1	75.2083333333333	9.47916666666667	FALSE	FALSE	FALSE	bcbg03	BC02	A0254	0	remove	1	0	1	0	0	0	NA	NA
ACACCGGTCAGCACAT-1	18634	4059	40	3	0	0	3.42384887839433	35.37619405388	TRUE	FALSE	FALSE	bcbg16	BC14	Negative	1	keep	38	1	0	0	1.43981630685006	2.77423087429671	-0.0326846054652143	5.73097971294615
ACACTGAAGAACTCGG-1	18489	4172	14	3	1	1	4.2024987830602	33.4523230028666	FALSE	FALSE	FALSE	bcbg05	BC04	A0253	0	keep	12	1	1	0	0	2.78155712058416	0.389857251300533	0.0710700175592646
ACACTGAAGGCCATAG-1	25830	4797	54	2	0	0	2.92682926829268	29.1908633372048	TRUE	FALSE	TRUE	bcbg17	BC15	Negative	2	keep	53	1	0	0	0.573402291413284	2.59441071772833	-4.40383605276136	2.64768246029112
ACACTGACAAGACGTG-1	567	73	0	0	0	0	88.7125220458554	3.7037037037037	FALSE	FALSE	FALSE	Negative	Negative	Negative	0	remove	0	0	0	0	0	0	NA	NA
ACACTGACACCGATAT-1	790	109	0	0	0	0	85.6962025316456	4.05063291139241	FALSE	FALSE	FALSE	Negative	Negative	Negative	0	remove	0	0	0	0	0	0	NA	NA
ACACTGACACCTGGTG-1	1238	153	0	0	0	0	86.5912762520194	4.92730210016155	FALSE	FALSE	FALSE	Negative	Negative	Negative	0	remove	0	0	0	0	0	0	NA	NA
ACACTGACAGCCACCA-1	1015	152	0	0	0	0	82.7586206896552	6.69950738916256	FALSE	FALSE	FALSE	Negative	Negative	Negative	0	remove	0	0	0	0	0	0	NA	NA
ACACTGACATCGGTTA-1	16459	4043	3	1	1	1	4.67829151224254	35.8831034692266	FALSE	FALSE	FALSE	bcbg02	BC01	A0252	0	keep	3	0	1	0	0.795315901494842	2.52922940541055	1.26815744127246	-0.811548439519669
ACACTGAGTCTAAAGA-1	17490	3646	18	2	1	1	4.9685534591195	38.4505431675243	FALSE	FALSE	FALSE	bcbg17	BC15	A0253	0	keep	17	1	1	0	1.90472393454897	2.83375132194485	2.13057108606311	1.08829203460905
ACACTGAGTGCCTGCA-1	24858	4663	12	2	0	0	4.24812937484914	37.380320218843	FALSE	FALSE	FALSE	bcbg16	BC14	Negative	0	keep	11	1	0	0	0.791568396087025	2.4388111781657	2.56610341752978	4.15255192135069
ACACTGAGTGTGAAAT-1	24605	4627	34	4	0	0	3.86100386100386	35.2245478561268	TRUE	FALSE	FALSE	bcbg03	BC02	Negative	1	keep	31	1	0	0	1.10925785477444	2.61000105733891	1.74189253534289	1.48696235035155
ACACTGAGTTCTGTTT-1	21618	4562	93	1	0	0	4.60264594319549	29.5309464335276	FALSE	FALSE	FALSE	bcbg20	BC18	Negative	0	keep	93	0	0	0	1.44410145793141	2.53087036642676	-5.83452181135206	1.15431264255736
ACACTGATCACGAAGG-1	41712	6036	28	2	0	0	3.44505178365938	29.1019370924434	TRUE	FALSE	TRUE	bcbg05	BC04	Negative	2	keep	27	1	0	0	1.22300797187608	2.52632685429779	-4.26431206975965	1.51787618015501
ACACTGATCGTTACAG-1	19716	4383	8	3	0	0	4.29093122337188	36.3461148305944	FALSE	FALSE	FALSE	bcbg10	BC09	Negative	0	keep	6	1	0	0	0.700323640328216	2.41090531447741	2.00534816469165	0.699145885450576
ACAGCCGCACCGGAAA-1	3689	1599	8	1	0	0	4.7438330170778	35.673624288425	FALSE	FALSE	FALSE	bcbg14	BC12	Negative	0	remove	8	0	0	0	1.31123717199884	2.67785272020413	NA	NA
ACAGCCGCACGGCCAT-1	21805	4297	28	3	0	0	2.81128181609723	37.0648933730796	FALSE	FALSE	FALSE	bcbg15	BC13	Negative	0	keep	26	1	0	0	1.63461698114538	2.36375719969753	-0.542259614811223	5.52565077160094
ACAGCCGGTCTACCTC-1	24659	4672	26	1	0	0	4.78932641226327	34.5634453951904	TRUE	FALSE	TRUE	bcbg02	BC01	Negative	2	keep	26	0	0	0	0.795971940004996	2.44615002725992	-0.487596135483067	4.11308267925475
ACAGCCGTCAAACCGT-1	23917	4399	39	2	0	0	4.69958606848685	37.8559183844128	TRUE	FALSE	FALSE	bcbg17	BC15	Negative	1	keep	38	1	0	0	1.46900300042864	2.85107596747738	0.311733801021297	4.53980425213072
ACAGCCGTCAGAGACG-1	17555	3791	41	2	0	0	4.92737111933922	38.3309598405013	FALSE	FALSE	FALSE	bcbg17	BC15	Negative	0	keep	40	1	0	0	0.450845197714803	1.81266353501737	0.286033351077754	4.79851225231383
ACAGCCGTCCGTAGTA-1	1003	648	0	0	0	0	10.568295114656	21.3359920239282	FALSE	FALSE	FALSE	Negative	Negative	Negative	0	remove	0	0	0	0	2.39517245390798	2.39517245390798	NA	NA
ACAGCCGTCGCACTCT-1	26042	5026	103	1	0	0	3.85915060287228	26.80669687428	FALSE	FALSE	FALSE	bcbg02	BC01	Negative	0	keep	103	0	0	0	1.19512492982516	2.61533808211478	-6.64995197568921	0.0255637786218866
ACAGCTAAGTCATGCT-1	1487	756	1	1	0	0	33.6247478143914	9.68392737054472	FALSE	FALSE	FALSE	bcbg03	BC02	Negative	0	remove	1	0	0	0	0	2.04445529368525	NA	NA
ACAGCTAAGTGACATA-1	25810	4995	62	1	0	0	2.35955056179775	28.0007748934522	TRUE	FALSE	FALSE	bcbg20	BC18	Negative	1	keep	62	0	0	0	0.77119105106982	2.65135205919539	-6.78176311765699	-0.461161998765732
ACAGCTACAATGGAAT-1	2052	645	5	1	0	0	45.5165692007797	20.6627680311891	FALSE	FALSE	FALSE	bcbg13	BC11	Negative	0	remove	5	0	0	0	0	0	NA	NA
ACAGCTACACCGAAAG-1	34914	5890	16	1	0	0	4.1100991006473	38.1795268373718	TRUE	FALSE	TRUE	bcbg10	BC09	Negative	2	keep	16	0	0	0	1.2747376056191	2.47518337493757	2.47563739503833	3.64324429844115
ACAGCTAGTAAGAGAG-1	31420	5423	34	3	1	1	7.00190961171229	35.3723742838956	TRUE	FALSE	FALSE	bcbg15	BC13	A0254	1	keep	32	1	1	0	1.06801964007612	2.6196374607391	1.25579949106189	1.99369600628111
ACAGCTAGTCCAGTAT-1	26278	4875	63	3	0	0	4.92427125352005	35.2271862394398	TRUE	FALSE	FALSE	bcbg13	BC11	Negative	1	keep	61	1	0	0	0.322479409716147	2.5785098334384	1.13202901567431	0.892904075128768
ACAGCTAGTGCAGACA-1	15312	3430	28	2	0	0	6.82471264367816	39.1980146290491	FALSE	FALSE	FALSE	bcbg19	BC17	Negative	0	keep	27	1	0	0	0.502641756874645	2.64345130428859	2.86745591844531	-4.13448855067995
ACAGCTAGTGCTAGCC-1	1398	87	0	0	0	0	93.5622317596567	1.85979971387697	FALSE	FALSE	FALSE	Negative	Negative	Negative	0	remove	0	0	0	0	0	0	NA	NA
ACAGCTAGTTTCCACC-1	11305	3280	14	1	0	0	3.05174701459531	31.5612560813799	FALSE	FALSE	FALSE	bcbg18	BC16	Negative	0	keep	14	0	0	0	1.01853272346734	2.37306292948596	-0.962953250751774	-3.23591491367128
ACAGCTATCTAACTTC-1	20633	4333	3	1	0	0	1.89502253671303	37.14922696651	FALSE	FALSE	FALSE	bcbg05	BC04	Negative	0	keep	3	0	0	0	0.897711801830382	2.74340543107772	0.836425263538082	5.60317877147887
ACAGCTATCTTGAGGT-1	6604	1812	17	1	0	0	4.61841308298001	40.1726226529376	FALSE	FALSE	FALSE	bcbg20	BC18	Negative	0	remove	17	0	0	0	1.39338605436429	2.31108910974499	NA	NA
ACATACGAGACCACGA-1	28624	5117	72	2	0	0	2.41755170486305	32.6334544438234	FALSE	FALSE	FALSE	bcbg18	BC16	Negative	0	keep	71	1	0	0	0.716898642285302	2.68272761557238	-6.77696422849683	-1.14103492881563
ACATACGAGATCGGGT-1	31970	5599	35	3	2	1	6.02439787300594	34.0819518298405	TRUE	FALSE	FALSE	bcbg15	BC13	A0254	1	keep	33	1	2	0	1.05666447384286	2.64881784287637	-0.0982306412318159	2.82902744625304
ACATACGAGCTAGTCT-1	24068	4543	46	1	0	0	4.3418647166362	35.6032906764168	FALSE	FALSE	FALSE	bcbg17	BC15	Negative	0	keep	46	0	0	0	0.347475369920729	2.84514705418719	0.790038783206661	5.0990622362921
ACATACGAGGAGTCTG-1	26214	4852	31	1	0	0	8.14831769283589	37.2358281834134	TRUE	FALSE	FALSE	bcbg19	BC17	Negative	1	keep	31	0	0	0	0.926598301749327	2.27971941358105	4.26464219774218	0.0773087910244211
ACATACGAGGCAGTCA-1	25289	5331	49	2	0	0	2.70473328324568	26.0231721301752	FALSE	FALSE	FALSE	bcbg10	BC09	Negative	0	keep	48	1	0	0	1.42633943166603	2.38745193635968	-5.01534394537	0.151383998138641
ACATACGAGGCTATCT-1	739	104	0	0	0	0	85.6562922868742	4.60081190798376	FALSE	FALSE	FALSE	Negative	Negative	Negative	0	remove	0	0	0	0	0	0	NA	NA
ACATACGAGTCTCCTC-1	18704	4376	13	2	0	0	4.93477331052181	31.8006843455945	TRUE	FALSE	TRUE	bcbg19	BC17	Negative	2	keep	12	1	0	0	1.43695657532327	2.50369118630786	-1.09628955637006	-0.0851228849163309
ACATACGCAGGGTATG-1	2452	1226	2	1	0	0	29.2006525285481	10.7259380097879	FALSE	FALSE	FALSE	bcbg03	BC02	Negative	0	remove	2	0	0	0	0	2.58285805645885	NA	NA
ACATACGCATAACCTG-1	18883	4040	34	3	1	1	4.39548800508394	33.6704972726791	TRUE	FALSE	TRUE	bcbg07	BC06	A0252	2	keep	32	1	1	0	1.29414736677856	2.6560142943488	-6.35558180128125	-1.51314827586916
ACATACGCATGTAGTC-1	52666	6751	155	2	0	0	3.38358713401436	28.4528918087571	TRUE	FALSE	TRUE	bcbg15	BC13	Negative	2	keep	154	1	0	0	1.18738900652917	2.21535481701024	-3.86900452886609	1.15399459217284
ACATACGGTAAGCACG-1	1113	100	0	0	2	1	91.1051212938005	2.78526504941599	FALSE	FALSE	FALSE	Negative	Negative	A0251	0	remove	0	0	2	0	0	0	NA	NA
ACATACGGTCACTTCC-1	20004	4211	9	4	0	0	3.90921815636873	39.5270945810838	TRUE	FALSE	FALSE	bcbg17	BC15	Negative	1	keep	6	1	0	0	0.405398452550733	2.30240511279138	1.77941294397326	6.10201099727843
ACATACGGTCCCTTGT-1	30715	4977	14	2	0	0	5.10825329643497	38.8311899723262	FALSE	TRUE	TRUE	bcbg04	BC03	Negative	2	keep	13	1	0	0	0.966173296993602	2.17631547236427	3.4061488696477	-2.18879791881349
ACATACGGTCGCTTCT-1	22221	4562	9	1	0	0	6.04383241078259	33.9903694703209	TRUE	FALSE	FALSE	bcbg02	BC01	Negative	1	keep	9	0	0	0	0.641879939897546	2.76322103179828	0.690457541598995	0.135280730468963
ACATACGGTCTGGTCG-1	713	99	0	0	0	0	86.2552594670407	2.945301542777	FALSE	FALSE	FALSE	Negative	Negative	Negative	0	remove	0	0	0	0	0	0	NA	NA
ACATACGGTGTAAGTA-1	28993	5470	45	3	1	1	9.14358638292001	28.5482702721347	TRUE	FALSE	TRUE	bcbg08	BC07	A0251	2	keep	43	1	1	0	1.00230481940675	2.97681371022649	0.15272303308459	1.64124909256193
ACATACGGTTCCACAA-1	18898	3989	4	1	0	0	1.80442374854482	37.6124457614562	TRUE	FALSE	FALSE	bcbg06	BC05	Negative	1	keep	4	0	0	0	1.13675103786321	2.06420541140588	0.0504722186467241	6.12787226055357
ACATACGGTTCGCGAC-1	8982	2645	9	3	0	0	14.4622578490314	31.5408594967713	FALSE	TRUE	FALSE	bcbg17	BC15	Negative	1	keep	7	1	0	0	1.17145237295819	2.03862302633411	3.03520532335253	1.43287173126433
ACATACGTCAGTTTGG-1	23105	4929	10	1	2	1	5.04652672581692	33.1053884440597	TRUE	FALSE	FALSE	bcbg14	BC12	A0253	1	keep	10	0	2	0	1.15184771954717	2.35344440445596	-0.45242444788007	2.22689989422057
ACATCAGAGCGTTGCC-1	27017	5076	96	3	0	0	4.14923936780546	26.6683939741644	TRUE	FALSE	TRUE	bcbg15	BC13	Negative	2	keep	94	1	0	0	0.746883171481817	2.32761257864493	-7.13196806226758	0.368248077375625
ACATCAGCAAAGGTGC-1	35940	5340	49	2	2	1	4.95826377295492	32.6460767946578	TRUE	FALSE	FALSE	bcbg09	BC08	A0252	1	keep	48	1	2	0	1.08102201476097	2.44869013773436	-1.05903626595525	3.28941372249815
ACATCAGCAACTTGAC-1	22669	4772	33	1	1	1	3.10997397326746	29.7498786889585	FALSE	FALSE	FALSE	bcbg07	BC06	A0254	0	keep	33	0	1	0	1.2938463305186	2.87711653212546	-2.941693346844	-0.392297802226807
ACATCAGCAATAGCGG-1	27814	5024	49	3	0	0	8.6215574890343	35.8272812252822	TRUE	TRUE	TRUE	bcbg19	BC17	Negative	3	keep	47	1	0	0	0.541778992587247	2.58203788455469	NA	NA
ACATCAGCACCAGGCT-1	29235	5256	31	4	1	1	5.65076107405507	33.1041559774243	TRUE	FALSE	TRUE	bcbg09	BC08	A0252	2	keep	28	1	1	0	0.706145961779089	2.50861014880635	-0.579936068401616	3.02532246921751
ACATCAGCACCGAATT-1	17145	3625	11	1	0	0	6.15923009623797	40.2099737532808	FALSE	FALSE	FALSE	bcbg03	BC02	Negative	0	keep	11	0	0	0	1.20388531143468	2.14971190925424	3.19296260560961	-3.20063087131288
ACATCAGGTCAGAATA-1	21500	4586	149	1	0	0	3.12558139534884	28.0511627906977	TRUE	FALSE	FALSE	bcbg03	BC02	Negative	1	keep	149	0	0	0	1.95253268981581	2.37652693839267	-4.49824003492383	1.86294189308379
ACATCAGGTCAGATAA-1	25219	4574	53	2	0	0	4.46092232047266	37.5074348705341	TRUE	FALSE	TRUE	bcbg18	BC16	Negative	2	keep	52	1	0	0	1.42844621368083	2.35295822110756	4.2270192691228	0.649553390485977
ACATCAGGTCCAGTGC-1	1674	115	1	1	0	0	93.0704898446834	1.37395459976105	FALSE	FALSE	FALSE	bcbg18	BC16	Negative	0	remove	1	0	0	0	0	0	NA	NA
ACATCAGGTTCAGTAC-1	34019	5734	123	2	1	1	3.3481289867427	29.4276727710985	TRUE	FALSE	TRUE	bcbg19	BC17	A0253	2	keep	122	1	1	0	1.88481167762463	2.52285907348686	-4.33539943014173	-0.84362485791948
ACATCAGTCAGCGATT-1	19418	4105	26	4	0	0	4.66062416314759	34.514368112061	FALSE	FALSE	FALSE	bcbg03	BC02	Negative	0	keep	23	1	0	0	0.934114259348032	2.73564011947091	-0.909218590603154	-0.329020945089127
ACATCAGTCCTCAACC-1	19265	4217	3	1	0	0	2.07630417856216	37.0983649104594	FALSE	FALSE	FALSE	bcbg05	BC04	Negative	0	keep	3	0	0	0	0.938923911696317	2.38531141331006	0.527979571475704	-4.76686879779604
ACATGGTAGACAGAGA-1	13623	3448	21	2	1	1	2.86280554943845	38.001908537033	FALSE	FALSE	FALSE	bcbg17	BC15	A0252	0	keep	20	1	1	0	1.54121549940802	2.48580546030039	2.45645232881518	0.442915173513626
ACATGGTAGAGGTTAT-1	637	84	0	0	0	0	86.9701726844584	4.08163265306122	FALSE	FALSE	FALSE	Negative	Negative	Negative	0	remove	0	0	0	0	0	0	NA	NA
ACATGGTAGGAATGGA-1	20091	4489	7	2	0	0	5.34567716888159	32.6265492011348	FALSE	FALSE	FALSE	bcbg05	BC04	Negative	0	keep	6	1	0	0	1.78797783512992	2.70381380839726	1.08874483789416	1.33612326000426
ACATGGTAGGCTCTTA-1	1067	70	0	0	0	0	93.9081537019681	1.68697282099344	FALSE	FALSE	FALSE	Negative	Negative	Negative	0	remove	0	0	0	0	2.33911673496303	2.33911673496303	NA	NA
ACATGGTCAATCCGAT-1	18067	3886	29	3	0	0	2.7785465212819	39.0712348480655	TRUE	FALSE	FALSE	bcbg18	BC16	Negative	1	keep	27	1	0	0	0.745260695291097	2.65913217133872	1.65359016145678	-5.47919532443788
ACATGGTCACAACGCC-1	20827	4228	3	2	0	0	5.02232678734335	37.5858260911317	FALSE	FALSE	FALSE	bcbg09	BC08	Negative	0	keep	2	1	0	0	0.892177487596544	2.56523001879009	1.65283866609545	4.23291138027403
ACATGGTGTATATCCG-1	17007	3779	36	1	0	0	5.05086141000764	37.1141294760981	TRUE	FALSE	FALSE	bcbg18	BC16	Negative	1	keep	36	0	0	0	1.0166715027801	2.39752102529879	2.33590408052417	0.679094406110977
ACATGGTGTCGACTAT-1	22508	4330	27	2	0	0	6.75759729873823	40.8521414608139	FALSE	FALSE	FALSE	bcbg18	BC16	Negative	0	keep	26	1	0	0	1.16982609902964	1.9133462521169	4.50078769411059	-2.20470830585268
ACATGGTGTTACCAGT-1	23698	4561	58	2	0	0	5.32534391087855	36.1422904886488	FALSE	FALSE	FALSE	bcbg16	BC14	Negative	0	keep	57	1	0	0	0.352047832021645	1.99192750268144	2.52962775911303	3.17487791393492
ACATGGTGTTTGGGCC-1	630	47	0	0	0	0	93.015873015873	2.22222222222222	FALSE	FALSE	FALSE	Negative	Negative	Negative	0	remove	0	0	0	0	0	0	NA	NA
ACATGGTTCATAACCG-1	32764	5393	50	1	2	1	5.2710291783665	34.1533390306434	TRUE	FALSE	TRUE	bcbg03	BC02	A0253	2	keep	50	0	2	0	0	2.76979976774106	-1.02308533702878	0.105028795344566
ACATGGTTCGAATGGG-1	20495	4373	10	2	0	0	4.53769212002928	34.1400341546719	TRUE	FALSE	FALSE	bcbg05	BC04	Negative	1	keep	9	1	0	0	0.397381781792119	2.42004821627116	-0.0626236609080244	-0.158974829795028
ACCAGTAAGAAGCCCA-1	24416	4560	13	4	0	0	4.71412188728702	40.014744429882	FALSE	FALSE	FALSE	bcbg06	BC05	Negative	0	keep	10	1	0	0	0	2.67523270933666	2.11985846246691	-1.63990303661134
ACCAGTAAGAAGGGTA-1	9996	3025	20	3	0	0	6.25250100040016	32.563025210084	FALSE	FALSE	FALSE	bcbg17	BC15	Negative	0	keep	18	1	0	0	1.60975798925527	2.19758021192543	2.72331805910083	2.37629798267577
ACCAGTAAGTCAAGGC-1	35164	5741	65	1	0	0	5.66204072346718	34.6945739961324	FALSE	FALSE	FALSE	bcbg06	BC05	Negative	0	keep	65	0	0	0	0.616884337214991	2.644866188839	-0.578141789779942	0.236721219761108
ACCAGTAAGTGCCAGA-1	1852	140	1	1	0	0	91.4686825053996	2.91576673866091	FALSE	FALSE	FALSE	bcbg05	BC04	Negative	0	remove	1	0	0	0	0	0	NA	NA
ACCAGTAAGTTGAGAT-1	22687	4509	34	1	1	1	6.36487856481686	34.2486886763345	TRUE	FALSE	FALSE	bcbg14	BC12	A0252	1	keep	34	0	1	0	1.01636201640384	2.48653254406669	1.76209254945727	1.47460785721037
ACCAGTACATGACATC-1	21547	4356	30	3	0	0	4.33006915115793	38.8313918410916	TRUE	FALSE	FALSE	bcbg06	BC05	Negative	1	keep	28	1	0	0	0.381241901580822	2.63868929552651	2.93416496004077	0.916960032922958
ACCAGTAGTCCGAATT-1	24176	4810	43	1	1	1	5.72054930509596	36.1184645929848	TRUE	FALSE	FALSE	bcbg03	BC02	A0251	1	keep	43	0	1	0	1.46072137096412	2.65579274891306	3.69423528398486	-0.134809015285413
ACCAGTAGTCTGCGGT-1	11114	3256	14	2	0	0	7.32409573510887	32.328594565413	FALSE	FALSE	FALSE	bcbg09	BC08	Negative	0	keep	13	1	0	0	0.641730752709774	2.38852667595577	0.978678900851924	1.99368122432921
ACCAGTATCACCCTCA-1	70596	7727	158	4	3	1	3.23531078248059	27.7763612669273	TRUE	TRUE	TRUE	bcbg09	BC08	A0253	3	remove	91	65	3	0	1.09296812049685	2.25119338353638	NA	NA
ACCAGTATCCGAGCCA-1	1262	180	0	0	0	0	80.3486529318542	9.90491283676704	FALSE	FALSE	FALSE	Negative	Negative	Negative	0	remove	0	0	0	0	0	0	NA	NA
ACCAGTATCCTCGCAT-1	46423	6842	95	2	0	0	2.91881179587704	27.0684789867092	TRUE	TRUE	TRUE	bcbg18	BC16	Negative	3	keep	93	2	0	0	1.62782754744966	2.73647574856665	NA	NA
ACCCACTAGCGTTGCC-1	827	115	0	0	0	0	86.4570737605804	3.99032648125756	FALSE	FALSE	FALSE	Negative	Negative	Negative	0	remove	0	0	0	0	0	0	NA	NA
ACCCACTAGTTTAGGA-1	53551	6922	81	2	1	1	3.74409441467013	27.2394539784505	TRUE	TRUE	TRUE	bcbg14	BC12	A0253	3	keep	80	1	1	0	0.836019555435258	2.4221960731536	NA	NA
ACCCACTCAAAGGTGC-1	23330	4978	16	1	0	0	5.20788684097728	25.6622374624946	TRUE	FALSE	FALSE	bcbg05	BC04	Negative	1	keep	16	0	0	0	1.66512360354456	2.30271367452563	-4.45376424108533	-0.166535082938339
ACCCACTCAACGCACC-1	32273	5524	62	3	0	0	4.76249496483128	36.7799708734856	FALSE	TRUE	FALSE	bcbg02	BC01	Negative	1	keep	60	1	0	0	0.806219648088183	2.4453964887437	2.33081455911608	3.58569744442198
ACCCACTCAAGCCGTC-1	14564	3543	9	1	0	0	3.24086789343587	37.0777258994782	FALSE	FALSE	FALSE	bcbg17	BC15	Negative	0	keep	9	0	0	0	1.48910424959785	2.29516958575953	1.81345554079028	6.16058424328062
ACCCACTGTAACGTTC-1	14813	3578	32	3	0	0	2.7880915412138	35.5093498953622	FALSE	FALSE	FALSE	bcbg18	BC16	Negative	0	keep	30	1	0	0	1.85640135706118	2.34671276335781	-1.57553504024534	-3.83541962291506
ACCCACTGTAGAAGGA-1	22211	4253	10	3	1	1	2.53027779028409	40.0162081851335	FALSE	FALSE	FALSE	bcbg16	BC14	A0251	0	keep	8	1	1	0	0.371720347463736	2.54206735644986	1.26635118211718	5.3375065646002
ACCCACTTCCAAGTAC-1	14070	3733	16	1	1	1	3.29068941009239	33.8450604122246	FALSE	FALSE	FALSE	bcbg20	BC18	A0253	0	keep	16	0	1	0	1.51593136452463	2.25431718048717	-0.411895315990727	-1.36023887779024
ACCCACTTCCCGGATG-1	1440	133	0	0	2	1	89.5138888888889	3.33333333333333	FALSE	FALSE	FALSE	Negative	Negative	A0254	0	remove	0	0	2	0	0	0	NA	NA
ACCCACTTCCGTCATC-1	20921	4504	11	2	0	0	3.76177046986282	36.0307824673773	FALSE	FALSE	FALSE	bcbg13	BC11	Negative	0	keep	10	1	0	0	1.4692375584025	2.26215835677326	-0.636957090244572	4.69416550014708
ACCGTAAAGAAACGCC-1	1409	146	0	0	0	0	87.9347054648687	3.61958836053939	FALSE	FALSE	FALSE	Negative	Negative	Negative	0	remove	0	0	0	0	0	0	NA	NA
ACCGTAAAGTACGTAA-1	22217	4687	66	1	0	0	5.5092946842508	34.0369986946933	FALSE	FALSE	FALSE	bcbg03	BC02	Negative	0	keep	66	0	0	0	1.02977051270436	2.67436747001547	2.31373377527209	1.46502891395781
ACCGTAAAGTCTTGCA-1	24551	4910	50	2	0	0	3.66991161256161	29.391878131237	TRUE	FALSE	TRUE	bcbg18	BC16	Negative	2	keep	49	1	0	0	1.23660231598725	2.64148953352687	-6.52029136930494	-0.229693343596722
ACCGTAAGTAAGTTCC-1	887	76	0	0	0	0	91.4317925591883	2.8184892897407	FALSE	FALSE	FALSE	Negative	Negative	Negative	0	remove	0	0	0	0	0	0	NA	NA
ACCGTAAGTAGAGGAA-1	73310	7911	230	2	0	0	4.81107625153458	30.0586550265994	TRUE	TRUE	TRUE	bcbg07	BC06	Negative	3	remove	229	1	0	0	0.670313090834485	2.52237833770691	NA	NA
ACCGTAAGTCACCTAA-1	899	86	0	0	0	0	89.7664071190211	3.89321468298109	FALSE	FALSE	FALSE	Negative	Negative	Negative	0	remove	0	0	0	0	0	0	NA	NA
ACCGTAAGTGTTCTTT-1	16406	4007	36	2	0	0	7.16201389735463	32.9940265756431	FALSE	FALSE	FALSE	bcbg07	BC06	Negative	0	keep	35	1	0	0	1.39814029226526	2.66790354433996	1.88848300661059	1.4945928177664
ACCGTAAGTTAAAGAC-1	23254	4657	9	1	0	0	6.89343768813968	34.6177001806141	FALSE	FALSE	FALSE	bcbg15	BC13	Negative	0	keep	9	0	0	0	1.0006812064683	2.21600678327654	0.8538126536748	2.73420527790282
ACCGTAAGTTAAGAAC-1	19695	4354	33	1	0	0	4.55953287636456	32.4295506473724	FALSE	FALSE	FALSE	bcbg17	BC15	Negative	0	keep	33	0	0	0	1.51605022972818	2.41187542440194	1.2379679271123	2.68957761142943
ACCGTAAGTTGCGTTA-1	33770	5694	28	2	1	1	5.04589872668049	36.1859638732603	FALSE	FALSE	FALSE	bcbg15	BC13	A0251	0	keep	27	1	1	0	0.908502113768242	2.16322431384959	0.677873332156856	3.23266914699766
ACCGTAATCGAATGGG-1	1350	164	0	0	0	0	87.1111111111111	3.11111111111111	FALSE	FALSE	FALSE	Negative	Negative	Negative	0	remove	0	0	0	0	0	0	NA	NA
ACCGTAATCGTCTGAA-1	23530	4638	6	1	0	0	2.24819379515512	40.4802379940501	FALSE	FALSE	FALSE	bcbg05	BC04	Negative	0	keep	6	0	0	0	0.821966041666019	2.84197463164933	3.581903893604	0.490937443716262
ACCGTAATCTAAGCCA-1	11323	3209	7	1	0	0	6.34107568665548	35.4146427625188	TRUE	FALSE	TRUE	bcbg17	BC15	Negative	2	keep	7	0	0	0	0.632950247012194	2.37162035517483	2.28382821763964	-0.0315718555023924
ACCGTAATCTGCGACG-1	21541	4137	14	1	0	0	1.84763938535815	41.2237129195488	FALSE	FALSE	FALSE	bcbg02	BC01	Negative	0	keep	14	0	0	0	0.87241951153593	2.70316696685698	1.05047698701831	6.14307573650572
ACCTTTAAGCGCTTAT-1	22411	4544	19	3	1	1	2.55678015260363	37.3432689304359	FALSE	FALSE	FALSE	bcbg20	BC18	A0253	0	keep	17	1	1	0	0.368945961598492	2.24897116735054	5.10440440858813	-1.44088503505495
ACCTTTAAGCTAGGCA-1	32580	5495	19	2	0	0	5.65991405770411	37.0687538367096	TRUE	FALSE	FALSE	bcbg05	BC04	Negative	1	keep	18	1	0	0	1.47620464251558	2.16026309316376	4.50563760484668	-0.156321709709431
ACCTTTACAAATTGCC-1	24250	4717	7	3	0	0	5.64123711340206	33.7030927835052	TRUE	FALSE	TRUE	bcbg05	BC04	Negative	2	keep	5	1	0	0	1.11902116029932	2.22434488355541	1.25182910646411	1.48825851295683
ACCTTTACAGGCTCAC-1	18528	4224	17	2	0	0	4.85211571675302	33.9216321243523	TRUE	FALSE	TRUE	bcbg16	BC14	Negative	2	keep	16	1	0	0	1.15022217081787	2.37164704672343	-0.134377282009404	-1.7037120738199
ACCTTTACATATACCG-1	30881	5522	49	2	1	1	3.31271655710631	27.4052006087886	FALSE	FALSE	FALSE	bcbg06	BC05	A0252	0	keep	48	1	1	0	0.830861306497515	2.43030602659078	-6.30710462842969	0.207390727741455
ACCTTTACATGCTGGC-1	58780	7494	74	2	0	0	3.11840762164001	28.4909833276625	FALSE	TRUE	FALSE	bcbg04	BC03	Negative	1	keep	73	1	0	0	1.83639859928625	2.68171111643341	-4.47863249097852	-0.485654381768967
ACCTTTAGTATTCGTG-1	25847	4785	11	3	0	0	3.09900568731381	37.3234804812938	FALSE	FALSE	FALSE	bcbg04	BC03	Negative	0	keep	9	1	0	0	0.573115225748309	2.53423340598479	3.64539285387011	1.67333677623961
ACCTTTAGTCGAGATG-1	14458	3549	8	2	0	0	2.78738414718495	36.1529948817264	FALSE	FALSE	FALSE	bcbg02	BC01	Negative	0	keep	7	1	0	0	1.49476595433435	2.36867432014304	0.131290752544124	5.29396036480162
ACCTTTAGTCGGATCC-1	21217	4358	55	2	0	0	2.87976622519678	30.6122448979592	TRUE	FALSE	FALSE	bcbg13	BC11	Negative	1	keep	54	1	0	0	1.82204969415586	2.29808329388603	-5.21107820783643	2.71835950229857
ACCTTTAGTGCTGTAT-1	23767	4868	81	2	0	0	7.44309336474944	28.0304624058569	TRUE	TRUE	TRUE	bcbg06	BC05	Negative	3	keep	80	1	0	0	1.13261341323228	2.3279147871365	NA	NA
ACCTTTAGTTACGCGC-1	4362	1638	21	1	0	0	0.0917010545621275	31.7514901421366	FALSE	FALSE	FALSE	bcbg08	BC07	Negative	0	remove	21	0	0	0	0	3.42760698223642	NA	NA
ACCTTTATCAGCCTAA-1	26930	5026	2	2	0	0	6.78054214630524	33.0263646490902	TRUE	TRUE	TRUE	Doublet	Doublet	Negative	4	keep	1	1	0	0	1.46833455832872	2.36599737674805	NA	NA
ACCTTTATCCAGAAGG-1	1394	161	0	0	0	0	82.9985652797704	8.68005738880918	FALSE	FALSE	FALSE	Negative	Negative	Negative	0	remove	0	0	0	0	2.10090958871987	0	NA	NA
ACCTTTATCCTGTAGA-1	25915	5121	57	1	0	0	2.49662357707891	26.521319699016	FALSE	FALSE	FALSE	bcbg18	BC16	Negative	0	keep	57	0	0	0	1.65720773870046	2.59137112849564	-5.90122179304151	-0.107903385268714
ACCTTTATCGCCAAAT-1	23361	4522	23	4	0	0	4.58884465562262	36.3554642352639	TRUE	FALSE	TRUE	bcbg19	BC17	Negative	2	keep	20	1	0	0	1.14432449399911	2.96562075234858	1.39772959436389	-4.70752164508608
ACCTTTATCGGATGTT-1	22498	4871	55	2	0	0	2.76913503422526	26.1578807005067	TRUE	FALSE	TRUE	bcbg04	BC03	Negative	2	keep	54	1	0	0	1.84590154815186	2.63117165278534	-5.2029557636836	-0.186404434697892
ACCTTTATCGTAGGAG-1	1849	1014	3	1	0	0	28.2855597620335	13.1422390481341	FALSE	FALSE	FALSE	bcbg13	BC11	Negative	0	remove	3	0	0	0	0	1.85759852342962	NA	NA
ACCTTTATCTTCTGGC-1	19550	4095	2	2	0	0	5.62659846547315	38.7621483375959	TRUE	FALSE	FALSE	Doublet	Doublet	Negative	2	keep	1	1	0	0	1.40341046835242	2.32308954506337	NA	NA
ACGAGCCAGAAACCGC-1	31766	5403	45	2	0	0	1.53308568910156	32.8621796889756	TRUE	FALSE	TRUE	bcbg13	BC11	Negative	2	keep	44	1	0	0	1.34370463475308	2.65476781125177	-5.37563924108533	2.59066775654051
ACGAGCCAGAAGAAGC-1	13942	3493	15	1	0	0	4.53306555730885	35.1025677808062	FALSE	FALSE	FALSE	bcbg19	BC17	Negative	0	keep	15	0	0	0	1.35300352819507	2.77648122269161	0.380220849170406	-2.77156850482729
ACGAGCCAGCGAGAAA-1	16465	3849	39	2	0	0	2.76343759489827	32.9547525053143	FALSE	FALSE	FALSE	bcbg03	BC02	Negative	0	keep	38	1	0	0	1.65850279194956	2.78400598707021	-1.99156562601117	-2.41785642291811
ACGAGCCAGCGGCTTC-1	760	126	0	0	0	0	81.9736842105263	7.63157894736842	FALSE	FALSE	FALSE	Negative	Negative	Negative	0	remove	0	0	0	0	0	2.6502724004354	NA	NA
ACGAGCCAGTGGTAAT-1	634	57	1	1	0	0	91.9558359621451	3.47003154574132	FALSE	FALSE	FALSE	bcbg02	BC01	Negative	0	remove	1	0	0	0	0	0	NA	NA
ACGAGCCCAGAAGCAC-1	1198	548	4	2	0	0	3.50584307178631	43.906510851419	FALSE	FALSE	FALSE	bcbg02	BC01	Negative	0	remove	3	1	0	0	0	2.23508169123344	NA	NA
ACGAGCCGTCTAGTGT-1	22645	4367	18	2	0	0	2.66725546478251	37.3194965776109	TRUE	FALSE	TRUE	bcbg03	BC02	Negative	2	keep	17	1	0	0	1.01754479268934	2.52425261623439	0.765793759479244	-3.83994242336061
ACGAGCCGTGATGCCC-1	14328	3515	4	2	0	0	4.97627024008934	35.0572305974316	FALSE	FALSE	FALSE	bcbg11	BC10	Negative	0	keep	3	1	0	0	0	2.49872291743621	0.394193131580074	-1.10646268512514
ACGAGCCTCGCAGGCT-1	20928	4107	11	2	0	0	2.74751529051988	38.1068425076453	FALSE	FALSE	FALSE	bcbg10	BC09	Negative	0	keep	10	1	0	0	0.670726450121644	2.76081285378218	0.294623453273494	6.40885570858214
ACGAGCCTCTGGCGTG-1	23522	4685	26	2	1	1	3.19275571805119	36.4382280418332	FALSE	FALSE	FALSE	bcbg11	BC10	A0252	0	keep	25	1	1	0	1.57406049730862	2.37751445084665	-1.38845927630452	-2.7516252675226
ACGAGGAAGCGTTCCG-1	35251	5815	109	1	0	0	4.79702703469405	28.6488326572296	TRUE	FALSE	TRUE	bcbg20	BC18	Negative	2	keep	109	0	0	0	0.994021614989146	2.46638925902813	-4.09799460683851	-0.563151536243226
ACGAGGAAGTAGCGGT-1	23034	4685	76	3	0	0	8.47877051315447	31.5490145003039	TRUE	FALSE	TRUE	bcbg14	BC12	Negative	2	keep	74	1	0	0	0.360565948852183	2.64078619559406	0.297071416034419	0.421368154031967
ACGAGGAAGTGACATA-1	1074	112	0	0	0	0	88.3612662942272	3.91061452513966	FALSE	FALSE	FALSE	Negative	Negative	Negative	0	remove	0	0	0	0	0	0	NA	NA
ACGAGGACACGAAATA-1	51078	6778	22	4	0	0	4.55381964838091	32.9965934453189	TRUE	TRUE	TRUE	bcbg04	BC03	Negative	3	keep	10	9	0	0	1.01595905278355	2.51407559208395	NA	NA
ACGAGGACACTATCTT-1	41408	6022	125	2	0	0	3.38098918083462	26.7846792890263	TRUE	FALSE	TRUE	bcbg09	BC08	Negative	2	keep	124	1	0	0	0.895677884630075	2.45324104452938	-3.43459061895398	2.49539092395994
ACGAGGACATAGTAAG-1	16480	3647	5	1	1	1	3.28276699029126	37.9247572815534	FALSE	FALSE	FALSE	bcbg03	BC02	A0254	0	keep	5	0	1	0	0	2.31272765760405	2.09497090066882	0.691099496824478
ACGAGGAGTAATAGCA-1	39429	5881	137	2	0	0	4.29379390803723	27.1247051662482	FALSE	FALSE	FALSE	bcbg06	BC05	Negative	0	keep	136	1	0	0	1.18863088207248	2.80159192910979	-6.42824892316846	0.807998093111251
ACGAGGAGTGACAAAT-1	933	69	0	0	0	0	92.8188638799571	2.2508038585209	FALSE	FALSE	FALSE	Negative	Negative	Negative	0	remove	0	0	0	0	0	0	NA	NA
ACGAGGATCAGTCCCT-1	5731	1482	22	1	1	1	2.44285465014832	48.8570930029663	FALSE	FALSE	FALSE	bcbg17	BC15	A0253	0	remove	22	0	1	0	1.00974325227077	1.50180645510679	NA	NA
ACGAGGATCCACTCCA-1	25154	4876	26	2	0	0	3.68927407171822	39.7789615965652	FALSE	FALSE	FALSE	bcbg02	BC01	Negative	0	keep	25	1	0	0	1.09452241203709	2.89561889359926	5.2141379901311	-1.06419518377092
ACGAGGATCGCGATCG-1	32283	5452	103	1	0	0	5.23495338103646	27.3735402533841	TRUE	FALSE	TRUE	bcbg07	BC06	Negative	2	keep	103	0	0	0	1.05031916664368	2.09488329760133	-7.06309179578809	0.939452680093978
ACGATACAGCACACAG-1	22925	4381	85	2	0	0	6.48200654307525	30.0763358778626	TRUE	TRUE	TRUE	bcbg18	BC16	Negative	3	keep	84	1	0	0	0.8366477988784	2.58125723197506	NA	NA
ACGATACAGCTTTGGT-1	1546	272	0	0	0	0	71.7335058214748	12.8719275549806	FALSE	FALSE	FALSE	Negative	Negative	Negative	0	remove	0	0	0	0	0	2.63451923430677	NA	NA
ACGATACAGTACGATA-1	2348	193	0	0	0	0	90.2044293015332	2.55536626916525	FALSE	FALSE	FALSE	Negative	Negative	Negative	0	remove	0	0	0	0	0	0	NA	NA
ACGATACAGTAGGCCA-1	35807	5789	89	1	0	0	3.43508252576312	27.0114782025861	TRUE	FALSE	FALSE	bcbg18	BC16	Negative	1	keep	89	0	0	0	1.25660558157818	2.45207780527977	-7.0820160320857	0.758886309606765
ACGATACCAACACCTA-1	2092	406	2	2	0	0	73.6137667304015	7.60038240917782	FALSE	TRUE	TRUE	Doublet	Doublet	Negative	3	remove	1	1	0	0	1.75442353071454	1.75442353071454	NA	NA
ACGATACCAAGACACG-1	37480	5869	179	3	0	0	2.03041622198506	28.380469583778	TRUE	FALSE	FALSE	bcbg13	BC11	Negative	1	keep	177	1	0	0	1.92713458981419	2.54471481685662	-4.20383362089185	-1.1499691882303
ACGATACCACCATGTA-1	30989	5328	95	2	0	0	3.95301558617574	28.0647971860983	FALSE	FALSE	FALSE	bcbg13	BC11	Negative	0	keep	94	1	0	0	0.828892632655707	2.85976664311726	-6.85728554044751	0.751216920358871
ACGATACCACCGAAAG-1	1807	310	1	1	0	0	71.7764250138351	11.6768123962369	FALSE	FALSE	FALSE	bcbg07	BC06	Negative	0	remove	1	0	0	0	0	0	NA	NA
ACGATACCACCTGGTG-1	26644	5140	8	1	0	0	5.64855126857829	37.9259870890257	TRUE	FALSE	TRUE	bcbg03	BC02	Negative	2	keep	8	0	0	0	1.05660733981652	2.50630690828303	5.04812093461962	-1.37625595714357
ACGATACCAGAGTGTG-1	37766	6027	23	4	0	0	4.03272785044749	37.1815919080655	TRUE	TRUE	TRUE	bcbg06	BC05	Negative	3	keep	17	4	0	0	1.49116092437383	2.27603763939353	NA	NA
ACGATACCAGCCAATT-1	8542	2414	13	1	0	0	7.30508077733552	37.3214703816436	FALSE	FALSE	FALSE	bcbg03	BC02	Negative	0	keep	13	0	0	0	1.20638151425892	3.24198304332417	3.21121783937426	-1.66753503467348
ACGATACCAGGGCATA-1	22613	4661	29	3	0	0	3.33878742316367	34.7587670808827	TRUE	FALSE	TRUE	bcbg07	BC06	Negative	2	keep	27	1	0	0	0.844438275355673	2.90398514551327	4.53445144380542	-1.71753033782747
ACGATACGTACGAAAT-1	855	127	0	0	0	0	83.1578947368421	6.19883040935673	FALSE	FALSE	FALSE	Negative	Negative	Negative	0	remove	0	0	0	0	0	0	NA	NA
ACGATACGTATGAATG-1	9561	2889	7	1	0	0	5.0203953561343	37.3287313042569	FALSE	FALSE	FALSE	bcbg20	BC18	Negative	0	keep	7	0	0	0	1.12876360090381	2.43878914766868	2.37740655626269	0.520059915525649
ACGATACGTCACCCAG-1	47745	6599	88	1	1	1	4.05906377631166	31.714315635145	TRUE	FALSE	TRUE	bcbg15	BC13	A0251	2	keep	88	0	1	0	1.12961346536388	2.69620950992342	-3.6062281540492	1.20771697376463
ACGATACGTCCTAGCG-1	1140	74	0	0	0	0	93.7719298245614	1.75438596491228	FALSE	FALSE	FALSE	Negative	Negative	Negative	0	remove	0	0	0	0	0	0	NA	NA
ACGATACGTGGTTTCA-1	877	143	0	0	0	0	81.2998859749145	7.29760547320411	FALSE	FALSE	FALSE	Negative	Negative	Negative	0	remove	0	0	0	0	0	0	NA	NA
ACGATACTCAAGGTAA-1	27952	5048	19	2	0	0	5.80638236977676	38.4337435603892	TRUE	FALSE	FALSE	bcbg02	BC01	Negative	1	keep	18	1	0	0	0.305833449983559	2.39945517328107	2.92035909379931	1.56608751629088
ACGATACTCACGACTA-1	3185	1294	0	0	0	0	2.60596546310832	41.6954474097331	FALSE	FALSE	FALSE	Negative	Negative	Negative	0	remove	0	0	0	0	0	1.42062753078112	NA	NA
ACGATACTCCGAGCCA-1	32536	5497	36	2	0	0	5.31411359724613	34.964347184657	FALSE	TRUE	FALSE	bcbg02	BC01	Negative	1	keep	35	1	0	0	0.479151480283748	2.08804104688068	2.02227922166796	3.65378692959044
ACGATACTCCTTGCCA-1	23544	4758	99	2	0	0	4.28984029901461	32.1015970098539	TRUE	FALSE	TRUE	bcbg17	BC15	Negative	2	keep	98	1	0	0	1.26650242824608	2.58906869017073	-7.03493694578199	-0.700877217309739
ACGATACTCTCAAACG-1	25056	4918	9	1	0	0	5.84291187739464	38.9966475095785	FALSE	FALSE	FALSE	bcbg16	BC14	Negative	0	keep	9	0	0	0	1.68457618743297	1.88517149045049	3.00730891908618	2.39667704914305
ACGATGTAGAAACGCC-1	40115	6026	34	1	0	0	3.51988034401097	29.4403589679671	FALSE	TRUE	FALSE	bcbg05	BC04	Negative	1	keep	34	0	0	0	1.74682885475923	2.5028897282403	-4.74580721174268	-1.00712439204958
ACGATGTAGATGCCAG-1	7636	2753	31	3	0	0	6.67888947092719	25.4583551597695	FALSE	FALSE	FALSE	bcbg19	BC17	Negative	0	keep	29	1	0	0	1.83071487204225	2.02127346660719	-2.54389516626386	-1.53156384612825
ACGATGTAGCTAGTCT-1	22300	4820	107	1	0	0	1.70403587443946	27.2600896860987	FALSE	FALSE	FALSE	bcbg03	BC02	Negative	0	keep	107	0	0	0	1.61658718327832	2.86744017474943	-5.59940914426832	-0.423127857702042
ACGATGTAGTTAAGTG-1	15747	3582	12	1	0	0	6.3821680320061	37.5309582777672	FALSE	FALSE	FALSE	bcbg18	BC16	Negative	0	keep	12	0	0	0	1.06647634486271	2.46773566178893	2.25706644739123	0.83998087261412
ACGATGTCAATGAAAC-1	1039	87	0	0	0	0	91.3378248315688	2.98363811357074	FALSE	FALSE	FALSE	Negative	Negative	Negative	0	remove	0	0	0	0	0	0	NA	NA
ACGATGTCACAGCGTC-1	1102	177	2	2	0	0	80.8529945553539	6.53357531760436	FALSE	FALSE	FALSE	Doublet	Doublet	Negative	1	remove	1	1	0	0	0	0	NA	NA
ACGATGTCAGTAGAGC-1	637	66	0	0	1	1	90.7378335949765	4.55259026687598	FALSE	FALSE	FALSE	Negative	Negative	A0251	0	remove	0	0	1	0	0	0	NA	NA
ACGATGTGTCCATCCT-1	20458	4076	10	1	1	1	5.14224264346466	38.9627529572783	FALSE	FALSE	FALSE	bcbg19	BC17	A0253	0	keep	10	0	1	0	0	2.33091210423925	4.50433870042773	-1.7457749524286
ACGATGTGTTATCGGT-1	664	119	1	1	0	0	81.0240963855422	7.53012048192771	FALSE	FALSE	FALSE	bcbg03	BC02	Negative	0	remove	1	0	0	0	0	0	NA	NA
ACGATGTGTTCCAACA-1	623	77	0	0	0	0	88.7640449438202	4.17335473515249	FALSE	FALSE	FALSE	Negative	Negative	Negative	0	remove	0	0	0	0	0	0	NA	NA
ACGATGTTCAATAAGG-1	12492	2979	19	4	0	0	15.8261287223823	32.8690361831572	FALSE	TRUE	TRUE	bcbg18	BC16	Negative	2	keep	11	6	0	0	1.60995010912882	2.62526241916355	2.61802383150073	0.211461873991226
ACGATGTTCTGACCTC-1	1640	90	0	0	0	0	93.9024390243902	1.95121951219512	FALSE	FALSE	FALSE	Negative	Negative	Negative	0	remove	0	0	0	0	0	0	NA	NA
ACGCAGCAGAGTCGGT-1	19364	4546	13	1	0	0	5.08675893410452	34.7862011980996	FALSE	FALSE	FALSE	bcbg02	BC01	Negative	0	keep	13	0	0	0	1.81876197588083	2.38065869180832	0.265351254596431	-1.39332827712801
ACGCAGCAGATGCCTT-1	1470	236	0	0	1	1	79.1836734693878	7.14285714285714	FALSE	TRUE	FALSE	Negative	Negative	A0251	1	remove	0	0	1	0	0	2.05447253035063	NA	NA
ACGCAGCCAGCTGTTA-1	15326	3414	15	2	0	0	2.32937491843925	38.1639044760538	FALSE	FALSE	FALSE	bcbg16	BC14	Negative	0	keep	14	1	0	0	1.28369222823685	2.88840511756739	1.01328488077136	-5.41415378238466
ACGCAGCCATGCCTAA-1	34425	5849	78	4	0	0	6.33841684822077	29.6238198983297	TRUE	FALSE	TRUE	bcbg17	BC15	Negative	2	keep	75	1	0	0	1.82917698226177	2.35953772434536	-3.68314890180616	-0.684643057840134
ACGCAGCGTCCGAGTC-1	29858	5140	9	1	1	1	5.30846004420926	35.3071203697502	TRUE	FALSE	FALSE	bcbg15	BC13	A0254	1	keep	9	0	1	0	0.850011799651536	2.48925669856064	-0.995077472076695	3.24521020267699
ACGCAGCGTCGTCTTC-1	16624	3713	9	1	1	1	7.69971126082772	35.6713185755534	TRUE	FALSE	FALSE	bcbg15	BC13	A0254	1	keep	9	0	1	0	1.03126799565592	2.36317574491912	1.17284794534655	-0.152958921821977
ACGCAGCGTTAGGGTG-1	23089	4860	92	2	2	2	5.0413616873836	24.8689852310624	FALSE	FALSE	FALSE	bcbg16	BC14	Doublet	1	keep	91	1	1	1	1.75166176372084	2.63857151342679	-4.89860443388013	-0.0479030811360136
ACGCAGCTCTACTATC-1	18510	4039	12	2	0	0	4.02485143165856	37.3041599135602	FALSE	FALSE	FALSE	bcbg19	BC17	Negative	0	keep	11	1	0	0	1.15088655321474	2.55610011158518	1.97629614557238	-3.35849520351198
ACGCCAGAGCTGCGAA-1	18878	4302	35	4	0	0	7.03994067168132	33.9018963873292	TRUE	FALSE	FALSE	bcbg05	BC04	Negative	1	keep	32	1	0	0	1.29433960079052	2.06512995570318	0.328686077251155	-0.191007451819445
ACGCCAGAGTACACCT-1	1331	276	1	1	0	0	73.5537190082645	8.48985725018783	FALSE	FALSE	FALSE	bcbg09	BC08	Negative	0	remove	1	0	0	0	2.14161179298545	0	NA	NA
ACGCCAGAGTCGTTTG-1	9629	2644	18	1	0	0	3.64523834250701	34.936130439298	FALSE	FALSE	FALSE	bcbg13	BC11	Negative	0	keep	18	0	0	0	1.12397423317967	2.51961590878248	1.93286104883166	-5.54069778110292
ACGCCAGAGTCTTGCA-1	25466	4701	112	1	0	0	1.35082070211262	32.6317442864996	FALSE	FALSE	FALSE	bcbg02	BC01	Negative	0	keep	112	0	0	0	0.944186694749773	2.79205655267453	-1.8102735391715	-2.44427034045961
ACGCCAGAGTGTCCCG-1	19453	4424	26	1	0	0	4.08677324834216	33.7531486146096	TRUE	FALSE	FALSE	bcbg20	BC18	Negative	1	keep	26	0	0	0	1.63168387094184	2.7986088583296	-0.392548601970952	-2.29358526851442
ACGCCAGCAAGGCTCC-1	18553	4072	25	1	1	1	3.14234894626206	37.5249285829785	FALSE	FALSE	FALSE	bcbg18	BC16	A0252	0	keep	25	0	1	0	1.14930082594425	2.55396000681818	1.60506458963366	-3.91957756664064
ACGCCAGCACGAAAGC-1	35863	5713	58	3	0	0	4.04874104229986	32.2031062655104	FALSE	FALSE	FALSE	bcbg09	BC08	Negative	0	keep	56	1	0	0	0.749222958661486	2.42630954088252	-2.66094831739454	2.60234859798643
ACGCCAGCAGTATCTG-1	7777	2692	7	2	1	1	5.56769962710557	30.1915905876302	FALSE	TRUE	FALSE	bcbg14	BC12	A0253	1	keep	6	1	1	0	0	2.87446577637283	0.799428660525997	2.13246968601439
ACGCCAGGTAAAGGAG-1	16640	3520	38	2	0	0	2.77644230769231	41.7247596153846	TRUE	FALSE	FALSE	bcbg18	BC16	Negative	1	keep	37	1	0	0	1.38749556246552	2.56642755433085	1.14052148546191	-4.03856226588991
ACGCCAGGTCATCGGC-1	33490	5530	73	1	0	0	4.38339802926247	31.7169304269931	FALSE	FALSE	FALSE	bcbg20	BC18	Negative	0	keep	73	0	0	0	0.785902455734667	2.66978374535008	-2.27081225429563	-0.069160720067288
ACGCCAGTCACATGCA-1	21062	4517	21	1	1	1	4.06419143481151	34.5646187446586	FALSE	FALSE	FALSE	bcbg15	BC13	A0254	0	keep	21	0	1	0	1.34774382501905	2.59110481660718	-0.621335904941838	3.56277874325011
ACGCCAGTCTTCGGTC-1	26627	4908	23	3	0	0	2.14819544071807	32.4820670747737	FALSE	FALSE	FALSE	bcbg11	BC10	Negative	0	keep	21	1	0	0	0.754560164688446	2.53704975386417	-5.32747344289808	2.58613112781737
ACGCCGAAGCAGACTG-1	1082	113	0	0	0	0	88.909426987061	3.60443622920518	FALSE	FALSE	FALSE	Negative	Negative	Negative	0	remove	0	0	0	0	0	0	NA	NA
ACGCCGAAGCCTTGAT-1	26052	4995	43	4	0	0	4.20313219714417	38.300322432059	FALSE	FALSE	FALSE	bcbg11	BC10	Negative	0	keep	40	1	0	0	1.07132277616318	2.58649451209865	4.61180587495776	-0.684019712465073
ACGCCGAAGTCCGGTC-1	24682	4827	17	1	1	1	6.07730329794992	39.0649055992221	FALSE	FALSE	FALSE	bcbg16	BC14	A0252	0	keep	17	0	1	0	1.34444967517707	2.40953983189492	4.2967533656499	-0.427327004926468
ACGCCGACAACTGCGC-1	1274	110	1	1	0	0	90.894819466248	2.82574568288854	FALSE	FALSE	FALSE	bcbg18	BC16	Negative	0	remove	1	0	0	0	0	0	NA	NA
ACGCCGACACCACCAG-1	26410	4732	16	2	2	1	5.63801590306702	35.4979174555093	TRUE	FALSE	TRUE	bcbg05	BC04	A0253	2	keep	15	1	2	0	0.758903721442844	2.68315625561163	2.36582942689868	-0.655397144811417
ACGCCGAGTAGCTTGT-1	5025	1546	17	1	0	0	3.28358208955224	36.7363184079602	FALSE	FALSE	FALSE	bcbg07	BC06	Negative	0	remove	17	0	0	0	0	3.21408826335983	NA	NA
ACGCCGAGTCAGGACA-1	11711	3146	15	1	0	0	2.14328409187943	36.89693450602	FALSE	FALSE	FALSE	bcbg07	BC06	Negative	0	keep	15	0	0	0	0	2.42008155736006	0.929899413242061	-4.18660995151308
ACGCCGAGTCCAGTGC-1	1141	95	0	0	0	0	91.5863277826468	3.33041191936897	FALSE	FALSE	FALSE	Negative	Negative	Negative	0	remove	0	0	0	0	0	0	NA	NA
ACGCCGAGTTAGAACA-1	19338	4027	14	2	1	1	3.52156376047161	38.768228358672	FALSE	FALSE	FALSE	bcbg14	BC12	A0253	0	keep	13	1	1	0	1.41164513474138	2.51580470673591	1.53419776643725	-3.10171529437807
ACGCCGAGTTCACCTC-1	761	187	0	0	1	1	72.1419185282523	8.54139290407359	FALSE	FALSE	FALSE	Negative	Negative	A0251	0	remove	0	0	1	0	2.64905040833871	0	NA	NA
ACGCCGAGTTTAGGAA-1	1189	218	0	0	0	0	70.1429772918419	16.6526492851135	FALSE	FALSE	FALSE	Negative	Negative	Negative	0	remove	0	0	0	0	0	2.88036956138625	NA	NA
ACGCCGATCACGAAGG-1	26892	4737	42	3	0	0	3.82641677822401	35.5942287669195	TRUE	FALSE	FALSE	bcbg14	BC12	Negative	1	keep	40	1	0	0	1.05057299528382	2.2171221494373	-0.948040705070775	3.48551467273924
ACGCCGATCGCCTGAG-1	13313	3392	23	1	0	0	3.67310147975663	38.18072560655	TRUE	FALSE	FALSE	bcbg19	BC17	Negative	1	keep	23	0	0	0	0.917206709744507	2.22598483706381	2.97626252855273	-3.82604905750063
ACGCCGATCTAACTTC-1	1493	116	0	0	0	0	91.4936369725385	2.74614869390489	FALSE	FALSE	FALSE	Negative	Negative	Negative	0	remove	0	0	0	0	0	0	NA	NA
ACGCCGATCTGTTTGT-1	1283	455	0	0	0	0	60.2494154325799	6.31332813717849	FALSE	FALSE	FALSE	Negative	Negative	Negative	0	remove	0	0	0	0	0	2.17409608252281	NA	NA
ACGGAGAAGGCCCTTG-1	14405	3172	26	1	0	0	3.89448108295731	42.5546685178757	FALSE	FALSE	FALSE	bcbg19	BC17	Negative	0	keep	26	0	0	0	1.64194777534552	2.37200365194954	2.11654682840319	-4.17550489093568
ACGGAGAAGTCATCCA-1	20017	4088	11	1	0	0	4.96078333416596	37.6829694759454	TRUE	FALSE	FALSE	bcbg16	BC14	Negative	1	keep	11	0	0	0	0.692722451318448	1.94518193130031	0.670893866672237	4.35604503963683
ACGGAGAAGTCATGCT-1	17631	3700	12	2	0	0	5.07061425897567	39.9466848165164	FALSE	FALSE	FALSE	bcbg17	BC15	Negative	0	keep	11	1	0	0	0.993825093464861	2.891231615364	3.01950212205859	-4.21134111072328
ACGGAGAAGTGAATTG-1	21300	4346	57	1	0	0	3.15023474178404	41.9483568075117	FALSE	FALSE	FALSE	bcbg20	BC18	Negative	0	keep	57	0	0	0	0.662155427251608	2.29457185190663	3.26294847215625	0.456988605005477
ACGGAGACAAGAGTCG-1	31514	5469	58	2	0	0	6.05445198959193	32.1063654248905	TRUE	TRUE	TRUE	bcbg14	BC12	Negative	3	keep	57	1	0	0	0.95034289309572	2.25838455804353	NA	NA
ACGGAGACAGACTCGC-1	29798	5282	45	4	0	0	4.5070138935499	33.5391637022619	TRUE	TRUE	TRUE	bcbg19	BC17	Negative	3	keep	41	2	0	0	0.851164078897537	2.54519825526974	NA	NA
ACGGAGACAGGCTGAA-1	27302	4972	19	2	0	0	5.77613361658487	34.1513442238664	TRUE	FALSE	FALSE	bcbg09	BC08	Negative	1	keep	18	1	0	0	0.549592618321285	2.51401871190891	-0.884325843200963	3.21819904659483
ACGGAGAGTAGTGAAT-1	835	114	0	0	0	0	86.9461077844311	3.83233532934132	FALSE	FALSE	FALSE	Negative	Negative	Negative	0	remove	0	0	0	0	0	0	NA	NA
ACGGAGAGTCAGATAA-1	14901	3742	2	2	0	0	5.5633850077176	33.8567881350245	FALSE	FALSE	FALSE	Doublet	Doublet	Negative	1	keep	1	1	0	0	1.61473891677557	2.66874913217144	NA	NA
ACGGAGAGTCCATGAT-1	25349	4401	20	2	0	0	3.0533748865833	37.8239772772101	TRUE	FALSE	TRUE	bcbg16	BC14	Negative	2	keep	19	1	0	0	1.08939137205695	2.61181621839029	0.171139557018001	6.16405847881529
ACGGAGAGTGGTACAG-1	15540	3424	13	2	0	0	4.06692406692407	42.8957528957529	FALSE	FALSE	FALSE	bcbg17	BC15	Negative	0	keep	12	1	0	0	1.91567268303802	2.00619944541362	2.76053758348437	-4.67779657031801
ACGGAGAGTTAAAGTG-1	23084	4532	25	1	0	0	7.45104834517415	34.3094784266158	FALSE	TRUE	FALSE	bcbg19	BC17	Negative	1	keep	25	0	0	0	0.624011961639804	2.60733178829351	2.76883359636279	1.33436599586699
ACGGAGAGTTGTCGCG-1	17749	4066	18	1	0	0	3.42554510113246	34.7568877119838	FALSE	FALSE	FALSE	bcbg20	BC18	Negative	0	keep	18	0	0	0	1.47715651293409	2.67565706685491	-0.101028006420415	5.87750080440733
ACGGCCAAGACCGGAT-1	7533	2632	17	1	0	0	1.9115890083632	27.5985663082437	FALSE	FALSE	FALSE	bcbg15	BC13	Negative	0	keep	17	0	0	0	1.60592717715981	1.84213083782122	-5.03949407850293	1.67991367195341
ACGGCCAAGTGCCAGA-1	26316	5360	17	2	0	0	6.88174494604043	31.3725490196078	TRUE	FALSE	TRUE	bcbg07	BC06	Negative	2	keep	16	1	0	0	1.29745733323524	2.57717453383172	-1.07652662311582	0.52807536934111
ACGGCCAAGTGTTAGA-1	16482	3771	22	1	0	0	5.00546050236622	37.1314160902803	FALSE	FALSE	FALSE	bcbg03	BC02	Negative	0	keep	22	0	0	0	1.23165312698172	1.86570708043929	2.58860488618823	-2.52762123729494
ACGGCCACAAATTGCC-1	947	157	0	0	0	0	80.675818373812	7.1805702217529	FALSE	FALSE	FALSE	Negative	Negative	Negative	0	remove	0	0	0	0	0	0	NA	NA
ACGGCCACAAGGTTTC-1	15424	3769	16	2	1	1	6.01659751037344	32.11877593361	FALSE	FALSE	FALSE	bcbg08	BC07	A0251	0	keep	15	1	1	0	1.08011586186243	2.6366834412601	0.734418589725215	-0.294013319270875
ACGGCCACAATAGCGG-1	835	316	1	1	0	0	53.8922155688623	11.7365269461078	FALSE	FALSE	FALSE	bcbg04	BC03	Negative	0	remove	1	0	0	0	0	0	NA	NA
ACGGCCACACAAGACG-1	4360	1671	4	2	0	0	1.94954128440367	42.1559633027523	FALSE	FALSE	FALSE	bcbg20	BC18	Negative	0	remove	3	1	0	0	1.19197450625914	2.06442103975511	NA	NA
ACGGCCACACGAAAGC-1	21195	4367	7	1	1	1	3.55744279311158	38.4713375796178	FALSE	FALSE	FALSE	bcbg17	BC15	A0254	0	keep	7	0	1	0	1.21165728642836	2.51150194999486	1.12382980073901	5.72008446071837
ACGGCCACAGACAAGC-1	1106	66	0	0	1	1	93.5804701627486	1.89873417721519	FALSE	FALSE	FALSE	Negative	Negative	A0252	0	remove	0	0	1	0	0	0	NA	NA
ACGGCCACAGACGCTC-1	37351	5695	23	3	0	0	3.44033626944392	40.3014644855559	TRUE	FALSE	FALSE	bcbg18	BC16	Negative	1	keep	17	5	0	0	0.957963318996983	2.38931553666288	2.67682309831591	-3.42259260799196
ACGGCCACAGACGTAG-1	1103	170	1	1	0	0	79.6010879419764	8.43155031731641	FALSE	FALSE	FALSE	bcbg19	BC17	Negative	0	remove	1	0	0	0	0	0	NA	NA
ACGGCCACAGGAATGC-1	1051	451	1	1	0	0	51.569933396765	7.32635585156993	FALSE	FALSE	FALSE	bcbg07	BC06	Negative	0	remove	1	0	0	0	0	0	NA	NA
ACGGCCACAGGTGCCT-1	18155	3962	30	2	0	0	12.1729551087855	28.3282842192234	TRUE	TRUE	TRUE	bcbg20	BC18	Negative	3	keep	29	1	0	0	1.78461937854917	2.57397571733129	NA	NA
ACGGCCACATACTCTT-1	21970	4375	13	2	0	0	5.17523896222121	36.0537096040055	FALSE	FALSE	FALSE	bcbg05	BC04	Negative	0	keep	12	1	0	0	1.0369725105775	2.68478048710565	1.81814738000842	-2.87926718379762
ACGGCCACATATACGC-1	34467	5682	52	1	0	0	4.27655438535411	29.6283401514492	TRUE	FALSE	TRUE	bcbg02	BC01	Negative	2	keep	52	0	0	0	1.10886888751985	2.64304697301668	-4.38300399099378	-0.475013760583665
ACGGCCAGTATAATGG-1	39856	6391	95	2	3	2	2.78753512645524	27.2957647531112	TRUE	FALSE	FALSE	bcbg09	BC08	A0252	1	keep	94	1	2	1	1.50688357219962	2.67750683833302	-3.75022510801343	0.760385962469314
ACGGCCAGTGAACCTT-1	1360	365	1	1	0	0	66.8382352941176	8.67647058823529	FALSE	FALSE	FALSE	bcbg20	BC18	Negative	0	remove	1	0	0	0	0	2.12261371354504	NA	NA
ACGGCCAGTGTTCTTT-1	807	67	0	0	0	0	92.1933085501859	3.22180916976456	FALSE	FALSE	FALSE	Negative	Negative	Negative	0	remove	0	0	0	0	0	0	NA	NA
ACGGCCATCAGGTTCA-1	1310	184	0	0	0	0	83.8931297709924	5.34351145038168	FALSE	FALSE	FALSE	Negative	Negative	Negative	0	remove	0	0	0	0	0	0	NA	NA
ACGGCCATCCACGTGG-1	24003	4617	33	3	0	0	3.77036203807857	36.2829646294213	FALSE	FALSE	FALSE	bcbg16	BC14	Negative	0	keep	31	1	0	0	0.810860778040581	2.71898328682492	0.180242378368099	4.73568704937193
ACGGCCATCCATTCTA-1	32548	5453	55	2	0	0	4.00946294703208	37.5599115153005	FALSE	FALSE	FALSE	bcbg06	BC05	Negative	0	keep	54	1	0	0	0.801532488920766	2.12509882254585	5.55211158479663	-1.45243224288728
ACGGCCATCGGATGGA-1	26504	4720	38	1	0	0	2.45246000603682	36.2775430123755	FALSE	FALSE	FALSE	bcbg18	BC16	Negative	0	keep	38	0	0	0	1.29228879326549	2.6536330063559	-1.60390960787324	-2.79083511020448
ACGGCCATCTCAAACG-1	21271	4019	25	2	1	1	4.93159701001363	41.0653001739457	FALSE	FALSE	FALSE	bcbg18	BC16	A0254	0	keep	24	1	1	0	0.879780647507461	2.77533224038578	3.14411922182055	-4.12521120692995
ACGGGCTAGAGCAATT-1	22799	4420	25	1	0	0	3.46067809991666	31.8391157506908	TRUE	FALSE	TRUE	bcbg20	BC18	Negative	2	keep	25	0	0	0	1.16098554349515	2.73918181431209	-5.3128509930232	2.69058278415892
ACGGGCTAGCACACAG-1	33807	5645	55	2	2	1	4.54047978229361	24.131097110066	TRUE	FALSE	TRUE	bcbg14	BC12	A0253	2	keep	54	1	2	0	0.907848654580664	2.52861028128458	-6.03010277067212	1.42153755043242
ACGGGCTAGTGTACCT-1	21373	4078	39	2	0	0	5.21218359612595	38.7872549478314	FALSE	FALSE	FALSE	bcbg16	BC14	Negative	0	keep	38	1	0	0	0.383819207206554	2.7708472779232	1.24924250329943	4.45586994503233
ACGGGCTAGTTGAGAT-1	4792	1196	6	4	0	0	43.864774624374	23.4348914858097	FALSE	TRUE	TRUE	Doublet	Doublet	Negative	3	remove	2	2	0	0	1.6435731596723	0	NA	NA
ACGGGCTCATCACAAC-1	25558	4367	44	3	0	0	2.18718209562564	38.2033022928242	TRUE	FALSE	FALSE	bcbg03	BC02	Negative	1	keep	42	1	0	0	0.941984867817442	3.00429943006564	0.542574484004695	-4.44949456836488
ACGGGCTCATGCTGGC-1	22036	4667	0	0	0	0	4.37919767652932	30.6952259938283	FALSE	FALSE	FALSE	Negative	Negative	Negative	0	keep	0	0	0	0	0	2.4368944548407	NA	NA
ACGGGCTGTACAGACG-1	21841	4363	30	1	0	0	1.57044091387757	36.6375165972254	FALSE	FALSE	FALSE	bcbg07	BC06	Negative	0	keep	30	0	0	0	0.650087782670393	2.65870450515254	-0.0898176840403486	-4.23889705325868
ACGGGCTGTCTTTCAT-1	28044	5117	28	4	0	0	6.78219940094138	35.4728284124946	FALSE	FALSE	FALSE	bcbg02	BC01	Negative	0	keep	25	1	0	0	1.14406198417514	2.60123588561707	4.76018758501025	-0.724570719259049
ACGGGCTTCAAGGCTT-1	19721	4074	17	2	0	0	5.5271030880787	34.2680391460879	TRUE	FALSE	FALSE	bcbg03	BC02	Negative	1	keep	16	1	0	0	0.924743321243054	2.53866023684262	0.590907055988033	-0.867119697587754
ACGGGCTTCAATACCG-1	7267	2121	17	2	0	0	4.18329434429613	35.365350213293	FALSE	FALSE	FALSE	bcbg17	BC15	Negative	0	remove	16	1	0	0	1.87246882595673	2.4856288328756	NA	NA
ACGGGCTTCCGCAAGC-1	1633	312	2	1	0	0	74.3417023882425	8.45070422535211	FALSE	TRUE	FALSE	bcbg09	BC08	Negative	1	remove	2	0	0	0	0	1.9634270728463	NA	NA
ACGGGCTTCGCAAGCC-1	20142	4131	13	1	0	0	5.02929202661106	37.5434415648893	FALSE	FALSE	FALSE	bcbg13	BC11	Negative	0	keep	13	0	0	0	0.912051793021401	2.29621992739132	2.66111751283618	-1.18922719146516
ACGGGCTTCTCCAACC-1	1176	271	0	0	1	1	68.4523809523809	11.3945578231293	FALSE	FALSE	FALSE	Negative	Negative	A0253	0	remove	0	0	1	0	0	2.25164977247823	NA	NA
ACGGGTCAGAATAGGG-1	1040	77	0	0	0	0	92.9807692307692	2.40384615384615	FALSE	FALSE	FALSE	Negative	Negative	Negative	0	remove	0	0	0	0	0	0	NA	NA
ACGGGTCAGATGTAAC-1	21088	4514	0	0	0	0	5.56714719271624	33.5735963581184	FALSE	FALSE	FALSE	Negative	Negative	Negative	0	keep	0	0	0	0	0.667011949747399	2.55373933309565	NA	NA
ACGGGTCAGCGTTCCG-1	26356	5021	34	1	0	0	4.77690089543178	27.477614205494	TRUE	FALSE	FALSE	bcbg08	BC07	Negative	1	keep	34	0	0	0	1.06371066098708	2.6588395509085	-2.35041747604398	1.45018914554808
ACGGGTCAGCGTTTAC-1	18162	3753	20	2	0	0	2.5602907168814	37.0664023785927	FALSE	FALSE	FALSE	bcbg03	BC02	Negative	0	keep	19	1	0	0	0.975238829109858	2.69225977623216	-0.660523932323735	-4.75291988040712
ACGGGTCCAGGCTCAC-1	27437	4961	25	2	0	0	2.42737908663484	38.0435178773189	FALSE	TRUE	FALSE	bcbg05	BC04	Negative	1	keep	24	1	0	0	0.738796227529041	2.47940320272358	-1.2072207740405	-2.86357256557253
ACGGGTCGTAAGGGAA-1	23654	4558	48	1	0	0	7.51669907837998	34.4592880696711	TRUE	FALSE	FALSE	bcbg02	BC01	Negative	1	keep	48	0	0	0	0.35259968592533	2.61614281011604	0.638968665256221	-0.417384026305939
ACGGGTCGTCCCGACA-1	19711	4004	18	1	0	0	4.29201968444016	36.5582669575364	FALSE	FALSE	FALSE	bcbg02	BC01	Negative	0	keep	18	0	0	0	0.700451371854951	2.53912739363407	0.308596927776058	4.60189083431456
ACGGGTCGTCGACTGC-1	21275	4362	46	1	1	1	4.27732079905993	32.0658049353702	TRUE	FALSE	TRUE	bcbg02	BC01	A0252	2	keep	46	0	1	0	1.45634425308226	2.83210676672496	-1.74197743450193	-0.499466357486512
ACGGGTCTCTCTTATG-1	21910	4338	32	1	0	0	5.11182108626198	34.6554084892743	FALSE	FALSE	FALSE	bcbg17	BC15	Negative	0	keep	32	0	0	0	1.03873856392377	2.80445240852309	-0.189384739742558	4.78395346019957
ACGTCAAAGAGAGCTC-1	25259	4651	50	1	1	1	3.00882853636328	34.5540203491825	FALSE	FALSE	FALSE	bcbg20	BC18	A0253	0	keep	50	0	1	0	0.333538287961987	2.82351586721634	-5.0195148399928	3.04184439991209
ACGTCAAAGAGTACCG-1	1176	181	2	2	0	0	80.9523809523809	7.82312925170068	FALSE	FALSE	FALSE	Doublet	Doublet	Negative	1	remove	1	1	0	0	0	0	NA	NA
ACGTCAAAGGGAAACA-1	10773	3106	6	2	0	0	3.60159658405272	30.270119743804	FALSE	FALSE	FALSE	bcbg04	BC03	Negative	0	keep	5	1	0	0	1.04959467823188	1.88243456812075	-3.80000762258558	1.84063258980009
ACGTCAAAGGGCATGT-1	22555	4246	46	1	0	0	4.13212148082465	37.3886056306806	FALSE	FALSE	FALSE	bcbg18	BC16	Negative	0	keep	46	0	0	0	0.366974195828466	2.83091566291899	0.326177556171138	-4.59944936420229
ACGTCAACAAAGGAAG-1	803	64	0	0	1	1	92.6525529265255	1.74346201743462	FALSE	FALSE	FALSE	Negative	Negative	A0252	0	remove	0	0	1	0	0	0	NA	NA
ACGTCAACAAGGACAC-1	868	101	0	0	0	0	88.8248847926267	4.83870967741935	FALSE	FALSE	FALSE	Negative	Negative	Negative	0	remove	0	0	0	0	0	0	NA	NA
ACGTCAACACCGAAAG-1	758	108	0	0	0	0	85.4881266490765	5.93667546174142	FALSE	FALSE	FALSE	Negative	Negative	Negative	0	remove	0	0	0	0	0	0	NA	NA
ACGTCAACACTGTTAG-1	20829	4285	22	2	0	0	5.25709347544289	33.0020644294013	TRUE	FALSE	FALSE	bcbg03	BC02	Negative	1	keep	21	1	0	0	1.0717204025013	2.60139969673305	-1.38205743198184	0.461624594671462
ACGTCAAGTCAGGACA-1	575	117	0	0	0	0	80.3478260869565	4.52173913043478	FALSE	FALSE	FALSE	Negative	Negative	Negative	0	remove	0	0	0	0	0	2.91187796311713	NA	NA
ACGTCAAGTGGTGTAG-1	24364	4455	11	1	0	0	5.74207847644065	36.0614020686258	FALSE	FALSE	FALSE	bcbg14	BC12	Negative	0	keep	11	0	0	0	0.343902871801572	2.49171046379466	0.529162246837337	4.12519338939879
ACGTCAAGTTCTGAAC-1	25509	4682	25	3	0	0	3.7163354110314	39.7663569720491	FALSE	FALSE	FALSE	bcbg20	BC18	Negative	0	keep	23	1	0	0	1.80767227668617	2.41524222117017	4.53010078157397	-2.57684632922914
ACGTCAAGTTGAGGTG-1	939	184	0	0	0	0	76.8903088391906	9.90415335463259	FALSE	FALSE	FALSE	Negative	Negative	Negative	0	remove	0	0	0	0	0	0	NA	NA
ACGTCAAGTTGTCTTT-1	23711	4682	1	1	0	0	6.08578296992957	33.5456117413859	TRUE	FALSE	TRUE	bcbg04	BC03	Negative	2	keep	1	0	0	0	1.26143131511983	2.48201703893043	1.60083766664477	1.06799534176085
ACGTCAATCAACGAAA-1	8690	2546	0	0	0	0	6.01841196777906	40.8630609896433	FALSE	FALSE	FALSE	Negative	Negative	Negative	0	keep	0	0	0	0	0	2.83969066243183	NA	NA
ACGTCAATCACAGTAC-1	17738	3758	26	1	0	0	4.391701431954	40.9403540421694	FALSE	FALSE	FALSE	bcbg17	BC15	Negative	0	keep	26	0	0	0	0.990018495488582	2.04964409894652	1.6885408946416	5.46829393718932
ACGTCAATCGATGAGG-1	12849	3112	15	1	0	0	4.179313565258	41.0070822632111	TRUE	FALSE	FALSE	bcbg19	BC17	Negative	1	keep	15	0	0	0	1.20441632024726	2.1727846546026	2.40031882013293	-4.89280578281191
ACGTCAATCTTGCAAG-1	780	154	1	1	0	0	79.4871794871795	3.97435897435897	FALSE	FALSE	FALSE	bcbg03	BC02	Negative	0	remove	1	0	0	0	0	0	NA	NA
ACTATCTAGCGTAGTG-1	615	102	0	0	0	0	83.739837398374	5.04065040650407	FALSE	FALSE	FALSE	Negative	Negative	Negative	0	remove	0	0	0	0	0	0	NA	NA
ACTATCTAGGCAAAGA-1	1758	1037	3	1	0	0	1.47895335608646	27.0762229806598	FALSE	FALSE	FALSE	bcbg18	BC16	Negative	0	remove	3	0	0	0	2.89396786284092	1.90035706071708	NA	NA
ACTATCTCATAAAGGT-1	31901	5563	10	3	0	0	5.40108460549826	33.2183944076988	TRUE	TRUE	TRUE	bcbg02	BC01	Negative	3	keep	8	1	0	0	0.486700700547113	2.77549388970633	NA	NA
ACTATCTCATCCGTGG-1	18372	3933	31	2	1	1	3.36925756586109	38.8634879163945	FALSE	FALSE	FALSE	bcbg18	BC16	A0254	0	keep	30	1	1	0	1.15600855634195	2.88331934560396	1.7876288482091	-5.37897464420107
ACTATCTCATTACGAC-1	1430	233	1	1	0	0	79.7902097902098	6.99300699300699	FALSE	FALSE	FALSE	bcbg08	BC07	Negative	0	remove	1	0	0	0	0	2.0785670335349	NA	NA
ACTATCTGTGGTCCGT-1	18253	4122	0	0	0	0	6.31129129458171	36.6350736865173	FALSE	FALSE	FALSE	Negative	Negative	Negative	0	keep	0	0	0	0	1.45561771726285	2.22113934889444	NA	NA
ACTATCTGTTCGTCTC-1	45570	6846	130	2	0	0	2.34803598858898	30.6100504718016	FALSE	TRUE	FALSE	bcbg07	BC06	Negative	1	keep	129	1	0	0	1.01361376672508	2.46408199502328	-3.89240125928907	-1.00480511571672
ACTATCTGTTGAGGTG-1	1358	763	0	0	0	0	1.620029455081	36.4506627393225	FALSE	FALSE	FALSE	Negative	Negative	Negative	0	remove	0	0	0	0	2.12390931231874	2.12390931231874	NA	NA
ACTATCTTCACTTCAT-1	19605	4305	24	5	1	1	5.51389951542974	33.1956133639378	FALSE	FALSE	FALSE	bcbg14	BC12	A0253	0	keep	20	1	1	0	0.928306999357571	2.09691737710149	2.1811425277135	1.418128880007
ACTATCTTCCACTGGG-1	26421	4993	54	1	0	0	2.23685704553196	36.5504712160781	FALSE	FALSE	FALSE	bcbg18	BC16	Negative	0	keep	54	0	0	0	0.921854123049945	2.10306643628644	-1.17615083967237	-2.68059608127382
ACTGAACAGGAATGGA-1	24398	4566	14	1	0	0	7.86130010656611	37.6752192802689	TRUE	FALSE	TRUE	bcbg20	BC18	Negative	2	keep	14	0	0	0	0.343497261427755	2.42007844546888	3.82982011522265	0.57721916053984
ACTGAACCAGCTGCAC-1	18739	4364	7	1	0	0	5.06964085596884	32.0241208175463	FALSE	FALSE	FALSE	bcbg10	BC09	Negative	0	keep	7	0	0	0	1.29970981015179	2.62521291800509	-0.629529755459111	-1.09846946384218
ACTGAACCAGTCGATT-1	37654	5846	98	3	1	1	4.11908429383332	30.695278058108	TRUE	TRUE	TRUE	bcbg17	BC15	A0252	3	keep	95	2	1	0	1.43196356802763	2.27870308819349	NA	NA
ACTGAACCATGTTCCC-1	805	315	0	0	0	0	55.9006211180124	8.57142857142857	FALSE	FALSE	FALSE	Negative	Negative	Negative	0	remove	0	0	0	0	0	0	NA	NA
ACTGAACGTAGCACGA-1	1018	110	0	0	0	0	89.3909626719057	3.24165029469548	FALSE	FALSE	FALSE	Negative	Negative	Negative	0	remove	0	0	0	0	0	0	NA	NA
ACTGAACGTGCAACTT-1	1240	328	0	0	0	0	70.6451612903226	5.08064516129032	FALSE	FALSE	FALSE	Negative	Negative	Negative	0	remove	0	0	0	0	0	0	NA	NA
ACTGAACTCAATCTCT-1	21565	4565	63	2	0	0	2.15627173661025	30.1043357291908	TRUE	FALSE	TRUE	bcbg07	BC06	Negative	2	keep	62	1	0	0	1.44597747249311	2.79132298581886	-6.13907913480787	-1.19965931560304
ACTGAACTCGCTTGTC-1	42080	6157	145	4	0	0	3.52661596958175	31.0384980988593	TRUE	FALSE	FALSE	bcbg09	BC08	Negative	1	keep	142	1	0	0	1.14383523118242	2.3056223010995	-3.13170115266828	1.37952521656248
ACTGAACTCGTGGTCG-1	14493	3526	9	1	0	0	4.2986269233423	37.8665562685434	FALSE	FALSE	FALSE	bcbg20	BC18	Negative	0	keep	9	0	0	0	0	2.29956528923214	0.422074396266658	4.98533466671202
ACTGAACTCGTGTAGT-1	14694	3371	18	1	0	0	2.39553559275895	39.6964747515993	FALSE	FALSE	FALSE	bcbg13	BC11	Negative	0	keep	18	0	0	0	1.31431476699965	2.72730022936699	1.38947268213244	5.91225746486876
ACTGAACTCTCATTCA-1	17213	3977	5	1	0	0	3.11973508394818	39.1332132690408	FALSE	FALSE	FALSE	bcbg10	BC09	Negative	0	keep	5	0	0	0	1.5009029243471	2.70423962312026	2.67766996110888	0.214403214199279
ACTGAGTAGACCACGA-1	31115	5239	75	2	0	0	4.2551823879158	36.3875944078419	TRUE	TRUE	TRUE	bcbg11	BC10	Negative	3	keep	71	4	0	0	1.07443242691684	2.65161559440588	NA	NA
ACTGAGTAGAGGTTGC-1	19449	4200	34	1	0	0	8.74595094863489	33.4772996040927	FALSE	TRUE	TRUE	bcbg19	BC17	Negative	2	keep	34	0	0	0	0	2.55145883061864	3.83770652498217	-0.27130868818071
ACTGAGTAGCGTGTCC-1	36904	5714	54	1	1	1	4.05376110990679	27.7856058963798	FALSE	FALSE	FALSE	bcbg14	BC12	A0254	0	keep	54	0	1	0	1.06361128922324	2.34985665398629	-3.74182490621595	2.55092027996275
ACTGAGTAGGCATGGT-1	49793	6534	94	4	1	1	5.95063563151447	38.8387926013697	FALSE	TRUE	FALSE	bcbg03	BC02	A0253	1	keep	91	1	1	0	0.6952236286751	2.48871018378814	2.03309245790454	3.30636170719359
ACTGAGTCACAGAGGT-1	27738	5217	56	1	1	1	2.82644747278102	28.3473934674454	TRUE	FALSE	TRUE	bcbg13	BC11	A0253	2	keep	56	0	1	0	0.892844008066536	2.5569975606629	-3.90800241743116	1.59502569053862
ACTGAGTCAGGCAGTA-1	22511	4788	53	1	0	0	2.6342676913509	27.9285682555195	TRUE	FALSE	FALSE	bcbg13	BC11	Negative	1	keep	53	0	0	0	1.02133846262415	2.69266886362343	-5.00385479246167	0.625926288110946
ACTGAGTCATCTCCCA-1	33547	5308	81	1	0	0	3.83938951322026	33.4307091543208	TRUE	FALSE	FALSE	bcbg15	BC13	Negative	1	keep	81	0	0	0	0	2.02260176954358	-1.2303407153943	3.25810483310911
ACTGAGTGTCCTCCAT-1	15941	3682	14	2	0	0	4.14026723543065	37.7956213537419	TRUE	FALSE	FALSE	bcbg04	BC03	Negative	1	keep	13	1	0	0	0	2.40125430491269	1.64320798601123	-3.81331369067934
ACTGAGTGTGTTGAGG-1	636	71	0	0	0	0	90.4088050314465	2.67295597484277	FALSE	FALSE	FALSE	Negative	Negative	Negative	0	remove	0	0	0	0	0	0	NA	NA
ACTGAGTGTTCTGTTT-1	22624	4533	53	2	0	0	5.96269448373409	34.7462871287129	FALSE	FALSE	FALSE	bcbg18	BC16	Negative	0	keep	52	1	0	0	1.16628415599995	2.28647296002707	2.58030935014697	1.52148238037321
ACTGAGTTCGAATGGG-1	20877	4294	12	2	1	1	4.08104612731714	37.2371509316473	TRUE	FALSE	FALSE	bcbg15	BC13	A0254	1	keep	11	1	1	0	1.07020736054169	2.56301676877791	2.66582008089038	-1.83779033805635
ACTGAGTTCGTGGACC-1	29251	4726	9	3	0	0	4.59471471060818	39.0721684728727	FALSE	FALSE	FALSE	bcbg02	BC01	Negative	0	keep	7	1	0	0	0.861823824268743	2.5081075474045	5.26022525514575	-1.50891420032289
ACTGAGTTCTCTGCTG-1	26938	5003	59	3	0	0	5.86160813720395	38.0651867250724	TRUE	FALSE	TRUE	bcbg17	BC15	Negative	2	keep	57	1	0	0	0.910228888657975	2.43310784361764	4.06756635393115	-0.389685956495072
ACTGATGAGACTCGGA-1	12413	3449	13	2	0	0	1.58704583903972	33.3682429710787	FALSE	FALSE	FALSE	bcbg03	BC02	Negative	0	keep	12	1	0	0	1.44041034162661	2.57139816325108	-2.41187499080686	-0.791794446962144
ACTGATGAGATACACA-1	2398	260	0	0	2	1	87.2810675562969	3.29441201000834	FALSE	TRUE	FALSE	Negative	Negative	A0253	1	remove	0	0	2	0	0	0	NA	NA
ACTGATGAGATATGCA-1	26024	5003	32	3	0	0	4.31909007070397	35.6286504764832	TRUE	FALSE	FALSE	bcbg13	BC11	Negative	1	keep	30	1	0	0	1.30557897105199	2.01921791154279	3.44673152650805	1.64229873035643
ACTGATGAGTATGACA-1	25970	5006	62	1	0	0	4.4012321909896	32.3026569118213	FALSE	TRUE	TRUE	bcbg02	BC01	Negative	2	keep	62	0	0	0	1.30709361695488	2.72439642513432	-2.29761562858609	1.55251565788481
ACTGATGCACCGAAAG-1	26438	4930	63	3	0	0	4.7280429684545	31.072698388683	FALSE	FALSE	FALSE	bcbg20	BC18	Negative	0	keep	61	1	0	0	1.64106792982787	2.38271973869211	-6.83594230924634	-0.694359389798905
ACTGATGCACCGAATT-1	20580	4442	6	2	0	0	1.40913508260447	34.8931000971817	TRUE	FALSE	FALSE	bcbg05	BC04	Negative	1	keep	5	1	0	0	1.84766633535258	2.64755919523729	-5.09890822683362	2.813188346369
ACTGATGCACGGTTTA-1	11534	3205	8	3	0	0	3.19923703832148	36.9429512744928	FALSE	FALSE	FALSE	bcbg02	BC01	Negative	0	keep	6	1	0	0	1.28121317372757	2.5755108270195	2.72046275819751	-4.08827182437685
ACTGATGCATAAGACA-1	29939	5150	12	2	0	0	6.3295367246735	36.2403553892916	TRUE	TRUE	TRUE	bcbg02	BC01	Negative	3	keep	11	1	0	0	0.84846145526324	2.64094748433402	NA	NA
ACTGATGCATCAGTAC-1	22828	4603	7	1	0	0	4.00385491501665	38.5579113369546	FALSE	FALSE	FALSE	bcbg03	BC02	Negative	0	keep	7	0	0	0	1.68279715007688	2.67963798734886	2.96525855745288	3.56439760540221
ACTGATGCATCGGAAG-1	17367	3901	5	1	1	1	4.63522773075373	35.751713018944	TRUE	FALSE	FALSE	bcbg05	BC04	A0252	1	keep	5	0	1	0	1.00335392994288	2.43049308600712	1.25719519342395	-1.26785561229494
ACTGATGCATGGGAAC-1	27066	4992	57	3	0	0	4.97672356461982	29.8196999926107	FALSE	FALSE	FALSE	bcbg17	BC15	Negative	0	keep	55	1	0	0	1.1683881240827	2.2113771797581	-4.05261520658521	3.16295078609679
ACTGATGGTACCAGTT-1	14597	3720	9	1	0	0	3.84325546345139	35.0757004864013	FALSE	FALSE	FALSE	bcbg20	BC18	Negative	0	keep	9	0	0	0	1.31916290803794	2.59011472524619	2.20195217813464	1.51287046287749
ACTGATGGTCCTAGCG-1	38473	6045	56	3	1	1	6.22514490681777	37.2780911288436	TRUE	FALSE	TRUE	bcbg02	BC01	A0253	2	keep	51	4	1	0	0.576482810415062	2.4995217727139	2.82535596574755	-0.201770899551179
ACTGATGGTCTTGATG-1	19050	4030	20	4	0	0	5.39632545931758	37.6377952755906	FALSE	FALSE	FALSE	bcbg17	BC15	Negative	0	keep	17	1	0	0	0.42195138172521	2.4422329126872	1.40177794183703	5.16837719295714
ACTGATGGTTCCGGCA-1	21583	4649	0	0	0	0	3.68345457072696	28.5224482231386	TRUE	FALSE	TRUE	Negative	Negative	Negative	2	keep	0	0	0	0	1.72869118935036	2.60341873161843	NA	NA
ACTGATGTCCGCATAA-1	20558	4191	15	1	0	0	4.77672925381846	39.016441288063	TRUE	FALSE	FALSE	bcbg13	BC11	Negative	1	keep	15	0	0	0	1.08035142389405	2.77753197598342	1.9983963557622	-1.7552896418741
ACTGATGTCCTCCTAG-1	2447	1112	5	1	0	0	3.31017572537801	36.4119329791582	FALSE	FALSE	FALSE	bcbg19	BC17	Negative	0	remove	5	0	0	0	1.62661684555831	2.85339345442139	NA	NA
ACTGATGTCGATAGAA-1	21256	3960	15	3	0	0	3.91889348889725	37.8998870907038	FALSE	FALSE	FALSE	bcbg20	BC18	Negative	0	keep	13	1	0	0	0.880193475879208	2.61756339706857	2.17649622644397	-5.14597865726259
ACTGATGTCGGAGGTA-1	2243	405	0	0	0	0	70.7088720463665	12.2157824342399	FALSE	FALSE	FALSE	Negative	Negative	Negative	0	remove	0	0	0	0	1.69714008955371	2.29421309683352	NA	NA
ACTGATGTCTACCAGA-1	20660	4288	24	4	1	1	8.05905130687318	37.5605033881897	TRUE	FALSE	TRUE	bcbg16	BC14	A0251	2	keep	20	2	1	0	1.07708503856894	2.53501741241108	3.1106600352666	-2.92307802821901
ACTGATGTCTATCCCG-1	22571	4362	13	2	0	0	4.0450135129148	38.3943998936689	TRUE	FALSE	FALSE	bcbg13	BC11	Negative	1	keep	12	1	0	0	0.845498740456856	2.33252965830401	1.01145621026965	4.41835621212218
ACTGATGTCTATCCTA-1	18331	4396	6	1	0	0	2.96219518847853	31.6676667939556	FALSE	FALSE	FALSE	bcbg10	BC09	Negative	0	keep	6	0	0	0	0.969479560987851	2.8544981062056	-2.55700461183576	-0.609487144010331
ACTGCTCAGAAACGAG-1	33300	5675	62	2	0	0	3.48348348348348	32.8198198198198	FALSE	FALSE	FALSE	bcbg13	BC11	Negative	0	keep	53	9	0	0	1.0302627108669	2.75459751639176	-6.50042537961988	-1.22563919212129
ACTGCTCAGAGTGAGA-1	917	65	0	0	0	0	93.6750272628135	1.9629225736096	FALSE	FALSE	FALSE	Negative	Negative	Negative	0	remove	0	0	0	0	0	0	NA	NA
ACTGCTCAGCAAATCA-1	1259	283	0	0	0	0	66.6401906274821	14.0587768069897	FALSE	FALSE	FALSE	Negative	Negative	Negative	0	remove	0	0	0	0	0	2.19085005375878	NA	NA
ACTGCTCAGCAATCTC-1	32446	5591	58	2	0	0	3.75701165012636	26.647352524194	TRUE	FALSE	TRUE	bcbg03	BC02	Negative	2	keep	57	1	0	0	0.654725014291018	2.41329832869282	-5.56056885038404	0.590116592390273
ACTGCTCAGCCCAACC-1	19588	4400	21	1	0	0	4.01776597917092	35.5625893404125	FALSE	FALSE	FALSE	bcbg03	BC02	Negative	0	keep	21	0	0	0	0.41245173988555	2.69354208934889	-0.0594035795786787	-1.53977295543459
ACTGCTCAGGCTCTTA-1	19627	4723	18	2	1	1	7.21455138329852	27.9614816324451	TRUE	FALSE	TRUE	bcbg09	BC08	A0252	2	keep	17	1	1	0	1.11120232231895	2.50217737840158	-0.635822515831273	0.944345267755721
ACTGCTCCAATCTGCA-1	26802	5163	0	0	0	0	3.65271248414297	28.1844638459816	FALSE	FALSE	FALSE	Negative	Negative	Negative	0	keep	0	0	0	0	1.63005811336659	2.53101870899478	NA	NA
ACTGCTCCACATTAGC-1	27789	5232	49	4	0	0	2.7852747490014	32.0126668825794	TRUE	FALSE	TRUE	bcbg03	BC02	Negative	2	keep	46	1	0	0	1.02935977407329	2.68610962482968	-7.21202282224683	0.321147831423019
ACTGCTCCACGAAACG-1	1591	344	4	1	0	0	67.1904462602137	12.9478315524827	FALSE	TRUE	FALSE	bcbg19	BC17	Negative	1	remove	4	0	0	0	0	0	NA	NA
ACTGCTCCATCACGAT-1	1116	179	1	1	0	0	81.5412186379928	6.54121863799283	FALSE	FALSE	FALSE	bcbg02	BC01	Negative	0	remove	1	0	0	0	0	0	NA	NA
ACTGCTCGTAGCGATG-1	15620	3824	15	1	0	0	4.73111395646607	35.0640204865557	FALSE	FALSE	FALSE	bcbg10	BC09	Negative	0	keep	15	0	0	0	0.494821152057048	2.52762185745081	-0.23613707338361	-0.744887439267899
ACTGCTCGTAGTACCT-1	30596	5021	0	0	0	0	5.44188782847431	40.7242776833573	TRUE	FALSE	FALSE	Negative	Negative	Negative	1	keep	0	0	0	0	0.503003240325676	2.4098277427188	NA	NA
ACTGCTCGTGTTGGGA-1	1633	131	0	0	0	0	90.8756889161053	3.5517452541335	FALSE	FALSE	FALSE	Negative	Negative	Negative	0	remove	0	0	0	0	0	0	NA	NA
ACTGCTCGTTCAGGCC-1	557	96	0	0	0	0	83.4829443447038	7.00179533213645	FALSE	FALSE	FALSE	Negative	Negative	Negative	0	remove	0	0	0	0	0	0	NA	NA
ACTGCTCGTTGAGGTG-1	28559	5101	39	4	0	0	5.31531216078994	36.9200602261984	FALSE	FALSE	FALSE	bcbg17	BC15	Negative	0	keep	35	2	0	0	1.13169687370427	2.47272625268654	2.36591430391284	3.76306703899596
ACTGCTCTCAACGGGA-1	26336	4743	60	1	0	0	4.71597812879708	34.4851154313487	TRUE	FALSE	FALSE	bcbg02	BC01	Negative	1	keep	60	0	0	0	0.92379591175871	2.71132551184852	-0.571427743778508	3.45827821109984
ACTGCTCTCATTTGGG-1	28521	5134	53	3	0	0	4.82451526945058	30.2899617825462	TRUE	TRUE	TRUE	bcbg17	BC15	Negative	3	keep	51	1	0	0	1.4244495020193	2.53134657768494	NA	NA
ACTGCTCTCGAACTGT-1	17701	3937	16	1	0	0	3.34444381673352	39.8282582904921	FALSE	FALSE	FALSE	bcbg20	BC18	Negative	0	keep	16	0	0	0	0.756065484142098	2.18707969994396	2.07183786119433	-4.83048984195497
ACTGCTCTCGATGAGG-1	18593	4236	13	2	3	2	8.4332813424407	32.2755875867262	FALSE	FALSE	FALSE	bcbg14	BC12	A0253	0	keep	12	1	2	1	0.430376766825673	2.63247023134129	0.789621312274654	0.0766096136400446
ACTGCTCTCTTACCGC-1	22788	4525	39	2	0	0	1.7509215376514	38.5114972792698	TRUE	FALSE	FALSE	bcbg16	BC14	Negative	1	keep	38	1	0	0	1.01352989079481	2.5532147160226	0.67016597475024	-3.79950353290346
ACTGTCCAGAGTAAGG-1	19664	4230	42	1	0	0	5.08034987794955	32.5010170870626	TRUE	FALSE	FALSE	bcbg19	BC17	Negative	1	keep	42	0	0	0	1.10993927061279	2.93380493212652	-6.08268741880445	1.23115578506682
ACTGTCCAGCCAGTTT-1	18867	3954	21	2	0	0	1.97169661313404	39.3915301849791	TRUE	FALSE	FALSE	bcbg18	BC16	Negative	1	keep	20	1	0	0	1.65636114834473	2.72855201034248	1.17365070070239	-5.19833633090761
ACTGTCCAGTCACGCC-1	757	154	0	0	0	0	78.335535006605	8.98282694848085	FALSE	FALSE	FALSE	Negative	Negative	Negative	0	remove	0	0	0	0	0	2.65394873099456	NA	NA
ACTGTCCAGTGTGGCA-1	15324	3812	12	2	0	0	4.3461237274863	36.2960062646829	FALSE	FALSE	FALSE	bcbg06	BC05	Negative	0	keep	11	1	0	0	1.59237858228499	2.43721546387516	4.72138925279589	-3.13427421237734
ACTGTCCAGTTGAGAT-1	50408	6591	177	2	0	0	5.94350103158229	25.1725916521187	FALSE	TRUE	FALSE	bcbg09	BC08	Negative	1	keep	176	1	0	0	1.21804566901023	2.52621733617872	-5.15940813337354	1.2508572659323
ACTGTCCCAACGATCT-1	1456	146	0	0	0	0	88.7362637362637	3.22802197802198	FALSE	FALSE	FALSE	Negative	Negative	Negative	0	remove	0	0	0	0	0	0	NA	NA
ACTGTCCCACATAACC-1	25507	5257	44	1	0	0	4.12435801936723	26.1771278472576	FALSE	FALSE	FALSE	bcbg11	BC10	Negative	0	keep	44	0	0	0	1.87006056569779	2.17939827629216	-4.05692629133252	1.51471331928465
ACTGTCCCAGGACCCT-1	15823	4055	16	1	0	0	2.12981103456993	36.9209378752449	TRUE	FALSE	FALSE	bcbg17	BC15	Negative	1	keep	16	0	0	0	0.817125567482511	2.40801322944586	5.17206617082568	-2.7972464242151
ACTGTCCGTAGAGTGC-1	2795	1306	0	0	0	0	28.4078711985689	12.6296958855098	FALSE	FALSE	FALSE	Negative	Negative	Negative	0	remove	0	0	0	0	1.52122236300469	2.46244395813864	NA	NA
ACTGTCCGTCTAGCGC-1	25204	4726	25	3	0	0	5.47135375337248	39.200126963974	TRUE	FALSE	FALSE	bcbg16	BC14	Negative	1	keep	23	1	0	0	0.784032702345985	2.52621733617872	4.34897609437915	-0.631106970565583
ACTGTCCTCCCTGACT-1	15932	4172	26	1	1	1	3.7157921164951	31.1762490584986	FALSE	FALSE	FALSE	bcbg11	BC10	A0254	0	keep	26	0	1	0	1.89446771350349	2.55921635188877	-0.850306849823277	-1.14233371402528
ACTGTCCTCGACCAGC-1	635	136	0	0	0	0	78.8976377952756	5.98425196850394	FALSE	FALSE	FALSE	Negative	Negative	Negative	0	remove	0	0	0	0	0	0	NA	NA
ACTGTCCTCTGGCGAC-1	24561	4954	34	2	2	1	4.37278612434347	31.1998697121453	TRUE	FALSE	FALSE	bcbg14	BC12	A0253	1	keep	33	1	2	0	0.79815952275057	2.58131368092543	-1.14228088770894	3.34466675136778
ACTTACTAGAGCCTAG-1	13125	3147	10	2	0	0	3.26857142857143	38.6742857142857	FALSE	FALSE	FALSE	bcbg06	BC05	Negative	0	keep	9	1	0	0	1.71765149707433	2.4567357728213	2.34532638277026	-5.28041717197206
ACTTACTCAATCTGCA-1	42185	6250	15	3	0	0	5.15823159890957	39.2011378452056	FALSE	FALSE	FALSE	bcbg05	BC04	Negative	0	keep	13	1	0	0	0.978084586694151	2.60739765804453	3.34613414491626	0.943754108888839
ACTTACTCACGCATCG-1	14712	3591	21	1	0	0	4.86677542142469	35.3452963567156	FALSE	FALSE	FALSE	bcbg02	BC01	Negative	0	keep	21	0	0	0	2.21447567900599	2.35290183675798	-0.283760350094121	-2.07944306518343
ACTTACTCAGCTCCGA-1	28562	5461	11	3	0	0	10.2863945101884	32.0950913801555	FALSE	TRUE	FALSE	bcbg05	BC04	Negative	1	keep	9	1	0	0	1.01181095893989	2.53002442487334	4.5793289729497	0.00274813388082829
ACTTACTCATTAGGCT-1	49745	6779	206	4	0	0	3.54608503367173	25.0457332395216	FALSE	FALSE	FALSE	bcbg08	BC07	Negative	0	keep	202	2	0	0	0.958661029616686	2.82618831828033	-5.44944910322217	1.40332105968687
ACTTACTGTAAGGGCT-1	790	200	0	0	0	0	72.7848101265823	6.20253164556962	FALSE	FALSE	FALSE	Negative	Negative	Negative	0	remove	0	0	0	0	0	0	NA	NA
ACTTACTGTCACCTAA-1	22567	4866	72	3	1	1	1.88771214605397	27.0749324234502	FALSE	FALSE	FALSE	bcbg06	BC05	A0253	0	keep	70	1	1	0	0.366810843553007	2.95324856547913	-6.36055330549268	-0.858094481485154
ACTTACTGTGAAATCA-1	617	83	0	0	0	0	88.3306320907618	3.24149108589951	FALSE	FALSE	FALSE	Negative	Negative	Negative	0	remove	0	0	0	0	0	0	NA	NA
ACTTACTGTGGAAAGA-1	1131	205	0	0	1	1	77.5419982316534	7.95755968169761	FALSE	FALSE	FALSE	Negative	Negative	A0253	0	remove	0	0	1	0	0	2.28663181137711	NA	NA
ACTTACTGTGTATGGG-1	28252	5039	57	3	0	0	3.58558686110718	31.6720940110435	TRUE	FALSE	TRUE	bcbg06	BC05	Negative	2	keep	55	1	0	0	0.882042486118343	2.3567745151926	-6.29723409925489	0.141631515962814
ACTTACTGTTCGCTAA-1	1227	97	0	0	0	0	91.8500407497962	2.68948655256724	FALSE	FALSE	FALSE	Negative	Negative	Negative	0	remove	0	0	0	0	0	0	NA	NA
ACTTACTTCGGAATCT-1	631	103	0	0	0	0	83.9936608557845	6.81458003169572	FALSE	FALSE	FALSE	Negative	Negative	Negative	0	remove	0	0	0	0	0	0	NA	NA
ACTTGTTAGGAGTTTA-1	846	110	0	0	0	0	87.4704491725768	4.25531914893617	FALSE	FALSE	FALSE	Negative	Negative	Negative	0	remove	0	0	0	0	0	0	NA	NA
ACTTGTTAGGCCCGTT-1	24544	5086	111	2	0	0	2.00456323337679	26.1000651890482	FALSE	FALSE	FALSE	bcbg19	BC17	Negative	0	keep	110	1	0	0	1.23680468371501	2.80229308166499	-4.7781932762721	-0.511956212775971
ACTTGTTAGTGGTAGC-1	27206	5196	52	1	1	1	3.20149966919062	31.5371609203852	TRUE	FALSE	FALSE	bcbg19	BC17	A0254	1	keep	52	0	1	0	0.743221250778302	2.35676219110951	-1.80301998172788	-2.18007132198122
ACTTGTTAGTGTCCAT-1	22537	4344	52	2	0	0	2.60016861161645	34.3169010959755	TRUE	FALSE	TRUE	bcbg18	BC16	Negative	2	keep	51	1	0	0	0.367219500281719	2.80517795870936	-1.27773566161184	-4.42377969409731
ACTTGTTCACGTTGGC-1	23291	4673	68	2	0	0	1.2322356274956	30.6813790734619	TRUE	FALSE	TRUE	bcbg16	BC14	Negative	2	keep	67	1	0	0	0.619877741352917	2.3864720055282	-6.24962000165967	-1.7882908263376
ACTTGTTCAGCTGGCT-1	25597	5452	36	2	0	0	4.28175176778529	28.1556432394421	TRUE	FALSE	FALSE	bcbg08	BC07	Negative	1	keep	35	1	0	0	1.20717507868605	2.98326475215222	-1.28760008131055	1.21610680435393
ACTTGTTCAGCTGTGC-1	22664	4633	54	1	0	0	4.34168725732439	32.9376985527709	FALSE	FALSE	FALSE	bcbg07	BC06	Negative	0	keep	54	0	0	0	0.84315434763736	2.37090000792899	-1.50452792261628	0.377353580934738
ACTTGTTCATCACGAT-1	30103	5285	18	2	0	0	3.03956416304023	37.2587449755838	TRUE	FALSE	TRUE	bcbg03	BC02	Negative	2	keep	17	1	0	0	1.38372487339556	2.36401798444071	2.36537595476123	3.31715873096678
ACTTGTTCATGCAACT-1	17421	4011	20	2	0	0	2.33626083462488	39.5671890247403	FALSE	FALSE	FALSE	bcbg17	BC15	Negative	0	keep	19	1	0	0	0.453632768141265	2.37568104823328	1.68446250642749	6.18509462688658
ACTTGTTCATGGGACA-1	30741	5269	30	1	0	0	5.43573728896262	32.9787580104746	FALSE	FALSE	FALSE	bcbg08	BC07	Negative	0	keep	30	0	0	0	0.833428051465406	2.66286013284472	-1.77686012898473	1.16162327144835
ACTTGTTGTAACGCGA-1	30987	5030	28	1	0	0	4.82460386613741	39.6327492174138	TRUE	FALSE	FALSE	bcbg13	BC11	Negative	1	keep	28	0	0	0	1.27584531564387	2.20474064322576	1.5295471736333	3.89413383815977
ACTTGTTGTCGGATCC-1	1375	207	1	1	0	0	81.8909090909091	6.69090909090909	FALSE	FALSE	FALSE	bcbg03	BC02	Negative	0	remove	1	0	0	0	0	0	NA	NA
ACTTGTTGTTGCGCAC-1	17940	3913	0	0	0	0	1.95652173913044	35.6521739130435	FALSE	FALSE	FALSE	Negative	Negative	Negative	0	keep	0	0	0	0	0.748973107876218	2.29441355818597	NA	NA
ACTTGTTTCAGCGATT-1	26451	4928	33	1	0	0	5.00926240973876	36.558164152584	FALSE	FALSE	FALSE	bcbg18	BC16	Negative	0	keep	33	0	0	0	0.563104028780409	2.44976390832849	4.11565252031298	-2.21565338756349
ACTTGTTTCAGTCAGT-1	26893	4959	35	1	0	0	6.13170713568587	38.1474733201948	FALSE	FALSE	FALSE	bcbg07	BC06	Negative	0	keep	35	0	0	0	0.911228298182349	2.52789934282224	3.78105779375048	0.146329643470977
ACTTGTTTCGCCATAA-1	16774	3653	83	2	0	0	2.53964468820794	39.5016096339573	FALSE	FALSE	FALSE	bcbg18	BC16	Negative	0	keep	82	1	0	0	1.52103597260657	2.55902526761229	0.42554243291827	-4.4068233647516
ACTTGTTTCGGCTTGG-1	17957	4417	4	1	0	0	8.20292921980286	35.2898591078688	TRUE	FALSE	FALSE	bcbg02	BC01	Negative	1	keep	4	0	0	0	1.46817738156673	2.29356193701515	4.00339122499438	-1.75478383685854
ACTTGTTTCTGGTTCC-1	900	113	0	0	1	1	86.6666666666667	5	FALSE	FALSE	FALSE	Negative	Negative	A0252	0	remove	0	0	1	0	0	0	NA	NA
ACTTTCAAGACGACGT-1	1086	96	1	1	0	0	90.8839779005525	2.67034990791897	FALSE	FALSE	FALSE	bcbg02	BC01	Negative	0	remove	1	0	0	0	0	0	NA	NA
ACTTTCAAGACTAAGT-1	36752	5869	63	3	0	0	3.59436221158032	27.3454505877231	FALSE	FALSE	FALSE	bcbg06	BC05	Negative	0	keep	61	1	0	0	1.15585938107652	2.35359101479235	-4.08065704618482	2.21033385608885
ACTTTCAAGCGCCTTG-1	13650	3439	26	1	0	0	2.41758241758242	36.5274725274725	FALSE	FALSE	FALSE	bcbg17	BC15	Negative	0	keep	26	0	0	0	0.549623593306973	2.96088294434551	1.39602299417468	-5.57596131946352
ACTTTCAAGCTACCGC-1	33677	5642	92	3	0	0	3.03768150369689	27.5588680701963	FALSE	FALSE	FALSE	bcbg13	BC11	Negative	0	keep	90	1	0	0	1.12446518522752	2.29335834742592	-4.13161377225904	3.01041534755919
ACTTTCAAGGATGGAA-1	1112	89	0	0	0	0	91.726618705036	2.96762589928058	FALSE	FALSE	FALSE	Negative	Negative	Negative	0	remove	0	0	0	0	0	2.30186540962365	NA	NA
ACTTTCAAGGTGCACA-1	23628	4742	43	2	1	1	2.28542407313357	37.2100897240562	TRUE	FALSE	TRUE	bcbg18	BC16	A0254	2	keep	42	1	1	0	1.26394594279939	2.64759415037115	-1.16414753709821	-3.09234115268495
ACTTTCAAGTTACGGG-1	1385	90	0	0	0	0	93.2129963898917	1.94945848375451	FALSE	FALSE	FALSE	Negative	Negative	Negative	0	remove	0	0	0	0	0	0	NA	NA
ACTTTCACAAAGCGGT-1	39227	6078	74	4	3	2	5.53445331022	31.8428633339282	TRUE	FALSE	TRUE	bcbg15	BC13	A0254	2	keep	71	1	2	1	1.19220526263411	2.29479743576899	-2.14728180681257	0.67683664177153
ACTTTCACAATGGATA-1	15415	3783	28	1	0	0	3.85338955562764	32.9614012325657	FALSE	FALSE	FALSE	bcbg17	BC15	Negative	0	keep	28	0	0	0	0.499998489560752	2.43181353375758	1.21340747560473	1.55637958858702
ACTTTCACACGAAAGC-1	40941	6236	2	2	0	0	2.303314525781	29.1175105639823	TRUE	TRUE	TRUE	Doublet	Doublet	Negative	4	keep	1	1	0	0	1.23620935716744	2.54350478565473	NA	NA
ACTTTCACATACGCTA-1	56949	7306	198	6	0	0	3.70858136227151	32.2516637693375	TRUE	TRUE	TRUE	bcbg06	BC05	Negative	3	keep	142	51	0	0	1.0755322460779	2.54670019328955	NA	NA
ACTTTCACATGCCTTC-1	20167	4325	14	2	0	0	2.32062279962315	35.5432141617494	FALSE	FALSE	FALSE	bcbg17	BC15	Negative	0	keep	13	1	0	0	1.60279118793093	2.13273270264085	0.98272438730212	6.67735842083189
ACTTTCAGTCGAGTTT-1	14062	3471	8	1	1	1	3.82591381026881	37.6760062580003	TRUE	FALSE	FALSE	bcbg11	BC10	A0254	1	keep	8	0	1	0	1.51637524064725	1.90047801553748	0.129605133189876	5.27702740047667
ACTTTCAGTGCCTGTG-1	43934	6363	139	2	2	1	3.7738425820549	24.4776255292029	TRUE	FALSE	TRUE	bcbg08	BC07	A0251	2	keep	138	1	2	0	0.861067574511185	2.53435703828431	-5.76056389127759	1.64347020004484
ACTTTCAGTGTGAAAT-1	27488	5188	34	2	0	0	2.68480791618161	31.1881548311991	TRUE	FALSE	TRUE	bcbg16	BC14	Negative	2	keep	33	1	0	0	0.310271335963595	2.53698058623264	-6.41588787351636	-0.485234735267426
ACTTTCAGTTCGTTGA-1	25229	4631	6	1	0	0	4.11827658646795	41.5513892742479	FALSE	FALSE	FALSE	bcbg20	BC18	Negative	0	keep	6	0	0	0	0.949910028808303	2.31416705486542	4.8276257106206	-0.835636762635972
ACTTTCAGTTGACGTT-1	29133	5475	72	3	0	0	4.00233412281605	29.8802045789998	FALSE	FALSE	FALSE	bcbg20	BC18	Negative	0	keep	70	1	0	0	1.87057891899966	2.51182124113718	-3.68651823316602	-1.01556381370332
ACTTTCAGTTTGTGTG-1	946	136	0	0	0	0	84.2494714587738	4.86257928118393	FALSE	FALSE	FALSE	Negative	Negative	Negative	0	remove	0	0	0	0	0	0	NA	NA
ACTTTCATCACAAACC-1	33753	5724	93	2	0	0	2.06500162948479	28.2374900008888	FALSE	FALSE	FALSE	bcbg13	BC11	Negative	0	keep	92	1	0	0	1.02159436208149	2.74195089688653	-6.4595852306941	0.0834031871387705
ACTTTCATCAGCGACC-1	13446	2965	8	1	0	0	5.71917298824929	43.8197233377956	FALSE	FALSE	FALSE	bcbg06	BC05	Negative	0	keep	8	0	0	0	0.556018240602792	2.61323868221038	3.49947353090258	-3.60684773113039
AGAATAGAGAACTCGG-1	15140	3656	6	1	0	0	4.20739762219287	38.9299867899604	FALSE	FALSE	FALSE	bcbg05	BC04	Negative	0	keep	6	0	0	0	0.841999834749648	2.11209286256091	2.74459405626269	-5.12726375247743
AGAATAGAGAAGAAGC-1	885	136	1	1	0	0	81.6949152542373	8.47457627118644	FALSE	FALSE	FALSE	bcbg10	BC09	Negative	0	remove	1	0	0	0	0	0	NA	NA
AGAATAGAGACTCGGA-1	25006	5092	24	2	0	0	5.58665920179157	30.7366232104295	TRUE	FALSE	TRUE	bcbg06	BC05	Negative	2	keep	23	1	0	0	1.52586850484247	1.75765932480201	-2.70185581956891	1.3045453152487
AGAATAGCACACTGCG-1	41380	6136	61	3	0	0	4.17351377477042	28.5186080231996	FALSE	FALSE	FALSE	bcbg11	BC10	Negative	0	keep	59	1	0	0	1.47779660570202	2.64260691549089	-4.19005922590284	-0.866704312818314
AGAATAGCACAGATTC-1	660	114	0	0	0	0	83.4848484848485	4.84848484848485	FALSE	FALSE	FALSE	Negative	Negative	Negative	0	remove	0	0	0	0	0	2.78201386269936	NA	NA
AGAATAGCAGCTGTTA-1	4304	1820	2	1	0	0	32.0631970260223	12.8020446096654	FALSE	TRUE	TRUE	bcbg14	BC12	Negative	2	remove	2	0	0	0	0	2.53505306619233	NA	NA
AGAATAGCAGGGAGAG-1	37536	5785	46	5	2	2	3.39407502131287	37.5053282182438	FALSE	TRUE	TRUE	bcbg07	BC06	Doublet	3	keep	38	5	1	1	0.954921068153061	2.64291663699597	NA	NA
AGAATAGCATATACCG-1	33316	5574	89	4	0	0	7.70200504262216	25.9154760475447	TRUE	FALSE	TRUE	bcbg06	BC05	Negative	2	keep	86	1	0	0	0.470198711668678	2.27259241107183	-6.41730121885328	0.93166366432402
AGAATAGCATGCCTAA-1	16866	4224	3	1	0	0	4.95671765682438	31.969643068896	FALSE	FALSE	FALSE	bcbg10	BC09	Negative	0	keep	3	0	0	0	2.23009217656992	2.55397989012851	1.40687366212817	0.672942074281906
AGAATAGGTGCCTGTG-1	42089	6158	173	2	1	1	3.48309534557723	24.5527334933118	FALSE	FALSE	FALSE	bcbg08	BC07	A0251	0	keep	171	2	1	0	1.14368951392357	2.57392284127695	-5.71624950681714	1.71738627765868
AGAATAGGTTCAGTAC-1	17394	4064	6	2	0	0	4.22559503276992	35.8169483730022	TRUE	FALSE	FALSE	bcbg02	BC01	Negative	1	keep	5	1	0	0	2.06672739154492	2.37708803304842	1.70889278139086	1.02333715770933
AGAATAGGTTTACTCT-1	1750	261	0	0	1	1	81.9428571428571	5.48571428571429	FALSE	FALSE	FALSE	Negative	Negative	A0254	0	remove	0	0	1	0	1.90423745265475	0	NA	NA
AGAATAGTCCAGTAGT-1	24369	4726	1	1	0	0	4.67397102876606	36.3453568057778	TRUE	FALSE	TRUE	bcbg03	BC02	Negative	2	keep	1	0	0	0	0.59922919464918	2.38403402177062	0.968241173877437	3.06019786213133
AGAATAGTCGCCAAAT-1	21947	4253	9	3	0	0	4.22381191051169	36.7749578530095	FALSE	FALSE	FALSE	bcbg05	BC04	Negative	0	keep	7	1	0	0	1.18729928092141	2.62162104936406	0.673973042621334	4.93007210109923
AGAATAGTCGGTTCGG-1	6185	2285	3	2	0	0	1.4874696847211	29.749393694422	FALSE	FALSE	FALSE	bcbg02	BC01	Negative	0	remove	2	1	0	0	1.443059721887	1.76651766247364	NA	NA
AGACGTTAGCTAACTC-1	39861	6004	152	3	2	1	4.24224179022102	32.2796718597125	TRUE	FALSE	FALSE	bcbg09	BC08	A0252	1	keep	150	1	2	0	1.50678592807354	2.62426711673559	-1.04246769462613	2.42738583896849
AGACGTTCAATGGATA-1	25272	4918	5	2	0	0	9.75387780943336	35.6402342513454	FALSE	FALSE	FALSE	bcbg04	BC03	Negative	0	keep	4	1	0	0	0.948866090626715	2.55496469188204	2.94707389558764	1.31674197529051
AGACGTTCACGAGAGT-1	23118	4430	41	1	0	0	4.06177004931222	39.5406177004931	TRUE	FALSE	FALSE	bcbg18	BC16	Negative	1	keep	41	0	0	0	1.15146303960215	2.60596858142775	1.60852189744921	-4.08571097041872
AGACGTTCACGGTGTC-1	1522	70	0	0	0	0	95.5321944809461	1.05124835742444	FALSE	FALSE	FALSE	Negative	Negative	Negative	0	remove	0	0	0	0	0	0	NA	NA
AGACGTTCACTGAAGG-1	10735	3008	17	3	0	0	3.49324639031206	33.8332557056358	FALSE	FALSE	FALSE	bcbg13	BC11	Negative	0	keep	15	1	0	0	1.73301070682149	2.8235224387126	1.78549261774035	-5.0121552624872
AGACGTTCAGGTCCAC-1	17461	3882	18	3	0	0	4.89662676822633	33.5032357826012	FALSE	FALSE	FALSE	bcbg16	BC14	Negative	0	keep	16	1	0	0	1.35157983058282	2.19920798601542	-0.968118261442463	4.29328611705992
AGACGTTGTCAATGTC-1	590	57	0	0	0	0	91.0169491525424	3.22033898305085	FALSE	FALSE	FALSE	Negative	Negative	Negative	0	remove	0	0	0	0	0	0	NA	NA
AGACGTTTCAAACGGG-1	17818	3970	44	1	0	0	1.06633741160624	32.276349758671	TRUE	FALSE	TRUE	bcbg17	BC15	Negative	2	keep	44	0	0	0	1.47416358459359	2.97147017216409	-5.49020532880811	2.52449944828245
AGACGTTTCAGCACAT-1	40170	6257	50	2	0	0	2.24794622852875	30.6372915110779	TRUE	TRUE	TRUE	bcbg02	BC01	Negative	3	keep	49	1	0	0	0.557800420893007	2.68729018261871	NA	NA
AGACGTTTCCACGTGG-1	16362	3859	7	2	0	0	4.6326854907713	35.8085808580858	FALSE	FALSE	FALSE	bcbg02	BC01	Negative	0	keep	6	1	0	0	1.041518585088	2.48499832142028	0.72545309747668	-1.82263490344789
AGACGTTTCCCACTTG-1	44484	6250	132	3	0	0	3.63276683751461	27.0973833288373	TRUE	FALSE	FALSE	bcbg09	BC08	Negative	1	keep	130	1	0	0	0.515454763262921	2.54078246556447	-3.26400224481611	2.47113040302489
AGACGTTTCCTAAGTG-1	22211	4575	3	1	0	0	5.67736707037054	32.2452838683535	TRUE	FALSE	TRUE	bcbg04	BC03	Negative	2	keep	3	0	0	0	1.17900472720827	2.61053778725509	0.796569306506832	0.580643626196121
AGACGTTTCGCGTTTC-1	823	139	1	1	0	0	80.5589307411908	7.65492102065614	FALSE	FALSE	FALSE	bcbg19	BC17	Negative	0	remove	1	0	0	0	0	0	NA	NA
AGACGTTTCTTGTCAT-1	47531	6714	53	1	0	0	3.63131430014096	36.2289873976983	TRUE	TRUE	TRUE	bcbg11	BC10	Negative	3	keep	53	0	0	0	0.986977342552144	2.86907614819139	NA	NA
AGAGCGAAGCTAGTGG-1	2002	321	0	0	0	0	79.3706293706294	6.34365634365634	FALSE	FALSE	FALSE	Negative	Negative	Negative	0	remove	0	0	0	0	0	0	NA	NA
AGAGCGAAGTTGAGAT-1	35700	5794	59	2	0	0	3.99719887955182	27.859943977591	TRUE	FALSE	TRUE	bcbg02	BC01	Negative	2	keep	58	1	0	0	0.875702136818141	2.54668400948424	-3.8023255280116	1.07178846214506
AGAGCGACAAACCCAT-1	17080	4143	10	1	0	0	6.9672131147541	30.5093676814988	FALSE	FALSE	FALSE	bcbg08	BC07	Negative	0	keep	10	0	0	0	1.01394009403165	2.71147913214266	-0.29267422472028	0.866937550050949
AGAGCGACACAGAGGT-1	15117	3768	19	2	0	0	3.29430442548125	36.5681021366673	FALSE	FALSE	FALSE	bcbg06	BC05	Negative	0	keep	18	1	0	0	1.09343917725102	2.19032113139982	2.2527486869237	-4.23028537418153
AGAGCGACATCGGGTC-1	21240	4286	17	3	0	0	7.99905838041431	33.9359698681733	FALSE	FALSE	FALSE	bcbg08	BC07	Negative	0	keep	15	1	0	0	1.21016826204772	2.71630231094652	0.281354148044307	-0.415115115897919
AGAGCGAGTCATACTG-1	13541	3642	30	1	0	0	4.17989808729045	29.1558969056938	FALSE	FALSE	FALSE	bcbg19	BC17	Negative	0	keep	30	0	0	0	1.93267772285355	2.71014533879024	-3.76597551618604	-0.757030216710831
AGAGCGAGTCATGCCG-1	26914	4955	46	2	0	0	3.4963216170023	27.4466820242253	FALSE	FALSE	FALSE	bcbg10	BC09	Negative	0	keep	45	1	0	0	0.555669541051082	2.71595526358449	-6.5476127079585	0.173721405012344
AGAGCGAGTCTTTCAT-1	18695	3678	9	1	1	1	13.9823482214496	34.854239101364	TRUE	TRUE	TRUE	bcbg18	BC16	A0252	3	keep	9	0	1	0	0.957320246984086	1.43732351257449	NA	NA
AGAGCGAGTTGATTGC-1	1048	116	0	0	0	0	86.3549618320611	5.15267175572519	FALSE	FALSE	FALSE	Negative	Negative	Negative	0	remove	0	0	0	0	0	0	NA	NA
AGAGCGATCGTGGGAA-1	582	47	0	0	0	0	91.4089347079038	2.57731958762887	FALSE	FALSE	FALSE	Negative	Negative	Negative	0	remove	0	0	0	0	0	0	NA	NA
AGAGCGATCGTGGTCG-1	11672	2978	14	2	0	0	3.51267991775188	39.4533927347498	FALSE	FALSE	FALSE	bcbg06	BC05	Negative	0	keep	13	1	0	0	1.48772323750969	2.16455913435928	1.82947321619006	-4.51603767062929
AGAGCGATCTTCCTTC-1	21443	4591	71	2	1	1	4.80809588210605	26.568110805391	FALSE	FALSE	FALSE	bcbg08	BC07	A0251	0	keep	70	1	1	0	1.05271166398527	2.37893537111962	-6.0086665562251	0.770687612039779
AGAGCTTAGAACTGTA-1	32527	5542	35	2	5	1	2.37648722599686	32.4622621206997	FALSE	TRUE	FALSE	bcbg14	BC12	A0253	1	keep	34	1	5	0	1.14805566485636	2.5641828364121	-1.38213626657514	1.97824290607664
AGAGCTTAGACCCACC-1	15230	3525	17	2	0	0	4.28102429415627	38.6736703873933	FALSE	FALSE	FALSE	bcbg06	BC05	Negative	0	keep	16	1	0	0	2.32164072113128	2.44283222981326	0.479399878635127	-2.86638137485292
AGAGCTTAGATGGCGT-1	978	93	0	0	1	1	89.7750511247444	3.16973415132924	FALSE	FALSE	FALSE	Negative	Negative	A0252	0	remove	0	0	1	0	0	0	NA	NA
AGAGCTTAGTACGTTC-1	29193	5119	19	1	0	0	6.11105401979927	36.9609152879115	TRUE	FALSE	FALSE	bcbg14	BC12	Negative	1	keep	19	0	0	0	0.521822382445286	2.50993089397964	4.23363061632128	0.321272852165435
AGAGCTTAGTTAAGTG-1	27386	5291	49	3	0	0	2.89929160885124	34.8243628131162	TRUE	FALSE	TRUE	bcbg02	BC01	Negative	2	keep	47	1	0	0	1.36639788585042	2.89933445070207	4.0663575717351	1.03799894664976
AGAGCTTCACCGAAAG-1	17883	3968	9	1	0	0	3.76894257115696	35.7210758821227	FALSE	FALSE	FALSE	bcbg10	BC09	Negative	0	keep	9	0	0	0	1.33393509412289	2.40382540604214	-0.00435141836194286	5.72014549587462
AGAGCTTCAGCTGTTA-1	823	124	0	0	0	0	84.325637910085	5.34629404617254	FALSE	FALSE	FALSE	Negative	Negative	Negative	0	remove	0	0	0	0	0	0	NA	NA
AGAGCTTCAGGAATGC-1	19688	4471	15	1	0	0	4.92685900040634	30.5262088581877	FALSE	FALSE	FALSE	bcbg03	BC02	Negative	0	keep	15	0	0	0	1.51632766776254	2.41219904487381	-2.83701221262006	0.794866593820785
AGAGCTTCATGACATC-1	19352	4266	67	1	0	0	4.80053741215378	31.6711451012815	FALSE	FALSE	FALSE	bcbg14	BC12	Negative	0	keep	67	0	0	0	1.63587332633801	2.42788197211112	-0.772764366016667	3.73621061657164
AGAGCTTGTAGCAAAT-1	861	173	0	0	0	0	77.3519163763066	7.31707317073171	FALSE	FALSE	FALSE	Negative	Negative	Negative	0	remove	0	0	0	0	0	0	NA	NA
AGAGCTTGTCCGTGAC-1	744	75	1	1	0	0	89.3817204301075	4.43548387096774	FALSE	FALSE	FALSE	bcbg20	BC18	Negative	0	remove	1	0	0	0	0	0	NA	NA
AGAGCTTTCATCACCC-1	16825	3825	17	2	0	0	4.67161961367013	40.4338781575037	FALSE	FALSE	FALSE	bcbg19	BC17	Negative	0	keep	16	1	0	0	0.466468412985971	2.29407948325888	3.01892991746875	-3.73778006221559
AGAGCTTTCATCATTC-1	990	118	0	0	0	0	86.7676767676768	5.15151515151515	FALSE	FALSE	FALSE	Negative	Negative	Negative	0	remove	0	0	0	0	0	2.40703610426903	NA	NA
AGAGCTTTCCTTGGTC-1	29779	5091	33	4	2	1	5.77252426206387	37.9226972027268	TRUE	FALSE	FALSE	bcbg14	BC12	A0253	1	keep	30	1	2	0	1.47202955670738	2.16602782245225	0.500849325313289	3.32264378879759
AGAGTGGAGAGAGCTC-1	28995	5088	25	5	0	0	5.37334023107432	31.2295223314365	TRUE	FALSE	FALSE	bcbg04	BC03	Negative	1	keep	21	1	0	0	0.866910636875114	2.33330344951443	-1.41370655585913	0.330557080251907
AGAGTGGAGAGTGAGA-1	15815	3858	14	1	0	0	4.92570344609548	35.0110654441986	FALSE	FALSE	FALSE	bcbg10	BC09	Negative	0	keep	14	0	0	0	1.06365269165956	2.46379269833334	1.45543595041247	0.89635876033995
AGAGTGGAGCGATTCT-1	18937	3869	3	1	0	0	7.18170776786186	40.0855468131172	TRUE	FALSE	FALSE	bcbg10	BC09	Negative	1	keep	3	0	0	0	0.720827275092964	2.6533594711483	2.7295598575017	-1.83873304511812
AGAGTGGAGGAACTGC-1	21301	4768	20	2	0	0	5.10774142059058	30.2145439181259	TRUE	FALSE	FALSE	bcbg02	BC01	Negative	1	keep	19	1	0	0	0.662132692778769	2.74427330774346	-2.74050025259046	1.00881067131255
AGAGTGGAGTGGAGTC-1	2372	495	2	1	0	0	61.5092748735245	16.5261382799325	FALSE	TRUE	FALSE	bcbg07	BC06	Negative	1	remove	2	0	0	0	0	0	NA	NA
AGAGTGGCAAACTGCT-1	15132	3684	28	2	0	0	6.40364789849326	35.6727464974888	FALSE	TRUE	FALSE	bcbg19	BC17	Negative	1	keep	27	1	0	0	1.45960427313119	2.60684196759042	0.55892010416003	-1.20634361888673
AGAGTGGGTATTACCG-1	39308	5970	102	2	0	0	3.569247990231	30.6909534954717	TRUE	FALSE	TRUE	bcbg17	BC15	Negative	2	keep	101	1	0	0	1.57194725778356	2.29294274360969	-3.57769016538648	0.531138571245407
AGAGTGGGTCCTAGCG-1	17929	4301	39	2	0	0	2.52105527357912	31.8589993864688	FALSE	FALSE	FALSE	bcbg15	BC13	Negative	0	keep	38	1	0	0	1.3320435284452	2.77629440835191	1.40585489953967	3.25030496929381
AGAGTGGGTCTCCATC-1	15258	3731	8	3	0	0	3.93891728929086	35.5420107484598	FALSE	FALSE	FALSE	bcbg13	BC11	Negative	0	keep	6	1	0	0	0	2.73557882859544	0.978365857257564	-2.60571977283266
AGAGTGGGTCTCTCTG-1	18637	3960	13	1	0	0	4.08327520523689	38.7723346032087	FALSE	FALSE	FALSE	bcbg11	BC10	Negative	0	keep	13	0	0	0	1.14621704455316	2.00671015429801	1.20782466615649	5.18596151684019
AGAGTGGGTTGAGTTC-1	982	148	0	0	0	0	82.4847250509165	6.72097759674134	FALSE	FALSE	FALSE	Negative	Negative	Negative	0	remove	0	0	0	0	0	0	NA	NA
AGAGTGGTCACCGTAA-1	24446	4788	89	1	0	0	2.65483105620551	32.7170089176143	FALSE	FALSE	FALSE	bcbg18	BC16	Negative	0	keep	89	0	0	0	1.23964567347205	2.80605162608595	-6.43343786512403	-1.58528491641786
AGAGTGGTCCACGTGG-1	1138	233	0	0	0	0	76.8014059753954	3.95430579964851	FALSE	FALSE	FALSE	Negative	Negative	Negative	0	remove	0	0	0	0	0	0	NA	NA
AGAGTGGTCGCCAAAT-1	18498	3935	11	1	0	0	6.65477348902584	36.987782462969	FALSE	FALSE	FALSE	bcbg11	BC10	Negative	0	keep	11	0	0	0	1.30914192962958	2.51386483942866	2.59143253053637	-1.8939500727823
AGATCTGAGCTCTCGG-1	22471	4784	42	1	0	0	3.96511058697877	28.4811534867162	TRUE	FALSE	TRUE	bcbg13	BC11	Negative	2	keep	42	0	0	0	1.69564867827503	2.24657991947348	-5.88159565244703	0.30530628774855
AGATCTGAGCTTATCG-1	27696	4885	42	1	0	0	3.10875216637782	36.1929520508377	FALSE	FALSE	FALSE	bcbg13	BC11	Negative	0	keep	42	0	0	0	1.15258828986991	2.80491720983864	-1.31516147767095	-2.67798611308839
AGATCTGAGGGTCGAT-1	24489	4509	44	1	0	0	5.6474335415901	37.8047286536812	FALSE	FALSE	FALSE	bcbg02	BC01	Negative	0	keep	44	0	0	0	0.597017930466896	2.89870127060378	2.46618457521411	-1.47341117049959
AGATCTGCACATAACC-1	25295	4744	10	3	0	0	5.59794425775845	39.0828226922317	TRUE	FALSE	FALSE	bcbg10	BC09	Negative	1	keep	8	1	0	0	0.782075740783424	2.82217629803934	3.09310956682177	-2.05628749515321
AGATCTGGTACTTGAC-1	52974	6699	146	2	1	1	4.21527541812965	27.1095254275682	FALSE	FALSE	FALSE	bcbg03	BC02	A0251	0	keep	145	1	1	0	0.920352393242038	2.61357203309217	-4.57764939580945	0.491073819143508
AGATCTGGTCAGGACA-1	862	67	0	0	0	0	92.92343387471	2.43619489559165	FALSE	FALSE	FALSE	Negative	Negative	Negative	0	remove	0	0	0	0	0	0	NA	NA
AGATCTGGTCCAAGTT-1	14264	3820	1	1	0	0	3.72966909702748	35.1724621424565	FALSE	FALSE	FALSE	bcbg04	BC03	Negative	0	keep	1	0	0	0	1.33612214308294	2.70947001900625	-0.189294975147526	-2.10560676242616
AGATCTGGTCGTTGTA-1	10905	3024	6	2	0	0	7.10683172856488	36.5795506648326	FALSE	FALSE	FALSE	bcbg04	BC03	Negative	0	keep	5	1	0	0	1.04169658345764	2.12059360551764	2.88041396821948	-3.5084018387964
AGATCTGTCACAGTAC-1	28455	4953	35	2	0	0	1.37409945528027	38.5661570901423	TRUE	FALSE	TRUE	bcbg18	BC16	Negative	2	keep	34	1	0	0	0.719933335403695	2.56099469542817	-1.26507770632295	-3.32339998866823
AGATCTGTCCATGCTC-1	45504	6672	71	2	0	0	3.87438466947961	35.3573312236287	FALSE	TRUE	FALSE	bcbg07	BC06	Negative	1	keep	70	1	0	0	0.840948632708545	2.51991713473677	-1.950182896004	-0.380942640559937
AGATTGCAGCTGGAAC-1	18796	3885	80	1	1	1	4.17642051500319	38.5188337944243	TRUE	FALSE	FALSE	bcbg19	BC17	A0254	1	keep	80	0	1	0	0.724673067290727	2.40771361749629	1.15086074556323	-3.01138850833681
AGATTGCAGGTGCACA-1	25218	4608	35	1	0	0	5.01229280672535	36.2598144182727	TRUE	FALSE	TRUE	bcbg03	BC02	Negative	2	keep	35	0	0	0	0.950177479199895	2.55693770144434	1.94671030725451	-2.45957085277345
AGATTGCCAACCGCCA-1	20994	4278	11	2	0	0	2.91035533962084	40.1114604172621	FALSE	FALSE	FALSE	bcbg06	BC05	Negative	0	keep	10	1	0	0	1.57082442652246	2.59409663417901	2.43149991716357	-3.99953266765382
AGATTGCCAATAACGA-1	17291	3773	20	2	1	1	4.92163553293621	35.5213694985831	FALSE	FALSE	FALSE	bcbg18	BC16	A0251	0	keep	19	1	1	0	1.19795740839873	2.81030950443199	1.69152708734484	1.17127254818175
AGATTGCCAGACGTAG-1	24615	4704	8	1	0	0	4.98476538695917	39.0737355271176	TRUE	FALSE	FALSE	bcbg05	BC04	Negative	1	keep	8	0	0	0	0.594714112141951	2.54799365587051	3.23420329774829	-0.834219841020371
AGATTGCCAGGTGGAT-1	25963	4930	24	2	0	0	4.57574240264992	38.6858221314948	TRUE	FALSE	TRUE	bcbg17	BC15	Negative	2	keep	23	1	0	0	1.30729025294631	2.07102409344422	2.91171594346972	3.74672773693297
AGATTGCGTCAGGACA-1	8271	2569	33	1	0	0	4.0744770886229	38.7861201789385	FALSE	FALSE	FALSE	bcbg17	BC15	Negative	0	keep	33	0	0	0	1.22908112355724	2.24742174331257	0.531309682979305	-1.85021707202699
AGATTGCGTCATCGGC-1	32532	5365	58	3	0	0	5.39161441042666	37.3293987458502	TRUE	FALSE	TRUE	bcbg13	BC11	Negative	2	keep	55	2	0	0	1.14795072467313	2.26248264362941	-1.28067379807023	-2.72537085201051
AGATTGCGTGCGCTTG-1	19012	3858	24	1	0	0	5.48074900063118	39.4803282137597	FALSE	FALSE	FALSE	bcbg16	BC14	Negative	0	keep	24	0	0	0	1.42452938091399	2.44405616408412	1.3661212512395	5.69150093410704
AGATTGCGTTTGGCGC-1	22871	4598	21	2	0	0	4.70464780726684	34.9219535656508	FALSE	FALSE	FALSE	bcbg13	BC11	Negative	0	keep	20	1	0	0	1.01121527562269	2.27672339625916	-0.467665951595585	3.84076908443663
AGATTGCTCAACTCTT-1	17747	3922	3	1	1	1	5.18397475629684	38.2768918690483	FALSE	FALSE	FALSE	bcbg04	BC03	A0253	0	keep	3	0	1	0	0.989699750175468	2.67576199609165	1.0241486617467	-0.378354904907014
AGATTGCTCACGAAGG-1	47221	6943	55	3	1	1	4.91942144384914	35.8018678130493	FALSE	TRUE	FALSE	bcbg20	BC18	A0253	1	keep	44	10	1	0	2.02351592896745	2.61784910378358	5.23057885850878	-2.39289280559328
AGATTGCTCAGAGCTT-1	954	99	0	0	0	0	90.146750524109	3.77358490566038	FALSE	FALSE	FALSE	Negative	Negative	Negative	0	remove	0	0	0	0	0	2.44079629389538	NA	NA
AGATTGCTCGTGGTCG-1	11530	3142	22	1	0	0	1.01474414570685	34.0242844752819	FALSE	FALSE	FALSE	bcbg17	BC15	Negative	0	keep	22	0	0	0	0	2.90941449811809	-1.08717794333486	-4.64546796466615
AGCAGCCAGATATGCA-1	14522	3377	2	1	0	0	3.00922737914888	40.4283156590001	FALSE	FALSE	FALSE	bcbg19	BC17	Negative	0	keep	2	0	0	0	0	2.48638606723627	1.79036112512561	-4.53861209537294
AGCAGCCAGCGTAGTG-1	21043	4293	1	1	0	0	5.52202632704462	38.7492277717056	TRUE	FALSE	FALSE	bcbg03	BC02	Negative	1	keep	1	0	0	0	1.06501057061159	2.09534702362321	2.88901611055346	4.24628904674742
AGCAGCCAGTCCGTAT-1	15178	3818	26	2	1	1	6.12070101462643	33.2257214389248	FALSE	FALSE	FALSE	bcbg19	BC17	A0254	0	keep	25	1	1	0	1.72489617354763	2.82211432987633	0.100255090846736	-1.79445907260683
AGCAGCCAGTCGTACT-1	15895	3887	12	2	0	0	5.25322428436615	33.0418370556779	FALSE	FALSE	FALSE	bcbg06	BC05	Negative	0	keep	11	1	0	0	1.42205797173309	2.92400006730009	-0.168057363376896	-1.56708726074007
AGCAGCCCACCGATAT-1	8500	2866	12	1	0	0	14.4	20.5176470588235	FALSE	TRUE	FALSE	bcbg03	BC02	Negative	1	remove	12	0	0	0	1.51059207779747	2.715862740839	NA	NA
AGCAGCCGTGTTAAGA-1	18350	3893	12	2	0	0	3.47683923705722	36.6158038147139	FALSE	FALSE	FALSE	bcbg13	BC11	Negative	0	keep	11	1	0	0	0.968836647398724	2.82160592693692	0.69362731660815	5.86705997799132
AGCAGCCTCAGAAATG-1	9910	2813	15	3	0	0	2.01816347124117	37.5782038345106	FALSE	FALSE	FALSE	bcbg19	BC17	Negative	0	keep	13	1	0	0	1.79929908775394	2.71649076568233	1.84607907022448	-5.47204038287904
AGCAGCCTCCACGTTC-1	779	74	0	0	0	0	91.0141206675225	3.85109114249037	FALSE	FALSE	FALSE	Negative	Negative	Negative	0	remove	0	0	0	0	0	0	NA	NA
AGCAGCCTCCAGAAGG-1	36938	5689	83	2	1	1	5.65000812171747	27.7140072554009	TRUE	FALSE	TRUE	bcbg08	BC07	A0251	2	keep	82	1	1	0	0.733759071251314	2.26832126577584	-1.77074212943105	1.27642289016936
AGCAGCCTCCGTAGGC-1	17269	3796	30	2	0	0	4.72523018124964	37.8134228965198	FALSE	FALSE	FALSE	bcbg02	BC01	Negative	0	keep	29	1	0	0	0.456837539248891	2.53222323056579	0.794168908252437	5.0323856196234
AGCAGCCTCGCGCCAA-1	20047	4635	21	1	0	0	8.0361151294458	28.4730882426298	FALSE	TRUE	FALSE	bcbg07	BC06	Negative	1	keep	21	0	0	0	1.38453444554098	2.67196346219194	-2.73341361795453	-0.554302332656647
AGCAGCCTCTAACTTC-1	800	139	0	0	0	0	81.875	5.125	FALSE	FALSE	FALSE	Negative	Negative	Negative	0	remove	0	0	0	0	0	0	NA	NA
AGCATACAGACAGGCT-1	16023	3791	7	1	0	0	6.48442863383886	35.3242214316919	TRUE	FALSE	FALSE	bcbg04	BC03	Negative	1	keep	7	0	0	0	0	2.39658947829247	2.69335075105639	-3.29106971408632
AGCATACAGGAATTAC-1	19442	4077	9	1	0	0	5.17950828104104	37.3212632445222	FALSE	FALSE	FALSE	bcbg13	BC11	Negative	0	keep	9	0	0	0	1.27305619738177	2.10424454533065	2.41785212244006	0.622545572263931
AGCATACAGGTACTCT-1	998	263	0	0	0	0	66.9338677354709	10.8216432865731	FALSE	FALSE	FALSE	Negative	Negative	Negative	0	remove	0	0	0	0	0	2.3997154407563	NA	NA
AGCATACAGGTCGGAT-1	988	144	0	0	0	0	85.1214574898785	4.65587044534413	FALSE	FALSE	FALSE	Negative	Negative	Negative	0	remove	0	0	0	0	0	0	NA	NA
AGCATACAGTCTCCTC-1	17879	4155	12	1	0	0	5.36383466636837	37.7481962078416	TRUE	FALSE	FALSE	bcbg16	BC14	Negative	1	keep	12	0	0	0	1.4715295003848	2.9965681006731	2.9246396609685	-3.22638842250612
AGCATACGTACCTACA-1	1457	360	3	3	0	0	64.8592999313658	11.8050789293068	FALSE	TRUE	FALSE	Doublet	Doublet	Negative	2	remove	1	1	0	0	0	2.06222136969842	NA	NA
AGCATACGTATCGCAT-1	1180	118	1	1	0	0	89.5762711864407	3.30508474576271	FALSE	FALSE	FALSE	bcbg14	BC12	Negative	0	remove	1	0	0	0	2.24861202924938	0	NA	NA
AGCATACGTCGAGTTT-1	22720	4451	15	2	1	1	3.74119718309859	37.1038732394366	TRUE	FALSE	TRUE	bcbg09	BC08	A0252	2	keep	14	1	1	0	0.841749296341301	2.326590420334	0.731717068805416	4.53249719951842
AGCATACGTCTCCATC-1	23255	4486	52	4	0	0	11.1115889056117	36.4308750806278	FALSE	FALSE	FALSE	bcbg03	BC02	Negative	0	keep	49	1	0	0	1.58312175082287	2.00824433500637	3.58722491945239	-0.751445678727891
AGCATACGTGGTTTCA-1	18789	4093	13	1	0	0	6.71669593911331	38.0807919527383	FALSE	FALSE	FALSE	bcbg13	BC11	Negative	0	keep	13	0	0	0	0.954233285403035	2.54230872459451	1.57481094087573	-0.784215120332505
AGCATACGTTCCGTCT-1	28406	5404	12	1	0	0	3.79145251003309	36.9675420685771	TRUE	FALSE	FALSE	bcbg16	BC14	Negative	1	keep	12	0	0	0	1.42751900638268	2.4776459676124	2.49951453889819	3.5879059157202
AGCATACTCACATGCA-1	12737	3126	12	2	0	0	4.81275025516213	39.3734788411714	FALSE	FALSE	FALSE	bcbg19	BC17	Negative	0	keep	11	1	0	0	1.59444024162659	2.18054652879287	3.46340223039599	-4.15696450855043
AGCATACTCATCACCC-1	38715	6213	49	5	0	0	10.9285806534935	32.19940591502	TRUE	TRUE	TRUE	bcbg20	BC18	Negative	3	keep	45	1	0	0	0.573740394168128	2.57566081648276	NA	NA
AGCATACTCGCCAGCA-1	31291	5447	7	1	0	0	5.86750183758908	35.6875778977981	FALSE	FALSE	FALSE	bcbg05	BC04	Negative	0	keep	7	0	0	0	1.50749107713193	2.38940496953983	4.36012550081225	-1.42060419704225
AGCATACTCGGAAACG-1	1256	73	0	0	2	1	94.4267515923567	1.8312101910828	FALSE	FALSE	FALSE	Negative	Negative	A0253	0	remove	0	0	2	0	0	0	NA	NA
AGCATACTCTCCAGGG-1	17818	3922	39	1	0	0	2.6658435290156	35.2003591873386	TRUE	FALSE	FALSE	bcbg07	BC06	Negative	1	keep	39	0	0	0	1.3366184641382	2.18123328804908	0.0644993373295855	-4.92903968478944
AGCATACTCTCGTTTA-1	1314	217	0	0	0	0	78.4627092846271	8.14307458143075	FALSE	FALSE	FALSE	Negative	Negative	Negative	0	remove	0	0	0	0	0	0	NA	NA
AGCATACTCTTTCCTC-1	27612	5295	35	3	0	0	1.68405041286397	32.7393886715921	TRUE	TRUE	TRUE	bcbg07	BC06	Negative	3	keep	33	1	0	0	0.309072687573601	2.73996578152674	NA	NA
AGCCTAAAGAGGGCTT-1	1498	96	0	0	0	0	93.2576769025367	2.60347129506008	FALSE	FALSE	FALSE	Negative	Negative	Negative	0	remove	0	0	0	0	0	2.03804222210607	NA	NA
AGCCTAAAGATAGTCA-1	25735	4955	20	2	0	0	4.8960559549252	37.800660578978	FALSE	FALSE	FALSE	bcbg13	BC11	Negative	0	keep	19	1	0	0	1.07938847187427	2.62633413853498	4.24934859956713	1.09956923340056
AGCCTAAAGGATGCGT-1	654	85	0	0	0	0	86.697247706422	5.35168195718654	FALSE	FALSE	FALSE	Negative	Negative	Negative	0	remove	0	0	0	0	0	0	NA	NA
AGCCTAAAGTCGATAA-1	31843	5743	33	1	1	1	6.60113682756022	26.2098420374965	TRUE	TRUE	TRUE	bcbg08	BC07	A0253	3	keep	33	0	1	0	0.943985200219839	2.71680075720606	NA	NA
AGCCTAACAACTGCGC-1	20186	4424	37	2	0	0	4.07708312691965	35.2472010304171	FALSE	FALSE	FALSE	bcbg20	BC18	Negative	0	keep	36	1	0	0	1.24615956612682	2.43389838294056	2.58648629869433	-1.81393167163637
AGCCTAACACCGGAAA-1	762	105	0	0	0	0	86.0892388451444	6.16797900262467	FALSE	FALSE	FALSE	Negative	Negative	Negative	0	remove	0	0	0	0	0	0	NA	NA
AGCCTAACACTTAACG-1	1001	268	1	1	1	1	67.7322677322677	10.989010989011	FALSE	FALSE	FALSE	bcbg08	BC07	A0251	0	remove	1	0	1	0	0	0	NA	NA
AGCCTAACAGCTGTTA-1	20287	4385	4	1	1	1	6.51155912653423	37.4624143540198	TRUE	FALSE	FALSE	bcbg03	BC02	A0251	1	keep	4	0	1	0	1.85975942257219	2.62583379139625	4.4906420298955	-0.752379623906876
AGCCTAACAGGGATTG-1	1926	952	3	2	0	0	2.33644859813084	40.3946002076843	FALSE	FALSE	FALSE	bcbg13	BC11	Negative	0	remove	2	1	0	0	1.82327557732498	1.82327557732498	NA	NA
AGCCTAACAGTCTTCC-1	21707	4455	11	1	0	0	3.15566407149767	36.8775049523195	FALSE	FALSE	FALSE	bcbg05	BC04	Negative	0	keep	11	0	0	0	1.04476258749051	2.63182155857838	0.966627080096919	-3.59282037402895
AGCCTAACATCAGTCA-1	39397	6013	167	3	0	0	4.99022768231084	26.2304236363175	TRUE	FALSE	TRUE	bcbg07	BC06	Negative	2	keep	165	1	0	0	0.819397453296489	2.65316974659172	-6.67984585081128	0.623266073209976
AGCCTAAGTCGGATCC-1	2600	527	2	1	1	1	68.4615384615385	10	FALSE	FALSE	FALSE	bcbg14	BC12	A0253	0	remove	2	0	1	0	0	0	NA	NA
AGCCTAAGTTACCAGT-1	18810	4137	21	1	0	0	3.19510898458267	36.2838915470494	FALSE	FALSE	FALSE	bcbg18	BC16	Negative	0	keep	21	0	0	0	0.426333905783498	2.62170555844366	0.213486034526546	-4.58506223346498
AGCCTAAGTTGGTTTG-1	22797	4533	13	1	0	0	5.35596789051191	36.9566170987411	TRUE	FALSE	FALSE	bcbg02	BC01	Negative	1	keep	13	0	0	0	1.16104579720657	2.44475292266443	1.74386282648059	3.99981430385802
AGCCTAAGTTTAGGAA-1	24105	4505	6	2	0	0	3.31881352416511	38.2700684505289	TRUE	FALSE	FALSE	bcbg16	BC14	Negative	1	keep	5	1	0	0	1.63870869362999	2.39392746348893	2.17024012292834	2.9005976042578
AGCCTAATCAGCCTAA-1	1697	153	0	0	0	0	89.6876841484974	3.65350618738951	FALSE	FALSE	FALSE	Negative	Negative	Negative	0	remove	0	0	0	0	0	1.93047041241648	NA	NA
AGCCTAATCCGCGTTT-1	19318	4043	41	1	0	0	2.96096904441454	39.0257790661559	TRUE	FALSE	FALSE	bcbg19	BC17	Negative	1	keep	41	0	0	0	0.937251822216399	2.38281732295255	1.03902264322253	-3.48951789523866
AGCCTAATCGTGGACC-1	20881	4301	6	2	0	0	4.96623724917389	34.8163402135913	TRUE	FALSE	FALSE	bcbg05	BC04	Negative	1	keep	5	1	0	0	0.890649918338853	2.44546338102164	-0.515467505798619	4.4834239802191
AGCCTAATCTACCAGA-1	28824	5500	106	2	0	0	6.03316680543991	25.2081598667777	TRUE	FALSE	TRUE	bcbg07	BC06	Negative	2	keep	104	2	0	0	2.07174477566364	2.46427242507585	-5.6328349522212	0.743139596922134
AGCCTAATCTTGAGGT-1	24276	4739	9	3	0	0	7.90080738177624	34.5444059976932	TRUE	TRUE	TRUE	bcbg05	BC04	Negative	3	keep	7	1	0	0	0.344957192833264	2.46045738925151	NA	NA
AGCGGTCAGACGACGT-1	17627	4252	13	1	0	0	7.15379815056447	30.0618369546718	FALSE	FALSE	FALSE	bcbg08	BC07	Negative	0	keep	13	0	0	0	0.99396800987795	2.25230945548733	-0.150153200969975	0.744000466806625
AGCGGTCAGAGTGACC-1	1450	104	0	0	1	1	92	1.86206896551724	FALSE	FALSE	FALSE	Negative	Negative	A0252	0	remove	0	0	1	0	0	0	NA	NA
AGCGGTCAGGACAGAA-1	19749	3988	14	3	2	2	6.23829054635678	37.2778368524989	TRUE	FALSE	FALSE	bcbg04	BC03	Doublet	2	keep	12	1	1	1	0.699481826397339	2.1512180182514	1.26254697526904	-0.562994358794953
AGCGGTCAGGGATCTG-1	31090	5265	115	2	0	0	4.88903184303635	25.2782245094886	FALSE	FALSE	FALSE	bcbg15	BC13	Negative	0	keep	114	1	0	0	1.35964784669561	2.04828408369055	-5.8204136303523	1.52522126053068
AGCGGTCCATACAGCT-1	29585	5267	21	2	0	0	5.35068446848065	37.4345107317898	FALSE	FALSE	FALSE	bcbg19	BC17	Negative	0	keep	20	1	0	0	0.98955815675316	2.55181107454712	4.78258605684252	-2.12485334064272
AGCGGTCGTCGCATAT-1	23832	4554	46	2	0	0	3.45334004699564	28.9232964081907	TRUE	FALSE	FALSE	bcbg18	BC16	Negative	1	keep	45	1	0	0	1.13076302655229	2.09596258909415	-6.32159809385328	-0.337179837482239
AGCGGTCGTGAGGGAG-1	20559	4104	20	1	0	0	4.58193491901357	36.7965367965368	FALSE	FALSE	FALSE	bcbg18	BC16	Negative	0	keep	20	0	0	0	0	2.68234527286568	1.38085194314929	-1.97124406482485
AGCGGTCTCACTTCAT-1	28318	5201	32	2	0	0	2.80033900699202	38.9151776255385	FALSE	FALSE	FALSE	bcbg16	BC14	Negative	0	keep	31	1	0	0	0.722413148696774	2.71636826549231	5.36404796327563	-1.72521552230623
AGCGGTCTCTTGACGA-1	31641	5414	8	1	0	0	4.93663284978351	36.7592680383047	TRUE	FALSE	FALSE	bcbg15	BC13	Negative	1	keep	8	0	0	0	0.489862182661821	2.22106984585469	2.00747009004565	3.83239487026427
AGCGTATAGATAGCAT-1	28117	5177	91	3	0	0	3.61702884376	28.8081943308319	TRUE	FALSE	TRUE	bcbg18	BC16	Negative	2	keep	89	1	0	0	0.884852439277019	2.17752603348993	-6.53929094587354	-0.388208863990571
AGCGTATAGCGATCCC-1	26250	4977	91	1	0	0	3.66857142857143	30.24	TRUE	FALSE	TRUE	bcbg13	BC11	Negative	2	keep	91	0	0	0	1.18958406687384	2.42353770341171	-4.32220725332288	3.33888653133604
AGCGTATAGTTGAGTA-1	1234	104	0	0	1	1	91.2479740680713	2.51215559157212	FALSE	FALSE	FALSE	Negative	Negative	A0252	0	remove	0	0	1	0	0	0	NA	NA
AGCGTATAGTTGCAGG-1	17685	4057	24	1	0	0	6.23126943737631	33.717839977382	TRUE	FALSE	FALSE	bcbg03	BC02	Negative	1	keep	24	0	0	0	1.80649347603911	2.36204820298407	-0.147005360470097	4.29640034054015
AGCGTATAGTTGTCGT-1	21101	4588	13	2	1	1	6.38832282830198	31.9131794701673	FALSE	FALSE	FALSE	bcbg05	BC04	A0254	0	keep	12	1	1	0	1.34637485877766	2.47653481590879	-0.59769211326627	0.357819827539657
AGCGTATCAAGCGCTC-1	742	107	0	0	0	0	85.8490566037736	4.31266846361186	FALSE	FALSE	FALSE	Negative	Negative	Negative	0	remove	0	0	0	0	0	0	NA	NA
AGCGTATCAGATGGGT-1	27233	4950	27	1	0	0	5.62185583666875	38.9343810817758	FALSE	FALSE	FALSE	bcbg02	BC01	Negative	0	keep	27	0	0	0	0.742701181885679	2.68009353707007	4.28983445848437	0.149142833692764
AGCGTATCAGTCGATT-1	890	84	0	0	0	0	91.5730337078652	2.58426966292135	FALSE	FALSE	FALSE	Negative	Negative	Negative	0	remove	0	0	0	0	0	0	NA	NA
AGCGTATCATACAGCT-1	26267	4884	53	1	1	1	4.75501579929189	31.9450260783493	FALSE	FALSE	FALSE	bcbg17	BC15	A0254	0	keep	53	0	1	0	0.761794819176284	1.9588677297916	-1.37894131605415	2.99331644390318
AGCGTATGTATAGGTA-1	1080	83	0	0	0	0	92.5	2.22222222222222	FALSE	FALSE	FALSE	Negative	Negative	Negative	0	remove	0	0	0	0	0	0	NA	NA
AGCGTATGTGAGCGAT-1	997	102	1	1	0	0	90.1705115346038	3.20962888665998	FALSE	FALSE	FALSE	bcbg14	BC12	Negative	0	remove	1	0	0	0	0	0	NA	NA
AGCGTATGTGTTGGGA-1	21140	4668	6	2	0	0	5.24597918637654	35.5439924314096	FALSE	FALSE	FALSE	bcbg05	BC04	Negative	0	keep	5	1	0	0	1.21348278607822	2.83809871434564	5.00065036500903	-0.646543232457902
AGCGTATTCAAAGTAG-1	30402	5556	97	3	0	0	3.21689362541938	27.1462403789224	FALSE	FALSE	FALSE	bcbg07	BC06	Negative	0	keep	95	1	0	0	1.37632774831061	2.6502112599551	-6.43810371671705	0.0862025341818079
AGCGTATTCAGGTTCA-1	15272	3131	33	1	0	0	2.23284442116291	36.2886327920377	FALSE	FALSE	FALSE	bcbg16	BC14	Negative	0	keep	33	0	0	0	0	2.85473462825332	-4.82641772542981	3.03987243984434
AGCGTATTCCTGCCAT-1	24482	4645	18	2	0	0	5.12621517849849	35.7691365084552	TRUE	FALSE	TRUE	bcbg03	BC02	Negative	2	keep	17	1	0	0	1.23860034026682	2.48727972702709	2.29537482942553	3.77196315143797
AGCGTCGAGACCGGAT-1	4233	1815	5	1	0	0	5.66973777462792	33.4278289629105	FALSE	FALSE	FALSE	bcbg02	BC01	Negative	0	remove	5	0	0	0	0	2.86429783370059	NA	NA
AGCGTCGCAAGCTGGA-1	12542	3539	40	1	0	0	2.41588263434859	25.0597990751076	TRUE	FALSE	FALSE	bcbg06	BC05	Negative	1	keep	40	0	0	0	1.75508269234917	2.62155767297543	-3.97116879735975	-1.2786187806299
AGCGTCGCAATCGAAA-1	1261	87	0	0	0	0	92.6249008723236	2.45836637589215	FALSE	FALSE	FALSE	Negative	Negative	Negative	0	remove	0	0	0	0	0	0	NA	NA
AGCGTCGCAGGTTTCA-1	20142	4213	79	3	0	0	3.2816999304935	30.6871214377917	FALSE	FALSE	FALSE	bcbg13	BC11	Negative	0	keep	77	1	0	0	1.24771457147932	2.51922156938535	-6.92430500303296	-1.53335007812288
AGCGTCGGTAAACGCG-1	22191	4611	126	2	0	0	3.11387499436709	27.871659681853	FALSE	FALSE	FALSE	bcbg06	BC05	Negative	0	keep	125	1	0	0	1.4241757106413	2.79248489571656	-4.04569534574537	-1.16205379153993
AGCGTCGGTCTAGCGC-1	15216	3503	11	2	0	0	4.10094637223975	40.3062565720294	FALSE	FALSE	FALSE	bcbg13	BC11	Negative	0	keep	10	1	0	0	1.45535733179723	2.55175913202994	1.66342731203051	5.21793583248351
AGCGTCGTCGGCCGAT-1	10960	3054	18	1	0	0	6.15875912408759	30.9032846715328	FALSE	FALSE	FALSE	bcbg05	BC04	Negative	0	keep	18	0	0	0	0.648363577932972	2.85781170051071	0.171228487148006	-0.579521057861115
AGCGTCGTCTGTTTGT-1	11872	2937	38	2	0	0	5.64353099730458	38.3002021563342	FALSE	FALSE	FALSE	bcbg03	BC02	Negative	0	keep	37	1	0	0	0	2.14953443684964	0.982670743121822	4.25656059597227
AGCTCCTAGACTGTAA-1	18176	4392	7	1	0	0	1.46897007042254	29.2913732394366	FALSE	FALSE	FALSE	bcbg05	BC04	Negative	0	keep	7	0	0	0	0.742105003376765	2.92346442748101	-2.98847381387738	-0.515084711568619
AGCTCCTAGAGTACCG-1	1138	115	0	0	0	0	89.5430579964851	3.77855887521968	FALSE	FALSE	FALSE	Negative	Negative	Negative	0	remove	0	0	0	0	2.28109034946334	0	NA	NA
AGCTCCTAGCCAGAAC-1	973	245	0	0	1	1	72.3535457348407	6.5775950668037	FALSE	FALSE	FALSE	Negative	Negative	A0251	0	remove	0	0	1	0	2.42280890680479	0	NA	NA
AGCTCCTAGCTAGTCT-1	1969	363	1	1	0	0	73.2859319451498	9.95429151853733	FALSE	FALSE	FALSE	bcbg15	BC13	Negative	0	remove	1	0	0	0	0	1.80479417423424	NA	NA
AGCTCCTCAATAGAGT-1	24761	4583	21	1	2	2	2.94818464520819	34.7037680222931	TRUE	FALSE	TRUE	bcbg10	BC09	Doublet	3	keep	21	0	1	1	0.961433735597884	2.51025802814697	NA	NA
AGCTCCTCAATGTAAG-1	19167	4172	31	2	0	0	4.78948192205353	34.0220170083998	FALSE	FALSE	FALSE	bcbg03	BC02	Negative	0	keep	30	1	0	0	1.28333381997982	3.08507935824578	-6.37173990522413	-0.530893621700074
AGCTCCTCACATCTTT-1	20482	4342	61	2	0	0	2.43140318328288	37.3938091983205	FALSE	FALSE	FALSE	bcbg07	BC06	Negative	0	keep	60	1	0	0	1.23581090641656	2.92189241835344	0.555687625064571	-3.83256503726747
AGCTCCTGTAAAGTCA-1	23892	4550	40	1	0	0	3.46978067972543	37.5941737820191	FALSE	FALSE	FALSE	bcbg07	BC06	Negative	0	keep	40	0	0	0	0.349635323466158	2.72331344544485	3.23783822740527	0.824291499597762
AGCTCCTTCAACTCTT-1	4943	1966	4	1	0	0	5.46226987659316	33.6030750556342	FALSE	FALSE	FALSE	bcbg05	BC04	Negative	0	remove	4	0	0	0	1.10627052843443	1.95574572817202	NA	NA
AGCTCCTTCCGTAGTA-1	3588	1297	8	2	0	0	6.10367892976589	44.0914158305463	FALSE	FALSE	FALSE	bcbg09	BC08	Negative	0	remove	7	1	0	0	2.49718693891809	1.33159210610179	NA	NA
AGCTCCTTCGGCGGTT-1	1606	83	0	0	0	0	94.8941469489415	1.2453300124533	FALSE	FALSE	FALSE	Negative	Negative	Negative	0	remove	0	0	0	0	0	1.97777559024385	NA	NA
AGCTCCTTCTCTAAGG-1	23949	4605	46	1	0	0	1.84558854231909	35.7175664954695	FALSE	FALSE	FALSE	bcbg07	BC06	Negative	0	keep	46	0	0	0	0.812112586519398	2.77458316193559	-0.358187477932255	-4.47149535800722
AGCTCTCAGAACAACT-1	19863	4384	14	1	1	1	3.45365755424659	35.5031968987565	FALSE	FALSE	FALSE	bcbg15	BC13	A0254	0	keep	14	0	1	0	1.61494054206927	2.44862477466723	-0.17729405675916	4.91934517238829
AGCTCTCAGATATACG-1	24409	4680	24	2	0	0	5.6536523413495	39.6370191322873	FALSE	FALSE	FALSE	bcbg19	BC17	Negative	0	keep	23	1	0	0	1.11462498551615	2.38254522998372	3.8768200465581	0.454031976206039
AGCTCTCAGCCAGGAT-1	46457	6243	64	4	0	0	4.0015498202639	27.2574638913404	TRUE	FALSE	TRUE	bcbg18	BC16	Negative	2	keep	61	1	0	0	0.829213994166724	2.32785032409627	-4.25512556348829	-0.262304959552552
AGCTCTCCACCTCGGA-1	834	138	0	0	0	0	81.6546762589928	7.79376498800959	FALSE	FALSE	FALSE	Negative	Negative	Negative	0	remove	0	0	0	0	0	2.5642112138591	NA	NA
AGCTCTCGTAGAAAGG-1	726	90	0	0	0	0	87.1900826446281	6.19834710743802	FALSE	FALSE	FALSE	Negative	Negative	Negative	0	remove	0	0	0	0	0	0	NA	NA
AGCTCTCGTTATCACG-1	20949	4255	23	1	0	0	5.13150985727242	35.7248556016994	TRUE	FALSE	FALSE	bcbg04	BC03	Negative	1	keep	23	0	0	0	0.888734219858734	2.26096023198854	2.06360693658801	-0.674397615449692
AGCTCTCTCACCCGAG-1	25894	4726	15	2	0	0	3.65335598980459	37.7655055225149	FALSE	FALSE	FALSE	bcbg17	BC15	Negative	0	keep	14	1	0	0	1.075326348257	2.62062165206942	1.22598047937365	6.42587116573546
AGCTCTCTCAGCTCTC-1	939	128	0	0	0	0	86.4749733759318	4.79233226837061	FALSE	FALSE	FALSE	Negative	Negative	Negative	0	remove	0	0	0	0	0	0	NA	NA
AGCTCTCTCATGGTCA-1	25014	4737	22	1	0	0	5.93267770048773	38.9301990885104	TRUE	FALSE	FALSE	bcbg13	BC11	Negative	1	keep	22	0	0	0	0.788152030169104	2.62414932779146	4.52882858003588	-1.83239003803041
AGCTCTCTCTGTGCAA-1	24628	4817	6	2	0	0	5.60337826863732	31.6753288939419	FALSE	FALSE	FALSE	bcbg02	BC01	Negative	0	keep	5	1	0	0	1.44652719518471	2.63858156737136	-1.18062044297246	0.424010249120925
AGCTTGAAGAATTGTG-1	30102	5145	45	2	0	0	5.86671981928111	36.9510331539433	TRUE	FALSE	TRUE	bcbg02	BC01	Negative	2	keep	44	1	0	0	0.691451504127511	2.48179570992201	2.80814738954516	1.57308510158751
AGCTTGAAGAGACGAA-1	19025	3836	22	2	0	0	3.53219448094612	37.9132720105125	FALSE	FALSE	FALSE	bcbg06	BC05	Negative	0	keep	21	1	0	0	1.28871485406847	2.12330751881712	-0.116819661007207	5.08921888683531
AGCTTGAAGCGCCTTG-1	50657	6684	57	1	1	1	3.06176836370097	31.4862704068539	TRUE	FALSE	TRUE	bcbg14	BC12	A0253	2	keep	57	0	1	0	1.15419423309549	2.45615805217265	-3.54547552381543	1.33923819874022
AGCTTGAAGTCGATAA-1	17174	4148	32	3	1	1	5.86933737044369	29.4340281821358	TRUE	FALSE	FALSE	bcbg08	BC07	A0253	1	keep	30	1	1	0	0.772212979935868	2.27563857391621	0.225672800197322	0.645225199205612
AGCTTGAAGTTCGATC-1	43525	6302	27	2	0	0	4.07581849511775	38.7777139574957	TRUE	TRUE	TRUE	bcbg11	BC10	Negative	3	keep	19	8	0	0	1.49207121743652	2.40776753421054	NA	NA
AGCTTGACAAACGCGA-1	15397	3941	12	4	0	0	6.03364291745145	33.2207572903812	FALSE	FALSE	FALSE	bcbg13	BC11	Negative	0	keep	9	1	0	0	1.44630370060361	2.5907720064925	0.158622104778011	-0.892707196729447
AGCTTGACAAGCTGTT-1	32669	5152	30	2	2	1	3.80176926137929	39.3094370810248	FALSE	FALSE	FALSE	bcbg14	BC12	A0253	0	keep	29	1	2	0	1.14508360529694	2.40706395652762	1.38663907731982	3.95822695110533
AGCTTGACAATGGAGC-1	934	349	1	1	0	0	58.1370449678801	9.52890792291221	FALSE	FALSE	FALSE	bcbg09	BC08	Negative	0	remove	1	0	0	0	0	0	NA	NA
AGCTTGACACATTTCT-1	27696	5137	54	2	0	0	4.97544771808203	32.3404101675332	TRUE	FALSE	FALSE	bcbg14	BC12	Negative	1	keep	53	1	0	0	0.893739095543858	2.50085808405483	-0.135591905460637	1.59695366237852
AGCTTGACACGACGAA-1	22618	4391	38	3	0	0	6.35334689185604	38.482624458396	TRUE	FALSE	FALSE	bcbg13	BC11	Negative	1	keep	36	1	0	0	0.366118233785591	2.77460388911773	2.03578038896533	-0.545649556176926
AGCTTGACAGTTCCCT-1	13113	3508	48	2	0	0	3.59185541066118	29.1542743841989	FALSE	FALSE	FALSE	bcbg20	BC18	Negative	0	keep	47	1	0	0	0	2.74015836986653	-5.6365757397273	-0.530372677104737
AGCTTGACATAGAAAC-1	26597	5182	35	1	0	0	8.61375343083806	32.8420498552468	TRUE	TRUE	TRUE	bcbg09	BC08	Negative	3	keep	35	0	0	0	0.755157552798428	2.34176314571245	NA	NA
AGCTTGACATCATCCC-1	573	81	0	0	0	0	87.260034904014	4.71204188481675	FALSE	FALSE	FALSE	Negative	Negative	Negative	0	remove	0	0	0	0	0	0	NA	NA
AGCTTGAGTCCATCCT-1	17457	3961	32	1	0	0	5.08105630978977	35.9511943632927	TRUE	FALSE	FALSE	bcbg19	BC17	Negative	1	keep	32	0	0	0	0.452880430211069	2.56722049519452	2.37893934930773	-3.19288274432924
AGCTTGAGTCGGCATC-1	24716	4757	40	3	0	0	3.99741058423693	38.5903867939796	FALSE	FALSE	FALSE	bcbg13	BC11	Negative	0	keep	38	1	0	0	0.962557658944357	2.37120674599523	5.28546615327807	-1.03476819183138
AGCTTGAGTGCAGACA-1	19556	4234	23	1	0	0	5.16465534874207	34.6083043567192	FALSE	FALSE	FALSE	bcbg04	BC03	Negative	0	keep	23	0	0	0	1.26885003880342	2.82446414926202	0.0407995768925737	-1.01082244302538
AGCTTGATCACTCTTA-1	22226	4484	29	2	0	0	6.05147124988752	31.8095923692972	FALSE	FALSE	FALSE	bcbg09	BC08	Negative	0	keep	28	1	0	0	1.0295101440722	2.60991230711224	-0.511222403393071	0.672227414591049
AGCTTGATCCGTCAAA-1	35047	5879	115	2	0	0	3.00168345364796	29.9455017547864	TRUE	TRUE	TRUE	bcbg18	BC16	Negative	3	keep	114	1	0	0	0.761424566123434	2.58544845794243	NA	NA
AGCTTGATCTACCTGC-1	20956	4261	21	2	0	0	2.96812368772667	34.9446459247948	FALSE	FALSE	FALSE	bcbg07	BC06	Negative	0	keep	20	1	0	0	0.888537513701567	2.59577307189738	-0.215343277797978	-4.5209214368036
AGCTTGATCTTCAACT-1	921	140	0	0	0	0	82.0846905537459	7.92616720955483	FALSE	FALSE	FALSE	Negative	Negative	Negative	0	remove	0	0	0	0	0	0	NA	NA
AGGCCACAGAGTACAT-1	25947	4881	33	2	0	0	8.32851582071145	34.32766793849	TRUE	FALSE	TRUE	bcbg03	BC02	Negative	2	keep	32	1	0	0	0.768348818024934	2.28891439580315	2.5419869014165	-1.1550299801996
AGGCCACAGCTGCAAG-1	20148	4165	18	1	1	1	7.51439348818741	37.6216001588247	FALSE	FALSE	FALSE	bcbg02	BC01	A0253	0	keep	18	0	1	0	0.68946759806815	2.55814567195098	3.06857724870654	-1.09046932842043
AGGCCACAGGGTTCCC-1	683	98	1	1	0	0	85.3587115666179	5.56368960468521	FALSE	FALSE	FALSE	bcbg20	BC18	Negative	0	remove	1	0	0	0	0	0	NA	NA
AGGCCACCAACGATCT-1	30825	5125	35	3	0	0	4.551500405515	30.507704785077	FALSE	FALSE	FALSE	bcbg06	BC05	Negative	0	keep	32	2	0	0	1.27962633158071	2.61389102125474	-7.19134144102124	-0.460712728755738
AGGCCACCAGCTGCTG-1	34487	6062	54	2	1	1	6.98524081537971	27.2073534955201	TRUE	FALSE	TRUE	bcbg08	BC07	A0251	2	keep	53	1	1	0	1.10848022032065	2.60035112934758	-1.99735079322843	1.02413633678648
AGGCCACCATACGCCG-1	22275	4348	14	2	0	0	6.31200897867565	41.6071829405163	TRUE	FALSE	TRUE	bcbg19	BC17	Negative	2	keep	13	1	0	0	0.370827963375833	2.6719402449723	4.92442460741015	-1.14994391586092
AGGCCACCATCACGTA-1	21518	4592	157	1	0	0	1.93326517334325	27.5722650803978	TRUE	FALSE	FALSE	bcbg18	BC16	Negative	1	keep	157	0	0	0	0.873041466995093	3.02132899514314	-3.78879646574048	-1.34050783302095
AGGCCACCATCTGGTA-1	1332	769	8	2	0	0	24.4744744744745	9.83483483483483	FALSE	FALSE	FALSE	bcbg11	BC10	Negative	0	remove	7	1	0	0	2.14094900985007	2.77352672062016	NA	NA
AGGCCACGTAGAAGGA-1	25027	4574	0	0	0	0	1.6741918727774	39.7171055260319	TRUE	FALSE	FALSE	Negative	Negative	Negative	1	keep	0	0	0	0	0.336163950574995	2.59425588350446	NA	NA
AGGCCACGTAGTAGTA-1	15004	3762	13	1	0	0	7.15142628632365	31.2050119968009	FALSE	FALSE	FALSE	bcbg04	BC03	Negative	0	keep	13	0	0	0	0	2.83296239909027	-0.476416151867192	0.562393280012344
AGGCCACGTCCGTTAA-1	901	130	0	0	0	0	82.1309655937847	8.54605993340733	FALSE	FALSE	FALSE	Negative	Negative	Negative	0	remove	0	0	0	0	0	0	NA	NA
AGGCCACGTGCACCAC-1	37171	6093	32	4	0	0	4.69721019074009	36.076511258777	TRUE	FALSE	TRUE	bcbg17	BC15	Negative	2	keep	29	1	0	0	1.5034883532672	2.59340514394236	2.15494342531176	3.54723218296263
AGGCCACTCACATACG-1	19890	4266	15	1	0	0	5.16842634489693	32.7099044746104	FALSE	FALSE	FALSE	bcbg15	BC13	Negative	0	keep	15	0	0	0	1.50836960771943	2.48996339207595	-1.20588229213743	4.14384106014464
AGGCCACTCAGGATCT-1	19679	4314	19	1	0	0	7.14467198536511	34.905228924234	TRUE	FALSE	TRUE	bcbg17	BC15	Negative	2	keep	19	0	0	0	0.926030231273206	2.54062401550299	1.0880815574071	-0.208105062799718
AGGCCACTCAGTCAGT-1	2548	234	0	0	0	0	88.2260596546311	3.49293563579278	FALSE	TRUE	FALSE	Negative	Negative	Negative	1	remove	0	0	0	0	0	0	NA	NA
AGGCCACTCTGGGCCA-1	15683	3516	12	2	0	0	1.98303895938277	37.7670088631002	FALSE	FALSE	FALSE	bcbg13	BC11	Negative	0	keep	11	1	0	0	1.69807711637983	2.41610391152581	0.588518101825435	-4.85642930652406
AGGCCGTAGAGTCTGG-1	23018	3936	24	2	0	0	6.15605178555913	40.3553740550873	FALSE	FALSE	FALSE	bcbg02	BC01	Negative	0	keep	23	1	0	0	1.00714388132239	2.5775156911392	2.72139592851611	-2.36155578281191
AGGCCGTAGCGATAGC-1	18882	4093	59	2	0	0	3.74430674716661	36.5956996080924	TRUE	FALSE	FALSE	bcbg07	BC06	Negative	1	keep	58	1	0	0	1.4297439776322	2.6181632721171	0.429320890559871	-1.40064272071626
AGGCCGTCAAACTGCT-1	17014	3715	13	2	0	0	2.80357352768308	38.4859527447984	FALSE	FALSE	FALSE	bcbg19	BC17	Negative	0	keep	12	1	0	0	1.20926031715776	2.49874988927492	1.3642091342351	-4.56045314456728
AGGCCGTCAAGCCGTC-1	716	64	0	0	0	0	92.0391061452514	2.37430167597765	FALSE	FALSE	FALSE	Negative	Negative	Negative	0	remove	0	0	0	0	0	0	NA	NA
AGGCCGTCACATGACT-1	30756	5145	13	2	1	1	3.54402393029002	37.4756145142411	FALSE	FALSE	FALSE	bcbg09	BC08	A0252	0	keep	12	1	1	0	0.833152241411327	2.01527577804182	0.91166086877795	3.71827724788878
AGGCCGTCAGCTGTAT-1	803	75	1	1	0	0	90.9090909090909	3.36239103362391	FALSE	FALSE	FALSE	bcbg03	BC02	Negative	0	remove	1	0	0	0	0	0	NA	NA
AGGCCGTCATACGCTA-1	902	201	0	0	0	0	76.1640798226164	3.65853658536585	FALSE	FALSE	FALSE	Negative	Negative	Negative	0	remove	0	0	0	0	0	2.4920870175616	NA	NA
AGGCCGTGTGAAAGAG-1	16274	3841	23	1	0	0	4.06169349883249	35.4737618286838	FALSE	FALSE	FALSE	bcbg20	BC18	Negative	0	keep	23	0	0	0	1.04501150601102	2.71687599495756	-0.435315292225163	-2.4456064381769
AGGCCGTGTGAGGGAG-1	26281	4982	51	1	0	0	2.80430729424299	33.0162474791675	TRUE	FALSE	FALSE	bcbg07	BC06	Negative	1	keep	51	0	0	0	0.761510755746844	2.68771883924822	-7.21650079999952	-0.283716587083603
AGGCCGTGTGAGTATA-1	21388	4482	24	3	0	0	6.42883860108472	34.3416869272489	FALSE	FALSE	FALSE	bcbg08	BC07	Negative	0	keep	22	1	0	0	1.05438435922636	2.50317587639343	0.850734192981441	0.134418251259063
AGGCCGTGTGCAGACA-1	947	125	0	0	0	0	86.1668426610348	4.54065469904963	FALSE	FALSE	FALSE	Negative	Negative	Negative	0	remove	0	0	0	0	0	0	NA	NA
AGGCCGTGTGGCCCTA-1	26154	4590	13	2	0	0	5.23055746730902	39.1106522902806	TRUE	FALSE	TRUE	bcbg11	BC10	Negative	2	keep	12	1	0	0	1.40088872747972	2.35695653863939	1.38674278940173	5.57810667370055
AGGCCGTGTTCTCATT-1	873	110	0	0	0	0	86.9415807560137	4.00916380297824	FALSE	FALSE	FALSE	Negative	Negative	Negative	0	remove	0	0	0	0	0	0	NA	NA
AGGCCGTTCCACGTGG-1	21214	4769	61	3	0	0	4.38389742622796	23.6966154426322	TRUE	FALSE	TRUE	bcbg13	BC11	Negative	2	keep	59	1	0	0	0.881351591084964	2.6858194373556	-7.13340000425367	0.628107102853988
AGGCCGTTCGCCAAAT-1	19709	3818	53	2	0	0	2.72971738799533	36.9323659241971	TRUE	FALSE	FALSE	bcbg07	BC06	Negative	1	keep	52	1	0	0	0	2.65267439281273	-0.337996642933171	-4.26441833164003
AGGCCGTTCTTGTCAT-1	30413	5340	69	3	0	0	4.09364416532404	28.2181961661132	FALSE	FALSE	FALSE	bcbg16	BC14	Negative	0	keep	67	1	0	0	1.08951791378607	2.85878579979242	-7.20400099073438	-0.542113987462784
AGGGAGTAGTTCGCGC-1	1290	529	1	1	0	0	49.1472868217054	11.3953488372093	FALSE	FALSE	FALSE	bcbg15	BC13	Negative	0	remove	1	0	0	0	0	0	NA	NA
AGGGAGTCAATCGAAA-1	30940	5222	49	1	0	0	8.50032320620556	28.8752424046542	TRUE	FALSE	TRUE	bcbg04	BC03	Negative	2	keep	49	0	0	0	0.280057735088223	2.16984754900767	-2.59813014780072	1.07501414631102
AGGGAGTCAATGGAAT-1	1070	103	0	0	1	1	90.0934579439252	3.55140186915888	FALSE	FALSE	FALSE	Negative	Negative	A0252	0	remove	0	0	1	0	0	2.33658009824673	NA	NA
AGGGAGTCACCAGATT-1	35259	5846	15	1	0	0	10.3434584077824	31.957798009019	TRUE	TRUE	TRUE	bcbg09	BC08	Negative	3	keep	15	0	0	0	0.758214681987393	2.57987342395491	NA	NA
AGGGAGTCACTTAACG-1	21306	4403	15	1	0	0	7.08720548202384	36.1776025532714	FALSE	FALSE	FALSE	bcbg10	BC09	Negative	0	keep	15	0	0	0	0.878818981212867	2.58045432162075	0.764575202121456	4.88140943859312
AGGGAGTCAGGACCCT-1	14022	3061	29	1	0	0	3.34474397375553	34.9807445442876	FALSE	FALSE	FALSE	bcbg19	BC17	Negative	0	keep	29	0	0	0	1.5185992495064	2.72545128869145	-4.66704849515943	-1.25985678817537
AGGGAGTCATGACGGA-1	19575	3953	35	2	0	0	2.64623243933589	41.0625798212005	TRUE	FALSE	FALSE	bcbg20	BC18	Negative	1	keep	34	1	0	0	0.929233432528993	2.91066953661309	1.33754511560412	-3.75432964946535
AGGGAGTGTAGTACCT-1	24089	4724	37	1	0	0	2.57378886628752	28.7101996762008	FALSE	FALSE	FALSE	bcbg10	BC09	Negative	0	keep	37	0	0	0	0.978517437571448	2.59926286466483	-4.58362988744764	2.41921475742552
AGGGAGTGTCGACTAT-1	1981	323	0	0	1	1	76.7289247854619	7.97576981322564	FALSE	FALSE	FALSE	Negative	Negative	A0251	0	remove	0	0	1	0	0	0	NA	NA
AGGGAGTGTCGCCATG-1	15007	3496	15	1	0	0	2.6254414606517	37.2626107816352	TRUE	FALSE	FALSE	bcbg19	BC17	Negative	1	keep	15	0	0	0	1.60906468360051	2.61452736598305	1.60882540430041	-4.72149392749574
AGGGAGTGTCTGATTG-1	24477	4756	84	3	2	1	3.53801527965028	26.8333537606733	FALSE	FALSE	FALSE	bcbg15	BC13	A0254	0	keep	82	1	2	0	0.968574669946639	2.64429342368491	-6.35689882551221	1.15097919319365
AGGGAGTGTCTTTCAT-1	17522	4016	50	1	0	0	5.03937906631663	33.2952859262641	TRUE	FALSE	FALSE	bcbg19	BC17	Negative	1	keep	50	0	0	0	1.18871024907874	2.64804223270308	0.843202788486202	1.16916230533812
AGGGAGTGTGGGTCAA-1	21173	4286	23	2	0	0	4.98748405988759	37.6470032588674	FALSE	FALSE	FALSE	bcbg18	BC16	Negative	0	keep	22	1	0	0	1.74449249146676	2.29995091767687	3.0899982043645	-3.09554120685365
AGGGAGTGTGGTCCGT-1	13952	3733	23	2	0	0	11.0880160550459	26.2543004587156	FALSE	TRUE	FALSE	bcbg10	BC09	Negative	1	keep	22	1	0	0	1.14747526218629	2.81949309894428	-4.52073864255933	0.310883434755538
AGGGAGTGTTCACGGC-1	16209	3836	42	2	0	0	1.67808007896847	28.4594978098587	FALSE	FALSE	FALSE	bcbg18	BC16	Negative	0	keep	41	1	0	0	1.54791292242432	2.76042687412121	-6.41732839857129	-1.49110397483614
AGGGAGTTCGGTGTCG-1	30333	5579	47	1	0	0	4.34180595391158	26.4431477268981	TRUE	FALSE	FALSE	bcbg05	BC04	Negative	1	keep	47	0	0	0	0.973944266658971	2.52881095599202	-4.85309223447828	0.747965963823532
AGGGAGTTCTCTGCTG-1	582	54	0	0	0	0	92.2680412371134	2.40549828178694	FALSE	FALSE	FALSE	Negative	Negative	Negative	0	remove	0	0	0	0	0	0	NA	NA
AGGGAGTTCTGAAAGA-1	598	71	1	1	0	0	88.7959866220736	4.51505016722408	FALSE	FALSE	FALSE	bcbg17	BC15	Negative	0	remove	1	0	0	0	0	0	NA	NA
AGGGAGTTCTTTCCTC-1	652	84	0	0	0	0	86.9631901840491	5.21472392638037	FALSE	FALSE	FALSE	Negative	Negative	Negative	0	remove	0	0	0	0	0	3.45552288407289	NA	NA
AGGGATGAGAGTAATC-1	17285	4049	18	1	0	0	4.11339311541799	36.3205091119468	FALSE	FALSE	FALSE	bcbg11	BC10	Negative	0	keep	18	0	0	0	0.76875202762217	2.53137078251401	1.50373049463244	3.03328970287535
AGGGATGAGGTAGCTG-1	37238	5778	64	1	0	0	1.25409527901606	28.691121972179	TRUE	FALSE	TRUE	bcbg16	BC14	Negative	2	keep	64	0	0	0	0.959831836294918	3.01234785769379	-4.91427473341016	-1.1267484107187
AGGGATGCAAAGCAAT-1	867	79	0	0	1	1	90.8881199538639	3.11418685121107	FALSE	FALSE	FALSE	Negative	Negative	A0251	0	remove	0	0	1	0	0	0	NA	NA
AGGGATGCACCTATCC-1	1946	124	0	0	0	0	93.1654676258993	1.90133607399794	FALSE	FALSE	FALSE	Negative	Negative	Negative	0	remove	0	0	0	0	0	0	NA	NA
AGGGATGCATCGATGT-1	27599	4914	13	2	1	1	11.5620131164173	34.0121018877496	TRUE	TRUE	TRUE	bcbg05	BC04	A0251	3	keep	12	1	1	0	0.545032212430678	2.50407926044945	NA	NA
AGGGATGCATGCAATC-1	15254	3627	22	1	0	0	3.25160613609545	34.7449849219877	FALSE	FALSE	FALSE	bcbg17	BC15	Negative	0	keep	22	0	0	0	2.02229662469078	2.49688609264368	-2.25140980993299	-1.64354356910494
AGGGATGGTCCTAGCG-1	30148	5401	1	1	0	0	2.40811994162133	30.602361682367	TRUE	FALSE	TRUE	bcbg03	BC02	Negative	2	keep	1	0	0	0	1.0953341781752	2.82858229371684	-2.72136179719953	-0.269884867327477
AGGGATGGTCTAGTGT-1	25070	4894	30	1	0	0	5.31711208615876	35.4607100119665	FALSE	FALSE	FALSE	bcbg13	BC11	Negative	0	keep	30	0	0	0	0.586544924532355	2.53112292418995	1.39792485918017	3.20499924038145
AGGGATGGTCTTCGTC-1	16434	3476	17	2	0	0	2.4339783375928	41.1403188511622	FALSE	FALSE	FALSE	bcbg02	BC01	Negative	0	keep	16	1	0	0	1.39685661411422	2.89247223718582	2.22095080102893	-3.92525169040468
AGGGATGGTGTCGCTG-1	11003	2720	16	1	0	0	3.00827047168954	43.988003271835	FALSE	FALSE	FALSE	bcbg20	BC18	Negative	0	keep	16	0	0	0	1.0359160111086	2.21698225648266	2.48201628412219	-3.89966651584413
AGGGATGGTTAAGACA-1	24664	4711	29	1	0	0	5.58709049626987	35.9471294193967	TRUE	FALSE	FALSE	bcbg19	BC17	Negative	1	keep	29	0	0	0	1.34498908949841	2.74702553538304	2.92680021013232	1.43120339725706
AGGGATGTCACATACG-1	16727	4380	4	1	0	0	6.76750164404854	31.5836671250075	FALSE	FALSE	FALSE	bcbg04	BC03	Negative	0	keep	4	0	0	0	1.7548683972205	2.46479280051554	3.91357608522387	-2.63236090328005
AGGGTGAAGAAACCAT-1	1255	72	0	0	2	1	94.4223107569721	2.23107569721116	FALSE	FALSE	FALSE	Negative	Negative	A0253	0	remove	0	0	2	0	0	2.19367690177495	NA	NA
AGGGTGAAGCGAAGGG-1	24054	4521	35	1	0	0	6.12372162634073	35.915024528145	FALSE	FALSE	FALSE	bcbg19	BC17	Negative	0	keep	35	0	0	0	0.979425174714315	2.18592701675054	1.51367874826403	-1.38496801044252
AGGGTGAAGCTGCAAG-1	620	95	0	0	0	0	84.8387096774194	6.45161290322581	FALSE	FALSE	FALSE	Negative	Negative	Negative	0	remove	0	0	0	0	0	0	NA	NA
AGGGTGAAGGAATCGC-1	20576	4257	8	1	0	0	7.06162519440124	36.0905909797823	TRUE	FALSE	FALSE	bcbg19	BC17	Negative	1	keep	8	0	0	0	1.58678831255995	2.9434972245672	2.09505196298571	-0.926403192537095
AGGGTGAAGGGCTCTC-1	22002	4305	21	2	0	0	4.62230706299427	39.7145714025998	FALSE	FALSE	FALSE	bcbg19	BC17	Negative	0	keep	20	1	0	0	1.31561027889347	3.00018104863709	5.10114665712329	-1.45156737949159
AGGGTGAAGTGCCATT-1	20208	4285	13	1	0	0	12.2624703087886	32.8434283452098	TRUE	TRUE	TRUE	bcbg10	BC09	Negative	3	keep	13	0	0	0	0.910095810942487	2.29327826051456	NA	NA
AGGGTGACAAACTGTC-1	16469	3602	16	1	0	0	3.4671200437185	38.8062420304815	FALSE	FALSE	FALSE	bcbg16	BC14	Negative	0	keep	16	0	0	0	1.23221198911808	2.82061887305251	1.30489416803332	6.39211824749205
AGGGTGACAAGCGTAG-1	1460	97	0	0	0	0	93.3561643835616	2.19178082191781	FALSE	FALSE	FALSE	Negative	Negative	Negative	0	remove	0	0	0	0	2.06042627556635	0	NA	NA
AGGGTGACACTGTGTA-1	19970	4184	67	2	0	0	6.86529794692038	36.8652979469204	FALSE	FALSE	FALSE	bcbg17	BC15	Negative	0	keep	66	1	0	0	0.693898025295508	2.44371771820551	2.20599313463183	-1.00106975223329
AGGGTGAGTCACTGGC-1	736	63	0	0	0	0	91.5760869565217	3.94021739130435	FALSE	FALSE	FALSE	Negative	Negative	Negative	0	remove	0	0	0	0	0	0	NA	NA
AGGGTGAGTCGTGGCT-1	18607	4289	13	2	0	0	10.8346321276939	29.988713924867	FALSE	TRUE	FALSE	bcbg14	BC12	Negative	1	keep	12	1	0	0	1.44092289998835	2.31612763109363	-0.463948827133458	3.32173708294127
AGGGTGAGTGACGCCT-1	904	148	0	0	0	0	81.9690265486726	6.08407079646018	FALSE	FALSE	FALSE	Negative	Negative	Negative	0	remove	0	0	0	0	0	0	NA	NA
AGGGTGATCACGATGT-1	1151	82	0	0	1	1	93.0495221546481	1.91138140747176	FALSE	FALSE	FALSE	Negative	Negative	A0252	0	remove	0	0	1	0	0	0	NA	NA
AGGGTGATCGTAGATC-1	20824	4300	0	0	0	0	3.60641567422205	39.0222819823281	FALSE	FALSE	FALSE	Negative	Negative	Negative	0	keep	0	0	0	0	1.22409175861648	2.26632273489549	NA	NA
AGGGTGATCTGCTGCT-1	723	93	0	0	0	0	87.6901798063624	3.18118948824343	FALSE	FALSE	FALSE	Negative	Negative	Negative	0	remove	0	0	0	0	0	0	NA	NA
AGGTCATAGCGATGAC-1	29493	5055	176	2	0	0	2.51246058386736	29.0509612450412	TRUE	FALSE	TRUE	bcbg03	BC02	Negative	2	keep	175	1	0	0	0	2.52797884863629	-4.55853823934583	3.08782008503172
AGGTCATAGTATTGGA-1	26652	4928	16	1	0	0	4.5137325529041	37.8920906498574	TRUE	FALSE	FALSE	bcbg10	BC09	Negative	1	keep	16	0	0	0	1.28825270396292	2.04817202441047	1.58596702302905	2.45181539867613
AGGTCATAGTTCCACA-1	22773	4601	24	2	0	0	4.8390638036271	35.2127519430905	TRUE	FALSE	FALSE	bcbg07	BC06	Negative	1	keep	23	1	0	0	0.630331438699532	2.48306432376132	2.08124156679126	-2.51487490321901
AGGTCATCAGCTGTTA-1	37800	5734	78	3	1	1	5.20899470899471	35.9391534391534	TRUE	TRUE	TRUE	bcbg07	BC06	A0253	3	keep	76	1	1	0	0.584253092320808	2.37846775551481	NA	NA
AGGTCATGTAAATGTG-1	18302	3882	11	2	0	0	4.14708774997268	36.2474046552289	FALSE	FALSE	FALSE	bcbg03	BC02	Negative	0	keep	10	1	0	0	0.435922130036993	2.02242935638894	1.09978695596667	3.19782880161497
AGGTCATGTATAAACG-1	35142	5928	27	3	0	0	3.20129759262421	30.5702578111661	TRUE	TRUE	TRUE	bcbg06	BC05	Negative	3	keep	25	1	0	0	0.995973516099785	2.5389963360522	NA	NA
AGGTCATGTCTAGTCA-1	17645	3989	5	1	0	0	5.38396146217059	34.2079909322754	FALSE	FALSE	FALSE	bcbg10	BC09	Negative	0	keep	5	0	0	0	1.71088599560751	2.30933471971433	1.24350090707751	1.25447455261442
AGGTCATGTGGAAAGA-1	11975	2974	11	1	1	1	6.43006263048017	36.9770354906054	TRUE	FALSE	FALSE	bcbg17	BC15	A0253	1	keep	11	0	1	0	1.79349769320126	2.47282984246652	1.65406699861499	6.44794157360289
AGGTCATGTGTAATGA-1	32016	5592	76	1	0	0	3.82308845577211	28.0515992003998	FALSE	FALSE	FALSE	bcbg06	BC05	Negative	0	keep	76	0	0	0	0.271814720279008	2.60222684675392	-6.54634432111768	0.0323045424053415
AGGTCATGTTCCCGAG-1	10129	2895	30	2	0	0	0.60223121729687	31.4048770855958	FALSE	FALSE	FALSE	bcbg19	BC17	Negative	0	keep	29	1	0	0	2.18583938071723	2.87827066416929	-1.32946882759122	-4.26401492740419
AGGTCATGTTGAGTTC-1	17310	3854	15	1	0	0	4.35008665511265	36.787983824379	FALSE	FALSE	FALSE	bcbg10	BC09	Negative	0	keep	15	0	0	0	1.3580244448345	1.99534068788544	-0.172295492039006	4.78203180645201
AGGTCATTCAAACAAG-1	17075	4193	8	3	0	0	7.61346998535871	30.7408491947291	FALSE	FALSE	FALSE	bcbg04	BC03	Negative	0	keep	6	1	0	0	1.62915441079521	2.21910799283216	0.55725618089648	1.66547242019865
AGGTCATTCGCCATAA-1	16923	3608	34	2	0	0	3.64001654552975	40.2056372983514	FALSE	FALSE	FALSE	bcbg19	BC17	Negative	0	keep	33	1	0	0	0.780161019678948	2.864799202504	1.85630818094226	-4.34031125690248
AGGTCATTCTGCGGCA-1	1058	115	0	0	1	1	87.8071833648393	4.91493383742911	FALSE	FALSE	FALSE	Negative	Negative	A0251	0	remove	0	0	1	0	0	0	NA	NA
AGGTCATTCTTACCGC-1	18984	3995	24	3	0	0	5.01474926253687	35.4456384323641	TRUE	FALSE	FALSE	bcbg03	BC02	Negative	1	keep	22	1	0	0	1.29027807451656	2.24369989723731	1.26123924936267	-1.35261377479341
AGGTCCGAGTACATGA-1	19908	4635	30	5	0	0	4.4404259594133	29.8975286317058	FALSE	FALSE	FALSE	bcbg13	BC11	Negative	0	keep	26	1	0	0	1.87570484661917	2.08347698886162	-4.14765695844678	-0.269380135195519
AGGTCCGCAAGCTGAG-1	19403	3954	45	1	0	0	6.97830232438283	39.6175849095501	FALSE	FALSE	FALSE	bcbg17	BC15	Negative	0	keep	45	0	0	0	1.4091084576255	2.80102593505881	2.81113382066699	-1.45949682380464
AGGTCCGCAAGTAGTA-1	685	62	0	0	0	0	91.6788321167883	3.5036496350365	FALSE	FALSE	FALSE	Negative	Negative	Negative	0	remove	0	0	0	0	0	0	NA	NA
AGGTCCGCAGTCGATT-1	24736	4703	15	2	0	0	3.94566623544631	39.3394243208279	TRUE	FALSE	FALSE	bcbg16	BC14	Negative	1	keep	14	1	0	0	1.34283440338441	2.33196804234864	2.81423183168383	4.10878685329649
AGGTCCGCAGTGAGTG-1	19483	4231	64	1	0	0	2.16599086383001	28.5171688138377	TRUE	FALSE	FALSE	bcbg18	BC16	Negative	1	keep	64	0	0	0	1.40600087185227	2.73251536421199	-5.41822819028882	-0.468005476253296
AGGTCCGCATAGAAAC-1	21681	4739	9	1	1	1	4.10036437433698	32.5676859923435	TRUE	FALSE	FALSE	bcbg04	BC03	A0254	1	keep	9	0	1	0	1.94534333034303	2.5281922829482	-3.31287864957837	0.224625321371292
AGGTCCGGTCTAGCGC-1	29816	5269	25	3	0	0	5.71840622484572	33.8341829889992	FALSE	FALSE	FALSE	bcbg02	BC01	Negative	0	keep	23	1	0	0	1.10271797097952	2.75729596651348	1.65166755403491	3.39390281055662
AGGTCCGGTCTTCTCG-1	18356	3891	25	1	0	0	2.91457833950752	36.5330137284812	TRUE	FALSE	FALSE	bcbg18	BC16	Negative	1	keep	25	0	0	0	1.15660568467706	2.71894437346008	0.061292726649959	-4.8629042782953
AGGTCCGGTGGACGAT-1	24072	4688	7	3	1	1	6.571950814224	37.7118644067797	TRUE	TRUE	TRUE	bcbg11	BC10	A0254	3	keep	5	1	1	0	1.46403362797151	2.35656835208923	NA	NA
AGGTCCGGTTTGGGCC-1	660	84	0	0	0	0	86.5151515151515	4.39393939393939	FALSE	FALSE	FALSE	Negative	Negative	Negative	0	remove	0	0	0	0	0	0	NA	NA
AGGTCCGTCAAACCAC-1	28840	5500	17	3	1	1	8.58183079056865	31.6054091539528	TRUE	FALSE	FALSE	bcbg08	BC07	A0252	1	keep	15	1	1	0	1.12507368660948	2.40292609714297	0.426871497287471	0.664592596037124
AGGTCCGTCACTTATC-1	30113	5096	42	2	0	0	4.61594660113572	34.4469166140869	TRUE	FALSE	TRUE	bcbg09	BC08	Negative	2	keep	41	1	0	0	0.69126915210346	2.29920209819848	-1.34055307869701	3.2184994540045
AGGTCCGTCAGAAATG-1	7118	2820	0	0	0	0	8.38718741219444	23.2649620679966	FALSE	FALSE	FALSE	Negative	Negative	Negative	0	remove	0	0	0	0	1.89002830653279	3.02860819877091	NA	NA
AGGTCCGTCCGAAGAG-1	1141	75	0	0	0	0	93.8650306748466	2.1034180543383	FALSE	FALSE	FALSE	Negative	Negative	Negative	0	remove	0	0	0	0	0	0	NA	NA
AGGTCCGTCGAACTGT-1	32031	5445	153	5	0	0	2.92529112422341	28.6316381005901	TRUE	FALSE	TRUE	bcbg18	BC16	Negative	2	keep	149	1	0	0	1.55738026355599	2.71130424347088	-3.72392157827405	-1.32760187770631
AGTAGTCAGACTGGGT-1	45826	6257	1	1	0	0	3.18159996508532	29.4047047527604	FALSE	FALSE	FALSE	bcbg10	BC09	Negative	0	keep	1	0	0	0	0.503589626112976	2.70577233560071	-3.80586199079541	1.10047784660551
AGTAGTCAGGAGTCTG-1	31457	5930	109	3	0	0	3.86877324601837	23.6068283688845	TRUE	FALSE	TRUE	bcbg02	BC01	Negative	2	keep	107	1	0	0	1.35093875677796	2.49537659749994	-4.67473606382398	0.514704318983291
AGTAGTCAGGCCCTTG-1	28768	5038	36	2	0	0	3.77155172413793	36.3598442714127	FALSE	FALSE	FALSE	bcbg20	BC18	Negative	0	keep	35	1	0	0	1.00724316472663	2.34040369418751	-1.1603377870181	-2.74008127834108
AGTAGTCCACACGCTG-1	1332	105	0	0	0	0	91.3663663663664	3.6036036036036	FALSE	FALSE	FALSE	Negative	Negative	Negative	0	remove	0	0	0	0	0	0	NA	NA
AGTAGTCCATTTGCCC-1	24734	4662	0	0	0	0	3.97832942508288	37.1957629174416	TRUE	FALSE	TRUE	Negative	Negative	Negative	2	keep	0	0	0	0	0.962107750477393	2.33204104813734	NA	NA
AGTAGTCGTACTTAGC-1	2499	1172	6	1	0	0	18.4073629451781	21.328531412565	FALSE	FALSE	FALSE	bcbg18	BC16	Negative	0	remove	6	0	0	0	0	2.56531866777872	NA	NA
AGTAGTCGTGTAACGG-1	1118	69	0	0	0	0	93.91771019678	2.14669051878354	FALSE	FALSE	FALSE	Negative	Negative	Negative	0	remove	0	0	0	0	0	0	NA	NA
AGTAGTCGTTCGCTAA-1	1612	82	1	1	0	0	94.3548387096774	1.86104218362283	FALSE	FALSE	FALSE	bcbg19	BC17	Negative	0	remove	1	0	0	0	0	0	NA	NA
AGTAGTCTCACGAAGG-1	15234	3562	9	1	0	0	5.14638309045556	39.8056977812787	FALSE	FALSE	FALSE	bcbg19	BC17	Negative	0	keep	9	0	0	0	1.45445103345517	2.25481646280859	3.14582248414965	-4.45789643909242
AGTAGTCTCATCACCC-1	2730	757	5	1	0	0	46.4102564102564	18.8644688644689	FALSE	TRUE	FALSE	bcbg08	BC07	Negative	1	remove	5	0	0	0	1.53965980337245	1.53965980337245	NA	NA
AGTAGTCTCCGCATAA-1	27089	4906	148	2	0	0	3.26331721362915	28.4543541658976	TRUE	FALSE	TRUE	bcbg03	BC02	Negative	2	keep	147	1	0	0	0.906892354687427	2.25029458702268	-4.31184415136365	2.90033915851805
AGTAGTCTCGGATGTT-1	988	78	0	0	0	0	92.1052631578947	2.12550607287449	FALSE	FALSE	FALSE	Negative	Negative	Negative	0	remove	0	0	0	0	0	0	NA	NA
AGTAGTCTCGTTGCCT-1	33741	5799	89	2	0	0	4.01588571767286	26.0928840283335	FALSE	FALSE	FALSE	bcbg15	BC13	Negative	0	keep	88	1	0	0	1.37719137870244	2.48205986817675	-3.97019366537122	3.1268554053137
AGTAGTCTCTGGCGAC-1	708	118	0	0	0	0	82.6271186440678	5.36723163841808	FALSE	FALSE	FALSE	Negative	Negative	Negative	0	remove	0	0	0	0	0	0	NA	NA
AGTAGTCTCTTAACCT-1	28975	5329	32	1	0	0	1.82916307161346	27.899913718723	FALSE	FALSE	FALSE	bcbg05	BC04	Negative	0	keep	32	0	0	0	1.00269795746233	2.39867934058199	-6.73026613508252	-0.111843595015074
AGTCTTTAGAGCTGCA-1	21377	4290	22	2	0	0	5.29073303082752	39.6547691444075	FALSE	FALSE	FALSE	bcbg16	BC14	Negative	0	keep	21	1	0	0	1.20566011090221	2.74094112235215	3.87107511247607	-1.74351462508943
AGTCTTTAGCGCTTAT-1	21296	4410	18	2	0	0	3.99605559729527	34.400826446281	FALSE	FALSE	FALSE	bcbg09	BC08	Negative	0	keep	17	1	0	0	0.662246381323502	2.77423087429671	-2.48963479314832	3.05788615558836
AGTCTTTAGCTTTGGT-1	15140	3724	5	1	0	0	4.94055482166447	36.4795244385733	FALSE	FALSE	FALSE	bcbg05	BC04	Negative	0	keep	5	0	0	0	1.7269567123907	2.78448922790372	1.02540059770556	-0.591876504676606
AGTCTTTAGTCGAGTG-1	11274	2878	14	2	0	0	3.54798651765123	37.8570161433387	TRUE	FALSE	FALSE	bcbg19	BC17	Negative	1	keep	13	1	0	0	0.63498648017009	2.37555325871537	1.73592563356372	-3.85832640315797
AGTCTTTCAGACAGGT-1	12512	3445	19	2	0	0	3.93222506393862	34.0153452685422	FALSE	FALSE	FALSE	bcbg03	BC02	Negative	0	keep	18	1	0	0	1.43435353110473	2.43273802288656	1.07463403429003	-2.89183375026491
AGTCTTTCAGTGGAGT-1	24663	4644	15	1	0	0	6.59287191339253	36.4554190487775	FALSE	FALSE	FALSE	bcbg02	BC01	Negative	0	keep	15	0	0	0	1.23337452548793	2.116060579171	2.47177215303393	-0.97268625880983
AGTCTTTCATCAGTAC-1	16621	3684	28	2	0	0	2.85181397027856	36.2553396305878	FALSE	FALSE	FALSE	bcbg13	BC11	Negative	0	keep	27	1	0	0	1.85861353436502	2.73693333218271	-0.38526205335645	5.14508226726744
AGTCTTTCATTATCTC-1	27089	5137	49	4	0	0	3.42205323193916	27.1807744841079	FALSE	FALSE	FALSE	bcbg17	BC15	Negative	0	keep	46	1	0	0	1.46380658795992	2.25029458702268	-4.27151493345289	1.97383240078184
AGTCTTTGTCTCATCC-1	1023	90	1	1	0	0	90.9090909090909	4.20332355816227	FALSE	FALSE	FALSE	bcbg17	BC15	Negative	0	remove	1	0	0	0	0	0	NA	NA
AGTCTTTGTGCCTGTG-1	16468	3912	23	2	0	0	3.75273257226136	34.9162011173184	FALSE	FALSE	FALSE	bcbg17	BC15	Negative	0	keep	22	1	0	0	1.76779224322617	2.57602362660588	0.253749091281612	5.54063442562315
AGTCTTTTCCACGTGG-1	18585	3855	51	2	0	0	1.67877320419693	35.469464622007	FALSE	FALSE	FALSE	bcbg07	BC06	Negative	0	keep	50	1	0	0	0.730508796160351	2.7073684155153	-0.472123246536534	-4.33086272861269
AGTCTTTTCGCCAAAT-1	770	103	0	0	0	0	86.7532467532467	3.63636363636364	FALSE	FALSE	FALSE	Negative	Negative	Negative	0	remove	0	0	0	0	0	0	NA	NA
AGTCTTTTCGGTTAAC-1	23805	4803	7	1	0	0	4.64188195757194	38.3826927116152	FALSE	FALSE	FALSE	bcbg07	BC06	Negative	0	keep	7	0	0	0	0.609852323471845	2.61024584010847	4.99062391008349	-0.724519042032029
AGTCTTTTCGTGGTCG-1	570	81	0	0	0	0	86.4912280701754	4.73684210526316	FALSE	FALSE	FALSE	Negative	Negative	Negative	0	remove	0	0	0	0	0	0	NA	NA
AGTGAGGAGGACTGGT-1	28633	5288	26	1	0	0	5.59494289805469	29.7069814549646	FALSE	FALSE	FALSE	bcbg09	BC08	Negative	0	keep	26	0	0	0	1.01023155984138	2.31059608610641	-1.17647362862615	2.92580297802183
AGTGAGGAGTCTCCTC-1	24175	4577	5	4	0	0	5.01758014477766	40.4467425025853	FALSE	FALSE	FALSE	bcbg10	BC09	Negative	0	keep	2	1	0	0	0.976294685417846	2.53228415233415	3.52297158922168	-1.95756551410463
AGTGAGGCATCTCCCA-1	16101	3699	3	1	0	0	4.04322712874977	36.0598720576362	FALSE	FALSE	FALSE	bcbg02	BC01	Negative	0	keep	3	0	0	0	1.0519532598785	2.27162185178797	-0.1429975441554	4.84368398998473
AGTGAGGGTCGGCTCA-1	19750	4113	10	1	0	0	6.24810126582279	37.2962025316456	FALSE	FALSE	FALSE	bcbg19	BC17	Negative	0	keep	10	0	0	0	1.51387453602126	2.40933704521816	2.87575765336962	-1.00311454917696
AGTGAGGGTGCTCTTC-1	27137	5164	63	1	2	1	4.63205217968088	27.5011976268563	TRUE	FALSE	TRUE	bcbg08	BC07	A0251	2	keep	63	0	2	0	1.37321027896851	2.68338319897358	-2.75459126745252	1.47940340851042
AGTGAGGGTTTGACAC-1	25160	4656	71	2	0	0	4.24085850556439	30.4491255961844	FALSE	TRUE	FALSE	bcbg07	BC06	Negative	1	keep	70	1	0	0	0.784982621092861	2.72840340053984	-2.00964705263166	0.40242645357344
AGTGAGGGTTTGACTG-1	26577	4848	43	1	0	0	4.64687511758287	32.0878955487828	TRUE	FALSE	TRUE	bcbg13	BC11	Negative	2	keep	43	0	0	0	0.918312992457557	2.59650402521393	-4.65949014936475	3.15972379062865
AGTGAGGGTTTGTTTC-1	29153	5116	15	2	0	0	6.22234418413199	37.841731554214	FALSE	FALSE	FALSE	bcbg15	BC13	Negative	0	keep	14	1	0	0	1.11779617143972	2.7122900482656	4.23209901536914	-0.44334095503595
AGTGAGGTCCCTAATT-1	20588	4610	50	1	0	0	4.17233339809598	29.7406256071498	FALSE	FALSE	FALSE	bcbg19	BC17	Negative	0	keep	50	0	0	0	1.23215177659048	2.57588898706487	-3.3033637217143	-0.686607388513352
AGTGAGGTCGCCGTGA-1	14351	3420	20	1	0	0	5.6790467563236	35.7675423315448	FALSE	FALSE	FALSE	bcbg06	BC05	Negative	0	keep	20	0	0	0	1.33164338647319	1.98394059042218	0.659035164966304	-1.61233088161256
AGTGGGAAGACTGGGT-1	1014	160	0	0	1	1	83.3333333333333	4.93096646942801	FALSE	FALSE	FALSE	Negative	Negative	A0253	0	remove	0	0	1	0	0	0	NA	NA
AGTGGGAAGCGAAGGG-1	1212	103	1	1	0	0	90.8415841584158	3.05280528052805	FALSE	FALSE	FALSE	bcbg13	BC11	Negative	0	remove	1	0	0	0	0	0	NA	NA
AGTGGGAAGGCATGGT-1	1029	437	0	0	0	0	50.3401360544218	9.13508260447036	FALSE	FALSE	FALSE	Negative	Negative	Negative	0	remove	0	0	0	0	2.3719407104721	2.3719407104721	NA	NA
AGTGGGAAGGGTTTCT-1	903	91	0	0	0	0	89.5902547065338	2.6578073089701	FALSE	FALSE	FALSE	Negative	Negative	Negative	0	remove	0	0	0	0	0	0	NA	NA
AGTGGGAAGTGACATA-1	937	80	1	1	2	1	91.9957310565635	2.45464247598719	FALSE	FALSE	FALSE	bcbg07	BC06	A0254	0	remove	1	0	2	0	0	0	NA	NA
AGTGGGACAAAGAATC-1	22842	4970	24	2	0	0	4.5311268715524	26.1273093424394	TRUE	FALSE	TRUE	bcbg05	BC04	Negative	2	keep	23	1	0	0	1.40229817698439	2.36381007947538	-4.12364010129957	1.57078948829863
AGTGGGACAAAGGCGT-1	14641	3537	4	1	0	0	4.85622566764565	34.2736151902192	TRUE	FALSE	FALSE	bcbg02	BC01	Negative	1	keep	4	0	0	0	0.861212139426483	2.93163897806167	1.14533777917834	-1.58144196655061
AGTGGGACAACACGCC-1	11552	3036	8	1	0	0	5.45360110803324	36.7295706371191	FALSE	FALSE	FALSE	bcbg07	BC06	Negative	0	keep	8	0	0	0	1.67302376385947	2.75468353189816	1.19359894479724	-2.57770797397401
AGTGGGACACTGCCAG-1	1578	166	0	0	1	1	87.6425855513308	3.29531051964512	FALSE	FALSE	FALSE	Negative	Negative	A0254	0	remove	0	0	1	0	0	0	NA	NA
AGTGGGACAGCTGTGC-1	35825	5646	33	6	0	0	10.9420795533845	36.4103279832519	TRUE	TRUE	TRUE	bcbg17	BC15	Negative	3	keep	25	4	0	0	1.17343445758848	2.37673792507266	NA	NA
AGTGGGACAGGGCATA-1	50064	6621	50	3	0	0	3.36768935762224	32.2407318632151	TRUE	TRUE	TRUE	bcbg15	BC13	Negative	3	keep	48	1	0	0	0.587218341795144	2.41474887598684	NA	NA
AGTGGGACAGGGTATG-1	19993	3881	12	2	0	0	3.78132346321212	39.4187965788026	FALSE	FALSE	FALSE	bcbg16	BC14	Negative	0	keep	11	1	0	0	0.693322226509954	2.89070237452697	2.01826234544726	-3.32005020763185
AGTGGGACATCCCACT-1	13769	3309	10	1	0	0	6.58726123901518	40.7800130728448	FALSE	FALSE	FALSE	bcbg20	BC18	Negative	0	keep	10	0	0	0	0.545962522188979	2.41303178782513	3.09994884218188	-3.82081648494508
AGTGGGACATGCCCGA-1	1377	114	0	0	0	0	91.2854030501089	3.19535221496006	FALSE	FALSE	FALSE	Negative	Negative	Negative	0	remove	0	0	0	0	0	0	NA	NA
AGTGGGAGTAAGCACG-1	24434	4775	63	1	0	0	3.78570843906033	30.2160923303593	FALSE	FALSE	FALSE	bcbg20	BC18	Negative	0	keep	63	0	0	0	0.598029337173068	2.70236986011285	-6.88707594190625	-0.559087035911347
AGTGGGAGTCATATCG-1	24997	4766	0	0	0	0	4.33251990238829	39.5487458495019	TRUE	FALSE	FALSE	Negative	Negative	Negative	1	keep	0	0	0	0	0.955585297316737	2.59536575889346	NA	NA
AGTGGGAGTCGAGATG-1	1314	77	1	1	0	0	94.1400304414003	1.90258751902588	FALSE	FALSE	FALSE	bcbg03	BC02	Negative	0	remove	1	0	0	0	0	0	NA	NA
AGTGGGAGTCTGCGGT-1	680	99	1	1	0	0	86.3235294117647	4.55882352941176	FALSE	FALSE	FALSE	bcbg19	BC17	Negative	0	remove	1	0	0	0	0	0	NA	NA
AGTGGGAGTTCAGGCC-1	20765	4144	43	1	0	0	5.39369130748856	31.6542258608235	TRUE	FALSE	FALSE	bcbg08	BC07	Negative	1	keep	43	0	0	0	0.393108803109737	2.90891350984564	-1.62951804314641	0.914911063654159
AGTGGGAGTTGCTCCT-1	16948	3809	34	2	0	0	5.33396270946424	35.9983478876564	FALSE	FALSE	FALSE	bcbg03	BC02	Negative	0	keep	33	1	0	0	0.779361685966051	2.59457108358556	2.00945516313525	-1.65347477580812
AGTGGGATCGTCCGTT-1	12901	3132	6	3	0	0	6.13130765056972	41.6789396170839	TRUE	FALSE	FALSE	bcbg17	BC15	Negative	1	keep	4	1	0	0	0.57387574998604	1.58425723408821	1.87881799425097	6.02087524746153
AGTGTCAAGACATAAC-1	39586	6295	29	2	0	0	4.95124538978427	32.0290001515687	FALSE	FALSE	FALSE	bcbg08	BC07	Negative	0	keep	28	1	0	0	0.698362677586214	2.84300826883389	-0.146218102321904	2.15547421787474
AGTGTCACAGCATACT-1	17623	3839	6	2	0	0	4.80621914543494	38.8753333711627	FALSE	FALSE	FALSE	bcbg10	BC09	Negative	0	keep	5	1	0	0	1.3447432947857	2.68229240887652	2.36506529535266	-2.52971121455934
AGTGTCACAGCCAATT-1	18566	3868	28	1	0	0	4.45976516212431	38.6728428309814	TRUE	FALSE	FALSE	bcbg17	BC15	Negative	1	keep	28	0	0	0	0.430885248462696	2.07969735297328	0.620715815677364	4.7042115053961
AGTGTCACAGGTCGTC-1	35046	5634	88	3	1	1	3.18723962791759	26.9645608628659	TRUE	FALSE	TRUE	bcbg13	BC11	A0254	2	keep	85	2	1	0	0.886530802291502	2.37038720082791	-4.21309689794568	2.49764278743956
AGTGTCACATGGTCTA-1	33057	5540	137	1	1	1	3.75412166863297	28.8501678918232	FALSE	FALSE	FALSE	bcbg13	BC11	A0251	0	keep	137	0	1	0	0.793006614209608	2.79898094262666	-7.0888314655879	0.658577414495681
AGTGTCACATTACGAC-1	22198	4328	16	1	0	0	2.54076943868817	37.1880349581043	TRUE	FALSE	TRUE	bcbg18	BC16	Negative	2	keep	16	0	0	0	1.52690991337671	2.70572898196169	-1.37894015376357	-2.90073725368288
AGTGTCAGTACATCCA-1	15115	3991	41	1	0	0	1.85908038372478	30.0430036387694	FALSE	FALSE	FALSE	bcbg19	BC17	Negative	0	keep	41	0	0	0	1.46046730918825	2.78603985994044	-4.89418319974927	-0.729599026696946
AGTGTCAGTCATTAGC-1	14333	3406	17	1	0	0	12.6909928137864	32.3658689736971	FALSE	TRUE	FALSE	bcbg18	BC16	Negative	1	keep	17	0	0	0	1.12916474978731	2.43933028603388	0.561488587512691	-1.84535559798982
AGTGTCAGTCTCTCTG-1	24841	4640	59	1	0	0	6.75496155549293	31.8062879916267	FALSE	FALSE	FALSE	bcbg14	BC12	Negative	0	keep	59	0	0	0	0	2.6011602783845	-0.711108427391331	0.677989812833999
AGTGTCAGTCTGGTCG-1	24634	4828	10	1	1	1	8.85361695217991	35.678330762361	FALSE	FALSE	FALSE	bcbg14	BC12	A0251	0	keep	10	0	1	0	1.10846856493659	2.0142478846052	3.75249715532275	-0.818654624479081
AGTGTCAGTGAGCGAT-1	804	60	0	0	1	1	92.7860696517413	1.99004975124378	FALSE	FALSE	FALSE	Negative	Negative	A0253	0	remove	0	0	1	0	0	0	NA	NA
AGTGTCAGTTCGTTGA-1	1088	168	1	1	0	0	82.5367647058823	6.06617647058824	FALSE	FALSE	FALSE	bcbg04	BC03	Negative	0	remove	1	0	0	0	0	2.3215222940138	NA	NA
AGTGTCATCAGAGGTG-1	17423	3781	34	1	0	0	3.42650519428342	40.3834012512197	FALSE	FALSE	FALSE	bcbg02	BC01	Negative	0	keep	34	0	0	0	1.19265374749131	3.22310951786708	2.63723035539599	-4.14192554141786
AGTGTCATCCCTTGTG-1	27527	5007	35	3	1	1	5.91056054056018	32.4699386057326	TRUE	TRUE	TRUE	bcbg15	BC13	A0254	3	keep	33	1	1	0	0.89736017671369	2.50647816592663	NA	NA
AGTGTCATCGGTTCGG-1	13406	3134	7	1	0	0	2.5510965239445	40.6832761450097	TRUE	FALSE	FALSE	bcbg03	BC02	Negative	1	keep	7	0	0	0	1.17489531246303	2.81328837599311	2.0740103312871	-4.59116050388124
AGTTGGTAGAGACTAT-1	17455	3766	7	1	0	0	2.74419936980808	41.7702663993125	FALSE	FALSE	FALSE	bcbg02	BC01	Negative	0	keep	7	0	0	0	1.00015575302546	2.7293251873287	2.35330911363574	0.547237070543502
AGTTGGTAGGGATACC-1	18297	3827	23	1	0	0	5.09919658960485	36.9404820462371	FALSE	FALSE	FALSE	bcbg20	BC18	Negative	0	keep	23	0	0	0	1.15881352207402	2.47911940892292	2.61632247652026	-1.04827281619814
AGTTGGTAGTCATGCT-1	1742	718	7	1	0	0	8.03673938002296	42.1928817451206	FALSE	FALSE	FALSE	bcbg06	BC05	Negative	0	remove	7	0	0	0	1.90813827921168	1.90813827921168	NA	NA
AGTTGGTAGTGGTAAT-1	34614	5606	29	4	1	1	4.91130756341365	36.8868088056856	TRUE	FALSE	TRUE	bcbg17	BC15	A0251	2	keep	26	1	1	0	0.624172881071992	2.57519048274588	2.1977006980321	2.74637773845885
AGTTGGTCAATAAGCA-1	17310	4202	6	2	0	0	4.09012131715771	33.471981513576	FALSE	FALSE	FALSE	bcbg02	BC01	Negative	0	keep	5	1	0	0	1.00543732045494	2.7371246644055	2.1950778552434	1.51092389438841
AGTTGGTCACGCGAAA-1	31512	5627	11	1	0	0	5.10599136836761	35.5674028941356	TRUE	FALSE	FALSE	bcbg08	BC07	Negative	1	keep	11	0	0	0	0.819496842116947	2.35329558239716	0.380289871349056	3.12411096904967
AGTTGGTCAGGAATGC-1	31288	5154	63	3	0	0	2.24686780874457	34.6554589619023	TRUE	FALSE	TRUE	bcbg20	BC18	Negative	2	keep	61	1	0	0	1.17473330676474	2.69078793933193	-1.03227693949727	-4.05789419795778
AGTTGGTCATATGGTC-1	17572	4080	4	2	0	0	7.75665832005463	34.850899157751	FALSE	FALSE	FALSE	bcbg04	BC03	Negative	0	keep	3	1	0	0	1.18672961228689	2.41979634875493	2.1778134890935	-0.597842333572175
AGTTGGTCATGCCTTC-1	14435	3528	19	1	0	0	11.5829580879806	35.0813993765154	FALSE	TRUE	FALSE	bcbg18	BC16	Negative	1	keep	19	0	0	0	1.64027044821412	2.49189636629822	4.57871099199267	-1.52695271159914
AGTTGGTGTAGGACAC-1	19886	4553	16	2	0	0	8.10117670723122	28.4169767675752	FALSE	FALSE	FALSE	bcbg09	BC08	Negative	0	keep	15	1	0	0	1.25684937649891	2.35654855961644	-0.0130991152384687	0.632361801607345
AGTTGGTGTCGCCATG-1	19071	4348	12	1	3	2	7.00015730690577	33.3280897698076	TRUE	FALSE	FALSE	bcbg14	BC12	A0253	1	keep	12	0	2	1	1.13057125362068	2.48586314254637	0.450440961971004	-0.418996302144791
AGTTGGTTCCCATTTA-1	1123	292	0	0	0	0	71.1487088156723	6.233303650935	FALSE	FALSE	FALSE	Negative	Negative	Negative	0	remove	0	0	0	0	0	0	NA	NA
AGTTGGTTCCGAAGAG-1	19788	4050	1	1	0	0	3.55265817667273	34.2783505154639	FALSE	FALSE	FALSE	bcbg05	BC04	Negative	0	keep	1	0	0	0	0.698489665924705	2.75081249919957	-0.393519680843632	5.52555921886656
AGTTGGTTCCTCAACC-1	27869	5391	40	2	0	0	6.45161290322581	37.0519214898274	TRUE	FALSE	TRUE	bcbg19	BC17	Negative	2	keep	39	1	0	0	1.25611488977526	2.60703261473231	4.5805611201665	-0.659669009702469
AGTTGGTTCGAGGTAG-1	21415	4459	136	1	0	0	2.73173009572729	27.3920149427971	FALSE	FALSE	FALSE	bcbg18	BC16	Negative	0	keep	136	0	0	0	0.383193874787576	2.42242583319671	-6.52178434644727	-0.380603698747422
AGTTGGTTCGGTTAAC-1	910	105	1	1	1	1	87.9120879120879	4.06593406593407	FALSE	FALSE	FALSE	bcbg02	BC01	A0251	0	remove	1	0	1	0	0	3.13453819291178	NA	NA
AGTTGGTTCGTTACGA-1	1311	736	0	0	0	0	32.7231121281465	9.534706331045	FALSE	FALSE	FALSE	Negative	Negative	Negative	0	remove	0	0	0	0	0	0	NA	NA
AGTTGGTTCTCGGACG-1	26676	4797	14	3	0	0	7.17873744189534	34.1805368121158	FALSE	FALSE	FALSE	bcbg05	BC04	Negative	0	keep	12	1	0	0	1.17841274408665	2.26405030438478	2.39588065828295	-1.22184988643434
ATAACGCAGAGCTGGT-1	28295	5098	43	1	0	0	3.9971726453437	37.1373034104965	FALSE	FALSE	FALSE	bcbg13	BC11	Negative	0	keep	43	0	0	0	0.722831215790767	2.61908024941846	0.517304975642879	-3.73440620090273
ATAACGCAGGAGTACC-1	52061	6652	3	3	0	0	3.39025374080406	32.7289141583911	TRUE	TRUE	TRUE	Doublet	Doublet	Negative	4	keep	1	1	0	0	1.00384043483667	2.20469210653588	NA	NA
ATAACGCAGTTCCACA-1	756	90	0	0	0	0	87.6984126984127	4.4973544973545	FALSE	FALSE	FALSE	Negative	Negative	Negative	0	remove	0	0	0	0	0	0	NA	NA
ATAACGCCAATACGCT-1	28993	5137	14	2	1	1	4.54937398682441	37.7435932811368	TRUE	FALSE	TRUE	bcbg05	BC04	A0251	2	keep	13	1	1	0	1.12150329341409	2.69438618023912	0.747379500522334	4.19854143474791
ATAACGCCACACCGCA-1	35319	5711	25	1	0	0	4.8047792972621	38.0107024547694	TRUE	TRUE	TRUE	bcbg19	BC17	Negative	3	keep	25	0	0	0	0.614861895974122	2.51165803290034	NA	NA
ATAACGCCACGAGGTA-1	1002	427	3	2	0	0	46.5069860279441	15.2694610778443	FALSE	FALSE	FALSE	bcbg09	BC08	Negative	0	remove	2	1	0	0	2.39607907179059	0	NA	NA
ATAACGCCATAACCTG-1	885	196	0	0	0	0	72.5423728813559	11.5254237288136	FALSE	FALSE	FALSE	Negative	Negative	Negative	0	remove	0	0	0	0	0	0	NA	NA
ATAACGCGTATCGCAT-1	16847	3753	12	2	0	0	4.22627173977563	39.8884074315902	TRUE	FALSE	FALSE	bcbg17	BC15	Negative	1	keep	11	1	0	0	0.782601604791026	2.40611750073891	1.27065225328418	5.87108448360655
ATAACGCGTCTTTCAT-1	17186	3823	12	1	0	0	4.03235191434889	34.9586873036192	FALSE	FALSE	FALSE	bcbg19	BC17	Negative	0	keep	12	0	0	0	0.458607036022025	2.44005234684251	0.355048019542415	-3.49251553203371
ATAACGCGTGCAGTAG-1	27261	4891	21	2	1	1	7.94174828509592	34.5915410293093	FALSE	FALSE	FALSE	bcbg14	BC12	A0253	0	keep	20	1	1	0	1.27194097726057	2.45426766958293	1.675738293781	-0.240316739039685
ATAACGCGTGCGAAAC-1	839	171	0	0	0	0	76.4004767580453	9.05840286054827	FALSE	FALSE	FALSE	Negative	Negative	Negative	0	remove	0	0	0	0	0	0	NA	NA
ATAACGCGTGGGTCAA-1	626	86	0	0	0	0	87.6996805111821	4.15335463258786	FALSE	FALSE	FALSE	Negative	Negative	Negative	0	remove	0	0	0	0	2.83170873591079	0	NA	NA
ATAACGCGTTGAGGTG-1	19047	4463	14	2	0	0	3.34435869165748	31.107260985982	FALSE	FALSE	FALSE	bcbg16	BC14	Negative	0	keep	13	1	0	0	1.13142412809331	2.57073202481638	-2.79402975355176	0.323655875665878
ATAACGCGTTTAAGCC-1	21129	4096	21	2	0	0	2.92962279331724	41.0194519380946	TRUE	FALSE	FALSE	bcbg02	BC01	Negative	1	keep	20	1	0	0	0.883705346479826	2.43468555556308	3.51570888246508	-2.66974946643617
ATAACGCGTTTGACAC-1	16349	3552	11	1	2	1	17.4261422716986	34.2161600097865	FALSE	TRUE	TRUE	bcbg19	BC17	A0251	2	keep	11	0	2	0	0.798999959891469	1.77381028258605	3.14647575105639	-2.80326005603578
ATAACGCTCACCCTCA-1	1238	260	0	0	1	1	76.3327948303716	6.1389337641357	FALSE	FALSE	FALSE	Negative	Negative	A0252	0	remove	0	0	1	0	0	2.2058037184276	NA	NA
ATAACGCTCCGAACGC-1	1369	109	0	0	0	0	91.5266617969321	3.14097881665449	FALSE	FALSE	FALSE	Negative	Negative	Negative	0	remove	0	0	0	0	0	2.11680980684066	NA	NA
ATAACGCTCGCCAAAT-1	3866	843	2	1	0	0	52.2245214692188	19.2705638903259	FALSE	TRUE	FALSE	bcbg05	BC04	Negative	1	remove	2	0	0	0	0	1.82023447116132	NA	NA
ATAACGCTCTACCTGC-1	27238	4896	18	1	0	0	5.67956531316543	35.8102650708569	FALSE	TRUE	FALSE	bcbg17	BC15	Negative	1	keep	18	0	0	0	1.27254852442201	2.48607467775777	0.559645135059078	-0.498917577522065
ATAACGCTCTCTGAGA-1	889	94	0	0	0	0	89.4263217097863	4.38695163104612	FALSE	FALSE	FALSE	Negative	Negative	Negative	0	remove	0	0	0	0	0	0	NA	NA
ATAAGAGAGACAATAC-1	14930	3670	17	1	0	0	2.947086403215	34.4206296048225	FALSE	FALSE	FALSE	bcbg10	BC09	Negative	0	keep	17	0	0	0	2.12438096889264	2.61929584586077	1.35873647417041	1.83070281360838
ATAAGAGAGGACTGGT-1	19493	4091	18	1	0	0	4.72990304211768	38.9011440004104	TRUE	FALSE	TRUE	bcbg05	BC04	Negative	2	keep	18	0	0	0	0.9317758186693	2.76488004798048	1.96245427812548	-3.55327221538332
ATAAGAGAGTTTAGGA-1	16747	3591	7	2	0	0	4.84862960530244	38.6576700304532	TRUE	FALSE	TRUE	bcbg11	BC10	Negative	2	keep	6	1	0	0	0.785837451921317	2.56051163698208	2.52065559114428	-3.56163975383547
ATAAGAGCAACACGCC-1	67091	7540	33	5	1	1	3.82167503838071	46.8915353773233	TRUE	FALSE	TRUE	bcbg06	BC05	A0254	2	remove	24	5	1	0	0.785001536052113	2.15195005956311	NA	NA
ATAAGAGCACCACGTG-1	1308	90	1	1	1	1	93.2721712538226	1.37614678899083	FALSE	FALSE	FALSE	bcbg09	BC08	A0252	0	remove	1	0	1	0	0	0	NA	NA
ATAAGAGGTACACCGC-1	19108	4266	16	1	0	0	3.26564789616914	35.70755704417	FALSE	FALSE	FALSE	bcbg03	BC02	Negative	0	keep	16	0	0	0	1.12925918351367	2.52680823718068	-0.414653342113774	-1.81245013858583
ATAAGAGGTGCAGACA-1	11356	3169	31	2	0	0	2.74744628390278	39.3096160619937	FALSE	FALSE	FALSE	bcbg02	BC01	Negative	0	keep	30	1	0	0	1.01565939771575	3.05652678334836	0.0818649121663164	-5.02192184116151
ATAAGAGGTGGGTCAA-1	26491	4827	8	2	0	0	3.00479408100864	38.8396059038919	FALSE	FALSE	FALSE	bcbg02	BC01	Negative	0	keep	7	1	0	0	1.39125542187047	2.82461419067265	2.70269771303149	4.04602650020811
ATAAGAGTCATAGCAC-1	1239	248	0	0	1	1	74.4148506860371	10.0080710250202	FALSE	TRUE	FALSE	Negative	Negative	A0252	1	remove	0	0	1	0	0	0	NA	NA
ATAAGAGTCATCACCC-1	8588	2294	57	1	0	0	1.6301816488123	34.1290172333489	FALSE	FALSE	FALSE	bcbg03	BC02	Negative	0	keep	57	0	0	0	0	2.07775171230007	-4.26153783117322	2.68801239345763
ATAAGAGTCCATTCTA-1	25817	4578	23	1	0	0	6.24782120308324	38.629585157067	FALSE	FALSE	FALSE	bcbg03	BC02	Negative	0	keep	23	0	0	0	1.50097816953279	2.80297648684249	4.11677356447192	0.0726677498647913
ATAAGAGTCTGAAAGA-1	22203	4651	10	2	0	0	5.42269062739269	32.2433905328109	FALSE	TRUE	FALSE	bcbg16	BC14	Negative	1	keep	9	1	0	0	1.85702819930958	3.01390377917106	0.809911687030513	1.29119089458678
ATAAGAGTCTTGCCGT-1	24218	4976	53	1	3	1	5.0169295565282	30.4360393096044	TRUE	FALSE	FALSE	bcbg08	BC07	A0251	1	keep	53	0	3	0	0.805916798300358	2.46264539100431	-0.301546733722966	0.5700357279608
ATAGACCAGAAACGAG-1	17426	4136	14	3	0	0	2.50774704464593	37.1685986457018	TRUE	FALSE	FALSE	bcbg16	BC14	Negative	1	keep	12	1	0	0	0.764402306246502	2.69276895635276	5.09716172899218	-1.75517341281679
ATAGACCAGAATTCCC-1	15843	3860	65	1	0	0	4.56352963453891	37.1141829199015	FALSE	FALSE	FALSE	bcbg03	BC02	Negative	0	keep	65	0	0	0	1.89922910168329	2.85710410089335	2.73738475526782	1.14311328743193
ATAGACCAGACAGAGA-1	26235	4778	8	2	0	0	4.11282637697732	37.3775490756623	FALSE	FALSE	FALSE	bcbg05	BC04	Negative	0	keep	7	1	0	0	1.18998173060469	2.60849622829458	3.40180631364794	1.92063120220396
ATAGACCAGAGCTGCA-1	1031	112	1	1	0	0	88.360814742968	3.58874878758487	FALSE	FALSE	FALSE	bcbg11	BC10	Negative	0	remove	1	0	0	0	0	0	NA	NA
ATAGACCAGCTATGCT-1	17205	3891	28	1	1	1	3.38273757628596	35.4838709677419	TRUE	FALSE	FALSE	bcbg03	BC02	A0252	1	keep	28	0	1	0	1.36254761027367	2.5356415688032	0.628320653094966	-3.49948641444948
ATAGACCCAACACCCG-1	16780	3870	8	1	0	0	3.492252681764	35.5601907032181	FALSE	FALSE	FALSE	bcbg03	BC02	Negative	0	keep	8	0	0	0	0.467467639223966	2.55869531334854	1.56479116167041	-4.2101475873163
ATAGACCCAAGCCTAT-1	25881	4820	27	1	0	0	3.99134500212511	36.4128124879255	TRUE	FALSE	TRUE	bcbg10	BC09	Negative	2	keep	27	0	0	0	1.19945350833487	2.67576349517231	2.752971131458	-2.01963588382509
ATAGACCCACCCATTC-1	599	131	0	0	0	0	77.6293823038397	6.34390651085142	FALSE	FALSE	FALSE	Negative	Negative	Negative	0	remove	0	0	0	0	0	0	NA	NA
ATAGACCCAGCTGGCT-1	35882	5742	24	2	0	0	5.88317262137005	37.8295524218271	TRUE	FALSE	FALSE	bcbg04	BC03	Negative	1	keep	23	1	0	0	1.25510918322024	2.62610221819847	3.74841972078295	-0.155986329274441
ATAGACCCAGGATCGA-1	32934	5434	68	2	1	1	5.1436205744823	29.4072994473796	TRUE	TRUE	TRUE	bcbg17	BC15	A0252	3	keep	67	1	1	0	1.59883965203813	2.3997154407563	NA	NA
ATAGACCGTCCGTCAG-1	19397	4134	20	2	0	0	4.19652523586122	36.077743981028	TRUE	FALSE	FALSE	bcbg03	BC02	Negative	1	keep	19	1	0	0	0.708571256336795	2.55392758936815	0.571638781680782	-1.16423293735292
ATAGACCGTTTAGGAA-1	946	115	0	0	0	0	87.2093023255814	4.12262156448203	FALSE	FALSE	FALSE	Negative	Negative	Negative	0	remove	0	0	0	0	0	2.44848680265199	NA	NA
ATAGACCTCAGAGACG-1	731	87	0	0	0	0	88.3720930232558	4.37756497948016	FALSE	FALSE	FALSE	Negative	Negative	Negative	0	remove	0	0	0	0	0	0	NA	NA
ATAGACCTCGAATGCT-1	31477	5807	11	3	0	0	3.87266893287162	37.8212663214411	FALSE	TRUE	FALSE	bcbg11	BC10	Negative	1	keep	9	1	0	0	1.69519202641945	2.49479344016586	4.89176889146777	-2.9330844559839
ATAGACCTCGCATGAT-1	26588	5014	15	1	1	1	3.51662404092072	32.1047088912291	FALSE	FALSE	FALSE	bcbg14	BC12	A0253	0	keep	15	0	1	0	1.47818636648887	2.26701169951506	-1.30129009102372	2.84345963810179
ATAGACCTCGTTTGCC-1	1089	70	0	0	1	1	94.2148760330578	1.65289256198347	FALSE	FALSE	FALSE	Negative	Negative	A0251	0	remove	0	0	1	0	0	0	NA	NA
ATAGACCTCTCTTATG-1	660	115	0	0	0	0	81.969696969697	6.51515151515152	FALSE	FALSE	FALSE	Negative	Negative	Negative	0	remove	0	0	0	0	0	0	NA	NA
ATAGACCTCTGTCTAT-1	1827	244	0	0	0	0	83.032293377121	5.69239189928845	FALSE	FALSE	FALSE	Negative	Negative	Negative	0	remove	0	0	0	0	0	2.48047245816107	NA	NA
ATCACGAAGGGCTTCC-1	20808	4150	1	1	0	0	4.2483660130719	37.9517493271819	FALSE	FALSE	FALSE	bcbg14	BC12	Negative	0	keep	1	0	0	0	1.47340985930669	2.31561023846489	1.25652476037951	5.86300590847227
ATCACGAAGTCAATAG-1	34090	5436	58	2	2	2	3.94543854502787	30.2992079788794	TRUE	FALSE	FALSE	bcbg15	BC13	Doublet	2	keep	57	1	1	1	0.631284259366324	2.47263353927851	-2.38267109905271	2.38502982471678
ATCACGACATGTAAGA-1	841	120	0	0	0	0	84.8989298454221	5.82639714625446	FALSE	FALSE	FALSE	Negative	Negative	Negative	0	remove	0	0	0	0	0	0	NA	NA
ATCACGAGTCCCTTGT-1	1508	144	1	1	0	0	89.5225464190981	3.97877984084881	FALSE	FALSE	FALSE	bcbg20	BC18	Negative	0	remove	1	0	0	0	0	0	NA	NA
ATCACGAGTCTAGGTT-1	16309	3647	21	2	0	0	2.72855478570115	37.8809246428352	FALSE	FALSE	FALSE	bcbg18	BC16	Negative	0	keep	20	1	0	0	0.800348541749796	2.71486974258801	0.878189999713619	-3.92981406833437
ATCACGAGTCTCAACA-1	25639	4894	63	3	0	0	2.99153633137018	30.6759233979484	FALSE	FALSE	FALSE	bcbg11	BC10	Negative	0	keep	61	1	0	0	0.940055401760975	2.65753187811952	-6.70040516172437	-1.38728937293794
ATCACGAGTGCGCTTG-1	1067	143	0	0	0	0	85.7544517338332	3.74882849109653	FALSE	FALSE	FALSE	Negative	Negative	Negative	0	remove	0	0	0	0	0	2.33911673496303	NA	NA
ATCACGAGTTCATGGT-1	21212	4582	8	1	0	0	8.43861964925514	36.2153498019989	FALSE	FALSE	FALSE	bcbg17	BC15	Negative	0	keep	8	0	0	0	0.881406820309049	2.58454177400431	4.92859788621875	-0.665809301393296
ATCACGATCCCATTTA-1	45661	6185	122	1	0	0	3.61358708744881	27.5333435535796	TRUE	FALSE	TRUE	bcbg09	BC08	Negative	2	keep	122	0	0	0	0.505018294271793	2.15931324215001	-3.60299019132642	2.57244709346983
ATCACGATCCGCATAA-1	904	220	0	0	0	0	71.1283185840708	9.84513274336283	FALSE	FALSE	FALSE	Negative	Negative	Negative	0	remove	0	0	0	0	0	0	NA	NA
ATCACGATCGTTACGA-1	18590	4034	12	2	0	0	8.23561054330285	32.0010758472297	FALSE	FALSE	FALSE	bcbg08	BC07	Negative	0	keep	11	1	0	0	0.960793946684459	2.20484593009436	-0.0713922194102217	-0.198904072599675
ATCATCTAGTGACATA-1	835	185	0	0	0	0	73.4131736526946	11.377245508982	FALSE	FALSE	FALSE	Negative	Negative	Negative	0	remove	0	0	0	0	0	0	NA	NA
ATCATCTAGTGACTCT-1	1384	159	0	0	0	0	88.5838150289017	2.09537572254335	FALSE	FALSE	FALSE	Negative	Negative	Negative	0	remove	0	0	0	0	0	0	NA	NA
ATCATCTAGTGTTAGA-1	67472	7516	200	5	1	1	4.14394119041973	27.7804126156035	TRUE	FALSE	TRUE	bcbg09	BC08	A0252	2	remove	165	32	1	0	1.25833702478352	2.29178474482483	NA	NA
ATCATCTCACGCCAGT-1	20704	4264	23	3	0	0	6.2306800618238	37.5676197836167	FALSE	FALSE	FALSE	bcbg06	BC05	Negative	0	keep	21	1	0	0	1.22817523006989	2.74019166101877	3.57659002031298	-2.41158696796205
ATCATCTCAGAGTGTG-1	15994	3940	6	2	1	1	7.27772914843066	33.625109416031	FALSE	FALSE	FALSE	bcbg08	BC07	A0251	0	keep	5	1	1	0	1.41735017689334	1.79207203760493	1.19448967660876	1.14078274582121
ATCATCTCAGGCGATA-1	16797	3623	56	3	0	0	3.88759897600762	38.0960885872477	TRUE	FALSE	FALSE	bcbg19	BC17	Negative	1	keep	54	1	0	0	0.784216021077811	2.60285504521802	1.56428619111987	-3.8089766183069
ATCATCTCATCCGCGA-1	18057	4228	19	1	0	0	2.71362906352107	32.1703494489672	FALSE	FALSE	FALSE	bcbg17	BC15	Negative	0	keep	19	0	0	0	2.10406391352001	2.28857030251645	-2.70811800275831	-0.177971468972231
ATCATCTGTTCGGCAC-1	28984	5212	18	5	0	0	5.98261109577698	37.186033673751	TRUE	FALSE	FALSE	bcbg05	BC04	Negative	1	keep	14	1	0	0	0	2.82558581551039	5.24859805788012	-0.794331280248429
ATCATCTTCGTAGGTT-1	30680	5528	59	1	0	0	2.87157757496741	28.75814863103	TRUE	FALSE	TRUE	bcbg13	BC11	Negative	2	keep	59	0	0	0	1.08372584914027	2.49172818021944	-6.39629701887159	0.379413159830306
ATCATCTTCTGCCCTA-1	24991	4853	37	3	0	0	4.18550678244168	36.2130366932096	FALSE	FALSE	FALSE	bcbg20	BC18	Negative	0	keep	35	1	0	0	1.33526639021797	2.46842908734721	5.07606597627612	-0.41123795296457
ATCATGGAGAAACCAT-1	2149	1078	2	1	0	0	12.9362494183341	26.3843648208469	FALSE	FALSE	FALSE	bcbg07	BC06	Negative	0	remove	2	0	0	0	0	2.97620834171365	NA	NA
ATCATGGAGATGCCAG-1	1439	113	0	0	0	0	91.5218902015288	3.4051424600417	FALSE	FALSE	FALSE	Negative	Negative	Negative	0	remove	0	0	0	0	0	2.07308014163831	NA	NA
ATCATGGAGCACACAG-1	13181	3249	11	1	0	0	2.78431075032243	40.2549123738715	FALSE	FALSE	FALSE	bcbg19	BC17	Negative	0	keep	11	0	0	0	0.923201024215544	1.95576743951746	2.07744618143054	-4.45231315280702
ATCATGGAGCCAGTAG-1	1214	78	0	0	0	0	93.5749588138385	1.31795716639209	FALSE	FALSE	FALSE	Negative	Negative	Negative	0	remove	0	0	0	0	0	0	NA	NA
ATCATGGCAAGGACTG-1	15615	3848	8	1	0	0	3.56067883445405	35.52353506244	FALSE	FALSE	FALSE	bcbg16	BC14	Negative	0	keep	8	0	0	0	1.27022095830895	2.62526241916355	1.02376814569445	-3.18625899936464
ATCATGGCAGCCAGAA-1	26790	4824	7	3	0	0	8.92497200447928	35.9910414333707	FALSE	TRUE	TRUE	bcbg05	BC04	Negative	2	keep	5	1	0	0	1.17546272409964	2.29843314852314	3.42154546464892	-1.55906960155275
ATCATGGCAGTCGATT-1	24989	4596	46	2	0	0	6.35879787106327	36.6361198927528	FALSE	FALSE	FALSE	bcbg16	BC14	Negative	0	keep	45	1	0	0	0.955782296765467	2.62507680442528	4.72468085969897	-0.588171688573624
ATCATGGCATGGTCAT-1	19836	4263	20	1	0	0	5.41943940310546	36.4438394837669	FALSE	FALSE	FALSE	bcbg15	BC13	Negative	0	keep	20	0	0	0	1.71148987556376	2.0866498209352	1.34565635408374	-1.43973454620149
ATCATGGCATGTTGAC-1	27107	5059	50	3	0	0	6.01320692072158	25.974840447117	TRUE	FALSE	FALSE	bcbg04	BC03	Negative	1	keep	48	1	0	0	1.27602146621278	2.28785733007115	-6.01685528074292	1.01571527336333
ATCATGGGTGTAACGG-1	18563	4059	9	3	0	0	2.79049722566396	36.8151699617519	TRUE	FALSE	FALSE	bcbg04	BC03	Negative	1	keep	7	1	0	0	0.731122915318807	2.7437430807655	1.02996321405383	-1.39360484267976
ATCATGGGTGTTTGGT-1	18363	3863	29	2	0	0	3.10951369601917	38.2780591406633	FALSE	FALSE	FALSE	bcbg18	BC16	Negative	0	keep	28	1	0	0	1.45101410664566	2.99873109448971	0.138285715236385	-4.7299697079828
ATCATGGTCAGCGATT-1	21240	4360	16	2	0	0	4.66101694915254	34.924670433145	FALSE	FALSE	FALSE	bcbg16	BC14	Negative	0	keep	14	2	0	0	1.21016826204772	2.77669984566676	-0.666696470127385	4.23642185543272
ATCATGGTCCATGAGT-1	26889	5078	9	1	0	0	5.46691955818364	30.5589646323775	TRUE	FALSE	TRUE	bcbg05	BC04	Negative	2	keep	9	0	0	0	0.911317248057456	2.691939363572	-6.80179313932447	0.0413594714233622
ATCATGGTCCGCATAA-1	24238	5130	18	1	0	0	4.98803531644525	30.666721676706	TRUE	FALSE	TRUE	bcbg04	BC03	Negative	2	keep	18	0	0	0	1.24572447630718	2.52988864029454	-1.75915740047483	0.649307640535568
ATCATGGTCGCAGGCT-1	1490	137	0	0	0	0	89.9328859060403	3.02013422818792	FALSE	FALSE	FALSE	Negative	Negative	Negative	0	remove	0	0	0	0	0	0	NA	NA
ATCCACCAGCAGCGTA-1	27858	5108	59	2	3	1	3.52860937612176	29.3596094479144	FALSE	FALSE	FALSE	bcbg15	BC13	A0254	0	keep	58	1	3	0	1.35369536891616	2.63351911498919	-5.86445192609815	0.695356996996139
ATCCACCAGGAATCGC-1	11614	3011	10	2	0	0	4.71844325813673	37.8250387463406	FALSE	FALSE	FALSE	bcbg06	BC05	Negative	0	keep	9	1	0	0	1.49158168656709	2.42766212926181	2.10698719705554	-5.02145978595522
ATCCACCAGTGAATTG-1	1288	203	0	0	0	0	78.7267080745342	9.47204968944099	FALSE	FALSE	FALSE	Negative	Negative	Negative	0	remove	0	0	0	0	0	0	NA	NA
ATCCACCCATACGCCG-1	1027	137	0	0	0	0	85.1996105160662	5.55014605647517	FALSE	FALSE	FALSE	Negative	Negative	Negative	0	remove	0	0	0	0	0	0	NA	NA
ATCCACCGTAGCTGCC-1	20056	4322	32	2	0	0	4.56721180694057	35.565416832868	FALSE	FALSE	FALSE	bcbg11	BC10	Negative	0	keep	31	1	0	0	1.38419802893216	2.39535369855972	0.468661386623104	-1.35674246932771
ATCCACCGTATGCTTG-1	34065	5885	11	3	1	1	5.31924262439454	36.5888742110671	FALSE	FALSE	FALSE	bcbg02	BC01	A0252	0	keep	8	2	1	0	1.37005429274148	2.52161628114359	3.70640893663378	-0.840498057859208
ATCCACCGTGTGTGCC-1	1271	104	1	1	1	1	91.7387883556255	2.6750590086546	FALSE	FALSE	FALSE	bcbg18	BC16	A0251	0	remove	1	0	1	0	0	0	NA	NA
ATCCACCGTTGTGGAG-1	802	118	0	0	0	0	82.9177057356608	7.73067331670823	FALSE	FALSE	FALSE	Negative	Negative	Negative	0	remove	0	0	0	0	0	0	NA	NA
ATCCACCTCCGCATAA-1	41166	6260	33	4	0	0	6.27702472914541	37.5188262158092	TRUE	FALSE	TRUE	bcbg07	BC06	Negative	2	keep	18	13	0	0	1.23232382992586	2.68125842978325	1.89362903322192	-0.0991598867943541
ATCCACCTCGTTACGA-1	25213	5113	53	3	3	2	6.52441200967755	28.6360211002261	TRUE	TRUE	TRUE	bcbg14	BC12	A0253	3	keep	51	1	2	1	1.09296435383901	2.58740641615561	NA	NA
ATCCACCTCTAACCGA-1	1332	223	0	0	0	0	77.8528528528528	9.15915915915916	FALSE	TRUE	FALSE	Negative	Negative	Negative	1	remove	0	0	0	0	0	0	NA	NA
ATCCACCTCTCTAAGG-1	27776	4892	45	3	2	2	5.44354838709677	36.3875288018433	TRUE	FALSE	FALSE	bcbg02	BC01	Doublet	2	keep	43	1	1	1	1.15061577627725	2.46815810977618	0.517973978175838	3.38219264362547
ATCCGAAAGTTCGATC-1	18975	4276	12	1	0	0	8.53754940711462	32.9907773386034	TRUE	FALSE	FALSE	bcbg20	BC18	Negative	1	keep	12	0	0	0	0.423311065944122	2.72321785589864	2.34419246400805	-0.954686669366623
ATCCGAACAAACTGTC-1	23383	4484	6	1	0	0	6.17542659196852	36.0133430269854	TRUE	FALSE	FALSE	bcbg05	BC04	Negative	1	keep	6	0	0	0	0.997186424075026	2.34262707162458	2.72954650606127	-1.58156153346803
ATCCGAACAAGTAGTA-1	34849	5433	54	2	0	0	6.03747596774656	37.7284857528193	FALSE	FALSE	FALSE	bcbg16	BC14	Negative	0	keep	53	1	0	0	0.453559512624228	2.42747897094281	2.52250071252795	2.59562686298582
ATCCGAACACACTGCG-1	638	87	0	0	0	0	87.9310344827586	3.29153605015674	FALSE	FALSE	FALSE	Negative	Negative	Negative	0	remove	0	0	0	0	0	0	NA	NA
ATCCGAACACATTCGA-1	3707	1580	4	1	0	0	26.8411114108443	13.8656595629889	FALSE	TRUE	TRUE	bcbg17	BC15	Negative	2	remove	4	0	0	0	1.30768372708065	1.30768372708065	NA	NA
ATCCGAACAGATGAGC-1	1946	304	0	0	1	1	79.9588900308325	6.78314491264132	FALSE	FALSE	FALSE	Negative	Negative	A0254	0	remove	0	0	1	0	0	1.8146205105463	NA	NA
ATCCGAAGTCCAAGTT-1	23348	4618	32	1	0	0	4.44149391810862	33.2491005653589	TRUE	FALSE	FALSE	bcbg15	BC13	Negative	1	keep	32	0	0	0	1.81476391302444	2.77199963322211	-2.79252867017774	3.54227522228453
ATCCGAATCGGTCTAA-1	21842	4440	11	1	0	0	3.9648383847633	38.7372951194946	FALSE	FALSE	FALSE	bcbg11	BC10	Negative	0	keep	11	0	0	0	1.3209558374969	2.7505139202335	2.28334279741259	4.99810722683165
ATCGAGTAGAAACCTA-1	1051	107	0	0	0	0	90.0095147478592	2.94957183634634	FALSE	FALSE	FALSE	Negative	Negative	Negative	0	remove	0	0	0	0	0	0	NA	NA
ATCGAGTAGATAGCAT-1	33865	5616	51	1	1	1	7.53580392735863	35.1247600767754	FALSE	FALSE	FALSE	bcbg04	BC03	A0252	0	keep	51	0	1	0	1.01947554710946	2.37440088705632	2.87692399705859	1.81297674988005
ATCGAGTAGATATGGT-1	21146	4298	26	3	0	0	3.84469876099499	30.5400548567105	TRUE	FALSE	FALSE	bcbg16	BC14	Negative	1	keep	24	1	0	0	1.34479923899979	2.09106623108103	-4.31329373632459	2.12578252170775
ATCGAGTAGCTTTGGT-1	832	126	0	0	0	0	84.0144230769231	5.52884615384615	FALSE	FALSE	FALSE	Negative	Negative	Negative	0	remove	0	0	0	0	0	0	NA	NA
ATCGAGTAGGGCTCTC-1	16588	3974	23	1	0	0	4.32240173619484	30.5522064142754	FALSE	FALSE	FALSE	bcbg04	BC03	Negative	0	keep	23	0	0	0	1.38984483874763	2.88366442797122	-3.3427559546092	0.460027190191482
ATCGAGTAGTGGGCTA-1	30698	5289	47	2	0	0	3.28685907876735	28.9334810085348	TRUE	FALSE	FALSE	bcbg11	BC10	Negative	1	keep	46	1	0	0	0.834219778068042	2.10005152157866	-4.49927977834729	3.18886688564513
ATCGAGTCACGAAATA-1	30600	5323	16	1	0	0	6.42156862745098	36.8496732026144	TRUE	FALSE	FALSE	bcbg19	BC17	Negative	1	keep	16	0	0	0	1.0854542040906	2.5966194956265	4.25484939302417	0.338983627302383
ATCGAGTCAGATTGCT-1	30318	5350	22	3	0	0	6.19104162543703	39.2407150867471	TRUE	FALSE	FALSE	bcbg06	BC05	Negative	1	keep	20	1	0	0	0.687888971113511	2.32585598261308	4.70092006410571	-0.641918210046555
ATCGAGTCAGCTGTGC-1	680	123	0	0	0	0	80.7352941176471	6.32352941176471	FALSE	FALSE	FALSE	Negative	Negative	Negative	0	remove	0	0	0	0	0	0	NA	NA
ATCGAGTCAGTCGATT-1	961	76	0	0	0	0	92.8199791883455	1.87304890738814	FALSE	FALSE	FALSE	Negative	Negative	Negative	0	remove	0	0	0	0	0	0	NA	NA
ATCGAGTCAGTTAACC-1	22700	4402	16	1	0	0	4.46696035242291	40.4273127753304	TRUE	FALSE	FALSE	bcbg18	BC16	Negative	1	keep	16	0	0	0	1.16397646005212	2.79840888199786	5.0901465007207	-2.41781970645693
ATCGAGTCATCGGGTC-1	1550	545	0	0	0	0	56.3870967741935	7.09677419354839	FALSE	FALSE	FALSE	Negative	Negative	Negative	0	remove	0	0	0	0	0	2.00843050603665	NA	NA
ATCGAGTCATGGAATA-1	17300	3635	5	3	0	0	2.5606936416185	41.4161849710983	FALSE	FALSE	FALSE	bcbg06	BC05	Negative	0	keep	3	1	0	0	1.00580379399415	2.57556422935476	1.81176205362292	5.61988666866515
ATCGAGTGTCATATGC-1	16526	3499	9	2	1	1	1.44015490741861	41.2198959215781	FALSE	FALSE	FALSE	bcbg03	BC02	A0253	0	keep	8	1	1	0	0.473190485793169	2.78053690154375	0.835074622287471	5.95186785076353
ATCGAGTGTCTGCGGT-1	7724	2353	4	1	0	0	5.69653029518384	33.9849818746763	TRUE	FALSE	FALSE	bcbg14	BC12	Negative	1	keep	4	0	0	0	0	2.01134066700756	2.42279525484057	1.12480154846403
ATCGAGTGTGCAGGTA-1	1183	97	0	0	1	1	91.8005071851226	2.70498732037194	FALSE	FALSE	FALSE	Negative	Negative	A0254	0	remove	0	0	1	0	0	2.2463411830498	NA	NA
ATCGAGTGTGGTGTAG-1	15292	3812	18	1	0	0	3.76667538582265	34.7959717499346	FALSE	FALSE	FALSE	bcbg19	BC17	Negative	0	keep	18	0	0	0	1.08580060061763	2.64466543039108	-2.21658186231641	-1.20657536174562
ATCGAGTGTGTAATGA-1	26150	4922	12	1	0	0	4.73040152963671	38.3632887189293	FALSE	FALSE	FALSE	bcbg04	BC03	Negative	0	keep	12	0	0	0	0.323827758093842	2.85897251228055	2.37756081308337	1.51423874710295
ATCGAGTGTTGGACCC-1	3076	1280	5	1	0	0	36.6710013003901	12.6462938881664	FALSE	FALSE	FALSE	bcbg13	BC11	Negative	0	remove	5	0	0	0	2.01516306475125	3.02071029689994	NA	NA
ATCGAGTTCGCCTGTT-1	22559	4394	17	1	0	0	7.27869143135777	37.5326920519527	TRUE	FALSE	TRUE	bcbg03	BC02	Negative	2	keep	17	0	0	0	0.845802248713884	2.33300985686949	2.80107970918627	-1.62758978988435
ATCGAGTTCTATCGCC-1	18883	4229	2	1	0	0	9.21993327331462	37.6264364772547	TRUE	TRUE	TRUE	bcbg04	BC03	Negative	3	keep	2	0	0	0	1.75201186483384	2.35445466572224	NA	NA
ATCTACTAGTAGCGGT-1	18445	4046	11	3	0	0	7.34074274871239	36.9097316345893	FALSE	FALSE	FALSE	bcbg04	BC03	Negative	0	keep	9	1	0	0	1.77144980096593	2.81675021439295	2.07927246774646	0.208486648542617
ATCTACTCAGATGAGC-1	15422	3578	2	1	0	0	5.57644922837505	36.4673842562573	FALSE	FALSE	FALSE	bcbg02	BC01	Negative	0	keep	2	0	0	0	1.08020150776263	2.37270472321637	1.91117878641101	0.705447824938033
ATCTACTCAGCCTGTG-1	21846	4595	18	2	0	0	3.46974274466722	37.6956879978028	FALSE	FALSE	FALSE	bcbg13	BC11	Negative	0	keep	17	1	0	0	1.32082159431769	2.52121789106564	2.09608550752612	4.12579372738097
ATCTACTGTAGTACCT-1	23182	4711	63	3	0	0	4.38271072383746	33.9962039513416	FALSE	FALSE	FALSE	bcbg03	BC02	Negative	0	keep	61	1	0	0	1.49311830376356	2.01096694916409	1.25164623941394	1.48569527481291
ATCTACTGTATATCCG-1	28946	5072	64	2	0	0	5.90064257583086	36.550818765978	FALSE	FALSE	FALSE	bcbg18	BC16	Negative	0	keep	63	1	0	0	0.525285624385397	2.80615583097615	3.5282249041936	1.32938233230803
ATCTACTGTCATACTG-1	35206	6007	39	5	0	0	4.10725444526501	32.9148440606715	TRUE	TRUE	TRUE	bcbg02	BC01	Negative	3	keep	35	1	0	0	1.09470381027397	2.79351171488303	NA	NA
ATCTACTGTCTAACGT-1	25621	5021	57	2	0	0	3.43468248702236	27.6530970688107	FALSE	FALSE	FALSE	bcbg16	BC14	Negative	0	keep	56	1	0	0	0.940483438960059	2.08262234072978	-4.70554069791822	2.42579058025572
ATCTACTGTGTGGCTC-1	22564	4268	20	2	0	0	2.6812621875554	35.9865272114873	TRUE	FALSE	FALSE	bcbg18	BC16	Negative	1	keep	19	1	0	0	0.366851667834002	2.19470017011849	-0.766271751270573	-4.48026534702089
ATCTACTGTTCCTCCA-1	27783	5068	32	1	0	0	4.2256055861498	36.079617031998	TRUE	FALSE	TRUE	bcbg02	BC01	Negative	2	keep	32	0	0	0	1.15044353716981	2.9056298681068	2.58872886384936	1.44461778019163
ATCTACTTCCACTCCA-1	18170	4365	11	2	0	0	5.31645569620253	32.7407815079802	FALSE	FALSE	FALSE	bcbg16	BC14	Negative	0	keep	10	1	0	0	2.0287129286605	2.5303190827494	2.44162317003222	1.56782570694182
ATCTGCCAGATCACGG-1	1215	194	1	1	1	1	80.9876543209877	6.5843621399177	FALSE	FALSE	FALSE	bcbg15	BC13	A0254	0	remove	1	0	1	0	0	0	NA	NA
ATCTGCCAGGTGACCA-1	13028	3343	16	1	1	1	1.94964691433835	38.4940128953024	FALSE	FALSE	FALSE	bcbg18	BC16	A0254	0	keep	16	0	1	0	1.19475017915577	2.794322725055	1.80038710321398	-4.37058231021669
ATCTGCCAGTCGAGTG-1	1344	237	0	0	0	0	81.3988095238095	2.30654761904762	FALSE	FALSE	FALSE	Negative	Negative	Negative	0	remove	0	0	0	0	0	2.13303872768881	NA	NA
ATCTGCCAGTGACATA-1	16727	3628	33	3	0	0	0.96251569319065	37.7055060680337	FALSE	FALSE	FALSE	bcbg07	BC06	Negative	0	keep	31	1	0	0	1.38358548828446	2.76920148307927	-0.635452370987218	-4.70089790012148
ATCTGCCCAAGCCTAT-1	17850	4081	34	2	0	0	1.2156862745098	35.4733893557423	TRUE	FALSE	FALSE	bcbg07	BC06	Negative	1	keep	33	1	0	0	0.444829458147645	2.78043600289617	-0.623034756527226	-4.6883346715143
ATCTGCCCAAGCTGAG-1	1340	228	0	0	0	0	79.7761194029851	6.64179104477612	FALSE	FALSE	FALSE	Negative	Negative	Negative	0	remove	0	0	0	0	0	0	NA	NA
ATCTGCCCAGCTGGCT-1	22670	4567	10	2	0	0	5.68151742390825	39.4662549625055	FALSE	FALSE	FALSE	bcbg03	BC02	Negative	0	keep	9	1	0	0	1.01684039971715	2.28464839029693	5.00887819017382	-0.930487660424973
ATCTGCCCATCCCACT-1	22725	4875	14	2	0	0	5.90979097909791	32.4928492849285	TRUE	FALSE	FALSE	bcbg05	BC04	Negative	1	keep	13	1	0	0	1.16321956431772	2.62185857003726	-0.919737975940983	0.717389377100204
ATCTGCCGTCACTGGC-1	40046	5876	185	2	2	2	3.11891324976277	27.0463966438596	FALSE	FALSE	FALSE	bcbg08	BC07	Doublet	1	keep	184	1	1	1	0.692572676054266	2.73976487546486	-2.4223725608447	1.36288562629912
ATCTGCCGTTATGTGC-1	1295	128	0	0	1	1	89.6525096525097	2.77992277992278	FALSE	FALSE	FALSE	Negative	Negative	A0253	0	remove	0	0	1	0	0	0	NA	NA
ATCTGCCGTTCGTGAT-1	11906	3271	15	2	0	0	4.14916848647741	38.0900386359819	FALSE	FALSE	FALSE	bcbg20	BC18	Negative	0	keep	14	1	0	0	1.25838654003572	2.32620778121741	1.27528210367175	-2.77065464641359
ATCTGCCTCATTGCGA-1	19783	4640	17	1	0	0	3.54850123843704	28.0442804428044	FALSE	FALSE	FALSE	bcbg16	BC14	Negative	0	keep	17	0	0	0	1.26056744404993	2.40781771289331	-6.00203995023755	0.491351397974227
ATCTGCCTCGGCTTGG-1	28799	5319	58	1	0	0	4.70849682280635	36.5464078613841	TRUE	FALSE	FALSE	bcbg17	BC15	Negative	1	keep	58	0	0	0	1.00655964211113	2.6528829283857	4.97600122179003	-0.0997141541114107
ATCTGCCTCTCTGCTG-1	16649	4175	30	2	2	1	5.68802931106973	28.7284521592888	TRUE	FALSE	FALSE	bcbg08	BC07	A0251	1	keep	29	1	2	0	0.789035988268095	2.36181455831501	-0.554506521568577	0.980209740144943
ATGAGGGAGCAAATCA-1	34650	5859	96	1	2	1	6.38672438672439	25.7662337662338	TRUE	FALSE	FALSE	bcbg08	BC07	A0251	1	keep	96	0	2	0	1.196586283668	2.26778748391074	-5.06341985975293	1.2079397759268
ATGAGGGCAACGCACC-1	22259	4129	53	2	0	0	6.25814277370951	37.1535109393953	FALSE	FALSE	FALSE	bcbg11	BC10	Negative	0	keep	52	1	0	0	0.641070927661129	2.78961300440419	2.77498479570361	-0.551717934863831
ATGAGGGCAAGTTGTC-1	1148	85	0	0	0	0	92.5087108013937	2.4390243902439	FALSE	FALSE	FALSE	Negative	Negative	Negative	0	remove	0	0	0	0	0	0	NA	NA
ATGAGGGCACATAACC-1	1012	65	0	0	0	0	93.2806324110672	2.76679841897233	FALSE	FALSE	FALSE	Negative	Negative	Negative	0	remove	0	0	0	0	0	0	NA	NA
ATGAGGGCACCAGATT-1	20968	4505	17	3	0	0	5.56562380770698	32.9979015642884	FALSE	FALSE	FALSE	bcbg11	BC10	Negative	0	keep	14	2	0	0	0.389956947254242	2.39928170676625	-0.584805648670476	3.86477783535216
ATGAGGGCACCAGTTA-1	943	133	0	0	0	0	85.2598091198303	4.02969247083775	FALSE	FALSE	FALSE	Negative	Negative	Negative	0	remove	0	0	0	0	0	0	NA	NA
ATGAGGGCACCATGTA-1	33220	5569	70	1	0	0	1.33654425045154	32.7814569536424	FALSE	FALSE	FALSE	bcbg07	BC06	Negative	0	keep	70	0	0	0	0	2.67731993230736	-6.12358860288648	-1.46688350822237
ATGAGGGCAGGATTGG-1	19924	4206	31	2	0	0	3.04657699257177	31.2085926520779	FALSE	FALSE	FALSE	bcbg04	BC03	Negative	0	keep	30	1	0	0	0.91857681384517	2.89396786284092	-1.83601246391324	0.306238534195159
ATGAGGGCATCGGACC-1	26601	5090	84	1	0	0	3.11266493740837	28.8222247283937	TRUE	FALSE	FALSE	bcbg17	BC15	Negative	1	keep	84	0	0	0	2.14224195258085	2.53794944357164	-4.17515258108167	2.01501062725279
ATGAGGGCATGCCACG-1	1398	205	1	1	1	1	83.2618025751073	5.22174535050071	FALSE	FALSE	FALSE	bcbg14	BC12	A0253	0	remove	1	0	1	0	0	0	NA	NA
ATGAGGGCATTAGCCA-1	768	72	0	0	0	0	91.015625	3.25520833333333	FALSE	FALSE	FALSE	Negative	Negative	Negative	0	remove	0	0	0	0	0	0	NA	NA
ATGAGGGGTAAGCACG-1	18249	3926	28	1	1	1	5.95649076661735	37.3554715326867	FALSE	FALSE	FALSE	bcbg04	BC03	A0251	0	keep	28	0	1	0	0	2.33365527057422	0.360273677959163	4.16715744350645
ATGAGGGGTCGTTGTA-1	1412	1023	1	1	0	0	5.1699716713881	14.5184135977337	FALSE	FALSE	FALSE	bcbg18	BC16	Negative	0	remove	1	0	0	0	0	2.71894437346008	NA	NA
ATGAGGGGTCTAACGT-1	23404	4627	24	2	1	1	4.11040847718339	34.4300119637669	TRUE	FALSE	FALSE	bcbg09	BC08	A0252	1	keep	23	1	1	0	1.38402722294424	2.52864355095513	-6.30467085157422	-0.748453406350876
ATGAGGGTCAACCATG-1	25355	4944	6	1	0	0	6.82311181226583	34.4350226779728	FALSE	FALSE	FALSE	bcbg06	BC05	Negative	0	keep	6	0	0	0	1.08923433062466	1.87511872861084	4.52674909318896	-0.474530098693635
ATGAGGGTCATCACCC-1	32388	5529	12	1	1	1	6.2924539953069	39.2892429294801	FALSE	FALSE	FALSE	bcbg03	BC02	A0254	0	keep	12	0	1	0	1.04820911626004	2.32851497742273	4.01001115526171	-1.03054776574876
ATGAGGGTCTCACATT-1	33560	5830	48	2	1	1	3.08700834326579	27.5923718712753	TRUE	FALSE	FALSE	bcbg11	BC10	A0254	1	keep	47	1	1	0	1.4534181846804	2.76623664767384	-4.17972044263868	1.56769493435118
ATGAGGGTCTCGTATT-1	47088	6597	41	1	0	0	2.81175671083928	32.9829255861366	FALSE	TRUE	FALSE	bcbg02	BC01	Negative	1	keep	41	0	0	0	1.20478796638453	2.29449948525663	-4.56597022329358	-0.226793450968529
ATGAGGGTCTTTACAC-1	12770	3026	14	1	3	1	9.88253719655443	38.1440877055599	FALSE	TRUE	TRUE	bcbg13	BC11	A0253	2	keep	14	0	3	0	1.20873825219437	2.48183485233318	4.00046916688891	0.65618679140303
ATGCGATAGCGATAGC-1	17811	4005	21	1	0	0	4.29509853461344	30.0825332659592	FALSE	FALSE	FALSE	bcbg02	BC01	Negative	0	keep	21	0	0	0	1.70322080119698	2.40749578541471	-6.0993590763667	0.28263703201506
ATGCGATAGGAACTGC-1	29235	5298	31	4	0	0	3.99521121942877	39.312467932273	TRUE	FALSE	FALSE	bcbg19	BC17	Negative	1	keep	28	1	0	0	1.40572971406555	2.77573708742503	5.31149001802417	-0.66168704416063
ATGCGATAGGGTTCCC-1	1402	230	0	0	1	1	81.169757489301	5.20684736091298	FALSE	FALSE	FALSE	Negative	Negative	A0254	0	remove	0	0	1	0	0	0	NA	NA
ATGCGATAGTCTTGCA-1	30543	5435	107	2	0	0	3.49343548439904	28.7037946501653	TRUE	FALSE	TRUE	bcbg15	BC13	Negative	2	keep	106	1	0	0	1.71985193754697	2.25261605919887	-6.96438411985425	-1.24624892856386
ATGCGATAGTGGTAAT-1	688	76	0	0	0	0	88.953488372093	3.77906976744186	FALSE	FALSE	FALSE	Negative	Negative	Negative	0	remove	0	0	0	0	0	0	NA	NA
ATGCGATCACTTCTGC-1	24724	4826	31	1	0	0	5.49263873159683	36.0702151755379	TRUE	FALSE	FALSE	bcbg11	BC10	Negative	1	keep	31	0	0	0	1.34319296817675	2.81983880694204	5.2502822467229	-0.926223782556321
ATGCGATGTAAGGATT-1	16325	3900	20	1	1	1	5.17611026033691	34.854517611026	TRUE	FALSE	FALSE	bcbg07	BC06	A0254	1	keep	20	0	1	0	1.40186922486131	2.53675492031625	1.97208209718676	1.46321800564024
ATGCGATGTAGCGTAG-1	21727	4441	41	2	0	0	4.92014544115617	32.627606204262	FALSE	FALSE	FALSE	bcbg03	BC02	Negative	0	keep	40	1	0	0	1.32482869787342	2.59726270668727	-0.0705975702860762	-0.158175619052912
ATGCGATTCAGTCCCT-1	21819	4317	31	3	0	0	5.50437691919886	37.3802649067327	FALSE	FALSE	FALSE	bcbg06	BC05	Negative	0	keep	29	1	0	0	0	2.55848387105595	2.11629291261645	-1.34413990165498
ATGCGATTCATCTGCC-1	16841	4173	22	1	0	0	3.48554123864379	29.546939017873	FALSE	FALSE	FALSE	bcbg03	BC02	Negative	0	keep	22	0	0	0	0.466114179759651	2.50813399269722	-2.97864333902387	0.123056980116104
ATGCGATTCATTCACT-1	16889	3858	19	1	0	0	1.61051572029131	34.4602996032921	FALSE	FALSE	FALSE	bcbg03	BC02	Negative	0	keep	19	0	0	0	0.46505475860755	3.13147530774736	-0.122760932789128	-3.95555326129701
ATGCGATTCGCCTGAG-1	23012	4522	46	1	0	0	2.45958630279854	35.4684512428298	FALSE	FALSE	FALSE	bcbg19	BC17	Negative	0	keep	46	0	0	0	1.15460799219949	2.61022570946235	-0.769135098800938	-4.01398202564027
ATGCGATTCTAAGCCA-1	929	101	1	1	0	0	89.5586652314316	4.09041980624327	FALSE	FALSE	FALSE	bcbg13	BC11	Negative	0	remove	1	0	0	0	0	0	NA	NA
ATGGGAGAGAACAATC-1	32136	5419	11	2	0	0	5.34914115011202	34.3259895444361	TRUE	FALSE	FALSE	bcbg08	BC07	Negative	1	keep	10	1	0	0	0.808576329140624	2.27346209321271	0.471897918834407	2.15213135097716
ATGGGAGAGAGTAAGG-1	12904	3333	19	2	0	0	2.34810911345319	37.1822690638562	FALSE	FALSE	FALSE	bcbg19	BC17	Negative	0	keep	18	1	0	0	0	2.80330401906349	2.27314658845874	0.631561728460525
ATGGGAGAGCCCAACC-1	26165	4991	18	2	0	0	6.5086948213262	37.8635581884196	FALSE	FALSE	FALSE	bcbg11	BC10	Negative	0	keep	17	1	0	0	1.40057184780959	2.52298074846876	4.37837024415942	-1.33297571326997
ATGGGAGCACATTAGC-1	25448	4816	65	1	0	0	4.21644137063816	26.9490726186734	TRUE	FALSE	FALSE	bcbg13	BC11	Negative	1	keep	65	0	0	0	0.944618779764554	2.45185569398702	-6.50209383283643	0.325460227472518
ATGGGAGCACCCATGG-1	1549	107	0	0	0	0	91.8657198192382	3.09877340219496	FALSE	FALSE	FALSE	Negative	Negative	Negative	0	remove	0	0	0	0	0	0	NA	NA
ATGGGAGCACCTTGTC-1	49128	6637	39	2	0	0	6.94308744504152	41.4712587526462	TRUE	FALSE	TRUE	bcbg13	BC11	Negative	2	keep	38	1	0	0	1.23622668766573	2.25644651529173	2.19557710374804	-0.367786733167435
ATGGGAGCACGTCAGC-1	1642	199	0	0	0	0	86.1753958587089	4.56760048721072	FALSE	FALSE	FALSE	Negative	Negative	Negative	0	remove	0	0	0	0	0	0	NA	NA
ATGGGAGCATAGACTC-1	27456	5003	22	2	0	0	5.56526806526807	39.7982226107226	TRUE	FALSE	FALSE	bcbg10	BC09	Negative	1	keep	21	1	0	0	0	2.47876897159879	4.01100440706225	-0.00498778905179653
ATGGGAGGTACTTAGC-1	27883	4851	10	2	0	0	5.78130043395617	39.4541476885558	FALSE	FALSE	FALSE	bcbg04	BC03	Negative	0	keep	9	1	0	0	1.5230985992891	2.49468249759115	4.79168077196093	-1.42609879161623
ATGGGAGGTGCAACTT-1	980	66	0	0	0	0	93.469387755102	2.75510204081633	FALSE	FALSE	FALSE	Negative	Negative	Negative	0	remove	0	0	0	0	0	0	NA	NA
ATGGGAGTCATATCGG-1	2649	634	1	1	0	0	69.3846734616837	6.04001510003775	FALSE	TRUE	FALSE	bcbg03	BC02	Negative	1	remove	1	0	0	0	0	1.56339595037547	NA	NA
ATGGGAGTCCCGACTT-1	19483	4087	12	1	1	1	6.28753272083355	35.1588564389468	FALSE	FALSE	FALSE	bcbg20	BC18	A0253	0	keep	12	0	1	0	1.40600087185227	2.42173249030501	2.35882755006762	-2.79643770839479
ATGGGAGTCCTAGTGA-1	15844	3757	17	1	0	0	4.20348396869477	36.5311789952032	TRUE	FALSE	FALSE	bcbg16	BC14	Negative	1	keep	17	0	0	0	0.489287585936249	2.46211673236237	-0.018846433506291	4.51067379329893
ATGTGTGAGAAGAAGC-1	20960	4609	40	1	0	0	5.96851145038168	36.1784351145038	FALSE	FALSE	FALSE	bcbg19	BC17	Negative	0	keep	40	0	0	0	0.888425151811067	2.63056994122589	4.70593639101001	0.397104354841445
ATGTGTGAGAATCTCC-1	1829	133	0	0	0	0	91.6894477856752	2.843083652269	FALSE	FALSE	FALSE	Negative	Negative	Negative	0	remove	0	0	0	0	0	0	NA	NA
ATGTGTGAGTAACCCT-1	1044	85	0	0	0	0	91.6666666666667	3.16091954022989	FALSE	FALSE	FALSE	Negative	Negative	Negative	0	remove	0	0	0	0	0	0	NA	NA
ATGTGTGCAGATCGGA-1	680	123	0	0	0	0	80.1470588235294	6.91176470588235	FALSE	FALSE	FALSE	Negative	Negative	Negative	0	remove	0	0	0	0	0	0	NA	NA
ATGTGTGCAGATTGCT-1	14899	3674	39	1	0	0	1.32894825156051	36.9890596684341	FALSE	FALSE	FALSE	bcbg17	BC15	Negative	0	keep	39	0	0	0	1.10312142618007	2.71435731592955	0.0573409387013506	-4.9511611142328
ATGTGTGCAGCGTAAG-1	30521	5145	74	1	0	0	1.7430621539268	31.4897939123882	FALSE	FALSE	FALSE	bcbg07	BC06	Negative	0	keep	74	0	0	0	0.503974120148103	2.6919897195551	-6.63865570341138	-1.06063511754778
ATGTGTGCAGCTGTGC-1	26421	5148	22	3	0	0	7.35778358124219	29.7263540365618	TRUE	TRUE	TRUE	bcbg04	BC03	Negative	3	keep	20	1	0	0	1.56545845866224	2.23288230680902	NA	NA
ATGTGTGGTACAGTGG-1	16048	3979	31	1	0	0	1.73230309072782	32.4775672981057	FALSE	FALSE	FALSE	bcbg07	BC06	Negative	0	keep	31	0	0	0	0.809267152470309	2.91493737211978	-2.75267509733228	-1.04712655927446
ATGTGTGTCAGCACAT-1	20235	4048	12	1	0	0	3.22708178897949	40.0494193229553	TRUE	FALSE	FALSE	bcbg05	BC04	Negative	1	keep	12	0	0	0	0.909298216586449	2.66327716132817	1.77062793458911	-3.90221401836183
ATGTGTGTCAGCATGT-1	20324	4051	47	3	0	0	5.07282031096241	34.7815390671128	TRUE	FALSE	FALSE	bcbg19	BC17	Negative	1	keep	45	1	0	0	0.400137024462572	2.65919508697866	-0.0218058041193891	-0.387394634740616
ATGTGTGTCAGGCCCA-1	21078	3889	52	2	0	0	2.23455735838315	41.3606604042129	FALSE	FALSE	FALSE	bcbg20	BC18	Negative	0	keep	51	1	0	0	0.667242855871712	2.62536142998023	0.952106911792476	-4.26415893222597
ATGTGTGTCGCTTAGA-1	1492	169	1	1	0	0	86.9973190348526	3.82037533512064	FALSE	TRUE	FALSE	bcbg19	BC17	Negative	1	remove	1	0	0	0	0	0	NA	NA
ATGTGTGTCTCCAGGG-1	16893	3917	36	2	0	0	7.25744391167939	38.7083407328479	FALSE	FALSE	FALSE	bcbg20	BC18	Negative	0	keep	35	1	0	0	1.21427297577666	1.93435965150502	4.95683904375048	-1.86435493613985
ATGTGTGTCTGGCGAC-1	26817	4774	75	2	0	0	3.59473468322333	35.7608979378752	FALSE	FALSE	FALSE	bcbg18	BC16	Negative	0	keep	74	1	0	0	1.17476644025044	2.50036436644289	-0.92942742620496	-3.68607136394289
ATTACTCCAACAACCT-1	15556	3449	43	1	0	0	4.72486500385703	40.4731293391617	FALSE	FALSE	FALSE	bcbg19	BC17	Negative	0	keep	43	0	0	0	1.58042768687607	2.8373793249346	1.91455336297961	-4.57638045932558
ATTACTCCAGTCTTCC-1	987	177	0	0	0	0	79.5339412360689	7.193515704154	FALSE	TRUE	FALSE	Negative	Negative	Negative	1	remove	0	0	0	0	0	2.4097979952674	NA	NA
ATTACTCCATCGACGC-1	26705	5284	71	1	0	0	3.91312488298072	26.7964800599139	FALSE	FALSE	FALSE	bcbg02	BC01	Negative	0	keep	71	0	0	0	1.17766073845878	2.26307675188554	-3.90258912359266	1.82491257999632
ATTACTCCATGCCCGA-1	1087	161	0	0	0	0	82.4287028518859	6.71573137074517	FALSE	FALSE	FALSE	Negative	Negative	Negative	0	remove	0	0	0	0	0	0	NA	NA
ATTACTCCATGGGACA-1	17752	3918	35	2	0	0	1.53222172149617	38.7111311401532	FALSE	FALSE	FALSE	bcbg18	BC16	Negative	0	keep	34	1	0	0	1.17965979520657	2.81976273962706	-0.474280279026311	-4.79845735217836
ATTACTCGTAAGAGAG-1	803	79	0	0	0	0	91.4072229140722	2.61519302615193	FALSE	FALSE	FALSE	Negative	Negative	Negative	0	remove	0	0	0	0	0	0	NA	NA
ATTACTCGTACCAGTT-1	17481	4143	43	2	0	0	2.17950918139695	32.9042960929009	TRUE	FALSE	FALSE	bcbg13	BC11	Negative	1	keep	42	1	0	0	0.999215054190209	2.25975533516626	-5.26460890089063	-0.850184468286301
ATTACTCGTTCCGGCA-1	21721	4735	17	1	0	0	4.74195479029511	33.8704479535933	FALSE	FALSE	FALSE	bcbg03	BC02	Negative	0	keep	17	0	0	0	1.54395423689242	2.78455871315591	-0.14125673090009	0.189832510692809
ATTACTCGTTGCTCCT-1	1065	218	0	0	1	1	74.5539906103286	9.2018779342723	FALSE	FALSE	FALSE	Negative	Negative	A0252	0	remove	0	0	1	0	0	0	NA	NA
ATTACTCTCAGAAATG-1	30328	5335	49	5	2	2	4.22711685571089	38.7199947243471	TRUE	FALSE	TRUE	bcbg16	BC14	Doublet	3	keep	29	17	1	1	0.841098634334844	2.22388896793955	NA	NA
ATTACTCTCAGCAACT-1	26415	5319	110	1	0	0	1.90422108650388	26.9430247965171	TRUE	FALSE	TRUE	bcbg20	BC18	Negative	2	keep	110	0	0	0	1.89890714335483	2.4178284688126	-5.42858485494642	-0.603090462940003
ATTACTCTCAGTTAGC-1	21219	4668	13	3	1	1	6.85234930958104	35.6567227484801	FALSE	FALSE	FALSE	bcbg09	BC08	A0252	0	keep	11	1	1	0	0.881213550235244	2.29799850318501	0.350210268153865	3.09334638927672
ATTACTCTCGATCCCT-1	28633	4946	22	2	0	0	1.70083470121887	36.5941396290993	FALSE	FALSE	FALSE	bcbg16	BC14	Negative	0	keep	21	1	0	0	1.23684599240144	2.70604117613173	-1.11245490227727	-3.28265711452272
ATTATCCAGCCGATTT-1	35714	5764	102	4	0	0	4.73203785630285	28.6974295794366	FALSE	FALSE	FALSE	bcbg15	BC13	Negative	0	keep	99	1	0	0	0.751420315123896	2.14710725560577	-3.97994879995374	2.11958316181395
ATTATCCAGCGATAGC-1	1101	176	0	0	0	0	82.7429609445958	4.54132606721163	FALSE	FALSE	FALSE	Negative	Negative	Negative	0	remove	0	0	0	0	2.31081633660997	0	NA	NA
ATTATCCAGTATTGGA-1	22209	4303	34	2	0	0	4.98446575712549	37.8765365392408	TRUE	FALSE	FALSE	bcbg18	BC16	Negative	1	keep	33	1	0	0	0.854757281691076	2.54215031905608	2.95160527910205	1.04880455349181
ATTATCCCACCGTTGG-1	953	102	0	0	0	0	89.5068205666317	2.83315844700944	FALSE	FALSE	FALSE	Negative	Negative	Negative	0	remove	0	0	0	0	0	0	NA	NA
ATTATCCCAGGATCGA-1	1396	669	2	1	0	0	42.836676217765	8.5243553008596	FALSE	FALSE	FALSE	bcbg02	BC01	Negative	0	remove	2	0	0	0	0	2.09965141229548	NA	NA
ATTATCCCAGTATCTG-1	1725	187	2	2	2	1	86.8405797101449	4.05797101449275	FALSE	TRUE	FALSE	Doublet	Doublet	A0252	2	remove	1	1	2	0	0	0	NA	NA
ATTATCCCATTCCTGC-1	655	78	0	0	0	0	89.4656488549618	3.96946564885496	FALSE	FALSE	FALSE	Negative	Negative	Negative	0	remove	0	0	0	0	0	0	NA	NA
ATTATCCGTACTTAGC-1	32042	5595	47	3	1	1	5.71749578677985	37.1793271331378	FALSE	TRUE	TRUE	Doublet	Doublet	A0253	3	keep	23	23	1	0	1.0551974523893	2.62435735796325	NA	NA
ATTATCCGTAGCTAAA-1	34531	6074	14	5	0	0	7.70032724218818	35.5941038487156	TRUE	FALSE	TRUE	bcbg04	BC03	Negative	2	keep	7	3	0	0	1.77886208192951	2.46087090007958	3.20936294282885	1.39071968410704
ATTATCCGTCGTTGTA-1	1065	231	1	1	0	0	75.3051643192488	4.7887323943662	FALSE	FALSE	FALSE	bcbg20	BC18	Negative	0	remove	1	0	0	0	0	0	NA	NA
ATTATCCGTTCGTGAT-1	22294	4397	6	1	0	0	11.2541490984121	32.6051852516372	TRUE	FALSE	TRUE	bcbg05	BC04	Negative	2	keep	6	0	0	0	1.61680284803261	2.46514842807267	1.71518774713488	-0.61058139588144
ATTATCCGTTGGAGGT-1	1256	225	0	0	0	0	78.1050955414013	7.32484076433121	FALSE	TRUE	FALSE	Negative	Negative	Negative	1	remove	0	0	0	0	2.19296925176608	0	NA	NA
ATTATCCTCAGCTCGG-1	16754	4045	15	3	0	0	7.06100035812343	31.9565476901039	FALSE	FALSE	FALSE	bcbg09	BC08	Negative	0	keep	13	1	0	0	0.785610027541615	2.87426647702704	0.330719191684444	0.65848353718016
ATTATCCTCCAGAAGG-1	951	125	0	0	0	0	86.3301787592008	5.15247108307045	FALSE	FALSE	FALSE	Negative	Negative	Negative	0	remove	0	0	0	0	0	0	NA	NA
ATTATCCTCCCAAGTA-1	49046	6395	162	2	2	1	3.44166700648371	26.2508665334584	TRUE	FALSE	TRUE	bcbg09	BC08	A0252	2	keep	161	1	2	0	0.799011178306382	2.55144575273523	-5.83912138258008	1.4488131127188
ATTCTACAGAAACCTA-1	15232	3610	15	1	0	0	2.69170168067227	39.0428046218487	FALSE	FALSE	FALSE	bcbg02	BC01	Negative	0	keep	15	0	0	0	0.83855628249126	2.64831803806879	2.50570316995593	0.507822247488235
ATTCTACAGGCGTACA-1	27405	5100	15	2	0	0	5.92592592592593	37.6792556102901	TRUE	FALSE	FALSE	bcbg02	BC01	Negative	1	keep	14	1	0	0	1.61220729072996	2.77013406086352	4.69917531694384	0.0696103445121988
ATTCTACAGGTGCAAC-1	23268	4631	4	2	0	0	3.14165377342273	35.1942582086986	FALSE	FALSE	FALSE	bcbg02	BC01	Negative	0	keep	3	1	0	0	0.357516947957926	2.46337397258055	2.17106171335192	-1.89702972556856
ATTCTACAGTCAAGCG-1	29440	5131	29	1	0	0	4.40217391304348	36.1820652173913	TRUE	FALSE	FALSE	bcbg05	BC04	Negative	1	keep	29	0	0	0	0.51840551928876	2.44494290703339	-0.0622626951792646	3.49068525646422
ATTCTACCAAGGACAC-1	25123	4434	28	2	0	0	4.18341758547944	38.8210006766708	FALSE	FALSE	FALSE	bcbg20	BC18	Negative	0	keep	27	1	0	0	0.585608333120402	2.49693121278016	1.16663976396533	5.20356396053526
ATTCTACCACCATGTA-1	17750	4104	14	3	1	1	4.96338028169014	34.4281690140845	FALSE	FALSE	FALSE	bcbg13	BC11	A0253	0	keep	12	1	1	0	0.989593551005314	2.71366819340643	1.78772206987353	1.26329270218108
ATTCTACCATCTGGTA-1	1083	123	0	0	0	0	87.072945521699	4.70914127423823	FALSE	FALSE	FALSE	Negative	Negative	Negative	0	remove	0	0	0	0	0	2.32567743477466	NA	NA
ATTCTACGTGGCTCCA-1	20848	4124	5	2	0	0	3.74616270145817	38.9102072141213	TRUE	FALSE	FALSE	bcbg16	BC14	Negative	1	keep	4	1	0	0	0.891582769971816	2.36021666169873	0.404121119632442	5.42565039013121
ATTCTACGTTCCTCCA-1	22819	5012	62	1	0	0	2.87917963100925	27.6918357509093	TRUE	FALSE	FALSE	bcbg20	BC18	Negative	1	keep	62	0	0	0	1.59819124233161	2.27876626042934	-4.98777465139417	0.219967069370483
ATTCTACGTTGTGGCC-1	27209	4943	46	2	0	0	5.17475835201588	34.6282480061744	FALSE	FALSE	FALSE	bcbg06	BC05	Negative	0	keep	45	1	0	0	0.904259366207502	2.39088779409765	-0.895013432846348	3.34861448620055
ATTCTACTCACCATAG-1	21605	4121	31	3	0	0	2.99467715806526	39.3334876186068	TRUE	FALSE	FALSE	bcbg02	BC01	Negative	1	keep	29	1	0	0	0.380390566540366	2.66881159069705	1.2856711932561	5.05344656322691
ATTCTACTCCAAAGTC-1	64654	7571	136	7	1	1	4.18844928388035	33.2755900640332	TRUE	TRUE	TRUE	bcbg10	BC09	A0252	3	remove	107	24	1	0	0.65649192438599	2.50885682487249	NA	NA
ATTCTACTCCGTCATC-1	1364	156	0	0	0	0	86.950146627566	4.32551319648094	FALSE	FALSE	FALSE	Negative	Negative	Negative	0	remove	0	0	0	0	0	0	NA	NA
ATTCTACTCCTAGGGC-1	18370	4336	55	1	0	0	2.01959716929777	29.0038105606968	FALSE	FALSE	FALSE	bcbg20	BC18	Negative	0	keep	55	0	0	0	1.9441978198698	2.75352547858168	-3.722858946667	0.598533066255783
ATTCTACTCTGCTGCT-1	41498	6187	30	2	0	0	5.34965540507976	40.2597715552557	TRUE	FALSE	TRUE	bcbg03	BC02	Negative	2	keep	29	1	0	0	0.674933246764149	2.49195438605389	3.04834075654956	-0.72835865403917
ATTGGACAGAAACCGC-1	2627	1189	12	1	0	0	10.6585458698135	31.8233726684431	FALSE	FALSE	FALSE	bcbg13	BC11	Negative	0	remove	12	0	0	0	0	2.78664534462065	NA	NA
ATTGGACAGAAGGTTT-1	865	89	0	0	0	0	89.4797687861272	3.23699421965318	FALSE	FALSE	FALSE	Negative	Negative	Negative	0	remove	0	0	0	0	0	0	NA	NA
ATTGGACAGAGGGATA-1	24095	4684	48	1	0	0	2.58144843328491	32.1518987341772	FALSE	FALSE	FALSE	bcbg07	BC06	Negative	0	keep	48	0	0	0	0.808737410047241	2.50189849430307	-6.25704817091016	-1.29090901996401
ATTGGACAGATCGATA-1	34443	5577	61	1	0	0	5.07214818685945	27.8779432685887	TRUE	FALSE	TRUE	bcbg05	BC04	Negative	2	keep	61	0	0	0	1.36183453361541	2.3861338046562	-4.39182094846753	0.264144899589752
ATTGGACAGGCTCTTA-1	39279	6232	117	3	0	0	1.64209883143665	29.0205962473586	FALSE	FALSE	FALSE	bcbg15	BC13	Negative	0	keep	115	1	0	0	1.51825322669637	2.60082567812063	-3.6266253403285	0.370146783334945
ATTGGACAGTATCGAA-1	30431	5408	51	2	0	0	1.94209851795866	28.7108540632907	FALSE	FALSE	FALSE	bcbg18	BC16	Negative	0	keep	50	1	0	0	0.839171681475621	2.75922179200673	-6.26124338422803	-1.01095881845262
ATTGGACAGTGGGATC-1	29528	5316	37	1	1	1	3.81332972094283	36.4535356272013	TRUE	FALSE	FALSE	bcbg07	BC06	A0252	1	keep	37	0	1	0	0.856390583407462	2.44221745209705	-0.979421358452122	-2.89050861980226
ATTGGACCACGAGGTA-1	22235	4289	38	1	0	0	6.19293906004048	38.6822577018215	TRUE	FALSE	FALSE	bcbg02	BC01	Negative	1	keep	38	0	0	0	0.6415816372168	2.57589064915271	2.37908788408251	-1.01110014106538
ATTGGACCAGCTGCAC-1	1041	108	1	1	0	0	89.5292987512008	2.88184438040346	FALSE	FALSE	FALSE	bcbg10	BC09	Negative	0	remove	1	0	0	0	0	0	NA	NA
ATTGGACCAGTCAGAG-1	810	142	0	0	0	0	77.4074074074074	10.8641975308642	FALSE	FALSE	FALSE	Negative	Negative	Negative	0	remove	0	0	0	0	0	0	NA	NA
ATTGGACCATCTATGG-1	20372	4246	21	1	0	0	3.51953661888867	38.5332809738857	TRUE	FALSE	FALSE	bcbg20	BC18	Negative	1	keep	21	0	0	0	1.85623049348733	2.72361016903232	2.7109756060979	0.404982717973922
ATTGGACGTCCGTTAA-1	34005	5415	12	2	0	0	3.11424790471989	38.3090721952654	TRUE	FALSE	TRUE	bcbg10	BC09	Negative	2	keep	11	1	0	0	0.77762508586155	2.39776159368152	1.70578404153796	4.10142162655089
ATTGGACGTGCAACGA-1	18640	4300	38	1	0	0	8.65343347639485	23.9431330472103	FALSE	TRUE	FALSE	bcbg11	BC10	Negative	1	keep	38	0	0	0	1.43957066658147	2.77392902534888	-5.39018921171216	-0.226501231746937
ATTGGACGTGCATCTA-1	16029	3718	22	2	0	0	3.08815272318922	37.6754632229085	FALSE	FALSE	FALSE	bcbg02	BC01	Negative	0	keep	21	1	0	0	1.05487205098743	2.84610635101745	0.732169348849971	-3.21143838550356
ATTGGACGTGTGAAAT-1	17763	3823	22	1	0	0	5.860496537747	38.3550076000676	FALSE	FALSE	FALSE	bcbg13	BC11	Negative	0	keep	22	0	0	0	0.989133638964229	2.24543462690558	1.78441091264697	-0.329375548022057
ATTGGACTCAAACCGT-1	23695	4656	53	2	0	0	4.12745304916649	39.4851234437645	FALSE	FALSE	FALSE	bcbg07	BC06	Negative	0	keep	52	1	0	0	0.988842011142198	2.70317090441829	4.67905088151904	-0.870767919080521
ATTGGACTCAGATAAG-1	1221	96	0	0	2	1	92.055692055692	2.86650286650287	FALSE	FALSE	FALSE	Negative	Negative	A0251	0	remove	0	0	2	0	0	0	NA	NA
ATTGGACTCATAACCG-1	1118	84	1	1	0	0	92.0393559928444	2.68336314847943	FALSE	FALSE	FALSE	bcbg13	BC11	Negative	0	remove	1	0	0	0	0	0	NA	NA
ATTGGACTCGGTTCGG-1	794	69	1	1	2	1	91.5617128463476	2.51889168765743	FALSE	FALSE	FALSE	bcbg15	BC13	A0253	0	remove	1	0	2	0	0	2.60966224193145	NA	NA
ATTGGTGAGCTGAACG-1	910	150	1	1	0	0	82.0879120879121	6.59340659340659	FALSE	FALSE	FALSE	bcbg09	BC08	Negative	0	remove	1	0	0	0	0	0	NA	NA
ATTGGTGAGCTGGAAC-1	21042	4029	67	2	0	0	3.20311757437506	34.7495485220036	FALSE	FALSE	FALSE	bcbg07	BC06	Negative	0	keep	66	1	0	0	0.388820685842897	3.01968509276575	-0.752304535255711	-3.79819151546266
ATTGGTGAGGAACTGC-1	17627	4185	4	1	0	0	3.22800249617065	36.9489986951835	FALSE	FALSE	FALSE	bcbg02	BC01	Negative	0	keep	4	0	0	0	0.99396800987795	2.51335077072893	-0.00415746484784374	-2.19364115382936
ATTGGTGAGTTCGCGC-1	803	143	0	0	0	0	80.0747198007472	6.72478206724782	FALSE	FALSE	FALSE	Negative	Negative	Negative	0	remove	0	0	0	0	0	0	NA	NA
ATTGGTGCACCGAATT-1	26337	4985	14	3	1	1	3.25397729430079	37.7529711052891	FALSE	FALSE	FALSE	bcbg10	BC09	A0252	0	keep	12	1	1	0	1.18728344855985	1.95658206767762	1.34145947183581	4.38305834148619
ATTGGTGCAGAGCCAA-1	21813	4335	6	1	0	0	4.34603218264338	39.3022509512676	TRUE	FALSE	FALSE	bcbg03	BC02	Negative	1	keep	6	0	0	0	1.04160757599295	2.44618062621793	2.51508708681079	-2.01055332805422
ATTGGTGCATAGAAAC-1	34308	5422	52	4	0	0	4.34301037658855	32.6862539349423	TRUE	FALSE	TRUE	bcbg17	BC15	Negative	2	keep	48	2	0	0	1.11196949775879	2.36262110056837	-2.21019564186124	2.5018508753607
ATTGGTGCATCGGACC-1	21123	4286	6	2	0	0	3.77787246129811	40.2973062538465	FALSE	FALSE	FALSE	bcbg06	BC05	Negative	0	keep	5	1	0	0	1.34560402720246	2.55221009824345	4.9184951373479	-1.19939467098024
ATTGGTGGTAAGAGAG-1	16101	3770	5	1	0	0	2.99981367616918	36.2337742997329	FALSE	FALSE	FALSE	bcbg16	BC14	Negative	0	keep	5	0	0	0	1.0519532598785	2.2054167814974	1.90704866136523	5.83111456249449
ATTGGTGGTCGGCATC-1	2051	131	1	1	0	0	92.3451974646514	2.87664553876158	FALSE	FALSE	FALSE	bcbg06	BC05	Negative	0	remove	1	0	0	0	0	0	NA	NA
ATTGGTGTCACATAGC-1	26346	4869	9	2	1	1	4.30046306839748	37.8615349578684	TRUE	FALSE	FALSE	bcbg10	BC09	A0254	1	keep	8	1	1	0	0.564818527588054	2.80711904580653	1.61924882616015	5.67806270931456
ATTGGTGTCATCACCC-1	1003	140	0	0	0	0	83.6490528414756	7.47756729810568	FALSE	FALSE	FALSE	Negative	Negative	Negative	0	remove	0	0	0	0	0	0	NA	NA
ATTGGTGTCCAAACTG-1	19278	4125	64	1	0	0	2.40170142130926	30.8486357505965	FALSE	FALSE	FALSE	bcbg16	BC14	Negative	0	keep	64	0	0	0	1.53279054758662	2.86785528095106	-6.38252977643995	-1.30108091022279
ATTGGTGTCGACAGCC-1	28284	4736	29	3	0	0	3.87498232216094	42.0767925328808	FALSE	FALSE	FALSE	bcbg18	BC16	Negative	0	keep	16	12	0	0	1.43079223872931	2.1311669658509	2.26341529573413	-4.78982564594057
ATTGGTGTCGTCCAGG-1	15002	3381	13	1	0	0	7.17904279429409	37.381682442341	TRUE	FALSE	FALSE	bcbg13	BC11	Negative	1	keep	13	0	0	0	1.60933125429998	2.7514104991988	1.64265866960498	-2.14158889438417
ATTTCTGAGACAATAC-1	506	300	0	0	0	0	36.3636363636364	12.0553359683794	FALSE	FALSE	FALSE	Negative	Negative	Negative	0	remove	0	0	0	0	0	3.03316513222644	NA	NA
ATTTCTGAGAGACTAT-1	11108	3217	18	1	0	0	4.28519985595967	34.6056895930861	FALSE	FALSE	FALSE	bcbg17	BC15	Negative	0	keep	18	0	0	0	1.70497722105892	2.38901714003908	1.27657743181201	-3.20838090564516
ATTTCTGCAACTGGCC-1	26831	5281	45	2	1	1	5.03522045395252	29.9541575043793	TRUE	FALSE	TRUE	bcbg08	BC07	A0251	2	keep	44	1	1	0	1.69972433009521	2.74312292841927	-0.554962675915043	0.137045296175216
ATTTCTGCAAGTTCTG-1	982	99	0	0	1	1	90.224032586558	3.25865580448065	FALSE	FALSE	FALSE	Negative	Negative	A0252	0	remove	0	0	1	0	0	0	NA	NA
ATTTCTGCAAGTTGTC-1	7087	2015	3	1	0	0	10.9919571045576	43.6150698461973	FALSE	TRUE	TRUE	bcbg16	BC14	Negative	2	remove	3	0	0	0	0.880055820638017	2.61734536391082	NA	NA
ATTTCTGCACGAAAGC-1	612	56	0	0	0	0	91.0130718954248	2.77777777777778	FALSE	FALSE	FALSE	Negative	Negative	Negative	0	remove	0	0	0	0	0	0	NA	NA
ATTTCTGCATCGGAAG-1	763	88	0	0	0	0	87.8112712975098	5.63564875491481	FALSE	FALSE	FALSE	Negative	Negative	Negative	0	remove	0	0	0	0	0	0	NA	NA
ATTTCTGCATTTCAGG-1	10889	3008	15	2	0	0	6.83258334098632	36.431260905501	FALSE	TRUE	FALSE	bcbg19	BC17	Negative	1	keep	14	1	0	0	1.54189368481777	2.32077659561483	2.87444778169604	-3.60011574413088
ATTTCTGGTAGCTAAA-1	16330	3494	15	2	0	0	2.82302510716473	43.2823025107165	FALSE	FALSE	FALSE	bcbg20	BC18	Negative	0	keep	14	1	0	0	1.87354355868062	2.89846979120623	1.9352483340642	-5.5896207966974
ATTTCTGTCAGGTTCA-1	15512	3635	10	2	0	0	5.91799896854049	35.1727694687984	FALSE	FALSE	FALSE	bcbg20	BC18	Negative	0	keep	9	1	0	0	0.497535011767406	3.07404380534292	2.89485402788134	-3.05828663493898
ATTTCTGTCGCGTTTC-1	25063	4797	17	1	2	1	3.3635239197223	40.2784981845749	FALSE	FALSE	FALSE	bcbg09	BC08	A0252	0	keep	17	0	2	0	1.6843486812576	2.32011791847547	2.7195181437871	4.12782553051207
ATTTCTGTCTGCGTAA-1	17354	4027	14	1	0	0	2.80050708770312	34.8910913910338	FALSE	FALSE	FALSE	bcbg16	BC14	Negative	0	keep	14	0	0	0	1.00382826598951	2.43117604309055	1.05322452272387	-4.22585317279604
CAACCAAAGATACACA-1	594	112	0	0	0	0	81.3131313131313	5.72390572390572	FALSE	FALSE	FALSE	Negative	Negative	Negative	0	remove	0	0	0	0	0	0	NA	NA
CAACCAAAGCGATTCT-1	30661	5363	13	2	0	0	4.48778578650403	39.5649196047096	TRUE	FALSE	TRUE	bcbg13	BC11	Negative	2	keep	8	5	0	0	1.36999347203115	2.40789635920849	2.39547153200122	-1.89628347541597
CAACCAAAGGCCATAG-1	36807	5715	54	2	0	0	4.24375798081887	25.8755128100633	TRUE	FALSE	TRUE	bcbg04	BC03	Negative	2	keep	53	1	0	0	0.735607737356275	2.47380340546616	-6.27978233610181	1.29970875595305
CAACCAAAGTGCCAGA-1	673	74	0	0	0	0	89.5988112927192	4.90341753343239	FALSE	FALSE	FALSE	Negative	Negative	Negative	0	remove	0	0	0	0	0	0	NA	NA
CAACCAAAGTGGTAAT-1	33874	5818	85	1	0	0	4.00897443466966	29.9197024266399	TRUE	TRUE	TRUE	bcbg17	BC15	Negative	3	keep	85	0	0	0	1.37425130061656	2.55010641089907	NA	NA
CAACCAACAATGTAAG-1	22793	4752	66	2	0	0	4.77778265256877	27.0126793313737	TRUE	FALSE	TRUE	bcbg19	BC17	Negative	2	keep	65	1	0	0	1.40391773463561	2.681067203795	-5.73733715330152	0.160402806741928
CAACCAACACCAGGTC-1	1059	303	0	0	0	0	62.134088762984	14.2587346553352	FALSE	FALSE	FALSE	Negative	Negative	Negative	0	remove	0	0	0	0	0	0	NA	NA
CAACCAACACCATCCT-1	19943	4352	2	2	0	0	7.32587875445018	34.9044777616206	FALSE	TRUE	FALSE	Doublet	Doublet	Negative	2	keep	1	1	0	0	1.61172181890525	2.4449532475512	NA	NA
CAACCAACACGGTGTC-1	1110	146	0	0	0	0	85.8558558558559	4.14414414414414	FALSE	FALSE	FALSE	Negative	Negative	Negative	0	remove	0	0	0	0	0	0	NA	NA
CAACCAACAGATAATG-1	1644	467	2	1	0	0	57.6642335766423	15.0243309002433	FALSE	FALSE	FALSE	bcbg18	BC16	Negative	0	remove	2	0	0	0	0	2.5775959831465	NA	NA
CAACCAACAGGTCCAC-1	17444	3773	30	1	0	0	3.58289383168998	34.7053428112818	TRUE	FALSE	FALSE	bcbg17	BC15	Negative	1	keep	30	0	0	0	0	2.61093605621778	-1.33714076493768	3.64740756366942
CAACCAACAGTATGCT-1	26075	5028	41	1	0	0	4.14189837008629	41.5263662511985	FALSE	FALSE	FALSE	bcbg20	BC18	Negative	0	keep	41	0	0	0	0.929813459603517	2.42963579972072	4.96141668046923	-1.15794285918977
CAACCAAGTCGGCACT-1	16258	3678	8	2	0	0	2.7125107639316	37.1324886209866	TRUE	FALSE	TRUE	bcbg17	BC15	Negative	2	keep	7	1	0	0	0	2.32495570335459	0.483607608928401	6.38732937191222
CAACCAAGTTACCAGT-1	30447	5345	12	1	1	1	3.99382533582947	30.6893946858475	FALSE	FALSE	FALSE	bcbg05	BC04	A0254	0	keep	12	0	1	0	0.838873186910723	2.18408867849772	-4.04559830938367	3.33099726055357
CAACCAAGTTCCACTC-1	14924	4034	34	1	0	0	1.70865719646207	30.1058697400161	FALSE	FALSE	FALSE	bcbg10	BC09	Negative	0	keep	34	0	0	0	1.95026562319822	2.71279191200797	-2.87333611761121	-0.470761565225388
CAACCAATCAGTTCGA-1	1670	96	0	0	0	0	93.7724550898204	1.79640718562874	FALSE	FALSE	FALSE	Negative	Negative	Negative	0	remove	0	0	0	0	0	0	NA	NA
CAACCAATCCGCAAGC-1	872	468	0	0	0	0	33.3715596330275	13.6467889908257	FALSE	FALSE	FALSE	Negative	Negative	Negative	0	remove	0	0	0	0	3.17537440290758	0	NA	NA
CAACCAATCGCTTAGA-1	16522	3898	15	2	0	0	3.55889117540249	38.2762377436146	TRUE	FALSE	FALSE	bcbg19	BC17	Negative	1	keep	14	1	0	0	1.9533872702389	2.74252160477298	5.26165004457446	-2.33909007694032
CAACCAATCGTCTGCT-1	36186	5744	67	1	0	0	4.73663847896977	26.5710495771845	TRUE	FALSE	FALSE	bcbg14	BC12	Negative	1	keep	67	0	0	0	1.16652005153466	2.44245997202268	-5.80479387556104	1.75020686004851
CAACCAATCTGCCCTA-1	14410	3418	2	2	0	0	3.25468424705066	39.2505204718945	FALSE	FALSE	FALSE	Doublet	Doublet	Negative	1	keep	1	1	0	0	1.12554225929258	2.37168899232134	NA	NA
CAACCTCAGGGAGTAA-1	31022	5365	76	1	0	0	3.16871897363162	29.2083037844111	FALSE	FALSE	FALSE	bcbg17	BC15	Negative	0	keep	76	0	0	0	1.64684437140943	2.58395011084164	-4.30090169225721	2.23509958599303
CAACCTCAGGGCTCTC-1	23444	4594	35	1	0	0	5.5110049479611	35.5186828186316	TRUE	TRUE	TRUE	bcbg02	BC01	Negative	3	keep	35	0	0	0	0.824019778112465	2.71311045833175	NA	NA
CAACCTCCAGTGAGTG-1	26635	4658	38	3	0	0	5.37638445654214	32.7276140416745	FALSE	FALSE	FALSE	bcbg09	BC08	Negative	0	keep	35	2	0	0	1.17947775059385	2.72568983680583	-0.757750313625615	0.315015020115112
CAACCTCCATTTGCCC-1	25991	4945	75	2	0	0	4.56696548805356	32.1418952714401	TRUE	FALSE	TRUE	bcbg19	BC17	Negative	2	keep	74	1	0	0	0.93176804484144	2.16274485122022	-1.12264637266187	0.306073757154678
CAACCTCGTAAGGGCT-1	27478	5048	11	1	3	1	7.85355557173011	36.5201251910619	FALSE	FALSE	FALSE	bcbg08	BC07	A0251	0	keep	11	0	3	0	1.36390049095926	2.508114638501	1.18398113931628	0.33457783077452
CAACCTCGTCTGGTCG-1	14856	3742	27	3	0	0	3.4329563812601	37.2644049542272	FALSE	FALSE	FALSE	bcbg03	BC02	Negative	0	keep	25	1	0	0	1.61716244392321	2.46555895399748	0.517466742648799	-2.13476237441805
CAACCTCGTGAAATCA-1	24713	4958	39	2	0	0	3.59729696920649	26.5528264476187	TRUE	FALSE	FALSE	bcbg11	BC10	Negative	1	keep	38	1	0	0	1.44389385347981	2.77082949756598	-4.27837781225232	2.5846829733679
CAACCTCTCAACACCA-1	25633	4678	15	4	0	0	1.71263605508524	39.889985565482	FALSE	FALSE	FALSE	bcbg06	BC05	Negative	0	keep	12	1	0	0	1.31663736492034	2.63001871637613	0.984765965594966	6.18452719066832
CAACCTCTCGCTTAGA-1	26264	4966	22	2	0	0	8.21276271702711	38.0673164788303	TRUE	FALSE	TRUE	bcbg02	BC01	Negative	2	keep	21	1	0	0	1.39772738363091	2.54969738553775	3.89255281175585	-0.935403732316758
CAACCTCTCTGCGGCA-1	14215	4250	11	1	0	0	3.60886387618713	25.8107632782272	TRUE	FALSE	TRUE	bcbg13	BC11	Negative	2	keep	11	0	0	0	1.33865987782118	1.50793908316206	-7.01751331602124	-1.57283195640352
CAACTAGAGCTCCTCT-1	20832	4536	4	2	0	0	2.68817204301075	32.4260752688172	FALSE	FALSE	FALSE	bcbg04	BC03	Negative	0	keep	3	1	0	0	1.67152527525409	2.76512042763226	-3.19257907186536	-0.532752005117203
CAACTAGAGGGATGGG-1	662	91	0	0	0	0	85.9516616314199	5.74018126888217	FALSE	FALSE	FALSE	Negative	Negative	Negative	0	remove	0	0	0	0	0	2.7791757414457	NA	NA
CAACTAGAGGTGCACA-1	17678	3741	18	3	0	0	4.48580156126259	39.6651204887431	TRUE	FALSE	FALSE	bcbg18	BC16	Negative	1	keep	15	2	0	0	1.48025114835993	2.6398085867946	1.66902251924487	-3.58990403796938
CAACTAGCATCCTTGC-1	1137	92	0	0	0	0	92.1723834652595	2.19876868953386	FALSE	FALSE	FALSE	Negative	Negative	Negative	0	remove	0	0	0	0	0	0	NA	NA
CAACTAGGTACACCGC-1	13318	3698	10	2	0	0	5.06081994293437	35.0127646793813	FALSE	FALSE	FALSE	bcbg06	BC05	Negative	0	keep	9	1	0	0	2.04869510701542	2.44339769212627	4.84306331361743	-2.63772865916994
CAACTAGTCGCTTGTC-1	19924	4144	47	2	0	0	4.32644047380044	36.9152780566151	FALSE	FALSE	FALSE	bcbg03	BC02	Negative	0	keep	46	1	0	0	1.1011520574441	2.71160407401752	-0.239709418163579	-2.4439077058008
CAACTAGTCTGAGTGT-1	17624	3959	11	3	0	0	5.5776214253291	36.1438946890604	FALSE	FALSE	FALSE	bcbg02	BC01	Negative	0	keep	9	1	0	0	1.97982683149865	2.89160668376855	5.22057624544116	-0.720807281987931
CAAGAAAAGATGTGGC-1	1648	257	0	0	1	1	80.2184466019417	5.27912621359223	FALSE	FALSE	FALSE	Negative	Negative	A0252	0	remove	0	0	1	0	0	0	NA	NA
CAAGAAAAGGAACTGC-1	20246	4457	3	1	0	0	5.28993381408673	32.7422700780401	FALSE	FALSE	FALSE	bcbg04	BC03	Negative	0	keep	3	0	0	0	0.401406701151989	2.47370615521162	-0.861878912792485	0.17907360408995
CAAGAAAAGTCGCCGT-1	16625	3811	16	1	0	0	3.4406015037594	41.8406015037594	FALSE	FALSE	FALSE	bcbg17	BC15	Negative	0	keep	16	0	0	0	0.789823480795314	2.69696137780086	2.48695774759265	-4.07731553699281
CAAGAAACACAGTCGC-1	50267	6375	173	3	1	1	6.23470666640142	27.0853641554101	TRUE	TRUE	TRUE	bcbg14	BC12	A0253	3	keep	171	1	1	0	1.09506491359017	2.21445795769514	NA	NA
CAAGAAACACCGCTAG-1	9352	2765	23	1	3	2	3.71043627031651	33.0089820359281	FALSE	FALSE	FALSE	bcbg18	BC16	A0252	0	keep	23	0	2	1	1.84789559471746	2.13830342727393	1.39740248407336	-5.60569831516054
CAAGAAACAGTTAACC-1	34740	5902	28	1	7	1	4.64594127806563	34.6718480138169	TRUE	TRUE	TRUE	bcbg14	BC12	A0253	3	keep	28	0	7	0	1.19477693836077	2.52685639043176	NA	NA
CAAGAAACATCCTAGA-1	1489	348	2	2	0	0	63.1296171927468	13.4318334452653	FALSE	FALSE	FALSE	Doublet	Doublet	Negative	1	remove	1	1	0	0	0	0	NA	NA
CAAGAAAGTAGAGTGC-1	17237	3906	13	1	1	1	4.01461971340721	36.2940186807449	FALSE	FALSE	FALSE	bcbg19	BC17	A0253	0	keep	13	0	1	0	1.73009306129831	2.57893528952845	1.86149187768908	0.455412121755813
CAAGAAAGTAGTACCT-1	17062	4255	11	1	1	1	8.05298323760403	27.6813972570625	FALSE	FALSE	FALSE	bcbg09	BC08	A0252	0	keep	11	0	1	0	1.01461211284719	2.44666463154946	0.327803451671321	1.5967828354666
CAAGAAAGTATATGAG-1	1250	223	0	0	0	0	77.36	7.68	FALSE	FALSE	FALSE	Negative	Negative	Negative	0	remove	0	0	0	0	0	0	NA	NA
CAAGAAAGTGTGACGA-1	29810	5305	38	1	0	0	5.39751761153975	29.0472995639047	FALSE	TRUE	FALSE	bcbg09	BC08	Negative	1	keep	38	0	0	0	0.513371859395212	2.87767454401705	-2.241278391228	1.43086579654906
CAAGAAATCCCGACTT-1	39497	6194	22	2	0	0	3.3749398688508	31.8657113198471	FALSE	FALSE	FALSE	bcbg16	BC14	Negative	0	keep	21	1	0	0	1.10706654679824	2.61441250432268	-2.80824713026075	-0.19160775254872
CAAGAAATCCCTAATT-1	21467	4322	24	1	0	0	4.16918991941119	37.5460008384963	TRUE	FALSE	FALSE	bcbg07	BC06	Negative	1	keep	24	0	0	0	0.658381057917918	2.53732371275328	3.20158191408129	0.910804661257003
CAAGAAATCGACCAGC-1	19029	4320	18	2	0	0	6.64774817383993	34.1005833201955	TRUE	FALSE	TRUE	bcbg03	BC02	Negative	2	keep	17	1	0	0	0.718340828227487	2.720562897779	0.645369250430782	-1.28057941581514
CAAGAAATCGTAGGAG-1	1176	112	1	1	0	0	89.3707482993197	4.59183673469388	FALSE	FALSE	FALSE	bcbg16	BC14	Negative	0	remove	1	0	0	0	0	0	NA	NA
CAAGAAATCGTGGTCG-1	29559	5008	21	1	0	0	5.81210460435062	39.8795629080821	TRUE	TRUE	TRUE	bcbg17	BC15	Negative	3	keep	21	0	0	0	1.21436216724605	2.41136713108551	NA	NA
CAAGAAATCTTCCTTC-1	23089	4882	26	1	0	0	3.84165619992204	32.2881025596604	TRUE	FALSE	FALSE	bcbg16	BC14	Negative	1	keep	26	0	0	0	1.39419971114143	2.72736383616425	-1.47037345160631	2.08408311222288
CAAGATCAGAAACCTA-1	22872	4504	44	1	0	0	5.71878279118573	36.8048268625394	FALSE	FALSE	FALSE	bcbg19	BC17	Negative	0	keep	44	0	0	0	0.362707776561098	2.44175376666954	2.61100383485766	1.34253290508482
CAAGATCAGCTGCGAA-1	5606	2077	1	1	0	0	12.4687834463075	27.310024973243	FALSE	TRUE	FALSE	bcbg02	BC01	Negative	1	remove	1	0	0	0	2.09620183406936	2.45982970243956	NA	NA
CAAGATCCAAGCGATG-1	1076	134	0	0	0	0	86.8029739776952	5.39033457249071	FALSE	FALSE	FALSE	Negative	Negative	Negative	0	remove	0	0	0	0	0	0	NA	NA
CAAGATCCAGGCTGAA-1	27172	5057	26	1	0	0	6.55086118062712	34.6754011482408	TRUE	FALSE	FALSE	bcbg04	BC03	Negative	1	keep	26	0	0	0	0.551613464898668	2.4882989951657	1.63717456544848	-0.0559993513992086
CAAGATCCATGACATC-1	30503	5511	20	3	2	2	6.83867160607153	34.3244926728519	TRUE	FALSE	FALSE	bcbg08	BC07	Doublet	2	keep	17	2	1	1	1.19236253836786	2.35206659725932	0.774444300784786	0.656172486288284
CAAGATCGTAAACCTC-1	22555	4331	27	1	0	0	4.56661494125471	36.0407891819996	FALSE	FALSE	FALSE	bcbg06	BC05	Negative	0	keep	27	0	0	0	1.41184629155129	2.24324400754449	1.31198640550585	-0.856372384088303
CAAGATCGTACAGTTC-1	757	64	0	0	0	0	92.2060766182299	3.83091149273448	FALSE	FALSE	FALSE	Negative	Negative	Negative	0	remove	0	0	0	0	0	0	NA	NA
CAAGATCGTCTCCACT-1	19846	4245	6	2	0	0	4.76166481910712	36.2944673989721	FALSE	FALSE	FALSE	bcbg05	BC04	Negative	0	keep	5	1	0	0	0.697019548294582	2.6098489504129	2.59475751604052	-1.87757703449037
CAAGATCTCACTATTC-1	34418	5762	84	5	1	1	5.65401824626649	31.968737288628	TRUE	FALSE	TRUE	bcbg08	BC07	A0251	2	keep	80	1	1	0	1.0091520495981	2.58043779595572	0.696929413928707	1.55446520660612
CAAGATCTCAGAGGTG-1	26735	4906	86	3	0	0	3.84888722648214	28.2064709182719	FALSE	FALSE	FALSE	bcbg03	BC02	Negative	0	keep	84	1	0	0	1.47393284023671	2.44001061423919	-6.49649194990186	0.0374133757183298
CAAGGCCAGACGACGT-1	51172	6996	42	2	0	0	2.95474087391542	31.1518017665911	TRUE	TRUE	TRUE	bcbg16	BC14	Negative	3	keep	35	7	0	0	1.4174804598308	2.39483494644257	NA	NA
CAAGGCCCAAGTTAAG-1	24113	4578	59	4	0	0	5.52813834860863	34.4461493800025	FALSE	TRUE	FALSE	bcbg03	BC02	Negative	1	keep	56	1	0	0	0.808323338585082	3.15250347189012	1.63631792749377	-1.27117988254335
CAAGGCCCAATACGCT-1	17746	4065	34	1	0	0	4.94759382396033	32.9989856869154	FALSE	FALSE	FALSE	bcbg11	BC10	Negative	0	keep	34	0	0	0	1.17989394452063	2.91607877973208	-1.30965314422635	4.205437930567
CAAGGCCCAATAGAGT-1	15713	3860	43	2	0	0	4.87494431362566	31.4707566982753	FALSE	FALSE	FALSE	bcbg17	BC15	Negative	0	keep	42	1	0	0	1.90623947969879	1.99662459223034	-2.50862197195081	-1.27485295917299
CAAGGCCCACGTTGGC-1	14678	3657	8	4	0	0	5.06881046464096	36.973702139256	FALSE	FALSE	FALSE	bcbg13	BC11	Negative	0	keep	4	2	0	0	1.86413188651442	2.41764227793948	1.27363272394152	-2.79348942424562
CAAGGCCCATATGCTG-1	1221	237	1	1	1	1	79.3611793611794	4.42260442260442	FALSE	FALSE	FALSE	bcbg15	BC13	A0254	0	remove	1	0	1	0	0	0	NA	NA
CAAGGCCCATCACGTA-1	28570	5344	9	1	0	0	5.25376268813441	37.0843542177109	FALSE	FALSE	FALSE	bcbg10	BC09	Negative	0	keep	9	0	0	0	1.64869901140658	2.73116221794895	5.11722226823779	-1.03437533761766
CAAGGCCGTACGAAAT-1	19977	4614	20	1	0	0	3.02848275516844	31.0757370976623	FALSE	FALSE	FALSE	bcbg03	BC02	Negative	0	keep	20	0	0	0	1.61035854773744	2.60375515838813	-2.66592244421033	-0.973366765039231
CAAGGCCGTTCGCTAA-1	25415	4706	39	3	0	0	3.1438127090301	38.1231556167618	FALSE	FALSE	FALSE	bcbg20	BC18	Negative	0	keep	37	1	0	0	1.08766664332135	2.51854968115487	1.2049073764226	-2.73105379726198
CAAGGCCTCAATACCG-1	32149	5576	56	2	0	0	4.8430744346636	38.8845687268655	FALSE	FALSE	FALSE	bcbg16	BC14	Negative	0	keep	55	1	0	0	0.659153381721871	2.3648649686987	4.94109531129809	-0.322102157132889
CAAGTTGAGACAAAGG-1	29788	4726	48	5	0	0	4.74352088089163	37.1458305357862	TRUE	TRUE	TRUE	bcbg17	BC15	Negative	3	keep	44	1	0	0	0.289459731441768	2.12650693025845	NA	NA
CAAGTTGAGGTAGCTG-1	1222	233	0	0	0	0	75.531914893617	8.42880523731588	FALSE	FALSE	FALSE	Negative	Negative	Negative	0	remove	0	0	0	0	0	0	NA	NA
CAAGTTGAGTATTGGA-1	15641	3633	4	2	0	0	4.48820407902308	38.8210472476184	FALSE	FALSE	FALSE	bcbg18	BC16	Negative	0	keep	3	1	0	0	1.07091076366647	2.47391902943645	2.13394184793444	0.703555735094283
CAAGTTGCAACAACCT-1	23401	4694	77	1	0	0	3.64514336994146	28.4731421734114	TRUE	FALSE	FALSE	bcbg14	BC12	Negative	1	keep	77	0	0	0	0.996700877696177	2.34193153251515	-4.02651695524244	2.83896830890868
CAAGTTGCACATTCGA-1	20445	4157	48	1	0	0	1.96135974565909	37.3245292247493	TRUE	FALSE	FALSE	bcbg07	BC06	Negative	1	keep	48	0	0	0	0	2.7519723009537	-0.182536881313603	-4.09341236736086
CAAGTTGCACTTCTGC-1	37857	6111	15	3	0	0	3.17246480175397	31.4657791161476	TRUE	TRUE	TRUE	bcbg04	BC03	Negative	3	keep	13	1	0	0	1.04699037235064	2.65377682223551	NA	NA
CAAGTTGCAGGAATCG-1	18884	4050	5	2	0	0	5.78267316246558	37.1266680787969	FALSE	FALSE	FALSE	bcbg03	BC02	Negative	0	keep	4	1	0	0	1.13725440421173	2.655965057147	3.53481574739428	-4.06674381877687
CAAGTTGCAGGATTGG-1	16814	3895	36	2	0	0	3.58629713334126	34.2690614963721	FALSE	FALSE	FALSE	bcbg20	BC18	Negative	0	keep	35	1	0	0	1.02397043077461	2.4079015967401	0.387013394489009	-4.59765597965028
CAAGTTGCATTTGCTT-1	41740	6348	2	2	0	0	3.74940105414471	27.8222328701485	FALSE	FALSE	FALSE	Doublet	Doublet	Negative	1	keep	1	1	0	0	1.29070862826087	2.42496808470667	NA	NA
CAAGTTGGTCTTCGTC-1	26352	4651	10	1	0	0	5.33166363084396	40.194292653309	TRUE	FALSE	FALSE	bcbg17	BC15	Negative	1	keep	10	0	0	0	1.06381005304017	2.31327456881637	4.88145156587573	-1.56099208976534
CAAGTTGTCTCTTGAT-1	35960	6044	33	3	0	0	4.6245828698554	37.3581757508343	TRUE	TRUE	TRUE	bcbg03	BC02	Negative	3	keep	17	15	0	0	1.69550334716695	2.23458489565401	NA	NA
CAAGTTGTCTGCGGCA-1	37231	5913	105	3	0	0	4.16319733555371	29.4270903279525	FALSE	FALSE	FALSE	bcbg19	BC17	Negative	0	keep	103	1	0	0	1.37486103436526	2.87089380727898	-3.98321012769727	-1.02129581357744
CACAAACAGACAGACC-1	24059	4639	24	5	2	1	7.34860135500229	35.7246768361112	FALSE	FALSE	FALSE	bcbg08	BC07	A0251	0	keep	20	1	2	0	0.605020497870426	2.39566341610277	1.34986229623767	-0.118528097601797
CACAAACAGCTAGTTC-1	1377	257	1	1	0	0	79.520697167756	4.93827160493827	FALSE	FALSE	FALSE	bcbg19	BC17	Negative	0	remove	1	0	0	0	0	2.11168655381106	NA	NA
CACAAACGTAAGGGAA-1	21841	4038	88	4	0	0	2.28469392427087	34.3528226729545	FALSE	TRUE	FALSE	bcbg19	BC17	Negative	1	keep	85	1	0	0	1.19066640634462	2.88706720788839	-3.83446292196302	-0.944673923509385
CACAAACGTACGCACC-1	19520	4108	15	1	0	0	4.50819672131148	35.8043032786885	FALSE	FALSE	FALSE	bcbg09	BC08	Negative	0	keep	15	0	0	0	0.930937047391394	2.85609327444067	0.0771039315602373	-0.577180115239884
CACAAACGTGGTGTAG-1	10894	3105	5	1	0	0	2.97411419129796	34.4226179548375	FALSE	FALSE	FALSE	bcbg02	BC01	Negative	0	keep	5	0	0	0	1.32277117405938	2.4067019496362	0.38772447790118	-3.22588726665285
CACAAACTCAAGAAGT-1	22818	4700	15	2	0	0	3.82154439477605	35.5289683583136	TRUE	FALSE	FALSE	bcbg02	BC01	Negative	1	keep	14	1	0	0	0	2.27880559656176	2.48320408548327	1.42443075988982
CACAAACTCATTTGGG-1	784	109	0	0	0	0	85.2040816326531	5.22959183673469	FALSE	FALSE	FALSE	Negative	Negative	Negative	0	remove	0	0	0	0	0	0	NA	NA
CACAAACTCCAACCAA-1	957	208	0	0	0	0	73.1452455590387	8.98641588296761	FALSE	TRUE	FALSE	Negative	Negative	Negative	1	remove	0	0	0	0	0	0	NA	NA
CACAAACTCTACTTAC-1	32501	5507	17	4	0	0	4.07064398018522	37.8511430417526	TRUE	FALSE	TRUE	bcbg13	BC11	Negative	2	keep	14	1	0	0	0.479561358942124	2.35500371931295	2.48526211465808	2.69124511097166
CACAAACTCTTAGCCC-1	28206	5457	35	3	1	1	2.01375593845281	29.7525349216479	FALSE	FALSE	FALSE	bcbg14	BC12	A0253	0	keep	33	1	1	0	1.34450209646994	2.21422299467266	-5.4717865398982	-0.132540009183998
CACACAAAGACCACGA-1	2163	1084	1	1	0	0	12.9912159038373	20.9893666204346	FALSE	FALSE	FALSE	bcbg03	BC02	Negative	0	remove	1	0	0	0	2.69932057657129	1.72690240966538	NA	NA
CACACAACAAGCGTAG-1	32503	5469	9	2	0	0	4.84878318924407	41.9899701566009	TRUE	FALSE	TRUE	bcbg11	BC10	Negative	2	keep	8	1	0	0	1.24164749518769	2.43891269871055	4.52512593950244	-3.19994804050234
CACACAACAAGCTGAG-1	1973	168	0	0	0	0	90.2179422199696	3.09173846933604	FALSE	FALSE	FALSE	Negative	Negative	Negative	0	remove	0	0	0	0	0	0	NA	NA
CACACAACAGCGAACA-1	2245	995	1	1	0	0	38.0400890868597	11.6258351893096	FALSE	FALSE	FALSE	bcbg16	BC14	Negative	0	remove	1	0	0	0	0	1.69641216920991	NA	NA
CACACAACAGGCAGTA-1	1586	104	0	0	0	0	93.1273644388398	1.82849936948298	FALSE	FALSE	FALSE	Negative	Negative	Negative	0	remove	0	0	0	0	0	0	NA	NA
CACACAACATACCATG-1	1623	639	0	0	0	0	41.0967344423906	17.8065311152187	FALSE	FALSE	FALSE	Negative	Negative	Negative	0	remove	0	0	0	0	0	1.96870960512912	NA	NA
CACACAAGTACGCTGC-1	28101	4634	55	1	1	1	5.1528415358884	37.0449450197502	FALSE	TRUE	TRUE	bcbg20	BC18	A0252	2	keep	55	0	1	0	1.25019239730418	2.48753950451918	1.56962652887316	-2.44758888866213
CACACAAGTAGCGCTC-1	1461	293	1	1	2	1	73.1006160164271	10.3353867214237	FALSE	FALSE	FALSE	bcbg07	BC06	A0253	0	remove	1	0	2	0	0	0	NA	NA
CACACAAGTCCGTCAG-1	24849	5016	15	2	3	1	5.54549478852268	34.4561149342026	FALSE	FALSE	FALSE	bcbg14	BC12	A0253	0	keep	14	1	3	0	1.22805569582272	2.60086217365554	-0.235552590236943	3.05401566837523
CACACAAGTCGAAAGC-1	18174	3760	23	3	0	0	4.93011995157918	38.070870474304	FALSE	FALSE	FALSE	bcbg03	BC02	Negative	0	keep	21	1	0	0	0.974827455157447	2.16370369162822	0.440438468112667	4.94758919094298
CACACAAGTCGACTGC-1	18258	4250	15	2	1	1	4.65549348230912	34.9600175265637	FALSE	FALSE	FALSE	bcbg16	BC14	A0253	0	keep	14	1	1	0	1.16027808192857	2.48107450911695	-0.290299694881718	-0.258575966315533
CACACAAGTGGCCCTA-1	15733	3650	34	2	0	0	5.21833089684104	38.1808936630013	FALSE	FALSE	FALSE	bcbg19	BC17	Negative	0	keep	33	1	0	0	1.06705972070909	2.22601576309066	1.86383290971728	-2.66659733440187
CACACAAGTTTGCATG-1	1112	152	0	0	0	0	84.5323741007194	5.57553956834532	FALSE	FALSE	FALSE	Negative	Negative	Negative	0	remove	0	0	0	0	0	0	NA	NA
CACACAATCCGAGCCA-1	636	73	0	0	0	0	88.9937106918239	3.61635220125786	FALSE	FALSE	FALSE	Negative	Negative	Negative	0	remove	0	0	0	0	0	0	NA	NA
CACACAATCGCATGGC-1	27279	5118	50	1	0	0	3.47886652736537	32.7211408042817	FALSE	FALSE	FALSE	bcbg11	BC10	Negative	0	keep	50	0	0	0	0.549949046870064	2.54401131605446	-6.41296724592237	-1.48627444888857
CACACAATCGGTGTTA-1	960	149	0	0	0	0	80.4166666666667	8.85416666666667	FALSE	FALSE	FALSE	Negative	Negative	Negative	0	remove	0	0	0	0	0	0	NA	NA
CACACAATCGTCACGG-1	34023	5847	32	2	1	1	1.86638450459983	33.6301913411516	FALSE	FALSE	FALSE	bcbg15	BC13	A0254	0	keep	31	1	1	0	1.2934302657747	2.37018028595242	-2.8663235119441	-0.169818440186049
CACACAATCTCTGAGA-1	23029	4509	22	2	0	0	2.03656259498893	39.7325111815537	FALSE	FALSE	FALSE	bcbg02	BC01	Negative	0	keep	21	1	0	0	0.834084642454747	2.64098781120823	1.12674518312426	5.62709310863707
CACACAATCTGCGGCA-1	24331	4637	61	2	0	0	4.25794254243558	36.0445522173359	FALSE	FALSE	FALSE	bcbg20	BC18	Negative	0	keep	60	1	0	0	1.24299827422091	2.85876255358095	1.28527589525195	-2.88709923412111
CACACAATCTTTAGTC-1	32328	5429	10	2	0	0	5.90200445434298	38.4651076466221	TRUE	FALSE	FALSE	bcbg04	BC03	Negative	1	keep	9	1	0	0	1.24548943503617	1.97221643852909	3.47271867479296	1.24859968040678
CACACCTAGAATGTGT-1	34623	5509	87	2	0	0	7.70008375935072	27.077376310545	FALSE	TRUE	TRUE	bcbg17	BC15	Negative	2	keep	86	1	0	0	0.624052183467695	2.5967081229551	-3.88167194639234	2.93130210254881
CACACCTAGAGTCGGT-1	637	228	0	0	1	1	62.3233908948195	9.26216640502355	FALSE	FALSE	FALSE	Negative	Negative	A0252	0	remove	0	0	1	0	2.8153241126795	0	NA	NA
CACACCTAGCGAAGGG-1	24861	4445	69	3	0	0	2.83576686376252	38.5422951610957	FALSE	FALSE	FALSE	bcbg18	BC16	Negative	0	keep	67	1	0	0	0.590268509882379	2.62984112676019	-0.42053489004163	-4.93276473666933
CACACCTAGCTAGCCC-1	17256	4149	16	1	1	1	5.21557719054242	34.1852109411219	TRUE	FALSE	FALSE	bcbg02	BC01	A0252	1	keep	16	0	1	0	1.19937253134944	2.38431675552075	0.599535185947139	-0.255532769220139
CACACCTAGGCCCTCA-1	19566	4254	23	3	0	0	5.23867934171522	34.6059490953695	FALSE	FALSE	FALSE	bcbg19	BC17	Negative	0	keep	21	1	0	0	1.2684825762002	2.65944503464128	2.16619582857104	-2.21477839137819
CACACCTCACGCATCG-1	46530	6576	122	4	0	0	4.96883730926284	33.1914893617021	TRUE	TRUE	TRUE	bcbg16	BC14	Negative	3	keep	117	3	0	0	1.14713291979338	2.56765692544274	NA	NA
CACACCTGTACCGTTA-1	3635	1533	3	1	0	0	4.01650618982118	34.8005502063274	FALSE	FALSE	FALSE	bcbg07	BC06	Negative	0	remove	3	0	0	0	0	1.87211955325972	NA	NA
CACACCTGTACTTAGC-1	67255	7633	163	5	0	0	3.59229797041112	30.5241246004015	TRUE	TRUE	TRUE	bcbg13	BC11	Negative	3	remove	132	28	0	0	0.637701582228993	2.35289991463206	NA	NA
CACACCTTCAGGCAAG-1	26283	4824	104	2	0	0	3.75527907773085	36.3048358254385	TRUE	FALSE	TRUE	bcbg18	BC16	Negative	2	keep	103	1	0	0	0.565852380689863	2.83203093758721	-0.349019806728642	-4.53821155216005
CACACCTTCTGTGCAA-1	36376	5808	63	1	0	0	3.05146250274907	26.6356938640862	TRUE	FALSE	FALSE	bcbg04	BC03	Negative	1	keep	63	0	0	0	0.741759294173023	2.48459504050685	-7.02167515073804	0.725540133459304
CACACTCAGAGACTTA-1	794	82	0	0	0	0	89.5465994962217	4.03022670025189	FALSE	FALSE	FALSE	Negative	Negative	Negative	0	remove	0	0	0	0	0	0	NA	NA
CACACTCAGCAACGGT-1	16152	3962	28	2	0	0	2.24120851906885	33.475730559683	TRUE	FALSE	FALSE	bcbg16	BC14	Negative	1	keep	27	1	0	0	0.805688391098442	2.76372713726924	-0.166339676723759	-4.23807927753236
CACACTCAGTAGGCCA-1	18947	4418	22	2	0	0	4.42814165831002	34.295666860189	FALSE	FALSE	FALSE	bcbg15	BC13	Negative	0	keep	21	1	0	0	1.2916924858528	2.49184492806937	0.950502116336543	3.50056913707945
CACACTCCAGGCTCAC-1	18018	4280	0	0	0	0	6.78210678210678	33.1723831723832	FALSE	FALSE	FALSE	Negative	Negative	Negative	0	keep	0	0	0	0	1.6937798770448	1.46556831106799	NA	NA
CACACTCGTAGGCATG-1	1427	113	0	0	1	1	91.5907498248073	2.52277505255781	FALSE	FALSE	FALSE	Negative	Negative	A0251	0	remove	0	0	1	0	0	0	NA	NA
CACACTCGTCTGGAGA-1	33387	5552	96	4	0	0	4.3010752688172	25.554856680744	FALSE	FALSE	FALSE	bcbg09	BC08	Negative	0	keep	93	1	0	0	1.22264014361479	2.65174663312243	-3.45062665258436	2.47001269672606
CACACTCTCGAATGCT-1	17574	4045	23	1	0	0	2.81666097644247	35.2167975418231	FALSE	FALSE	FALSE	bcbg02	BC01	Negative	0	keep	23	0	0	0	0.759891784771456	2.25500450767532	0.733039576663692	-4.16659137393739
CACACTCTCGCAGGCT-1	18236	4286	6	3	0	0	5.81816187760474	35.5779776266725	FALSE	FALSE	FALSE	bcbg02	BC01	Negative	0	keep	4	1	0	0	1.45633223732408	2.16068992714507	0.184184391154964	-0.966139225023057
CACACTCTCTTACCTA-1	870	89	0	0	0	0	90.1149425287356	3.79310344827586	FALSE	FALSE	FALSE	Negative	Negative	Negative	0	remove	0	0	0	0	0	0	NA	NA
CACAGGCAGCCACTAT-1	1995	341	0	0	0	0	78.4962406015038	6.06516290726817	FALSE	FALSE	FALSE	Negative	Negative	Negative	0	remove	0	0	0	0	0	2.40017110445886	NA	NA
CACAGGCCAAAGAATC-1	732	156	1	1	0	0	77.8688524590164	8.46994535519126	FALSE	FALSE	FALSE	bcbg03	BC02	Negative	0	remove	1	0	0	0	0	0	NA	NA
CACAGGCCAATGGACG-1	12212	3420	17	1	0	0	4.58565345561743	34.4906649197511	FALSE	FALSE	FALSE	bcbg19	BC17	Negative	0	keep	17	0	0	0	1.62812883230968	2.52285521107377	0.0320732184788775	-2.37831541682985
CACAGGCCAATGGAGC-1	23287	4357	36	2	0	0	6.31253489071156	38.463520419118	FALSE	FALSE	FALSE	bcbg19	BC17	Negative	0	keep	35	1	0	0	0.61995709403213	2.30437419027771	2.56537433351489	-0.834050146596696
CACAGGCCACATCCAA-1	21893	4430	27	3	0	0	5.47206869775727	34.9061343808523	FALSE	FALSE	FALSE	bcbg03	BC02	Negative	0	keep	24	2	0	0	1.71697665969507	2.36010910735595	1.34579797471972	-1.37636706020143
CACAGGCCACGAAGCA-1	20760	4287	13	2	0	0	6.08381502890173	33.0491329479769	TRUE	FALSE	TRUE	bcbg05	BC04	Negative	2	keep	12	1	0	0	1.47519060161395	2.88252689470994	-1.41433225189237	0.146283688289855
CACAGGCCAGGCGATA-1	23320	4679	64	2	0	0	5.59605488850772	36.3336192109777	TRUE	FALSE	FALSE	bcbg07	BC06	Negative	1	keep	63	1	0	0	0.99888987353052	2.71806280039464	2.6901311465642	-0.339056266205575
CACAGGCCAGTAGAGC-1	2335	1084	2	1	0	0	3.12633832976445	33.5331905781585	FALSE	FALSE	FALSE	bcbg19	BC17	Negative	0	remove	2	0	0	0	0	1.66442885886046	NA	NA
CACAGGCGTATAGTAG-1	19002	4042	34	2	0	0	5.5204715293127	37.9012735501526	FALSE	FALSE	FALSE	bcbg13	BC11	Negative	0	keep	33	1	0	0	1.13302710485171	2.57291669177641	1.51029010499926	-1.83133765842226
CACAGGCGTCCAAGTT-1	18635	3937	21	2	0	0	3.74027367856185	37.885698953582	FALSE	FALSE	FALSE	bcbg10	BC09	Negative	0	keep	20	1	0	0	1.55948528053453	2.50708531257175	-0.318482082233708	4.78550985668394
CACAGGCGTCTCTTAT-1	16961	3979	18	1	0	0	4.81693296385826	34.1960969282472	TRUE	FALSE	FALSE	bcbg16	BC14	Negative	1	keep	18	0	0	0	1.51238220914632	2.54880102299625	1.28490253175708	-3.10929867412355
CACAGGCGTGGTCTCG-1	31569	5549	119	4	0	0	2.00513161645918	28.1953815451867	FALSE	FALSE	FALSE	bcbg03	BC02	Negative	0	keep	116	1	0	0	1.34830637639351	2.70388980640327	-6.98059801374463	-0.0741085314324156
CACAGGCTCCAATGGT-1	17970	4338	12	1	0	0	5.07512520868114	35.90428491931	FALSE	FALSE	FALSE	bcbg19	BC17	Negative	0	keep	12	0	0	0	1.33036273056308	2.17370144078554	0.785942990436275	-0.765958873288895
CACAGGCTCCGTTGCT-1	18441	4061	31	3	1	1	5.55284420584567	35.5566400954395	TRUE	FALSE	FALSE	bcbg03	BC02	A0251	1	keep	29	1	1	0	1.85983849969832	2.08561112630537	0.219174821033199	5.00030878399107
CACAGTAAGACCGGAT-1	32206	5279	111	2	1	1	4.73203750853878	28.6219959013848	TRUE	FALSE	TRUE	bcbg08	BC07	A0251	2	keep	110	1	1	0	0.483044660216138	2.59674955584244	-2.15966276441602	1.22715535972807
CACAGTAAGGAATTAC-1	761	165	1	1	0	0	75.9526938239159	9.06701708278581	FALSE	FALSE	FALSE	bcbg06	BC05	Negative	0	remove	1	0	0	0	0	0	NA	NA
CACAGTAAGTGTACGG-1	2100	98	1	1	0	0	95	1.61904761904762	FALSE	FALSE	FALSE	bcbg03	BC02	Negative	0	remove	1	0	0	0	0	0	NA	NA
CACAGTACAGACAAAT-1	32404	5638	9	1	0	0	6.64115541291199	40.3160103690902	FALSE	FALSE	FALSE	bcbg10	BC09	Negative	0	keep	9	0	0	0	1.32904517731457	2.3577094544741	3.34948821748706	0.838336201650833
CACAGTACAGATGGCA-1	32323	5344	126	2	0	0	4.23846796398849	34.4491538532933	TRUE	TRUE	TRUE	bcbg03	BC02	Negative	3	keep	125	1	0	0	0.656551487915749	2.76317623437899	NA	NA
CACAGTACATCACGAT-1	1609	129	0	0	0	0	91.4853946550652	2.67246737103791	FALSE	FALSE	FALSE	Negative	Negative	Negative	0	remove	0	0	0	0	0	0	NA	NA
CACAGTAGTAGTGAAT-1	21930	4550	28	2	0	0	2.21614227086183	37.1317829457364	TRUE	FALSE	FALSE	bcbg16	BC14	Negative	1	keep	27	1	0	0	1.03814915252017	2.65492324123309	0.868448931827266	-5.01445981647279
CACAGTAGTCATGCAT-1	28563	5370	44	2	0	0	3.91415467562931	26.3032594615412	FALSE	FALSE	FALSE	bcbg16	BC14	Negative	0	keep	43	1	0	0	1.33521847566097	2.34686879186834	-4.1084676197627	2.05915621135924
CACAGTATCCAAGTAC-1	16462	3925	11	3	0	0	5.33349532256105	35.7246993074961	TRUE	FALSE	FALSE	bcbg03	BC02	Negative	1	keep	9	1	0	0	0.795215927830821	2.31371236059379	2.54622216905566	0.0672660193273767
CACAGTATCCACGTGG-1	18777	4008	10	2	0	0	1.01187623155989	37.9347073547425	FALSE	FALSE	FALSE	bcbg02	BC01	Negative	0	keep	9	1	0	0	0.954626173670854	2.6612493229012	1.49263020242663	3.73500016544554
CACAGTATCGCTTAGA-1	31249	5350	37	4	1	1	3.54571346283081	36.0011520368652	FALSE	FALSE	FALSE	bcbg15	BC13	A0254	0	keep	34	1	1	0	0.824193408292148	2.33022914769372	2.42351384843798	1.49057629917357
CACAGTATCTGCGGCA-1	38096	5941	93	2	0	0	3.39405711885762	27.4937001259975	TRUE	FALSE	FALSE	bcbg07	BC06	Negative	1	keep	92	1	0	0	0.945837301275825	2.52970225940202	-6.95212368284253	0.851463945848678
CACATAGAGAAACGCC-1	25681	4753	9	2	0	0	4.85962384642343	34.6170320470387	TRUE	FALSE	FALSE	bcbg05	BC04	Negative	1	keep	8	1	0	0	1.58799553175762	2.47679065565466	0.150712329997737	4.44241598461363
CACATAGAGCACCGTC-1	762	198	1	1	0	0	71.259842519685	10.498687664042	FALSE	FALSE	FALSE	bcbg17	BC15	Negative	0	remove	1	0	0	0	0	0	NA	NA
CACATAGAGTGGCACA-1	31229	5437	18	1	1	1	5.3475935828877	35.9921867494957	TRUE	FALSE	FALSE	bcbg05	BC04	A0252	1	keep	18	0	1	0	0.673273783203826	3.00632156242026	4.19523282731982	-0.0634747051766172
CACATAGCAAACTGCT-1	23803	4741	45	2	0	0	5.96143343276058	38.5749695416544	FALSE	FALSE	FALSE	bcbg03	BC02	Negative	0	keep	44	1	0	0	1.56465726022951	2.32654889898572	4.98615499223681	-1.22224375392702
CACATAGCAAATCCGT-1	25896	4737	24	2	0	0	6.46045721346926	35.2293790546803	FALSE	FALSE	FALSE	bcbg04	BC03	Negative	0	keep	23	1	0	0	0.769404304626206	2.56271307161736	1.34207125390979	0.139115186674331
CACATAGCAACGATCT-1	18035	4370	20	3	1	1	5.20654283337954	31.4000554477405	FALSE	FALSE	FALSE	bcbg08	BC07	A0251	0	keep	18	1	1	0	1.58542014832291	2.03519296183318	-0.495406906948369	0.817609461290573
CACATAGCACTACAGT-1	26067	4995	21	6	0	0	8.91548701423256	36.1031188859478	TRUE	TRUE	TRUE	bcbg13	BC11	Negative	3	keep	11	6	0	0	0.929999232098549	2.35997344335527	NA	NA
CACATAGCAGCTGTAT-1	761	122	0	0	0	0	82.2601839684626	7.75295663600526	FALSE	FALSE	FALSE	Negative	Negative	Negative	0	remove	0	0	0	0	0	3.30619814781486	NA	NA
CACATAGCAGTAAGCG-1	741	97	0	0	0	0	86.6396761133603	5.39811066126856	FALSE	FALSE	FALSE	Negative	Negative	Negative	0	remove	0	0	0	0	0	0	NA	NA
CACATAGCATCGACGC-1	816	81	0	0	0	0	90.0735294117647	3.55392156862745	FALSE	FALSE	FALSE	Negative	Negative	Negative	0	remove	0	0	0	0	0	0	NA	NA
CACATAGCATCGGGTC-1	840	69	0	0	0	0	92.0238095238095	3.33333333333333	FALSE	FALSE	FALSE	Negative	Negative	Negative	0	remove	0	0	0	0	0	0	NA	NA
CACATAGCATTAGGCT-1	30972	5311	25	1	0	0	3.39015885315769	35.7032158078264	TRUE	TRUE	TRUE	bcbg20	BC18	Negative	3	keep	25	0	0	0	0.829201862536856	2.16893192398403	NA	NA
CACATAGGTAAATGAC-1	32592	5397	23	2	0	0	1.51877761413844	33.4100392734413	TRUE	FALSE	TRUE	bcbg16	BC14	Negative	2	keep	22	1	0	0	1.23970380573974	2.48870404517628	-1.7341920546153	-2.70841404582765
CACATAGGTCACTTCC-1	25126	4715	25	3	0	0	1.43675873597071	37.7338215394412	FALSE	FALSE	FALSE	bcbg02	BC01	Negative	0	keep	23	1	0	0	1.09526353733264	2.72966738689079	1.74404664720507	3.58634165142271
CACATAGGTTCCAACA-1	23051	4634	17	2	0	0	4.57246974100907	34.566830072448	FALSE	FALSE	FALSE	bcbg02	BC01	Negative	0	keep	16	1	0	0	1.00623477026384	2.47194943847482	-0.936336558208745	2.88229015682432
CACATAGTCAAACCAC-1	1477	924	1	1	0	0	19.4312796208531	9.61408259986459	FALSE	FALSE	FALSE	bcbg06	BC05	Negative	0	remove	1	0	0	0	2.05033202914929	2.05033202914929	NA	NA
CACATAGTCCCAGGTG-1	644	254	0	0	0	0	55.9006211180124	10.2484472049689	FALSE	FALSE	FALSE	Negative	Negative	Negative	0	remove	0	0	0	0	0	0	NA	NA
CACATAGTCGCATGAT-1	19741	4487	10	3	0	0	4.86297553315435	33.8736639481283	TRUE	FALSE	FALSE	bcbg20	BC18	Negative	1	keep	8	1	0	0	0	2.45425489617084	1.22395749772998	-0.718995718019272
CACATAGTCGTGGGAA-1	734	99	0	0	0	0	87.4659400544959	3.40599455040872	FALSE	FALSE	FALSE	Negative	Negative	Negative	0	remove	0	0	0	0	0	0	NA	NA
CACATAGTCTTGGGTA-1	21239	4438	18	2	0	0	3.07924101888036	33.6644851452517	FALSE	FALSE	FALSE	bcbg14	BC12	Negative	0	keep	17	1	0	0	0	2.58336572735655	-1.38657096017985	0.318316461784576
CACATTTAGATGCGAC-1	17640	3844	63	3	0	0	1.88775510204082	31.5136054421769	FALSE	FALSE	FALSE	bcbg07	BC06	Negative	0	keep	61	1	0	0	1.34403047345173	2.82571565195042	-6.15484480176954	-1.35409661914613
CACATTTAGCTACCTA-1	23629	4797	23	2	1	1	5.22239620804943	32.8156079393965	FALSE	FALSE	FALSE	bcbg14	BC12	A0253	0	keep	22	1	1	0	0.990594570046474	2.4120680405342	1.16784949983569	1.50800672386381
CACATTTAGGGATCTG-1	13911	3585	4	1	0	0	3.97527136798217	33.6424412335562	FALSE	FALSE	FALSE	bcbg05	BC04	Negative	0	keep	4	0	0	0	1.67018177259671	2.86412351057845	1.59645481790515	1.31397810791228
CACATTTAGTGAAGAG-1	803	122	0	0	1	1	83.9352428393524	5.23038605230386	FALSE	FALSE	FALSE	Negative	Negative	A0253	0	remove	0	0	1	0	0	2.59922443837022	NA	NA
CACATTTAGTTACGGG-1	585	283	1	1	0	0	47.1794871794872	10.7692307692308	FALSE	FALSE	FALSE	bcbg03	BC02	Negative	0	remove	1	0	0	0	0	0	NA	NA
CACATTTAGTTTCCTT-1	963	143	0	0	0	0	83.8006230529595	5.81516095534787	FALSE	FALSE	FALSE	Negative	Negative	Negative	0	remove	0	0	0	0	0	0	NA	NA
CACATTTCAATACGCT-1	18594	4417	28	2	0	0	3.94213187049586	34.6724749919329	TRUE	FALSE	FALSE	bcbg19	BC17	Negative	1	keep	27	1	0	0	1.56122518719397	2.46437717993959	2.69087453569384	1.40529290054533
CACATTTCAGCCAATT-1	18464	4040	12	5	2	1	10.728986135182	34.1637781629116	TRUE	FALSE	TRUE	bcbg13	BC11	A0252	2	keep	7	2	2	0	0.964998363959192	2.42394347413489	1.19947643960925	4.43178919170592
CACATTTCATAACCTG-1	31833	5474	128	3	0	0	4.22831652687463	27.0568278201866	TRUE	FALSE	TRUE	bcbg03	BC02	Negative	2	keep	126	1	0	0	0.944177097678851	2.65280915497562	-6.50963310514478	0.745725186807845
CACATTTCATTCGACA-1	5391	2123	5	1	0	0	3.09775551845669	35.9859024299759	FALSE	FALSE	FALSE	bcbg14	BC12	Negative	0	remove	5	0	0	0	1.88172665405828	2.63795700802478	NA	NA
CACATTTGTCCGAACC-1	20962	4346	13	2	0	0	5.05676939223357	36.5518557389562	TRUE	FALSE	FALSE	bcbg02	BC01	Negative	1	keep	12	1	0	0	1.35126863404335	2.30896674772234	1.24951906885119	-0.706073311822678
CACATTTGTCTTTCAT-1	961	150	0	0	2	1	81.8938605619147	5.41103017689906	FALSE	FALSE	FALSE	Negative	Negative	A0254	0	remove	0	0	2	0	0	0	NA	NA
CACATTTTCCGTAGTA-1	18904	4557	13	2	2	1	6.40076174354634	28.2109606432501	FALSE	FALSE	FALSE	bcbg08	BC07	A0251	0	keep	12	1	2	0	1.29334069160227	2.72672091311306	-0.269750039921086	1.65101424072478
CACATTTTCGCGGATC-1	18803	4335	5	1	0	0	5.76503749401691	35.1061000904111	FALSE	FALSE	FALSE	bcbg19	BC17	Negative	0	keep	5	0	0	0	1.14017644243791	2.45415535003223	1.78217764581652	-1.47450777675417
CACATTTTCTAACTGG-1	37199	6083	61	1	1	1	3.33073469716928	26.2399526869002	TRUE	FALSE	TRUE	bcbg14	BC12	A0252	2	keep	61	0	1	0	0.430254536518098	2.07812006890304	-6.1879182270625	0.966367991907333
CACATTTTCTACGAGT-1	29154	5402	66	3	0	0	2.37360225012005	27.4919393565205	FALSE	FALSE	FALSE	bcbg03	BC02	Negative	0	keep	64	1	0	0	0.29491046370253	2.64149948863942	-6.72156004224805	-0.0970474683811918
CACATTTTCTCTAGGA-1	20687	4518	14	1	1	1	7.09624401798231	33.2624353458694	TRUE	FALSE	FALSE	bcbg10	BC09	A0254	1	keep	14	0	1	0	0.676403147445886	2.74096008588979	1.41078825677844	1.44368210647795
CACATTTTCTGCCCTA-1	45964	6566	167	3	1	1	4.20764076233574	23.2072926638239	TRUE	FALSE	FALSE	bcbg08	BC07	A0251	1	keep	165	1	1	0	1.08453166341753	2.33748373972382	-5.63157753263501	1.68578163002226
CACATTTTCTGGAGCC-1	1827	115	0	0	0	0	93.431855500821	1.80623973727422	FALSE	FALSE	FALSE	Negative	Negative	Negative	0	remove	0	0	0	0	0	0	NA	NA
CACCACTAGACCTTTG-1	14078	3625	10	2	0	0	2.7276601790027	34.5929819576644	FALSE	FALSE	FALSE	bcbg02	BC01	Negative	0	keep	9	1	0	0	1.51548779610082	2.72172713940834	1.43164439882251	-5.01003429080751
CACCACTAGACTTGAA-1	20678	4185	16	2	2	2	2.39868459232034	33.9878131347326	TRUE	FALSE	TRUE	bcbg11	BC10	Doublet	3	keep	15	1	1	1	1.07651086098359	2.80186741647943	NA	NA
CACCACTAGGACACCA-1	22946	4779	17	1	0	0	6.87701560184782	38.3770591824283	TRUE	TRUE	TRUE	bcbg20	BC18	Negative	3	keep	17	0	0	0	2.01983577766707	2.2278949830638	NA	NA
CACCACTAGTACGTAA-1	21589	4387	5	2	2	2	2.75603316503775	39.5664458752142	FALSE	FALSE	FALSE	bcbg13	BC11	Doublet	1	keep	4	1	1	1	0.655651783510027	2.70109040702542	2.25248428071948	-4.84410020496156
CACCACTCAAGCCTAT-1	39399	6456	56	4	0	0	4.3224447320998	25.2722150308383	TRUE	FALSE	TRUE	bcbg04	BC03	Negative	2	keep	53	1	0	0	1.57011546563586	2.47771271776431	-4.89368156705884	0.746026071054672
CACCACTCAAGTAGTA-1	1113	167	0	0	0	0	82.0305480682839	5.84007187780773	FALSE	FALSE	FALSE	Negative	Negative	Negative	0	remove	0	0	0	0	0	2.3010565219101	NA	NA
CACCACTCATGCATGT-1	1022	123	0	0	0	0	87.4755381604697	3.71819960861057	FALSE	FALSE	FALSE	Negative	Negative	Negative	0	remove	0	0	0	0	0	0	NA	NA
CACCACTGTTCCACTC-1	16662	3919	9	1	1	1	3.51098307526107	38.37474492858	FALSE	FALSE	FALSE	bcbg03	BC02	A0254	0	keep	9	0	1	0	0.788610118744455	2.61032924350209	2.4225074836156	-2.05658277656343
CACCACTGTTGGTTTG-1	948	131	0	0	0	0	85.0210970464135	4.957805907173	FALSE	FALSE	FALSE	Negative	Negative	Negative	0	remove	0	0	0	0	0	2.44655756790555	NA	NA
CACCACTTCACTTCAT-1	29196	5504	38	1	0	0	5.2609946568023	24.2670228798466	TRUE	FALSE	TRUE	bcbg16	BC14	Negative	2	keep	38	0	0	0	1.75702609264135	2.48160165555673	-5.75268177305249	1.09772506569121
CACCACTTCCACTGGG-1	36502	5907	58	2	1	1	5.85173415155334	31.5599145252315	TRUE	TRUE	TRUE	bcbg17	BC15	A0254	3	keep	57	1	1	0	1.16054138663254	2.5262260275786	NA	NA
CACCACTTCTCTAAGG-1	30230	5440	107	2	0	0	4.02911015547469	24.7370162090638	TRUE	FALSE	TRUE	bcbg19	BC17	Negative	2	keep	106	1	0	0	0.976062700974198	2.58320457306746	-6.58598331724195	0.568706663591598
CACCACTTCTGGAGCC-1	1060	109	0	0	0	0	89.622641509434	3.39622641509434	FALSE	FALSE	FALSE	Negative	Negative	Negative	0	remove	0	0	0	0	0	0	NA	NA
CACCACTTCTGGCGAC-1	1486	145	0	0	0	0	89.5020188425303	2.62449528936743	FALSE	FALSE	FALSE	Negative	Negative	Negative	0	remove	0	0	0	0	0	0	NA	NA
CACCAGGAGAGGGCTT-1	28131	4814	42	2	0	0	6.65458035619068	37.5777611887242	FALSE	FALSE	FALSE	bcbg02	BC01	Negative	0	keep	41	1	0	0	0.30415542848869	2.76821342927999	3.33574290956469	-1.50169214393404
CACCAGGAGAGGTAGA-1	25973	4689	15	2	0	0	5.52881838832634	37.3503253378508	TRUE	FALSE	TRUE	bcbg13	BC11	Negative	2	keep	14	1	0	0	0.932188030508567	2.36324549793666	0.827172715320308	4.54089144085142
CACCAGGAGTACGATA-1	21649	4413	28	1	0	0	4.97944477804979	35.4566030763546	FALSE	FALSE	FALSE	bcbg13	BC11	Negative	0	keep	28	0	0	0	0.869511570288705	2.66691829051668	0.747093875064571	-0.930165616529252
CACCAGGAGTGTACCT-1	22782	4411	25	1	0	0	2.17276797471688	37.784215608814	TRUE	FALSE	TRUE	bcbg11	BC10	Negative	2	keep	25	0	0	0	1.16149792140567	2.76783135241998	0.00620766366930714	-4.52856656696108
CACCAGGCACCAACCG-1	15793	3899	5	1	0	0	2.81770404609637	35.9399734059393	TRUE	FALSE	FALSE	bcbg05	BC04	Negative	1	keep	5	0	0	0	2.22262100356014	2.28896139914271	-0.698219995842259	-2.22460242893007
CACCAGGCACCGATAT-1	987	112	0	0	0	0	88.3485309017224	2.53292806484296	FALSE	FALSE	FALSE	Negative	Negative	Negative	0	remove	0	0	0	0	0	0	NA	NA
CACCAGGCACCTATCC-1	1159	158	0	0	0	0	84.9870578084556	4.74547023295945	FALSE	FALSE	FALSE	Negative	Negative	Negative	0	remove	0	0	0	0	0	0	NA	NA
CACCAGGCAGTAAGCG-1	41036	5816	23	4	0	0	4.65932352081099	39.8796178964811	TRUE	TRUE	TRUE	bcbg10	BC09	Negative	3	keep	20	1	0	0	1.16102236438287	2.54136940702943	NA	NA
CACCAGGGTCCCTACT-1	32132	5724	111	1	0	0	1.78015685298145	29.164073198058	FALSE	FALSE	FALSE	bcbg07	BC06	Negative	0	keep	111	0	0	0	1.05336991302909	2.82565709591186	-5.59544281278638	-0.906019000070359
CACCAGGGTTGCGCAC-1	23019	4803	87	2	2	2	3.24514531474	25.8742777705374	TRUE	FALSE	FALSE	bcbg14	BC12	Doublet	2	keep	86	1	1	1	1.89424213482526	2.22506140174547	-3.95122556005506	1.63606611107085
CACCAGGGTTTGACAC-1	3720	1469	1	1	0	0	4.78494623655914	40.1881720430108	FALSE	FALSE	FALSE	bcbg06	BC05	Negative	0	remove	1	0	0	0	1.30513095401268	1.30513095401268	NA	NA
CACCAGGTCACATGCA-1	23456	4972	25	1	0	0	7.21350613915416	28.5769099590723	FALSE	FALSE	FALSE	bcbg08	BC07	Negative	0	keep	25	0	0	0	1.14156026180263	2.1603234395841	-0.424691121921818	0.875100406152938
CACCAGGTCAGTGTTG-1	29908	5244	82	1	0	0	4.64424234318577	27.5478132941019	FALSE	FALSE	FALSE	bcbg09	BC08	Negative	0	keep	82	0	0	0	0.849054088766446	2.30534975782003	-3.97569255147962	3.18492821071837
CACCTTGAGTATGACA-1	24695	5030	11	3	1	1	5.51528649524195	35.0759263008706	FALSE	FALSE	FALSE	bcbg09	BC08	A0252	0	keep	9	1	1	0	1.76802728479767	2.69246059382952	4.03511949266406	0.0686609170267328
CACCTTGCAACGCACC-1	2117	172	1	1	2	1	89.8441190363722	3.1176192725555	FALSE	TRUE	FALSE	bcbg17	BC15	A0252	1	remove	1	0	2	0	0	0	NA	NA
CACCTTGCAAGTCATC-1	6527	2094	4	2	0	0	3.17144170369235	37.8428068025126	FALSE	FALSE	FALSE	bcbg17	BC15	Negative	0	remove	3	1	0	0	0.929047987505609	1.96408536959235	NA	NA
CACCTTGCACGACTCG-1	771	182	0	0	0	0	70.4280155642023	11.5434500648508	FALSE	FALSE	FALSE	Negative	Negative	Negative	0	remove	0	0	0	0	0	0	NA	NA
CACCTTGGTCAGGACA-1	17297	4032	31	1	0	0	3.68271954674221	31.7396080245129	TRUE	FALSE	FALSE	bcbg13	BC11	Negative	1	keep	31	0	0	0	1.91417610382302	2.73782732367555	-6.87634662900953	-1.75350543643739
CACCTTGGTCCAGTGC-1	1762	486	2	2	0	0	65.1532349602724	7.6049943246311	FALSE	FALSE	FALSE	Doublet	Doublet	Negative	1	remove	1	1	0	0	0	0	NA	NA
CACCTTGGTCCGACGT-1	13013	3295	15	1	0	0	2.78951817413356	39.0532544378698	FALSE	FALSE	FALSE	bcbg13	BC11	Negative	0	keep	15	0	0	0	2.16155399854843	2.52788109443314	1.93134351457568	-5.50386974002626
CACCTTGGTCTAGTGT-1	18875	4141	9	2	0	0	3.97350993377483	39.0781456953642	TRUE	FALSE	FALSE	bcbg10	BC09	Negative	1	keep	8	1	0	0	0.425137873706869	2.40389769178047	3.4515647479436	-3.7436952271631
CACCTTGGTTACGACT-1	20946	4368	12	2	0	0	5.15134154492505	33.4431395015755	FALSE	FALSE	FALSE	bcbg11	BC10	Negative	0	keep	11	1	0	0	1.06804052885917	2.55997184168082	-0.285860817776005	-0.0611822583844915
CACCTTGGTTTCCACC-1	15148	3517	23	1	0	0	2.80565091101135	41.7546870874043	FALSE	FALSE	FALSE	bcbg03	BC02	Negative	0	keep	23	0	0	0	1.6015909923655	2.32651099002087	1.19275756563159	5.84736040447447
CACCTTGTCTGATTCT-1	1127	93	1	1	0	0	91.659272404614	2.75066548358474	FALSE	FALSE	FALSE	bcbg07	BC06	Negative	0	remove	1	0	0	0	0	0	NA	NA
CACCTTGTCTTTACGT-1	24552	4726	14	2	0	0	4.3662430759205	36.0866731834474	FALSE	FALSE	FALSE	bcbg04	BC03	Negative	0	keep	12	2	0	0	1.11070355116592	2.61199900607317	1.12784953798266	-0.959511307733323
CACTCCAAGAGAGCTC-1	21806	4653	28	2	0	0	3.72374575804824	29.2213152343392	FALSE	FALSE	FALSE	bcbg10	BC09	Negative	0	keep	27	1	0	0	1.04181528584542	2.7808947260188	-5.74665836607007	0.569342943174575
CACTCCAAGATGGGTC-1	9136	2639	6	1	0	0	4.53152364273205	37.1825744308231	FALSE	FALSE	FALSE	bcbg17	BC15	Negative	0	keep	6	0	0	0	1.45482010659111	2.48037215799871	1.79552765573474	6.26372316692564
CACTCCAAGTACGCGA-1	2944	969	4	1	0	0	9.20516304347826	43.75	FALSE	FALSE	FALSE	bcbg10	BC09	Negative	0	remove	4	0	0	0	3.73195976627946	1.48086315944951	NA	NA
CACTCCAAGTTATCGC-1	1022	608	0	0	0	0	1.85909980430528	34.8336594911937	FALSE	FALSE	FALSE	Negative	Negative	Negative	0	remove	0	0	0	0	0	2.37813178367953	NA	NA
CACTCCACAAGTAATG-1	15529	3646	5	2	0	0	5.6925751819177	38.9658059115204	TRUE	FALSE	FALSE	bcbg02	BC01	Negative	1	keep	4	1	0	0	1.2741961632205	2.76070582294408	2.67685313905688	0.223926427108978
CACTCCACACCCATTC-1	891	111	0	0	0	0	87.0931537598204	2.35690235690236	FALSE	FALSE	FALSE	Negative	Negative	Negative	0	remove	0	0	0	0	0	0	NA	NA
CACTCCACAGCTGGCT-1	29129	5115	2	2	0	0	4.62425761268839	30.3546294071201	TRUE	FALSE	TRUE	Doublet	Doublet	Negative	3	keep	1	1	0	0	0.86424008284125	2.64229626822507	NA	NA
CACTCCACATACTCTT-1	5319	2018	3	1	0	0	2.8952810678699	35.5705959766873	FALSE	FALSE	FALSE	bcbg09	BC08	Negative	0	remove	3	0	0	0	1.05780857227038	2.34183111422802	NA	NA
CACTCCACATGCTGGC-1	34818	5877	48	3	0	0	3.84571198805216	34.7665000861623	FALSE	FALSE	FALSE	bcbg18	BC16	Negative	0	keep	46	1	0	0	0.890373289987427	2.59151143668524	-1.60719439004449	-2.43983861591127
CACTCCAGTCGAGTTT-1	19083	4341	38	5	0	0	17.1723523554997	25.928837184929	TRUE	TRUE	TRUE	bcbg08	BC07	Negative	3	keep	33	2	0	0	0.421355924665917	2.71791595774626	NA	NA
CACTCCAGTCGCATCG-1	38573	6065	28	3	1	1	3.284680994478	37.9617867420216	TRUE	TRUE	TRUE	bcbg18	BC16	A0252	3	keep	14	13	1	0	1.27884471273008	2.61762837269164	NA	NA
CACTCCAGTTATCCGA-1	26969	5145	34	2	0	0	2.92928918387779	33.620082316734	FALSE	FALSE	FALSE	bcbg13	BC11	Negative	0	keep	33	1	0	0	0.909541767522196	2.71404895723642	-6.25970463071851	-1.8441443123987
CACTCCATCAATCACG-1	25975	4983	27	1	0	0	3.64581328200193	36.716073147257	TRUE	FALSE	TRUE	bcbg13	BC11	Negative	2	keep	27	0	0	0	2.02085256308949	2.72421654096319	0.793680388583858	-4.89489289905336
CACTCCATCATCACCC-1	30255	5304	32	3	1	1	6.25681705503223	38.3870434638903	TRUE	TRUE	TRUE	bcbg19	BC17	A0252	3	keep	30	1	1	0	1.45983260753833	2.70015262886182	NA	NA
CACTCCATCATGTCCC-1	23227	4730	40	1	0	0	6.25134541697163	34.6148878460412	TRUE	FALSE	TRUE	bcbg19	BC17	Negative	2	keep	40	0	0	0	1.00141603001878	2.53563165799165	2.50140972818347	-0.810219077127244
CACTCCATCCCATTAT-1	29803	5063	45	4	1	1	3.15404489480925	39.6067509982217	FALSE	FALSE	FALSE	bcbg17	BC15	A0253	0	keep	42	1	1	0	1.10300932273722	2.27459232221458	1.7210480758092	4.5149705729315
CACTCCATCGGGAGTA-1	25884	4665	25	2	0	0	6.99660021634987	38.2900633596044	FALSE	FALSE	FALSE	bcbg02	BC01	Negative	0	keep	24	1	0	0	0.572491455224002	2.36635547032052	3.07199521745654	-1.54900571491029
CAGAATCAGAAACCGC-1	11197	3001	13	3	0	0	3.02759667768152	36.7598463874252	FALSE	FALSE	FALSE	bcbg17	BC15	Negative	0	keep	11	1	0	0	1.30271955289226	2.78393895190237	0.351207334651668	6.32497480724547
CAGAATCAGCAATCTC-1	22709	4761	14	1	0	0	5.1213175393016	33.7487339821216	FALSE	FALSE	FALSE	bcbg05	BC04	Negative	0	keep	14	0	0	0	1.50913842529746	2.48564397092474	1.01947971071215	0.255633237106536
CAGAATCAGCCAACAG-1	29254	5471	91	1	0	0	3.29527585971149	27.1210774594927	FALSE	FALSE	FALSE	bcbg07	BC06	Negative	0	keep	91	0	0	0	0.705816971820133	2.61358148936526	-4.58659843717603	0.116369338972305
CAGAATCAGCTGAAAT-1	26533	4896	35	1	1	1	2.69475747182754	36.0192967248332	TRUE	TRUE	TRUE	bcbg13	BC11	A0252	3	keep	35	0	1	0	0.919308823887419	2.598037560901	NA	NA
CAGAATCAGCTGCGAA-1	30189	5130	11	1	0	0	5.38606777302991	37.5401636357614	FALSE	FALSE	FALSE	bcbg03	BC02	Negative	0	keep	11	0	0	0	1.09442984879311	2.36143382682417	5.03064389909716	-2.56473275806215
CAGAATCAGTCCATAC-1	17972	4084	27	2	0	0	6.04829735143557	34.9766303138215	FALSE	FALSE	FALSE	bcbg02	BC01	Negative	0	keep	26	1	0	0	1.46753479667599	2.44858846404732	1.45439024652453	-1.58208307410982
CAGAATCAGTCTCGGC-1	14714	3319	33	2	0	0	3.49327171401386	36.6725567486747	FALSE	FALSE	FALSE	bcbg13	BC11	Negative	0	keep	32	1	0	0	1.86206240302467	2.28595995934769	2.30425139154406	-5.23509904529359
CAGAATCCAATGGACG-1	23247	4461	27	4	0	0	4.14677162644642	40.6590097647008	TRUE	FALSE	FALSE	bcbg16	BC14	Negative	1	keep	24	1	0	0	0.620751775360311	1.81839432151725	5.41744132722827	-1.80138417865541
CAGAATCCACCGAAAG-1	34917	5748	43	1	2	1	4.95747057307329	34.3528940057851	TRUE	FALSE	TRUE	bcbg09	BC08	A0252	2	keep	43	0	2	0	0.620135714229806	2.19933529541406	0.625574071063716	3.34239867542479
CAGAATCCATGCAATC-1	1076	101	0	0	0	0	90.5204460966543	2.60223048327138	FALSE	FALSE	FALSE	Negative	Negative	Negative	0	remove	0	0	0	0	0	0	NA	NA
CAGAATCGTAACGACG-1	34516	5363	30	3	1	1	7.79928149264109	36.0441534360876	TRUE	TRUE	TRUE	bcbg04	BC03	A0253	3	keep	28	1	1	0	1.2830112370577	2.46126830607639	NA	NA
CAGAATCGTAGATTAG-1	22216	4866	21	2	0	0	3.95660785019806	31.540331292762	TRUE	FALSE	TRUE	bcbg06	BC05	Negative	2	keep	20	1	0	0	1.17884887799136	2.67440937810257	-2.07395808015851	-0.254408364849354
CAGAATCGTGCGAAAC-1	11999	3062	14	1	0	0	3.27527293941162	36.8530710892574	TRUE	FALSE	FALSE	bcbg13	BC11	Negative	1	keep	14	0	0	0	1.79182891704846	2.8717582446975	1.77681275094958	-4.32900878574159
CAGAATCTCAGTCCCT-1	1698	119	0	0	1	1	92.6383981154299	2.41460541813899	FALSE	FALSE	FALSE	Negative	Negative	A0253	0	remove	0	0	1	0	0	0	NA	NA
CAGAATCTCCCGGATG-1	23905	4460	0	0	0	0	5.33779544028446	38.4563898765949	TRUE	FALSE	FALSE	Negative	Negative	Negative	1	keep	0	0	0	0	0.983309963505611	2.32269116313868	NA	NA
CAGAATCTCGTCTGCT-1	674	237	0	0	0	0	60.5341246290801	9.05044510385757	FALSE	FALSE	FALSE	Negative	Negative	Negative	0	remove	0	0	0	0	0	0	NA	NA
CAGAATCTCTGGCGAC-1	16302	3803	8	4	0	0	4.92577597840756	39.3694025272973	TRUE	FALSE	FALSE	bcbg16	BC14	Negative	1	keep	5	1	0	0	1.96490245660905	2.99653553323706	3.42261548723193	-3.427938190954
CAGAGAGAGAAGAAGC-1	27910	4996	50	1	0	0	2.34324614833393	37.6961662486564	FALSE	FALSE	FALSE	bcbg07	BC06	Negative	0	keep	50	0	0	0	1.02656926679454	2.77560727182794	-0.873460274086278	-3.44374415065553
CAGAGAGAGAGTAATC-1	31894	5457	84	3	0	0	3.92863861541356	27.7042703956857	FALSE	FALSE	FALSE	bcbg13	BC11	Negative	0	keep	82	1	0	0	0.943007823776333	2.14299438013279	-4.2957292011836	2.40313342426512
CAGAGAGAGTGGAGTC-1	3434	1612	8	1	0	0	15.9871869539895	21.6656959813628	FALSE	FALSE	FALSE	bcbg17	BC15	Negative	0	remove	8	0	0	0	1.36406304436939	1.92046219677068	NA	NA
CAGAGAGAGTTTCCTT-1	34867	5853	113	4	0	0	2.98563111251326	27.7110161470732	FALSE	FALSE	FALSE	bcbg13	BC11	Negative	0	keep	110	1	0	0	1.77082016495501	2.45201779496488	-6.78170780454664	-0.253366825835969
CAGAGAGAGTTTGCGT-1	1836	135	0	0	0	0	92.4291938997821	2.28758169934641	FALSE	FALSE	FALSE	Negative	Negative	Negative	0	remove	0	0	0	0	0	0	NA	NA
CAGAGAGCAAGAAAGG-1	16786	3577	13	1	0	0	3.50887644465626	39.8784701536995	FALSE	FALSE	FALSE	bcbg18	BC16	Negative	0	keep	13	0	0	0	1.02503880721094	2.51113923642282	1.75897069658252	-4.96230527545717
CAGAGAGCAGCATACT-1	25469	4969	21	1	0	0	4.10695355137618	32.3609093407672	FALSE	FALSE	FALSE	bcbg02	BC01	Negative	0	keep	21	0	0	0	0.944114721821092	2.8616656334096	-2.14405731473951	0.806386443121169
CAGAGAGCAGCTCGCA-1	23706	4623	90	1	0	0	3.41263815067915	30.7306167215051	TRUE	FALSE	TRUE	bcbg14	BC12	Negative	2	keep	90	0	0	0	0.988550569007829	2.44632635696125	-6.43316416059522	-0.395415393369462
CAGAGAGGTAAATGAC-1	26740	4985	28	1	0	0	3.735976065819	38.8519072550486	TRUE	FALSE	FALSE	bcbg03	BC02	Negative	1	keep	28	0	0	0	1.05426251314501	2.04530139346654	4.45609231676074	0.864890130502914
CAGAGAGGTCTTCGTC-1	15062	3427	11	1	0	0	5.41096799893772	35.5331297304475	FALSE	FALSE	FALSE	bcbg19	BC17	Negative	0	keep	11	0	0	0	1.84235429462895	2.78933622407547	1.81329699243518	-3.76810952808168
CAGAGAGTCACGCATA-1	28638	5239	61	2	0	0	3.11823451358335	31.9226202947133	TRUE	TRUE	TRUE	bcbg17	BC15	Negative	3	keep	60	1	0	0	0.529670611139659	2.77352672062016	NA	NA
CAGAGAGTCCTATTCA-1	17132	3944	12	1	0	0	3.98085454120943	36.9717487742237	FALSE	FALSE	FALSE	bcbg10	BC09	Negative	0	keep	12	0	0	0	1.20441632024726	2.39086619043663	2.06300731386157	0.866645844919418
CAGAGAGTCCTTTCGG-1	63480	7369	38	1	0	0	6.06962822936358	32.6606805293006	TRUE	TRUE	TRUE	bcbg05	BC04	Negative	3	remove	38	0	0	0	1.30237152467738	2.44707543502276	NA	NA
CAGAGAGTCGTCACGG-1	22306	4355	22	1	0	0	6.40186496906662	39.1195194118174	FALSE	FALSE	FALSE	bcbg07	BC06	Negative	0	keep	22	0	0	0	1.17605141270096	3.09424477380797	3.97934957231494	-0.904971329229142
CAGAGAGTCTGTCAAG-1	17220	3855	12	2	0	0	6.13821138211382	40.3019744483159	TRUE	FALSE	FALSE	bcbg20	BC18	Negative	1	keep	11	1	0	0	1.50058699183651	2.62291648160154	4.11623378480883	-3.0802373566797
CAGATCAAGTCACGCC-1	20240	4160	11	2	0	0	9.49604743083004	37.8458498023715	FALSE	TRUE	FALSE	bcbg04	BC03	Negative	1	keep	10	1	0	0	1.09067573907237	2.55394343774583	1.96782298768969	-2.54896399165895
CAGATCACAACAACCT-1	30444	5292	98	1	0	0	2.34200499277362	36.8249901458415	FALSE	FALSE	FALSE	bcbg16	BC14	Negative	0	keep	98	0	0	0	0.284029370824007	2.7996067739783	-1.11020521436719	-3.70317002918031
CAGATCACAAGGCTCC-1	37496	5875	82	2	0	0	5.15788350757414	31.6167057819501	TRUE	TRUE	TRUE	bcbg17	BC15	Negative	3	keep	81	1	0	0	0.84735881741252	2.47943333850707	NA	NA
CAGATCACAGGGATTG-1	20617	4051	11	3	0	0	5.34995392152107	35.8781588009895	FALSE	FALSE	FALSE	bcbg06	BC05	Negative	0	keep	9	1	0	0	0.898171510059697	2.6458902708926	1.44277425493212	6.2837283930609
CAGATCACAGGGCATA-1	1354	243	0	0	0	0	78.877400295421	6.72082717872969	FALSE	FALSE	FALSE	Negative	Negative	Negative	0	remove	0	0	0	0	0	2.12650693025845	NA	NA
CAGATCACATCTCCCA-1	30620	5272	62	2	0	0	1.45329849771391	39.4186806009144	TRUE	FALSE	TRUE	bcbg18	BC16	Negative	2	keep	61	1	0	0	0.835660000270703	2.40911409618115	-0.0199041775324751	-4.55811139728334
CAGATCAGTATCTGCA-1	20524	4220	15	1	0	0	5.88579224322744	34.9834340284545	FALSE	FALSE	FALSE	bcbg03	BC02	Negative	0	keep	15	0	0	0	1.08144504750961	3.13225203420907	2.74777360643359	-1.75495525981691
CAGATCATCAACACTG-1	22379	4540	65	2	0	0	4.03056436838107	34.0899950846776	FALSE	FALSE	FALSE	bcbg03	BC02	Negative	0	keep	64	1	0	0	1.02510566113905	2.91381981027775	-1.22592915211705	0.111927481634353
CAGATCATCAACGCTA-1	20348	4246	20	2	0	0	2.2459209750344	35.0009828975821	FALSE	FALSE	FALSE	bcbg16	BC14	Negative	0	keep	19	1	0	0	0.90597626946874	2.5490365706523	-0.856025021419804	-4.22167178775575
CAGATCATCCGTCAAA-1	2369	87	0	0	0	0	95.9898691430983	1.01308569016463	FALSE	FALSE	FALSE	Negative	Negative	Negative	0	remove	0	0	0	0	0	0	NA	NA
CAGATCATCGGTTCGG-1	649	98	0	0	0	0	85.3620955315871	5.39291217257319	FALSE	FALSE	FALSE	Negative	Negative	Negative	0	remove	0	0	0	0	0	0	NA	NA
CAGATCATCTGTCTCG-1	1991	148	0	0	3	1	91.9136112506278	2.66197890507283	FALSE	TRUE	FALSE	Negative	Negative	A0254	1	remove	0	0	3	0	0	0	NA	NA
CAGATCATCTTCGAGA-1	926	103	0	0	0	0	88.9848812095032	3.67170626349892	FALSE	FALSE	FALSE	Negative	Negative	Negative	0	remove	0	0	0	0	0	0	NA	NA
CAGCAGCAGGCATGTG-1	17257	3756	10	1	0	0	3.22188097583589	42.6609491800429	FALSE	FALSE	FALSE	bcbg20	BC18	Negative	0	keep	10	0	0	0	0.769621988368563	3.00184728155316	2.71768851961108	-3.2223329224756
CAGCAGCAGTACGACG-1	18991	4193	19	1	0	0	1.5323047759465	37.6388815754831	FALSE	FALSE	FALSE	bcbg07	BC06	Negative	0	keep	19	0	0	0	0.719365667535453	2.78934696752787	-0.596241574631016	-4.71685191776064
CAGCAGCAGTAGTGCG-1	20762	4587	16	1	0	0	4.9128215008188	30.7677487717946	TRUE	FALSE	TRUE	bcbg02	BC01	Negative	2	keep	16	0	0	0	1.22619774067734	2.70590295312518	-2.5014998129466	0.349427284939025
CAGCAGCCAAGCTGGA-1	40759	6060	48	2	0	0	4.26163546701342	27.7803675261905	TRUE	FALSE	TRUE	bcbg05	BC04	Negative	2	keep	47	1	0	0	0.999679995535007	2.31032999361865	-3.79130367551832	2.91753438328001
CAGCAGCCAAGTCTAC-1	1557	114	0	0	0	0	91.9075144508671	2.11946050096339	FALSE	FALSE	FALSE	Negative	Negative	Negative	0	remove	0	0	0	0	0	0	NA	NA
CAGCAGCCAGCCTTGG-1	701	150	0	0	0	0	77.8887303851641	7.84593437945792	FALSE	FALSE	FALSE	Negative	Negative	Negative	0	remove	0	0	0	0	0	0	NA	NA
CAGCAGCCATCTATGG-1	11320	3194	6	3	0	0	7.86219081272085	34.3197879858657	FALSE	FALSE	FALSE	bcbg19	BC17	Negative	0	keep	4	1	0	0	1.01768579834757	2.08779874888656	3.21673246110888	-3.56861802722719
CAGCAGCGTACTTGAC-1	24175	4523	9	1	1	1	3.30093071354705	37.8572905894519	FALSE	FALSE	FALSE	bcbg08	BC07	A0251	0	keep	9	0	1	0	1.24757892370778	2.62634576651818	3.5873274394414	-1.63735672618654
CAGCAGCGTCATATGC-1	25161	4776	30	1	0	0	4.92428758793371	37.1408131632288	TRUE	FALSE	FALSE	bcbg20	BC18	Negative	1	keep	30	0	0	0	0.584938705855728	2.7539981001232	2.96869178499194	-0.899996189134385
CAGCAGCGTGCACGAA-1	20342	4572	19	3	0	0	10.461114934618	28.6992429456297	FALSE	TRUE	TRUE	bcbg13	BC11	Negative	2	keep	17	1	0	0	0.906152004551664	2.81726328019908	-2.57846288000135	-0.829192427652146
CAGCAGCGTTCCTCCA-1	19940	4147	12	1	0	0	2.85356068204614	37.592778335005	TRUE	FALSE	FALSE	bcbg03	BC02	Negative	1	keep	12	0	0	0	1.94848599478406	2.4450906407919	1.19747968400927	6.26092985485289
CAGCAGCGTTCGTCTC-1	32905	5415	13	1	0	0	6.27260294788026	37.1189788785899	TRUE	FALSE	TRUE	bcbg05	BC04	Negative	2	keep	13	0	0	0	1.23292213524652	2.34382881896513	3.86361833299609	-0.639347282903458
CAGCAGCGTTTGTTGG-1	11873	3109	15	2	0	0	4.27861534574244	36.9578034195233	FALSE	FALSE	FALSE	bcbg03	BC02	Negative	0	keep	14	1	0	0	1.65081698245047	2.83337187212345	1.43588252748461	-3.59339901592043
CAGCAGCTCGTATCAG-1	21626	4339	6	1	2	2	6.77887727735134	35.50818459262	FALSE	FALSE	FALSE	bcbg15	BC13	Doublet	1	keep	6	0	1	1	0.870129127030295	2.28092427125842	0.359151560916622	4.50784567211363
CAGCATAAGAAGGCCT-1	16039	3878	26	1	0	0	3.15481015025874	35.7690629091589	FALSE	FALSE	FALSE	bcbg03	BC02	Negative	0	keep	26	0	0	0	1.67977742547558	2.33719944416632	0.353635747089107	-3.21818563129213
CAGCATAAGACGACGT-1	13709	3334	7	1	0	0	4.14326354949303	39.2661755051426	FALSE	FALSE	FALSE	bcbg18	BC16	Negative	0	keep	7	0	0	0	1.53627328842839	3.0298965135096	2.38569112504931	-3.96620389606264
CAGCATAAGAGTAATC-1	23360	4592	23	2	0	0	4.65753424657534	36.4768835616438	TRUE	FALSE	FALSE	bcbg13	BC11	Negative	1	keep	22	1	0	0	0.997807589546144	2.53037536580304	1.55989189828845	4.94948795650694
CAGCATAAGGTGATTA-1	28126	5200	21	2	0	0	3.61587143568229	36.9195761928465	TRUE	FALSE	TRUE	bcbg11	BC10	Negative	2	keep	20	1	0	0	1.24955795168539	2.2913798329716	2.20080180849047	2.8536484560797
CAGCATAAGTACCGGA-1	19657	4141	24	1	1	1	3.12356921198555	36.9028844686371	FALSE	FALSE	FALSE	bcbg16	BC14	A0254	0	keep	24	0	1	0	1.39929640801344	2.31816738527631	0.000374991550166515	5.5191324076483
CAGCATACAATGAAAC-1	18766	3888	9	1	0	0	2.14750079931792	40.3708835127358	FALSE	FALSE	FALSE	bcbg10	BC09	Negative	0	keep	9	0	0	0	1.43443470980389	2.69832599836234	0.879263121738155	-4.95417329456117
CAGCATACAGCATGAG-1	1492	510	0	0	0	0	60.9249329758713	5.42895442359249	FALSE	TRUE	FALSE	Negative	Negative	Negative	1	remove	0	0	0	0	0	2.66756327108501	NA	NA
CAGCATACAGTGACAG-1	1164	258	0	0	0	0	74.8281786941581	6.18556701030928	FALSE	FALSE	FALSE	Negative	Negative	Negative	0	remove	0	0	0	0	0	0	NA	NA
CAGCATAGTACACCGC-1	3870	1561	4	2	0	0	4.08268733850129	39.1731266149871	FALSE	FALSE	FALSE	bcbg13	BC11	Negative	0	remove	3	1	0	0	1.27647372728505	1.27647372728505	NA	NA
CAGCATAGTAGTGAAT-1	25009	4764	13	1	0	0	4.45839497780799	39.6977088248231	FALSE	FALSE	FALSE	bcbg18	BC16	Negative	0	keep	13	0	0	0	1.09837234625314	2.46777010426527	3.09830709184619	1.04432895992491
CAGCATAGTATAGGTA-1	13406	3163	11	1	0	0	3.98329106370282	35.1335223034462	FALSE	FALSE	FALSE	bcbg18	BC16	Negative	0	keep	11	0	0	0	1.17489531246303	2.36997740035863	0.515789825572688	-4.80962535526064
CAGCATAGTCTCATCC-1	20870	4326	27	3	1	1	2.56827982750359	37.5898418782942	FALSE	FALSE	FALSE	bcbg17	BC15	A0251	0	keep	25	1	1	0	0.890960637745564	2.44594464777559	0.211636144771297	-4.89137908603456
CAGCATAGTTAAGTAG-1	960	144	0	0	0	0	84.4791666666667	4.16666666666667	FALSE	FALSE	FALSE	Negative	Negative	Negative	0	remove	0	0	0	0	0	2.43507427604012	NA	NA
CAGCATAGTTTAGCTG-1	25221	4854	63	1	0	0	2.94992268347805	28.4128305776932	FALSE	FALSE	FALSE	bcbg03	BC02	Negative	0	keep	63	0	0	0	0.950104522142383	2.58711303498896	-6.54745916639356	0.491147907716964
CAGCATATCAGTTTGG-1	34075	5789	58	1	0	0	4.25825385179751	29.5906089508437	FALSE	FALSE	FALSE	bcbg08	BC07	Negative	0	keep	58	0	0	0	1.0155283588969	2.65367587580687	-1.31496418629674	1.20264438007567
CAGCATATCGCGGATC-1	20002	4246	17	3	0	0	2.86471352864714	37.4712528747125	TRUE	FALSE	FALSE	bcbg16	BC14	Negative	1	keep	15	1	0	0	1.38621936580706	2.60259709782402	-0.182923596248906	-2.26230975772646
CAGCATATCTTGTATC-1	29088	5152	66	3	0	0	3.64067656765677	35.1691419141914	TRUE	FALSE	TRUE	bcbg13	BC11	Negative	2	keep	64	1	0	0	0.865055336337328	2.10650596700397	3.27357860292407	1.21929148052428
CAGCCGAAGACTACAA-1	17129	4018	6	1	0	0	1.87401482865316	36.5870745519295	TRUE	FALSE	FALSE	bcbg02	BC01	Negative	1	keep	6	0	0	0	1.01211558928677	2.58474520449285	0.559066731586177	-3.92347261096742
CAGCCGAAGAGACTAT-1	1526	241	2	1	0	0	71.4941022280472	16.0550458715596	FALSE	FALSE	FALSE	bcbg07	BC06	Negative	0	remove	2	0	0	0	0	0	NA	NA
CAGCCGAAGTTGAGTA-1	25897	4702	15	2	1	1	6.16673745993744	37.4213229331583	TRUE	FALSE	FALSE	bcbg16	BC14	A0253	1	keep	14	1	1	0	0.326526594662	2.7014433625978	3.26451822008105	-1.76281782771852
CAGCCGACACATTCGA-1	14880	3479	8	3	0	0	2.43951612903226	37.0094086021505	FALSE	FALSE	FALSE	bcbg16	BC14	Negative	0	keep	6	1	0	0	0	2.80075026523221	1.88346882547351	-5.37736722614076
CAGCCGACACTTCTGC-1	23137	4976	43	2	0	0	4.68945844318624	29.3339672386221	FALSE	FALSE	FALSE	bcbg08	BC07	Negative	0	keep	42	1	0	0	1.39263845973297	2.83272508390558	-0.683655541286748	0.980746777994369
CAGCCGACATACGCCG-1	16372	3967	16	1	0	0	3.87857317371121	34.9499144881505	FALSE	FALSE	FALSE	bcbg13	BC11	Negative	0	keep	16	0	0	0	1.041123270178	2.62660710513884	0.402337987079341	-1.81789323474672
CAGCCGAGTAAGTGGC-1	28748	4891	52	1	0	0	5.7847502434952	31.7204675107834	FALSE	FALSE	FALSE	bcbg09	BC08	Negative	0	keep	52	0	0	0	1.00768468095164	2.55154528430431	-1.6409355959752	0.93562558506224
CAGCCGATCCAGGGCT-1	13374	3223	12	1	0	0	2.28802153432032	39.2029310602662	FALSE	FALSE	FALSE	bcbg06	BC05	Negative	0	keep	12	0	0	0	1.83002398652907	2.43956685941063	0.079714734210689	-4.30795690204408
CAGCCGATCCGCGTTT-1	1372	568	1	1	0	0	53.2069970845481	5.61224489795918	FALSE	FALSE	FALSE	bcbg10	BC09	Negative	0	remove	1	0	0	0	0	0	NA	NA
CAGCCGATCCGTACAA-1	1144	232	1	1	1	1	75.1748251748252	8.65384615384615	FALSE	FALSE	FALSE	bcbg09	BC08	A0252	0	remove	1	0	1	0	0	0	NA	NA
CAGCCGATCTGTACGA-1	23710	4919	33	1	0	0	6.56684943061999	27.7182623365669	FALSE	FALSE	FALSE	bcbg08	BC07	Negative	0	keep	33	0	0	0	1.37430800705842	2.73045994672599	-1.47852845479635	1.26247313831541
CAGCCGATCTTGTTTG-1	38647	5880	43	3	0	0	3.15936553936916	28.8457060056408	TRUE	FALSE	TRUE	bcbg16	BC14	Negative	2	keep	41	1	0	0	0.830193038642832	2.45176723463764	-4.17449502264051	1.68653932426665
CAGCGACAGAAGGACA-1	18647	4056	4	1	0	0	6.86973775942511	38.2528020593125	FALSE	FALSE	FALSE	bcbg10	BC09	Negative	0	keep	4	0	0	0	0.958904866534945	2.62977892245482	1.83785029138537	-2.33319589282777
CAGCGACAGTACGCGA-1	10008	2281	17	1	0	0	2.69784172661871	41.2569944044764	FALSE	FALSE	FALSE	bcbg20	BC18	Negative	0	keep	17	0	0	0	0	2.5642112138591	-0.387035649166386	5.7079956850836
CAGCGACAGTGCTGCC-1	20346	4037	52	1	0	0	3.67639830924998	37.5307185687604	FALSE	FALSE	FALSE	bcbg07	BC06	Negative	0	keep	52	0	0	0	0.399780380731493	2.9541491929282	-0.148849885807316	-2.58733841563966
CAGCGACCAAGCCCAC-1	18770	4111	18	2	0	0	3.14331379861481	37.4906766116143	FALSE	FALSE	FALSE	bcbg20	BC18	Negative	0	keep	17	1	0	0	0.427073326965039	2.69812721848101	0.280706603183467	5.64116218898985
CAGCGACCACTGTTAG-1	14702	3680	8	1	0	0	6.85621003945042	34.6687525506734	FALSE	FALSE	FALSE	bcbg20	BC18	Negative	0	keep	8	0	0	0	1.75115567517822	2.13794335209786	1.76171823228808	-2.4981217065027
CAGCGACGTACCGCTG-1	8259	2126	13	2	0	0	1.65879646446301	43.1892480929895	TRUE	FALSE	FALSE	bcbg05	BC04	Negative	1	keep	12	1	0	0	1.95359507212011	1.53307531188429	-0.0137541702845503	-3.4802105107477
CAGCGACGTGAGGCTA-1	15429	3405	4	2	0	0	3.37675805301705	43.3404627649232	FALSE	FALSE	FALSE	bcbg05	BC04	Negative	0	keep	3	1	0	0	0	2.30994018024883	1.55127425874682	6.04965999935362
CAGCGACGTTTGTGTG-1	814	424	0	0	0	0	40.1719901719902	10.5651105651106	FALSE	FALSE	FALSE	Negative	Negative	Negative	0	remove	0	0	0	0	0	2.58663650393941	NA	NA
CAGCGACTCACAGGCC-1	24105	4720	67	2	0	0	2.63845675171126	32.1427089815391	FALSE	FALSE	FALSE	bcbg20	BC18	Negative	0	keep	66	1	0	0	0.978103076147078	2.56730803705761	-5.97327999387769	-0.56017359878328
CAGCGACTCAGAGACG-1	834	99	0	0	1	1	88.1294964028777	3.47721822541966	FALSE	FALSE	FALSE	Negative	Negative	A0251	0	remove	0	0	1	0	0	0	NA	NA
CAGCGACTCCAAACAC-1	25898	4960	84	2	0	0	3.52150745231292	25.6120163719206	TRUE	FALSE	TRUE	bcbg11	BC10	Negative	2	keep	83	1	0	0	0.933942346387616	2.20923376256233	-5.66636423383741	0.149972142917846
CAGCGACTCCTGTACC-1	15851	3634	11	1	0	0	4.39719891489496	37.6632389123715	TRUE	FALSE	FALSE	bcbg18	BC16	Negative	1	keep	11	0	0	0	1.79956231258965	2.74149307155477	0.672763545169551	-1.89434096004274
CAGCTAAAGCGTGTCC-1	21847	4509	61	1	0	0	1.42353641232206	35.8493156955188	FALSE	FALSE	FALSE	bcbg16	BC14	Negative	0	keep	61	0	0	0	0.649956497434252	2.96057907670986	-0.829759400234501	-4.66045638705995
CAGCTAAAGCTGGAAC-1	43134	6275	130	3	0	0	3.91106783511847	28.629387490147	FALSE	TRUE	FALSE	bcbg05	BC04	Negative	1	keep	128	1	0	0	1.19946970519779	2.32956065814654	-4.82908753667859	-0.0573026665618673
CAGCTAACACAGGCCT-1	1160	86	0	0	2	1	92.5862068965517	1.72413793103448	FALSE	FALSE	FALSE	Negative	Negative	A0251	0	remove	0	0	2	0	0	2.26391595183489	NA	NA
CAGCTAACAGACGCAA-1	870	80	0	0	0	0	90.4597701149425	3.79310344827586	FALSE	FALSE	FALSE	Negative	Negative	Negative	0	remove	0	0	0	0	0	0	NA	NA
CAGCTAAGTAGGGTAC-1	973	80	0	0	3	1	92.9085303186023	1.43884892086331	FALSE	FALSE	FALSE	Negative	Negative	A0253	0	remove	0	0	3	0	0	0	NA	NA
CAGCTAAGTTCATGGT-1	32095	5686	49	1	0	0	5.77348496650569	25.5460352079763	FALSE	FALSE	FALSE	bcbg04	BC03	Negative	0	keep	49	0	0	0	1.25064647128662	2.13745101525942	-6.04540447507886	1.3520591578314
CAGCTAATCTAGCACA-1	19657	4167	13	1	0	0	2.62501907717353	36.7095691102406	TRUE	FALSE	FALSE	bcbg17	BC15	Negative	1	keep	13	0	0	0	0.701833968289711	2.50077522546691	0.415693242206294	6.63839081142638
CAGCTAATCTCACATT-1	20639	4674	31	4	0	0	4.69014971655603	34.1295605407239	FALSE	FALSE	FALSE	bcbg13	BC11	Negative	0	keep	27	2	0	0	1.47970209417499	2.32296327791316	1.69878597940417	1.58655217502806
CAGCTGGAGGACACCA-1	1212	187	0	0	0	0	75.4950495049505	13.5313531353135	FALSE	FALSE	FALSE	Negative	Negative	Negative	0	remove	0	0	0	0	0	0	NA	NA
CAGCTGGGTAAATGAC-1	904	144	0	0	0	0	81.858407079646	7.19026548672566	FALSE	FALSE	FALSE	Negative	Negative	Negative	0	remove	0	0	0	0	0	0	NA	NA
CAGCTGGGTACAGTGG-1	15887	3623	41	3	0	0	5.78460376408384	39.0445017939196	FALSE	FALSE	FALSE	bcbg18	BC16	Negative	0	keep	39	1	0	0	0.814873948184513	2.65453370949272	2.86370177949877	-4.07044407512453
CAGCTGGGTAGCGTCC-1	1088	81	0	0	0	0	92.8308823529412	1.93014705882353	FALSE	FALSE	FALSE	Negative	Negative	Negative	0	remove	0	0	0	0	0	0	NA	NA
CAGCTGGGTCAGAAGC-1	1905	97	0	0	2	1	94.5406824146982	1.67979002624672	FALSE	FALSE	FALSE	Negative	Negative	A0252	0	remove	0	0	2	0	0	0	NA	NA
CAGCTGGGTCCGTTAA-1	24418	4592	13	3	0	0	1.9903349987714	38.60676550086	FALSE	FALSE	FALSE	bcbg05	BC04	Negative	0	keep	11	1	0	0	0.598324227442353	2.61707114226642	0.723346907748897	-3.63798019077089
CAGCTGGTCATCGATG-1	1139	139	0	0	0	0	87.3573309920983	3.51185250219491	FALSE	FALSE	FALSE	Negative	Negative	Negative	0	remove	0	0	0	0	0	0	NA	NA
CAGCTGGTCCATGAAC-1	21657	4559	47	2	0	0	5.69792676732696	34.5523387357436	TRUE	FALSE	FALSE	bcbg03	BC02	Negative	1	keep	46	1	0	0	1.0462580395407	2.89505772892938	0.212863762035091	-0.106492327260043
CAGCTGGTCCCTTGTG-1	2780	330	0	0	1	1	86.9424460431655	1.97841726618705	FALSE	TRUE	FALSE	Negative	Negative	A0252	1	remove	0	0	1	0	0	0	NA	NA
CAGCTGGTCTTCCTTC-1	31133	5625	23	1	0	0	5.17778562939646	36.7873317701474	FALSE	FALSE	FALSE	bcbg13	BC11	Negative	0	keep	23	0	0	0	1.27245933237271	2.42289671920247	2.17208405221911	3.6941480955908
CAGCTGGTCTTTACGT-1	552	329	2	2	0	0	27.1739130434783	18.4782608695652	FALSE	FALSE	FALSE	Doublet	Doublet	Negative	1	remove	1	1	0	0	0	0	NA	NA
CAGGTGCAGATAGTCA-1	601	87	2	1	0	0	86.1896838602329	4.3261231281198	FALSE	FALSE	FALSE	bcbg03	BC02	Negative	0	remove	2	0	0	0	0	0	NA	NA
CAGGTGCAGCAGGCTA-1	49631	6783	70	4	0	0	6.52817795329532	35.8707259575668	TRUE	TRUE	TRUE	bcbg03	BC02	Negative	3	keep	51	17	0	0	1.22900985117417	2.54051829500252	NA	NA
CAGGTGCAGGCTACGA-1	51616	6761	110	2	0	0	5.06044637321761	27.4837259764414	FALSE	FALSE	FALSE	bcbg04	BC03	Negative	0	keep	109	1	0	0	1.45711445248994	2.67839385328903	-5.10789660726575	0.11001725707743
CAGGTGCAGTGGTCCC-1	17090	4125	11	2	0	0	3.56933879461673	36.255119953189	TRUE	FALSE	FALSE	bcbg20	BC18	Negative	1	keep	10	1	0	0	1.50648007334367	2.58685291754908	1.62145062173815	6.07024982784483
CAGGTGCCAGATTGCT-1	1871	885	1	1	0	0	8.07055050774987	33.1908070550508	FALSE	FALSE	FALSE	bcbg18	BC16	Negative	0	remove	1	0	0	0	0	1.84762540377944	NA	NA
CAGGTGCCAGCATACT-1	27250	4718	34	2	1	1	3.91926605504587	37.948623853211	TRUE	FALSE	FALSE	bcbg19	BC17	A0254	1	keep	33	1	1	0	0.550399132830499	2.45463658548524	1.19606753076525	-3.32647558833864
CAGGTGCCAGTCAGCC-1	21369	4610	12	1	0	0	5.6436894566896	32.7670925171978	FALSE	FALSE	FALSE	bcbg02	BC01	Negative	0	keep	12	0	0	0	1.65090773862162	2.54153824466281	0.609913785114009	-0.0706632116010443
CAGGTGCCATTTCACT-1	13548	3581	5	1	0	0	2.21434898139947	35.5993504576321	FALSE	FALSE	FALSE	bcbg05	BC04	Negative	0	keep	5	0	0	0	1.54555659090225	2.60623727871439	5.448030430927	-2.10438808585909
CAGGTGCTCCCGGATG-1	15762	3580	8	3	1	1	5.06915366070296	40.3311762466692	FALSE	FALSE	FALSE	bcbg03	BC02	A0254	0	keep	6	1	1	0	0.819283897221553	2.4668643045407	2.49087210382434	-3.29992839481142
CAGGTGCTCTATCCCG-1	17079	3889	23	1	0	0	3.15006733415305	38.8722993149482	FALSE	FALSE	FALSE	bcbg14	BC12	Negative	0	keep	23	0	0	0	0.460908881103317	2.44575502494424	2.55848165239306	-1.84202524806764
CAGTAACAGAAGCCCA-1	31462	5388	48	2	1	1	3.63295403979404	29.5213273154917	TRUE	FALSE	TRUE	bcbg17	BC15	A0251	2	keep	47	1	1	0	1.1709038757458	2.46866610250419	-4.35229162488965	3.30601075504515
CAGTAACAGAGCTATA-1	24589	4614	19	3	0	0	5.82780918296799	37.850258245557	TRUE	FALSE	FALSE	bcbg11	BC10	Negative	1	keep	17	1	0	0	0.595188003371468	2.54896783651452	2.65715976442309	1.45981863353941
CAGTAACAGCCGATTT-1	18576	3787	9	1	0	0	3.84366925064599	39.6048664944014	TRUE	FALSE	FALSE	bcbg13	BC11	Negative	1	keep	9	0	0	0	1.56199051559961	2.20551626172523	0.829039294376094	6.61727026317809
CAGTAACCACCGGAAA-1	1152	186	1	1	0	0	75.78125	11.8055555555556	FALSE	FALSE	FALSE	bcbg18	BC16	Negative	0	remove	1	0	0	0	0	0	NA	NA
CAGTAACCATATACCG-1	70287	7970	98	4	0	0	3.45867656892455	31.6004382033662	TRUE	TRUE	TRUE	bcbg16	BC14	Negative	3	remove	70	26	0	0	1.60616595851452	2.44480164594467	NA	NA
CAGTAACCATTCTTAC-1	11692	3029	30	2	0	0	3.07902839548409	35.3404036948341	FALSE	FALSE	FALSE	bcbg19	BC17	Negative	0	keep	29	1	0	0	1.81347431812035	2.25684023584947	1.39510389055224	-5.3647467770746
CAGTAACGTCCATGAT-1	15784	3644	12	1	0	0	3.05372529143436	39.590724784592	FALSE	FALSE	FALSE	bcbg03	BC02	Negative	0	keep	12	0	0	0	1.2624903211984	3.05747132737878	2.15868254388781	-3.96127006198671
CAGTAACGTTCTGAAC-1	55748	7189	81	2	0	0	4.34455047714716	24.9443926239506	TRUE	FALSE	TRUE	bcbg04	BC03	Negative	2	keep	80	1	0	0	1.02739778123636	2.41810619888491	-4.97566608701734	1.00648811672423
CAGTAACTCTGTCTCG-1	20897	4164	20	2	0	0	4.81887352251519	37.8953916830167	TRUE	FALSE	FALSE	bcbg02	BC01	Negative	1	keep	19	1	0	0	0.890198374725272	2.48543688834797	0.97830839838	4.82273414943907
CAGTAACTCTTATCTG-1	7421	2212	12	1	0	0	0.970219646947851	34.3888963751516	FALSE	FALSE	FALSE	bcbg03	BC02	Negative	0	remove	12	0	0	0	1.30699532421129	2.7614519480485	NA	NA
CAGTCCTAGACCACGA-1	604	87	0	0	0	0	86.2582781456954	4.47019867549669	FALSE	FALSE	FALSE	Negative	Negative	Negative	0	remove	0	0	0	0	0	0	NA	NA
CAGTCCTAGAGTTGGC-1	698	93	0	0	0	0	87.1060171919771	3.43839541547278	FALSE	FALSE	FALSE	Negative	Negative	Negative	0	remove	0	0	0	0	0	0	NA	NA
CAGTCCTAGCCACGCT-1	56913	6972	301	1	1	1	3.03972730307663	27.2837488798693	TRUE	FALSE	TRUE	bcbg09	BC08	A0254	2	keep	301	0	1	0	0.877821901572176	2.2986820667628	-3.59066514287977	2.16723755214903
CAGTCCTAGTAGGCCA-1	504	395	0	0	0	0	6.74603174603175	23.015873015873	FALSE	FALSE	FALSE	Negative	Negative	Negative	0	remove	0	0	0	0	0	0	NA	NA
CAGTCCTCAATGAAAC-1	20088	4458	49	1	2	1	5.99860613301474	30.6252489048188	TRUE	FALSE	TRUE	bcbg14	BC12	A0253	2	keep	49	0	2	0	2.13619332832078	2.19332299845658	-2.46403185640363	1.64238885257933
CAGTCCTCAATGTAAG-1	1886	395	2	1	0	0	65.9597030752916	13.626723223754	FALSE	FALSE	FALSE	bcbg09	BC08	Negative	0	remove	2	0	0	0	0	2.45138897878499	NA	NA
CAGTCCTCAGTATCTG-1	22215	4930	58	3	0	0	4.9696151249156	24.9471078100383	TRUE	TRUE	TRUE	bcbg20	BC18	Negative	3	keep	56	1	0	0	0.642007871733591	2.34689593027267	NA	NA
CAGTCCTCATCCGCGA-1	14275	3279	8	2	0	0	3.83187390542907	39.6077057793345	TRUE	FALSE	FALSE	bcbg07	BC06	Negative	1	keep	7	1	0	0	0.530937258635315	2.50212475583039	1.91541691507312	-4.43846294070985
CAGTCCTGTCACTGGC-1	32027	5373	13	3	0	0	6.82236862647141	38.8234926780529	TRUE	FALSE	FALSE	bcbg09	BC08	Negative	1	keep	11	1	0	0	1.41642715008155	2.24393712030929	0.744388777866084	3.28641870830748
CAGTCCTGTCCGAACC-1	23698	4688	48	2	1	1	5.51945311840662	35.0409317241961	FALSE	FALSE	FALSE	bcbg06	BC05	A0253	0	keep	47	1	1	0	0.817985100478839	2.28863902713333	1.09495039667102	-4.46190282489565
CAGTCCTGTCGACTAT-1	18880	4235	21	2	1	1	4.92584745762712	33.6493644067797	TRUE	FALSE	FALSE	bcbg07	BC06	A0251	1	keep	20	1	1	0	0.951265154145985	2.53785817307353	-1.00246895466832	0.162688644869064
CAGTCCTGTCTCCACT-1	940	81	0	0	0	0	92.1276595744681	2.34042553191489	FALSE	FALSE	FALSE	Negative	Negative	Negative	0	remove	0	0	0	0	0	0	NA	NA
CAGTCCTGTTACTGAC-1	2641	1304	0	0	0	0	29.2692162059826	12.6845891707686	FALSE	FALSE	FALSE	Negative	Negative	Negative	0	remove	0	0	0	0	2.14860478865585	1.56578786619843	NA	NA
CAGTCCTGTTCCTCCA-1	687	118	0	0	0	0	82.6783114992722	7.13245997088792	FALSE	FALSE	FALSE	Negative	Negative	Negative	0	remove	0	0	0	0	0	0	NA	NA
CAGTCCTTCAAGGTAA-1	23490	4375	17	1	1	1	5.04044274159217	39.9106002554278	FALSE	FALSE	FALSE	bcbg17	BC15	A0254	0	keep	17	0	1	0	0.822919921872337	2.49060205050626	1.41931720460864	4.59250286434386
CAGTCCTTCACTTACT-1	20712	4536	46	2	0	0	4.01699497875628	34.2023947470066	TRUE	FALSE	FALSE	bcbg07	BC06	Negative	1	keep	45	1	0	0	1.22790204730941	2.64161984393337	0.838580090656001	0.818926306707595
CAGTCCTTCATAAAGG-1	705	76	0	0	1	1	90.2127659574468	2.83687943262411	FALSE	FALSE	FALSE	Negative	Negative	A0251	0	remove	0	0	1	0	0	0	NA	NA
CAGTCCTTCATGTGGT-1	24307	4613	36	3	1	1	4.82165631299626	38.0960217221377	TRUE	FALSE	FALSE	bcbg03	BC02	A0254	1	keep	34	1	1	0	0.972904115307851	2.42348354241501	2.47261615480395	-2.18553468372133
CAGTCCTTCCGCAGTG-1	1039	91	0	0	0	0	91.2415784408085	2.59865255052935	FALSE	FALSE	FALSE	Negative	Negative	Negative	0	remove	0	0	0	0	0	0	NA	NA
CAGTCCTTCCTATTCA-1	50664	6584	195	3	2	2	3.921916942997	27.8304121269541	FALSE	FALSE	FALSE	bcbg09	BC08	Doublet	1	keep	193	1	1	1	1.42504884795665	2.06790757161672	-3.7314072064021	2.10355952594969
CAGTCCTTCGCATGGC-1	22787	4410	47	2	0	0	4.678105937596	37.4555667705271	FALSE	FALSE	FALSE	bcbg03	BC02	Negative	0	keep	46	1	0	0	1.16134716991832	2.08213134260748	0.217115480556209	4.36960104320738
CATATGGAGACCGGAT-1	1060	207	1	1	0	0	74.9056603773585	11.2264150943396	FALSE	FALSE	FALSE	bcbg16	BC14	Negative	0	remove	1	0	0	0	0	0	NA	NA
CATATGGAGAGGGATA-1	23364	4952	17	1	0	0	4.79369970895395	30.2431090566684	TRUE	FALSE	TRUE	bcbg06	BC05	Negative	2	keep	17	0	0	0	1.27202018532068	2.25760635154505	-2.1462215593913	1.63806799267027
CATATGGAGAGTCTGG-1	23536	4340	12	1	0	0	3.64972807613868	39.5436777702243	FALSE	FALSE	FALSE	bcbg10	BC09	Negative	0	keep	12	0	0	0	1.37981522506975	2.58938302215703	0.904464680804927	5.20374086712096
CATATGGAGCAGCGTA-1	958	71	0	0	0	0	93.0062630480167	2.50521920668058	FALSE	FALSE	FALSE	Negative	Negative	Negative	0	remove	0	0	0	0	0	0	NA	NA
CATATGGAGGAGTCTG-1	24509	4515	66	1	0	0	6.6138969358195	38.6919090946183	TRUE	FALSE	FALSE	bcbg03	BC02	Negative	1	keep	66	0	0	0	0.799325428616073	2.01865784574457	3.23645730699511	-1.18107458736208
CATATGGCACATCCAA-1	23965	4769	14	1	0	0	2.03213018986021	34.6213227623618	TRUE	FALSE	TRUE	bcbg16	BC14	Negative	2	keep	14	0	0	0	0.606799430219371	2.63444176445504	0.916994530811031	5.9751723131964
CATATGGCAGACAAGC-1	21666	4527	52	2	0	0	5.59863380411705	32.9271669897535	FALSE	FALSE	TRUE	bcbg07	BC06	Negative	1	keep	51	1	0	0	0.653941236982814	2.45235860004741	-0.588925223694127	-1.7668851294687
CATATGGCAGTAGAGC-1	23950	5181	20	1	0	0	3.17745302713987	28.8643006263048	TRUE	FALSE	FALSE	bcbg16	BC14	Negative	1	keep	20	0	0	0	1.25425305966663	2.23545448879638	-3.06581680093793	1.0423018059561
CATATGGCATAGACTC-1	24312	4707	0	0	0	0	4.20368542283646	33.2058242843041	FALSE	FALSE	FALSE	Negative	Negative	Negative	0	keep	0	0	0	0	1.45641635250668	2.55941606754291	NA	NA
CATATGGCATCCGCGA-1	1802	241	1	1	0	0	83.684794672586	5.60488346281909	FALSE	TRUE	FALSE	bcbg15	BC13	Negative	1	remove	1	0	0	0	0	2.87063202170406	NA	NA
CATATGGCATCGGACC-1	1670	126	0	0	0	0	91.9760479041916	1.91616766467066	FALSE	FALSE	FALSE	Negative	Negative	Negative	0	remove	0	0	0	0	0	0	NA	NA
CATATGGGTAACGCGA-1	21754	4097	41	3	1	1	4.01305507033189	34.3063344672244	FALSE	FALSE	FALSE	bcbg17	BC15	A0251	0	keep	39	1	1	0	1.0433611020664	2.22725148479982	-1.24032519374875	4.03930071209166
CATATGGGTACTCTCC-1	37315	5881	59	4	0	0	4.60136674259681	35.1038456384832	TRUE	TRUE	TRUE	bcbg03	BC02	Negative	3	keep	56	1	0	0	0.958557749111188	2.39019145128388	NA	NA
CATATGGGTTCCAACA-1	24120	4579	7	1	0	0	5.84991708126037	36.9154228855721	TRUE	FALSE	TRUE	bcbg04	BC03	Negative	2	keep	7	0	0	0	0.808162431443603	2.39336217346739	3.45419641221972	-1.68212255622652
CATATGGGTTCGTGAT-1	883	105	0	0	0	0	86.0702151755379	3.85050962627407	FALSE	FALSE	FALSE	Negative	Negative	Negative	0	remove	0	0	0	0	0	0	NA	NA
CATATGGTCCGTTGCT-1	822	132	0	0	0	0	82.7250608272506	5.71776155717762	FALSE	FALSE	FALSE	Negative	Negative	Negative	0	remove	0	0	0	0	0	0	NA	NA
CATATGGTCTTGTATC-1	24205	4664	32	2	0	0	5.61454244990704	26.2342491220822	FALSE	FALSE	FALSE	bcbg03	BC02	Negative	0	keep	31	1	0	0	0.806213931721597	2.39016609357427	-4.31476907049207	2.29370549534056
CATATTCAGCTTCGCG-1	11277	3117	5	2	0	0	4.81511040170258	35.7453223375011	FALSE	FALSE	FALSE	bcbg03	BC02	Negative	0	keep	4	1	0	0	1.29754019086364	2.93040481547094	0.820543725146968	-1.99715599204805
CATATTCAGGCAGTCA-1	17877	3796	6	2	0	0	4.28483526318734	39.9451809587738	FALSE	FALSE	FALSE	bcbg19	BC17	Negative	0	keep	5	1	0	0	1.17480509861178	2.40413065510818	4.91674991334887	-2.78978916789797
CATATTCAGGGAACGG-1	2328	77	0	0	0	0	96.692439862543	0.77319587628866	FALSE	FALSE	FALSE	Negative	Negative	Negative	0	remove	0	0	0	0	0	0	NA	NA
CATATTCAGTACTTGC-1	23168	5053	20	1	1	1	7.24706491712707	29.1781767955801	FALSE	FALSE	FALSE	bcbg08	BC07	A0251	0	keep	20	0	1	0	1.00302582760771	2.21930857101455	0.379945952548702	1.6363997778723
CATATTCCAACGATCT-1	14955	3602	4	2	0	0	2.4205951186894	37.0244065529923	FALSE	FALSE	FALSE	bcbg02	BC01	Negative	0	keep	3	1	0	0	1.10061629735482	2.87451430816398	1.26247497285815	-4.37360307361391
CATATTCCAAGTACCT-1	25589	5246	10	3	1	1	4.51756614170151	31.8887021767166	FALSE	FALSE	FALSE	bcbg08	BC07	A0251	0	keep	8	1	1	0	1.08314819831006	2.446807404289	-0.18772308145551	2.11634996746275
CATATTCCAGACGCTC-1	19201	4456	32	1	0	0	3.9164626842352	31.300453101401	TRUE	FALSE	FALSE	bcbg15	BC13	Negative	1	keep	32	0	0	0	2.05033202914929	2.56329743873556	-0.857003193245213	4.37028768871519
CATATTCCAGTATCTG-1	1129	154	0	0	0	0	85.9167404782994	4.96014171833481	FALSE	FALSE	FALSE	Negative	Negative	Negative	0	remove	0	0	0	0	0	0	NA	NA
CATATTCCATATGGTC-1	962	100	0	0	0	0	89.8128898128898	3.01455301455301	FALSE	FALSE	FALSE	Negative	Negative	Negative	0	remove	0	0	0	0	0	0	NA	NA
CATATTCCATCTATGG-1	26630	5037	16	2	0	0	6.02328201276756	33.980473150582	TRUE	FALSE	FALSE	bcbg14	BC12	Negative	1	keep	15	1	0	0	0.560205710994389	2.37615378559606	0.626772362842281	2.4970786890814
CATATTCCATGGTCTA-1	968	389	0	0	0	0	54.3388429752066	8.88429752066116	FALSE	FALSE	FALSE	Negative	Negative	Negative	0	remove	0	0	0	0	0	3.74531446586581	NA	NA
CATATTCCATTTGCTT-1	28717	5432	6	3	0	0	6.67548838666992	34.7842741233416	TRUE	FALSE	TRUE	bcbg05	BC04	Negative	2	keep	4	1	0	0	1.23476788881688	2.40681427980181	1.81269283975573	2.43095448826048
CATATTCGTACTCTCC-1	45773	6550	192	2	0	0	4.18805846241234	24.422694601621	TRUE	FALSE	TRUE	bcbg08	BC07	Negative	2	keep	191	1	0	0	1.75894816334964	2.49666553986857	-5.20913986478833	1.30478313778136
CATATTCGTAGCGATG-1	1077	83	0	0	0	0	92.1077065923863	2.41411327762303	FALSE	FALSE	FALSE	Negative	Negative	Negative	0	remove	0	0	0	0	0	0	NA	NA
CATATTCGTGCAGGTA-1	28498	4984	42	1	1	1	5.49161344655765	38.3570776896624	TRUE	FALSE	TRUE	bcbg02	BC01	A0254	2	keep	42	0	1	0	1.24020233402978	2.86176566798414	5.06479736055346	-0.232109551983143
CATATTCGTGCCTGGT-1	19408	3957	41	1	0	0	3.09150865622424	37.505152514427	FALSE	FALSE	FALSE	bcbg18	BC16	Negative	0	keep	41	0	0	0	1.27431678244277	2.9989422849527	0.309340078487117	-4.06151148463991
CATATTCGTTCCAACA-1	36534	6338	52	2	0	0	5.49077571577161	27.6783270378278	TRUE	TRUE	TRUE	bcbg08	BC07	Negative	3	keep	51	1	0	0	1.07022084917222	2.70535318591655	NA	NA
CATATTCTCCGTTGTC-1	48320	6862	123	4	3	3	8.6796357615894	29.7682119205298	TRUE	TRUE	TRUE	bcbg18	BC16	Doublet	4	keep	96	25	1	1	0.976681590491645	2.5965388479937	NA	NA
CATCAAGAGAGTACCG-1	14119	3422	14	1	0	0	5.54571853530703	38.7137899284652	FALSE	FALSE	FALSE	bcbg16	BC14	Negative	0	keep	14	0	0	0	1.34366391764699	3.24995932925857	2.48450155939074	-1.32253107215669
CATCAAGAGCTAGTCT-1	18547	4097	25	1	0	0	1.47193616218256	34.2103844287486	FALSE	FALSE	FALSE	bcbg03	BC02	Negative	0	keep	25	0	0	0	0.731570225062304	2.59532391155465	-1.51402346406965	-2.76623555804994
CATCAAGAGGGAGTAA-1	43723	6442	108	1	0	0	4.56967728655399	29.359833497244	TRUE	FALSE	TRUE	bcbg09	BC08	Negative	2	keep	108	0	0	0	0.762469343935114	2.4036381493974	-4.13161734853772	0.294589074594711
CATCAAGAGTCATGCT-1	719	342	1	1	0	0	44.3671766342142	13.3518776077886	FALSE	FALSE	FALSE	bcbg13	BC11	Negative	0	remove	1	0	0	0	2.70191178897047	0	NA	NA
CATCAAGAGTGGGATC-1	29014	4983	68	3	0	0	2.6986971806714	29.4857654925209	TRUE	FALSE	TRUE	bcbg17	BC15	Negative	2	keep	66	1	0	0	0.709996231776225	2.45826293234611	-4.5059445313075	2.92101338718626
CATCAAGAGTGTTGAA-1	18272	3802	28	2	0	0	4.75043782837128	42.2285464098074	TRUE	FALSE	FALSE	bcbg17	BC15	Negative	1	keep	26	2	0	0	1.1597518700716	2.48037215799871	3.01781650270434	0.33559769604895
CATCAAGCAAGGTGTG-1	42703	6221	17	3	0	0	6.59204271362668	37.2479685268014	TRUE	TRUE	TRUE	Doublet	Doublet	Negative	4	keep	8	8	0	0	0.775131659129834	2.29240062940177	NA	NA
CATCAAGCACAACGCC-1	1569	686	1	1	0	0	47.6099426386233	6.37348629700446	FALSE	FALSE	FALSE	bcbg02	BC01	Negative	0	remove	1	0	0	0	0	0	NA	NA
CATCAAGCACAGCCCA-1	20802	4490	8	2	0	0	5.65810979713489	35.5302374771657	TRUE	FALSE	TRUE	bcbg04	BC03	Negative	2	keep	7	1	0	0	1.67269568876085	2.52871236280381	1.86781140054675	5.53817203853819
CATCAAGCACAGGCCT-1	1552	730	0	0	0	0	30.1546391752577	16.0438144329897	FALSE	FALSE	FALSE	Negative	Negative	Negative	0	remove	0	0	0	0	0	2.00731416038944	NA	NA
CATCAAGCACCACGTG-1	8850	2877	4	1	0	0	3.67231638418079	34.5310734463277	TRUE	FALSE	FALSE	bcbg07	BC06	Negative	1	keep	4	0	0	0	0.756095454874182	3.06053559013863	2.47709699357959	-3.91505166675356
CATCAAGCATCTACGA-1	18490	4205	12	3	1	1	2.96376419686317	36.2574364521363	FALSE	FALSE	FALSE	bcbg15	BC13	A0254	0	keep	10	1	1	0	0.733168421896621	2.59817255787925	1.20635076250048	-0.794694689767624
CATCAAGGTCCCTACT-1	31037	5519	26	1	0	0	2.84821342268905	35.0323807068982	FALSE	FALSE	FALSE	bcbg16	BC14	Negative	0	keep	26	0	0	0	1.76352138910481	2.74076414906464	-1.9002441576579	-2.22430941249635
CATCAAGGTCTCCACT-1	33156	5652	70	2	0	0	3.03112558812885	32.6215466280613	FALSE	FALSE	FALSE	bcbg13	BC11	Negative	0	keep	69	1	0	0	0.919494666055588	2.56987424452524	-4.03442220006971	2.99991110180113
CATCAAGGTTAGAACA-1	18651	4168	51	2	0	0	1.93555305345558	32.7274676961021	FALSE	FALSE	FALSE	bcbg20	BC18	Negative	0	keep	50	1	0	0	1.55880754881713	2.77337590361854	-5.92693666730909	-0.826711920755173
CATCAAGTCACAGTAC-1	32000	5446	30	2	1	1	4.565625	26.0375	FALSE	FALSE	FALSE	bcbg05	BC04	A0253	0	keep	29	1	1	0	1.55814461804655	2.47968470580685	-6.71093897138624	0.567023309213851
CATCAAGTCAGCGATT-1	15286	3657	4	2	0	0	7.48397226220071	36.6217453879367	TRUE	FALSE	FALSE	bcbg19	BC17	Negative	1	keep	3	1	0	0	0.503313506069014	2.25176683673896	0.932616192950923	-2.27316209461
CATCAAGTCCATTCTA-1	5336	1607	4	2	0	0	2.36131934032983	38.9805097451274	FALSE	FALSE	FALSE	bcbg05	BC04	Negative	0	remove	3	1	0	0	1.05572669713002	2.98267893244072	NA	NA
CATCAAGTCCTTGGTC-1	32550	5493	60	2	0	0	3.3394777265745	28.8571428571429	TRUE	FALSE	FALSE	bcbg17	BC15	Negative	1	keep	59	1	0	0	1.24062019869816	2.81350287841164	-4.68024210248975	3.1665032229254
CATCAAGTCTGGTTCC-1	1031	469	0	0	0	0	46.7507274490786	10.0872938894277	FALSE	FALSE	FALSE	Negative	Negative	Negative	0	remove	0	0	0	0	0	2.37018028595242	NA	NA
CATCAGAAGACCGGAT-1	35535	5708	81	3	1	1	6.82144364710848	27.5390460109751	TRUE	TRUE	TRUE	bcbg15	BC13	A0254	3	keep	79	1	1	0	0.75407799871683	2.55095442610808	NA	NA
CATCAGAAGAGGTTAT-1	18229	4084	32	2	0	0	2.54539470075155	33.7703659004882	FALSE	FALSE	FALSE	bcbg13	BC11	Negative	0	keep	31	1	0	0	0.740580657347467	2.48253123760822	-5.9319744518855	-1.27166852142122
CATCAGAAGATACACA-1	3657	1609	2	1	0	0	5.49630844954881	34.3724364232978	FALSE	FALSE	FALSE	bcbg05	BC04	Negative	0	remove	2	0	0	0	1.31760907152904	1.86701591506303	NA	NA
CATCAGAAGATATACG-1	16580	4090	15	3	0	0	2.80458383594692	33.9686369119421	TRUE	FALSE	FALSE	bcbg06	BC05	Negative	1	keep	13	1	0	0	1.22745841616627	2.52249059687134	0.846592147006709	-5.09238311435487
CATCAGACAGCTCGCA-1	20853	4658	7	1	1	1	6.24370594159114	35.711887977749	FALSE	FALSE	FALSE	bcbg04	BC03	A0254	0	keep	7	0	1	0	1.47174499297448	2.7939534765092	0.948777157916744	-1.01210263158586
CATCAGACATGTCTCC-1	31303	5486	66	3	0	0	3.68654761524455	27.3296489154394	FALSE	FALSE	FALSE	bcbg15	BC13	Negative	0	keep	64	1	0	0	0.494035290400548	2.00001459972342	-3.95229439054517	3.19290521953795
CATCAGACATTATCTC-1	27716	5216	23	2	0	0	6.42228315774282	36.4338288353298	TRUE	FALSE	FALSE	bcbg07	BC06	Negative	1	keep	22	1	0	0	1.9129203186025	2.40716741591101	3.49124618257495	1.34125295494292
CATCAGAGTCAGTGGA-1	1546	152	0	0	0	0	88.4864165588616	4.78654592496766	FALSE	FALSE	FALSE	Negative	Negative	Negative	0	remove	0	0	0	0	0	2.01066810647351	NA	NA
CATCAGAGTCTAGTCA-1	1935	656	0	0	0	0	58.0878552971576	6.97674418604651	FALSE	FALSE	FALSE	Negative	Negative	Negative	0	remove	0	0	0	0	0	0	NA	NA
CATCAGATCCCGACTT-1	30397	5310	23	2	1	1	5.39197947165839	33.8553146692108	TRUE	FALSE	TRUE	bcbg09	BC08	A0252	2	keep	22	1	1	0	1.28973904022869	2.06794780404981	-1.02958009754209	3.06617549274657
[truncated: 4,712 more rows]
