# Supplementary material for: Atlas of multilineage stem cell differentiation reveals TMEM88 as a developmental regulator of blood pressure
Source: Nat Commun. 2025 Feb 4;16:1356. doi: 10.1038/s41467-025-56533-2 (PMC11794859; doi:10.1038/s41467-025-56533-2)
Supplement: Supplementary file 14 — Source Data [file 41467_2025_56533_MOESM14_ESM.zip › SourceData/F3e_jaccard.txt]

peak_0	peak_1	peak_2	peak_3	peak_4	peak_5	peak_6	peak_7	peak_8	peak_9	peak_10	peak_11	peak_12	peak_13	peak_14	peak_15	peak_16	peak_17	peak_18	peak_19	peak_20	peak_21	peak_22	peak_23	peak_24	peak_25	peak_26	peak_27	peak_28	peak_29	peak_30	peak_31	peak_32	peak_33	peak_34	peak_35	peak_36	peak_37	peak_38	peak_39	peak_40	peak_41	peak_42	peak_43	peak_44	peak_45	peak_46	peak_47
peak_0	1	0.481481481481481	0.550387596899225	0.428571428571429	0.408450704225352	0.428571428571429	0.438848920863309	0.36986301369863	0.360544217687075	0.333333333333333	0.398601398601399	0.538461538461538	0.438848920863309	0.515151515151515	0.45985401459854	0.418439716312057	0.45985401459854	0.6	0.342281879194631	0.526717557251908	0.470588235294118	0.418439716312057	0.503759398496241	0.351351351351351	0.234567901234568	0.36986301369863	0.333333333333333	0.36986301369863	0.351351351351351	0.324503311258278	0.342281879194631	0.342281879194631	0.257861635220126	0.333333333333333	0.265822784810127	0.333333333333333	0.30718954248366	0.226993865030675	0.360544217687075	0.30718954248366	0.226993865030675	0.273885350318471	0.282051282051282	0.333333333333333	0.25	0.315789473684211	0.342281879194631	0.257861635220126
peak_1	0.481481481481481	1	0.550387596899225	0.379310344827586	0.298701298701299	0.408450704225352	0.769911504424779	0.574803149606299	0.438848920863309	0.526717557251908	0.438848920863309	0.538461538461538	0.769911504424779	0.418439716312057	0.503759398496241	0.449275362318841	0.428571428571429	0.45985401459854	0.550387596899225	0.538461538461538	0.626016260162602	0.574803149606299	0.428571428571429	0.45985401459854	0.30718954248366	0.492537313432836	0.574803149606299	0.398601398601399	0.5625	0.492537313432836	0.515151515151515	0.481481481481481	0.360544217687075	0.45985401459854	0.342281879194631	0.492537313432836	0.428571428571429	0.290322580645161	0.388888888888889	0.418439716312057	0.315789473684211	0.388888888888889	0.388888888888889	0.360544217687075	0.342281879194631	0.388888888888889	0.379310344827586	0.360544217687075
peak_2	0.550387596899225	0.550387596899225	1	0.438848920863309	0.290322580645161	0.45985401459854	0.550387596899225	0.408450704225352	0.470588235294118	0.398601398601399	0.428571428571429	0.923076923076923	0.538461538461538	0.408450704225352	0.45985401459854	0.398601398601399	0.503759398496241	0.680672268907563	0.398601398601399	0.869158878504673	0.550387596899225	0.470588235294118	0.398601398601399	0.418439716312057	0.257861635220126	0.438848920863309	0.418439716312057	0.360544217687075	0.428571428571429	0.36986301369863	0.379310344827586	0.388888888888889	0.298701298701299	0.333333333333333	0.315789473684211	0.360544217687075	0.315789473684211	0.242236024844721	0.36986301369863	0.315789473684211	0.257861635220126	0.324503311258278	0.351351351351351	0.351351351351351	0.324503311258278	0.324503311258278	0.298701298701299	0.324503311258278
peak_3	0.428571428571429	0.379310344827586	0.438848920863309	1	0.226993865030675	0.769911504424779	0.388888888888889	0.333333333333333	0.351351351351351	0.30718954248366	0.342281879194631	0.45985401459854	0.388888888888889	0.342281879194631	0.342281879194631	0.342281879194631	0.754385964912281	0.538461538461538	0.298701298701299	0.45985401459854	0.342281879194631	0.282051282051282	0.324503311258278	0.30718954248366	0.204819277108434	0.282051282051282	0.324503311258278	0.298701298701299	0.351351351351351	0.324503311258278	0.342281879194631	0.315789473684211	0.197604790419162	0.273885350318471	0.226993865030675	0.324503311258278	0.265822784810127	0.176470588235294	0.315789473684211	0.265822784810127	0.183431952662722	0.25	0.25	0.315789473684211	0.226993865030675	0.257861635220126	0.25	0.226993865030675
peak_4	0.408450704225352	0.298701298701299	0.290322580645161	0.226993865030675	1	0.234567901234568	0.298701298701299	0.298701298701299	0.219512195121951	0.273885350318471	0.342281879194631	0.273885350318471	0.290322580645161	0.351351351351351	0.324503311258278	0.351351351351351	0.242236024844721	0.342281879194631	0.282051282051282	0.265822784810127	0.324503311258278	0.30718954248366	0.36986301369863	0.242236024844721	0.204819277108434	0.25	0.282051282051282	0.360544217687075	0.265822784810127	0.298701298701299	0.30718954248366	0.30718954248366	0.226993865030675	0.290322580645161	0.234567901234568	0.290322580645161	0.298701298701299	0.212121212121212	0.265822784810127	0.290322580645161	0.212121212121212	0.234567901234568	0.25	0.242236024844721	0.25	0.265822784810127	0.265822784810127	0.219512195121951
peak_5	0.428571428571429	0.408450704225352	0.45985401459854	0.769911504424779	0.234567901234568	1	0.398601398601399	0.360544217687075	0.379310344827586	0.333333333333333	0.360544217687075	0.470588235294118	0.408450704225352	0.360544217687075	0.360544217687075	0.342281879194631	0.785714285714286	0.550387596899225	0.342281879194631	0.492537313432836	0.36986301369863	0.315789473684211	0.333333333333333	0.324503311258278	0.212121212121212	0.298701298701299	0.342281879194631	0.298701298701299	0.360544217687075	0.333333333333333	0.342281879194631	0.324503311258278	0.219512195121951	0.282051282051282	0.226993865030675	0.324503311258278	0.282051282051282	0.19047619047619	0.342281879194631	0.273885350318471	0.19047619047619	0.25	0.242236024844721	0.351351351351351	0.226993865030675	0.257861635220126	0.273885350318471	0.234567901234568
peak_6	0.438848920863309	0.769911504424779	0.550387596899225	0.388888888888889	0.298701298701299	0.398601398601399	1	0.6	0.449275362318841	0.612903225806452	0.438848920863309	0.550387596899225	0.886792452830189	0.418439716312057	0.503759398496241	0.45985401459854	0.408450704225352	0.449275362318841	0.587301587301587	0.526717557251908	0.6	0.626016260162602	0.408450704225352	0.481481481481481	0.351351351351351	0.481481481481481	0.612903225806452	0.428571428571429	0.639344262295082	0.5625	0.5625	0.526717557251908	0.388888888888889	0.481481481481481	0.379310344827586	0.538461538461538	0.438848920863309	0.30718954248366	0.388888888888889	0.45985401459854	0.360544217687075	0.428571428571429	0.438848920863309	0.360544217687075	0.379310344827586	0.438848920863309	0.342281879194631	0.388888888888889
peak_7	0.36986301369863	0.574803149606299	0.408450704225352	0.333333333333333	0.298701298701299	0.360544217687075	0.6	1	0.360544217687075	0.769911504424779	0.438848920863309	0.408450704225352	0.626016260162602	0.428571428571429	0.481481481481481	0.449275362318841	0.360544217687075	0.36986301369863	0.785714285714286	0.398601398601399	0.481481481481481	0.550387596899225	0.398601398601399	0.388888888888889	0.360544217687075	0.388888888888889	0.481481481481481	0.418439716312057	0.515151515151515	0.526717557251908	0.492537313432836	0.515151515151515	0.36986301369863	0.550387596899225	0.379310344827586	0.470588235294118	0.550387596899225	0.298701298701299	0.408450704225352	0.515151515151515	0.342281879194631	0.388888888888889	0.36986301369863	0.388888888888889	0.333333333333333	0.418439716312057	0.388888888888889	0.351351351351351
peak_8	0.360544217687075	0.438848920863309	0.470588235294118	0.351351351351351	0.219512195121951	0.379310344827586	0.449275362318841	0.360544217687075	1	0.379310344827586	0.324503311258278	0.470588235294118	0.481481481481481	0.30718954248366	0.360544217687075	0.360544217687075	0.36986301369863	0.408450704225352	0.342281879194631	0.449275362318841	0.481481481481481	0.398601398601399	0.282051282051282	0.754385964912281	0.324503311258278	0.666666666666667	0.398601398601399	0.273885350318471	0.481481481481481	0.324503311258278	0.324503311258278	0.273885350318471	0.315789473684211	0.282051282051282	0.360544217687075	0.30718954248366	0.273885350318471	0.25	0.324503311258278	0.282051282051282	0.30718954248366	0.45985401459854	0.470588235294118	0.30718954248366	0.418439716312057	0.360544217687075	0.30718954248366	0.515151515151515
peak_9	0.333333333333333	0.526717557251908	0.398601398601399	0.30718954248366	0.273885350318471	0.333333333333333	0.612903225806452	0.769911504424779	0.379310344827586	1	0.438848920863309	0.398601398601399	0.587301587301587	0.388888888888889	0.45985401459854	0.45985401459854	0.324503311258278	0.351351351351351	0.769911504424779	0.379310344827586	0.45985401459854	0.550387596899225	0.379310344827586	0.408450704225352	0.360544217687075	0.408450704225352	0.481481481481481	0.438848920863309	0.515151515151515	0.526717557251908	0.503759398496241	0.515151515151515	0.360544217687075	0.515151515151515	0.360544217687075	0.503759398496241	0.526717557251908	0.298701298701299	0.418439716312057	0.526717557251908	0.342281879194631	0.388888888888889	0.388888888888889	0.408450704225352	0.351351351351351	0.408450704225352	0.408450704225352	0.36986301369863
peak_10	0.398601398601399	0.438848920863309	0.428571428571429	0.342281879194631	0.342281879194631	0.360544217687075	0.438848920863309	0.438848920863309	0.324503311258278	0.438848920863309	1	0.398601398601399	0.470588235294118	0.428571428571429	0.754385964912281	0.709401709401709	0.360544217687075	0.45985401459854	0.428571428571429	0.428571428571429	0.470588235294118	0.492537313432836	0.428571428571429	0.342281879194631	0.273885350318471	0.36986301369863	0.379310344827586	0.680672268907563	0.36986301369863	0.418439716312057	0.418439716312057	0.408450704225352	0.30718954248366	0.438848920863309	0.30718954248366	0.388888888888889	0.470588235294118	0.257861635220126	0.36986301369863	0.449275362318841	0.265822784810127	0.324503311258278	0.324503311258278	0.351351351351351	0.315789473684211	0.360544217687075	0.333333333333333	0.324503311258278
peak_11	0.538461538461538	0.538461538461538	0.923076923076923	0.45985401459854	0.273885350318471	0.470588235294118	0.550387596899225	0.408450704225352	0.470588235294118	0.398601398601399	0.398601398601399	1	0.538461538461538	0.398601398601399	0.438848920863309	0.379310344827586	0.492537313432836	0.666666666666667	0.379310344827586	0.851851851851852	0.526717557251908	0.449275362318841	0.379310344827586	0.428571428571429	0.273885350318471	0.418439716312057	0.398601398601399	0.342281879194631	0.418439716312057	0.351351351351351	0.360544217687075	0.36986301369863	0.290322580645161	0.315789473684211	0.30718954248366	0.360544217687075	0.298701298701299	0.234567901234568	0.379310344827586	0.30718954248366	0.257861635220126	0.315789473684211	0.351351351351351	0.360544217687075	0.315789473684211	0.333333333333333	0.30718954248366	0.315789473684211
peak_12	0.438848920863309	0.769911504424779	0.538461538461538	0.388888888888889	0.290322580645161	0.408450704225352	0.886792452830189	0.626016260162602	0.481481481481481	0.587301587301587	0.470588235294118	0.538461538461538	1	0.408450704225352	0.550387596899225	0.481481481481481	0.408450704225352	0.45985401459854	0.587301587301587	0.538461538461538	0.612903225806452	0.626016260162602	0.398601398601399	0.492537313432836	0.351351351351351	0.503759398496241	0.626016260162602	0.438848920863309	0.639344262295082	0.550387596899225	0.5625	0.503759398496241	0.388888888888889	0.503759398496241	0.379310344827586	0.538461538461538	0.45985401459854	0.298701298701299	0.398601398601399	0.449275362318841	0.351351351351351	0.449275362318841	0.438848920863309	0.360544217687075	0.398601398601399	0.438848920863309	0.351351351351351	0.408450704225352
peak_13	0.515151515151515	0.418439716312057	0.408450704225352	0.342281879194631	0.351351351351351	0.360544217687075	0.418439716312057	0.428571428571429	0.30718954248366	0.388888888888889	0.428571428571429	0.398601398601399	0.408450704225352	1	0.449275362318841	0.438848920863309	0.351351351351351	0.418439716312057	0.379310344827586	0.408450704225352	0.408450704225352	0.418439716312057	0.612903225806452	0.315789473684211	0.257861635220126	0.315789473684211	0.333333333333333	0.408450704225352	0.360544217687075	0.333333333333333	0.333333333333333	0.351351351351351	0.324503311258278	0.36986301369863	0.333333333333333	0.342281879194631	0.408450704225352	0.282051282051282	0.438848920863309	0.398601398601399	0.273885350318471	0.315789473684211	0.290322580645161	0.360544217687075	0.273885350318471	0.360544217687075	0.45985401459854	0.282051282051282
peak_14	0.45985401459854	0.503759398496241	0.45985401459854	0.342281879194631	0.324503311258278	0.360544217687075	0.503759398496241	0.481481481481481	0.360544217687075	0.45985401459854	0.754385964912281	0.438848920863309	0.550387596899225	0.449275362318841	1	0.724137931034483	0.36986301369863	0.45985401459854	0.470588235294118	0.449275362318841	0.538461538461538	0.574803149606299	0.470588235294118	0.379310344827586	0.298701298701299	0.428571428571429	0.449275362318841	0.652892561983471	0.418439716312057	0.438848920863309	0.428571428571429	0.408450704225352	0.333333333333333	0.45985401459854	0.333333333333333	0.438848920863309	0.470588235294118	0.25	0.36986301369863	0.45985401459854	0.282051282051282	0.342281879194631	0.360544217687075	0.360544217687075	0.324503311258278	0.388888888888889	0.351351351351351	0.351351351351351
peak_15	0.418439716312057	0.449275362318841	0.398601398601399	0.342281879194631	0.351351351351351	0.342281879194631	0.45985401459854	0.449275362318841	0.360544217687075	0.45985401459854	0.709401709401709	0.379310344827586	0.481481481481481	0.438848920863309	0.724137931034483	1	0.342281879194631	0.418439716312057	0.438848920863309	0.388888888888889	0.470588235294118	0.526717557251908	0.449275362318841	0.379310344827586	0.282051282051282	0.388888888888889	0.408450704225352	0.652892561983471	0.408450704225352	0.449275362318841	0.418439716312057	0.398601398601399	0.30718954248366	0.45985401459854	0.30718954248366	0.438848920863309	0.492537313432836	0.242236024844721	0.342281879194631	0.481481481481481	0.273885350318471	0.360544217687075	0.36986301369863	0.324503311258278	0.333333333333333	0.388888888888889	0.36986301369863	0.342281879194631
peak_16	0.45985401459854	0.428571428571429	0.503759398496241	0.754385964912281	0.242236024844721	0.785714285714286	0.408450704225352	0.360544217687075	0.36986301369863	0.324503311258278	0.360544217687075	0.492537313432836	0.408450704225352	0.351351351351351	0.36986301369863	0.342281879194631	1	0.574803149606299	0.333333333333333	0.503759398496241	0.379310344827586	0.333333333333333	0.333333333333333	0.315789473684211	0.19047619047619	0.298701298701299	0.351351351351351	0.30718954248366	0.360544217687075	0.342281879194631	0.351351351351351	0.342281879194631	0.234567901234568	0.290322580645161	0.25	0.333333333333333	0.282051282051282	0.204819277108434	0.324503311258278	0.273885350318471	0.204819277108434	0.25	0.257861635220126	0.315789473684211	0.226993865030675	0.273885350318471	0.25	0.242236024844721
peak_17	0.6	0.45985401459854	0.680672268907563	0.538461538461538	0.342281879194631	0.550387596899225	0.449275362318841	0.36986301369863	0.408450704225352	0.351351351351351	0.45985401459854	0.666666666666667	0.45985401459854	0.418439716312057	0.45985401459854	0.418439716312057	0.574803149606299	1	0.36986301369863	0.652892561983471	0.449275362318841	0.388888888888889	0.398601398601399	0.360544217687075	0.226993865030675	0.360544217687075	0.351351351351351	0.379310344827586	0.360544217687075	0.315789473684211	0.342281879194631	0.351351351351351	0.257861635220126	0.315789473684211	0.290322580645161	0.333333333333333	0.30718954248366	0.219512195121951	0.360544217687075	0.30718954248366	0.219512195121951	0.290322580645161	0.30718954248366	0.342281879194631	0.282051282051282	0.315789473684211	0.298701298701299	0.282051282051282
peak_18	0.342281879194631	0.550387596899225	0.398601398601399	0.298701298701299	0.282051282051282	0.342281879194631	0.587301587301587	0.785714285714286	0.342281879194631	0.769911504424779	0.428571428571429	0.379310344827586	0.587301587301587	0.379310344827586	0.470588235294118	0.438848920863309	0.333333333333333	0.36986301369863	1	0.36986301369863	0.470588235294118	0.5625	0.398601398601399	0.379310344827586	0.30718954248366	0.408450704225352	0.526717557251908	0.428571428571429	0.503759398496241	0.515151515151515	0.492537313432836	0.503759398496241	0.360544217687075	0.492537313432836	0.360544217687075	0.470588235294118	0.526717557251908	0.290322580645161	0.36986301369863	0.492537313432836	0.315789473684211	0.360544217687075	0.379310344827586	0.36986301369863	0.360544217687075	0.36986301369863	0.408450704225352	0.36986301369863
peak_19	0.526717557251908	0.538461538461538	0.869158878504673	0.45985401459854	0.265822784810127	0.492537313432836	0.526717557251908	0.398601398601399	0.449275362318841	0.379310344827586	0.428571428571429	0.851851851851852	0.538461538461538	0.408450704225352	0.449275362318841	0.388888888888889	0.503759398496241	0.652892561983471	0.36986301369863	1	0.515151515151515	0.418439716312057	0.36986301369863	0.388888888888889	0.273885350318471	0.398601398601399	0.418439716312057	0.333333333333333	0.428571428571429	0.36986301369863	0.379310344827586	0.379310344827586	0.282051282051282	0.333333333333333	0.298701298701299	0.360544217687075	0.315789473684211	0.226993865030675	0.398601398601399	0.315789473684211	0.242236024844721	0.30718954248366	0.315789473684211	0.36986301369863	0.298701298701299	0.333333333333333	0.298701298701299	0.298701298701299
peak_20	0.470588235294118	0.626016260162602	0.550387596899225	0.342281879194631	0.324503311258278	0.36986301369863	0.6	0.481481481481481	0.481481481481481	0.45985401459854	0.470588235294118	0.526717557251908	0.612903225806452	0.408450704225352	0.538461538461538	0.470588235294118	0.379310344827586	0.449275362318841	0.470588235294118	0.515151515151515	1	0.574803149606299	0.428571428571429	0.538461538461538	0.298701298701299	0.503759398496241	0.503759398496241	0.418439716312057	0.492537313432836	0.418439716312057	0.418439716312057	0.379310344827586	0.324503311258278	0.398601398601399	0.324503311258278	0.398601398601399	0.408450704225352	0.273885350318471	0.351351351351351	0.388888888888889	0.290322580645161	0.351351351351351	0.388888888888889	0.333333333333333	0.333333333333333	0.351351351351351	0.351351351351351	0.360544217687075
peak_21	0.418439716312057	0.574803149606299	0.470588235294118	0.282051282051282	0.30718954248366	0.315789473684211	0.626016260162602	0.550387596899225	0.398601398601399	0.550387596899225	0.492537313432836	0.449275362318841	0.626016260162602	0.418439716312057	0.574803149606299	0.526717557251908	0.333333333333333	0.388888888888889	0.5625	0.418439716312057	0.574803149606299	1	0.438848920863309	0.428571428571429	0.324503311258278	0.45985401459854	0.538461538461538	0.503759398496241	0.492537313432836	0.526717557251908	0.526717557251908	0.492537313432836	0.428571428571429	0.515151515151515	0.388888888888889	0.503759398496241	0.503759398496241	0.342281879194631	0.342281879194631	0.515151515151515	0.408450704225352	0.398601398601399	0.408450704225352	0.324503311258278	0.379310344827586	0.418439716312057	0.360544217687075	0.408450704225352
peak_22	0.503759398496241	0.428571428571429	0.398601398601399	0.324503311258278	0.36986301369863	0.333333333333333	0.408450704225352	0.398601398601399	0.282051282051282	0.379310344827586	0.428571428571429	0.379310344827586	0.398601398601399	0.612903225806452	0.470588235294118	0.449275362318841	0.333333333333333	0.398601398601399	0.398601398601399	0.36986301369863	0.428571428571429	0.438848920863309	1	0.324503311258278	0.25	0.333333333333333	0.333333333333333	0.428571428571429	0.324503311258278	0.333333333333333	0.333333333333333	0.333333333333333	0.282051282051282	0.418439716312057	0.290322580645161	0.351351351351351	0.418439716312057	0.25	0.360544217687075	0.408450704225352	0.242236024844721	0.282051282051282	0.30718954248366	0.315789473684211	0.265822784810127	0.298701298701299	0.418439716312057	0.257861635220126
peak_23	0.351351351351351	0.45985401459854	0.418439716312057	0.30718954248366	0.242236024844721	0.324503311258278	0.481481481481481	0.388888888888889	0.754385964912281	0.408450704225352	0.342281879194631	0.428571428571429	0.492537313432836	0.315789473684211	0.379310344827586	0.379310344827586	0.315789473684211	0.360544217687075	0.379310344827586	0.388888888888889	0.538461538461538	0.428571428571429	0.324503311258278	1	0.360544217687075	0.680672268907563	0.449275362318841	0.298701298701299	0.503759398496241	0.379310344827586	0.36986301369863	0.315789473684211	0.379310344827586	0.30718954248366	0.408450704225352	0.351351351351351	0.282051282051282	0.315789473684211	0.315789473684211	0.290322580645161	0.360544217687075	0.515151515151515	0.587301587301587	0.30718954248366	0.481481481481481	0.408450704225352	0.324503311258278	0.574803149606299
peak_24	0.234567901234568	0.30718954248366	0.257861635220126	0.204819277108434	0.204819277108434	0.212121212121212	0.351351351351351	0.360544217687075	0.324503311258278	0.360544217687075	0.273885350318471	0.273885350318471	0.351351351351351	0.257861635220126	0.298701298701299	0.282051282051282	0.19047619047619	0.226993865030675	0.30718954248366	0.273885350318471	0.298701298701299	0.324503311258278	0.25	0.360544217687075	1	0.36986301369863	0.30718954248366	0.273885350318471	0.342281879194631	0.333333333333333	0.342281879194631	0.30718954248366	0.333333333333333	0.30718954248366	0.342281879194631	0.315789473684211	0.282051282051282	0.25	0.25	0.298701298701299	0.324503311258278	0.388888888888889	0.398601398601399	0.234567901234568	0.333333333333333	0.428571428571429	0.25	0.36986301369863
peak_25	0.36986301369863	0.492537313432836	0.438848920863309	0.282051282051282	0.25	0.298701298701299	0.481481481481481	0.388888888888889	0.666666666666667	0.408450704225352	0.36986301369863	0.418439716312057	0.503759398496241	0.315789473684211	0.428571428571429	0.388888888888889	0.298701298701299	0.360544217687075	0.408450704225352	0.398601398601399	0.503759398496241	0.45985401459854	0.333333333333333	0.680672268907563	0.36986301369863	1	0.492537313432836	0.333333333333333	0.515151515151515	0.388888888888889	0.398601398601399	0.342281879194631	0.360544217687075	0.342281879194631	0.408450704225352	0.36986301369863	0.324503311258278	0.290322580645161	0.324503311258278	0.333333333333333	0.351351351351351	0.526717557251908	0.515151515151515	0.324503311258278	0.45985401459854	0.418439716312057	0.298701298701299	0.612903225806452
peak_26	0.333333333333333	0.574803149606299	0.418439716312057	0.324503311258278	0.282051282051282	0.342281879194631	0.612903225806452	0.481481481481481	0.398601398601399	0.481481481481481	0.379310344827586	0.398601398601399	0.626016260162602	0.333333333333333	0.449275362318841	0.408450704225352	0.351351351351351	0.351351351351351	0.526717557251908	0.418439716312057	0.503759398496241	0.538461538461538	0.333333333333333	0.449275362318841	0.30718954248366	0.492537313432836	1	0.388888888888889	0.818181818181818	0.639344262295082	0.652892561983471	0.526717557251908	0.379310344827586	0.408450704225352	0.379310344827586	0.550387596899225	0.36986301369863	0.315789473684211	0.342281879194631	0.360544217687075	0.342281879194631	0.438848920863309	0.449275362318841	0.315789473684211	0.398601398601399	0.418439716312057	0.324503311258278	0.408450704225352
peak_27	0.36986301369863	0.398601398601399	0.360544217687075	0.298701298701299	0.360544217687075	0.298701298701299	0.428571428571429	0.418439716312057	0.273885350318471	0.438848920863309	0.680672268907563	0.342281879194631	0.438848920863309	0.408450704225352	0.652892561983471	0.652892561983471	0.30718954248366	0.379310344827586	0.428571428571429	0.333333333333333	0.418439716312057	0.503759398496241	0.428571428571429	0.298701298701299	0.273885350318471	0.333333333333333	0.388888888888889	1	0.360544217687075	0.428571428571429	0.428571428571429	0.428571428571429	0.342281879194631	0.45985401459854	0.324503311258278	0.418439716312057	0.492537313432836	0.273885350318471	0.342281879194631	0.481481481481481	0.298701298701299	0.30718954248366	0.333333333333333	0.298701298701299	0.30718954248366	0.379310344827586	0.342281879194631	0.324503311258278
peak_28	0.351351351351351	0.5625	0.428571428571429	0.351351351351351	0.265822784810127	0.360544217687075	0.639344262295082	0.515151515151515	0.481481481481481	0.515151515151515	0.36986301369863	0.418439716312057	0.639344262295082	0.360544217687075	0.418439716312057	0.408450704225352	0.360544217687075	0.360544217687075	0.503759398496241	0.428571428571429	0.492537313432836	0.492537313432836	0.324503311258278	0.503759398496241	0.342281879194631	0.515151515151515	0.818181818181818	0.360544217687075	1	0.612903225806452	0.612903225806452	0.492537313432836	0.398601398601399	0.379310344827586	0.418439716312057	0.526717557251908	0.351351351351351	0.315789473684211	0.379310344827586	0.342281879194631	0.360544217687075	0.492537313432836	0.492537313432836	0.324503311258278	0.418439716312057	0.428571428571429	0.351351351351351	0.45985401459854
peak_29	0.324503311258278	0.492537313432836	0.36986301369863	0.324503311258278	0.298701298701299	0.333333333333333	0.5625	0.526717557251908	0.324503311258278	0.526717557251908	0.418439716312057	0.351351351351351	0.550387596899225	0.333333333333333	0.438848920863309	0.449275362318841	0.342281879194631	0.315789473684211	0.515151515151515	0.36986301369863	0.418439716312057	0.526717557251908	0.333333333333333	0.379310344827586	0.333333333333333	0.388888888888889	0.639344262295082	0.428571428571429	0.612903225806452	1	0.785714285714286	0.754385964912281	0.408450704225352	0.470588235294118	0.379310344827586	0.785714285714286	0.45985401459854	0.333333333333333	0.351351351351351	0.45985401459854	0.388888888888889	0.398601398601399	0.379310344827586	0.298701298701299	0.351351351351351	0.428571428571429	0.298701298701299	0.360544217687075
peak_30	0.342281879194631	0.515151515151515	0.379310344827586	0.342281879194631	0.30718954248366	0.342281879194631	0.5625	0.492537313432836	0.324503311258278	0.503759398496241	0.418439716312057	0.360544217687075	0.5625	0.333333333333333	0.428571428571429	0.418439716312057	0.351351351351351	0.342281879194631	0.492537313432836	0.379310344827586	0.418439716312057	0.526717557251908	0.333333333333333	0.36986301369863	0.342281879194631	0.398601398601399	0.652892561983471	0.428571428571429	0.612903225806452	0.785714285714286	1	0.739130434782609	0.388888888888889	0.481481481481481	0.351351351351351	0.724137931034483	0.449275362318841	0.315789473684211	0.342281879194631	0.449275362318841	0.351351351351351	0.388888888888889	0.379310344827586	0.290322580645161	0.342281879194631	0.438848920863309	0.298701298701299	0.351351351351351
peak_31	0.342281879194631	0.481481481481481	0.388888888888889	0.315789473684211	0.30718954248366	0.324503311258278	0.526717557251908	0.515151515151515	0.273885350318471	0.515151515151515	0.408450704225352	0.36986301369863	0.503759398496241	0.351351351351351	0.408450704225352	0.398601398601399	0.342281879194631	0.351351351351351	0.503759398496241	0.379310344827586	0.379310344827586	0.492537313432836	0.333333333333333	0.315789473684211	0.30718954248366	0.342281879194631	0.526717557251908	0.428571428571429	0.492537313432836	0.754385964912281	0.739130434782609	1	0.379310344827586	0.470588235294118	0.360544217687075	0.801801801801802	0.470588235294118	0.315789473684211	0.36986301369863	0.481481481481481	0.360544217687075	0.342281879194631	0.333333333333333	0.298701298701299	0.30718954248366	0.408450704225352	0.282051282051282	0.315789473684211
peak_32	0.257861635220126	0.360544217687075	0.298701298701299	0.197604790419162	0.226993865030675	0.219512195121951	0.388888888888889	0.36986301369863	0.315789473684211	0.360544217687075	0.30718954248366	0.290322580645161	0.388888888888889	0.324503311258278	0.333333333333333	0.30718954248366	0.234567901234568	0.257861635220126	0.360544217687075	0.282051282051282	0.324503311258278	0.428571428571429	0.282051282051282	0.379310344827586	0.333333333333333	0.360544217687075	0.379310344827586	0.342281879194631	0.398601398601399	0.408450704225352	0.388888888888889	0.379310344827586	1	0.36986301369863	0.680672268907563	0.388888888888889	0.333333333333333	0.652892561983471	0.282051282051282	0.333333333333333	0.754385964912281	0.538461538461538	0.481481481481481	0.273885350318471	0.45985401459854	0.538461538461538	0.290322580645161	0.492537313432836
peak_33	0.333333333333333	0.45985401459854	0.333333333333333	0.273885350318471	0.290322580645161	0.282051282051282	0.481481481481481	0.550387596899225	0.282051282051282	0.515151515151515	0.438848920863309	0.315789473684211	0.503759398496241	0.36986301369863	0.45985401459854	0.45985401459854	0.290322580645161	0.315789473684211	0.492537313432836	0.333333333333333	0.398601398601399	0.515151515151515	0.418439716312057	0.30718954248366	0.30718954248366	0.342281879194631	0.408450704225352	0.45985401459854	0.379310344827586	0.470588235294118	0.481481481481481	0.470588235294118	0.36986301369863	1	0.351351351351351	0.449275362318841	0.769911504424779	0.333333333333333	0.351351351351351	0.724137931034483	0.351351351351351	0.342281879194631	0.333333333333333	0.298701298701299	0.315789473684211	0.398601398601399	0.315789473684211	0.30718954248366
peak_34	0.265822784810127	0.342281879194631	0.315789473684211	0.226993865030675	0.234567901234568	0.226993865030675	0.379310344827586	0.379310344827586	0.360544217687075	0.360544217687075	0.30718954248366	0.30718954248366	0.379310344827586	0.333333333333333	0.333333333333333	0.30718954248366	0.25	0.290322580645161	0.360544217687075	0.298701298701299	0.324503311258278	0.388888888888889	0.290322580645161	0.408450704225352	0.342281879194631	0.408450704225352	0.379310344827586	0.324503311258278	0.418439716312057	0.379310344827586	0.351351351351351	0.360544217687075	0.680672268907563	0.351351351351351	1	0.379310344827586	0.333333333333333	0.574803149606299	0.265822784810127	0.324503311258278	0.626016260162602	0.574803149606299	0.550387596899225	0.265822784810127	0.550387596899225	0.6	0.25	0.5625
peak_35	0.333333333333333	0.492537313432836	0.360544217687075	0.324503311258278	0.290322580645161	0.324503311258278	0.538461538461538	0.470588235294118	0.30718954248366	0.503759398496241	0.388888888888889	0.360544217687075	0.538461538461538	0.342281879194631	0.438848920863309	0.438848920863309	0.333333333333333	0.333333333333333	0.470588235294118	0.360544217687075	0.398601398601399	0.503759398496241	0.351351351351351	0.351351351351351	0.315789473684211	0.36986301369863	0.550387596899225	0.418439716312057	0.526717557251908	0.785714285714286	0.724137931034483	0.801801801801802	0.388888888888889	0.449275362318841	0.379310344827586	1	0.45985401459854	0.333333333333333	0.342281879194631	0.470588235294118	0.379310344827586	0.36986301369863	0.360544217687075	0.290322580645161	0.324503311258278	0.428571428571429	0.298701298701299	0.324503311258278
peak_36	0.30718954248366	0.428571428571429	0.315789473684211	0.265822784810127	0.298701298701299	0.282051282051282	0.438848920863309	0.550387596899225	0.273885350318471	0.526717557251908	0.470588235294118	0.298701298701299	0.45985401459854	0.408450704225352	0.470588235294118	0.492537313432836	0.282051282051282	0.30718954248366	0.526717557251908	0.315789473684211	0.408450704225352	0.503759398496241	0.418439716312057	0.282051282051282	0.282051282051282	0.324503311258278	0.36986301369863	0.492537313432836	0.351351351351351	0.45985401459854	0.449275362318841	0.470588235294118	0.333333333333333	0.769911504424779	0.333333333333333	0.45985401459854	1	0.298701298701299	0.360544217687075	0.851851851851852	0.333333333333333	0.315789473684211	0.290322580645161	0.298701298701299	0.290322580645161	0.36986301369863	0.36986301369863	0.290322580645161
peak_37	0.226993865030675	0.290322580645161	0.242236024844721	0.176470588235294	0.212121212121212	0.19047619047619	0.30718954248366	0.298701298701299	0.25	0.298701298701299	0.257861635220126	0.234567901234568	0.298701298701299	0.282051282051282	0.25	0.242236024844721	0.204819277108434	0.219512195121951	0.290322580645161	0.226993865030675	0.273885350318471	0.342281879194631	0.25	0.315789473684211	0.25	0.290322580645161	0.315789473684211	0.273885350318471	0.315789473684211	0.333333333333333	0.315789473684211	0.315789473684211	0.652892561983471	0.333333333333333	0.574803149606299	0.333333333333333	0.298701298701299	1	0.25	0.290322580645161	0.724137931034483	0.428571428571429	0.379310344827586	0.226993865030675	0.398601398601399	0.418439716312057	0.219512195121951	0.360544217687075
peak_38	0.360544217687075	0.388888888888889	0.36986301369863	0.315789473684211	0.265822784810127	0.342281879194631	0.388888888888889	0.408450704225352	0.324503311258278	0.418439716312057	0.36986301369863	0.379310344827586	0.398601398601399	0.438848920863309	0.36986301369863	0.342281879194631	0.324503311258278	0.360544217687075	0.36986301369863	0.398601398601399	0.351351351351351	0.342281879194631	0.360544217687075	0.315789473684211	0.25	0.324503311258278	0.342281879194631	0.342281879194631	0.379310344827586	0.351351351351351	0.342281879194631	0.36986301369863	0.282051282051282	0.351351351351351	0.265822784810127	0.342281879194631	0.360544217687075	0.25	1	0.333333333333333	0.282051282051282	0.298701298701299	0.290322580645161	0.626016260162602	0.282051282051282	0.290322580645161	0.492537313432836	0.290322580645161
peak_39	0.30718954248366	0.418439716312057	0.315789473684211	0.265822784810127	0.290322580645161	0.273885350318471	0.45985401459854	0.515151515151515	0.282051282051282	0.526717557251908	0.449275362318841	0.30718954248366	0.449275362318841	0.398601398601399	0.45985401459854	0.481481481481481	0.273885350318471	0.30718954248366	0.492537313432836	0.315789473684211	0.388888888888889	0.515151515151515	0.408450704225352	0.290322580645161	0.298701298701299	0.333333333333333	0.360544217687075	0.481481481481481	0.342281879194631	0.45985401459854	0.449275362318841	0.481481481481481	0.333333333333333	0.724137931034483	0.324503311258278	0.470588235294118	0.851851851851852	0.290322580645161	0.333333333333333	1	0.333333333333333	0.315789473684211	0.298701298701299	0.290322580645161	0.290322580645161	0.36986301369863	0.342281879194631	0.298701298701299
peak_40	0.226993865030675	0.315789473684211	0.257861635220126	0.183431952662722	0.212121212121212	0.19047619047619	0.360544217687075	0.342281879194631	0.30718954248366	0.342281879194631	0.265822784810127	0.257861635220126	0.351351351351351	0.273885350318471	0.282051282051282	0.273885350318471	0.204819277108434	0.219512195121951	0.315789473684211	0.242236024844721	0.290322580645161	0.408450704225352	0.242236024844721	0.360544217687075	0.324503311258278	0.351351351351351	0.342281879194631	0.298701298701299	0.360544217687075	0.388888888888889	0.351351351351351	0.360544217687075	0.754385964912281	0.351351351351351	0.626016260162602	0.379310344827586	0.333333333333333	0.724137931034483	0.282051282051282	0.333333333333333	1	0.526717557251908	0.449275362318841	0.25	0.470588235294118	0.515151515151515	0.242236024844721	0.438848920863309
peak_41	0.273885350318471	0.388888888888889	0.324503311258278	0.25	0.234567901234568	0.25	0.428571428571429	0.388888888888889	0.45985401459854	0.388888888888889	0.324503311258278	0.315789473684211	0.449275362318841	0.315789473684211	0.342281879194631	0.360544217687075	0.25	0.290322580645161	0.360544217687075	0.30718954248366	0.351351351351351	0.398601398601399	0.282051282051282	0.515151515151515	0.388888888888889	0.526717557251908	0.438848920863309	0.30718954248366	0.492537313432836	0.398601398601399	0.388888888888889	0.342281879194631	0.538461538461538	0.342281879194631	0.574803149606299	0.36986301369863	0.315789473684211	0.428571428571429	0.298701298701299	0.315789473684211	0.526717557251908	1	0.709401709401709	0.273885350318471	0.694915254237288	0.550387596899225	0.290322580645161	0.639344262295082
peak_42	0.282051282051282	0.388888888888889	0.351351351351351	0.25	0.25	0.242236024844721	0.438848920863309	0.36986301369863	0.470588235294118	0.388888888888889	0.324503311258278	0.351351351351351	0.438848920863309	0.290322580645161	0.360544217687075	0.36986301369863	0.257861635220126	0.30718954248366	0.379310344827586	0.315789473684211	0.388888888888889	0.408450704225352	0.30718954248366	0.587301587301587	0.398601398601399	0.515151515151515	0.449275362318841	0.333333333333333	0.492537313432836	0.379310344827586	0.379310344827586	0.333333333333333	0.481481481481481	0.333333333333333	0.550387596899225	0.360544217687075	0.290322580645161	0.379310344827586	0.290322580645161	0.298701298701299	0.449275362318841	0.709401709401709	1	0.290322580645161	0.754385964912281	0.503759398496241	0.290322580645161	0.666666666666667
peak_43	0.333333333333333	0.360544217687075	0.351351351351351	0.315789473684211	0.242236024844721	0.351351351351351	0.360544217687075	0.388888888888889	0.30718954248366	0.408450704225352	0.351351351351351	0.360544217687075	0.360544217687075	0.360544217687075	0.360544217687075	0.324503311258278	0.315789473684211	0.342281879194631	0.36986301369863	0.36986301369863	0.333333333333333	0.324503311258278	0.315789473684211	0.30718954248366	0.234567901234568	0.324503311258278	0.315789473684211	0.298701298701299	0.324503311258278	0.298701298701299	0.290322580645161	0.298701298701299	0.273885350318471	0.298701298701299	0.265822784810127	0.290322580645161	0.298701298701299	0.226993865030675	0.626016260162602	0.290322580645161	0.25	0.273885350318471	0.290322580645161	1	0.257861635220126	0.282051282051282	0.428571428571429	0.273885350318471
peak_44	0.25	0.342281879194631	0.324503311258278	0.226993865030675	0.25	0.226993865030675	0.379310344827586	0.333333333333333	0.418439716312057	0.351351351351351	0.315789473684211	0.315789473684211	0.398601398601399	0.273885350318471	0.324503311258278	0.333333333333333	0.226993865030675	0.282051282051282	0.360544217687075	0.298701298701299	0.333333333333333	0.379310344827586	0.265822784810127	0.481481481481481	0.333333333333333	0.45985401459854	0.398601398601399	0.30718954248366	0.418439716312057	0.351351351351351	0.342281879194631	0.30718954248366	0.45985401459854	0.315789473684211	0.550387596899225	0.324503311258278	0.290322580645161	0.398601398601399	0.282051282051282	0.290322580645161	0.470588235294118	0.694915254237288	0.754385964912281	0.257861635220126	1	0.470588235294118	0.265822784810127	0.626016260162602
peak_45	0.315789473684211	0.388888888888889	0.324503311258278	0.257861635220126	0.265822784810127	0.257861635220126	0.438848920863309	0.418439716312057	0.360544217687075	0.408450704225352	0.360544217687075	0.333333333333333	0.438848920863309	0.360544217687075	0.388888888888889	0.388888888888889	0.273885350318471	0.315789473684211	0.36986301369863	0.333333333333333	0.351351351351351	0.418439716312057	0.298701298701299	0.408450704225352	0.428571428571429	0.418439716312057	0.418439716312057	0.379310344827586	0.428571428571429	0.428571428571429	0.438848920863309	0.408450704225352	0.538461538461538	0.398601398601399	0.6	0.428571428571429	0.36986301369863	0.418439716312057	0.290322580645161	0.36986301369863	0.515151515151515	0.550387596899225	0.503759398496241	0.282051282051282	0.470588235294118	1	0.273885350318471	0.492537313432836
peak_46	0.342281879194631	0.379310344827586	0.298701298701299	0.25	0.265822784810127	0.273885350318471	0.342281879194631	0.388888888888889	0.30718954248366	0.408450704225352	0.333333333333333	0.30718954248366	0.351351351351351	0.45985401459854	0.351351351351351	0.36986301369863	0.25	0.298701298701299	0.408450704225352	0.298701298701299	0.351351351351351	0.360544217687075	0.418439716312057	0.324503311258278	0.25	0.298701298701299	0.324503311258278	0.342281879194631	0.351351351351351	0.298701298701299	0.298701298701299	0.282051282051282	0.290322580645161	0.315789473684211	0.25	0.298701298701299	0.36986301369863	0.219512195121951	0.492537313432836	0.342281879194631	0.242236024844721	0.290322580645161	0.290322580645161	0.428571428571429	0.265822784810127	0.273885350318471	1	0.315789473684211
peak_47	0.257861635220126	0.360544217687075	0.324503311258278	0.226993865030675	0.219512195121951	0.234567901234568	0.388888888888889	0.351351351351351	0.515151515151515	0.36986301369863	0.324503311258278	0.315789473684211	0.408450704225352	0.282051282051282	0.351351351351351	0.342281879194631	0.242236024844721	0.282051282051282	0.36986301369863	0.298701298701299	0.360544217687075	0.408450704225352	0.257861635220126	0.574803149606299	0.36986301369863	0.612903225806452	0.408450704225352	0.324503311258278	0.45985401459854	0.360544217687075	0.351351351351351	0.315789473684211	0.492537313432836	0.30718954248366	0.5625	0.324503311258278	0.290322580645161	0.360544217687075	0.290322580645161	0.298701298701299	0.438848920863309	0.639344262295082	0.666666666666667	0.273885350318471	0.626016260162602	0.492537313432836	0.315789473684211	1
