# Supplementary material for: Atlas of multilineage stem cell differentiation reveals TMEM88 as a developmental regulator of blood pressure
Source: Nat Commun. 2025 Feb 4;16:1356. doi: 10.1038/s41467-025-56533-2 (PMC11794859; doi:10.1038/s41467-025-56533-2)
Supplement: Supplementary file 14 — Source Data [file 41467_2025_56533_MOESM14_ESM.zip › SourceData/F5n_rawbptrace.txt]

Animal_ID	Pressure	NormTime	Sex	Weight_g	Age	Geno	Cre	Litter	FineBatch	example
337725	77.39075	270001	M	23.66	12	WT	1	1	pv2211	NA
337725	77.15545	270002	M	23.66	12	WT	1	1	pv2211	NA
337725	76.92015	270003	M	23.66	12	WT	1	1	pv2211	NA
337725	76.70054	270004	M	23.66	12	WT	1	1	pv2211	NA
337725	76.46524	270005	M	23.66	12	WT	1	1	pv2211	NA
337725	76.24563	270006	M	23.66	12	WT	1	1	pv2211	NA
337725	76.02602	270007	M	23.66	12	WT	1	1	pv2211	NA
337725	75.79072	270008	M	23.66	12	WT	1	1	pv2211	NA
337725	75.55542	270009	M	23.66	12	WT	1	1	pv2211	NA
337725	75.33581	270010	M	23.66	12	WT	1	1	pv2211	NA
337725	75.13188	270011	M	23.66	12	WT	1	1	pv2211	NA
337725	74.91227	270012	M	23.66	12	WT	1	1	pv2211	NA
337725	74.69266	270013	M	23.66	12	WT	1	1	pv2211	NA
337725	74.48873	270014	M	23.66	12	WT	1	1	pv2211	NA
337725	74.26912	270015	M	23.66	12	WT	1	1	pv2211	NA
337725	74.0652	270016	M	23.66	12	WT	1	1	pv2211	NA
337725	73.84558	270017	M	23.66	12	WT	1	1	pv2211	NA
337725	73.62597	270018	M	23.66	12	WT	1	1	pv2211	NA
337725	73.40636	270019	M	23.66	12	WT	1	1	pv2211	NA
337725	73.18675	270020	M	23.66	12	WT	1	1	pv2211	NA
337725	72.96713	270021	M	23.66	12	WT	1	1	pv2211	NA
337725	72.74752	270022	M	23.66	12	WT	1	1	pv2211	NA
337725	72.52791	270023	M	23.66	12	WT	1	1	pv2211	NA
337725	72.29261	270024	M	23.66	12	WT	1	1	pv2211	NA
337725	72.073	270025	M	23.66	12	WT	1	1	pv2211	NA
337725	71.85339	270026	M	23.66	12	WT	1	1	pv2211	NA
337725	71.63378	270027	M	23.66	12	WT	1	1	pv2211	NA
337725	71.42985	270028	M	23.66	12	WT	1	1	pv2211	NA
337725	71.22592	270029	M	23.66	12	WT	1	1	pv2211	NA
337725	71.022	270030	M	23.66	12	WT	1	1	pv2211	NA
337725	70.84945	270031	M	23.66	12	WT	1	1	pv2211	NA
337725	70.67689	270032	M	23.66	12	WT	1	1	pv2211	NA
337725	70.5514	270033	M	23.66	12	WT	1	1	pv2211	NA
337725	70.44159	270034	M	23.66	12	WT	1	1	pv2211	NA
337725	70.3161	270035	M	23.66	12	WT	1	1	pv2211	NA
337725	70.14355	270036	M	23.66	12	WT	1	1	pv2211	NA
337725	69.92394	270037	M	23.66	12	WT	1	1	pv2211	NA
337725	69.70433	270038	M	23.66	12	WT	1	1	pv2211	NA
337725	69.5004	270039	M	23.66	12	WT	1	1	pv2211	NA
337725	69.32785	270040	M	23.66	12	WT	1	1	pv2211	NA
337725	69.15529	270041	M	23.66	12	WT	1	1	pv2211	NA
337725	69.01412	270042	M	23.66	12	WT	1	1	pv2211	NA
337725	68.84156	270043	M	23.66	12	WT	1	1	pv2211	NA
337725	68.66901	270044	M	23.66	12	WT	1	1	pv2211	NA
337725	68.54352	270045	M	23.66	12	WT	1	1	pv2211	NA
337725	68.6847	270046	M	23.66	12	WT	1	1	pv2211	NA
337725	69.43765	270047	M	23.66	12	WT	1	1	pv2211	NA
337725	70.84945	270048	M	23.66	12	WT	1	1	pv2211	NA
337725	72.49654	270049	M	23.66	12	WT	1	1	pv2211	NA
337725	73.98676	270050	M	23.66	12	WT	1	1	pv2211	NA
337725	75.14757	270051	M	23.66	12	WT	1	1	pv2211	NA
337725	75.99465	270052	M	23.66	12	WT	1	1	pv2211	NA
337725	76.55936	270053	M	23.66	12	WT	1	1	pv2211	NA
337725	77.01427	270054	M	23.66	12	WT	1	1	pv2211	NA
337725	77.46918	270055	M	23.66	12	WT	1	1	pv2211	NA
337725	78.00253	270056	M	23.66	12	WT	1	1	pv2211	NA
337725	78.56724	270057	M	23.66	12	WT	1	1	pv2211	NA
337725	79.13196	270058	M	23.66	12	WT	1	1	pv2211	NA
337725	79.66531	270059	M	23.66	12	WT	1	1	pv2211	NA
337725	80.18296	270060	M	23.66	12	WT	1	1	pv2211	NA
337725	80.66925	270061	M	23.66	12	WT	1	1	pv2211	NA
337725	81.12416	270062	M	23.66	12	WT	1	1	pv2211	NA
337725	81.5477	270063	M	23.66	12	WT	1	1	pv2211	NA
337725	81.92417	270064	M	23.66	12	WT	1	1	pv2211	NA
337725	82.28497	270065	M	23.66	12	WT	1	1	pv2211	NA
337725	82.66144	270066	M	23.66	12	WT	1	1	pv2211	NA
337725	83.03792	270067	M	23.66	12	WT	1	1	pv2211	NA
337725	83.4144	270068	M	23.66	12	WT	1	1	pv2211	NA
337725	83.80656	270069	M	23.66	12	WT	1	1	pv2211	NA
337725	84.21441	270070	M	23.66	12	WT	1	1	pv2211	NA
337725	84.65364	270071	M	23.66	12	WT	1	1	pv2211	NA
337725	85.10855	270072	M	23.66	12	WT	1	1	pv2211	NA
337725	85.61052	270073	M	23.66	12	WT	1	1	pv2211	NA
337725	86.14386	270074	M	23.66	12	WT	1	1	pv2211	NA
337725	86.70858	270075	M	23.66	12	WT	1	1	pv2211	NA
337725	87.28899	270076	M	23.66	12	WT	1	1	pv2211	NA
337725	87.90076	270077	M	23.66	12	WT	1	1	pv2211	NA
337725	88.51254	270078	M	23.66	12	WT	1	1	pv2211	NA
337725	89.12432	270079	M	23.66	12	WT	1	1	pv2211	NA
337725	89.72041	270080	M	23.66	12	WT	1	1	pv2211	NA
337725	90.30081	270081	M	23.66	12	WT	1	1	pv2211	NA
337725	90.84984	270082	M	23.66	12	WT	1	1	pv2211	NA
337725	91.3675	270083	M	23.66	12	WT	1	1	pv2211	NA
337725	91.83809	270084	M	23.66	12	WT	1	1	pv2211	NA
337725	92.27732	270085	M	23.66	12	WT	1	1	pv2211	NA
337725	92.68517	270086	M	23.66	12	WT	1	1	pv2211	NA
337725	93.06165	270087	M	23.66	12	WT	1	1	pv2211	NA
337725	93.37538	270088	M	23.66	12	WT	1	1	pv2211	NA
337725	93.64205	270089	M	23.66	12	WT	1	1	pv2211	NA
337725	93.89304	270090	M	23.66	12	WT	1	1	pv2211	NA
337725	94.09696	270091	M	23.66	12	WT	1	1	pv2211	NA
337725	94.23814	270092	M	23.66	12	WT	1	1	pv2211	NA
337725	94.33226	270093	M	23.66	12	WT	1	1	pv2211	NA
337725	94.37932	270094	M	23.66	12	WT	1	1	pv2211	NA
337725	94.37932	270095	M	23.66	12	WT	1	1	pv2211	NA
337725	94.30089	270096	M	23.66	12	WT	1	1	pv2211	NA
337725	94.15971	270097	M	23.66	12	WT	1	1	pv2211	NA
337725	93.90872	270098	M	23.66	12	WT	1	1	pv2211	NA
337725	93.53225	270099	M	23.66	12	WT	1	1	pv2211	NA
337725	93.06165	270100	M	23.66	12	WT	1	1	pv2211	NA
337725	92.44987	270101	M	23.66	12	WT	1	1	pv2211	NA
337725	91.64986	270102	M	23.66	12	WT	1	1	pv2211	NA
337725	90.67729	270103	M	23.66	12	WT	1	1	pv2211	NA
337725	89.64197	270104	M	23.66	12	WT	1	1	pv2211	NA
337725	88.77921	270105	M	23.66	12	WT	1	1	pv2211	NA
337725	88.46548	270106	M	23.66	12	WT	1	1	pv2211	NA
337725	88.52823	270107	M	23.66	12	WT	1	1	pv2211	NA
337725	88.40273	270108	M	23.66	12	WT	1	1	pv2211	NA
337725	88.07331	270109	M	23.66	12	WT	1	1	pv2211	NA
337725	87.69684	270110	M	23.66	12	WT	1	1	pv2211	NA
337725	87.3831	270111	M	23.66	12	WT	1	1	pv2211	NA
337725	87.10075	270112	M	23.66	12	WT	1	1	pv2211	NA
337725	86.84976	270113	M	23.66	12	WT	1	1	pv2211	NA
337725	86.59878	270114	M	23.66	12	WT	1	1	pv2211	NA
337725	86.30073	270115	M	23.66	12	WT	1	1	pv2211	NA
337725	85.987	270116	M	23.66	12	WT	1	1	pv2211	NA
337725	85.65758	270117	M	23.66	12	WT	1	1	pv2211	NA
337725	85.31248	270118	M	23.66	12	WT	1	1	pv2211	NA
337725	84.95168	270119	M	23.66	12	WT	1	1	pv2211	NA
337725	84.60658	270120	M	23.66	12	WT	1	1	pv2211	NA
337725	84.26147	270121	M	23.66	12	WT	1	1	pv2211	NA
337725	83.90068	270122	M	23.66	12	WT	1	1	pv2211	NA
337725	83.53989	270123	M	23.66	12	WT	1	1	pv2211	NA
337725	83.21047	270124	M	23.66	12	WT	1	1	pv2211	NA
337725	82.86537	270125	M	23.66	12	WT	1	1	pv2211	NA
337725	82.53595	270126	M	23.66	12	WT	1	1	pv2211	NA
337725	82.22222	270127	M	23.66	12	WT	1	1	pv2211	NA
337725	81.92417	270128	M	23.66	12	WT	1	1	pv2211	NA
337725	81.64182	270129	M	23.66	12	WT	1	1	pv2211	NA
337725	81.35946	270130	M	23.66	12	WT	1	1	pv2211	NA
337725	81.09278	270131	M	23.66	12	WT	1	1	pv2211	NA
337725	80.85749	270132	M	23.66	12	WT	1	1	pv2211	NA
337725	80.62219	270133	M	23.66	12	WT	1	1	pv2211	NA
337725	80.3712	270134	M	23.66	12	WT	1	1	pv2211	NA
337725	80.12022	270135	M	23.66	12	WT	1	1	pv2211	NA
337725	79.86923	270136	M	23.66	12	WT	1	1	pv2211	NA
337725	79.61825	270137	M	23.66	12	WT	1	1	pv2211	NA
337725	79.36726	270138	M	23.66	12	WT	1	1	pv2211	NA
337725	79.10059	270139	M	23.66	12	WT	1	1	pv2211	NA
337725	78.86529	270140	M	23.66	12	WT	1	1	pv2211	NA
337725	78.62999	270141	M	23.66	12	WT	1	1	pv2211	NA
337725	78.37901	270142	M	23.66	12	WT	1	1	pv2211	NA
337725	78.14371	270143	M	23.66	12	WT	1	1	pv2211	NA
337725	77.92409	270144	M	23.66	12	WT	1	1	pv2211	NA
337725	77.67311	270145	M	23.66	12	WT	1	1	pv2211	NA
337725	77.43781	270146	M	23.66	12	WT	1	1	pv2211	NA
337725	77.2182	270147	M	23.66	12	WT	1	1	pv2211	NA
337725	76.99859	270148	M	23.66	12	WT	1	1	pv2211	NA
337725	76.76329	270149	M	23.66	12	WT	1	1	pv2211	NA
337725	76.54368	270150	M	23.66	12	WT	1	1	pv2211	NA
337725	76.33975	270151	M	23.66	12	WT	1	1	pv2211	NA
337725	76.13582	270152	M	23.66	12	WT	1	1	pv2211	NA
337725	75.91621	270153	M	23.66	12	WT	1	1	pv2211	NA
337725	75.71229	270154	M	23.66	12	WT	1	1	pv2211	NA
337725	75.49267	270155	M	23.66	12	WT	1	1	pv2211	NA
337725	75.25738	270156	M	23.66	12	WT	1	1	pv2211	NA
337725	75.03776	270157	M	23.66	12	WT	1	1	pv2211	NA
337725	74.81815	270158	M	23.66	12	WT	1	1	pv2211	NA
337725	74.59854	270159	M	23.66	12	WT	1	1	pv2211	NA
337725	74.37893	270160	M	23.66	12	WT	1	1	pv2211	NA
337725	74.14363	270161	M	23.66	12	WT	1	1	pv2211	NA
337725	73.9397	270162	M	23.66	12	WT	1	1	pv2211	NA
337725	73.72009	270163	M	23.66	12	WT	1	1	pv2211	NA
337725	73.48479	270164	M	23.66	12	WT	1	1	pv2211	NA
337725	73.26518	270165	M	23.66	12	WT	1	1	pv2211	NA
337725	73.04557	270166	M	23.66	12	WT	1	1	pv2211	NA
337725	72.82596	270167	M	23.66	12	WT	1	1	pv2211	NA
337725	72.62203	270168	M	23.66	12	WT	1	1	pv2211	NA
337725	72.40242	270169	M	23.66	12	WT	1	1	pv2211	NA
337725	72.19849	270170	M	23.66	12	WT	1	1	pv2211	NA
337725	71.99457	270171	M	23.66	12	WT	1	1	pv2211	NA
337725	71.79064	270172	M	23.66	12	WT	1	1	pv2211	NA
337725	71.58672	270173	M	23.66	12	WT	1	1	pv2211	NA
337725	71.38279	270174	M	23.66	12	WT	1	1	pv2211	NA
337725	71.21024	270175	M	23.66	12	WT	1	1	pv2211	NA
337725	71.05337	270176	M	23.66	12	WT	1	1	pv2211	NA
337725	70.92788	270177	M	23.66	12	WT	1	1	pv2211	NA
337725	70.81807	270178	M	23.66	12	WT	1	1	pv2211	NA
337725	70.64552	270179	M	23.66	12	WT	1	1	pv2211	NA
337725	70.44159	270180	M	23.66	12	WT	1	1	pv2211	NA
337725	70.25336	270181	M	23.66	12	WT	1	1	pv2211	NA
337725	70.04943	270182	M	23.66	12	WT	1	1	pv2211	NA
337725	69.86119	270183	M	23.66	12	WT	1	1	pv2211	NA
337725	69.68864	270184	M	23.66	12	WT	1	1	pv2211	NA
337725	69.51609	270185	M	23.66	12	WT	1	1	pv2211	NA
337725	69.34353	270186	M	23.66	12	WT	1	1	pv2211	NA
337725	69.17098	270187	M	23.66	12	WT	1	1	pv2211	NA
337725	68.99843	270188	M	23.66	12	WT	1	1	pv2211	NA
337725	68.88862	270189	M	23.66	12	WT	1	1	pv2211	NA
337725	69.07686	270190	M	23.66	12	WT	1	1	pv2211	NA
337725	69.90825	270191	M	23.66	12	WT	1	1	pv2211	NA
337725	71.3671	270192	M	23.66	12	WT	1	1	pv2211	NA
337725	73.01419	270193	M	23.66	12	WT	1	1	pv2211	NA
337725	74.45736	270194	M	23.66	12	WT	1	1	pv2211	NA
337725	75.57111	270195	M	23.66	12	WT	1	1	pv2211	NA
337725	76.38681	270196	M	23.66	12	WT	1	1	pv2211	NA
337725	76.93584	270197	M	23.66	12	WT	1	1	pv2211	NA
337725	77.35938	270198	M	23.66	12	WT	1	1	pv2211	NA
337725	77.81429	270199	M	23.66	12	WT	1	1	pv2211	NA
337725	78.33195	270200	M	23.66	12	WT	1	1	pv2211	NA
337725	78.89666	270201	M	23.66	12	WT	1	1	pv2211	NA
337725	79.44569	270202	M	23.66	12	WT	1	1	pv2211	NA
337725	79.99472	270203	M	23.66	12	WT	1	1	pv2211	NA
337725	80.49669	270204	M	23.66	12	WT	1	1	pv2211	NA
337725	80.96729	270205	M	23.66	12	WT	1	1	pv2211	NA
337725	81.40652	270206	M	23.66	12	WT	1	1	pv2211	NA
337725	81.81437	270207	M	23.66	12	WT	1	1	pv2211	NA
337725	82.20653	270208	M	23.66	12	WT	1	1	pv2211	NA
337725	82.5987	270209	M	23.66	12	WT	1	1	pv2211	NA
337725	82.97517	270210	M	23.66	12	WT	1	1	pv2211	NA
337725	83.33597	270211	M	23.66	12	WT	1	1	pv2211	NA
337725	83.71244	270212	M	23.66	12	WT	1	1	pv2211	NA
337725	84.10461	270213	M	23.66	12	WT	1	1	pv2211	NA
337725	84.52815	270214	M	23.66	12	WT	1	1	pv2211	NA
337725	84.96737	270215	M	23.66	12	WT	1	1	pv2211	NA
337725	85.43797	270216	M	23.66	12	WT	1	1	pv2211	NA
337725	85.93994	270217	M	23.66	12	WT	1	1	pv2211	NA
337725	86.47328	270218	M	23.66	12	WT	1	1	pv2211	NA
337725	87.02231	270219	M	23.66	12	WT	1	1	pv2211	NA
337725	87.6184	270220	M	23.66	12	WT	1	1	pv2211	NA
337725	88.21449	270221	M	23.66	12	WT	1	1	pv2211	NA
337725	88.81058	270222	M	23.66	12	WT	1	1	pv2211	NA
337725	89.42236	270223	M	23.66	12	WT	1	1	pv2211	NA
337725	90.00276	270224	M	23.66	12	WT	1	1	pv2211	NA
337725	90.58317	270225	M	23.66	12	WT	1	1	pv2211	NA
337725	91.11651	270226	M	23.66	12	WT	1	1	pv2211	NA
337725	91.6028	270227	M	23.66	12	WT	1	1	pv2211	NA
337725	92.05771	270228	M	23.66	12	WT	1	1	pv2211	NA
337725	92.49693	270229	M	23.66	12	WT	1	1	pv2211	NA
337725	92.90478	270230	M	23.66	12	WT	1	1	pv2211	NA
337725	93.24989	270231	M	23.66	12	WT	1	1	pv2211	NA
337725	93.56362	270232	M	23.66	12	WT	1	1	pv2211	NA
337725	93.84598	270233	M	23.66	12	WT	1	1	pv2211	NA
337725	94.06559	270234	M	23.66	12	WT	1	1	pv2211	NA
337725	94.22246	270235	M	23.66	12	WT	1	1	pv2211	NA
337725	94.33226	270236	M	23.66	12	WT	1	1	pv2211	NA
337725	94.39501	270237	M	23.66	12	WT	1	1	pv2211	NA
337725	94.41069	270238	M	23.66	12	WT	1	1	pv2211	NA
337725	94.36363	270239	M	23.66	12	WT	1	1	pv2211	NA
337725	94.25383	270240	M	23.66	12	WT	1	1	pv2211	NA
337725	94.03422	270241	M	23.66	12	WT	1	1	pv2211	NA
337725	93.73617	270242	M	23.66	12	WT	1	1	pv2211	NA
337725	93.32832	270243	M	23.66	12	WT	1	1	pv2211	NA
337725	92.79498	270244	M	23.66	12	WT	1	1	pv2211	NA
337725	92.08908	270245	M	23.66	12	WT	1	1	pv2211	NA
337725	91.22632	270246	M	23.66	12	WT	1	1	pv2211	NA
337725	90.20669	270247	M	23.66	12	WT	1	1	pv2211	NA
337725	89.18706	270248	M	23.66	12	WT	1	1	pv2211	NA
337725	88.59097	270249	M	23.66	12	WT	1	1	pv2211	NA
337725	88.5596	270250	M	23.66	12	WT	1	1	pv2211	NA
337725	88.60666	270251	M	23.66	12	WT	1	1	pv2211	NA
337725	88.35567	270252	M	23.66	12	WT	1	1	pv2211	NA
337725	87.99488	270253	M	23.66	12	WT	1	1	pv2211	NA
337725	87.64978	270254	M	23.66	12	WT	1	1	pv2211	NA
337725	87.36742	270255	M	23.66	12	WT	1	1	pv2211	NA
337725	87.10075	270256	M	23.66	12	WT	1	1	pv2211	NA
337725	86.83407	270257	M	23.66	12	WT	1	1	pv2211	NA
337725	86.53603	270258	M	23.66	12	WT	1	1	pv2211	NA
337725	86.2223	270259	M	23.66	12	WT	1	1	pv2211	NA
337725	85.89288	270260	M	23.66	12	WT	1	1	pv2211	NA
337725	85.54777	270261	M	23.66	12	WT	1	1	pv2211	NA
337725	85.20267	270262	M	23.66	12	WT	1	1	pv2211	NA
337725	84.85756	270263	M	23.66	12	WT	1	1	pv2211	NA
337725	84.51246	270264	M	23.66	12	WT	1	1	pv2211	NA
337725	84.16736	270265	M	23.66	12	WT	1	1	pv2211	NA
337725	83.80656	270266	M	23.66	12	WT	1	1	pv2211	NA
337725	83.46146	270267	M	23.66	12	WT	1	1	pv2211	NA
337725	83.11635	270268	M	23.66	12	WT	1	1	pv2211	NA
337725	82.78694	270269	M	23.66	12	WT	1	1	pv2211	NA
337725	82.4732	270270	M	23.66	12	WT	1	1	pv2211	NA
337725	82.17516	270271	M	23.66	12	WT	1	1	pv2211	NA
337725	81.8928	270272	M	23.66	12	WT	1	1	pv2211	NA
337725	81.62613	270273	M	23.66	12	WT	1	1	pv2211	NA
337725	81.37514	270274	M	23.66	12	WT	1	1	pv2211	NA
337725	81.13984	270275	M	23.66	12	WT	1	1	pv2211	NA
337725	80.88886	270276	M	23.66	12	WT	1	1	pv2211	NA
337725	80.62219	270277	M	23.66	12	WT	1	1	pv2211	NA
337725	80.35552	270278	M	23.66	12	WT	1	1	pv2211	NA
337725	80.10453	270279	M	23.66	12	WT	1	1	pv2211	NA
337725	79.85354	270280	M	23.66	12	WT	1	1	pv2211	NA
337725	79.60256	270281	M	23.66	12	WT	1	1	pv2211	NA
337725	79.35157	270282	M	23.66	12	WT	1	1	pv2211	NA
337725	79.10059	270283	M	23.66	12	WT	1	1	pv2211	NA
337725	78.8496	270284	M	23.66	12	WT	1	1	pv2211	NA
337725	78.6143	270285	M	23.66	12	WT	1	1	pv2211	NA
337725	78.37901	270286	M	23.66	12	WT	1	1	pv2211	NA
337725	78.14371	270287	M	23.66	12	WT	1	1	pv2211	NA
337725	77.92409	270288	M	23.66	12	WT	1	1	pv2211	NA
337725	77.70448	270289	M	23.66	12	WT	1	1	pv2211	NA
337725	77.48487	270290	M	23.66	12	WT	1	1	pv2211	NA
337725	77.26526	270291	M	23.66	12	WT	1	1	pv2211	NA
337725	77.04565	270292	M	23.66	12	WT	1	1	pv2211	NA
337725	76.84172	270293	M	23.66	12	WT	1	1	pv2211	NA
337725	76.62211	270294	M	23.66	12	WT	1	1	pv2211	NA
337725	76.4025	270295	M	23.66	12	WT	1	1	pv2211	NA
337725	76.18288	270296	M	23.66	12	WT	1	1	pv2211	NA
337725	75.94759	270297	M	23.66	12	WT	1	1	pv2211	NA
337725	75.72797	270298	M	23.66	12	WT	1	1	pv2211	NA
337725	75.50836	270299	M	23.66	12	WT	1	1	pv2211	NA
337725	75.27306	270300	M	23.66	12	WT	1	1	pv2211	NA
337725	75.05345	270301	M	23.66	12	WT	1	1	pv2211	NA
337725	74.81815	270302	M	23.66	12	WT	1	1	pv2211	NA
337725	74.59854	270303	M	23.66	12	WT	1	1	pv2211	NA
337725	74.37893	270304	M	23.66	12	WT	1	1	pv2211	NA
337725	74.175	270305	M	23.66	12	WT	1	1	pv2211	NA
337725	73.9397	270306	M	23.66	12	WT	1	1	pv2211	NA
337725	73.7044	270307	M	23.66	12	WT	1	1	pv2211	NA
337725	73.50048	270308	M	23.66	12	WT	1	1	pv2211	NA
337725	73.29655	270309	M	23.66	12	WT	1	1	pv2211	NA
337725	73.09263	270310	M	23.66	12	WT	1	1	pv2211	NA
337725	72.87302	270311	M	23.66	12	WT	1	1	pv2211	NA
337725	72.66909	270312	M	23.66	12	WT	1	1	pv2211	NA
337725	72.46516	270313	M	23.66	12	WT	1	1	pv2211	NA
337725	72.26124	270314	M	23.66	12	WT	1	1	pv2211	NA
337725	72.05731	270315	M	23.66	12	WT	1	1	pv2211	NA
337725	71.86907	270316	M	23.66	12	WT	1	1	pv2211	NA
337725	71.66515	270317	M	23.66	12	WT	1	1	pv2211	NA
337725	71.47691	270318	M	23.66	12	WT	1	1	pv2211	NA
337725	71.28867	270319	M	23.66	12	WT	1	1	pv2211	NA
337725	71.14749	270320	M	23.66	12	WT	1	1	pv2211	NA
337725	71.03768	270321	M	23.66	12	WT	1	1	pv2211	NA
337725	70.88082	270322	M	23.66	12	WT	1	1	pv2211	NA
337725	70.70827	270323	M	23.66	12	WT	1	1	pv2211	NA
337725	70.48865	270324	M	23.66	12	WT	1	1	pv2211	NA
337725	70.28473	270325	M	23.66	12	WT	1	1	pv2211	NA
337725	70.09649	270326	M	23.66	12	WT	1	1	pv2211	NA
337725	69.92394	270327	M	23.66	12	WT	1	1	pv2211	NA
337725	69.76707	270328	M	23.66	12	WT	1	1	pv2211	NA
337725	69.59452	270329	M	23.66	12	WT	1	1	pv2211	NA
337725	69.42197	270330	M	23.66	12	WT	1	1	pv2211	NA
337725	69.24941	270331	M	23.66	12	WT	1	1	pv2211	NA
337725	69.12392	270332	M	23.66	12	WT	1	1	pv2211	NA
337725	69.15529	270333	M	23.66	12	WT	1	1	pv2211	NA
337725	69.72001	270334	M	23.66	12	WT	1	1	pv2211	NA
337725	70.95925	270335	M	23.66	12	WT	1	1	pv2211	NA
337725	72.59066	270336	M	23.66	12	WT	1	1	pv2211	NA
337725	74.11226	270337	M	23.66	12	WT	1	1	pv2211	NA
337725	75.3515	270338	M	23.66	12	WT	1	1	pv2211	NA
337725	76.26132	270339	M	23.66	12	WT	1	1	pv2211	NA
337725	76.90447	270340	M	23.66	12	WT	1	1	pv2211	NA
337725	77.35938	270341	M	23.66	12	WT	1	1	pv2211	NA
337725	77.78292	270342	M	23.66	12	WT	1	1	pv2211	NA
337725	78.2692	270343	M	23.66	12	WT	1	1	pv2211	NA
337725	78.81823	270344	M	23.66	12	WT	1	1	pv2211	NA
337725	79.38295	270345	M	23.66	12	WT	1	1	pv2211	NA
337725	79.93198	270346	M	23.66	12	WT	1	1	pv2211	NA
337725	80.44963	270347	M	23.66	12	WT	1	1	pv2211	NA
337725	80.95161	270348	M	23.66	12	WT	1	1	pv2211	NA
337725	81.40652	270349	M	23.66	12	WT	1	1	pv2211	NA
337725	81.84574	270350	M	23.66	12	WT	1	1	pv2211	NA
337725	82.23791	270351	M	23.66	12	WT	1	1	pv2211	NA
337725	82.63007	270352	M	23.66	12	WT	1	1	pv2211	NA
337725	83.00655	270353	M	23.66	12	WT	1	1	pv2211	NA
337725	83.38303	270354	M	23.66	12	WT	1	1	pv2211	NA
337725	83.7595	270355	M	23.66	12	WT	1	1	pv2211	NA
337725	84.15167	270356	M	23.66	12	WT	1	1	pv2211	NA
337725	84.55952	270357	M	23.66	12	WT	1	1	pv2211	NA
337725	84.98306	270358	M	23.66	12	WT	1	1	pv2211	NA
337725	85.43797	270359	M	23.66	12	WT	1	1	pv2211	NA
337725	85.90857	270360	M	23.66	12	WT	1	1	pv2211	NA
337725	86.42622	270361	M	23.66	12	WT	1	1	pv2211	NA
337725	86.99094	270362	M	23.66	12	WT	1	1	pv2211	NA
337725	87.57134	270363	M	23.66	12	WT	1	1	pv2211	NA
337725	88.16743	270364	M	23.66	12	WT	1	1	pv2211	NA
337725	88.77921	270365	M	23.66	12	WT	1	1	pv2211	NA
337725	89.39099	270366	M	23.66	12	WT	1	1	pv2211	NA
337725	89.98708	270367	M	23.66	12	WT	1	1	pv2211	NA
337725	90.58317	270368	M	23.66	12	WT	1	1	pv2211	NA
337725	91.1322	270369	M	23.66	12	WT	1	1	pv2211	NA
337725	91.66554	270370	M	23.66	12	WT	1	1	pv2211	NA
337725	92.15183	270371	M	23.66	12	WT	1	1	pv2211	NA
337725	92.59105	270372	M	23.66	12	WT	1	1	pv2211	NA
337725	92.9989	270373	M	23.66	12	WT	1	1	pv2211	NA
337725	93.35969	270374	M	23.66	12	WT	1	1	pv2211	NA
337725	93.67342	270375	M	23.66	12	WT	1	1	pv2211	NA
337725	93.9401	270376	M	23.66	12	WT	1	1	pv2211	NA
337725	94.1754	270377	M	23.66	12	WT	1	1	pv2211	NA
337725	94.34795	270378	M	23.66	12	WT	1	1	pv2211	NA
337725	94.47344	270379	M	23.66	12	WT	1	1	pv2211	NA
337725	94.55187	270380	M	23.66	12	WT	1	1	pv2211	NA
337725	94.58325	270381	M	23.66	12	WT	1	1	pv2211	NA
337725	94.53619	270382	M	23.66	12	WT	1	1	pv2211	NA
337725	94.42638	270383	M	23.66	12	WT	1	1	pv2211	NA
337725	94.23814	270384	M	23.66	12	WT	1	1	pv2211	NA
337725	93.95578	270385	M	23.66	12	WT	1	1	pv2211	NA
337725	93.56362	270386	M	23.66	12	WT	1	1	pv2211	NA
337725	93.06165	270387	M	23.66	12	WT	1	1	pv2211	NA
337725	92.40281	270388	M	23.66	12	WT	1	1	pv2211	NA
337725	91.57142	270389	M	23.66	12	WT	1	1	pv2211	NA
337725	90.56748	270390	M	23.66	12	WT	1	1	pv2211	NA
337725	89.53217	270391	M	23.66	12	WT	1	1	pv2211	NA
337725	88.81058	270392	M	23.66	12	WT	1	1	pv2211	NA
337725	88.70078	270393	M	23.66	12	WT	1	1	pv2211	NA
337725	88.77921	270394	M	23.66	12	WT	1	1	pv2211	NA
337725	88.59097	270395	M	23.66	12	WT	1	1	pv2211	NA
337725	88.24587	270396	M	23.66	12	WT	1	1	pv2211	NA
337725	87.88508	270397	M	23.66	12	WT	1	1	pv2211	NA
337725	87.55566	270398	M	23.66	12	WT	1	1	pv2211	NA
337725	87.2733	270399	M	23.66	12	WT	1	1	pv2211	NA
387787	78.07137	270001	F	20.83	28	WT	1	7	bp2308	top_wt
387787	77.83591	270002	F	20.83	28	WT	1	7	bp2308	top_wt
387787	77.63185	270003	F	20.83	28	WT	1	7	bp2308	top_wt
387787	77.4121	270004	F	20.83	28	WT	1	7	bp2308	top_wt
387787	77.19234	270005	F	20.83	28	WT	1	7	bp2308	top_wt
387787	76.97258	270006	F	20.83	28	WT	1	7	bp2308	top_wt
387787	76.75282	270007	F	20.83	28	WT	1	7	bp2308	top_wt
387787	76.54876	270008	F	20.83	28	WT	1	7	bp2308	top_wt
387787	76.3761	270009	F	20.83	28	WT	1	7	bp2308	top_wt
387787	76.21913	270010	F	20.83	28	WT	1	7	bp2308	top_wt
387787	76.03076	270011	F	20.83	28	WT	1	7	bp2308	top_wt
387787	75.81101	270012	F	20.83	28	WT	1	7	bp2308	top_wt
387787	75.57555	270013	F	20.83	28	WT	1	7	bp2308	top_wt
387787	75.3244	270014	F	20.83	28	WT	1	7	bp2308	top_wt
387787	75.08895	270015	F	20.83	28	WT	1	7	bp2308	top_wt
387787	74.85349	270016	F	20.83	28	WT	1	7	bp2308	top_wt
387787	74.63374	270017	F	20.83	28	WT	1	7	bp2308	top_wt
387787	74.42968	270018	F	20.83	28	WT	1	7	bp2308	top_wt
387787	74.24131	270019	F	20.83	28	WT	1	7	bp2308	top_wt
387787	74.00586	270020	F	20.83	28	WT	1	7	bp2308	top_wt
387787	73.7861	270021	F	20.83	28	WT	1	7	bp2308	top_wt
387787	73.8175	270022	F	20.83	28	WT	1	7	bp2308	top_wt
387787	74.64943	270023	F	20.83	28	WT	1	7	bp2308	top_wt
387787	76.28192	270024	F	20.83	28	WT	1	7	bp2308	top_wt
387787	78.07137	270025	F	20.83	28	WT	1	7	bp2308	top_wt
387787	79.56258	270026	F	20.83	28	WT	1	7	bp2308	top_wt
387787	80.75555	270027	F	20.83	28	WT	1	7	bp2308	top_wt
387787	81.80724	270028	F	20.83	28	WT	1	7	bp2308	top_wt
387787	82.76475	270029	F	20.83	28	WT	1	7	bp2308	top_wt
387787	83.65948	270030	F	20.83	28	WT	1	7	bp2308	top_wt
387787	84.47572	270031	F	20.83	28	WT	1	7	bp2308	top_wt
387787	85.19778	270032	F	20.83	28	WT	1	7	bp2308	top_wt
387787	85.87275	270033	F	20.83	28	WT	1	7	bp2308	top_wt
387787	86.50063	270034	F	20.83	28	WT	1	7	bp2308	top_wt
387787	87.09711	270035	F	20.83	28	WT	1	7	bp2308	top_wt
387787	87.6622	270036	F	20.83	28	WT	1	7	bp2308	top_wt
387787	88.22729	270037	F	20.83	28	WT	1	7	bp2308	top_wt
387787	88.79238	270038	F	20.83	28	WT	1	7	bp2308	top_wt
387787	89.34177	270039	F	20.83	28	WT	1	7	bp2308	top_wt
387787	89.90686	270040	F	20.83	28	WT	1	7	bp2308	top_wt
387787	90.48765	270041	F	20.83	28	WT	1	7	bp2308	top_wt
387787	91.09983	270042	F	20.83	28	WT	1	7	bp2308	top_wt
387787	91.71201	270043	F	20.83	28	WT	1	7	bp2308	top_wt
387787	92.33989	270044	F	20.83	28	WT	1	7	bp2308	top_wt
387787	92.96777	270045	F	20.83	28	WT	1	7	bp2308	top_wt
387787	93.59565	270046	F	20.83	28	WT	1	7	bp2308	top_wt
387787	94.19213	270047	F	20.83	28	WT	1	7	bp2308	top_wt
387787	94.77292	270048	F	20.83	28	WT	1	7	bp2308	top_wt
387787	95.29092	270049	F	20.83	28	WT	1	7	bp2308	top_wt
387787	95.71473	270050	F	20.83	28	WT	1	7	bp2308	top_wt
387787	96.07576	270051	F	20.83	28	WT	1	7	bp2308	top_wt
387787	96.32691	270052	F	20.83	28	WT	1	7	bp2308	top_wt
387787	96.4054	270053	F	20.83	28	WT	1	7	bp2308	top_wt
387787	96.29552	270054	F	20.83	28	WT	1	7	bp2308	top_wt
387787	95.9031	270055	F	20.83	28	WT	1	7	bp2308	top_wt
387787	95.14964	270056	F	20.83	28	WT	1	7	bp2308	top_wt
387787	93.95668	270057	F	20.83	28	WT	1	7	bp2308	top_wt
387787	92.3085	270058	F	20.83	28	WT	1	7	bp2308	top_wt
387787	90.69171	270059	F	20.83	28	WT	1	7	bp2308	top_wt
387787	90.00105	270060	F	20.83	28	WT	1	7	bp2308	top_wt
387787	90.20511	270061	F	20.83	28	WT	1	7	bp2308	top_wt
387787	90.34638	270062	F	20.83	28	WT	1	7	bp2308	top_wt
387787	90.14232	270063	F	20.83	28	WT	1	7	bp2308	top_wt
387787	89.79698	270064	F	20.83	28	WT	1	7	bp2308	top_wt
387787	89.51444	270065	F	20.83	28	WT	1	7	bp2308	top_wt
387787	89.29468	270066	F	20.83	28	WT	1	7	bp2308	top_wt
387787	89.05923	270067	F	20.83	28	WT	1	7	bp2308	top_wt
387787	88.79238	270068	F	20.83	28	WT	1	7	bp2308	top_wt
387787	88.47844	270069	F	20.83	28	WT	1	7	bp2308	top_wt
387787	88.13311	270070	F	20.83	28	WT	1	7	bp2308	top_wt
387787	87.77208	270071	F	20.83	28	WT	1	7	bp2308	top_wt
387787	87.37966	270072	F	20.83	28	WT	1	7	bp2308	top_wt
387787	86.98723	270073	F	20.83	28	WT	1	7	bp2308	top_wt
387787	86.61051	270074	F	20.83	28	WT	1	7	bp2308	top_wt
387787	86.23378	270075	F	20.83	28	WT	1	7	bp2308	top_wt
387787	85.84135	270076	F	20.83	28	WT	1	7	bp2308	top_wt
387787	85.44893	270077	F	20.83	28	WT	1	7	bp2308	top_wt
387787	85.0879	270078	F	20.83	28	WT	1	7	bp2308	top_wt
387787	84.72687	270079	F	20.83	28	WT	1	7	bp2308	top_wt
387787	84.38154	270080	F	20.83	28	WT	1	7	bp2308	top_wt
387787	84.03621	270081	F	20.83	28	WT	1	7	bp2308	top_wt
387787	83.70657	270082	F	20.83	28	WT	1	7	bp2308	top_wt
387787	83.36124	270083	F	20.83	28	WT	1	7	bp2308	top_wt
387787	83.0473	270084	F	20.83	28	WT	1	7	bp2308	top_wt
387787	82.74906	270085	F	20.83	28	WT	1	7	bp2308	top_wt
387787	82.46651	270086	F	20.83	28	WT	1	7	bp2308	top_wt
387787	82.18397	270087	F	20.83	28	WT	1	7	bp2308	top_wt
387787	81.90142	270088	F	20.83	28	WT	1	7	bp2308	top_wt
387787	81.61888	270089	F	20.83	28	WT	1	7	bp2308	top_wt
387787	81.35203	270090	F	20.83	28	WT	1	7	bp2308	top_wt
387787	81.06948	270091	F	20.83	28	WT	1	7	bp2308	top_wt
387787	80.80264	270092	F	20.83	28	WT	1	7	bp2308	top_wt
387787	80.53579	270093	F	20.83	28	WT	1	7	bp2308	top_wt
387787	80.26894	270094	F	20.83	28	WT	1	7	bp2308	top_wt
387787	80.00209	270095	F	20.83	28	WT	1	7	bp2308	top_wt
387787	79.73524	270096	F	20.83	28	WT	1	7	bp2308	top_wt
387787	79.4684	270097	F	20.83	28	WT	1	7	bp2308	top_wt
387787	79.21724	270098	F	20.83	28	WT	1	7	bp2308	top_wt
387787	78.98179	270099	F	20.83	28	WT	1	7	bp2308	top_wt
387787	78.74634	270100	F	20.83	28	WT	1	7	bp2308	top_wt
387787	78.51088	270101	F	20.83	28	WT	1	7	bp2308	top_wt
387787	78.25973	270102	F	20.83	28	WT	1	7	bp2308	top_wt
387787	78.00858	270103	F	20.83	28	WT	1	7	bp2308	top_wt
387787	77.77313	270104	F	20.83	28	WT	1	7	bp2308	top_wt
387787	77.52197	270105	F	20.83	28	WT	1	7	bp2308	top_wt
387787	77.28652	270106	F	20.83	28	WT	1	7	bp2308	top_wt
387787	77.03537	270107	F	20.83	28	WT	1	7	bp2308	top_wt
387787	76.78422	270108	F	20.83	28	WT	1	7	bp2308	top_wt
387787	76.51737	270109	F	20.83	28	WT	1	7	bp2308	top_wt
387787	76.26622	270110	F	20.83	28	WT	1	7	bp2308	top_wt
387787	76.01507	270111	F	20.83	28	WT	1	7	bp2308	top_wt
387787	75.76392	270112	F	20.83	28	WT	1	7	bp2308	top_wt
387787	75.51277	270113	F	20.83	28	WT	1	7	bp2308	top_wt
387787	75.27731	270114	F	20.83	28	WT	1	7	bp2308	top_wt
387787	75.05755	270115	F	20.83	28	WT	1	7	bp2308	top_wt
387787	74.8221	270116	F	20.83	28	WT	1	7	bp2308	top_wt
387787	74.58665	270117	F	20.83	28	WT	1	7	bp2308	top_wt
387787	74.38259	270118	F	20.83	28	WT	1	7	bp2308	top_wt
387787	74.19422	270119	F	20.83	28	WT	1	7	bp2308	top_wt
387787	74.00586	270120	F	20.83	28	WT	1	7	bp2308	top_wt
387787	73.83319	270121	F	20.83	28	WT	1	7	bp2308	top_wt
387787	73.61344	270122	F	20.83	28	WT	1	7	bp2308	top_wt
387787	73.39368	270123	F	20.83	28	WT	1	7	bp2308	top_wt
387787	73.17392	270124	F	20.83	28	WT	1	7	bp2308	top_wt
387787	72.93847	270125	F	20.83	28	WT	1	7	bp2308	top_wt
387787	72.71871	270126	F	20.83	28	WT	1	7	bp2308	top_wt
387787	72.48326	270127	F	20.83	28	WT	1	7	bp2308	top_wt
387787	72.2478	270128	F	20.83	28	WT	1	7	bp2308	top_wt
387787	71.99665	270129	F	20.83	28	WT	1	7	bp2308	top_wt
387787	71.7455	270130	F	20.83	28	WT	1	7	bp2308	top_wt
387787	71.51005	270131	F	20.83	28	WT	1	7	bp2308	top_wt
387787	71.58853	270132	F	20.83	28	WT	1	7	bp2308	top_wt
387787	72.45186	270133	F	20.83	28	WT	1	7	bp2308	top_wt
387787	74.02156	270134	F	20.83	28	WT	1	7	bp2308	top_wt
387787	75.66974	270135	F	20.83	28	WT	1	7	bp2308	top_wt
387787	77.03537	270136	F	20.83	28	WT	1	7	bp2308	top_wt
387787	78.18125	270137	F	20.83	28	WT	1	7	bp2308	top_wt
387787	79.20155	270138	F	20.83	28	WT	1	7	bp2308	top_wt
387787	80.14336	270139	F	20.83	28	WT	1	7	bp2308	top_wt
387787	81.03809	270140	F	20.83	28	WT	1	7	bp2308	top_wt
387787	81.85433	270141	F	20.83	28	WT	1	7	bp2308	top_wt
387787	82.59209	270142	F	20.83	28	WT	1	7	bp2308	top_wt
387787	83.26706	270143	F	20.83	28	WT	1	7	bp2308	top_wt
387787	83.87924	270144	F	20.83	28	WT	1	7	bp2308	top_wt
387787	84.42863	270145	F	20.83	28	WT	1	7	bp2308	top_wt
387787	84.97802	270146	F	20.83	28	WT	1	7	bp2308	top_wt
387787	85.52742	270147	F	20.83	28	WT	1	7	bp2308	top_wt
387787	86.07681	270148	F	20.83	28	WT	1	7	bp2308	top_wt
387787	86.59481	270149	F	20.83	28	WT	1	7	bp2308	top_wt
387787	87.11281	270150	F	20.83	28	WT	1	7	bp2308	top_wt
387787	87.6465	270151	F	20.83	28	WT	1	7	bp2308	top_wt
387787	88.1802	270152	F	20.83	28	WT	1	7	bp2308	top_wt
387787	88.72959	270153	F	20.83	28	WT	1	7	bp2308	top_wt
387787	89.27899	270154	F	20.83	28	WT	1	7	bp2308	top_wt
387787	89.84408	270155	F	20.83	28	WT	1	7	bp2308	top_wt
387787	90.39347	270156	F	20.83	28	WT	1	7	bp2308	top_wt
387787	90.92716	270157	F	20.83	28	WT	1	7	bp2308	top_wt
387787	91.42947	270158	F	20.83	28	WT	1	7	bp2308	top_wt
387787	91.86898	270159	F	20.83	28	WT	1	7	bp2308	top_wt
387787	92.26141	270160	F	20.83	28	WT	1	7	bp2308	top_wt
387787	92.54395	270161	F	20.83	28	WT	1	7	bp2308	top_wt
387787	92.68522	270162	F	20.83	28	WT	1	7	bp2308	top_wt
387787	92.63813	270163	F	20.83	28	WT	1	7	bp2308	top_wt
387787	92.2928	270164	F	20.83	28	WT	1	7	bp2308	top_wt
387787	91.60213	270165	F	20.83	28	WT	1	7	bp2308	top_wt
387787	90.44056	270166	F	20.83	28	WT	1	7	bp2308	top_wt
387787	88.91796	270167	F	20.83	28	WT	1	7	bp2308	top_wt
387787	87.75638	270168	F	20.83	28	WT	1	7	bp2308	top_wt
387787	87.6779	270169	F	20.83	28	WT	1	7	bp2308	top_wt
387787	88.13311	270170	F	20.83	28	WT	1	7	bp2308	top_wt
387787	88.29008	270171	F	20.83	28	WT	1	7	bp2308	top_wt
387787	88.1959	270172	F	20.83	28	WT	1	7	bp2308	top_wt
387787	88.03893	270173	F	20.83	28	WT	1	7	bp2308	top_wt
387787	87.86626	270174	F	20.83	28	WT	1	7	bp2308	top_wt
387787	87.6779	270175	F	20.83	28	WT	1	7	bp2308	top_wt
387787	87.50523	270176	F	20.83	28	WT	1	7	bp2308	top_wt
387787	87.34826	270177	F	20.83	28	WT	1	7	bp2308	top_wt
387787	87.1756	270178	F	20.83	28	WT	1	7	bp2308	top_wt
387787	86.98723	270179	F	20.83	28	WT	1	7	bp2308	top_wt
387787	86.76747	270180	F	20.83	28	WT	1	7	bp2308	top_wt
387787	86.51632	270181	F	20.83	28	WT	1	7	bp2308	top_wt
387787	86.26517	270182	F	20.83	28	WT	1	7	bp2308	top_wt
387787	86.01402	270183	F	20.83	28	WT	1	7	bp2308	top_wt
387787	85.76287	270184	F	20.83	28	WT	1	7	bp2308	top_wt
387787	85.52742	270185	F	20.83	28	WT	1	7	bp2308	top_wt
387787	85.27626	270186	F	20.83	28	WT	1	7	bp2308	top_wt
387787	85.02511	270187	F	20.83	28	WT	1	7	bp2308	top_wt
387787	84.77396	270188	F	20.83	28	WT	1	7	bp2308	top_wt
387787	84.50711	270189	F	20.83	28	WT	1	7	bp2308	top_wt
387787	84.20887	270190	F	20.83	28	WT	1	7	bp2308	top_wt
387787	83.91063	270191	F	20.83	28	WT	1	7	bp2308	top_wt
387787	83.61239	270192	F	20.83	28	WT	1	7	bp2308	top_wt
387787	83.34554	270193	F	20.83	28	WT	1	7	bp2308	top_wt
387787	83.09439	270194	F	20.83	28	WT	1	7	bp2308	top_wt
387787	82.85894	270195	F	20.83	28	WT	1	7	bp2308	top_wt
387787	82.62348	270196	F	20.83	28	WT	1	7	bp2308	top_wt
387787	82.40372	270197	F	20.83	28	WT	1	7	bp2308	top_wt
387787	82.18397	270198	F	20.83	28	WT	1	7	bp2308	top_wt
387787	81.9956	270199	F	20.83	28	WT	1	7	bp2308	top_wt
387787	81.79154	270200	F	20.83	28	WT	1	7	bp2308	top_wt
387787	81.57179	270201	F	20.83	28	WT	1	7	bp2308	top_wt
387787	81.36773	270202	F	20.83	28	WT	1	7	bp2308	top_wt
387787	81.16367	270203	F	20.83	28	WT	1	7	bp2308	top_wt
387787	80.94391	270204	F	20.83	28	WT	1	7	bp2308	top_wt
387787	80.72415	270205	F	20.83	28	WT	1	7	bp2308	top_wt
387787	80.50439	270206	F	20.83	28	WT	1	7	bp2308	top_wt
387787	80.28464	270207	F	20.83	28	WT	1	7	bp2308	top_wt
387787	80.06488	270208	F	20.83	28	WT	1	7	bp2308	top_wt
387787	79.84512	270209	F	20.83	28	WT	1	7	bp2308	top_wt
387787	79.60967	270210	F	20.83	28	WT	1	7	bp2308	top_wt
387787	79.38991	270211	F	20.83	28	WT	1	7	bp2308	top_wt
387787	79.15446	270212	F	20.83	28	WT	1	7	bp2308	top_wt
387787	78.9347	270213	F	20.83	28	WT	1	7	bp2308	top_wt
387787	78.71494	270214	F	20.83	28	WT	1	7	bp2308	top_wt
387787	78.49519	270215	F	20.83	28	WT	1	7	bp2308	top_wt
387787	78.25973	270216	F	20.83	28	WT	1	7	bp2308	top_wt
387787	78.03997	270217	F	20.83	28	WT	1	7	bp2308	top_wt
387787	77.80452	270218	F	20.83	28	WT	1	7	bp2308	top_wt
387787	77.58476	270219	F	20.83	28	WT	1	7	bp2308	top_wt
387787	77.3807	270220	F	20.83	28	WT	1	7	bp2308	top_wt
387787	77.16094	270221	F	20.83	28	WT	1	7	bp2308	top_wt
387787	76.94119	270222	F	20.83	28	WT	1	7	bp2308	top_wt
387787	76.72143	270223	F	20.83	28	WT	1	7	bp2308	top_wt
387787	76.50167	270224	F	20.83	28	WT	1	7	bp2308	top_wt
387787	76.28192	270225	F	20.83	28	WT	1	7	bp2308	top_wt
387787	76.07786	270226	F	20.83	28	WT	1	7	bp2308	top_wt
387787	75.90519	270227	F	20.83	28	WT	1	7	bp2308	top_wt
387787	75.76392	270228	F	20.83	28	WT	1	7	bp2308	top_wt
387787	75.60695	270229	F	20.83	28	WT	1	7	bp2308	top_wt
387787	75.41858	270230	F	20.83	28	WT	1	7	bp2308	top_wt
387787	75.23022	270231	F	20.83	28	WT	1	7	bp2308	top_wt
387787	75.02616	270232	F	20.83	28	WT	1	7	bp2308	top_wt
387787	74.79071	270233	F	20.83	28	WT	1	7	bp2308	top_wt
387787	74.57095	270234	F	20.83	28	WT	1	7	bp2308	top_wt
387787	74.36689	270235	F	20.83	28	WT	1	7	bp2308	top_wt
387787	74.14713	270236	F	20.83	28	WT	1	7	bp2308	top_wt
387787	73.91168	270237	F	20.83	28	WT	1	7	bp2308	top_wt
387787	73.72331	270238	F	20.83	28	WT	1	7	bp2308	top_wt
387787	73.92737	270239	F	20.83	28	WT	1	7	bp2308	top_wt
387787	75.02616	270240	F	20.83	28	WT	1	7	bp2308	top_wt
387787	76.83131	270241	F	20.83	28	WT	1	7	bp2308	top_wt
387787	78.62076	270242	F	20.83	28	WT	1	7	bp2308	top_wt
387787	80.04918	270243	F	20.83	28	WT	1	7	bp2308	top_wt
387787	81.21076	270244	F	20.83	28	WT	1	7	bp2308	top_wt
387787	82.21536	270245	F	20.83	28	WT	1	7	bp2308	top_wt
387787	83.15718	270246	F	20.83	28	WT	1	7	bp2308	top_wt
387787	84.02051	270247	F	20.83	28	WT	1	7	bp2308	top_wt
387787	84.80536	270248	F	20.83	28	WT	1	7	bp2308	top_wt
387787	85.52742	270249	F	20.83	28	WT	1	7	bp2308	top_wt
387787	86.17099	270250	F	20.83	28	WT	1	7	bp2308	top_wt
387787	86.78317	270251	F	20.83	28	WT	1	7	bp2308	top_wt
387787	87.36396	270252	F	20.83	28	WT	1	7	bp2308	top_wt
387787	87.94475	270253	F	20.83	28	WT	1	7	bp2308	top_wt
387787	88.49414	270254	F	20.83	28	WT	1	7	bp2308	top_wt
387787	89.04353	270255	F	20.83	28	WT	1	7	bp2308	top_wt
387787	89.57723	270256	F	20.83	28	WT	1	7	bp2308	top_wt
387787	90.09523	270257	F	20.83	28	WT	1	7	bp2308	top_wt
387787	90.64462	270258	F	20.83	28	WT	1	7	bp2308	top_wt
387787	91.22541	270259	F	20.83	28	WT	1	7	bp2308	top_wt
387787	91.83759	270260	F	20.83	28	WT	1	7	bp2308	top_wt
387787	92.44977	270261	F	20.83	28	WT	1	7	bp2308	top_wt
387787	93.06195	270262	F	20.83	28	WT	1	7	bp2308	top_wt
387787	93.64274	270263	F	20.83	28	WT	1	7	bp2308	top_wt
387787	94.20783	270264	F	20.83	28	WT	1	7	bp2308	top_wt
387787	94.74152	270265	F	20.83	28	WT	1	7	bp2308	top_wt
387787	95.24382	270266	F	20.83	28	WT	1	7	bp2308	top_wt
387787	95.69904	270267	F	20.83	28	WT	1	7	bp2308	top_wt
387787	96.06007	270268	F	20.83	28	WT	1	7	bp2308	top_wt
387787	96.29552	270269	F	20.83	28	WT	1	7	bp2308	top_wt
387787	96.35831	270270	F	20.83	28	WT	1	7	bp2308	top_wt
387787	96.23273	270271	F	20.83	28	WT	1	7	bp2308	top_wt
387787	95.85601	270272	F	20.83	28	WT	1	7	bp2308	top_wt
387787	95.11825	270273	F	20.83	28	WT	1	7	bp2308	top_wt
387787	93.94098	270274	F	20.83	28	WT	1	7	bp2308	top_wt
387787	92.33989	270275	F	20.83	28	WT	1	7	bp2308	top_wt
387787	90.86438	270276	F	20.83	28	WT	1	7	bp2308	top_wt
387787	90.34638	270277	F	20.83	28	WT	1	7	bp2308	top_wt
387787	90.56614	270278	F	20.83	28	WT	1	7	bp2308	top_wt
387787	90.67601	270279	F	20.83	28	WT	1	7	bp2308	top_wt
387787	90.48765	270280	F	20.83	28	WT	1	7	bp2308	top_wt
387787	90.20511	270281	F	20.83	28	WT	1	7	bp2308	top_wt
387787	89.87547	270282	F	20.83	28	WT	1	7	bp2308	top_wt
387787	89.56153	270283	F	20.83	28	WT	1	7	bp2308	top_wt
387787	89.29468	270284	F	20.83	28	WT	1	7	bp2308	top_wt
387787	89.02783	270285	F	20.83	28	WT	1	7	bp2308	top_wt
387787	88.74529	270286	F	20.83	28	WT	1	7	bp2308	top_wt
387787	88.43135	270287	F	20.83	28	WT	1	7	bp2308	top_wt
387787	88.08602	270288	F	20.83	28	WT	1	7	bp2308	top_wt
387787	87.72499	270289	F	20.83	28	WT	1	7	bp2308	top_wt
387787	87.34826	270290	F	20.83	28	WT	1	7	bp2308	top_wt
387787	86.97153	270291	F	20.83	28	WT	1	7	bp2308	top_wt
387787	86.6262	270292	F	20.83	28	WT	1	7	bp2308	top_wt
387787	86.28087	270293	F	20.83	28	WT	1	7	bp2308	top_wt
387787	85.95123	270294	F	20.83	28	WT	1	7	bp2308	top_wt
387787	85.6216	270295	F	20.83	28	WT	1	7	bp2308	top_wt
387787	85.27626	270296	F	20.83	28	WT	1	7	bp2308	top_wt
387787	84.93093	270297	F	20.83	28	WT	1	7	bp2308	top_wt
387787	84.5856	270298	F	20.83	28	WT	1	7	bp2308	top_wt
387787	84.27166	270299	F	20.83	28	WT	1	7	bp2308	top_wt
387787	83.97342	270300	F	20.83	28	WT	1	7	bp2308	top_wt
387787	83.67518	270301	F	20.83	28	WT	1	7	bp2308	top_wt
387787	83.40833	270302	F	20.83	28	WT	1	7	bp2308	top_wt
387787	83.14148	270303	F	20.83	28	WT	1	7	bp2308	top_wt
387787	82.89033	270304	F	20.83	28	WT	1	7	bp2308	top_wt
387787	82.65488	270305	F	20.83	28	WT	1	7	bp2308	top_wt
387787	82.40372	270306	F	20.83	28	WT	1	7	bp2308	top_wt
387787	82.16827	270307	F	20.83	28	WT	1	7	bp2308	top_wt
387787	81.91712	270308	F	20.83	28	WT	1	7	bp2308	top_wt
387787	81.68166	270309	F	20.83	28	WT	1	7	bp2308	top_wt
387787	81.44621	270310	F	20.83	28	WT	1	7	bp2308	top_wt
387787	81.21076	270311	F	20.83	28	WT	1	7	bp2308	top_wt
387787	80.9753	270312	F	20.83	28	WT	1	7	bp2308	top_wt
387787	80.75555	270313	F	20.83	28	WT	1	7	bp2308	top_wt
387787	80.50439	270314	F	20.83	28	WT	1	7	bp2308	top_wt
387787	80.25324	270315	F	20.83	28	WT	1	7	bp2308	top_wt
387787	80.01779	270316	F	20.83	28	WT	1	7	bp2308	top_wt
387787	79.79803	270317	F	20.83	28	WT	1	7	bp2308	top_wt
387787	79.59397	270318	F	20.83	28	WT	1	7	bp2308	top_wt
387787	79.37421	270319	F	20.83	28	WT	1	7	bp2308	top_wt
387787	79.15446	270320	F	20.83	28	WT	1	7	bp2308	top_wt
387787	78.9347	270321	F	20.83	28	WT	1	7	bp2308	top_wt
387787	78.71494	270322	F	20.83	28	WT	1	7	bp2308	top_wt
387787	78.47949	270323	F	20.83	28	WT	1	7	bp2308	top_wt
387787	78.24403	270324	F	20.83	28	WT	1	7	bp2308	top_wt
387787	78.02428	270325	F	20.83	28	WT	1	7	bp2308	top_wt
387787	77.78882	270326	F	20.83	28	WT	1	7	bp2308	top_wt
387787	77.53767	270327	F	20.83	28	WT	1	7	bp2308	top_wt
387787	77.30222	270328	F	20.83	28	WT	1	7	bp2308	top_wt
387787	77.06676	270329	F	20.83	28	WT	1	7	bp2308	top_wt
387787	76.83131	270330	F	20.83	28	WT	1	7	bp2308	top_wt
387787	76.59585	270331	F	20.83	28	WT	1	7	bp2308	top_wt
387787	76.3447	270332	F	20.83	28	WT	1	7	bp2308	top_wt
387787	76.10925	270333	F	20.83	28	WT	1	7	bp2308	top_wt
387787	75.88949	270334	F	20.83	28	WT	1	7	bp2308	top_wt
387787	75.70113	270335	F	20.83	28	WT	1	7	bp2308	top_wt
387787	75.55986	270336	F	20.83	28	WT	1	7	bp2308	top_wt
387787	75.43428	270337	F	20.83	28	WT	1	7	bp2308	top_wt
387787	75.24592	270338	F	20.83	28	WT	1	7	bp2308	top_wt
387787	75.02616	270339	F	20.83	28	WT	1	7	bp2308	top_wt
387787	74.8064	270340	F	20.83	28	WT	1	7	bp2308	top_wt
387787	74.57095	270341	F	20.83	28	WT	1	7	bp2308	top_wt
387787	74.36689	270342	F	20.83	28	WT	1	7	bp2308	top_wt
387787	74.16283	270343	F	20.83	28	WT	1	7	bp2308	top_wt
387787	73.95877	270344	F	20.83	28	WT	1	7	bp2308	top_wt
387787	73.75471	270345	F	20.83	28	WT	1	7	bp2308	top_wt
387787	73.53495	270346	F	20.83	28	WT	1	7	bp2308	top_wt
387787	73.47216	270347	F	20.83	28	WT	1	7	bp2308	top_wt
387787	74.08434	270348	F	20.83	28	WT	1	7	bp2308	top_wt
387787	75.63834	270349	F	20.83	28	WT	1	7	bp2308	top_wt
387787	77.55337	270350	F	20.83	28	WT	1	7	bp2308	top_wt
387787	79.21724	270351	F	20.83	28	WT	1	7	bp2308	top_wt
387787	80.52009	270352	F	20.83	28	WT	1	7	bp2308	top_wt
387787	81.60318	270353	F	20.83	28	WT	1	7	bp2308	top_wt
387787	82.59209	270354	F	20.83	28	WT	1	7	bp2308	top_wt
387787	83.50251	270355	F	20.83	28	WT	1	7	bp2308	top_wt
387787	84.33445	270356	F	20.83	28	WT	1	7	bp2308	top_wt
387787	85.0879	270357	F	20.83	28	WT	1	7	bp2308	top_wt
387787	85.80996	270358	F	20.83	28	WT	1	7	bp2308	top_wt
387787	86.51632	270359	F	20.83	28	WT	1	7	bp2308	top_wt
387787	87.1756	270360	F	20.83	28	WT	1	7	bp2308	top_wt
387787	87.83487	270361	F	20.83	28	WT	1	7	bp2308	top_wt
387787	88.44705	270362	F	20.83	28	WT	1	7	bp2308	top_wt
387787	89.05923	270363	F	20.83	28	WT	1	7	bp2308	top_wt
387787	89.65571	270364	F	20.83	28	WT	1	7	bp2308	top_wt
387787	90.2522	270365	F	20.83	28	WT	1	7	bp2308	top_wt
387787	90.86438	270366	F	20.83	28	WT	1	7	bp2308	top_wt
387787	91.50795	270367	F	20.83	28	WT	1	7	bp2308	top_wt
387787	92.15153	270368	F	20.83	28	WT	1	7	bp2308	top_wt
387787	92.8265	270369	F	20.83	28	WT	1	7	bp2308	top_wt
387787	93.51716	270370	F	20.83	28	WT	1	7	bp2308	top_wt
387787	94.20783	270371	F	20.83	28	WT	1	7	bp2308	top_wt
387787	94.88279	270372	F	20.83	28	WT	1	7	bp2308	top_wt
387787	95.52637	270373	F	20.83	28	WT	1	7	bp2308	top_wt
387787	96.13855	270374	F	20.83	28	WT	1	7	bp2308	top_wt
387787	96.71934	270375	F	20.83	28	WT	1	7	bp2308	top_wt
387787	97.20594	270376	F	20.83	28	WT	1	7	bp2308	top_wt
387787	97.62976	270377	F	20.83	28	WT	1	7	bp2308	top_wt
387787	97.9437	270378	F	20.83	28	WT	1	7	bp2308	top_wt
387787	98.11637	270379	F	20.83	28	WT	1	7	bp2308	top_wt
387787	98.10067	270380	F	20.83	28	WT	1	7	bp2308	top_wt
387787	97.84952	270381	F	20.83	28	WT	1	7	bp2308	top_wt
387787	97.28443	270382	F	20.83	28	WT	1	7	bp2308	top_wt
387787	96.29552	270383	F	20.83	28	WT	1	7	bp2308	top_wt
387787	94.82001	270384	F	20.83	28	WT	1	7	bp2308	top_wt
387787	93.04625	270385	F	20.83	28	WT	1	7	bp2308	top_wt
387787	91.7591	270386	F	20.83	28	WT	1	7	bp2308	top_wt
387787	91.49225	270387	F	20.83	28	WT	1	7	bp2308	top_wt
387787	91.58644	270388	F	20.83	28	WT	1	7	bp2308	top_wt
387787	91.42947	270389	F	20.83	28	WT	1	7	bp2308	top_wt
387787	91.17832	270390	F	20.83	28	WT	1	7	bp2308	top_wt
387787	90.91147	270391	F	20.83	28	WT	1	7	bp2308	top_wt
387787	90.66032	270392	F	20.83	28	WT	1	7	bp2308	top_wt
387787	90.40917	270393	F	20.83	28	WT	1	7	bp2308	top_wt
387787	90.15801	270394	F	20.83	28	WT	1	7	bp2308	top_wt
387787	89.84408	270395	F	20.83	28	WT	1	7	bp2308	top_wt
387787	89.51444	270396	F	20.83	28	WT	1	7	bp2308	top_wt
387787	89.15341	270397	F	20.83	28	WT	1	7	bp2308	top_wt
387787	88.77668	270398	F	20.83	28	WT	1	7	bp2308	top_wt
387787	88.39996	270399	F	20.83	28	WT	1	7	bp2308	top_wt
391752	84.54545	270001	M	26.3	27	KO	0	3	bp2308	NA
391752	84.1536	270002	M	26.3	27	KO	0	3	bp2308	NA
391752	83.77743	270003	M	26.3	27	KO	0	3	bp2308	NA
391752	83.40125	270004	M	26.3	27	KO	0	3	bp2308	NA
391752	83.04075	270005	M	26.3	27	KO	0	3	bp2308	NA
391752	82.69592	270006	M	26.3	27	KO	0	3	bp2308	NA
391752	82.36677	270007	M	26.3	27	KO	0	3	bp2308	NA
391752	82.02194	270008	M	26.3	27	KO	0	3	bp2308	NA
391752	81.70846	270009	M	26.3	27	KO	0	3	bp2308	NA
391752	81.41066	270010	M	26.3	27	KO	0	3	bp2308	NA
391752	81.11285	270011	M	26.3	27	KO	0	3	bp2308	NA
391752	80.81505	270012	M	26.3	27	KO	0	3	bp2308	NA
391752	80.53291	270013	M	26.3	27	KO	0	3	bp2308	NA
391752	80.26646	270014	M	26.3	27	KO	0	3	bp2308	NA
391752	80	270015	M	26.3	27	KO	0	3	bp2308	NA
391752	79.73354	270016	M	26.3	27	KO	0	3	bp2308	NA
391752	79.48276	270017	M	26.3	27	KO	0	3	bp2308	NA
391752	79.24765	270018	M	26.3	27	KO	0	3	bp2308	NA
391752	78.99686	270019	M	26.3	27	KO	0	3	bp2308	NA
391752	78.73041	270020	M	26.3	27	KO	0	3	bp2308	NA
391752	78.46395	270021	M	26.3	27	KO	0	3	bp2308	NA
391752	78.21316	270022	M	26.3	27	KO	0	3	bp2308	NA
391752	77.96238	270023	M	26.3	27	KO	0	3	bp2308	NA
391752	77.7116	270024	M	26.3	27	KO	0	3	bp2308	NA
391752	77.46081	270025	M	26.3	27	KO	0	3	bp2308	NA
391752	77.19436	270026	M	26.3	27	KO	0	3	bp2308	NA
391752	76.94357	270027	M	26.3	27	KO	0	3	bp2308	NA
391752	76.67711	270028	M	26.3	27	KO	0	3	bp2308	NA
391752	76.41066	270029	M	26.3	27	KO	0	3	bp2308	NA
391752	76.17555	270030	M	26.3	27	KO	0	3	bp2308	NA
391752	75.94044	270031	M	26.3	27	KO	0	3	bp2308	NA
391752	75.70533	270032	M	26.3	27	KO	0	3	bp2308	NA
391752	75.47022	270033	M	26.3	27	KO	0	3	bp2308	NA
391752	75.25078	270034	M	26.3	27	KO	0	3	bp2308	NA
391752	75.03135	270035	M	26.3	27	KO	0	3	bp2308	NA
391752	74.82758	270036	M	26.3	27	KO	0	3	bp2308	NA
391752	74.60815	270037	M	26.3	27	KO	0	3	bp2308	NA
391752	74.38871	270038	M	26.3	27	KO	0	3	bp2308	NA
391752	74.1536	270039	M	26.3	27	KO	0	3	bp2308	NA
391752	73.91849	270040	M	26.3	27	KO	0	3	bp2308	NA
391752	73.68338	270041	M	26.3	27	KO	0	3	bp2308	NA
391752	73.44827	270042	M	26.3	27	KO	0	3	bp2308	NA
391752	73.21316	270043	M	26.3	27	KO	0	3	bp2308	NA
391752	72.97805	270044	M	26.3	27	KO	0	3	bp2308	NA
391752	72.74295	270045	M	26.3	27	KO	0	3	bp2308	NA
391752	72.49216	270046	M	26.3	27	KO	0	3	bp2308	NA
391752	72.25705	270047	M	26.3	27	KO	0	3	bp2308	NA
391752	72.00627	270048	M	26.3	27	KO	0	3	bp2308	NA
391752	71.77116	270049	M	26.3	27	KO	0	3	bp2308	NA
391752	71.52037	270050	M	26.3	27	KO	0	3	bp2308	NA
391752	71.26959	270051	M	26.3	27	KO	0	3	bp2308	NA
391752	71.03448	270052	M	26.3	27	KO	0	3	bp2308	NA
391752	70.7837	270053	M	26.3	27	KO	0	3	bp2308	NA
391752	70.54859	270054	M	26.3	27	KO	0	3	bp2308	NA
391752	70.32915	270055	M	26.3	27	KO	0	3	bp2308	NA
391752	70.12539	270056	M	26.3	27	KO	0	3	bp2308	NA
391752	69.90595	270057	M	26.3	27	KO	0	3	bp2308	NA
391752	69.70219	270058	M	26.3	27	KO	0	3	bp2308	NA
391752	69.49843	270059	M	26.3	27	KO	0	3	bp2308	NA
391752	69.29467	270060	M	26.3	27	KO	0	3	bp2308	NA
391752	69.07523	270061	M	26.3	27	KO	0	3	bp2308	NA
391752	68.87147	270062	M	26.3	27	KO	0	3	bp2308	NA
391752	68.65204	270063	M	26.3	27	KO	0	3	bp2308	NA
391752	68.41693	270064	M	26.3	27	KO	0	3	bp2308	NA
391752	68.13479	270065	M	26.3	27	KO	0	3	bp2308	NA
391752	67.83699	270066	M	26.3	27	KO	0	3	bp2308	NA
391752	67.53918	270067	M	26.3	27	KO	0	3	bp2308	NA
391752	67.24138	270068	M	26.3	27	KO	0	3	bp2308	NA
391752	66.99059	270069	M	26.3	27	KO	0	3	bp2308	NA
391752	66.73981	270070	M	26.3	27	KO	0	3	bp2308	NA
391752	66.5047	270071	M	26.3	27	KO	0	3	bp2308	NA
391752	66.30094	270072	M	26.3	27	KO	0	3	bp2308	NA
391752	66.11285	270073	M	26.3	27	KO	0	3	bp2308	NA
391752	66.0815	270074	M	26.3	27	KO	0	3	bp2308	NA
391752	66.70846	270075	M	26.3	27	KO	0	3	bp2308	NA
391752	68.3699	270076	M	26.3	27	KO	0	3	bp2308	NA
391752	70.64263	270077	M	26.3	27	KO	0	3	bp2308	NA
391752	72.74295	270078	M	26.3	27	KO	0	3	bp2308	NA
391752	74.34169	270079	M	26.3	27	KO	0	3	bp2308	NA
391752	75.53291	270080	M	26.3	27	KO	0	3	bp2308	NA
391752	76.55172	270081	M	26.3	27	KO	0	3	bp2308	NA
391752	77.57053	270082	M	26.3	27	KO	0	3	bp2308	NA
391752	78.60501	270083	M	26.3	27	KO	0	3	bp2308	NA
391752	79.62382	270084	M	26.3	27	KO	0	3	bp2308	NA
391752	80.62696	270085	M	26.3	27	KO	0	3	bp2308	NA
391752	81.58307	270086	M	26.3	27	KO	0	3	bp2308	NA
391752	82.46081	270087	M	26.3	27	KO	0	3	bp2308	NA
391752	83.26019	270088	M	26.3	27	KO	0	3	bp2308	NA
391752	83.99686	270089	M	26.3	27	KO	0	3	bp2308	NA
391752	84.67084	270090	M	26.3	27	KO	0	3	bp2308	NA
391752	85.31348	270091	M	26.3	27	KO	0	3	bp2308	NA
391752	85.89341	270092	M	26.3	27	KO	0	3	bp2308	NA
391752	86.442	270093	M	26.3	27	KO	0	3	bp2308	NA
391752	86.95925	270094	M	26.3	27	KO	0	3	bp2308	NA
391752	87.46081	270095	M	26.3	27	KO	0	3	bp2308	NA
391752	87.94671	270096	M	26.3	27	KO	0	3	bp2308	NA
391752	88.46395	270097	M	26.3	27	KO	0	3	bp2308	NA
391752	88.98119	270098	M	26.3	27	KO	0	3	bp2308	NA
391752	89.5141	270099	M	26.3	27	KO	0	3	bp2308	NA
391752	90.09404	270100	M	26.3	27	KO	0	3	bp2308	NA
391752	90.68965	270101	M	26.3	27	KO	0	3	bp2308	NA
391752	91.30094	270102	M	26.3	27	KO	0	3	bp2308	NA
391752	91.9279	270103	M	26.3	27	KO	0	3	bp2308	NA
391752	92.57053	270104	M	26.3	27	KO	0	3	bp2308	NA
391752	93.19749	270105	M	26.3	27	KO	0	3	bp2308	NA
391752	93.77743	270106	M	26.3	27	KO	0	3	bp2308	NA
391752	94.26332	270107	M	26.3	27	KO	0	3	bp2308	NA
391752	94.68652	270108	M	26.3	27	KO	0	3	bp2308	NA
391752	94.98432	270109	M	26.3	27	KO	0	3	bp2308	NA
391752	95.10972	270110	M	26.3	27	KO	0	3	bp2308	NA
391752	95	270111	M	26.3	27	KO	0	3	bp2308	NA
391752	94.60815	270112	M	26.3	27	KO	0	3	bp2308	NA
391752	93.7931	270113	M	26.3	27	KO	0	3	bp2308	NA
391752	92.49216	270114	M	26.3	27	KO	0	3	bp2308	NA
391752	90.86207	270115	M	26.3	27	KO	0	3	bp2308	NA
391752	89.71787	270116	M	26.3	27	KO	0	3	bp2308	NA
391752	89.70219	270117	M	26.3	27	KO	0	3	bp2308	NA
391752	90.03135	270118	M	26.3	27	KO	0	3	bp2308	NA
391752	89.90595	270119	M	26.3	27	KO	0	3	bp2308	NA
391752	89.5141	270120	M	26.3	27	KO	0	3	bp2308	NA
391752	89.10658	270121	M	26.3	27	KO	0	3	bp2308	NA
391752	88.7931	270122	M	26.3	27	KO	0	3	bp2308	NA
391752	88.57367	270123	M	26.3	27	KO	0	3	bp2308	NA
391752	88.35423	270124	M	26.3	27	KO	0	3	bp2308	NA
391752	88.11912	270125	M	26.3	27	KO	0	3	bp2308	NA
391752	87.86834	270126	M	26.3	27	KO	0	3	bp2308	NA
391752	87.5862	270127	M	26.3	27	KO	0	3	bp2308	NA
391752	87.25705	270128	M	26.3	27	KO	0	3	bp2308	NA
391752	86.9279	270129	M	26.3	27	KO	0	3	bp2308	NA
391752	86.58307	270130	M	26.3	27	KO	0	3	bp2308	NA
391752	86.23824	270131	M	26.3	27	KO	0	3	bp2308	NA
391752	85.89341	270132	M	26.3	27	KO	0	3	bp2308	NA
391752	85.54859	270133	M	26.3	27	KO	0	3	bp2308	NA
391752	85.20376	270134	M	26.3	27	KO	0	3	bp2308	NA
391752	84.84326	270135	M	26.3	27	KO	0	3	bp2308	NA
391752	84.46708	270136	M	26.3	27	KO	0	3	bp2308	NA
391752	84.09091	270137	M	26.3	27	KO	0	3	bp2308	NA
391752	83.73041	270138	M	26.3	27	KO	0	3	bp2308	NA
391752	83.38558	270139	M	26.3	27	KO	0	3	bp2308	NA
391752	83.04075	270140	M	26.3	27	KO	0	3	bp2308	NA
391752	82.69592	270141	M	26.3	27	KO	0	3	bp2308	NA
391752	82.38244	270142	M	26.3	27	KO	0	3	bp2308	NA
391752	82.06896	270143	M	26.3	27	KO	0	3	bp2308	NA
391752	81.77116	270144	M	26.3	27	KO	0	3	bp2308	NA
391752	81.47335	270145	M	26.3	27	KO	0	3	bp2308	NA
391752	81.17555	270146	M	26.3	27	KO	0	3	bp2308	NA
391752	80.89342	270147	M	26.3	27	KO	0	3	bp2308	NA
391752	80.61128	270148	M	26.3	27	KO	0	3	bp2308	NA
391752	80.32915	270149	M	26.3	27	KO	0	3	bp2308	NA
391752	80.06269	270150	M	26.3	27	KO	0	3	bp2308	NA
391752	79.81191	270151	M	26.3	27	KO	0	3	bp2308	NA
391752	79.54545	270152	M	26.3	27	KO	0	3	bp2308	NA
391752	79.29467	270153	M	26.3	27	KO	0	3	bp2308	NA
391752	79.02821	270154	M	26.3	27	KO	0	3	bp2308	NA
391752	78.7931	270155	M	26.3	27	KO	0	3	bp2308	NA
391752	78.54232	270156	M	26.3	27	KO	0	3	bp2308	NA
391752	78.29153	270157	M	26.3	27	KO	0	3	bp2308	NA
391752	78.05642	270158	M	26.3	27	KO	0	3	bp2308	NA
391752	77.82131	270159	M	26.3	27	KO	0	3	bp2308	NA
391752	77.58621	270160	M	26.3	27	KO	0	3	bp2308	NA
391752	77.33542	270161	M	26.3	27	KO	0	3	bp2308	NA
391752	77.10031	270162	M	26.3	27	KO	0	3	bp2308	NA
391752	76.8652	270163	M	26.3	27	KO	0	3	bp2308	NA
391752	76.64577	270164	M	26.3	27	KO	0	3	bp2308	NA
391752	76.42633	270165	M	26.3	27	KO	0	3	bp2308	NA
391752	76.20689	270166	M	26.3	27	KO	0	3	bp2308	NA
391752	75.98746	270167	M	26.3	27	KO	0	3	bp2308	NA
391752	75.76802	270168	M	26.3	27	KO	0	3	bp2308	NA
391752	75.53291	270169	M	26.3	27	KO	0	3	bp2308	NA
391752	75.31348	270170	M	26.3	27	KO	0	3	bp2308	NA
391752	75.07837	270171	M	26.3	27	KO	0	3	bp2308	NA
391752	74.84326	270172	M	26.3	27	KO	0	3	bp2308	NA
391752	74.60815	270173	M	26.3	27	KO	0	3	bp2308	NA
391752	74.35737	270174	M	26.3	27	KO	0	3	bp2308	NA
391752	74.12226	270175	M	26.3	27	KO	0	3	bp2308	NA
391752	73.90282	270176	M	26.3	27	KO	0	3	bp2308	NA
391752	73.68338	270177	M	26.3	27	KO	0	3	bp2308	NA
391752	73.46395	270178	M	26.3	27	KO	0	3	bp2308	NA
391752	73.24451	270179	M	26.3	27	KO	0	3	bp2308	NA
391752	73.0094	270180	M	26.3	27	KO	0	3	bp2308	NA
391752	72.78997	270181	M	26.3	27	KO	0	3	bp2308	NA
391752	72.55486	270182	M	26.3	27	KO	0	3	bp2308	NA
391752	72.31975	270183	M	26.3	27	KO	0	3	bp2308	NA
391752	72.06896	270184	M	26.3	27	KO	0	3	bp2308	NA
391752	71.83385	270185	M	26.3	27	KO	0	3	bp2308	NA
391752	71.58307	270186	M	26.3	27	KO	0	3	bp2308	NA
391752	71.34796	270187	M	26.3	27	KO	0	3	bp2308	NA
391752	71.11285	270188	M	26.3	27	KO	0	3	bp2308	NA
391752	70.86207	270189	M	26.3	27	KO	0	3	bp2308	NA
391752	70.64263	270190	M	26.3	27	KO	0	3	bp2308	NA
391752	70.4232	270191	M	26.3	27	KO	0	3	bp2308	NA
391752	70.20376	270192	M	26.3	27	KO	0	3	bp2308	NA
391752	70.01567	270193	M	26.3	27	KO	0	3	bp2308	NA
391752	69.79624	270194	M	26.3	27	KO	0	3	bp2308	NA
391752	69.5768	270195	M	26.3	27	KO	0	3	bp2308	NA
391752	69.35737	270196	M	26.3	27	KO	0	3	bp2308	NA
391752	69.10658	270197	M	26.3	27	KO	0	3	bp2308	NA
391752	68.82445	270198	M	26.3	27	KO	0	3	bp2308	NA
391752	68.52664	270199	M	26.3	27	KO	0	3	bp2308	NA
391752	68.22884	270200	M	26.3	27	KO	0	3	bp2308	NA
391752	67.94671	270201	M	26.3	27	KO	0	3	bp2308	NA
391752	67.68025	270202	M	26.3	27	KO	0	3	bp2308	NA
391752	67.42947	270203	M	26.3	27	KO	0	3	bp2308	NA
391752	67.17868	270204	M	26.3	27	KO	0	3	bp2308	NA
391752	66.94357	270205	M	26.3	27	KO	0	3	bp2308	NA
391752	66.72414	270206	M	26.3	27	KO	0	3	bp2308	NA
391752	66.67711	270207	M	26.3	27	KO	0	3	bp2308	NA
391752	67.24138	270208	M	26.3	27	KO	0	3	bp2308	NA
391752	68.80878	270209	M	26.3	27	KO	0	3	bp2308	NA
391752	71.00313	270210	M	26.3	27	KO	0	3	bp2308	NA
391752	73.10345	270211	M	26.3	27	KO	0	3	bp2308	NA
391752	74.71787	270212	M	26.3	27	KO	0	3	bp2308	NA
391752	75.89342	270213	M	26.3	27	KO	0	3	bp2308	NA
391752	76.84953	270214	M	26.3	27	KO	0	3	bp2308	NA
391752	77.78997	270215	M	26.3	27	KO	0	3	bp2308	NA
391752	78.7931	270216	M	26.3	27	KO	0	3	bp2308	NA
391752	79.81191	270217	M	26.3	27	KO	0	3	bp2308	NA
391752	80.84639	270218	M	26.3	27	KO	0	3	bp2308	NA
391752	81.81818	270219	M	26.3	27	KO	0	3	bp2308	NA
391752	82.69592	270220	M	26.3	27	KO	0	3	bp2308	NA
391752	83.4953	270221	M	26.3	27	KO	0	3	bp2308	NA
391752	84.2163	270222	M	26.3	27	KO	0	3	bp2308	NA
391752	84.87461	270223	M	26.3	27	KO	0	3	bp2308	NA
391752	85.47022	270224	M	26.3	27	KO	0	3	bp2308	NA
391752	86.00313	270225	M	26.3	27	KO	0	3	bp2308	NA
391752	86.48903	270226	M	26.3	27	KO	0	3	bp2308	NA
391752	86.9279	270227	M	26.3	27	KO	0	3	bp2308	NA
391752	87.33542	270228	M	26.3	27	KO	0	3	bp2308	NA
391752	87.74294	270229	M	26.3	27	KO	0	3	bp2308	NA
391752	88.15047	270230	M	26.3	27	KO	0	3	bp2308	NA
391752	88.57367	270231	M	26.3	27	KO	0	3	bp2308	NA
391752	89.04389	270232	M	26.3	27	KO	0	3	bp2308	NA
391752	89.54545	270233	M	26.3	27	KO	0	3	bp2308	NA
391752	90.07837	270234	M	26.3	27	KO	0	3	bp2308	NA
391752	90.65831	270235	M	26.3	27	KO	0	3	bp2308	NA
391752	91.26959	270236	M	26.3	27	KO	0	3	bp2308	NA
391752	91.89655	270237	M	26.3	27	KO	0	3	bp2308	NA
391752	92.47649	270238	M	26.3	27	KO	0	3	bp2308	NA
391752	93.0094	270239	M	26.3	27	KO	0	3	bp2308	NA
391752	93.47962	270240	M	26.3	27	KO	0	3	bp2308	NA
391752	93.8558	270241	M	26.3	27	KO	0	3	bp2308	NA
391752	94.09091	270242	M	26.3	27	KO	0	3	bp2308	NA
391752	94.1536	270243	M	26.3	27	KO	0	3	bp2308	NA
391752	93.96552	270244	M	26.3	27	KO	0	3	bp2308	NA
391752	93.4326	270245	M	26.3	27	KO	0	3	bp2308	NA
391752	92.49216	270246	M	26.3	27	KO	0	3	bp2308	NA
391752	91.0815	270247	M	26.3	27	KO	0	3	bp2308	NA
391752	89.5141	270248	M	26.3	27	KO	0	3	bp2308	NA
391752	88.73041	270249	M	26.3	27	KO	0	3	bp2308	NA
391752	88.88715	270250	M	26.3	27	KO	0	3	bp2308	NA
391752	88.98119	270251	M	26.3	27	KO	0	3	bp2308	NA
391752	88.68338	270252	M	26.3	27	KO	0	3	bp2308	NA
391752	88.22884	270253	M	26.3	27	KO	0	3	bp2308	NA
391752	87.82131	270254	M	26.3	27	KO	0	3	bp2308	NA
391752	87.49216	270255	M	26.3	27	KO	0	3	bp2308	NA
391752	87.24138	270256	M	26.3	27	KO	0	3	bp2308	NA
391752	87.00627	270257	M	26.3	27	KO	0	3	bp2308	NA
391752	86.77116	270258	M	26.3	27	KO	0	3	bp2308	NA
391752	86.5047	270259	M	26.3	27	KO	0	3	bp2308	NA
391752	86.20689	270260	M	26.3	27	KO	0	3	bp2308	NA
391752	85.89341	270261	M	26.3	27	KO	0	3	bp2308	NA
391752	85.56426	270262	M	26.3	27	KO	0	3	bp2308	NA
391752	85.21943	270263	M	26.3	27	KO	0	3	bp2308	NA
391752	84.85893	270264	M	26.3	27	KO	0	3	bp2308	NA
391752	84.5141	270265	M	26.3	27	KO	0	3	bp2308	NA
391752	84.13793	270266	M	26.3	27	KO	0	3	bp2308	NA
391752	83.76175	270267	M	26.3	27	KO	0	3	bp2308	NA
391752	83.3699	270268	M	26.3	27	KO	0	3	bp2308	NA
391752	82.94671	270269	M	26.3	27	KO	0	3	bp2308	NA
391752	82.52351	270270	M	26.3	27	KO	0	3	bp2308	NA
391752	82.11599	270271	M	26.3	27	KO	0	3	bp2308	NA
391752	81.70846	270272	M	26.3	27	KO	0	3	bp2308	NA
391752	81.31661	270273	M	26.3	27	KO	0	3	bp2308	NA
391752	80.97178	270274	M	26.3	27	KO	0	3	bp2308	NA
391752	80.62696	270275	M	26.3	27	KO	0	3	bp2308	NA
391752	80.2978	270276	M	26.3	27	KO	0	3	bp2308	NA
391752	80	270277	M	26.3	27	KO	0	3	bp2308	NA
391752	79.71787	270278	M	26.3	27	KO	0	3	bp2308	NA
391752	79.43573	270279	M	26.3	27	KO	0	3	bp2308	NA
391752	79.1536	270280	M	26.3	27	KO	0	3	bp2308	NA
391752	78.87147	270281	M	26.3	27	KO	0	3	bp2308	NA
391752	78.60501	270282	M	26.3	27	KO	0	3	bp2308	NA
391752	78.32288	270283	M	26.3	27	KO	0	3	bp2308	NA
391752	78.05642	270284	M	26.3	27	KO	0	3	bp2308	NA
391752	77.78997	270285	M	26.3	27	KO	0	3	bp2308	NA
391752	77.52351	270286	M	26.3	27	KO	0	3	bp2308	NA
391752	77.24138	270287	M	26.3	27	KO	0	3	bp2308	NA
391752	76.97492	270288	M	26.3	27	KO	0	3	bp2308	NA
391752	76.70846	270289	M	26.3	27	KO	0	3	bp2308	NA
391752	76.47335	270290	M	26.3	27	KO	0	3	bp2308	NA
391752	76.22257	270291	M	26.3	27	KO	0	3	bp2308	NA
391752	75.98746	270292	M	26.3	27	KO	0	3	bp2308	NA
391752	75.75235	270293	M	26.3	27	KO	0	3	bp2308	NA
391752	75.53291	270294	M	26.3	27	KO	0	3	bp2308	NA
391752	75.31348	270295	M	26.3	27	KO	0	3	bp2308	NA
391752	75.10972	270296	M	26.3	27	KO	0	3	bp2308	NA
391752	74.90595	270297	M	26.3	27	KO	0	3	bp2308	NA
391752	74.70219	270298	M	26.3	27	KO	0	3	bp2308	NA
391752	74.5141	270299	M	26.3	27	KO	0	3	bp2308	NA
391752	74.31034	270300	M	26.3	27	KO	0	3	bp2308	NA
391752	74.10658	270301	M	26.3	27	KO	0	3	bp2308	NA
391752	73.91849	270302	M	26.3	27	KO	0	3	bp2308	NA
391752	73.73041	270303	M	26.3	27	KO	0	3	bp2308	NA
391752	73.52664	270304	M	26.3	27	KO	0	3	bp2308	NA
391752	73.35423	270305	M	26.3	27	KO	0	3	bp2308	NA
391752	73.18182	270306	M	26.3	27	KO	0	3	bp2308	NA
391752	73.02508	270307	M	26.3	27	KO	0	3	bp2308	NA
391752	72.85266	270308	M	26.3	27	KO	0	3	bp2308	NA
391752	72.68025	270309	M	26.3	27	KO	0	3	bp2308	NA
391752	72.50784	270310	M	26.3	27	KO	0	3	bp2308	NA
391752	72.36677	270311	M	26.3	27	KO	0	3	bp2308	NA
391752	72.2257	270312	M	26.3	27	KO	0	3	bp2308	NA
391752	72.06896	270313	M	26.3	27	KO	0	3	bp2308	NA
391752	71.91222	270314	M	26.3	27	KO	0	3	bp2308	NA
391752	71.77116	270315	M	26.3	27	KO	0	3	bp2308	NA
391752	71.64577	270316	M	26.3	27	KO	0	3	bp2308	NA
391752	71.52037	270317	M	26.3	27	KO	0	3	bp2308	NA
391752	71.37931	270318	M	26.3	27	KO	0	3	bp2308	NA
391752	71.25392	270319	M	26.3	27	KO	0	3	bp2308	NA
391752	71.12853	270320	M	26.3	27	KO	0	3	bp2308	NA
391752	71.01881	270321	M	26.3	27	KO	0	3	bp2308	NA
391752	70.89342	270322	M	26.3	27	KO	0	3	bp2308	NA
391752	70.7837	270323	M	26.3	27	KO	0	3	bp2308	NA
391752	70.67398	270324	M	26.3	27	KO	0	3	bp2308	NA
391752	70.54859	270325	M	26.3	27	KO	0	3	bp2308	NA
391752	70.4232	270326	M	26.3	27	KO	0	3	bp2308	NA
391752	70.26646	270327	M	26.3	27	KO	0	3	bp2308	NA
391752	70.10972	270328	M	26.3	27	KO	0	3	bp2308	NA
391752	69.92163	270329	M	26.3	27	KO	0	3	bp2308	NA
391752	69.70219	270330	M	26.3	27	KO	0	3	bp2308	NA
391752	69.46708	270331	M	26.3	27	KO	0	3	bp2308	NA
391752	69.24765	270332	M	26.3	27	KO	0	3	bp2308	NA
391752	69.04389	270333	M	26.3	27	KO	0	3	bp2308	NA
391752	68.88715	270334	M	26.3	27	KO	0	3	bp2308	NA
391752	68.74608	270335	M	26.3	27	KO	0	3	bp2308	NA
391752	68.58934	270336	M	26.3	27	KO	0	3	bp2308	NA
391752	68.44827	270337	M	26.3	27	KO	0	3	bp2308	NA
391752	68.30721	270338	M	26.3	27	KO	0	3	bp2308	NA
391752	68.22884	270339	M	26.3	27	KO	0	3	bp2308	NA
391752	68.47962	270340	M	26.3	27	KO	0	3	bp2308	NA
391752	69.56113	270341	M	26.3	27	KO	0	3	bp2308	NA
391752	71.5674	270342	M	26.3	27	KO	0	3	bp2308	NA
391752	73.84012	270343	M	26.3	27	KO	0	3	bp2308	NA
391752	75.76802	270344	M	26.3	27	KO	0	3	bp2308	NA
391752	77.2257	270345	M	26.3	27	KO	0	3	bp2308	NA
391752	78.38558	270346	M	26.3	27	KO	0	3	bp2308	NA
391752	79.37304	270347	M	26.3	27	KO	0	3	bp2308	NA
391752	80.25078	270348	M	26.3	27	KO	0	3	bp2308	NA
391752	81.1442	270349	M	26.3	27	KO	0	3	bp2308	NA
391752	82.03762	270350	M	26.3	27	KO	0	3	bp2308	NA
391752	82.89968	270351	M	26.3	27	KO	0	3	bp2308	NA
391752	83.71473	270352	M	26.3	27	KO	0	3	bp2308	NA
391752	84.46708	270353	M	26.3	27	KO	0	3	bp2308	NA
391752	85.14106	270354	M	26.3	27	KO	0	3	bp2308	NA
391752	85.75235	270355	M	26.3	27	KO	0	3	bp2308	NA
391752	86.31661	270356	M	26.3	27	KO	0	3	bp2308	NA
391752	86.83385	270357	M	26.3	27	KO	0	3	bp2308	NA
391752	87.30407	270358	M	26.3	27	KO	0	3	bp2308	NA
391752	87.72727	270359	M	26.3	27	KO	0	3	bp2308	NA
391752	88.13479	270360	M	26.3	27	KO	0	3	bp2308	NA
391752	88.55799	270361	M	26.3	27	KO	0	3	bp2308	NA
391752	88.96552	270362	M	26.3	27	KO	0	3	bp2308	NA
391752	89.37304	270363	M	26.3	27	KO	0	3	bp2308	NA
391752	89.81191	270364	M	26.3	27	KO	0	3	bp2308	NA
391752	90.28213	270365	M	26.3	27	KO	0	3	bp2308	NA
391752	90.79937	270366	M	26.3	27	KO	0	3	bp2308	NA
391752	91.30094	270367	M	26.3	27	KO	0	3	bp2308	NA
391752	91.80251	270368	M	26.3	27	KO	0	3	bp2308	NA
391752	92.30407	270369	M	26.3	27	KO	0	3	bp2308	NA
391752	92.78997	270370	M	26.3	27	KO	0	3	bp2308	NA
391752	93.24451	270371	M	26.3	27	KO	0	3	bp2308	NA
391752	93.62069	270372	M	26.3	27	KO	0	3	bp2308	NA
391752	93.87147	270373	M	26.3	27	KO	0	3	bp2308	NA
391752	93.99686	270374	M	26.3	27	KO	0	3	bp2308	NA
391752	93.88715	270375	M	26.3	27	KO	0	3	bp2308	NA
391752	93.4953	270376	M	26.3	27	KO	0	3	bp2308	NA
391752	92.74294	270377	M	26.3	27	KO	0	3	bp2308	NA
391752	91.53605	270378	M	26.3	27	KO	0	3	bp2308	NA
391752	90.10972	270379	M	26.3	27	KO	0	3	bp2308	NA
391752	89.24765	270380	M	26.3	27	KO	0	3	bp2308	NA
391752	89.37304	270381	M	26.3	27	KO	0	3	bp2308	NA
391752	89.6395	270382	M	26.3	27	KO	0	3	bp2308	NA
391752	89.46708	270383	M	26.3	27	KO	0	3	bp2308	NA
391752	89.10658	270384	M	26.3	27	KO	0	3	bp2308	NA
391752	88.7931	270385	M	26.3	27	KO	0	3	bp2308	NA
391752	88.52664	270386	M	26.3	27	KO	0	3	bp2308	NA
391752	88.29153	270387	M	26.3	27	KO	0	3	bp2308	NA
391752	87.99373	270388	M	26.3	27	KO	0	3	bp2308	NA
391752	87.68025	270389	M	26.3	27	KO	0	3	bp2308	NA
391752	87.38244	270390	M	26.3	27	KO	0	3	bp2308	NA
391752	87.13166	270391	M	26.3	27	KO	0	3	bp2308	NA
391752	86.84953	270392	M	26.3	27	KO	0	3	bp2308	NA
391752	86.55172	270393	M	26.3	27	KO	0	3	bp2308	NA
391752	86.23824	270394	M	26.3	27	KO	0	3	bp2308	NA
391752	85.92476	270395	M	26.3	27	KO	0	3	bp2308	NA
391752	85.59561	270396	M	26.3	27	KO	0	3	bp2308	NA
391752	85.26646	270397	M	26.3	27	KO	0	3	bp2308	NA
391752	84.9373	270398	M	26.3	27	KO	0	3	bp2308	NA
391752	84.60815	270399	M	26.3	27	KO	0	3	bp2308	NA
412631	96.02047	270001	F	22.8	19	WT	1	6	bp2308	NA
412631	94.57907	270002	F	22.8	19	WT	1	6	bp2308	NA
412631	92.76165	270003	F	22.8	19	WT	1	6	bp2308	NA
412631	91.28891	270004	F	22.8	19	WT	1	6	bp2308	NA
412631	90.83455	270005	F	22.8	19	WT	1	6	bp2308	NA
412631	90.83455	270006	F	22.8	19	WT	1	6	bp2308	NA
412631	90.52121	270007	F	22.8	19	WT	1	6	bp2308	NA
412631	90.01985	270008	F	22.8	19	WT	1	6	bp2308	NA
412631	89.56549	270009	F	22.8	19	WT	1	6	bp2308	NA
412631	89.18947	270010	F	22.8	19	WT	1	6	bp2308	NA
412631	88.90746	270011	F	22.8	19	WT	1	6	bp2308	NA
412631	88.62545	270012	F	22.8	19	WT	1	6	bp2308	NA
412631	88.34343	270013	F	22.8	19	WT	1	6	bp2308	NA
412631	88.01442	270014	F	22.8	19	WT	1	6	bp2308	NA
412631	87.6854	270015	F	22.8	19	WT	1	6	bp2308	NA
412631	87.35638	270016	F	22.8	19	WT	1	6	bp2308	NA
412631	87.0117	270017	F	22.8	19	WT	1	6	bp2308	NA
412631	86.66702	270018	F	22.8	19	WT	1	6	bp2308	NA
412631	86.338	270019	F	22.8	19	WT	1	6	bp2308	NA
412631	85.99332	270020	F	22.8	19	WT	1	6	bp2308	NA
412631	85.63297	270021	F	22.8	19	WT	1	6	bp2308	NA
412631	85.27262	270022	F	22.8	19	WT	1	6	bp2308	NA
412631	84.91226	270023	F	22.8	19	WT	1	6	bp2308	NA
412631	84.52058	270024	F	22.8	19	WT	1	6	bp2308	NA
412631	84.12889	270025	F	22.8	19	WT	1	6	bp2308	NA
412631	83.75287	270026	F	22.8	19	WT	1	6	bp2308	NA
412631	83.39252	270027	F	22.8	19	WT	1	6	bp2308	NA
412631	83.04784	270028	F	22.8	19	WT	1	6	bp2308	NA
412631	82.71882	270029	F	22.8	19	WT	1	6	bp2308	NA
412631	82.38981	270030	F	22.8	19	WT	1	6	bp2308	NA
412631	82.09213	270031	F	22.8	19	WT	1	6	bp2308	NA
412631	81.81011	270032	F	22.8	19	WT	1	6	bp2308	NA
412631	81.54377	270033	F	22.8	19	WT	1	6	bp2308	NA
412631	81.27742	270034	F	22.8	19	WT	1	6	bp2308	NA
412631	81.01107	270035	F	22.8	19	WT	1	6	bp2308	NA
412631	80.76039	270036	F	22.8	19	WT	1	6	bp2308	NA
412631	80.50972	270037	F	22.8	19	WT	1	6	bp2308	NA
412631	80.25904	270038	F	22.8	19	WT	1	6	bp2308	NA
412631	79.99269	270039	F	22.8	19	WT	1	6	bp2308	NA
412631	79.72634	270040	F	22.8	19	WT	1	6	bp2308	NA
412631	79.46	270041	F	22.8	19	WT	1	6	bp2308	NA
412631	79.17798	270042	F	22.8	19	WT	1	6	bp2308	NA
412631	78.91164	270043	F	22.8	19	WT	1	6	bp2308	NA
412631	78.66096	270044	F	22.8	19	WT	1	6	bp2308	NA
412631	78.41028	270045	F	22.8	19	WT	1	6	bp2308	NA
412631	78.14393	270046	F	22.8	19	WT	1	6	bp2308	NA
412631	77.87759	270047	F	22.8	19	WT	1	6	bp2308	NA
412631	77.64258	270048	F	22.8	19	WT	1	6	bp2308	NA
412631	77.40756	270049	F	22.8	19	WT	1	6	bp2308	NA
412631	77.15689	270050	F	22.8	19	WT	1	6	bp2308	NA
412631	76.90621	270051	F	22.8	19	WT	1	6	bp2308	NA
412631	76.65553	270052	F	22.8	19	WT	1	6	bp2308	NA
412631	76.38918	270053	F	22.8	19	WT	1	6	bp2308	NA
412631	76.1385	270054	F	22.8	19	WT	1	6	bp2308	NA
412631	75.87216	270055	F	22.8	19	WT	1	6	bp2308	NA
412631	75.60581	270056	F	22.8	19	WT	1	6	bp2308	NA
412631	75.33946	270057	F	22.8	19	WT	1	6	bp2308	NA
412631	75.07312	270058	F	22.8	19	WT	1	6	bp2308	NA
412631	74.80677	270059	F	22.8	19	WT	1	6	bp2308	NA
412631	74.52476	270060	F	22.8	19	WT	1	6	bp2308	NA
412631	74.24274	270061	F	22.8	19	WT	1	6	bp2308	NA
412631	73.96073	270062	F	22.8	19	WT	1	6	bp2308	NA
412631	73.69438	270063	F	22.8	19	WT	1	6	bp2308	NA
412631	73.4437	270064	F	22.8	19	WT	1	6	bp2308	NA
412631	73.20869	270065	F	22.8	19	WT	1	6	bp2308	NA
412631	72.95801	270066	F	22.8	19	WT	1	6	bp2308	NA
412631	72.723	270067	F	22.8	19	WT	1	6	bp2308	NA
412631	72.50366	270068	F	22.8	19	WT	1	6	bp2308	NA
412631	72.28431	270069	F	22.8	19	WT	1	6	bp2308	NA
412631	72.0493	270070	F	22.8	19	WT	1	6	bp2308	NA
412631	71.82996	270071	F	22.8	19	WT	1	6	bp2308	NA
412631	71.59495	270072	F	22.8	19	WT	1	6	bp2308	NA
412631	71.35993	270073	F	22.8	19	WT	1	6	bp2308	NA
412631	71.14059	270074	F	22.8	19	WT	1	6	bp2308	NA
412631	70.92125	270075	F	22.8	19	WT	1	6	bp2308	NA
412631	70.68624	270076	F	22.8	19	WT	1	6	bp2308	NA
412631	70.46689	270077	F	22.8	19	WT	1	6	bp2308	NA
412631	70.21621	270078	F	22.8	19	WT	1	6	bp2308	NA
412631	69.96553	270079	F	22.8	19	WT	1	6	bp2308	NA
412631	69.69919	270080	F	22.8	19	WT	1	6	bp2308	NA
412631	69.43284	270081	F	22.8	19	WT	1	6	bp2308	NA
412631	69.16649	270082	F	22.8	19	WT	1	6	bp2308	NA
412631	68.88448	270083	F	22.8	19	WT	1	6	bp2308	NA
412631	68.60247	270084	F	22.8	19	WT	1	6	bp2308	NA
412631	68.35179	270085	F	22.8	19	WT	1	6	bp2308	NA
412631	68.11678	270086	F	22.8	19	WT	1	6	bp2308	NA
412631	67.8661	270087	F	22.8	19	WT	1	6	bp2308	NA
412631	67.61542	270088	F	22.8	19	WT	1	6	bp2308	NA
412631	67.36474	270089	F	22.8	19	WT	1	6	bp2308	NA
412631	67.09839	270090	F	22.8	19	WT	1	6	bp2308	NA
412631	66.83205	270091	F	22.8	19	WT	1	6	bp2308	NA
412631	66.58137	270092	F	22.8	19	WT	1	6	bp2308	NA
412631	66.34636	270093	F	22.8	19	WT	1	6	bp2308	NA
412631	66.08001	270094	F	22.8	19	WT	1	6	bp2308	NA
412631	65.82933	270095	F	22.8	19	WT	1	6	bp2308	NA
412631	65.59432	270096	F	22.8	19	WT	1	6	bp2308	NA
412631	65.35931	270097	F	22.8	19	WT	1	6	bp2308	NA
412631	65.1243	270098	F	22.8	19	WT	1	6	bp2308	NA
412631	64.87362	270099	F	22.8	19	WT	1	6	bp2308	NA
412631	64.5916	270100	F	22.8	19	WT	1	6	bp2308	NA
412631	64.30959	270101	F	22.8	19	WT	1	6	bp2308	NA
412631	64.05891	270102	F	22.8	19	WT	1	6	bp2308	NA
412631	63.85523	270103	F	22.8	19	WT	1	6	bp2308	NA
412631	63.66723	270104	F	22.8	19	WT	1	6	bp2308	NA
412631	63.57322	270105	F	22.8	19	WT	1	6	bp2308	NA
412631	63.98057	270106	F	22.8	19	WT	1	6	bp2308	NA
412631	65.40631	270107	F	22.8	19	WT	1	6	bp2308	NA
412631	67.70942	270108	F	22.8	19	WT	1	6	bp2308	NA
412631	69.9812	270109	F	22.8	19	WT	1	6	bp2308	NA
412631	71.67328	270110	F	22.8	19	WT	1	6	bp2308	NA
412631	72.92668	270111	F	22.8	19	WT	1	6	bp2308	NA
412631	74.03907	270112	F	22.8	19	WT	1	6	bp2308	NA
412631	75.19846	270113	F	22.8	19	WT	1	6	bp2308	NA
412631	76.34218	270114	F	22.8	19	WT	1	6	bp2308	NA
412631	77.40756	270115	F	22.8	19	WT	1	6	bp2308	NA
412631	78.39461	270116	F	22.8	19	WT	1	6	bp2308	NA
412631	79.35033	270117	F	22.8	19	WT	1	6	bp2308	NA
412631	80.2747	270118	F	22.8	19	WT	1	6	bp2308	NA
412631	81.13641	270119	F	22.8	19	WT	1	6	bp2308	NA
412631	81.93545	270120	F	22.8	19	WT	1	6	bp2308	NA
412631	82.70316	270121	F	22.8	19	WT	1	6	bp2308	NA
412631	83.43953	270122	F	22.8	19	WT	1	6	bp2308	NA
412631	84.12889	270123	F	22.8	19	WT	1	6	bp2308	NA
412631	84.78692	270124	F	22.8	19	WT	1	6	bp2308	NA
412631	85.39795	270125	F	22.8	19	WT	1	6	bp2308	NA
412631	85.99332	270126	F	22.8	19	WT	1	6	bp2308	NA
412631	86.57301	270127	F	22.8	19	WT	1	6	bp2308	NA
412631	87.15271	270128	F	22.8	19	WT	1	6	bp2308	NA
412631	87.7324	270129	F	22.8	19	WT	1	6	bp2308	NA
412631	88.34343	270130	F	22.8	19	WT	1	6	bp2308	NA
412631	88.9858	270131	F	22.8	19	WT	1	6	bp2308	NA
412631	89.6595	270132	F	22.8	19	WT	1	6	bp2308	NA
412631	90.3332	270133	F	22.8	19	WT	1	6	bp2308	NA
412631	91.0069	270134	F	22.8	19	WT	1	6	bp2308	NA
412631	91.66493	270135	F	22.8	19	WT	1	6	bp2308	NA
412631	92.27596	270136	F	22.8	19	WT	1	6	bp2308	NA
412631	92.87132	270137	F	22.8	19	WT	1	6	bp2308	NA
412631	93.41968	270138	F	22.8	19	WT	1	6	bp2308	NA
412631	93.8897	270139	F	22.8	19	WT	1	6	bp2308	NA
412631	94.28139	270140	F	22.8	19	WT	1	6	bp2308	NA
412631	94.57907	270141	F	22.8	19	WT	1	6	bp2308	NA
412631	94.76708	270142	F	22.8	19	WT	1	6	bp2308	NA
412631	94.82975	270143	F	22.8	19	WT	1	6	bp2308	NA
412631	94.75141	270144	F	22.8	19	WT	1	6	bp2308	NA
412631	94.48507	270145	F	22.8	19	WT	1	6	bp2308	NA
412631	93.98371	270146	F	22.8	19	WT	1	6	bp2308	NA
412631	93.13767	270147	F	22.8	19	WT	1	6	bp2308	NA
412631	91.8686	270148	F	22.8	19	WT	1	6	bp2308	NA
412631	90.14519	270149	F	22.8	19	WT	1	6	bp2308	NA
412631	88.46877	270150	F	22.8	19	WT	1	6	bp2308	NA
412631	87.7324	270151	F	22.8	19	WT	1	6	bp2308	NA
412631	87.79507	270152	F	22.8	19	WT	1	6	bp2308	NA
412631	87.7324	270153	F	22.8	19	WT	1	6	bp2308	NA
412631	87.38772	270154	F	22.8	19	WT	1	6	bp2308	NA
412631	87.0587	270155	F	22.8	19	WT	1	6	bp2308	NA
412631	86.76102	270156	F	22.8	19	WT	1	6	bp2308	NA
412631	86.54168	270157	F	22.8	19	WT	1	6	bp2308	NA
412631	86.32233	270158	F	22.8	19	WT	1	6	bp2308	NA
412631	86.13432	270159	F	22.8	19	WT	1	6	bp2308	NA
412631	85.93065	270160	F	22.8	19	WT	1	6	bp2308	NA
412631	85.74264	270161	F	22.8	19	WT	1	6	bp2308	NA
412631	85.53896	270162	F	22.8	19	WT	1	6	bp2308	NA
412631	85.31962	270163	F	22.8	19	WT	1	6	bp2308	NA
412631	85.11594	270164	F	22.8	19	WT	1	6	bp2308	NA
412631	84.91226	270165	F	22.8	19	WT	1	6	bp2308	NA
412631	84.69292	270166	F	22.8	19	WT	1	6	bp2308	NA
412631	84.47358	270167	F	22.8	19	WT	1	6	bp2308	NA
412631	84.23856	270168	F	22.8	19	WT	1	6	bp2308	NA
412631	84.00355	270169	F	22.8	19	WT	1	6	bp2308	NA
412631	83.75287	270170	F	22.8	19	WT	1	6	bp2308	NA
412631	83.48653	270171	F	22.8	19	WT	1	6	bp2308	NA
412631	83.22018	270172	F	22.8	19	WT	1	6	bp2308	NA
412631	82.95384	270173	F	22.8	19	WT	1	6	bp2308	NA
412631	82.71882	270174	F	22.8	19	WT	1	6	bp2308	NA
412631	82.48381	270175	F	22.8	19	WT	1	6	bp2308	NA
412631	82.2488	270176	F	22.8	19	WT	1	6	bp2308	NA
412631	82.02946	270177	F	22.8	19	WT	1	6	bp2308	NA
412631	81.79445	270178	F	22.8	19	WT	1	6	bp2308	NA
412631	81.55943	270179	F	22.8	19	WT	1	6	bp2308	NA
412631	81.32442	270180	F	22.8	19	WT	1	6	bp2308	NA
412631	81.10508	270181	F	22.8	19	WT	1	6	bp2308	NA
412631	80.87007	270182	F	22.8	19	WT	1	6	bp2308	NA
412631	80.65072	270183	F	22.8	19	WT	1	6	bp2308	NA
412631	80.43138	270184	F	22.8	19	WT	1	6	bp2308	NA
412631	80.2277	270185	F	22.8	19	WT	1	6	bp2308	NA
412631	80.00836	270186	F	22.8	19	WT	1	6	bp2308	NA
412631	79.78901	270187	F	22.8	19	WT	1	6	bp2308	NA
412631	79.56967	270188	F	22.8	19	WT	1	6	bp2308	NA
412631	79.35033	270189	F	22.8	19	WT	1	6	bp2308	NA
412631	79.14665	270190	F	22.8	19	WT	1	6	bp2308	NA
412631	78.92731	270191	F	22.8	19	WT	1	6	bp2308	NA
412631	78.72363	270192	F	22.8	19	WT	1	6	bp2308	NA
412631	78.50428	270193	F	22.8	19	WT	1	6	bp2308	NA
412631	78.28494	270194	F	22.8	19	WT	1	6	bp2308	NA
412631	78.0656	270195	F	22.8	19	WT	1	6	bp2308	NA
412631	77.83058	270196	F	22.8	19	WT	1	6	bp2308	NA
412631	77.61124	270197	F	22.8	19	WT	1	6	bp2308	NA
412631	77.37623	270198	F	22.8	19	WT	1	6	bp2308	NA
412631	77.14122	270199	F	22.8	19	WT	1	6	bp2308	NA
412631	76.90621	270200	F	22.8	19	WT	1	6	bp2308	NA
412631	76.67119	270201	F	22.8	19	WT	1	6	bp2308	NA
412631	76.43618	270202	F	22.8	19	WT	1	6	bp2308	NA
412631	76.21684	270203	F	22.8	19	WT	1	6	bp2308	NA
412631	76.01316	270204	F	22.8	19	WT	1	6	bp2308	NA
412631	75.82515	270205	F	22.8	19	WT	1	6	bp2308	NA
412631	75.63714	270206	F	22.8	19	WT	1	6	bp2308	NA
412631	75.4178	270207	F	22.8	19	WT	1	6	bp2308	NA
412631	75.19846	270208	F	22.8	19	WT	1	6	bp2308	NA
412631	74.97911	270209	F	22.8	19	WT	1	6	bp2308	NA
412631	74.75977	270210	F	22.8	19	WT	1	6	bp2308	NA
412631	74.54042	270211	F	22.8	19	WT	1	6	bp2308	NA
412631	74.30541	270212	F	22.8	19	WT	1	6	bp2308	NA
412631	74.0704	270213	F	22.8	19	WT	1	6	bp2308	NA
412631	73.85106	270214	F	22.8	19	WT	1	6	bp2308	NA
412631	73.63171	270215	F	22.8	19	WT	1	6	bp2308	NA
412631	73.41237	270216	F	22.8	19	WT	1	6	bp2308	NA
412631	73.19302	270217	F	22.8	19	WT	1	6	bp2308	NA
412631	72.95801	270218	F	22.8	19	WT	1	6	bp2308	NA
412631	72.73867	270219	F	22.8	19	WT	1	6	bp2308	NA
412631	72.51932	270220	F	22.8	19	WT	1	6	bp2308	NA
412631	72.28431	270221	F	22.8	19	WT	1	6	bp2308	NA
412631	72.06497	270222	F	22.8	19	WT	1	6	bp2308	NA
412631	71.82996	270223	F	22.8	19	WT	1	6	bp2308	NA
412631	71.61061	270224	F	22.8	19	WT	1	6	bp2308	NA
412631	71.35993	270225	F	22.8	19	WT	1	6	bp2308	NA
412631	71.12492	270226	F	22.8	19	WT	1	6	bp2308	NA
412631	70.88991	270227	F	22.8	19	WT	1	6	bp2308	NA
412631	70.68624	270228	F	22.8	19	WT	1	6	bp2308	NA
412631	70.46689	270229	F	22.8	19	WT	1	6	bp2308	NA
412631	70.24755	270230	F	22.8	19	WT	1	6	bp2308	NA
412631	70.0282	270231	F	22.8	19	WT	1	6	bp2308	NA
412631	69.80886	270232	F	22.8	19	WT	1	6	bp2308	NA
412631	69.58951	270233	F	22.8	19	WT	1	6	bp2308	NA
412631	69.38584	270234	F	22.8	19	WT	1	6	bp2308	NA
412631	69.15083	270235	F	22.8	19	WT	1	6	bp2308	NA
412631	68.88448	270236	F	22.8	19	WT	1	6	bp2308	NA
412631	68.61813	270237	F	22.8	19	WT	1	6	bp2308	NA
412631	68.39879	270238	F	22.8	19	WT	1	6	bp2308	NA
412631	68.22645	270239	F	22.8	19	WT	1	6	bp2308	NA
412631	68.06977	270240	F	22.8	19	WT	1	6	bp2308	NA
412631	67.89743	270241	F	22.8	19	WT	1	6	bp2308	NA
412631	67.77209	270242	F	22.8	19	WT	1	6	bp2308	NA
412631	67.99144	270243	F	22.8	19	WT	1	6	bp2308	NA
412631	69.10382	270244	F	22.8	19	WT	1	6	bp2308	NA
412631	71.15626	270245	F	22.8	19	WT	1	6	bp2308	NA
412631	73.4437	270246	F	22.8	19	WT	1	6	bp2308	NA
412631	75.24546	270247	F	22.8	19	WT	1	6	bp2308	NA
412631	76.57719	270248	F	22.8	19	WT	1	6	bp2308	NA
412631	77.73658	270249	F	22.8	19	WT	1	6	bp2308	NA
412631	78.91164	270250	F	22.8	19	WT	1	6	bp2308	NA
412631	80.0867	270251	F	22.8	19	WT	1	6	bp2308	NA
412631	81.19908	270252	F	22.8	19	WT	1	6	bp2308	NA
412631	82.21747	270253	F	22.8	19	WT	1	6	bp2308	NA
412631	83.17318	270254	F	22.8	19	WT	1	6	bp2308	NA
412631	84.06622	270255	F	22.8	19	WT	1	6	bp2308	NA
412631	84.88093	270256	F	22.8	19	WT	1	6	bp2308	NA
412631	85.64863	270257	F	22.8	19	WT	1	6	bp2308	NA
412631	86.35367	270258	F	22.8	19	WT	1	6	bp2308	NA
412631	86.99603	270259	F	22.8	19	WT	1	6	bp2308	NA
412631	87.57573	270260	F	22.8	19	WT	1	6	bp2308	NA
412631	88.10842	270261	F	22.8	19	WT	1	6	bp2308	NA
412631	88.60978	270262	F	22.8	19	WT	1	6	bp2308	NA
412631	89.09547	270263	F	22.8	19	WT	1	6	bp2308	NA
412631	89.56549	270264	F	22.8	19	WT	1	6	bp2308	NA
412631	90.03552	270265	F	22.8	19	WT	1	6	bp2308	NA
412631	90.50554	270266	F	22.8	19	WT	1	6	bp2308	NA
412631	91.0069	270267	F	22.8	19	WT	1	6	bp2308	NA
412631	91.53959	270268	F	22.8	19	WT	1	6	bp2308	NA
412631	92.07228	270269	F	22.8	19	WT	1	6	bp2308	NA
412631	92.62064	270270	F	22.8	19	WT	1	6	bp2308	NA
412631	93.169	270271	F	22.8	19	WT	1	6	bp2308	NA
412631	93.71736	270272	F	22.8	19	WT	1	6	bp2308	NA
412631	94.23439	270273	F	22.8	19	WT	1	6	bp2308	NA
412631	94.70441	270274	F	22.8	19	WT	1	6	bp2308	NA
412631	95.0961	270275	F	22.8	19	WT	1	6	bp2308	NA
412631	95.40944	270276	F	22.8	19	WT	1	6	bp2308	NA
412631	95.64446	270277	F	22.8	19	WT	1	6	bp2308	NA
412631	95.75413	270278	F	22.8	19	WT	1	6	bp2308	NA
412631	95.72279	270279	F	22.8	19	WT	1	6	bp2308	NA
412631	95.53478	270280	F	22.8	19	WT	1	6	bp2308	NA
412631	95.08043	270281	F	22.8	19	WT	1	6	bp2308	NA
412631	94.34406	270282	F	22.8	19	WT	1	6	bp2308	NA
412631	93.23167	270283	F	22.8	19	WT	1	6	bp2308	NA
412631	91.7276	270284	F	22.8	19	WT	1	6	bp2308	NA
412631	90.09818	270285	F	22.8	19	WT	1	6	bp2308	NA
412631	89.18947	270286	F	22.8	19	WT	1	6	bp2308	NA
412631	89.14247	270287	F	22.8	19	WT	1	6	bp2308	NA
412631	89.09547	270288	F	22.8	19	WT	1	6	bp2308	NA
412631	88.75079	270289	F	22.8	19	WT	1	6	bp2308	NA
412631	88.32776	270290	F	22.8	19	WT	1	6	bp2308	NA
412631	87.98308	270291	F	22.8	19	WT	1	6	bp2308	NA
412631	87.6854	270292	F	22.8	19	WT	1	6	bp2308	NA
412631	87.38772	270293	F	22.8	19	WT	1	6	bp2308	NA
412631	87.0587	270294	F	22.8	19	WT	1	6	bp2308	NA
412631	86.72969	270295	F	22.8	19	WT	1	6	bp2308	NA
412631	86.41634	270296	F	22.8	19	WT	1	6	bp2308	NA
412631	86.11866	270297	F	22.8	19	WT	1	6	bp2308	NA
412631	85.83664	270298	F	22.8	19	WT	1	6	bp2308	NA
412631	85.53896	270299	F	22.8	19	WT	1	6	bp2308	NA
412631	85.24128	270300	F	22.8	19	WT	1	6	bp2308	NA
412631	84.91226	270301	F	22.8	19	WT	1	6	bp2308	NA
412631	84.58325	270302	F	22.8	19	WT	1	6	bp2308	NA
412631	84.25423	270303	F	22.8	19	WT	1	6	bp2308	NA
412631	83.92522	270304	F	22.8	19	WT	1	6	bp2308	NA
412631	83.58053	270305	F	22.8	19	WT	1	6	bp2308	NA
412631	83.23585	270306	F	22.8	19	WT	1	6	bp2308	NA
412631	82.85983	270307	F	22.8	19	WT	1	6	bp2308	NA
412631	82.49948	270308	F	22.8	19	WT	1	6	bp2308	NA
412631	82.13913	270309	F	22.8	19	WT	1	6	bp2308	NA
412631	81.79445	270310	F	22.8	19	WT	1	6	bp2308	NA
412631	81.4811	270311	F	22.8	19	WT	1	6	bp2308	NA
412631	81.16775	270312	F	22.8	19	WT	1	6	bp2308	NA
412631	80.87007	270313	F	22.8	19	WT	1	6	bp2308	NA
412631	80.57239	270314	F	22.8	19	WT	1	6	bp2308	NA
412631	80.2747	270315	F	22.8	19	WT	1	6	bp2308	NA
412631	80.00836	270316	F	22.8	19	WT	1	6	bp2308	NA
412631	79.74201	270317	F	22.8	19	WT	1	6	bp2308	NA
412631	79.49133	270318	F	22.8	19	WT	1	6	bp2308	NA
412631	79.20932	270319	F	22.8	19	WT	1	6	bp2308	NA
412631	78.94297	270320	F	22.8	19	WT	1	6	bp2308	NA
412631	78.67663	270321	F	22.8	19	WT	1	6	bp2308	NA
412631	78.41028	270322	F	22.8	19	WT	1	6	bp2308	NA
412631	78.1596	270323	F	22.8	19	WT	1	6	bp2308	NA
412631	77.90892	270324	F	22.8	19	WT	1	6	bp2308	NA
412631	77.67391	270325	F	22.8	19	WT	1	6	bp2308	NA
412631	77.4389	270326	F	22.8	19	WT	1	6	bp2308	NA
412631	77.18822	270327	F	22.8	19	WT	1	6	bp2308	NA
412631	76.95321	270328	F	22.8	19	WT	1	6	bp2308	NA
412631	76.7182	270329	F	22.8	19	WT	1	6	bp2308	NA
412631	76.48319	270330	F	22.8	19	WT	1	6	bp2308	NA
412631	76.26384	270331	F	22.8	19	WT	1	6	bp2308	NA
412631	76.02883	270332	F	22.8	19	WT	1	6	bp2308	NA
412631	75.80949	270333	F	22.8	19	WT	1	6	bp2308	NA
412631	75.59014	270334	F	22.8	19	WT	1	6	bp2308	NA
412631	75.35513	270335	F	22.8	19	WT	1	6	bp2308	NA
412631	75.12012	270336	F	22.8	19	WT	1	6	bp2308	NA
412631	74.90077	270337	F	22.8	19	WT	1	6	bp2308	NA
412631	74.66576	270338	F	22.8	19	WT	1	6	bp2308	NA
412631	74.43075	270339	F	22.8	19	WT	1	6	bp2308	NA
412631	74.19574	270340	F	22.8	19	WT	1	6	bp2308	NA
412631	73.96073	270341	F	22.8	19	WT	1	6	bp2308	NA
412631	73.71005	270342	F	22.8	19	WT	1	6	bp2308	NA
412631	73.47504	270343	F	22.8	19	WT	1	6	bp2308	NA
412631	73.25569	270344	F	22.8	19	WT	1	6	bp2308	NA
412631	73.03635	270345	F	22.8	19	WT	1	6	bp2308	NA
412631	72.84834	270346	F	22.8	19	WT	1	6	bp2308	NA
412631	72.64466	270347	F	22.8	19	WT	1	6	bp2308	NA
412631	72.45666	270348	F	22.8	19	WT	1	6	bp2308	NA
412631	72.28431	270349	F	22.8	19	WT	1	6	bp2308	NA
412631	72.11197	270350	F	22.8	19	WT	1	6	bp2308	NA
412631	71.92396	270351	F	22.8	19	WT	1	6	bp2308	NA
412631	71.73595	270352	F	22.8	19	WT	1	6	bp2308	NA
412631	71.54794	270353	F	22.8	19	WT	1	6	bp2308	NA
412631	71.34427	270354	F	22.8	19	WT	1	6	bp2308	NA
412631	71.14059	270355	F	22.8	19	WT	1	6	bp2308	NA
412631	70.93691	270356	F	22.8	19	WT	1	6	bp2308	NA
412631	70.74891	270357	F	22.8	19	WT	1	6	bp2308	NA
412631	70.54523	270358	F	22.8	19	WT	1	6	bp2308	NA
412631	70.32588	270359	F	22.8	19	WT	1	6	bp2308	NA
412631	70.12221	270360	F	22.8	19	WT	1	6	bp2308	NA
412631	69.91853	270361	F	22.8	19	WT	1	6	bp2308	NA
412631	69.68352	270362	F	22.8	19	WT	1	6	bp2308	NA
412631	69.46418	270363	F	22.8	19	WT	1	6	bp2308	NA
412631	69.22916	270364	F	22.8	19	WT	1	6	bp2308	NA
412631	69.00982	270365	F	22.8	19	WT	1	6	bp2308	NA
412631	68.80614	270366	F	22.8	19	WT	1	6	bp2308	NA
412631	68.5868	270367	F	22.8	19	WT	1	6	bp2308	NA
412631	68.35179	270368	F	22.8	19	WT	1	6	bp2308	NA
412631	68.13244	270369	F	22.8	19	WT	1	6	bp2308	NA
412631	67.9131	270370	F	22.8	19	WT	1	6	bp2308	NA
412631	67.70942	270371	F	22.8	19	WT	1	6	bp2308	NA
412631	67.50575	270372	F	22.8	19	WT	1	6	bp2308	NA
412631	67.30207	270373	F	22.8	19	WT	1	6	bp2308	NA
412631	67.09839	270374	F	22.8	19	WT	1	6	bp2308	NA
412631	66.91038	270375	F	22.8	19	WT	1	6	bp2308	NA
412631	66.72237	270376	F	22.8	19	WT	1	6	bp2308	NA
412631	66.55003	270377	F	22.8	19	WT	1	6	bp2308	NA
412631	66.33069	270378	F	22.8	19	WT	1	6	bp2308	NA
412631	66.09568	270379	F	22.8	19	WT	1	6	bp2308	NA
412631	65.845	270380	F	22.8	19	WT	1	6	bp2308	NA
412631	65.62565	270381	F	22.8	19	WT	1	6	bp2308	NA
412631	65.40631	270382	F	22.8	19	WT	1	6	bp2308	NA
412631	65.23397	270383	F	22.8	19	WT	1	6	bp2308	NA
412631	65.1243	270384	F	22.8	19	WT	1	6	bp2308	NA
412631	65.32797	270385	F	22.8	19	WT	1	6	bp2308	NA
412631	66.40903	270386	F	22.8	19	WT	1	6	bp2308	NA
412631	68.60247	270387	F	22.8	19	WT	1	6	bp2308	NA
412631	71.17193	270388	F	22.8	19	WT	1	6	bp2308	NA
412631	73.20869	270389	F	22.8	19	WT	1	6	bp2308	NA
412631	74.60309	270390	F	22.8	19	WT	1	6	bp2308	NA
412631	75.76248	270391	F	22.8	19	WT	1	6	bp2308	NA
412631	76.92187	270392	F	22.8	19	WT	1	6	bp2308	NA
412631	78.08126	270393	F	22.8	19	WT	1	6	bp2308	NA
412631	79.16232	270394	F	22.8	19	WT	1	6	bp2308	NA
412631	80.1807	270395	F	22.8	19	WT	1	6	bp2308	NA
412631	81.18342	270396	F	22.8	19	WT	1	6	bp2308	NA
412631	82.12346	270397	F	22.8	19	WT	1	6	bp2308	NA
412631	83.01651	270398	F	22.8	19	WT	1	6	bp2308	NA
412631	83.81554	270399	F	22.8	19	WT	1	6	bp2308	NA
476265	62.50783	270001	F	16.9	9	KO	0	9	ybp2310	NA
476265	62.99332	270002	F	16.9	9	KO	0	9	ybp2310	NA
476265	64.55941	270003	F	16.9	9	KO	0	9	ybp2310	NA
476265	66.9242	270004	F	16.9	9	KO	0	9	ybp2310	NA
476265	69.19503	270005	F	16.9	9	KO	0	9	ybp2310	NA
476265	70.79244	270006	F	16.9	9	KO	0	9	ybp2310	NA
476265	71.8104	270007	F	16.9	9	KO	0	9	ybp2310	NA
476265	72.54646	270008	F	16.9	9	KO	0	9	ybp2310	NA
476265	73.21988	270009	F	16.9	9	KO	0	9	ybp2310	NA
476265	73.94028	270010	F	16.9	9	KO	0	9	ybp2310	NA
476265	74.75465	270011	F	16.9	9	KO	0	9	ybp2310	NA
476265	75.64732	270012	F	16.9	9	KO	0	9	ybp2310	NA
476265	76.49301	270013	F	16.9	9	KO	0	9	ybp2310	NA
476265	77.21341	270014	F	16.9	9	KO	0	9	ybp2310	NA
476265	77.83984	270015	F	16.9	9	KO	0	9	ybp2310	NA
476265	78.38797	270016	F	16.9	9	KO	0	9	ybp2310	NA
476265	78.8578	270017	F	16.9	9	KO	0	9	ybp2310	NA
476265	79.28064	270018	F	16.9	9	KO	0	9	ybp2310	NA
476265	79.64085	270019	F	16.9	9	KO	0	9	ybp2310	NA
476265	80.00105	270020	F	16.9	9	KO	0	9	ybp2310	NA
476265	80.34559	270021	F	16.9	9	KO	0	9	ybp2310	NA
476265	80.69012	270022	F	16.9	9	KO	0	9	ybp2310	NA
476265	81.06599	270023	F	16.9	9	KO	0	9	ybp2310	NA
476265	81.47317	270024	F	16.9	9	KO	0	9	ybp2310	NA
476265	81.92733	270025	F	16.9	9	KO	0	9	ybp2310	NA
476265	82.45981	270026	F	16.9	9	KO	0	9	ybp2310	NA
476265	83.07058	270027	F	16.9	9	KO	0	9	ybp2310	NA
476265	83.71268	270028	F	16.9	9	KO	0	9	ybp2310	NA
476265	84.37043	270029	F	16.9	9	KO	0	9	ybp2310	NA
476265	85.02819	270030	F	16.9	9	KO	0	9	ybp2310	NA
476265	85.63897	270031	F	16.9	9	KO	0	9	ybp2310	NA
476265	86.17144	270032	F	16.9	9	KO	0	9	ybp2310	NA
476265	86.6256	270033	F	16.9	9	KO	0	9	ybp2310	NA
476265	86.97014	270034	F	16.9	9	KO	0	9	ybp2310	NA
476265	87.18939	270035	F	16.9	9	KO	0	9	ybp2310	NA
476265	87.25204	270036	F	16.9	9	KO	0	9	ybp2310	NA
476265	87.15807	270037	F	16.9	9	KO	0	9	ybp2310	NA
476265	86.84485	270038	F	16.9	9	KO	0	9	ybp2310	NA
476265	86.2654	270039	F	16.9	9	KO	0	9	ybp2310	NA
476265	85.34141	270040	F	16.9	9	KO	0	9	ybp2310	NA
476265	84.04156	270041	F	16.9	9	KO	0	9	ybp2310	NA
476265	82.49113	270042	F	16.9	9	KO	0	9	ybp2310	NA
476265	81.3792	270043	F	16.9	9	KO	0	9	ybp2310	NA
476265	81.06599	270044	F	16.9	9	KO	0	9	ybp2310	NA
476265	80.95636	270045	F	16.9	9	KO	0	9	ybp2310	NA
476265	80.61182	270046	F	16.9	9	KO	0	9	ybp2310	NA
476265	80.18898	270047	F	16.9	9	KO	0	9	ybp2310	NA
476265	79.79745	270048	F	16.9	9	KO	0	9	ybp2310	NA
476265	79.45291	270049	F	16.9	9	KO	0	9	ybp2310	NA
476265	79.15536	270050	F	16.9	9	KO	0	9	ybp2310	NA
476265	78.88912	270051	F	16.9	9	KO	0	9	ybp2310	NA
476265	78.62289	270052	F	16.9	9	KO	0	9	ybp2310	NA
476265	78.35665	270053	F	16.9	9	KO	0	9	ybp2310	NA
476265	78.07476	270054	F	16.9	9	KO	0	9	ybp2310	NA
476265	77.79286	270055	F	16.9	9	KO	0	9	ybp2310	NA
476265	77.51096	270056	F	16.9	9	KO	0	9	ybp2310	NA
476265	77.22907	270057	F	16.9	9	KO	0	9	ybp2310	NA
476265	76.94717	270058	F	16.9	9	KO	0	9	ybp2310	NA
476265	76.64962	270059	F	16.9	9	KO	0	9	ybp2310	NA
476265	76.32074	270060	F	16.9	9	KO	0	9	ybp2310	NA
476265	75.9762	270061	F	16.9	9	KO	0	9	ybp2310	NA
476265	75.58467	270062	F	16.9	9	KO	0	9	ybp2310	NA
476265	75.20881	270063	F	16.9	9	KO	0	9	ybp2310	NA
476265	74.83295	270064	F	16.9	9	KO	0	9	ybp2310	NA
476265	74.47275	270065	F	16.9	9	KO	0	9	ybp2310	NA
476265	74.14387	270066	F	16.9	9	KO	0	9	ybp2310	NA
476265	73.81499	270067	F	16.9	9	KO	0	9	ybp2310	NA
476265	73.51744	270068	F	16.9	9	KO	0	9	ybp2310	NA
476265	73.23554	270069	F	16.9	9	KO	0	9	ybp2310	NA
476265	72.93798	270070	F	16.9	9	KO	0	9	ybp2310	NA
476265	72.65609	270071	F	16.9	9	KO	0	9	ybp2310	NA
476265	72.38985	270072	F	16.9	9	KO	0	9	ybp2310	NA
476265	72.13928	270073	F	16.9	9	KO	0	9	ybp2310	NA
476265	71.8887	270074	F	16.9	9	KO	0	9	ybp2310	NA
476265	71.63813	270075	F	16.9	9	KO	0	9	ybp2310	NA
476265	71.38756	270076	F	16.9	9	KO	0	9	ybp2310	NA
476265	71.13698	270077	F	16.9	9	KO	0	9	ybp2310	NA
476265	70.90207	270078	F	16.9	9	KO	0	9	ybp2310	NA
476265	70.66716	270079	F	16.9	9	KO	0	9	ybp2310	NA
476265	70.43224	270080	F	16.9	9	KO	0	9	ybp2310	NA
476265	70.19733	270081	F	16.9	9	KO	0	9	ybp2310	NA
476265	69.97808	270082	F	16.9	9	KO	0	9	ybp2310	NA
476265	69.74316	270083	F	16.9	9	KO	0	9	ybp2310	NA
476265	69.50825	270084	F	16.9	9	KO	0	9	ybp2310	NA
476265	69.27334	270085	F	16.9	9	KO	0	9	ybp2310	NA
476265	69.06974	270086	F	16.9	9	KO	0	9	ybp2310	NA
476265	68.85049	270087	F	16.9	9	KO	0	9	ybp2310	NA
476265	68.6469	270088	F	16.9	9	KO	0	9	ybp2310	NA
476265	68.44331	270089	F	16.9	9	KO	0	9	ybp2310	NA
476265	68.23972	270090	F	16.9	9	KO	0	9	ybp2310	NA
476265	68.03613	270091	F	16.9	9	KO	0	9	ybp2310	NA
476265	67.81687	270092	F	16.9	9	KO	0	9	ybp2310	NA
476265	67.58196	270093	F	16.9	9	KO	0	9	ybp2310	NA
476265	67.34705	270094	F	16.9	9	KO	0	9	ybp2310	NA
476265	67.11213	270095	F	16.9	9	KO	0	9	ybp2310	NA
476265	66.87722	270096	F	16.9	9	KO	0	9	ybp2310	NA
476265	66.62665	270097	F	16.9	9	KO	0	9	ybp2310	NA
476265	66.37607	270098	F	16.9	9	KO	0	9	ybp2310	NA
476265	66.1255	270099	F	16.9	9	KO	0	9	ybp2310	NA
476265	65.87492	270100	F	16.9	9	KO	0	9	ybp2310	NA
476265	65.62435	270101	F	16.9	9	KO	0	9	ybp2310	NA
476265	65.37377	270102	F	16.9	9	KO	0	9	ybp2310	NA
476265	65.15452	270103	F	16.9	9	KO	0	9	ybp2310	NA
476265	64.95093	270104	F	16.9	9	KO	0	9	ybp2310	NA
476265	64.74734	270105	F	16.9	9	KO	0	9	ybp2310	NA
476265	64.55941	270106	F	16.9	9	KO	0	9	ybp2310	NA
476265	64.35582	270107	F	16.9	9	KO	0	9	ybp2310	NA
476265	64.15223	270108	F	16.9	9	KO	0	9	ybp2310	NA
476265	63.93297	270109	F	16.9	9	KO	0	9	ybp2310	NA
476265	63.72938	270110	F	16.9	9	KO	0	9	ybp2310	NA
476265	63.51013	270111	F	16.9	9	KO	0	9	ybp2310	NA
476265	63.27522	270112	F	16.9	9	KO	0	9	ybp2310	NA
476265	63.07162	270113	F	16.9	9	KO	0	9	ybp2310	NA
476265	62.86803	270114	F	16.9	9	KO	0	9	ybp2310	NA
476265	62.64878	270115	F	16.9	9	KO	0	9	ybp2310	NA
476265	62.41387	270116	F	16.9	9	KO	0	9	ybp2310	NA
476265	62.19461	270117	F	16.9	9	KO	0	9	ybp2310	NA
476265	62.02234	270118	F	16.9	9	KO	0	9	ybp2310	NA
476265	62.02234	270119	F	16.9	9	KO	0	9	ybp2310	NA
476265	62.69576	270120	F	16.9	9	KO	0	9	ybp2310	NA
476265	64.41846	270121	F	16.9	9	KO	0	9	ybp2310	NA
476265	66.79892	270122	F	16.9	9	KO	0	9	ybp2310	NA
476265	68.91314	270123	F	16.9	9	KO	0	9	ybp2310	NA
476265	70.3696	270124	F	16.9	9	KO	0	9	ybp2310	NA
476265	71.32491	270125	F	16.9	9	KO	0	9	ybp2310	NA
476265	72.10796	270126	F	16.9	9	KO	0	9	ybp2310	NA
476265	72.891	270127	F	16.9	9	KO	0	9	ybp2310	NA
476265	73.68971	270128	F	16.9	9	KO	0	9	ybp2310	NA
476265	74.51973	270129	F	16.9	9	KO	0	9	ybp2310	NA
476265	75.38108	270130	F	16.9	9	KO	0	9	ybp2310	NA
476265	76.22677	270131	F	16.9	9	KO	0	9	ybp2310	NA
476265	76.96283	270132	F	16.9	9	KO	0	9	ybp2310	NA
476265	77.60493	270133	F	16.9	9	KO	0	9	ybp2310	NA
476265	78.18438	270134	F	16.9	9	KO	0	9	ybp2310	NA
476265	78.71685	270135	F	16.9	9	KO	0	9	ybp2310	NA
476265	79.18668	270136	F	16.9	9	KO	0	9	ybp2310	NA
476265	79.59386	270137	F	16.9	9	KO	0	9	ybp2310	NA
476265	80.00105	270138	F	16.9	9	KO	0	9	ybp2310	NA
476265	80.39257	270139	F	16.9	9	KO	0	9	ybp2310	NA
476265	80.78409	270140	F	16.9	9	KO	0	9	ybp2310	NA
476265	81.20693	270141	F	16.9	9	KO	0	9	ybp2310	NA
476265	81.67676	270142	F	16.9	9	KO	0	9	ybp2310	NA
476265	82.19357	270143	F	16.9	9	KO	0	9	ybp2310	NA
476265	82.77302	270144	F	16.9	9	KO	0	9	ybp2310	NA
476265	83.43078	270145	F	16.9	9	KO	0	9	ybp2310	NA
476265	84.1042	270146	F	16.9	9	KO	0	9	ybp2310	NA
476265	84.80894	270147	F	16.9	9	KO	0	9	ybp2310	NA
476265	85.49802	270148	F	16.9	9	KO	0	9	ybp2310	NA
476265	86.15578	270149	F	16.9	9	KO	0	9	ybp2310	NA
476265	86.75089	270150	F	16.9	9	KO	0	9	ybp2310	NA
476265	87.23638	270151	F	16.9	9	KO	0	9	ybp2310	NA
476265	87.61224	270152	F	16.9	9	KO	0	9	ybp2310	NA
476265	87.86281	270153	F	16.9	9	KO	0	9	ybp2310	NA
476265	87.9881	270154	F	16.9	9	KO	0	9	ybp2310	NA
476265	87.92546	270155	F	16.9	9	KO	0	9	ybp2310	NA
476265	87.65922	270156	F	16.9	9	KO	0	9	ybp2310	NA
476265	87.12675	270157	F	16.9	9	KO	0	9	ybp2310	NA
476265	86.28106	270158	F	16.9	9	KO	0	9	ybp2310	NA
476265	85.04385	270159	F	16.9	9	KO	0	9	ybp2310	NA
476265	83.49342	270160	F	16.9	9	KO	0	9	ybp2310	NA
476265	82.19357	270161	F	16.9	9	KO	0	9	ybp2310	NA
476265	81.7394	270162	F	16.9	9	KO	0	9	ybp2310	NA
476265	81.6611	270163	F	16.9	9	KO	0	9	ybp2310	NA
476265	81.3792	270164	F	16.9	9	KO	0	9	ybp2310	NA
476265	80.98768	270165	F	16.9	9	KO	0	9	ybp2310	NA
476265	80.61182	270166	F	16.9	9	KO	0	9	ybp2310	NA
476265	80.26728	270167	F	16.9	9	KO	0	9	ybp2310	NA
476265	79.98538	270168	F	16.9	9	KO	0	9	ybp2310	NA
476265	79.73481	270169	F	16.9	9	KO	0	9	ybp2310	NA
476265	79.48424	270170	F	16.9	9	KO	0	9	ybp2310	NA
476265	79.218	270171	F	16.9	9	KO	0	9	ybp2310	NA
476265	78.95177	270172	F	16.9	9	KO	0	9	ybp2310	NA
476265	78.66987	270173	F	16.9	9	KO	0	9	ybp2310	NA
476265	78.40363	270174	F	16.9	9	KO	0	9	ybp2310	NA
476265	78.1374	270175	F	16.9	9	KO	0	9	ybp2310	NA
476265	77.88683	270176	F	16.9	9	KO	0	9	ybp2310	NA
476265	77.60493	270177	F	16.9	9	KO	0	9	ybp2310	NA
476265	77.30737	270178	F	16.9	9	KO	0	9	ybp2310	NA
476265	76.97849	270179	F	16.9	9	KO	0	9	ybp2310	NA
476265	76.61829	270180	F	16.9	9	KO	0	9	ybp2310	NA
476265	76.24243	270181	F	16.9	9	KO	0	9	ybp2310	NA
476265	75.86657	270182	F	16.9	9	KO	0	9	ybp2310	NA
476265	75.53769	270183	F	16.9	9	KO	0	9	ybp2310	NA
476265	75.22447	270184	F	16.9	9	KO	0	9	ybp2310	NA
476265	74.91126	270185	F	16.9	9	KO	0	9	ybp2310	NA
476265	74.6137	270186	F	16.9	9	KO	0	9	ybp2310	NA
476265	74.30048	270187	F	16.9	9	KO	0	9	ybp2310	NA
476265	74.01859	270188	F	16.9	9	KO	0	9	ybp2310	NA
476265	73.75235	270189	F	16.9	9	KO	0	9	ybp2310	NA
476265	73.48612	270190	F	16.9	9	KO	0	9	ybp2310	NA
476265	73.23554	270191	F	16.9	9	KO	0	9	ybp2310	NA
476265	72.98497	270192	F	16.9	9	KO	0	9	ybp2310	NA
476265	72.73439	270193	F	16.9	9	KO	0	9	ybp2310	NA
476265	72.49948	270194	F	16.9	9	KO	0	9	ybp2310	NA
476265	72.24891	270195	F	16.9	9	KO	0	9	ybp2310	NA
476265	72.02965	270196	F	16.9	9	KO	0	9	ybp2310	NA
476265	71.8104	270197	F	16.9	9	KO	0	9	ybp2310	NA
476265	71.60681	270198	F	16.9	9	KO	0	9	ybp2310	NA
476265	71.3719	270199	F	16.9	9	KO	0	9	ybp2310	NA
476265	71.15264	270200	F	16.9	9	KO	0	9	ybp2310	NA
476265	70.91773	270201	F	16.9	9	KO	0	9	ybp2310	NA
476265	70.69848	270202	F	16.9	9	KO	0	9	ybp2310	NA
476265	70.49489	270203	F	16.9	9	KO	0	9	ybp2310	NA
476265	70.27563	270204	F	16.9	9	KO	0	9	ybp2310	NA
476265	70.05638	270205	F	16.9	9	KO	0	9	ybp2310	NA
476265	69.82147	270206	F	16.9	9	KO	0	9	ybp2310	NA
476265	69.58655	270207	F	16.9	9	KO	0	9	ybp2310	NA
476265	69.3673	270208	F	16.9	9	KO	0	9	ybp2310	NA
476265	69.13239	270209	F	16.9	9	KO	0	9	ybp2310	NA
476265	68.91314	270210	F	16.9	9	KO	0	9	ybp2310	NA
476265	68.67822	270211	F	16.9	9	KO	0	9	ybp2310	NA
476265	68.45897	270212	F	16.9	9	KO	0	9	ybp2310	NA
476265	68.22406	270213	F	16.9	9	KO	0	9	ybp2310	NA
476265	68.0048	270214	F	16.9	9	KO	0	9	ybp2310	NA
476265	67.76989	270215	F	16.9	9	KO	0	9	ybp2310	NA
476265	67.53498	270216	F	16.9	9	KO	0	9	ybp2310	NA
476265	67.30006	270217	F	16.9	9	KO	0	9	ybp2310	NA
476265	67.06515	270218	F	16.9	9	KO	0	9	ybp2310	NA
476265	66.83024	270219	F	16.9	9	KO	0	9	ybp2310	NA
476265	66.57966	270220	F	16.9	9	KO	0	9	ybp2310	NA
476265	66.34475	270221	F	16.9	9	KO	0	9	ybp2310	NA
476265	66.1255	270222	F	16.9	9	KO	0	9	ybp2310	NA
476265	65.90624	270223	F	16.9	9	KO	0	9	ybp2310	NA
476265	65.67133	270224	F	16.9	9	KO	0	9	ybp2310	NA
476265	65.43642	270225	F	16.9	9	KO	0	9	ybp2310	NA
476265	65.21717	270226	F	16.9	9	KO	0	9	ybp2310	NA
476265	64.99791	270227	F	16.9	9	KO	0	9	ybp2310	NA
476265	64.79432	270228	F	16.9	9	KO	0	9	ybp2310	NA
476265	64.62205	270229	F	16.9	9	KO	0	9	ybp2310	NA
476265	64.44978	270230	F	16.9	9	KO	0	9	ybp2310	NA
476265	64.27751	270231	F	16.9	9	KO	0	9	ybp2310	NA
476265	64.07392	270232	F	16.9	9	KO	0	9	ybp2310	NA
476265	63.85467	270233	F	16.9	9	KO	0	9	ybp2310	NA
476265	63.65108	270234	F	16.9	9	KO	0	9	ybp2310	NA
476265	63.46315	270235	F	16.9	9	KO	0	9	ybp2310	NA
476265	63.3222	270236	F	16.9	9	KO	0	9	ybp2310	NA
476265	63.4005	270237	F	16.9	9	KO	0	9	ybp2310	NA
476265	64.26185	270238	F	16.9	9	KO	0	9	ybp2310	NA
476265	66.21946	270239	F	16.9	9	KO	0	9	ybp2310	NA
476265	68.66256	270240	F	16.9	9	KO	0	9	ybp2310	NA
476265	70.68282	270241	F	16.9	9	KO	0	9	ybp2310	NA
476265	71.96701	270242	F	16.9	9	KO	0	9	ybp2310	NA
476265	72.76571	270243	F	16.9	9	KO	0	9	ybp2310	NA
476265	73.42347	270244	F	16.9	9	KO	0	9	ybp2310	NA
476265	74.08123	270245	F	16.9	9	KO	0	9	ybp2310	NA
476265	74.81729	270246	F	16.9	9	KO	0	9	ybp2310	NA
476265	75.64732	270247	F	16.9	9	KO	0	9	ybp2310	NA
476265	76.50867	270248	F	16.9	9	KO	0	9	ybp2310	NA
476265	77.30737	270249	F	16.9	9	KO	0	9	ybp2310	NA
476265	77.99645	270250	F	16.9	9	KO	0	9	ybp2310	NA
476265	78.5759	270251	F	16.9	9	KO	0	9	ybp2310	NA
476265	79.09271	270252	F	16.9	9	KO	0	9	ybp2310	NA
476265	79.56254	270253	F	16.9	9	KO	0	9	ybp2310	NA
476265	79.96972	270254	F	16.9	9	KO	0	9	ybp2310	NA
476265	80.34559	270255	F	16.9	9	KO	0	9	ybp2310	NA
476265	80.70579	270256	F	16.9	9	KO	0	9	ybp2310	NA
476265	81.06599	270257	F	16.9	9	KO	0	9	ybp2310	NA
476265	81.44185	270258	F	16.9	9	KO	0	9	ybp2310	NA
476265	81.84903	270259	F	16.9	9	KO	0	9	ybp2310	NA
476265	82.33452	270260	F	16.9	9	KO	0	9	ybp2310	NA
476265	82.88265	270261	F	16.9	9	KO	0	9	ybp2310	NA
476265	83.49342	270262	F	16.9	9	KO	0	9	ybp2310	NA
476265	84.15118	270263	F	16.9	9	KO	0	9	ybp2310	NA
476265	84.84026	270264	F	16.9	9	KO	0	9	ybp2310	NA
476265	85.52934	270265	F	16.9	9	KO	0	9	ybp2310	NA
476265	86.1871	270266	F	16.9	9	KO	0	9	ybp2310	NA
476265	86.79787	270267	F	16.9	9	KO	0	9	ybp2310	NA
476265	87.31468	270268	F	16.9	9	KO	0	9	ybp2310	NA
476265	87.73753	270269	F	16.9	9	KO	0	9	ybp2310	NA
476265	88.03508	270270	F	16.9	9	KO	0	9	ybp2310	NA
476265	88.20735	270271	F	16.9	9	KO	0	9	ybp2310	NA
476265	88.22301	270272	F	16.9	9	KO	0	9	ybp2310	NA
476265	88.0664	270273	F	16.9	9	KO	0	9	ybp2310	NA
476265	87.7062	270274	F	16.9	9	KO	0	9	ybp2310	NA
476265	87.04845	270275	F	16.9	9	KO	0	9	ybp2310	NA
476265	86.03049	270276	F	16.9	9	KO	0	9	ybp2310	NA
476265	84.62101	270277	F	16.9	9	KO	0	9	ybp2310	NA
476265	83.03926	270278	F	16.9	9	KO	0	9	ybp2310	NA
476265	82.00564	270279	F	16.9	9	KO	0	9	ybp2310	NA
476265	81.77073	270280	F	16.9	9	KO	0	9	ybp2310	NA
476265	81.59846	270281	F	16.9	9	KO	0	9	ybp2310	NA
476265	81.20693	270282	F	16.9	9	KO	0	9	ybp2310	NA
476265	80.76843	270283	F	16.9	9	KO	0	9	ybp2310	NA
476265	80.36125	270284	F	16.9	9	KO	0	9	ybp2310	NA
476265	80.03237	270285	F	16.9	9	KO	0	9	ybp2310	NA
476265	79.73481	270286	F	16.9	9	KO	0	9	ybp2310	NA
476265	79.46858	270287	F	16.9	9	KO	0	9	ybp2310	NA
476265	79.20234	270288	F	16.9	9	KO	0	9	ybp2310	NA
476265	78.92044	270289	F	16.9	9	KO	0	9	ybp2310	NA
476265	78.62289	270290	F	16.9	9	KO	0	9	ybp2310	NA
476265	78.30967	270291	F	16.9	9	KO	0	9	ybp2310	NA
476265	78.01211	270292	F	16.9	9	KO	0	9	ybp2310	NA
476265	77.73022	270293	F	16.9	9	KO	0	9	ybp2310	NA
476265	77.44832	270294	F	16.9	9	KO	0	9	ybp2310	NA
476265	77.1351	270295	F	16.9	9	KO	0	9	ybp2310	NA
476265	76.79056	270296	F	16.9	9	KO	0	9	ybp2310	NA
476265	76.4147	270297	F	16.9	9	KO	0	9	ybp2310	NA
476265	76.03884	270298	F	16.9	9	KO	0	9	ybp2310	NA
476265	75.66298	270299	F	16.9	9	KO	0	9	ybp2310	NA
476265	75.28712	270300	F	16.9	9	KO	0	9	ybp2310	NA
476265	74.94258	270301	F	16.9	9	KO	0	9	ybp2310	NA
476265	74.62936	270302	F	16.9	9	KO	0	9	ybp2310	NA
476265	74.31614	270303	F	16.9	9	KO	0	9	ybp2310	NA
476265	74.00292	270304	F	16.9	9	KO	0	9	ybp2310	NA
476265	73.72103	270305	F	16.9	9	KO	0	9	ybp2310	NA
476265	73.45479	270306	F	16.9	9	KO	0	9	ybp2310	NA
476265	73.18856	270307	F	16.9	9	KO	0	9	ybp2310	NA
476265	72.92232	270308	F	16.9	9	KO	0	9	ybp2310	NA
476265	72.67175	270309	F	16.9	9	KO	0	9	ybp2310	NA
476265	72.40551	270310	F	16.9	9	KO	0	9	ybp2310	NA
476265	72.1706	270311	F	16.9	9	KO	0	9	ybp2310	NA
476265	71.93569	270312	F	16.9	9	KO	0	9	ybp2310	NA
476265	71.71643	270313	F	16.9	9	KO	0	9	ybp2310	NA
476265	71.49718	270314	F	16.9	9	KO	0	9	ybp2310	NA
476265	71.26227	270315	F	16.9	9	KO	0	9	ybp2310	NA
476265	71.04302	270316	F	16.9	9	KO	0	9	ybp2310	NA
476265	70.82376	270317	F	16.9	9	KO	0	9	ybp2310	NA
476265	70.60451	270318	F	16.9	9	KO	0	9	ybp2310	NA
476265	70.3696	270319	F	16.9	9	KO	0	9	ybp2310	NA
476265	70.15035	270320	F	16.9	9	KO	0	9	ybp2310	NA
476265	69.93109	270321	F	16.9	9	KO	0	9	ybp2310	NA
476265	69.71184	270322	F	16.9	9	KO	0	9	ybp2310	NA
476265	69.50825	270323	F	16.9	9	KO	0	9	ybp2310	NA
476265	69.30466	270324	F	16.9	9	KO	0	9	ybp2310	NA
476265	69.08541	270325	F	16.9	9	KO	0	9	ybp2310	NA
476265	68.88181	270326	F	16.9	9	KO	0	9	ybp2310	NA
476265	68.67822	270327	F	16.9	9	KO	0	9	ybp2310	NA
476265	68.45897	270328	F	16.9	9	KO	0	9	ybp2310	NA
476265	68.22406	270329	F	16.9	9	KO	0	9	ybp2310	NA
476265	68.0048	270330	F	16.9	9	KO	0	9	ybp2310	NA
476265	67.78555	270331	F	16.9	9	KO	0	9	ybp2310	NA
476265	67.58196	270332	F	16.9	9	KO	0	9	ybp2310	NA
476265	67.36271	270333	F	16.9	9	KO	0	9	ybp2310	NA
476265	67.14346	270334	F	16.9	9	KO	0	9	ybp2310	NA
476265	66.89288	270335	F	16.9	9	KO	0	9	ybp2310	NA
476265	66.65797	270336	F	16.9	9	KO	0	9	ybp2310	NA
476265	66.43871	270337	F	16.9	9	KO	0	9	ybp2310	NA
476265	66.2038	270338	F	16.9	9	KO	0	9	ybp2310	NA
476265	65.98455	270339	F	16.9	9	KO	0	9	ybp2310	NA
476265	65.7653	270340	F	16.9	9	KO	0	9	ybp2310	NA
476265	65.56171	270341	F	16.9	9	KO	0	9	ybp2310	NA
476265	65.35811	270342	F	16.9	9	KO	0	9	ybp2310	NA
476265	65.13886	270343	F	16.9	9	KO	0	9	ybp2310	NA
476265	64.91961	270344	F	16.9	9	KO	0	9	ybp2310	NA
476265	64.70036	270345	F	16.9	9	KO	0	9	ybp2310	NA
476265	64.49676	270346	F	16.9	9	KO	0	9	ybp2310	NA
476265	64.30883	270347	F	16.9	9	KO	0	9	ybp2310	NA
476265	64.13656	270348	F	16.9	9	KO	0	9	ybp2310	NA
476265	63.96429	270349	F	16.9	9	KO	0	9	ybp2310	NA
476265	63.7607	270350	F	16.9	9	KO	0	9	ybp2310	NA
476265	63.55711	270351	F	16.9	9	KO	0	9	ybp2310	NA
476265	63.33786	270352	F	16.9	9	KO	0	9	ybp2310	NA
476265	63.13427	270353	F	16.9	9	KO	0	9	ybp2310	NA
476265	62.97766	270354	F	16.9	9	KO	0	9	ybp2310	NA
476265	63.0403	270355	F	16.9	9	KO	0	9	ybp2310	NA
476265	63.85467	270356	F	16.9	9	KO	0	9	ybp2310	NA
476265	65.74964	270357	F	16.9	9	KO	0	9	ybp2310	NA
476265	68.13009	270358	F	16.9	9	KO	0	9	ybp2310	NA
476265	70.15035	270359	F	16.9	9	KO	0	9	ybp2310	NA
476265	71.51284	270360	F	16.9	9	KO	0	9	ybp2310	NA
476265	72.40551	270361	F	16.9	9	KO	0	9	ybp2310	NA
476265	73.11025	270362	F	16.9	9	KO	0	9	ybp2310	NA
476265	73.79933	270363	F	16.9	9	KO	0	9	ybp2310	NA
476265	74.51973	270364	F	16.9	9	KO	0	9	ybp2310	NA
476265	75.34976	270365	F	16.9	9	KO	0	9	ybp2310	NA
476265	76.21111	270366	F	16.9	9	KO	0	9	ybp2310	NA
476265	76.99415	270367	F	16.9	9	KO	0	9	ybp2310	NA
476265	77.69889	270368	F	16.9	9	KO	0	9	ybp2310	NA
476265	78.29401	270369	F	16.9	9	KO	0	9	ybp2310	NA
476265	78.82648	270370	F	16.9	9	KO	0	9	ybp2310	NA
476265	79.29631	270371	F	16.9	9	KO	0	9	ybp2310	NA
476265	79.70349	270372	F	16.9	9	KO	0	9	ybp2310	NA
476265	80.07935	270373	F	16.9	9	KO	0	9	ybp2310	NA
476265	80.42389	270374	F	16.9	9	KO	0	9	ybp2310	NA
476265	80.78409	270375	F	16.9	9	KO	0	9	ybp2310	NA
476265	81.14429	270376	F	16.9	9	KO	0	9	ybp2310	NA
476265	81.55147	270377	F	16.9	9	KO	0	9	ybp2310	NA
476265	82.00564	270378	F	16.9	9	KO	0	9	ybp2310	NA
476265	82.52245	270379	F	16.9	9	KO	0	9	ybp2310	NA
476265	83.1019	270380	F	16.9	9	KO	0	9	ybp2310	NA
476265	83.71268	270381	F	16.9	9	KO	0	9	ybp2310	NA
476265	84.35477	270382	F	16.9	9	KO	0	9	ybp2310	NA
476265	85.01253	270383	F	16.9	9	KO	0	9	ybp2310	NA
476265	85.65463	270384	F	16.9	9	KO	0	9	ybp2310	NA
476265	86.21842	270385	F	16.9	9	KO	0	9	ybp2310	NA
476265	86.70391	270386	F	16.9	9	KO	0	9	ybp2310	NA
476265	87.09543	270387	F	16.9	9	KO	0	9	ybp2310	NA
476265	87.37732	270388	F	16.9	9	KO	0	9	ybp2310	NA
476265	87.53393	270389	F	16.9	9	KO	0	9	ybp2310	NA
476265	87.53393	270390	F	16.9	9	KO	0	9	ybp2310	NA
476265	87.33034	270391	F	16.9	9	KO	0	9	ybp2310	NA
476265	86.87618	270392	F	16.9	9	KO	0	9	ybp2310	NA
476265	86.12445	270393	F	16.9	9	KO	0	9	ybp2310	NA
476265	84.98121	270394	F	16.9	9	KO	0	9	ybp2310	NA
476265	83.49342	270395	F	16.9	9	KO	0	9	ybp2310	NA
476265	82.05262	270396	F	16.9	9	KO	0	9	ybp2310	NA
476265	81.3792	270397	F	16.9	9	KO	0	9	ybp2310	NA
476265	81.26958	270398	F	16.9	9	KO	0	9	ybp2310	NA
476265	81.03466	270399	F	16.9	9	KO	0	9	ybp2310	NA
476266	77.80213	270001	M	21.5	9	KO	1	9	ybp2310	NA
476266	77.37946	270002	M	21.5	9	KO	1	9	ybp2310	NA
476266	76.95679	270003	M	21.5	9	KO	1	9	ybp2310	NA
476266	76.54978	270004	M	21.5	9	KO	1	9	ybp2310	NA
[truncated: 4,784 more rows]
