# Supplementary material for: Atlas of multilineage stem cell differentiation reveals TMEM88 as a developmental regulator of blood pressure
Source: Nat Commun. 2025 Feb 4;16:1356. doi: 10.1038/s41467-025-56533-2 (PMC11794859; doi:10.1038/s41467-025-56533-2)
Supplement: Supplementary file 14 — Source Data [file 41467_2025_56533_MOESM14_ESM.zip › SourceData/F2_F3_F4_SF2_SF3_atlas_metadata.txt]

cell_barcode	UMAP1	UMAP2	experiment	run	day	treatment	RTS	density	peak_cluster	peakLT_pijuansala	peakGSS_hutchins	peakLT_tyser	RNA_snn_res.0.3	allcellLT_pijuansala.id	allcellLT_pijuansala.maxscore	allcellLT_tyser.id	allcellLT_tyser.maxscore	allcellLT_qiu.id	allcellLT_qiu.maxscore	PRRX1--ENSG00000116132	MIXL1--ENSG00000185155	FZD5--ENSG00000163251	SOX2--ENSG00000181449	HAND1--ENSG00000113196	TCF7L2--ENSG00000148737	NDRG2--ENSG00000165795	MYH6--ENSG00000197616	CDH5--ENSG00000179776	TMEM88--ENSG00000167874	NOG--ENSG00000183691	FOXJ1--ENSG00000129654	TTR--ENSG00000118271	FOXA2--ENSG00000125798
AAACCCAAGAGGCGTT-1	4.1433064453637	5.39585283284222	0Xav_timecourse	0Xav	6	no_treatment_tc	0.483276562506	0.0071756953262808	NA	NA	NA	NA	2	Gut	0.491847101802968	Epiblast	0.390764189552653	Neural crest	0.0930424942486522	0	0	6.70055432958178	6.94294737705562	0	5.87948536641444	3.17320308224997	0	0	0	0	0	3.23095792279871	5.66930402938067
AAACCCAAGCGCGTTC-1	4.84683403026874	2.74616448508111	0Xav_timecourse	0Xav	5	no_treatment_tc	0.745876019111	0.0178912902033028	NA	NA	NA	NA	3	Gut	0.382329442709088	DE(P)	0.303355818692793	Neural crest	0.0993824809409467	0	0	0	0	0	0	0	0	0	0	0	5.60821383017088	0	5.12278999734148
AAACCCAAGGACGCAT-1	3.42624125273539	4.20442166015605	0Xav_timecourse	0Xav	6	no_treatment_tc	0.486762625976	0.0241840942441498	18	Gut	Neural_crest	NA	3	Gut	0.645748292919274	Emergent Mesoderm	0.288691111362956	Gut	0.156798282214343	0	0	6.07379940054233	0	0	4.16438441788862	0	0	0	0	0	4.90797778232611	3.57937209032703	5.79729131529053
AAACCCAAGGGTTGCA-1	-1.48840319887713	1.86568841374163	0Xav_timecourse	0Xav	6	no_treatment_tc	0.538779818924	0.022121434437198	14	Gut	Embryonic	Epiblast	4	Gut	0.413810176813406	Epiblast	0.417104741113463	Definitive endoderm	0.0667218041149133	0	5.01468070508714	5.1457573962532	0	0	5.01128852406203	0	0	0	0	5.09761715241849	5.06828179752335	4.14409200475317	5.26945805567012
AAACCCAAGTCTGTAC-1	-8.29689791402139	1.72566123499842	0Xav_timecourse	0Xav	6	no_treatment_tc	0.711798878537	0.00708861447344326	NA	NA	NA	NA	6	Mesenchyme	0.447545384396141	Advanced Mesoderm	0.513001330564863	Neural crest	0.110237120724758	0	0	0	0	5.86118436657239	4.07670781826529	0	0	0	6.01138796865155	0	0	3.49098786868256	0
AAACCCAAGTTTGAGA-1	-7.05010145041345	0.698290769621017	0Xav_timecourse	0Xav	3	no_treatment_tc	1	0.0134689822433353	NA	NA	NA	NA	6	Paraxial_mesoderm	0.26843589358864	Emergent Mesoderm	0.736065191966831	Neural crest	0.0827376633375076	0	4.46404596418585	0	0	0	0	3.1280986472218	0	0	4.83044008654544	0	4.51764705662206	3.87275577416695	4.71398799183358
AAACCCACAATCCTTT-1	-7.29363818560644	3.06311247707524	0Xav_timecourse	0Xav	5	no_treatment_tc	0.711798878537	0.0143650338818611	NA	NA	NA	NA	6	Mesenchyme	0.412063905233285	Advanced Mesoderm	0.34755829524954	Neural crest	0.210931428047714	0	0	0	0	5.15399590387352	4.0057306766314	0	0	0	6.1621041807232	0	0	0	0
AAACCCACAGAGTTCT-1	8.08713743763625	6.47703695413571	0Xav_timecourse	0Xav	8	no_treatment_tc	0.711798878537	0.0227226551895341	29	NA	Embryonic	NA	5	Gut	0.504728438207577	Epiblast	0.374891732032278	Gut	0.22162666217713	0	0	5.44830856408033	0	2.51486096673491	4.22658494694108	4.66959803000539	0	0	0	0	4.97017831137857	6.23799161722792	5.72718084562029
AAACCCACAGCACACC-1	5.3408368048404	0.968020499814033	0Xav_timecourse	0Xav	4	no_treatment_tc	0.711798878537	0.0143316717010965	NA	NA	NA	NA	2	Gut	0.344832702477273	DE(P)	0.235880153473086	Gut	0.167271024188055	0	0	0	0	0	4.54551764962845	3.89956260466568	0	0	0	0	0	2.87480185409127	3.72578949367141
AAACCCACAGCTGTGC-1	3.27286742627186	3.02334348055546	0Xav_timecourse	0Xav	7	no_treatment_tc	0.41609553947	0.0141385736762574	NA	NA	NA	NA	2	Gut	0.647681350509571	Epiblast	0.336810031806002	Gut	0.172999931289287	0	0	6.17696063716308	8.2708234418758	0	3.76489797841379	0	0	0	0	0	0	4.08542196996328	5.61406120560381
AAACCCAGTATGCGTT-1	9.1702715194079	5.0132310164345	0Xav_timecourse	0Xav	8	no_treatment_tc	0.711798878537	0.0219276616814257	NA	NA	NA	NA	5	Gut	0.486230632477384	DE(P)	0.257289130599118	Gut	0.215736173864002	0	0	4.97063155346986	0	0	4.83490469168917	4.1889496467264	0	0	0	0	0	6.85269783292045	6.00465249804344
AAACCCAGTCAACGCC-1	-9.93976143721838	4.03049175227985	0Xav_timecourse	0Xav	9	no_treatment_tc	0.711798878537	0.0203652986387599	NA	NA	NA	NA	10	Cardiomyocytes	0.945783198624738	Epiblast	0.252396377589017	Neural crest	0.0766287746222377	0	0	0	0	4.86899798774247	3.97200440680805	4.92051932577506	7.62927916761247	0	5.50028625411233	4.0583330351645	0	3.78768931111903	0
AAACCCAGTGCTTCAA-1	5.88802205938134	2.46942656853559	0Xav_timecourse	0Xav	4	no_treatment_tc	0.517808190657	0.0186660713030956	NA	NA	NA	NA	3	Gut	0.698668529250794	DE(P)	0.296993635092922	Gut	0.132429281917995	0	0	0	0	3.45192829984568	5.39439526399248	4.93001515437041	0	0	0	0	0	3.61608086002586	5.83413973094126
AAACCCAGTGGCTAGA-1	-5.6167178541919	2.76506571849621	0Xav_timecourse	0Xav	5	no_treatment_tc	0.711798878537	0.0180354308529646	NA	NA	NA	NA	7	Mesenchyme	0.25057681171493	Emergent Mesoderm	0.342598219795161	Neural crest	0.0533848323298233	0	0	0	0	5.69540226943381	4.17738161855844	3.53142657359567	0	0	6.40091431715698	0	4.92097498299593	2.90691191452599	4.43555115016652
AAACCCATCACGTAGT-1	-6.1142441321808	3.29699241962487	0Xav_timecourse	0Xav	7	no_treatment_tc	0.711798878537	0.0211573683850049	NA	NA	NA	NA	7	Pharyngeal_mesoderm	0.392729859051156	Advanced Mesoderm	0.595583003493366	Neural crest	0.0827054245371752	0	0	0	0	4.23721060038291	4.18155973344239	3.53560468847963	0	0	5.02171807550569	0	0	3.59667884907764	0
AAACCCATCTGATTCT-1	0.483554027248739	0.291332611895085	0Xav_timecourse	0Xav	2	no_treatment_tc	0.711798878537	0.00323874104135486	NA	NA	NA	NA	1	Gut	0.671962510291037	Axial Mesoderm	0.415853580528729	Gut	0.0957301415710989	0	7.72347876970479	0	0	0	0	0	0	0	0	0	4.79773205198064	3.46822623490828	5.68568985704876
AAACGAAAGCCACTCG-1	4.45117400240453	2.07613080508247	0Xav_timecourse	0Xav	3	no_treatment_tc	0.711798878537	0.0162415713682895	NA	NA	NA	NA	3	Gut	0.714472380127921	DE(P)	0.250181080742392	Gut	0.182264436614351	0	0	0	0	3.03543344722145	4.0683043056016	3.42234926063884	0	0	4.2182059480269	0	0	2.79783460156915	5.70003826335231
AAACGAAAGCCATTTG-1	4.61694590566932	2.96380975940533	0Xav_timecourse	0Xav	5	no_treatment_tc	0.538779818924	0.0183860116744201	NA	NA	NA	NA	3	Gut	0.478566102133752	Emergent Mesoderm	0.342541457491095	Gut	0.0952346788167325	0	0	5.02973693134858	0	0	4.89445967471572	0	0	0	0	0	0	0	5.84207826125261
AAACGAACAACACACT-1	-6.25465178425385	1.31089133219435	0Xav_timecourse	0Xav	3	no_treatment_tc	0.538779818924	0.0232090619390476	8	NA	Neural_crest	Emergent Mesoderm	6	Gut	0.267282167093236	Emergent Mesoderm	0.746897606727917	Gut	0.0406999641899614	0	5.91531742532285	0	0	5.14469706272085	0	0	0	0	4.87198555191403	0	0	3.95485544928911	4.97619811274592
AAACGAACATGCACTA-1	9.30018278186735	4.9781885988479	0Xav_timecourse	0Xav	8	no_treatment_tc	0.711798878537	0.0163683031437025	NA	NA	NA	NA	5	Gut	0.723882554969575	DE(P)	0.224847968084294	Gut	0.269060603378417	0	0	0	0	0	3.76615274514676	4.48923248694465	0	0	0	0	4.50974610958425	6.46201975952797	6.08359846280586
AAACGAAGTCAATGGG-1	8.6076361333699	5.29194777444788	0Xav_timecourse	0Xav	8	no_treatment_tc	0.711798878537	0.0202531909952622	NA	NA	NA	NA	5	Gut	0.679131020187892	YS Endoderm	0.25906573792317	Gut	0.262426476831003	0	0	0	0	0	5.08904444239285	4.44308939743008	0	0	3.46773628772882	0	5.43020667927343	6.7031904071173	6.54692368140857
AAACGAAGTCAGACGA-1	-10.2228599564651	3.90530483329547	0Xav_timecourse	0Xav	7	no_treatment_tc	0.711798878537	0.0229725027290528	32	Cardiomyocytes	Neural_crest	NA	10	Cardiomyocytes	0.924961618792943	Advanced Mesoderm	0.420281725912867	Neural crest	0.143026438394952	0	0	0	0	3.89677601866027	4.92964687704042	4.6867783347403	7.82834251736717	0	5.30687509120973	0	0	0	0
AAACGAAGTGAGCAGT-1	3.36366207598366	3.28666152188139	0Xav_timecourse	0Xav	6	no_treatment_tc	0.538779818924	0.00928760786917759	NA	NA	NA	NA	3	Gut	0.371607672316338	Epiblast	0.389516841698871	Neural crest	0.0492997243287396	0	4.62381158978111	6.81730394126552	0	0	5.01948587749691	3.28786427281705	0	0	0	0	5.36086631167664	4.25723241822562	0
AAACGAATCCGGTAGC-1	5.40487339303119	4.73099834025347	0Xav_timecourse	0Xav	3	no_treatment_tc	0.711798878537	0.0251071700341773	6	NA	NA	NA	2	Gut	0.296472869230364	DE(P)	0.307546647962161	Gut	0.0734752522679397	0	0	4.49274143166176	0	0	5.03898071381339	3.02571742353165	0	0	0	0	0	2.40120276446197	6.10452461038275
AAACGAATCCTGCTAC-1	5.52037436204166	2.73854148914243	0Xav_timecourse	0Xav	4	no_treatment_tc	0.711798878537	0.0229748200836829	26	Gut	Embryonic	NA	2	Gut	0.779692294667435	DE(P)	0.337683166132396	Gut	0.245222760523104	0	0	0	0	0	4.89314817979713	3.16325718106852	0	0	0	0	4.55280559046878	4.4657432288645	6.12751608307091
AAACGAATCTATCACT-1	8.67982269402617	5.15556888681979	0Xav_timecourse	0Xav	8	no_treatment_tc	0.711798878537	0.0250204233120796	30	Gut	Embryonic	NA	5	Gut	0.588826546561175	DE(P)	0.255704048142088	Gut	0.31985229063984	0	0	0	0	0	3.76022802441741	3.11427297945464	4.12851898601984	0	3.22545107852057	0	0	6.45595891668839	5.94443944584598
AAACGCTAGCTCGACC-1	-6.23312538204845	3.68179206964909	0Xav_timecourse	0Xav	5	no_treatment_tc	0.711798878537	0.0109520808357277	NA	NA	NA	NA	7	Paraxial_mesoderm	0.365247873415625	Advanced Mesoderm	0.598438575658368	Neural crest	0.133852634213842	0	5.03230326228074	0	0	5.24429792198027	4.34231099027946	4.38307077070261	0	0	6.73975012060449	0	0	3.07184128624701	0
AAACGCTAGGATGCGT-1	-5.53726672767347	3.35804182058176	0Xav_timecourse	0Xav	5	no_treatment_tc	0.711798878537	0.0186493627717685	NA	NA	NA	NA	7	Pharyngeal_mesoderm	0.383136186710638	Advanced Mesoderm	0.424292818881166	Neural crest	0.0639407136797714	0	0	0	0	5.35861650273929	4.60795486952707	4.36418225912277	0	0	6.83650652069465	0	0	3.33748516549462	0
AAACGCTCAAACTGCT-1	-7.29959243776863	3.45092890903938	0Xav_timecourse	0Xav	4	no_treatment_tc	0.711798878537	0.0180619225233297	NA	NA	NA	NA	7	Mesenchyme	0.352358298350121	Advanced Mesoderm	0.549124822890479	Neural crest	0.110559063243188	0	5.25016830043762	0	0	5.65822994303386	3.87728906441222	0	0	0	5.7216734377391	0	0	0	0
AAACGCTCAAAGACTA-1	-5.37957818231242	2.8700520714247	0Xav_timecourse	0Xav	6	no_treatment_tc	0.711798878537	0.0224190869674361	25	Paraxial_mesoderm	Neural_crest	Emergent Mesoderm	7	Paraxial_mesoderm	0.778422280886939	Emergent Mesoderm	0.67077858829602	Neural crest	0.217664775226219	0	0	5.11072059937367	0	0	0	0	0	0	5.535306246226	0	0	3.70554777489763	0
AAACGCTCAAGTTCGT-1	-5.39678217654256	3.5145239250337	0Xav_timecourse	0Xav	3	no_treatment_tc	0.711798878537	0.0148927004361432	NA	NA	NA	NA	7	Pharyngeal_mesoderm	0.184184927419692	Emergent Mesoderm	0.526335908114511	Neural crest	0.106460035354318	0	0	0	0	5.90450416549868	4.31068392357331	4.35123632856192	0	0	5.15222513710955	0	0	3.04021421954086	0
AAACGCTCACATTACG-1	8.25865083805675	5.2572468176325	0Xav_timecourse	0Xav	8	no_treatment_tc	0.483276562506	0.0129112395180229	NA	NA	NA	NA	5	Gut	0.555404004443042	DE(P)	0.272664723907958	Gut	0.151005789539441	0	0	0	0	0	0	3.84612583796824	4.17876645681993	0	3.95730393703417	0	0	7.19970077276982	4.75025041453909
AAACGCTCATAGAATG-1	6.01236473945516	3.08356383883881	0Xav_timecourse	0Xav	4	no_treatment_tc	0.711798878537	0.0271529958114478	26	Gut	Embryonic	NA	3	Gut	0.576411556870839	Epiblast	0.392164527606124	Gut	0.202183507822302	0	0	0	0	0	3.723028398963	0	0	0	0	0	4.46662176340049	5.95552764029768	5.06380228885735
AAACGCTCATATAGCC-1	-5.39469296699783	1.77753693457522	0Xav_timecourse	0Xav	3	no_treatment_tc	0.517808190657	0.00299464174809846	NA	NA	NA	NA	7	Paraxial_mesoderm	0.276462138975533	Emergent Mesoderm	0.68511850087139	Neural crest	0.0637271611519201	0	6.95423629067538	0	0	3.62941271224056	0	4.01632852565794	0	0	4.12750662472387	0	0	3.79417015661925	0
AAACGCTCATCGATCA-1	7.80352480913603	6.35587693072379	0Xav_timecourse	0Xav	8	no_treatment_tc	1	0.0173963381053664	NA	NA	NA	NA	5	Gut	0.676872258210908	DE(P)	0.333930552826181	Gut	0.257793307630079	0	0	0	0	0	4.67970494591613	2.95327444055231	0	0	0	0	0	6.29092668210054	6.23047983424567
AAACGCTGTCAAGCGA-1	-4.28028067113327	2.15504714313882	0Xav_timecourse	0Xav	6	no_treatment_tc	0.538779818924	0.00565880591620145	NA	NA	NA	NA	7	Forebrain_Midbrain_Hindbrain	0.594354246560759	Emergent Mesoderm	0.579304048730044	Neural crest	0.105310715509051	0	0	0	5.52855451818605	0	4.33195487718711	3.68599983222434	0	0	4.88711475363458	0	0	0	4.59012440879519
AAACGCTGTGATGAAT-1	4.57957863077626	1.77381057329715	0Xav_timecourse	0Xav	3	no_treatment_tc	0.711798878537	0.015340069245885	NA	NA	NA	NA	2	Gut	0.61396082794615	DE(P)	0.330205392945182	Gut	0.202486759941702	0	0	0	0	0	3.79763686829922	0	3.48432244218815	0	3.94489146335661	0	5.22326177369094	2.52716716426677	5.98258483209486
AAACGCTTCCAAGCAT-1	-1.3623934897833	1.91129480835885	0Xav_timecourse	0Xav	7	no_treatment_tc	0.39732809802	0.0191580626418615	NA	NA	NA	NA	4	Gut	0.793752068105974	Epiblast	0.347831874444657	Gut	0.0930397782121128	0	0	6.14524366129133	0	3.20225331535654	4.92110861605003	4.27515357108726	0	0	4.78939775222715	0	4.97871753817418	0	4.49329370534478
AAACGCTTCCGCAGTG-1	6.02212641906906	2.86751282425577	0Xav_timecourse	0Xav	4	no_treatment_tc	0.711798878537	0.0317170692890041	26	Gut	Embryonic	NA	3	Gut	0.504764454910255	Epiblast	0.298580398018793	Gut	0.15389406715347	0	0	0	0	0	0	3.83214007270238	0	0	3.26130403565607	0	0	4.29874621276288	6.23159650035332
AAACGCTTCTACACAG-1	-6.61214318496187	1.37082169874247	0Xav_timecourse	0Xav	6	no_treatment_tc	0.483276562506	0.0176040145587937	NA	NA	NA	NA	6	Paraxial_mesoderm	0.475593108770787	Emergent Mesoderm	0.417838941189158	Neural crest	0.105294291756695	0	0	0	0	4.87587348513391	3.97877083177283	0	3.66545640566176	0	6.06577498942842	0	0	3.39218282874937	0
AAACGCTTCTCAACGA-1	8.30010102423052	4.884659736535	0Xav_timecourse	0Xav	9	no_treatment_tc	0.313662441711	0.019620492305321	NA	NA	NA	NA	5	Gut	0.426626889488831	Advanced Mesoderm	0.25313732619699	Neural crest	0.163176595878974	0	0	0	0	0	0	3.90274896459686	0	0	0	0	0	6.4462404688529	0
AAAGAACAGACGTCCC-1	-5.91792247389758	1.97090165049839	0Xav_timecourse	0Xav	3	no_treatment_tc	0.711798878537	0.017508789377149	NA	NA	NA	NA	6	Paraxial_mesoderm	0.439659322769662	Emergent Mesoderm	0.781398791258221	Neural crest	0.137337684942972	0	5.50444475041292	0	0	3.09640015273061	0	4.16849743344886	3.81595658499969	0	5.37294187439795	0	0	3.54398277437918	0
AAAGAACAGAGAGGGC-1	7.12877876090963	6.52109804752258	0Xav_timecourse	0Xav	8	no_treatment_tc	0.711798878537	0.0115716070268112	NA	NA	NA	NA	5	Gut	0.626288751358418	DE(P)	0.279422766806421	Gut	0.300221175154412	0	0	0	0	0	3.91603853332695	0	0	0	0	0	0	6.61508880882963	4.17420806493504
AAAGAACAGCACTTTG-1	-6.82198169617313	1.54204104332338	0Xav_timecourse	0Xav	6	no_treatment_tc	0.711798878537	0.0133314492714274	NA	NA	NA	NA	6	Gut	0.255262444803788	Emergent Mesoderm	0.511299287111063	Neural crest	0.0771884823115605	0	0	0	0	5.70674839947204	5.35681813916448	4.42472966560807	3.67106155822035	0	5.997472091794	0	0	2.71390628029897	0
AAAGAACAGCCTTGAT-1	-5.05439922128223	2.85506979540677	0Xav_timecourse	0Xav	6	no_treatment_tc	0.538779818924	0.0162543538699319	NA	NA	NA	NA	7	Paraxial_mesoderm	0.605999105033326	Emergent Mesoderm	0.500041624592769	Neural crest	0.0494275298198405	0	0	0	0	0	4.35001687673426	3.7040618317715	0	0	4.50200429065054	0	0	3.07954717270181	4.60818640834235
AAAGAACAGGTGCTAG-1	4.38208988513348	3.56316561365034	0Xav_timecourse	0Xav	6	no_treatment_tc	0.41609553947	0.0137924274975943	NA	NA	NA	NA	3	Surface_ectoderm	0.421870732926906	DE(P)	0.308423150796179	Gut	0.115364367727392	0	0	0	6.32060905771038	0	0	0	0	0	0	0	0	3.45100448780625	5.89065446912499
AAAGAACCACCGGCTA-1	4.85585215348313	1.50302261270714	0Xav_timecourse	0Xav	4	no_treatment_tc	0.48494111446	0.0188211776326032	NA	NA	NA	NA	2	Gut	0.775286092908499	DE(P)	0.28626991349326	Gut	0.179768433812692	0	0	0	0	0	5.43801057691636	5.26045026399471	4.21481524651706	0	0	0	5.27172303706563	4.34914768380862	5.4741077190604
AAAGAACCACGCCACA-1	8.33578830693763	6.52967248358768	0Xav_timecourse	0Xav	8	no_treatment_tc	0.711798878537	0.0211019405710312	NA	NA	NA	NA	5	Gut	0.627068720623695	DE(P)	0.223902442809983	Gut	0.22334275847081	0	0	0	0	0	0	3.28731607482142	0	0	0	0	0	6.63265713903833	6.12066607879634
AAAGAACCACTTTAGG-1	-6.82936271904299	2.07592484718347	0Xav_timecourse	0Xav	4	no_treatment_tc	0.517808190657	0.0112736153622933	NA	NA	NA	NA	6	Pharyngeal_mesoderm	0.315369843611296	Emergent Mesoderm	0.347164369086027	Neural crest	0.15573385612223	0	0	0	0	4.60176401150887	0	3.89708628773365	0	0	6.07848367587741	0	0	4.51781261618224	0
AAAGAACGTTACCCTC-1	-5.40019230568473	2.66496714943814	0Xav_timecourse	0Xav	5	no_treatment_tc	0.745876019111	0.0203559863556021	NA	NA	NA	NA	7	Paraxial_mesoderm	0.518938066742335	Emergent Mesoderm	0.64607428893106	Neural crest	0.0545034753966144	0	0	0	0	3.48606444892868	0	3.87298026234607	0	0	0	0	0	4.84926854788159	4.77710483891692
AAAGAACTCAAGCCTA-1	-4.72870317978842	2.6092803863938	0Xav_timecourse	0Xav	6	no_treatment_tc	0.538779818924	0.00568008861378733	NA	NA	NA	NA	7	Paraxial_mesoderm	0.378504857526027	Emergent Mesoderm	0.649207957640319	Hematoendothelial progenitors	0.0449614296018971	0	0	5.6889966966035	0	3.14946219053104	4.18233304891119	0	0	0	4.33315078753931	0	0	3.5974580294037	4.44050258051928
AAAGAACTCACATTGG-1	-5.37961002448662	2.26997026382064	0Xav_timecourse	0Xav	6	no_treatment_tc	0.764968622909	0.0105932018297838	NA	NA	NA	NA	7	Forebrain_Midbrain_Hindbrain	0.278983214446169	Emergent Mesoderm	0.269402213415663	Neural crest	0.0936855361605265	0	0	0	0	3.28772137591556	0	0	0	0	5.72042903353053	0	0	4.13995977797178	0
AAAGAACTCCATCTAT-1	-4.66732207157532	2.58635506917068	0Xav_timecourse	0Xav	7	no_treatment_tc	0.441276054606	0.00491207711055589	NA	NA	NA	NA	7	Paraxial_mesoderm	0.872596801198088	YS Mesoderm	0.314645813319089	Neural crest	0.154493271782716	0	0	0	0	0	4.92509311484574	0	0	0	0	0	0	2.968610586724	0
AAAGAACTCCGCTTAC-1	-7.25550534564918	2.85441305080018	0Xav_timecourse	0Xav	4	no_treatment_tc	0.745876019111	0.0106534700391035	NA	NA	NA	NA	6	Pharyngeal_mesoderm	0.367550281243052	Emergent Mesoderm	0.425968232766848	Neural crest	0.082965551897723	0	0	0	0	5.57936986582607	4.42555964001809	0	0	0	6.62052346351085	0	0	2.47367280710593	0
AAAGAACTCCGTGTGG-1	5.75494159261655	4.87201941905783	0Xav_timecourse	0Xav	5	no_treatment_tc	0.711798878537	0.0180533986842959	NA	NA	NA	NA	2	Gut	0.619196258346231	Epiblast	0.228104053031252	Gut	0.199240871765972	0	0	5.41209383041726	0	0	5.27915963408935	3.94506982228715	0	0	0	0	0	3.72268145531933	6.39941315449025
AAAGAACTCGACGCGT-1	7.66572320279526	4.74338270710764	0Xav_timecourse	0Xav	8	no_treatment_tc	0.745876019111	0.011728399700952	NA	NA	NA	NA	5	Surface_ectoderm	0.396975623249406	Advanced Mesoderm	0.255205812378594	Neural crest	0.104410067990289	0	0	4.83820029395692	0	0	4.01713133078957	3.37117628582681	0	0	0	0	0	6.71806964145685	5.36200843677477
AAAGAACTCTTGCAAG-1	-7.64356487651176	0.881307143285529	0Xav_timecourse	0Xav	4	no_treatment_tc	0.517808190657	0.011208373183212	NA	NA	NA	NA	6	Paraxial_mesoderm	0.603000940931337	Emergent Mesoderm	0.334739009647019	Neural crest	0.162662866999403	0	0	0	0	0	3.80873076049118	0	0	0	4.35788264836426	4.57721424051437	0	3.22041590812547	4.06690029209927
AAAGGATAGTCTCGTA-1	8.2792316574407	6.44132194863982	0Xav_timecourse	0Xav	8	no_treatment_tc	0.711798878537	0.018363852161892	NA	NA	NA	NA	5	Gut	0.534440229777729	YS Endoderm	0.282046958098208	Gut	0.176862816697405	0	0	3.82497134555195	0	0	5.15669164920385	3.70688088988946	3.35898366102102	0	0	0	4.81296802859874	5.67323712117094	6.15908180670305
AAAGGATCAATCCTAG-1	8.45474712685827	4.60702867215107	0Xav_timecourse	0Xav	7	no_treatment_tc	1	0.0128492356010236	NA	NA	NA	NA	5	Gut	0.508102890820156	DE(P)	0.258502463064396	Gut	0.215985837704151	0	0	5.52605829006135	0	0	0	4.05903428193123	0	0	0	0	4.76431860818425	6.7217271631222	6.56543303719144
AAAGGATCACTTGAAC-1	4.03640014645426	1.41907906834896	0Xav_timecourse	0Xav	2	no_treatment_tc	0.575972057872	0.0227778044881658	12	NA	Embryonic	NA	2	Gut	0.54231062049825	Epiblast	0.352635849226776	Gut	0.140085657706634	0	0	0	5.02041403494442	0	3.82381439394547	0	0	0	0	0	4.56740775838296	3.63749493879749	6.14240080919662
AAAGGATCAGGGATAC-1	4.76444743638473	2.92736938364555	0Xav_timecourse	0Xav	5	no_treatment_tc	1	0.0195749942907088	NA	NA	NA	NA	3	Gut	0.836263030844656	Epiblast	0.330473144358885	Gut	0.169717149321735	0	0	6.01061001174145	0	0	3.81960060712645	3.17364556216369	0	0	0	0	0	3.63321963783518	5.16185887347571
AAAGGATCATCGATAC-1	7.40661371445964	6.79077586987863	0Xav_timecourse	0Xav	8	no_treatment_tc	0.711798878537	0.0153663526430666	NA	NA	NA	NA	5	Gut	0.595822064349297	Epiblast	0.252836541953528	Gut	0.242783200970598	0	0	4.89255915632031	0	0	4.07149019315296	3.42553514819019	0	0	0	0	0	6.08053552042491	5.82057486002998
AAAGGATCATGAGATA-1	-5.41845997240823	2.83942301552679	0Xav_timecourse	0Xav	6	no_treatment_tc	0.711798878537	0.0221425455526871	25	NA	Mesoderm	Emergent Mesoderm	7	Mesenchyme	0.322449001421805	Emergent Mesoderm	0.664200983058863	Neural crest	0.101058981459362	0	0	0	0	0	5.01294262350872	0	0	0	5.16802861467366	0	0	3.74247291947628	0
AAAGGATGTAAGTCAA-1	-5.20345571089256	2.62587513086785	0Xav_timecourse	0Xav	5	no_treatment_tc	0.411389191877	0.0173255110015628	NA	NA	NA	NA	7	Epiblast	0.33654912782692	Emergent Mesoderm	0.469215052423529	Neural crest	0.162058867109077	0	0	6.0446604391316	0	0	4.53574236637439	3.88978732141163	0	0	4.00096542047756	0	0	4.86622013527554	5.48176100757233
AAAGGATGTATGAGAT-1	-8.00384945903079	1.25088393684886	0Xav_timecourse	0Xav	4	no_treatment_tc	0.711798878537	0.01336004706244	42	NA	Neural_crest	NA	6	Mesenchyme	0.456492270068317	Emergent Mesoderm	0.479712410780997	Neural crest	0.175472388939026	0	0	0	0	5.72343815750374	4.89079631120248	3.55907645549687	0	0	5.95951188954215	0	0	3.62032660717003	0
AAAGGATGTCGATTCA-1	-4.49014266573769	2.11595287517158	0Xav_timecourse	0Xav	7	no_treatment_tc	0.530635096216	0.00385429739257882	NA	NA	NA	NA	9	Neural_crest	0.254619291792275	Emergent Mesoderm	0.365062151187324	Neural crest	0.260864712408304	0	0	5.31474581585041	5.69027649368201	0	4.49367685268306	0	0	0	3.95889990678622	0	0	0	0
AAAGGATGTGGGATTG-1	5.10968519969985	2.98107739702206	0Xav_timecourse	0Xav	5	no_treatment_tc	0.745876019111	0.0212925682935769	NA	NA	NA	NA	3	Epiblast	0.349963489313108	DE(P)	0.285059780377567	Neural crest	0.126117345517004	0	0	0	0	0	0	0	0	0	0	0	0	2.97285742189103	0
AAAGGATGTGGTCTGC-1	4.42128906778392	2.13158890301856	0Xav_timecourse	0Xav	3	no_treatment_tc	0.711798878537	0.0160546900932178	NA	NA	NA	NA	3	Gut	0.678778374892925	Emergent Mesoderm	0.335691321714207	Gut	0.11573627699035	0	0	4.78234496928605	0	0	3.9612760061187	3.31532096115594	0	0	4.11021646363236	0	0	0	6.60012906880822
AAAGGATGTTTGACAC-1	-8.25006399238877	1.08053994609814	0Xav_timecourse	0Xav	6	no_treatment_tc	0.483276562506	0.00717673105778365	NA	NA	NA	NA	6	Mesenchyme	0.369631657099556	Advanced Mesoderm	0.419015872697403	Neural crest	0.0990372883050679	0	0	0	0	5.79885841928616	4.01539363309166	3.36943858812889	0	0	6.02901561724106	0	0	0	0
AAAGGATTCATGGAGG-1	6.17029507699967	2.87943926891219	0Xav_timecourse	0Xav	4	no_treatment_tc	1	0.0256350837461595	26	Gut	Embryonic	NA	3	Gut	0.638862617294654	DE(P)	0.293920389565117	Gut	0.172488707373543	0	0	4.54597940954659	0	0	3.72491044637925	3.76014338649337	0	0	0	0	0	4.51285888807566	5.5733139192596
AAAGGATTCCACTAGA-1	4.5745214731749	2.06625465446122	0Xav_timecourse	0Xav	3	no_treatment_tc	0.486762625976	0.0153888744362262	NA	NA	NA	NA	3	Gut	0.284374508936413	Emergent Mesoderm	0.209162308505047	Neural crest	0.0801102904345144	0	0	0	0	0	4.15168401848249	3.50572897351972	0	0	4.70512119029612	0	0	2.88121431445004	4.40985355009058
AAAGGATTCGATTCCC-1	3.79106652141759	4.62747955562315	0Xav_timecourse	0Xav	9	no_treatment_tc	0.538779818924	0.0112130968446275	NA	NA	NA	NA	3	Gut	0.708737986134516	Epiblast	0.276177724769281	Gut	0.207323052522997	0	0	4.90870641847911	0	0	4.08763745531176	3.44168241034899	3.77432302920068	0	4.23770192507804	0	4.83123081974925	6.38447273689918	6.12368493996223
AAAGGATTCGGCTGAC-1	-5.66562485043087	3.50314372260255	0Xav_timecourse	0Xav	5	no_treatment_tc	0.483276562506	0.0194233090830771	NA	NA	NA	NA	7	Mesenchyme	0.312854893665022	Emergent Mesoderm	0.334613082321535	Neural crest	0.14550080662679	0	0	0	0	5.02440666730188	0	3.6310360847361	0	0	6.21449317993601	0	0	3.00652142566642	0
AAAGGATTCGTGCTCT-1	3.57003634930593	4.48891629159005	0Xav_timecourse	0Xav	6	no_treatment_tc	0.414779160472	0.0210234640442191	NA	NA	NA	NA	3	Surface_ectoderm	0.48333142441205	DE(P)	0.229030082365133	Gut	0.120425226512388	0	0	4.96801735928488	0	0	4.14694839611753	0	0	0	3.61217145022069	0	0	2.87647869208508	4.40511792772562
AAAGGATTCTTCGATT-1	4.07958860047251	0.690070973555973	0Xav_timecourse	0Xav	3	no_treatment_tc	0.486762625976	0.0187272456408367	NA	NA	NA	NA	2	Gut	0.599653511460219	DE(P)	0.319928182113978	Gut	0.127443708962222	0	0	0	0	0	0	4.00756701915725	0	0	3.43494800669287	0	0	4.07149151653388	5.60013075217441
AAAGGGCAGGTAAAGG-1	3.24301319043339	3.14337250576241	0Xav_timecourse	0Xav	6	no_treatment_tc	0.745876019111	0.0131410376063255	NA	NA	NA	NA	2	Gut	0.601260756527917	Emergent Mesoderm	0.246061106784991	Neural crest	0.0675436151469052	0	4.63969466460897	5.8566432142265	0	0	3.94970239260768	0	0	0	3.41492544671085	0	0	2.67923268857524	5.29374378266724
AAAGGGCCAAGAATGT-1	-7.50313265256088	3.57177304490558	0Xav_timecourse	0Xav	6	no_treatment_tc	0.483276562506	0.00722859726169949	NA	NA	NA	NA	7	Pharyngeal_mesoderm	0.409725282349503	Advanced Mesoderm	0.494939870208102	Neural crest	0.0790264519302951	0	0	0	0	3.58359704403657	4.61646790241671	3.97051285745395	4.30315347630564	0	6.32422212313023	0	0	3.74820850517182	0
AAAGGGCCAGCTATTG-1	5.43954430568859	1.36494492642913	0Xav_timecourse	0Xav	4	no_treatment_tc	0.411389191877	0.0189825453926294	NA	NA	NA	NA	2	Pharyngeal_mesoderm	0.292748254795272	DE(P)	0.373367590135532	Neural crest	0.152052667001055	0	0	0	0	0	4.85099042019397	3.5195692049394	0	0	0	0	0	4.26980515347535	5.79844438911589
AAAGGGCCATCCAATG-1	4.54788118829766	3.53560095560633	0Xav_timecourse	0Xav	7	no_treatment_tc	0.48494111446	0.0143197430701312	NA	NA	NA	NA	3	Surface_ectoderm	0.416395210255496	Advanced Mesoderm	0.233328763096027	Neural crest	0.175613494800884	0	0	5.9115503632432	0	0	0	0	0	0	0	0	0	6.92771138704474	5.75209117477455
AAAGGGCGTAACTTCG-1	-5.63443071896169	3.17349245209242	0Xav_timecourse	0Xav	5	no_treatment_tc	0.711798878537	0.0192829032818998	NA	NA	NA	NA	7	Mesenchyme	0.431195384198907	Advanced Mesoderm	0.488164019712824	Neural crest	0.131950080234178	0	5.68164487967431	0	0	3.27231105445476	4.30518191283491	4.34569756271026	0	0	5.95572924237886	0	0	0	0
AAAGGGCGTCGAATGG-1	9.22517010222601	5.65156479413786	0Xav_timecourse	0Xav	8	no_treatment_tc	0.48688951509	0.0229389477693679	31	NA	Neural_crest	NA	5	Gut	0.55971974280809	YS Endoderm	0.223517744521986	Gut	0.218274623042431	0	0	0	0	0	0	0	0	0	0	0	4.79249408411478	6.75039333831765	6.37135083976168
AAAGGGCGTGGCCCAT-1	8.95091751090623	4.70113524523815	0Xav_timecourse	0Xav	8	no_treatment_tc	0.711798878537	0.02454432136968	30	Gut	Embryonic	NA	5	Gut	0.630462291294484	DE(P)	0.275111215851967	Gut	0.271166624933769	0	0	0	0	0	3.87175870068855	3.22580365572578	3.55844427457748	0	0	0	0	6.56991871588007	5.7228068019447
AAAGGGCTCCATCCGT-1	6.17699754743416	3.04627620718477	0Xav_timecourse	0Xav	5	no_treatment_tc	0.711798878537	0.0234628356612837	26	Gut	Endoderm	NA	3	Gut	0.613114495567604	DE(P)	0.37547316843543	Gut	0.24474683231119	0	0	0	0	0	0	3.99753793142312	0	0	0	0	0	3.77532050004987	5.3039597356904
AAAGGGCTCTTGCAAG-1	5.171139863405	1.07667353361392	0Xav_timecourse	0Xav	4	no_treatment_tc	0.538779818924	0.0238096370403884	28	Gut	Embryonic	NA	2	Gut	0.501558330414561	DE(P)	0.31445247568477	Gut	0.198791707796019	0	0	0	4.72846806882912	0	4.89629647665703	3.96511269537057	0	0	0	0	4.27546179226766	6.2216698847402	5.5574717465814
AAAGGTAAGCACGATG-1	3.97410570380227	3.56926736828107	0Xav_timecourse	0Xav	4	no_treatment_tc	0.483276562506	0.0103358007662098	NA	NA	NA	NA	3	Gut	0.743964763394503	Epiblast	0.298275984061064	Neural crest	0.0988321754408858	0	0	0	0	0	0	3.50935862913387	0	0	3.6205367281998	0	0	3.97309595697288	4.41348320570472
AAAGGTAAGCGTTCCG-1	-5.29077752072167	2.82035395975222	0Xav_timecourse	0Xav	7	no_treatment_tc	0.483276562506	0.0222335508681322	25	NA	Neural_crest	Emergent Mesoderm	7	Paraxial_mesoderm	0.395100471690389	Emergent Mesoderm	0.639558856615348	Neural crest	0.0852661858858346	0	0	0	0	0	5.34796174805911	0	0	0	4.81318480216227	0	0	0	0
AAAGGTACAGGCTACC-1	8.16381446619741	6.85904266234193	0Xav_timecourse	0Xav	8	no_treatment_tc	0.711798878537	0.0223002319123237	29	Gut	NA	NA	5	Gut	0.646082407570904	Epiblast	0.2259914376656	Gut	0.158081187770145	0	0	0	0	0	0	4.06065016103	0	0	0	0	0	6.3180583083723	5.65345783751447
AAAGGTACATAGGTTC-1	-5.60068624848833	2.51926433898795	0Xav_timecourse	0Xav	7	no_treatment_tc	0.711798878537	0.0156703961785725	NA	NA	NA	NA	7	Paraxial_mesoderm	0.604133345330648	Emergent Mesoderm	0.526647971810976	Neural crest	0.155605466359235	0	0	0	0	4.9995175683764	0	0	0	0	3.89759302104494	0	0	4.5393664937496	0
AAAGGTAGTATCGAGG-1	-7.21950257201908	2.67732435434653	0Xav_timecourse	0Xav	6	no_treatment_tc	0.414779160472	0.0117567073178515	NA	NA	NA	NA	6	Pharyngeal_mesoderm	0.361641671464755	Advanced Mesoderm	0.322734037626041	Neural crest	0.120902562245736	0	0	0	0	5.38539074481995	5.44010965210091	3.7040618317715	0	0	6.20149960122744	0	0	3.07954717270181	0
AAAGGTATCCATCTGC-1	-5.63231792711007	1.11737504289853	0Xav_timecourse	0Xav	2	no_treatment_tc	0.711798878537	0.00462619684316895	NA	NA	NA	NA	2	Gut	0.90627630631112	DE(P)	0.293596887436527	Neural crest	0.0463391229624312	0	5.17782992275813	0	0	0	3.80571617008755	4.24364529944049	0	0	4.86267718925609	0	0	2.5352464660551	5.65562366676101
AAAGGTATCCGTGTAA-1	6.09490321819197	3.19641534771173	0Xav_timecourse	0Xav	7	no_treatment_tc	0.711798878537	0.0199063052320849	NA	NA	NA	NA	3	Gut	0.428550900570877	Epiblast	0.268054433969544	Gut	0.0743314558720373	0	0	0	0	0	5.37359020194023	3.13632081193124	0	0	0	0	4.5258692213315	5.62559214150307	7.01461905242837
AAAGGTATCGATACTG-1	8.22689879401486	5.22390040298015	0Xav_timecourse	0Xav	8	no_treatment_tc	0.711798878537	0.0132745231284646	NA	NA	NA	NA	5	Gut	0.568490903881681	Epiblast	0.332647274771733	Gut	0.263522720908529	0	0	4.65858358223596	0	0	4.51998303346213	0	0	0	0	0	0	6.53495802487914	5.18003259188276
AAAGTCCAGCCTTTGA-1	-9.31172196973118	3.86772592973425	0Xav_timecourse	0Xav	9	no_treatment_tc	0.711798878537	0.0166048892857977	NA	NA	NA	NA	10	Cardiomyocytes	0.690415425731131	Advanced Mesoderm	0.297369102422038	Amniochorionic mesoderm B	0.0192563104899892	0	0	0	0	5.87050769521493	4.08588506218573	0	6.59006412748401	0	3.55110811628889	0	0	2.81541535815328	4.34405459379382
AAAGTCCAGCGAGTCA-1	8.08309240194698	6.41994337906095	0Xav_timecourse	0Xav	8	no_treatment_tc	0.711798878537	0.0208670707315491	NA	NA	NA	NA	5	Gut	0.640373366840479	Epiblast	0.344281780910827	Gut	0.246865746379879	0	0	5.16718713500956	0	0	4.34611817184221	3.70016312687944	0	0	0	0	0	6.3591074847628	5.29102704990191
AAAGTCCAGCGGGTAT-1	-9.91189678932767	4.11721418233838	0Xav_timecourse	0Xav	9	no_treatment_tc	0.711798878537	0.0166879971312544	NA	NA	NA	NA	10	Cardiomyocytes	0.700656728799028	Advanced Mesoderm	0.421372700679249	Neural crest	0.0440918430339249	0	0	0	0	4.98404603545378	5.32616970990896	4.9666974590783	6.85463654962778	0	0	0	4.98069358378119	0	0
AAAGTCCAGGCTCAAG-1	-11.0474643304449	4.17671267016286	0Xav_timecourse	0Xav	9	no_treatment_tc	0.711798878537	0.02060615613079	NA	NA	NA	NA	10	Cardiomyocytes	0.946242183993869	Emergent Mesoderm	0.453057309895482	Neural crest	0.0449128022081685	0	4.78579082939902	0	0	3.74783690186441	5.18341172549677	4.82375531731892	7.75523267226437	0	4.24593081434772	0	0	4.19924065824924	0
AAAGTCCAGTCCGTCG-1	-5.77392402485891	2.91744539858132	0Xav_timecourse	0Xav	5	no_treatment_tc	0.486762625976	0.0178381947371798	NA	NA	NA	NA	7	Pharyngeal_mesoderm	0.351078574162753	Advanced Mesoderm	0.348092250586202	Neural crest	0.0938987932870222	0	0	0	0	5.59153830332252	5.02019312979122	4.37423808482846	0	0	5.9844171211934	0	0	0	0
AAAGTCCCAAGACAAT-1	4.20742386590876	2.46387855356644	0Xav_timecourse	0Xav	7	no_treatment_tc	0.711798878537	0.0129286229584208	NA	NA	NA	NA	3	Surface_ectoderm	0.402425167622739	Emergent Mesoderm	0.26513749868306	Neural crest	0.152725525570799	0	0	5.69329324129627	0	0	5.96579147137227	3.54064229006283	0	0	0	0	0	3.60175457409647	5.5333395517529
AAAGTCCCACTGAGTT-1	4.27226339722837	2.89114915140344	0Xav_timecourse	0Xav	5	no_treatment_tc	0.483276562506	0.0131800627766649	NA	NA	NA	NA	3	Gut	0.576208191195299	Epiblast	0.424306763952191	Gut	0.0613585667595016	0	0	5.99427997979279	0	3.05283913895423	0	0	3.7723955712233	0	4.23575837578783	0	5.51412868612216	3.50006561765222	5.43138054823353
AAAGTCCGTAATGCTC-1	-6.95331751196696	0.829707788339161	0Xav_timecourse	0Xav	2	no_treatment_tc	0.483276562506	0.0101271630202232	NA	NA	NA	NA	6	Neural_crest	0.514172617464162	Emergent Mesoderm	0.607623004240534	Neural crest	0.0718071552211254	0	0	0	0	0	3.87813548708942	3.23218044212666	0	0	0	0	0	2.60766578305698	5.22122516481216
AAAGTCCGTAGTGGCA-1	-9.81176860932121	3.7873625805063	0Xav_timecourse	0Xav	7	no_treatment_tc	0.711798878537	0.020469349202258	NA	NA	NA	NA	10	Cardiomyocytes	0.898172299437021	Advanced Mesoderm	0.485357523875408	Neural crest	0.108007311794433	0	0	0	0	6.24579700487586	4.24766154766245	4.69087672235282	5.02351734120451	0	6.83480352912835	0	4.99125491209994	0	0
AAAGTCCGTGTTCAGT-1	3.4270315046787	-7.34129736787351	0Xav_timecourse	0Xav	2	no_treatment_tc	0.711798878537	0.0123798538461515	NA	NA	NA	NA	1	Gut	0.383586078831792	Emergent Mesoderm	0.496930785480787	Neural crest	0.0565313602841948	0	5.52226225866988	0	0	0	0	3.50099335115476	0	0	3.61217145022069	0	0	3.56180028263614	5.09043951827668
AAAGTCCTCAAGTGTC-1	7.89943063528744	5.78500824914645	0Xav_timecourse	0Xav	7	no_treatment_tc	0.711798878537	0.00548030194874458	NA	NA	NA	NA	5	Gut	0.442335565306464	DE(P)	0.179226172799315	Gut	0.149503262405875	0	0	4.7423580946019	0	0	4.60461993286851	3.27533408647179	0	0	0	0	0	6.62044233025786	5.55099208189918
AAAGTCCTCACGAGGA-1	-7.24481273715398	3.19453165705639	0Xav_timecourse	0Xav	4	no_treatment_tc	0.483276562506	0.0184785049102397	NA	NA	NA	NA	6	Paraxial_mesoderm	0.342772859826869	Advanced Mesoderm	0.542714327280663	Neural crest	0.138886258269649	0	0	0	0	5.87713209642251	4.66703797409424	3.3371608703107	0	0	6.20356018163872	4.75336660245069	0	3.39656827006179	0
AAAGTCCTCCGAGAAG-1	4.85414363875558	2.85719184549753	0Xav_timecourse	0Xav	5	no_treatment_tc	0.486762625976	0.0196238785446178	NA	NA	NA	NA	3	Gut	0.257406900432506	DE(P)	0.250368235347007	Neural crest	0.0994590391464642	0	0	0	0	0	5.88654463181885	0	0	0	0	0	5.0315905096853	3.01752744121536	5.23252125240765
AAAGTCCTCGGTTAGT-1	4.09168733138311	3.82412118828235	0Xav_timecourse	0Xav	6	no_treatment_tc	0.483276562506	0.0161821383539234	NA	NA	NA	NA	3	Gut	0.497655924140629	Epiblast	0.305011202802895	Neural crest	0.134308051012871	0	0	0	7.10310687815756	0	6.08838146389914	0	3.99443122368093	0	0	0	5.0513390142295	3.03727594575956	6.75127010856288
AAAGTCCTCGTCTAAG-1	5.26122844177635	1.01756827935306	0Xav_timecourse	0Xav	4	no_treatment_tc	0.483276562506	0.0195654491919072	NA	NA	NA	NA	2	Pharyngeal_mesoderm	0.273349661412763	DE(P)	0.304077667559931	Gut	0.154014920803331	0	0	0	0	0	4.63535826561448	4.89993775389585	0	0	0	0	0	6.65147093097501	6.39013707238312
AAAGTCCTCTGCGGCA-1	5.20000183651706	1.11468649874253	0Xav_timecourse	0Xav	4	no_treatment_tc	0.711798878537	0.0255934362727313	28	NA	Embryonic	NA	2	Gut	0.242974779774857	DE(P)	0.23838458259161	Gut	0.106777331510342	0	0	0	0	0	5.10760828270151	3.55427080949922	0	0	0	0	5.34434506990246	3.61548526650642	5.83354191251212
AAAGTGAAGATCGCCC-1	-5.88055106116474	2.77459469953462	0Xav_timecourse	0Xav	4	no_treatment_tc	0.711798878537	0.0135847244122947	NA	NA	NA	NA	7	Gut	0.345668579976626	Emergent Mesoderm	0.620950618853063	Neural crest	0.0769000104741838	0	4.66339810934543	0	0	4.02670714262234	5.34569411983481	0	0	0	5.98631194846133	0	0	2.7029361333117	0
AAAGTGAAGCACTCCG-1	-6.06096038616167	1.43627089523884	0Xav_timecourse	0Xav	2	no_treatment_tc	0.711798878537	0.0209553686457285	NA	NA	NA	NA	6	Mesenchyme	0.229245149052666	Emergent Mesoderm	0.483876210868154	Gut	0.0485318312630859	0	6.19210377072308	0	0	2.41755567312098	4.52796117220671	0	0	0	0	0	0	2.17995682746868	5.29268695666742
AAAGTGAAGCTACAAA-1	3.42984982412501	0.567261373178826	0Xav_timecourse	0Xav	3	no_treatment_tc	0.711798878537	0.00831760357290364	NA	NA	NA	NA	2	Gut	0.747814424872618	Emergent Mesoderm	0.507311642893955	Gut	0.119972872772332	0	4.56212490735419	4.69320159852025	0	0	4.9569697719648	3.22617759039014	0	0	0	3.95846126370935	0	3.97244682727164	6.41424562242734
AAAGTGACAAGGTCGA-1	4.69544249099661	2.08464738530462	0Xav_timecourse	0Xav	3	no_treatment_tc	0.745876019111	0.0131968551486213	NA	NA	NA	NA	3	Gut	0.511187597336357	DE(P)	0.315076839885164	Gut	0.116413249969566	0	6.28455385046935	0	0	0	3.99968005825835	3.35372501329559	0	0	0	0	4.74327342269584	3.41328465027734	5.34434631380454
AAAGTGACACGTGAGA-1	-8.68777164793801	1.47375652527645	0Xav_timecourse	0Xav	6	no_treatment_tc	0.711798878537	0.00297093693935894	NA	NA	NA	NA	6	Cardiomyocytes	0.724145482991726	Advanced Mesoderm	0.381477066148702	Amniochorionic mesoderm B	0.0548639026511444	0	0	0	0	5.3879946105034	4.48453538706177	3.15649513040751	6.55895259609151	0	5.73220519916578	0	0	2.53198047133783	0
AAAGTGACACTCAAGT-1	-5.71629903185125	2.15734674691176	0Xav_timecourse	0Xav	3	no_treatment_tc	0.711798878537	0.0143165782732162	NA	NA	NA	NA	6	Gut	0.171500615122352	Emergent Mesoderm	0.645246264423274	Neural crest	0.0568046661579524	0	6.49854004787081	0	0	3.68296627660315	4.0314776303482	3.38552258538544	0	0	4.86978440228115	0	0	2.76100792631576	4.97400666659139
AAAGTGACAGGTTCCG-1	9.22000305794755	5.30437479960549	0Xav_timecourse	0Xav	8	no_treatment_tc	0.711798878537	0.0178759288751548	NA	NA	NA	NA	5	Gut	0.411854723264171	YS Endoderm	0.246603263613786	Gut	0.245663219815341	0	0	4.74689566276959	0	0	5.01138869363715	3.96324711550423	0	0	0	0	0	6.62506840203987	6.87372795660076
AAAGTGACAGTCTTCC-1	3.93089718294481	4.42744863293207	0Xav_timecourse	0Xav	7	no_treatment_tc	0.538779818924	0.014926693724737	NA	NA	NA	NA	3	Surface_ectoderm	0.51339811684979	Emergent Mesoderm	0.344627791337237	Neural crest	0.180859772307179	0	7.32328015875471	0	5.6429879816591	0	0	0	0	0	0	0	0	3.8632711102696	4.70455787226824
AAAGTGACATAATCCG-1	7.72107117244304	4.62438120200434	0Xav_timecourse	0Xav	7	no_treatment_tc	0.711798878537	0.0107524418933158	NA	NA	NA	NA	5	Gut	0.772309479305438	Advanced Mesoderm	0.225155880547823	Gut	0.120348446430206	0	0	0	0	0	4.22530377224822	4.26526222583184	0	0	0	0	0	6.92956885827363	6.08131207453355
AAAGTGAGTAGTGCGA-1	7.7444070355745	6.30978523342311	0Xav_timecourse	0Xav	9	no_treatment_tc	0.711798878537	0.0154640751174785	NA	NA	NA	NA	5	Gut	0.586846310334224	Amnion	0.318258707576177	Gut	0.232323308255158	0	0	4.40791255910637	0	0	4.66709093036766	0	0	0	0	0	4.33043696037651	6.27820199365918	6.30458007080091
AAAGTGAGTCGTATTG-1	-6.87574625079277	2.95206198364186	0Xav_timecourse	0Xav	6	no_treatment_tc	0.486762625976	0.00867864727599882	NA	NA	NA	NA	12	Endothelium	0.741234628807948	Hemogenic Endothelium	0.353026731591713	Neural crest	0.0898134333431401	0	0	0	0	0	4.24408253847203	0	0	4.87610074905902	3.70930559257519	0	0	3.65966138388753	0
AAAGTGAGTGTTTCTT-1	-7.2518628088238	3.22716747393451	0Xav_timecourse	0Xav	4	no_treatment_tc	0.711798878537	0.0192853392859288	NA	NA	NA	NA	6	Mesenchyme	0.416237088350546	Emergent Mesoderm	0.454208952737886	Neural crest	0.105393910879026	0	0	0	0	5.60207433363536	5.17291605249621	3.43946324800276	0	0	5.93334961855551	0	0	3.4997714752742	4.34358782457362
AAAGTGATCAACACGT-1	4.8666636262029	5.35653421273653	0Xav_timecourse	0Xav	7	no_treatment_tc	0.483276562506	0.01403798664268	NA	NA	NA	NA	2	Pharyngeal_mesoderm	0.255654271409459	Epiblast	0.280216706231667	Neural crest	0.122626716406241	0	0	0	6.62474946678171	0	4.73932272480639	3.40880506912346	0	0	0	0	0	6.3784348202258	4.31292964569431
AAAGTGATCAACGAGG-1	-5.53141589616122	3.33553053185981	0Xav_timecourse	0Xav	5	no_treatment_tc	0.486762625976	0.018609645374397	NA	NA	NA	NA	7	Forebrain_Midbrain_Hindbrain	0.560360847669637	Emergent Mesoderm	0.38944091745519	Neural crest	0.136187945490171	0	0	0	0	6.03884500691024	4.37531322167523	4.41628247059585	0	0	5.43999889662559	0	0	3.79176781152616	0
AAAGTGATCCGTGACG-1	-7.76064970734937	3.25321194572873	0Xav_timecourse	0Xav	8	no_treatment_tc	0.711798878537	0.0109174219102229	NA	NA	NA	NA	10	Pharyngeal_mesoderm	0.312923423371869	Advanced Mesoderm	0.315580206148548	Neural crest	0.0515771348168661	0	0	0	0	3.05015877091823	4.08302962929838	0	0	0	4.6357237137054	0	0	2.81255992526594	0
AAAGTGATCCTACACC-1	8.93080680065634	5.03384559123792	0Xav_timecourse	0Xav	8	no_treatment_tc	0.711798878537	0.0277638623012154	30	Gut	Embryonic	NA	5	Gut	0.613303168073119	DE(P)	0.245096396889126	Gut	0.303866525842364	0	0	0	0	0	0	3.84874281998589	3.49918698958628	0	3.27772446980052	0	0	6.50940531498015	5.84411200370431
AAAGTGATCCTAGCCT-1	-7.08572121736839	1.96540913136971	0Xav_timecourse	0Xav	6	no_treatment_tc	0.711798878537	0.0149568397584897	NA	NA	NA	NA	6	Paraxial_mesoderm	0.508488638402817	Emergent Mesoderm	0.628200144875422	Neural crest	0.0534187382542094	0	0	0	0	3.53483707529083	3.88474437164728	0	0	0	4.43497837945553	0	0	2.61427466761484	0
AAAGTGATCGATCCCT-1	-6.7595375342643	4.0206642101334	0Xav_timecourse	0Xav	7	no_treatment_tc	0.764968622909	0.0176286196546385	NA	NA	NA	NA	12	Endothelium	0.715763377720672	Hemogenic Endothelium	0.840629255964219	Hematoendothelial progenitors	0.0379514595136574	0	0	0	0	0	0	0	0	6.04187027236637	3.38150630494772	0	0	2.64581354681211	0
AAAGTGATCGTGACTA-1	5.53162314962436	2.73228922803491	0Xav_timecourse	0Xav	4	no_treatment_tc	0.711798878537	0.0230925477868342	26	Gut	Embryonic	NA	3	Gut	0.628145422899273	DE(P)	0.293812324008224	Gut	0.204304119841844	0	0	0	0	2.87313908652273	4.5891888525743	4.34535395369392	0	0	3.37123299900604	0	0	4.00684468089594	6.34361339333403
AAATGGAAGGATACAT-1	-8.54736599605379	3.35145554103123	0Xav_timecourse	0Xav	7	no_treatment_tc	0.745876019111	0.00559544109740638	NA	NA	NA	NA	10	Mesenchyme	0.411261661979252	Advanced Mesoderm	0.53398941504151	Neural crest	0.0897384453190993	0	0	0	0	2.99200947490038	4.02488033328053	3.37892528831777	3.71156590716946	0	6.96938298114628	0	0	3.43871170928304	0
AAATGGAAGTAAAGCT-1	-9.24476879542499	3.73698062018828	0Xav_timecourse	0Xav	6	no_treatment_tc	0.711798878537	0.0185148603462742	NA	NA	NA	NA	10	Pharyngeal_mesoderm	0.350043075357695	Advanced Mesoderm	0.618397957789234	Neural crest	0.174941457968809	0	0	0	0	4.8824851416165	4.82204909336646	3.49085253557073	5.60204157388557	0	6.67792580840132	0	0	3.55157938933402	0
AAATGGAAGTAGACCG-1	4.44166413292022	4.27444640930757	0Xav_timecourse	0Xav	7	no_treatment_tc	0.711798878537	0.00665985827117731	NA	NA	NA	NA	3	Gut	0.463065160208602	DE(P)	0.257982617574409	Neural crest	0.0970624691761746	0	4.81487868518055	6.03388556718145	5.32148605417821	3.09201555479911	5.49915535522193	0	0	0	0	0	0	6.73050123931976	5.97966157837797
AAATGGACAACCGACC-1	-7.40924228562902	0.421705776591024	0Xav_timecourse	0Xav	6	no_treatment_tc	0.517808190657	0.0132874164345132	NA	NA	NA	NA	6	Paraxial_mesoderm	0.602043856617254	Emergent Mesoderm	0.536467465110957	Neural crest	0.0772904113180781	0	4.41366095098901	0	0	0	5.49539083574436	0	0	0	3.18889173309088	0	0	0	4.66301124658702
AAATGGACAATCTCGA-1	3.9742269568767	2.02811336706722	0Xav_timecourse	0Xav	3	no_treatment_tc	0.711798878537	0.0140617433861962	NA	NA	NA	NA	3	Gut	0.804195407063288	Epiblast	0.237658639589297	Gut	0.126387990930746	0	6.09209709590332	0	0	0	4.71339146510914	0	0	0	0	0	0	3.44292176107669	6.35119723128822
AAATGGACACAGCATT-1	-6.52228379365405	1.19975460007021	0Xav_timecourse	0Xav	6	no_treatment_tc	0.764968622909	0.0186802785984605	NA	NA	NA	NA	6	Paraxial_mesoderm	0.262681476395666	Emergent Mesoderm	0.66719252322028	Neural crest	0.0618812998104349	0	0	0	0	0	0	4.32212108628727	3.56977345489369	0	5.12301115519143	0	0	3.29556476954596	0
AAATGGACACAGTGTT-1	4.38942284643557	1.26011101098121	0Xav_timecourse	0Xav	5	no_treatment_tc	0.711798878537	0.0250735895528089	12	Gut	Embryonic	NA	2	Gut	0.567365487327668	Epiblast	0.33204717276392	Gut	0.163206673494885	0	4.50941586262792	4.64049255379398	0	0	4.90350973546647	3.17346854566386	0	0	0	0	4.56301695506412	4.92698802396182	6.45562725960235
AAATGGACAGCAGATG-1	4.06689054485642	0.658310955339845	0Xav_timecourse	0Xav	3	no_treatment_tc	0.711798878537	0.0174564776103092	NA	NA	NA	NA	2	Gut	0.764342093506691	Epiblast	0.255326875523419	Gut	0.043115100776774	0	4.57251287055545	0	0	0	0	3.2365655535914	0	0	0	0	0	0	5.91538058700036
AAATGGACAGTCTCTC-1	4.71700240936979	1.43231255282366	0Xav_timecourse	0Xav	4	no_treatment_tc	0.711798878537	0.0195537818747919	NA	NA	NA	NA	2	Gut	0.634726161330937	DE(P)	0.320334270056719	Gut	0.120586140357314	0	0	4.48395060170026	0	0	5.25187401376945	0	0	0	0	0	0	3.98140430973701	6.38249540626983
AAATGGAGTCACCGAC-1	8.74471671516127	5.14845149274219	0Xav_timecourse	0Xav	8	no_treatment_tc	0.711798878537	0.0257333950671023	30	Gut	NA	NA	5	Gut	0.480052164491515	DE(P)	0.237802333388609	Gut	0.244064909123377	0	0	0	0	0	0	3.18097614996366	0	0	0	0	0	6.52414800957577	5.85880659896278
AAATGGAGTCACTAGT-1	-6.82236494427761	1.49692118394592	0Xav_timecourse	0Xav	6	no_treatment_tc	0.711798878537	0.0130998823619326	NA	NA	NA	NA	6	Paraxial_mesoderm	0.454557248499458	Emergent Mesoderm	0.428787505638697	Neural crest	0.116180946591669	0	0	0	0	5.13626645669768	0	0	0	0	7.01910583893748	0	0	4.05411742558459	0
AAATGGAGTCAGCGTC-1	-6.08123914465067	1.28505625567141	0Xav_timecourse	0Xav	3	no_treatment_tc	0.711798878537	0.019300473569374	NA	NA	NA	NA	6	Forebrain_Midbrain_Hindbrain	0.609320406195403	Emergent Mesoderm	0.388854668332006	Neural crest	0.0736433003413193	0	6.05049287816023	0	0	0	3.98800788459175	0	0	0	0	0	0	0	4.9301447010973
AAATGGAGTCATAAAG-1	7.30192087913928	6.84969134376417	0Xav_timecourse	0Xav	8	no_treatment_tc	0.711798878537	0.0156869800855508	35	Gut	NA	NA	5	Gut	0.654070774879454	DE(P)	0.244145579116282	Gut	0.290215520085078	0	0	5.44178758013395	0	0	4.90597094489941	2.89537958949824	0	0	0	0	4.2849279988985	6.23141049454915	6.25787549311653
AAATGGAGTCCGTACG-1	-5.33830653584668	3.27374935320779	0Xav_timecourse	0Xav	5	no_treatment_tc	0.486762625976	0.0167858476512894	NA	NA	NA	NA	7	Paraxial_mesoderm	0.639726095624529	Emergent Mesoderm	0.525006294015409	Neural crest	0.108207018172166	0	0	0	0	6.12774553485004	0	0	0	0	6.43184748699773	0	0	3.06910929453058	0
AAATGGAGTCTTTATC-1	5.29533252423931	1.95141701113092	0Xav_timecourse	0Xav	4	no_treatment_tc	0.711798878537	0.00779436594977083	NA	NA	NA	NA	2	Gut	0.764774592105446	Epiblast	0.324591055765826	Gut	0.132228705830185	0	0	0	0	0	0	3.97585863397377	0	0	0	0	4.68190970909089	4.03963108635249	6.12579597064981
AAATGGAGTGCATTAC-1	5.52019629370938	5.01531505796459	0Xav_timecourse	0Xav	5	no_treatment_tc	0.711798878537	0.0180203026647333	NA	NA	NA	NA	2	Gut	0.60339482084975	DE(P)	0.297138076936938	Gut	0.177584233050148	0	0	0	0	0	4.12294405549733	0	3.80962962938626	0	0	0	4.86653741993482	2.85247435146488	5.97769411051939
AAATGGAGTGTTGCCG-1	-6.02746111768181	3.31474709402383	0Xav_timecourse	0Xav	5	no_treatment_tc	0.486762625976	0.0221344562912888	47	NA	Neural_crest	NA	7	Def._endoderm	0.162015636732534	Advanced Mesoderm	0.472772742120491	Neural crest	0.242981275308704	0	0	0	0	5.36323062772597	5.14744153029697	3.81405538636989	0	0	6.39963556579643	0	0	0	0
AAATGGATCTAGTTCT-1	-5.435594247237	3.15712391371187	0Xav_timecourse	0Xav	5	no_treatment_tc	0.434919472833	0.0188820058365089	NA	NA	NA	NA	7	Mesenchyme	0.240154469160202	Emergent Mesoderm	0.41897292379429	Neural crest	0.0892493219332199	0	0	0	0	5.3613600888428	4.3262569909723	4.36691233203649	0	0	6.91443153972603	0	0	3.05578728693985	0
AAATGGATCTTGATTC-1	-10.6944908722542	3.6654422336576	0Xav_timecourse	0Xav	8	no_treatment_tc	0.711798878537	0.0150764440870009	NA	NA	NA	NA	10	Cardiomyocytes	0.913359410910088	Advanced Mesoderm	0.399773071993984	Definitive endoderm	0.0382182456015774	0	0	0	0	4.90954791963909	4.84897058353671	3.11973742767483	7.41870421958199	0	4.59994229856524	0	0	3.86424954042963	0
AACAAAGAGAGGTTAT-1	8.18099160680614	6.64324035997337	0Xav_timecourse	0Xav	8	no_treatment_tc	0.711798878537	0.0256819650388418	29	NA	Embryonic	NA	5	Gut	0.568566484153302	Epiblast	0.232102800219318	Gut	0.218223469756967	0	0	0	0	2.85244211136469	4.97033170773307	3.23935792478208	0	0	0	0	0	6.58374978117567	5.73658583731331
AACAAAGAGGGTTAAT-1	8.89185684664136	5.11785950065505	0Xav_timecourse	0Xav	8	no_treatment_tc	0.711798878537	0.026267247804261	30	Gut	Embryonic	NA	5	Gut	0.680577044788913	DE(P)	0.268215714420633	Gut	0.240535338762082	0	0	0	0	0	0	3.30081239261957	0	0	0	0	0	6.64641231917974	6.67223129487441
AACAAAGAGGTAATCA-1	7.19680169361654	6.64142408824576	0Xav_timecourse	0Xav	8	no_treatment_tc	0.711798878537	0.013947185772033	NA	NA	NA	NA	5	Gut	0.588897194525365	DE(P)	0.227945947471005	Gut	0.24376006274223	0	0	0	0	2.3089491285255	3.34181998690565	2.69586494194288	0	0	3.48259899975407	0	0	6.02550582808382	6.05240544934144
AACAAAGCAATCTGCA-1	-5.1402085389644	2.78837028387954	0Xav_timecourse	0Xav	5	no_treatment_tc	0.538779818924	0.0186917914145766	NA	NA	NA	NA	7	Pharyngeal_mesoderm	0.256468351389134	Emergent Mesoderm	0.70561708924698	Neural crest	0.126071906208628	0	0	0	0	0	4.92695347579871	0	0	0	5.08174403151544	0	0	2.97045773463861	0
AACAAAGCAGCTTCCT-1	7.81611009772181	6.38658180644507	0Xav_timecourse	0Xav	2	no_treatment_tc	0.711798878537	0.018099467128269	NA	NA	NA	NA	5	Gut	0.515900812240271	DE(P)	0.230481029934917	Gut	0.181164931980943	0	0	5.4445022040396	0	0	5.02566617623089	2.61981268448857	0	0	2.7309907835545	0	0	5.94664904243514	6.95253747678396
AACAAAGGTACCCGAC-1	6.9106140268828	6.44382461529083	0Xav_timecourse	0Xav	8	no_treatment_tc	0.517808190657	0.00757941374606044	NA	NA	NA	NA	5	Gut	0.592063174199415	Epiblast	0.309389606764641	Gut	0.145361126710856	0	0	5.30216718267726	0	0	3.40456376665766	4.12003092717794	0	0	0	0	4.14815713109515	6.09040273309811	5.42681846192778
AACAAAGGTACGACAG-1	3.83691146090888	3.98858374542904	0Xav_timecourse	0Xav	6	no_treatment_tc	0.538779818924	0.0195999988973341	NA	NA	NA	NA	3	Gut	0.348769989258798	Epiblast	0.249148987634108	Gut	0.0550961090421014	0	4.96954511054223	6.19008974947624	0	0	5.3690207863089	5.00959886924917	3.96623841242987	0	0	0	5.70944297908236	4.09855108227645	6.60514473062075
AACAAAGGTCCTCATC-1	-6.54328001331719	1.15196742480457	0Xav_timecourse	0Xav	4	no_treatment_tc	0.711798878537	0.0169394873624969	NA	NA	NA	NA	6	Pharyngeal_mesoderm	0.474761931424906	Emergent Mesoderm	0.690839503644226	Neural crest	0.0921752047782656	0	0	4.53280337345289	0	4.45034268954662	0	0	3.39841998417447	0	3.17695746438871	0	0	2.4412647062531	0
AACAAAGGTGTCCTAA-1	7.20668190836583	4.43315971292211	0Xav_timecourse	0Xav	7	no_treatment_tc	0.411389191877	0.00637622919022231	NA	NA	NA	NA	5	Gut	0.251063344364833	Emergent Mesoderm	0.287921569729088	Neural crest	0.116738570028542	0	5.02254886953491	0	0	0	0	3.68660155257086	0	0	0	0	0	4.15202895716877	4.59072612914171
AACAAAGTCACCCTCA-1	-6.33481137570794	3.51568397449516	0Xav_timecourse	0Xav	7	no_treatment_tc	0.711798878537	0.0135418843397824	NA	NA	NA	NA	12	Endothelium	0.69435497558823	Hemogenic Endothelium	0.873864558707974	Hematoendothelial progenitors	0.0302152781489734	0	0	0	0	4.5803333627291	4.70229598895068	4.05634094398791	3.70474133074577	5.05074405799107	6.29965970608047	0	0	3.83430469281959	0
AACAAAGTCACGGGCT-1	-5.60131966630422	3.71883916934222	0Xav_timecourse	0Xav	5	no_treatment_tc	0.711798878537	0.0153747701082711	NA	NA	NA	NA	7	Paraxial_mesoderm	0.402855118209932	Emergent Mesoderm	0.460319999617567	Neural crest	0.172638354347931	0	0	0	0	6.1599322516715	0	3.6156659750042	0	0	6.8914865456376	0	0	2.99115131593452	0
AACAAAGTCGTTGTGA-1	-7.12127510434833	1.31014596518262	0Xav_timecourse	0Xav	6	no_treatment_tc	0.711798878537	0.00754001831119916	NA	NA	NA	NA	6	Paraxial_mesoderm	0.545899891940341	Emergent Mesoderm	0.476684771835669	Neural crest	0.0611987763920668	0	0	0	0	3.96647053387266	4.5971945300875	0	0	0	5.55873520948259	0	0	0	0
AACAAAGTCTTAGGAC-1	-4.46450186577686	2.21431851163835	0Xav_timecourse	0Xav	6	no_treatment_tc	0.483276562506	0.0038719843622521	NA	NA	NA	NA	9	Paraxial_mesoderm	0.573604073612705	Emergent Mesoderm	0.38532477224153	Neural crest	0.13583998483381	0	0	0	0	0	0	4.51905931016671	0	0	5.03382322117934	0	0	4.80745010286879	5.42318388673756
AACAACCAGGCTAAAT-1	-7.00464197783188	3.14538202039811	0Xav_timecourse	0Xav	4	no_treatment_tc	0.517808190657	0.0132238049420948	NA	NA	NA	NA	7	Paraxial_mesoderm	0.186624076800185	Emergent Mesoderm	0.404389812500063	Neural crest	0.153471441590769	0	0	0	0	5.99615326366246	5.08834028318211	0	0	0	6.08921863865822	0	0	3.81787057914966	0
AACAACCAGTGAGCCA-1	3.71867069418664	1.7920676832162	0Xav_timecourse	0Xav	6	no_treatment_tc	0.538779818924	0.0141592128192594	NA	NA	NA	NA	2	Gut	0.321614583194783	Epiblast	0.321475232134267	Gut	0.104083460255111	0	0	7.39971214631354	0	0	4.8504159397946	3.12116080529165	0	0	3.91402397256088	0	4.5107092146919	2.49664614622196	5.79786768471363
AACAACCCAATGGCCC-1	-6.81234444060947	4.07544050541557	0Xav_timecourse	0Xav	6	no_treatment_tc	0.711798878537	0.0194614116175577	24	NA	Mesoderm	Hemogenic Endothelium	12	Endothelium	0.6218269849357	Hemogenic Endothelium	0.672905062699496	Neural crest	0.171628064310255	0	0	0	0	0	4.68937227080087	3.35929233058753	0	4.63534193193991	4.84320065244363	0	0	3.41890256676843	0
AACAACCCACTGAATC-1	-5.29050981418786	2.61487602139941	0Xav_timecourse	0Xav	6	no_treatment_tc	0.711798878537	0.0186696589164283	NA	NA	NA	NA	7	Pharyngeal_mesoderm	0.245321547341609	Emergent Mesoderm	0.322319610923323	Neural crest	0.0781174231371947	0	4.92811616256511	0	0	0	4.23812389056382	3.59216884560105	3.92480946445275	0	4.79242624560865	0	0	2.96765418653137	4.49629342217191
AACAACCCATCAGCGC-1	-7.29480715878892	3.28079759239353	0Xav_timecourse	0Xav	4	no_treatment_tc	0.483276562506	0.0198232484963831	44	NA	NA	Advanced Mesoderm	7	Mesenchyme	0.381954251014742	Advanced Mesoderm	0.498278877973047	Neural crest	0.171673601888825	0	0	0	0	6.21789005385982	3.6914346724709	0	0	0	6.22395261336495	0	0	3.78864821709599	0
AACAACCCATTGGGAG-1	-5.96234228211969	3.1404153567474	0Xav_timecourse	0Xav	5	no_treatment_tc	0.711798878537	0.0225571175747338	47	NA	Neural_crest	NA	7	Paraxial_mesoderm	0.220497733032827	Emergent Mesoderm	0.368538165116376	Neural crest	0.201058993671703	0	0	0	0	5.70573324379391	0	3.70636249221684	4.03900311106853	0	5.41676997724297	0	5.09591090161709	0	0
AACAACCGTACAACGG-1	-7.15241778293842	3.08789486855102	0Xav_timecourse	0Xav	4	no_treatment_tc	0.745876019111	0.0146334831455286	NA	NA	NA	NA	6	Paraxial_mesoderm	0.339188542210424	Advanced Mesoderm	0.420848612308329	Neural crest	0.176386984588017	0	0	0	0	5.34988053619159	5.2078394123387	0	3.52429038435613	0	5.99085304374261	0	0	0	0
AACAACCGTAGGTACG-1	4.45994135769357	4.12493149340965	0Xav_timecourse	0Xav	7	no_treatment_tc	0.711798878537	0.00885891870612508	NA	NA	NA	NA	5	Gut	0.320998679766997	Emergent Mesoderm	0.247575343942034	Neural crest	0.107569532423746	0	4.88595905490752	0	0	0	5.57106546132613	3.55001173794347	0	0	0	0	0	4.01416385737221	4.45413631451432
AACAACCGTGGGATTG-1	-8.98011494936693	3.66165524096663	0Xav_timecourse	0Xav	7	no_treatment_tc	0.483276562506	0.0121649463687449	NA	NA	NA	NA	10	Cardiomyocytes	0.66327146293989	Advanced Mesoderm	0.532657510400205	Neural crest	0.125633749989158	0	0	0	0	4.05720364345605	4.00353092999862	4.04168521047399	6.61746130074076	0	6.44724389959008	0	0	2.73306122596618	0
AACAACCTCGAGATGG-1	9.01085853604709	4.90522754748507	0Xav_timecourse	0Xav	8	no_treatment_tc	0.711798878537	0.0280710092252839	30	Gut	Embryonic	NA	5	Gut	0.670461575496421	DE(P)	0.268160075042839	Gut	0.28216026500001	0	0	0	0	3.11066481537348	0	3.49758062879087	3.83022124764256	0	0	0	0	6.84657722499157	5.08699993841374
AACAACCTCGTTCTGC-1	-10.918654018784	3.77056547531304	0Xav_timecourse	0Xav	8	no_treatment_tc	0.711798878537	0.0189319751818731	NA	NA	NA	NA	10	Cardiomyocytes	0.928034832855656	Advanced Mesoderm	0.546850619915358	Neural crest	0.0508710544975082	0	0	0	0	5.34325182639596	0	4.85704501737456	7.31437210585059	0	4.96822311644049	0	0	4.01039060227893	4.16767273324766
AACAAGAAGTGATTCC-1	2.69961242399184	3.2038827212625	0Xav_timecourse	0Xav	7	no_treatment_tc	0.538779818924	0.014966402702762	NA	NA	NA	NA	2	Surface_ectoderm	0.522724649948365	Epiblast	0.269051192747776	Neural crest	0.0851715288364379	0	0	5.63287948704022	0	0	5.21459915975854	3.48069500055797	0	0	0	0	0	0	5.75910983659126
AACAAGACACGAGGAT-1	-5.32053629816256	3.47753629030995	0Xav_timecourse	0Xav	6	no_treatment_tc	0.711798878537	0.0130605243591174	NA	NA	NA	NA	7	Paraxial_mesoderm	0.518790660628779	Emergent Mesoderm	0.64742246448087	Neural crest	0.050116433743162	0	0	0	0	5.04412953626706	5.49102229906278	3.25176093855144	0	0	6.2882462160203	0	0	4.22055259503033	0
AACAAGACACTACCCT-1	4.82391199251866	2.72716621107469	0Xav_timecourse	0Xav	3	no_treatment_tc	0.711798878537	0.0174336852317413	NA	NA	NA	NA	3	Gut	0.63004875580022	Advanced Mesoderm	0.262525794521446	Gut	0.142618499657949	0	0	0	0	0	5.90873372923889	0	0	0	0	0	0	0	6.16690326084698
AACAAGACAGGATCTT-1	-6.90582651599156	2.32001960479919	0Xav_timecourse	0Xav	5	no_treatment_tc	0.414779160472	0.0100676712952472	NA	NA	NA	NA	6	Mesenchyme	0.451550373724226	Advanced Mesoderm	0.470914390473109	Neural crest	0.175206092236445	0	0	0	0	4.63274035376223	0	0	0	0	6.14026007608644	0	0	4.10859688937876	0
AACAAGACATCTCCCA-1	8.49569048285949	4.7750030541758	0Xav_timecourse	0Xav	8	no_treatment_tc	0.764968622909	0.020757155389968	NA	NA	NA	NA	5	Gut	0.729870349566577	DE(P)	0.223888445565142	Neural crest	0.117738043751637	0	0	0	0	0	0	0	0	0	0	0	0	6.79222180137606	0
AACAAGACATTGAGGG-1	-5.96108087540206	2.05941816869135	0Xav_timecourse	0Xav	3	no_treatment_tc	0.711798878537	0.0173612328277445	NA	NA	NA	NA	6	Gut	0.375753652566308	Emergent Mesoderm	0.67587844192084	Neural crest	0.125000779768703	0	6.22477005157248	0	0	3.81264373485071	0	3.51413539078332	0	0	4.31073764733402	0	4.90368380018358	3.57504488919841	0
AACAAGAGTAACGGTG-1	-5.94648831513688	1.96709515190404	0Xav_timecourse	0Xav	3	no_treatment_tc	0.517808190657	0.0179311401818331	NA	NA	NA	NA	6	Paraxial_mesoderm	0.385686928084836	Emergent Mesoderm	0.42544997208927	Neural crest	0.055149971307073	0	5.71989806324371	0	0	4.40034859121551	0	4.09841550478209	3.34945455408597	0	5.05197763246093	0	0	3.47390084571241	0
AACAAGAGTAGGGAGG-1	7.04381283335688	6.65015609492145	0Xav_timecourse	0Xav	8	no_treatment_tc	0.711798878537	0.0115703388822791	NA	NA	NA	NA	5	Gut	0.546344444402316	Epiblast	0.339702001666378	Gut	0.210939403487549	0	0	4.14786670163481	0	0	0	4.26154967577485	3.01348331235638	0	0	0	4.07039110290495	6.00994699625368	6.19059822025143
AACAAGAGTGAATGAT-1	-6.60390421947163	1.30048008122447	0Xav_timecourse	0Xav	6	no_treatment_tc	0.483276562506	0.0177973548206001	NA	NA	NA	NA	6	Pharyngeal_mesoderm	0.315668846064641	Emergent Mesoderm	0.743747858665092	Neural crest	0.0863439699081626	0	0	4.71356571158911	0	2.85962589004162	5.26359569460924	0	0	0	5.13258113554089	0	0	3.99312599057679	4.15066628002985
AACAAGAGTGGCATCC-1	-1.60773724006757	1.55606704294427	0Xav_timecourse	0Xav	6	no_treatment_tc	0.745876019111	0.0154035301947787	NA	NA	NA	NA	4	Def._endoderm	0.368672136319506	Axial Mesoderm	0.370040135285485	Definitive endoderm	0.0584197890639587	0	5.29709988906396	6.11639151322377	0	0	6.20864221400302	5.56268716904026	0	0	0	0	5.35070098150017	4.02485284602398	4.86527714867076
AACAAGATCAGGTAAA-1	-7.6038898681063	2.56228237381368	0Xav_timecourse	0Xav	4	no_treatment_tc	0.711798878537	0.0101934214030357	NA	NA	NA	NA	6	Mesenchyme	0.2971480905351	Advanced Mesoderm	0.565341923653396	Neural crest	0.169190933500368	0	0	0	0	5.87884228503916	5.16716710741168	3.83366962754973	0	0	6.01446025172792	4.56595330086895	0	3.20915496848005	0
AACAAGATCCATTGGA-1	-7.61285277349921	1.92036979570165	0Xav_timecourse	0Xav	4	no_treatment_tc	0.711798878537	0.0161736319583229	NA	NA	NA	NA	6	Mesenchyme	0.446373327271357	Advanced Mesoderm	0.551889302565149	Neural crest	0.103924793113913	0	0	0	0	6.04833894663386	3.67178618673239	0	0	0	3.13700924083555	4.43864616553605	0	3.99049195684187	0
AACAAGATCCGTATAG-1	-6.91112989399756	3.48213078486455	0Xav_timecourse	0Xav	4	no_treatment_tc	0.711798878537	0.0129296946220914	NA	NA	NA	NA	7	Pharyngeal_mesoderm	0.347366346610313	Emergent Mesoderm	0.34201013210732	Neural crest	0.123835435755061	0	0	0	0	5.95956354255829	4.0137673783027	3.36781233333993	0	3.95973703944174	6.35239758750078	0	0	3.42749945626161	0
AACAAGATCGACGATT-1	9.25049323381531	5.52608590533869	0Xav_timecourse	0Xav	8	no_treatment_tc	1	0.0206256843147115	NA	NA	NA	NA	5	Gut	0.777218518280113	DE(P)	0.25878791312623	Gut	0.263303648609728	0	0	0	0	2.86120303471836	3.89407389309851	3.24811884813575	0	0	0	0	0	6.59268758823634	5.23738153703769
AACAAGATCGTCGATA-1	-5.46552836968154	1.43870374366784	0Xav_timecourse	0Xav	2	no_treatment_tc	0.590532924772	0.00261878557722556	NA	NA	NA	NA	1	Epiblast	0.218665819137387	Advanced Mesoderm	0.287281893305688	Neural crest	0.0627991997218103	0	5.95271563515979	0	0	0	5.2627233631585	0	0	0	0	0	0	0	6.6160938570853
AACACACAGCACACCC-1	4.33985043797602	5.79167306826221	0Xav_timecourse	0Xav	7	no_treatment_tc	0.538779818924	0.00843095312649535	NA	NA	NA	NA	2	Gut	0.479697845512719	Epiblast	0.460107502448084	Gut	0.0938170728426011	0	4.27396322816769	7.55650956325979	7.15326503092018	0	5.17126587731302	0	0	0	3.72855938478644	0	4.32756432060389	2.99286662665083	4.52150586229136
AACACACAGGCCTTGC-1	4.27479050179241	1.9884971984292	0Xav_timecourse	0Xav	6	no_treatment_tc	0.711798878537	0.0157886344282936	NA	NA	NA	NA	2	Gut	0.473579439437868	DE(P)	0.280398745201856	Gut	0.137920555293883	0	0	5.42277803835689	0	2.48981965997114	0	2.87673547338852	0	0	0	0	0	3.3312393711571	5.70150701218871
AACACACCAATCCAGT-1	-5.91506157417054	2.18883858168227	0Xav_timecourse	0Xav	2	no_treatment_tc	0.517808190657	0.0158274384920015	NA	NA	NA	NA	6	Surface_ectoderm	0.578415360803313	Emergent Mesoderm	0.682505452952013	Neural crest	0.0833834593095952	0	7.34434984279514	0	0	2.80839385451335	0	0	0	0	0	0	0	3.65519722180981	4.09943424450158
AACACACCAATCTAGC-1	-9.61910826477693	4.1417165515089	0Xav_timecourse	0Xav	7	no_treatment_tc	0.711798878537	0.0097299223327863	NA	NA	NA	NA	10	Cardiomyocytes	0.728174909683075	Advanced Mesoderm	0.534174582848537	Neural crest	0.0817530187046627	0	0	0	0	4.63769781840802	0	4.51605039240447	7.67657292828449	0	6.00927667454292	0	0	3.48889142687527	0
AACACACCAGAACTCT-1	-6.26589325271314	1.99563863714336	0Xav_timecourse	0Xav	4	no_treatment_tc	0.745876019111	0.0127043491566305	NA	NA	NA	NA	6	Paraxial_mesoderm	0.361346085405155	Advanced Mesoderm	0.416672333706476	Neural crest	0.0879818473752498	3.84602047759693	4.53270673200836	0	0	4.98810395799009	5.21303156970637	0	0	0	6.78373886695635	0	0	3.65666770175903	0
AACACACCAGATCCAT-1	5.63313663185154	2.49967257392121	0Xav_timecourse	0Xav	4	no_treatment_tc	0.711798878537	0.0179695731121747	NA	NA	NA	NA	3	Gut	0.535183441210973	DE(P)	0.271334582686576	Gut	0.211514796002168	0	0	0	0	0	5.16650760370794	2.93336208490821	0	0	0	0	4.32291049430847	2.98814806561134	5.89256946624529
AACACACCAGGTGGAT-1	7.26130546891276	6.78106525567033	0Xav_timecourse	0Xav	8	no_treatment_tc	0.711798878537	0.0152169137743466	NA	NA	NA	NA	5	Gut	0.566593275124999	DE(P)	0.203482749901051	Gut	0.228655033972764	0	0	4.04619651742649	0	0	4.80271032991464	3.25252945691448	0	0	2.6903506083623	3.31145618261559	0	5.90441694183657	5.64506360565746
AACACACGTGACTCTA-1	-6.3578885989513	1.26038760390344	0Xav_timecourse	0Xav	2	no_treatment_tc	0.711798878537	0.0223505218569051	8	NA	NA	Emergent Mesoderm	6	Forebrain_Midbrain_Hindbrain	0.449284369873335	Emergent Mesoderm	0.570195052521342	Hematoendothelial progenitors	0.0238787191148492	0	6.41592541807703	0	0	3.49656184184785	4.12927101111076	0	0	0	0	0	0	3.25896299619556	0
AACACACGTGTCCGGT-1	8.00216730788935	4.9674027169822	0Xav_timecourse	0Xav	9	no_treatment_tc	0.711798878537	0.0149105738630257	NA	NA	NA	NA	5	Surface_ectoderm	0.474506122355683	DE(P)	0.276986978632167	Neural crest	0.220681270972191	0	0	5.17392410322797	0	0	4.35285514006063	0	0	0	0	0	0	7.05883734037316	5.29780717961539
AACACACTCACCATGA-1	3.46151321239109	4.32305800991471	0Xav_timecourse	0Xav	6	no_treatment_tc	0.538779818924	0.0249070576455494	18	Surface_ectoderm	Surface_ectoderm	NA	3	Surface_ectoderm	0.467496037600384	Epiblast	0.199021165536361	Gut	0.115891392455045	0	0	5.558569419683	5.93410009751459	3.0200825779299	4.73750045651565	0	0	0	3.51817649041321	0	5.48109382095314	3.4670307524832	5.39825186104219
AACACACTCCAAACCA-1	5.15742458093139	2.63749162574723	0Xav_timecourse	0Xav	4	no_treatment_tc	0.711798878537	0.0164585418195804	NA	NA	NA	NA	2	Gut	0.571326600671214	Epiblast	0.280227945256245	Gut	0.143369962586014	0	0	0	0	0	4.39886410742114	0	0	0	0	0	0	4.37246373126945	6.3518172412759
AACACACTCTAACGGT-1	8.78133874963202	5.68355637574072	0Xav_timecourse	0Xav	8	no_treatment_tc	0.517808190657	0.0174929352768202	NA	NA	NA	NA	5	Gut	0.613275919020202	Advanced Mesoderm	0.282021854345014	Gut	0.250750475795218	0	0	0	0	0	3.89622872627331	4.33544099283625	3.58291430016224	0	0	0	0	6.59488568595888	6.08298857013226
AACACACTCTCAACGA-1	5.14853726016808	1.49980791541209	0Xav_timecourse	0Xav	4	no_treatment_tc	0.711798878537	0.0239892907159809	28	Gut	Embryonic	NA	2	Gut	0.570563833137538	Epiblast	0.308002464718189	Gut	0.264922998118923	0	0	0	0	0	5.70654429186282	3.81598631061978	0	0	0	0	4.52370086313062	4.28246998660975	5.96471382347091
AACAGGGAGGATGCGT-1	-7.16151160308789	0.955713987832957	0Xav_timecourse	0Xav	6	no_treatment_tc	0.538779818924	0.00870926712830338	NA	NA	NA	NA	6	Pharyngeal_mesoderm	0.44771492170139	Emergent Mesoderm	0.591770628259719	Neural crest	0.118429916476843	0	0	0	0	2.95450440771273	4.67133671501845	0	3.6740608399818	0	5.22900102276473	0	0	2.71690556206043	4.24554479770096
AACAGGGAGGTGAGAA-1	5.48781341247281	2.80399665382524	0Xav_timecourse	0Xav	5	no_treatment_tc	0.711798878537	0.02313407095614	26	Gut	Embryonic	NA	3	Gut	0.614928240905695	DE(P)	0.300394974683357	Neural crest	0.111293576491305	0	0	0	0	0	5.46423349175346	4.1292985589863	0	0	0	0	0	4.41607179246452	6.12647516574516
AACAGGGAGTAAGAGG-1	-6.77724573705869	1.60783976821392	0Xav_timecourse	0Xav	6	no_treatment_tc	0.711798878537	0.0137385955240669	NA	NA	NA	NA	6	Paraxial_mesoderm	0.529550100249455	Emergent Mesoderm	0.647310920267047	Neural crest	0.0743378958254588	0	0	0	0	4.3030738030153	4.64753384926094	3.31783758767871	0	0	5.80974285238532	0	0	3.37706414522849	0
AACAGGGAGTCGGGAT-1	5.32640528980722	1.12787025745185	0Xav_timecourse	0Xav	4	no_treatment_tc	0.711798878537	0.02249524907164	28	NA	Embryonic	NA	2	Gut	0.234794771207588	Amnion	0.300517423642038	Gut	0.183248862045799	0	0	4.67143077330084	0	0	5.44287919659342	3.88701221525251	0	0	3.31558486423665	0	0	5.85532629086803	6.72792187067475
AACAGGGCAAGCAGGT-1	-5.38779155668377	3.45328492455822	0Xav_timecourse	0Xav	6	no_treatment_tc	0.711798878537	0.015450740510812	NA	NA	NA	NA	7	Paraxial_mesoderm	0.510060162083083	Emergent Mesoderm	0.536678708631269	Neural crest	0.1487328408319	0	0	0	0	5.14874235757194	5.08706865230417	3.75403715710286	0	0	6.41892816856092	0	5.14358556650312	0	0
AACAGGGCACCTTCGT-1	5.82637351037434	4.89708412758329	0Xav_timecourse	0Xav	4	no_treatment_tc	0.711798878537	0.0153668124992307	NA	NA	NA	NA	2	Gut	0.527483700943834	Epiblast	0.320715573421774	Gut	0.184554184892667	0	0	0	0	0	5.47349832682196	2.66288251597196	0	0	0	0	0	5.40410099113401	5.73166785843005
AACAGGGCATACAGGG-1	8.94551442680984	4.67721428365608	0Xav_timecourse	0Xav	9	no_treatment_tc	0.483276562506	0.0233916130512652	30	NA	Embryonic	NA	5	Gut	0.488581684607278	DE(P)	0.235161315907433	Gut	0.23820076287912	0	0	4.61249741029653	0	0	4.47339037424988	4.22914404355002	0	0	3.25665150123234	0	5.61869245295028	6.48786700092082	0
AACAGGGCATCAGTGT-1	3.85652561774359	4.28051421796194	0Xav_timecourse	0Xav	7	no_treatment_tc	1	0.0206630966405295	NA	NA	NA	NA	3	Gut	0.40124344631651	Epiblast	0.211819578813577	Gut	0.100240897699382	0	0	0	5.45780104562087	0	0	0	0	0	3.72642445872509	0	0	4.08002949614564	4.51937093623001
AACAGGGCATCCTCAC-1	-10.2817819828409	3.97569152016794	0Xav_timecourse	0Xav	8	no_treatment_tc	0.711798878537	0.0226212539619729	32	Cardiomyocytes	NA	Emergent Mesoderm	10	Cardiomyocytes	0.938352531977655	Emergent Mesoderm	0.311518488272245	Neural crest	0.0338673807001884	0	0	0	0	4.66316311069617	5.56297560659013	2.99355667699238	7.28943673197159	0	5.38373795616201	0	0	2.3690420179227	0
AACAGGGCATGCCATA-1	-9.63775749441768	3.5294039087024	0Xav_timecourse	0Xav	8	no_treatment_tc	0.711798878537	0.0133268522326877	NA	NA	NA	NA	10	Cardiomyocytes	0.872026730242576	Advanced Mesoderm	0.51489291574387	Neural crest	0.073434645686995	0	0	0	0	4.83519700470291	0	4.41466221061046	7.24707020727102	0	5.96796657007508	3.77923500938515	0	0	0
AACAGGGGTGAGATAT-1	5.89228855471822	3.27153178760932	0Xav_timecourse	0Xav	4	no_treatment_tc	0.517808190657	0.0172614440733601	NA	NA	NA	NA	3	Surface_ectoderm	0.336061063669884	Epiblast	0.226663035456898	Gut	0.181649447025022	0	0	0	0	0	5.05668962469615	4.00840306521029	0	0	4.11958116427621	0	4.71414658564479	2.70008351717486	6.29175755810614
AACAGGGGTGGATTTC-1	5.98777001408002	4.64917960242208	0Xav_timecourse	0Xav	4	no_treatment_tc	0.745876019111	0.0183271863960062	NA	NA	NA	NA	2	Gut	0.550436240277281	DE(P)	0.244090384623381	Gut	0.180159725933724	0	0	0	0	0	4.74569871519082	3.8149131040496	0	0	4.4323505057426	0	4.80467513994537	5.79474572923536	6.3193220038008
AACAGGGGTTCCGTTC-1	2.68979565854557	3.3416518346082	0Xav_timecourse	0Xav	6	no_treatment_tc	0.483276562506	0.0132069936208678	NA	NA	NA	NA	2	Gut	0.722226111401018	Epiblast	0.404462196078631	Gut	0.114243472507639	0	0	0	0	0	4.78058886945678	3.44972559710119	0	0	3.56090369616712	0	0	2.82521093803151	5.44146203756941
AACAGGGTCAATCTCT-1	8.24298056391422	6.46008920644058	0Xav_timecourse	0Xav	8	no_treatment_tc	0.711798878537	0.0200391454467328	NA	NA	NA	NA	5	Gut	0.508822945473763	Epiblast	0.301217461340559	Gut	0.241552326720007	0	0	5.14318594973169	0	0	4.32211698656434	4.077255839086	3.32865552302423	0	3.10719300323847	0	0	6.33480370822459	4.98138041565685
AACAGGGTCTCATTGT-1	-6.50433743978643	1.40787426780044	0Xav_timecourse	0Xav	3	no_treatment_tc	0.711798878537	0.0204839760502413	NA	NA	NA	NA	6	Forebrain_Midbrain_Hindbrain	0.256726281079754	Emergent Mesoderm	0.720216596190958	Neural crest	0.080798570226571	0	0	0	0	2.73378425525768	4.44833486920663	3.80237982424386	0	0	4.82290454377635	0	0	2.49618540960538	0
AACAGGGTCTTAATCC-1	-4.90502295306785	3.15640514201737	0Xav_timecourse	0Xav	7	no_treatment_tc	0.414779160472	0.00838765565906589	NA	NA	NA	NA	7	Paraxial_mesoderm	0.711802835014571	Emergent Mesoderm	0.581168250617302	Neural crest	0.0907797087571128	0	0	0	0	0	4.59926798017751	0	0	0	4.75266705163265	0	0	4.42077684033575	0
AACAGGGTCTTACCGC-1	-10.3249971849538	4.19258237133243	0Xav_timecourse	0Xav	8	no_treatment_tc	0.711798878537	0.0172183452393152	NA	NA	NA	NA	10	Cardiomyocytes	0.857965040225751	Advanced Mesoderm	0.314720141357807	Neural crest	0.0556482352331939	0	0	4.58776595277219	0	4.65999740608271	3.76669698960484	3.12074194464207	7.41973174475239	0	5.15809131856602	0	0	3.17790752410442	0
AACCAACAGAATTGCA-1	5.84624293453696	4.64673719888447	0Xav_timecourse	0Xav	4	no_treatment_tc	0.711798878537	0.0203645592254286	NA	NA	NA	NA	2	Gut	0.416361380600079	Epiblast	0.322055755876282	Gut	0.149770913826626	0	0	0	0	0	4.32262576812416	0	2.93651953042554	0	2.71505701063977	0	5.06621913256165	3.89195251245458	5.55341698975685
AACCAACAGATTGGGC-1	4.24529607084449	1.14114994978829	0Xav_timecourse	0Xav	4	no_treatment_tc	0.711798878537	0.0254109740369769	12	NA	Embryonic	NA	2	Rostral_neurectoderm	0.204068574456536	DE(P)	0.332628361245929	Gut	0.0865768185870192	0	0	0	0	0	4.62881722099123	0	0	0	0	0	0	4.04666862917062	0
AACCAACAGCCTGTGC-1	4.38664562238881	1.5167686997394	0Xav_timecourse	0Xav	6	no_treatment_tc	0.711798878537	0.0222640782925837	12	Gut	Embryonic	NA	2	Gut	0.644109607498303	Epiblast	0.47342310921536	Gut	0.148154333176557	0	0	0	0	0	0	3.63513092581977	0	0	0	0	0	5.19564853412311	4.53925550239063
AACCAACAGGACTGGT-1	-6.64340839347535	1.38352291113266	0Xav_timecourse	0Xav	6	no_treatment_tc	0.538779818924	0.016639262228815	NA	NA	NA	NA	6	Pharyngeal_mesoderm	0.439536284437499	Emergent Mesoderm	0.490162688577243	Neural crest	0.0814886752263818	0	0	0	0	3.92440705779966	0	3.625084863841	0	0	5.33462316792658	0	0	3.00057020477132	4.52920944041186
AACCAACAGGAGCTGT-1	7.47733458752323	4.57559050579584	0Xav_timecourse	0Xav	7	no_treatment_tc	0.483276562506	0.00929755526724237	NA	NA	NA	NA	5	Gut	0.673667852935536	Epiblast	0.309863103730062	Gut	0.107250124816127	0	0	0	0	0	5.27562796751733	0	4.55936664736855	0	0	0	0	6.89075602325449	6.22442010820011
AACCAACAGGCGAACT-1	-5.61562040640001	3.44724564538736	0Xav_timecourse	0Xav	5	no_treatment_tc	0.534527286195	0.0192741710126939	NA	NA	NA	NA	7	Pharyngeal_mesoderm	0.307748208338919	Advanced Mesoderm	0.401061410437651	Neural crest	0.227238937590899	0	0	0	0	5.16939811102366	0	0	0	0	6.81880468289677	0	0	3.83717170708547	0
AACCAACAGGGTCTTT-1	-8.95247171704789	3.69986076979176	0Xav_timecourse	0Xav	7	no_treatment_tc	0.41609553947	0.0113629689306417	NA	NA	NA	NA	10	Mesenchyme	0.381855648915882	Advanced Mesoderm	0.510123112943994	Neural crest	0.126308524370305	0	0	0	0	5.14124269739836	5.32954974981788	3.59449316634248	6.11165715458518	0	5.99539536005558	0	0	2.9699785072728	0
AACCAACAGGTGAGAA-1	-8.79053941865876	3.62852264230299	0Xav_timecourse	0Xav	7	no_treatment_tc	0.711798878537	0.00761838619137634	NA	NA	NA	NA	10	Cardiomyocytes	0.761256509294538	Advanced Mesoderm	0.438604642175194	Neural crest	0.148213780658138	0	0	0	0	4.77578888791088	0	4.65384994548808	4.98649056433977	0	6.43499707615382	0	0	2.94051949024077	0
AACCAACAGTGAGTGC-1	-4.88965775245633	2.93093373973563	0Xav_timecourse	0Xav	6	no_treatment_tc	0.538779818924	0.00989927918657693	NA	NA	NA	NA	7	Paraxial_mesoderm	0.706225418190501	Emergent Mesoderm	0.610436059695274	Neural crest	0.121505012744576	0	0	5.25119125781218	0	0	0	0	0	0	4.98609654930132	0	0	3.15965259061239	0
AACCAACCACAAGTGG-1	-6.57171866388604	3.21153979877812	0Xav_timecourse	0Xav	4	no_treatment_tc	0.711798878537	0.0110008843637406	NA	NA	NA	NA	7	Mesenchyme	0.35644855357603	Advanced Mesoderm	0.504031762976916	Neural crest	0.190809778994882	0	0	0	0	5.56461237758615	4.81242429927876	0	0	0	6.28558088396459	0	0	2.85678923586251	0
AACCAACCACGCCAGT-1	5.12305064625225	1.9138970178609	0Xav_timecourse	0Xav	4	no_treatment_tc	0.711798878537	0.00910650273943985	NA	NA	NA	NA	2	Gut	0.498872233928501	Epiblast	0.256019054641028	Gut	0.196485346517219	0	0	0	0	3.21183018183399	4.24470104021413	3.59874599525137	2.86065841243542	0	0	0	3.91756620298399	4.9987429407829	6.10093343827022
AACCAACCACTTGTCC-1	-9.33266894111871	2.7095652903609	0Xav_timecourse	0Xav	8	no_treatment_tc	0.711798878537	0.00696007038678938	NA	NA	NA	NA	6	Cardiomyocytes	0.880266697147126	Advanced Mesoderm	0.493105572416069	Neural crest	0.0446053141708774	0	0	0	0	5.46173275326362	3.68495529972374	4.40656138331232	7.08485797970424	0	6.07089541433136	0	0	2.41448559569129	0
AACCAACCAGTGTGCC-1	2.84124057394092	2.98556994419041	0Xav_timecourse	0Xav	6	no_treatment_tc	0.538779818924	0.019293130150714	NA	NA	NA	NA	2	Gut	0.630013942127524	Epiblast	0.569235727444353	Neural crest	0.138017097556344	0	0	4.42258393275093	6.5672036427146	0	3.60151496958358	0	0	0	3.06673802368674	0	0	2.33104526555114	4.53929118538503
AACCAACTCGTGCGAC-1	-8.49894054105192	1.75042117848048	0Xav_timecourse	0Xav	8	no_treatment_tc	0.711798878537	0.00516169629932265	NA	NA	NA	NA	6	Mesenchyme	0.471829664938342	Advanced Mesoderm	0.595849324427659	Neural crest	0.218919521372009	0	4.59455043217484	0	0	5.74311816370319	4.98983774242434	3.94176746805769	0	3.85052782131259	6.18411982421549	0	0	2.6340884561411	0
AACCAACTCTACTGAG-1	-6.95413601668235	1.42372096937145	0Xav_timecourse	0Xav	6	no_treatment_tc	0.538779818924	0.0106719281750164	NA	NA	NA	NA	6	Pharyngeal_mesoderm	0.364616469054636	Emergent Mesoderm	0.378439042122507	Neural crest	0.0257067787995937	0	0	0	0	5.21332619850645	0	3.99841721738096	0	0	5.9733433837334	0	0	3.37390255831127	0
AACCACAAGACCGTTT-1	-7.24929071837195	3.36186693588338	0Xav_timecourse	0Xav	4	no_treatment_tc	0.711798878537	0.0205522084602774	44	Mesenchyme	Neural_crest	Advanced Mesoderm	7	Mesenchyme	0.432597828091811	Advanced Mesoderm	0.489127535855666	Neural crest	0.182077374736544	0	0	0	5.09590136773992	6.28090206484101	4.9845105689775	3.25334668177821	0	0	5.64897245345959	0	0	0	0
AACCACAAGACTGTTC-1	8.09513567345937	6.58688886045119	0Xav_timecourse	0Xav	8	no_treatment_tc	0.745876019111	0.0244608834610482	29	NA	Embryonic	NA	5	Gut	0.416672865835797	Epiblast	0.269811565679328	Gut	0.264475316916271	0	0	4.35172809792716	0	2.49778827637967	4.2092643251833	4.24910538809323	3.21734470864874	0	0	4.69616335567042	4.27425249919731	6.22042534415334	6.46956046475875
AACCACAAGCGCTGCT-1	-7.04513429430792	3.21995794368528	0Xav_timecourse	0Xav	4	no_treatment_tc	0.517808190657	0.015659844691752	NA	NA	NA	NA	7	Pharyngeal_mesoderm	0.244887809735841	Advanced Mesoderm	0.415381637469992	Neural crest	0.230940856614451	0	0	0	0	6.43240456244054	4.58445558717973	0	0	0	5.74615710034663	0	0	3.31398588314728	0
AACCACAAGCTACTAC-1	-5.21049647615783	2.92926054301085	0Xav_timecourse	0Xav	5	no_treatment_tc	0.486762625976	0.0210170253043704	NA	NA	NA	NA	7	Mesenchyme	0.305761388792945	Emergent Mesoderm	0.530900842606391	Neural crest	0.103715841293609	0	0	0	5.45549639185738	4.31530209596166	0	3.61294170589566	3.94558232474736	0	6.84619142232845	0	0	2.98842704682598	0
AACCACAAGCTCGTGC-1	-5.46225160975701	3.56154784635075	0Xav_timecourse	0Xav	5	no_treatment_tc	0.486762625976	0.0161090034344541	NA	NA	NA	NA	7	Paraxial_mesoderm	0.176600973856669	Advanced Mesoderm	0.385784093577096	Neural crest	0.125423331804338	0	0	0	0	5.50322748941338	0	3.70429165364826	0	0	4.90556449418772	0	0	3.07977699457858	4.60841623021912
AACCACAAGGAAAGTG-1	5.20234472421382	1.49295116781977	0Xav_timecourse	0Xav	4	no_treatment_tc	0.711798878537	0.0242081485621117	28	NA	Embryonic	NA	2	Gut	0.483788091164912	Epiblast	0.282560434293735	Gut	0.228372763857481	0	0	0	0	0	0	4.60856732993675	0	0	0	0	5.31010567786387	3.29604260939393	0
AACCACAAGGTCCTGC-1	-7.32353053094012	2.74053255890727	0Xav_timecourse	0Xav	4	no_treatment_tc	0.711798878537	0.0106520192092093	NA	NA	NA	NA	6	Pharyngeal_mesoderm	0.332972493429856	Advanced Mesoderm	0.49998484767151	Neural crest	0.0807050718116929	0	0	0	0	5.58496859628298	4.32704221794298	3.00087667561906	0	0	6.22265258699898	0	0	2.37636201654938	0
AACCACAAGTGATAAC-1	8.42604971651774	5.1500540123129	0Xav_timecourse	0Xav	8	no_treatment_tc	0.711798878537	0.0203162012236439	NA	NA	NA	NA	5	Gut	0.674993726028483	DE(P)	0.255413180864188	Gut	0.265292998543084	0	0	0	0	0	3.84671260652808	4.57113893307538	0	0	0	0	0	6.54435096181175	6.65021003606746
AACCACACAACCTATG-1	2.69373501375291	2.83535247879177	0Xav_timecourse	0Xav	6	no_treatment_tc	0.441276054606	0.0170340508245375	NA	NA	NA	NA	2	Gut	0.577707934491001	Epiblast	0.289513512224418	Gut	0.132701362982917	0	0	6.64545452774786	0	0	4.33045219996077	0	0	0	3.79567525406393	0	0	3.7466203369923	3.90836747815478
AACCACACAGGCCCTA-1	-7.72802584247045	1.98802539305987	0Xav_timecourse	0Xav	4	no_treatment_tc	0.662360909929	0.0166228877847933	NA	NA	NA	NA	6	Mesenchyme	0.269197740471949	Emergent Mesoderm	0.36769166842947	Neural crest	0.142192506660432	0	0	0	0	5.43444909553304	5.08560964743431	0	3.40412978921116	0	6.15538020724339	0	0	3.52948850288689	0
AACCACAGTAGATCCT-1	5.12500768320621	1.25928097365231	0Xav_timecourse	0Xav	4	no_treatment_tc	0.711798878537	0.0293506270364242	28	Gut	Embryonic	NA	2	Gut	0.720674318535688	Epiblast	0.27206259460229	Gut	0.194883672000263	0	0	0	0	0	3.70774993134527	0	0	0	0	0	0	5.81481871504755	4.64689918667643
AACCACAGTGGACTAG-1	0.429522949663643	0.995558388646372	0Xav_timecourse	0Xav	6	no_treatment_tc	0.483276562506	0.0226471441770366	20	Gut	Neural_crest	Emergent Mesoderm	7	Gut	0.822988550137924	Emergent Mesoderm	0.62254811113845	Neural crest	0.122597424528654	0	0	5.21303180629811	0	0	5.48240701980346	3.74600779816799	4.07864841701969	0	4.94763007390662	0	0	3.80852049898985	5.74057655141154
AACCACAGTTGACTGT-1	9.12983890126302	5.1538660032639	0Xav_timecourse	0Xav	8	no_treatment_tc	0.711798878537	0.0210875544744224	NA	NA	NA	NA	5	Gut	0.570754935657013	YS Endoderm	0.654469167667337	Gut	0.296015118275027	0	0	5.33745796517462	0	0	0	4.96183722801225	3.52064440508027	0	0	0	0	6.53132638063334	6.01959556045511
AACCACATCAACACCA-1	-8.71267541169476	1.68709107593916	0Xav_timecourse	0Xav	7	no_treatment_tc	0.711798878537	0.00417339805521668	NA	NA	NA	NA	6	Cardiomyocytes	0.575214985217543	Advanced Mesoderm	0.489562683213466	Neural crest	0.157697120651071	0	0	0	0	5.46138082253696	4.70991871513998	2.98295314581126	6.75564894893185	0	6.56493265903486	0	0	3.03841347501163	0
AACCACATCCTACAAG-1	-5.59190338591542	3.19917673543514	0Xav_timecourse	0Xav	6	no_treatment_tc	0.534527286195	0.0190195340252989	NA	NA	NA	NA	7	Mesenchyme	0.361878303607903	Emergent Mesoderm	0.477439369314985	Neural crest	0.105359629084216	0	0	0	0	5.06557378141786	4.31769805878061	0	4.00438363266954	0	6.33566431242459	0	0	3.04722835474817	0
AACCACATCGGAATGG-1	-7.36549768609228	3.16763333796266	0Xav_timecourse	0Xav	4	no_treatment_tc	0.711798878537	0.0164253530150408	NA	NA	NA	NA	10	Mesenchyme	0.551856250658531	Advanced Mesoderm	0.475928937442275	Neural crest	0.136872710599864	0	0	0	0	6.11351949859252	3.87054441822257	3.2245893732598	3.55722999211149	0	5.26390314631509	0	0	2.60007471419012	4.12871394983065
AACCACATCGGTAAGG-1	3.17861463242977	4.38221358799178	0Xav_timecourse	0Xav	6	no_treatment_tc	0.764968622909	0.0216730162328081	NA	NA	NA	NA	3	Gut	0.533145030159599	DE(P)	0.276463042458265	Gut	0.117708366624593	0	0	6.52503281818769	6.21069676326797	2.89562920059578	3.92850005897593	0	0	0	0	0	5.75769048670652	5.58392292746397	6.11581455134128
AACCACATCGTTCCTG-1	-6.0469770539235	0.928046414441929	0Xav_timecourse	0Xav	3	no_treatment_tc	0.538779818924	0.00799360695054275	NA	NA	NA	NA	6	Gut	0.39523593599446	Emergent Mesoderm	0.321614616556075	Gut	0.109619222381311	0	0	0	0	0	3.72780080599197	3.76306846919217	3.41448637988089	0	3.19302386009513	0	0	3.13855381012249	4.66719304576302
AACCATGAGAGGACTC-1	-10.2132422240793	3.91515485848033	0Xav_timecourse	0Xav	8	no_treatment_tc	0.745876019111	0.0230927317442555	32	Cardiomyocytes	Surface_ectoderm	Advanced Mesoderm	10	Cardiomyocytes	0.921300289927686	Advanced Mesoderm	0.541172329064922	Amniochorionic mesoderm B	0.0593220099829725	0	0	0	0	4.9615684807882	0	3.85297137216543	7.24315542045397	0	3.96414947123136	0	0	2.5462143068995	0
AACCATGCAAGAGTAT-1	8.69231395055495	4.85461984337243	0Xav_timecourse	0Xav	8	no_treatment_tc	0.711798878537	0.0273265162877294	30	NA	Embryonic	NA	5	Gut	0.304151412318747	Epiblast	0.299561968080891	Gut	0.211758025228939	0	0	0	0	0	4.16885643184494	3.52290138688218	0	0	2.95606942423226	0	0	6.1794272999883	5.80181519468946
AACCATGCACATACTG-1	5.34331589728297	4.80788549746518	0Xav_timecourse	0Xav	5	no_treatment_tc	0.711798878537	0.0231159747260785	6	NA	NA	NA	2	Epiblast	0.343305918465583	Emergent Mesoderm	0.278369903597584	Neural crest	0.128881704490152	0	0	0	0	0	4.10748418834868	0	3.79416976223761	0	0	0	0	0	6.65353535820622
AACCATGCACCGTGGT-1	-7.31558575801353	3.29348608157003	0Xav_timecourse	0Xav	4	no_treatment_tc	0.711798878537	0.0195567161622654	44	Mesenchyme	Neural_crest	NA	7	Mesenchyme	0.475820073262583	Advanced Mesoderm	0.401430611145237	Amniochorionic mesoderm B	0.0767933687840837	0	0	0	0	6.62819589841636	3.81144764491776	4.24946156595062	0	0	5.96415967662135	5.82481960428254	0	0	0
AACCATGCACCTCTAC-1	-9.13760355903206	2.60654092478282	0Xav_timecourse	0Xav	7	no_treatment_tc	0.711798878537	0.00531854070062746	NA	NA	NA	NA	6	Cardiomyocytes	0.868524587112882	Advanced Mesoderm	0.551593042923398	Neural crest	0.197426038740335	0	0	0	0	4.74576135479912	0	3.7554894829017	7.9680393052266	0	4.95718915276347	0	0	3.81806011110714	0
AACCATGCATCCTCAC-1	4.15433113811808	1.87548896495418	0Xav_timecourse	0Xav	5	no_treatment_tc	0.711798878537	0.0162153244318939	NA	NA	NA	NA	2	Forebrain_Midbrain_Hindbrain	0.40627938205016	Epiblast	0.281510682244391	Gut	0.115384104110779	0	0	4.34495859970594	0	2.49101877815844	4.60293190576599	0	0	0	0	0	0	3.33246220173354	5.83573567597974
AACCATGGTGCACGCT-1	3.1195916131906	2.85597470289441	0Xav_timecourse	0Xav	6	no_treatment_tc	0.538779818924	0.0191084040942315	NA	NA	NA	NA	2	Gut	0.668764642400108	Epiblast	0.411779615191648	Gut	0.179585853948691	0	0	5.49293769473961	4.78813429844731	0	5.17899827653729	2.9455796124856	0	0	4.13709178567542	0	0	3.00053488960338	4.52917412524392
AACCATGTCAGACCGC-1	4.95245288030573	5.39217047923811	0Xav_timecourse	0Xav	6	no_treatment_tc	0.538779818924	0.0119866950243943	NA	NA	NA	NA	2	Gut	0.576631013873557	DE(P)	0.223527228254564	Gut	0.167316774660277	0	4.34241625094076	6.06226814712339	5.93044677120314	0	4.3327070856958	3.0064689339767	3.33910955282839	0	0	0	4.39601734337696	2.38195427490702	5.27752916736182
AACCCAAAGAGACAAG-1	5.90402523635617	4.89267747548261	0Xav_timecourse	0Xav	4	no_treatment_tc	0.711798878537	0.0140049290570079	NA	NA	NA	NA	2	Gut	0.569509948789791	DE(P)	0.334567537833536	Neural crest	0.0856561745991833	0	0	4.67536921787297	0	0	5.44688471428679	0	0	0	0	0	0	4.51167248982103	4.11246978631371
AACCCAAAGCCTGTGC-1	-9.00042619281534	3.45859745257083	0Xav_timecourse	0Xav	7	no_treatment_tc	0.711798878537	0.00871012658424816	NA	NA	NA	NA	10	Cardiomyocytes	0.961718203112554	Emergent Mesoderm	0.277804893787287	Amniochorionic mesoderm B	0.0570718937538186	4.12934755123622	0	4.94711049681371	0	0	0	4.16524208607632	7.55825581520074	5.15995378363028	3.59126458774952	0	0	3.54072742700664	0
AACCCAAAGCCTTGAT-1	-5.368858821546	2.87215532439197	0Xav_timecourse	0Xav	6	no_treatment_tc	0.711798878537	0.0224651516109717	25	NA	Neural_crest	Emergent Mesoderm	7	Pharyngeal_mesoderm	0.391043713325545	Emergent Mesoderm	0.554812228311511	Neural crest	0.0635967834421376	0	0	0	0	4.54456219251646	4.33394950060686	0	0	0	5.17572125867742	0	4.39724388786651	0	3.9118200550371
AACCCAAAGCTGACCC-1	7.71436335302977	6.46028370057558	0Xav_timecourse	0Xav	8	no_treatment_tc	0.711798878537	0.015818835276772	NA	NA	NA	NA	5	Gut	0.312319697045549	DE(P)	0.238824835380392	Gut	0.187115435314739	0	0	5.43809026290227	0	0	4.21641593256985	4.47798700954215	0	0	3.00293091318358	0	0	6.22767890316622	6.25415101002344
AACCCAAAGGACTATA-1	3.41526494280592	4.28634299405163	0Xav_timecourse	0Xav	6	no_treatment_tc	0.538779818924	0.0245515856570299	18	NA	Embryonic	Epiblast	3	Gut	0.617636203192111	Epiblast	0.476765575257833	Gut	0.160448851191414	0	0	6.94065797397896	6.33896690519583	3.02234145340659	0	3.40925726682398	0	0	3.5204353658899	0	4.79880567622423	4.38041587956511	6.24453687507792
AACCCAACAAGCTGTT-1	5.35169126985512	4.9076403944827	0Xav_timecourse	0Xav	6	no_treatment_tc	0.41609553947	0.0219187506528122	NA	NA	NA	NA	2	Surface_ectoderm	0.519873886346256	DE(P)	0.31442376432032	Neural crest	0.0787147990823603	0	0	4.69798207913963	0	0	0	3.23095807100952	0	0	0	0	0	3.69134669562222	5.9096762928339
AACCCAACACGCAGTC-1	-1.19656480076273	1.44565647395111	0Xav_timecourse	0Xav	6	no_treatment_tc	0.662360909929	0.0162990173542724	NA	NA	NA	NA	4	Gut	0.380751106110189	Emergent Mesoderm	0.283851915191262	Neural crest	0.0571912027803169	0	0	5.91579206922557	0	0	5.49817192848716	0	0	0	0	4.4939291326032	5.15119386868424	0	0
AACCCAACAGAGGCAT-1	-5.48167559463868	3.27829684866263	0Xav_timecourse	0Xav	5	no_treatment_tc	1	0.0182950791696972	NA	NA	NA	NA	7	Neural_crest	0.162515191768637	Emergent Mesoderm	0.568439200094447	Neural crest	0.170813516625633	0	0	0	0	4.8067517508048	4.4618984046889	4.50338527113396	0	0	6.91198574157539	0	0	4.28242670743474	0
AACCCAACAGGACATG-1	4.85772263226906	5.41057772828662	0Xav_timecourse	0Xav	5	no_treatment_tc	0.764968622909	0.0139317957923913	NA	NA	NA	NA	2	Gut	0.701249402430447	Epiblast	0.565115441483918	Gut	0.114862328743289	0	0	5.83517864175808	0	0	3.64727493631469	3.00131989135193	0	0	0	0	0	2.37680523228225	5.49411188993781
AACCCAAGTCCAGGTC-1	-7.50886854522063	2.28011936875772	0Xav_timecourse	0Xav	4	no_treatment_tc	0.414779160472	0.019069249139988	NA	NA	NA	NA	6	Mesenchyme	0.336735759727891	Advanced Mesoderm	0.495766976131388	Neural crest	0.16914348134017	0	0	0	0	4.6518674921751	4.30844268749933	0	0	0	5.14996140465841	0	0	3.03797298346688	0
AACCCAAGTGCAACAG-1	0.72115152170561	0.52128241130225	0Xav_timecourse	0Xav	3	no_treatment_tc	0.718091007515	0.00539798246213329	NA	NA	NA	NA	0	Gut	0.283757457484356	Emergent Mesoderm	0.210017465735378	Neural crest	0.0823134049765614	0	4.8486975392587	0	0	0	4.15870526725741	0	3.84539084114634	0	0	0	4.90229863169491	2.88823556322497	6.19571122237005
AACCCAATCGCTTGCT-1	-4.46493373052502	2.47151610552426	0Xav_timecourse	0Xav	7	no_treatment_tc	0.517808190657	0.00348689151068201	NA	NA	NA	NA	9	Paraxial_mesoderm	0.840861041082407	Emergent Mesoderm	0.516069933415032	Neural crest	0.189750210870443	0	0	0	0	0	5.87921485434212	0	0	0	3.96638238811437	0	0	3.23068962997876	0
AACCCAATCGTCAGAT-1	4.85604579819772	2.96592556468498	0Xav_timecourse	0Xav	5	no_treatment_tc	1	0.020447971216221	NA	NA	NA	NA	3	Gut	0.68879968501704	DE(P)	0.299835808169038	Gut	0.165751063573532	0	0	5.28374077283626	0	0	5.15011814445096	4.21838492231786	0	0	3.24605279255596	0	4.52442310289029	0	6.32114223513412
AACCCAATCTAGTGAC-1	6.15679448339271	3.14433038631587	0Xav_timecourse	0Xav	4	no_treatment_tc	0.711798878537	0.0205533078059128	NA	NA	NA	NA	3	Gut	0.525994800096857	DE(P)	0.219787721496725	Gut	0.244523250980145	0	0	4.60735433251121	0	2.75341451096371	4.4681892962085	3.82223425124574	3.47297094323279	0	3.93341235031166	3.87261399770031	0	5.62968946494904	6.22160323094308
AACCCAATCTTAGCAG-1	-5.86141944814863	3.51093441971785	0Xav_timecourse	0Xav	5	no_treatment_tc	0.486762625976	0.0197920946820669	NA	NA	NA	NA	7	Forebrain_Midbrain_Hindbrain	0.216744893014688	Advanced Mesoderm	0.487623642248707	Neural crest	0.316076051422553	0	0	0	0	5.50945600004164	4.47278215420744	4.51433095327454	0	0	6.23040925279436	0	0	3.88981629420485	0
AACCTGAAGATGCGAC-1	3.95487723837159	1.21921282024382	0Xav_timecourse	0Xav	3	no_treatment_tc	0.538779818924	0.0230457277736452	12	Gut	Embryonic	Emergent Mesoderm	2	Forebrain_Midbrain_Hindbrain	0.530168630386029	Emergent Mesoderm	0.605633836307182	Gut	0.129894520862365	0	0	0	0	0	3.97699655830482	3.33104151334206	0	0	4.8145584485686	0	0	0	5.82971114770674
AACCTGAAGCGAGTAC-1	5.0669111383834	1.26976504419523	0Xav_timecourse	0Xav	4	no_treatment_tc	0.483276562506	0.0282250581775843	28	Gut	Embryonic	NA	2	Gut	0.649793691380955	Epiblast	0.252178551589759	Gut	0.171683749610967	0	0	0	0	0	4.81605338687966	3.08732934467181	0	0	0	0	5.55964675131716	3.54558368284722	5.76336974283113
AACCTGAAGGAGGTTC-1	-7.60913378369391	1.95475400855087	0Xav_timecourse	0Xav	4	no_treatment_tc	0.517808190657	0.0169047206401663	NA	NA	NA	NA	6	Forebrain_Midbrain_Hindbrain	0.285168109052252	Emergent Mesoderm	0.483017272472712	Neural crest	0.122251847985556	3.66938520264888	0	0	0	5.09472834788703	0	0	3.35276475894795	0	5.30585696854951	0	0	2.39560948102657	0
AACCTGAAGGGAGATA-1	5.85177391031908	4.38724159497638	0Xav_timecourse	0Xav	7	no_treatment_tc	0.711798878537	0.0129487534342022	NA	NA	NA	NA	5	Gut	0.429009788827857	DE(P)	0.329872334892833	Gut	0.176475295971073	0	0	5.30200658957488	0	0	0	0	0	0	0	0	0	6.49549658142089	6.23446394164388
AACCTGAAGGTAGTCG-1	3.9359595010288	4.13823329190632	0Xav_timecourse	0Xav	6	no_treatment_tc	0.483276562506	0.0201872651515467	NA	NA	NA	NA	3	Gut	0.84518401438518	Epiblast	0.293160211046761	Neural crest	0.0870533153284894	0	0	0	0	0	4.24250370847071	0	0	0	3.70772676257387	0	0	2.97203400443826	4.5006732400788
AACCTGAAGTAACCGG-1	-6.53832317628055	3.63198834291269	0Xav_timecourse	0Xav	5	no_treatment_tc	0.711798878537	0.00971056726568284	NA	NA	NA	NA	12	Paraxial_mesoderm	0.345322459788088	Emergent Mesoderm	0.228839543295142	Neural crest	0.202605794932166	0	0	0	0	0	0	0	0	0	5.60087242002525	0	0	4.02072291564948	0
AACCTGACAATAGTAG-1	8.290892707006	5.20609433041167	0Xav_timecourse	0Xav	8	no_treatment_tc	0.711798878537	0.0153011178945347	NA	NA	NA	NA	5	Gut	0.76465553300394	DE(P)	0.215935503264886	Gut	0.228760168419134	0	0	5.75508232357754	0	0	0	4.28805831544743	0	0	0	0	0	6.95252360982235	6.10420676405955
AACCTGACACAAATAG-1	5.13650862887882	3.3701962483513	0Xav_timecourse	0Xav	5	no_treatment_tc	0.550009348219	0.0138323572943775	NA	NA	NA	NA	3	Gut	0.545128535555366	DE(P)	0.291212766719232	Gut	0.124426616066187	0	0	4.87860211494962	0	0	4.7421196369075	0	0	0	0	0	0	3.47164993287506	5.91140808378745
AACCTGACATACAGCT-1	-6.8547931420659	2.73387802918596	0Xav_timecourse	0Xav	5	no_treatment_tc	0.662360909929	0.00716080885422196	NA	NA	NA	NA	12	Endothelium	0.568264133973535	Hemogenic Endothelium	0.430644726499233	Neural crest	0.0745705694384534	0	0	0	0	2.91081944051568	3.94369029889583	0	0	3.88965996003487	5.4714976662807	0	0	3.35676989688053	0
AACCTGAGTAGGCAAC-1	-6.86319703473113	4.05033954281227	0Xav_timecourse	0Xav	7	no_treatment_tc	0.711798878537	0.0185758025043534	NA	NA	NA	NA	12	Endothelium	0.727720427508251	Hemogenic Endothelium	0.85840443258426	Hematoendothelial progenitors	0.0380529901060472	0	0	0	0	0	0	3.46284293779786	0	5.83293823500794	5.17041718654574	0	0	0	4.36696751436871
AACCTGAGTCATATGC-1	8.7761149335426	4.66147844057088	0Xav_timecourse	0Xav	6	no_treatment_tc	1	0.0218909347157128	NA	NA	NA	NA	5	Gut	0.536778173666633	DE(P)	0.244677350323585	Gut	0.252864008856386	0	0	0	0	0	0	4.64307955403861	0	0	3.38277984103986	0	0	6.61663688021348	4.17572631854479
AACCTGAGTTGCATAC-1	-5.77115508423732	3.05834004046484	0Xav_timecourse	0Xav	5	no_treatment_tc	0.711798878537	0.0200302639595628	NA	NA	NA	NA	7	Pharyngeal_mesoderm	0.31318559602236	Emergent Mesoderm	0.474855478233556	Neural crest	0.0836362451852032	4.23110626929322	0	0	0	5.74651674794308	4.22780025170336	0	3.91448582559228	0	5.4727277193409	4.31412888005981	0	2.95733054767091	0
AACCTGAGTTTAGTCG-1	-7.53368160532733	0.474727305832673	0Xav_timecourse	0Xav	5	no_treatment_tc	1	0.0128769753682219	NA	NA	NA	NA	6	Neural_crest	0.424049169296674	Emergent Mesoderm	0.296277997215363	Neural crest	0.128821712146183	0	0	0	5.18355339192782	2.95408289254872	5.58164745709343	0	0	0	0	0	0	2.71648404689642	0
AACCTGATCAAGTCGT-1	4.53960366816881	2.62718425866669	0Xav_timecourse	0Xav	5	no_treatment_tc	0.538779818924	0.0153389550394766	NA	NA	NA	NA	3	Gut	0.5915993186402	Emergent Mesoderm	0.222555531030467	Gut	0.117861512146528	0	4.87103680397604	6.3770428959933	0	0	5.26956103094531	0	3.86773010586368	0	3.64626758607792	0	4.92463789641225	2.91057482794231	6.50538386377818
AACCTGATCGTAGGAG-1	2.95101611072231	3.34366756269041	0Xav_timecourse	0Xav	7	no_treatment_tc	0.41609553947	0.0145930615624115	NA	NA	NA	NA	2	Gut	0.656831524692236	Epiblast	0.287891660310468	Gut	0.131003921564998	0	0	5.56805934328646	5.25896211710531	0	4.74699038011911	3.4164074311436	0	0	0	0	0	3.47652067608666	5.40776905583132
AACCTGATCGTGGCTG-1	-7.64053087195614	3.24437221580616	0Xav_timecourse	0Xav	4	no_treatment_tc	0.530635096216	0.0110625240765162	NA	NA	NA	NA	10	Mesenchyme	0.489876230369365	YS Mesoderm	0.548298596339622	Neural crest	0.0870711677636339	0	4.50354861964131	0	0	3.46289354807973	0	3.16760130267726	0	0	6.14838688638611	4.58209303481633	0	3.22529470242744	0
AACCTGATCTCGCAGG-1	-8.03383687944762	1.28043615935823	0Xav_timecourse	0Xav	4	no_treatment_tc	0.711798878537	0.0129948221539082	42	Mesenchyme	Neural_crest	Advanced Mesoderm	6	Mesenchyme	0.454774298030749	Advanced Mesoderm	0.548475440399762	Neural crest	0.137864541233762	0	0	0	0	6.24980832400895	4.90975225966178	0	0	0	5.65064437034266	4.09063694436384	0	2.05851198774724	0
AACCTTTAGGGATGTC-1	5.12881903033521	1.63914043344876	0Xav_timecourse	0Xav	4	no_treatment_tc	0.711798878537	0.0174043918755397	NA	NA	NA	NA	2	Gut	0.45856256131083	Epiblast	0.302340479521791	Gut	0.223525658809312	0	0	0	0	0	4.19976628642905	3.55381124146629	3.20798443462482	0	0	0	4.26489222517339	4.30443795579029	6.7471223209947
AACCTTTAGGTAAGGA-1	3.55003278121367	2.23458412751844	0Xav_timecourse	0Xav	4	no_treatment_tc	0.711798878537	0.0116856594186621	NA	NA	NA	NA	2	Gut	0.66851733779209	Epiblast	0.394455942140653	Neural crest	0.136301334203495	0	0	5.53041622115408	5.22164435846201	0	5.11184668298876	4.06339221302397	0	0	0	0	0	0	4.28321424907115
AACCTTTAGGTCATTC-1	6.07125011865804	2.94295918524708	0Xav_timecourse	0Xav	4	no_treatment_tc	0.483276562506	0.0301862852239851	26	Gut	Embryonic	NA	3	Gut	0.697670452630137	DE(P)	0.301959399719655	Gut	0.236681872544843	0	0	0	0	0	4.57993887250903	4.62206257579922	0	0	0	0	0	0	6.08362286629665
AACCTTTCACAACGTT-1	-7.16189947306575	1.76069904555566	0Xav_timecourse	0Xav	6	no_treatment_tc	0.711798878537	0.0142656758570204	NA	NA	NA	NA	6	Mesenchyme	0.428502522991614	Advanced Mesoderm	0.663061506238071	Neural crest	0.0990838311018061	0	4.72816813242345	0	0	5.18695872439276	4.03817586042217	4.07663924205996	3.72486143431109	0	6.4824808767128	0	0	0	0
AACCTTTCACCAGCTG-1	3.4037759357	1.5074230020894	0Xav_timecourse	0Xav	5	no_treatment_tc	0.711798878537	0.0122776078821024	NA	NA	NA	NA	2	Gut	0.465798265043731	Epiblast	0.329895287905939	Gut	0.152396629877759	0	0	7.14594705508313	0	0	5.68461232696215	2.76577695691346	0	0	0	0	0	3.21795618488423	6.97024535659764
AACCTTTCACGCAGTC-1	5.26848226431862	4.82069595490435	0Xav_timecourse	0Xav	5	no_treatment_tc	0.711798878537	0.0206106102452295	NA	NA	NA	NA	2	Gut	0.480424963341955	Epiblast	0.37562050179207	Gut	0.143040608445743	0	0	5.6862722579902	0	0	5.55454234844357	0	0	0	0	0	0	3.59473359079041	6.43953843851013
AACCTTTCAGTAGATA-1	-6.66087207555552	4.33785390451207	0Xav_timecourse	0Xav	7	no_treatment_tc	0.764968622909	0.0122349980413865	NA	NA	NA	NA	12	Endothelium	0.727029708580242	Hemogenic Endothelium	0.771539440074726	Neural crest	0.165237645306801	0	0	0	0	0	4.4240710249815	0	0	4.37004068612054	4.57651538832503	0	0	0	0
AACCTTTCAGTGTACT-1	7.68473500058761	6.60557228698233	0Xav_timecourse	0Xav	8	no_treatment_tc	0.711798878537	0.0140535625456456	NA	NA	NA	NA	5	Gut	0.639067407671229	Epiblast	0.411744042912672	Gut	0.241841284126342	0	0	0	0	0	5.11179123411606	4.93360964607193	0	0	0	0	4.26943076218529	6.21546262998056	6.32180982033377
AACCTTTGTAGAATAC-1	7.65899057090543	5.24526389702191	0Xav_timecourse	0Xav	8	no_treatment_tc	0.483276562506	0.00437451295396962	NA	NA	NA	NA	5	Gut	0.3784642594394	DE(P)	0.298230144090489	Gut	0.186390576989472	0	0	4.82803584368207	5.20356652151367	0	5.09355209864867	4.4475970536859	0	0	0	0	0	6.70772402576641	6.04183930485049
AACCTTTGTCAGATTC-1	-6.33891626905403	1.53672131314887	0Xav_timecourse	0Xav	6	no_treatment_tc	0.48494111446	0.0223625479457133	8	NA	Neural_crest	Emergent Mesoderm	6	Pharyngeal_mesoderm	0.289577865758709	Emergent Mesoderm	0.572883978475297	Neural crest	0.104701143420904	0	0	0	0	0	0	4.38590479905019	0	0	5.18700747924749	0	0	0	5.29002937562104
AACCTTTGTCCAGCAC-1	5.81526616174148	2.78562778010374	0Xav_timecourse	0Xav	4	no_treatment_tc	1	0.0303279914907137	26	NA	NA	NA	3	Gut	0.334377128863732	DE(P)	0.320720037390388	Gut	0.201074969967087	0	0	0	0	0	3.75173904268113	3.78729041540062	0	0	0	0	5.57839336987263	3.56433030140269	5.09296953704323
AACCTTTGTCGATGCC-1	5.45229222138795	2.06494037279344	0Xav_timecourse	0Xav	6	no_treatment_tc	0.711798878537	0.00527099576134586	NA	NA	NA	NA	2	Epiblast	0.292292746146046	DE(P)	0.288857718793436	Gut	0.192597599414267	0	0	0	0	0	3.952392180536	3.30643713557324	0	0	0	0	0	3.76782877630709	5.29646801194762
AACCTTTGTGGACTAG-1	7.86837154654943	4.85788204689644	0Xav_timecourse	0Xav	8	no_treatment_tc	0.483276562506	0.0140240578810715	NA	NA	NA	NA	5	Mesenchyme	0.417896275113806	Epiblast	0.290843902840179	Gut	0.206527892604774	0	0	0	0	0	4.12452192429622	4.85283141097066	0	0	3.58974497839939	0	0	6.47599250924996	5.75695598754151
AACCTTTGTGTCCCTT-1	-5.00473493596635	2.99508643408294	0Xav_timecourse	0Xav	6	no_treatment_tc	0.538779818924	0.0141797419073179	NA	NA	NA	NA	7	Paraxial_mesoderm	0.735745159826897	Emergent Mesoderm	0.708473523827632	Neural crest	0.153301790748393	0	0	0	0	0	4.60322958179773	0	0	0	5.44731058322543	0	0	4.42476475698422	0
AACCTTTGTGTGTTTG-1	-4.99471483514114	3.2197108561674	0Xav_timecourse	0Xav	5	no_treatment_tc	0.486762625976	0.0101545939193089	NA	NA	NA	NA	7	Paraxial_mesoderm	0.821846457999198	Emergent Mesoderm	0.594982170700332	Neural crest	0.113375310971307	0	0	0	0	4.982115117224	5.61072390514461	4.27522213307026	3.92187782028832	0	4.38640023213619	0	0	3.65070747400058	5.17934670964111
AACCTTTGTGTTATCG-1	-7.08774315548839	3.19537742597227	0Xav_timecourse	0Xav	6	no_treatment_tc	0.711798878537	0.0162648210541028	NA	NA	NA	NA	7	Pharyngeal_mesoderm	0.42158658734993	Advanced Mesoderm	0.431831039012584	Neural crest	0.0703660965237294	0	0	0	0	3.82433254915058	4.17168984427957	0	3.85837541816849	0	6.26174680757106	0	0	0	0
AACCTTTTCACTTGTT-1	-6.26401335302206	3.47344417121737	0Xav_timecourse	0Xav	5	no_treatment_tc	0.483276562506	0.0155378664041405	NA	NA	NA	NA	7	Mesenchyme	0.289694470854065	Advanced Mesoderm	0.507934620136055	Neural crest	0.124650158258935	4.96607553559197	4.96648607389587	0	0	5.02390359931803	4.27649380189458	3.63053875693182	0	0	5.80910217019125	0	0	3.00602409786213	0
AACCTTTTCGCCACTT-1	1.02260034609154	0.554801765795109	0Xav_timecourse	0Xav	3	no_treatment_tc	0.711798878537	0.00370927254021639	NA	NA	NA	NA	7	Surface_ectoderm	0.367866308364919	Emergent Mesoderm	0.496240755872178	Neural crest	0.0556338905146645	0	7.6492299484442	0	0	0	4.26421265604599	3.61825761108323	4.63708874023126	0	4.41562622044549	0	0	2.99374295201354	0
AACCTTTTCGCTCATC-1	6.18810613426327	3.31519401231534	0Xav_timecourse	0Xav	7	no_treatment_tc	0.711798878537	0.0110888203981879	NA	NA	NA	NA	5	Gut	0.369136733042071	DE(P)	0.257407861268816	Neural crest	0.181416674774982	0	0	0	0	0	4.23901194523838	0	0	0	0	0	0	3.6545545759336	5.18319381157413
AACCTTTTCGTCGGGT-1	-7.1543509220542	3.07778246264982	0Xav_timecourse	0Xav	4	no_treatment_tc	0.711798878537	0.0143778460998208	NA	NA	NA	NA	7	Paraxial_mesoderm	0.436526284809722	Emergent Mesoderm	0.450712074685678	Neural crest	0.188057689253584	0	0	0	0	6.76967878031192	5.16738703976309	0	0	0	6.01468111499541	0	0	2.80948085570675	0
AACCTTTTCTAAGGAA-1	-8.21665267586044	1.47263002256735	0Xav_timecourse	0Xav	7	no_treatment_tc	0.711798878537	0.00870828254929971	NA	NA	NA	NA	6	Mesenchyme	0.440029757495985	YS Mesoderm	0.194792650438805	Neural crest	0.0530951009119207	0	0	0	0	4.75941589966569	5.23492447936678	3.90106077681666	5.61212764546429	0	4.70014753346995	0	5.29060918621692	4.3681675930698	0
AACGAAAAGGTAGGCT-1	-6.25530960368802	3.49261965762513	0Xav_timecourse	0Xav	4	no_treatment_tc	0.711798878537	0.0153609085931427	NA	NA	NA	NA	7	Paraxial_mesoderm	0.3449327527533	Advanced Mesoderm	0.63515887031342	Neural crest	0.238444409584623	0	4.87058622698209	0	0	6.50035748602649	4.8661754437235	0	0	0	6.40417277664366	0	0	3.59570573969106	0
AACGAAAAGTGACACG-1	5.50182085183388	4.64407268042881	0Xav_timecourse	0Xav	3	no_treatment_tc	0.711798878537	0.025897938273575	6	Gut	Embryonic	NA	2	Gut	0.809277674980883	DE(P)	0.240587662848861	Gut	0.0725656027209327	0	0	0	0	0	4.37996234490132	3.05313406620853	0	0	0	0	0	3.10949264086887	5.72847703251809
AACGAAAAGTTGTCGT-1	7.16458459316902	6.81406256300483	0Xav_timecourse	0Xav	9	no_treatment_tc	0.711798878537	0.0130412123322734	NA	NA	NA	NA	5	Gut	0.649338054422	YS Endoderm	0.229869969372185	Gut	0.236122765722901	0	0	5.26391274820118	0	0	4.44284378503384	4.19848071287058	0	0	0	0	0	6.45698070610649	5.94545826240493
AACGAAACAACTCGAT-1	-8.81274349079868	3.53353640175138	0Xav_timecourse	0Xav	7	no_treatment_tc	0.483276562506	0.00741327570789731	NA	NA	NA	NA	10	Cardiomyocytes	0.434888552972972	Advanced Mesoderm	0.510026648284322	Amniochorionic mesoderm B	0.113245104679497	0	0	0	0	3.7580555738953	0	3.45997877247384	6.99577926272537	0	5.34928821926582	4.19226244579306	0	3.92318880343265	0
AACGAAACAATTTCTC-1	3.84886294579367	4.36239743054512	0Xav_timecourse	0Xav	6	no_treatment_tc	0.44607952354	0.0191522908941938	NA	NA	NA	NA	3	Surface_ectoderm	0.465621433730824	DE(P)	0.261047812184949	Neural crest	0.126237087470694	0	4.78455343442349	5.60052908631326	0	0	4.0945611624222	3.44860611745943	0	0	0	0	0	3.50899041911347	6.28445910460687
AACGAAACACCCTAAA-1	-7.69065892962804	0.939952455011119	0Xav_timecourse	0Xav	5	no_treatment_tc	0.711798878537	0.0111085989980983	NA	NA	NA	NA	6	Endothelium	0.658735790537321	Hemogenic Endothelium	0.736800799769021	Hematoendothelial progenitors	0.0531387985073739	0	0	0	0	0	4.94219755656253	4.29624251159976	0	5.73143500107985	3.32278704777673	0	0	2.58709428964112	0
AACGAAACACCCTGTT-1	-5.45270462921326	3.6510097541754	0Xav_timecourse	0Xav	5	no_treatment_tc	0.483276562506	0.0142863121279698	NA	NA	NA	NA	7	Paraxial_mesoderm	0.410414038756771	Advanced Mesoderm	0.375507460734466	Neural crest	0.265167467078194	0	0	0	0	5.49797186409378	4.34505066121299	0	0	0	5.1869305292279	0	0	3.07458095718054	0
AACGAAACACTACTTT-1	5.35492622124765	1.02442617058861	0Xav_timecourse	0Xav	4	no_treatment_tc	0.711798878537	0.0165940737621251	NA	NA	NA	NA	2	Gut	0.585318783470578	Epiblast	0.275939248893323	Gut	0.190890857241424	0	0	4.37229940519598	0	0	3.55123044202863	0	0	0	0	0	4.29482380646612	5.86377169173308	5.39594942555334
AACGAAACAGTTAAAG-1	1.95515858189759	0.912627683894654	0Xav_timecourse	0Xav	2	no_treatment_tc	0.764968622909	0.00365505356109716	NA	NA	NA	NA	1	Gut	0.744149584031167	DE(P)	0.242280235526853	Gut	0.0498763219072016	0	6.50916928188128	5.79684485352023	0	0	4.97577589035288	3.92775297374925	0	0	0	0	0	3.30323831467957	6.9023766119241
AACGAAACATCTAACG-1	9.15820964962088	4.77281046271228	0Xav_timecourse	0Xav	8	no_treatment_tc	0.711798878537	0.0209522125225406	NA	NA	NA	NA	5	Gut	0.583842446665522	YS Endoderm	0.193615009063318	Gut	0.249041567462793	0	0	0	0	2.73562853629322	0	3.80424535633337	0	0	3.9154234553993	0	0	6.46442009630526	6.20345327927662
AACGAAAGTACCGTCG-1	-6.87184908362411	1.71724133811779	0Xav_timecourse	0Xav	6	no_treatment_tc	0.711798878537	0.0135178976429044	NA	NA	NA	NA	6	Neural_crest	0.255501097594331	Emergent Mesoderm	0.344250782673988	Neural crest	0.0978090002853812	0	0	0	0	4.10470412804085	0	3.40451971196662	3.73716033081831	0	5.2930463790133	0	0	0	0
AACGAAAGTCGTAATC-1	8.34956232371268	6.78608617470739	0Xav_timecourse	0Xav	8	no_treatment_tc	0.711798878537	0.0274466400913566	29	NA	Embryonic	NA	5	Gut	0.479876199692291	DE(P)	0.168308155103598	Gut	0.210269450949015	0	0	0	0	0	4.69502251058793	0	0	0	3.07949685687255	0	0	6.3063767605138	5.23861856168275
AACGAAATCCTAGCTC-1	3.01596524239495	4.21181158316494	0Xav_timecourse	0Xav	6	no_treatment_tc	0.538779818924	0.0227175793160758	18	NA	Embryonic	Epiblast	3	Gut	0.643822202297445	Epiblast	0.467364808542671	Gut	0.211540896769053	0	0	5.64952486911993	6.02505554695153	0	4.14316410267725	4.18250086098981	0	0	4.69651183630986	0	4.88675746711474	2.87269439864481	5.08662543756067
AACGAAATCTATGCCC-1	5.1051790775469	1.438860495109	0Xav_timecourse	0Xav	5	no_treatment_tc	0.711798878537	0.0261363380049948	28	Gut	NA	NA	2	Gut	0.70849836894576	DE(P)	0.30230267815995	Gut	0.145254496512489	0	0	0	0	2.71225374273862	5.51727629521948	4.68979143076205	0	0	3.21034765522193	0	0	3.84331965222648	5.37195888786702
AACGAAATCTCTCGAC-1	5.14124159711503	1.54370492567692	0Xav_timecourse	0Xav	4	no_treatment_tc	0.41609553947	0.0219078983537047	NA	NA	NA	NA	2	Surface_ectoderm	0.365421398260657	DE(P)	0.270660808605826	Gut	0.188556738149645	0	0	0	0	0	3.75640899841271	0	0	0	0	0	0	5.45954173318706	6.19111166262693
AACGAAATCTGGCCAG-1	-5.25605901899422	2.72840090888214	0Xav_timecourse	0Xav	5	no_treatment_tc	0.711798878537	0.02069607192865	NA	NA	NA	NA	7	Forebrain_Midbrain_Hindbrain	0.404450605023369	Emergent Mesoderm	0.61469501747503	Neural crest	0.126174780652896	0	5.06185271759188	0	0	3.33898958721044	0	3.72590540062783	0	0	3.83708349969375	0	0	3.10139074155815	0
AACGGGAAGCAAACAT-1	-7.34223672896092	0.379498275979115	0Xav_timecourse	0Xav	6	no_treatment_tc	0.711798878537	0.0118986656353622	NA	NA	NA	NA	6	Paraxial_mesoderm	0.412086748116144	Emergent Mesoderm	0.630344890698133	Neural crest	0.0867751281733364	0	0	4.70652413505712	0	2.85258431350963	3.88545517188977	0	0	0	4.72166896907127	0	0	4.20809114553507	0
AACGGGAAGGTATAGT-1	-6.99062338297441	3.32561207900545	0Xav_timecourse	0Xav	4	no_treatment_tc	0.711798878537	0.015375794566934	NA	NA	NA	NA	7	Pharyngeal_mesoderm	0.326122986750003	Advanced Mesoderm	0.552663163183263	Neural crest	0.0953943808249274	0	0	0	0	5.55767680475065	0	0	3.58796111907002	0	6.29187440955033	0	0	2.63080584114864	0
AACGGGACAATCGCCG-1	4.41634025832863	2.83911086558321	0Xav_timecourse	0Xav	5	no_treatment_tc	0.538779818924	0.0156601001088658	NA	NA	NA	NA	3	Gut	0.520661953490494	DE(P)	0.290225023880939	Gut	0.134017515445727	0	0	4.81013213525355	0	0	4.67304018383339	3.34310812712344	3.67574874597513	0	3.45428622618936	0	0	0	6.17737069322726
AACGGGACACAAAGCG-1	-9.52987375718946	3.18145273164565	0Xav_timecourse	0Xav	9	no_treatment_tc	0.711798878537	0.00325241308059423	NA	NA	NA	NA	6	Cardiomyocytes	0.903156110454449	Advanced Mesoderm	0.450993089021677	Neural crest	0.0522479610813798	0	0	0	0	4.66731087734566	0	4.14287118855543	7.76341606757191	0	3.56907374713021	0	0	0	0
AACGGGACAGCGTTGC-1	-6.12954033020395	1.65544721891056	0Xav_timecourse	0Xav	6	no_treatment_tc	0.745876019111	0.0226207055253554	8	NA	Neural_crest	Emergent Mesoderm	6	Paraxial_mesoderm	0.36147568455914	Emergent Mesoderm	0.734229605661198	Neural crest	0.115204210825312	0	0	0	0	0	0	0	0	0	5.46983073670278	0	0	0	0
AACGGGAGTCAGGTGA-1	7.79088974033699	4.64761094861303	0Xav_timecourse	0Xav	7	no_treatment_tc	0.483276562506	0.0112625180542969	NA	NA	NA	NA	5	Gut	0.438183950908978	DE(P)	0.236867424469081	Neural crest	0.083460627207662	0	0	4.99729673932076	0	0	0	0	0	0	0	0	0	6.87977073068387	5.52286481237672
AACGGGAGTGGAGAAA-1	-6.37218235659469	1.54039172016746	0Xav_timecourse	0Xav	5	no_treatment_tc	0.711798878537	0.0214540758985566	NA	NA	NA	NA	6	Paraxial_mesoderm	0.517194479650241	Emergent Mesoderm	0.630138095175057	Neural crest	0.0782425985629181	0	0	0	0	4.46968482265976	5.68420718296366	0	0	0	5.43627410906784	0	0	2.63859614558836	0
AACGGGAGTTCTCTCG-1	8.61993700145511	5.3551520160029	0Xav_timecourse	0Xav	8	no_treatment_tc	0.48494111446	0.0187223851261476	NA	NA	NA	NA	5	Gut	0.62347485870671	DE(P)	0.213593004416951	Gut	0.239201509012471	0	4.84198865713863	0	0	0	4.15199638513734	4.19140248847919	0	0	0	0	0	6.52985908281497	0
AACGGGATCACGACTA-1	-9.55721273995854	3.76219090492385	0Xav_timecourse	0Xav	7	no_treatment_tc	0.711798878537	0.0191266498617984	NA	NA	NA	NA	10	Cardiomyocytes	0.847495245262551	Advanced Mesoderm	0.49579986549061	Neural crest	0.0985582871800637	0	0	0	0	4.23422187004489	5.26709272842504	4.21821234758351	6.68418209059774	0	5.24110493394483	0	0	2.90813134983335	4.43677058547388
AACGGGATCCCTAGGG-1	3.33093069263599	3.08757598122302	0Xav_timecourse	0Xav	5	no_treatment_tc	0.483276562506	0.0120402913260023	NA	NA	NA	NA	2	Surface_ectoderm	0.545092615425923	Epiblast	0.464581668907604	Gut	0.187353032922721	0	0	5.50989965094302	0	2.97183979979042	5.37743354925953	0	0	0	0	0	4.74830402260806	3.41836098374323	6.73117431009657
AACGGGATCCGGTAAT-1	-8.70079302218937	1.73342205568119	0Xav_timecourse	0Xav	8	no_treatment_tc	0.711798878537	0.00447615145687251	NA	NA	NA	NA	6	Mesenchyme	0.36392389607674	Advanced Mesoderm	0.541146957388345	Neural crest	0.0542837173556138	3.77432609158654	0	0	0	5.76081108234453	0	3.80679501658411	5.38396291360608	0	6.50997382335189	0	0	3.18228035751443	0
AACGGGATCGAGAATA-1	9.38678447175218	4.87639845554966	0Xav_timecourse	0Xav	8	no_treatment_tc	0.711798878537	0.0113533251017657	NA	NA	NA	NA	5	Gut	0.543762558352209	YS Endoderm	0.293995333530825	Gut	0.257049260813913	0	0	4.61262634226374	0	0	0	3.14560233413362	0	0	0	0	0	6.48799881062258	5.13339949288122
AACGGGATCGAGATGG-1	7.37687944807207	4.59293601433925	0Xav_timecourse	0Xav	7	no_treatment_tc	0.538779818924	0.0086203672082265	NA	NA	NA	NA	5	Gut	0.363138170384225	DE(P)	0.290981538676053	Neural crest	0.115755588280413	0	0	0	0	0	0	4.95450039614898	0	0	0	0	0	5.98525941017849	5.57215688690231
AACGTCAAGAATTTGG-1	8.51157726980855	5.01780179606073	0Xav_timecourse	0Xav	8	no_treatment_tc	0.711798878537	0.0245030275987291	30	Gut	Embryonic	NA	5	Gut	0.817021578803845	DE(P)	0.285153857918916	Gut	0.250726649486613	0	0	0	0	2.93561302485786	5.05459428095239	3.32252883827524	0	0	3.43370693734117	0	0	6.66853788996653	6.91715687459628
AACGTCAAGAGAGCGG-1	-8.21523276382404	1.22159380889023	0Xav_timecourse	0Xav	5	no_treatment_tc	1	0.00898732478190794	NA	NA	NA	NA	6	Mesenchyme	0.345676877208969	Advanced Mesoderm	0.484360715918267	Neural crest	0.124323588994043	0	0	0	0	5.39856833008846	3.96384406089279	0	3.65052963478172	0	6.45559745214629	0	0	0	4.22201359250088
AACGTCAAGGCGACAT-1	8.56648882465094	4.84925339540336	0Xav_timecourse	0Xav	8	no_treatment_tc	0.41609553947	0.0244521634734106	30	Gut	Embryonic	NA	5	Gut	0.561536965938904	DE(P)	0.19133326305334	Gut	0.223673138284542	0	0	4.85602830374528	0	0	4.71934952227666	4.98439396307701	0	0	0	0	4.77855270501542	6.73621091654703	4.29312887218602
AACGTCAAGTGGATTA-1	5.10208794161621	1.09035214361759	0Xav_timecourse	0Xav	4	no_treatment_tc	0.711798878537	0.023675048547396	28	NA	NA	NA	2	Mesenchyme	0.363962326382907	Epiblast	0.312501373766968	Gut	0.147451963106368	0	0	0	0	0	4.83672801681848	0	0	0	0	0	0	2.88090204841139	5.7841263901424
AACGTCAAGTGGGAAA-1	4.26313520924247	0.72978782635943	0Xav_timecourse	0Xav	3	no_treatment_tc	0.711798878537	0.0161435608800827	NA	NA	NA	NA	2	Gut	0.766252509887481	Epiblast	0.352788177350519	Gut	0.138600698188991	0	4.51759267427638	0	0	0	3.82760040227509	0	0	0	0	0	4.57119376671258	0	6.63071540387589
AACGTCAAGTTTCGGT-1	-9.6166825666825	3.63599988296761	0Xav_timecourse	0Xav	7	no_treatment_tc	0.745876019111	0.0170065500154001	NA	NA	NA	NA	10	Cardiomyocytes	0.571421565835511	Advanced Mesoderm	0.633206160013178	Neural crest	0.200806148637917	0	0	0	0	5.27555750951417	0	3.59552037159417	6.62288445683186	0	6.17851792724379	0	0	4.56903161761548	0
AACGTCACAATGTCAC-1	5.92436559795448	4.72723088898646	0Xav_timecourse	0Xav	4	no_treatment_tc	1	0.0187428970038449	NA	NA	NA	NA	2	Gut	0.636927005752382	Epiblast	0.362040576660062	Gut	0.203714060627959	0	0	0	0	2.23800554967358	3.94512675418879	4.38498476298096	2.95756198194266	0	3.41034980829195	0	0	4.8547793157081	6.13271998315847
AACGTCACACTGTGTA-1	2.72113948319554	2.81704948304237	0Xav_timecourse	0Xav	6	no_treatment_tc	0.441276054606	0.0177671741825277	NA	NA	NA	NA	2	Gut	0.516316114781082	Epiblast	0.481309487833815	Gut	0.0658286167545688	0	0	5.4078151338055	0	0	5.49699310191922	0	0	0	4.05196922474131	0	0	4.00438968671329	4.16176105225783
AACGTCACACTTGACA-1	-5.09140082626092	3.02840260750113	0Xav_timecourse	0Xav	5	no_treatment_tc	0.538779818924	0.0170046296380651	NA	NA	NA	NA	7	Paraxial_mesoderm	0.302200259336416	Emergent Mesoderm	0.539893084303466	Neural crest	0.0970083138620246	0	0	0	0	0	4.25021619715574	4.29035326244505	0	0	3.7154392512589	0	4.99380956159323	3.66583860337537	5.1944778390159
AACGTCACAGCGTTTA-1	-5.80839916017697	2.9751120375645	0Xav_timecourse	0Xav	5	no_treatment_tc	0.745876019111	0.0189794829496528	NA	NA	NA	NA	7	Pharyngeal_mesoderm	0.206649295017336	Advanced Mesoderm	0.469988850617817	Neural crest	0.129465299828301	0	0	0	0	4.15892214998552	4.50411460925687	0	4.19080018314579	0	4.65701606246884	0	0	0	0
AACGTCACATGACTAC-1	3.35352975316878	4.59214637628347	0Xav_timecourse	0Xav	7	no_treatment_tc	0.538779818924	0.0170454121920416	NA	NA	NA	NA	3	Gut	0.471560661812815	Epiblast	0.227675739895653	Neural crest	0.0835570557341217	0	0	6.55213092798428	6.23770731261021	0	6.13546050766372	0	0	0	0	0	5.09790920840297	3.77063796757881	4.61248537557357
AACGTCAGTAACGTTC-1	-1.38321628719562	1.90437969620289	0Xav_timecourse	0Xav	6	no_treatment_tc	0.486762625976	0.0198251283139799	NA	NA	NA	NA	4	Gut	0.236276668884581	Emergent Mesoderm	0.242562887271545	Neural crest	0.0484315990770589	0	0	5.22948236193631	0	3.37554254038881	0	0	0	0	0	5.58532001140191	0	3.13794369473651	0
AACGTCAGTCCCAAAT-1	9.12212708424915	5.68834593124255	0Xav_timecourse	0Xav	8	no_treatment_tc	0.483276562506	0.0241279971640457	31	Gut	NA	NA	5	Gut	0.852893294339914	YS Endoderm	0.237282593611513	Gut	0.222187223880492	0	0	0	0	2.89602588648559	5.30054285657232	4.368543958853	3.61558231875466	0	3.3941197989689	0	0	6.62819809563184	4.87047183733137
AACGTCAGTCTAGGTT-1	3.05686709072121	4.47805610815776	0Xav_timecourse	0Xav	7	no_treatment_tc	0.538779818924	0.0207631936734156	NA	NA	NA	NA	3	Forebrain_Midbrain_Hindbrain	0.530807554278633	Advanced Mesoderm	0.346994928471679	Neural crest	0.120874010455248	0	0	5.39824978109987	6.4618451732431	0	4.57718081793252	0	4.26386639182145	0	4.04240387203568	0	5.32077418237001	4.68537205591181	0
AACGTCAGTGTATTCG-1	5.92057835426359	4.72725192660538	0Xav_timecourse	0Xav	4	no_treatment_tc	0.711798878537	0.0188021951684759	NA	NA	NA	NA	2	Gut	0.569707164417056	Epiblast	0.384819229914444	Gut	0.216144144105465	0	0	0	0	0	3.34024549316828	2.69429044820551	0	0	2.80546854727144	0	4.7593668516332	3.14482616150212	6.33770893226961
AACGTCAGTGTTCCAA-1	8.40985147910653	6.23230812416116	0Xav_timecourse	0Xav	8	no_treatment_tc	0.411389191877	0.00833542419205872	NA	NA	NA	NA	5	Gut	0.643386908916071	DE(P)	0.205052203689256	Gut	0.258216095582061	0	0	0	0	0	0	5.30004470565523	0	0	0	0	4.75904125324817	6.71635632411059	5.36030481695199
AACGTCATCACACGAT-1	7.60283415258094	4.3010350576332	0Xav_timecourse	0Xav	6	no_treatment_tc	0.711798878537	0.0035096782459102	NA	NA	NA	NA	3	Gut	0.552684785059966	DE(P)	0.279027614445943	Gut	0.226856749384681	0	0	0	0	2.78761532237656	0	4.25863282024523	0	0	0	0	0	6.51756380270164	5.6706554606359
AACGTCATCCAACACA-1	-5.44341686602721	2.89988509218768	0Xav_timecourse	0Xav	5	no_treatment_tc	0.711798878537	0.0216817421421819	NA	NA	NA	NA	7	Forebrain_Midbrain_Hindbrain	0.343186510792852	Emergent Mesoderm	0.643694317864067	Neural crest	0.183669238190741	0	0	0	0	5.94907729204322	4.97297777815933	0	0	0	5.53225267259117	0	0	3.70250807412689	0
AACGTCATCGAGCCTG-1	5.7527231852696	2.62305891432501	0Xav_timecourse	0Xav	4	no_treatment_tc	0.711798878537	0.0255353606136536	26	NA	Embryonic	NA	3	Forebrain_Midbrain_Hindbrain	0.219210194239876	DE(P)	0.307664029141634	Gut	0.158835278544342	0	0	0	0	0	4.85361174706234	4.20765670209957	0	0	0	0	4.91171890996305	3.98604039336371	6.02344709243674
AACTTCTAGTCTACCA-1	8.00986960087815	6.52438595682333	0Xav_timecourse	0Xav	8	no_treatment_tc	0.711798878537	0.0229552993902497	29	NA	Embryonic	NA	5	Gut	0.396303508477561	DE(P)	0.291128533160637	Gut	0.237928293795994	0	0	4.23605909188847	0	0	5.17936630211295	3.44584242998381	0	0	2.88021318282428	0	0	6.10117354913348	5.84114844942137
AACTTCTAGTGGTGGT-1	3.14474504828634	3.08117728517773	0Xav_timecourse	0Xav	6	no_treatment_tc	0.483276562506	0.0161882380796996	NA	NA	NA	NA	3	Surface_ectoderm	0.465365491389289	Epiblast	0.4496862517079	Gut	0.0825407869539115	0	0	0	0	0	5.06845335397619	0	0	0	4.53367640807935	0	0	0	4.24034147487313
AACTTCTCACCAGCGT-1	-7.01476430142824	1.85967167297061	0Xav_timecourse	0Xav	6	no_treatment_tc	0.711798878537	0.014421084059714	NA	NA	NA	NA	6	Pharyngeal_mesoderm	0.286549901890529	Epiblast	0.299491931961662	Neural crest	0.132742525468735	0	0	0	0	4.21548299497379	4.3398063722728	3.01347779695572	0	0	6.27808180785998	4.42613500062925	0	2.38896313788604	0
AACTTCTCATTGTACG-1	-9.14254555621788	2.46723956344487	0Xav_timecourse	0Xav	6	no_treatment_tc	0.711798878537	0.00617864431022844	NA	NA	NA	NA	6	Cardiomyocytes	0.777248195767384	Advanced Mesoderm	0.375977813596301	Neural crest	0.0960053756598736	0	4.20445979296321	0	0	5.67189701726319	4.19283357360313	3.54687852864037	7.02215970422046	0	5.89593542797911	0	0	3.32285298157971	0
AACTTCTGTAAGTTAG-1	-7.11792352325056	3.50593152276083	0Xav_timecourse	0Xav	4	no_treatment_tc	0.517808190657	0.017417430909725	NA	NA	NA	NA	7	Pharyngeal_mesoderm	0.443352813141275	Advanced Mesoderm	0.513272016819547	Neural crest	0.172067892228841	0	4.59784429798759	0	0	4.24631340228095	0	0	0	0	6.85019493907661	0	0	2.63738232195385	0
AACTTCTGTATTGGCT-1	3.31819649500329	4.36556990307927	0Xav_timecourse	0Xav	6	no_treatment_tc	0.711798878537	0.0228477996157146	18	NA	Embryonic	NA	3	Gut	0.374636581977079	Epiblast	0.414204207779764	Neural crest	0.131440173149891	0	0	4.84957222996076	0	3.67996562069595	4.7128364790761	3.38254822183065	0	0	0	0	0	4.13107766697663	0
AACTTCTGTGTACATC-1	2.80135818814834	4.39435451731714	0Xav_timecourse	0Xav	6	no_treatment_tc	0.764968622909	0.0204515720063976	NA	NA	NA	NA	3	Gut	0.626793601160507	Epiblast	0.315786360594307	Neural crest	0.0614555909501581	0	0	7.54714911498205	7.0488649775261	0	5.62982977242698	3.60814046150425	0	0	4.40543808281343	0	0	3.66974532467782	0
AACTTCTGTGTCCGGT-1	4.20995781993822	0.774117696277432	0Xav_timecourse	0Xav	3	no_treatment_tc	0.711798878537	0.0196097332505001	NA	NA	NA	NA	2	Gut	0.757692227001794	Epiblast	0.300999677949205	Gut	0.221097688881244	0	0	4.84518254015395	0	0	4.0241135769866	0	0	0	3.48933663108976	0	0	2.75364387295415	4.96657737310124
AACTTCTGTTAAGCAA-1	-9.37020148774193	2.65819338206152	0Xav_timecourse	0Xav	7	no_treatment_tc	0.711798878537	0.00828502558347625	NA	NA	NA	NA	6	Cardiomyocytes	0.827750705828624	Advanced Mesoderm	0.444684792686911	Neural crest	0.102031822113331	0	4.50910616246518	0	0	5.76120457799801	0	4.54309125979543	7.06805660863949	0	6.03643105815441	3.90544251882034	0	3.63272579897659	0
AACTTCTGTTATTCTC-1	-6.67333805646457	4.34824394670785	0Xav_timecourse	0Xav	8	no_treatment_tc	0.517808190657	0.0121479577970116	NA	NA	NA	NA	12	Endothelium	0.757914852478717	Hemogenic Endothelium	0.715392122019607	Neural crest	0.146238685725114	0	0	0	0	0	0	3.42441458569437	0	5.10366757331337	5.60019769413128	0	0	2.79989992662468	0
AACTTCTGTTCCTACC-1	4.12154372475162	0.760715361291554	0Xav_timecourse	0Xav	3	no_treatment_tc	0.764968622909	0.0208836501058266	NA	NA	NA	NA	2	Gut	0.66113360753889	Epiblast	0.267413890609715	Neural crest	0.073983656262724	0	0	4.67651715537504	0	0	0	3.20949314724492	0	0	0	0	4.59904155664518	3.26763770284308	6.65911795064099
AACTTCTTCAAGAAAC-1	-5.83840906116726	3.0513699273874	0Xav_timecourse	0Xav	5	no_treatment_tc	0.711798878537	0.0205602874882385	NA	NA	NA	NA	7	Mesenchyme	0.275262348963147	Emergent Mesoderm	0.363011089237831	Neural crest	0.106943594717091	0	0	0	0	5.93439293070308	4.49252394672685	0	0	0	6.99170442204146	0	0	3.90966870953757	0
AACTTCTTCAAGTAAG-1	-7.26992265603673	3.26806441360873	0Xav_timecourse	0Xav	4	no_treatment_tc	0.517808190657	0.0199573766480452	44	Mesenchyme	Neural_crest	NA	6	Mesenchyme	0.440771356681277	Advanced Mesoderm	0.472529930492154	Neural crest	0.125536072638409	0	0	0	0	6.45122682820088	3.8165957677553	0	0	0	5.82654068689362	4.58516583472711	0	3.63017077198593	0
AACTTCTTCCATACAG-1	-4.94894064008875	2.84547031101444	0Xav_timecourse	0Xav	6	no_treatment_tc	0.414779160472	0.0121280888561952	NA	NA	NA	NA	7	Paraxial_mesoderm	0.589691420669828	Emergent Mesoderm	0.662223115969633	Neural crest	0.134028498622013	0	0	5.08521148412163	0	0	4.26414252095429	3.61818747599152	0	0	5.32764867950442	0	0	4.08299809465603	0
AACTTCTTCCTGGCTT-1	-6.65020773364005	3.45278771905592	0Xav_timecourse	0Xav	4	no_treatment_tc	0.711798878537	0.0104515719411771	NA	NA	NA	NA	7	Pharyngeal_mesoderm	0.400109426871922	Emergent Mesoderm	0.454254261952429	Neural crest	0.0617836643548633	0	0	0	0	6.00434263280695	5.43123442616327	0	0	0	6.11718160920013	0	0	3.25092725897069	0
AACTTCTTCGATCCAA-1	7.81242006327343	6.31372563824812	0Xav_timecourse	0Xav	8	no_treatment_tc	0.711798878537	0.0167556325635082	NA	NA	NA	NA	5	Gut	0.604309356633651	Epiblast	0.254971671251733	Gut	0.247518662559104	3.63076589517465	0	0	0	0	0	0	0	0	0	0	0	6.31991335968435	6.05928091708345
AACTTCTTCTCTCGCA-1	1.90260679652904	1.06002267370232	0Xav_timecourse	0Xav	2	no_treatment_tc	0.711798878537	0.0059084830553243	NA	NA	NA	NA	3	Gut	0.711028305676014	Epiblast	0.272231994322784	Gut	0.0884854938323238	0	0	0	0	3.46757338759644	4.90225340637939	3.17223034550633	0	0	0	0	4.56177875490659	0	6.25413974486958
AAGAACAAGAATAGTC-1	8.85052685303184	5.15352871835407	0Xav_timecourse	0Xav	8	no_treatment_tc	0.711798878537	0.0256747734215636	30	Gut	Embryonic	NA	5	Gut	0.614824869011148	DE(P)	0.303236703684173	Gut	0.252063991029679	0	0	0	0	2.93447678070302	0	0	0	0	0	0	4.71094100352066	6.66738046330306	6.00160676651908
AAGAACAAGACTTCCA-1	3.62842392597691	4.26065846426969	0Xav_timecourse	0Xav	6	no_treatment_tc	0.48494111446	0.0251033842994155	18	Gut	Embryonic	Epiblast	3	Gut	0.532325373584812	Emergent Mesoderm	0.232185432364451	Gut	0.0997897463646461	0	0	6.51433238943568	6.20003156674794	0	4.31688330521566	3.6709282602529	0	0	0	0	5.06047666965315	3.73296222171654	4.57505283682375
AAGAACAAGATCGCTT-1	-5.1343948437532	3.23706858326105	0Xav_timecourse	0Xav	7	no_treatment_tc	0.483276562506	0.0136950492449525	NA	NA	NA	NA	7	Paraxial_mesoderm	0.642894569480137	Emergent Mesoderm	0.498403877546726	Neural crest	0.219621474132077	0	0	0	0	0	4.59483023045106	4.63702903774697	0	0	4.06005328455422	0	0	4.01251437867729	4.85299976205914
AAGAACAAGCGTGCCT-1	8.28574653028444	6.5967728632549	0Xav_timecourse	0Xav	8	no_treatment_tc	0.711798878537	0.0245660509450751	29	Gut	Embryonic	NA	5	Gut	0.556700682363486	DE(P)	0.241333087333362	Gut	0.220099231297936	0	0	5.22388711903878	0	0	4.80425164044348	3.07571418491037	0	0	0	0	0	6.41649377131965	6.442637456838
AAGAACAAGCTCTTCC-1	-8.96465207025489	1.87531958025512	0Xav_timecourse	0Xav	8	no_treatment_tc	0.711798878537	0.00588435390813705	NA	NA	NA	NA	6	Cardiomyocytes	0.823533158157643	Advanced Mesoderm	0.284537124079675	Amniochorionic mesoderm B	0.0333025386593377	0	0	0	0	4.3869406806115	4.41582152293427	4.45703855258482	6.69410345880489	0	6.12161873175339	0	0	2.86163340775689	3.32281645435699
AAGAACAAGGCTCAAG-1	-6.47755625758948	1.30513597769178	0Xav_timecourse	0Xav	6	no_treatment_tc	0.414779160472	0.0214240306440969	NA	NA	NA	NA	6	Surface_ectoderm	0.483395173236062	Emergent Mesoderm	0.668189581470556	Neural crest	0.0729107729881488	0	0	0	0	0	0	0	0	0	5.23621362994374	0	0	2.57287971044213	0
AAGAACAAGGGAGTGG-1	-7.42568577438861	2.42253092908776	0Xav_timecourse	0Xav	4	no_treatment_tc	0.745876019111	0.0171669568052643	NA	NA	NA	NA	6	Mesenchyme	0.424467802160019	Emergent Mesoderm	0.428828794591249	Neural crest	0.104232588140682	0	0	0	0	5.72696660407674	4.62830803400575	0	0	0	5.33938899477541	0	0	0	0
AAGAACAAGGGCAGGA-1	-5.6299150262845	2.85492155590267	0Xav_timecourse	0Xav	5	no_treatment_tc	1	0.0185738172723501	NA	NA	NA	NA	7	Paraxial_mesoderm	0.671490557276482	Emergent Mesoderm	0.488756577040901	Neural crest	0.193932751952293	0	0	0	0	6.04682005566714	0	0	0	0	5.71930220671688	0	0	3.04900836796781	4.57764760360835
AAGAACAAGGGCTGAT-1	5.08995900230089	1.74990744429834	0Xav_timecourse	0Xav	5	no_treatment_tc	0.711798878537	0.0129722891690811	NA	NA	NA	NA	2	Gut	0.619209826697487	DE(P)	0.359017121838487	Gut	0.177184752512985	0	0	0	0	0	5.25747333358437	3.52312393990499	0	0	0	0	0	4.49577307656303	5.11274204682076
AAGAACAAGTCATAGA-1	-6.72789896095912	3.56588275126228	0Xav_timecourse	0Xav	6	no_treatment_tc	0.711798878537	0.00998502372863497	NA	NA	NA	NA	7	Pharyngeal_mesoderm	0.362196203495784	Emergent Mesoderm	0.404221924196561	Neural crest	0.0959335239135624	0	0	0	0	5.00240325930001	4.65603234196197	0	0	0	6.46411656106265	0	0	4.0740136257626	0
AAGAACACACCGTGGT-1	-7.6511507227297	2.2087917480847	0Xav_timecourse	0Xav	4	no_treatment_tc	0.711798878537	0.0182041309356678	NA	NA	NA	NA	6	Mesenchyme	0.42308515187462	Advanced Mesoderm	0.517947140760501	Neural crest	0.11669965303775	0	0	0	0	5.4647036596949	4.5605401669337	0	0	0	5.40429557682126	0	0	0	0
AAGAACAGTACGGATG-1	4.25047399567697	2.80555694354237	0Xav_timecourse	0Xav	5	no_treatment_tc	0.764968622909	0.0129770722915102	NA	NA	NA	NA	3	Gut	0.448707484299998	Emergent Mesoderm	0.280734905206178	Gut	0.0923530747997969	0	0	5.89869237612627	0	0	0	0	0	0	0	0	5.13419776213903	3.12013469366909	5.335792944567
AAGAACAGTCATTGCA-1	9.21835408677412	5.50979876300667	0Xav_timecourse	0Xav	8	no_treatment_tc	0.483276562506	0.0209686600600794	NA	NA	NA	NA	5	Gut	0.592450204153091	DE(P)	0.225672077449168	Gut	0.234564452402224	0	0	0	0	0	5.21663149976463	0	0	0	0	0	4.87225421555854	6.83146869658209	5.07200696875993
AAGAACAGTCCAAGAG-1	-8.39375488693938	1.59030286326689	0Xav_timecourse	0Xav	7	no_treatment_tc	0.711798878537	0.00589234774514483	NA	NA	NA	NA	6	Mesenchyme	0.415542605656609	Advanced Mesoderm	0.519592464778587	Neural crest	0.0632486951270248	0	0	0	0	4.8444524689457	0	4.25513320251887	0	0	6.87185493083669	0	0	3.63061854344919	0
AAGAACATCCTAAGTG-1	-5.7409525739843	2.96640202947314	0Xav_timecourse	0Xav	5	no_treatment_tc	0.534527286195	0.0187179858922626	NA	NA	NA	NA	7	Paraxial_mesoderm	0.473939722173525	Emergent Mesoderm	0.454934666451571	Neural crest	0.209653617003325	0	0	0	0	5.1282669211379	4.37972541340059	3.73377036843782	0	0	5.78021430301463	0	0	0	5.32484672001917
AAGACAAAGAGCTTTC-1	-7.27805542364277	3.12731427296423	0Xav_timecourse	0Xav	4	no_treatment_tc	0.711798878537	0.0164166002689829	NA	NA	NA	NA	6	Pharyngeal_mesoderm	0.292687155754642	Advanced Mesoderm	0.357597038202797	Neural crest	0.136249807533364	0	4.68244014680357	0	0	3.64358515601955	3.99244787480229	0	0	0	6.57560818458729	4.07877650315874	0	2.72197817076984	0
AAGACAACACGATAGG-1	6.9356730343849	6.63736990545375	0Xav_timecourse	0Xav	9	no_treatment_tc	0.517808190657	0.00864341423621973	NA	NA	NA	NA	5	Gut	0.496185256137337	DE(P)	0.266250554163482	Gut	0.16745409090442	0	5.07011260320937	4.52031413353202	0	0	3.69924517036467	4.97806939499479	3.3859307442536	0	0	0	0	6.39352592774319	6.13271713438312
AAGACAACATACACCA-1	3.67100342991359	2.43470181688032	0Xav_timecourse	0Xav	6	no_treatment_tc	0.711798878537	0.0110348650408697	NA	NA	NA	NA	2	Gut	0.545941856828781	DE(P)	0.263421753724449	Gut	0.163959682579118	0	5.22921461890886	0	0	0	5.78443444422946	3.21059646134509	0	0	0	0	0	3.26875264287512	4.11472103791594
AAGACAACATAGGAGC-1	8.35352333092599	5.11699124936887	0Xav_timecourse	0Xav	7	no_treatment_tc	0.764968622909	0.0194033249871344	NA	NA	NA	NA	5	Gut	0.624970774615857	Epiblast	0.282849959176703	Gut	0.21811079060043	0	0	4.94425560046779	0	0	4.80831929515153	3.47723159233767	0	0	4.2735423492547	0	0	6.82590758185556	6.15972219160869
AAGACAACATCGCTGG-1	-9.23812498710896	2.35219340693619	0Xav_timecourse	0Xav	7	no_treatment_tc	0.711798878537	0.00742887451097049	NA	NA	NA	NA	6	Cardiomyocytes	0.832873384670665	Advanced Mesoderm	0.255624879658057	Neural crest	0.039673162223227	0	4.53039723383765	0	0	5.78293768396067	4.52290436163273	3.19444991687359	7.49506510321089	0	6.17579117140091	4.60923298998918	0	2.56993525780391	0
AAGACAACATGGCCCA-1	3.6745592799688	0.624028993149859	0Xav_timecourse	0Xav	3	no_treatment_tc	0.711798878537	0.0129496565051775	NA	NA	NA	NA	2	Surface_ectoderm	0.306308211166473	Emergent Mesoderm	0.386475512929914	Gut	0.0724120253418595	0	4.50126440117096	0	0	0	0	3.84749998948018	0	0	0	0	4.55486549360717	3.62476880185871	6.12961610148467
AAGACAACATTCACAG-1	5.15404054011453	1.65265916597645	0Xav_timecourse	0Xav	4	no_treatment_tc	0.711798878537	0.0168912055845469	NA	NA	NA	NA	2	Gut	0.524295887391962	Epiblast	0.324596010294839	Gut	0.2221669121272	0	0	4.60411129862819	0	0	4.8665861948667	4.22063114990393	0	0	0	0	4.52663569989834	4.43906704954665	6.32340047624274
AAGACAAGTAGACACG-1	4.96691728424791	2.91492775292939	0Xav_timecourse	0Xav	5	no_treatment_tc	0.483276562506	0.0207594480292001	NA	NA	NA	NA	3	Gut	0.416570112389429	DE(P)	0.315881586299661	Gut	0.161641427712259	0	0	0	0	0	5.51727629521948	0	0	0	4.29330460162908	0	5.97450680133612	2.87232296996881	5.48908296850671
AAGACAAGTCTGGTTA-1	-5.5051825281362	2.55499856824062	0Xav_timecourse	0Xav	6	no_treatment_tc	0.486762625976	0.017261586454555	NA	NA	NA	NA	7	Forebrain_Midbrain_Hindbrain	0.379386939621516	Emergent Mesoderm	0.669931652362483	Hematoendothelial progenitors	0.057307527711134	0	0	0	0	0	4.2960079544708	0	0	0	5.54173474542467	0	0	3.71194720589054	0
AAGACAAGTGACATCT-1	5.48724480943496	1.48146024423444	0Xav_timecourse	0Xav	4	no_treatment_tc	0.711798878537	0.0146072843310492	NA	NA	NA	NA	2	Gut	0.549450497888723	DE(P)	0.306319027503339	Gut	0.216623352981279	0	0	0	0	0	0	4.35871481661892	0	0	0	0	0	6.10772827133662	6.04768358594329
AAGACAATCACCACAA-1	4.42012657922764	3.47732003799469	0Xav_timecourse	0Xav	6	no_treatment_tc	0.483276562506	0.0134491168794684	NA	NA	NA	NA	3	Gut	0.623614481107232	DE(P)	0.279391514528538	Neural crest	0.0554026057954693	0	4.64707143531796	5.46182568307202	0	2.92420830493652	5.3291352471259	0	0	0	0	0	0	0	5.58730477873398
AAGACAATCATTGTGG-1	3.08928227037118	3.31452056942649	0Xav_timecourse	0Xav	6	no_treatment_tc	0.538779818924	0.0131846919052192	NA	NA	NA	NA	2	Gut	0.48875154427705	Emergent Mesoderm	0.476990280287457	Gut	0.0762021852164626	0	0	5.71443930741415	0	2.77656029570514	5.40123533428415	3.16347610912252	3.49611672797421	0	0	0	0	3.62290064021435	5.43737257966909
AAGACAATCCTATTTG-1	3.89057807043722	4.07138094896682	0Xav_timecourse	0Xav	5	no_treatment_tc	0.764968622909	0.0205162470877714	NA	NA	NA	NA	3	Gut	0.386385406002125	DE(P)	0.292407293475081	Neural crest	0.0981325967667648	0	0	7.04951173281258	0	0	5.41994056101995	0	0	0	0	0	5.47474235768571	0	5.67811009262804
AAGACAATCTGCTGAA-1	-10.2009852156621	3.89634753576419	0Xav_timecourse	0Xav	9	no_treatment_tc	0.711798878537	0.0230872627228285	32	Cardiomyocytes	Neural_crest	NA	10	Cardiomyocytes	0.919500447387126	Advanced Mesoderm	0.438724744007902	Amniochorionic mesoderm B	0.0350333452137745	0	0	0	0	5.11188608783216	0	4.80776700757361	7.1844181140684	0	3.54523161886208	4.16633719311537	0	4.18325234850393	0
AAGACTCAGCGTACAG-1	4.54840351838921	2.30052635988868	0Xav_timecourse	0Xav	3	no_treatment_tc	0.711798878537	0.0153049358601396	NA	NA	NA	NA	2	Surface_ectoderm	0.482078282150335	Epiblast	0.249275233720498	Gut	0.10984735846317	0	0	0	4.8242766246954	0	4.70866563109012	0	3.31436255758538	0	0	0	0	2.357207279664	6.05950320127564
AAGACTCAGGTCACTT-1	-5.86218795191468	2.04481918457176	0Xav_timecourse	0Xav	3	no_treatment_tc	1	0.016551639682535	NA	NA	NA	NA	6	Paraxial_mesoderm	0.258272539944047	Emergent Mesoderm	0.69611976293103	Neural crest	0.102618757625595	0	0	0	0	3.71665035948457	4.74952121786472	0	0	0	6.07929913693562	0	0	3.47905151383228	0
AAGACTCCATGAATAG-1	-1.90780080409295	1.60236999094595	0Xav_timecourse	0Xav	7	no_treatment_tc	0.662360909929	0.00901550899108981	NA	NA	NA	NA	4	Paraxial_mesoderm	0.531642266987605	YS Mesoderm	0.237439622928837	Neural crest	0.0802257585677244	0	0	6.05420526686641	0	3.51236613895263	0	0	0	0	0	0	0	3.27476729330033	0
AAGACTCGTATGAAGT-1	6.04006804974656	2.66071610305751	0Xav_timecourse	0Xav	4	no_treatment_tc	0.711798878537	0.025663957928531	26	NA	Embryonic	NA	3	Gut	0.350104494638699	Epiblast	0.324442740041019	Gut	0.235399833860641	0	0	0	0	0	3.82394776332971	3.17799271836694	3.51063333721863	0	0	0	0	6.52110025884936	5.16626948649879
AAGACTCGTCACGCTG-1	4.01873090769383	0.718312623327636	0Xav_timecourse	0Xav	3	no_treatment_tc	0.711798878537	0.0198867234992015	NA	NA	NA	NA	2	Gut	0.324153151657007	Epiblast	0.408862140729728	Neural crest	0.0825796466375647	0	0	0	0	0	3.88285147258595	3.23689642762318	3.56953704647487	0	0	0	4.62644483702344	3.69736677553239	0
AAGACTCGTCCTGTCT-1	-4.74896229241239	2.34931819031311	0Xav_timecourse	0Xav	6	no_treatment_tc	0.711798878537	0.00380213917304319	NA	NA	NA	NA	9	Paraxial_mesoderm	0.589841078847166	Emergent Mesoderm	0.478229287044877	Neural crest	0.181229774167404	0	0	0	6.20593688767269	0	0	0	0	0	3.78797295560967	0	0	3.05228019747406	0
AAGACTCGTCGTGGAA-1	8.15834892363632	4.99733439326874	0Xav_timecourse	0Xav	8	no_treatment_tc	0.711798878537	0.0172033519632965	NA	NA	NA	NA	5	Gut	0.448655173957247	DE(P)	0.23808156009447	Gut	0.255201063083911	0	0	5.22356373850373	0	0	3.72134970677249	3.75653973037362	0	0	0	0	0	6.41616658715563	6.4423107899045
AAGACTCGTGGCTAGA-1	3.95361571740169	2.14640393325993	0Xav_timecourse	0Xav	5	no_treatment_tc	0.483276562506	0.0130847652558391	NA	NA	NA	NA	3	Gut	0.625047547477063	DE(P)	0.372396271008015	Gut	0.146516644325349	0	0	5.78233773655086	0	0	5.87340760841465	3.62904829693971	0	0	0	0	5.01859670633997	3.00453363787003	5.90912676972099
AAGACTCGTTCCTAGA-1	6.04738420887034	3.0209837147905	0Xav_timecourse	0Xav	4	no_treatment_tc	0.711798878537	0.0290642097322635	26	NA	Embryonic	NA	3	Gut	0.573255137032116	DE(P)	0.316779836996691	Gut	0.227256742226166	0	0	0	0	0	4.81048198896413	4.16452694400136	3.41448637988089	0	3.19302386009513	0	0	3.82568500469343	5.57626023917489
AAGACTCTCTGGACTA-1	-10.4230072477105	3.93612155376527	0Xav_timecourse	0Xav	7	no_treatment_tc	0.745876019111	0.0214697215863001	NA	NA	NA	NA	10	Cardiomyocytes	0.881430083243732	Emergent Mesoderm	0.430943207870998	Neural crest	0.0515490291243142	0	0	0	0	4.63320588523957	0	4.10893697914238	7.72920692536207	0	5.71756854962045	0	0	2.79972764760006	0
AAGATAGAGAGGACTC-1	5.74987407323051	2.78479149713139	0Xav_timecourse	0Xav	4	no_treatment_tc	0.711798878537	0.0287236182167122	26	NA	Embryonic	NA	3	Gut	0.550617125079644	Epiblast	0.298334776736008	Gut	0.194643765459794	0	5.28896377639433	0	0	0	4.59897150439305	0	0	0	0	0	4.65928939784682	3.73065456349552	5.54531557563406
AAGATAGAGCGTTAGG-1	9.14061460145283	4.73373566435968	0Xav_timecourse	0Xav	8	no_treatment_tc	0.711798878537	0.0203614826892122	NA	NA	NA	NA	5	Gut	0.519805601458421	YS Endoderm	0.364358097299556	Gut	0.265803993239659	0	0	4.68607522952057	0	0	3.86500626635322	0	0	0	0	0	4.60859963079071	6.56302695243592	5.20791373054443
AAGATAGCACAACGAG-1	-7.42084505760151	2.71762539883723	0Xav_timecourse	0Xav	4	no_treatment_tc	0.711798878537	0.00985952947477558	NA	NA	NA	NA	6	Mesenchyme	0.445039660911506	Advanced Mesoderm	0.453084644455054	Neural crest	0.186012158998965	0	0	0	0	5.66960961562165	0	3.13364296574759	0	0	6.35854820612113	0	0	0	0
AAGATAGCACCCTCTA-1	8.40289170302808	6.42502566428537	0Xav_timecourse	0Xav	8	no_treatment_tc	0.711798878537	0.0148594807909051	NA	NA	NA	NA	5	Gut	0.636319311994963	DE(P)	0.257823172800599	Gut	0.235990504288299	0	0	0	0	0	5.25745727196397	3.92347714920562	0	0	0	0	4.63004454137696	6.58491105831555	6.20620306055901
AAGATAGCACTACGGC-1	7.03310327870144	6.53999567778655	0Xav_timecourse	0Xav	8	no_treatment_tc	0.745876019111	0.0109501598104493	NA	NA	NA	NA	5	Gut	0.58902173818589	Epiblast	0.264599266476641	Gut	0.243950870981065	0	4.82523256873673	0	0	0	3.457743707012	4.17451431524336	3.14442928090092	0	0	0	4.20133707144949	6.14530142519267	5.48145063342947
AAGATAGCACTGTGAT-1	-7.25093027200031	0.400689930503224	0Xav_timecourse	0Xav	6	no_treatment_tc	0.517808190657	0.0123348566301366	NA	NA	NA	NA	6	Paraxial_mesoderm	0.666728141859664	Emergent Mesoderm	0.72365148510096	Neural crest	0.117124038767922	0	0	5.52980826085483	0	0	4.02444211225746	0	3.71112768614638	0	4.86265498953103	0	0	2.75397240822501	4.28261164386554
AAGATAGCAGGCGATA-1	5.43385006673335	1.34371643880916	0Xav_timecourse	0Xav	4	no_treatment_tc	0.711798878537	0.01946012264934	NA	NA	NA	NA	2	Gut	0.645016926410582	DE(P)	0.288424653004564	Gut	0.256673741339152	0	0	0	0	2.43992604938309	5.05745553406277	2.82684186280047	3.15948248165216	0	0	0	4.21639027220073	6.16082425536229	5.65030363432868
AAGATAGGTCTACAAC-1	-8.98638657627692	3.01284474104498	0Xav_timecourse	0Xav	7	no_treatment_tc	0.711798878537	0.00173865120607889	NA	NA	NA	NA	6	Cardiomyocytes	0.774387663156362	Advanced Mesoderm	0.36595037251386	Neural crest	0.0555682201259425	0	0	4.84638771648543	0	3.67675286962386	4.02531875331808	4.46616892906892	7.19129153779443	0	6.41816031078479	0	0	4.12785060847919	0
AAGATAGGTGAATGAT-1	4.49493447129434	1.57570445518058	0Xav_timecourse	0Xav	3	no_treatment_tc	0.745876019111	0.0195901888554103	NA	NA	NA	NA	2	Gut	0.580765719605886	Epiblast	0.220311670723519	Gut	0.18905610402483	0	0	0	0	0	4.77183059434241	3.04381701233063	2.70763834966303	0	4.0563998525782	0	0	3.78695434259578	7.14289228959917
AAGATAGGTGGACTAG-1	-10.5006587916804	4.16574938976943	0Xav_timecourse	0Xav	8	no_treatment_tc	0.711798878537	0.0187035201446461	NA	NA	NA	NA	10	Cardiomyocytes	0.934767054490452	Advanced Mesoderm	0.39832978804238	Definitive endoderm	0.0268044381601053	0	4.70164960806551	0	0	5.36032263343967	0	4.04988509305151	7.66965359218768	0	4.84969786712923	0	4.75525070050171	0	4.26982686767231
AAGATAGTCACGAGGA-1	3.95062453837695	0.825782209984772	0Xav_timecourse	0Xav	3	no_treatment_tc	0.538779818924	0.0221216377341592	12	NA	Embryonic	NA	2	Gut	0.301477322893657	DE(P)	0.242525150664067	Gut	0.0663919277709683	0	0	0	0	0	5.0880154558283	4.03963240210217	0	0	3.46671966392617	0	5.42918081150242	3.41511774303248	5.34618498743638
AAGATAGTCCGCTAGG-1	-8.55283213120001	3.06139616993923	0Xav_timecourse	0Xav	6	no_treatment_tc	0.711798878537	0.0026331182199831	NA	NA	NA	NA	6	Endothelium	0.658547418399399	Hemogenic Endothelium	0.824369551955532	Hematoendothelial progenitors	0.0414633890810766	0	0	4.35100979260923	0	3.57623146040379	3.52994082944188	2.88398578447912	7.17684135938584	4.15450515526096	4.58121502113561	0	0	3.845522263	0
AAGATAGTCCTTATGT-1	-8.41297148330526	1.21000853898438	0Xav_timecourse	0Xav	6	no_treatment_tc	0.745876019111	0.00456101736051304	NA	NA	NA	NA	6	Pharyngeal_mesoderm	0.449840027067283	Advanced Mesoderm	0.368805786146802	Neural crest	0.066176620363003	0	0	4.42005264811191	4.79558332594351	5.53589292271353	4.27855581687879	2.95302863998179	4.36614021995585	0	6.56404513107434	0	0	3.40898494203448	0
AAGATAGTCTCTTCAA-1	-6.84477167025037	3.94450335590275	0Xav_timecourse	0Xav	6	no_treatment_tc	0.483276562506	0.0157319346584052	NA	NA	NA	NA	12	Endothelium	0.684863553663107	Hemogenic Endothelium	0.749773402917117	Hematoendothelial progenitors	0.0881812119526728	0	0	0	0	0	4.04346754994189	0	0	4.67390190611481	3.50869060404506	0	0	2.77299784590945	0
AAGCATCAGAATAGTC-1	-8.88600687661591	3.79801366902461	0Xav_timecourse	0Xav	6	no_treatment_tc	0.711798878537	0.00833859363014615	NA	NA	NA	NA	7	Mesenchyme	0.395839199172568	Advanced Mesoderm	0.416759353510033	Neural crest	0.187487040185334	0	0	0	0	3.84209737475745	4.8749682331376	4.22901318817484	3.87600633409492	0	6.27962804255922	0	0	0	4.44749029181408
AAGCATCAGAGTCTTC-1	-9.40107434253144	2.57034277026182	0Xav_timecourse	0Xav	8	no_treatment_tc	0.711798878537	0.00996631400449483	NA	NA	NA	NA	6	Cardiomyocytes	0.748622043986597	Advanced Mesoderm	0.539482482096514	Neural crest	0.104036498588396	0	0	0	0	5.60729018043511	4.94119413250673	4.85183080389759	6.37124235506597	0	5.90499967396833	0	0	2.98459805287766	0
AAGCATCAGGGTCAAC-1	-7.90910699815693	1.12844859694909	0Xav_timecourse	0Xav	4	no_treatment_tc	0.711798878537	0.0132659565599805	42	NA	Neural_crest	NA	6	Paraxial_mesoderm	0.275920738091091	Emergent Mesoderm	0.476852795012885	Neural crest	0.205291007371107	0	0	0	0	5.65476629516417	0	0	0	0	6.15286020764749	0	0	0	0
AAGCATCCAATAGTAG-1	0.47821790181331	1.09455566294823	0Xav_timecourse	0Xav	6	no_treatment_tc	0.517808190657	0.0194626360475449	NA	NA	NA	NA	7	Rostral_neurectoderm	0.28340064523659	Emergent Mesoderm	0.652639490423338	Neural crest	0.0750855523862981	0	5.02254886953491	0	0	0	5.42249866120121	0	0	0	4.88772171530438	0	0	4.6611114785612	0
AAGCATCCACGTACTA-1	8.49190708191532	4.66160180215297	0Xav_timecourse	0Xav	8	no_treatment_tc	0.483276562506	0.0160336384746724	NA	NA	NA	NA	5	Gut	0.590901547892601	DE(P)	0.279117416266998	Gut	0.289675755834949	0	0	4.7064293312875	0	0	3.88536036812015	3.23940532315738	3.57204594200907	0	0	0	4.62895373255764	6.58379814078766	5.73663401626015
AAGCATCCAGCTGAGA-1	5.61584376450592	4.63193214736346	0Xav_timecourse	0Xav	6	no_treatment_tc	0.711798878537	0.0248138365652663	6	Gut	NA	NA	2	Gut	0.681430174907101	DE(P)	0.302526430732187	Gut	0.176552366812093	0	0	4.34146273065141	0	0	0	0	0	0	0	0	4.26398713192155	3.83574818716381	5.94951557902407
AAGCATCCATGGGCAA-1	-6.64759019356503	0.865369103546035	0Xav_timecourse	0Xav	3	no_treatment_tc	0.711798878537	0.00829497778488104	NA	NA	NA	NA	6	Gut	0.308831284648901	Emergent Mesoderm	0.518566285980287	Neural crest	0.0867136441699452	0	7.01648277641187	5.08038433596299	0	0	4.25931537279564	3.61336032783287	0	0	3.7245384268988	0	0	0	0
AAGCATCGTAATCAGA-1	5.49896858071032	2.76328418863438	0Xav_timecourse	0Xav	4	no_treatment_tc	0.711798878537	0.0229248588779469	26	NA	Embryonic	NA	3	Gut	0.45862045112444	DE(P)	0.29070834327004	Gut	0.10804342174447	0	0	5.83969671504015	0	2.9001013759153	0	3.28701718933269	0	0	0	0	0	0	6.12036216388801
AAGCATCGTAGTAAGT-1	8.33345165617264	4.65217284747704	0Xav_timecourse	0Xav	7	no_treatment_tc	0.483276562506	0.0129469225507412	NA	NA	NA	NA	5	Gut	0.248644482242005	DE(P)	0.255021286731599	Neural crest	0.173835929250153	0	0	0	0	0	0	4.67424164483294	0	0	3.69640714969372	0	0	6.93553332049695	5.57836622140379
AAGCATCGTAGTGTGG-1	5.45514464536546	2.6494152488629	0Xav_timecourse	0Xav	5	no_treatment_tc	0.711798878537	0.0199933251889361	NA	NA	NA	NA	3	Gut	0.869274318426511	DE(P)	0.311958195042598	Gut	0.0789149675275506	0	0	4.83559491933875	0	0	4.69873455177773	0	3.70121153006032	0	3.47974901027456	0	0	4.3391538243334	6.04951261659422
AAGCATCGTGCAACAG-1	-9.22042647199997	3.85445950715865	0Xav_timecourse	0Xav	6	no_treatment_tc	0.745876019111	0.0154868102129193	NA	NA	NA	NA	10	Cardiomyocytes	0.667924740073805	Advanced Mesoderm	0.268932941172296	Neural crest	0.158126484533087	0	0	0	0	0	4.93227831373556	3.60025954711272	7.38486598607495	0	5.30951781439486	0	0	4.06490137070791	0
AAGCATCGTGGCCCAT-1	-7.53416753908733	3.23263670253816	0Xav_timecourse	0Xav	4	no_treatment_tc	0.711798878537	0.0128755697450139	NA	NA	NA	NA	7	Mesenchyme	0.371287124822519	Emergent Mesoderm	0.636391207366001	Neural crest	0.129322681583688	0	6.08398924791032	0	0	6.48540348894734	4.88615346170889	3.15636472217413	0	0	4.85922003001219	4.57073215650904	0	2.53185006310445	0
AAGCATCGTTCACCGG-1	-7.80975519557296	2.52517737086043	0Xav_timecourse	0Xav	5	no_treatment_tc	0.711798878537	0.00837494966663152	NA	NA	NA	NA	6	Mesenchyme	0.467068401204752	YS Mesoderm	0.420927000655232	Amniochorionic mesoderm B	0.104432761857928	0	0	0	0	4.68538001970104	0	3.0152756078928	4.02831284797473	0	6.50285151591096	5.51797659259601	0	2.39076094882312	3.91940018446365
AAGCATCTCTCGCGTT-1	5.89776164784297	2.94016947398472	0Xav_timecourse	0Xav	4	no_treatment_tc	0.711798878537	0.0310958334603423	26	Gut	NA	NA	3	Gut	0.572563520786809	DE(P)	0.313493072159383	Gut	0.182843749389472	0	0	0	0	0	4.42895886795258	4.18454153606107	0	0	0	0	0	5.34520621563501	5.08866611263192
AAGCATCTCTTGGTGA-1	6.21452236094433	3.02899326213168	0Xav_timecourse	0Xav	4	no_treatment_tc	0.711798878537	0.0218197652262212	NA	NA	NA	NA	3	Gut	0.553957362602056	DE(P)	0.267968159074511	Gut	0.218552476148571	0	0	4.540424073145	0	0	5.64455946196924	4.15594503761448	0	0	0	0	4.46294847441515	6.00888566976633	5.56765056177894
AAGCCATAGCCATTCA-1	7.86414319607966	4.62090473170156	0Xav_timecourse	0Xav	7	no_treatment_tc	0.711798878537	0.0103356219721811	NA	NA	NA	NA	5	Surface_ectoderm	0.585561021134337	DE(P)	0.247553406170188	Gut	0.250263297787222	0	0	0	0	0	4.69197603497903	4.44846836892172	0	0	0	0	4.75142114806696	6.7086003458876	5.35259294549257
AAGCCATAGGATGCGT-1	-4.69491012943821	2.77181589951989	0Xav_timecourse	0Xav	5	no_treatment_tc	0.764968622909	0.00499334133566142	NA	NA	NA	NA	7	Surface_ectoderm	0.25073208051487	Emergent Mesoderm	0.559026198020306	Neural crest	0.0705021749182355	0	0	5.9347472065855	0	0	4.71117339958416	3.38089974829442	4.39785897347308	0	3.49207784736034	0	0	2.75638508922474	4.28502432486527
AAGCCATAGGTGGTTG-1	5.58166362711705	1.3478777271214	0Xav_timecourse	0Xav	4	no_treatment_tc	0.711798878537	0.0104817205385852	NA	NA	NA	NA	2	Gut	0.513330969040073	DE(P)	0.312375263029228	Gut	0.225811015206016	0	0	0	0	0	4.58357975822653	4.62572192813534	3.19160168380362	0	2.97013916401785	0	4.92673260617529	2.23444640588224	5.34853698328292
AAGCCATCAACTACGT-1	-7.83139027942778	0.827293002214004	0Xav_timecourse	0Xav	4	no_treatment_tc	0.711798878537	0.0103224705192957	NA	NA	NA	NA	6	Mesenchyme	0.405900046504608	Emergent Mesoderm	0.371898430549033	Neural crest	0.0925132497358315	0	0	0	0	6.27051612423105	5.11145860620185	3.77828126968719	0	0	5.95850920312006	0	0	3.43849062659757	0
AAGCCATCAATTCGTG-1	-7.5281977731179	2.04746020969774	0Xav_timecourse	0Xav	5	no_treatment_tc	0.483276562506	0.018765263844413	NA	NA	NA	NA	6	Mesenchyme	0.519225656724979	Advanced Mesoderm	0.389112452910268	Neural crest	0.11408408819027	5.7118876737903	0	0	0	6.59820403044131	4.4639621793259	4.21968019758012	0	0	6.11626556028414	0	0	3.8809461824973	0
AAGCCATCAGATCCTA-1	-7.73946634147101	0.891312671294787	0Xav_timecourse	0Xav	7	no_treatment_tc	0.711798878537	0.0112184233114146	NA	NA	NA	NA	6	Paraxial_mesoderm	0.281454040701035	Advanced Mesoderm	0.399285292071987	Neural crest	0.176106805804261	0	0	0	0	5.7686618773844	4.72973684226728	4.08378179730451	0	0	0	0	0	0	0
AAGCCATCATGTTACG-1	-7.36403289420053	3.27527548973893	0Xav_timecourse	0Xav	4	no_treatment_tc	0.711798878537	0.0182322883935013	NA	NA	NA	NA	7	Mesenchyme	0.441779234090549	Advanced Mesoderm	0.597514996969768	Neural crest	0.206063645962565	0	0	0	0	6.19746028722013	3.84963085752036	3.20367581255759	0	0	6.33918524739227	0	0	3.26175885444469	0
AAGCCATGTCACGACC-1	-5.5123913641796	2.82652277092236	0Xav_timecourse	0Xav	5	no_treatment_tc	0.486762625976	0.0206929676638166	NA	NA	NA	NA	7	Neural_crest	0.494099302664481	Emergent Mesoderm	0.53354430154893	Neural crest	0.230137461744365	0	0	0	0	5.56690195361016	4.41322330250306	0	0	0	5.81406465900529	0	0	3.82991008160071	0
AAGCCATGTCCTGTTC-1	3.69990495566416	3.07083107683832	0Xav_timecourse	0Xav	6	no_treatment_tc	0.538779818924	0.00633839029660448	NA	NA	NA	NA	2	Gut	0.504839426628074	Epiblast	0.394315928604183	Gut	0.0695199365495943	0	0	5.42747939219874	0	2.89019129450986	5.29462191361904	0	3.60974772677894	0	0	0	0	2.65259244885756	5.55279144522713
AAGCCATGTCCTTGTC-1	-5.42990621996811	3.32687524760121	0Xav_timecourse	0Xav	5	no_treatment_tc	0.711798878537	0.017513708146791	NA	NA	NA	NA	7	Paraxial_mesoderm	0.388580920167205	Advanced Mesoderm	0.55454510823149	Neural crest	0.159439305069373	0	0	0	0	5.40692335070553	5.05821153383999	0	4.74489710772891	0	7.08258178749272	0	0	0	0
AAGCCATGTCGCTTGG-1	3.54203306481398	4.38901694140509	0Xav_timecourse	0Xav	7	no_treatment_tc	0.41609553947	0.0242732339152877	18	Gut	Surface_ectoderm	NA	3	Gut	0.564141087434049	Epiblast	0.266862900225431	Neural crest	0.12132001800023	0	0	0	6.69563201454753	0	0	0	0	0	0	0	0	3.53944054522534	5.97953849742951
AAGCCATGTGAGATCG-1	-7.04824875719373	1.97478776424736	0Xav_timecourse	0Xav	5	no_treatment_tc	0.538779818924	0.0145593392615077	NA	NA	NA	NA	6	Mesenchyme	0.618182948371088	Advanced Mesoderm	0.577941023681864	Neural crest	0.189754661468998	0	0	0	0	4.44728136555561	4.10611257972006	3.4601575347573	0	0	5.95435728473058	0	0	3.52063695408311	0
AAGCCATTCATGTCAG-1	5.95456119554667	3.13629451588669	0Xav_timecourse	0Xav	4	no_treatment_tc	1	0.0247602509175131	26	Gut	Embryonic	NA	3	Gut	0.639196107078882	DE(P)	0.308990429056585	Gut	0.111428962799432	0	0	0	0	0	0	4.31106212753812	0	0	0	0	0	3.68654746846844	6.30916500268877
AAGCCATTCCGTGGGT-1	-7.55743585528173	2.9595514511314	0Xav_timecourse	0Xav	4	no_treatment_tc	0.711798878537	0.008942298159347	NA	NA	NA	NA	6	Mesenchyme	0.45297471676828	Advanced Mesoderm	0.425377953949375	Neural crest	0.141317830233067	0	0	0	0	5.36598334439859	4.51098494717489	2.78785229452427	5.3940313084832	0	6.20008079631079	3.52013596784349	0	2.84045203196504	0
AAGCCATTCGTGGGAA-1	-6.04338703835755	2.91708624544853	0Xav_timecourse	0Xav	5	no_treatment_tc	0.711798878537	0.0166901246528857	NA	NA	NA	NA	7	Neural_crest	0.160986888635683	Emergent Mesoderm	0.44828342389001	Neural crest	0.0924699278668817	0	0	0	0	6.15590829435532	5.05428036250737	4.4083253175446	0	0	6.30600562558549	0	0	3.78381065847492	0
AAGCCATTCTGGCTGG-1	5.37281681916647	3.24263835950343	0Xav_timecourse	0Xav	4	no_treatment_tc	0.711798878537	0.0166442269192109	NA	NA	NA	NA	3	Gut	0.575949526207457	DE(P)	0.290884648873429	Gut	0.219981315553249	0	0	0	0	0	4.97360425148191	4.32764920651914	0	0	0	0	4.63213476468042	4.54652717890433	6.52608382368126
AAGCCATTCTGGGCCA-1	-7.49287292252539	0.634648290205216	0Xav_timecourse	0Xav	4	no_treatment_tc	0.590532924772	0.0150907025096681	NA	NA	NA	NA	6	Mesenchyme	0.203792027970427	Emergent Mesoderm	0.497785869606808	Neural crest	0.127934470269786	0	0	0	0	4.62798119499378	0	0	0	0	5.46156669469449	0	0	3.47922430844637	0
AAGCGAGAGACAACTA-1	-7.12788556783524	3.57056145303838	0Xav_timecourse	0Xav	5	no_treatment_tc	0.711798878537	0.0155048685500743	NA	NA	NA	NA	7	Paraxial_mesoderm	0.289055043966383	Emergent Mesoderm	0.427451321319552	Neural crest	0.216737314873872	0	0	0	0	4.77935614057061	0	3.56855974431328	0	0	6.96144348788061	0	0	2.9440450852436	0
AAGCGAGAGATGCGAC-1	4.31528860610239	0.848205811332032	0Xav_timecourse	0Xav	3	no_treatment_tc	0.711798878537	0.018911162002986	NA	NA	NA	NA	2	Gut	0.720530225829123	Epiblast	0.264041704046243	Gut	0.169556476005167	0	4.55383911290272	0	5.06044648190038	0	0	4.30261352060353	0	0	0	0	0	2.59337713686898	5.7147623034049
AAGCGAGAGCCTCTCT-1	8.30269335324997	5.2323402774504	0Xav_timecourse	0Xav	8	no_treatment_tc	0.48494111446	0.0147332005497338	NA	NA	NA	NA	5	Gut	0.493151673999084	DE(P)	0.236009444016977	Gut	0.219759823430901	0	0	4.3238579995276	0	0	5.08818868379237	4.44223363882961	0	0	2.96801209046342	0	4.24638240079775	6.19173063175477	5.12473410372244
AAGCGAGAGTAAGAGG-1	4.03554264094533	2.75419472132474	0Xav_timecourse	0Xav	6	no_treatment_tc	0.711798878537	0.00902754326084705	NA	NA	NA	NA	3	Surface_ectoderm	0.467404346968209	Epiblast	0.328694117284869	Gut	0.110897479649929	0	4.76185627475289	6.48883508991027	0	0	4.0718640027516	0	0	0	4.22179586453193	0	0	2.80139429871915	5.92593565835101
AAGCGAGCAATAGTGA-1	6.04475066051008	2.99522931791295	0Xav_timecourse	0Xav	4	no_treatment_tc	0.711798878537	0.0298564791112465	26	NA	Embryonic	NA	3	Gut	0.508027999786307	DE(P)	0.287443996932441	Gut	0.128667221331432	0	0	0	4.93535864832046	0	4.82161518858624	3.09280396235874	0	0	0	0	0	0	5.76895377615843
AAGCGAGCACATTGTG-1	5.36450670612817	1.12858320649871	0Xav_timecourse	0Xav	4	no_treatment_tc	0.711798878537	0.020528722392189	NA	NA	NA	NA	2	Gut	0.328145517138417	Epiblast	0.302585881085657	Gut	0.207969454046182	0	0	0	0	0	3.46670394874537	2.82074890378261	0	0	2.93192700284854	0	4.21029731318287	5.46198249829525	5.89435636978237
AAGCGAGCAGGACATG-1	5.95227223270279	2.84002911069732	0Xav_timecourse	0Xav	4	no_treatment_tc	0.711798878537	0.0323093848608652	26	NA	Embryonic	NA	3	Forebrain_Midbrain_Hindbrain	0.413138923238243	Epiblast	0.259517627935017	Gut	0.169983422467306	0	4.74142394692707	0	0	0	0	4.0900104962457	0	0	0	0	5.47955890564596	4.7120606973064	5.68294761458865
AAGCGAGCATATCTCT-1	-5.65293318526148	2.88873580021499	0Xav_timecourse	0Xav	5	no_treatment_tc	0.486762625976	0.0184749461888971	NA	NA	NA	NA	7	Paraxial_mesoderm	0.270136369038195	Emergent Mesoderm	0.528381789621994	Neural crest	0.169126968530955	0	0	0	0	4.40378770694993	4.06316021369865	0	0	0	5.59288012178055	0	0	0	0
AAGCGAGGTAAGTAGT-1	5.87291678660052	5.28148911115218	0Xav_timecourse	0Xav	5	no_treatment_tc	0.711798878537	0.00333541614258715	NA	NA	NA	NA	5	Gut	0.461741284751807	DE(P)	0.336306182246974	Gut	0.256570687808448	0	0	0	0	0	4.12251968348099	0	0	0	3.58774273758416	0	0	5.03497219899673	5.46859395834789
AAGCGAGGTAATTGGA-1	8.69134295001037	4.96146425672726	0Xav_timecourse	0Xav	9	no_treatment_tc	0.711798878537	0.0280759998428566	30	NA	Embryonic	NA	5	Gut	0.60337717135338	DE(P)	0.242701765054976	Gut	0.245883583828379	0	0	4.79245116563432	0	0	5.05752900864793	3.3254271575042	0	0	0	0	4.71497556690446	6.67149013041101	6.69727799096398
AAGCGAGGTATCGAAA-1	4.49949515656224	1.33403330168035	0Xav_timecourse	0Xav	3	no_treatment_tc	0.718091007515	0.0232308930020386	12	NA	Embryonic	NA	2	Pharyngeal_mesoderm	0.229599740912836	DE(P)	0.246350460668865	Gut	0.129103175024765	0	5.79951277705922	0	5.21934552326534	0	0	3.37679083730363	0	0	0	0	4.76633924670389	3.83905080102548	6.56748632857684
AAGCGAGGTCACGCTG-1	-7.80361199778976	0.999001867619721	0Xav_timecourse	0Xav	4	no_treatment_tc	0.711798878537	0.0119206154823828	NA	NA	NA	NA	6	Pharyngeal_mesoderm	0.388411170304469	Emergent Mesoderm	0.595000038769973	Neural crest	0.150669296314868	0	0	0	0	6.10410595823665	4.20655054880427	0	0	0	5.6050140763881	0	0	2.93608084477182	4.86527714867076
AAGCGAGGTCCTCATC-1	4.43457062308317	1.67122284596074	0Xav_timecourse	0Xav	4	no_treatment_tc	0.590532924772	0.0187862152259615	NA	NA	NA	NA	2	Gut	0.548344578367763	Epiblast	0.284937584628418	Gut	0.161917312225003	0	0	5.35676501325697	0	0	3.85306202353013	0	3.53974759741905	0	0	0	4.59665538796762	3.26522634605717	5.88540719100599
AAGCGAGGTCTCCTGT-1	-6.54692602549279	3.54542239715858	0Xav_timecourse	0Xav	5	no_treatment_tc	0.711798878537	0.0105582897682987	NA	NA	NA	NA	7	Cardiomyocytes	0.455698651982805	Advanced Mesoderm	0.476138598681616	Neural crest	0.216047846362587	0	0	0	0	4.21826237172999	0	0	5.78215925466871	0	6.09876724853192	0	0	2.89233383297017	0
AAGCGAGGTTCCGCGA-1	-8.41658745902576	3.67188974073487	0Xav_timecourse	0Xav	6	no_treatment_tc	0.711798878537	0.00377677974003268	NA	NA	NA	NA	10	Mesenchyme	0.364368976296418	Advanced Mesoderm	0.589531255582831	Neural crest	0.202674174908501	0	0	0	0	5.80256218693777	3.7664038963728	0	6.37568247977249	0	6.57665361130814	3.85273252472925	0	2.49593419234036	0
AAGCGAGGTTGGAGGT-1	-4.47664452714978	2.29436796394382	0Xav_timecourse	0Xav	6	no_treatment_tc	0.483276562506	0.00368740860451088	NA	NA	NA	NA	7	Paraxial_mesoderm	0.722022059145064	Emergent Mesoderm	0.535199791569209	Neural crest	0.0388492522767624	0	0	0	0	0	5.3769622815487	3.64146728378795	3.97410790263964	0	5.53305151313988	0	0	0	0
AAGCGAGTCGGTTCAA-1	4.82149272012319	3.2033901925096	0Xav_timecourse	0Xav	6	no_treatment_tc	0.711798878537	0.0191445416230141	NA	NA	NA	NA	3	Gut	0.815392773320175	Epiblast	0.290097660723129	Gut	0.212149391473814	0	0	5.77827576059776	0	0	0	3.62501423478707	0	0	0	0	0	0	5.2153763290385
AAGCGAGTCTGTGCAA-1	-7.16448111986771	2.84146289536785	0Xav_timecourse	0Xav	4	no_treatment_tc	0.711798878537	0.0106154674015991	NA	NA	NA	NA	6	Mesenchyme	0.529645999896361	Advanced Mesoderm	0.501726799333072	Neural crest	0.115740639835165	0	0	0	0	5.18165897694012	3.8361627656313	0	0	0	6.41632242677261	0	0	2.56569306159885	0
AAGCGTTAGAGTTGCG-1	9.0191257230383	4.92008978734757	0Xav_timecourse	0Xav	8	no_treatment_tc	0.711798878537	0.0278194956666818	30	Gut	Embryonic	NA	5	Gut	0.606315950813786	Epiblast	0.300736201571326	Gut	0.235227122857408	0	0	5.27532360920839	0	3.02163498745499	4.73906626409462	4.31452853449949	0	0	2.8435371626853	0	4.12190747301963	6.0632692559938	5.68606178620877
AAGCGTTAGCGAGTCA-1	-10.7938634260901	3.52198707784128	0Xav_timecourse	0Xav	8	no_treatment_tc	0.711798878537	0.0107164187191848	NA	NA	NA	NA	10	Cardiomyocytes	0.950206133047541	Epiblast	0.285134482009806	Neural crest	0.0384694733318567	0	0	0	0	5.32284776133086	0	4.17557751677736	7.39106169910945	0	6.07187550777885	0	0	3.55106285770768	0
AAGCGTTAGCTTAAGA-1	5.26601258716341	1.23670645708759	0Xav_timecourse	0Xav	4	no_treatment_tc	0.711798878537	0.02787214602552	28	Gut	Embryonic	NA	2	Gut	0.617122356405344	Epiblast	0.381156551759412	Gut	0.212722456150391	0	0	4.19805089877051	0	0	4.7376996026367	4.64765253958136	0	0	2.84220498970632	0	0	5.40571063659813	6.00195955497079
AAGCGTTCAACTCCCT-1	7.1506980367497	4.4467356576439	0Xav_timecourse	0Xav	7	no_treatment_tc	0.517808190657	0.00579364654969931	NA	NA	NA	NA	5	Forebrain_Midbrain_Hindbrain	0.336635262898391	Epiblast	0.384004454447522	Neural crest	0.0748215327316453	0	5.4936149284093	4.93959654007818	0	3.08565671853068	4.11852757691083	3.47257253194807	0	0	0	0	4.86212094134832	4.44458111726055	6.55956170466976
AAGCGTTCAACTTGCA-1	-6.87803118342836	4.1925208737631	0Xav_timecourse	0Xav	8	no_treatment_tc	0.711798878537	0.0183080531689907	NA	NA	NA	NA	12	Endothelium	0.708201579910748	Hemogenic Endothelium	0.824027221069068	Neural crest	0.0398096553423855	0	0	0	0	0	3.57777092542708	2.93181588046431	0	5.69617617905863	5.58218854797395	0	0	0	0
AAGCGTTCACATACTG-1	-10.2785044699791	3.8602787778443	0Xav_timecourse	0Xav	9	no_treatment_tc	0.711798878537	0.0219407038570143	NA	NA	NA	NA	10	Cardiomyocytes	0.925479288690439	Advanced Mesoderm	0.408928476390742	Amniochorionic mesoderm B	0.0265572048866967	0	0	0	0	5.97328425991249	0	5.5990806821924	7.97312899906138	0	5.15207653748077	0	0	3.04006709511034	0
AAGCGTTCACTGAGTT-1	6.3284858913542	2.84492174267727	0Xav_timecourse	0Xav	4	no_treatment_tc	0.711798878537	0.0143192488755726	NA	NA	NA	NA	3	Neural_crest	0.39613528682487	DE(P)	0.317768254019234	Gut	0.273031830747209	0	0	0	0	0	0	3.25869983266017	0	0	0	0	0	4.81359475036618	4.84598973237953
AAGCGTTCAGCTCCTT-1	8.05412944540319	6.5579939975197	0Xav_timecourse	0Xav	8	no_treatment_tc	0.711798878537	0.0237828166631285	29	Gut	NA	NA	5	Gut	0.482231050485841	Epiblast	0.284082972578643	Gut	0.297210138851382	0	0	4.44218239578964	0	0	4.70198499036248	5.1486580201773	0	0	0	0	0	6.31339879992143	5.64881690272378
AAGCGTTCAGCTCGGT-1	5.84005844083755	2.84219913830917	0Xav_timecourse	0Xav	4	no_treatment_tc	0.483276562506	0.0309919947549026	26	NA	Embryonic	NA	3	Gut	0.602766683131292	DE(P)	0.300057969769029	Gut	0.229136038472453	0	0	0	0	0	4.72057903410144	0	0	0	0	0	4.77977150354182	0	6.22521701804265
AAGCGTTCAGTCGCAC-1	8.09829226699881	4.86067176015449	0Xav_timecourse	0Xav	9	no_treatment_tc	0.48494111446	0.0162737579271374	NA	NA	NA	NA	5	Gut	0.772258593856135	DE(P)	0.19107852743486	Gut	0.247441276871606	0	0	5.56805934328646	0	0	4.74699038011911	0	0	0	3.52758553020952	0	0	6.76408462344138	5.0051599117272
AAGCGTTCATAAGCGG-1	-7.32830998610089	1.87191292615745	0Xav_timecourse	0Xav	6	no_treatment_tc	0.711798878537	0.0159271103332104	NA	NA	NA	NA	6	Mesenchyme	0.394563112335774	Advanced Mesoderm	0.349722789992732	Neural crest	0.0718671848705668	0	0	0	0	4.98710177314653	3.73871833889551	0	3.42540391278443	0	6.0148370479362	0	0	0	3.9968878705036
AAGCGTTGTAACCAGG-1	-7.52272279591418	3.00092576309245	0Xav_timecourse	0Xav	4	no_treatment_tc	0.711798878537	0.00995706821444473	NA	NA	NA	NA	10	Mesenchyme	0.342588155043717	Emergent Mesoderm	0.411526601140838	Amniochorionic mesoderm B	0.0543480575437204	0	0	0	0	5.74602568563363	3.66777636739782	0	0	0	5.59455956698077	0	0	2.39730666336537	0
AAGCGTTGTAGGATAT-1	-10.1918650414641	3.48074540627853	0Xav_timecourse	0Xav	8	no_treatment_tc	0.711798878537	0.0105583290333735	NA	NA	NA	NA	10	Cardiomyocytes	0.911486135437498	Advanced Mesoderm	0.349008248452785	Neural crest	0.0575221620640311	0	0	0	0	3.65466124745877	5.08996602393684	4.04157706087615	6.71734394859627	0	5.06358311692858	0	0	3.81949631990439	0
AAGCGTTGTCAGCTTA-1	8.5404247929111	5.11738493424492	0Xav_timecourse	0Xav	8	no_treatment_tc	0.483276562506	0.0236433222820555	30	Gut	Endoderm	NA	5	Gut	0.526019365257288	DE(P)	0.188673773561222	Gut	0.241650545152412	0	0	5.5388558740745	0	0	5.12031129660572	4.76056471357622	0	0	3.49863341791477	0	0	6.73463494675818	6.355621975297
AAGCGTTGTGACTGTT-1	8.64393983919999	4.7326176934916	0Xav_timecourse	0Xav	8	no_treatment_tc	0.483276562506	0.0225494515496125	30	NA	Endoderm	NA	5	Gut	0.498333487544482	Amnion	0.217556242927413	Gut	0.253982169131269	0	4.63232369317028	0	0	0	3.94233142116899	3.29637637620622	0	0	0	0	4.68592478560648	6.64189161151553	5.79451662394846
AAGCGTTGTTGCACGC-1	-9.76034237696724	3.6348264269267	0Xav_timecourse	0Xav	7	no_treatment_tc	0.711798878537	0.0168807238188407	NA	NA	NA	NA	10	Cardiomyocytes	0.920025203615976	Advanced Mesoderm	0.367227200430305	Neural crest	0.045560255717473	0	0	0	0	5.51098359289699	0	4.69723139890141	7.18517805227512	0	5.90387460890825	0	0	0	0
AAGCGTTTCCGATAAC-1	8.11952298481215	4.80956856156635	0Xav_timecourse	0Xav	9	no_treatment_tc	0.411389191877	0.0156390161092441	NA	NA	NA	NA	5	Surface_ectoderm	0.313575331165603	Advanced Mesoderm	0.19916351150296	Neural crest	0.172341438365509	0	0	0	0	0	0	4.36540860532747	0	0	0	0	0	6.75505155270887	5.95939092058617
AAGCGTTTCGTTAGAC-1	8.17978605365376	4.79605461388261	0Xav_timecourse	0Xav	9	no_treatment_tc	0.711798878537	0.0159377065407026	NA	NA	NA	NA	5	Gut	0.481818513514864	DE(P)	0.304775595418578	Gut	0.126712378740527	0	0	0	0	0	5.13427954007541	0	3.73390266581943	0	3.51244014603366	0	0	6.74868078226455	6.59234770873729
AAGGAATAGATGCTAA-1	-7.15048651868241	3.43335796949824	0Xav_timecourse	0Xav	4	no_treatment_tc	0.517808190657	0.0194354698728598	44	NA	Neural_crest	NA	7	Pharyngeal_mesoderm	0.372232252797176	Advanced Mesoderm	0.432594586813222	Neural crest	0.248772137804794	0	0	0	0	5.85315847007659	3.90926020372913	0	0	0	6.446470959646	0	0	2.63879049969668	0
AAGGAATAGCACTTTG-1	-6.66244534420757	3.12915261663106	0Xav_timecourse	0Xav	6	no_treatment_tc	0.711798878537	0.00965943779585413	NA	NA	NA	NA	7	Neural_crest	0.263764870032558	Emergent Mesoderm	0.499655110045785	Neural crest	0.154291985692956	0	0	0	0	3.77771326192436	5.21336946733678	0	0	0	5.77362058799124	0	0	0	0
AAGGAATAGGGCGAAG-1	8.96845171895375	5.86794588188627	0Xav_timecourse	0Xav	8	no_treatment_tc	0.711798878537	0.0200350449041104	NA	NA	NA	NA	5	Gut	0.608674123675819	DE(P)	0.248121845998727	Gut	0.241472985888358	0	0	0	0	0	4.03396328462532	5.31884398425362	3.72064885851425	0	0	0	0	6.73519750785023	5.37904026072497
AAGGAATAGTGCCGAA-1	2.52539373754847	4.52623139612061	0Xav_timecourse	0Xav	7	no_treatment_tc	0.538779818924	0.0126627910984679	NA	NA	NA	NA	3	Gut	0.505777399039011	Epiblast	0.262504286775824	Gut	0.103563051693306	0	0	6.95311399245701	5.54753613049387	0	5.72765013354961	0	0	0	0	0	0	0	5.2958762666881
AAGGAATCACTGGAAG-1	4.99091362265765	1.25940018118572	0Xav_timecourse	0Xav	5	no_treatment_tc	0.486762625976	0.0257534516650473	28	Gut	Embryonic	NA	2	Gut	0.587774137563025	Epiblast	0.399721827178211	Gut	0.25030146692894	0	0	4.81060739172516	0	0	0	3.34358338359504	3.67622400244673	0	0	0	4.7331317929953	4.49550486591606	6.31105380921178
AAGGAATCAGTGTACT-1	-6.29183076343887	3.34859320742175	0Xav_timecourse	0Xav	6	no_treatment_tc	0.711798878537	0.0165120147414263	NA	NA	NA	NA	7	Pharyngeal_mesoderm	0.404471346268405	Advanced Mesoderm	0.531056923780084	Neural crest	0.134020593053707	0	0	0	0	5.04181032924765	0	0	0	0	6.74228817670263	0	0	3.02372825343651	0
AAGGAATGTGGTCTGC-1	5.73937295179709	3.09519429873361	0Xav_timecourse	0Xav	5	no_treatment_tc	0.711798878537	0.0233545706667065	26	NA	Embryonic	NA	3	Epiblast	0.361080291238679	DE(P)	0.301406928592676	Gut	0.110970181150405	0	0	0	0	0	3.99994698372563	3.35399193876287	0	0	0	0	0	6.64343952442725	6.43915852129166
AAGGAATTCATCCTGC-1	-4.22427645174422	2.22295689719083	0Xav_timecourse	0Xav	7	no_treatment_tc	0.486762625976	0.00535248557178959	NA	NA	NA	NA	7	Paraxial_mesoderm	0.573016852149604	YS Mesoderm	0.290141410497066	Neural crest	0.173563410027869	0	0	6.97111426276828	5.74558529833145	0	5.6406209379578	0	0	0	4.01420871143567	0	0	0	4.80715518894059
AAGGAATTCCGAGGCT-1	-6.65163949982318	3.29471756435546	0Xav_timecourse	0Xav	5	no_treatment_tc	0.711798878537	0.010546818197132	NA	NA	NA	NA	7	Paraxial_mesoderm	0.280135883268216	Emergent Mesoderm	0.660490268283821	Neural crest	0.10968996814658	0	4.45689866897711	5.26965801350195	0	6.14571302508246	3.76690639697582	0	0	0	6.20596552920378	0	0	2.49643669294337	0
AAGGAATTCGAGCACC-1	-7.19579908278644	3.13955403308141	0Xav_timecourse	0Xav	7	no_treatment_tc	0.711798878537	0.0166265163975808	NA	NA	NA	NA	10	Cardiomyocytes	0.324404447380238	Advanced Mesoderm	0.337871327899925	Neural crest	0.22518087107745	0	0	0	0	0	4.96305563320408	0	5.0529059531915	0	6.56224408366296	0	0	0	0
AAGGAATTCTGACCCT-1	-6.78470719071575	2.30401266702679	0Xav_timecourse	0Xav	5	no_treatment_tc	0.483276562506	0.00860896873767732	NA	NA	NA	NA	6	Mesenchyme	0.403525136818879	Advanced Mesoderm	0.398259144948185	Neural crest	0.205656055416652	0	0	0	0	3.16525588724967	4.8838402159468	3.55217170066705	0	0	6.2145319327228	0	0	3.61337051191436	0
AAGGAATTCTGGTGCG-1	8.00051617777795	4.74437767312902	0Xav_timecourse	0Xav	9	no_treatment_tc	0.483276562506	0.013509113132225	NA	NA	NA	NA	5	Gut	0.683878636180272	DE(P)	0.225731737411949	Gut	0.113742347852407	0	0	4.98393568595104	0	0	0	0	3.84955229667262	0	0	0	0	6.86620676592539	5.50936660054415
AAGGAATTCTTCGTGC-1	-7.28475122843385	2.27383096646274	0Xav_timecourse	0Xav	5	no_treatment_tc	0.483276562506	0.0176767693849307	NA	NA	NA	NA	6	Pharyngeal_mesoderm	0.228266971227044	Advanced Mesoderm	0.456929007153319	Neural crest	0.219234305461795	0	0	0	0	3.56087763754078	0	0	0	0	5.43775839019663	0	0	0	0
AAGGTAAAGTTGGAAT-1	-9.57631694591455	2.32852833892903	0Xav_timecourse	0Xav	8	no_treatment_tc	0.711798878537	0.0110764836413979	40	Cardiomyocytes	NA	NA	6	Cardiomyocytes	0.936336166328974	Advanced Mesoderm	0.281651856580355	Neural crest	0.0360898480209572	0	0	0	0	6.19533002399054	3.5668479617384	4.00076583936958	7.21480550232234	0	5.57097900859393	0	0	2.29637825770595	0
AAGGTAACAACTGATC-1	-9.5645383203974	3.28838663845606	0Xav_timecourse	0Xav	7	no_treatment_tc	0.711798878537	0.00525168070888062	NA	NA	NA	NA	6	Cardiomyocytes	0.923777421761874	Advanced Mesoderm	0.278683964138774	Neural crest	0.0446221658954763	0	0	4.94050239314156	0	3.08656257159407	0	3.47347838501145	7.77924979194341	0	5.18119149771972	0	0	0	4.3776029615823
AAGGTAACACATGAAA-1	3.40135530284637	2.43607370379575	0Xav_timecourse	0Xav	6	no_treatment_tc	0.483276562506	0.0114702306052629	NA	NA	NA	NA	2	Gut	0.855800067837598	Epiblast	0.362235785915193	Neural crest	0.0848937880121933	0	0	0	0	0	4.90261219414376	0	0	0	0	0	0	4.14003475581856	0
AAGGTAACACTACCGG-1	-6.42431034445928	1.17332926504554	0Xav_timecourse	0Xav	6	no_treatment_tc	0.764968622909	0.0194214127034388	NA	NA	NA	NA	6	Paraxial_mesoderm	0.466367293114789	Emergent Mesoderm	0.485990319274252	Neural crest	0.0894065722539843	0	0	0	0	0	5.60929365301427	4.45491815979425	3.70088635224015	0	4.85227577466911	0	0	3.42793674978714	0
AAGGTAACAGGTTCAT-1	-6.06450955036869	2.11763092570614	0Xav_timecourse	0Xav	3	no_treatment_tc	0.711798878537	0.0153291059222092	NA	NA	NA	NA	6	Paraxial_mesoderm	0.319108019097054	Emergent Mesoderm	0.702458774227619	Neural crest	0.137061943048899	0	0	0	0	3.0538900035831	4.08676086196325	0	0	0	0	0	0	3.50112525926345	0
AAGGTAACATGTGGCC-1	5.96263730217089	4.52134821829328	0Xav_timecourse	0Xav	4	no_treatment_tc	0.711798878537	0.0166596058113108	NA	NA	NA	NA	2	Gut	0.539941688041046	Amnion	0.200580983917304	Gut	0.19680100202197	0	0	0	0	2.01951694482255	4.40312142245009	4.1586010869975	2.73907337709162	0	3.18719193416899	0	3.79598116764019	4.30291764307951	6.09893949835334
AAGGTAAGTTCGAACT-1	4.20824268086247	0.922951546906848	0Xav_timecourse	0Xav	3	no_treatment_tc	0.711798878537	0.0234082917576699	12	NA	NA	NA	2	Gut	0.566463551934726	Epiblast	0.306581980948689	Neural crest	0.0775668532039824	0	0	0	0	0	4.31322532474534	2.98723859255724	3.31987921140893	0	3.09841669162317	0	5.05681868918284	0	6.06515104437978
AAGGTAATCAGACCCG-1	4.23983362317269	1.39662349525345	0Xav_timecourse	0Xav	3	no_treatment_tc	0.711798878537	0.0248384659661915	12	Gut	Embryonic	NA	2	Gut	0.570627645288054	Emergent Mesoderm	0.348989062012761	Gut	0.126259668233926	0	0	0	0	0	3.92632120591395	3.96374647646722	0	0	3.39154426001711	0	0	0	4.86787105303807
AAGGTAATCCAACTGA-1	2.91152224521118	4.44661421788774	0Xav_timecourse	0Xav	7	no_treatment_tc	0.483276562506	0.0213675733813692	NA	NA	NA	NA	3	Surface_ectoderm	0.515856448987455	Epiblast	0.239061001274736	Gut	0.0843281697832054	0	0	7.15280107965595	0	0	6.3317321164886	0	3.95117882088509	0	3.72971630109932	0	0	4.0833520924871	6.30280404426498
AAGTACCAGAACAAGG-1	-5.51105009815676	3.14125181792547	0Xav_timecourse	0Xav	5	no_treatment_tc	0.517808190657	0.0189832682598539	NA	NA	NA	NA	7	Pharyngeal_mesoderm	0.245118648059823	Emergent Mesoderm	0.487291796649315	Neural crest	0.106792818233498	0	0	0	0	5.18399697759848	4.96901132956865	0	3.96937857619974	0	5.93296802111949	0	0	3.01222329827837	0
AAGTACCAGGTGGTTG-1	7.68628790685509	5.92778397647908	0Xav_timecourse	0Xav	7	no_treatment_tc	0.711798878537	0.00793972409395395	NA	NA	NA	NA	5	Gut	0.724382294913578	DE(P)	0.299834984731549	Gut	0.208680790589126	0	0	4.8135698183365	0	0	3.99250085516915	4.03055443619981	0	0	0	0	4.73609421960664	6.20073870731151	5.33707928284193
AAGTACCCACCCTATC-1	4.2620835361567	1.21906279983904	0Xav_timecourse	0Xav	3	no_treatment_tc	0.711798878537	0.0257072381643052	12	NA	Embryonic	NA	2	Gut	0.506851497748382	DE(P)	0.269757376268341	Neural crest	0.0561840257818918	0	4.5474181362674	0	5.05402550526506	0	0	3.21147081930334	0	0	0	0	0	3.26963620498778	6.29413530406971
AAGTACCCACTTCAAG-1	5.97531722185755	3.15888043263195	0Xav_timecourse	0Xav	5	no_treatment_tc	0.711798878537	0.0236045049681581	26	Gut	Embryonic	NA	3	Gut	0.667247824914723	DE(P)	0.320903685066706	Gut	0.0759954045511821	0	0	0	0	0	5.65088558359756	4.09382377528804	0	0	0	0	0	4.71589763943738	4.31338184339483
AAGTACCCAGAAGTGC-1	-6.33731653671311	3.03355480234312	0Xav_timecourse	0Xav	4	no_treatment_tc	0.711798878537	0.0140070921050447	NA	NA	NA	NA	7	Surface_ectoderm	0.287447912805716	Advanced Mesoderm	0.490116092361088	Neural crest	0.190428624215022	0	0	4.95812262231637	0	6.49004287724996	0	3.49109861418626	0	0	6.0726451622108	0	0	2.86658395511658	0
AAGTACCCATACCGTA-1	-9.27232207212987	3.78456438388487	0Xav_timecourse	0Xav	7	no_treatment_tc	0.711798878537	0.0182726719974464	NA	NA	NA	NA	10	Cardiomyocytes	0.780917757453576	YS Mesoderm	0.263957230827971	Neural crest	0.0814435158342851	0	0	0	0	5.60124533678053	4.08460198837541	3.43864694341264	6.64586403779564	0	5.48141048750312	0	0	0	0
AAGTACCCATCCGAAT-1	3.49671520397503	4.39895338424463	0Xav_timecourse	0Xav	6	no_treatment_tc	0.39732809802	0.0240309641007135	18	Gut	Embryonic	NA	3	Gut	0.526253924035103	DE(P)	0.259530912329754	Gut	0.12967816990652	0	0	5.68129694365682	6.45974291963292	0	4.17469145119078	0	0	0	5.01477105798132	0	5.60382134492697	3.58975827645703	5.11839751209756
AAGTACCCATCCTGTC-1	-7.97130065438219	1.1550370830802	0Xav_timecourse	0Xav	4	no_treatment_tc	0.711798878537	0.0133255911181569	42	Mesenchyme	Neural_crest	Emergent Mesoderm	6	Mesenchyme	0.522776412260972	Emergent Mesoderm	0.564209670075463	Neural crest	0.2216841055838	0	0	0	0	5.97632524971897	0	0	0	0	5.92502588081334	0	0	3.5860485669928	4.0312952628131
AAGTACCCATGCGGTC-1	-10.1559290909049	4.06684153772794	0Xav_timecourse	0Xav	7	no_treatment_tc	0.745876019111	0.0212496456909683	NA	NA	NA	NA	10	Cardiomyocytes	0.757035140482647	Emergent Mesoderm	0.404899198925276	Neural crest	0.0893970842002787	0	0	0	0	4.64717096215527	4.30379299147865	3.65783794651588	7.96629611663946	0	3.76901604558181	0	0	0	0
AAGTACCCATTGAGCT-1	5.56496410768404	2.61647485506325	0Xav_timecourse	0Xav	5	no_treatment_tc	0.711798878537	0.0211385947623622	NA	NA	NA	NA	3	Gut	0.666719544904429	Epiblast	0.317831610064247	Gut	0.177805396393577	0	0	4.4724163752198	0	0	5.57507834840652	3.00539236708968	0	0	3.11657046615561	0	5.07520993714688	5.40072593423549	5.49826966012487
AAGTACCGTCCAAATC-1	3.37528056202192	0.591372445759703	0Xav_timecourse	0Xav	3	no_treatment_tc	0.711798878537	0.00837982418603169	NA	NA	NA	NA	2	Gut	0.754478647119615	Epiblast	0.247515360807382	Neural crest	0.0870365949369509	0	5.60320255720545	0	0	0	3.82898491393649	3.86540631266288	0	0	3.29420796803965	0	0	3.2408916535932	5.86089769260696
AAGTACCGTGCGTCGT-1	-7.92220453663229	2.49078578634914	0Xav_timecourse	0Xav	5	no_treatment_tc	0.711798878537	0.00777464598812016	NA	NA	NA	NA	6	Mesenchyme	0.484536017655094	Advanced Mesoderm	0.302630433598535	Neural crest	0.159110536971129	0	0	0	0	3.45412916379881	3.80488773002954	0	0	0	4.35398266162578	0	0	0	0
AAGTACCGTGGAATGC-1	4.06210548532109	0.664185890676356	0Xav_timecourse	0Xav	3	no_treatment_tc	0.711798878537	0.0177426026723157	NA	NA	NA	NA	2	Gut	0.761728835168298	DE(P)	0.204383454315592	Gut	0.181631895764893	0	5.14619496029158	4.59550253559625	0	0	5.36560391730105	3.12847852746613	0	0	3.92142574239346	0	4.51802693686639	3.58737645216669	4.03260310403699
AAGTACCGTTAGTTCG-1	8.09873353407546	5.01368338972382	0Xav_timecourse	0Xav	8	no_treatment_tc	0.538779818924	0.0158772912857276	NA	NA	NA	NA	5	Gut	0.674160171442166	DE(P)	0.319539494802261	Gut	0.207161404843368	0	0	0	0	0	3.984691259128	6.05839083162422	0	0	0	0	0	6.68504475936235	4.92679743793508
AAGTACCGTTGCTGAT-1	5.57101497761794	3.36238762429782	0Xav_timecourse	0Xav	4	no_treatment_tc	0.517808190657	0.0121943507589516	NA	NA	NA	NA	3	Gut	0.301299689011162	Epiblast	0.267716687970649	Neural crest	0.100640540319407	0	0	4.76531342940626	0	0	0	4.89233479570635	0	0	0	0	0	2.67377476220646	5.7964593722772
AAGTACCTCATAGGCT-1	5.12289786220565	0.969222440514745	0Xav_timecourse	0Xav	4	no_treatment_tc	0.711798878537	0.0171089214785996	NA	NA	NA	NA	2	Gut	0.411062486873713	DE(P)	0.27633767964751	Gut	0.20620703330804	0	0	0	0	0	4.75331046082865	3.02560371888913	0	0	0	0	0	3.4828407567962	5.51889911391658
AAGTACCTCCATCACC-1	-7.32968251228765	2.08002121260198	0Xav_timecourse	0Xav	6	no_treatment_tc	0.745876019111	0.0179389897362039	NA	NA	NA	NA	6	Pharyngeal_mesoderm	0.379701721522758	Emergent Mesoderm	0.432569265239367	Neural crest	0.0588381052372158	0	0	0	0	6.32758259270641	4.26032778703357	0	0	0	5.32379107210041	0	0	3.89776233082689	0
AAGTACCTCGTTCAGA-1	7.34106259035746	4.50837233583646	0Xav_timecourse	0Xav	7	no_treatment_tc	0.483276562506	0.00804263066263308	NA	NA	NA	NA	5	Gut	0.522758362623291	Epiblast	0.336097291920094	Neural crest	0.0988364315219766	0	0	0	0	0	0	4.78954941443806	0	0	0	0	5.49023913459248	6.76373715022429	5.00481530176308
AAGTACCTCTATGCCC-1	-5.63325201884579	1.34280048326181	0Xav_timecourse	0Xav	3	no_treatment_tc	0.711798878537	0.00577310443915155	NA	NA	NA	NA	7	Surface_ectoderm	0.339982397247577	Emergent Mesoderm	0.712383441041272	Neural crest	0.0966696512427467	0	7.56779067844445	0	0	0	0	0	0	0	0	0	0	3.41819856706109	4.26271923277613
AAGTACCTCTGCGAGC-1	5.50851759782928	2.95099726679317	0Xav_timecourse	0Xav	5	no_treatment_tc	0.711798878537	0.0232241967567465	26	Gut	NA	NA	3	Gut	0.763501925265425	DE(P)	0.261015161344995	Gut	0.243224843891359	0	0	4.83375369217624	0	0	5.09933893152215	3.36672968404612	0	0	0	0	0	6.36228762376415	6.33457129773671
AAGTACCTCTTCCAGC-1	7.5360339476218	5.25565914173376	0Xav_timecourse	0Xav	7	no_treatment_tc	0.711798878537	0.00295879470248122	NA	NA	NA	NA	5	Gut	0.652572582495659	DE(P)	0.301673450046005	Neural crest	0.14525914040459	0	5.82353468237802	0	0	0	5.64204025422266	0	0	0	0	0	0	5.3249284552728	4.30465796167773
AAGTCGTAGATCGACG-1	-5.43549696598981	2.53439820046589	0Xav_timecourse	0Xav	5	no_treatment_tc	0.486762625976	0.0172678174842594	NA	NA	NA	NA	4	Paraxial_mesoderm	0.634504438258454	Advanced Mesoderm	0.416490021237941	Neural crest	0.115459355062177	0	0	0	0	0	5.09325276142275	0	0	0	0	0	0	0	0
AAGTCGTAGCCTGAAG-1	7.25983523738205	6.78180172650921	0Xav_timecourse	0Xav	8	no_treatment_tc	0.711798878537	0.0152009389704917	NA	NA	NA	NA	5	Gut	0.720682055274875	DE(P)	0.283140151930589	Gut	0.264743239737568	0	0	4.62979972365853	0	0	4.49088561215792	3.84493056719515	3.49541633438011	0	0	0	0	6.50555212849766	5.15082912586919
AAGTCGTAGGCTTAGG-1	6.74848558493096	5.60313263716433	0Xav_timecourse	0Xav	9	no_treatment_tc	0.483276562506	0.000375504617741775	NA	NA	NA	NA	5	Gut	0.725870128353983	DE(P)	0.271409790015411	Gut	0.129272366144631	0	0	0	0	0	3.89834035785205	3.25238531288928	0	0	0	0	0	4.40283127664386	6.08513705377952
AAGTCGTAGTCCCAAT-1	4.91917430964027	4.74514554842714	0Xav_timecourse	0Xav	5	no_treatment_tc	0.538779818924	0.00810517629074809	NA	NA	NA	NA	2	Gut	0.637267965672556	Emergent Mesoderm	0.28387228654884	Neural crest	0.0657652763363594	0	0	5.88459932297827	0	0	3.97730942812406	0	0	0	0	0	5.80712372424841	4.6367897419635	4.91934704717358
AAGTCGTCACTGCACG-1	-5.35924444992005	1.93586072575177	0Xav_timecourse	0Xav	3	no_treatment_tc	0.711798878537	0.00425138067217524	NA	NA	NA	NA	7	Neural_crest	0.28308075295727	Nascent Mesoderm	0.26212916268253	Neural crest	0.0606499924784298	0	4.7649096656723	0	0	0	0	4.11369699125678	0	0	3.54014044777418	0	0	0	0
AAGTCGTCATGTTCGA-1	5.87572692599037	2.46591637802857	0Xav_timecourse	0Xav	4	no_treatment_tc	0.711798878537	0.0185371459971389	NA	NA	NA	NA	3	Gut	0.629786166349763	DE(P)	0.2985675241608	Gut	0.220167048266528	0	0	0	0	0	0	4.17297831544407	4.10412680751953	0	3.20134221265672	0	4.47971252299105	5.15151178300421	5.36279253886208
AAGTCGTGTAATGCGG-1	4.27199829322277	3.42009992063066	0Xav_timecourse	0Xav	6	no_treatment_tc	0.538779818924	0.0115008514847647	NA	NA	NA	NA	3	Surface_ectoderm	0.288967979774215	Emergent Mesoderm	0.251870580096806	Neural crest	0.181534312202459	0	0	0	0	0	6.13454338821357	4.57549682856824	4.22029965565927	0	0	0	0	0	0
AAGTCGTGTATACCTG-1	-7.64169976251508	1.99620043289361	0Xav_timecourse	0Xav	4	no_treatment_tc	0.493754510879	0.0174402436133943	NA	NA	NA	NA	6	Pharyngeal_mesoderm	0.212971553059291	Emergent Mesoderm	0.377844627846872	Neural crest	0.205316219994572	0	0	0	0	5.86433893833802	5.22754172084567	0	0	0	4.97912317479694	0	0	0	0
AAGTCGTGTCCCGGTA-1	2.98695088135935	3.17670704821174	0Xav_timecourse	0Xav	6	no_treatment_tc	0.483276562506	0.0170970081871817	NA	NA	NA	NA	3	Paraxial_mesoderm	0.313145346219443	Epiblast	0.463634983032549	Neural crest	0.108183003125781	0	0	5.93585889759174	5.62414763702805	0	4.4275479960291	3.78159295106634	0	0	3.89277105013227	0	0	3.84432023039195	0
AAGTCGTGTGTTCCTC-1	5.81074546760961	2.73836248706935	0Xav_timecourse	0Xav	4	no_treatment_tc	0.483276562506	0.0296912390384768	26	NA	Embryonic	NA	3	Forebrain_Midbrain_Hindbrain	0.290282917706146	DE(P)	0.315037045838878	Gut	0.119373562394958	0	4.90277592488076	0	0	0	0	3.5668286079167	0	0	0	0	0	5.41374989496892	4.47095318448755
AAGTCGTGTTAGGGAC-1	-6.90106851655842	4.12814063924227	0Xav_timecourse	0Xav	7	no_treatment_tc	0.590532924772	0.0183429739067552	NA	NA	NA	NA	12	Endothelium	0.72136569574088	Hemogenic Endothelium	0.830182380690832	Neural crest	0.0515771084961915	0	0	0	0	0	5.18541079206059	3.85181226637272	0	5.13138045319963	3.96299036543864	0	0	3.22729760730304	0
AAGTCGTGTTTGAAAG-1	6.96880968482278	6.49592941460363	0Xav_timecourse	0Xav	8	no_treatment_tc	0.711798878537	0.00930387697748812	NA	NA	NA	NA	5	Gut	0.737180297645305	DE(P)	0.334562286153584	Gut	0.288696153423943	0	4.28131794365095	4.41239463481701	0	2.55845481326951	4.27079272954579	4.02570084538921	0	0	0	0	0	6.28280716840553	6.30917690822092
AAGTCGTGTTTGCCGG-1	7.85492605450479	6.55738582482257	0Xav_timecourse	0Xav	8	no_treatment_tc	0.711798878537	0.0189869066352703	NA	NA	NA	NA	5	Gut	0.610358298374907	DE(P)	0.296543435144167	Gut	0.269716078634288	0	0	4.79905662454785	0	0	3.9779876613805	0	0	0	0	0	0	6.67821788612749	6.01241392498504
AAGTCGTTCATAAGGA-1	4.00506463480925	0.640176782876996	0Xav_timecourse	0Xav	3	no_treatment_tc	0.483276562506	0.0167323864650474	NA	NA	NA	NA	2	Gut	0.712686937561556	DE(P)	0.252064519590832	Neural crest	0.0769540786346128	0	0	0	0	0	5.4710245421899	3.73471843987753	0	0	0	0	0	3.11020378080785	7.19233548442872
AAGTCGTTCTAACGGT-1	-6.53958923651926	1.26137400881078	0Xav_timecourse	0Xav	6	no_treatment_tc	0.538779818924	0.0193948081567261	NA	NA	NA	NA	6	Paraxial_mesoderm	0.287756031937573	Emergent Mesoderm	0.321552585869899	Neural crest	0.130927923836575	0	0	0	0	0	4.39324310970746	0	0	0	5.45810691782699	0	0	0	0
AAGTCGTTCTCGTGGG-1	-7.44021382460905	2.25955009296361	0Xav_timecourse	0Xav	4	no_treatment_tc	0.711798878537	0.019556365961155	41	NA	Surface_ectoderm	NA	6	Mesenchyme	0.382787231084226	Emergent Mesoderm	0.364287284995579	Neural crest	0.145154583433608	0	0	0	0	5.59819844984887	3.76256014759485	0	0	0	5.69147714109076	3.8488887759513	0	2.4920904435624	0
AAGTGAAAGGCTAACG-1	6.03981467710689	2.47123705796093	0Xav_timecourse	0Xav	4	no_treatment_tc	1	0.0154985413119377	NA	NA	NA	NA	3	Gut	0.677714227140779	Epiblast	0.278580171859387	Gut	0.191287690264504	0	0	4.57445847728321	0	0	0	0	0	0	3.21861256821903	0	0	5.86152582525624	5.93746322775188
AAGTGAAAGTGGAAAG-1	-6.1809781372763	1.43653452291252	0Xav_timecourse	0Xav	2	no_treatment_tc	1	0.0241240004625501	8	NA	Embryonic	Emergent Mesoderm	6	Surface_ectoderm	0.187466041124404	Epiblast	0.386713114960207	Gut	0.129788305475373	0	5.48930403777981	0	0	2.40421320738876	3.43708406576891	2.79112902080615	0	0	3.57947438676051	0	0	3.2438628444544	5.46023622510514
AAGTGAACAATACCCA-1	6.17784672392202	3.31636881572537	0Xav_timecourse	0Xav	7	no_treatment_tc	0.711798878537	0.0113166189249008	NA	NA	NA	NA	3	Gut	0.409345730575206	DE(P)	0.338846010619951	Gut	0.173552079305961	0	4.7701748726942	0	0	3.04731174231276	5.1676216882011	4.8079432466685	0	0	0	0	0	6.78220379603174	5.42579121980919
AAGTGAACACCGGAAA-1	-7.22711596607662	3.25809150455895	0Xav_timecourse	0Xav	4	no_treatment_tc	0.711798878537	0.019915635952559	44	Mesenchyme	Neural_crest	NA	7	Mesenchyme	0.414935227372214	Emergent Mesoderm	0.486872022747777	Amniochorionic mesoderm B	0.111621400696198	0	0	0	0	5.70857039456624	5.59128127476192	0	3.50442913772764	0	6.25789938339381	3.90407219219517	0	2.54727385980627	4.07591309544681
AAGTGAACAGACGGAT-1	7.79379596765228	6.1652502007546	0Xav_timecourse	0Xav	9	no_treatment_tc	0.711798878537	0.0130341599426949	NA	NA	NA	NA	5	Gut	0.437475165314347	Epiblast	0.2609767053455	Gut	0.196037992016579	0	0	5.69151159000322	0	0	4.87044262683587	3.82279636686071	0	0	0	0	0	6.48317712230875	5.63640837964256
AAGTGAACAGTGAGCA-1	2.86949283584938	3.09142671329225	0Xav_timecourse	0Xav	6	no_treatment_tc	0.538779818924	0.0185908602247166	NA	NA	NA	NA	2	Gut	0.380567154464545	Emergent Mesoderm	0.307073405737708	Gut	0.0602982592661274	0	0	6.51932494336244	5.29854967827524	0	5.18963102858969	3.45599499231353	0	0	0	0	0	2.83148033324385	0
AAGTGAACATGACTTG-1	7.03255367640966	6.67143257391205	0Xav_timecourse	0Xav	8	no_treatment_tc	0.711798878537	0.0111244174860174	NA	NA	NA	NA	5	Gut	0.48085210463056	DE(P)	0.262279669263706	Gut	0.249235414623103	0	0	5.09041518835662	0	0	4.26934622518927	3.62339118022651	0	0	0	0	5.01293958962677	6.28134120548934	3.84806836654776
AAGTGAAGTCAAAGAT-1	-0.339941129178683	1.41330260971102	0Xav_timecourse	0Xav	4	no_treatment_tc	0.538779818924	0.00288468446591618	NA	NA	NA	NA	7	Paraxial_mesoderm	0.802903475147494	Emergent Mesoderm	0.319894819456811	Neural crest	0.0430263681298424	0	0	0	0	0	5.0612097252983	3.7283367656728	0	0	3.83951486473873	6.24197613576669	5.11788517507306	4.19412005440747	0
AAGTGAAGTTATCCAG-1	5.79481047047407	3.38694499159911	0Xav_timecourse	0Xav	5	no_treatment_tc	0.711798878537	0.0113267878522739	NA	NA	NA	NA	3	Gut	0.306603664816986	DE(P)	0.271528945069876	Gut	0.175684086973261	0	0	0	0	0	4.84659461199896	4.20063956703619	0	0	0	0	0	4.48775807796433	4.41933168168933
AAGTGAATCTATTCGT-1	3.76396926693968	2.13043794963953	0Xav_timecourse	0Xav	6	no_treatment_tc	0.538779818924	0.0126329602330733	NA	NA	NA	NA	2	Gut	0.569090355964866	Epiblast	0.418237557606443	Gut	0.0902050671296918	0	0	5.24940513639053	0	0	5.11558277791531	0	0	0	3.21210976422708	0	0	4.24860356085729	7.02717809664473
AAGTTCGAGTAACCGG-1	3.45641544210585	4.33539300350851	0Xav_timecourse	0Xav	6	no_treatment_tc	0.538779818924	0.0247648299553504	18	Gut	Embryonic	NA	3	Gut	0.4839715801404	DE(P)	0.254369510794426	Gut	0.0527336718749243	0	0	5.91336989089197	5.88645959202331	0	5.93613140229297	3.35977563166863	0	0	3.47095373073456	0	0	3.41939024699191	5.85887017599906
AAGTTCGAGTCACTAC-1	5.14578175220391	1.39329969244435	0Xav_timecourse	0Xav	4	no_treatment_tc	0.483276562506	0.0280617747160231	28	NA	Embryonic	NA	2	Mesenchyme	0.313988517642017	Epiblast	0.271228652416913	Gut	0.175970520199952	0	0	0	0	0	3.83580259320737	3.87229756643759	0	0	0	0	4.57939595764486	5.97851124245203	6.27209968502479
AAGTTCGCACCTCTAC-1	-8.87665699022988	3.68828481999009	0Xav_timecourse	0Xav	8	no_treatment_tc	0.711798878537	0.00940968850288475	NA	NA	NA	NA	10	Pharyngeal_mesoderm	0.310173483799647	Advanced Mesoderm	0.463545056500483	Neural crest	0.177915829954566	0	0	0	0	2.9877452820715	5.10736537491226	4.05892420508993	3.70730171434057	0	5.08102446011481	0	0	2.7501464364192	0
AAGTTCGCACGCGCTA-1	2.09465606216242	1.49176956370632	0Xav_timecourse	0Xav	6	no_treatment_tc	0.538779818924	0.00682072282622862	NA	NA	NA	NA	3	Gut	0.391068870514022	Emergent Mesoderm	0.39101512210958	Neural crest	0.0477041495235732	0	0	6.88801562198511	0	0	5.22269165904619	0	3.82134262812054	0	5.88815873533584	0	0	3.54941177579229	6.32511619042585
AAGTTCGCACGTGTGC-1	7.40746151322079	6.74522241678304	0Xav_timecourse	0Xav	8	no_treatment_tc	0.711798878537	0.0147787835910747	NA	NA	NA	NA	5	Gut	0.456398156800612	Epiblast	0.222596228684778	Gut	0.253777530127824	0	0	4.28530412426896	0	0	4.14183380825839	2.81828011613885	0	0	0	3.55056378945807	0	6.15199629385526	5.3068475692285
AAGTTCGCAGCACAGA-1	5.13182806982966	2.38403108471096	0Xav_timecourse	0Xav	4	no_treatment_tc	0.711798878537	0.00959989460480313	NA	NA	NA	NA	2	Gut	0.407182946192801	DE(P)	0.393976613351304	Gut	0.150864719568622	0	0	4.57013206023256	0	0	4.43053814023731	0	0	0	3.21428615116838	0	4.49265646150271	0	5.09025159461444
AAGTTCGGTCTAGGTT-1	5.06580040224833	2.796703244761	0Xav_timecourse	0Xav	2	no_treatment_tc	0.711798878537	0.0197202576143483	NA	NA	NA	NA	3	Gut	0.338550201026371	DE(P)	0.329413215068667	Neural crest	0.0708634082979488	0	0	0	0	0	5.52969141611208	3.50910787132712	0	0	3.62028597039305	0	0	3.97284258740448	5.78786094772017
AAGTTCGGTGTACGCC-1	7.87339429556828	6.44698336274185	0Xav_timecourse	0Xav	9	no_treatment_tc	0.711798878537	0.0199344597595479	NA	NA	NA	NA	5	Surface_ectoderm	0.344835765318427	DE(P)	0.236731734297659	Gut	0.209928334148906	0	0	0	0	0	5.16690325314422	4.74296673392837	0	0	0	0	0	6.49390411564008	6.11540502467357
AAGTTCGTCCGAACGC-1	-10.5796788221903	4.31667894579592	0Xav_timecourse	0Xav	8	no_treatment_tc	0.711798878537	0.0137538473005419	NA	NA	NA	NA	10	Cardiomyocytes	0.920509853484002	Epiblast	0.370835329594371	Neural crest	0.055682884665787	0	0	0	0	5.54481482777653	4.50779879309349	4.26367974641074	7.461116536424	0	5.57372766747854	0	0	3.23732908906104	0
AAGTTCGTCTCAGTCC-1	5.3202979633244	3.01723927083567	0Xav_timecourse	0Xav	5	no_treatment_tc	0.711798878537	0.0217119857977307	NA	NA	NA	NA	3	Gut	0.346052996994789	DE(P)	0.292646373327098	Neural crest	0.0642752460012721	0	0	0	0	0	4.14707272181477	3.50111767685201	0	0	0	0	5.57598865348087	0	6.78886510213061
AATAGAGAGCAGTACG-1	7.11293065665772	4.44847049379571	0Xav_timecourse	0Xav	7	no_treatment_tc	0.711798878537	0.00526319590694235	NA	NA	NA	NA	5	Gut	0.317956740022779	DE(P)	0.303484634508398	Neural crest	0.114060724400279	0	0	0	0	0	4.1723915160044	0	0	0	0	0	0	4.68093502299696	5.11607998575277
AATAGAGAGCTGTTCA-1	5.26522628296955	2.63254918535554	0Xav_timecourse	0Xav	5	no_treatment_tc	0.486762625976	0.0170875598380365	NA	NA	NA	NA	3	Surface_ectoderm	0.41287376450063	DE(P)	0.338829158953886	Gut	0.12084803804048	0	0	0	0	0	5.85466667617006	3.43098403746571	0	0	0	0	0	3.49122108281895	6.11283620777815
AATAGAGAGGCCCAAA-1	8.31659502349451	5.22452531747628	0Xav_timecourse	0Xav	8	no_treatment_tc	0.764968622909	0.0153263884857956	NA	NA	NA	NA	5	Gut	0.669939600746352	DE(P)	0.239053330299236	Gut	0.178547978533112	0	4.70197392978248	5.91969636259666	0	0	4.69616737966641	4.05021233470365	0	0	0	0	0	6.71282841783509	6.33385707970404
AATAGAGAGTTATGGA-1	-5.87482582395245	2.02241410043457	0Xav_timecourse	0Xav	2	no_treatment_tc	0.711798878537	0.0167624038467066	NA	NA	NA	NA	6	Gut	0.271065674436809	Emergent Mesoderm	0.588325821500159	Neural crest	0.0563628819167061	0	6.77292506990978	0	0	3.55382652065976	0	0	0	0	0	0	4.6471365786244	0	5.24697869844941
AATAGAGCAACAGCCC-1	-6.54688150803584	4.16726861490511	0Xav_timecourse	0Xav	6	no_treatment_tc	0.550009348219	0.0107207350007834	NA	NA	NA	NA	12	Endothelium	0.684132173421509	Hemogenic Endothelium	0.468519440860965	Neural crest	0.207606771624394	0	0	0	0	0	0	3.69468548503694	0	4.97331422783214	0	0	0	0	0
AATAGAGGTCTACGTA-1	8.28424514435297	4.85643580544614	0Xav_timecourse	0Xav	8	no_treatment_tc	0.711798878537	0.0188559795464032	NA	NA	NA	NA	5	Gut	0.614843130219942	YS Endoderm	0.279084096944121	Gut	0.242267857420131	0	0	4.77626040085048	0	0	3.95519143768314	3.99289597122396	4.32553659007565	0	3.4204144917863	0	4.69878480212063	6.65499609805692	6.39365595887281
AATAGAGGTGTCGATT-1	5.4505412854245	1.25918799526374	0Xav_timecourse	0Xav	4	no_treatment_tc	0.455136239348	0.0180578371635832	NA	NA	NA	NA	2	Gut	0.450206976164443	Epiblast	0.364251870051827	Gut	0.240622613784946	0	0	0	0	0	4.30331828863379	4.3438214427021	0	0	0	0	0	5.10055488170976	4.96249858240543
AATAGAGGTTGACGGA-1	-8.01353228298742	0.941468263586611	0Xav_timecourse	0Xav	5	no_treatment_tc	0.711798878537	0.010365503896346	NA	NA	NA	NA	6	Neural_crest	0.330191857635467	Advanced Mesoderm	0.399268300233694	Neural crest	0.153967511365109	0	0	0	0	5.18346672484355	0	3.38878286104706	0	0	6.0486795567581	0	0	0	0
AATAGAGGTTGCATTG-1	-5.66393677851068	3.33823489766356	0Xav_timecourse	0Xav	5	no_treatment_tc	0.711798878537	0.0196523805280116	NA	NA	NA	NA	7	Paraxial_mesoderm	0.318849231093465	Advanced Mesoderm	0.57711433968272	Neural crest	0.198496757378631	4.62577732106001	0	0	0	4.96860063210526	0	0	0	0	6.02526395077297	0	0	0	0
AATAGAGTCAAGTCGT-1	-9.55570691272035	2.6122660281166	0Xav_timecourse	0Xav	8	no_treatment_tc	0.711798878537	0.0104218035215224	NA	NA	NA	NA	6	Cardiomyocytes	0.907726248233074	Emergent Mesoderm	0.437282027931196	Amniochorionic mesoderm B	0.0388396908771476	0	0	0	0	5.51336512771874	3.62695348974533	4.75066324373385	7.27654887592324	0	5.95747044416565	0	0	2.35648378571289	0
AATAGAGTCATTTGTC-1	-5.29286199412402	2.76077692031354	0Xav_timecourse	0Xav	7	no_treatment_tc	0.41609553947	0.0217053053646768	NA	NA	NA	NA	7	Paraxial_mesoderm	0.706162543912038	Advanced Mesoderm	0.368027266172845	Neural crest	0.100093630971358	0	0	0	0	4.14273261577751	4.4880140850608	3.84205904009803	0	0	5.55376769782635	0	0	3.21754438102835	0
AATAGAGTCCGCGAGT-1	7.53632262811548	4.61734153448105	0Xav_timecourse	0Xav	7	no_treatment_tc	0.711798878537	0.00996424384042077	NA	NA	NA	NA	5	Gut	0.826713914056104	DE(P)	0.309996914799592	Gut	0.170761828801903	0	4.70094728474712	0	0	0	4.69513148825852	0	0	0	0	0	0	6.55149936226211	6.55550397306004
AATAGAGTCGTGCTCT-1	-5.34110659860592	2.77757642385573	0Xav_timecourse	0Xav	6	no_treatment_tc	0.538779818924	0.0221990930178174	25	NA	Neural_crest	Emergent Mesoderm	7	Paraxial_mesoderm	0.713003499377423	Emergent Mesoderm	0.546003066011979	Neural crest	0.118502980792922	0	0	0	0	0	4.45949616176157	0	0	0	4.61214736604216	0	0	0	0
AATCACGAGGATATGT-1	-6.18162675149141	3.18497062841265	0Xav_timecourse	0Xav	5	no_treatment_tc	0.711798878537	0.0199973252288178	NA	NA	NA	NA	7	Mesenchyme	0.346841948155563	Advanced Mesoderm	0.532079778582241	Neural crest	0.250062428428368	4.32553466515089	0	0	0	5.47488438775147	0	0	4.00891422144995	0	6.34025041377979	0	0	3.05175894352858	0
AATCACGAGGCCATAG-1	-5.36261062504536	3.5499542100092	0Xav_timecourse	0Xav	5	no_treatment_tc	0.711798878537	0.0132289286480542	NA	NA	NA	NA	7	Paraxial_mesoderm	0.226063491839237	Emergent Mesoderm	0.599424740109503	Neural crest	0.177136603672941	0	0	0	0	5.20133661111575	5.13945489719033	0	0	0	5.98662908234439	0	0	0	0
AATCACGAGTATGCAA-1	-6.00833493937957	3.03058717034868	0Xav_timecourse	0Xav	5	no_treatment_tc	0.711798878537	0.0205513599545466	NA	NA	NA	NA	7	Pharyngeal_mesoderm	0.346283269165235	Emergent Mesoderm	0.36531444436295	Neural crest	0.151984465144631	0	0	5.1887865460691	0	5.26998327930409	4.36771758290175	4.40863923598963	4.74127985484132	0	6.30632119846619	0	0	3.09724787886931	0
AATCACGCACCAGCCA-1	-4.96702953354959	2.69827515916792	0Xav_timecourse	0Xav	5	no_treatment_tc	0.538779818924	0.0115678993210787	NA	NA	NA	NA	7	Forebrain_Midbrain_Hindbrain	0.380494390768052	Emergent Mesoderm	0.707989352487848	Neural crest	0.0862965482362217	0	0	0	0	3.06363549290396	5.18412734466524	0	0	0	5.33973077488016	0	0	0	0
AATCACGCATAAGCGG-1	-8.35981619754522	3.39044091766969	0Xav_timecourse	0Xav	8	no_treatment_tc	0.711798878537	0.00746874576545272	NA	NA	NA	NA	10	Mesenchyme	0.507016877451553	Advanced Mesoderm	0.386627318374303	Neural crest	0.0478167385086011	0	0	0	0	4.35266721451838	4.47600132540772	0	4.56440542689954	0	6.41579396569567	0	0	0	0
AATCACGGTATGGTAA-1	-6.02102372258935	2.06364430499381	0Xav_timecourse	0Xav	5	no_treatment_tc	0.711798878537	0.0169957051936915	NA	NA	NA	NA	6	Mesenchyme	0.214848237102258	Emergent Mesoderm	0.399290637042258	Neural crest	0.0788549846436793	0	4.80882170579736	0	0	5.90396540324701	0	0	0	0	6.13408995349082	0	0	0	0
AATCACGGTATTTCCT-1	4.45074716750188	3.07787156865617	0Xav_timecourse	0Xav	5	no_treatment_tc	0.538779818924	0.0158704767908171	NA	NA	NA	NA	3	Gut	0.746815452573163	DE(P)	0.296175940717311	Gut	0.192604639252472	0	0	0	0	0	4.82914259972544	0	0	0	0	0	0	2.87337572114052	5.77651107882602
AATCACGGTCCTGTTC-1	5.64288709666165	2.74445432499776	0Xav_timecourse	0Xav	4	no_treatment_tc	0.711798878537	0.0256616854808143	26	Gut	Embryonic	NA	3	Gut	0.716185092791145	Epiblast	0.217643786734948	Gut	0.222179164663297	0	0	0	0	0	4.83480000543514	4.69653108575447	0	0	0	0	0	4.40714014079923	6.29144173375659
AATCACGGTTAGAAAC-1	4.57459965488596	2.43798969159598	0Xav_timecourse	0Xav	3	no_treatment_tc	0.486762625976	0.0147151732443249	NA	NA	NA	NA	3	Forebrain_Midbrain_Hindbrain	0.449052281586688	Emergent Mesoderm	0.298139424329356	Gut	0.157943231854454	0	0	0	0	0	4.71439123069342	0	0	0	0	0	0	3.846435894861	5.8835338773219
AATCACGGTTCTAAGC-1	-6.15283770902359	2.35764891908074	0Xav_timecourse	0Xav	4	no_treatment_tc	0.483276562506	0.00852108418268837	NA	NA	NA	NA	6	Mesenchyme	0.189712574207068	Emergent Mesoderm	0.572865100620049	Neural crest	0.117544944470997	0	0	0	0	5.05820278049638	0	4.0654953391038	0	0	6.04094601116498	0	0	3.44098068003412	0
AATCACGGTTTGACAC-1	9.08437758174149	5.22756001838644	0Xav_timecourse	0Xav	8	no_treatment_tc	0.711798878537	0.0212141689408336	NA	NA	NA	NA	5	Gut	0.637807386429732	Epiblast	0.220191943817798	Gut	0.320752651589574	0	0	4.63969638421486	0	0	3.81862742104751	4.54259676333405	0	0	0	0	5.24448447918197	6.51566472886367	5.4467213399049
AATCACGTCCAAACCA-1	5.32909984721902	3.12956966700859	0Xav_timecourse	0Xav	4	no_treatment_tc	0.711798878537	0.0198140649207446	NA	NA	NA	NA	3	Gut	0.587791160700336	DE(P)	0.272957666501404	Gut	0.194522932902705	0	0	0	0	0	5.08920701197342	4.04082034700819	0	0	0	0	0	2.73220414713055	5.6335384142185
AATCACGTCCGATAGT-1	2.83337736916271	3.1097688289536	0Xav_timecourse	0Xav	6	no_treatment_tc	0.764968622909	0.0181157543646015	NA	NA	NA	NA	2	Gut	0.607543996368457	Epiblast	0.407361762341163	Neural crest	0.0686851659294604	0	0	0	6.85785707490164	3.25232725756017	5.88371490989656	3.63924307097756	0	0	0	0	5.02879148037781	0	5.22970311877379
AATCACGTCTGGTGGC-1	-5.90046141525758	3.02481824601297	0Xav_timecourse	0Xav	5	no_treatment_tc	0.530635096216	0.0204613626938832	NA	NA	NA	NA	7	Mesenchyme	0.238971207127762	Advanced Mesoderm	0.434749721045725	Neural crest	0.196307439889348	0	0	0	0	5.13365009802292	5.60845571282289	0	3.91963393620897	0	6.57494043283402	0	0	0	0
AATCACGTCTGTCAGA-1	8.96692269637774	5.55446929061373	0Xav_timecourse	0Xav	8	no_treatment_tc	0.48688951509	0.0221476367158503	31	Gut	Embryonic	NA	5	Gut	0.628967504705427	DE(P)	0.286031185195252	Gut	0.234801532284735	0	0	5.47741554180329	0	0	4.65634657863594	3.32656817256176	0	0	3.43774627162769	0	0	6.67265232962933	5.60296857703017
AATCGACAGGAGTACC-1	-10.1960072305391	4.18182323609758	0Xav_timecourse	0Xav	7	no_treatment_tc	0.711798878537	0.0170286267220419	NA	NA	NA	NA	10	Cardiomyocytes	0.90030233016799	YS Mesoderm	0.212223112705855	Neural crest	0.0520646445597682	0	0	0	0	6.19637712652645	4.75217407858312	3.42154726864008	7.58767744208368	0	4.21739713268628	0	0	3.48170437455068	0
AATCGACAGGCAGCTA-1	2.74190357240347	-6.75613980242786	0Xav_timecourse	0Xav	2	no_treatment_tc	0.486762625976	0.0122743224412669	NA	NA	NA	NA	1	Gut	0.445946369892194	Advanced Mesoderm	0.269276318603401	Gut	0.0893047560818507	0	6.22298685696014	0	0	0	0	3.51237279223257	0	0	0	0	0	3.9761414622839	0
AATCGACAGGCGATAC-1	-7.63922449176288	2.06721260500612	0Xav_timecourse	0Xav	4	no_treatment_tc	0.711798878537	0.0183627152947937	NA	NA	NA	NA	6	Pharyngeal_mesoderm	0.39764336612509	Emergent Mesoderm	0.442089184640498	Neural crest	0.0986322911267341	0	0	0	0	6.37026693281336	3.73741786364708	3.09146281868431	0	0	5.57895924305186	3.82374649200353	0	2.46694815961463	0
AATCGACAGGTCCCGT-1	-6.90762262868531	4.18631253785802	0Xav_timecourse	0Xav	8	no_treatment_tc	0.711798878537	0.0174597427729742	NA	NA	NA	NA	12	Endothelium	0.703233286050704	Hemogenic Endothelium	0.788512145373583	Neural crest	0.0545274407915302	0	0	0	0	0	0	3.90660517919599	0	5.40856597264721	3.33497434827628	0	0	3.68408565653296	0
AATCGACAGTTACGAA-1	8.67569067940832	4.73725270461982	0Xav_timecourse	0Xav	8	no_treatment_tc	0.711798878537	0.0234815717336181	30	Gut	Embryonic	NA	5	Gut	0.715375629741508	YS Endoderm	0.223321348216212	Gut	0.160375974638866	0	0	4.62160826331041	0	0	4.88434646255713	3.83664819093557	0	0	0	0	0	6.49718027557242	6.1186733304359
AATCGACCAATGAGCG-1	-7.40892924692786	1.91320889070669	0Xav_timecourse	0Xav	4	no_treatment_tc	0.711798878537	0.016649702398913	NA	NA	NA	NA	6	Mesenchyme	0.483725010430755	Advanced Mesoderm	0.392600299868956	Neural crest	0.0855472314507674	0	0	0	0	5.32247369192247	4.82116082674786	0	0	0	5.48478032882691	3.82464037829842	0	0	0
AATCGACCATCCTCAC-1	6.88150244815854	6.34255618263233	0Xav_timecourse	0Xav	8	no_treatment_tc	0.711798878537	0.00550746626234611	NA	NA	NA	NA	5	Gut	0.766060469752192	Epiblast	0.408257482598593	Gut	0.104356785000391	0	0	5.18082399274496	0	2.64625992156675	3.6791307799469	0	0	0	0	0	0	6.07297377492803	5.30475097211707
AATCGACGTAAGATTG-1	8.66671075185041	5.20545961620222	0Xav_timecourse	0Xav	8	no_treatment_tc	0.711798878537	0.0236139241144035	30	NA	NA	NA	5	Gut	0.369990154870369	DE(P)	0.213612001849851	Gut	0.297997546498103	0	0	4.63947534342063	0	0	4.5006676548466	0	0	0	0	0	0	6.51543888888083	6.13688863817769
AATCGACGTCTCAGAT-1	-6.22922010925433	1.67086741652798	0Xav_timecourse	0Xav	3	no_treatment_tc	0.711798878537	0.0215485470585782	NA	NA	NA	NA	6	Paraxial_mesoderm	0.458774317472074	Emergent Mesoderm	0.670177900072076	Neural crest	0.204137592239117	0	5.83571079240677	0	0	0	0	0	0	0	3.92352030473175	0	0	4.27879797851389	0
AATCGACGTGAGGAAA-1	-7.41868649123004	0.407466330385383	0Xav_timecourse	0Xav	6	no_treatment_tc	0.517808190657	0.0127251278326702	NA	NA	NA	NA	6	Paraxial_mesoderm	0.329121741271443	Emergent Mesoderm	0.417389038912111	Neural crest	0.0691611947631253	0	0	0	0	0	5.31601304988112	0	0	0	4.78123610398429	0	4.68773704924306	3.75947436481722	0
AATCGACGTTGAAGTA-1	-6.52278001364847	4.12156253218891	0Xav_timecourse	0Xav	6	no_treatment_tc	0.550009348219	0.00952288446097278	NA	NA	NA	NA	12	Endothelium	0.751823863398187	Hemogenic Endothelium	0.525343492630311	Neural crest	0.134958561126624	0	0	0	0	0	0	0	0	5.55869111304927	3.70239148466169	4.32349705891498	0	4.05576887111041	0
AATCGACTCAAAGGTA-1	5.27661496869335	1.15829309034851	0Xav_timecourse	0Xav	4	no_treatment_tc	0.711798878537	0.0256571320188524	28	NA	Embryonic	NA	2	Gut	0.429408586882895	Epiblast	0.412820620450726	Gut	0.235227101542677	0	0	0	0	0	3.55531183694094	3.58831862255701	0	0	0	0	0	5.25344788402129	5.1784215249987
AATCGTGAGCATTGAA-1	-6.25501022666214	3.06059195533758	0Xav_timecourse	0Xav	5	no_treatment_tc	0.711798878537	0.0166789662245737	NA	NA	NA	NA	7	Paraxial_mesoderm	0.211429933279405	Emergent Mesoderm	0.528884407353656	Neural crest	0.130087169863042	0	5.20429461074256	0	0	5.26415260224547	0	0	0	0	7.55270473105235	0	0	3.93156661574673	0
AATCGTGAGCTGCGAA-1	-8.96169481406281	2.94041898018294	0Xav_timecourse	0Xav	7	no_treatment_tc	0.711798878537	0.00169193424450306	NA	NA	NA	NA	6	Cardiomyocytes	0.698296032067489	Advanced Mesoderm	0.41847697558116	Neural crest	0.0582211072328107	0	0	0	0	3.31883263828775	0	0	7.32191745514188	0	5.59804330038285	0	0	0	0
AATCGTGCAACAGCTT-1	7.51493314683181	4.63769016777428	0Xav_timecourse	0Xav	8	no_treatment_tc	0.483276562506	0.00991951574050003	NA	NA	NA	NA	5	Gut	0.606032712025686	DE(P)	0.228426235406171	Gut	0.223932453577967	0	4.76318014719699	0	0	0	4.0731878751957	4.51459304740725	0	0	0	0	4.81678123963319	5.18523811472823	4.33135740680379
AATCGTGCAGGTGTTT-1	-9.07224133074395	2.11721285431202	0Xav_timecourse	0Xav	8	no_treatment_tc	0.711798878537	0.00630694558211019	NA	NA	NA	NA	6	Cardiomyocytes	0.579662622943838	Advanced Mesoderm	0.520017047179089	Neural crest	0.156008411800976	0	0	0	0	3.03182971084088	4.06470056922103	3.41874552425826	6.99307324267829	0	4.21457150772044	0	0	0	0
AATCGTGCATTCGGGC-1	6.18142820034669	2.84989803667708	0Xav_timecourse	0Xav	4	no_treatment_tc	0.711798878537	0.0245552279184783	26	NA	Embryonic	NA	3	Gut	0.389491607037192	Epiblast	0.315177687673259	Gut	0.17276847969403	0	0	0	0	2.94485588756632	3.97772674594647	0	0	0	3.44294980004963	0	5.40519208735867	3.39112901888873	5.32212241144785
AATCGTGGTCGACTGC-1	4.94747875180492	1.69283195123575	0Xav_timecourse	0Xav	4	no_treatment_tc	0.711798878537	0.0137120845568879	NA	NA	NA	NA	2	Forebrain_Midbrain_Hindbrain	0.220854706258393	Epiblast	0.302412458414304	Gut	0.149272743985089	0	0	0	0	2.61396086220167	5.23548983841378	0	3.33351729447075	0	0	0	0	4.29999144533499	5.82863068097553
AATCGTGGTGAATGAT-1	8.51463744668111	4.6784694694799	0Xav_timecourse	0Xav	7	no_treatment_tc	0.745876019111	0.0172546099942182	NA	NA	NA	NA	5	Gut	0.401071276235191	Emergent Mesoderm	0.258448970767651	Gut	0.20503199756009	0	0	0	0	3.08222218401556	0	0	0	0	0	0	4.8586864068332	6.81768461568463	4.37326257400379
AATCGTGGTGTTAAAG-1	4.5425989302949	1.89745415847582	0Xav_timecourse	0Xav	3	no_treatment_tc	0.764968622909	0.0154696423447849	NA	NA	NA	NA	2	Gut	0.727966702114988	Epiblast	0.301061859842648	Gut	0.175470538903928	0	4.24369621046864	0	0	0	4.23264277916013	2.90774889350458	0	0	3.69786583326329	0	4.97623614359762	3.36285685150297	5.73330142774908
AATGAAGAGAAGTCTA-1	-7.76090685047556	2.16679976891047	0Xav_timecourse	0Xav	4	no_treatment_tc	0.711798878537	0.017254619492525	NA	NA	NA	NA	6	Mesenchyme	0.312825004500924	YS Mesoderm	0.260137121331478	Amniochorionic mesoderm B	0.0415366794768702	0	0	0	0	6.09985242088241	3.18461933381937	3.60969189431496	2.8713049077083	0	6.43774059662835	3.27094796217582	0	2.58667996107847	3.44278886542746
AATGAAGAGCCACAAG-1	-7.24733213712389	3.29686166469261	0Xav_timecourse	0Xav	4	no_treatment_tc	0.483276562506	0.0204464380645604	44	Mesenchyme	Neural_crest	Advanced Mesoderm	7	Mesenchyme	0.457976562469958	Advanced Mesoderm	0.562916838003094	Neural crest	0.16878236331052	0	0	0	0	5.94890896590392	0	0	3.74037256571928	0	6.21085822572038	0	0	0	0
AATGAAGAGGCGATAC-1	-6.84111222539985	4.16134112694529	0Xav_timecourse	0Xav	7	no_treatment_tc	0.41609553947	0.0195932150735123	24	NA	NA	Hemogenic Endothelium	12	Endothelium	0.727868097987567	Hemogenic Endothelium	0.862730648423488	Hematoendothelial progenitors	0.0388876000509469	0	0	5.02155752563817	0	0	4.88621963431984	3.55453351750806	0	5.23517009484241	0	0	0	3.61574993028739	0
AATGAAGAGTAAATGC-1	7.54060360545282	4.63904760429401	0Xav_timecourse	0Xav	7	no_treatment_tc	0.711798878537	0.010135040339117	NA	NA	NA	NA	5	Forebrain_Midbrain_Hindbrain	0.380454724959837	Epiblast	0.322928161637754	Gut	0.177727572614834	0	0	5.74325226521771	0	0	5.43013250053516	3.87434708442063	0	0	0	0	0	6.53528045365288	4.09599985771183
AATGAAGCACAAGCAG-1	-7.72994747438616	1.0561198586221	0Xav_timecourse	0Xav	6	no_treatment_tc	0.538779818924	0.0113946230302962	NA	NA	NA	NA	6	Endothelium	0.736223794427864	Hemogenic Endothelium	0.875798903737065	Hematoendothelial progenitors	0.04737990411292	0	0	0	0	0	0	0	0	4.93634660948827	3.37031328073944	0	5.33185328061487	2.63462052260383	0
AATGAAGCACAATGCT-1	5.65978554738966	4.58038269965272	0Xav_timecourse	0Xav	3	no_treatment_tc	1	0.0227700017445768	6	NA	Embryonic	NA	2	Gut	0.474124441995711	DE(P)	0.277234596747669	Gut	0.163410986942614	0	0	0	0	0	4.92964687704042	3.59764670851659	3.25119471106805	0	3.02973219128229	0	0	3.65917717300797	5.87739355600882
AATGAAGCAGTACTAC-1	4.89834150677076	3.16317894364155	0Xav_timecourse	0Xav	5	no_treatment_tc	0.538779818924	0.0196581055482	NA	NA	NA	NA	3	Gut	0.70555009266811	DE(P)	0.225024403424467	Gut	0.105897012277326	0	0	5.98500139081848	0	0	4.07653440642791	0	0	0	3.54175746053107	0	0	3.89346272361869	5.42210195925922
AATGAAGCATAAGCGG-1	7.22216170534718	4.52922741355752	0Xav_timecourse	0Xav	8	no_treatment_tc	0.711798878537	0.00687814600367012	NA	NA	NA	NA	5	Gut	0.289086603774841	Epiblast	0.361757125853988	Gut	0.170267031469345	0	0	0	0	0	4.21825390331763	0	0	0	0	0	4.96184726775512	4.7273722734443	6.25601150908484
AATGAAGGTAGCTTAC-1	-6.51349429366538	1.24236151241251	0Xav_timecourse	0Xav	6	no_treatment_tc	0.711798878537	0.0197789247782922	NA	NA	NA	NA	6	Paraxial_mesoderm	0.590793051594032	Emergent Mesoderm	0.588455460600361	Neural crest	0.103523690218173	0	4.76797272806709	0	0	4.13252391464663	5.16539477302678	0	0	0	3.54320351016897	0	0	2.80751075203336	4.33614998767389
AATGAAGGTGATTCAC-1	4.920196126007	4.95188803358027	0Xav_timecourse	0Xav	6	no_treatment_tc	0.538779818924	0.0110838619611393	NA	NA	NA	NA	2	Gut	0.441658069684529	DE(P)	0.282403553420877	Gut	0.119542031397454	0	0	0	5.03800017457953	0	4.52391058528405	0	0	0	0	3.92772916193704	0	2.57093082954814	6.38292610079911
AATGAAGTCATTTGGG-1	-7.50192323517441	2.2753736629098	0Xav_timecourse	0Xav	6	no_treatment_tc	0.711798878537	0.0191855934668381	NA	NA	NA	NA	6	Pharyngeal_mesoderm	0.437055064569368	Emergent Mesoderm	0.532846466117293	Neural crest	0.0613734310569294	0	0	0	0	4.7864840022999	4.72658096840445	3.39617291788861	5.10203812431166	0	5.97626015457972	4.81290959676091	0	4.14488284639029	0
AATGAAGTCCAACCAA-1	6.03083576204156	5.186831303545	0Xav_timecourse	0Xav	6	no_treatment_tc	0.711798878537	0.00338816685148156	NA	NA	NA	NA	2	Gut	0.680771437037467	DE(P)	0.298001437125702	Gut	0.175412846779291	0	0	0	0	0	5.06920720109254	2.83830755264962	3.17094817150131	0	0	0	0	6.17264279333147	5.91240451381043
AATGAAGTCCATTTGT-1	-6.56570940211526	1.89398300263627	0Xav_timecourse	0Xav	4	no_treatment_tc	0.711798878537	0.0105669536999355	NA	NA	NA	NA	6	Forebrain_Midbrain_Hindbrain	0.29752377748072	Advanced Mesoderm	0.417404990601268	Neural crest	0.0544118059141727	0	0	0	0	5.9640587966876	5.0925591919256	0	0	0	6.16236370238662	0	0	3.13497989754951	0
AATGAAGTCGTGTCAA-1	-5.52811138611028	3.39943957386299	0Xav_timecourse	0Xav	5	no_treatment_tc	0.711798878537	0.0185039753372747	NA	NA	NA	NA	7	Pharyngeal_mesoderm	0.398808605867396	Advanced Mesoderm	0.574399540041948	Neural crest	0.144396033074299	5.61883080417535	0	0	0	5.74333379107901	4.7046041119035	0	0	0	6.51309363403487	0	0	2.74987373212291	0
AATGACCAGGTACATA-1	-5.56432669084324	2.80654538576383	0Xav_timecourse	0Xav	5	no_treatment_tc	0.486762625976	0.0195484681712992	NA	NA	NA	NA	7	Forebrain_Midbrain_Hindbrain	0.4233786780337	Emergent Mesoderm	0.565309903441838	Neural crest	0.12792648684798	0	0	0	0	3.25218393436304	0	0	0	0	4.83979619703901	0	0	3.70091958025686	0
AATGACCCAATAACGA-1	3.01267791057838	3.41319670180016	0Xav_timecourse	0Xav	6	no_treatment_tc	0.411389191877	0.0126978067564826	NA	NA	NA	NA	3	Gut	0.707330431568673	Epiblast	0.422542170824746	Gut	0.0900946416343275	0	0	6.01943692986077	0	0	4.79562306810616	3.46463735371982	0	0	3.57581545278574	0	0	3.92789826266098	6.14695704961291
AATGACCCACAGCCAC-1	8.74814899527823	4.73672355662135	0Xav_timecourse	0Xav	8	no_treatment_tc	0.711798878537	0.025006446638278	30	Gut	Embryonic	NA	5	Gut	0.696067663696759	DE(P)	0.203520324014647	Gut	0.249120538165394	0	0	4.47781144866364	0	0	0	3.69112633762496	0	0	0	0	4.40033584993378	6.34995762788371	5.83876361568724
AATGACCCAGGCATTT-1	-4.12008626796436	2.28087711253413	0Xav_timecourse	0Xav	7	no_treatment_tc	0.538779818924	0.00459310297726446	NA	NA	NA	NA	7	Gut	0.260956612355514	Emergent Mesoderm	0.58473019522941	Neural crest	0.104740934107334	0	0	6.08137320938072	0	3.53939378540561	5.66406101459145	0	0	0	0	0	0	3.98983454218093	6.20905735312915
AATGACCGTACAGGTG-1	4.48658738940577	2.86449120159597	0Xav_timecourse	0Xav	5	no_treatment_tc	0.711798878537	0.0165555401475307	NA	NA	NA	NA	3	Gut	0.622183066258737	Epiblast	0.298493047432138	Gut	0.164304036076659	0	0	5.50396186825506	0	0	5.59369539045538	3.35287134787565	0	0	0	0	0	2.72835668880597	5.85186492206347
AATGACCGTAGGGTAC-1	7.78176000628088	6.06599293677695	0Xav_timecourse	0Xav	8	no_treatment_tc	0.711798878537	0.0107159468956431	NA	NA	NA	NA	5	Gut	0.667462445413268	Amnion	0.266899768408856	Gut	0.21593621627908	0	0	5.67349705237689	0	3.13408006793178	4.16695092631193	0	0	0	0	0	0	6.17749336293308	5.66690816347343
AATGACCGTATCCTCC-1	5.25670365363521	1.68147230754943	0Xav_timecourse	0Xav	4	no_treatment_tc	0.711798878537	0.0151212425305131	NA	NA	NA	NA	2	Gut	0.595754314250456	Epiblast	0.408890888695227	Gut	0.117648175832952	0	0	0	0	0	4.45795497452458	0	0	0	0	0	0	6.45357719534486	5.80709231195299
AATGACCGTCCTGGTG-1	8.37323292796125	5.02591286891757	0Xav_timecourse	0Xav	8	no_treatment_tc	0.711798878537	0.021449654278343	NA	NA	NA	NA	5	Gut	0.643740148383838	Advanced Mesoderm	0.254492065034696	Gut	0.26508551849721	0	0	5.46079511332672	0	0	0	0	0	0	0	0	0	7.3432516046154	6.49968488668037
AATGACCGTCGAACAG-1	3.13778910302386	4.74600604751094	0Xav_timecourse	0Xav	9	no_treatment_tc	0.538779818924	0.0126656473043411	NA	NA	NA	NA	3	Gut	0.291391596357246	Emergent Mesoderm	0.240664998056833	Neural crest	0.0944735965701297	0	0	6.05401722568686	6.83325725187938	0	0	0	0	0	5.1018806649836	0	0	0	5.4911177941276
AATGACCGTTATTCCT-1	-6.43614629448421	1.34130087944087	0Xav_timecourse	0Xav	3	no_treatment_tc	0.764968622909	0.0225029087428709	8	NA	NA	Emergent Mesoderm	6	Mesenchyme	0.227548816942895	Emergent Mesoderm	0.700458862030016	Gut	0.0497837885263183	0	0	0	0	3.37412041886004	3.72579268272142	0	0	0	5.24945261805632	0	4.46938604715891	3.13652157320774	4.66516080884828
AATGACCTCATTTGGG-1	-7.33231152782006	2.54283998901166	0Xav_timecourse	0Xav	5	no_treatment_tc	0.711798878537	0.0145628392997243	NA	NA	NA	NA	6	Mesenchyme	0.521526298810244	Advanced Mesoderm	0.424128555905161	Neural crest	0.0658238519554673	0	0	0	0	6.18150697814517	4.91830167286806	0	3.52068933270461	0	6.71236730759171	3.92033238717213	0	2.56353405478323	0
AATGACCTCGCTTACC-1	-5.93770270856328	1.88161900894354	0Xav_timecourse	0Xav	3	no_treatment_tc	0.711798878537	0.0178736728386143	NA	NA	NA	NA	6	Paraxial_mesoderm	0.442031320619328	Emergent Mesoderm	0.701879687302188	Neural crest	0.092274068449714	0	6.14752807522969	0	0	0	3.86477426915312	0	0	0	4.41473201421328	0	4.60836763359062	2.59430456512068	0
AATGCCAAGCTCGAAG-1	4.10615106887505	3.95573448462979	0Xav_timecourse	0Xav	6	no_treatment_tc	0.41609553947	0.0176347780751895	NA	NA	NA	NA	3	Gut	0.632554012114974	DE(P)	0.328937461403714	Gut	0.120419909210495	0	4.6125123214517	4.74358901261776	5.80246262699833	0	5.51622469808192	0	0	0	0	0	0	2.65205034541797	4.86403251760746
AATGCCAAGTAGCAAT-1	2.91084686953124	3.14686183290362	0Xav_timecourse	0Xav	6	no_treatment_tc	0.711798878537	0.0180348483266268	NA	NA	NA	NA	3	Gut	0.645804936080483	Epiblast	0.462345614884712	Gut	0.147309585899585	0	4.60715702198779	0	0	0	5.28863670900684	0	0	0	3.38238780408967	0	0	4.24031454051789	4.85862431232081
AATGCCAAGTGCCCGT-1	-6.03634922652528	1.72662647899143	0Xav_timecourse	0Xav	3	no_treatment_tc	1	0.0205687877473478	NA	NA	NA	NA	6	Gut	0.260693970749719	Emergent Mesoderm	0.738338944540849	Neural crest	0.0512160825394163	0	4.6836063878252	0	0	2.96074325744376	0	0	3.68029968971283	0	4.83140758208848	0	0	3.40716325226708	4.93580248790761
AATGCCACAAATGCTC-1	-1.23270402955964	2.95559441490819	0Xav_timecourse	0Xav	7	no_treatment_tc	0.538779818924	0.0104714669882916	NA	NA	NA	NA	4	Paraxial_mesoderm	0.292676039143008	Epiblast	0.318861951749998	Gut	0.0610336954442127	0	0	5.53340622272496	0	0	4.02800842912963	0	0	0	3.49323148323279	6.04508208223421	4.77160179356712	3.44186755552516	0
AATGCCACAGGCGAAT-1	5.33692074292572	1.01036151625336	0Xav_timecourse	0Xav	4	no_treatment_tc	0.711798878537	0.0166794382391699	NA	NA	NA	NA	2	Gut	0.280093500175755	Epiblast	0.37510402944143	Gut	0.178187921429224	0	0	0	0	0	4.20272445524838	3.95730761752927	0	0	0	0	5.34685602692952	5.22148109642916	5.9534372926168
AATGCCACAGTGGTGA-1	-7.62281903985401	0.738928165012847	0Xav_timecourse	0Xav	9	no_treatment_tc	0.538779818924	0.0121690975640796	NA	NA	NA	NA	6	Mesenchyme	0.27382286805606	Emergent Mesoderm	0.568416859401428	Neural crest	0.122542197763223	0	0	0	0	0	4.493321967639	0	5.96253614515463	0	5.96384616380886	0	0	2.54067080944066	0
AATGCCAGTGAGGATC-1	-5.95821627455792	3.67194894796563	0Xav_timecourse	0Xav	7	no_treatment_tc	0.483276562506	0.0150722033119648	NA	NA	NA	NA	7	Pharyngeal_mesoderm	0.28637699106653	Advanced Mesoderm	0.372186493898812	Neural crest	0.118538913398358	0	0	0	0	4.29509090557893	5.61444670662396	0	5.014647337848	0	5.99380204088045	0	0	0	0
AATGCCAGTGTAGCAG-1	-5.65518501937149	1.71406154839807	0Xav_timecourse	0Xav	3	no_treatment_tc	0.486762625976	0.00650332015732256	NA	NA	NA	NA	7	Gut	0.594356425505114	Emergent Mesoderm	0.314444342918733	Neural crest	0.0417232210915748	0	0	0	0	0	4.05323550715305	3.40728046219029	0	0	0	4.1395641355095	0	3.8698979535805	0
AATGCCAGTGTAGTGG-1	5.85696122946227	3.15308834958484	0Xav_timecourse	0Xav	6	no_treatment_tc	0.711798878537	0.0230130940211017	26	NA	Embryonic	NA	3	Gut	0.453114960015279	Epiblast	0.32894869776132	Gut	0.169143164283184	0	0	4.6586286768743	0	3.48715775384478	5.61145816780203	0	0	0	0	0	5.26362197666242	5.18622460290056	4.09572924531504
AATGCCAGTGTGGACA-1	5.89032651803043	4.56225594013478	0Xav_timecourse	0Xav	4	no_treatment_tc	0.711798878537	0.0185614402224113	NA	NA	NA	NA	2	Gut	0.489715777243885	Epiblast	0.341401025815147	Gut	0.182174068131781	0	0	4.15475164513234	0	0	3.33368268196499	2.68772763700222	0	0	4.71421550969828	0	4.75268699387611	0	6.04399828281063
AATGCCAGTTAAGTCC-1	-5.53247388557391	3.7707454343544	0Xav_timecourse	0Xav	5	no_treatment_tc	0.745876019111	0.0127923719956891	NA	NA	NA	NA	7	Forebrain_Midbrain_Hindbrain	0.319707323302494	Advanced Mesoderm	0.562034518830863	Neural crest	0.237158372766205	5.12093643747506	0	0	0	4.48825409164215	4.43037178075526	3.7844167357925	0	0	6.82884702370822	0	0	3.84716071585275	0
AATGCCAGTTAGGGTG-1	-6.82221825654313	2.65528944255544	0Xav_timecourse	0Xav	6	no_treatment_tc	0.711798878537	0.00674088934756546	NA	NA	NA	NA	12	Paraxial_mesoderm	0.333768920408358	Hemogenic Endothelium	0.327342424532327	Neural crest	0.0656327581317655	0	4.77576062076611	0	0	3.05289749038467	4.08576834876482	0	0	0	3.55099140286798	0	0	0	0
AATGCCATCATAGCAC-1	-10.8047689900208	4.40408928144135	0Xav_timecourse	0Xav	8	no_treatment_tc	0.711798878537	0.0139770053424344	NA	NA	NA	NA	10	Cardiomyocytes	0.928947154301648	Advanced Mesoderm	0.424275241279409	Amniochorionic mesoderm B	0.0428621459449227	0	0	0	0	4.83335620412171	4.48827879620652	3.84232375124375	7.46007250909561	0	5.33145011660502	0	0	3.21780909217407	0
AATGCCATCCACTTCG-1	-1.53043641085678	1.74624762344835	0Xav_timecourse	0Xav	6	no_treatment_tc	0.711798878537	0.0210557805862201	NA	NA	NA	NA	4	Gut	0.516575544264829	Epiblast	0.312637085371002	Gut	0.155913161214934	0	0	5.24986174037253	0	0	4.42879277720519	0	0	0	0	5.60586210644017	0	3.84557237943523	4.68696230881327
AATGGAAAGCACGATG-1	-7.20424288953388	2.3655286381758	0Xav_timecourse	0Xav	4	no_treatment_tc	0.711798878537	0.0155101282523851	NA	NA	NA	NA	6	Mesenchyme	0.449507583038905	Emergent Mesoderm	0.415944468290462	Neural crest	0.199131294924108	0	0	0	0	5.60644162609686	4.97090842710551	0	3.57256747860062	0	6.10453553858017	0	0	0	0
AATGGAAAGCGTTCAT-1	-9.25163744943084	2.77609688725228	0Xav_timecourse	0Xav	8	no_treatment_tc	0.711798878537	0.00502757911738698	NA	NA	NA	NA	6	Cardiomyocytes	0.85857242217964	Advanced Mesoderm	0.334848316485523	Amniochorionic mesoderm B	0.0251353261591891	0	0	0	0	4.69665433241948	3.4553586149576	3.48686249237443	6.63772276014257	0	6.14828672435011	0	0	3.26252834752097	0
AATGGAAAGTGAATAC-1	5.92127571276434	2.49585259343579	0Xav_timecourse	0Xav	4	no_treatment_tc	0.711798878537	0.0198990057541983	NA	NA	NA	NA	3	Gut	0.292149418314373	DE(P)	0.269937304162631	Gut	0.207437572841031	0	0	0	0	0	3.7254717750577	3.76071146659513	0	0	0	0	5.15025987599539	6.12044038606791	6.35969747397455
AATGGAACACAAATAG-1	4.66561002300261	1.83919613948942	0Xav_timecourse	0Xav	7	no_treatment_tc	0.711798878537	0.0133512421374219	NA	NA	NA	NA	5	Gut	0.492333165420808	DE(P)	0.334630565412576	Gut	0.150597137637775	0	0	5.71786698062001	0	0	5.18263705528165	0	0	0	0	0	0	5.41193107805306	6.44887951754123
AATGGAACACTGAGTT-1	7.77097392789883	4.84874200126817	0Xav_timecourse	0Xav	8	no_treatment_tc	0.48494111446	0.0128038581767614	NA	NA	NA	NA	5	Gut	0.683619880890218	DE(P)	0.271642689238412	Gut	0.208398984983299	0	0	4.82288649634742	0	0	4.00181753318007	3.3558624882173	0	0	0	0	4.74541089761756	6.49776499558772	5.85489989251518
AATGGAACATTGCTGA-1	-6.73306454266079	0.790831210267964	0Xav_timecourse	0Xav	6	no_treatment_tc	0.711798878537	0.0083114396088665	NA	NA	NA	NA	6	Pharyngeal_mesoderm	0.333977715653526	Emergent Mesoderm	0.631185947340825	Neural crest	0.045533164711745	0	0	0	0	0	4.49243531791126	3.16430849266797	3.49694911151966	0	4.35943808039216	3.89659216598718	4.55385690206822	3.9095795889832	4.75060484951935
AATGGAAGTATCAAGA-1	-5.7168791448937	3.16956723223035	0Xav_timecourse	0Xav	5	no_treatment_tc	0.571760059913	0.0200789746967471	NA	NA	NA	NA	7	Neural_crest	0.385749516978926	Advanced Mesoderm	0.454651472550078	Neural crest	0.111411052216981	0	0	0	0	6.29620048478888	0	0	0	0	5.6430156299826	0	0	3.81279384749182	0
AATGGAAGTATCACGT-1	7.72653528687793	6.46923699044077	0Xav_timecourse	0Xav	8	no_treatment_tc	0.711798878537	0.0161449761718677	NA	NA	NA	NA	5	Gut	0.546123174493123	DE(P)	0.219876087741858	Gut	0.263543982382034	0	0	0	0	0	4.66910538857945	3.62229890799703	0	0	0	0	0	6.28023422096133	5.7692738151233
AATGGAAGTCTGCAAT-1	5.39135007727646	2.95818943214982	0Xav_timecourse	0Xav	6	no_treatment_tc	0.711798878537	0.0224453889189743	26	Gut	Embryonic	NA	3	Gut	0.698261880899034	DE(P)	0.312477657458076	Gut	0.242059127221008	0	0	0	0	0	0	3.36905888347958	0	0	0	0	4.75860729287984	4.33964884296387	5.64604640223372
AATGGAATCCTGTACC-1	-6.01483310986693	3.03374694092468	0Xav_timecourse	0Xav	5	no_treatment_tc	0.711798878537	0.0205899567259445	NA	NA	NA	NA	7	Pharyngeal_mesoderm	0.280760558866863	Emergent Mesoderm	0.607764822914545	Neural crest	0.0615411762201518	0	4.92328028390369	0	0	6.0200797794838	5.32232087877537	3.58733296693963	0	0	5.88294257955378	0	4.97688137633989	3.64878953880947	0
AATGGAATCGCGAAGA-1	-7.22704474457345	0.991638391712536	0Xav_timecourse	0Xav	6	no_treatment_tc	0.711798878537	0.00815922837029081	NA	NA	NA	NA	6	Paraxial_mesoderm	0.456218698736943	Emergent Mesoderm	0.396240347899561	Neural crest	0.156847102942266	0	0	0	0	4.80199797509438	0	0	0	0	6.32785644300106	0	0	0	0
AATGGAATCGGATACT-1	6.13802355972109	2.93710565487126	0Xav_timecourse	0Xav	5	no_treatment_tc	0.711798878537	0.0275220556511342	26	Gut	Embryonic	NA	3	Gut	0.702009231074117	DE(P)	0.295794310532057	Gut	0.17814549359292	0	0	0	0	0	3.96158381141515	3.31562876645239	0	0	0	0	0	3.77713739570042	4.90347366224431
AATGGAATCGTCGGGT-1	2.63890605863347	4.53714518983114	0Xav_timecourse	0Xav	6	no_treatment_tc	0.517808190657	0.0161354951901635	NA	NA	NA	NA	3	Gut	0.422885590256888	Epiblast	0.294972957000931	Gut	0.192925309398298	0	0	7.23852308866582	7.05564462489464	0	5.85904498389569	4.52275261715102	0	0	0	0	5.2247499879784	0	4.739326155149
AATGGAATCTGTAACG-1	6.01256680020293	3.09078175089971	0Xav_timecourse	0Xav	4	no_treatment_tc	0.711798878537	0.0268274948913836	26	Gut	Embryonic	NA	3	Gut	0.544858120253485	DE(P)	0.272834044437301	Gut	0.155851579942418	0	0	4.830782654805	0	2.97684283325751	4.00971369163765	0	0	0	0	0	0	4.66970684331216	5.35450163077845
AATGGCTAGTCCTGTA-1	-5.24323395055371	2.94957138799981	0Xav_timecourse	0Xav	5	no_treatment_tc	0.493431209748	0.0213924815918362	NA	NA	NA	NA	7	Pharyngeal_mesoderm	0.305452585331919	Emergent Mesoderm	0.491381974034941	Neural crest	0.0859468372160063	0	0	0	0	4.85062671372352	4.97131714076658	3.63902809409623	0	0	5.81769403510581	0	0	3.70084743673413	5.22948667237466
AATGGCTAGTTGGGAC-1	-6.04083638108437	1.57602679468794	0Xav_timecourse	0Xav	2	no_treatment_tc	0.745876019111	0.0210966117379722	NA	NA	NA	NA	6	Forebrain_Midbrain_Hindbrain	0.640050810149301	Emergent Mesoderm	0.730222367650194	Neural crest	0.07178148198244	0	6.37410066441747	0	0	0	3.75810906953826	3.1121540245755	0	0	3.9049128867531	0	0	0	0
AATGGCTCAAGATTGA-1	5.97614843857415	2.76183693805379	0Xav_timecourse	0Xav	4	no_treatment_tc	0.711798878537	0.0310027648849714	26	NA	NA	NA	3	Gut	0.661154079382374	DE(P)	0.235281796931918	Neural crest	0.0799714904297426	0	0	0	4.95479171830169	2.7253212189226	0	4.1953988020096	0	0	0	0	0	2.4877223732703	5.60723004437594
AATGGCTCACTTCATT-1	-8.4284129441757	2.11045334845043	0Xav_timecourse	0Xav	7	no_treatment_tc	0.711798878537	0.00505579982782854	NA	NA	NA	NA	6	Cardiomyocytes	0.552815873090388	YS Mesoderm	0.386073287263623	Amniochorionic mesoderm B	0.0782995511164171	0	0	0	0	0	3.72639467582084	0	6.52560418615156	3.67236433695988	5.80838352741682	4.89538189041333	0	3.82425340202577	0
AATGGCTCAGCTCGGT-1	5.1697628177278	1.09330261839037	0Xav_timecourse	0Xav	4	no_treatment_tc	0.711798878537	0.0246547067719952	28	Gut	NA	NA	2	Gut	0.622907879911261	Epiblast	0.327411564781962	Gut	0.210765821363404	0	0	0	0	2.33182292317975	4.44031980914941	3.79436476418664	0	0	0	0	0	4.70111826371414	6.48051303699825
AATGGCTGTCAATGGG-1	-8.88901188424831	1.85932508599371	0Xav_timecourse	0Xav	8	no_treatment_tc	0.711798878537	0.00574037449957968	NA	NA	NA	NA	6	Cardiomyocytes	0.403740876776599	Advanced Mesoderm	0.37671901619011	Neural crest	0.13009690385727	0	0	4.59406822402088	0	5.76283396751899	4.45475195191754	3.12704421589076	3.45968483474246	0	4.60737588116544	0	0	0	0
AATGGCTGTCGCACGT-1	3.3244651358819	4.73497836623679	0Xav_timecourse	0Xav	9	no_treatment_tc	0.711798878537	0.0114165897220594	NA	NA	NA	NA	3	Gut	0.523271359969435	DE(P)	0.282624510204683	Definitive endoderm	0.0441908454545595	0	0	6.03321026464658	5.32081792929698	0	5.72081529015818	3.47826324333527	0	0	4.2745822973491	0	5.55295260768343	2.85374858426559	4.38238781990612
AATGGCTGTGCAACGA-1	-6.06480847237133	3.49804358586331	0Xav_timecourse	0Xav	5	no_treatment_tc	0.48494111446	0.0186149909097597	NA	NA	NA	NA	7	Pharyngeal_mesoderm	0.28994397112463	Advanced Mesoderm	0.515988616534394	Neural crest	0.0933244881429459	0	0	0	0	5.8484154818295	0	0	3.87399544858464	0	5.8363584589335	0	0	2.91684017066326	0
AATGGCTGTTGGGCCT-1	-8.1069805773486	1.00686164926649	0Xav_timecourse	0Xav	8	no_treatment_tc	0.711798878537	0.00977262616925936	NA	NA	NA	NA	6	Mesenchyme	0.52302220853945	YS Mesoderm	0.387240039850683	Amniochorionic mesoderm B	0.0529996387273679	0	0	0	0	3.27557182911918	4.99493518987797	0	0	0	6.20382715627722	0	0	3.03797298346688	0
AATGGCTTCACTACGA-1	5.5441684849435	1.34264732459577	0Xav_timecourse	0Xav	4	no_treatment_tc	0.711798878537	0.0126069901661487	NA	NA	NA	NA	2	Gut	0.361446184392467	Epiblast	0.362634484363995	Gut	0.161620824886614	0	0	0	0	2.30290583938869	4.91674419016044	4.04944894038693	3.02246227165776	0	4.71637452345768	0	0	4.92198032140952	4.95357351695778
AATGGCTTCAGAGTGG-1	4.71233957832407	1.43431667310048	0Xav_timecourse	0Xav	5	no_treatment_tc	0.711798878537	0.0195282106179753	NA	NA	NA	NA	2	Rostral_neurectoderm	0.412720669333169	DE(P)	0.284021883122084	Gut	0.209876042498415	0	0	0	0	0	5.74643037465687	3.32433926580476	0	0	0	0	5.39769013370245	2.69982460673508	6.00459990626496
AATGGCTTCATCGTAG-1	4.88302668916252	2.85551701648681	0Xav_timecourse	0Xav	5	no_treatment_tc	0.711798878537	0.0197880191209442	NA	NA	NA	NA	3	Gut	0.409827661077951	DE(P)	0.33704925693767	Gut	0.0599723134670392	0	4.92260110340784	5.73964413254616	0	0	4.91857516937881	0	0	0	0	0	4.97620219584404	3.64810546534636	6.08870204528776
AATGGCTTCCACAGCG-1	7.77788242999699	4.72352786591454	0Xav_timecourse	0Xav	7	no_treatment_tc	0.764968622909	0.0126081426971413	NA	NA	NA	NA	5	Gut	0.774971185986073	DE(P)	0.244915312954731	Gut	0.164405826210364	0	0	0	0	0	4.146327006717	3.50037196175423	0	0	0	0	0	6.84941202189474	5.49265451047583
AATGGCTTCGCCGTGA-1	2.81138035099513	4.10002806982236	0Xav_timecourse	0Xav	6	no_treatment_tc	0.764968622909	0.0204938325103311	NA	NA	NA	NA	3	Gut	0.546024568301246	Amnion	0.238106874061445	Gut	0.148642855087713	0	0	0	7.60882214563482	3.09122600216485	4.80923683935303	0	0	0	0	0	4.86769022498249	3.94154886467698	0
AATGGCTTCGGATTAC-1	-7.17115664190643	2.58757691613787	0Xav_timecourse	0Xav	4	no_treatment_tc	0.711798878537	0.0125665717076819	NA	NA	NA	NA	6	Mesenchyme	0.476411418420842	Emergent Mesoderm	0.410521167135744	Neural crest	0.108764326569563	0	0	0	0	5.5693298659203	0	0	3.66707697730056	0	6.20078787227943	0	0	0	0
AATTCCTAGAGCAGAA-1	-5.90357765679013	3.70495030949546	0Xav_timecourse	0Xav	7	no_treatment_tc	0.711798878537	0.0146217387657406	NA	NA	NA	NA	7	Epiblast	0.242851268569631	Emergent Mesoderm	0.332764928785415	Neural crest	0.202042784587488	0	0	0	0	5.28299871637365	4.38059444368859	3.73463939872583	0	0	5.22281241998919	0	0	3.79708191301364	0
AATTCCTAGCGCAATG-1	-8.04032047043792	1.20560500672784	0Xav_timecourse	0Xav	4	no_treatment_tc	0.517808190657	0.0128549461303536	42	Mesenchyme	NA	NA	6	Mesenchyme	0.465029151381622	Advanced Mesoderm	0.594823526465601	Neural crest	0.20344655638769	0	0	0	0	6.30571540528625	4.5964057964551	0	0	0	6.41969795959226	0	0	2.92543170042275	0
AATTCCTAGCGTGTCC-1	-7.29690951643641	2.03017746440915	0Xav_timecourse	0Xav	6	no_treatment_tc	0.517808190657	0.0172291936603494	NA	NA	NA	NA	6	Mesenchyme	0.338527113365989	Advanced Mesoderm	0.39806507206486	Neural crest	0.16642902447559	0	0	0	0	3.6974306008026	4.04581630655945	3.39986126159668	0	0	6.13394987664021	0	0	2.775346602527	0
AATTCCTAGGATTACA-1	4.29577141092201	0.89797734285322	0Xav_timecourse	0Xav	4	no_treatment_tc	0.711798878537	0.0210987272039428	NA	NA	NA	NA	2	Gut	0.611507686237858	Epiblast	0.397909959595331	Gut	0.163108888182894	0	0	4.74937074052567	0	0	4.61170151219589	0	0	0	3.39352483146149	4.01463040571478	4.67189514179582	4.25162813805036	5.55810863864549
AATTCCTAGGCATGGT-1	-7.41026457523354	1.97147850704652	0Xav_timecourse	0Xav	5	no_treatment_tc	0.711798878537	0.0175630577564398	NA	NA	NA	NA	6	Mesenchyme	0.4703559613979	Advanced Mesoderm	0.539591931488954	Neural crest	0.177641784119104	0	0	0	0	5.39924134194958	0	3.1675133472709	3.50015396612259	0	5.56149737971466	4.98379576421294	0	3.22520577954136	4.07163792384175
AATTCCTAGGTACAGC-1	-6.15970225980718	3.7130556991716	0Xav_timecourse	0Xav	7	no_treatment_tc	0.711798878537	0.0108067176685854	NA	NA	NA	NA	7	Pharyngeal_mesoderm	0.343557416012269	Advanced Mesoderm	0.488454732507526	Neural crest	0.113939220468452	0	0	0	0	4.84475247122492	4.09957945412267	4.13856482805895	6.71509682453666	0	5.62983771345199	0	0	2.82910975009022	0
AATTCCTAGTCGTTAC-1	-9.54291253655904	2.28322688416062	0Xav_timecourse	0Xav	9	no_treatment_tc	0.711798878537	0.0101810331944093	NA	NA	NA	NA	6	Cardiomyocytes	0.895311742966667	YS Mesoderm	0.382418911328392	Neural crest	0.0617186839761228	0	0	0	0	4.68515000691495	3.94233142116899	3.29637637620622	7.5990468894369	0	5.33693163943582	0	4.68592478560648	3.75763871179687	0
AATTCCTCAATTGTGC-1	-6.20339444533772	1.69872754814807	0Xav_timecourse	0Xav	6	no_treatment_tc	1	0.0213422034252308	NA	NA	NA	NA	6	Paraxial_mesoderm	0.415047432721783	Emergent Mesoderm	0.670865502143853	Neural crest	0.0495897313272154	0	0	4.83994112603256	0	0	5.10560056684627	0	0	0	5.26097763179339	0	0	2.74840245883277	0
AATTCCTCAGAGCTAG-1	4.37649468917318	2.90051603129884	0Xav_timecourse	0Xav	5	no_treatment_tc	0.711798878537	0.0151436632890689	NA	NA	NA	NA	3	Gut	0.424181645397649	DE(P)	0.295054710140678	Gut	0.121017351288631	0	0	5.16368398132892	0	0	5.02933180516579	0	0	0	0	0	0	3.07214531412912	5.69081375853992
AATTCCTCATTGCCTC-1	3.89202390748896	3.38609139654206	0Xav_timecourse	0Xav	6	no_treatment_tc	0.764968622909	0.00706577310433865	NA	NA	NA	NA	3	Gut	0.609644247930848	Epiblast	0.322160497146951	Gut	0.160602469414905	0	0	5.8192976919141	0	0	4.31171441738798	0	3.99839999127691	4.25768407852702	0	0	0	4.82192483215766	5.25639826035484
AATTCCTGTACGATTC-1	-6.01443312503724	3.3326068967831	0Xav_timecourse	0Xav	5	no_treatment_tc	0.711798878537	0.0220297386665105	47	NA	Neural_crest	Advanced Mesoderm	7	Mesenchyme	0.429839065968337	Advanced Mesoderm	0.507630953417159	Neural crest	0.27169306263456	0	0	0	0	6.20838057141221	4.36281583091324	0	0	0	6.95144337925296	0	0	3.09234612688079	0
AATTCCTGTAGCACAG-1	-7.97011103221728	1.08315357530618	0Xav_timecourse	0Xav	4	no_treatment_tc	0.711798878537	0.0127881195990739	42	NA	Neural_crest	NA	6	Mesenchyme	0.357092987352761	Emergent Mesoderm	0.443799918851589	Neural crest	0.0971617139286722	0	4.34695866321628	4.47803535438234	0	5.85741897198483	3.65696639121499	4.09251307090704	0	0	5.6633685010094	0	0	2.38649668718255	0
AATTCCTGTGGTGATG-1	-7.83901713434829	2.51823896722562	0Xav_timecourse	0Xav	7	no_treatment_tc	0.483276562506	0.00821228525343709	NA	NA	NA	NA	6	Cardiomyocytes	0.702978786862174	YS Mesoderm	0.355695000101366	Neural crest	0.120619255265067	0	0	0	0	3.11675406064994	0	3.50366987406732	7.34746486639353	0	5.99850746161911	4.23595354738654	0	0	0
AATTCCTGTTCGGCGT-1	-6.6885141756392	4.3214588051009	0Xav_timecourse	0Xav	8	no_treatment_tc	0.711798878537	0.0136164876910002	NA	NA	NA	NA	12	Endothelium	0.74894613339723	Hemogenic Endothelium	0.851665541468851	Hematoendothelial progenitors	0.0470616269233254	0	4.58248902042305	0	0	0	3.89249674842176	3.92958430617449	0	5.61332774257677	4.95094101520943	0	0	0	0
AATTCCTGTTGATGTC-1	-4.16452616215686	1.98399532153581	0Xav_timecourse	0Xav	6	no_treatment_tc	0.764968622909	0.00720501536854928	NA	NA	NA	NA	9	Paraxial_mesoderm	0.684208287701646	Emergent Mesoderm	0.302261606552484	Neural crest	0.141936454793885	0	0	0	6.26845517233808	0	0	0	0	0	4.53707858544229	0	0	3.80138582730669	0
AATTCCTTCAGGACGA-1	5.50356721441035	2.9247567398371	0Xav_timecourse	0Xav	4	no_treatment_tc	0.486762625976	0.0233673752201927	26	NA	NA	NA	3	Gut	0.342001014681509	DE(P)	0.274445753300622	Gut	0.129823615223807	0	0	4.85100318724079	0	2.99706336569329	4.02993422407344	0	0	0	0	0	0	2.759464520041	6.57479028968881
AATTCCTTCTCAAAGC-1	-9.50679502437064	3.8168246215938	0Xav_timecourse	0Xav	7	no_treatment_tc	0.711798878537	0.0188561098963511	NA	NA	NA	NA	10	Cardiomyocytes	0.853107021845215	Advanced Mesoderm	0.427783383663157	Neural crest	0.0664311790438894	0	0	0	0	4.48800263681801	0	4.87491845023539	8.09419705542927	0	5.96445648493422	0	0	3.84690975611416	0
AATTTCCAGAGCATTA-1	4.85757538748457	2.75013026334817	0Xav_timecourse	0Xav	5	no_treatment_tc	0.711798878537	0.0180174443790236	NA	NA	NA	NA	3	Def._endoderm	0.281470916645821	Emergent Mesoderm	0.361408881172799	Neural crest	0.228636979369978	0	0	6.53282334394047	0	0	4.33519350157884	0	0	0	0	0	0	0	6.37430165103651
AATTTCCAGTCCCGAC-1	2.7040987038964	-7.09090764006359	0Xav_timecourse	0Xav	2	no_treatment_tc	0.662360909929	0.0273936150605406	2	Forebrain_Midbrain_Hindbrain	Embryonic	Emergent Mesoderm	7	Forebrain_Midbrain_Hindbrain	0.347847687455527	Emergent Mesoderm	0.472942850301563	Neural crest	0.0791078725596117	0	5.7058991512726	0	0	0	3.93028643509265	0	3.61697200898158	0	0	0	0	3.34323588636561	5.5601225703087
AATTTCCAGTTCTACG-1	-10.0986066430346	4.15503908537324	0Xav_timecourse	0Xav	7	no_treatment_tc	0.711798878537	0.0174964520038087	NA	NA	NA	NA	10	Cardiomyocytes	0.891916670528579	YS Mesoderm	0.36793774374495	Neural crest	0.0453626558605213	0	0	0	0	5.68241245021139	0	0	7.52509190351981	0	5.81331263496171	0	0	3.57956343494442	0
AATTTCCCAAAGGTTA-1	4.70734648351377	1.04713288942484	0Xav_timecourse	0Xav	4	no_treatment_tc	1	0.0151991893314868	NA	NA	NA	NA	2	Gut	0.62033125404047	Epiblast	0.369059231591009	Gut	0.172798315258847	0	0	0	0	0	3.74832339021458	0	0	0	0	0	0	3.56086102286769	5.77870785281307
AATTTCCCACTCCGGA-1	3.49582170233294	2.8862191248613	0Xav_timecourse	0Xav	6	no_treatment_tc	0.538779818924	0.00920619232434741	NA	NA	NA	NA	2	Gut	0.602212679186005	Epiblast	0.37791231026896	Gut	0.140186656072626	0	4.45376236771383	5.95383231486936	6.32936299270096	0	5.13276335170201	3.11781505074977	0	0	3.2289931498157	0	0	3.17494682450284	5.94805246744607
AATTTCCGTAGCGTCC-1	5.28238736204098	3.25195184700736	0Xav_timecourse	0Xav	5	no_treatment_tc	0.711798878537	0.0163932393173752	NA	NA	NA	NA	3	Gut	0.252836449582955	Advanced Mesoderm	0.332882534883541	Neural crest	0.13013421650958	0	0	0	0	0	4.47905627281894	3.83310122785617	0	0	3.9442793269221	0	0	3.89612580809243	6.11509641602726
AATTTCCGTCCAATCA-1	4.63305664614253	5.75962226141578	0Xav_timecourse	0Xav	9	no_treatment_tc	0.538779818924	0.00948421616276189	NA	NA	NA	NA	2	Gut	0.513582711871343	Amnion	0.200325089899701	Gut	0.0532757499375414	0	0	5.80352235235378	0	2.58336741967467	4.69702235836882	0	0	0	0	0	0	2.34576857402238	4.55421372036757
AATTTCCGTCGTTTCC-1	5.94594258928536	3.20261986757431	0Xav_timecourse	0Xav	4	no_treatment_tc	0.711798878537	0.0212097041016641	NA	NA	NA	NA	3	Rostral_neurectoderm	0.340605028295534	DE(P)	0.306423541489677	Gut	0.184687042030099	0	0	0	0	0	4.5006676548466	0	0	0	0	0	0	4.13989979977753	5.85012580706211
AATTTCCGTCTCTCAC-1	7.74753353520595	6.8442964795932	0Xav_timecourse	0Xav	8	no_treatment_tc	0.711798878537	0.0120552443345159	NA	NA	NA	NA	5	Gut	0.449756630522139	YS Endoderm	0.423594068778463	Gut	0.223619580359488	0	0	3.93774400096621	0	0	5.02442556689807	4.22539973238175	2.80336061168779	0	0	0	4.5313331332288	5.79137130842565	6.0412716441248
AATTTCCTCATAGAGA-1	-6.35803374604588	2.44257534347883	0Xav_timecourse	0Xav	4	no_treatment_tc	0.483276562506	0.00501724154431738	NA	NA	NA	NA	6	Paraxial_mesoderm	0.508185506419809	Emergent Mesoderm	0.487448307331488	Neural crest	0.179417216357268	0	0	0	0	5.78397857139048	0	0	0	0	6.42502934969098	0	0	2.99430421488182	0
AATTTCCTCATCTCTA-1	6.14794990299164	2.73610839296877	0Xav_timecourse	0Xav	4	no_treatment_tc	1	0.0234727962777637	26	Gut	Embryonic	NA	3	Gut	0.714605388210216	DE(P)	0.21297615564688	Gut	0.202781571439189	0	0	0	0	0	5.06364653480023	3.91101292163697	3.16552241555065	0	0	0	5.58565350985471	4.37818920655309	4.81513749820782
ACAAAGAAGATGAAGG-1	7.47671612694295	6.40145315958008	0Xav_timecourse	0Xav	8	no_treatment_tc	0.711798878537	0.00976635293133147	NA	NA	NA	NA	5	Gut	0.557593669168291	DE(P)	0.26210230193242	Gut	0.252025416907605	0	0	0	0	0	4.29818440242401	3.65222935746125	0	0	0	0	0	7.00345770429605	5.64599143756848
ACAAAGAAGCGACTTT-1	-6.09025730220731	1.99637195143928	0Xav_timecourse	0Xav	3	no_treatment_tc	1	0.0171616739089134	NA	NA	NA	NA	6	Pharyngeal_mesoderm	0.254320496875142	Emergent Mesoderm	0.656151446357375	Gut	0.048993234125778	0	6.19164569574586	4.40066123847698	0	3.22602589247828	5.16678893815641	3.61294170589566	0	0	4.12492776574865	0	4.32318563974713	3.67458034768796	4.51706628246652
ACAAAGAAGGAAGTAG-1	7.55234668914737	6.46072678154499	0Xav_timecourse	0Xav	8	no_treatment_tc	0.711798878537	0.0117287051259905	NA	NA	NA	NA	5	Gut	0.428573820958561	YS Endoderm	0.224945942916199	Gut	0.278171847183245	0	0	4.67881716033147	0	0	4.54043163298747	3.8944765880247	0	0	0	0	0	6.55561804618202	6.73545441102479
ACAAAGAAGGGCCTCT-1	-6.20022472814465	1.83162452360663	0Xav_timecourse	0Xav	3	no_treatment_tc	1	0.0181908073877284	NA	NA	NA	NA	6	Paraxial_mesoderm	0.329892810515407	Emergent Mesoderm	0.687647551130814	Neural crest	0.0984066932004742	0	5.37250853057393	0	0	4.89586884749344	4.68251625857264	0	0	0	4.83631332267122	0	0	0	0
ACAAAGAAGGTTCTAC-1	-7.38804165850985	3.10289833412482	0Xav_timecourse	0Xav	4	no_treatment_tc	0.711798878537	0.0143411394318034	NA	NA	NA	NA	6	Mesenchyme	0.319766429761296	Emergent Mesoderm	0.509406290900182	Neural crest	0.098635856219588	0	0	0	0	5.22862087801582	4.96721365754652	0	3.56892265684967	0	6.50585365866055	0	0	0	0
ACAAAGAAGGTTTACC-1	-7.23422512330106	2.54626964251562	0Xav_timecourse	0Xav	4	no_treatment_tc	0.711798878537	0.013970146093722	NA	NA	NA	NA	6	Pharyngeal_mesoderm	0.358486759323163	Advanced Mesoderm	0.504936063771403	Neural crest	0.0513668476954984	0	0	0	0	4.97037239382237	5.55264913809759	4.34994116622912	3.31610119693678	0	6.36496332435069	0	0	3.03892763376692	0
ACAAAGAAGTCACTGT-1	8.75523437858101	5.46108535610054	0Xav_timecourse	0Xav	8	no_treatment_tc	0.538779818924	0.0192979295299539	NA	NA	NA	NA	5	Gut	0.410147374723458	DE(P)	0.226614107515172	Gut	0.213889576871812	0	0	5.4492751914861	5.8248058693177	0	4.62820622831875	4.8927442804829	3.63133327141701	0	0	0	5.37179959275624	6.64425215737206	5.79686885705376
ACAAAGACACTTTATC-1	-5.85379944692138	3.06395307743976	0Xav_timecourse	0Xav	5	no_treatment_tc	0.745876019111	0.0208944492191983	NA	NA	NA	NA	7	Mesenchyme	0.357144220074704	Advanced Mesoderm	0.299147953720112	Gut	0.0461233554481843	0	0	4.28153726045629	0	5.72948002003834	5.22607798032006	2.81451325232618	0	0	6.80689059887715	0	4.20406166172644	2.86753810044207	3.71863782889703
ACAAAGACAGCATGCC-1	4.97367884652745	3.77937106667427	0Xav_timecourse	0Xav	5	no_treatment_tc	0.550009348219	0.00759478805559347	NA	NA	NA	NA	2	Gut	0.726455939260266	Epiblast	0.1998088754244	Gut	0.131482680802017	0	0	4.62901239295665	0	0	5.98552615002592	0	0	0	0	0	0	3.2196198716191	6.12622253588774
ACAAAGACATCCGAGC-1	-5.98684792799446	3.62029919258492	0Xav_timecourse	0Xav	5	no_treatment_tc	0.711798878537	0.0163598963625685	NA	NA	NA	NA	7	Pharyngeal_mesoderm	0.402917001361429	Emergent Mesoderm	0.389236611494971	Neural crest	0.195863070494076	0	0	0	0	4.62787987571017	0	0	0	0	6.04020383543208	0	0	3.70055891539509	0
ACAAAGACATTCAGGT-1	4.66518313217853	2.79097206911085	0Xav_timecourse	0Xav	5	no_treatment_tc	0.711798878537	0.0174061573638277	NA	NA	NA	NA	3	Gut	0.534090350344743	DE(P)	0.271363923529465	Gut	0.131486848854414	0	0	0	0	0	4.08594342417703	0	0	0	0	0	0	3.50030099491521	5.43161658289993
ACAAAGAGTGACTGAG-1	8.06728244547562	6.54606195442763	0Xav_timecourse	0Xav	8	no_treatment_tc	1	0.0238863495770937	29	Gut	Embryonic	NA	5	Gut	0.634410095332375	DE(P)	0.264653445567168	Gut	0.240527038477555	0	0	4.40618100964982	0	2.55224118810232	3.58511204648247	3.6185382020334	3.2717976203714	0	0	0	4.32870541091996	6.27642273563082	6.01590073230261
ACAAAGAGTTGGGTAG-1	-5.96439929400867	3.33050501305546	0Xav_timecourse	0Xav	5	no_treatment_tc	0.517808190657	0.0222064631187052	47	NA	Embryonic	Emergent Mesoderm	7	Gut	0.232718453632009	Emergent Mesoderm	0.619088110956801	Neural crest	0.106225943801413	0	0	0	0	4.32054385154166	4.66492206238431	0	0	0	6.92474265549947	0	0	3.39445235835186	0
ACAAAGATCACCTCTG-1	8.78084907666996	4.98012938763196	0Xav_timecourse	0Xav	9	no_treatment_tc	0.711798878537	0.0289995001578363	30	Gut	Embryonic	NA	5	Gut	0.562722982630635	YS Endoderm	0.342953565976814	Gut	0.198049932980332	0	0	0	0	0	5.31237559850583	3.82558288559196	0	0	4.44306885956824	0	0	6.08074009617552	5.70346873452694
ACAAAGATCCAGCACG-1	6.14551699451196	2.90832276232461	0Xav_timecourse	0Xav	4	no_treatment_tc	0.764968622909	0.0272093486963479	26	Gut	NA	NA	3	Gut	0.680044398558786	DE(P)	0.280670297136262	Gut	0.233878015989189	0	0	0	0	2.73495747667572	5.13689226794999	4.20518436932036	0	0	0	0	5.19311497830095	3.17905190983101	5.61704603056524
ACAAAGATCTGCTTAT-1	5.42731914496876	1.10759965702062	0Xav_timecourse	0Xav	4	no_treatment_tc	0.711798878537	0.0160689549114669	NA	NA	NA	NA	2	Gut	0.651501049842207	Epiblast	0.317031284152977	Gut	0.230416930789449	0	0	4.39002342198086	0	0	3.56895445881351	2.92299941385074	3.25564003270244	0	0	0	4.312547823251	5.88199275580041	5.59545385493427
ACAACCAAGTCCCGGT-1	-9.14808827625304	3.79804965741652	0Xav_timecourse	0Xav	7	no_treatment_tc	0.711798878537	0.0154365232807028	NA	NA	NA	NA	10	Cardiomyocytes	0.795961657181004	Amnion	0.320987273249508	Neural crest	0.0934337943309229	0	0	0	0	2.80014497896567	4.51543584289631	4.55722092798844	5.69777516492642	3.77898549848485	3.98065889699947	0	0	0	0
ACAACCAGTAAGATAC-1	-8.34791749210906	1.80800640066327	0Xav_timecourse	0Xav	7	no_treatment_tc	0.711798878537	0.00647685105496042	NA	NA	NA	NA	6	Mesenchyme	0.432572514900416	YS Mesoderm	0.410798675061064	Neural crest	0.125401922135982	0	0	0	0	5.3709589280148	4.84139599982478	0	5.55268383486879	0	5.5248840938809	6.64407593656645	0	3.90517179234662	0
ACAACCAGTAAGTAGT-1	5.53339173215219	4.41810402716951	0Xav_timecourse	0Xav	3	no_treatment_tc	0.711798878537	0.0178907764676703	NA	NA	NA	NA	2	Gut	0.790638388120601	Epiblast	0.469675105201332	Gut	0.172530851011221	0	0	4.36154510196235	0	2.50760528041486	0	0	3.22716171268393	0	3.68444747136072	0	4.96281778169505	0	5.97012707993098
ACAACCAGTACCAATC-1	-4.76113450867234	2.19577740398887	0Xav_timecourse	0Xav	7	no_treatment_tc	0.711798878537	0.00241261478457007	NA	NA	NA	NA	9	Paraxial_mesoderm	0.707158047953272	Emergent Mesoderm	0.456682652749028	Neural crest	0.252362960195633	0	0	0	0	0	5.74964357757725	4.41367555024715	0	0	0	0	0	3.78916089117747	0
ACAACCAGTACGACTT-1	3.45275318870632	4.29366703884207	0Xav_timecourse	0Xav	7	no_treatment_tc	0.538779818924	0.0249495504902492	18	Gut	Embryonic	NA	3	Neural_crest	0.378101094550101	Emergent Mesoderm	0.227709359294952	Neural crest	0.24716339927388	0	0	6.78179159022962	0	0	4.58202465893306	0	4.26871023282199	0	4.04724771303622	0	0	4.40341774950027	0
ACAACCAGTTCTTAGG-1	-6.977753038642	2.79618435324482	0Xav_timecourse	0Xav	4	no_treatment_tc	0.711798878537	0.00887279884900551	NA	NA	NA	NA	6	Mesenchyme	0.427656116782984	Advanced Mesoderm	0.495647318766678	Amniochorionic mesoderm B	0.0788841321194647	0	0	0	0	5.41157022147264	4.50788882475891	3.17959460111524	0	0	6.79604515722541	4.59421745311536	0	3.6392554463201	0
ACAACCATCAAGCTGT-1	-6.47354899180469	1.81455681995953	0Xav_timecourse	0Xav	6	no_treatment_tc	0.455327284387	0.012250104135936	NA	NA	NA	NA	6	Paraxial_mesoderm	0.553774692611553	Emergent Mesoderm	0.68380350437546	Neural crest	0.124990586659696	0	0	0	0	3.06836739410163	5.18891141756623	3.45528320751902	0	0	6.44130041740217	0	0	3.91844171353379	0
ACAAGCTAGACGAAGA-1	6.7106145337363	6.46897296687223	0Xav_timecourse	0Xav	9	no_treatment_tc	0.483276562506	0.00384955099283523	NA	NA	NA	NA	5	Gut	0.653989064725418	Advanced Mesoderm	0.247918030141617	Gut	0.253652066891604	0	0	4.69760627787277	0	2.84366645632528	3.87653731470542	4.82354043539979	0	0	0	0	0	6.57479535279877	6.51385394410216
ACAAGCTAGACGCCAA-1	-5.93317487146448	3.1190119021856	0Xav_timecourse	0Xav	5	no_treatment_tc	0.711798878537	0.0222438475576351	47	NA	Neural_crest	NA	7	Surface_ectoderm	0.584179387084831	Emergent Mesoderm	0.424553031121564	Amniochorionic mesoderm B	0.0707556392343469	0	0	0	0	3.8749584909645	0	3.57598526566881	0	0	5.62059854076767	0	0	0	0
ACAAGCTAGACTCATC-1	4.00710001892826	0.710916952732272	0Xav_timecourse	0Xav	3	no_treatment_tc	0.538779818924	0.0195826382206598	NA	NA	NA	NA	2	Gut	0.687026949847411	Emergent Mesoderm	0.218381622325457	Gut	0.0685209663267306	0	4.5291316362443	0	0	0	4.5216252075661	3.87567016260334	0	0	0	0	0	2.56866966021056	6.15801783624951
ACAAGCTAGATTCGAA-1	4.92937174671128	3.06011662691914	0Xav_timecourse	0Xav	5	no_treatment_tc	0.764968622909	0.0206043127603963	NA	NA	NA	NA	3	Gut	0.717430163628348	DE(P)	0.37083496561451	Gut	0.0843630174918514	0	0	0	5.98902896510501	3.07455365438306	5.70380262011066	0	0	0	0	0	0	0	6.74863534122976
ACAAGCTAGCTCGGCT-1	-6.23055066824378	3.36539456010335	0Xav_timecourse	0Xav	5	no_treatment_tc	0.718091007515	0.017838829693547	NA	NA	NA	NA	7	Pharyngeal_mesoderm	0.237952618696802	Advanced Mesoderm	0.567703434009701	Neural crest	0.120609748752914	5.08503548740021	0	0	0	5.74858537831136	4.39468542001863	3.74873037505587	0	0	6.98369441677344	0	0	0	0
ACAAGCTAGCTGCGAA-1	-7.42376606527601	1.55588092944356	0Xav_timecourse	0Xav	8	no_treatment_tc	0.711798878537	0.00937547344208469	NA	NA	NA	NA	6	Endothelium	0.711889175021013	Hemogenic Endothelium	0.790955552544433	Hematoendothelial progenitors	0.0393447933303994	0	0	4.51053201682818	0	0	4.77151643215799	3.72426178351528	0	5.00307888862825	5.43485127928612	0	0	3.0997471244456	0
ACAAGCTAGGACTATA-1	-5.04106866060769	3.00422461222079	0Xav_timecourse	0Xav	5	no_treatment_tc	0.538779818924	0.015506550156929	NA	NA	NA	NA	7	Paraxial_mesoderm	0.230946552983729	Emergent Mesoderm	0.345511161408784	Neural crest	0.123953672802226	0	0	0	0	0	5.66549486335948	3.42366826485086	0	0	5.59944021369961	0	0	0	4.32779284142172
ACAAGCTCAATCCTTT-1	4.01502079220594	4.10759427237318	0Xav_timecourse	0Xav	5	no_treatment_tc	0.538779818924	0.0190192387457631	NA	NA	NA	NA	3	Gut	0.737031713960183	DE(P)	0.250243131349413	Gut	0.147920977240542	0	4.52143851228942	4.65251520345548	5.02804588128708	0	5.4236377169468	0	0	0	3.2966692943913	0	4.57503960472563	3.64523752988272	6.37277755967666
ACAAGCTCAGCGTAGA-1	-6.17629833154265	3.40693454830672	0Xav_timecourse	0Xav	5	no_treatment_tc	0.711798878537	0.0184894793739144	NA	NA	NA	NA	7	Mesenchyme	0.339171170748419	Advanced Mesoderm	0.58703777997635	Neural crest	0.221147451669153	0	0	0	0	4.91697105133749	0	4.39144309419835	0	0	5.88410453591998	0	0	3.76692843512867	0
ACAAGCTGTACAAGCG-1	-5.73346764335091	1.25908257953552	0Xav_timecourse	0Xav	2	no_treatment_tc	0.745876019111	0.00855375608686597	NA	NA	NA	NA	6	Gut	0.421721074146204	Emergent Mesoderm	0.312721846889684	Neural crest	0.0491972947157942	0	7.46950051963751	0	0	0	3.75715499844976	0	0	0	0	0	0	2.48668529441731	4.69689418856141
ACAAGCTGTACAGTAA-1	5.21698965554997	3.18595317318001	0Xav_timecourse	0Xav	4	no_treatment_tc	0.711798878537	0.0183103955373109	NA	NA	NA	NA	3	Paraxial_mesoderm	0.261364360497767	Emergent Mesoderm	0.47245720983229	Neural crest	0.159283579714844	0	0	0	0	0	5.62402443995755	0	0	0	0	5.42385672135502	0	3.6639605223258	5.19259975796634
ACAAGCTGTCATCCGG-1	-7.20054583700287	0.652596267874969	0Xav_timecourse	0Xav	3	no_treatment_tc	1	0.0159174568263668	23	Paraxial_mesoderm	Neural_crest	Emergent Mesoderm	6	Paraxial_mesoderm	0.448985931520981	Emergent Mesoderm	0.617646315987765	Neural crest	0.0592405931945262	0	4.29545828430155	0	0	3.25225559332323	5.37464545650663	0	0	0	5.34886551279132	0	0	3.70099172905632	0
ACAAGCTGTTTACCTT-1	6.16062128240493	2.98473700125583	0Xav_timecourse	0Xav	4	no_treatment_tc	0.455136239348	0.0257865155590588	26	Gut	Embryonic	NA	3	Gut	0.657888095964758	DE(P)	0.242959107397231	Gut	0.194601216732117	0	0	0	0	2.89241217776193	5.01083788674375	4.36488284178098	0	0	0	0	4.66887640057957	5.40899094333264	5.77720096951844
ACAAGCTGTTTATGCG-1	7.04056803545519	6.59920916212293	0Xav_timecourse	0Xav	9	no_treatment_tc	0.764968622909	0.0115423008199786	NA	NA	NA	NA	5	Gut	0.649981075209187	DE(P)	0.256874047431232	Gut	0.260806215561344	0	4.92559305453676	0	0	0	4.23560078253547	2.9106652265213	0	0	0	0	0	6.2471336233781	5.73628993226017
ACAAGCTTCATCTCTA-1	4.40165493788809	2.41082961364394	0Xav_timecourse	0Xav	5	no_treatment_tc	0.538779818924	0.0147614125035912	NA	NA	NA	NA	3	Gut	0.612810522622695	DE(P)	0.283465902533461	Neural crest	0.149052098706363	0	0	0	0	0	5.00888749923307	0	0	0	0	0	0	4.14168570494559	6.17938932309897
ACAAGCTTCCGACGGT-1	8.2647834137958	6.80523188609495	0Xav_timecourse	0Xav	8	no_treatment_tc	0.711798878537	0.0264629390924414	29	Gut	NA	NA	5	Gut	0.577702112298135	DE(P)	0.285614824354907	Gut	0.240685481743967	0	0	0	0	0	5.23296706502954	2.998405848183	0	0	0	0	0	6.33725677204547	6.181649029818
ACAAGCTTCTCATGCC-1	-5.42447880566964	3.30247497211037	0Xav_timecourse	0Xav	6	no_treatment_tc	0.711798878537	0.0176147195196408	NA	NA	NA	NA	7	Paraxial_mesoderm	0.394969367356721	Emergent Mesoderm	0.324848936720759	Neural crest	0.084987585306918	0	0	0	6.10727406113296	0	0	3.57880979031998	0	0	5.75672905369336	0	0	2.9542951312503	0
ACAAGCTTCTCTTCAA-1	5.28031709468063	1.29283116651596	0Xav_timecourse	0Xav	4	no_treatment_tc	0.711798878537	0.0277227622722949	28	NA	Embryonic	NA	2	Gut	0.538239593839885	Epiblast	0.315725851105692	Gut	0.24514917102067	0	0	0	0	0	4.38709717754049	3.74114213257772	0	0	0	0	0	6.40058643350524	5.73567088172052
ACACAGTAGACTAAGT-1	8.81526104372915	4.74476144124306	0Xav_timecourse	0Xav	8	no_treatment_tc	0.711798878537	0.0263737110016384	30	Gut	Embryonic	NA	5	Gut	0.652557089070241	DE(P)	0.259076207240638	Gut	0.194757103316972	0	0	0	0	2.74304146310224	3.77591232148239	0	0	0	3.24113537558555	0	5.20129171051941	6.47200177396526	5.62527943883492
ACACAGTAGCGTATGG-1	8.17918246320833	4.68410382961195	0Xav_timecourse	0Xav	7	no_treatment_tc	0.483276562506	0.0123324450080776	NA	NA	NA	NA	5	Gut	0.399138879934915	Epiblast	0.228532388515976	Gut	0.0622295383417313	0	0	5.09912665205232	0	3.24518683050483	0	3.63210264392221	0	0	3.74328074298814	0	0	6.98305996531945	6.72122228312043
ACACAGTAGGAGTCTG-1	2.63452799928535	4.62791485231532	0Xav_timecourse	0Xav	6	no_treatment_tc	0.538779818924	0.0154013150762849	NA	NA	NA	NA	3	Gut	0.603492450846408	Epiblast	0.326333586615082	Gut	0.0875378168650292	0	0	7.01462429490916	7.50771422653981	0	4.12811203552077	0	0	0	4.96764299166544	0	0	2.85764233148833	5.47424634265996
ACACAGTAGGTCACCC-1	3.60825400064641	1.35801508471128	0Xav_timecourse	0Xav	3	no_treatment_tc	0.517808190657	0.0195128985825084	NA	NA	NA	NA	2	Gut	0.623122077599914	DE(P)	0.266640436677753	Gut	0.153393145717319	0	0	5.37254603317957	0	0	3.86867928623444	0	0	0	4.01670012411538	0	4.61227265067193	2.59820958220199	5.71967588928953
ACACAGTAGTACGTCT-1	5.83591312483417	2.85820342195283	0Xav_timecourse	0Xav	5	no_treatment_tc	0.711798878537	0.0308341189068494	26	Surface_ectoderm	Embryonic	NA	3	Surface_ectoderm	0.649377308695333	DE(P)	0.247733093489623	Neural crest	0.107442660117276	0	4.9061077765538	0	0	0	4.90196198747562	3.57016045958975	0	0	3.68133855865568	0	0	3.63149228344318	4.4742850361606
ACACAGTGTTAGAGAT-1	4.42663584315139	2.9335851072941	0Xav_timecourse	0Xav	5	no_treatment_tc	0.711798878537	0.015937711605378	NA	NA	NA	NA	3	Gut	0.650203710956459	Epiblast	0.343493712330618	Gut	0.209152701514103	0	4.85134367115531	0	0	0	4.16135139915402	3.51539635419126	4.53347090047053	0	0	0	4.90494476359152	2.89088169512158	6.19839172617597
ACACAGTGTTATCCAG-1	8.71632222293836	4.7781708307817	0Xav_timecourse	0Xav	9	no_treatment_tc	0.711798878537	0.0258981180199252	30	Gut	Embryonic	NA	5	Gut	0.528475908656715	DE(P)	0.277299404162471	Gut	0.195890090455562	0	0	5.51152529687242	0	0	5.09289911613462	4.04450128874231	0	0	0	0	0	6.50234975035009	6.3281071028636
ACACAGTTCACGGTCG-1	-5.50046983849825	2.82518625779056	0Xav_timecourse	0Xav	5	no_treatment_tc	0.538779818924	0.0209095999761752	NA	NA	NA	NA	7	Forebrain_Midbrain_Hindbrain	0.211217577346725	Emergent Mesoderm	0.593346828138964	Neural crest	0.117042661891272	0	0	0	0	4.37068481205763	0	4.35435167153004	4.00046425578068	0	6.40573128413639	0	5.05737204632924	0	4.57194821349984
ACACCAAAGACAGCGT-1	-6.35741944243843	1.38168219678793	0Xav_timecourse	0Xav	6	no_treatment_tc	0.517808190657	0.0238603094447818	8	NA	Neural_crest	NA	6	Paraxial_mesoderm	0.441193875022174	Emergent Mesoderm	0.508939146708617	Neural crest	0.118627061544642	0	0	0	0	0	4.33203007191327	3.68607502695051	0	0	5.73199606149086	0	0	0	0
ACACCAAAGACGCATG-1	3.50688390972136	4.51837030854303	0Xav_timecourse	0Xav	6	no_treatment_tc	0.711798878537	0.0201613405610674	NA	NA	NA	NA	3	Gut	0.692244550415251	DE(P)	0.275858237804813	Neural crest	0.0618142838992362	0	0	4.81531980545846	0	0	3.99425084229112	4.43472616099099	0	0	4.14349857385914	0	4.73784420672861	0	5.84722206663466
ACACCAAAGATTGACA-1	-7.36105900394561	2.29473362586597	0Xav_timecourse	0Xav	4	no_treatment_tc	0.711798878537	0.0188871800164167	NA	NA	NA	NA	6	Mesenchyme	0.437436962157331	Advanced Mesoderm	0.492329236293673	Neural crest	0.129040463422331	0	0	0	0	6.16877346306088	3.69924517036467	3.0532901254019	0	0	5.62675985807815	0	0	3.51099136510642	0
ACACCAAAGCTAGTTC-1	2.93538270407806	3.06547796510097	0Xav_timecourse	0Xav	6	no_treatment_tc	0.538779818924	0.0190227611858947	NA	NA	NA	NA	2	Surface_ectoderm	0.537390881171763	Epiblast	0.280746383483711	Gut	0.0896927593909893	0	0	0	5.0961418603354	0	3.89954221933645	0	0	0	4.95810126044802	0	0	2.629072515304	4.84082565205288
ACACCAAAGGCCTGCT-1	4.57112715460723	1.81763667030362	0Xav_timecourse	0Xav	4	no_treatment_tc	0.711798878537	0.0152100117642569	NA	NA	NA	NA	2	Gut	0.82677663702712	Epiblast	0.397276604592008	Gut	0.201617711037198	0	4.50742667844916	4.63850336961522	0	0	5.18733909140967	3.17147936148511	0	0	0	0	5.24327840163426	3.63102171179986	6.69432937315068
ACACCAAAGTTCCATG-1	-6.2732838822378	3.24464420479296	0Xav_timecourse	0Xav	4	no_treatment_tc	0.711798878537	0.0175512357660906	NA	NA	NA	NA	7	Pharyngeal_mesoderm	0.413794772846567	Advanced Mesoderm	0.565844350569811	Neural crest	0.149619747782499	0	4.55955704397	4.69063373513606	0	5.90790231382293	0	0	0	0	6.35952163380036	3.95589340032516	0	3.28190205942381	0
ACACCAACAAGGATGC-1	9.35812203192138	4.91500175390561	0Xav_timecourse	0Xav	8	no_treatment_tc	0.711798878537	0.0132299882251709	NA	NA	NA	NA	5	Gut	0.720988567400436	DE(P)	0.213506640150065	Gut	0.270386208018621	0	4.51826234942894	0	0	0	4.51063877739055	3.86468373242779	0	0	0	0	0	6.52551569307997	5.45652236800624
ACACCAACACTTGGGC-1	4.68457925083807	3.78956721523	0Xav_timecourse	0Xav	7	no_treatment_tc	0.538779818924	0.0115181883807392	NA	NA	NA	NA	3	Gut	0.377288893620594	Emergent Mesoderm	0.29481911591346	Neural crest	0.113941123545615	0	0	6.0934305161283	0	0	4.86942288750407	3.53786191674855	3.87050253560024	0	0	0	0	2.91334725767886	5.12759241911216
ACACCAACACTTGTGA-1	-7.37318705230597	0.985176709424632	0Xav_timecourse	0Xav	6	no_treatment_tc	0.590532924772	0.00878676109476413	NA	NA	NA	NA	6	Pharyngeal_mesoderm	0.335789646369249	Emergent Mesoderm	0.46030218023143	Neural crest	0.179648312773577	0	0	0	0	3.20136880436799	4.23423966274814	0	0	0	5.76632440326896	0	0	2.96376995871569	0
ACACCAACATCTGGGC-1	-8.2503980209584	1.91199546752074	0Xav_timecourse	0Xav	6	no_treatment_tc	0.711798878537	0.00763741993829244	NA	NA	NA	NA	6	Mesenchyme	0.417351163090364	Advanced Mesoderm	0.461848732991596	Neural crest	0.0486388220651651	0	0	4.40348610031146	0	4.60470540172524	4.26176093198981	3.61580588702704	3.26910271103304	0	6.5759933822669	0	0	3.39211253954888	0
ACACCAAGTACGTGAG-1	7.30596106202572	4.56727838173535	0Xav_timecourse	0Xav	7	no_treatment_tc	0.483276562506	0.00788737297383047	NA	NA	NA	NA	5	Gut	0.438446620297659	Epiblast	0.236511157721675	Neural crest	0.103121167021567	0	4.93421222130095	0	0	0	5.33335746246275	4.2843144326162	0	0	0	0	0	4.57180760670175	5.59152699407083
ACACCAAGTATCCCTC-1	3.80987708068304	4.09203701817854	0Xav_timecourse	0Xav	6	no_treatment_tc	0.538779818924	0.0216128260732212	NA	NA	NA	NA	3	Gut	0.477309132502188	Epiblast	0.315811864656603	Gut	0.0657018742090634	0	4.48292600788983	0	7.60774922294019	0	4.87662702033285	3.8289575367179	3.47961930977747	0	0	0	5.21850594611816	2.52246403185609	5.13479655194093
ACACCAAGTGATTAGA-1	-5.43594007391151	2.81897612895925	0Xav_timecourse	0Xav	5	no_treatment_tc	0.538779818924	0.0219033818359249	NA	NA	NA	NA	7	Neural_crest	0.254616494594129	Emergent Mesoderm	0.539640582795213	Neural crest	0.0635867807546983	0	0	0	0	4.65361122315256	5.39991398225325	3.6642140403148	0	0	5.15170513563587	0	0	3.03969938124512	0
ACACCAATCAGCGTCG-1	3.2010649432039	3.4741063208995	0Xav_timecourse	0Xav	6	no_treatment_tc	0.538779818924	0.00978767883136006	NA	NA	NA	NA	3	Gut	0.444156550483703	Emergent Mesoderm	0.289274960837547	Neural crest	0.10878634678729	0	0	5.64293207391895	6.42127819382119	0	6.06893960161261	3.49066801761111	0	0	0	0	0	3.55139340671916	0
ACACCAATCATCGGGC-1	-5.53930380233599	3.25002512241199	0Xav_timecourse	0Xav	5	no_treatment_tc	0.48494111446	0.0187152629164109	NA	NA	NA	NA	7	Forebrain_Midbrain_Hindbrain	0.268382213532835	Emergent Mesoderm	0.52246954816238	Neural crest	0.152022153088994	0	0	0	0	5.69138278914174	4.2522924735859	3.60633742862314	3.93897804747483	0	7.07117127157279	0	0	3.6679295645178	0
ACACCAATCGTACCTC-1	-7.62822531493174	3.11322083300453	0Xav_timecourse	0Xav	5	no_treatment_tc	0.711798878537	0.0108444965127642	NA	NA	NA	NA	6	Mesenchyme	0.436907674216746	Advanced Mesoderm	0.570851081307309	Neural crest	0.177153600386016	5.56421519589008	0	0	0	4.86342677737485	0	0	0	0	5.20782172743593	5.42504159954886	0	0	4.22469165223311
ACACGCGAGCGGGTTA-1	8.01195736323306	6.45538942322553	0Xav_timecourse	0Xav	8	no_treatment_tc	0.711798878537	0.0220322134094275	29	NA	NA	NA	5	Pharyngeal_mesoderm	0.25357245838199	DE(P)	0.314111601111694	Gut	0.216602687954707	0	0	4.49840593339487	0	0	0	4.39879843212005	0	0	0	0	0	6.37107425050331	5.3029230086909
ACACGCGAGGCGACAT-1	3.82471019638965	4.51811626579003	0Xav_timecourse	0Xav	6	no_treatment_tc	0.483276562506	0.0146470897271898	NA	NA	NA	NA	3	Gut	0.580778372221503	Epiblast	0.387581968954741	Neural crest	0.0684975609375749	0	0	4.95419284422312	0	0	5.22114216973706	3.48716883609301	0	0	0	0	0	2.86265417702333	0
ACACGCGCAGTCAACT-1	2.84099713433396	2.95900975483296	0Xav_timecourse	0Xav	6	no_treatment_tc	0.538779818924	0.0194962596325268	7	Gut	Embryonic	NA	2	Gut	0.506418408571734	Epiblast	0.446745704790311	Gut	0.068402520634929	0	0	5.41231438346391	5.78784506129551	0	5.683170371924	4.3474174049708	0	0	0	0	0	3.32077571626412	4.16621566639677
ACACGCGCAGTCGCAC-1	2.57099158043812	4.91797549538841	0Xav_timecourse	0Xav	7	no_treatment_tc	0.538779818924	0.0108431080223372	NA	NA	NA	NA	3	Gut	0.549721391052953	Emergent Mesoderm	0.300614811569176	Neural crest	0.0968658478017008	0	0	7.24282240859505	0	0	5.22151382592468	0	0	0	3.59871467552351	0	0	0	5.07687630306208
ACACGCGGTACCGTCG-1	8.40086179571777	6.49336016940583	0Xav_timecourse	0Xav	8	no_treatment_tc	0.711798878537	0.0179860395252927	NA	NA	NA	NA	5	Gut	0.611239671123447	DE(P)	0.328742732640243	Gut	0.288470038683788	0	0	5.31598892839151	0	0	4.89670883598524	0	0	0	0	0	0	6.50962979517701	5.66275323977409
ACACGCGGTCGCACAC-1	9.09117012860394	4.74447582154011	0Xav_timecourse	0Xav	8	no_treatment_tc	0.711798878537	0.0228237018918555	30	Gut	Embryonic	NA	5	Gut	0.597974103123925	Epiblast	0.247474820384957	Gut	0.218393939401729	0	0	5.18423410333546	0	0	4.76443520428145	3.71721009520535	4.04985071405704	0	0	0	0	6.37636494759802	3.94066805522665
ACACGCGGTCTCCCTA-1	4.53046492691961	3.1074634963892	0Xav_timecourse	0Xav	4	no_treatment_tc	0.428519320958	0.0170544681193623	NA	NA	NA	NA	3	Surface_ectoderm	0.416828028941641	Epiblast	0.35086171495704	Gut	0.132829194443138	0	0	5.49907669704214	0	0	4.6780077338748	4.03205268891203	0	0	0	0	4.73757885293885	2.72351578446891	5.62473056313854
ACACGCGGTGGCACTC-1	5.2725249650284	3.08864524394753	0Xav_timecourse	0Xav	5	no_treatment_tc	0.711798878537	0.0205424654506117	NA	NA	NA	NA	3	Gut	0.415763652432592	DE(P)	0.285040294487102	Neural crest	0.110488595597663	0	0	4.87860211494962	0	0	4.05753315178227	3.4115781068195	0	0	0	0	0	4.16048912588016	6.09315333971515
ACACGCGGTTTCAGAC-1	-5.53404853155331	3.16911688188542	0Xav_timecourse	0Xav	6	no_treatment_tc	0.538779818924	0.0188678412346798	NA	NA	NA	NA	7	Pharyngeal_mesoderm	0.33100741836616	Emergent Mesoderm	0.619546676480565	Neural crest	0.0566214748035577	0	0	0	0	3.14785181153577	5.26923590244561	0	0	0	5.93487285718491	0	0	0	4.438892201524
ACACGCGTCACTGTTT-1	7.68392072883716	4.60789483908327	0Xav_timecourse	0Xav	9	no_treatment_tc	0.711798878537	0.0103878911029689	NA	NA	NA	NA	5	Def._endoderm	0.179611096218049	Advanced Mesoderm	0.376000501798658	Neural crest	0.106776896341348	0	0	0	0	0	0	0	4.01698763350463	0	0	0	6.16381783304365	5.75569547038804	4.5884715912238
ACACGCGTCATCGGGC-1	-4.91111397026756	2.48125749814445	0Xav_timecourse	0Xav	6	no_treatment_tc	0.764968622909	0.00712441531014772	NA	NA	NA	NA	7	Paraxial_mesoderm	0.397391904670329	Emergent Mesoderm	0.587584119246205	Neural crest	0.0925154933047456	0	0	5.14002752855486	0	0	0	0	0	0	5.16058239584616	0	5.7491142750258	0	0
ACACGCGTCGAACGGA-1	5.03900691590228	1.44039550415726	0Xav_timecourse	0Xav	6	no_treatment_tc	0.411389191877	0.0248090851371826	28	Gut	NA	NA	2	Forebrain_Midbrain_Hindbrain	0.387810498185548	DE(P)	0.299134458389734	Neural crest	0.0919104068195702	0	0	5.05367779457389	0	0	4.91857516937881	0	0	0	3.69783188550971	0	4.97620219584404	6.9369783667993	5.1767447009869
ACACGCGTCGGCATAT-1	5.951419004103	4.72198348477435	0Xav_timecourse	0Xav	5	no_treatment_tc	0.711798878537	0.0183933705979178	NA	NA	NA	NA	2	Gut	0.571460921018206	Epiblast	0.325900405325545	Gut	0.229201714508182	0	0	4.8485553386492	0	0	5.11431731293154	4.62166608754798	0	0	4.5795403670347	0	4.09534835441934	4.24733559300445	5.19134968853443
ACACGCGTCTGTCGTC-1	3.8257066811331	0.798665517258995	0Xav_timecourse	0Xav	6	no_treatment_tc	0.538779818924	0.0205028000627909	NA	NA	NA	NA	2	Gut	0.591798505104685	DE(P)	0.340898598878171	Gut	0.166933297290728	0	0	0	0	0	4.3756670363632	0	3.38153188600255	0	0	0	0	4.4821461040126	6.12822055942791
ACACTGAAGAGAGGGC-1	5.3165563785913	0.954274098428873	0Xav_timecourse	0Xav	4	no_treatment_tc	1	0.0144357561477246	NA	NA	NA	NA	2	Gut	0.717926909059122	Epiblast	0.423770814035017	Gut	0.199213628368704	0	0	0	0	0	3.62302011470585	2.97706506974309	0	0	0	0	5.0465101621185	6.25822712854137	5.46934165894062
ACACTGAAGTAACCGG-1	8.40484291470234	4.66058024412357	0Xav_timecourse	0Xav	9	no_treatment_tc	0.483276562506	0.0144280390228058	NA	NA	NA	NA	5	Gut	0.472715983104707	YS Mesoderm	0.281368522144606	Neural crest	0.0942602051131896	0	4.86212857592315	4.99320526708921	0	0	4.17213630392186	3.5261812589591	0	0	0	0	0	6.8756174142618	5.80513295713981
ACACTGAAGTTCACTG-1	5.41729405431436	4.90716026262817	0Xav_timecourse	0Xav	6	no_treatment_tc	0.711798878537	0.0226726038227644	6	Gut	Embryonic	NA	2	Gut	0.668937868159086	Epiblast	0.330428420661521	Gut	0.145142875912985	0	4.91189900675254	4.36418912440801	0	0	5.31082941984443	2.89716511627789	0	0	0	0	0	2.95143703071881	6.25970898964836
ACACTGACAGTCACGC-1	-6.22653937146588	1.73643298819986	0Xav_timecourse	0Xav	2	no_treatment_tc	0.711798878537	0.019936096984138	NA	NA	NA	NA	6	Neural_crest	0.158399773282762	Emergent Mesoderm	0.665294743313739	Neural crest	0.0835247230652871	0	6.43671193589009	0	0	3.73825301212561	3.68907694012264	3.72387085399833	0	0	3.1542999942258	0	0	3.09935619492865	0
ACACTGACATCCGATA-1	8.30917268095609	4.76589811998629	0Xav_timecourse	0Xav	9	no_treatment_tc	0.455136239348	0.0168820533654288	NA	NA	NA	NA	5	Gut	0.77064766802429	Advanced Mesoderm	0.29651559621476	Gut	0.245676071022398	0	0	0	0	3.01827927168902	0	3.4051950851064	0	0	0	0	0	6.75268132113642	5.39642770835879
ACACTGAGTACAGAAT-1	8.979141249377	4.6381123319773	0Xav_timecourse	0Xav	9	no_treatment_tc	0.745876019111	0.0207020773288602	NA	NA	NA	NA	5	Gut	0.47398934422171	YS Endoderm	0.472668108917998	Gut	0.27531279067669	0	0	5.39237253688155	0	0	0	0	0	0	3.35352669973704	0	0	6.5868010168499	5.73962569100619
ACACTGAGTGCTTATG-1	-5.91963865895451	3.73474921501715	0Xav_timecourse	0Xav	5	no_treatment_tc	0.571760059913	0.0133232494715291	NA	NA	NA	NA	7	Mesenchyme	0.378712770355166	Advanced Mesoderm	0.570425221562843	Neural crest	0.184069860962231	5.01557162894925	0	5.14672811046171	0	4.6692554621565	4.32565914729436	0	4.01234472118328	0	7.51574182206208	0	0	0	0
ACACTGATCGACCAAT-1	-5.53977234890582	3.74808627497374	0Xav_timecourse	0Xav	5	no_treatment_tc	0.517808190657	0.0136767059002773	NA	NA	NA	NA	7	Pharyngeal_mesoderm	0.14324407919731	Advanced Mesoderm	0.456443165408359	Neural crest	0.260873154175528	0	0	0	0	4.49102430907653	4.43312034182412	0	0	0	6.52646737448088	0	0	3.84992548726474	0
ACACTGATCGCTTGCT-1	-9.10945475336592	3.32027404450304	0Xav_timecourse	0Xav	7	no_treatment_tc	0.711798878537	0.00568182203386691	NA	NA	NA	NA	10	Cardiomyocytes	0.856897039060197	Advanced Mesoderm	0.482967248141996	Neural crest	0.117063197140535	0	0	0	0	4.10248701489102	4.04828304879537	4.4894028283084	6.93718802173131	0	5.29082282231693	0	0	2.77781334476293	0
ACACTGATCTACGCGG-1	-7.8767696893476	0.890544835019112	0Xav_timecourse	0Xav	5	no_treatment_tc	0.745876019111	0.0108726278568819	NA	NA	NA	NA	6	Mesenchyme	0.445108486756657	YS Mesoderm	0.407659769970793	Neural crest	0.0792430665992533	0	0	4.51610948595386	0	5.34709072412907	4.37586365554381	0	0	0	6.27204714838346	0	0	3.10539395151137	0
ACACTGATCTCTGGTC-1	6.15718874076551	3.11535374270686	0Xav_timecourse	0Xav	4	no_treatment_tc	0.711798878537	0.0218487821843709	NA	NA	NA	NA	3	Gut	0.386546886195142	Epiblast	0.26674270352226	Gut	0.231484946610543	0	0	0	0	0	4.6888848326396	3.35880927151042	4.37557040652853	0	0	0	0	4.10701823669576	6.44405425298833
ACAGAAAAGACCTTTG-1	-9.25438361826389	3.75721340587775	0Xav_timecourse	0Xav	7	no_treatment_tc	0.711798878537	0.0184456002664567	NA	NA	NA	NA	10	Cardiomyocytes	0.84339848681381	Advanced Mesoderm	0.426020190004321	Amniochorionic mesoderm B	0.0462105238630591	0	0	0	0	3.88488404902126	3.83346476629918	3.18750972133642	7.13674900355054	0	6.8886337290993	0	0	0	0
ACAGAAAAGCATTTGC-1	5.89917796699377	3.03139447326744	0Xav_timecourse	0Xav	5	no_treatment_tc	0.483276562506	0.0286959662795785	26	Gut	Embryonic	NA	3	Gut	0.724390291269742	DE(P)	0.351610811871943	Gut	0.168652294108011	0	0	4.84633290309106	0	0	5.11206850959802	3.37930889496095	0	0	0	0	0	3.84159880556557	6.21413650008508
ACAGAAAAGGTTCATC-1	8.56036437947536	5.08654199308478	0Xav_timecourse	0Xav	8	no_treatment_tc	0.711798878537	0.0246236573447365	30	NA	Embryonic	NA	5	Gut	0.440024241022619	YS Endoderm	0.441617588143419	Gut	0.275010047868242	0	0	4.51331666701992	0	0	4.37303615580559	4.41399117432607	4.05972172969452	0	0	0	0	6.3863561993628	5.03251704286478
ACAGAAACAAGCTACT-1	8.46457851967614	5.31587781705838	0Xav_timecourse	0Xav	8	no_treatment_tc	0.711798878537	0.016044112435142	NA	NA	NA	NA	5	Gut	0.680819490905557	DE(P)	0.26870497081509	Gut	0.280985117154519	0	0	4.71366122243903	0	0	4.57563583192961	3.24663721430892	0	0	3.35781531337485	0	0	6.59117615107408	4.8338053635377
ACAGAAACAGTAACCT-1	-6.62642928485881	2.34287969834212	0Xav_timecourse	0Xav	4	no_treatment_tc	0.711798878537	0.0062675675698744	NA	NA	NA	NA	6	Mesenchyme	0.443033262682535	Emergent Mesoderm	0.583825489044341	Neural crest	0.0637147416322197	0	0	0	0	5.62880232567183	5.05726662451341	0	0	0	6.26649368771712	0	0	3.50120379667282	0
ACAGAAACAGTGTGGA-1	-9.22197192781847	3.52658558366963	0Xav_timecourse	0Xav	7	no_treatment_tc	0.711798878537	0.0146187703304894	NA	NA	NA	NA	10	Cardiomyocytes	0.870879787285088	Advanced Mesoderm	0.342033971031135	Amniochorionic mesoderm B	0.0554792174892668	0	0	0	0	0	0	4.04341722583811	7.6631289654509	3.95121703668933	6.58863291990986	4.09157600390675	0	2.73477767151785	4.26341690715838
ACAGAAACATACCAGT-1	-9.84848452607014	3.53831804841275	0Xav_timecourse	0Xav	7	no_treatment_tc	0.711798878537	0.0137027696897327	NA	NA	NA	NA	10	Cardiomyocytes	0.920643879086438	Advanced Mesoderm	0.298367350634335	Amniochorionic mesoderm B	0.0639941988797024	0	0	0	0	2.89652197399592	3.92939283237607	4.36904654101117	7.35816873104234	0	5.57446456765995	5.6095347162173	0	2.65892312834363	4.18756236398416
ACAGAAAGTCCGTTTC-1	3.47249290791116	4.71598018038357	0Xav_timecourse	0Xav	9	no_treatment_tc	0.538779818924	0.0113261215937941	NA	NA	NA	NA	3	Gut	0.504796203905183	Emergent Mesoderm	0.26985597476876	Neural crest	0.0846076772749291	0	0	5.13329903664371	0	0	4.31223007347636	0	0	0	3.77745312757952	0	0	0	0
ACAGAAATCCGATAGT-1	4.50787348274429	2.03653653987439	0Xav_timecourse	0Xav	6	no_treatment_tc	0.483276562506	0.0160277218641001	NA	NA	NA	NA	2	Gut	0.308392543054462	Epiblast	0.457782374711856	Gut	0.0777621165579235	0	0	5.77965163278888	0	0	5.24453222801133	0	0	0	4.02179666484414	0	5.30016697517847	3.97406252397889	5.50270175961942
ACAGAAATCTAACACG-1	8.14391175626272	5.04520064705788	0Xav_timecourse	0Xav	8	no_treatment_tc	0.48688951509	0.0162080339225561	NA	NA	NA	NA	5	Gut	0.774584953208067	Epiblast	0.199843082489976	Gut	0.287335844690494	0	0	4.85144390878193	0	0	4.03037494561458	4.47128502063928	3.7170605195035	0	0	0	0	6.73154650875529	4.28854447722266
ACAGAAATCTACTGAG-1	-5.8520929449564	3.10073932215279	0Xav_timecourse	0Xav	5	no_treatment_tc	0.745876019111	0.0213722674538676	NA	NA	NA	NA	7	Neural_crest	0.284465113223372	Advanced Mesoderm	0.388162337206085	Neural crest	0.256505147508688	0	0	5.22291729865073	0	6.35316524599728	4.40184833548339	5.35561839859585	0	0	4.55415913163598	0	0	0	0
ACAGAAATCTATCGCC-1	-5.49612705143739	2.9181882977739	0Xav_timecourse	0Xav	5	no_treatment_tc	0.486762625976	0.0208538499219005	NA	NA	NA	NA	7	Paraxial_mesoderm	0.252558210624714	Emergent Mesoderm	0.4932874517915	Neural crest	0.0893227171923764	0	5.57972542993775	0	0	4.76869255718323	5.29272268147535	0	0	0	5.60240683174186	0	0	2.93350646697994	0
ACAGCCGAGACCACGA-1	-6.5606616493167	3.14189062424202	0Xav_timecourse	0Xav	4	no_treatment_tc	0.534527286195	0.0107146705236543	NA	NA	NA	NA	7	Pharyngeal_mesoderm	0.325039758402878	Advanced Mesoderm	0.394221500124194	Neural crest	0.125945060098827	0	0	0	0	6.08757543747387	0	3.3146031311149	0	0	5.89331888283846	0	0	2.69008847204522	4.21872770768575
ACAGCCGAGCGGATCA-1	3.93373153448323	0.699374500144996	0Xav_timecourse	0Xav	3	no_treatment_tc	0.711798878537	0.0185823651686046	NA	NA	NA	NA	2	Gut	0.665943237204385	Emergent Mesoderm	0.277278114766131	Neural crest	0.0837278433405879	0	0	5.36996072890886	0	0	5.23681026700489	0	3.55280620829555	0	0	0	0	2.59565093037418	6.40812014962691
ACAGCCGAGTCCCGGT-1	2.6202561874852	4.29563184043458	0Xav_timecourse	0Xav	6	no_treatment_tc	0.538779818924	0.0151587089164578	NA	NA	NA	NA	3	Gut	0.56051873825771	DE(P)	0.246997016603094	Neural crest	0.0915845678397874	0	0	6.63525328695891	6.50191836139297	0	4.21644931919727	4.65936367543126	0	0	3.68167237330044	0	0	3.6318285436744	5.56348825200211
ACAGCCGAGTGAGTGC-1	-6.81760377615813	1.27360236906345	0Xav_timecourse	0Xav	4	no_treatment_tc	0.711798878537	0.0112942784480526	NA	NA	NA	NA	6	Pharyngeal_mesoderm	0.318300989224505	Emergent Mesoderm	0.35998680553236	Neural crest	0.0803176072984991	0	5.03939655514485	0	0	0	4.75061609705023	4.10466105208746	0	0	3.13413256163595	0	0	3.07893457911111	5.51619554369147
ACAGCCGAGTTAGTGA-1	3.7383781797019	4.38643818687192	0Xav_timecourse	0Xav	6	no_treatment_tc	0.483276562506	0.0214807479774057	NA	NA	NA	NA	3	Gut	0.53467927732863	DE(P)	0.314105674306202	Neural crest	0.060820630677476	0	0	0	0	0	4.87817920450545	3.5465527335304	0	0	0	0	4.93610114293066	0	5.13634873611354
ACAGCCGCAAGTTGGG-1	2.40435521556762	3.20591320107347	0Xav_timecourse	0Xav	7	no_treatment_tc	0.538779818924	0.00682841648292185	NA	NA	NA	NA	3	Gut	0.543344884562665	Epiblast	0.351211048937824	Gut	0.0756596076125726	0	0	7.447461322858	5.27359654811022	0	4.7617490990293	3.43104186214851	0	0	4.62962319701547	0	5.50534246346679	3.49127939499686	4.33516643871936
ACAGCCGCACATTGTG-1	3.25566689466599	4.10587513992868	0Xav_timecourse	0Xav	6	no_treatment_tc	0.538779818924	0.0213783516634671	NA	NA	NA	NA	3	Gut	0.715878522346059	Epiblast	0.253673617464202	Gut	0.153641783894	0	0	0	0	0	5.43850793373973	4.10368136593663	0	0	4.61747616684482	0	5.49322977533689	2.79451638575569	4.32315562139622
ACAGCCGCAGCAATTC-1	-6.20624489267123	3.58468307286909	0Xav_timecourse	0Xav	5	no_treatment_tc	0.718091007515	0.0141063011926803	NA	NA	NA	NA	7	Mesenchyme	0.421653437443579	Advanced Mesoderm	0.641588216292467	Neural crest	0.170953748770177	4.20873356248646	0	0	0	4.77016122043607	4.89119528961929	4.24524024465653	0	0	6.70106971814282	0	0	2.93495784086415	0
ACAGCCGCATTCACAG-1	-5.92995651442611	3.15613878479212	0Xav_timecourse	0Xav	5	no_treatment_tc	0.711798878537	0.0225639742508108	47	NA	Embryonic	NA	7	Mesenchyme	0.358216111988824	Advanced Mesoderm	0.477905356937344	Neural crest	0.16331092270604	0	0	0	0	5.54820009040706	4.19675166795503	0	0	0	6.04629400289037	0	0	3.61198516711273	0
ACAGCCGGTCACCGAC-1	-5.94761638007966	1.25748355991014	0Xav_timecourse	0Xav	3	no_treatment_tc	0.711798878537	0.0151112309466477	NA	NA	NA	NA	6	Gut	0.603160907606464	Epiblast	0.401469871456395	Definitive endoderm	0.069619164853036	0	0	0	0	0	3.88616649864346	4.32524186832323	0	0	0	0	0	2.61569679461102	4.14433603025155
ACAGCCGGTTCACCGG-1	-6.18076495323568	1.42318656863488	0Xav_timecourse	0Xav	3	no_treatment_tc	0.711798878537	0.0240087853266726	8	NA	NA	Emergent Mesoderm	6	Pharyngeal_mesoderm	0.229395661390711	Emergent Mesoderm	0.675457424111778	Gut	0.0592707303234745	0	6.41129410918581	0	0	5.06211474504451	0	2.70923460007065	0	0	5.35308202854576	0	4.0987830094709	2.08471994100097	4.2891507979883
ACAGCCGGTTTACGTG-1	-0.55318056521791	1.2352182671482	0Xav_timecourse	0Xav	7	no_treatment_tc	0.538779818924	0.00651708365766301	NA	NA	NA	NA	7	Paraxial_mesoderm	0.494758412442135	DE(P)	0.239132815956046	Neural crest	0.0469107037245675	0	0	0	0	0	4.5368546150196	3.89089957005684	0	0	4.00207766912277	0	5.2804479794571	0	5.88657397201231
ACAGCCGTCAAGCCTA-1	4.88200677401492	3.0312602157045	0Xav_timecourse	0Xav	5	no_treatment_tc	0.538779818924	0.0206026843328062	NA	NA	NA	NA	3	Gut	0.676214995781582	DE(P)	0.333120229885789	Gut	0.193543930014921	0	0	0	0	0	4.81316133542806	3.48203507374814	0	0	0	0	0	3.9454838850829	5.47412312072343
ACAGCCGTCACCTCGT-1	2.63121907451719	4.22940242525817	0Xav_timecourse	0Xav	7	no_treatment_tc	0.48494111446	0.0152440810728265	NA	NA	NA	NA	3	Gut	0.548830533776265	Amnion	0.295413994226149	Gut	0.163058758291322	0	0	4.73612924881548	0	0	5.69030176218624	3.26910524068537	0	0	4.46570313392238	4.00138891400459	4.65865365008563	3.32785974357779	5.76681572194247
ACAGCCGTCAGAATAG-1	-2.2711179030611	1.78226931884696	0Xav_timecourse	0Xav	6	no_treatment_tc	0.486762625976	0.00453137905830425	NA	NA	NA	NA	4	Gut	0.530389752469309	Epiblast	0.459409776409363	Gut	0.0753638037169901	0	0	5.18225633659207	0	0	0	4.80542014122935	4.04787294731365	0	0	0	5.79161622443956	3.09071766939228	6.21867689616497
ACAGCCGTCTACGGTA-1	9.08098039521791	4.61352687841658	0Xav_timecourse	0Xav	8	no_treatment_tc	0.711798878537	0.0166332581591148	NA	NA	NA	NA	5	Gut	0.62765457017476	DE(P)	0.235428024119408	Gut	0.25940721307928	0	0	4.73686284124692	0	0	3.91579387807958	0	0	0	3.38101693218274	0	0	6.61483934435033	4.85723985130083
ACAGCCGTCTACTGAG-1	-9.54106533734175	3.60001860734223	0Xav_timecourse	0Xav	8	no_treatment_tc	0.711798878537	0.0165396527714676	NA	NA	NA	NA	10	Cardiomyocytes	0.573505067784653	Advanced Mesoderm	0.42406449347628	Neural crest	0.0717458545841398	3.85545186246551	0	0	0	4.41182278899381	3.85214584487565	0	5.46663403467498	0	6.00568602703562	0	0	2.5816761408432	0
ACAGCCGTCTTACGTT-1	2.14492249193931	1.08872026800399	0Xav_timecourse	0Xav	2	no_treatment_tc	0.711798878537	0.00608908736511866	NA	NA	NA	NA	3	Gut	0.467419343890551	Emergent Mesoderm	0.204957887100055	Neural crest	0.0503505245442834	0	0	4.9254548887453	0	3.07151506719781	4.7893658565312	0	0	0	3.56960897968112	0	0	3.51889615249875	5.45026318904698
ACAGGGACAAAGGAGA-1	6.27480953853137	2.83999582872942	0Xav_timecourse	0Xav	7	no_treatment_tc	0.711798878537	0.0179687099887356	NA	NA	NA	NA	3	Gut	0.585072896235635	Advanced Mesoderm	0.28875536407409	Gut	0.169708881621509	0	0	0	0	0	4.89092928605778	0	0	0	4.35615234016095	0	0	6.90913657208001	5.55209130421254
ACAGGGACAACAGATA-1	4.2292555611004	0.852497040389669	0Xav_timecourse	0Xav	3	no_treatment_tc	0.486762625976	0.0215439621820682	NA	NA	NA	NA	2	Gut	0.673429968758839	DE(P)	0.276331176845564	Gut	0.0405643801975449	0	0	0	5.0206807922858	0	4.50640436054383	3.17812610632409	0	0	3.28930420539001	0	0	3.23593465651139	6.00953308855132
ACAGGGACAACGATCT-1	3.29927050873788	3.26724123411643	0Xav_timecourse	0Xav	7	no_treatment_tc	0.492728266662	0.0103989027150992	NA	NA	NA	NA	2	Surface_ectoderm	0.382108843481297	DE(P)	0.232783603528192	Neural crest	0.11207203781865	0	0	0	6.93251517608737	0	5.55423027701068	0	0	0	3.42516637282452	0	0	0	6.28097119597308
ACAGGGACACACCGAC-1	6.08284085315747	2.51034343667567	0Xav_timecourse	0Xav	4	no_treatment_tc	0.711798878537	0.0160162995294559	NA	NA	NA	NA	3	Gut	0.581139733696602	DE(P)	0.277894269998373	Gut	0.153791703817908	0	0	0	0	0	5.0881237197462	3.75508584226438	3.40659875044561	0	0	0	0	6.16351061136686	5.74972870997452
ACAGGGACAGATACTC-1	5.34150923772898	1.2665856072007	0Xav_timecourse	0Xav	4	no_treatment_tc	1	0.0248763770618071	28	NA	NA	NA	2	Gut	0.538345574577123	DE(P)	0.321922487743206	Gut	0.210097422510542	0	0	0	0	0	4.22965990741421	3.98437432113143	0	0	3.69488296151737	0	0	6.24110973938102	5.17377449343082
ACAGGGACAGATCATC-1	8.67635943704093	5.27981404997752	0Xav_timecourse	0Xav	8	no_treatment_tc	0.711798878537	0.0217771031223157	NA	NA	NA	NA	5	Gut	0.60544084313353	DE(P)	0.223065040097385	Gut	0.180201873258513	0	0	0	0	0	3.93113115606421	0	0	0	0	0	4.6747245205017	6.63047580228616	5.78314129301355
ACAGGGACAGTTAGAA-1	-5.65027191938171	3.53803762067104	0Xav_timecourse	0Xav	5	no_treatment_tc	0.483276562506	0.0191197667368185	NA	NA	NA	NA	7	Mesenchyme	0.334585843175519	Advanced Mesoderm	0.494716679018588	Neural crest	0.216382457277784	0	0	0	0	4.62809700111884	4.28491149065004	0	0	0	6.62759681701301	0	0	0	0
ACAGGGAGTAGTTAGA-1	-10.4346044910663	4.10266440540672	0Xav_timecourse	0Xav	7	no_treatment_tc	0.711798878537	0.0203504506615546	NA	NA	NA	NA	10	Cardiomyocytes	0.923572603493762	Advanced Mesoderm	0.324374203157724	Neural crest	0.0376794673107333	0	4.75332351515462	0	0	4.80799435605244	0	4.79087675218766	7.72222506541	0	5.99780170559191	0	0	2.79286153912088	0
ACAGGGAGTGCCTAAT-1	-7.59367167764229	0.728853805525223	0Xav_timecourse	0Xav	6	no_treatment_tc	0.745876019111	0.0126646470584173	NA	NA	NA	NA	6	Pharyngeal_mesoderm	0.300844817058442	Emergent Mesoderm	0.625051670974912	Neural crest	0.0729897493015361	0	0	0	0	3.84655623811595	4.47770218996165	0	0	0	6.735709008536	0	0	3.60895739246365	4.73587172156974
ACAGGGAGTGGTCTAT-1	-6.02669213283411	1.06213329818848	0Xav_timecourse	0Xav	3	no_treatment_tc	0.486762625976	0.0124564508616053	NA	NA	NA	NA	6	Neural_crest	0.237535757465715	Emergent Mesoderm	0.642612653051052	Neural crest	0.151449584108068	0	6.06232630776821	0	0	0	5.37233403576692	0	0	0	0	0	0	0	5.630503567375
ACAGGGATCCCATACC-1	-5.34746051313845	3.21972868403302	0Xav_timecourse	0Xav	5	no_treatment_tc	0.538779818924	0.0177137236479406	NA	NA	NA	NA	7	Neural_crest	0.21414763309691	Advanced Mesoderm	0.341100347774575	Neural crest	0.14647524426293	0	0	0	0	5.52556906716446	4.26835960313847	0	0	0	5.6675870601698	0	0	3.6841092985648	0
ACAGGGATCTAGATCG-1	8.4508357286207	6.51667444207552	0Xav_timecourse	0Xav	8	no_treatment_tc	0.411389191877	0.0179483235520811	NA	NA	NA	NA	5	Gut	0.583353714180784	DE(P)	0.270880299751226	Gut	0.203328260688862	0	0	0	0	0	4.87699844743244	3.54538077575028	0	0	0	0	0	6.89510492687516	4.44950535232114
ACAGGGATCTTACGTT-1	5.16303978002924	2.74693356152715	0Xav_timecourse	0Xav	5	no_treatment_tc	0.711798878537	0.0191849044430049	NA	NA	NA	NA	3	Gut	0.60376574891654	DE(P)	0.316585545567947	Neural crest	0.0878913641436956	0	0	5.09430091985236	0	0	4.95948514498065	3.62727691172224	0	0	0	0	0	5.69790498091064	6.1297860841346
ACATCCCAGCACTCAT-1	-7.18598498665383	1.71710337291035	0Xav_timecourse	0Xav	5	no_treatment_tc	0.711798878537	0.0135438989171325	NA	NA	NA	NA	6	Pharyngeal_mesoderm	0.330968793782298	Advanced Mesoderm	0.4599961564318	Neural crest	0.118866234718539	0	0	0	0	5.35103119476326	4.92309885224003	0	0	0	5.84912510724658	4.60754303402324	0	0	0
ACATCCCCAAGTCGTT-1	-9.94939564684515	4.06097988167713	0Xav_timecourse	0Xav	7	no_treatment_tc	0.517808190657	0.0195356245465498	NA	NA	NA	NA	10	Cardiomyocytes	0.825392239858234	Advanced Mesoderm	0.568499860882538	Neural crest	0.0984231483110218	0	0	0	0	3.40786916088649	4.44074001926664	5.57681278072251	7.16081836711846	0	4.59328262820901	0	0	3.1702703152342	0
ACATCCCGTAGACAAT-1	4.74663281630907	1.31835915215323	0Xav_timecourse	0Xav	4	no_treatment_tc	0.711798878537	0.0207386017570333	NA	NA	NA	NA	2	Gut	0.699040381277497	Epiblast	0.297827795007753	Neural crest	0.0898128841204353	0	0	4.68644654175646	0	2.83250672020896	5.23605552064966	3.90218591192905	3.55206315247804	0	0	0	0	2.59490787455666	5.49422505225774
ACATCCCGTGACGTCC-1	-5.72371075291065	2.36316476134476	0Xav_timecourse	0Xav	3	no_treatment_tc	0.711798878537	0.014452537427498	NA	NA	NA	NA	6	Paraxial_mesoderm	0.719365743878873	Emergent Mesoderm	0.698425437253609	Neural crest	0.0887916143300997	0	5.52433179012511	0	0	3.11613095364344	0	0	0	0	5.21113817657352	0	0	0	0
ACATCCCGTGTTATCG-1	-6.673090133678	3.85553819976144	0Xav_timecourse	0Xav	5	no_treatment_tc	0.662360909929	0.0109729461051069	NA	NA	NA	NA	12	Neural_crest	0.195976546522564	YS Mesoderm	0.260917943952456	Neural crest	0.0983330615108013	0	0	0	0	0	0	3.58299439199042	0	0	0	0	0	3.6444196501229	0
ACATCCCTCAAGCCCG-1	-1.56059751561699	1.54183579351508	0Xav_timecourse	0Xav	6	no_treatment_tc	0.711798878537	0.0158927732472484	NA	NA	NA	NA	4	Gut	0.411912666356744	Epiblast	0.274267620635883	Neural crest	0.0769733902431254	0	0	6.42066213312448	0	0	0	4.5499950135727	0	0	0	0	0	3.92548035450302	5.45411959014356
ACATCCCTCGAGTCTA-1	-7.22945666014818	2.88630617819001	0Xav_timecourse	0Xav	4	no_treatment_tc	0.711798878537	0.0109275629190105	NA	NA	NA	NA	6	Mesenchyme	0.519755277159072	Advanced Mesoderm	0.557307251302191	Neural crest	0.105648403728178	0	5.58830761061524	0	0	6.19415474959735	4.49652057752565	0	3.50098986890205	0	6.0315216300504	0	0	4.13572525033063	0
ACATCCCTCGCACGAC-1	-6.41149179792182	3.04862411196506	0Xav_timecourse	0Xav	5	no_treatment_tc	0.711798878537	0.0124509612911801	NA	NA	NA	NA	7	Mesenchyme	0.308584493497921	Advanced Mesoderm	0.70347581059854	Neural crest	0.133381085199091	4.17499586186943	0	0	0	4.73601498252209	4.85720340753073	4.21124836256797	5.79116346739459	0	6.45570834534843	0	0	0	0
ACATCCCTCGGTCGAC-1	-10.7677966162459	3.90281137111564	0Xav_timecourse	0Xav	8	no_treatment_tc	0.711798878537	0.0207028011201682	NA	NA	NA	NA	10	Cardiomyocytes	0.942207139383582	Emergent Mesoderm	0.345071725242996	Neural crest	0.0437906053005411	0	0	0	0	4.93710723942875	4.03906506465689	4.48007737581682	7.37224668742632	0	4.87747234961584	0	0	0	0
ACATCCCTCGTGTGAT-1	-7.9294327363282	1.53867537068251	0Xav_timecourse	0Xav	4	no_treatment_tc	0.711798878537	0.0118078651310009	NA	NA	NA	NA	6	Mesenchyme	0.383001337891041	Advanced Mesoderm	0.486855746963107	Neural crest	0.165045482697463	0	0	0	0	6.08035505407532	0	0	0	0	6.08940764848599	0	0	0	0
ACATCGAAGTAATTGG-1	-5.57347307152919	3.67821614637564	0Xav_timecourse	0Xav	6	no_treatment_tc	0.538779818924	0.0162106463190778	NA	NA	NA	NA	7	Paraxial_mesoderm	0.238741651081055	Emergent Mesoderm	0.546811369936825	Neural crest	0.204701658308327	0	0	0	0	4.94548438417848	5.4691931328126	0	0	0	5.77933675070355	0	0	3.10838745249581	0
ACATCGAAGTAGCAAT-1	-7.41375381534938	2.39044087487525	0Xav_timecourse	0Xav	4	no_treatment_tc	0.483276562506	0.0179267633472232	NA	NA	NA	NA	6	Mesenchyme	0.477189646609733	Advanced Mesoderm	0.384251263668889	Amniochorionic mesoderm B	0.0613886535839494	0	4.32624839873615	0	0	5.06418872435891	3.63625612673486	2.99030108177209	4.00301375579935	0	6.21180894336226	3.72258475509131	0	2.36578642270241	0
ACATCGACAAATGGAT-1	-7.35765132959428	2.33510541298276	0Xav_timecourse	0Xav	4	no_treatment_tc	0.711798878537	0.0185526383321363	NA	NA	NA	NA	6	Mesenchyme	0.460580077524035	Advanced Mesoderm	0.420312303464898	Neural crest	0.130435702873264	0	4.34632440064032	0	0	6.09496683646624	0	3.01037708367627	0	0	5.58284341222148	0	0	2.38586242460658	0
ACATCGACAGACCTGC-1	4.88415411783278	1.55791265629585	0Xav_timecourse	0Xav	4	no_treatment_tc	0.711798878537	0.0174844099096101	NA	NA	NA	NA	2	Surface_ectoderm	0.314762230432308	Epiblast	0.258228186881423	Gut	0.0970453762548582	0	0	4.55297949856534	0	0	4.41318244089234	0	0	0	0	0	4.47550389983548	3.54418787357898	5.35850821010123
ACATCGACATATGCGT-1	5.86660793197476	2.50332958383856	0Xav_timecourse	0Xav	4	no_treatment_tc	0.711798878537	0.0207957754492301	NA	NA	NA	NA	3	Gut	0.571201111667799	DE(P)	0.2724094640265	Gut	0.261121955483141	0	0	0	0	2.69557344114586	4.40967472442951	3.76371967946675	0	0	4.78396969146991	4.49600335278597	5.15326808886701	4.0482769333343	4.6678442560376
ACATCGAGTAAGATCA-1	5.22634374622848	2.69797315871814	0Xav_timecourse	0Xav	4	no_treatment_tc	0.711798878537	0.0184871418975317	NA	NA	NA	NA	3	Pharyngeal_mesoderm	0.345562622569129	Advanced Mesoderm	0.246762253820018	Gut	0.065471854229264	0	0	0	0	0	4.84316805127632	3.51180692246024	3.84444754131193	0	3.62298502152617	0	5.98963278416587	3.97556971569593	6.01295472867344
ACATCGAGTGTGATGG-1	-4.8651194683463	2.50063180722646	0Xav_timecourse	0Xav	7	no_treatment_tc	0.764968622909	0.00669962697887256	NA	NA	NA	NA	7	Gut	0.460065704575756	Advanced Mesoderm	0.373525836896982	Neural crest	0.174146263774065	0	0	4.78753951236936	5.16307019020096	5.31437316503238	0	3.32051550423925	0	0	5.81246707751569	0	0	3.78208588856845	5.31072512420898
ACATCGAGTTCGGACC-1	5.2165509818044	2.96648079346647	0Xav_timecourse	0Xav	5	no_treatment_tc	0.711798878537	0.021671674205326	NA	NA	NA	NA	3	Gut	0.464805449316782	Epiblast	0.215689550462581	Gut	0.217544968286243	0	0	5.93702752065489	5.22570805399626	0	4.71344698095937	3.38315336803454	0	0	0	0	4.7727017774348	3.44297727692692	6.97882213106541
ACATCGATCAGACCCG-1	-9.81971124660641	4.12232369154914	0Xav_timecourse	0Xav	8	no_treatment_tc	0.711798878537	0.0146150226270728	NA	NA	NA	NA	10	Cardiomyocytes	0.440612994508248	Advanced Mesoderm	0.601120757741391	Neural crest	0.134602388660374	0	0	0	0	5.28581635329504	4.1355781239819	4.5776674737713	6.11055559063772	0	6.35849669361186	0	0	2.86510841994945	0
ACATCGATCGGTCATA-1	5.85811240632749	3.89763700829937	0Xav_timecourse	0Xav	6	no_treatment_tc	0.711798878537	0.00308130557336685	NA	NA	NA	NA	2	Forebrain_Midbrain_Hindbrain	0.461160400259484	DE(P)	0.355558536716622	Gut	0.149783150985422	0	4.42635480314063	0	0	0	4.4176875008495	4.17322556290303	0	0	0	0	0	6.43153667345809	6.27573550316572
ACATCGATCTAAACGC-1	-5.5146677003882	2.35094593729195	0Xav_timecourse	0Xav	6	no_treatment_tc	0.483276562506	0.0138082838272585	NA	NA	NA	NA	7	Paraxial_mesoderm	0.4758707604417	Emergent Mesoderm	0.627139754899786	Neural crest	0.134069871159622	0	0	0	6.26216503876334	0	4.37862049324986	3.73266544828709	4.75225097165332	0	4.93417755657564	0	0	0	4.63679002485794
ACATCGATCTCTGCTG-1	-6.72254459884492	4.11816422258197	0Xav_timecourse	0Xav	6	no_treatment_tc	0.483276562506	0.0185296815785563	NA	NA	NA	NA	12	Endothelium	0.71148929094551	Hemogenic Endothelium	0.87458029105934	Hematoendothelial progenitors	0.0519877198044762	0	0	0	0	0	0	4.16696055041093	0	4.75888525651273	0	0	0	0	0
ACATGCAAGAACAGGA-1	5.9325019247346	4.078499472353	0Xav_timecourse	0Xav	4	no_treatment_tc	0.711798878537	0.00441611273947492	NA	NA	NA	NA	2	Gut	0.489685568062845	DE(P)	0.264913817798289	Gut	0.235510348046077	0	0	0	0	2.6451527032475	3.67802356162765	3.71267880566972	3.36470913551657	0	0	0	4.42161692606514	3.48941511842138	5.52549583547582
ACATGCAAGATCGCCC-1	8.30808593231568	5.09609780090808	0Xav_timecourse	0Xav	8	no_treatment_tc	0.538779818924	0.018801768161273	NA	NA	NA	NA	5	Gut	0.703985961397805	Epiblast	0.252144454968911	Gut	0.197007031370769	0	4.54810898230145	0	0	0	3.85811671030016	4.8048108647251	0	0	3.32333976440332	0	4.60171007473765	6.55599424471184	6.17735058123305
ACATGCAAGCTGTCCG-1	-8.04288577912517	2.87580533499379	0Xav_timecourse	0Xav	8	no_treatment_tc	0.711798878537	0.00723975692891232	NA	NA	NA	NA	10	Mesenchyme	0.601735838559274	Advanced Mesoderm	0.489568868563426	Neural crest	0.139793510782355	0	0	0	0	4.6140510815441	0	0	3.40835480376206	0	6.99192253956249	0	0	0	3.97983876148122
ACATGCAAGTAGAGTT-1	5.42537567687275	5.12814139250581	0Xav_timecourse	0Xav	5	no_treatment_tc	0.711798878537	0.0152832275226912	NA	NA	NA	NA	2	Gut	0.17180497681084	Emergent Mesoderm	0.292449837833992	Gut	0.155565412895163	0	0	6.7798224170451	0	0	4.71233725955761	0	0	0	0	0	0	0	5.88146894354825
ACATGCAAGTCCGTCG-1	-7.17189509100363	1.0561363164185	0Xav_timecourse	0Xav	6	no_treatment_tc	0.517808190657	0.007144500229743	NA	NA	NA	NA	6	Pharyngeal_mesoderm	0.282075349923719	Emergent Mesoderm	0.564897759203021	Neural crest	0.093391796051039	0	0	0	0	0	5.09944844349211	0	0	0	4.16220901523402	0	0	3.82897873945967	0
ACATGCAGTCTCAGGC-1	-5.08764270725319	2.9237428473994	0Xav_timecourse	0Xav	6	no_treatment_tc	0.486762625976	0.0176197697591299	NA	NA	NA	NA	7	Mesenchyme	0.374775665412922	Emergent Mesoderm	0.663459421043575	Neural crest	0.0907498078906686	0	0	0	0	0	4.35894301263647	0	0	0	4.51098732673955	0	0	3.08847330860402	0
ACATGCATCGACATCA-1	2.88311326151167	4.66752269119817	0Xav_timecourse	0Xav	6	no_treatment_tc	0.745876019111	0.0171346151396228	NA	NA	NA	NA	3	Gut	0.831030047966626	DE(P)	0.259139991541985	Neural crest	0.10290513788856	0	0	6.78935527035296	7.16488594818456	0	6.19092520712608	0	0	0	4.05475436845129	0	0	3.31906161031568	4.84770084595621
ACATGCATCTCTCGAC-1	7.7842890872222	6.5139115094028	0Xav_timecourse	0Xav	8	no_treatment_tc	0.662360909929	0.0175161068581844	NA	NA	NA	NA	5	Gut	0.446169948976939	Epiblast	0.436228434700397	Gut	0.220217170660141	0	0	4.25316867995072	0	0	3.43209971678337	3.86328524977044	0	0	0	0	0	6.11884040777113	5.60848726951193
ACATTTCAGATAGCAT-1	-7.38588456576468	2.45874398463956	0Xav_timecourse	0Xav	4	no_treatment_tc	0.711798878537	0.016513270580112	NA	NA	NA	NA	6	Pharyngeal_mesoderm	0.403123818428065	Advanced Mesoderm	0.617675504707372	Neural crest	0.174176684553983	0	0	0	0	5.03101803477775	4.96985136569688	0	0	0	6.03902010200053	0	0	2.61436941058733	0
ACATTTCAGCCTGACC-1	7.77577466678689	6.38786035985655	0Xav_timecourse	0Xav	8	no_treatment_tc	0.711798878537	0.0171990424386625	NA	NA	NA	NA	5	Gut	0.541895290890169	Amnion	0.238396645176463	Gut	0.18202000103896	0	0	4.10287369462343	0	0	4.35541922847986	3.99397713256456	0	0	0	0	0	5.9632959740436	5.70372763178541
ACATTTCAGCGAATGC-1	-5.60479833585248	3.49887111583719	0Xav_timecourse	0Xav	5	no_treatment_tc	0.486762625976	0.0190331552510378	NA	NA	NA	NA	7	Forebrain_Midbrain_Hindbrain	0.302698462472426	Emergent Mesoderm	0.577220673810374	Neural crest	0.21815665291676	0	0	0	0	5.19805471388209	4.29658786499173	0	0	0	6.05224141780935	0	0	0	0
ACATTTCAGGCAGCTA-1	8.38979586098002	5.70502189021544	0Xav_timecourse	0Xav	7	no_treatment_tc	0.711798878537	0.00587510904841742	NA	NA	NA	NA	5	Surface_ectoderm	0.322792491859397	DE(P)	0.274000237978408	Gut	0.208455450401442	0	0	0	0	2.84630015978935	4.96410543294489	0	3.56585659205842	0	4.02730042650842	0	0	6.5774828770014	4.82024690401334
ACATTTCAGGTAAGGA-1	-5.82465178997566	1.24181025730535	0Xav_timecourse	0Xav	2	no_treatment_tc	0.711798878537	0.0112881431347865	NA	NA	NA	NA	6	Gut	0.634049564262507	Emergent Mesoderm	0.586449959425255	Neural crest	0.127946086151571	0	5.89719030130602	0	0	0	0	0	0	0	0	0	0	0	0
ACATTTCCAACCAATC-1	-6.96035849398189	0.524469094500993	0Xav_timecourse	0Xav	3	no_treatment_tc	0.711798878537	0.0121144923577767	NA	NA	NA	NA	6	Pharyngeal_mesoderm	0.225219692455693	Epiblast	0.296265528549588	Gut	0.0473874808965448	0	6.20533791800324	0	0	2.56009310420152	0	4.31274632424588	0	0	3.73767662187396	0	0	3.90998961004712	5.43862884568765
ACATTTCCAACCACAT-1	4.73682779145361	3.08101837132906	0Xav_timecourse	0Xav	6	no_treatment_tc	0.48494111446	0.019641405776042	NA	NA	NA	NA	3	Forebrain_Midbrain_Hindbrain	0.28492292761644	Emergent Mesoderm	0.322030129181085	Neural crest	0.195108339052156	0	0	5.45003899180964	0	0	4.62897002864229	0	4.31565560253121	0	0	0	0	0	4.88713956025038
ACATTTCCACGAAGAC-1	5.30759591385492	3.15580675189816	0Xav_timecourse	0Xav	5	no_treatment_tc	0.745876019111	0.0191366567892932	NA	NA	NA	NA	3	Forebrain_Midbrain_Hindbrain	0.528142232064693	Epiblast	0.296463270140588	Neural crest	0.105734474406683	0	4.69454197316933	0	0	0	5.37727039276425	0	0	0	3.4697727552712	0	0	3.82063593235206	5.63543992437233
ACATTTCCACTTGGGC-1	-4.95172582998321	3.1280548955489	0Xav_timecourse	0Xav	5	no_treatment_tc	0.764968622909	0.0105200770472264	NA	NA	NA	NA	7	Paraxial_mesoderm	0.36664026169545	Emergent Mesoderm	0.717240577959295	Neural crest	0.0726738190973312	0	4.84330169726079	4.97437838842685	0	5.0529815620629	5.24154051845998	3.50735438029674	0	0	5.39729852747446	0	0	2.88283972122706	0
ACATTTCCAGGTGACA-1	-8.04033833965748	1.29682957033857	0Xav_timecourse	0Xav	4	no_treatment_tc	0.711798878537	0.012871616246503	42	Mesenchyme	Neural_crest	NA	6	Mesenchyme	0.46058980689067	Advanced Mesoderm	0.440005751516578	Neural crest	0.0936813528214436	0	4.14876434055641	0	0	5.79664824493482	4.13628487087874	0	4.2231692989527	0	6.29474215741813	0	4.20236543299262	2.18830236452268	0
ACATTTCCATTGGATC-1	-5.4664580839117	3.30488790628891	0Xav_timecourse	0Xav	5	no_treatment_tc	0.517808190657	0.0180639586514221	NA	NA	NA	NA	7	Paraxial_mesoderm	0.386441602195644	Emergent Mesoderm	0.502618661580602	Neural crest	0.22410481617357	0	0	0	0	4.77704942495004	0	0	0	0	5.83349168427977	0	0	3.84925452905707	0
ACATTTCGTGAATTGA-1	-5.52560789666239	3.43521030363601	0Xav_timecourse	0Xav	5	no_treatment_tc	0.711798878537	0.0183826278928601	NA	NA	NA	NA	7	Mesenchyme	0.328720727880004	Emergent Mesoderm	0.496162531356887	Neural crest	0.104604532876636	0	0	0	0	5.88905733277077	4.22739498119422	4.26736860078472	0	0	6.07734972874431	0	0	2.95692527716178	0
ACATTTCGTGATTAGA-1	-7.4176527026443	2.38042164588793	0Xav_timecourse	0Xav	7	no_treatment_tc	0.483276562506	0.0181061549452982	NA	NA	NA	NA	6	Cardiomyocytes	0.348394381325317	Advanced Mesoderm	0.425073389196633	Neural crest	0.169515034506912	0	0	0	0	4.12825991425322	4.07376403772523	3.42780899276247	5.69187782613412	0	6.00839828629547	0	0	2.80329433369279	0
ACATTTCGTTCGAGCC-1	3.36601145952197	4.18689163443478	0Xav_timecourse	0Xav	7	no_treatment_tc	0.538779818924	0.0233294164493349	18	Gut	NA	NA	3	Gut	0.527794625732445	Emergent Mesoderm	0.324062990056666	Neural crest	0.083569371822508	0	0	5.72849254345837	0	0	4.22153747663615	0	0	0	3.68676053073931	0	0	0	5.56862609731165
ACATTTCTCAACACCA-1	-6.2987637140493	2.85611913911472	0Xav_timecourse	0Xav	5	no_treatment_tc	0.483276562506	0.0105278721383697	NA	NA	NA	NA	7	Neural_crest	0.352717891017581	Advanced Mesoderm	0.447658515587566	Neural crest	0.172499375269072	0	0	0	0	5.23517666877646	4.88734524924303	3.55565082027035	0	0	6.64843913410855	4.28793449358957	0	3.61687554521058	0
ACATTTCTCACCCTGT-1	4.99942551499634	1.28303069872162	0Xav_timecourse	0Xav	4	no_treatment_tc	0.486762625976	0.0262227448414416	28	Gut	Embryonic	NA	2	Gut	0.679848044144042	Epiblast	0.228297818956762	Gut	0.21159848420943	0	0	5.53612726989847	0	0	4.71505830673112	2.98800328910134	0	0	0	0	4.3775516985016	3.95187465844699	5.66194859782203
ACATTTCTCCATCAGA-1	4.48486668395123	2.23210279554123	0Xav_timecourse	0Xav	3	no_treatment_tc	0.538779818924	0.0157940503756605	NA	NA	NA	NA	3	Gut	0.833406779709576	DE(P)	0.231752696218742	Gut	0.133494526284496	0	5.66983472362939	4.71576486731842	0	0	0	3.2487408591883	0	0	4.04298387036968	0	4.63828926858856	3.30729111223407	5.52399801665076
ACCAAACAGACCATAA-1	-5.66708708926809	3.61853364515028	0Xav_timecourse	0Xav	5	no_treatment_tc	0.711798878537	0.0181980995577726	NA	NA	NA	NA	7	Mesenchyme	0.402220253321302	Advanced Mesoderm	0.445574996221547	Neural crest	0.166991779963387	4.24945176070737	0	0	0	6.76967878031192	4.9322089753405	3.60019069815474	0	0	6.33723002397931	0	0	3.66173927130805	0
ACCAAACAGCTTCTAG-1	-5.80852603915844	2.22810088675956	0Xav_timecourse	0Xav	5	no_treatment_tc	0.483276562506	0.0153267617899444	NA	NA	NA	NA	7	Gut	0.381085021783458	Emergent Mesoderm	0.196039256304181	Neural crest	0.0371361276278123	0	0	4.99659228836332	0	0	5.2639836443792	0	0	0	0	0	0	3.99351394034676	4.43369285680406
ACCAAACAGGGTGAGG-1	7.93386832116329	6.51702978327637	0Xav_timecourse	0Xav	8	no_treatment_tc	0.48494111446	0.0214498853298884	NA	NA	NA	NA	5	Gut	0.56508701952356	DE(P)	0.329431688522825	Gut	0.22620271515402	0	0	4.42413416421954	0	0	3.60306520105219	3.63673795734805	0	0	0	0	5.427204091384	6.29486644713512	6.54389906997857
ACCAAACAGTTGCTCA-1	-5.87054803278071	1.23981108206174	0Xav_timecourse	0Xav	3	no_treatment_tc	0.711798878537	0.0126750541353572	NA	NA	NA	NA	6	Rostral_neurectoderm	0.307756963700016	Emergent Mesoderm	0.390057481915919	Neural crest	0.0651770338735692	0	5.30349727017276	4.75115674813178	0	0	5.01570563121239	0	3.61677335885336	0	0	0	0	2.65961808093198	0
ACCAAACCAATACGAA-1	7.77379039729777	6.30941035394197	0Xav_timecourse	0Xav	8	no_treatment_tc	0.711798878537	0.0160353230331692	NA	NA	NA	NA	5	Gut	0.482416173549982	DE(P)	0.251934557310992	Gut	0.225574792146804	0	4.24038853427853	4.37146522544459	0	0	4.62995536047506	4.82578705731321	0	0	3.01561931638041	0	4.29398962671474	6.24073230594826	5.86292479855762
ACCAAACCAATTGAAG-1	6.99704043445633	6.49014500292266	0Xav_timecourse	0Xav	8	no_treatment_tc	0.711798878537	0.00969014197651282	NA	NA	NA	NA	5	Gut	0.566228247100983	DE(P)	0.267883827193814	Gut	0.217587148125005	0	0	0	0	2.92191290852315	0	3.30882872194053	0	0	0	0	0	6.65458072648701	5.58497642770067
ACCAAACCAGAACTAA-1	5.82960875299888	2.75880287593136	0Xav_timecourse	0Xav	4	no_treatment_tc	0.711798878537	0.0303517051578599	26	Gut	Embryonic	NA	3	Gut	0.533227848907098	Amnion	0.265181617959998	Gut	0.192106890329863	0	0	0	0	0	3.83019241130682	4.67153022422304	0	0	2.62344254384224	0	0	4.8428598877743	5.94189045595967
ACCAAACCAGCTGCCA-1	-5.71117767796903	3.60550419859092	0Xav_timecourse	0Xav	5	no_treatment_tc	0.711798878537	0.0184966588503155	NA	NA	NA	NA	7	Mesenchyme	0.470062537187083	Advanced Mesoderm	0.604777728496474	Neural crest	0.148409568813229	4.84882061082072	0	0	0	6.00295296952527	0	4.1995595482681	0	0	5.22236577260861	0	0	2.88962073171364	0
ACCAAACGTACGTGTT-1	8.05435130039568	6.33885513313562	0Xav_timecourse	0Xav	8	no_treatment_tc	0.483276562506	0.0178336168462213	NA	NA	NA	NA	5	Gut	0.534566599598365	Epiblast	0.240176928864556	Gut	0.175515958390881	0	0	0	0	3.38785905570819	0	3.09341419684042	0	0	0	0	0	6.43461427758688	0
ACCAAACGTCCAGGTC-1	-10.274589182809	4.01533699647727	0Xav_timecourse	0Xav	8	no_treatment_tc	0.711798878537	0.0223166719201152	32	Cardiomyocytes	NA	Emergent Mesoderm	10	Cardiomyocytes	0.921112881053558	Emergent Mesoderm	0.52683114669755	Amniochorionic mesoderm B	0.0347989889846112	0	0	0	0	4.90528713417885	3.76151831753604	4.88803688490656	7.41443420288508	0	5.28592293059956	0	0	2.4910486135036	0
ACCAAACGTGAGTGAC-1	-8.00660728867345	1.18247434082015	0Xav_timecourse	0Xav	4	no_treatment_tc	0.745876019111	0.0131867089909493	42	Mesenchyme	Neural_crest	Advanced Mesoderm	6	Mesenchyme	0.493333721158598	Advanced Mesoderm	0.476763489560427	Neural crest	0.164059955343532	0	0	0	0	5.67470534889383	4.1569765846346	0	3.84366215852353	0	6.00596414041406	0	0	2.20867633956661	0
ACCAAACGTTCTGAGT-1	5.41200963198602	1.4079652106106	0Xav_timecourse	0Xav	4	no_treatment_tc	0.711798878537	0.0200348179520385	NA	NA	NA	NA	2	Gut	0.432539307322622	Epiblast	0.273083936515994	Gut	0.208808871776421	0	0	0	0	0	5.17380120895914	4.12516882554299	0	0	0	0	0	5.19854562740336	5.43197074056723
ACCAAACTCATTCGTT-1	5.42484559409189	2.71846841782436	0Xav_timecourse	0Xav	4	no_treatment_tc	0.534527286195	0.0211110475293245	NA	NA	NA	NA	3	Gut	0.643909744426266	DE(P)	0.353780068906659	Gut	0.189648873839973	0	0	4.55897429733926	0	2.70503447579177	5.91404793317527	3.77329359218873	0	0	0	0	4.48149869860941	3.83597151103796	4.67741816875958
ACCAAACTCCTGGCTT-1	1.23574837950532	1.0070436214566	0Xav_timecourse	0Xav	3	no_treatment_tc	0.711798878537	0.00608579087531701	NA	NA	NA	NA	3	Gut	0.567034620362035	Epiblast	0.251861354986528	Gut	0.100036174847916	0	4.18850994318896	0	4.69511731218661	0	0	0	3.18520324507659	0	2.96374072529083	0	0	2.90617457915386	5.12036524844735
ACCAAACTCGAAGCAG-1	-6.2314491252247	1.44920786197951	0Xav_timecourse	0Xav	5	no_treatment_tc	1	0.0246167175940908	8	NA	Neural_crest	Emergent Mesoderm	6	Forebrain_Midbrain_Hindbrain	0.474971584819745	Emergent Mesoderm	0.549422411993271	Neural crest	0.0988759776809052	0	0	0	0	5.64449498573878	4.89179406033181	4.64883364189324	0	0	5.73774428443878	0	0	3.62132435629936	0
ACCAAACTCGTAGCCG-1	6.18685477642311	2.80344674371196	0Xav_timecourse	0Xav	5	no_treatment_tc	0.711798878537	0.023199696809709	26	NA	Embryonic	NA	3	Gut	0.483057529082635	DE(P)	0.243407090129779	Gut	0.209533339735086	0	0	0	0	0	5.17445082762073	3.44098107213924	0	0	3.55215917120517	0	0	6.78906923815428	5.43262035922882
ACCAACAAGAGGTGCT-1	5.58290472378158	3.06344303234597	0Xav_timecourse	0Xav	4	no_treatment_tc	0.711798878537	0.0221499343130621	26	Gut	Embryonic	NA	3	Gut	0.653471965914413	DE(P)	0.25902750244074	Gut	0.148463640902101	0	0	0	0	0	4.40120232345301	0	3.40675825806202	0	3.18529573827625	0	0	4.99225207428359	6.0365573243543
ACCAACAAGATGGTCG-1	6.02747649144204	3.17018156734044	0Xav_timecourse	0Xav	4	no_treatment_tc	0.711798878537	0.0226411604260826	26	Gut	NA	NA	3	Gut	0.573554944467873	DE(P)	0.264365112367853	Gut	0.188348904793768	0	0	0	0	0	4.6340772858909	0	0	0	0	0	0	6.48989765245899	5.80277395114103
ACCAACAAGGAACGCT-1	8.90778614714	4.63370755968388	0Xav_timecourse	0Xav	8	no_treatment_tc	0.483276562506	0.0211934659522748	NA	NA	NA	NA	5	Gut	0.544138143483436	Epiblast	0.3587445419959	Gut	0.219960751769454	0	0	0	0	0	3.62745987758479	0	0	0	0	0	0	6.31991335968435	5.80881802294415
ACCAACAAGGCATGCA-1	-7.56111724844643	1.75727843925983	0Xav_timecourse	0Xav	4	no_treatment_tc	0.711798878537	0.0127297035985507	NA	NA	NA	NA	6	Pharyngeal_mesoderm	0.353765227478576	Emergent Mesoderm	0.370865417530793	Neural crest	0.108374930398658	0	0	0	0	5.52105421634325	4.76916340933626	0	0	0	5.0768911110171	0	0	3.49869370530381	0
ACCAACAAGTCGAAGC-1	4.13632055566817	0.660541096957391	0Xav_timecourse	0Xav	3	no_treatment_tc	0.538779818924	0.0166833694995931	NA	NA	NA	NA	2	Gut	0.576492567933313	Epiblast	0.287862896347841	Gut	0.154902535254514	0	0	0	0	0	4.76748053292467	4.40710982527448	3.37217913985821	0	3.15071662007245	0	0	3.7825951662048	6.48551845204527
ACCAACAAGTTCATCG-1	-1.19735336013789	1.47386698733063	0Xav_timecourse	0Xav	6	no_treatment_tc	0.662360909929	0.0167152449942702	NA	NA	NA	NA	4	Pharyngeal_mesoderm	0.218236061421092	Epiblast	0.423403814231553	Gut	0.092926911479869	0	0	5.3405507702751	0	0	4.51948180710775	3.19106367307333	0	0	5.07613047400804	0	4.58061208247358	0	4.77765133871584
ACCAACACACCTCGTT-1	-10.2922326537313	4.09258479075617	0Xav_timecourse	0Xav	8	no_treatment_tc	0.711798878537	0.0207138652862944	NA	NA	NA	NA	10	Cardiomyocytes	0.920577046913028	Advanced Mesoderm	0.28544672481228	Amniochorionic mesoderm B	0.034526246423464	0	0	4.38896958703475	0	4.90731066855976	3.5679006238674	4.69025044747864	7.21588772786886	0	4.95490094430665	0	0	0	0
ACCAACACACGTGTGC-1	5.75053017810318	5.88912066543763	0Xav_timecourse	0Xav	8	no_treatment_tc	0.517808190657	0.00242038586913319	NA	NA	NA	NA	5	Gut	0.478239333807147	Amnion	0.267737237976342	Gut	0.148175039528026	0	0	5.50415024570447	4.52037985647023	0	4.90439910733892	4.43954661370756	0	0	0	0	4.06737357990878	4.72765672883786	5.94703098805372
ACCAACACACTAAACC-1	-5.58424649869349	3.20793429053609	0Xav_timecourse	0Xav	5	no_treatment_tc	0.483276562506	0.0189754633104419	NA	NA	NA	NA	7	Neural_crest	0.321140296750171	Emergent Mesoderm	0.406749348610689	Neural crest	0.20832557585629	5.13721692410199	0	0	0	5.48296698068202	5.13391090651213	4.48795586154937	0	0	6.29911663785363	0	0	0	0
ACCAACACAGCGTTTA-1	-6.09810485445597	3.41152449493595	0Xav_timecourse	0Xav	5	no_treatment_tc	0.711798878537	0.0198894837131987	NA	NA	NA	NA	7	Neural_crest	0.281173903327483	Advanced Mesoderm	0.425241805819083	Neural crest	0.15216919490296	4.5303792123537	0	0	0	3.49420233638369	5.61855335212546	4.56892100635633	0	0	6.97784976400612	0	0	3.25660349073139	0
ACCAACAGTATCCTCC-1	8.13571750926119	6.43874465790695	0Xav_timecourse	0Xav	8	no_treatment_tc	0.711798878537	0.0210273517255436	NA	NA	NA	NA	5	Gut	0.726758743710458	Epiblast	0.209098348704025	Gut	0.263393071235394	0	0	4.51026172090767	0	0	4.36994316136497	0	3.37587833162925	0	0	0	0	6.38322565916176	5.53689091518857
ACCAACAGTCAACGCC-1	-5.73918406139528	2.82878158366929	0Xav_timecourse	0Xav	4	no_treatment_tc	0.530635096216	0.016517735125505	NA	NA	NA	NA	7	Mesenchyme	0.381188913101981	Emergent Mesoderm	0.32608931890559	Neural crest	0.0914130316832538	0	0	4.78692087054355	0	5.91080293068169	0	4.00365751966448	0	0	7.02364537441673	0	0	2.69538220334375	0
ACCAACAGTCTGTCAA-1	0.12820103587026	1.09380258483288	0Xav_timecourse	0Xav	7	no_treatment_tc	0.711798878537	0.0148479243876321	NA	NA	NA	NA	7	Paraxial_mesoderm	0.434899911908918	Emergent Mesoderm	0.302039471488084	Neural crest	0.040768796341201	0	0	7.56948611811588	0	4.17933181519425	6.05642553947228	4.16346540593968	0	0	6.28255599536724	0	0	0	5.06758998251053
ACCAACAGTGCGCTCA-1	9.00448287988748	4.7636184705652	0Xav_timecourse	0Xav	8	no_treatment_tc	0.711798878537	0.0261582044842278	30	Gut	Embryonic	YS Endoderm	5	Gut	0.610433545173697	YS Endoderm	0.578319402104158	Gut	0.227403392874822	0	0	0	0	0	3.72479020464073	5.45487627312966	0	0	4.55831257889366	0	0	6.41968944465011	4.66414627461022
ACCAACAGTTCAGGTT-1	4.67039853503295	2.7893643736943	0Xav_timecourse	0Xav	2	no_treatment_tc	0.711798878537	0.0174236220831716	NA	NA	NA	NA	3	Gut	0.317823543184437	DE(P)	0.229946268959617	Neural crest	0.0655799120196415	0	0	0	0	3.15430942473002	4.8728116253549	3.54122523814741	3.8738658569991	0	0	0	4.93077364754766	4.29170989310041	6.22455132003993
ACCAACATCGAAATCC-1	-6.25159095804864	3.43308638387296	0Xav_timecourse	0Xav	5	no_treatment_tc	0.486762625976	0.016447418173406	NA	NA	NA	NA	7	Mesenchyme	0.370883052742276	Advanced Mesoderm	0.645980049822273	Neural crest	0.142448492438086	5.51889278937849	0	0	0	4.48271591340848	4.14112300428594	4.58327109775885	0	0	6.29965232909995	0	0	0	0
ACCAACATCGATTGGT-1	-6.21430351156005	1.16581033659094	0Xav_timecourse	0Xav	3	no_treatment_tc	0.711798878537	0.0183477459957216	NA	NA	NA	NA	6	Gut	0.705891638036937	Emergent Mesoderm	0.572698964249804	Neural crest	0.0661953049329061	0	5.14906008237995	4.59833528876656	0	0	4.45906781037866	3.13131128063645	3.46395189948814	0	4.32594528704476	0	0	3.8760237992213	4.71723734198674
ACCACAAAGCACAAAT-1	6.07629340428713	5.16084627719937	0Xav_timecourse	0Xav	5	no_treatment_tc	0.711798878537	0.00340140631999691	NA	NA	NA	NA	2	Gut	0.600076237274446	DE(P)	0.283322543389511	Gut	0.22376142214609	0	0	0	0	0	0	4.61884378918732	0	0	3.14076959056874	0	4.41913990090307	5.59968055983954	5.99105853531776
ACCACAAAGTGATAGT-1	7.39559482695471	5.46945246815126	0Xav_timecourse	0Xav	7	no_treatment_tc	0.538779818924	0.00123959132151295	NA	NA	NA	NA	5	Gut	0.740814734766673	Epiblast	0.287874681434691	Gut	0.178117396346877	0	4.48120587113296	4.61228256229902	0	0	5.16067916549414	4.22892596091421	0	0	0	0	0	6.48764735671816	5.97603708462369
ACCACAACAAGAGCTG-1	-5.59439105857806	2.82792740000858	0Xav_timecourse	0Xav	5	no_treatment_tc	0.711798878537	0.0190619483672637	NA	NA	NA	NA	7	Paraxial_mesoderm	0.178837689522141	Emergent Mesoderm	0.594108675328086	Neural crest	0.178085857489776	0	4.99393137246603	0	0	5.05166139501846	0	0	0	0	6.64686928862731	0	0	0	0
ACCACAACAGATCCAT-1	-7.40729554437168	0.705573733666765	0Xav_timecourse	0Xav	5	no_treatment_tc	1	0.0152803980739681	NA	NA	NA	NA	6	Pharyngeal_mesoderm	0.248244014369376	Advanced Mesoderm	0.386250543564589	Neural crest	0.125295431706771	0	0	0	0	5.87478536181673	3.98081005814855	3.33485501318578	0	0	6.72398496236563	0	0	2.7103403541161	0
ACCACAAGTTAAGAAC-1	-7.66032955300557	3.19669394392563	0Xav_timecourse	0Xav	4	no_treatment_tc	0.711798878537	0.0111310628863414	NA	NA	NA	NA	10	Mesenchyme	0.45680566867243	Advanced Mesoderm	0.486967384006477	Neural crest	0.112461275959043	0	0	0	0	6.01775472657556	4.35446972965378	3.70851468469101	3.36059700060375	0	5.68071763472655	0	0	3.08400002562133	0
ACCACAAGTTAGTCGT-1	4.3604720788211	3.22547405212433	0Xav_timecourse	0Xav	5	no_treatment_tc	0.486762625976	0.0128591163550821	NA	NA	NA	NA	3	Gut	0.483736007336351	Emergent Mesoderm	0.335043106276234	Neural crest	0.053519551344813	0	0	5.70471115340559	0	0	4.19793018667322	0	0	0	3.66315324077638	0	4.94152355111071	0	4.4560997182813
ACCACAAGTTCCTACC-1	2.86655694986852	4.62655492199923	0Xav_timecourse	0Xav	6	no_treatment_tc	0.538779818924	0.0182682830346509	NA	NA	NA	NA	3	Gut	0.28668606063423	Epiblast	0.416168224474789	Neural crest	0.110640428093052	0	4.81895815507911	7.01549017367215	5.32556552407677	0	4.12896588307782	0	0	0	3.59418893718098	0	0	3.94647009055927	5.07231444134271
ACCACAAGTTTACTGG-1	5.66942650928814	5.53337183147798	0Xav_timecourse	0Xav	7	no_treatment_tc	0.711798878537	0.00294257386537267	NA	NA	NA	NA	5	Surface_ectoderm	0.684766036114832	DE(P)	0.360760626549183	Gut	0.211855112024633	0	0	6.82178632537572	0	0	4.80242666744446	3.07391825885952	0	0	0	0	0	5.79335710318414	6.72797430792433
ACCACAATCATTTGCT-1	-5.39846708267831	3.71655738308039	0Xav_timecourse	0Xav	5	no_treatment_tc	0.711798878537	0.0110804944387435	NA	NA	NA	NA	7	Paraxial_mesoderm	0.389123908113041	Emergent Mesoderm	0.503882200846645	Neural crest	0.137738054515006	0	0	0	0	6.20342117951721	5.34318644386418	0	0	0	6.47854898638216	0	0	2.98348698883675	5.19824476768166
ACCACAATCCGAACGC-1	-8.97182780092002	3.64423720895984	0Xav_timecourse	0Xav	7	no_treatment_tc	0.711798878537	0.0118606172582094	NA	NA	NA	NA	10	Mesenchyme	0.337771817750557	Advanced Mesoderm	0.403049047851252	Neural crest	0.0737994875882568	0	0	0	0	4.20627017358812	4.15093474890343	0	7.31895584076836	0	6.49175555597699	0	0	3.96867132793582	0
ACCACAATCCGCATAA-1	-5.28880620781268	3.24668059028371	0Xav_timecourse	0Xav	5	no_treatment_tc	0.483276562506	0.0165291781139866	NA	NA	NA	NA	7	Neural_crest	0.300524447184967	Emergent Mesoderm	0.622288601491162	Neural crest	0.106624672851711	0	0	0	0	5.29552893296167	4.26120140462193	3.61524635965916	3.94788697851085	0	6.01641438026053	0	0	3.67690115766453	4.51937093623001
ACCACAATCCGGACTG-1	-5.99536943054022	2.97543925093538	0Xav_timecourse	0Xav	5	no_treatment_tc	1	0.0190547196960666	NA	NA	NA	NA	7	Forebrain_Midbrain_Hindbrain	0.176580358499845	Emergent Mesoderm	0.401499259301971	Neural crest	0.126855653925962	5.1153467961384	5.1148073208846	0	0	5.68384529583391	0	0	0	0	5.95909398097949	0	0	3.15434534485086	0
ACCACAATCCTACTGC-1	4.24589185746538	2.62212907606222	0Xav_timecourse	0Xav	5	no_treatment_tc	0.711798878537	0.0131622360419488	NA	NA	NA	NA	3	Gut	0.636261764461371	Epiblast	0.243615543162918	Gut	0.166227172483903	0	0	5.50546990071575	0	0	4.00032080352461	3.35436575856184	0	0	0	0	0	2.72985109949216	7.18567936822517
ACCACAATCCTCTTTC-1	-5.73456522643605	2.98674643144142	0Xav_timecourse	0Xav	5	no_treatment_tc	0.711798878537	0.0189789864289359	NA	NA	NA	NA	7	Pharyngeal_mesoderm	0.187786984634732	Advanced Mesoderm	0.342673754169688	Neural crest	0.194784929715684	0	0	0	0	4.16298864347516	0	0	0	0	6.043272373858	0	0	0	0
ACCACAATCGTTCCCA-1	2.6309513355597	2.43070262981581	0Xav_timecourse	0Xav	6	no_treatment_tc	0.764968622909	0.00946140726116987	NA	NA	NA	NA	2	Gut	0.450135647280921	Epiblast	0.175184835213214	Gut	0.0974596861802926	0	0	7.27846276314895	5.64909443697529	0	5.13988264870053	0	0	0	3.91771785007951	0	5.59771740452624	0	4.71066432758443
ACCACAATCTGAGTCA-1	-6.04788127023188	3.28759297838887	0Xav_timecourse	0Xav	7	no_treatment_tc	0.486762625976	0.0222026097351036	47	NA	Mesoderm	NA	7	Paraxial_mesoderm	0.432066203097839	Advanced Mesoderm	0.509316826114852	Neural crest	0.105636225376963	0	0	0	0	3.89871429075746	0	0	0	0	5.49066685453792	0	4.98911968625318	4.06420655915872	0
ACCATTTCAACCGCCA-1	3.74340656139207	4.48618711447674	0Xav_timecourse	0Xav	6	no_treatment_tc	0.517808190657	0.0180156138450609	NA	NA	NA	NA	3	Surface_ectoderm	0.544699097370326	Emergent Mesoderm	0.246828725934255	Neural crest	0.133019093076144	0	0	0	6.94476701564753	0	5.05815901515148	3.32604936184528	0	0	0	0	0	2.7015347027756	4.91399243833609
ACCATTTCAATGTCTG-1	-9.74641860662029	3.71421486172523	0Xav_timecourse	0Xav	8	no_treatment_tc	0.711798878537	0.0188099947776661	NA	NA	NA	NA	10	Cardiomyocytes	0.767922143762535	Emergent Mesoderm	0.260236836095796	Neural crest	0.0578291348062799	0	0	0	0	5.04666854228137	0	5.30037534243873	7.67384298267383	0	5.25783243922724	0	0	2.74530378316326	0
ACCATTTGTAAGTTGA-1	8.22040114109492	5.71535561949366	0Xav_timecourse	0Xav	8	no_treatment_tc	0.711798878537	0.00457851132165816	NA	NA	NA	NA	5	Gut	0.753053590266968	DE(P)	0.269072399701116	Gut	0.228350406247537	0	0	5.38471772723409	0	0	4.56364876406674	0	0	0	0	0	4.62431977648292	6.39682531727626	5.50981358765918
ACCATTTGTAGTGGCA-1	8.17569518023388	6.57535524410396	0Xav_timecourse	0Xav	8	no_treatment_tc	0.711798878537	0.0248440180555164	29	Gut	NA	NA	5	Gut	0.655848041873133	DE(P)	0.242507163911893	Gut	0.255498303022559	0	0	0	0	0	4.90001393759167	4.25405889262891	0	0	0	0	0	6.51295801224846	6.00127724721455
ACCATTTGTTGGATCT-1	-6.82149103227662	4.11408716047682	0Xav_timecourse	0Xav	7	no_treatment_tc	0.414779160472	0.0198830619544252	24	Endothelium	Mesoderm	Hemogenic Endothelium	12	Endothelium	0.757981787473031	Hemogenic Endothelium	0.863428080989016	Neural crest	0.118413003234361	0	0	0	0	0	0	4.55872728340654	0	4.46290374257605	3.98215713554018	0	0	3.24646437740457	0
ACCATTTGTTTGACAC-1	8.68439330454772	4.64209061773216	0Xav_timecourse	0Xav	8	no_treatment_tc	0.711798878537	0.019089809663996	NA	NA	NA	NA	5	Gut	0.592835667696484	YS Endoderm	0.303833958820339	Gut	0.264548023018168	0	0	0	0	0	0	4.72620585141029	0	0	0	0	5.20630815899699	6.4770738899558	5.40833090669437
ACCATTTTCCAATCCC-1	-5.99970963053851	1.17175209658486	0Xav_timecourse	0Xav	6	no_treatment_tc	0.711798878537	0.0150524781867154	NA	NA	NA	NA	6	Pharyngeal_mesoderm	0.484814485639254	Emergent Mesoderm	0.438964520143185	Gut	0.0779850301901641	0	4.69588410281291	0	0	0	6.18703052991642	3.35993678584886	3.69257740470055	0	4.55768708820507	0	0	2.73542212677918	4.26406136241971
ACCATTTTCTCTCGAC-1	-5.85711935715395	2.74033185498081	0Xav_timecourse	0Xav	5	no_treatment_tc	0.711798878537	0.0131499651043818	NA	NA	NA	NA	7	Paraxial_mesoderm	0.349473669131036	Emergent Mesoderm	0.528867305013785	Neural crest	0.197484286032451	0	0	0	0	5.60342696927674	4.93735323367868	0	0	0	5.31461441711668	0	0	2.98078407711965	0
ACCCAAAAGCGTATAA-1	-6.60058626510126	2.64111453255706	0Xav_timecourse	0Xav	5	no_treatment_tc	0.483276562506	0.00494865445547078	NA	NA	NA	NA	7	Mesenchyme	0.455245409048313	Advanced Mesoderm	0.493699865693853	Neural crest	0.193531211574842	4.18107255542909	0	0	0	5.61584819949216	4.86332652347483	0	0	0	6.88644390617393	4.26409516619568	0	2.90729683380678	0
ACCCAAAAGCTATCTG-1	3.36416365125733	3.0953060053265	0Xav_timecourse	0Xav	6	no_treatment_tc	0.493754510879	0.0112445278092398	NA	NA	NA	NA	2	Gut	0.512813346033708	DE(P)	0.334011633775339	Neural crest	0.107655773824012	0	0	0	6.67892604404972	0	5.26020760440374	0	0	0	0	0	0	0	4.14732936942263
ACCCAAAAGGTGAGAA-1	-5.47592363692347	3.71485015193916	0Xav_timecourse	0Xav	6	no_treatment_tc	1	0.013366100042088	NA	NA	NA	NA	7	Mesenchyme	0.303014287378115	Emergent Mesoderm	0.580000873875358	Neural crest	0.144785318455	0	0	0	0	0	0	4.33471244468476	0	0	4.44589054375068	0	0	0	0
ACCCAAAAGTGCACAG-1	6.11591359214972	2.95166934329472	0Xav_timecourse	0Xav	4	no_treatment_tc	0.711798878537	0.0284269692372731	26	Gut	Embryonic	NA	3	Gut	0.625912055223931	DE(P)	0.273593642079765	Gut	0.19106859820717	0	0	0	0	0	0	3.74006857595953	0	0	0	0	0	4.61003826144126	5.55309165728132
ACCCAAAAGTTTCTTC-1	6.30345158622817	2.84475748989022	0Xav_timecourse	0Xav	4	no_treatment_tc	0.711798878537	0.0160399360455678	NA	NA	NA	NA	3	Gut	0.591137662550816	DE(P)	0.275853757921176	Gut	0.242315017261231	0	0	4.58254563112717	0	0	0	3.11552162299706	0	0	0	0	5.18668990603383	4.66764577269434	5.10285902673815
ACCCAAACAATTGCGT-1	8.94203721803305	5.25746031300452	0Xav_timecourse	0Xav	8	no_treatment_tc	0.389917243989	0.022831659438775	30	Gut	Embryonic	NA	5	Gut	0.570790701598817	DE(P)	0.21270951206497	Gut	0.258458156519063	0	0	4.85941148703761	0	0	5.12530141377959	4.98782492755153	0	0	0	0	0	6.73965290868678	5.6696867478735
ACCCAAACACCAGCTG-1	-8.11003489850028	1.31318214648146	0Xav_timecourse	0Xav	6	no_treatment_tc	0.711798878537	0.0115866981711993	NA	NA	NA	NA	6	Mesenchyme	0.451107698179957	Advanced Mesoderm	0.676456209872882	Amniochorionic mesoderm B	0.0998134097498423	0	0	0	0	5.23247105148679	4.88465474008011	3.15488800292345	3.48752862177514	0	6.46355902066086	0	0	3.21244066432487	0
ACCCAAACACCTCGTT-1	3.60857676562269	2.86733968902786	0Xav_timecourse	0Xav	6	no_treatment_tc	0.483276562506	0.00743888255855087	NA	NA	NA	NA	2	Def._endoderm	0.335113195230653	Advanced Mesoderm	0.374323297490219	Neural crest	0.134618883545982	0	0	5.43417289993938	0	3.58023307839188	4.61310393677203	0	0	0	0	0	6.04494179344298	0	0
ACCCAAACATCTCAAG-1	3.78547346984939	1.82851912192361	0Xav_timecourse	0Xav	6	no_treatment_tc	0.711798878537	0.0146555157242649	NA	NA	NA	NA	2	Gut	0.581376243062297	Epiblast	0.395144200197523	Gut	0.154183432149991	0	0	5.89623156688753	0	0	5.76522396498458	4.02681877695022	0	0	0	0	5.41636718635048	4.09083325277636	5.61947248841689
ACCCAAAGTAAGATTG-1	-9.34132374072053	3.64170337310438	0Xav_timecourse	0Xav	7	no_treatment_tc	0.711798878537	0.0188456660111518	NA	NA	NA	NA	10	Cardiomyocytes	0.921365687912249	YS Mesoderm	0.463036470364732	Neural crest	0.192934365902071	0	0	5.19245952118421	0	4.42879338941397	4.37139055801686	0	7.91700576041934	0	5.21352214346392	0	0	4.47782938532831	0
ACCCAAAGTACGGGAT-1	-5.19176784106881	3.03808626544976	0Xav_timecourse	0Xav	6	no_treatment_tc	0.538779818924	0.0194348803835667	NA	NA	NA	NA	7	Paraxial_mesoderm	0.444204658348136	Advanced Mesoderm	0.342806487690647	Neural crest	0.213929758461225	0	0	0	0	0	0	0	0	0	6.22248740695525	0	0	3.78719052283031	0
ACCCAAAGTCACCCTT-1	-5.19225799769314	3.21647038608692	0Xav_timecourse	0Xav	5	no_treatment_tc	0.486762625976	0.0155475959375545	NA	NA	NA	NA	7	Neural_crest	0.538547104973323	Emergent Mesoderm	0.486100473240057	Neural crest	0.0732587422737906	0	4.9056406287011	0	0	4.27163905451783	4.9014914158323	3.56969331173705	0	0	6.06544652439129	0	0	0	0
ACCCAAAGTCCAGAAG-1	-5.97623141117772	3.61312742158779	0Xav_timecourse	0Xav	5	no_treatment_tc	0.711798878537	0.0167085300615392	NA	NA	NA	NA	7	Mesenchyme	0.359657545859414	Advanced Mesoderm	0.548310398530734	Neural crest	0.249862490779429	0	0	0	0	4.39449692109443	4.33738378322975	0	0	0	6.42962571447176	0	0	3.75359702991769	0
ACCCAAAGTCGCATTA-1	8.195752023165	4.79603674798829	0Xav_timecourse	0Xav	9	no_treatment_tc	0.492728266662	0.0161280405133087	NA	NA	NA	NA	5	Gut	0.472930462252243	Epiblast	0.242885643127147	Gut	0.188334873194302	0	5.44824874700589	4.49749124832324	0	0	5.04382135257798	4.95475338465124	0	0	0	0	0	6.37013660836455	6.39635528791649
ACCCAAAGTGGACAGT-1	-6.12192503938686	3.25179602155124	0Xav_timecourse	0Xav	6	no_treatment_tc	0.483276562506	0.0213143433393284	NA	NA	NA	NA	7	Neural_crest	0.376588839608641	Emergent Mesoderm	0.574761303305687	Neural crest	0.121458667362616	0	0	0	0	3.81194552992359	4.15939760416418	0	0	0	5.80806429690176	0	0	0	0
ACCCAAAGTGGTACAG-1	5.68413157358575	4.65147943956374	0Xav_timecourse	0Xav	3	no_treatment_tc	0.711798878537	0.0236463050958961	6	Gut	NA	NA	2	Gut	0.56077013800962	DE(P)	0.259513256644245	Gut	0.200575590995957	0	0	4.307448321384	0	0	5.53905776329632	3.91871091132556	3.17306493210558	0	2.95160241231981	0	0	4.8953867826898	6.20139992594523
ACCCAAAGTTCGGGTC-1	-9.50991615435398	4.12263097732432	0Xav_timecourse	0Xav	7	no_treatment_tc	0.745876019111	0.00881362887942878	NA	NA	NA	NA	10	Cardiomyocytes	0.921374956924784	Emergent Mesoderm	0.364045973088482	Neural crest	0.0584367936618497	0	0	0	0	5.43246336698172	3.84602992437105	4.28454512522655	7.318567251976	0	6.42639350148485	0	0	0	0
ACCCAAAGTTGCCATA-1	-6.3819155698861	1.14190971656348	0Xav_timecourse	0Xav	6	no_treatment_tc	0.530635096216	0.0184574679814414	NA	NA	NA	NA	6	Forebrain_Midbrain_Hindbrain	0.348859250359127	Emergent Mesoderm	0.643804338201038	Neural crest	0.0622451911172819	0	0	0	0	0	4.59227532452039	0	0	0	3.37428890372397	0	0	2.63859614558836	0
ACCCAAATCAAGGACG-1	1.22919041904605	1.90326082037906	0Xav_timecourse	0Xav	6	no_treatment_tc	0.764968622909	0.00110476579316779	NA	NA	NA	NA	3	Gut	0.586492760192787	Emergent Mesoderm	0.312148715234738	Gut	0.170675660655586	0	4.41310068245782	5.9124461297164	6.50990701994321	0	3.72310841045653	0	0	0	5.11361419153602	0	0	3.13380499143864	4.66244422707917
ACCCAAATCGATTGGT-1	5.97664892135148	2.85227691149086	0Xav_timecourse	0Xav	4	no_treatment_tc	0.711798878537	0.032265220405494	26	Gut	Embryonic	NA	3	Gut	0.692352648962282	DE(P)	0.316840582882615	Gut	0.282700217952592	0	0	0	0	0	0	3.02136844419704	0	0	3.81302110821528	0	5.09139141854961	4.8584032306146	5.84957934254848
ACCCAAATCTGCATGA-1	5.18386489800693	1.0644212335212	0Xav_timecourse	0Xav	4	no_treatment_tc	0.764968622909	0.023164474831081	28	Gut	Embryonic	NA	2	Gut	0.49392974333424	Epiblast	0.395092614027911	Gut	0.158911435055526	0	0	0	0	0	0	0	0	0	0	0	0	3.48879447756113	5.85989056043572
ACCCAAATCTTGCGCT-1	-7.80039328427286	0.632379391171942	0Xav_timecourse	0Xav	6	no_treatment_tc	0.745876019111	0.00806936021573777	NA	NA	NA	NA	6	Mesenchyme	0.50690171253069	Advanced Mesoderm	0.478353849147815	Neural crest	0.102384026187811	0	0	0	0	5.03227313602965	4.77194843104026	3.04393291455765	0	0	6.62745167420787	0	0	3.7870724256524	0
ACCCTCAAGAAGATCT-1	3.00367221188865	4.615855861001	0Xav_timecourse	0Xav	6	no_treatment_tc	0.517808190657	0.0182008627230716	NA	NA	NA	NA	3	Gut	0.460519038223731	Epiblast	0.292652375082128	Gut	0.0898689719918196	0	0	6.10464654167126	5.39152089670543	0	0	3.54896621074371	0	0	0	0	4.93851462014397	4.01310787447146	4.45309078731457
ACCCTCAAGCGACATG-1	8.17531476052366	5.04843510117832	0Xav_timecourse	0Xav	8	no_treatment_tc	0.538779818924	0.0167902346448157	NA	NA	NA	NA	5	Gut	0.672931568712485	Advanced Mesoderm	0.310706837924384	Gut	0.198719785174346	0	0	0	0	0	0	3.64874937252848	0	0	0	0	0	6.99993125244303	5.92903059598187
ACCCTCAAGCTCCCTT-1	2.57447053517945	4.65537177010971	0Xav_timecourse	0Xav	6	no_treatment_tc	0.483276562506	0.0137397116598681	NA	NA	NA	NA	3	Gut	0.65907419779944	Epiblast	0.457284947652775	Neural crest	0.0780387840206623	0	0	6.42870116189062	5.42873332833466	0	4.91809660027404	4.27214155531128	0	0	0	0	0	3.6476268962416	4.4903032189438
ACCCTCAAGCTGTCCG-1	-7.05345331420616	2.9966643975588	0Xav_timecourse	0Xav	4	no_treatment_tc	0.517808190657	0.0113417535636732	NA	NA	NA	NA	6	Mesenchyme	0.472857283472144	Emergent Mesoderm	0.45421687379846	Neural crest	0.0719751771506047	0	0	0	0	6.48176762073308	4.48080625166409	3.83485120670132	0	0	5.88232342288524	0	0	2.52829243594002	0
ACCCTCACACTACTTT-1	-5.66515757364174	3.77846302691385	0Xav_timecourse	0Xav	5	no_treatment_tc	0.483276562506	0.0135587908764889	NA	NA	NA	NA	7	Def._endoderm	0.213806298440721	Advanced Mesoderm	0.408420675662087	Neural crest	0.173716103895984	4.34950048494522	0	0	0	4.68999149326968	4.34619446735535	0	0	0	6.43854263225971	0	0	3.7624646002144	0
ACCCTCAGTAGAGTTA-1	-6.86360805576475	4.15641643492572	0Xav_timecourse	0Xav	8	no_treatment_tc	0.711798878537	0.0192328733149654	NA	NA	NA	NA	12	Endothelium	0.773274520438032	Hemogenic Endothelium	0.864349980342909	Neural crest	0.132505367243361	0	0	0	0	0	4.03241590345761	3.38646085849484	0	5.57373920262554	4.58452816951509	0	0	2.76194619942516	0
ACCCTCATCAAAGCCT-1	5.11995371913955	2.89081490717968	0Xav_timecourse	0Xav	5	no_treatment_tc	0.745876019111	0.0211245148330164	NA	NA	NA	NA	3	Epiblast	0.370846428650989	DE(P)	0.327509684116377	Gut	0.0668765253447598	0	0	0	0	0	0	4.30338928135167	0	0	0	0	0	3.67887462228199	6.30145638038459
ACCCTCATCAGCACCG-1	7.58149303768707	5.96019065175713	0Xav_timecourse	0Xav	7	no_treatment_tc	0.711798878537	0.00777313030988293	NA	NA	NA	NA	2	Gut	0.615495084212903	Epiblast	0.365670644650881	Gut	0.0657512675261343	0	0	0	0	0	4.55676288173893	3.22795577225135	0	0	0	0	0	4.19635557788444	5.72499481352497
ACCCTCATCCTTATGT-1	1.87205538921832	2.08136663776151	0Xav_timecourse	0Xav	6	no_treatment_tc	0.764968622909	0.00171441586036028	NA	NA	NA	NA	3	Surface_ectoderm	0.702906840753695	Epiblast	0.265214449243751	Gut	0.100847757647791	0	0	7.17016656911094	0	0	6.34909760594359	0	0	0	0	0	5.49012429144504	3.87866905271933	4.32007645307305
ACCCTCATCGACATCA-1	-6.84511148475433	1.49708908200491	0Xav_timecourse	0Xav	5	no_treatment_tc	0.530635096216	0.0128242660562965	NA	NA	NA	NA	6	Pharyngeal_mesoderm	0.239633829388419	Emergent Mesoderm	0.228553255201597	Neural crest	0.181863932997436	0	0	0	0	4.96199598798336	4.61591481720072	3.96995977223795	0	0	6.4701263929952	0	0	4.0337034006166	0
ACCCTCATCTGCGGAC-1	5.19829055497187	0.943182067996748	0Xav_timecourse	0Xav	4	no_treatment_tc	0.711798878537	0.0159120546296519	NA	NA	NA	NA	2	Gut	0.590207800571452	Epiblast	0.262248830065044	Gut	0.205151154663415	0	0	0	0	0	5.10631714002026	0	0	0	0	0	0	3.61419604774347	5.142835283384
ACCCTTGAGCGACTAG-1	-8.27808610633582	3.27672031221973	0Xav_timecourse	0Xav	7	no_treatment_tc	0.711798878537	0.00886911247978188	NA	NA	NA	NA	10	Cardiomyocytes	0.488678666898719	Advanced Mesoderm	0.495646703225618	Neural crest	0.223912344957093	0	0	0	0	3.91147699463955	0	0	5.32066276509582	4.20416910896286	6.84548469324751	0	0	0	0
ACCCTTGAGGTTCATC-1	-5.48621766013665	3.54273262301959	0Xav_timecourse	0Xav	5	no_treatment_tc	0.711798878537	0.0169267770808922	NA	NA	NA	NA	7	Pharyngeal_mesoderm	0.281974777372568	Emergent Mesoderm	0.443195460665192	Neural crest	0.140328871716628	0	0	0	0	6.38827356033677	5.38818839465734	0	0	0	6.45923809806109	0	0	0	0
ACCCTTGAGGTTTGAA-1	-7.26424077224308	3.58657318450278	0Xav_timecourse	0Xav	4	no_treatment_tc	0.483276562506	0.0136398144412645	NA	NA	NA	NA	7	Mesenchyme	0.424585853477972	Advanced Mesoderm	0.521944623316022	Neural crest	0.154686126285741	0	0	0	0	5.60564774170383	5.61121947286815	0	0	0	6.55525737809827	0	0	2.74562949143675	0
ACCCTTGAGTATGATG-1	7.10991147583742	4.39473841653606	0Xav_timecourse	0Xav	7	no_treatment_tc	0.41609553947	0.0049867737171457	NA	NA	NA	NA	3	Gut	0.403908754547641	Emergent Mesoderm	0.292966776279062	Neural crest	0.14782299803548	0	0	0	0	0	0	0	0	0	0	0	0	4.41730049805773	6.23278658815464
ACCCTTGAGTCCTGTA-1	2.78741580388966	1.26763134128805	0Xav_timecourse	0Xav	2	no_treatment_tc	0.538779818924	0.00441547249525881	NA	NA	NA	NA	1	Gut	0.431088828358151	Epiblast	0.153683593962221	Neural crest	0.102167532913277	0	0	0	0	0	0	0	0	0	0	0	0	4.37052951995439	0
ACCCTTGAGTCGGCCT-1	5.90896897090063	3.12857149514094	0Xav_timecourse	0Xav	4	no_treatment_tc	0.711798878537	0.0248197999557495	26	NA	NA	NA	3	Surface_ectoderm	0.481654896728225	DE(P)	0.31151956033676	Gut	0.133008178264609	0	0	4.62230268559908	0	0	3.80123372243173	3.83735034976883	0	0	0	0	5.22689875916909	3.21283569069915	6.23685242390776
ACCCTTGCAACGCCCA-1	6.02405017297048	4.6451611212644	0Xav_timecourse	0Xav	4	no_treatment_tc	0.711798878537	0.0175711613387381	NA	NA	NA	NA	2	Gut	0.637938077894947	Epiblast	0.368952508563663	Gut	0.186111065284078	0	0	4.24985065976925	0	0	5.01231073105756	3.85989509344918	0	0	0	0	0	3.92306834241892	5.60507592315646
ACCCTTGCACCTGCTT-1	-6.81567310393377	4.147453932709	0Xav_timecourse	0Xav	7	no_treatment_tc	0.538779818924	0.0199219563404786	24	NA	Mesoderm	Hemogenic Endothelium	12	Endothelium	0.682823775201984	Hemogenic Endothelium	0.591547537461907	Hematoendothelial progenitors	0.0357180885740519	0	0	0	0	3.81474132518367	4.16217190551825	3.51621686055548	0	4.10814156665729	4.71571812232784	0	0	3.57714247953137	0
ACCCTTGCACTACCGG-1	-6.14434636676178	2.24615456125538	0Xav_timecourse	0Xav	6	no_treatment_tc	0.575972057872	0.0106953957713591	NA	NA	NA	NA	6	Pharyngeal_mesoderm	0.426701615007213	Emergent Mesoderm	0.408160834903936	Neural crest	0.187278462154883	0	0	0	0	4.54476183942205	4.20246114163477	3.55650609667201	0	0	5.85171254351863	0	0	2.93199143760233	0
ACCCTTGCAGCACCCA-1	-6.00421683856688	3.34998588116621	0Xav_timecourse	0Xav	5	no_treatment_tc	0.48494111446	0.021878623997882	NA	NA	NA	NA	7	Mesenchyme	0.394914366120494	Advanced Mesoderm	0.625523435752578	Neural crest	0.155631045718685	0	0	0	0	4.78225976191633	4.903240387226	4.94676678655144	3.90407018486685	0	6.88743671217621	0	0	2.94691490694548	0
ACCCTTGCATACAGGG-1	-6.67644204192271	3.27189564063545	0Xav_timecourse	0Xav	4	no_treatment_tc	0.483276562506	0.0103825004340454	NA	NA	NA	NA	7	Mesenchyme	0.343786284591152	Advanced Mesoderm	0.492681326775183	Neural crest	0.21869960410153	0	0	0	0	6.17298141377556	4.57626318873675	3.24725826642047	0	0	6.51704660324897	0	0	0	0
ACCCTTGGTATCTTCT-1	-7.47630832115953	2.33966882396788	0Xav_timecourse	0Xav	4	no_treatment_tc	0.517808190657	0.0184771732007297	NA	NA	NA	NA	6	Mesenchyme	0.43580075689526	Advanced Mesoderm	0.577788889965276	Amniochorionic mesoderm B	0.0604047158581819	0	0	0	0	6.1480110936542	3.90436475447032	3.94157212175986	3.59105032835924	0	6.05891839196602	0	0	3.31705746269018	0
ACCCTTGGTGGACCTC-1	7.75933759588112	5.86525213050619	0Xav_timecourse	0Xav	8	no_treatment_tc	0.711798878537	0.00679646452930878	NA	NA	NA	NA	5	Gut	0.589282179620178	DE(P)	0.272125135139898	Gut	0.216795498343738	0	0	0	0	0	3.9141807129519	3.26822566798914	0	0	0	0	0	6.61319443889429	5.9475770651143
ACCCTTGGTTCAAAGA-1	3.00650673098276	4.70761536682377	0Xav_timecourse	0Xav	6	no_treatment_tc	0.538779818924	0.0152185517923676	NA	NA	NA	NA	3	Gut	0.705856288908615	Epiblast	0.237633475037289	Gut	0.0731068137557414	0	0	6.85778554909419	7.63799576970037	0	6.19053067045887	4.29684972887399	0	0	0	0	5.00026050328828	4.36195896591049	5.60409193707146
ACCCTTGGTTGGCTAT-1	3.28341467220095	4.07708093085884	0Xav_timecourse	0Xav	7	no_treatment_tc	0.711798878537	0.0209259549187716	NA	NA	NA	NA	3	Surface_ectoderm	0.461895327716911	Emergent Mesoderm	0.287366179539986	Gut	0.135351975390935	0	0	5.67257031412349	6.45099391271345	0	4.85150135095614	0	0	0	4.3167244050593	0	0	2.89556156819179	0
ACCCTTGTCAACCTTT-1	7.07092076496308	4.37831864293229	0Xav_timecourse	0Xav	7	no_treatment_tc	0.538779818924	0.00438380972601465	NA	NA	NA	NA	3	Gut	0.611350248179596	DE(P)	0.242231086284687	Gut	0.195894338594714	0	0	0	0	3.08120020305685	4.79913003070695	3.46811601647424	0	0	0	0	0	6.81664622319553	6.43748454218464
ACCCTTGTCCCTATTA-1	-6.92539129139461	4.1010714770873	0Xav_timecourse	0Xav	8	no_treatment_tc	0.711798878537	0.0174259381913847	NA	NA	NA	NA	12	Endothelium	0.733610341403877	Hemogenic Endothelium	0.867522972518621	Hematoendothelial progenitors	0.0343616690063388	0	0	0	0	0	0	3.24349035994238	0	6.0145491305618	4.72572061224775	0	0	0	0
ACCGTTCAGATTACCC-1	-6.05098371568785	1.65918829819072	0Xav_timecourse	0Xav	3	no_treatment_tc	1	0.0213089677184967	NA	NA	NA	NA	6	Forebrain_Midbrain_Hindbrain	0.326053536132256	Emergent Mesoderm	0.64585416407404	Neural crest	0.0549317899449061	0	0	0	0	0	3.92488783746069	3.27893279249792	0	0	4.76169772709883	0	0	3.73996778887047	0
ACCGTTCAGTAGCCAG-1	-7.15826185489666	3.41899735702453	0Xav_timecourse	0Xav	4	no_treatment_tc	1	0.0197502547685838	44	NA	Neural_crest	NA	7	Mesenchyme	0.417930734305799	Advanced Mesoderm	0.518556230997615	Neural crest	0.096454560052813	0	5.62990444171124	0	0	6.16938000078236	0	0	3.54199594102977	0	4.9131350401572	0	0	3.95535934447487	0
ACCGTTCCAACACGAG-1	-5.88936120449214	1.70092720150213	0Xav_timecourse	0Xav	6	no_treatment_tc	0.538779818924	0.0151251017212932	NA	NA	NA	NA	6	Paraxial_mesoderm	0.452639366319242	Emergent Mesoderm	0.646819290112716	Neural crest	0.0761486519504162	0	0	0	0	0	5.07353435373211	3.74058532615075	0	0	5.78710193814177	0	0	3.11607066708107	0
ACCGTTCCACTCACTC-1	-5.79836808520241	3.07745066363211	0Xav_timecourse	0Xav	5	no_treatment_tc	0.538779818924	0.0205161601197703	NA	NA	NA	NA	7	Paraxial_mesoderm	0.38882482099179	Emergent Mesoderm	0.476665404591495	Neural crest	0.164278165733316	0	0	0	0	5.05602990691822	0	0	0	0	6.40014315473903	0	0	0	0
ACCGTTCCAGAGGTTG-1	-10.0375017364594	3.61190826817721	0Xav_timecourse	0Xav	8	no_treatment_tc	0.530635096216	0.0171494161360068	NA	NA	NA	NA	10	Cardiomyocytes	0.932015762351091	Advanced Mesoderm	0.502651838107329	Amniochorionic mesoderm B	0.0421242622235289	0	4.53225345045982	0	0	4.17970012773841	4.92667764513845	3.87882538485142	7.26927904176296	0	5.68597119057375	0	0	0	0
ACCGTTCCATATGCGT-1	-10.0005130213647	4.01122161994636	0Xav_timecourse	0Xav	8	no_treatment_tc	0.711798878537	0.0217417094452175	NA	NA	NA	NA	10	Cardiomyocytes	0.732038211406186	Advanced Mesoderm	0.485709066887855	Neural crest	0.0593399435710781	0	0	0	0	5.01046662145608	4.11137101295085	3.46541596798809	7.04049781442363	0	5.64179935567084	0	4.85496437738835	0	0
ACCGTTCCATGGCCAC-1	-6.44532000947594	1.21289579683917	0Xav_timecourse	0Xav	6	no_treatment_tc	0.711798878537	0.0204091449797421	NA	NA	NA	NA	6	Paraxial_mesoderm	0.553839856868419	Emergent Mesoderm	0.648425115574838	Neural crest	0.106344980659211	0	4.49802315100545	0	0	0	0	0	3.49471645289308	0	5.20023207523653	0	0	2.53756117497171	0
ACCGTTCGTACAAGCG-1	5.42217324310871	3.26698392099255	0Xav_timecourse	0Xav	4	no_treatment_tc	0.444678547815	0.0158191867761134	NA	NA	NA	NA	3	Gut	0.618269948690163	DE(P)	0.256336940780598	Neural crest	0.132500215177358	0	0	0	0	0	0	4.47855973469617	0	0	0	0	0	3.45150837263872	6.67769242994851
ACCGTTCGTAGGCAAC-1	-6.80577867432859	1.4101558865062	0Xav_timecourse	0Xav	5	no_treatment_tc	0.711798878537	0.0127790569083904	NA	NA	NA	NA	6	Forebrain_Midbrain_Hindbrain	0.286458810938066	Advanced Mesoderm	0.290304430082636	Neural crest	0.211579764531171	0	0	0	0	6.29768511997006	0	0	0	0	6.33353543234628	0	0	2.78090565535886	0
ACCGTTCGTATACCCA-1	-1.40692563679041	1.75571512410228	0Xav_timecourse	0Xav	6	no_treatment_tc	0.538779818924	0.020856806604663	NA	NA	NA	NA	4	Gut	0.27714107832653	Advanced Mesoderm	0.313175337947411	Definitive endoderm	0.0630452205108297	0	5.06404852420316	0	0	0	4.37405625220187	0	0	0	3.83927930630503	6.75172654141285	0	0	4.63222578380995
ACCGTTCGTCCAGCAC-1	3.45247881034068	1.88714032911919	0Xav_timecourse	0Xav	6	no_treatment_tc	0.492728266662	0.00898069259515957	NA	NA	NA	NA	2	Gut	0.555422347327941	Emergent Mesoderm	0.281993179833639	Neural crest	0.100980068408285	0	0	6.47729157674411	5.60863865052403	0	5.09918837237981	0	0	0	0	0	0	2.46031090588282	3.98895014152335
ACCGTTCGTGCATCTA-1	7.54674967459004	6.61078931153817	0Xav_timecourse	0Xav	8	no_treatment_tc	0.711798878537	0.0124646952597639	NA	NA	NA	NA	5	Gut	0.622613210450333	DE(P)	0.266011128402978	Gut	0.261654815466444	0	0	4.37718577623266	0	0	3.55611681306531	2.91016176810254	0	0	0	0	0	6.24661586469835	5.868790224605
ACCGTTCGTTCTTGCC-1	5.92406882131983	2.44635437002142	0Xav_timecourse	0Xav	5	no_treatment_tc	0.711798878537	0.0168643526470591	NA	NA	NA	NA	3	Gut	0.403086510578942	DE(P)	0.297590808778189	Gut	0.251428655817436	0	0	0	0	0	5.09944844349211	0	0	0	0	0	5.44057932556835	5.98312846417408	6.20147318706167
ACCGTTCGTTGCACGC-1	-7.3020472418073	3.04302090530559	0Xav_timecourse	0Xav	4	no_treatment_tc	0.711798878537	0.0137280238002275	NA	NA	NA	NA	6	Mesenchyme	0.32233945237812	Advanced Mesoderm	0.530368691314726	Neural crest	0.121097460466707	0	0	0	0	6.03068661573516	3.86472787644373	0	0	0	5.87563254625816	0	0	0	0
ACCGTTCTCATCTCTA-1	-5.19129009843639	2.31239460254365	0Xav_timecourse	0Xav	6	no_treatment_tc	0.764968622909	0.0083597425380859	NA	NA	NA	NA	7	Gut	0.62320649600386	Emergent Mesoderm	0.491372533407058	Neural crest	0.0636988719369391	0	0	5.72971035215717	0	0	4.22274648008203	3.57679143511927	0	0	5.06336566869822	0	4.96633984451953	3.63817168495738	0
ACCGTTCTCTACTGCC-1	-5.82500449691527	2.98415806550894	0Xav_timecourse	0Xav	7	no_treatment_tc	0.711798878537	0.0192227317095189	NA	NA	NA	NA	7	Endothelium	0.299469193617144	Hemogenic Endothelium	0.308093452833911	Neural crest	0.095080396306926	0	0	0	0	0	4.78882623351819	0	5.16454798985691	6.11491740357883	4.25404928762135	0	0	4.20739271193554	0
ACCTACCAGGAGGGTG-1	-7.06908590026951	3.07824054547067	0Xav_timecourse	0Xav	4	no_treatment_tc	0.711798878537	0.0131303883629633	NA	NA	NA	NA	7	Mesenchyme	0.420941732473487	Advanced Mesoderm	0.36936927022121	Neural crest	0.155460452479182	0	5.20017970754407	0	0	6.06991695304483	4.51018743554279	0	0	0	6.2169544910041	0	0	3.23971773151034	4.08599310692419
ACCTACCAGTCGAAGC-1	-7.2311071675137	3.43886503699393	0Xav_timecourse	0Xav	4	no_treatment_tc	0.711798878537	0.0195421508190084	44	Mesenchyme	Neural_crest	Advanced Mesoderm	7	Mesenchyme	0.435214938403632	Advanced Mesoderm	0.589579968094202	Neural crest	0.165843945165252	0	0	0	0	3.8877122741713	5.61012771633607	0	0	0	6.45893464105116	0	0	2.56578312585941	0
ACCTACCCACCGGTCA-1	5.55243565192926	4.38899342570405	0Xav_timecourse	0Xav	3	no_treatment_tc	0.711798878537	0.0164658478086626	NA	NA	NA	NA	2	Gut	0.528068483746491	Epiblast	0.313910957826056	Gut	0.125906927821015	0	0	0	4.48607338493	2.25660288555091	3.28947374393105	3.31812047704611	0	0	0	0	0	2.01900403989861	6.5565395330935
ACCTACCCACGAGAAC-1	-6.66236751046712	1.48612423167004	0Xav_timecourse	0Xav	6	no_treatment_tc	0.711798878537	0.0155997413833612	NA	NA	NA	NA	6	Paraxial_mesoderm	0.652690213263266	Emergent Mesoderm	0.481382552307705	Neural crest	0.10383826414322	0	0	0	0	4.70651489530859	5.18214575218754	0	0	0	3.95974327513165	0	0	3.22405051699604	0
ACCTACCCATCCTCAC-1	-7.37103729910109	2.30789570182322	0Xav_timecourse	0Xav	4	no_treatment_tc	0.711798878537	0.0189060973922521	NA	NA	NA	NA	6	Mesenchyme	0.531570254590692	Emergent Mesoderm	0.470177347025303	Neural crest	0.134628835293879	0	0	0	0	5.51559254140532	5.39883890044508	0	0	0	6.0649091377395	0	0	2.35865592449357	0
ACCTACCCATGGGCAA-1	-1.62576481714009	1.94417694587472	0Xav_timecourse	0Xav	4	no_treatment_tc	0.764968622909	0.0233774320401352	14	Gut	Surface_ectoderm	NA	4	Gut	0.764392401269357	DE(P)	0.2018972071798	Gut	0.0437298508265813	0	0	0	0	0	4.05878078195974	0	0	0	3.5240038360629	4.82970661512474	5.48697135120578	3.47290828273585	0
ACCTACCCATGGTGGA-1	4.98003275640476	1.29467696177943	0Xav_timecourse	0Xav	5	no_treatment_tc	0.711798878537	0.0256133829990158	28	NA	Embryonic	NA	2	Gut	0.462673611501098	Epiblast	0.316030381112238	Neural crest	0.0653340340856378	0	0	0	5.07586485376702	0	0	0	0	0	0	0	0	6.57757899382485	5.50832972949251
ACCTACCGTAATTGGA-1	4.83638192098748	5.77873639562215	0Xav_timecourse	0Xav	7	no_treatment_tc	0.538779818924	0.00577069669666549	NA	NA	NA	NA	2	Gut	0.31465880226406	DE(P)	0.290638618001713	Neural crest	0.161216261879592	0	4.45865950524589	5.27143913501695	4.96526687424355	0	3.7686672332446	0	0	0	0	0	0	2.49819752921216	0
ACCTACCGTACGCGTC-1	-6.12704259382817	1.60106513073347	0Xav_timecourse	0Xav	3	no_treatment_tc	0.711798878537	0.0232001391405258	8	NA	Embryonic	Emergent Mesoderm	6	Forebrain_Midbrain_Hindbrain	0.474105536304807	Emergent Mesoderm	0.598770085951572	Neural crest	0.0641024489743755	0	6.22787279680746	0	0	2.91097054542416	0	0	0	0	4.49486094364422	0	0	2.67337169977187	0
ACCTACCGTTGTAGCT-1	-6.34054925731269	1.3791834113955	0Xav_timecourse	0Xav	3	no_treatment_tc	0.711798878537	0.0240481660002068	8	NA	NA	Emergent Mesoderm	6	Mesenchyme	0.175398196064943	Emergent Mesoderm	0.755302698870473	Neural crest	0.133772215128147	3.67744543048917	0	0	0	4.92108355410219	0	0	4.04138617762564	0	4.50671793808173	0	0	2.40366970886687	4.6128701353448
ACCTACCTCAAGGAGC-1	4.27773472487335	3.46553588825901	0Xav_timecourse	0Xav	7	no_treatment_tc	0.41609553947	0.0119775767306199	NA	NA	NA	NA	3	Surface_ectoderm	0.29309445217311	DE(P)	0.263079086474256	Neural crest	0.194411308729057	0	0	5.9722251649666	0	0	5.15115620179926	0	3.75058713386516	0	0	0	0	2.79343185594379	5.00671215327439
ACCTACCTCAAGTGTC-1	-9.96035010323469	3.77070356512291	0Xav_timecourse	0Xav	7	no_treatment_tc	0.711798878537	0.0218330934462001	NA	NA	NA	NA	10	Cardiomyocytes	0.905436271705565	Epiblast	0.282757247816147	Neural crest	0.137912901121378	0	0	0	0	4.48540799528381	5.2319146742873	3.49782842200623	7.64369266215816	0	5.20585388874549	0	0	3.55861044918749	0
ACCTACCTCGAATCCA-1	-6.466572662889	1.36421381602945	0Xav_timecourse	0Xav	2	no_treatment_tc	0.711798878537	0.0218096816181773	NA	NA	NA	NA	6	Forebrain_Midbrain_Hindbrain	0.361314193993978	Emergent Mesoderm	0.69467997828384	Neural crest	0.101324441418387	0	6.39646964212611	0	0	2.30796142337707	4.41589663995429	3.37041565806287	0	0	0	0	0	2.07036257772477	0
ACCTACCTCGACACTA-1	8.18808577080849	5.2655343725055	0Xav_timecourse	0Xav	8	no_treatment_tc	0.711798878537	0.0112352867492521	NA	NA	NA	NA	5	Gut	0.544732654110468	DE(P)	0.228472375695332	Gut	0.288152782134068	0	0	4.59255188383389	0	0	0	4.49465520637272	3.45816849455547	0	0	0	4.51507628510403	6.46747169436678	5.11301977666709
ACCTACCTCTGCTCTG-1	3.18067259324926	2.49272157611169	0Xav_timecourse	0Xav	4	no_treatment_tc	0.538779818924	0.0127588485752605	NA	NA	NA	NA	2	Gut	0.4545140073928	Epiblast	0.403593127020202	Gut	0.148419483657344	0	0	5.43507551886065	5.12718412821778	0	4.6140065556933	0	0	0	0	0	0	4.25394679273676	4.87217608730138
ACCTGAAAGACCAAGC-1	-5.3641773884379	2.50662245160446	0Xav_timecourse	0Xav	6	no_treatment_tc	0.711798878537	0.0163892085331513	NA	NA	NA	NA	7	Paraxial_mesoderm	0.7483636006252	Emergent Mesoderm	0.573371863050326	Neural crest	0.166294853098913	0	0	0	0	0	4.45351625854682	0	0	0	5.00967298046612	0	0	3.18304655451437	0
ACCTGAAAGACCATTC-1	-9.9790860798262	3.86812092611519	0Xav_timecourse	0Xav	8	no_treatment_tc	0.711798878537	0.0230646946410307	32	Cardiomyocytes	Mesoderm	NA	10	Cardiomyocytes	0.914474047612661	Emergent Mesoderm	0.345406124922735	Amniochorionic mesoderm B	0.0393614756012183	0	0	0	0	4.74205495483712	3.84721354923342	4.79372208116313	7.50201774733044	0	4.68282600806112	0	0	2.57674384520098	0
ACCTGAAAGAGGTCGT-1	8.6156538319502	5.13356860728791	0Xav_timecourse	0Xav	8	no_treatment_tc	0.711798878537	0.0246547407246583	30	Gut	Embryonic	NA	5	Gut	0.719760392351652	DE(P)	0.308659898775177	Gut	0.105560821817885	0	4.75480703932989	0	0	0	4.0648147673286	3.41885972236584	0	0	0	0	0	5.99683980726511	6.3875060444857
ACCTGAAAGCACCGTC-1	6.1178733872048	2.49123309372186	0Xav_timecourse	0Xav	4	no_treatment_tc	0.711798878537	0.0134968828615706	NA	NA	NA	NA	3	Forebrain_Midbrain_Hindbrain	0.689139883794331	DE(P)	0.273553996810604	Gut	0.0775239724571096	0	0	4.6325166080851	0	0	0	4.53529805368772	0	0	0	0	0	6.32608947649903	6.68821926713345
ACCTGAACAATAGGGC-1	3.29719594598661	3.11358725429297	0Xav_timecourse	0Xav	6	no_treatment_tc	0.538779818924	0.0124495005597384	NA	NA	NA	NA	2	Gut	0.435452344200184	Emergent Mesoderm	0.230166768624665	Neural crest	0.116465782680009	0	0	0	5.0889053962063	0	3.89230575520735	0	3.57899132909627	0	4.44264291470534	0	5.72101322503967	3.30487671401409	5.52157130833586
ACCTGAACACAGTCCG-1	6.06783071604741	4.86478486590712	0Xav_timecourse	0Xav	6	no_treatment_tc	0.711798878537	0.0118499530577722	NA	NA	NA	NA	2	Gut	0.535063876157141	DE(P)	0.409521671063025	Gut	0.155811766645923	0	0	4.31238513139712	0	0	3.49131616822977	4.2088738334808	0	0	0	0	4.23490953266726	4.59106016340577	5.51589988657196
ACCTGAACACCACTGG-1	-6.71294852865749	3.51863888874233	0Xav_timecourse	0Xav	4	no_treatment_tc	0.517808190657	0.0101444770181012	NA	NA	NA	NA	7	Mesenchyme	0.365008034604186	Emergent Mesoderm	0.434580220842228	Neural crest	0.209734356691826	0	0	0	0	5.0127172402838	4.79864556789824	3.46763545723701	0	0	6.33617544555084	0	0	2.84312079816733	0
ACCTGAACATCGTTCC-1	-6.73147907644347	4.31265867114599	0Xav_timecourse	0Xav	8	no_treatment_tc	0.711798878537	0.0148577515802755	NA	NA	NA	NA	12	Endothelium	0.757269249123881	Hemogenic Endothelium	0.863264759234552	Hematoendothelial progenitors	0.0426072516950698	0	0	0	0	0	4.05509924252313	0	3.74178481641205	5.77848443994208	4.20488783065006	0	0	0	0
ACCTGAAGTGATGTAA-1	-5.93917958635933	1.76046077329177	0Xav_timecourse	0Xav	2	no_treatment_tc	0.711798878537	0.0175919089792211	NA	NA	NA	NA	6	Forebrain_Midbrain_Hindbrain	0.42786774072127	Emergent Mesoderm	0.577249171161025	Neural crest	0.0398445096336083	0	5.24203431646218	0	0	0	3.86923844531747	0	3.5559240192064	0	0	0	0	3.28157234042845	4.12740797692556
ACCTGAAGTGCAACGA-1	4.99713768798636	1.92052049258458	0Xav_timecourse	0Xav	5	no_treatment_tc	0.711798878537	0.00899123263690991	NA	NA	NA	NA	2	Gut	0.503992471768812	Epiblast	0.375458949017068	Gut	0.199480093374573	0	0	5.86639250538862	0	0	5.04532354222127	3.99707274589529	0	0	0	0	0	6.6405260499931	4.21749838525611
ACCTGAAGTTAAGACA-1	-1.96986111912742	2.9948164859577	0Xav_timecourse	0Xav	7	no_treatment_tc	0.590532924772	0.00656273316929302	NA	NA	NA	NA	4	Neural_crest	0.292488658895075	Epiblast	0.490581492032916	Definitive endoderm	0.044508336614084	0	0	5.08437025725351	0	0	4.26330129408616	3.6173462491234	0	0	0	6.90168633815532	0	2.99283159005372	0
ACCTGAATCAAACCTG-1	7.94669603385466	6.62733451587136	0Xav_timecourse	0Xav	8	no_treatment_tc	1	0.0203782490612024	NA	NA	NA	NA	5	Gut	0.332833191596085	DE(P)	0.256496207750428	Gut	0.235420205875971	0	4.30977689262936	0	4.81638426162702	0	4.29963807557389	4.56191186451511	3.306470194517	0	0	0	0	6.31203464934557	6.15648181419057
ACCTGAATCCATATGG-1	6.72717880767417	5.84827382321213	0Xav_timecourse	0Xav	8	no_treatment_tc	0.745876019111	0.000505524142135702	NA	NA	NA	NA	5	Gut	0.755026790544508	DE(P)	0.251942072146498	Gut	0.220866255072539	0	0	0	0	0	0	0	0	0	3.32361624219338	0	0	6.55627648658749	5.89083267081379
ACCTGAATCTCAACCC-1	4.17399032919895	0.708115105605635	0Xav_timecourse	0Xav	3	no_treatment_tc	0.711798878537	0.0179746161688289	NA	NA	NA	NA	2	Gut	0.681730020537771	Emergent Mesoderm	0.268977136012006	Gut	0.0882735839506836	0	0	0	4.88958354342802	2.66011304404893	4.37378150590468	3.04702885746631	4.06046707979361	0	0	4.46011013426113	4.43657726686657	3.10331180187223	6.41330139610363
ACCTGTCAGGTCACTT-1	-5.65635593889944	2.84967629136384	0Xav_timecourse	0Xav	6	no_treatment_tc	0.711798878537	0.0180750097537261	NA	NA	NA	NA	7	Pharyngeal_mesoderm	0.334445093339073	Advanced Mesoderm	0.306501016858636	Neural crest	0.135559549211135	0	0	0	0	0	4.80009967255283	4.15414462759006	0	0	4.6680797917958	0	0	3.52962996852038	0
ACCTGTCAGTACCATC-1	-10.6124587578214	4.12639691131901	0Xav_timecourse	0Xav	8	no_treatment_tc	0.711798878537	0.0200165312792985	NA	NA	NA	NA	10	Cardiomyocytes	0.912923950487895	Advanced Mesoderm	0.474113131925633	Definitive endoderm	0.0454281372379062	0	0	0	0	5.29391512118964	0	3.98398331864456	7.60315577752964	0	5.18734099821664	0	0	2.67589361349084	0
ACCTGTCAGTGCGACA-1	-8.53690131372601	2.33537176506047	0Xav_timecourse	0Xav	7	no_treatment_tc	0.711798878537	0.00309430354823364	NA	NA	NA	NA	6	Mesenchyme	0.398019773191988	Emergent Mesoderm	0.220006737203522	Amniochorionic mesoderm B	0.0622352080900624	0	0	0	0	3.58013283866611	5.01520269051584	0	6.85556774118216	0	5.1702961080705	4.69933232540271	0	0	0
ACCTGTCAGTTGGCGA-1	4.00629415897413	1.67994777481808	0Xav_timecourse	0Xav	5	no_treatment_tc	0.711798878537	0.018507901169184	NA	NA	NA	NA	2	Gut	0.449594434362199	DE(P)	0.300043874520215	Gut	0.156021176956608	0	0	6.3558849891448	0	0	5.02658130815747	0	0	0	0	0	5.77017467259496	0	6.12834534770607
ACCTGTCCACCGTCTT-1	-5.1146683995708	3.12362031863232	0Xav_timecourse	0Xav	5	no_treatment_tc	0.486762625976	0.0160372910293118	NA	NA	NA	NA	7	Paraxial_mesoderm	0.557755535544098	Emergent Mesoderm	0.713895034888555	Neural crest	0.0719179664235575	0	0	0	0	5.08976480335751	0	0	0	0	3.80685032818896	0	0	0	4.59979680569389
ACCTGTCCACTTCCTG-1	-5.50054388296626	2.97382330682255	0Xav_timecourse	0Xav	7	no_treatment_tc	0.764968622909	0.0204067753182571	NA	NA	NA	NA	7	Pharyngeal_mesoderm	0.372057219787479	Advanced Mesoderm	0.276724651433306	Gut	0.0649093934703875	0	0	4.7903800483132	0	0	5.05543188500617	3.32335604018308	0	0	5.72021859574932	0	0	4.0710717885845	0
ACCTGTCCAGTGGGTA-1	-9.65959415699843	3.8664277949815	0Xav_timecourse	0Xav	8	no_treatment_tc	0.711798878537	0.0186603762680711	NA	NA	NA	NA	10	Cardiomyocytes	0.798540336670346	Advanced Mesoderm	0.540971157964404	Neural crest	0.0869523050503843	0	0	0	0	5.44669220035904	0	4.53835128543061	4.8709919042823	0	4.64952938449653	0	0	0	0
ACCTGTCCATTACTCT-1	4.15646074929781	4.09232756069614	0Xav_timecourse	0Xav	6	no_treatment_tc	0.486762625976	0.0166947506757658	NA	NA	NA	NA	3	Gut	0.587450845722339	DE(P)	0.310232570152893	Gut	0.119630131298766	0	0	5.50213379418026	5.87766447201186	3.64819397263277	5.36963218332933	0	3.68370043262121	0	0	0	5.42465819545041	2.72654515469984	5.62780171493742
ACCTGTCGTAAGGTCG-1	6.26475288789985	2.85184609126498	0Xav_timecourse	0Xav	5	no_treatment_tc	0.483276562506	0.0188951294324164	NA	NA	NA	NA	3	Paraxial_mesoderm	0.228153164685441	Advanced Mesoderm	0.338492995328667	Gut	0.122071194951652	0	0	0	0	0	0	4.40121050121424	0	0	0	0	0	3.08986575192729	0
ACCTGTCGTAGTGCGA-1	5.98194288720067	2.83145567556488	0Xav_timecourse	0Xav	4	no_treatment_tc	0.711798878537	0.0320843889168632	26	NA	Embryonic	NA	3	Gut	0.531324633217106	DE(P)	0.291439126024631	Gut	0.211935154905166	0	0	0	0	0	4.55208914037922	3.90613409541646	0	0	0	0	0	4.19165256730016	6.1887248943853
ACCTGTCGTATGAAAC-1	-7.01720724491691	1.62403688273785	0Xav_timecourse	0Xav	4	no_treatment_tc	0.711798878537	0.0126979122366752	NA	NA	NA	NA	6	Pharyngeal_mesoderm	0.384672777875137	Emergent Mesoderm	0.465100358508097	Neural crest	0.0752478090568739	0	0	0	0	4.98575019197483	0	3.87694931666997	0	0	6.05815822873522	0	0	0	0
ACCTGTCGTCGTCAGC-1	-5.5580924084847	2.60524850104027	0Xav_timecourse	0Xav	5	no_treatment_tc	0.711798878537	0.0173403814179485	NA	NA	NA	NA	7	Neural_crest	0.338971306831374	Advanced Mesoderm	0.466532943389365	Neural crest	0.117774892423883	0	0	0	0	3.25937607502223	4.29224693340237	0	0	0	3.75746998750554	0	0	5.49424860216399	4.55041646501046
ACCTGTCTCATGAAAG-1	-6.14328365214451	3.2687178097194	0Xav_timecourse	0Xav	5	no_treatment_tc	0.711798878537	0.0207865036021528	NA	NA	NA	NA	7	Mesenchyme	0.499269084424823	Advanced Mesoderm	0.542231742677726	Neural crest	0.122119081565392	5.71734843225067	0	0	0	4.68117155628066	4.62191482324611	3.29246147271596	3.62510209156766	0	5.87078488312486	0	0	2.66794681364628	0
ACCTGTCTCCACAGGC-1	-6.62812220536111	0.893467595051022	0Xav_timecourse	0Xav	6	no_treatment_tc	0.745876019111	0.00870410676532378	NA	NA	NA	NA	6	Paraxial_mesoderm	0.796105662501952	Emergent Mesoderm	0.663057283953247	Neural crest	0.0299372132352019	0	0	0	0	0	6.05395241313805	0	0	0	5.51917546724122	0	0	2.60461276877252	4.13325200441305
ACCTGTCTCCCATAAG-1	4.58905554684428	1.66073520713234	0Xav_timecourse	0Xav	5	no_treatment_tc	0.662360909929	0.0165129567154043	NA	NA	NA	NA	2	Gut	0.537833081420228	Epiblast	0.255103961704785	Gut	0.173147884558126	0	0	4.16601913528577	4.54154981311737	0	5.1073101769232	3.37460654846556	0	0	2.81017322622159	0	0	4.34527637192806	5.96889947290222
ACCTGTCTCCCTCGTA-1	3.04087883775265	3.0343013944451	0Xav_timecourse	0Xav	6	no_treatment_tc	0.538779818924	0.0186846568062706	NA	NA	NA	NA	2	Gut	0.779714821540437	Emergent Mesoderm	0.309541420432531	Neural crest	0.0645799995486533	0	0	6.75494200649812	7.23557207160555	0	5.68330432063075	0	0	0	0	0	0	0	4.69706197672511
ACCTGTCTCGTCGGGT-1	8.75966860603161	4.6966013952045	0Xav_timecourse	0Xav	9	no_treatment_tc	0.538779818924	0.023421354211438	30	NA	Embryonic	NA	5	Gut	0.337171297505764	DE(P)	0.228098254273756	Gut	0.146822525344786	0	0	0	0	0	4.76542975523448	0	0	0	0	0	0	6.16125787585918	4.33881638127931
ACGATCAAGAATAACC-1	3.04547681152622	2.99266910206097	0Xav_timecourse	0Xav	7	no_treatment_tc	0.711798878537	0.0192128193964432	NA	NA	NA	NA	2	Gut	0.75589746607051	Epiblast	0.492443539375662	Gut	0.105445197682224	0	0	5.66012820489145	0	0	0	0	0	0	0	0	0	6.85688390305042	6.1906253958524
ACGATCAAGCTCGTGC-1	5.0348672122662	1.88502189323228	0Xav_timecourse	0Xav	6	no_treatment_tc	0.483276562506	0.00952329314998207	NA	NA	NA	NA	2	Gut	0.741923043063618	Epiblast	0.298542139411161	Neural crest	0.102554560368376	0	0	0	0	0	4.01675094197336	4.05502444758594	0	0	0	0	0	6.62055290892573	4.95914902415679
ACGATCAAGTGGACTG-1	-6.94832487383522	2.91224395488635	0Xav_timecourse	0Xav	6	no_treatment_tc	0.711798878537	0.00911784854056912	NA	NA	NA	NA	12	Endothelium	0.746694941943552	Hemogenic Endothelium	0.831374671528123	Hematoendothelial progenitors	0.0318776480645748	0	0	0	0	2.53577752738193	3.56864838576208	2.92269334079932	0	5.10156719458388	5.78005469055346	0	0	0	0
ACGATCACAAGGATGC-1	5.07086029583593	2.03442206592701	0Xav_timecourse	0Xav	5	no_treatment_tc	0.711798878537	0.00766983748379984	NA	NA	NA	NA	2	Gut	0.599932713942954	Epiblast	0.312856044438068	Gut	0.147992871046496	0	0	4.33431721135843	0	0	4.8772607156118	2.86729320322832	0	0	2.97847130229425	0	4.25684161262858	2.24277854415864	5.53838866184299
ACGATCACAGCAGAAC-1	5.14226947075695	2.19346714820571	0Xav_timecourse	0Xav	5	no_treatment_tc	0.538779818924	0.00700934950779488	NA	NA	NA	NA	2	Gut	0.190694305682664	Epiblast	0.360719121422343	Neural crest	0.079675543268029	0	0	6.65794025473145	0	0	0	4.27893157966196	0	0	0	0	4.98246863305565	2.96840556458571	5.18305615623281
ACGATCAGTAATTGGA-1	5.20939149834252	2.81459408611008	0Xav_timecourse	0Xav	7	no_treatment_tc	0.41609553947	0.0206807875610741	NA	NA	NA	NA	3	Paraxial_mesoderm	0.27152570580328	DE(P)	0.305136191224485	Neural crest	0.126944720458585	0	0	6.42281921691979	0	0	5.60175025375245	3.58036004056244	0	0	0	0	4.9699084499627	6.77029907018007	6.26417100501174
ACGATCAGTCGAAGCA-1	-5.42226039945617	2.88503353381008	0Xav_timecourse	0Xav	5	no_treatment_tc	0.711798878537	0.0220053484234791	NA	NA	NA	NA	7	Neural_crest	0.25094763077298	Emergent Mesoderm	0.444625054562355	Neural crest	0.190549446775466	0	0	0	0	5.31572306617796	4.4129781584855	0	0	0	6.26517478128954	0	0	3.82966346441014	0
ACGATCAGTGGTTTAC-1	-5.43611844296654	2.63344867253528	0Xav_timecourse	0Xav	3	no_treatment_tc	0.711798878537	0.0194800019001116	NA	NA	NA	NA	6	Surface_ectoderm	0.483817473411986	Emergent Mesoderm	0.565690141053078	Neural crest	0.0943215183183219	0	5.6745272120022	0	0	3.95166408162076	4.29811177571226	0	0	0	5.36199250669902	0	0	0	0
ACGATCATCACTTGTT-1	3.70523235250746	2.18652562128951	0Xav_timecourse	0Xav	6	no_treatment_tc	0.483276562506	0.0123484998444364	NA	NA	NA	NA	2	Forebrain_Midbrain_Hindbrain	0.336301579626457	Epiblast	0.344186093746648	Gut	0.0918987465914291	0	0	5.31963858606526	0	2.78346022862799	3.81633108700813	3.85261457793515	0	0	3.96379267700107	0	0	3.22809991886547	5.44438706130116
ACGATGTAGCTAAACA-1	3.87920285810901	4.45841257988339	0Xav_timecourse	0Xav	7	no_treatment_tc	0.483276562506	0.015325808158491	NA	NA	NA	NA	3	Surface_ectoderm	0.484899333562441	DE(P)	0.302018869720121	Neural crest	0.0944269677894822	0	0	0	6.26462854562805	0	4.38106878668154	3.73511374171878	0	0	0	0	0	3.79755920059666	0
ACGATGTAGGAGAGTA-1	-6.67134509121098	1.32839190655265	0Xav_timecourse	0Xav	6	no_treatment_tc	0.483276562506	0.0157729650372531	NA	NA	NA	NA	6	Pharyngeal_mesoderm	0.307420780802343	Emergent Mesoderm	0.26674880825066	Neural crest	0.165252010054957	0	0	0	0	0	0	3.45849036917128	0	0	5.16600735481208	0	0	2.83397571010159	0
ACGATGTAGGAGTCTG-1	5.49448030437706	3.00352284138744	0Xav_timecourse	0Xav	4	no_treatment_tc	0.411389191877	0.0225664512537787	26	NA	Embryonic	NA	3	Rostral_neurectoderm	0.258151702188799	Advanced Mesoderm	0.387179575355715	Neural crest	0.11811964034855	0	0	0	0	3.39244052151436	4.4253113798945	3.77935633493174	0	0	0	0	0	3.15484167586206	6.2834323305979
ACGATGTCACCCGTAG-1	5.20710405784416	1.3586752002165	0Xav_timecourse	0Xav	4	no_treatment_tc	0.711798878537	0.0287617628961068	28	NA	Embryonic	NA	2	Gut	0.474257354679754	Epiblast	0.281855994488399	Gut	0.233509325320124	0	0	0	0	0	4.06979548657687	2.74739356977709	0	0	0	0	4.13694197917735	5.38629952585808	5.41528678247386
ACGATGTCAGCGTGCT-1	4.06640322600154	1.80354416745621	0Xav_timecourse	0Xav	3	no_treatment_tc	0.764968622909	0.0168448050102852	NA	NA	NA	NA	2	Gut	0.822136910239964	DE(P)	0.233100454781409	Gut	0.099472834530376	0	0	0	0	0	4.03136730519168	0	0	0	4.18094889010169	0	4.77496066962917	3.44525613196608	4.28953683679976
ACGATGTCAGGGCTTC-1	-7.34321081901956	2.21583190729637	0Xav_timecourse	0Xav	4	no_treatment_tc	0.711798878537	0.018753247826603	NA	NA	NA	NA	6	Mesenchyme	0.471210383006588	Advanced Mesoderm	0.536795965977842	Neural crest	0.132132203142993	0	0	0	0	5.52724658216447	4.49039906842711	3.16229449203889	0	0	5.73812358033381	0	0	0	0
ACGATGTCATGGGCAA-1	-7.46495484443666	1.68907103544788	0Xav_timecourse	0Xav	4	no_treatment_tc	0.711798878537	0.0116932507549456	NA	NA	NA	NA	6	Mesenchyme	0.525240055146536	Advanced Mesoderm	0.323129453858758	Amniochorionic mesoderm B	0.0415814383650988	0	0	0	0	5.13176782164725	5.07016360962548	0	0	0	6.09908772577547	3.57152450424457	0	2.21472617185568	0
ACGATGTCATGTGCCG-1	-5.88667848162798	1.8017134623096	0Xav_timecourse	0Xav	6	no_treatment_tc	0.483276562506	0.0158809512315865	NA	NA	NA	NA	7	Paraxial_mesoderm	0.654763228654788	Emergent Mesoderm	0.732889567096008	Neural crest	0.0518679255053731	0	0	0	0	3.23506621287362	4.26793707125377	0	0	0	5.91803001769664	0	0	0	0
ACGATGTGTGCCGTAC-1	-7.17085156359318	3.30117628618319	0Xav_timecourse	0Xav	4	no_treatment_tc	0.711798878537	0.0200595762320116	44	Mesenchyme	Neural_crest	NA	7	Mesenchyme	0.450716958369889	Emergent Mesoderm	0.446344053398981	Neural crest	0.096203706868483	0	0	0	0	5.91621225741977	3.87771218246573	0	0	0	6.15675526110619	0	0	2.60724247843328	0
ACGATGTGTGTTGCCG-1	-7.08759332601571	2.69924446378211	0Xav_timecourse	0Xav	4	no_treatment_tc	1	0.0104309901438609	NA	NA	NA	NA	7	Mesenchyme	0.317510138631858	Emergent Mesoderm	0.443763760603146	Neural crest	0.206497269868652	0	0	0	0	5.59701803351131	4.00761248582064	3.36165744085787	0	0	6.22848060889726	0	0	3.42128908673291	0
ACGATGTGTTGACGGA-1	7.71456587022047	4.61020435301845	0Xav_timecourse	0Xav	7	no_treatment_tc	0.711798878537	0.0104477963275	NA	NA	NA	NA	5	Gut	0.760101204469787	DE(P)	0.253820566344809	Gut	0.240322419203099	0	0	0	0	0	4.32648127696551	4.36713808877743	0	0	0	0	5.070074641403	7.03212639492473	6.36549422219976
ACGCACGAGACATAGT-1	3.3332009191506	3.08217334991058	0Xav_timecourse	0Xav	6	no_treatment_tc	0.745876019111	0.0120497153518648	NA	NA	NA	NA	2	Gut	0.631322454541065	Emergent Mesoderm	0.325338746128599	Gut	0.157227374340467	0	4.44391880420027	5.65809070431731	6.03362138214891	0	4.43545853439447	3.10797148723621	0	0	0	3.84025516055543	0	4.40937185897638	4.01209606380707
ACGCACGAGAGTAACT-1	-5.51151753936451	2.8757044589821	0Xav_timecourse	0Xav	5	no_treatment_tc	0.745876019111	0.0207557539640305	NA	NA	NA	NA	7	Mesenchyme	0.292153275520094	Emergent Mesoderm	0.499153097311327	Amniochorionic mesoderm B	0.0420948116492326	0	0	0	0	5.20538034794268	4.45607459548467	0	0	0	5.99067477089556	0	0	3.58724786886833	0
ACGCACGAGCAGCCTC-1	-7.0934301123104	2.75089312715034	0Xav_timecourse	0Xav	4	no_treatment_tc	0.745876019111	0.0102480584422113	NA	NA	NA	NA	6	Pharyngeal_mesoderm	0.396993082784523	Advanced Mesoderm	0.452501454077137	Neural crest	0.174388405724518	0	0	0	0	5.14867720263181	5.26830987165332	0	0	0	6.80851972275535	0	0	3.99784016762087	0
ACGCACGAGCTCACTA-1	3.72610981466205	4.41332244024437	0Xav_timecourse	0Xav	7	no_treatment_tc	0.483276562506	0.0210101754783143	NA	NA	NA	NA	3	Surface_ectoderm	0.3566842487042	Emergent Mesoderm	0.301538911418003	Neural crest	0.219962891728901	0	0	6.32030631464286	0	0	5.49923735147552	3.76270235420854	0	0	3.87388045327447	0	5.1522507636088	0	0
ACGCACGAGGAAAGTG-1	-10.5430511371946	4.20426734635589	0Xav_timecourse	0Xav	8	no_treatment_tc	0.711798878537	0.017644808899123	NA	NA	NA	NA	10	Cardiomyocytes	0.896453891896897	YS Mesoderm	0.378808399102719	Neural crest	0.0399248613660744	0	0	0	0	5.17164577926744	3.74128384085571	4.68587757547984	6.87078577780451	0	3.88789024522146	0	0	3.15219748708585	0
ACGCACGAGGCATGCA-1	-2.07583746827852	4.07963463947602	0Xav_timecourse	0Xav	7	no_treatment_tc	0.711798878537	0.0128581402245849	15	NA	NA	NA	4	Forebrain_Midbrain_Hindbrain	0.289917560844212	YS Mesoderm	0.27952671202857	Neural crest	0.154985793159025	0	0	5.27084506706874	0	0	4.44977610390139	0	0	0	3.91499915800455	0	0	0	0
ACGCACGAGGTTCCAT-1	2.19783840754863	4.93039119275912	0Xav_timecourse	0Xav	7	no_treatment_tc	0.538779818924	0.00621260989731178	NA	NA	NA	NA	9	Gut	0.631150753386649	Epiblast	0.451585266999861	Gut	0.115743406252692	0	4.58100981537619	7.91144135619939	7.46703630932743	0	5.95268198861403	3.24506249841214	0	0	4.03926816645158	0	0	2.62054783934246	5.74238408609828
ACGCACGAGTCTCCTC-1	-4.98733528341134	3.01237006715286	0Xav_timecourse	0Xav	5	no_treatment_tc	0.711798878537	0.0133555273745956	NA	NA	NA	NA	7	Pharyngeal_mesoderm	0.284719641640829	Emergent Mesoderm	0.577275450697847	Neural crest	0.107193948836533	0	5.64485502319751	0	0	4.61165809108351	4.26864139305868	0	0	0	4.42008580529938	0	0	2.99817168902623	0
ACGCACGCAAACGAGC-1	-5.97245334234312	3.35395625370977	0Xav_timecourse	0Xav	6	no_treatment_tc	0.711798878537	0.0219372745792385	NA	NA	NA	NA	7	Mesenchyme	0.267596710839529	Advanced Mesoderm	0.507676107099855	Neural crest	0.156339042968648	0	0	0	0	5.29053615481122	5.0750557509575	4.42910070599474	0	0	5.92194036287069	0	0	3.80458604692506	0
ACGCACGCAAAGACTA-1	-6.07211003054222	1.99371597772014	0Xav_timecourse	0Xav	3	no_treatment_tc	1	0.0174962822151461	NA	NA	NA	NA	6	Pharyngeal_mesoderm	0.269217577064888	Emergent Mesoderm	0.556299293081811	Neural crest	0.0798976564228858	0	5.70615076906386	0	0	4.49149517519159	0	0	3.61722037934029	0	6.26767891552329	0	0	3.34348668436342	0
ACGCACGCACTCTCGT-1	-5.95480961310327	1.81404614939446	0Xav_timecourse	0Xav	3	no_treatment_tc	0.517808190657	0.018237489181584	NA	NA	NA	NA	6	Paraxial_mesoderm	0.276504273861572	Emergent Mesoderm	0.677717833136696	Neural crest	0.101597098552279	0	5.9639693530934	0	0	4.24110622271196	0	3.25676733065793	0	0	3.36794542972386	0	0	2.63225267158825	4.16089190722879
ACGCACGCACTTGGCG-1	5.96431567774272	2.94406833945071	0Xav_timecourse	0Xav	4	no_treatment_tc	1	0.0316636249923774	26	Gut	Embryonic	NA	3	Gut	0.542555609424115	DE(P)	0.329722321686384	Gut	0.218624213111026	0	4.3634478902185	0	0	0	0	3.02750057325444	3.36014119210614	0	0	0	0	5.15182801792191	5.29896754262572
ACGCACGCATCTATCT-1	5.64125308319176	4.88265138012589	0Xav_timecourse	0Xav	4	no_treatment_tc	0.434919472833	0.0207386741425355	NA	NA	NA	NA	2	Surface_ectoderm	0.371012379447046	Epiblast	0.396051790909747	Gut	0.210206921047823	0	0	5.19716861405131	0	0	5.28492415426645	0	0	0	0	0	4.43886699233152	3.10562994685152	5.72458221020748
ACGCACGGTAGGTACG-1	6.15136188121484	4.64525908215853	0Xav_timecourse	0Xav	4	no_treatment_tc	0.711798878537	0.0134247757515118	NA	NA	NA	NA	2	Gut	0.548724368190034	DE(P)	0.25768466928503	Gut	0.197203638594408	0	0	0	0	0	3.86742236826687	4.45939366355369	2.88136903966201	0	0	0	0	4.08486390601491	4.52416063225596
ACGCACGTCACTCTTA-1	5.16993345492969	1.32118323319516	0Xav_timecourse	0Xav	4	no_treatment_tc	0.711798878537	0.0295741516830473	28	NA	Embryonic	NA	2	Gut	0.488083536498288	Epiblast	0.46943010751168	Gut	0.143581650848873	0	0	0	0	0	3.64296237971667	3.67716735162343	0	0	0	0	0	5.87348679900465	5.26788172444044
ACGCACGTCATCTGTT-1	-9.05867178145597	2.53626743257621	0Xav_timecourse	0Xav	8	no_treatment_tc	0.711798878537	0.00473512549669562	NA	NA	NA	NA	6	Cardiomyocytes	0.583154675414424	Advanced Mesoderm	0.379923828510848	Definitive endoderm	0.0544937646012084	0	0	4.48519072532641	0	4.40173048881041	4.34455542840207	4.38532967603393	7.19695747629704	0	5.05336038035821	0	0	3.76081501696425	0
ACGCACGTCGTGGTAT-1	5.83692471071145	2.64508962629865	0Xav_timecourse	0Xav	4	no_treatment_tc	0.711798878537	0.0276236031640904	26	Gut	Embryonic	NA	3	Gut	0.538212745349578	DE(P)	0.282121432113488	Gut	0.213254927933795	0	0	0	0	0	4.60164301966888	4.24089345092883	0	0	0	0	5.34523638410638	4.78987040630231	5.36667267162541
ACGGAAGAGAGGTTTA-1	4.75835096071721	3.23821376019669	0Xav_timecourse	0Xav	5	no_treatment_tc	0.538779818924	0.0184673037914414	NA	NA	NA	NA	3	Gut	0.782220037494704	Epiblast	0.382175358167402	Gut	0.0896555168565925	0	0	0	0	0	0	0	3.86953450904246	0	0	0	0	0	0
ACGGAAGAGGTAGATT-1	-1.16758367437775	2.65612240738962	0Xav_timecourse	0Xav	6	no_treatment_tc	0.483276562506	0.00793724626663252	NA	NA	NA	NA	4	Neural_crest	0.471833204298351	Emergent Mesoderm	0.387970062417239	Neural crest	0.126967498143417	0	5.1693108420872	0	0	0	5.57044856344675	3.83336352512315	0	0	0	6.50192693016308	0	0	5.82861809505484
ACGGAAGAGGTGCTAG-1	7.03931218336972	6.33689524324842	0Xav_timecourse	0Xav	8	no_treatment_tc	0.711798878537	0.00648321116015866	NA	NA	NA	NA	5	Gut	0.672567607286412	Epiblast	0.29701305120948	Gut	0.267512615295168	0	0	0	0	0	5.04859481636188	5.09261791872257	0	0	3.42778223174709	0	4.70615254208142	6.66250246277056	5.59286315914943
ACGGAAGCACGCACCA-1	-5.96178309754325	2.93192343834524	0Xav_timecourse	0Xav	5	no_treatment_tc	0.711798878537	0.0178076379511501	NA	NA	NA	NA	7	Paraxial_mesoderm	0.224204639748293	Emergent Mesoderm	0.528373710263515	Neural crest	0.111771606576297	0	0	0	0	5.79175733998405	0	0	0	0	6.12299194689811	0	0	3.00198386373835	0
ACGGAAGCAGGTCAAG-1	8.83620366686123	4.83286629160877	0Xav_timecourse	0Xav	8	no_treatment_tc	0.711798878537	0.0290363370484166	30	NA	Embryonic	YS Endoderm	5	Gut	0.46223667355492	YS Endoderm	0.6571990730351	Gut	0.237766796335532	0	0	4.18229301348127	0	2.32835319193377	3.36122405031392	3.39116594762738	0	0	4.58928860949409	0	0	6.04559075138946	6.07244394007796
ACGGAAGCATGTGGTT-1	5.88957969268844	3.10394864097635	0Xav_timecourse	0Xav	4	no_treatment_tc	0.711798878537	0.0257052495198087	26	Gut	NA	NA	3	Gut	0.755455298804878	Epiblast	0.297576023352745	Gut	0.222749566493217	0	0	0	0	0	4.63761686033865	3.30801389780737	0	0	0	0	4.69756230720763	4.61306926208442	6.39241257846029
ACGGAAGGTACCTAGT-1	-0.803486798064373	1.45016804415702	0Xav_timecourse	0Xav	5	no_treatment_tc	0.538779818924	0.0103500363167908	NA	NA	NA	NA	4	Gut	0.353303216215149	Emergent Mesoderm	0.292885862388774	Neural crest	0.106301494304412	0	0	0	0	0	4.49420942177318	0	4.18089499566211	0	0	0	5.23780278621067	3.22373971774074	0
ACGGAAGGTCAGTCTA-1	3.72363313508996	4.05191676513615	0Xav_timecourse	0Xav	6	no_treatment_tc	0.538779818924	0.0215235774872332	NA	NA	NA	NA	3	Gut	0.73973178503003	DE(P)	0.218642171173203	Gut	0.129791187280286	0	0	5.23090655805808	0	3.37696673651058	3.72860524077372	0	0	0	3.19382829487689	0	5.15343095932822	3.54082963259817	5.35514323131829
ACGGAAGGTCCCGCAA-1	-5.80018285857055	1.94266891318471	0Xav_timecourse	0Xav	3	no_treatment_tc	0.538779818924	0.014401859342761	NA	NA	NA	NA	6	Gut	0.222739097748127	Emergent Mesoderm	0.522884088597827	Neural crest	0.108254772306451	0	4.80328254574785	0	0	0	4.7983428997363	3.4673352287838	3.79997584763549	0	3.57851332784973	0	0	2.84282056971412	5.74558763060437
ACGGAAGGTGCATTTG-1	2.70342524802388	-6.70119517421188	0Xav_timecourse	0Xav	2	no_treatment_tc	0.517808190657	0.00985051240678429	NA	NA	NA	NA	1	Gut	0.659978348170859	Emergent Mesoderm	0.42465879944357	Neural crest	0.0821508006930814	0	5.99018289660984	0	0	0	4.61195179810043	0	3.61523520965601	0	0	0	0	3.34148209406799	4.87012132970852
ACGGAAGGTGTCTTGA-1	5.09098541820244	1.48278083163652	0Xav_timecourse	0Xav	4	no_treatment_tc	0.764968622909	0.0241822411479956	28	Gut	Embryonic	NA	2	Gut	0.472064820535715	Epiblast	0.270689311055192	Gut	0.109633508724043	0	0	4.23421239029025	0	0	5.17746828432167	2.76718838216014	0	0	2.87836648122606	0	0	4.06035424685684	5.94423580786839
ACGGAAGGTTGACGGA-1	8.76223017332039	4.96688180999028	0Xav_timecourse	0Xav	9	no_treatment_tc	0.711798878537	0.0289545026035326	30	Gut	Embryonic	NA	5	Gut	0.54368956223236	YS Endoderm	0.424414572182598	Gut	0.235519253479149	0	0	0	0	0	0	3.50535426634167	0	0	2.93878820739252	0	5.58025845172755	6.16161627365194	5.90140990139031
ACGGAAGTCATCAGTG-1	-4.74412639406584	2.64249579316259	0Xav_timecourse	0Xav	6	no_treatment_tc	0.538779818924	0.00597943442915651	NA	NA	NA	NA	7	Paraxial_mesoderm	0.633532318999394	Emergent Mesoderm	0.526275815074149	Neural crest	0.0967636438387838	0	0	0	0	0	0	0	0	0	4.6507234511892	0	0	0	0
ACGGAAGTCCATAAGC-1	5.98842700529368	4.45492533184961	0Xav_timecourse	0Xav	6	no_treatment_tc	0.711798878537	0.0141125039622759	NA	NA	NA	NA	2	Gut	0.72803457925317	DE(P)	0.351154362591184	Gut	0.191495923548339	0	0	0	0	0	0	3.87525936070402	0	0	0	0	0	5.98150309240463	6.0244582984403
ACGGAAGTCCATCTAT-1	-5.42067561657748	2.74151035113662	0Xav_timecourse	0Xav	5	no_treatment_tc	0.486762625976	0.0214730706493653	NA	NA	NA	NA	7	Forebrain_Midbrain_Hindbrain	0.605029509904313	Emergent Mesoderm	0.390471597688527	Neural crest	0.119817941079917	0	5.04793086631667	0	0	0	6.2929686993988	0	0	0	0	0	0	3.08746889028294	0
ACGGAAGTCCCGTGAG-1	-6.94294633384555	0.887698532861824	0Xav_timecourse	0Xav	5	no_treatment_tc	0.711798878537	0.00922311192733046	NA	NA	NA	NA	6	Neural_crest	0.452788685524849	Emergent Mesoderm	0.631123790812171	Neural crest	0.213297667642807	0	0	0	0	5.87190871369625	4.35162676878994	3.70567172382717	0	0	5.88511266156809	0	0	0	0
ACGGGTCAGGGAGGAC-1	-6.74389647425755	3.19402998521894	0Xav_timecourse	0Xav	4	no_treatment_tc	0.486762625976	0.0100092184197025	NA	NA	NA	NA	7	Pharyngeal_mesoderm	0.373376680852793	Advanced Mesoderm	0.470021666329301	Neural crest	0.0792536104905312	0	0	0	0	6.19277273321452	5.39682163776661	4.06217666843867	0	0	6.18051920418665	0	4.76743324741549	2.75337017894555	4.28200941458608
ACGGGTCAGGTCCTGC-1	5.02756253165944	1.25709836489681	0Xav_timecourse	0Xav	4	no_treatment_tc	0.711798878537	0.0269482135446909	28	NA	Embryonic	NA	2	Forebrain_Midbrain_Hindbrain	0.48506089601198	Epiblast	0.28991212849931	Gut	0.221863788349834	0	0	4.36634285583566	0	0	3.54527389266831	3.57813653924591	0	0	0	0	4.2888672571058	4.44641040359878	5.97504963923931
ACGGGTCAGTGATTCC-1	5.99906410948431	2.42802215469005	0Xav_timecourse	0Xav	4	no_treatment_tc	0.711798878537	0.0142421237676566	NA	NA	NA	NA	3	Gut	0.62815182324203	DE(P)	0.287880629863581	Gut	0.194522891604351	0	0	0	0	0	3.6646483643185	3.01869331935573	0	0	0	0	0	4.93554178145238	5.28999102366103
ACGGGTCCACACCTAA-1	-5.587260983488	2.61831335815883	0Xav_timecourse	0Xav	5	no_treatment_tc	0.711798878537	0.0169785374792107	NA	NA	NA	NA	7	Pharyngeal_mesoderm	0.180509831640933	Emergent Mesoderm	0.506974745823308	Neural crest	0.113828191633222	0	4.89153237793775	0	0	4.94805090712628	0	3.5555850609737	0	0	5.85077926736213	0	0	3.61680929695749	5.14544853259803
ACGGGTCCATCACGGC-1	3.17299997072689	3.01885670441645	0Xav_timecourse	0Xav	6	no_treatment_tc	0.538779818924	0.0165784360054069	NA	NA	NA	NA	3	Gut	0.562675152552353	Epiblast	0.35894800340373	Gut	0.0879473154015243	0	0	4.72008217822719	5.77872142137814	0	5.27021160847972	3.93616673541642	0	0	3.36423626916301	0	0	3.71374845961174	4.84029131198728
ACGGGTCGTAATGATG-1	-6.88498021634239	4.10521019310381	0Xav_timecourse	0Xav	8	no_treatment_tc	0.711798878537	0.0188074828502383	NA	NA	NA	NA	12	Endothelium	0.735005559757974	Hemogenic Endothelium	0.875856368929761	Hematoendothelial progenitors	0.027173240977641	0	4.52656039347674	0	0	2.8036972630953	0	3.87307132445755	0	6.47054198172261	4.38612601281247	0	0	2.56609841744301	0
ACGGGTCGTAGTCTGT-1	5.37145347102449	1.36025819919453	0Xav_timecourse	0Xav	6	no_treatment_tc	0.538779818924	0.0229801615127159	28	Gut	NA	NA	2	Gut	0.646918821787459	Epiblast	0.314930344268898	Gut	0.161714450634384	0	0	0	0	0	4.27255967504879	2.94711358565523	3.27975420450692	0	3.05829168472116	0	0	6.28459784441175	6.02405471409022
ACGGGTCGTCGGTACC-1	-7.95290869881571	1.15415963669473	0Xav_timecourse	0Xav	4	no_treatment_tc	0.711798878537	0.0133981334349852	42	Mesenchyme	NA	Advanced Mesoderm	6	Mesenchyme	0.471234266851194	Advanced Mesoderm	0.51928056391539	Neural crest	0.156227107788183	0	0	0	0	5.1913737047162	4.36312632184929	0	0	0	6.5573708511244	0	0	2.41199048274032	0
ACGGGTCGTCTGTCAA-1	-6.50150967510678	1.21065733903421	0Xav_timecourse	0Xav	3	no_treatment_tc	0.590532924772	0.0193905322344873	NA	NA	NA	NA	6	Paraxial_mesoderm	0.336762509525103	Emergent Mesoderm	0.485075835378987	Neural crest	0.0981616884001943	0	6.22613508561063	0	0	5.53038995045633	0	0	0	0	4.49312771903057	0	0	3.75743496089496	0
ACGGGTCTCCATACTT-1	-5.54688442656728	3.68564760522199	0Xav_timecourse	0Xav	6	no_treatment_tc	0.711798878537	0.0156315148668644	NA	NA	NA	NA	7	Pharyngeal_mesoderm	0.276202330118304	Advanced Mesoderm	0.483180824331898	Neural crest	0.0945120982119664	0	0	0	0	4.33299106611116	4.27642277581211	3.63046773084935	0	0	5.92662075893323	0	0	3.00595307177967	4.5345923074202
ACGGGTCTCGCTCCTA-1	3.94465516766476	0.565155801544484	0Xav_timecourse	0Xav	3	no_treatment_tc	0.711798878537	0.0129214723813073	NA	NA	NA	NA	2	Gut	0.703036252224044	DE(P)	0.282429546058131	Gut	0.106285923467101	0	0	0	0	0	5.07947305140267	3.74648770133309	0	0	3.85766580039902	0	5.13603611073335	2.44094849566854	5.05200362921628
ACGGGTCTCGTCCTCA-1	7.96641255119669	6.26001893080978	0Xav_timecourse	0Xav	8	no_treatment_tc	0.483276562506	0.0154770829499959	NA	NA	NA	NA	5	Gut	0.264925730405989	Epiblast	0.253357159720695	Gut	0.213300765092871	0	0	4.536526728351	0	0	4.79793948696937	4.15198444200661	0	0	0	0	0	6.41013292688897	5.89874994746569
ACGGGTCTCTACCACC-1	-6.44824110503215	3.09207756498334	0Xav_timecourse	0Xav	9	no_treatment_tc	0.711798878537	0.0122138487381145	NA	NA	NA	NA	5	Gut	0.463170462515721	Advanced Mesoderm	0.409774594747578	Gut	0.158548523792339	3.66893313185617	4.3556193862676	0	0	5.17414272477723	3.66562711426631	4.10132260243732	0	0	6.24191725692031	0	0	6.3590688641426	5.29098865916493
ACGGGTCTCTATCCAT-1	-6.46446166656845	3.12613443668318	0Xav_timecourse	0Xav	4	no_treatment_tc	0.711798878537	0.0122225615542349	NA	NA	NA	NA	7	Forebrain_Midbrain_Hindbrain	0.250583154569231	Emergent Mesoderm	0.403628282266036	Neural crest	0.199918631364032	0	0	5.06859261271375	0	5.28168151776939	0	0	0	0	6.69499500231302	0	0	0	0
ACGGGTCTCTCTCTTC-1	5.30806082529525	1.17916555948206	0Xav_timecourse	0Xav	4	no_treatment_tc	0.711798878537	0.0250280176935398	28	NA	Embryonic	NA	2	Gut	0.565362830701442	Epiblast	0.260757183087852	Gut	0.142470404189142	0	0	0	0	0	0	4.25034143169427	0	0	0	0	4.27546179226766	6.2216698847402	5.15446600826512
ACGGTCGAGAGCGACT-1	2.69751763827636	4.29261869854798	0Xav_timecourse	0Xav	6	no_treatment_tc	0.764968622909	0.0177595584059478	NA	NA	NA	NA	3	Forebrain_Midbrain_Hindbrain	0.519788762546057	Emergent Mesoderm	0.257140742386393	Gut	0.108939507117627	0	0	6.61810654446412	7.32925371853647	3.16663291538357	4.19950377376372	0	0	0	3.66472682786688	0	0	0	5.54637537348752
ACGGTCGAGAGGGTAA-1	-7.12672801635497	2.17397551126375	0Xav_timecourse	0Xav	4	no_treatment_tc	0.711798878537	0.0144215488271581	NA	NA	NA	NA	6	Pharyngeal_mesoderm	0.443157074538525	Emergent Mesoderm	0.675997485664071	Neural crest	0.0819380137972102	0	4.45761099754528	0	0	5.7085997088486	5.54021076268664	0	3.45430429943292	0	6.10146246317838	0	0	2.49714902151154	0
ACGGTCGAGAGGTGCT-1	4.55790810581218	2.11748350598263	0Xav_timecourse	0Xav	3	no_treatment_tc	0.455136239348	0.0156862991491051	NA	NA	NA	NA	3	Gut	0.297116922041021	Emergent Mesoderm	0.241019055624053	Neural crest	0.0820802377853879	0	0	0	0	0	0	4.1833749180518	0	0	3.6092543776563	0	0	0	5.08749949462265
ACGGTCGAGCGACTAG-1	-7.36358377707631	0.551914422641313	0Xav_timecourse	0Xav	6	no_treatment_tc	0.764968622909	0.0165292158832237	23	NA	Embryonic	NA	6	Gut	0.425077173720155	Epiblast	0.281563211863472	Neural crest	0.0109535504989157	0	0	5.18163668645169	0	0	3.67993336386367	0	3.36661893775259	0	5.0695191753264	0	0	3.77692958119499	5.30556881683552
ACGGTCGAGGCTTAGG-1	5.37404644304304	1.42670928288467	0Xav_timecourse	0Xav	4	no_treatment_tc	0.711798878537	0.0216102950035751	NA	NA	NA	NA	2	Gut	0.466090271185885	Epiblast	0.28057253019271	Gut	0.201143904827522	0	0	0	0	0	4.75483411717431	0	3.08037293054964	0	0	0	4.13728072109821	3.88699590269487	4.72814718817429
ACGGTCGCAACAAGTA-1	-6.31760842412314	3.31731480640262	0Xav_timecourse	0Xav	7	no_treatment_tc	0.711798878537	0.016092894754948	NA	NA	NA	NA	12	Endothelium	0.73732345366122	Hemogenic Endothelium	0.858021477516504	Hematoendothelial progenitors	0.0258053454015041	0	4.59988439811619	0	0	0	4.99524310762166	0	0	5.44936489626203	4.05833290390404	0	0	0	0
ACGGTCGCACATATGC-1	8.36613896652002	6.61925700904128	0Xav_timecourse	0Xav	8	no_treatment_tc	0.711798878537	0.0240892929908879	29	NA	Surface_ectoderm	NA	5	Gut	0.497064127755897	DE(P)	0.262421296203622	Gut	0.227106695049655	0	0	4.59748881145075	0	0	5.36762677401372	4.9032264007944	0	0	0	0	0	6.47252080758321	6.09407361572977
ACGGTCGGTATTGCCA-1	5.5655433951239	3.03378743501276	0Xav_timecourse	0Xav	4	no_treatment_tc	0.711798878537	0.022597277617399	26	NA	Embryonic	NA	3	Gut	0.694402294039884	DE(P)	0.269740869496377	Gut	0.1354064325907	0	0	0	0	0	4.0038525309906	0	0	0	3.46907558509377	0	0	4.51003839868658	5.63473322315344
ACGGTCGGTCTCGGAC-1	-5.83503094085216	1.25973995751096	0Xav_timecourse	0Xav	6	no_treatment_tc	0.483276562506	0.0116850269043417	NA	NA	NA	NA	6	Gut	0.328170139601857	Emergent Mesoderm	0.436693954221632	Definitive endoderm	0.0529907813481725	0	0	5.62548298736056	0	0	4.11931260059907	3.47335755563631	3.805998174488	0	0	0	0	3.53394432016077	5.46535229495537
ACGGTCGGTGATGAAT-1	3.25936669472117	4.54741468028428	0Xav_timecourse	0Xav	8	no_treatment_tc	0.538779818924	0.0185819185945347	NA	NA	NA	NA	5	Gut	0.24291213822597	Epiblast	0.27575202679442	Gut	0.186348245826314	0	0	4.95769202574123	0	0	4.8218631107516	3.49066801761111	0	0	0	0	4.88021642701137	4.79846989758017	5.76920268643042
ACGGTCGGTGCTGTCG-1	-7.34356771800822	3.20117552431664	0Xav_timecourse	0Xav	4	no_treatment_tc	0.711798878537	0.0176337444859643	NA	NA	NA	NA	7	Cardiomyocytes	0.364297982677504	Advanced Mesoderm	0.435419151338157	Neural crest	0.102940805421276	0	0	0	0	6.14485677167681	4.44774203689921	0	3.4527546166298	0	6.46720474931547	0	0	0	0
ACGGTCGGTTTGAAAG-1	7.11928467495181	4.45979019118004	0Xav_timecourse	0Xav	7	no_treatment_tc	0.711798878537	0.00537758665654923	NA	NA	NA	NA	5	Gut	0.428406199034695	DE(P)	0.300698086680712	Gut	0.113548708908607	0	0	5.14114109646949	0	0	6.1008449727079	0	0	0	0	0	5.06366549773963	4.98421026426615	4.57824166491023
ACGGTCGTCAGGACGA-1	5.98003836062631	2.40343069609479	0Xav_timecourse	0Xav	4	no_treatment_tc	0.711798878537	0.0132772084270448	NA	NA	NA	NA	3	Gut	0.468084532641913	Epiblast	0.33162754073642	Gut	0.212828010968657	0	0	0	0	0	4.35055321208324	3.70459816712047	0	0	3.13526705362783	0	0	5.14833427187268	4.60872274369132
ACGGTCGTCAGTCCGG-1	3.6455708574712	4.28103251088853	0Xav_timecourse	0Xav	7	no_treatment_tc	0.745876019111	0.0248915710949327	18	Gut	Surface_ectoderm	NA	3	Gut	0.721258749395815	DE(P)	0.223671417609926	Gut	0.144767472559926	0	0	5.68711473158378	0	0	4.18046525711809	3.53451021215533	0	0	3.64568831122126	0	0	3.99850617247813	6.21775114610416
ACGGTCGTCCACGAAT-1	-9.57645093404442	2.63034033054921	0Xav_timecourse	0Xav	8	no_treatment_tc	0.711798878537	0.0099244014363499	NA	NA	NA	NA	6	Cardiomyocytes	0.924505123682566	Advanced Mesoderm	0.180643752140024	Amniochorionic mesoderm B	0.0479772166396835	0	0	0	0	5.70381261908364	4.26456340738314	4.0194427000556	7.23364912306073	0	5.79702619233729	0	0	3.39492804098592	0
ACGGTCGTCCGTTTCG-1	-10.1156645621727	3.67317857185076	0Xav_timecourse	0Xav	8	no_treatment_tc	0.711798878537	0.0190303516317267	NA	NA	NA	NA	10	Cardiomyocytes	0.871177555847579	Emergent Mesoderm	0.469022246191888	Neural crest	0.0537519872946601	0	4.98187833339144	0	0	5.19329805251268	0	0	7.54889185672085	0	5.53756609794896	0	0	0	0
ACGGTCGTCTCATTTG-1	-6.06020580055501	3.14561151668946	0Xav_timecourse	0Xav	7	no_treatment_tc	0.711798878537	0.0220976280769844	47	NA	Neural_crest	Advanced Mesoderm	7	Pharyngeal_mesoderm	0.408763473554081	Advanced Mesoderm	0.599218259656759	Neural crest	0.202646616425875	0	0	0	6.21891757331639	3.30277540120833	4.33564625958848	0	0	0	5.17743462030272	0	0	0	0
ACGGTCGTCTCTGCCA-1	-7.14659548649713	3.32401828132418	0Xav_timecourse	0Xav	4	no_treatment_tc	0.711798878537	0.0198551198796747	44	NA	Neural_crest	Advanced Mesoderm	7	Mesenchyme	0.367335009235742	Advanced Mesoderm	0.567404065562816	Neural crest	0.216559392651295	0	0	0	0	5.7278597825558	5.26064256687317	3.24363317533371	0	0	6.10831340957391	0	0	3.30213153710939	0
ACGGTTAAGAGGATCC-1	-6.8918269224426	2.11041094368972	0Xav_timecourse	0Xav	5	no_treatment_tc	0.711798878537	0.0118183450655592	NA	NA	NA	NA	6	Pharyngeal_mesoderm	0.217528264881254	Advanced Mesoderm	0.462665366554616	Neural crest	0.111554137510516	0	0	0	0	4.43863199950918	5.06810847498864	0	0	0	5.22337101165402	0	0	3.11067816224107	0
ACGGTTAAGAGTGGCT-1	5.50212331125767	1.49201852065488	0Xav_timecourse	0Xav	4	no_treatment_tc	0.711798878537	0.0136567351907435	NA	NA	NA	NA	2	Gut	0.378674959957304	DE(P)	0.284882987398716	Gut	0.204903532873125	0	0	0	0	2.48420091235156	4.59597883055649	0	0	0	0	0	0	6.20643891585672	6.58052127024262
ACGGTTAAGCAGTACG-1	-6.49320569625475	2.20312048448695	0Xav_timecourse	0Xav	5	no_treatment_tc	0.538779818924	0.00659074630199867	NA	NA	NA	NA	6	Mesenchyme	0.241265455934734	Emergent Mesoderm	0.618995447288375	Neural crest	0.0328674814116009	0	0	0	0	6.03803745378755	0	0	3.82811755932418	0	5.99019657158234	0	0	3.55624041273098	0
ACGGTTAAGCCAACCC-1	-5.45265800728718	1.36473600213804	0Xav_timecourse	0Xav	2	no_treatment_tc	0.538779818924	0.00239689523483398	NA	NA	NA	NA	7	Epiblast	0.251408609058549	Emergent Mesoderm	0.227184028254111	Neural crest	0.0910137614078397	0	6.10139690866396	6.23247359983001	0	0	4.72265032531231	0	0	0	0	0	0	3.45218062127986	6.36051765648161
ACGGTTAAGGAGTACC-1	4.9480928161347	2.9572223299789	0Xav_timecourse	0Xav	5	no_treatment_tc	0.711798878537	0.0208656526236937	NA	NA	NA	NA	3	Gut	0.467599243962474	DE(P)	0.309406285659331	Gut	0.070671832923928	0	0	0	0	0	5.2555477977081	3.5212179975273	0	0	0	0	4.91076640692756	2.89670333845762	6.89614543247784
ACGGTTAAGTAAGACT-1	6.06491940213826	3.23149792040447	0Xav_timecourse	0Xav	4	no_treatment_tc	0.711798878537	0.0185854954346327	NA	NA	NA	NA	3	Gut	0.688372966346872	Epiblast	0.263636629546084	Gut	0.173603154356927	0	0	0	0	0	5.63090262375475	4.14235183119936	0	0	0	0	4.44957338456701	5.24565460352468	5.88907215536284
ACGGTTAAGTGCAGCA-1	8.60022659396488	4.41163334526354	0Xav_timecourse	0Xav	8	no_treatment_tc	0.711798878537	0.0060833273226547	NA	NA	NA	NA	5	Gut	0.691897141978975	DE(P)	0.256846461264801	Gut	0.256296131688933	0	4.48555518643722	0	0	2.76269205605578	0	3.14960786947317	0	0	0	0	4.53915627887342	6.49209355999971	5.13746519658737
ACGGTTAAGTTGGCGA-1	5.4542650680865	2.49730054353379	0Xav_timecourse	0Xav	5	no_treatment_tc	0.711798878537	0.0148571609043541	NA	NA	NA	NA	3	Gut	0.58494323561176	DE(P)	0.287733816274131	Gut	0.22710588289977	0	0	5.49336351566446	0	0	0	3.34236930461213	3.67500992346382	0	0	0	4.73191771401239	4.09035176441987	5.61899100006041
ACGGTTACAAGCTGCC-1	-9.09244544731895	3.81366550368371	0Xav_timecourse	0Xav	8	no_treatment_tc	0.711798878537	0.0135733834472006	NA	NA	NA	NA	10	Mesenchyme	0.403626825350928	Advanced Mesoderm	0.500330403853778	Neural crest	0.161079916307218	0	0	0	0	4.57505864164188	3.83409362038413	3.87057019844374	4.20321081729543	0	6.0517186003765	0	0	0	0
ACGGTTACACCAGCTG-1	-7.05963419779474	2.03836167268987	0Xav_timecourse	0Xav	5	no_treatment_tc	0.368970474544	0.0143383339810815	NA	NA	NA	NA	6	Mesenchyme	0.269427561707954	Advanced Mesoderm	0.646391156028985	Neural crest	0.0779212460763165	0	0	0	0	2.92125081140202	5.54831948978885	3.3081666248194	4.72673563918814	0	5.79990359742574	0	0	2.68365196574972	0
ACGGTTACACTCTCGT-1	3.9528788785968	4.34057547506808	0Xav_timecourse	0Xav	7	no_treatment_tc	0.538779818924	0.0168801040207925	NA	NA	NA	NA	3	Gut	0.658816476581976	Epiblast	0.260338847789006	Neural crest	0.111851706195551	0	0	5.13625089185325	6.19831891681068	0	0	0	0	0	0	0	0	3.04471222465346	5.25988880741982
ACGGTTAGTCAAGCGA-1	3.1245966131178	4.10863023263875	0Xav_timecourse	0Xav	6	no_treatment_tc	0.538779818924	0.0216516079797771	NA	NA	NA	NA	3	Gut	0.420317717646302	Epiblast	0.34213586477309	Gut	0.140544679652803	0	0	6.44704803716357	0	0	5.33948041301094	3.60433029002145	0	0	0	0	0	2.97981563095177	4.5084548665923
ACGGTTAGTGAATTGA-1	-5.98630033834905	1.98597578993923	0Xav_timecourse	0Xav	2	no_treatment_tc	0.711798878537	0.01811074868145	NA	NA	NA	NA	6	Gut	0.154468105282653	Emergent Mesoderm	0.6624131097058	Gut	0.0643561203725494	0	7.08417087135955	0	0	0	0	0	3.53549477519898	0	0	0	4.59240256574754	2.5783394972776	4.78956771632769
ACGGTTAGTGGGTCAA-1	-5.63790786550657	3.75252373769027	0Xav_timecourse	0Xav	5	no_treatment_tc	0.711798878537	0.0144741797043205	NA	NA	NA	NA	7	Gut	0.314522940555507	Advanced Mesoderm	0.63805948009909	Neural crest	0.219390955423407	0	0	0	0	5.91801709628145	4.25597143214917	3.6100163871864	3.94265700603809	0	6.79880275441491	0	0	0	0
ACGGTTAGTGTGTCGC-1	-1.33034319195546	1.83320285009652	0Xav_timecourse	0Xav	7	no_treatment_tc	0.486762625976	0.0192769410696757	NA	NA	NA	NA	4	Gut	0.611114224881414	Emergent Mesoderm	0.226194973051797	Neural crest	0.0612013025985835	0	0	6.07099003730257	0	0	5.24992107413522	3.91597959856509	0	0	4.02715769763102	0	0	4.38319029268954	0
ACGGTTAGTTACAGCT-1	1.76422030893495	2.90553461015512	0Xav_timecourse	0Xav	6	no_treatment_tc	0.332151403972	0.00190570802759456	NA	NA	NA	NA	0	Surface_ectoderm	0.167420621359015	Advanced Mesoderm	0.218685220082809	Neural crest	0.147995519353173	0	0	0	5.81442644014643	0	0	0	4.30451237303641	0	0	0	0	3.34735709511504	5.56426397956986
ACGGTTATCCCGAGGT-1	5.80084463281295	4.35034903303956	0Xav_timecourse	0Xav	4	no_treatment_tc	0.711798878537	0.0119413890259005	NA	NA	NA	NA	2	Gut	0.806697898634667	Epiblast	0.277842972343366	Gut	0.173666362525147	0	0	0	0	2.41833586371617	4.1285998562536	3.48264481129083	0	0	0	0	4.19480008653381	2.18073701806387	5.29348716751312
ACGGTTATCCTTCGAC-1	2.90133306930876	4.61090580156136	0Xav_timecourse	0Xav	7	no_treatment_tc	0.41609553947	0.0186895971052866	NA	NA	NA	NA	3	Surface_ectoderm	0.385309290792112	Emergent Mesoderm	0.468474355399896	Neural crest	0.10719244078077	0	0	6.61142215470574	0	0	4.41305986631944	0	0	0	3.87828292042261	0	0	3.82974566330103	5.35838489894156
ACGGTTATCGGTCTGG-1	-7.43380806283214	3.29992231865351	0Xav_timecourse	0Xav	8	no_treatment_tc	0.711798878537	0.0159925805203204	NA	NA	NA	NA	7	Mesenchyme	0.287186140123218	Advanced Mesoderm	0.409639030018973	Neural crest	0.0908948238840293	0	0	0	0	5.61059159980286	4.17258296913899	3.52662792417623	0	0	5.41682168995885	0	0	3.99054353724696	0
ACGTAACAGGAAAGGT-1	-5.86308548886502	3.7682358881923	0Xav_timecourse	0Xav	4	no_treatment_tc	0.711798878537	0.0127156158240488	NA	NA	NA	NA	7	Pharyngeal_mesoderm	0.241799313869571	Advanced Mesoderm	0.429767739308877	Neural crest	0.202549504885358	0	0	0	0	4.85512804202153	4.28943567347752	0	0	0	6.14018719814949	0	0	3.70533034251591	0
ACGTAACAGGCCTAGA-1	8.22936952733688	6.24858734443702	0Xav_timecourse	0Xav	3	no_treatment_tc	0.711798878537	0.0108719982247921	NA	NA	NA	NA	5	Gut	0.503197309498822	Epiblast	0.316537295611889	Gut	0.248200582859717	0	0	0	0	0	0	4.55866637607311	0	0	3.58200171410202	0	4.86037202443635	6.81939726465341	5.74911864236646
ACGTAACCACAAGCAG-1	4.60831287831564	1.74652235882161	0Xav_timecourse	0Xav	4	no_treatment_tc	0.711798878537	0.0150662493601572	NA	NA	NA	NA	2	Gut	0.646356801080909	Epiblast	0.227704689854865	Gut	0.15786977081568	0	0	0	4.89319527682356	0	0	0	0	0	0	0	4.4401890002621	0	6.13000879543333
ACGTAACCACTGTCGG-1	4.38284877666301	1.13579692859571	0Xav_timecourse	0Xav	3	no_treatment_tc	1	0.0243867896769691	12	Gut	Embryonic	NA	2	Gut	0.726987627640102	DE(P)	0.228649521985654	Gut	0.124687725090039	0	0	0	6.13544090213775	0	4.9388412611388	0	0	0	0	0	4.59784773020932	2.58378466173938	6.73189158492345
ACGTAACCAGACGATG-1	-6.92481870224725	4.15186027110043	0Xav_timecourse	0Xav	4	no_treatment_tc	0.517808190657	0.0172939463373881	NA	NA	NA	NA	12	Pharyngeal_mesoderm	0.440913985754422	YS Mesoderm	0.208686887282891	Neural crest	0.160102493987558	0	0	0	0	0	4.49412064012032	0	0	0	5.82177984311345	0	0	3.22365093608787	0
ACGTAACCATGGATCT-1	9.20309392209575	5.0301064521877	0Xav_timecourse	0Xav	9	no_treatment_tc	0.483276562506	0.0204059628601562	NA	NA	NA	NA	5	Gut	0.58887577760344	DE(P)	0.291835059371979	Gut	0.292697420090788	0	0	4.74107960900747	0	0	4.60332882722932	4.64556999577314	0	0	0	0	0	6.61913883424661	6.24035704690597
ACGTAACGTACCCAGC-1	6.165194318484	2.95200238279602	0Xav_timecourse	0Xav	4	no_treatment_tc	0.745876019111	0.0259631270315491	26	Gut	Embryonic	NA	3	Gut	0.452676257654524	DE(P)	0.291685917625076	Gut	0.207437072347642	0	0	0	0	0	0	3.06191299745118	0	0	0	0	0	3.80538772453975	6.34170154465028
ACGTAACGTATTGAGA-1	7.12949171347907	4.43214179863594	0Xav_timecourse	0Xav	7	no_treatment_tc	0.711798878537	0.00544726927170159	NA	NA	NA	NA	5	Gut	0.423725619088022	Epiblast	0.25196854562499	Neural crest	0.128260326892448	0	0	5.59910515053243	0	0	4.77803618736508	3.44719388657252	0	0	0	0	0	6.79538434090818	5.4389022875344
ACGTAACGTCTGTGAT-1	-7.50054490265118	1.78400700189184	0Xav_timecourse	0Xav	5	no_treatment_tc	0.711798878537	0.0136294661906361	NA	NA	NA	NA	6	Paraxial_mesoderm	0.314494321928668	Advanced Mesoderm	0.480102847788477	Neural crest	0.220331860651542	3.83978404517064	0	0	0	5.72769376238151	0	3.19052298261801	3.5231636014697	0	6.17178391117376	5.29302300541045	0	2.56600832354833	0
ACGTAACGTGTTTACG-1	5.97248580838845	4.69265654419469	0Xav_timecourse	0Xav	4	no_treatment_tc	0.745876019111	0.0184153063374587	NA	NA	NA	NA	2	Gut	0.476409395393692	DE(P)	0.260783367419115	Gut	0.23936628058318	0	0	0	0	0	0	4.4340171978436	3.85952387266555	0	2.9599915882229	0	4.23836189855723	5.69135521911034	6.12324849511137
ACGTAACGTTGTATGC-1	-7.57234012274251	0.611054885250751	0Xav_timecourse	0Xav	5	no_treatment_tc	0.711798878537	0.0134681564987999	NA	NA	NA	NA	6	Pharyngeal_mesoderm	0.341504050668491	Emergent Mesoderm	0.533528268753007	Neural crest	0.0501377528580072	0	0	0	0	5.42798207769576	5.13015867624844	3.57662342797423	0	0	6.83086587282609	0	0	3.6380024548465	4.48074800454508
ACGTAACGTTGTTGCA-1	-7.41762978722244	0.3734590425418	0Xav_timecourse	0Xav	6	no_treatment_tc	0.538779818924	0.0114697291456366	NA	NA	NA	NA	6	Neural_crest	0.380117270070263	Emergent Mesoderm	0.714285692170846	Neural crest	0.048732507401579	0	0	4.60228128485483	0	0	3.78121232168749	0	0	0	4.6157303423425	0	0	2.51074261765504	4.03938185329557
ACGTACAAGAAACTAC-1	9.04320983920027	4.90783331581428	0Xav_timecourse	0Xav	8	no_treatment_tc	0.711798878537	0.0272456345978466	30	NA	Endoderm	NA	5	Gut	0.419941630928636	YS Endoderm	0.287559119382036	Gut	0.208160082349063	0	0	0	0	0	5.49561957251726	4.62753220367759	0	0	3.36746291082661	0	0	6.60101700590875	6.22227397228689
ACGTACAAGAGATGCC-1	7.02975142019927	6.61209004843028	0Xav_timecourse	0Xav	8	no_treatment_tc	0.711798878537	0.0113267106638964	NA	NA	NA	NA	5	Gut	0.66590174992023	DE(P)	0.287172904471715	Gut	0.241986021234672	0	0	4.80193136594639	0	0	4.66476355271827	0	0	0	0	0	0	6.6811455955284	4.92293308432635
ACGTACAAGATGTTCC-1	6.02491962380279	4.72652742516131	0Xav_timecourse	0Xav	4	no_treatment_tc	0.711798878537	0.0168756727103927	NA	NA	NA	NA	2	Gut	0.626641744307014	DE(P)	0.203493786969046	Gut	0.21738395239373	0	0	4.08165809555221	0	0	4.33366071746887	0	0	0	0	0	4.00418249682235	3.06319101343643	5.09746850930829
ACGTACAAGGAGACCT-1	-7.31268266425442	0.394952663704505	0Xav_timecourse	0Xav	6	no_treatment_tc	0.538779818924	0.0124460200603359	NA	NA	NA	NA	6	Paraxial_mesoderm	0.72494130064809	Emergent Mesoderm	0.633941729291675	Neural crest	0.0463480489494621	0	0	0	5.15128151716964	0	5.73057014551395	0	0	0	4.50584047461518	0	4.69827524060819	4.05623383672009	0
ACGTACACAAATGGCG-1	-7.34957437972601	3.16815052017806	0Xav_timecourse	0Xav	4	no_treatment_tc	0.414779160472	0.0167460273014403	NA	NA	NA	NA	6	Mesenchyme	0.392007155424857	Advanced Mesoderm	0.564233570170286	Neural crest	0.0814595562560131	0	4.42550327056388	0	0	6.29040260973369	4.41682583716863	3.77087079220586	0	0	5.88658273231698	0	4.47910436300008	2.46504129453014	0
ACGTACACAGAGCCCT-1	8.18808583948806	6.6315589031859	0Xav_timecourse	0Xav	8	no_treatment_tc	0.711798878537	0.0256565259394925	29	Gut	NA	NA	5	Gut	0.527903001373405	Epiblast	0.331405483413272	Gut	0.223067795945199	0	0	4.99886758450761	0	0	4.17779862134026	3.53184357637749	0	0	0	0	4.24324817431452	6.18850218144484	5.81086039276567
ACGTACACAGTCAGCC-1	-5.884109583536	2.90013174818603	0Xav_timecourse	0Xav	6	no_treatment_tc	0.534527286195	0.0170701489712137	NA	NA	NA	NA	7	Pharyngeal_mesoderm	0.388607420199262	Emergent Mesoderm	0.509275827049547	Neural crest	0.109898356977214	0	0	0	0	3.15970207038744	0	0	0	0	6.5880236029318	0	0	3.60777513960391	0
ACGTACAGTGCAATAA-1	-5.4968478190412	2.83699194675309	0Xav_timecourse	0Xav	6	no_treatment_tc	0.711798878537	0.0210037556139977	NA	NA	NA	NA	7	Gut	0.209530754601654	Emergent Mesoderm	0.495506095454332	Neural crest	0.103838760162021	0	4.94318584410644	0	0	5.97968179417135	0	3.60723852714239	0	0	6.27034120613184	0	0	0	0
[truncated: 61,015 more rows]
