# Supplementary material for: Atlas of multilineage stem cell differentiation reveals TMEM88 as a developmental regulator of blood pressure
Source: Nat Commun. 2025 Feb 4;16:1356. doi: 10.1038/s41467-025-56533-2 (PMC11794859; doi:10.1038/s41467-025-56533-2)
Supplement: Supplementary file 14 — Source Data [file 41467_2025_56533_MOESM14_ESM.zip › SourceData/SF4b_d9DE_chirxav_kegg.txt]

ID	Description	p.adjust	qvalue	upcond	comparison
hsa03010	Ribosome	1.05728869709076e-23	7.43254108002703e-24	CHIR	CHIR_XAV
hsa05171	Coronavirus disease - COVID-19	5.26252081318297e-17	3.69945335045251e-17	CHIR	CHIR_XAV
hsa04530	Tight junction	3.83378923737256e-08	2.69508187095384e-08	CHIR	CHIR_XAV
hsa05205	Proteoglycans in cancer	3.99191692303484e-07	2.80624266580661e-07	CHIR	CHIR_XAV
hsa05167	Kaposi sarcoma-associated herpesvirus infection	2.05703980861778e-06	1.44606037337503e-06	CHIR	CHIR_XAV
hsa04520	Adherens junction	2.85417147752507e-06	2.00642897389506e-06	CHIR	CHIR_XAV
hsa04514	Cell adhesion molecules	2.30937478474835e-05	1.62344712508993e-05	CHIR	CHIR_XAV
hsa03272	Virion - Hepatitis viruses	6.64801070860429e-05	4.67342674031439e-05	CHIR	CHIR_XAV
hsa05416	Viral myocarditis	7.42345658808793e-05	5.2185506379271e-05	CHIR	CHIR_XAV
hsa04218	Cellular senescence	0.000101285135880624	7.1201549330877e-05	CHIR	CHIR_XAV
hsa05418	Fluid shear stress and atherosclerosis	0.000101285135880624	7.1201549330877e-05	CHIR	CHIR_XAV
hsa05163	Human cytomegalovirus infection	0.000101285135880624	7.1201549330877e-05	CHIR	CHIR_XAV
hsa05130	Pathogenic Escherichia coli infection	0.000189008770122527	0.000132869617568652	CHIR	CHIR_XAV
hsa05170	Human immunodeficiency virus 1 infection	0.000394021536402096	0.000276989744029445	CHIR	CHIR_XAV
hsa05131	Shigellosis	0.000423561222305302	0.000297755588738729	CHIR	CHIR_XAV
hsa04310	Wnt signaling pathway	0.000427590820311876	0.000300588320498963	CHIR	CHIR_XAV
hsa04390	Hippo signaling pathway	0.000540311697162551	0.000379828981074889	CHIR	CHIR_XAV
hsa04810	Regulation of actin cytoskeleton	0.000543937974081368	0.00038237818568105	CHIR	CHIR_XAV
hsa05208	Chemical carcinogenesis - reactive oxygen species	0.000702766742925315	0.0004940318288507	CHIR	CHIR_XAV
hsa04510	Focal adhesion	0.00105656908197021	0.00074274823208064	CHIR	CHIR_XAV
hsa04115	p53 signaling pathway	0.00187494467043369	0.00131805090928537	CHIR	CHIR_XAV
hsa05012	Parkinson disease	0.00215323734023105	0.00151368543240386	CHIR	CHIR_XAV
hsa04912	GnRH signaling pathway	0.00295142286974241	0.00207479487714685	CHIR	CHIR_XAV
hsa04932	Non-alcoholic fatty liver disease	0.00639674736542357	0.00449679332644793	CHIR	CHIR_XAV
hsa04714	Thermogenesis	0.00639674736542357	0.00449679332644793	CHIR	CHIR_XAV
hsa05219	Bladder cancer	0.00739454217868215	0.00519822435085863	CHIR	CHIR_XAV
hsa04820	Cytoskeleton in muscle cells	0.00837295646579591	0.00588603122917563	CHIR	CHIR_XAV
hsa05215	Prostate cancer	0.00837295646579591	0.00588603122917563	CHIR	CHIR_XAV
hsa04625	C-type lectin receptor signaling pathway	0.0120914342704974	0.00850005132743839	CHIR	CHIR_XAV
hsa05212	Pancreatic cancer	0.0147222952241936	0.0103494971947772	CHIR	CHIR_XAV
hsa05165	Human papillomavirus infection	0.0147222952241936	0.0103494971947772	CHIR	CHIR_XAV
hsa05020	Prion disease	0.0153040405819156	0.0107584532614865	CHIR	CHIR_XAV
hsa05210	Colorectal cancer	0.0163741566423866	0.0115107247651668	CHIR	CHIR_XAV
hsa04670	Leukocyte transendothelial migration	0.018633823527148	0.0130992281696182	CHIR	CHIR_XAV
hsa04210	Apoptosis	0.0193013406204953	0.0135684801564763	CHIR	CHIR_XAV
hsa04921	Oxytocin signaling pathway	0.0203153131133985	0.0142812837860107	CHIR	CHIR_XAV
hsa04971	Gastric acid secretion	0.0203153131133985	0.0142812837860107	CHIR	CHIR_XAV
hsa04015	Rap1 signaling pathway	0.0211571485380993	0.0148730782877327	CHIR	CHIR_XAV
hsa05120	Epithelial cell signaling in Helicobacter pylori infection	0.0212414993417329	0.0149323753193632	CHIR	CHIR_XAV
hsa05213	Endometrial cancer	0.0212414993417329	0.0149323753193632	CHIR	CHIR_XAV
hsa04728	Dopaminergic synapse	0.0212414993417329	0.0149323753193632	CHIR	CHIR_XAV
hsa04260	Cardiac muscle contraction	0.0248461786600756	0.0174663972177933	CHIR	CHIR_XAV
hsa04934	Cushing syndrome	0.0248461786600756	0.0174663972177933	CHIR	CHIR_XAV
hsa05132	Salmonella infection	0.0248461786600756	0.0174663972177933	CHIR	CHIR_XAV
hsa05214	Glioma	0.0251602407887447	0.0176871769990808	CHIR	CHIR_XAV
hsa04915	Estrogen signaling pathway	0.0278083473890333	0.0195487462322612	CHIR	CHIR_XAV
hsa04217	Necroptosis	0.030624530495039	0.0215284700940466	CHIR	CHIR_XAV
hsa04114	Oocyte meiosis	0.030624530495039	0.0215284700940466	CHIR	CHIR_XAV
hsa05160	Hepatitis C	0.0337677361374046	0.0237380846604501	CHIR	CHIR_XAV
hsa05100	Bacterial invasion of epithelial cells	0.0337677361374046	0.0237380846604501	CHIR	CHIR_XAV
hsa05169	Epstein-Barr virus infection	0.0337677361374046	0.0237380846604501	CHIR	CHIR_XAV
hsa04750	Inflammatory mediator regulation of TRP channels	0.0337677361374046	0.0237380846604501	CHIR	CHIR_XAV
hsa04933	AGE-RAGE signaling pathway in diabetic complications	0.0337677361374046	0.0237380846604501	CHIR	CHIR_XAV
hsa05216	Thyroid cancer	0.0337677361374046	0.0237380846604501	CHIR	CHIR_XAV
hsa05231	Choline metabolism in cancer	0.0366675982937489	0.0257766333239088	CHIR	CHIR_XAV
hsa04540	Gap junction	0.0395904262294601	0.0278313264991788	CHIR	CHIR_XAV
hsa05133	Pertussis	0.0396787620367166	0.0278934249135549	CHIR	CHIR_XAV
hsa04512	ECM-receptor interaction	0.0404485580742446	0.0284345770783243	CHIR	CHIR_XAV
hsa04922	Glucagon signaling pathway	0.0414987961556756	0.0291728747358632	CHIR	CHIR_XAV
hsa04371	Apelin signaling pathway	0.0414987961556756	0.0291728747358632	CHIR	CHIR_XAV
hsa05203	Viral carcinogenesis	0.0462896254239494	0.0325407377842264	CHIR	CHIR_XAV
hsa04916	Melanogenesis	0.0467455430075713	0.0328612392876191	CHIR	CHIR_XAV
hsa01522	Endocrine resistance	0.0507641107386168	0.0356862169712029	CHIR	CHIR_XAV
hsa00190	Oxidative phosphorylation	0.0522764039367456	0.036749330702681	CHIR	CHIR_XAV
hsa00513	Various types of N-glycan biosynthesis	0.0522764039367456	0.036749330702681	CHIR	CHIR_XAV
hsa05217	Basal cell carcinoma	0.0529316944275448	0.0372099876174496	CHIR	CHIR_XAV
hsa05415	Diabetic cardiomyopathy	0.055766776462494	0.0392029970715361	CHIR	CHIR_XAV
hsa05218	Melanoma	0.0560021299683518	0.0393684461684034	CHIR	CHIR_XAV
hsa05224	Breast cancer	0.056636124184787	0.0398141322020402	CHIR	CHIR_XAV
hsa04611	Platelet activation	0.0630791087030145	0.0443434293790054	CHIR	CHIR_XAV
hsa05206	MicroRNAs in cancer	0.0688370083736784	0.0483911247676576	CHIR	CHIR_XAV
hsa04814	Motor proteins	0.0693690589941318	0.0487651463668722	CHIR	CHIR_XAV
hsa05225	Hepatocellular carcinoma	0.0718191132533394	0.0504874885218543	CHIR	CHIR_XAV
hsa05135	Yersinia infection	0.0799172377928965	0.0561803180656726	CHIR	CHIR_XAV
hsa05226	Gastric cancer	0.0894478626118278	0.0628801684168535	CHIR	CHIR_XAV
hsa04144	Endocytosis	0.0894478626118278	0.0628801684168535	CHIR	CHIR_XAV
hsa04650	Natural killer cell mediated cytotoxicity	0.0955030856165272	0.0671368765283647	CHIR	CHIR_XAV
hsa04215	Apoptosis - multiple species	0.0972977320056673	0.0683984792531559	CHIR	CHIR_XAV
hsa04924	Renin secretion	0.0972977320056673	0.0683984792531559	CHIR	CHIR_XAV
hsa04145	Phagosome	0.0975910994697435	0.0686047110736879	CHIR	CHIR_XAV
hsa04071	Sphingolipid signaling pathway	0.10231674313625	0.0719267498675885	CHIR	CHIR_XAV
hsa04137	Mitophagy - animal	0.106271167598361	0.0747066360371254	CHIR	CHIR_XAV
hsa05016	Huntington disease	0.106446520509268	0.0748299058419952	CHIR	CHIR_XAV
hsa04612	Antigen processing and presentation	0.106446520509268	0.0748299058419952	CHIR	CHIR_XAV
hsa05412	Arrhythmogenic right ventricular cardiomyopathy	0.112873026992765	0.0793476192698495	CHIR	CHIR_XAV
hsa00510	N-Glycan biosynthesis	0.114835397049223	0.0807271285844741	CHIR	CHIR_XAV
hsa04722	Neurotrophin signaling pathway	0.114835397049223	0.0807271285844741	CHIR	CHIR_XAV
hsa04744	Phototransduction	0.115472773984769	0.0811751926061494	CHIR	CHIR_XAV
hsa05330	Allograft rejection	0.117728817279606	0.0827611486949016	CHIR	CHIR_XAV
hsa04270	Vascular smooth muscle contraction	0.118235394141185	0.0831172627197879	CHIR	CHIR_XAV
hsa04925	Aldosterone synthesis and secretion	0.118235394141185	0.0831172627197879	CHIR	CHIR_XAV
hsa04014	Ras signaling pathway	0.121854236407976	0.0856612409051284	CHIR	CHIR_XAV
hsa04720	Long-term potentiation	0.136311313045359	0.0958242944117169	CHIR	CHIR_XAV
hsa00533	Glycosaminoglycan biosynthesis - keratan sulfate	0.139395667452486	0.0979925376644269	CHIR	CHIR_XAV
hsa04068	FoxO signaling pathway	0.14859381972043	0.104458666053007	CHIR	CHIR_XAV
hsa04613	Neutrophil extracellular trap formation	0.156490118334554	0.110009615759661	CHIR	CHIR_XAV
hsa04970	Salivary secretion	0.15802154686773	0.111086181272493	CHIR	CHIR_XAV
hsa00565	Ether lipid metabolism	0.16090938724887	0.11311627885364	CHIR	CHIR_XAV
hsa05222	Small cell lung cancer	0.167356286698097	0.117648328153613	CHIR	CHIR_XAV
hsa04940	Type I diabetes mellitus	0.178678042710034	0.125607310112685	CHIR	CHIR_XAV
hsa05207	Chemical carcinogenesis - receptor activation	0.178678042710034	0.125607310112685	CHIR	CHIR_XAV
hsa00250	Alanine, aspartate and glutamate metabolism	0.185574894479379	0.130455667447779	CHIR	CHIR_XAV
hsa05332	Graft-versus-host disease	0.187924083833487	0.132107103467781	CHIR	CHIR_XAV
hsa00030	Pentose phosphate pathway	0.187924083833487	0.132107103467781	CHIR	CHIR_XAV
hsa05410	Hypertrophic cardiomyopathy	0.196397247485706	0.138063578468052	CHIR	CHIR_XAV
hsa01521	EGFR tyrosine kinase inhibitor resistance	0.196397247485706	0.138063578468052	CHIR	CHIR_XAV
hsa03018	RNA degradation	0.196397247485706	0.138063578468052	CHIR	CHIR_XAV
hsa04070	Phosphatidylinositol signaling system	0.198226712599772	0.139349658102895	CHIR	CHIR_XAV
hsa05162	Measles	0.198633291356416	0.139635475337046	CHIR	CHIR_XAV
hsa04919	Thyroid hormone signaling pathway	0.199936642412174	0.140551706664428	CHIR	CHIR_XAV
hsa00512	Mucin type O-glycan biosynthesis	0.227253522173229	0.159754960379414	CHIR	CHIR_XAV
hsa04664	Fc epsilon RI signaling pathway	0.227253522173229	0.159754960379414	CHIR	CHIR_XAV
hsa04152	AMPK signaling pathway	0.227253522173229	0.159754960379414	CHIR	CHIR_XAV
hsa04928	Parathyroid hormone synthesis, secretion and action	0.227253522173229	0.159754960379414	CHIR	CHIR_XAV
hsa03030	DNA replication	0.235340481953755	0.165439941307203	CHIR	CHIR_XAV
hsa05166	Human T-cell leukemia virus 1 infection	0.239864823600882	0.168620468560061	CHIR	CHIR_XAV
hsa04010	MAPK signaling pathway	0.239864823600882	0.168620468560061	CHIR	CHIR_XAV
hsa04380	Osteoclast differentiation	0.239864823600882	0.168620468560061	CHIR	CHIR_XAV
hsa05414	Dilated cardiomyopathy	0.239864823600882	0.168620468560061	CHIR	CHIR_XAV
hsa01230	Biosynthesis of amino acids	0.239864823600882	0.168620468560061	CHIR	CHIR_XAV
hsa05320	Autoimmune thyroid disease	0.239864823600882	0.168620468560061	CHIR	CHIR_XAV
hsa04931	Insulin resistance	0.250866646364111	0.176354543450663	CHIR	CHIR_XAV
hsa05031	Amphetamine addiction	0.26159929123248	0.183899391333838	CHIR	CHIR_XAV
hsa04910	Insulin signaling pathway	0.261733138736398	0.18399348361668	CHIR	CHIR_XAV
hsa00920	Sulfur metabolism	0.264252089530219	0.185764258742259	CHIR	CHIR_XAV
hsa04926	Relaxin signaling pathway	0.264252089530219	0.185764258742259	CHIR	CHIR_XAV
hsa04550	Signaling pathways regulating pluripotency of stem cells	0.282613607592424	0.198672061281387	CHIR	CHIR_XAV
hsa05110	Vibrio cholerae infection	0.283495202987981	0.199291806296299	CHIR	CHIR_XAV
hsa04657	IL-17 signaling pathway	0.295437262555939	0.20768685001172	CHIR	CHIR_XAV
hsa04917	Prolactin signaling pathway	0.312518463277765	0.219694613493018	CHIR	CHIR_XAV
hsa04927	Cortisol synthesis and secretion	0.3133993130578	0.220313834354213	CHIR	CHIR_XAV
hsa03440	Homologous recombination	0.3133993130578	0.220313834354213	CHIR	CHIR_XAV
hsa04392	Hippo signaling pathway - multiple species	0.3133993130578	0.220313834354213	CHIR	CHIR_XAV
hsa04024	cAMP signaling pathway	0.3133993130578	0.220313834354213	CHIR	CHIR_XAV
hsa04666	Fc gamma R-mediated phagocytosis	0.319967436035481	0.224931101519237	CHIR	CHIR_XAV
hsa04723	Retrograde endocannabinoid signaling	0.325931257391938	0.229123555987708	CHIR	CHIR_XAV
hsa04972	Pancreatic secretion	0.333070852757356	0.234142557514373	CHIR	CHIR_XAV
hsa05417	Lipid and atherosclerosis	0.370677344801033	0.260579215520785	CHIR	CHIR_XAV
hsa04261	Adrenergic signaling in cardiomyocytes	0.370677344801033	0.260579215520785	CHIR	CHIR_XAV
hsa04935	Growth hormone synthesis, secretion and action	0.370793520943994	0.260660885168579	CHIR	CHIR_XAV
hsa04130	SNARE interactions in vesicular transport	0.390065137082915	0.274208469572458	CHIR	CHIR_XAV
hsa04713	Circadian entrainment	0.394235951372825	0.277140473729148	CHIR	CHIR_XAV
hsa03060	Protein export	0.40368180520871	0.283780731670458	CHIR	CHIR_XAV
hsa00450	Selenocompound metabolism	0.413247634230974	0.290505329915775	CHIR	CHIR_XAV
hsa04936	Alcoholic liver disease	0.414664376372529	0.291501273048042	CHIR	CHIR_XAV
hsa03460	Fanconi anemia pathway	0.428686735981582	0.301358728643659	CHIR	CHIR_XAV
hsa04012	ErbB signaling pathway	0.441370820257876	0.310275401800715	CHIR	CHIR_XAV
hsa04370	VEGF signaling pathway	0.462153548763543	0.324885269833775	CHIR	CHIR_XAV
hsa04360	Axon guidance	0.473368748763113	0.332769344916284	CHIR	CHIR_XAV
hsa04141	Protein processing in endoplasmic reticulum	0.473536128492865	0.332887009724465	CHIR	CHIR_XAV
hsa01524	Platinum drug resistance	0.476250741296529	0.33479533157025	CHIR	CHIR_XAV
hsa05034	Alcoholism	0.476250741296529	0.33479533157025	CHIR	CHIR_XAV
hsa04668	TNF signaling pathway	0.476250741296529	0.33479533157025	CHIR	CHIR_XAV
hsa05223	Non-small cell lung cancer	0.476250741296529	0.33479533157025	CHIR	CHIR_XAV
hsa05230	Central carbon metabolism in cancer	0.476250741296529	0.33479533157025	CHIR	CHIR_XAV
hsa00910	Nitrogen metabolism	0.482714573940473	0.339339284588261	CHIR	CHIR_XAV
hsa04730	Long-term depression	0.525752137162143	0.369593883687778	CHIR	CHIR_XAV
hsa05152	Tuberculosis	0.544087628981157	0.382483390266474	CHIR	CHIR_XAV
hsa04330	Notch signaling pathway	0.55210320759631	0.388118191574881	CHIR	CHIR_XAV
hsa04340	Hedgehog signaling pathway	0.55210320759631	0.388118191574881	CHIR	CHIR_XAV
hsa04066	HIF-1 signaling pathway	0.578519616088097	0.406688430890049	CHIR	CHIR_XAV
hsa04950	Maturity onset diabetes of the young	0.586653048870304	0.412406081465691	CHIR	CHIR_XAV
hsa00220	Arginine biosynthesis	0.63069017344417	0.443363353433333	CHIR	CHIR_XAV
hsa04022	cGMP-PKG signaling pathway	0.653275147924432	0.459240166557109	CHIR	CHIR_XAV
hsa04620	Toll-like receptor signaling pathway	0.667706966583413	0.469385464178991	CHIR	CHIR_XAV
hsa05235	PD-L1 expression and PD-1 checkpoint pathway in cancer	0.669361120074769	0.470548303033791	CHIR	CHIR_XAV
hsa04918	Thyroid hormone synthesis	0.670288939634078	0.471200542768159	CHIR	CHIR_XAV
hsa01040	Biosynthesis of unsaturated fatty acids	0.679876094821597	0.477940132907343	CHIR	CHIR_XAV
hsa05161	Hepatitis B	0.684759451533965	0.481373041012099	CHIR	CHIR_XAV
hsa04914	Progesterone-mediated oocyte maturation	0.687141622301597	0.483047662346724	CHIR	CHIR_XAV
hsa04216	Ferroptosis	0.703555210677649	0.494586106880497	CHIR	CHIR_XAV
hsa04962	Vasopressin-regulated water reabsorption	0.703555210677649	0.494586106880497	CHIR	CHIR_XAV
hsa04621	NOD-like receptor signaling pathway	0.718669682376904	0.505211296775814	CHIR	CHIR_XAV
hsa00564	Glycerophospholipid metabolism	0.786949138240379	0.553210472594451	CHIR	CHIR_XAV
hsa04622	RIG-I-like receptor signaling pathway	0.786949138240379	0.553210472594451	CHIR	CHIR_XAV
hsa05221	Acute myeloid leukemia	0.786949138240379	0.553210472594451	CHIR	CHIR_XAV
hsa05140	Leishmaniasis	0.787142989453668	0.55334674635867	CHIR	CHIR_XAV
hsa04020	Calcium signaling pathway	0.787837101728781	0.553834694259099	CHIR	CHIR_XAV
hsa04911	Insulin secretion	0.787837101728781	0.553834694259099	CHIR	CHIR_XAV
hsa00330	Arginine and proline metabolism	0.794788147934522	0.558721149265711	CHIR	CHIR_XAV
hsa04150	mTOR signaling pathway	0.797754491032954	0.560806432783564	CHIR	CHIR_XAV
hsa00052	Galactose metabolism	0.797754491032954	0.560806432783564	CHIR	CHIR_XAV
hsa00630	Glyoxylate and dicarboxylate metabolism	0.797754491032954	0.560806432783564	CHIR	CHIR_XAV
hsa03082	ATP-dependent chromatin remodeling	0.797754491032954	0.560806432783564	CHIR	CHIR_XAV
hsa05204	Chemical carcinogenesis - DNA adducts	0.797754491032954	0.560806432783564	CHIR	CHIR_XAV
hsa05202	Transcriptional misregulation in cancer	0.807527579741248	0.567676730697749	CHIR	CHIR_XAV
hsa05030	Cocaine addiction	0.847998838206388	0.596127265724771	CHIR	CHIR_XAV
hsa00604	Glycosphingolipid biosynthesis - ganglio series	0.857328753021218	0.602686020710536	CHIR	CHIR_XAV
hsa00051	Fructose and mannose metabolism	0.858235272697374	0.603323287026862	CHIR	CHIR_XAV
hsa05134	Legionellosis	0.886020576560878	0.622855834093219	CHIR	CHIR_XAV
hsa04658	Th1 and Th2 cell differentiation	0.89649557703774	0.630219562805331	CHIR	CHIR_XAV
hsa00350	Tyrosine metabolism	0.89649557703774	0.630219562805331	CHIR	CHIR_XAV
hsa00770	Pantothenate and CoA biosynthesis	0.89649557703774	0.630219562805331	CHIR	CHIR_XAV
hsa00480	Glutathione metabolism	0.89649557703774	0.630219562805331	CHIR	CHIR_XAV
hsa04148	Efferocytosis	0.89649557703774	0.630219562805331	CHIR	CHIR_XAV
hsa04724	Glutamatergic synapse	0.89649557703774	0.630219562805331	CHIR	CHIR_XAV
hsa04742	Taste transduction	0.89649557703774	0.630219562805331	CHIR	CHIR_XAV
hsa04142	Lysosome	0.89649557703774	0.630219562805331	CHIR	CHIR_XAV
hsa00980	Metabolism of xenobiotics by cytochrome P450	0.899602958814849	0.632403993866898	CHIR	CHIR_XAV
hsa00514	Other types of O-glycan biosynthesis	0.9046819408112	0.63597442287427	CHIR	CHIR_XAV
hsa03410	Base excision repair	0.9046819408112	0.63597442287427	CHIR	CHIR_XAV
hsa00340	Histidine metabolism	0.9046819408112	0.63597442287427	CHIR	CHIR_XAV
hsa00430	Taurine and hypotaurine metabolism	0.9046819408112	0.63597442287427	CHIR	CHIR_XAV
hsa00592	alpha-Linolenic acid metabolism	0.9046819408112	0.63597442287427	CHIR	CHIR_XAV
hsa05220	Chronic myeloid leukemia	0.9046819408112	0.63597442287427	CHIR	CHIR_XAV
hsa04660	T cell receptor signaling pathway	0.9046819408112	0.63597442287427	CHIR	CHIR_XAV
hsa04960	Aldosterone-regulated sodium reabsorption	0.9046819408112	0.63597442287427	CHIR	CHIR_XAV
hsa05017	Spinocerebellar ataxia	0.9046819408112	0.63597442287427	CHIR	CHIR_XAV
hsa03430	Mismatch repair	0.905952871197841	0.636867863079822	CHIR	CHIR_XAV
hsa04662	B cell receptor signaling pathway	0.905952871197841	0.636867863079822	CHIR	CHIR_XAV
hsa04350	TGF-beta signaling pathway	0.93354868523205	0.656267202353042	CHIR	CHIR_XAV
hsa00860	Porphyrin metabolism	0.948389805122458	0.666700231057746	CHIR	CHIR_XAV
hsa00591	Linoleic acid metabolism	0.948389805122458	0.666700231057746	CHIR	CHIR_XAV
hsa00790	Folate biosynthesis	0.948389805122458	0.666700231057746	CHIR	CHIR_XAV
hsa04961	Endocrine and other factor-regulated calcium reabsorption	0.948389805122458	0.666700231057746	CHIR	CHIR_XAV
hsa05164	Influenza A	0.948389805122458	0.666700231057746	CHIR	CHIR_XAV
hsa04920	Adipocytokine signaling pathway	0.948389805122458	0.666700231057746	CHIR	CHIR_XAV
hsa05142	Chagas disease	0.948389805122458	0.666700231057746	CHIR	CHIR_XAV
hsa00520	Amino sugar and nucleotide sugar metabolism	0.948389805122458	0.666700231057746	CHIR	CHIR_XAV
hsa04929	GnRH secretion	0.948389805122458	0.666700231057746	CHIR	CHIR_XAV
hsa04623	Cytosolic DNA-sensing pathway	0.948389805122458	0.666700231057746	CHIR	CHIR_XAV
hsa03040	Spliceosome	0.948389805122458	0.666700231057746	CHIR	CHIR_XAV
hsa04726	Serotonergic synapse	0.948389805122458	0.666700231057746	CHIR	CHIR_XAV
hsa04659	Th17 cell differentiation	0.948389805122458	0.666700231057746	CHIR	CHIR_XAV
hsa05322	Systemic lupus erythematosus	0.948389805122458	0.666700231057746	CHIR	CHIR_XAV
hsa04120	Ubiquitin mediated proteolysis	0.948389805122458	0.666700231057746	CHIR	CHIR_XAV
hsa03050	Proteasome	0.948389805122458	0.666700231057746	CHIR	CHIR_XAV
hsa00230	Purine metabolism	0.948389805122458	0.666700231057746	CHIR	CHIR_XAV
hsa04610	Complement and coagulation cascades	0.948389805122458	0.666700231057746	CHIR	CHIR_XAV
hsa04140	Autophagy - animal	0.948389805122458	0.666700231057746	CHIR	CHIR_XAV
hsa04979	Cholesterol metabolism	0.948389805122458	0.666700231057746	CHIR	CHIR_XAV
hsa04725	Cholinergic synapse	0.948389805122458	0.666700231057746	CHIR	CHIR_XAV
hsa00650	Butanoate metabolism	0.948389805122458	0.666700231057746	CHIR	CHIR_XAV
hsa01523	Antifolate resistance	0.948389805122458	0.666700231057746	CHIR	CHIR_XAV
hsa05211	Renal cell carcinoma	0.948389805122458	0.666700231057746	CHIR	CHIR_XAV
hsa05145	Toxoplasmosis	0.948389805122458	0.666700231057746	CHIR	CHIR_XAV
hsa00053	Ascorbate and aldarate metabolism	0.948389805122458	0.666700231057746	CHIR	CHIR_XAV
hsa03420	Nucleotide excision repair	0.948389805122458	0.666700231057746	CHIR	CHIR_XAV
hsa04630	JAK-STAT signaling pathway	0.948389805122458	0.666700231057746	CHIR	CHIR_XAV
hsa04930	Type II diabetes mellitus	0.948389805122458	0.666700231057746	CHIR	CHIR_XAV
hsa04978	Mineral absorption	0.948389805122458	0.666700231057746	CHIR	CHIR_XAV
hsa01232	Nucleotide metabolism	0.948389805122458	0.666700231057746	CHIR	CHIR_XAV
hsa03320	PPAR signaling pathway	0.948389805122458	0.666700231057746	CHIR	CHIR_XAV
hsa00410	beta-Alanine metabolism	0.948389805122458	0.666700231057746	CHIR	CHIR_XAV
hsa00983	Drug metabolism - other enzymes	0.948389805122458	0.666700231057746	CHIR	CHIR_XAV
hsa00500	Starch and sucrose metabolism	0.956048139206527	0.672083896166532	CHIR	CHIR_XAV
hsa00140	Steroid hormone biosynthesis	0.956048139206527	0.672083896166532	CHIR	CHIR_XAV
hsa00040	Pentose and glucuronate interconversions	0.956048139206527	0.672083896166532	CHIR	CHIR_XAV
hsa01212	Fatty acid metabolism	0.956048139206527	0.672083896166532	CHIR	CHIR_XAV
hsa04727	GABAergic synapse	0.9588563712939	0.674058030611465	CHIR	CHIR_XAV
hsa04923	Regulation of lipolysis in adipocytes	0.959200261299461	0.674299778830317	CHIR	CHIR_XAV
hsa04976	Bile secretion	0.96874030855478	0.681006252977413	CHIR	CHIR_XAV
hsa03013	Nucleocytoplasmic transport	0.973069019470852	0.684049255498465	CHIR	CHIR_XAV
hsa04710	Circadian rhythm	0.973106430155711	0.684075554507695	CHIR	CHIR_XAV
hsa01250	Biosynthesis of nucleotide sugars	0.973106430155711	0.684075554507695	CHIR	CHIR_XAV
hsa04211	Longevity regulating pathway	0.973106430155711	0.684075554507695	CHIR	CHIR_XAV
hsa04975	Fat digestion and absorption	0.974875560750199	0.685319220107795	CHIR	CHIR_XAV
hsa02010	ABC transporters	0.974875560750199	0.685319220107795	CHIR	CHIR_XAV
hsa05340	Primary immunodeficiency	0.974875560750199	0.685319220107795	CHIR	CHIR_XAV
hsa04213	Longevity regulating pathway - multiple species	0.974875560750199	0.685319220107795	CHIR	CHIR_XAV
hsa01200	Carbon metabolism	0.974875560750199	0.685319220107795	CHIR	CHIR_XAV
hsa04110	Cell cycle	0.976766634738129	0.686648609624522	CHIR	CHIR_XAV
hsa04072	Phospholipase D signaling pathway	0.976766634738129	0.686648609624522	CHIR	CHIR_XAV
hsa00010	Glycolysis / Gluconeogenesis	0.976766634738129	0.686648609624522	CHIR	CHIR_XAV
hsa00982	Drug metabolism - cytochrome P450	0.982312844593592	0.690547491046654	CHIR	CHIR_XAV
hsa05146	Amoebiasis	0.996843769027544	0.700762458168057	CHIR	CHIR_XAV
hsa00600	Sphingolipid metabolism	0.996843769027544	0.700762458168057	CHIR	CHIR_XAV
hsa05144	Malaria	0.996843769027544	0.700762458168057	CHIR	CHIR_XAV
hsa00590	Arachidonic acid metabolism	0.996962282655632	0.700845771024018	CHIR	CHIR_XAV
hsa04913	Ovarian steroidogenesis	0.996962282655632	0.700845771024018	CHIR	CHIR_XAV
hsa01240	Biosynthesis of cofactors	0.998359197523646	0.701827775955158	CHIR	CHIR_XAV
hsa05321	Inflammatory bowel disease	0.998359197523646	0.701827775955158	CHIR	CHIR_XAV
hsa00561	Glycerolipid metabolism	0.998359197523646	0.701827775955158	CHIR	CHIR_XAV
hsa03008	Ribosome biogenesis in eukaryotes	0.998359197523646	0.701827775955158	CHIR	CHIR_XAV
hsa04974	Protein digestion and absorption	0.998359197523646	0.701827775955158	CHIR	CHIR_XAV
hsa04080	Neuroactive ligand-receptor interaction	0.998359197523646	0.701827775955158	CHIR	CHIR_XAV
hsa04721	Synaptic vesicle cycle	0.998359197523646	0.701827775955158	CHIR	CHIR_XAV
hsa04062	Chemokine signaling pathway	0.998359197523646	0.701827775955158	CHIR	CHIR_XAV
hsa00562	Inositol phosphate metabolism	0.998359197523646	0.701827775955158	CHIR	CHIR_XAV
hsa05150	Staphylococcus aureus infection	0.998359197523646	0.701827775955158	CHIR	CHIR_XAV
hsa04146	Peroxisome	0.998359197523646	0.701827775955158	CHIR	CHIR_XAV
hsa03015	mRNA surveillance pathway	0.998359197523646	0.701827775955158	CHIR	CHIR_XAV
hsa04640	Hematopoietic cell lineage	0.998359197523646	0.701827775955158	CHIR	CHIR_XAV
hsa04061	Viral protein interaction with cytokine and cytokine receptor	0.998359197523646	0.701827775955158	CHIR	CHIR_XAV
hsa04060	Cytokine-cytokine receptor interaction	0.998359197523646	0.701827775955158	CHIR	CHIR_XAV
hsa05323	Rheumatoid arthritis	0.998359197523646	0.701827775955158	CHIR	CHIR_XAV
hsa00190	Oxidative phosphorylation	2.59349057711395e-69	2.12536140547664e-69	XAV	CHIR_XAV
hsa05415	Diabetic cardiomyopathy	1.86782987281858e-66	1.53068361177644e-66	XAV	CHIR_XAV
hsa05012	Parkinson disease	4.66467492577934e-63	3.82269368696859e-63	XAV	CHIR_XAV
hsa05016	Huntington disease	4.64799397086424e-57	3.80902367093078e-57	XAV	CHIR_XAV
hsa05020	Prion disease	1.15236673152851e-55	9.4436270474961e-56	XAV	CHIR_XAV
hsa05208	Chemical carcinogenesis - reactive oxygen species	2.78040676218973e-55	2.27853892203468e-55	XAV	CHIR_XAV
hsa04714	Thermogenesis	1.82048982432528e-48	1.49188851728529e-48	XAV	CHIR_XAV
hsa04932	Non-alcoholic fatty liver disease	3.81733040872769e-34	3.12829620213643e-34	XAV	CHIR_XAV
hsa04820	Cytoskeleton in muscle cells	1.02263133197245e-26	8.38044751033589e-27	XAV	CHIR_XAV
hsa04260	Cardiac muscle contraction	1.30726860348704e-26	1.07130454259623e-26	XAV	CHIR_XAV
hsa01200	Carbon metabolism	1.491285945488e-22	1.2221064618623e-22	XAV	CHIR_XAV
hsa00020	Citrate cycle (TCA cycle)	2.00545410829305e-19	1.64346645398795e-19	XAV	CHIR_XAV
hsa04723	Retrograde endocannabinoid signaling	4.33847845580895e-14	3.5553761983316e-14	XAV	CHIR_XAV
hsa00010	Glycolysis / Gluconeogenesis	6.14710602026733e-12	5.03754361251155e-12	XAV	CHIR_XAV
hsa00620	Pyruvate metabolism	8.30225347787328e-08	6.8036835283172e-08	XAV	CHIR_XAV
hsa05410	Hypertrophic cardiomyopathy	3.27290851540563e-07	2.68214332594174e-07	XAV	CHIR_XAV
hsa04022	cGMP-PKG signaling pathway	3.58102449400428e-07	2.93464388063933e-07	XAV	CHIR_XAV
hsa05414	Dilated cardiomyopathy	3.91134098355097e-07	3.20533771877014e-07	XAV	CHIR_XAV
hsa01210	2-Oxocarboxylic acid metabolism	8.81539393935998e-07	7.22420132084605e-07	XAV	CHIR_XAV
hsa00500	Starch and sucrose metabolism	1.64809316312016e-06	1.35060972745982e-06	XAV	CHIR_XAV
hsa00280	Valine, leucine and isoleucine degradation	1.91491613883547e-06	1.56927073193158e-06	XAV	CHIR_XAV
hsa05017	Spinocerebellar ataxia	2.89671250800868e-06	2.37385129586017e-06	XAV	CHIR_XAV
hsa04261	Adrenergic signaling in cardiomyocytes	7.02832898399825e-06	5.75970443054607e-06	XAV	CHIR_XAV
hsa01230	Biosynthesis of amino acids	5.71415082892392e-05	4.6827375214071e-05	XAV	CHIR_XAV
hsa04922	Glucagon signaling pathway	0.000117944876872368	9.66556391182951e-05	XAV	CHIR_XAV
hsa00524	Neomycin, kanamycin and gentamicin biosynthesis	0.000145910507189131	0.000119573428710273	XAV	CHIR_XAV
hsa00071	Fatty acid degradation	0.000274300530105134	0.000224788848408305	XAV	CHIR_XAV
hsa00630	Glyoxylate and dicarboxylate metabolism	0.000289531868825087	0.000237270906278418	XAV	CHIR_XAV
hsa04020	Calcium signaling pathway	0.000307454043683965	0.000251958100087177	XAV	CHIR_XAV
hsa00640	Propanoate metabolism	0.000428757189726216	0.000351365835452074	XAV	CHIR_XAV
hsa00330	Arginine and proline metabolism	0.000487204819200471	0.000399263574901128	XAV	CHIR_XAV
hsa04218	Cellular senescence	0.00112145420188104	0.000919029935840345	XAV	CHIR_XAV
hsa00785	Lipoic acid metabolism	0.00114793756733265	0.000940733011731455	XAV	CHIR_XAV
hsa05230	Central carbon metabolism in cancer	0.00150772530930872	0.00123557849438228	XAV	CHIR_XAV
hsa03050	Proteasome	0.00260093349938573	0.00213146086844751	XAV	CHIR_XAV
hsa00480	Glutathione metabolism	0.00295113057221258	0.00241844681297534	XAV	CHIR_XAV
hsa00051	Fructose and mannose metabolism	0.00295113057221258	0.00241844681297534	XAV	CHIR_XAV
hsa01212	Fatty acid metabolism	0.00319088067351919	0.0026149216399027	XAV	CHIR_XAV
hsa04814	Motor proteins	0.00339662047617807	0.00278352508114911	XAV	CHIR_XAV
hsa04964	Proximal tubule bicarbonate reclamation	0.00763036078425065	0.00625306853389668	XAV	CHIR_XAV
hsa05146	Amoebiasis	0.00886286280093079	0.00726310197744946	XAV	CHIR_XAV
hsa00062	Fatty acid elongation	0.00896764266116754	0.00734896890636125	XAV	CHIR_XAV
hsa04961	Endocrine and other factor-regulated calcium reabsorption	0.0093942547887716	0.00769857686681388	XAV	CHIR_XAV
hsa04371	Apelin signaling pathway	0.0116746848306463	0.00956738566128555	XAV	CHIR_XAV
hsa00900	Terpenoid backbone biosynthesis	0.0143338491114106	0.0117465665625124	XAV	CHIR_XAV
hsa05222	Small cell lung cancer	0.0161556585040569	0.0132395364639393	XAV	CHIR_XAV
hsa00052	Galactose metabolism	0.0161556585040569	0.0132395364639393	XAV	CHIR_XAV
hsa04512	ECM-receptor interaction	0.0266076770452997	0.0218049490445409	XAV	CHIR_XAV
hsa05412	Arrhythmogenic right ventricular cardiomyopathy	0.029482820761758	0.0241611247500101	XAV	CHIR_XAV
hsa00270	Cysteine and methionine metabolism	0.029482820761758	0.0241611247500101	XAV	CHIR_XAV
hsa01250	Biosynthesis of nucleotide sugars	0.0451260587655158	0.0369807334284693	XAV	CHIR_XAV
hsa04910	Insulin signaling pathway	0.0543961937750334	0.0445775943334784	XAV	CHIR_XAV
hsa04979	Cholesterol metabolism	0.0618928847089165	0.0507211206374731	XAV	CHIR_XAV
hsa04973	Carbohydrate digestion and absorption	0.0680579810639163	0.0557734073007015	XAV	CHIR_XAV
hsa04350	TGF-beta signaling pathway	0.070969605664591	0.058159479032798	XAV	CHIR_XAV
hsa00520	Amino sugar and nucleotide sugar metabolism	0.0797014743187644	0.0653152315152008	XAV	CHIR_XAV
hsa04919	Thyroid hormone signaling pathway	0.0845573406927488	0.0692946062900661	XAV	CHIR_XAV
hsa00260	Glycine, serine and threonine metabolism	0.0863577692688907	0.0707700546463534	XAV	CHIR_XAV
hsa04066	HIF-1 signaling pathway	0.106395029932411	0.0871905579099941	XAV	CHIR_XAV
hsa05205	Proteoglycans in cancer	0.112729427794236	0.0923815868889532	XAV	CHIR_XAV
hsa00310	Lysine degradation	0.124305859359218	0.101868454155205	XAV	CHIR_XAV
hsa04971	Gastric acid secretion	0.137693196536536	0.112839355692251	XAV	CHIR_XAV
hsa04146	Peroxisome	0.144527714810947	0.118440232554361	XAV	CHIR_XAV
hsa04974	Protein digestion and absorption	0.165792589530157	0.135866763585293	XAV	CHIR_XAV
hsa00380	Tryptophan metabolism	0.200911750523221	0.164646860195646	XAV	CHIR_XAV
hsa00650	Butanoate metabolism	0.218979008048438	0.179452949018854	XAV	CHIR_XAV
hsa04213	Longevity regulating pathway - multiple species	0.272041343899318	0.222937448903715	XAV	CHIR_XAV
hsa04137	Mitophagy - animal	0.277866126789659	0.227710849223599	XAV	CHIR_XAV
hsa01524	Platinum drug resistance	0.30714016530277	0.251700877252712	XAV	CHIR_XAV
hsa04510	Focal adhesion	0.30714016530277	0.251700877252712	XAV	CHIR_XAV
hsa00983	Drug metabolism - other enzymes	0.331619127700812	0.271761348027511	XAV	CHIR_XAV
hsa04925	Aldosterone synthesis and secretion	0.331619127700812	0.271761348027511	XAV	CHIR_XAV
hsa01040	Biosynthesis of unsaturated fatty acids	0.37050825214926	0.303630923697027	XAV	CHIR_XAV
hsa05216	Thyroid cancer	0.381583757176793	0.312707282462084	XAV	CHIR_XAV
hsa05418	Fluid shear stress and atherosclerosis	0.392445302346986	0.321608301464149	XAV	CHIR_XAV
hsa04933	AGE-RAGE signaling pathway in diabetic complications	0.392445302346986	0.321608301464149	XAV	CHIR_XAV
hsa04390	Hippo signaling pathway	0.395433791350044	0.32405736345182	XAV	CHIR_XAV
hsa00100	Steroid biosynthesis	0.40694069932693	0.333487256248137	XAV	CHIR_XAV
hsa05225	Hepatocellular carcinoma	0.430400991940661	0.352712928753915	XAV	CHIR_XAV
hsa04911	Insulin secretion	0.430400991940661	0.352712928753915	XAV	CHIR_XAV
hsa04216	Ferroptosis	0.440924275575619	0.361336742965537	XAV	CHIR_XAV
hsa04962	Vasopressin-regulated water reabsorption	0.440924275575619	0.361336742965537	XAV	CHIR_XAV
hsa05204	Chemical carcinogenesis - DNA adducts	0.440924275575619	0.361336742965537	XAV	CHIR_XAV
hsa00980	Metabolism of xenobiotics by cytochrome P450	0.479026040599969	0.392561078838548	XAV	CHIR_XAV
hsa00030	Pentose phosphate pathway	0.479026040599969	0.392561078838548	XAV	CHIR_XAV
hsa04970	Salivary secretion	0.51167939700047	0.419320452504801	XAV	CHIR_XAV
hsa04930	Type II diabetes mellitus	0.514725503297603	0.42181673177338	XAV	CHIR_XAV
hsa00982	Drug metabolism - cytochrome P450	0.543138148443314	0.445100849307132	XAV	CHIR_XAV
hsa05134	Legionellosis	0.554631311652584	0.454519478288235	XAV	CHIR_XAV
hsa00220	Arginine biosynthesis	0.586507453351284	0.48064192574178	XAV	CHIR_XAV
hsa04744	Phototransduction	0.586507453351284	0.48064192574178	XAV	CHIR_XAV
hsa05100	Bacterial invasion of epithelial cells	0.603500817942695	0.494567961012735	XAV	CHIR_XAV
hsa05110	Vibrio cholerae infection	0.60580800750258	0.496458699189681	XAV	CHIR_XAV
hsa03018	RNA degradation	0.624285162505849	0.511600698344602	XAV	CHIR_XAV
hsa01240	Biosynthesis of cofactors	0.624285162505849	0.511600698344602	XAV	CHIR_XAV
hsa05165	Human papillomavirus infection	0.624285162505849	0.511600698344602	XAV	CHIR_XAV
hsa00360	Phenylalanine metabolism	0.624285162505849	0.511600698344602	XAV	CHIR_XAV
hsa04721	Synaptic vesicle cycle	0.624285162505849	0.511600698344602	XAV	CHIR_XAV
hsa04217	Necroptosis	0.653959936911856	0.535919128800956	XAV	CHIR_XAV
hsa03320	PPAR signaling pathway	0.672917386010853	0.551454728203878	XAV	CHIR_XAV
hsa05206	MicroRNAs in cancer	0.67340113268318	0.551851157832914	XAV	CHIR_XAV
hsa00230	Purine metabolism	0.688978998949826	0.564617194476721	XAV	CHIR_XAV
hsa04921	Oxytocin signaling pathway	0.688978998949826	0.564617194476721	XAV	CHIR_XAV
hsa04550	Signaling pathways regulating pluripotency of stem cells	0.688978998949826	0.564617194476721	XAV	CHIR_XAV
hsa04360	Axon guidance	0.690010162604296	0.565462231452478	XAV	CHIR_XAV
hsa05226	Gastric cancer	0.690010162604296	0.565462231452478	XAV	CHIR_XAV
hsa04024	cAMP signaling pathway	0.736875606019418	0.603868387836471	XAV	CHIR_XAV
hsa04141	Protein processing in endoplasmic reticulum	0.741567710812275	0.607713560255909	XAV	CHIR_XAV
hsa04270	Vascular smooth muscle contraction	0.824530466867738	0.675701406970382	XAV	CHIR_XAV
hsa05217	Basal cell carcinoma	0.836249322153312	0.68530499024927	XAV	CHIR_XAV
hsa04613	Neutrophil extracellular trap formation	0.851524026238378	0.697822585967162	XAV	CHIR_XAV
hsa03010	Ribosome	0.852895974035665	0.698946895006267	XAV	CHIR_XAV
hsa00410	beta-Alanine metabolism	0.852895974035665	0.698946895006267	XAV	CHIR_XAV
hsa00250	Alanine, aspartate and glutamate metabolism	0.892545142136826	0.731439325241059	XAV	CHIR_XAV
hsa04215	Apoptosis - multiple species	0.905609141874905	0.742145252260608	XAV	CHIR_XAV
hsa04960	Aldosterone-regulated sodium reabsorption	0.905609141874905	0.742145252260608	XAV	CHIR_XAV
hsa05214	Glioma	0.905609141874905	0.742145252260608	XAV	CHIR_XAV
hsa04015	Rap1 signaling pathway	0.974541255143604	0.798635009513656	XAV	CHIR_XAV
hsa05202	Transcriptional misregulation in cancer	0.975760450694392	0.799634138329562	XAV	CHIR_XAV
hsa04713	Circadian entrainment	0.975760450694392	0.799634138329562	XAV	CHIR_XAV
hsa04916	Melanogenesis	0.975760450694392	0.799634138329562	XAV	CHIR_XAV
hsa04720	Long-term potentiation	0.975760450694392	0.799634138329562	XAV	CHIR_XAV
hsa00760	Nicotinate and nicotinamide metabolism	0.998742723690176	0.818468074518265	XAV	CHIR_XAV
hsa04810	Regulation of actin cytoskeleton	0.998742723690176	0.818468074518265	XAV	CHIR_XAV
hsa04926	Relaxin signaling pathway	0.999233484079483	0.818870251877217	XAV	CHIR_XAV
hsa04978	Mineral absorption	0.999625948944466	0.81919187621023	XAV	CHIR_XAV
hsa00730	Thiamine metabolism	0.999625948944466	0.81919187621023	XAV	CHIR_XAV
hsa04918	Thyroid hormone synthesis	0.999999994482464	0.819498405934057	XAV	CHIR_XAV
hsa04924	Renin secretion	0.999999994482464	0.819498405934057	XAV	CHIR_XAV
hsa04976	Bile secretion	0.999999994482464	0.819498405934057	XAV	CHIR_XAV
hsa04966	Collecting duct acid secretion	0.999999994482464	0.819498405934057	XAV	CHIR_XAV
hsa05131	Shigellosis	0.999999994482464	0.819498405934057	XAV	CHIR_XAV
hsa04520	Adherens junction	0.999999994482464	0.819498405934057	XAV	CHIR_XAV
hsa04972	Pancreatic secretion	0.999999994482464	0.819498405934057	XAV	CHIR_XAV
hsa05166	Human T-cell leukemia virus 1 infection	0.999999994482464	0.819498405934057	XAV	CHIR_XAV
hsa05223	Non-small cell lung cancer	0.999999994482464	0.819498405934057	XAV	CHIR_XAV
hsa05145	Toxoplasmosis	0.999999994482464	0.819498405934057	XAV	CHIR_XAV
hsa03060	Protein export	0.999999994482464	0.819498405934057	XAV	CHIR_XAV
hsa04928	Parathyroid hormone synthesis, secretion and action	0.999999994482464	0.819498405934057	XAV	CHIR_XAV
hsa03020	RNA polymerase	0.999999994482464	0.819498405934057	XAV	CHIR_XAV
hsa00592	alpha-Linolenic acid metabolism	0.999999994482464	0.819498405934057	XAV	CHIR_XAV
hsa04115	p53 signaling pathway	0.999999994482464	0.819498405934057	XAV	CHIR_XAV
hsa04010	MAPK signaling pathway	0.999999994482464	0.819498405934057	XAV	CHIR_XAV
hsa04070	Phosphatidylinositol signaling system	0.999999994482464	0.819498405934057	XAV	CHIR_XAV
hsa00512	Mucin type O-glycan biosynthesis	0.999999994482464	0.819498405934057	XAV	CHIR_XAV
hsa05213	Endometrial cancer	0.999999994482464	0.819498405934057	XAV	CHIR_XAV
hsa04950	Maturity onset diabetes of the young	0.999999994482464	0.819498405934057	XAV	CHIR_XAV
hsa00860	Porphyrin metabolism	0.999999994482464	0.819498405934057	XAV	CHIR_XAV
hsa01232	Nucleotide metabolism	0.999999994482464	0.819498405934057	XAV	CHIR_XAV
hsa03250	Viral life cycle - HIV-1	0.999999994482464	0.819498405934057	XAV	CHIR_XAV
hsa04530	Tight junction	0.999999994482464	0.819498405934057	XAV	CHIR_XAV
hsa03265	Virion - Ebolavirus, Lyssavirus and Morbillivirus	0.999999994482464	0.819498405934057	XAV	CHIR_XAV
hsa04920	Adipocytokine signaling pathway	0.999999994482464	0.819498405934057	XAV	CHIR_XAV
hsa05212	Pancreatic cancer	0.999999994482464	0.819498405934057	XAV	CHIR_XAV
hsa05218	Melanoma	0.999999994482464	0.819498405934057	XAV	CHIR_XAV
hsa05220	Chronic myeloid leukemia	0.999999994482464	0.819498405934057	XAV	CHIR_XAV
hsa00562	Inositol phosphate metabolism	0.999999994482464	0.819498405934057	XAV	CHIR_XAV
hsa05210	Colorectal cancer	0.999999994482464	0.819498405934057	XAV	CHIR_XAV
hsa04310	Wnt signaling pathway	0.999999994482464	0.819498405934057	XAV	CHIR_XAV
hsa00564	Glycerophospholipid metabolism	0.999999994482464	0.819498405934057	XAV	CHIR_XAV
hsa05144	Malaria	0.999999994482464	0.819498405934057	XAV	CHIR_XAV
hsa04145	Phagosome	0.999999994482464	0.819498405934057	XAV	CHIR_XAV
hsa00350	Tyrosine metabolism	0.999999994482464	0.819498405934057	XAV	CHIR_XAV
hsa04975	Fat digestion and absorption	0.999999994482464	0.819498405934057	XAV	CHIR_XAV
hsa04150	mTOR signaling pathway	0.999999994482464	0.819498405934057	XAV	CHIR_XAV
hsa04670	Leukocyte transendothelial migration	0.999999994482464	0.819498405934057	XAV	CHIR_XAV
hsa05031	Amphetamine addiction	0.999999994482464	0.819498405934057	XAV	CHIR_XAV
hsa04611	Platelet activation	0.999999994482464	0.819498405934057	XAV	CHIR_XAV
hsa05133	Pertussis	0.999999994482464	0.819498405934057	XAV	CHIR_XAV
hsa00601	Glycosphingolipid biosynthesis - lacto and neolacto series	0.999999994482464	0.819498405934057	XAV	CHIR_XAV
hsa00240	Pyrimidine metabolism	0.999999994482464	0.819498405934057	XAV	CHIR_XAV
hsa04621	NOD-like receptor signaling pathway	0.999999994482464	0.819498405934057	XAV	CHIR_XAV
hsa05224	Breast cancer	0.999999994482464	0.819498405934057	XAV	CHIR_XAV
hsa05211	Renal cell carcinoma	0.999999994482464	0.819498405934057	XAV	CHIR_XAV
hsa04130	SNARE interactions in vesicular transport	0.999999994482464	0.819498405934057	XAV	CHIR_XAV
hsa04980	Cobalamin transport and metabolism	0.999999994482464	0.819498405934057	XAV	CHIR_XAV
hsa04014	Ras signaling pathway	0.999999994482464	0.819498405934057	XAV	CHIR_XAV
hsa05416	Viral myocarditis	0.999999994482464	0.819498405934057	XAV	CHIR_XAV
hsa04211	Longevity regulating pathway	0.999999994482464	0.819498405934057	XAV	CHIR_XAV
hsa04152	AMPK signaling pathway	0.999999994482464	0.819498405934057	XAV	CHIR_XAV
hsa00533	Glycosaminoglycan biosynthesis - keratan sulfate	0.999999994482464	0.819498405934057	XAV	CHIR_XAV
hsa00604	Glycosphingolipid biosynthesis - ganglio series	0.999999994482464	0.819498405934057	XAV	CHIR_XAV
hsa04140	Autophagy - animal	0.999999994482464	0.819498405934057	XAV	CHIR_XAV
hsa00120	Primary bile acid biosynthesis	0.999999994482464	0.819498405934057	XAV	CHIR_XAV
hsa05132	Salmonella infection	0.999999994482464	0.819498405934057	XAV	CHIR_XAV
hsa00511	Other glycan degradation	0.999999994482464	0.819498405934057	XAV	CHIR_XAV
hsa04915	Estrogen signaling pathway	0.999999994482464	0.819498405934057	XAV	CHIR_XAV
hsa00770	Pantothenate and CoA biosynthesis	0.999999994482464	0.819498405934057	XAV	CHIR_XAV
hsa00040	Pentose and glucuronate interconversions	0.999999994482464	0.819498405934057	XAV	CHIR_XAV
hsa04210	Apoptosis	0.999999994482464	0.819498405934057	XAV	CHIR_XAV
hsa04750	Inflammatory mediator regulation of TRP channels	0.999999994482464	0.819498405934057	XAV	CHIR_XAV
hsa04912	GnRH signaling pathway	0.999999994482464	0.819498405934057	XAV	CHIR_XAV
hsa05164	Influenza A	0.999999994482464	0.819498405934057	XAV	CHIR_XAV
hsa00603	Glycosphingolipid biosynthesis - globo and isoglobo series	0.999999994482464	0.819498405934057	XAV	CHIR_XAV
hsa00910	Nitrogen metabolism	0.999999994482464	0.819498405934057	XAV	CHIR_XAV
hsa00340	Histidine metabolism	0.999999994482464	0.819498405934057	XAV	CHIR_XAV
hsa04625	C-type lectin receptor signaling pathway	0.999999994482464	0.819498405934057	XAV	CHIR_XAV
hsa05162	Measles	0.999999994482464	0.819498405934057	XAV	CHIR_XAV
hsa05167	Kaposi sarcoma-associated herpesvirus infection	0.999999994482464	0.819498405934057	XAV	CHIR_XAV
hsa04710	Circadian rhythm	0.999999994482464	0.819498405934057	XAV	CHIR_XAV
hsa05323	Rheumatoid arthritis	0.999999994482464	0.819498405934057	XAV	CHIR_XAV
hsa04934	Cushing syndrome	0.999999994482464	0.819498405934057	XAV	CHIR_XAV
hsa04142	Lysosome	0.999999994482464	0.819498405934057	XAV	CHIR_XAV
hsa05120	Epithelial cell signaling in Helicobacter pylori infection	0.999999994482464	0.819498405934057	XAV	CHIR_XAV
hsa00670	One carbon pool by folate	0.999999994482464	0.819498405934057	XAV	CHIR_XAV
hsa04114	Oocyte meiosis	0.999999994482464	0.819498405934057	XAV	CHIR_XAV
hsa04144	Endocytosis	0.999999994482464	0.819498405934057	XAV	CHIR_XAV
hsa05417	Lipid and atherosclerosis	0.999999994482464	0.819498405934057	XAV	CHIR_XAV
hsa00790	Folate biosynthesis	0.999999994482464	0.819498405934057	XAV	CHIR_XAV
hsa00970	Aminoacyl-tRNA biosynthesis	0.999999994482464	0.819498405934057	XAV	CHIR_XAV
hsa03420	Nucleotide excision repair	0.999999994482464	0.819498405934057	XAV	CHIR_XAV
hsa04612	Antigen processing and presentation	0.999999994482464	0.819498405934057	XAV	CHIR_XAV
hsa00514	Other types of O-glycan biosynthesis	0.999999994482464	0.819498405934057	XAV	CHIR_XAV
hsa05207	Chemical carcinogenesis - receptor activation	0.999999994482464	0.819498405934057	XAV	CHIR_XAV
hsa04728	Dopaminergic synapse	0.999999994482464	0.819498405934057	XAV	CHIR_XAV
hsa03272	Virion - Hepatitis viruses	0.999999994482464	0.819498405934057	XAV	CHIR_XAV
hsa04936	Alcoholic liver disease	0.999999994482464	0.819498405934057	XAV	CHIR_XAV
hsa05231	Choline metabolism in cancer	0.999999994482464	0.819498405934057	XAV	CHIR_XAV
hsa00140	Steroid hormone biosynthesis	0.999999994482464	0.819498405934057	XAV	CHIR_XAV
hsa00561	Glycerolipid metabolism	0.999999994482464	0.819498405934057	XAV	CHIR_XAV
hsa05152	Tuberculosis	0.999999994482464	0.819498405934057	XAV	CHIR_XAV
hsa05169	Epstein-Barr virus infection	0.999999994482464	0.819498405934057	XAV	CHIR_XAV
hsa05032	Morphine addiction	0.999999994482464	0.819498405934057	XAV	CHIR_XAV
hsa04068	FoxO signaling pathway	0.999999994482464	0.819498405934057	XAV	CHIR_XAV
hsa04931	Insulin resistance	0.999999994482464	0.819498405934057	XAV	CHIR_XAV
hsa00510	N-Glycan biosynthesis	0.999999994482464	0.819498405934057	XAV	CHIR_XAV
hsa04724	Glutamatergic synapse	0.999999994482464	0.819498405934057	XAV	CHIR_XAV
hsa04370	VEGF signaling pathway	0.999999994482464	0.819498405934057	XAV	CHIR_XAV
hsa00053	Ascorbate and aldarate metabolism	0.999999994482464	0.819498405934057	XAV	CHIR_XAV
hsa05163	Human cytomegalovirus infection	0.999999994482464	0.819498405934057	XAV	CHIR_XAV
hsa04136	Autophagy - other	0.999999994482464	0.819498405934057	XAV	CHIR_XAV
hsa00600	Sphingolipid metabolism	0.999999994482464	0.819498405934057	XAV	CHIR_XAV
hsa04927	Cortisol synthesis and secretion	0.999999994482464	0.819498405934057	XAV	CHIR_XAV
hsa05221	Acute myeloid leukemia	0.999999994482464	0.819498405934057	XAV	CHIR_XAV
hsa04666	Fc gamma R-mediated phagocytosis	0.999999994482464	0.819498405934057	XAV	CHIR_XAV
hsa05170	Human immunodeficiency virus 1 infection	0.999999994482464	0.819498405934057	XAV	CHIR_XAV
hsa04913	Ovarian steroidogenesis	0.999999994482464	0.819498405934057	XAV	CHIR_XAV
hsa04340	Hedgehog signaling pathway	0.999999994482464	0.819498405934057	XAV	CHIR_XAV
hsa05203	Viral carcinogenesis	0.999999994482464	0.819498405934057	XAV	CHIR_XAV
hsa04148	Efferocytosis	0.999999994482464	0.819498405934057	XAV	CHIR_XAV
hsa04929	GnRH secretion	0.999999994482464	0.819498405934057	XAV	CHIR_XAV
hsa05034	Alcoholism	0.999999994482464	0.819498405934057	XAV	CHIR_XAV
hsa00513	Various types of N-glycan biosynthesis	0.999999994482464	0.819498405934057	XAV	CHIR_XAV
hsa05143	African trypanosomiasis	0.999999994482464	0.819498405934057	XAV	CHIR_XAV
hsa03083	Polycomb repressive complex	0.999999994482464	0.819498405934057	XAV	CHIR_XAV
hsa04540	Gap junction	0.999999994482464	0.819498405934057	XAV	CHIR_XAV
hsa04725	Cholinergic synapse	0.999999994482464	0.819498405934057	XAV	CHIR_XAV
hsa00565	Ether lipid metabolism	0.999999994482464	0.819498405934057	XAV	CHIR_XAV
hsa04722	Neurotrophin signaling pathway	0.999999994482464	0.819498405934057	XAV	CHIR_XAV
hsa03008	Ribosome biogenesis in eukaryotes	0.999999994482464	0.819498405934057	XAV	CHIR_XAV
hsa04742	Taste transduction	0.999999994482464	0.819498405934057	XAV	CHIR_XAV
hsa05215	Prostate cancer	0.999999994482464	0.819498405934057	XAV	CHIR_XAV
hsa05160	Hepatitis C	0.999999994482464	0.819498405934057	XAV	CHIR_XAV
hsa04726	Serotonergic synapse	0.999999994482464	0.819498405934057	XAV	CHIR_XAV
hsa04727	GABAergic synapse	0.999999994482464	0.819498405934057	XAV	CHIR_XAV
hsa04730	Long-term depression	0.999999994482464	0.819498405934057	XAV	CHIR_XAV
hsa05140	Leishmaniasis	0.999999994482464	0.819498405934057	XAV	CHIR_XAV
hsa03082	ATP-dependent chromatin remodeling	0.999999994482464	0.819498405934057	XAV	CHIR_XAV
hsa05321	Inflammatory bowel disease	0.999999994482464	0.819498405934057	XAV	CHIR_XAV
hsa04623	Cytosolic DNA-sensing pathway	0.999999994482464	0.819498405934057	XAV	CHIR_XAV
hsa04012	ErbB signaling pathway	0.999999994482464	0.819498405934057	XAV	CHIR_XAV
hsa04330	Notch signaling pathway	0.999999994482464	0.819498405934057	XAV	CHIR_XAV
hsa05030	Cocaine addiction	0.999999994482464	0.819498405934057	XAV	CHIR_XAV
hsa04610	Complement and coagulation cascades	0.999999994482464	0.819498405934057	XAV	CHIR_XAV
hsa04914	Progesterone-mediated oocyte maturation	0.999999994482464	0.819498405934057	XAV	CHIR_XAV
hsa05142	Chagas disease	0.999999994482464	0.819498405934057	XAV	CHIR_XAV
hsa04380	Osteoclast differentiation	0.999999994482464	0.819498405934057	XAV	CHIR_XAV
hsa04940	Type I diabetes mellitus	0.999999994482464	0.819498405934057	XAV	CHIR_XAV
hsa04060	Cytokine-cytokine receptor interaction	0.999999994482464	0.819498405934057	XAV	CHIR_XAV
hsa04917	Prolactin signaling pathway	0.999999994482464	0.819498405934057	XAV	CHIR_XAV
hsa04120	Ubiquitin mediated proteolysis	0.999999994482464	0.819498405934057	XAV	CHIR_XAV
hsa01521	EGFR tyrosine kinase inhibitor resistance	0.999999994482464	0.819498405934057	XAV	CHIR_XAV
hsa04923	Regulation of lipolysis in adipocytes	0.999999994482464	0.819498405934057	XAV	CHIR_XAV
hsa04659	Th17 cell differentiation	0.999999994482464	0.819498405934057	XAV	CHIR_XAV
hsa05130	Pathogenic Escherichia coli infection	0.999999994482464	0.819498405934057	XAV	CHIR_XAV
hsa05135	Yersinia infection	0.999999994482464	0.819498405934057	XAV	CHIR_XAV
hsa03013	Nucleocytoplasmic transport	0.999999994482464	0.819498405934057	XAV	CHIR_XAV
hsa04061	Viral protein interaction with cytokine and cytokine receptor	0.999999994482464	0.819498405934057	XAV	CHIR_XAV
hsa04110	Cell cycle	0.999999994482464	0.819498405934057	XAV	CHIR_XAV
hsa04622	RIG-I-like receptor signaling pathway	0.999999994482464	0.819498405934057	XAV	CHIR_XAV
hsa04072	Phospholipase D signaling pathway	0.999999994482464	0.819498405934057	XAV	CHIR_XAV
hsa05161	Hepatitis B	0.999999994482464	0.819498405934057	XAV	CHIR_XAV
hsa03040	Spliceosome	0.999999994482464	0.819498405934057	XAV	CHIR_XAV
hsa04071	Sphingolipid signaling pathway	0.999999994482464	0.819498405934057	XAV	CHIR_XAV
hsa04672	Intestinal immune network for IgA production	0.999999994482464	0.819498405934057	XAV	CHIR_XAV
hsa04657	IL-17 signaling pathway	0.999999994482464	0.819498405934057	XAV	CHIR_XAV
hsa03015	mRNA surveillance pathway	0.999999994482464	0.819498405934057	XAV	CHIR_XAV
hsa04514	Cell adhesion molecules	0.999999994482464	0.819498405934057	XAV	CHIR_XAV
hsa04630	JAK-STAT signaling pathway	0.999999994482464	0.819498405934057	XAV	CHIR_XAV
hsa04662	B cell receptor signaling pathway	0.999999994482464	0.819498405934057	XAV	CHIR_XAV
hsa05171	Coronavirus disease - COVID-19	0.999999994482464	0.819498405934057	XAV	CHIR_XAV
hsa04064	NF-kappa B signaling pathway	0.999999994482464	0.819498405934057	XAV	CHIR_XAV
hsa01522	Endocrine resistance	0.999999994482464	0.819498405934057	XAV	CHIR_XAV
hsa04935	Growth hormone synthesis, secretion and action	0.999999994482464	0.819498405934057	XAV	CHIR_XAV
hsa05150	Staphylococcus aureus infection	0.999999994482464	0.819498405934057	XAV	CHIR_XAV
hsa04062	Chemokine signaling pathway	0.999999994482464	0.819498405934057	XAV	CHIR_XAV
hsa05322	Systemic lupus erythematosus	0.999999994482464	0.819498405934057	XAV	CHIR_XAV
hsa04080	Neuroactive ligand-receptor interaction	0.999999994482464	0.819498405934057	XAV	CHIR_XAV
