# Supplementary material for: Atlas of multilineage stem cell differentiation reveals TMEM88 as a developmental regulator of blood pressure
Source: Nat Commun. 2025 Feb 4;16:1356. doi: 10.1038/s41467-025-56533-2 (PMC11794859; doi:10.1038/s41467-025-56533-2)
Supplement: Supplementary file 14 — Source Data [file 41467_2025_56533_MOESM14_ESM.zip › SourceData/F4g_SF4c_SMR_wntgenes.txt]

Gene	Probe_bp	topSNP	p_SMR	b_SMR	b_eQTL	effect_size	tissue	phenotype	description	smrgroup	traitgroup
FZD5	208627310	rs17458266	0.4685298	0.0114915	0.229828	0.0114915	Artery_Aorta	102_irnt	Pulse rate, automated reading	cardiovascular_anthro	myocardial
TCF7L2	114710009	rs6585200	0.001208902	-0.0248543	-0.339368	0.0248543	Artery_Aorta	102_irnt	Pulse rate, automated reading	cardiovascular_anthro	myocardial
NDRG2	21484922	rs2075486	0.6404413	0.00978347	-0.218168	-0.00978347	Artery_Aorta	102_irnt	Pulse rate, automated reading	cardiovascular_anthro	myocardial
TMEM88	7758383	rs116861398	0.06751299	0.0581971	0.29808	0.0581971	Artery_Aorta	102_irnt	Pulse rate, automated reading	cardiovascular_anthro	myocardial
FZD5	208627310	rs6727834	0.6514254	0.00515216	-0.404021	-0.00515216	Artery_Coronary	102_irnt	Pulse rate, automated reading	cardiovascular_anthro	myocardial
TCF7L2	114710009	rs11196476	0.6969683	0.00438431	-0.280813	-0.00438431	Artery_Coronary	102_irnt	Pulse rate, automated reading	cardiovascular_anthro	myocardial
NDRG2	21484922	rs11844152	0.9295075	-0.00153365	0.147221	-0.00153365	Artery_Coronary	102_irnt	Pulse rate, automated reading	cardiovascular_anthro	myocardial
TMEM88	7758383	rs11571363	0.9029179	-0.00236429	0.435992	-0.00236429	Artery_Coronary	102_irnt	Pulse rate, automated reading	cardiovascular_anthro	myocardial
FZD5	208627310	rs78926122	0.2472361	-0.0149403	0.992261	-0.0149403	Artery_Tibial	102_irnt	Pulse rate, automated reading	cardiovascular_anthro	myocardial
TCF7L2	114710009	rs142302607	0.9485872	-0.00141384	0.58166	-0.00141384	Artery_Tibial	102_irnt	Pulse rate, automated reading	cardiovascular_anthro	myocardial
NDRG2	21484922	rs58075381	0.3298336	-0.0569746	0.103939	-0.0569746	Artery_Tibial	102_irnt	Pulse rate, automated reading	cardiovascular_anthro	myocardial
TMEM88	7758383	rs9905796	0.8037572	0.00857322	-0.246197	-0.00857322	Artery_Tibial	102_irnt	Pulse rate, automated reading	cardiovascular_anthro	myocardial
FZD5	208627310	rs78926122	0.2665054	-0.0167313	0.886048	-0.0167313	Heart_Atrial_Appendage	102_irnt	Pulse rate, automated reading	cardiovascular_anthro	myocardial
TCF7L2	114710009	rs1815240	0.0722726	-0.0424691	-0.146646	0.0424691	Heart_Atrial_Appendage	102_irnt	Pulse rate, automated reading	cardiovascular_anthro	myocardial
NDRG2	21484922	rs12887598	0.1870783	0.0398933	0.165662	0.0398933	Heart_Atrial_Appendage	102_irnt	Pulse rate, automated reading	cardiovascular_anthro	myocardial
TMEM88	7758383	rs189524376	0.5295626	0.0128696	0.327762	0.0128696	Heart_Atrial_Appendage	102_irnt	Pulse rate, automated reading	cardiovascular_anthro	myocardial
FZD5	208627310	rs115428805	0.4987448	0.0105045	0.423015	0.0105045	Heart_Left_Ventricle	102_irnt	Pulse rate, automated reading	cardiovascular_anthro	myocardial
TCF7L2	114710009	rs10885350	0.1563367	-0.0304088	-0.166353	0.0304088	Heart_Left_Ventricle	102_irnt	Pulse rate, automated reading	cardiovascular_anthro	myocardial
NDRG2	21484922	rs10133256	0.09015824	-0.0716125	0.260273	-0.0716125	Heart_Left_Ventricle	102_irnt	Pulse rate, automated reading	cardiovascular_anthro	myocardial
TMEM88	7758383	rs55911533	0.1928674	-0.0332761	0.110614	-0.0332761	Heart_Left_Ventricle	102_irnt	Pulse rate, automated reading	cardiovascular_anthro	myocardial
FZD5	208627310	rs17458266	0.4801566	-0.00160958	0.229828	-0.00160958	Artery_Aorta	20002_1075	Non-cancer illness code, self-reported: heart attack/myocardial infarction	cardiovascular_anthro	anthropometric
TCF7L2	114710009	rs6585200	0.261171	-0.00116393	-0.339368	0.00116393	Artery_Aorta	20002_1075	Non-cancer illness code, self-reported: heart attack/myocardial infarction	cardiovascular_anthro	anthropometric
NDRG2	21484922	rs2075486	0.388861	-0.00263733	-0.218168	0.00263733	Artery_Aorta	20002_1075	Non-cancer illness code, self-reported: heart attack/myocardial infarction	cardiovascular_anthro	anthropometric
TMEM88	7758383	rs116861398	0.1228318	-0.00670796	0.29808	-0.00670796	Artery_Aorta	20002_1075	Non-cancer illness code, self-reported: heart attack/myocardial infarction	cardiovascular_anthro	anthropometric
FZD5	208627310	rs6727834	0.5691836	-0.000939639	-0.404021	0.000939639	Artery_Coronary	20002_1075	Non-cancer illness code, self-reported: heart attack/myocardial infarction	cardiovascular_anthro	anthropometric
TCF7L2	114710009	rs11196476	0.3281927	0.00163526	-0.280813	-0.00163526	Artery_Coronary	20002_1075	Non-cancer illness code, self-reported: heart attack/myocardial infarction	cardiovascular_anthro	anthropometric
NDRG2	21484922	rs11844152	0.1137438	-0.0042789	0.147221	-0.0042789	Artery_Coronary	20002_1075	Non-cancer illness code, self-reported: heart attack/myocardial infarction	cardiovascular_anthro	anthropometric
TMEM88	7758383	rs11571363	0.7132511	0.00103056	0.435992	0.00103056	Artery_Coronary	20002_1075	Non-cancer illness code, self-reported: heart attack/myocardial infarction	cardiovascular_anthro	anthropometric
FZD5	208627310	rs78926122	0.4858191	0.00128805	0.992261	0.00128805	Artery_Tibial	20002_1075	Non-cancer illness code, self-reported: heart attack/myocardial infarction	cardiovascular_anthro	anthropometric
TCF7L2	114710009	rs142302607	0.5702529	-0.00181037	0.58166	-0.00181037	Artery_Tibial	20002_1075	Non-cancer illness code, self-reported: heart attack/myocardial infarction	cardiovascular_anthro	anthropometric
NDRG2	21484922	rs58075381	0.5338798	-0.00511788	0.103939	-0.00511788	Artery_Tibial	20002_1075	Non-cancer illness code, self-reported: heart attack/myocardial infarction	cardiovascular_anthro	anthropometric
TMEM88	7758383	rs9905796	0.6154907	-0.00251806	-0.246197	0.00251806	Artery_Tibial	20002_1075	Non-cancer illness code, self-reported: heart attack/myocardial infarction	cardiovascular_anthro	anthropometric
FZD5	208627310	rs78926122	0.4923721	0.00144245	0.886048	0.00144245	Heart_Atrial_Appendage	20002_1075	Non-cancer illness code, self-reported: heart attack/myocardial infarction	cardiovascular_anthro	anthropometric
TCF7L2	114710009	rs1815240	0.2724705	0.00327816	-0.146646	-0.00327816	Heart_Atrial_Appendage	20002_1075	Non-cancer illness code, self-reported: heart attack/myocardial infarction	cardiovascular_anthro	anthropometric
NDRG2	21484922	rs12887598	0.343264	-0.00397806	0.165662	-0.00397806	Heart_Atrial_Appendage	20002_1075	Non-cancer illness code, self-reported: heart attack/myocardial infarction	cardiovascular_anthro	anthropometric
TMEM88	7758383	rs189524376	0.7689425	0.000850831	0.327762	0.000850831	Heart_Atrial_Appendage	20002_1075	Non-cancer illness code, self-reported: heart attack/myocardial infarction	cardiovascular_anthro	anthropometric
FZD5	208627310	rs115428805	0.9531722	-0.000128643	0.423015	-0.000128643	Heart_Left_Ventricle	20002_1075	Non-cancer illness code, self-reported: heart attack/myocardial infarction	cardiovascular_anthro	anthropometric
TCF7L2	114710009	rs10885350	0.3984141	0.00249043	-0.166353	-0.00249043	Heart_Left_Ventricle	20002_1075	Non-cancer illness code, self-reported: heart attack/myocardial infarction	cardiovascular_anthro	anthropometric
NDRG2	21484922	rs10133256	0.1296092	0.00897158	0.260273	0.00897158	Heart_Left_Ventricle	20002_1075	Non-cancer illness code, self-reported: heart attack/myocardial infarction	cardiovascular_anthro	anthropometric
TMEM88	7758383	rs55911533	0.7106375	0.00126357	0.110614	0.00126357	Heart_Left_Ventricle	20002_1075	Non-cancer illness code, self-reported: heart attack/myocardial infarction	cardiovascular_anthro	anthropometric
FZD5	208627310	rs17458266	0.395501	-0.00185371	0.229828	-0.00185371	Artery_Aorta	20002_1094	Non-cancer illness code, self-reported: deep venous thrombosis (dvt)	cardiovascular_anthro	vascular
TCF7L2	114710009	rs6585200	0.08918646	0.00168981	-0.339368	-0.00168981	Artery_Aorta	20002_1094	Non-cancer illness code, self-reported: deep venous thrombosis (dvt)	cardiovascular_anthro	vascular
NDRG2	21484922	rs2075486	0.1481412	0.00438052	-0.218168	-0.00438052	Artery_Aorta	20002_1094	Non-cancer illness code, self-reported: deep venous thrombosis (dvt)	cardiovascular_anthro	vascular
TMEM88	7758383	rs116861398	0.488765	0.00258201	0.29808	0.00258201	Artery_Aorta	20002_1094	Non-cancer illness code, self-reported: deep venous thrombosis (dvt)	cardiovascular_anthro	vascular
FZD5	208627310	rs6727834	0.7465783	-0.00050287	-0.404021	0.00050287	Artery_Coronary	20002_1094	Non-cancer illness code, self-reported: deep venous thrombosis (dvt)	cardiovascular_anthro	vascular
TCF7L2	114710009	rs11196476	0.3308631	-0.00154322	-0.280813	0.00154322	Artery_Coronary	20002_1094	Non-cancer illness code, self-reported: deep venous thrombosis (dvt)	cardiovascular_anthro	vascular
NDRG2	21484922	rs11844152	0.03909662	-0.005659	0.147221	-0.005659	Artery_Coronary	20002_1094	Non-cancer illness code, self-reported: deep venous thrombosis (dvt)	cardiovascular_anthro	vascular
TMEM88	7758383	rs11571363	0.3094754	0.00283274	0.435992	0.00283274	Artery_Coronary	20002_1094	Non-cancer illness code, self-reported: deep venous thrombosis (dvt)	cardiovascular_anthro	vascular
FZD5	208627310	rs78926122	0.5059185	-0.00116669	0.992261	-0.00116669	Artery_Tibial	20002_1094	Non-cancer illness code, self-reported: deep venous thrombosis (dvt)	cardiovascular_anthro	vascular
TCF7L2	114710009	rs142302607	0.6475189	0.00137886	0.58166	0.00137886	Artery_Tibial	20002_1094	Non-cancer illness code, self-reported: deep venous thrombosis (dvt)	cardiovascular_anthro	vascular
NDRG2	21484922	rs58075381	0.09562072	-0.0145166	0.103939	-0.0145166	Artery_Tibial	20002_1094	Non-cancer illness code, self-reported: deep venous thrombosis (dvt)	cardiovascular_anthro	vascular
TMEM88	7758383	rs9905796	0.3949817	-0.00413218	-0.246197	0.00413218	Artery_Tibial	20002_1094	Non-cancer illness code, self-reported: deep venous thrombosis (dvt)	cardiovascular_anthro	vascular
FZD5	208627310	rs78926122	0.5117483	-0.00130654	0.886048	-0.00130654	Heart_Atrial_Appendage	20002_1094	Non-cancer illness code, self-reported: deep venous thrombosis (dvt)	cardiovascular_anthro	vascular
TCF7L2	114710009	rs1815240	0.3019173	0.00290504	-0.146646	-0.00290504	Heart_Atrial_Appendage	20002_1094	Non-cancer illness code, self-reported: deep venous thrombosis (dvt)	cardiovascular_anthro	vascular
NDRG2	21484922	rs12887598	0.3228152	0.00395284	0.165662	0.00395284	Heart_Atrial_Appendage	20002_1094	Non-cancer illness code, self-reported: deep venous thrombosis (dvt)	cardiovascular_anthro	vascular
TMEM88	7758383	rs189524376	0.2545808	-0.00337254	0.327762	-0.00337254	Heart_Atrial_Appendage	20002_1094	Non-cancer illness code, self-reported: deep venous thrombosis (dvt)	cardiovascular_anthro	vascular
FZD5	208627310	rs115428805	0.9897383	-2.6744e-05	0.423015	-2.6744e-05	Heart_Left_Ventricle	20002_1094	Non-cancer illness code, self-reported: deep venous thrombosis (dvt)	cardiovascular_anthro	vascular
TCF7L2	114710009	rs10885350	0.6605191	-0.00120901	-0.166353	0.00120901	Heart_Left_Ventricle	20002_1094	Non-cancer illness code, self-reported: deep venous thrombosis (dvt)	cardiovascular_anthro	vascular
NDRG2	21484922	rs10133256	0.109624	0.00910079	0.260273	0.00910079	Heart_Left_Ventricle	20002_1094	Non-cancer illness code, self-reported: deep venous thrombosis (dvt)	cardiovascular_anthro	vascular
TMEM88	7758383	rs55911533	0.02149811	-0.0102462	0.110614	-0.0102462	Heart_Left_Ventricle	20002_1094	Non-cancer illness code, self-reported: deep venous thrombosis (dvt)	cardiovascular_anthro	vascular
FZD5	208627310	rs17458266	0.7418915	0.00160138	0.229828	0.00160138	Artery_Aorta	20002_1473	Non-cancer illness code, self-reported: high cholesterol	cardiovascular_anthro	vascular
TCF7L2	114710009	rs6585200	0.003122135	-0.00697449	-0.339368	0.00697449	Artery_Aorta	20002_1473	Non-cancer illness code, self-reported: high cholesterol	cardiovascular_anthro	vascular
NDRG2	21484922	rs2075486	0.4631858	-0.00482591	-0.218168	0.00482591	Artery_Aorta	20002_1473	Non-cancer illness code, self-reported: high cholesterol	cardiovascular_anthro	vascular
TMEM88	7758383	rs116861398	0.8350825	0.00173256	0.29808	0.00173256	Artery_Aorta	20002_1473	Non-cancer illness code, self-reported: high cholesterol	cardiovascular_anthro	vascular
FZD5	208627310	rs6727834	0.5231101	0.00228525	-0.404021	-0.00228525	Artery_Coronary	20002_1473	Non-cancer illness code, self-reported: high cholesterol	cardiovascular_anthro	vascular
TCF7L2	114710009	rs11196476	0.5473687	-0.00212565	-0.280813	0.00212565	Artery_Coronary	20002_1473	Non-cancer illness code, self-reported: high cholesterol	cardiovascular_anthro	vascular
NDRG2	21484922	rs11844152	0.6844058	0.00220393	0.147221	0.00220393	Artery_Coronary	20002_1473	Non-cancer illness code, self-reported: high cholesterol	cardiovascular_anthro	vascular
TMEM88	7758383	rs11571363	0.6949973	0.00237961	0.435992	0.00237961	Artery_Coronary	20002_1473	Non-cancer illness code, self-reported: high cholesterol	cardiovascular_anthro	vascular
FZD5	208627310	rs78926122	0.6657686	0.00172234	0.992261	0.00172234	Artery_Tibial	20002_1473	Non-cancer illness code, self-reported: high cholesterol	cardiovascular_anthro	vascular
TCF7L2	114710009	rs142302607	0.5082574	0.00458008	0.58166	0.00458008	Artery_Tibial	20002_1473	Non-cancer illness code, self-reported: high cholesterol	cardiovascular_anthro	vascular
NDRG2	21484922	rs58075381	0.9430003	0.00125241	0.103939	0.00125241	Artery_Tibial	20002_1473	Non-cancer illness code, self-reported: high cholesterol	cardiovascular_anthro	vascular
TMEM88	7758383	rs9905796	0.2718266	0.0124276	-0.246197	-0.0124276	Artery_Tibial	20002_1473	Non-cancer illness code, self-reported: high cholesterol	cardiovascular_anthro	vascular
FZD5	208627310	rs78926122	0.6676	0.0019288	0.886048	0.0019288	Heart_Atrial_Appendage	20002_1473	Non-cancer illness code, self-reported: high cholesterol	cardiovascular_anthro	vascular
TCF7L2	114710009	rs1815240	0.2730915	0.00707786	-0.146646	-0.00707786	Heart_Atrial_Appendage	20002_1473	Non-cancer illness code, self-reported: high cholesterol	cardiovascular_anthro	vascular
NDRG2	21484922	rs12887598	0.3868978	-0.00780438	0.165662	-0.00780438	Heart_Atrial_Appendage	20002_1473	Non-cancer illness code, self-reported: high cholesterol	cardiovascular_anthro	vascular
TMEM88	7758383	rs189524376	0.586522	0.00344732	0.327762	0.00344732	Heart_Atrial_Appendage	20002_1473	Non-cancer illness code, self-reported: high cholesterol	cardiovascular_anthro	vascular
FZD5	208627310	rs115428805	0.7234199	0.00168476	0.423015	0.00168476	Heart_Left_Ventricle	20002_1473	Non-cancer illness code, self-reported: high cholesterol	cardiovascular_anthro	vascular
TCF7L2	114710009	rs10885350	0.340072	0.00612372	-0.166353	-0.00612372	Heart_Left_Ventricle	20002_1473	Non-cancer illness code, self-reported: high cholesterol	cardiovascular_anthro	vascular
NDRG2	21484922	rs10133256	0.3961499	0.01015	0.260273	0.01015	Heart_Left_Ventricle	20002_1473	Non-cancer illness code, self-reported: high cholesterol	cardiovascular_anthro	vascular
TMEM88	7758383	rs55911533	0.02874159	-0.0212837	0.110614	-0.0212837	Heart_Left_Ventricle	20002_1473	Non-cancer illness code, self-reported: high cholesterol	cardiovascular_anthro	vascular
FZD5	208627310	rs17458266	0.9945323	-1.69874e-05	0.229828	-1.69874e-05	Artery_Aorta	20003_1140860696	Treatment/medication code: lisinopril	cardiovascular_anthro	vascular
TCF7L2	114710009	rs6585200	0.9632603	-5.23615e-05	-0.339368	5.23615e-05	Artery_Aorta	20003_1140860696	Treatment/medication code: lisinopril	cardiovascular_anthro	vascular
NDRG2	21484922	rs2075486	0.6138792	-0.00168455	-0.218168	0.00168455	Artery_Aorta	20003_1140860696	Treatment/medication code: lisinopril	cardiovascular_anthro	vascular
TMEM88	7758383	rs116861398	0.04021363	-0.011144	0.29808	-0.011144	Artery_Aorta	20003_1140860696	Treatment/medication code: lisinopril	cardiovascular_anthro	vascular
FZD5	208627310	rs6727834	0.7758876	-0.000515968	-0.404021	0.000515968	Artery_Coronary	20003_1140860696	Treatment/medication code: lisinopril	cardiovascular_anthro	vascular
TCF7L2	114710009	rs11196476	0.5985071	0.000948813	-0.280813	-0.000948813	Artery_Coronary	20003_1140860696	Treatment/medication code: lisinopril	cardiovascular_anthro	vascular
NDRG2	21484922	rs11844152	0.5706685	0.00158096	0.147221	0.00158096	Artery_Coronary	20003_1140860696	Treatment/medication code: lisinopril	cardiovascular_anthro	vascular
TMEM88	7758383	rs11571363	0.4995066	0.00212898	0.435992	0.00212898	Artery_Coronary	20003_1140860696	Treatment/medication code: lisinopril	cardiovascular_anthro	vascular
FZD5	208627310	rs78926122	0.2537482	-0.00234798	0.992261	-0.00234798	Artery_Tibial	20003_1140860696	Treatment/medication code: lisinopril	cardiovascular_anthro	vascular
TCF7L2	114710009	rs142302607	0.4637173	-0.00260499	0.58166	-0.00260499	Artery_Tibial	20003_1140860696	Treatment/medication code: lisinopril	cardiovascular_anthro	vascular
NDRG2	21484922	rs58075381	0.6207721	0.00447779	0.103939	0.00447779	Artery_Tibial	20003_1140860696	Treatment/medication code: lisinopril	cardiovascular_anthro	vascular
TMEM88	7758383	rs9905796	0.3814719	0.00496476	-0.246197	-0.00496476	Artery_Tibial	20003_1140860696	Treatment/medication code: lisinopril	cardiovascular_anthro	vascular
FZD5	208627310	rs78926122	0.2725821	-0.00262944	0.886048	-0.00262944	Heart_Atrial_Appendage	20003_1140860696	Treatment/medication code: lisinopril	cardiovascular_anthro	vascular
TCF7L2	114710009	rs1815240	0.878783	-0.000473646	-0.146646	0.000473646	Heart_Atrial_Appendage	20003_1140860696	Treatment/medication code: lisinopril	cardiovascular_anthro	vascular
NDRG2	21484922	rs12887598	0.8021605	-0.00112506	0.165662	-0.00112506	Heart_Atrial_Appendage	20003_1140860696	Treatment/medication code: lisinopril	cardiovascular_anthro	vascular
TMEM88	7758383	rs189524376	0.951952	0.000192214	0.327762	0.000192214	Heart_Atrial_Appendage	20003_1140860696	Treatment/medication code: lisinopril	cardiovascular_anthro	vascular
FZD5	208627310	rs115428805	0.9912998	2.64284e-05	0.423015	2.64284e-05	Heart_Left_Ventricle	20003_1140860696	Treatment/medication code: lisinopril	cardiovascular_anthro	vascular
TCF7L2	114710009	rs10885350	0.1914371	0.00441036	-0.166353	-0.00441036	Heart_Left_Ventricle	20003_1140860696	Treatment/medication code: lisinopril	cardiovascular_anthro	vascular
NDRG2	21484922	rs10133256	0.6229331	0.00295376	0.260273	0.00295376	Heart_Left_Ventricle	20003_1140860696	Treatment/medication code: lisinopril	cardiovascular_anthro	vascular
TMEM88	7758383	rs55911533	0.4958849	-0.00260576	0.110614	-0.00260576	Heart_Left_Ventricle	20003_1140860696	Treatment/medication code: lisinopril	cardiovascular_anthro	vascular
FZD5	208627310	rs17458266	0.4811843	0.00227705	0.229828	0.00227705	Artery_Aorta	20003_1140860806	Treatment/medication code: ramipril	cardiovascular_anthro	anthropometric
TCF7L2	114710009	rs6585200	0.4755869	-0.0010428	-0.339368	0.0010428	Artery_Aorta	20003_1140860806	Treatment/medication code: ramipril	cardiovascular_anthro	anthropometric
NDRG2	21484922	rs2075486	0.05887931	-0.00898601	-0.218168	0.00898601	Artery_Aorta	20003_1140860806	Treatment/medication code: ramipril	cardiovascular_anthro	anthropometric
TMEM88	7758383	rs116861398	0.1198932	-0.00960957	0.29808	-0.00960957	Artery_Aorta	20003_1140860806	Treatment/medication code: ramipril	cardiovascular_anthro	anthropometric
FZD5	208627310	rs6727834	0.7975866	0.000595452	-0.404021	-0.000595452	Artery_Coronary	20003_1140860806	Treatment/medication code: ramipril	cardiovascular_anthro	anthropometric
TCF7L2	114710009	rs11196476	0.908218	0.000263594	-0.280813	-0.000263594	Artery_Coronary	20003_1140860806	Treatment/medication code: ramipril	cardiovascular_anthro	anthropometric
NDRG2	21484922	rs11844152	0.4664638	-0.00261876	0.147221	-0.00261876	Artery_Coronary	20003_1140860806	Treatment/medication code: ramipril	cardiovascular_anthro	anthropometric
TMEM88	7758383	rs11571363	0.242591	0.00495429	0.435992	0.00495429	Artery_Coronary	20003_1140860806	Treatment/medication code: ramipril	cardiovascular_anthro	anthropometric
FZD5	208627310	rs78926122	0.6607725	-0.00114764	0.992261	-0.00114764	Artery_Tibial	20003_1140860806	Treatment/medication code: ramipril	cardiovascular_anthro	anthropometric
TCF7L2	114710009	rs142302607	0.09905584	0.00816422	0.58166	0.00816422	Artery_Tibial	20003_1140860806	Treatment/medication code: ramipril	cardiovascular_anthro	anthropometric
NDRG2	21484922	rs58075381	0.6736221	0.00487206	0.103939	0.00487206	Artery_Tibial	20003_1140860806	Treatment/medication code: ramipril	cardiovascular_anthro	anthropometric
TMEM88	7758383	rs9905796	0.2821716	-0.00795818	-0.246197	0.00795818	Artery_Tibial	20003_1140860806	Treatment/medication code: ramipril	cardiovascular_anthro	anthropometric
FZD5	208627310	rs78926122	0.6626867	-0.00128521	0.886048	-0.00128521	Heart_Atrial_Appendage	20003_1140860806	Treatment/medication code: ramipril	cardiovascular_anthro	anthropometric
TCF7L2	114710009	rs1815240	0.2125143	0.00538833	-0.146646	-0.00538833	Heart_Atrial_Appendage	20003_1140860806	Treatment/medication code: ramipril	cardiovascular_anthro	anthropometric
NDRG2	21484922	rs12887598	0.2202854	-0.00748802	0.165662	-0.00748802	Heart_Atrial_Appendage	20003_1140860806	Treatment/medication code: ramipril	cardiovascular_anthro	anthropometric
TMEM88	7758383	rs189524376	0.1635703	-0.00643809	0.327762	-0.00643809	Heart_Atrial_Appendage	20003_1140860806	Treatment/medication code: ramipril	cardiovascular_anthro	anthropometric
FZD5	208627310	rs115428805	0.3877821	-0.00276879	0.423015	-0.00276879	Heart_Left_Ventricle	20003_1140860806	Treatment/medication code: ramipril	cardiovascular_anthro	anthropometric
TCF7L2	114710009	rs10885350	0.319054	0.0042063	-0.166353	-0.0042063	Heart_Left_Ventricle	20003_1140860806	Treatment/medication code: ramipril	cardiovascular_anthro	anthropometric
NDRG2	21484922	rs10133256	0.7846584	-0.00209031	0.260273	-0.00209031	Heart_Left_Ventricle	20003_1140860806	Treatment/medication code: ramipril	cardiovascular_anthro	anthropometric
TMEM88	7758383	rs55911533	0.4519589	-0.00370656	0.110614	-0.00370656	Heart_Left_Ventricle	20003_1140860806	Treatment/medication code: ramipril	cardiovascular_anthro	anthropometric
FZD5	208627310	rs17458266	0.8724368	0.000750635	0.229828	0.000750635	Artery_Aorta	20003_1140861958	Treatment/medication code: simvastatin	cardiovascular_anthro	vascular
TCF7L2	114710009	rs6585200	0.0008782301	-0.00770385	-0.339368	0.00770385	Artery_Aorta	20003_1140861958	Treatment/medication code: simvastatin	cardiovascular_anthro	vascular
NDRG2	21484922	rs2075486	0.5644896	-0.00363293	-0.218168	0.00363293	Artery_Aorta	20003_1140861958	Treatment/medication code: simvastatin	cardiovascular_anthro	vascular
TMEM88	7758383	rs116861398	0.2079642	-0.0109127	0.29808	-0.0109127	Artery_Aorta	20003_1140861958	Treatment/medication code: simvastatin	cardiovascular_anthro	vascular
FZD5	208627310	rs6727834	0.8859775	0.000488777	-0.404021	-0.000488777	Artery_Coronary	20003_1140861958	Treatment/medication code: simvastatin	cardiovascular_anthro	vascular
TCF7L2	114710009	rs11196476	0.1893542	-0.00472503	-0.280813	0.00472503	Artery_Coronary	20003_1140861958	Treatment/medication code: simvastatin	cardiovascular_anthro	vascular
NDRG2	21484922	rs11844152	0.9621704	0.000246774	0.147221	0.000246774	Artery_Coronary	20003_1140861958	Treatment/medication code: simvastatin	cardiovascular_anthro	vascular
TMEM88	7758383	rs11571363	0.4199811	0.00483853	0.435992	0.00483853	Artery_Coronary	20003_1140861958	Treatment/medication code: simvastatin	cardiovascular_anthro	vascular
FZD5	208627310	rs78926122	0.07578591	-0.00698016	0.992261	-0.00698016	Artery_Tibial	20003_1140861958	Treatment/medication code: simvastatin	cardiovascular_anthro	vascular
TCF7L2	114710009	rs142302607	0.9410616	0.000486329	0.58166	0.000486329	Artery_Tibial	20003_1140861958	Treatment/medication code: simvastatin	cardiovascular_anthro	vascular
NDRG2	21484922	rs58075381	0.9060856	-0.00199333	0.103939	-0.00199333	Artery_Tibial	20003_1140861958	Treatment/medication code: simvastatin	cardiovascular_anthro	vascular
TMEM88	7758383	rs9905796	0.5259246	-0.00667238	-0.246197	0.00667238	Artery_Tibial	20003_1140861958	Treatment/medication code: simvastatin	cardiovascular_anthro	vascular
FZD5	208627310	rs78926122	0.1048472	-0.00781689	0.886048	-0.00781689	Heart_Atrial_Appendage	20003_1140861958	Treatment/medication code: simvastatin	cardiovascular_anthro	vascular
TCF7L2	114710009	rs1815240	0.5628942	-0.00343911	-0.146646	0.00343911	Heart_Atrial_Appendage	20003_1140861958	Treatment/medication code: simvastatin	cardiovascular_anthro	vascular
NDRG2	21484922	rs12887598	0.04238531	-0.020782	0.165662	-0.020782	Heart_Atrial_Appendage	20003_1140861958	Treatment/medication code: simvastatin	cardiovascular_anthro	vascular
TMEM88	7758383	rs189524376	0.4111079	0.00513794	0.327762	0.00513794	Heart_Atrial_Appendage	20003_1140861958	Treatment/medication code: simvastatin	cardiovascular_anthro	vascular
FZD5	208627310	rs115428805	0.4808028	0.00328742	0.423015	0.00328742	Heart_Left_Ventricle	20003_1140861958	Treatment/medication code: simvastatin	cardiovascular_anthro	vascular
TCF7L2	114710009	rs10885350	0.05220013	0.0133652	-0.166353	-0.0133652	Heart_Left_Ventricle	20003_1140861958	Treatment/medication code: simvastatin	cardiovascular_anthro	vascular
NDRG2	21484922	rs10133256	0.7185371	-0.00406208	0.260273	-0.00406208	Heart_Left_Ventricle	20003_1140861958	Treatment/medication code: simvastatin	cardiovascular_anthro	vascular
TMEM88	7758383	rs55911533	0.06925831	-0.0153208	0.110614	-0.0153208	Heart_Left_Ventricle	20003_1140861958	Treatment/medication code: simvastatin	cardiovascular_anthro	vascular
FZD5	208627310	rs17458266	0.3258485	-0.00295232	0.229828	-0.00295232	Artery_Aorta	20003_1140866738	Treatment/medication code: atenolol	cardiovascular_anthro	anthropometric
TCF7L2	114710009	rs6585200	0.6318931	-0.000638773	-0.339368	0.000638773	Artery_Aorta	20003_1140866738	Treatment/medication code: atenolol	cardiovascular_anthro	anthropometric
NDRG2	21484922	rs2075486	0.4108771	0.00325556	-0.218168	-0.00325556	Artery_Aorta	20003_1140866738	Treatment/medication code: atenolol	cardiovascular_anthro	anthropometric
TMEM88	7758383	rs116861398	0.3378078	-0.00498718	0.29808	-0.00498718	Artery_Aorta	20003_1140866738	Treatment/medication code: atenolol	cardiovascular_anthro	anthropometric
FZD5	208627310	rs6727834	0.2042386	0.00283525	-0.404021	-0.00283525	Artery_Coronary	20003_1140866738	Treatment/medication code: atenolol	cardiovascular_anthro	anthropometric
TCF7L2	114710009	rs11196476	0.07354726	-0.00428606	-0.280813	0.00428606	Artery_Coronary	20003_1140866738	Treatment/medication code: atenolol	cardiovascular_anthro	anthropometric
NDRG2	21484922	rs11844152	0.6565016	-0.00144682	0.147221	-0.00144682	Artery_Coronary	20003_1140866738	Treatment/medication code: atenolol	cardiovascular_anthro	anthropometric
TMEM88	7758383	rs11571363	0.4577116	0.00275556	0.435992	0.00275556	Artery_Coronary	20003_1140866738	Treatment/medication code: atenolol	cardiovascular_anthro	anthropometric
FZD5	208627310	rs78926122	0.4971044	-0.00162608	0.992261	-0.00162608	Artery_Tibial	20003_1140866738	Treatment/medication code: atenolol	cardiovascular_anthro	anthropometric
TCF7L2	114710009	rs142302607	0.8104083	-0.000982596	0.58166	-0.000982596	Artery_Tibial	20003_1140866738	Treatment/medication code: atenolol	cardiovascular_anthro	anthropometric
NDRG2	21484922	rs58075381	0.77005	-0.00307872	0.103939	-0.00307872	Artery_Tibial	20003_1140866738	Treatment/medication code: atenolol	cardiovascular_anthro	anthropometric
TMEM88	7758383	rs9905796	0.1572141	-0.0099606	-0.246197	0.0099606	Artery_Tibial	20003_1140866738	Treatment/medication code: atenolol	cardiovascular_anthro	anthropometric
FZD5	208627310	rs78926122	0.5032447	-0.00182101	0.886048	-0.00182101	Heart_Atrial_Appendage	20003_1140866738	Treatment/medication code: atenolol	cardiovascular_anthro	anthropometric
TCF7L2	114710009	rs1815240	0.3367985	0.00366102	-0.146646	-0.00366102	Heart_Atrial_Appendage	20003_1140866738	Treatment/medication code: atenolol	cardiovascular_anthro	anthropometric
NDRG2	21484922	rs12887598	0.3151422	-0.00548977	0.165662	-0.00548977	Heart_Atrial_Appendage	20003_1140866738	Treatment/medication code: atenolol	cardiovascular_anthro	anthropometric
TMEM88	7758383	rs189524376	0.6954538	-0.00147503	0.327762	-0.00147503	Heart_Atrial_Appendage	20003_1140866738	Treatment/medication code: atenolol	cardiovascular_anthro	anthropometric
FZD5	208627310	rs115428805	0.222348	0.00369758	0.423015	0.00369758	Heart_Left_Ventricle	20003_1140866738	Treatment/medication code: atenolol	cardiovascular_anthro	anthropometric
TCF7L2	114710009	rs10885350	0.6770538	-0.00156417	-0.166353	0.00156417	Heart_Left_Ventricle	20003_1140866738	Treatment/medication code: atenolol	cardiovascular_anthro	anthropometric
NDRG2	21484922	rs10133256	0.0776992	0.0140709	0.260273	0.0140709	Heart_Left_Ventricle	20003_1140866738	Treatment/medication code: atenolol	cardiovascular_anthro	anthropometric
TMEM88	7758383	rs55911533	0.4469279	-0.00342724	0.110614	-0.00342724	Heart_Left_Ventricle	20003_1140866738	Treatment/medication code: atenolol	cardiovascular_anthro	anthropometric
FZD5	208627310	rs17458266	0.365548	-0.00275881	0.229828	-0.00275881	Artery_Aorta	20003_1140879802	Treatment/medication code: amlodipine	cardiovascular_anthro	vascular
TCF7L2	114710009	rs6585200	0.8081514	-0.000329907	-0.339368	0.000329907	Artery_Aorta	20003_1140879802	Treatment/medication code: amlodipine	cardiovascular_anthro	vascular
NDRG2	21484922	rs2075486	0.04008865	-0.00932011	-0.218168	0.00932011	Artery_Aorta	20003_1140879802	Treatment/medication code: amlodipine	cardiovascular_anthro	vascular
TMEM88	7758383	rs116861398	0.1584918	-0.00792368	0.29808	-0.00792368	Artery_Aorta	20003_1140879802	Treatment/medication code: amlodipine	cardiovascular_anthro	vascular
FZD5	208627310	rs6727834	0.4884874	-0.0015193	-0.404021	0.0015193	Artery_Coronary	20003_1140879802	Treatment/medication code: amlodipine	cardiovascular_anthro	vascular
TCF7L2	114710009	rs11196476	0.02117764	-0.0063272	-0.280813	0.0063272	Artery_Coronary	20003_1140879802	Treatment/medication code: amlodipine	cardiovascular_anthro	vascular
NDRG2	21484922	rs11844152	0.3743432	0.00300226	0.147221	0.00300226	Artery_Coronary	20003_1140879802	Treatment/medication code: amlodipine	cardiovascular_anthro	vascular
TMEM88	7758383	rs11571363	0.1842986	0.00536728	0.435992	0.00536728	Artery_Coronary	20003_1140879802	Treatment/medication code: amlodipine	cardiovascular_anthro	vascular
FZD5	208627310	rs78926122	0.7745725	-0.000697685	0.992261	-0.000697685	Artery_Tibial	20003_1140879802	Treatment/medication code: amlodipine	cardiovascular_anthro	vascular
TCF7L2	114710009	rs142302607	0.4105297	0.003513	0.58166	0.003513	Artery_Tibial	20003_1140879802	Treatment/medication code: amlodipine	cardiovascular_anthro	vascular
NDRG2	21484922	rs58075381	0.2850519	0.0120058	0.103939	0.0120058	Artery_Tibial	20003_1140879802	Treatment/medication code: amlodipine	cardiovascular_anthro	vascular
TMEM88	7758383	rs9905796	0.696286	-0.00257637	-0.246197	0.00257637	Artery_Tibial	20003_1140879802	Treatment/medication code: amlodipine	cardiovascular_anthro	vascular
FZD5	208627310	rs78926122	0.7751375	-0.000781319	0.886048	-0.000781319	Heart_Atrial_Appendage	20003_1140879802	Treatment/medication code: amlodipine	cardiovascular_anthro	vascular
TCF7L2	114710009	rs1815240	0.09443483	-0.00729021	-0.146646	0.00729021	Heart_Atrial_Appendage	20003_1140879802	Treatment/medication code: amlodipine	cardiovascular_anthro	vascular
NDRG2	21484922	rs12887598	0.6383628	-0.00253725	0.165662	-0.00253725	Heart_Atrial_Appendage	20003_1140879802	Treatment/medication code: amlodipine	cardiovascular_anthro	vascular
TMEM88	7758383	rs189524376	0.4164162	0.00321819	0.327762	0.00321819	Heart_Atrial_Appendage	20003_1140879802	Treatment/medication code: amlodipine	cardiovascular_anthro	vascular
FZD5	208627310	rs115428805	0.2645563	0.00340983	0.423015	0.00340983	Heart_Left_Ventricle	20003_1140879802	Treatment/medication code: amlodipine	cardiovascular_anthro	vascular
TCF7L2	114710009	rs10885350	0.04610266	0.00878241	-0.166353	-0.00878241	Heart_Left_Ventricle	20003_1140879802	Treatment/medication code: amlodipine	cardiovascular_anthro	vascular
NDRG2	21484922	rs10133256	0.9948461	-4.59368e-05	0.260273	-4.59368e-05	Heart_Left_Ventricle	20003_1140879802	Treatment/medication code: amlodipine	cardiovascular_anthro	vascular
TMEM88	7758383	rs55911533	0.01334552	-0.0166204	0.110614	-0.0166204	Heart_Left_Ventricle	20003_1140879802	Treatment/medication code: amlodipine	cardiovascular_anthro	vascular
FZD5	208627310	rs17458266	0.9769256	-7.4299e-05	0.229828	-7.4299e-05	Artery_Aorta	20003_1141146234	Treatment/medication code: atorvastatin	cardiovascular_anthro	vascular
TCF7L2	114710009	rs6585200	0.0001131817	-0.00506665	-0.339368	0.00506665	Artery_Aorta	20003_1141146234	Treatment/medication code: atorvastatin	cardiovascular_anthro	vascular
NDRG2	21484922	rs2075486	0.5525401	0.00206081	-0.218168	-0.00206081	Artery_Aorta	20003_1141146234	Treatment/medication code: atorvastatin	cardiovascular_anthro	vascular
TMEM88	7758383	rs116861398	0.7577543	-0.00136441	0.29808	-0.00136441	Artery_Aorta	20003_1141146234	Treatment/medication code: atorvastatin	cardiovascular_anthro	vascular
FZD5	208627310	rs6727834	0.2498773	-0.00225103	-0.404021	0.00225103	Artery_Coronary	20003_1141146234	Treatment/medication code: atorvastatin	cardiovascular_anthro	vascular
TCF7L2	114710009	rs11196476	0.278392	-0.00209725	-0.280813	0.00209725	Artery_Coronary	20003_1141146234	Treatment/medication code: atorvastatin	cardiovascular_anthro	vascular
NDRG2	21484922	rs11844152	0.9124793	-0.000314588	0.147221	-0.000314588	Artery_Coronary	20003_1141146234	Treatment/medication code: atorvastatin	cardiovascular_anthro	vascular
TMEM88	7758383	rs11571363	0.6743652	0.00135377	0.435992	0.00135377	Artery_Coronary	20003_1141146234	Treatment/medication code: atorvastatin	cardiovascular_anthro	vascular
FZD5	208627310	rs78926122	0.02600393	0.00488042	0.992261	0.00488042	Artery_Tibial	20003_1141146234	Treatment/medication code: atorvastatin	cardiovascular_anthro	vascular
TCF7L2	114710009	rs142302607	0.4877269	-0.00255151	0.58166	-0.00255151	Artery_Tibial	20003_1141146234	Treatment/medication code: atorvastatin	cardiovascular_anthro	vascular
NDRG2	21484922	rs58075381	0.2910962	0.0102701	0.103939	0.0102701	Artery_Tibial	20003_1141146234	Treatment/medication code: atorvastatin	cardiovascular_anthro	vascular
TMEM88	7758383	rs9905796	0.655637	-0.00255781	-0.246197	0.00255781	Artery_Tibial	20003_1141146234	Treatment/medication code: atorvastatin	cardiovascular_anthro	vascular
FZD5	208627310	rs78926122	0.05199129	0.00546545	0.886048	0.00546545	Heart_Atrial_Appendage	20003_1141146234	Treatment/medication code: atorvastatin	cardiovascular_anthro	vascular
TCF7L2	114710009	rs1815240	0.5375031	0.00202044	-0.146646	-0.00202044	Heart_Atrial_Appendage	20003_1141146234	Treatment/medication code: atorvastatin	cardiovascular_anthro	vascular
NDRG2	21484922	rs12887598	0.7492459	0.00148958	0.165662	0.00148958	Heart_Atrial_Appendage	20003_1141146234	Treatment/medication code: atorvastatin	cardiovascular_anthro	vascular
TMEM88	7758383	rs189524376	0.6471673	0.00153076	0.327762	0.00153076	Heart_Atrial_Appendage	20003_1141146234	Treatment/medication code: atorvastatin	cardiovascular_anthro	vascular
FZD5	208627310	rs115428805	0.766353	0.000749009	0.423015	0.000749009	Heart_Left_Ventricle	20003_1141146234	Treatment/medication code: atorvastatin	cardiovascular_anthro	vascular
TCF7L2	114710009	rs10885350	0.9648177	0.000145768	-0.166353	-0.000145768	Heart_Left_Ventricle	20003_1141146234	Treatment/medication code: atorvastatin	cardiovascular_anthro	vascular
NDRG2	21484922	rs10133256	0.05605429	0.0138576	0.260273	0.0138576	Heart_Left_Ventricle	20003_1141146234	Treatment/medication code: atorvastatin	cardiovascular_anthro	vascular
TMEM88	7758383	rs55911533	0.3299985	-0.00395461	0.110614	-0.00395461	Heart_Left_Ventricle	20003_1141146234	Treatment/medication code: atorvastatin	cardiovascular_anthro	vascular
FZD5	208627310	rs17458266	0.8899347	-0.00047791	0.229828	-0.00047791	Artery_Aorta	20003_1141194794	Treatment/medication code: bendroflumethiazide	cardiovascular_anthro	vascular
TCF7L2	114710009	rs6585200	0.7287323	0.000549289	-0.339368	-0.000549289	Artery_Aorta	20003_1141194794	Treatment/medication code: bendroflumethiazide	cardiovascular_anthro	vascular
NDRG2	21484922	rs2075486	0.2141624	-0.00600102	-0.218168	0.00600102	Artery_Aorta	20003_1141194794	Treatment/medication code: bendroflumethiazide	cardiovascular_anthro	vascular
TMEM88	7758383	rs116861398	0.3995895	-0.0051558	0.29808	-0.0051558	Artery_Aorta	20003_1141194794	Treatment/medication code: bendroflumethiazide	cardiovascular_anthro	vascular
FZD5	208627310	rs6727834	0.4948375	-0.00174379	-0.404021	0.00174379	Artery_Coronary	20003_1141194794	Treatment/medication code: bendroflumethiazide	cardiovascular_anthro	vascular
TCF7L2	114710009	rs11196476	0.6438964	-0.00115686	-0.280813	0.00115686	Artery_Coronary	20003_1141194794	Treatment/medication code: bendroflumethiazide	cardiovascular_anthro	vascular
NDRG2	21484922	rs11844152	0.4784761	-0.00276627	0.147221	-0.00276627	Artery_Coronary	20003_1141194794	Treatment/medication code: bendroflumethiazide	cardiovascular_anthro	vascular
TMEM88	7758383	rs11571363	0.9169044	0.000448017	0.435992	0.000448017	Artery_Coronary	20003_1141194794	Treatment/medication code: bendroflumethiazide	cardiovascular_anthro	vascular
FZD5	208627310	rs78926122	0.251289	-0.00328624	0.992261	-0.00328624	Artery_Tibial	20003_1141194794	Treatment/medication code: bendroflumethiazide	cardiovascular_anthro	vascular
TCF7L2	114710009	rs142302607	0.8797204	-0.000735882	0.58166	-0.000735882	Artery_Tibial	20003_1141194794	Treatment/medication code: bendroflumethiazide	cardiovascular_anthro	vascular
NDRG2	21484922	rs58075381	0.209315	-0.0167494	0.103939	-0.0167494	Artery_Tibial	20003_1141194794	Treatment/medication code: bendroflumethiazide	cardiovascular_anthro	vascular
TMEM88	7758383	rs9905796	0.4252316	-0.00626141	-0.246197	0.00626141	Artery_Tibial	20003_1141194794	Treatment/medication code: bendroflumethiazide	cardiovascular_anthro	vascular
FZD5	208627310	rs78926122	0.2702869	-0.00368017	0.886048	-0.00368017	Heart_Atrial_Appendage	20003_1141194794	Treatment/medication code: bendroflumethiazide	cardiovascular_anthro	vascular
TCF7L2	114710009	rs1815240	0.1619646	-0.0067262	-0.146646	0.0067262	Heart_Atrial_Appendage	20003_1141194794	Treatment/medication code: bendroflumethiazide	cardiovascular_anthro	vascular
NDRG2	21484922	rs12887598	0.7694798	0.00183369	0.165662	0.00183369	Heart_Atrial_Appendage	20003_1141194794	Treatment/medication code: bendroflumethiazide	cardiovascular_anthro	vascular
TMEM88	7758383	rs189524376	0.2858397	-0.0050742	0.327762	-0.0050742	Heart_Atrial_Appendage	20003_1141194794	Treatment/medication code: bendroflumethiazide	cardiovascular_anthro	vascular
FZD5	208627310	rs115428805	0.1309475	0.00565358	0.423015	0.00565358	Heart_Left_Ventricle	20003_1141194794	Treatment/medication code: bendroflumethiazide	cardiovascular_anthro	vascular
TCF7L2	114710009	rs10885350	0.04015996	0.0106344	-0.166353	-0.0106344	Heart_Left_Ventricle	20003_1141194794	Treatment/medication code: bendroflumethiazide	cardiovascular_anthro	vascular
NDRG2	21484922	rs10133256	0.7152298	0.00303861	0.260273	0.00303861	Heart_Left_Ventricle	20003_1141194794	Treatment/medication code: bendroflumethiazide	cardiovascular_anthro	vascular
TMEM88	7758383	rs55911533	0.8453915	-0.00101848	0.110614	-0.00101848	Heart_Left_Ventricle	20003_1141194794	Treatment/medication code: bendroflumethiazide	cardiovascular_anthro	vascular
FZD5	208627310	rs17458266	0.1043365	-0.0206295	0.229828	-0.0206295	Artery_Aorta	20015_irnt	Sitting height	cardiovascular_anthro	anthropometric
TCF7L2	114710009	rs6585200	0.2117965	-0.00664659	-0.339368	0.00664659	Artery_Aorta	20015_irnt	Sitting height	cardiovascular_anthro	anthropometric
NDRG2	21484922	rs2075486	0.934296	0.00126676	-0.218168	-0.00126676	Artery_Aorta	20015_irnt	Sitting height	cardiovascular_anthro	anthropometric
TMEM88	7758383	rs116861398	0.612064	0.0101138	0.29808	0.0101138	Artery_Aorta	20015_irnt	Sitting height	cardiovascular_anthro	anthropometric
FZD5	208627310	rs6727834	0.07568163	-0.0166196	-0.404021	0.0166196	Artery_Coronary	20015_irnt	Sitting height	cardiovascular_anthro	anthropometric
TCF7L2	114710009	rs11196476	0.151614	-0.0128844	-0.280813	0.0128844	Artery_Coronary	20015_irnt	Sitting height	cardiovascular_anthro	anthropometric
NDRG2	21484922	rs11844152	0.9074712	0.00148816	0.147221	0.00148816	Artery_Coronary	20015_irnt	Sitting height	cardiovascular_anthro	anthropometric
TMEM88	7758383	rs11571363	0.3761435	0.0131498	0.435992	0.0131498	Artery_Coronary	20015_irnt	Sitting height	cardiovascular_anthro	anthropometric
FZD5	208627310	rs78926122	0.3718587	-0.00848613	0.992261	-0.00848613	Artery_Tibial	20015_irnt	Sitting height	cardiovascular_anthro	anthropometric
TCF7L2	114710009	rs142302607	0.5296529	-0.0103049	0.58166	-0.0103049	Artery_Tibial	20015_irnt	Sitting height	cardiovascular_anthro	anthropometric
NDRG2	21484922	rs58075381	0.643154	0.0194094	0.103939	0.0194094	Artery_Tibial	20015_irnt	Sitting height	cardiovascular_anthro	anthropometric
TMEM88	7758383	rs9905796	0.1060171	-0.0464774	-0.246197	0.0464774	Artery_Tibial	20015_irnt	Sitting height	cardiovascular_anthro	anthropometric
FZD5	208627310	rs78926122	0.3835559	-0.00950339	0.886048	-0.00950339	Heart_Atrial_Appendage	20015_irnt	Sitting height	cardiovascular_anthro	anthropometric
TCF7L2	114710009	rs1815240	0.04588554	-0.0369017	-0.146646	0.0369017	Heart_Atrial_Appendage	20015_irnt	Sitting height	cardiovascular_anthro	anthropometric
NDRG2	21484922	rs12887598	0.7022996	0.00798173	0.165662	0.00798173	Heart_Atrial_Appendage	20015_irnt	Sitting height	cardiovascular_anthro	anthropometric
TMEM88	7758383	rs189524376	0.1441685	-0.0247569	0.327762	-0.0247569	Heart_Atrial_Appendage	20015_irnt	Sitting height	cardiovascular_anthro	anthropometric
FZD5	208627310	rs115428805	0.2668523	0.0131585	0.423015	0.0131585	Heart_Left_Ventricle	20015_irnt	Sitting height	cardiovascular_anthro	anthropometric
TCF7L2	114710009	rs10885350	0.6187694	-0.00741309	-0.166353	0.00741309	Heart_Left_Ventricle	20015_irnt	Sitting height	cardiovascular_anthro	anthropometric
NDRG2	21484922	rs10133256	0.613335	-0.0140804	0.260273	-0.0140804	Heart_Left_Ventricle	20015_irnt	Sitting height	cardiovascular_anthro	anthropometric
TMEM88	7758383	rs55911533	0.04644177	0.0432167	0.110614	0.0432167	Heart_Left_Ventricle	20015_irnt	Sitting height	cardiovascular_anthro	anthropometric
FZD5	208627310	rs17458266	0.5363546	0.0124599	0.229828	0.0124599	Artery_Aorta	20022_irnt	Birth weight	cardiovascular_anthro	anthropometric
TCF7L2	114710009	rs6585200	0.004057175	-0.0277777	-0.339368	0.0277777	Artery_Aorta	20022_irnt	Birth weight	cardiovascular_anthro	anthropometric
NDRG2	21484922	rs2075486	0.9014304	-0.00329232	-0.218168	0.00329232	Artery_Aorta	20022_irnt	Birth weight	cardiovascular_anthro	anthropometric
TMEM88	7758383	rs116861398	0.8554436	-0.00621263	0.29808	-0.00621263	Artery_Aorta	20022_irnt	Birth weight	cardiovascular_anthro	anthropometric
FZD5	208627310	rs6727834	0.4507925	-0.0111593	-0.404021	0.0111593	Artery_Coronary	20022_irnt	Birth weight	cardiovascular_anthro	anthropometric
TCF7L2	114710009	rs11196476	0.3156106	0.014945	-0.280813	-0.014945	Artery_Coronary	20022_irnt	Birth weight	cardiovascular_anthro	anthropometric
NDRG2	21484922	rs11844152	0.3405588	-0.0217519	0.147221	-0.0217519	Artery_Coronary	20022_irnt	Birth weight	cardiovascular_anthro	anthropometric
TMEM88	7758383	rs11571363	0.1313202	0.0422762	0.435992	0.0422762	Artery_Coronary	20022_irnt	Birth weight	cardiovascular_anthro	anthropometric
FZD5	208627310	rs78926122	0.1093357	-0.0266379	0.992261	-0.0266379	Artery_Tibial	20022_irnt	Birth weight	cardiovascular_anthro	anthropometric
TCF7L2	114710009	rs142302607	0.504303	-0.0189392	0.58166	-0.0189392	Artery_Tibial	20022_irnt	Birth weight	cardiovascular_anthro	anthropometric
NDRG2	21484922	rs58075381	0.5072202	0.0484801	0.103939	0.0484801	Artery_Tibial	20022_irnt	Birth weight	cardiovascular_anthro	anthropometric
TMEM88	7758383	rs9905796	0.5240847	-0.0283685	-0.246197	0.0283685	Artery_Tibial	20022_irnt	Birth weight	cardiovascular_anthro	anthropometric
FZD5	208627310	rs78926122	0.1373788	-0.029831	0.886048	-0.029831	Heart_Atrial_Appendage	20022_irnt	Birth weight	cardiovascular_anthro	anthropometric
TCF7L2	114710009	rs1815240	0.8067043	0.00610638	-0.146646	-0.00610638	Heart_Atrial_Appendage	20022_irnt	Birth weight	cardiovascular_anthro	anthropometric
NDRG2	21484922	rs12887598	0.5764979	0.0203462	0.165662	0.0203462	Heart_Atrial_Appendage	20022_irnt	Birth weight	cardiovascular_anthro	anthropometric
TMEM88	7758383	rs189524376	0.199859	-0.0364264	0.327762	-0.0364264	Heart_Atrial_Appendage	20022_irnt	Birth weight	cardiovascular_anthro	anthropometric
FZD5	208627310	rs115428805	0.5064514	0.0132564	0.423015	0.0132564	Heart_Left_Ventricle	20022_irnt	Birth weight	cardiovascular_anthro	anthropometric
TCF7L2	114710009	rs10885350	0.5187178	0.0167596	-0.166353	-0.0167596	Heart_Left_Ventricle	20022_irnt	Birth weight	cardiovascular_anthro	anthropometric
NDRG2	21484922	rs10133256	0.2490468	-0.0583787	0.260273	-0.0583787	Heart_Left_Ventricle	20022_irnt	Birth weight	cardiovascular_anthro	anthropometric
TMEM88	7758383	rs55911533	0.1950739	-0.0423551	0.110614	-0.0423551	Heart_Left_Ventricle	20022_irnt	Birth weight	cardiovascular_anthro	anthropometric
FZD5	208627310	rs17458266	0.2190177	0.0172922	0.229828	0.0172922	Artery_Aorta	21002_irnt	Weight	cardiovascular_anthro	anthropometric
TCF7L2	114710009	rs6585200	2.71568e-05	0.0291971	-0.339368	-0.0291971	Artery_Aorta	21002_irnt	Weight	cardiovascular_anthro	anthropometric
NDRG2	21484922	rs2075486	0.431843	0.0142487	-0.218168	-0.0142487	Artery_Aorta	21002_irnt	Weight	cardiovascular_anthro	anthropometric
TMEM88	7758383	rs116861398	0.9093469	-0.00260227	0.29808	-0.00260227	Artery_Aorta	21002_irnt	Weight	cardiovascular_anthro	anthropometric
FZD5	208627310	rs6727834	0.2826993	-0.0108333	-0.404021	0.0108333	Artery_Coronary	21002_irnt	Weight	cardiovascular_anthro	anthropometric
TCF7L2	114710009	rs11196476	0.02077122	-0.0285981	-0.280813	0.0285981	Artery_Coronary	21002_irnt	Weight	cardiovascular_anthro	anthropometric
NDRG2	21484922	rs11844152	0.2172999	-0.0191927	0.147221	-0.0191927	Artery_Coronary	21002_irnt	Weight	cardiovascular_anthro	anthropometric
TMEM88	7758383	rs11571363	0.7141173	0.0061041	0.435992	0.0061041	Artery_Coronary	21002_irnt	Weight	cardiovascular_anthro	anthropometric
FZD5	208627310	rs78926122	0.4274669	0.00872986	0.992261	0.00872986	Artery_Tibial	21002_irnt	Weight	cardiovascular_anthro	anthropometric
TCF7L2	114710009	rs142302607	0.2217666	0.0241498	0.58166	0.0241498	Artery_Tibial	21002_irnt	Weight	cardiovascular_anthro	anthropometric
NDRG2	21484922	rs58075381	0.590525	-0.0262096	0.103939	-0.0262096	Artery_Tibial	21002_irnt	Weight	cardiovascular_anthro	anthropometric
TMEM88	7758383	rs9905796	0.1310741	-0.0494519	-0.246197	0.0494519	Artery_Tibial	21002_irnt	Weight	cardiovascular_anthro	anthropometric
FZD5	208627310	rs78926122	0.4364291	0.00977633	0.886048	0.00977633	Heart_Atrial_Appendage	21002_irnt	Weight	cardiovascular_anthro	anthropometric
TCF7L2	114710009	rs1815240	0.2453595	-0.0208001	-0.146646	0.0208001	Heart_Atrial_Appendage	21002_irnt	Weight	cardiovascular_anthro	anthropometric
NDRG2	21484922	rs12887598	0.7364502	0.00813397	0.165662	0.00813397	Heart_Atrial_Appendage	21002_irnt	Weight	cardiovascular_anthro	anthropometric
TMEM88	7758383	rs189524376	0.05948843	-0.0416275	0.327762	-0.0416275	Heart_Atrial_Appendage	21002_irnt	Weight	cardiovascular_anthro	anthropometric
FZD5	208627310	rs115428805	0.2281084	0.0167197	0.423015	0.0167197	Heart_Left_Ventricle	21002_irnt	Weight	cardiovascular_anthro	anthropometric
TCF7L2	114710009	rs10885350	0.9679423	-0.000688512	-0.166353	0.000688512	Heart_Left_Ventricle	21002_irnt	Weight	cardiovascular_anthro	anthropometric
NDRG2	21484922	rs10133256	0.9488203	-0.00205308	0.260273	-0.00205308	Heart_Left_Ventricle	21002_irnt	Weight	cardiovascular_anthro	anthropometric
TMEM88	7758383	rs55911533	0.3508221	0.0195604	0.110614	0.0195604	Heart_Left_Ventricle	21002_irnt	Weight	cardiovascular_anthro	anthropometric
FZD5	208627310	rs17458266	0.02637989	0.031396	0.229828	0.031396	Artery_Aorta	23099_irnt	Body fat percentage	cardiovascular_anthro	anthropometric
TCF7L2	114710009	rs6585200	1.045116e-05	0.0268757	-0.339368	-0.0268757	Artery_Aorta	23099_irnt	Body fat percentage	cardiovascular_anthro	anthropometric
NDRG2	21484922	rs2075486	0.3497942	0.0147371	-0.218168	-0.0147371	Artery_Aorta	23099_irnt	Body fat percentage	cardiovascular_anthro	anthropometric
TMEM88	7758383	rs116861398	0.8067777	-0.004833	0.29808	-0.004833	Artery_Aorta	23099_irnt	Body fat percentage	cardiovascular_anthro	anthropometric
FZD5	208627310	rs6727834	0.3643388	-0.00780526	-0.404021	0.00780526	Artery_Coronary	23099_irnt	Body fat percentage	cardiovascular_anthro	anthropometric
TCF7L2	114710009	rs11196476	0.0167664	-0.0261483	-0.280813	0.0261483	Artery_Coronary	23099_irnt	Body fat percentage	cardiovascular_anthro	anthropometric
NDRG2	21484922	rs11844152	0.2270755	-0.0161787	0.147221	-0.0161787	Artery_Coronary	23099_irnt	Body fat percentage	cardiovascular_anthro	anthropometric
TMEM88	7758383	rs11571363	0.8270845	-0.00312841	0.435992	-0.00312841	Artery_Coronary	23099_irnt	Body fat percentage	cardiovascular_anthro	anthropometric
FZD5	208627310	rs78926122	0.9605786	-0.000467342	0.992261	-0.000467342	Artery_Tibial	23099_irnt	Body fat percentage	cardiovascular_anthro	anthropometric
TCF7L2	114710009	rs142302607	0.1556342	0.0246948	0.58166	0.0246948	Artery_Tibial	23099_irnt	Body fat percentage	cardiovascular_anthro	anthropometric
NDRG2	21484922	rs58075381	0.7724753	-0.0120539	0.103939	-0.0120539	Artery_Tibial	23099_irnt	Body fat percentage	cardiovascular_anthro	anthropometric
TMEM88	7758383	rs9905796	0.229276	-0.0325856	-0.246197	0.0325856	Artery_Tibial	23099_irnt	Body fat percentage	cardiovascular_anthro	anthropometric
FZD5	208627310	rs78926122	0.9605817	-0.000523363	0.886048	-0.000523363	Heart_Atrial_Appendage	23099_irnt	Body fat percentage	cardiovascular_anthro	anthropometric
TCF7L2	114710009	rs1815240	0.9409172	0.00106599	-0.146646	-0.00106599	Heart_Atrial_Appendage	23099_irnt	Body fat percentage	cardiovascular_anthro	anthropometric
NDRG2	21484922	rs12887598	0.7672691	-0.00616436	0.165662	-0.00616436	Heart_Atrial_Appendage	23099_irnt	Body fat percentage	cardiovascular_anthro	anthropometric
TMEM88	7758383	rs189524376	0.0602212	-0.035747	0.327762	-0.035747	Heart_Atrial_Appendage	23099_irnt	Body fat percentage	cardiovascular_anthro	anthropometric
FZD5	208627310	rs115428805	0.4267224	0.00917811	0.423015	0.00917811	Heart_Left_Ventricle	23099_irnt	Body fat percentage	cardiovascular_anthro	anthropometric
TCF7L2	114710009	rs10885350	0.4556008	-0.0112285	-0.166353	0.0112285	Heart_Left_Ventricle	23099_irnt	Body fat percentage	cardiovascular_anthro	anthropometric
NDRG2	21484922	rs10133256	0.6950563	0.0108715	0.260273	0.0108715	Heart_Left_Ventricle	23099_irnt	Body fat percentage	cardiovascular_anthro	anthropometric
TMEM88	7758383	rs55911533	0.2805952	-0.0198083	0.110614	-0.0198083	Heart_Left_Ventricle	23099_irnt	Body fat percentage	cardiovascular_anthro	anthropometric
FZD5	208627310	rs17458266	0.04034677	0.036015	0.229828	0.036015	Artery_Aorta	23100_irnt	Whole body fat mass	cardiovascular_anthro	anthropometric
TCF7L2	114710009	rs6585200	7.244438e-06	0.0354718	-0.339368	-0.0354718	Artery_Aorta	23100_irnt	Whole body fat mass	cardiovascular_anthro	anthropometric
NDRG2	21484922	rs2075486	0.2927305	0.0215241	-0.218168	-0.0215241	Artery_Aorta	23100_irnt	Whole body fat mass	cardiovascular_anthro	anthropometric
TMEM88	7758383	rs116861398	0.9973387	8.47091e-05	0.29808	8.47091e-05	Artery_Aorta	23100_irnt	Whole body fat mass	cardiovascular_anthro	anthropometric
FZD5	208627310	rs6727834	0.2743616	-0.012272	-0.404021	0.012272	Artery_Coronary	23100_irnt	Whole body fat mass	cardiovascular_anthro	anthropometric
TCF7L2	114710009	rs11196476	0.02142218	-0.0315361	-0.280813	0.0315361	Artery_Coronary	23100_irnt	Whole body fat mass	cardiovascular_anthro	anthropometric
NDRG2	21484922	rs11844152	0.2397255	-0.0202426	0.147221	-0.0202426	Artery_Coronary	23100_irnt	Whole body fat mass	cardiovascular_anthro	anthropometric
TMEM88	7758383	rs11571363	0.9156507	-0.00195132	0.435992	-0.00195132	Artery_Coronary	23100_irnt	Whole body fat mass	cardiovascular_anthro	anthropometric
FZD5	208627310	rs78926122	0.8771011	0.00188418	0.992261	0.00188418	Artery_Tibial	23100_irnt	Whole body fat mass	cardiovascular_anthro	anthropometric
TCF7L2	114710009	rs142302607	0.2099721	0.0276156	0.58166	0.0276156	Artery_Tibial	23100_irnt	Whole body fat mass	cardiovascular_anthro	anthropometric
NDRG2	21484922	rs58075381	0.7460741	-0.0174114	0.103939	-0.0174114	Artery_Tibial	23100_irnt	Whole body fat mass	cardiovascular_anthro	anthropometric
TMEM88	7758383	rs9905796	0.2080781	-0.0442589	-0.246197	0.0442589	Artery_Tibial	23100_irnt	Whole body fat mass	cardiovascular_anthro	anthropometric
FZD5	208627310	rs78926122	0.8771929	0.00211004	0.886048	0.00211004	Heart_Atrial_Appendage	23100_irnt	Whole body fat mass	cardiovascular_anthro	anthropometric
TCF7L2	114710009	rs1815240	0.6058794	-0.00968966	-0.146646	0.00968966	Heart_Atrial_Appendage	23100_irnt	Whole body fat mass	cardiovascular_anthro	anthropometric
NDRG2	21484922	rs12887598	0.9893235	0.000357983	0.165662	0.000357983	Heart_Atrial_Appendage	23100_irnt	Whole body fat mass	cardiovascular_anthro	anthropometric
TMEM88	7758383	rs189524376	0.04757973	-0.0504396	0.327762	-0.0504396	Heart_Atrial_Appendage	23100_irnt	Whole body fat mass	cardiovascular_anthro	anthropometric
FZD5	208627310	rs115428805	0.3786772	0.0131812	0.423015	0.0131812	Heart_Left_Ventricle	23100_irnt	Whole body fat mass	cardiovascular_anthro	anthropometric
TCF7L2	114710009	rs10885350	0.6099275	-0.00979976	-0.166353	0.00979976	Heart_Left_Ventricle	23100_irnt	Whole body fat mass	cardiovascular_anthro	anthropometric
NDRG2	21484922	rs10133256	0.7713531	0.0103561	0.260273	0.0103561	Heart_Left_Ventricle	23100_irnt	Whole body fat mass	cardiovascular_anthro	anthropometric
TMEM88	7758383	rs55911533	0.8095192	-0.00540707	0.110614	-0.00540707	Heart_Left_Ventricle	23100_irnt	Whole body fat mass	cardiovascular_anthro	anthropometric
FZD5	208627310	rs17458266	0.6606511	0.00439094	0.229828	0.00439094	Artery_Aorta	23105_irnt	Basal metabolic rate	cardiovascular_anthro	anthropometric
TCF7L2	114710009	rs6585200	0.00195167	0.0150833	-0.339368	-0.0150833	Artery_Aorta	23105_irnt	Basal metabolic rate	cardiovascular_anthro	anthropometric
NDRG2	21484922	rs2075486	0.6501612	0.0060601	-0.218168	-0.0060601	Artery_Aorta	23105_irnt	Basal metabolic rate	cardiovascular_anthro	anthropometric
TMEM88	7758383	rs116861398	0.9140293	0.00184018	0.29808	0.00184018	Artery_Aorta	23105_irnt	Basal metabolic rate	cardiovascular_anthro	anthropometric
FZD5	208627310	rs6727834	0.2909261	-0.00793337	-0.404021	0.00793337	Artery_Coronary	23105_irnt	Basal metabolic rate	cardiovascular_anthro	anthropometric
TCF7L2	114710009	rs11196476	0.08653888	-0.0138684	-0.280813	0.0138684	Artery_Coronary	23105_irnt	Basal metabolic rate	cardiovascular_anthro	anthropometric
NDRG2	21484922	rs11844152	0.4869963	-0.00780364	0.147221	-0.00780364	Artery_Coronary	23105_irnt	Basal metabolic rate	cardiovascular_anthro	anthropometric
TMEM88	7758383	rs11571363	0.9597487	0.000623541	0.435992	0.000623541	Artery_Coronary	23105_irnt	Basal metabolic rate	cardiovascular_anthro	anthropometric
FZD5	208627310	rs78926122	0.4977677	0.00556148	0.992261	0.00556148	Artery_Tibial	23105_irnt	Basal metabolic rate	cardiovascular_anthro	anthropometric
TCF7L2	114710009	rs142302607	0.4349441	0.0111425	0.58166	0.0111425	Artery_Tibial	23105_irnt	Basal metabolic rate	cardiovascular_anthro	anthropometric
NDRG2	21484922	rs58075381	0.396531	-0.0313692	0.103939	-0.0313692	Artery_Tibial	23105_irnt	Basal metabolic rate	cardiovascular_anthro	anthropometric
TMEM88	7758383	rs9905796	0.1449084	-0.0353128	-0.246197	0.0353128	Artery_Tibial	23105_irnt	Basal metabolic rate	cardiovascular_anthro	anthropometric
FZD5	208627310	rs78926122	0.5038843	0.00622815	0.886048	0.00622815	Heart_Atrial_Appendage	23105_irnt	Basal metabolic rate	cardiovascular_anthro	anthropometric
TCF7L2	114710009	rs1815240	0.1059791	-0.0233406	-0.146646	0.0233406	Heart_Atrial_Appendage	23105_irnt	Basal metabolic rate	cardiovascular_anthro	anthropometric
NDRG2	21484922	rs12887598	0.7510939	0.00571531	0.165662	0.00571531	Heart_Atrial_Appendage	23105_irnt	Basal metabolic rate	cardiovascular_anthro	anthropometric
TMEM88	7758383	rs189524376	0.1137594	-0.0238322	0.327762	-0.0238322	Heart_Atrial_Appendage	23105_irnt	Basal metabolic rate	cardiovascular_anthro	anthropometric
FZD5	208627310	rs115428805	0.2248059	0.0125855	0.423015	0.0125855	Heart_Left_Ventricle	23105_irnt	Basal metabolic rate	cardiovascular_anthro	anthropometric
TCF7L2	114710009	rs10885350	0.4784532	0.00920554	-0.166353	-0.00920554	Heart_Left_Ventricle	23105_irnt	Basal metabolic rate	cardiovascular_anthro	anthropometric
NDRG2	21484922	rs10133256	0.6363606	-0.0113663	0.260273	-0.0113663	Heart_Left_Ventricle	23105_irnt	Basal metabolic rate	cardiovascular_anthro	anthropometric
TMEM88	7758383	rs55911533	0.1173409	0.0266615	0.110614	0.0266615	Heart_Left_Ventricle	23105_irnt	Basal metabolic rate	cardiovascular_anthro	anthropometric
FZD5	208627310	rs17458266	0.3770319	-0.0126237	0.229828	-0.0126237	Artery_Aorta	23108_irnt	Impedance of leg (left)	cardiovascular_anthro	anthropometric
TCF7L2	114710009	rs6585200	0.008499135	-0.0175836	-0.339368	0.0175836	Artery_Aorta	23108_irnt	Impedance of leg (left)	cardiovascular_anthro	anthropometric
NDRG2	21484922	rs2075486	0.5306373	0.0117865	-0.218168	-0.0117865	Artery_Aorta	23108_irnt	Impedance of leg (left)	cardiovascular_anthro	anthropometric
TMEM88	7758383	rs116861398	0.1929637	0.0337815	0.29808	0.0337815	Artery_Aorta	23108_irnt	Impedance of leg (left)	cardiovascular_anthro	anthropometric
FZD5	208627310	rs6727834	0.8294961	-0.00218605	-0.404021	0.00218605	Artery_Coronary	23108_irnt	Impedance of leg (left)	cardiovascular_anthro	anthropometric
TCF7L2	114710009	rs11196476	0.7771012	0.00283937	-0.280813	-0.00283937	Artery_Coronary	23108_irnt	Impedance of leg (left)	cardiovascular_anthro	anthropometric
NDRG2	21484922	rs11844152	0.2461746	0.0187195	0.147221	0.0187195	Artery_Coronary	23108_irnt	Impedance of leg (left)	cardiovascular_anthro	anthropometric
TMEM88	7758383	rs11571363	0.9318176	-0.00147941	0.435992	-0.00147941	Artery_Coronary	23108_irnt	Impedance of leg (left)	cardiovascular_anthro	anthropometric
FZD5	208627310	rs78926122	0.2166464	-0.0142923	0.992261	-0.0142923	Artery_Tibial	23108_irnt	Impedance of leg (left)	cardiovascular_anthro	anthropometric
TCF7L2	114710009	rs142302607	0.975125	0.000609772	0.58166	0.000609772	Artery_Tibial	23108_irnt	Impedance of leg (left)	cardiovascular_anthro	anthropometric
NDRG2	21484922	rs58075381	0.2324954	0.0637403	0.103939	0.0637403	Artery_Tibial	23108_irnt	Impedance of leg (left)	cardiovascular_anthro	anthropometric
TMEM88	7758383	rs9905796	0.6971391	0.0120443	-0.246197	-0.0120443	Artery_Tibial	23108_irnt	Impedance of leg (left)	cardiovascular_anthro	anthropometric
FZD5	208627310	rs78926122	0.2379914	-0.0160056	0.886048	-0.0160056	Heart_Atrial_Appendage	23108_irnt	Impedance of leg (left)	cardiovascular_anthro	anthropometric
TCF7L2	114710009	rs1815240	0.1087469	0.0323144	-0.146646	-0.0323144	Heart_Atrial_Appendage	23108_irnt	Impedance of leg (left)	cardiovascular_anthro	anthropometric
NDRG2	21484922	rs12887598	0.7570924	-0.00779618	0.165662	-0.00779618	Heart_Atrial_Appendage	23108_irnt	Impedance of leg (left)	cardiovascular_anthro	anthropometric
TMEM88	7758383	rs189524376	0.7307309	-0.00619666	0.327762	-0.00619666	Heart_Atrial_Appendage	23108_irnt	Impedance of leg (left)	cardiovascular_anthro	anthropometric
FZD5	208627310	rs115428805	0.517842	-0.00895084	0.423015	-0.00895084	Heart_Left_Ventricle	23108_irnt	Impedance of leg (left)	cardiovascular_anthro	anthropometric
TCF7L2	114710009	rs10885350	0.8051491	-0.00441967	-0.166353	0.00441967	Heart_Left_Ventricle	23108_irnt	Impedance of leg (left)	cardiovascular_anthro	anthropometric
NDRG2	21484922	rs10133256	0.8907637	-0.0045838	0.260273	-0.0045838	Heart_Left_Ventricle	23108_irnt	Impedance of leg (left)	cardiovascular_anthro	anthropometric
TMEM88	7758383	rs55911533	0.3145165	-0.0221655	0.110614	-0.0221655	Heart_Left_Ventricle	23108_irnt	Impedance of leg (left)	cardiovascular_anthro	anthropometric
FZD5	208627310	rs17458266	0.04444331	0.0287546	0.229828	0.0287546	Artery_Aorta	23112_irnt	Leg fat mass (right)	cardiovascular_anthro	anthropometric
TCF7L2	114710009	rs6585200	4.11222e-07	0.0345946	-0.339368	-0.0345946	Artery_Aorta	23112_irnt	Leg fat mass (right)	cardiovascular_anthro	anthropometric
NDRG2	21484922	rs2075486	0.4991755	0.0111291	-0.218168	-0.0111291	Artery_Aorta	23112_irnt	Leg fat mass (right)	cardiovascular_anthro	anthropometric
TMEM88	7758383	rs116861398	0.9839705	0.00041882	0.29808	0.00041882	Artery_Aorta	23112_irnt	Leg fat mass (right)	cardiovascular_anthro	anthropometric
FZD5	208627310	rs6727834	0.3046669	-0.00941533	-0.404021	0.00941533	Artery_Coronary	23112_irnt	Leg fat mass (right)	cardiovascular_anthro	anthropometric
TCF7L2	114710009	rs11196476	0.01977823	-0.0264558	-0.280813	0.0264558	Artery_Coronary	23112_irnt	Leg fat mass (right)	cardiovascular_anthro	anthropometric
NDRG2	21484922	rs11844152	0.2100365	-0.0178252	0.147221	-0.0178252	Artery_Coronary	23112_irnt	Leg fat mass (right)	cardiovascular_anthro	anthropometric
TMEM88	7758383	rs11571363	0.8354221	-0.00314687	0.435992	-0.00314687	Artery_Coronary	23112_irnt	Leg fat mass (right)	cardiovascular_anthro	anthropometric
FZD5	208627310	rs78926122	0.4719616	0.00722223	0.992261	0.00722223	Artery_Tibial	23112_irnt	Leg fat mass (right)	cardiovascular_anthro	anthropometric
TCF7L2	114710009	rs142302607	0.3079006	0.0180826	0.58166	0.0180826	Artery_Tibial	23112_irnt	Leg fat mass (right)	cardiovascular_anthro	anthropometric
NDRG2	21484922	rs58075381	0.9401729	-0.00329996	0.103939	-0.00329996	Artery_Tibial	23112_irnt	Leg fat mass (right)	cardiovascular_anthro	anthropometric
TMEM88	7758383	rs9905796	0.1771069	-0.0394045	-0.246197	0.0394045	Artery_Tibial	23112_irnt	Leg fat mass (right)	cardiovascular_anthro	anthropometric
FZD5	208627310	rs78926122	0.4790446	0.00808798	0.886048	0.00808798	Heart_Atrial_Appendage	23112_irnt	Leg fat mass (right)	cardiovascular_anthro	anthropometric
TCF7L2	114710009	rs1815240	0.9299461	0.00133768	-0.146646	-0.00133768	Heart_Atrial_Appendage	23112_irnt	Leg fat mass (right)	cardiovascular_anthro	anthropometric
NDRG2	21484922	rs12887598	0.9304784	-0.00191644	0.165662	-0.00191644	Heart_Atrial_Appendage	23112_irnt	Leg fat mass (right)	cardiovascular_anthro	anthropometric
TMEM88	7758383	rs189524376	0.2119492	-0.0214906	0.327762	-0.0214906	Heart_Atrial_Appendage	23112_irnt	Leg fat mass (right)	cardiovascular_anthro	anthropometric
FZD5	208627310	rs115428805	0.4405989	0.00940532	0.423015	0.00940532	Heart_Left_Ventricle	23112_irnt	Leg fat mass (right)	cardiovascular_anthro	anthropometric
TCF7L2	114710009	rs10885350	0.4691049	0.0115125	-0.166353	-0.0115125	Heart_Left_Ventricle	23112_irnt	Leg fat mass (right)	cardiovascular_anthro	anthropometric
NDRG2	21484922	rs10133256	0.5590336	0.0172668	0.260273	0.0172668	Heart_Left_Ventricle	23112_irnt	Leg fat mass (right)	cardiovascular_anthro	anthropometric
TMEM88	7758383	rs55911533	0.7333479	-0.0062897	0.110614	-0.0062897	Heart_Left_Ventricle	23112_irnt	Leg fat mass (right)	cardiovascular_anthro	anthropometric
FZD5	208627310	rs17458266	0.6090008	0.00505421	0.229828	0.00505421	Artery_Aorta	23117_irnt	Leg fat-free mass (left)	cardiovascular_anthro	anthropometric
TCF7L2	114710009	rs6585200	0.003089129	0.0141111	-0.339368	-0.0141111	Artery_Aorta	23117_irnt	Leg fat-free mass (left)	cardiovascular_anthro	anthropometric
NDRG2	21484922	rs2075486	0.5892587	0.00712744	-0.218168	-0.00712744	Artery_Aorta	23117_irnt	Leg fat-free mass (left)	cardiovascular_anthro	anthropometric
TMEM88	7758383	rs116861398	0.8152765	-0.00393287	0.29808	-0.00393287	Artery_Aorta	23117_irnt	Leg fat-free mass (left)	cardiovascular_anthro	anthropometric
FZD5	208627310	rs6727834	0.456308	-0.00541373	-0.404021	0.00541373	Artery_Coronary	23117_irnt	Leg fat-free mass (left)	cardiovascular_anthro	anthropometric
TCF7L2	114710009	rs11196476	0.1556897	-0.0108517	-0.280813	0.0108517	Artery_Coronary	23117_irnt	Leg fat-free mass (left)	cardiovascular_anthro	anthropometric
NDRG2	21484922	rs11844152	0.4298613	-0.00877253	0.147221	-0.00877253	Artery_Coronary	23117_irnt	Leg fat-free mass (left)	cardiovascular_anthro	anthropometric
TMEM88	7758383	rs11571363	0.8862974	0.00174256	0.435992	0.00174256	Artery_Coronary	23117_irnt	Leg fat-free mass (left)	cardiovascular_anthro	anthropometric
FZD5	208627310	rs78926122	0.5560082	0.00475554	0.992261	0.00475554	Artery_Tibial	23117_irnt	Leg fat-free mass (left)	cardiovascular_anthro	anthropometric
TCF7L2	114710009	rs142302607	0.4626134	0.0103086	0.58166	0.0103086	Artery_Tibial	23117_irnt	Leg fat-free mass (left)	cardiovascular_anthro	anthropometric
NDRG2	21484922	rs58075381	0.237553	-0.0443534	0.103939	-0.0443534	Artery_Tibial	23117_irnt	Leg fat-free mass (left)	cardiovascular_anthro	anthropometric
TMEM88	7758383	rs9905796	0.1517195	-0.0341012	-0.246197	0.0341012	Artery_Tibial	23117_irnt	Leg fat-free mass (left)	cardiovascular_anthro	anthropometric
FZD5	208627310	rs78926122	0.560263	0.0053256	0.886048	0.0053256	Heart_Atrial_Appendage	23117_irnt	Leg fat-free mass (left)	cardiovascular_anthro	anthropometric
TCF7L2	114710009	rs1815240	0.05176856	-0.0301351	-0.146646	0.0301351	Heart_Atrial_Appendage	23117_irnt	Leg fat-free mass (left)	cardiovascular_anthro	anthropometric
NDRG2	21484922	rs12887598	0.8027126	0.00442994	0.165662	0.00442994	Heart_Atrial_Appendage	23117_irnt	Leg fat-free mass (left)	cardiovascular_anthro	anthropometric
TMEM88	7758383	rs189524376	0.07448611	-0.0280167	0.327762	-0.0280167	Heart_Atrial_Appendage	23117_irnt	Leg fat-free mass (left)	cardiovascular_anthro	anthropometric
FZD5	208627310	rs115428805	0.2041904	0.0130606	0.423015	0.0130606	Heart_Left_Ventricle	23117_irnt	Leg fat-free mass (left)	cardiovascular_anthro	anthropometric
TCF7L2	114710009	rs10885350	0.8665122	0.00211902	-0.166353	-0.00211902	Heart_Left_Ventricle	23117_irnt	Leg fat-free mass (left)	cardiovascular_anthro	anthropometric
NDRG2	21484922	rs10133256	0.6263946	-0.0115403	0.260273	-0.0115403	Heart_Left_Ventricle	23117_irnt	Leg fat-free mass (left)	cardiovascular_anthro	anthropometric
TMEM88	7758383	rs55911533	0.1090688	0.0270689	0.110614	0.0270689	Heart_Left_Ventricle	23117_irnt	Leg fat-free mass (left)	cardiovascular_anthro	anthropometric
FZD5	208627310	rs17458266	0.5484616	0.00591142	0.229828	0.00591142	Artery_Aorta	23118_irnt	Leg predicted mass (left)	cardiovascular_anthro	anthropometric
TCF7L2	114710009	rs6585200	0.003147199	0.0139892	-0.339368	-0.0139892	Artery_Aorta	23118_irnt	Leg predicted mass (left)	cardiovascular_anthro	anthropometric
NDRG2	21484922	rs2075486	0.5168266	0.00853402	-0.218168	-0.00853402	Artery_Aorta	23118_irnt	Leg predicted mass (left)	cardiovascular_anthro	anthropometric
TMEM88	7758383	rs116861398	0.8769875	-0.00258529	0.29808	-0.00258529	Artery_Aorta	23118_irnt	Leg predicted mass (left)	cardiovascular_anthro	anthropometric
FZD5	208627310	rs6727834	0.4499141	-0.00545818	-0.404021	0.00545818	Artery_Coronary	23118_irnt	Leg predicted mass (left)	cardiovascular_anthro	anthropometric
TCF7L2	114710009	rs11196476	0.1745281	-0.0102341	-0.280813	0.0102341	Artery_Coronary	23118_irnt	Leg predicted mass (left)	cardiovascular_anthro	anthropometric
NDRG2	21484922	rs11844152	0.4168254	-0.00897433	0.147221	-0.00897433	Artery_Coronary	23118_irnt	Leg predicted mass (left)	cardiovascular_anthro	anthropometric
TMEM88	7758383	rs11571363	0.8615706	0.00211229	0.435992	0.00211229	Artery_Coronary	23118_irnt	Leg predicted mass (left)	cardiovascular_anthro	anthropometric
FZD5	208627310	rs78926122	0.493686	0.00549745	0.992261	0.00549745	Artery_Tibial	23118_irnt	Leg predicted mass (left)	cardiovascular_anthro	anthropometric
TCF7L2	114710009	rs142302607	0.4554224	0.0104135	0.58166	0.0104135	Artery_Tibial	23118_irnt	Leg predicted mass (left)	cardiovascular_anthro	anthropometric
NDRG2	21484922	rs58075381	0.2391817	-0.0438948	0.103939	-0.0438948	Artery_Tibial	23118_irnt	Leg predicted mass (left)	cardiovascular_anthro	anthropometric
TMEM88	7758383	rs9905796	0.1633619	-0.0327602	-0.246197	0.0327602	Artery_Tibial	23118_irnt	Leg predicted mass (left)	cardiovascular_anthro	anthropometric
FZD5	208627310	rs78926122	0.4999496	0.00615645	0.886048	0.00615645	Heart_Atrial_Appendage	23118_irnt	Leg predicted mass (left)	cardiovascular_anthro	anthropometric
TCF7L2	114710009	rs1815240	0.05037922	-0.0302292	-0.146646	0.0302292	Heart_Atrial_Appendage	23118_irnt	Leg predicted mass (left)	cardiovascular_anthro	anthropometric
NDRG2	21484922	rs12887598	0.8371407	0.00361826	0.165662	0.00361826	Heart_Atrial_Appendage	23118_irnt	Leg predicted mass (left)	cardiovascular_anthro	anthropometric
TMEM88	7758383	rs189524376	0.06090234	-0.0301324	0.327762	-0.0301324	Heart_Atrial_Appendage	23118_irnt	Leg predicted mass (left)	cardiovascular_anthro	anthropometric
FZD5	208627310	rs115428805	0.1874915	0.0135505	0.423015	0.0135505	Heart_Left_Ventricle	23118_irnt	Leg predicted mass (left)	cardiovascular_anthro	anthropometric
TCF7L2	114710009	rs10885350	0.8351223	0.00260814	-0.166353	-0.00260814	Heart_Left_Ventricle	23118_irnt	Leg predicted mass (left)	cardiovascular_anthro	anthropometric
NDRG2	21484922	rs10133256	0.6341072	-0.0112055	0.260273	-0.0112055	Heart_Left_Ventricle	23118_irnt	Leg predicted mass (left)	cardiovascular_anthro	anthropometric
TMEM88	7758383	rs55911533	0.1036631	0.0274441	0.110614	0.0274441	Heart_Left_Ventricle	23118_irnt	Leg predicted mass (left)	cardiovascular_anthro	anthropometric
FZD5	208627310	rs17458266	0.7421712	0.00311377	0.229828	0.00311377	Artery_Aorta	23121_irnt	Arm fat-free mass (right)	cardiovascular_anthro	anthropometric
TCF7L2	114710009	rs6585200	0.008571893	0.0119129	-0.339368	-0.0119129	Artery_Aorta	23121_irnt	Arm fat-free mass (right)	cardiovascular_anthro	anthropometric
NDRG2	21484922	rs2075486	0.7544353	0.00395448	-0.218168	-0.00395448	Artery_Aorta	23121_irnt	Arm fat-free mass (right)	cardiovascular_anthro	anthropometric
TMEM88	7758383	rs116861398	0.4796129	0.0117041	0.29808	0.0117041	Artery_Aorta	23121_irnt	Arm fat-free mass (right)	cardiovascular_anthro	anthropometric
FZD5	208627310	rs6727834	0.4051987	-0.00585178	-0.404021	0.00585178	Artery_Coronary	23121_irnt	Arm fat-free mass (right)	cardiovascular_anthro	anthropometric
TCF7L2	114710009	rs11196476	0.0582309	-0.0150211	-0.280813	0.0150211	Artery_Coronary	23121_irnt	Arm fat-free mass (right)	cardiovascular_anthro	anthropometric
NDRG2	21484922	rs11844152	0.3719317	-0.00960699	0.147221	-0.00960699	Artery_Coronary	23121_irnt	Arm fat-free mass (right)	cardiovascular_anthro	anthropometric
TMEM88	7758383	rs11571363	0.9255695	-0.00109575	0.435992	-0.00109575	Artery_Coronary	23121_irnt	Arm fat-free mass (right)	cardiovascular_anthro	anthropometric
FZD5	208627310	rs78926122	0.3026404	0.00806098	0.992261	0.00806098	Artery_Tibial	23121_irnt	Arm fat-free mass (right)	cardiovascular_anthro	anthropometric
TCF7L2	114710009	rs142302607	0.4022506	0.0113844	0.58166	0.0113844	Artery_Tibial	23121_irnt	Arm fat-free mass (right)	cardiovascular_anthro	anthropometric
NDRG2	21484922	rs58075381	0.5403519	-0.0211953	0.103939	-0.0211953	Artery_Tibial	23121_irnt	Arm fat-free mass (right)	cardiovascular_anthro	anthropometric
TMEM88	7758383	rs9905796	0.2850492	-0.0234447	-0.246197	0.0234447	Artery_Tibial	23121_irnt	Arm fat-free mass (right)	cardiovascular_anthro	anthropometric
FZD5	208627310	rs78926122	0.3183241	0.00902728	0.886048	0.00902728	Heart_Atrial_Appendage	23121_irnt	Arm fat-free mass (right)	cardiovascular_anthro	anthropometric
TCF7L2	114710009	rs1815240	0.1571903	-0.0186388	-0.146646	0.0186388	Heart_Atrial_Appendage	23121_irnt	Arm fat-free mass (right)	cardiovascular_anthro	anthropometric
NDRG2	21484922	rs12887598	0.7667134	0.00507092	0.165662	0.00507092	Heart_Atrial_Appendage	23121_irnt	Arm fat-free mass (right)	cardiovascular_anthro	anthropometric
TMEM88	7758383	rs189524376	0.4774818	-0.00887278	0.327762	-0.00887278	Heart_Atrial_Appendage	23121_irnt	Arm fat-free mass (right)	cardiovascular_anthro	anthropometric
FZD5	208627310	rs115428805	0.1505449	0.0145575	0.423015	0.0145575	Heart_Left_Ventricle	23121_irnt	Arm fat-free mass (right)	cardiovascular_anthro	anthropometric
TCF7L2	114710009	rs10885350	0.2480918	0.0146399	-0.166353	-0.0146399	Heart_Left_Ventricle	23121_irnt	Arm fat-free mass (right)	cardiovascular_anthro	anthropometric
NDRG2	21484922	rs10133256	0.7702121	0.00663004	0.260273	0.00663004	Heart_Left_Ventricle	23121_irnt	Arm fat-free mass (right)	cardiovascular_anthro	anthropometric
TMEM88	7758383	rs55911533	0.2993178	0.0155665	0.110614	0.0155665	Heart_Left_Ventricle	23121_irnt	Arm fat-free mass (right)	cardiovascular_anthro	anthropometric
FZD5	208627310	rs17458266	0.06251304	0.0319027	0.229828	0.0319027	Artery_Aorta	23124_irnt	Arm fat mass (left)	cardiovascular_anthro	anthropometric
TCF7L2	114710009	rs6585200	6.215984e-06	0.0361454	-0.339368	-0.0361454	Artery_Aorta	23124_irnt	Arm fat mass (left)	cardiovascular_anthro	anthropometric
NDRG2	21484922	rs2075486	0.7716545	0.00581208	-0.218168	-0.00581208	Artery_Aorta	23124_irnt	Arm fat mass (left)	cardiovascular_anthro	anthropometric
TMEM88	7758383	rs116861398	0.8486019	-0.00490056	0.29808	-0.00490056	Artery_Aorta	23124_irnt	Arm fat mass (left)	cardiovascular_anthro	anthropometric
FZD5	208627310	rs6727834	0.5933137	-0.005872	-0.404021	0.005872	Artery_Coronary	23124_irnt	Arm fat mass (left)	cardiovascular_anthro	anthropometric
TCF7L2	114710009	rs11196476	0.02278454	-0.031292	-0.280813	0.031292	Artery_Coronary	23124_irnt	Arm fat mass (left)	cardiovascular_anthro	anthropometric
NDRG2	21484922	rs11844152	0.3151721	-0.0172416	0.147221	-0.0172416	Artery_Coronary	23124_irnt	Arm fat mass (left)	cardiovascular_anthro	anthropometric
TMEM88	7758383	rs11571363	0.9399784	-0.00139934	0.435992	-0.00139934	Artery_Coronary	23124_irnt	Arm fat mass (left)	cardiovascular_anthro	anthropometric
FZD5	208627310	rs78926122	0.6267092	0.00599047	0.992261	0.00599047	Artery_Tibial	23124_irnt	Arm fat mass (left)	cardiovascular_anthro	anthropometric
TCF7L2	114710009	rs142302607	0.2520492	0.0252232	0.58166	0.0252232	Artery_Tibial	23124_irnt	Arm fat mass (left)	cardiovascular_anthro	anthropometric
NDRG2	21484922	rs58075381	0.5830625	-0.0300211	0.103939	-0.0300211	Artery_Tibial	23124_irnt	Arm fat mass (left)	cardiovascular_anthro	anthropometric
TMEM88	7758383	rs9905796	0.2320867	-0.042085	-0.246197	0.042085	Artery_Tibial	23124_irnt	Arm fat mass (left)	cardiovascular_anthro	anthropometric
FZD5	208627310	rs78926122	0.6292537	0.00670856	0.886048	0.00670856	Heart_Atrial_Appendage	23124_irnt	Arm fat mass (left)	cardiovascular_anthro	anthropometric
TCF7L2	114710009	rs1815240	0.526846	-0.0120744	-0.146646	0.0120744	Heart_Atrial_Appendage	23124_irnt	Arm fat mass (left)	cardiovascular_anthro	anthropometric
NDRG2	21484922	rs12887598	0.9009453	0.00336194	0.165662	0.00336194	Heart_Atrial_Appendage	23124_irnt	Arm fat mass (left)	cardiovascular_anthro	anthropometric
TMEM88	7758383	rs189524376	0.05912605	-0.0468196	0.327762	-0.0468196	Heart_Atrial_Appendage	23124_irnt	Arm fat mass (left)	cardiovascular_anthro	anthropometric
FZD5	208627310	rs115428805	0.3088789	0.0155553	0.423015	0.0155553	Heart_Left_Ventricle	23124_irnt	Arm fat mass (left)	cardiovascular_anthro	anthropometric
TCF7L2	114710009	rs10885350	0.9238898	-0.00183691	-0.166353	0.00183691	Heart_Left_Ventricle	23124_irnt	Arm fat mass (left)	cardiovascular_anthro	anthropometric
NDRG2	21484922	rs10133256	0.6597032	0.0159049	0.260273	0.0159049	Heart_Left_Ventricle	23124_irnt	Arm fat mass (left)	cardiovascular_anthro	anthropometric
TMEM88	7758383	rs55911533	0.9515394	-0.00137224	0.110614	-0.00137224	Heart_Left_Ventricle	23124_irnt	Arm fat mass (left)	cardiovascular_anthro	anthropometric
FZD5	208627310	rs17458266	0.596441	0.00515024	0.229828	0.00515024	Artery_Aorta	23125_irnt	Arm fat-free mass (left)	cardiovascular_anthro	anthropometric
TCF7L2	114710009	rs6585200	0.002497673	0.014226	-0.339368	-0.014226	Artery_Aorta	23125_irnt	Arm fat-free mass (left)	cardiovascular_anthro	anthropometric
NDRG2	21484922	rs2075486	0.8864317	0.00184023	-0.218168	-0.00184023	Artery_Aorta	23125_irnt	Arm fat-free mass (left)	cardiovascular_anthro	anthropometric
TMEM88	7758383	rs116861398	0.3028002	0.0179196	0.29808	0.0179196	Artery_Aorta	23125_irnt	Arm fat-free mass (left)	cardiovascular_anthro	anthropometric
FZD5	208627310	rs6727834	0.4662989	-0.00520391	-0.404021	0.00520391	Artery_Coronary	23125_irnt	Arm fat-free mass (left)	cardiovascular_anthro	anthropometric
TCF7L2	114710009	rs11196476	0.05946266	-0.0152412	-0.280813	0.0152412	Artery_Coronary	23125_irnt	Arm fat-free mass (left)	cardiovascular_anthro	anthropometric
NDRG2	21484922	rs11844152	0.3311443	-0.0107301	0.147221	-0.0107301	Artery_Coronary	23125_irnt	Arm fat-free mass (left)	cardiovascular_anthro	anthropometric
TMEM88	7758383	rs11571363	0.7895627	-0.00320685	0.435992	-0.00320685	Artery_Coronary	23125_irnt	Arm fat-free mass (left)	cardiovascular_anthro	anthropometric
FZD5	208627310	rs78926122	0.4207124	0.00641142	0.992261	0.00641142	Artery_Tibial	23125_irnt	Arm fat-free mass (left)	cardiovascular_anthro	anthropometric
TCF7L2	114710009	rs142302607	0.6443318	0.00630159	0.58166	0.00630159	Artery_Tibial	23125_irnt	Arm fat-free mass (left)	cardiovascular_anthro	anthropometric
NDRG2	21484922	rs58075381	0.4232861	-0.0286253	0.103939	-0.0286253	Artery_Tibial	23125_irnt	Arm fat-free mass (left)	cardiovascular_anthro	anthropometric
TMEM88	7758383	rs9905796	0.2236934	-0.0276886	-0.246197	0.0276886	Artery_Tibial	23125_irnt	Arm fat-free mass (left)	cardiovascular_anthro	anthropometric
FZD5	208627310	rs78926122	0.4299839	0.00717997	0.886048	0.00717997	Heart_Atrial_Appendage	23125_irnt	Arm fat-free mass (left)	cardiovascular_anthro	anthropometric
TCF7L2	114710009	rs1815240	0.3151711	-0.0127589	-0.146646	0.0127589	Heart_Atrial_Appendage	23125_irnt	Arm fat-free mass (left)	cardiovascular_anthro	anthropometric
NDRG2	21484922	rs12887598	0.686594	0.00706493	0.165662	0.00706493	Heart_Atrial_Appendage	23125_irnt	Arm fat-free mass (left)	cardiovascular_anthro	anthropometric
TMEM88	7758383	rs189524376	0.3559211	-0.0120285	0.327762	-0.0120285	Heart_Atrial_Appendage	23125_irnt	Arm fat-free mass (left)	cardiovascular_anthro	anthropometric
FZD5	208627310	rs115428805	0.154984	0.0146774	0.423015	0.0146774	Heart_Left_Ventricle	23125_irnt	Arm fat-free mass (left)	cardiovascular_anthro	anthropometric
TCF7L2	114710009	rs10885350	0.2583541	0.0146053	-0.166353	-0.0146053	Heart_Left_Ventricle	23125_irnt	Arm fat-free mass (left)	cardiovascular_anthro	anthropometric
NDRG2	21484922	rs10133256	0.9144264	-0.00248423	0.260273	-0.00248423	Heart_Left_Ventricle	23125_irnt	Arm fat-free mass (left)	cardiovascular_anthro	anthropometric
TMEM88	7758383	rs55911533	0.2384859	0.0183494	0.110614	0.0183494	Heart_Left_Ventricle	23125_irnt	Arm fat-free mass (left)	cardiovascular_anthro	anthropometric
FZD5	208627310	rs17458266	0.04264873	0.0330129	0.229828	0.0330129	Artery_Aorta	23127_irnt	Trunk fat percentage	cardiovascular_anthro	anthropometric
TCF7L2	114710009	rs6585200	0.0008879182	0.0227163	-0.339368	-0.0227163	Artery_Aorta	23127_irnt	Trunk fat percentage	cardiovascular_anthro	anthropometric
NDRG2	21484922	rs2075486	0.301501	0.0196573	-0.218168	-0.0196573	Artery_Aorta	23127_irnt	Trunk fat percentage	cardiovascular_anthro	anthropometric
TMEM88	7758383	rs116861398	0.6954942	-0.00932417	0.29808	-0.00932417	Artery_Aorta	23127_irnt	Trunk fat percentage	cardiovascular_anthro	anthropometric
FZD5	208627310	rs6727834	0.4282682	-0.00812812	-0.404021	0.00812812	Artery_Coronary	23127_irnt	Trunk fat percentage	cardiovascular_anthro	anthropometric
TCF7L2	114710009	rs11196476	0.01984069	-0.0299894	-0.280813	0.0299894	Artery_Coronary	23127_irnt	Trunk fat percentage	cardiovascular_anthro	anthropometric
NDRG2	21484922	rs11844152	0.282707	-0.0170986	0.147221	-0.0170986	Artery_Coronary	23127_irnt	Trunk fat percentage	cardiovascular_anthro	anthropometric
TMEM88	7758383	rs11571363	0.8303035	-0.003683	0.435992	-0.003683	Artery_Coronary	23127_irnt	Trunk fat percentage	cardiovascular_anthro	anthropometric
FZD5	208627310	rs78926122	0.6978115	-0.00441071	0.992261	-0.00441071	Artery_Tibial	23127_irnt	Trunk fat percentage	cardiovascular_anthro	anthropometric
TCF7L2	114710009	rs142302607	0.1859359	0.0273318	0.58166	0.0273318	Artery_Tibial	23127_irnt	Trunk fat percentage	cardiovascular_anthro	anthropometric
NDRG2	21484922	rs58075381	0.4283892	-0.0405144	0.103939	-0.0405144	Artery_Tibial	23127_irnt	Trunk fat percentage	cardiovascular_anthro	anthropometric
TMEM88	7758383	rs9905796	0.3039274	-0.0328453	-0.246197	0.0328453	Artery_Tibial	23127_irnt	Trunk fat percentage	cardiovascular_anthro	anthropometric
FZD5	208627310	rs78926122	0.6991676	-0.00493944	0.886048	-0.00493944	Heart_Atrial_Appendage	23127_irnt	Trunk fat percentage	cardiovascular_anthro	anthropometric
TCF7L2	114710009	rs1815240	0.7084592	-0.00649789	-0.146646	0.00649789	Heart_Atrial_Appendage	23127_irnt	Trunk fat percentage	cardiovascular_anthro	anthropometric
NDRG2	21484922	rs12887598	0.8903508	-0.00343715	0.165662	-0.00343715	Heart_Atrial_Appendage	23127_irnt	Trunk fat percentage	cardiovascular_anthro	anthropometric
TMEM88	7758383	rs189524376	0.02686244	-0.0585126	0.327762	-0.0585126	Heart_Atrial_Appendage	23127_irnt	Trunk fat percentage	cardiovascular_anthro	anthropometric
FZD5	208627310	rs115428805	0.4330841	0.0108564	0.423015	0.0108564	Heart_Left_Ventricle	23127_irnt	Trunk fat percentage	cardiovascular_anthro	anthropometric
TCF7L2	114710009	rs10885350	0.2685396	-0.0204352	-0.166353	0.0204352	Heart_Left_Ventricle	23127_irnt	Trunk fat percentage	cardiovascular_anthro	anthropometric
NDRG2	21484922	rs10133256	0.8652229	0.00562252	0.260273	0.00562252	Heart_Left_Ventricle	23127_irnt	Trunk fat percentage	cardiovascular_anthro	anthropometric
TMEM88	7758383	rs55911533	0.3996845	-0.0181417	0.110614	-0.0181417	Heart_Left_Ventricle	23127_irnt	Trunk fat percentage	cardiovascular_anthro	anthropometric
FZD5	208627310	rs17458266	0.07318291	0.0309256	0.229828	0.0309256	Artery_Aorta	23128_irnt	Trunk fat mass	cardiovascular_anthro	anthropometric
TCF7L2	114710009	rs6585200	0.0001239508	0.0298269	-0.339368	-0.0298269	Artery_Aorta	23128_irnt	Trunk fat mass	cardiovascular_anthro	anthropometric
NDRG2	21484922	rs2075486	0.3060546	0.0214981	-0.218168	-0.0214981	Artery_Aorta	23128_irnt	Trunk fat mass	cardiovascular_anthro	anthropometric
TMEM88	7758383	rs116861398	0.8508048	-0.00492264	0.29808	-0.00492264	Artery_Aorta	23128_irnt	Trunk fat mass	cardiovascular_anthro	anthropometric
FZD5	208627310	rs6727834	0.3123607	-0.0116011	-0.404021	0.0116011	Artery_Coronary	23128_irnt	Trunk fat mass	cardiovascular_anthro	anthropometric
TCF7L2	114710009	rs11196476	0.02299967	-0.031821	-0.280813	0.031821	Artery_Coronary	23128_irnt	Trunk fat mass	cardiovascular_anthro	anthropometric
NDRG2	21484922	rs11844152	0.2473067	-0.020463	0.147221	-0.020463	Artery_Coronary	23128_irnt	Trunk fat mass	cardiovascular_anthro	anthropometric
TMEM88	7758383	rs11571363	0.8941132	-0.00252326	0.435992	-0.00252326	Artery_Coronary	23128_irnt	Trunk fat mass	cardiovascular_anthro	anthropometric
FZD5	208627310	rs78926122	0.9710263	-0.000455268	0.992261	-0.000455268	Artery_Tibial	23128_irnt	Trunk fat mass	cardiovascular_anthro	anthropometric
TCF7L2	114710009	rs142302607	0.205691	0.028724	0.58166	0.028724	Artery_Tibial	23128_irnt	Trunk fat mass	cardiovascular_anthro	anthropometric
NDRG2	21484922	rs58075381	0.4626527	-0.0413561	0.103939	-0.0413561	Artery_Tibial	23128_irnt	Trunk fat mass	cardiovascular_anthro	anthropometric
TMEM88	7758383	rs9905796	0.1969743	-0.0468548	-0.246197	0.0468548	Artery_Tibial	23128_irnt	Trunk fat mass	cardiovascular_anthro	anthropometric
FZD5	208627310	rs78926122	0.9710275	-0.000509843	0.886048	-0.000509843	Heart_Atrial_Appendage	23128_irnt	Trunk fat mass	cardiovascular_anthro	anthropometric
TCF7L2	114710009	rs1815240	0.4160385	-0.0160383	-0.146646	0.0160383	Heart_Atrial_Appendage	23128_irnt	Trunk fat mass	cardiovascular_anthro	anthropometric
NDRG2	21484922	rs12887598	0.9340356	0.00227858	0.165662	0.00227858	Heart_Atrial_Appendage	23128_irnt	Trunk fat mass	cardiovascular_anthro	anthropometric
TMEM88	7758383	rs189524376	0.03042048	-0.0615849	0.327762	-0.0615849	Heart_Atrial_Appendage	23128_irnt	Trunk fat mass	cardiovascular_anthro	anthropometric
FZD5	208627310	rs115428805	0.3266318	0.0152367	0.423015	0.0152367	Heart_Left_Ventricle	23128_irnt	Trunk fat mass	cardiovascular_anthro	anthropometric
TCF7L2	114710009	rs10885350	0.440885	-0.0153954	-0.166353	0.0153954	Heart_Left_Ventricle	23128_irnt	Trunk fat mass	cardiovascular_anthro	anthropometric
NDRG2	21484922	rs10133256	0.8274166	0.00798373	0.260273	0.00798373	Heart_Left_Ventricle	23128_irnt	Trunk fat mass	cardiovascular_anthro	anthropometric
TMEM88	7758383	rs55911533	0.9802308	-0.000570348	0.110614	-0.000570348	Heart_Left_Ventricle	23128_irnt	Trunk fat mass	cardiovascular_anthro	anthropometric
FZD5	208627310	rs17458266	0.5577232	0.0102374	0.229828	0.0102374	Artery_Aorta	3143_irnt	Ankle spacing width	cardiovascular_anthro	anthropometric
TCF7L2	114710009	rs6585200	0.08314775	0.0140348	-0.339368	-0.0140348	Artery_Aorta	3143_irnt	Ankle spacing width	cardiovascular_anthro	anthropometric
NDRG2	21484922	rs2075486	0.392033	0.0202744	-0.218168	-0.0202744	Artery_Aorta	3143_irnt	Ankle spacing width	cardiovascular_anthro	anthropometric
TMEM88	7758383	rs116861398	0.322051	0.0309359	0.29808	0.0309359	Artery_Aorta	3143_irnt	Ankle spacing width	cardiovascular_anthro	anthropometric
FZD5	208627310	rs6727834	0.7506212	0.00402962	-0.404021	-0.00402962	Artery_Coronary	3143_irnt	Ankle spacing width	cardiovascular_anthro	anthropometric
TCF7L2	114710009	rs11196476	0.05656839	-0.0278272	-0.280813	0.0278272	Artery_Coronary	3143_irnt	Ankle spacing width	cardiovascular_anthro	anthropometric
NDRG2	21484922	rs11844152	0.05932934	-0.0409565	0.147221	-0.0409565	Artery_Coronary	3143_irnt	Ankle spacing width	cardiovascular_anthro	anthropometric
TMEM88	7758383	rs11571363	0.3898766	-0.0193723	0.435992	-0.0193723	Artery_Coronary	3143_irnt	Ankle spacing width	cardiovascular_anthro	anthropometric
FZD5	208627310	rs78926122	0.1675863	-0.0199188	0.992261	-0.0199188	Artery_Tibial	3143_irnt	Ankle spacing width	cardiovascular_anthro	anthropometric
TCF7L2	114710009	rs142302607	0.3363671	0.0239919	0.58166	0.0239919	Artery_Tibial	3143_irnt	Ankle spacing width	cardiovascular_anthro	anthropometric
NDRG2	21484922	rs58075381	0.5577702	-0.0370814	0.103939	-0.0370814	Artery_Tibial	3143_irnt	Ankle spacing width	cardiovascular_anthro	anthropometric
TMEM88	7758383	rs9905796	0.3791213	-0.0346759	-0.246197	0.0346759	Artery_Tibial	3143_irnt	Ankle spacing width	cardiovascular_anthro	anthropometric
FZD5	208627310	rs78926122	0.1922521	-0.0223065	0.886048	-0.0223065	Heart_Atrial_Appendage	3143_irnt	Ankle spacing width	cardiovascular_anthro	anthropometric
TCF7L2	114710009	rs1815240	0.6999965	-0.00840623	-0.146646	0.00840623	Heart_Atrial_Appendage	3143_irnt	Ankle spacing width	cardiovascular_anthro	anthropometric
NDRG2	21484922	rs12887598	0.5691527	-0.0180148	0.165662	-0.0180148	Heart_Atrial_Appendage	3143_irnt	Ankle spacing width	cardiovascular_anthro	anthropometric
TMEM88	7758383	rs189524376	0.9721264	-0.000779886	0.327762	-0.000779886	Heart_Atrial_Appendage	3143_irnt	Ankle spacing width	cardiovascular_anthro	anthropometric
FZD5	208627310	rs115428805	0.3821969	-0.0152669	0.423015	-0.0152669	Heart_Left_Ventricle	3143_irnt	Ankle spacing width	cardiovascular_anthro	anthropometric
TCF7L2	114710009	rs10885350	0.05838697	-0.0480425	-0.166353	0.0480425	Heart_Left_Ventricle	3143_irnt	Ankle spacing width	cardiovascular_anthro	anthropometric
NDRG2	21484922	rs10133256	0.3611998	0.0391132	0.260273	0.0391132	Heart_Left_Ventricle	3143_irnt	Ankle spacing width	cardiovascular_anthro	anthropometric
TMEM88	7758383	rs55911533	0.9239426	0.00249813	0.110614	0.00249813	Heart_Left_Ventricle	3143_irnt	Ankle spacing width	cardiovascular_anthro	anthropometric
FZD5	208627310	rs17458266	0.3502823	-0.0147762	0.229828	-0.0147762	Artery_Aorta	4079_irnt	Diastolic blood pressure, automated reading	cardiovascular_anthro	vascular
TCF7L2	114710009	rs6585200	0.002920838	0.0222484	-0.339368	-0.0222484	Artery_Aorta	4079_irnt	Diastolic blood pressure, automated reading	cardiovascular_anthro	vascular
NDRG2	21484922	rs2075486	0.6497764	0.00936943	-0.218168	-0.00936943	Artery_Aorta	4079_irnt	Diastolic blood pressure, automated reading	cardiovascular_anthro	vascular
TMEM88	7758383	rs116861398	0.7597717	-0.00801419	0.29808	-0.00801419	Artery_Aorta	4079_irnt	Diastolic blood pressure, automated reading	cardiovascular_anthro	vascular
FZD5	208627310	rs6727834	0.7569054	0.00346685	-0.404021	-0.00346685	Artery_Coronary	4079_irnt	Diastolic blood pressure, automated reading	cardiovascular_anthro	vascular
TCF7L2	114710009	rs11196476	0.793724	-0.00289197	-0.280813	0.00289197	Artery_Coronary	4079_irnt	Diastolic blood pressure, automated reading	cardiovascular_anthro	vascular
NDRG2	21484922	rs11844152	0.138132	0.0271721	0.147221	0.0271721	Artery_Coronary	4079_irnt	Diastolic blood pressure, automated reading	cardiovascular_anthro	vascular
TMEM88	7758383	rs11571363	0.3795746	-0.0174332	0.435992	-0.0174332	Artery_Coronary	4079_irnt	Diastolic blood pressure, automated reading	cardiovascular_anthro	vascular
FZD5	208627310	rs78926122	0.2931819	-0.013352	0.992261	-0.013352	Artery_Tibial	4079_irnt	Diastolic blood pressure, automated reading	cardiovascular_anthro	vascular
TCF7L2	114710009	rs142302607	0.1334352	0.035202	0.58166	0.035202	Artery_Tibial	4079_irnt	Diastolic blood pressure, automated reading	cardiovascular_anthro	vascular
NDRG2	21484922	rs58075381	0.3964199	0.0483848	0.103939	0.0483848	Artery_Tibial	4079_irnt	Diastolic blood pressure, automated reading	cardiovascular_anthro	vascular
TMEM88	7758383	rs9905796	0.7341839	0.0115711	-0.246197	-0.0115711	Artery_Tibial	4079_irnt	Diastolic blood pressure, automated reading	cardiovascular_anthro	vascular
FZD5	208627310	rs78926122	0.3094561	-0.0149526	0.886048	-0.0149526	Heart_Atrial_Appendage	4079_irnt	Diastolic blood pressure, automated reading	cardiovascular_anthro	vascular
TCF7L2	114710009	rs1815240	0.1062606	-0.0360148	-0.146646	0.0360148	Heart_Atrial_Appendage	4079_irnt	Diastolic blood pressure, automated reading	cardiovascular_anthro	vascular
NDRG2	21484922	rs12887598	0.2248776	0.0357384	0.165662	0.0357384	Heart_Atrial_Appendage	4079_irnt	Diastolic blood pressure, automated reading	cardiovascular_anthro	vascular
TMEM88	7758383	rs189524376	0.01831589	-0.0758889	0.327762	-0.0758889	Heart_Atrial_Appendage	4079_irnt	Diastolic blood pressure, automated reading	cardiovascular_anthro	vascular
FZD5	208627310	rs115428805	0.5592711	0.00889148	0.423015	0.00889148	Heart_Left_Ventricle	4079_irnt	Diastolic blood pressure, automated reading	cardiovascular_anthro	vascular
TCF7L2	114710009	rs10885350	0.403555	-0.0168757	-0.166353	0.0168757	Heart_Left_Ventricle	4079_irnt	Diastolic blood pressure, automated reading	cardiovascular_anthro	vascular
NDRG2	21484922	rs10133256	0.8988872	-0.00468304	0.260273	-0.00468304	Heart_Left_Ventricle	4079_irnt	Diastolic blood pressure, automated reading	cardiovascular_anthro	vascular
TMEM88	7758383	rs55911533	0.1811213	-0.0338469	0.110614	-0.0338469	Heart_Left_Ventricle	4079_irnt	Diastolic blood pressure, automated reading	cardiovascular_anthro	vascular
FZD5	208627310	rs17458266	0.9006753	-0.00181362	0.229828	-0.00181362	Artery_Aorta	4080_irnt	Systolic blood pressure, automated reading	cardiovascular_anthro	vascular
TCF7L2	114710009	rs6585200	0.01471389	-0.0169101	-0.339368	0.0169101	Artery_Aorta	4080_irnt	Systolic blood pressure, automated reading	cardiovascular_anthro	vascular
NDRG2	21484922	rs2075486	0.2144552	0.0252426	-0.218168	-0.0252426	Artery_Aorta	4080_irnt	Systolic blood pressure, automated reading	cardiovascular_anthro	vascular
TMEM88	7758383	rs116861398	0.133528	-0.0416432	0.29808	-0.0416432	Artery_Aorta	4080_irnt	Systolic blood pressure, automated reading	cardiovascular_anthro	vascular
FZD5	208627310	rs6727834	0.791157	-0.00280609	-0.404021	0.00280609	Artery_Coronary	4080_irnt	Systolic blood pressure, automated reading	cardiovascular_anthro	vascular
TCF7L2	114710009	rs11196476	0.3516329	-0.0100621	-0.280813	0.0100621	Artery_Coronary	4080_irnt	Systolic blood pressure, automated reading	cardiovascular_anthro	vascular
NDRG2	21484922	rs11844152	0.3148417	0.01677	0.147221	0.01677	Artery_Coronary	4080_irnt	Systolic blood pressure, automated reading	cardiovascular_anthro	vascular
TMEM88	7758383	rs11571363	0.1371818	-0.0302831	0.435992	-0.0302831	Artery_Coronary	4080_irnt	Systolic blood pressure, automated reading	cardiovascular_anthro	vascular
FZD5	208627310	rs78926122	0.7547521	0.00372979	0.992261	0.00372979	Artery_Tibial	4080_irnt	Systolic blood pressure, automated reading	cardiovascular_anthro	vascular
TCF7L2	114710009	rs142302607	0.1424255	0.0324516	0.58166	0.0324516	Artery_Tibial	4080_irnt	Systolic blood pressure, automated reading	cardiovascular_anthro	vascular
NDRG2	21484922	rs58075381	0.1858891	0.074795	0.103939	0.074795	Artery_Tibial	4080_irnt	Systolic blood pressure, automated reading	cardiovascular_anthro	vascular
TMEM88	7758383	rs9905796	0.8422098	-0.00640308	-0.246197	0.00640308	Artery_Tibial	4080_irnt	Systolic blood pressure, automated reading	cardiovascular_anthro	vascular
FZD5	208627310	rs78926122	0.755479	0.0041769	0.886048	0.0041769	Heart_Atrial_Appendage	4080_irnt	Systolic blood pressure, automated reading	cardiovascular_anthro	vascular
TCF7L2	114710009	rs1815240	0.06708943	-0.0407367	-0.146646	0.0407367	Heart_Atrial_Appendage	4080_irnt	Systolic blood pressure, automated reading	cardiovascular_anthro	vascular
NDRG2	21484922	rs12887598	0.06954273	0.0552145	0.165662	0.0552145	Heart_Atrial_Appendage	4080_irnt	Systolic blood pressure, automated reading	cardiovascular_anthro	vascular
TMEM88	7758383	rs189524376	0.02400424	-0.0643729	0.327762	-0.0643729	Heart_Atrial_Appendage	4080_irnt	Systolic blood pressure, automated reading	cardiovascular_anthro	vascular
FZD5	208627310	rs115428805	0.9403065	-0.00106477	0.423015	-0.00106477	Heart_Left_Ventricle	4080_irnt	Systolic blood pressure, automated reading	cardiovascular_anthro	vascular
TCF7L2	114710009	rs10885350	0.6149302	0.00948555	-0.166353	-0.00948555	Heart_Left_Ventricle	4080_irnt	Systolic blood pressure, automated reading	cardiovascular_anthro	vascular
NDRG2	21484922	rs10133256	0.9759578	0.00105113	0.260273	0.00105113	Heart_Left_Ventricle	4080_irnt	Systolic blood pressure, automated reading	cardiovascular_anthro	vascular
TMEM88	7758383	rs55911533	0.09839559	-0.0418045	0.110614	-0.0418045	Heart_Left_Ventricle	4080_irnt	Systolic blood pressure, automated reading	cardiovascular_anthro	vascular
FZD5	208627310	rs17458266	0.7254556	0.00824647	0.229828	0.00824647	Artery_Aorta	4100_irnt	Ankle spacing width (left)	cardiovascular_anthro	anthropometric
TCF7L2	114710009	rs6585200	0.05977958	0.0206127	-0.339368	-0.0206127	Artery_Aorta	4100_irnt	Ankle spacing width (left)	cardiovascular_anthro	anthropometric
NDRG2	21484922	rs2075486	0.3753311	0.0281705	-0.218168	-0.0281705	Artery_Aorta	4100_irnt	Ankle spacing width (left)	cardiovascular_anthro	anthropometric
TMEM88	7758383	rs116861398	0.7740333	-0.0112841	0.29808	-0.0112841	Artery_Aorta	4100_irnt	Ankle spacing width (left)	cardiovascular_anthro	anthropometric
FZD5	208627310	rs6727834	0.8247905	-0.00374946	-0.404021	0.00374946	Artery_Coronary	4100_irnt	Ankle spacing width (left)	cardiovascular_anthro	anthropometric
TCF7L2	114710009	rs11196476	0.06219501	-0.0364264	-0.280813	0.0364264	Artery_Coronary	4100_irnt	Ankle spacing width (left)	cardiovascular_anthro	anthropometric
NDRG2	21484922	rs11844152	0.9912169	-0.000286028	0.147221	-0.000286028	Artery_Coronary	4100_irnt	Ankle spacing width (left)	cardiovascular_anthro	anthropometric
TMEM88	7758383	rs11571363	0.2264271	-0.0375	0.435992	-0.0375	Artery_Coronary	4100_irnt	Ankle spacing width (left)	cardiovascular_anthro	anthropometric
FZD5	208627310	rs78926122	0.204661	0.0247233	0.992261	0.0247233	Artery_Tibial	4100_irnt	Ankle spacing width (left)	cardiovascular_anthro	anthropometric
TCF7L2	114710009	rs142302607	0.9898131	-0.000423491	0.58166	-0.000423491	Artery_Tibial	4100_irnt	Ankle spacing width (left)	cardiovascular_anthro	anthropometric
NDRG2	21484922	rs58075381	0.5129201	0.0561377	0.103939	0.0561377	Artery_Tibial	4100_irnt	Ankle spacing width (left)	cardiovascular_anthro	anthropometric
TMEM88	7758383	rs9905796	0.4403075	-0.0407377	-0.246197	0.0407377	Artery_Tibial	4100_irnt	Ankle spacing width (left)	cardiovascular_anthro	anthropometric
FZD5	208627310	rs78926122	0.2268258	0.027687	0.886048	0.027687	Heart_Atrial_Appendage	4100_irnt	Ankle spacing width (left)	cardiovascular_anthro	anthropometric
TCF7L2	114710009	rs1815240	0.1159596	-0.0528836	-0.146646	0.0528836	Heart_Atrial_Appendage	4100_irnt	Ankle spacing width (left)	cardiovascular_anthro	anthropometric
NDRG2	21484922	rs12887598	0.7121335	-0.0156754	0.165662	-0.0156754	Heart_Atrial_Appendage	4100_irnt	Ankle spacing width (left)	cardiovascular_anthro	anthropometric
TMEM88	7758383	rs189524376	0.06207864	-0.07158	0.327762	-0.07158	Heart_Atrial_Appendage	4100_irnt	Ankle spacing width (left)	cardiovascular_anthro	anthropometric
FZD5	208627310	rs115428805	0.331596	0.0232609	0.423015	0.0232609	Heart_Left_Ventricle	4100_irnt	Ankle spacing width (left)	cardiovascular_anthro	anthropometric
TCF7L2	114710009	rs10885350	0.5177524	0.0196461	-0.166353	-0.0196461	Heart_Left_Ventricle	4100_irnt	Ankle spacing width (left)	cardiovascular_anthro	anthropometric
NDRG2	21484922	rs10133256	0.1915281	0.0787131	0.260273	0.0787131	Heart_Left_Ventricle	4100_irnt	Ankle spacing width (left)	cardiovascular_anthro	anthropometric
TMEM88	7758383	rs55911533	0.1283739	0.060212	0.110614	0.060212	Heart_Left_Ventricle	4100_irnt	Ankle spacing width (left)	cardiovascular_anthro	anthropometric
FZD5	208627310	rs17458266	0.2971466	0.0257057	0.229828	0.0257057	Artery_Aorta	4119_irnt	Ankle spacing width (right)	cardiovascular_anthro	anthropometric
TCF7L2	114710009	rs6585200	0.01695973	0.0269194	-0.339368	-0.0269194	Artery_Aorta	4119_irnt	Ankle spacing width (right)	cardiovascular_anthro	anthropometric
NDRG2	21484922	rs2075486	0.8086594	-0.0076437	-0.218168	0.0076437	Artery_Aorta	4119_irnt	Ankle spacing width (right)	cardiovascular_anthro	anthropometric
TMEM88	7758383	rs116861398	0.9277724	-0.0035937	0.29808	-0.0035937	Artery_Aorta	4119_irnt	Ankle spacing width (right)	cardiovascular_anthro	anthropometric
FZD5	208627310	rs6727834	0.6466912	-0.0079164	-0.404021	0.0079164	Artery_Coronary	4119_irnt	Ankle spacing width (right)	cardiovascular_anthro	anthropometric
TCF7L2	114710009	rs11196476	0.04826948	-0.0399971	-0.280813	0.0399971	Artery_Coronary	4119_irnt	Ankle spacing width (right)	cardiovascular_anthro	anthropometric
NDRG2	21484922	rs11844152	0.7872927	0.00712568	0.147221	0.00712568	Artery_Coronary	4119_irnt	Ankle spacing width (right)	cardiovascular_anthro	anthropometric
TMEM88	7758383	rs11571363	0.4530265	-0.0224756	0.435992	-0.0224756	Artery_Coronary	4119_irnt	Ankle spacing width (right)	cardiovascular_anthro	anthropometric
FZD5	208627310	rs78926122	0.1908671	0.0259088	0.992261	0.0259088	Artery_Tibial	4119_irnt	Ankle spacing width (right)	cardiovascular_anthro	anthropometric
TCF7L2	114710009	rs142302607	0.9082235	0.00387666	0.58166	0.00387666	Artery_Tibial	4119_irnt	Ankle spacing width (right)	cardiovascular_anthro	anthropometric
NDRG2	21484922	rs58075381	0.4507743	0.066037	0.103939	0.066037	Artery_Tibial	4119_irnt	Ankle spacing width (right)	cardiovascular_anthro	anthropometric
TMEM88	7758383	rs9905796	0.5536702	-0.031422	-0.246197	0.031422	Artery_Tibial	4119_irnt	Ankle spacing width (right)	cardiovascular_anthro	anthropometric
FZD5	208627310	rs78926122	0.2139727	0.0290146	0.886048	0.0290146	Heart_Atrial_Appendage	4119_irnt	Ankle spacing width (right)	cardiovascular_anthro	anthropometric
TCF7L2	114710009	rs1815240	0.2557079	-0.036101	-0.146646	0.036101	Heart_Atrial_Appendage	4119_irnt	Ankle spacing width (right)	cardiovascular_anthro	anthropometric
NDRG2	21484922	rs12887598	0.569568	-0.0246722	0.165662	-0.0246722	Heart_Atrial_Appendage	4119_irnt	Ankle spacing width (right)	cardiovascular_anthro	anthropometric
TMEM88	7758383	rs189524376	0.04803404	-0.0800425	0.327762	-0.0800425	Heart_Atrial_Appendage	4119_irnt	Ankle spacing width (right)	cardiovascular_anthro	anthropometric
FZD5	208627310	rs115428805	0.3289449	0.0237375	0.423015	0.0237375	Heart_Left_Ventricle	4119_irnt	Ankle spacing width (right)	cardiovascular_anthro	anthropometric
TCF7L2	114710009	rs10885350	0.6344215	0.0145534	-0.166353	-0.0145534	Heart_Left_Ventricle	4119_irnt	Ankle spacing width (right)	cardiovascular_anthro	anthropometric
NDRG2	21484922	rs10133256	0.1214173	0.0976667	0.260273	0.0976667	Heart_Left_Ventricle	4119_irnt	Ankle spacing width (right)	cardiovascular_anthro	anthropometric
TMEM88	7758383	rs55911533	0.06261338	0.0803096	0.110614	0.0803096	Heart_Left_Ventricle	4119_irnt	Ankle spacing width (right)	cardiovascular_anthro	anthropometric
FZD5	208627310	rs17458266	0.06266283	-0.056353	0.229828	-0.056353	Artery_Aorta	4194_irnt	Pulse rate	cardiovascular_anthro	anthropometric
TCF7L2	114710009	rs6585200	0.1961134	-0.015787	-0.339368	0.015787	Artery_Aorta	4194_irnt	Pulse rate	cardiovascular_anthro	anthropometric
NDRG2	21484922	rs2075486	0.9755497	0.00107502	-0.218168	-0.00107502	Artery_Aorta	4194_irnt	Pulse rate	cardiovascular_anthro	anthropometric
TMEM88	7758383	rs116861398	0.827214	-0.00966814	0.29808	-0.00966814	Artery_Aorta	4194_irnt	Pulse rate	cardiovascular_anthro	anthropometric
FZD5	208627310	rs6727834	0.6496662	0.00873521	-0.404021	-0.00873521	Artery_Coronary	4194_irnt	Pulse rate	cardiovascular_anthro	anthropometric
TCF7L2	114710009	rs11196476	0.456012	0.014445	-0.280813	-0.014445	Artery_Coronary	4194_irnt	Pulse rate	cardiovascular_anthro	anthropometric
NDRG2	21484922	rs11844152	0.3786853	0.0264323	0.147221	0.0264323	Artery_Coronary	4194_irnt	Pulse rate	cardiovascular_anthro	anthropometric
TMEM88	7758383	rs11571363	0.8375233	-0.00666581	0.435992	-0.00666581	Artery_Coronary	4194_irnt	Pulse rate	cardiovascular_anthro	anthropometric
FZD5	208627310	rs78926122	0.3107478	-0.0222105	0.992261	-0.0222105	Artery_Tibial	4194_irnt	Pulse rate	cardiovascular_anthro	anthropometric
TCF7L2	114710009	rs142302607	0.1597262	0.0563267	0.58166	0.0563267	Artery_Tibial	4194_irnt	Pulse rate	cardiovascular_anthro	anthropometric
NDRG2	21484922	rs58075381	0.3783063	-0.0866445	0.103939	-0.0866445	Artery_Tibial	4194_irnt	Pulse rate	cardiovascular_anthro	anthropometric
TMEM88	7758383	rs9905796	0.06322957	0.127921	-0.246197	-0.127921	Artery_Tibial	4194_irnt	Pulse rate	cardiovascular_anthro	anthropometric
FZD5	208627310	rs78926122	0.3259334	-0.0248729	0.886048	-0.0248729	Heart_Atrial_Appendage	4194_irnt	Pulse rate	cardiovascular_anthro	anthropometric
TCF7L2	114710009	rs1815240	0.4829758	-0.0237417	-0.146646	0.0237417	Heart_Atrial_Appendage	4194_irnt	Pulse rate	cardiovascular_anthro	anthropometric
NDRG2	21484922	rs12887598	0.5420789	0.0295013	0.165662	0.0295013	Heart_Atrial_Appendage	4194_irnt	Pulse rate	cardiovascular_anthro	anthropometric
TMEM88	7758383	rs189524376	0.4295796	-0.0276308	0.327762	-0.0276308	Heart_Atrial_Appendage	4194_irnt	Pulse rate	cardiovascular_anthro	anthropometric
FZD5	208627310	rs115428805	0.7209171	0.0093088	0.423015	0.0093088	Heart_Left_Ventricle	4194_irnt	Pulse rate	cardiovascular_anthro	anthropometric
TCF7L2	114710009	rs10885350	0.5889112	-0.0184556	-0.166353	0.0184556	Heart_Left_Ventricle	4194_irnt	Pulse rate	cardiovascular_anthro	anthropometric
NDRG2	21484922	rs10133256	0.2834262	-0.0712648	0.260273	-0.0712648	Heart_Left_Ventricle	4194_irnt	Pulse rate	cardiovascular_anthro	anthropometric
TMEM88	7758383	rs55911533	0.7066875	-0.0150528	0.110614	-0.0150528	Heart_Left_Ventricle	4194_irnt	Pulse rate	cardiovascular_anthro	anthropometric
FZD5	208627310	rs17458266	0.3710429	-0.0232856	0.229828	-0.0232856	Artery_Aorta	4195_irnt	Pulse wave reflection index	cardiovascular_anthro	myocardial
TCF7L2	114710009	rs6585200	0.006230936	0.0333155	-0.339368	-0.0333155	Artery_Aorta	4195_irnt	Pulse wave reflection index	cardiovascular_anthro	myocardial
NDRG2	21484922	rs2075486	0.8056215	0.00828187	-0.218168	-0.00828187	Artery_Aorta	4195_irnt	Pulse wave reflection index	cardiovascular_anthro	myocardial
TMEM88	7758383	rs116861398	0.2262878	-0.0550725	0.29808	-0.0550725	Artery_Aorta	4195_irnt	Pulse wave reflection index	cardiovascular_anthro	myocardial
FZD5	208627310	rs6727834	0.5755389	-0.0103495	-0.404021	0.0103495	Artery_Coronary	4195_irnt	Pulse wave reflection index	cardiovascular_anthro	myocardial
TCF7L2	114710009	rs11196476	0.5479601	0.0110686	-0.280813	-0.0110686	Artery_Coronary	4195_irnt	Pulse wave reflection index	cardiovascular_anthro	myocardial
NDRG2	21484922	rs11844152	0.4940076	-0.0194848	0.147221	-0.0194848	Artery_Coronary	4195_irnt	Pulse wave reflection index	cardiovascular_anthro	myocardial
TMEM88	7758383	rs11571363	0.476174	-0.0227017	0.435992	-0.0227017	Artery_Coronary	4195_irnt	Pulse wave reflection index	cardiovascular_anthro	myocardial
FZD5	208627310	rs78926122	0.9881939	0.000308234	0.992261	0.000308234	Artery_Tibial	4195_irnt	Pulse wave reflection index	cardiovascular_anthro	myocardial
TCF7L2	114710009	rs142302607	0.5202664	0.0232976	0.58166	0.0232976	Artery_Tibial	4195_irnt	Pulse wave reflection index	cardiovascular_anthro	myocardial
NDRG2	21484922	rs58075381	0.4104497	0.077217	0.103939	0.077217	Artery_Tibial	4195_irnt	Pulse wave reflection index	cardiovascular_anthro	myocardial
TMEM88	7758383	rs9905796	0.1495504	-0.0882517	-0.246197	0.0882517	Artery_Tibial	4195_irnt	Pulse wave reflection index	cardiovascular_anthro	myocardial
FZD5	208627310	rs78926122	0.988194	0.000345183	0.886048	0.000345183	Heart_Atrial_Appendage	4195_irnt	Pulse wave reflection index	cardiovascular_anthro	myocardial
TCF7L2	114710009	rs1815240	0.8621726	-0.00549736	-0.146646	0.00549736	Heart_Atrial_Appendage	4195_irnt	Pulse wave reflection index	cardiovascular_anthro	myocardial
NDRG2	21484922	rs12887598	0.7934499	-0.0119915	0.165662	-0.0119915	Heart_Atrial_Appendage	4195_irnt	Pulse wave reflection index	cardiovascular_anthro	myocardial
TMEM88	7758383	rs189524376	0.09843803	0.0641057	0.327762	0.0641057	Heart_Atrial_Appendage	4195_irnt	Pulse wave reflection index	cardiovascular_anthro	myocardial
FZD5	208627310	rs115428805	0.2928117	-0.0273945	0.423015	-0.0273945	Heart_Left_Ventricle	4195_irnt	Pulse wave reflection index	cardiovascular_anthro	myocardial
TCF7L2	114710009	rs10885350	0.04238111	0.0764843	-0.166353	-0.0764843	Heart_Left_Ventricle	4195_irnt	Pulse wave reflection index	cardiovascular_anthro	myocardial
NDRG2	21484922	rs10133256	0.7392875	0.0203196	0.260273	0.0203196	Heart_Left_Ventricle	4195_irnt	Pulse wave reflection index	cardiovascular_anthro	myocardial
TMEM88	7758383	rs55911533	0.5903148	0.0207711	0.110614	0.0207711	Heart_Left_Ventricle	4195_irnt	Pulse wave reflection index	cardiovascular_anthro	myocardial
FZD5	208627310	rs17458266	0.9168925	0.0026871	0.229828	0.0026871	Artery_Aorta	4196_irnt	Pulse wave peak to peak time	cardiovascular_anthro	anthropometric
TCF7L2	114710009	rs6585200	0.6407631	-0.00549866	-0.339368	0.00549866	Artery_Aorta	4196_irnt	Pulse wave peak to peak time	cardiovascular_anthro	anthropometric
NDRG2	21484922	rs2075486	0.3875582	-0.0301745	-0.218168	0.0301745	Artery_Aorta	4196_irnt	Pulse wave peak to peak time	cardiovascular_anthro	anthropometric
TMEM88	7758383	rs116861398	0.996436	-0.000192338	0.29808	-0.000192338	Artery_Aorta	4196_irnt	Pulse wave peak to peak time	cardiovascular_anthro	anthropometric
FZD5	208627310	rs6727834	0.8198905	0.00424542	-0.404021	-0.00424542	Artery_Coronary	4196_irnt	Pulse wave peak to peak time	cardiovascular_anthro	anthropometric
TCF7L2	114710009	rs11196476	0.5178351	-0.0121432	-0.280813	0.0121432	Artery_Coronary	4196_irnt	Pulse wave peak to peak time	cardiovascular_anthro	anthropometric
NDRG2	21484922	rs11844152	0.7498408	0.00913688	0.147221	0.00913688	Artery_Coronary	4196_irnt	Pulse wave peak to peak time	cardiovascular_anthro	anthropometric
TMEM88	7758383	rs11571363	0.1656969	0.0485369	0.435992	0.0485369	Artery_Coronary	4196_irnt	Pulse wave peak to peak time	cardiovascular_anthro	anthropometric
FZD5	208627310	rs78926122	0.5079927	0.0140781	0.992261	0.0140781	Artery_Tibial	4196_irnt	Pulse wave peak to peak time	cardiovascular_anthro	anthropometric
TCF7L2	114710009	rs142302607	0.09430385	-0.0674798	0.58166	-0.0674798	Artery_Tibial	4196_irnt	Pulse wave peak to peak time	cardiovascular_anthro	anthropometric
NDRG2	21484922	rs58075381	0.2102403	0.124303	0.103939	0.124303	Artery_Tibial	4196_irnt	Pulse wave peak to peak time	cardiovascular_anthro	anthropometric
TMEM88	7758383	rs9905796	0.2384864	0.0709976	-0.246197	-0.0709976	Artery_Tibial	4196_irnt	Pulse wave peak to peak time	cardiovascular_anthro	anthropometric
FZD5	208627310	rs78926122	0.5137509	0.0157656	0.886048	0.0157656	Heart_Atrial_Appendage	4196_irnt	Pulse wave peak to peak time	cardiovascular_anthro	anthropometric
TCF7L2	114710009	rs1815240	0.2275066	0.0419495	-0.146646	-0.0419495	Heart_Atrial_Appendage	4196_irnt	Pulse wave peak to peak time	cardiovascular_anthro	anthropometric
NDRG2	21484922	rs12887598	0.4162985	0.0387727	0.165662	0.0387727	Heart_Atrial_Appendage	4196_irnt	Pulse wave peak to peak time	cardiovascular_anthro	anthropometric
TMEM88	7758383	rs189524376	0.7336601	-0.0112566	0.327762	-0.0112566	Heart_Atrial_Appendage	4196_irnt	Pulse wave peak to peak time	cardiovascular_anthro	anthropometric
FZD5	208627310	rs115428805	0.3560769	0.0241677	0.423015	0.0241677	Heart_Left_Ventricle	4196_irnt	Pulse wave peak to peak time	cardiovascular_anthro	anthropometric
TCF7L2	114710009	rs10885350	0.3718901	-0.0302049	-0.166353	0.0302049	Heart_Left_Ventricle	4196_irnt	Pulse wave peak to peak time	cardiovascular_anthro	anthropometric
NDRG2	21484922	rs10133256	0.5728191	-0.0352962	0.260273	-0.0352962	Heart_Left_Ventricle	4196_irnt	Pulse wave peak to peak time	cardiovascular_anthro	anthropometric
TMEM88	7758383	rs55911533	0.3722346	-0.0358738	0.110614	-0.0358738	Heart_Left_Ventricle	4196_irnt	Pulse wave peak to peak time	cardiovascular_anthro	anthropometric
FZD5	208627310	rs17458266	0.8325058	-0.00222187	0.229828	-0.00222187	Artery_Aorta	46_irnt	Hand grip strength (left)	cardiovascular_anthro	anthropometric
TCF7L2	114710009	rs6585200	0.3276777	0.00473825	-0.339368	-0.00473825	Artery_Aorta	46_irnt	Hand grip strength (left)	cardiovascular_anthro	anthropometric
NDRG2	21484922	rs2075486	0.3472173	-0.0135308	-0.218168	0.0135308	Artery_Aorta	46_irnt	Hand grip strength (left)	cardiovascular_anthro	anthropometric
TMEM88	7758383	rs116861398	0.959994	0.000902399	0.29808	0.000902399	Artery_Aorta	46_irnt	Hand grip strength (left)	cardiovascular_anthro	anthropometric
FZD5	208627310	rs6727834	0.5574621	-0.00453729	-0.404021	0.00453729	Artery_Coronary	46_irnt	Hand grip strength (left)	cardiovascular_anthro	anthropometric
TCF7L2	114710009	rs11196476	0.5692538	-0.00434805	-0.280813	0.00434805	Artery_Coronary	46_irnt	Hand grip strength (left)	cardiovascular_anthro	anthropometric
NDRG2	21484922	rs11844152	0.2194917	-0.015039	0.147221	-0.015039	Artery_Coronary	46_irnt	Hand grip strength (left)	cardiovascular_anthro	anthropometric
TMEM88	7758383	rs11571363	0.5861207	-0.00720798	0.435992	-0.00720798	Artery_Coronary	46_irnt	Hand grip strength (left)	cardiovascular_anthro	anthropometric
FZD5	208627310	rs78926122	0.2190289	0.0107151	0.992261	0.0107151	Artery_Tibial	46_irnt	Hand grip strength (left)	cardiovascular_anthro	anthropometric
TCF7L2	114710009	rs142302607	0.4532276	0.0112914	0.58166	0.0112914	Artery_Tibial	46_irnt	Hand grip strength (left)	cardiovascular_anthro	anthropometric
NDRG2	21484922	rs58075381	0.5775096	0.0213879	0.103939	0.0213879	Artery_Tibial	46_irnt	Hand grip strength (left)	cardiovascular_anthro	anthropometric
TMEM88	7758383	rs9905796	0.1404202	-0.0378434	-0.246197	0.0378434	Artery_Tibial	46_irnt	Hand grip strength (left)	cardiovascular_anthro	anthropometric
FZD5	208627310	rs78926122	0.2402111	0.0119996	0.886048	0.0119996	Heart_Atrial_Appendage	46_irnt	Hand grip strength (left)	cardiovascular_anthro	anthropometric
TCF7L2	114710009	rs1815240	0.434854	0.0105755	-0.146646	-0.0105755	Heart_Atrial_Appendage	46_irnt	Hand grip strength (left)	cardiovascular_anthro	anthropometric
NDRG2	21484922	rs12887598	0.810765	0.00454853	0.165662	0.00454853	Heart_Atrial_Appendage	46_irnt	Hand grip strength (left)	cardiovascular_anthro	anthropometric
TMEM88	7758383	rs189524376	0.04933327	0.0352378	0.327762	0.0352378	Heart_Atrial_Appendage	46_irnt	Hand grip strength (left)	cardiovascular_anthro	anthropometric
FZD5	208627310	rs115428805	0.9097775	-0.00116299	0.423015	-0.00116299	Heart_Left_Ventricle	46_irnt	Hand grip strength (left)	cardiovascular_anthro	anthropometric
TCF7L2	114710009	rs10885350	0.8481679	-0.002587	-0.166353	0.002587	Heart_Left_Ventricle	46_irnt	Hand grip strength (left)	cardiovascular_anthro	anthropometric
NDRG2	21484922	rs10133256	0.5260401	-0.0162268	0.260273	-0.0162268	Heart_Left_Ventricle	46_irnt	Hand grip strength (left)	cardiovascular_anthro	anthropometric
TMEM88	7758383	rs55911533	0.2154081	0.0211625	0.110614	0.0211625	Heart_Left_Ventricle	46_irnt	Hand grip strength (left)	cardiovascular_anthro	anthropometric
FZD5	208627310	rs17458266	0.8258018	0.0023177	0.229828	0.0023177	Artery_Aorta	47_irnt	Hand grip strength (right)	cardiovascular_anthro	anthropometric
TCF7L2	114710009	rs6585200	0.02730087	0.0109962	-0.339368	-0.0109962	Artery_Aorta	47_irnt	Hand grip strength (right)	cardiovascular_anthro	anthropometric
NDRG2	21484922	rs2075486	0.958457	-0.000732348	-0.218168	0.000732348	Artery_Aorta	47_irnt	Hand grip strength (right)	cardiovascular_anthro	anthropometric
TMEM88	7758383	rs116861398	0.4643013	0.0135329	0.29808	0.0135329	Artery_Aorta	47_irnt	Hand grip strength (right)	cardiovascular_anthro	anthropometric
FZD5	208627310	rs6727834	0.6298598	0.00372154	-0.404021	-0.00372154	Artery_Coronary	47_irnt	Hand grip strength (right)	cardiovascular_anthro	anthropometric
TCF7L2	114710009	rs11196476	0.4664238	-0.00562185	-0.280813	0.00562185	Artery_Coronary	47_irnt	Hand grip strength (right)	cardiovascular_anthro	anthropometric
NDRG2	21484922	rs11844152	0.2555699	-0.0138581	0.147221	-0.0138581	Artery_Coronary	47_irnt	Hand grip strength (right)	cardiovascular_anthro	anthropometric
TMEM88	7758383	rs11571363	0.4731463	-0.00961839	0.435992	-0.00961839	Artery_Coronary	47_irnt	Hand grip strength (right)	cardiovascular_anthro	anthropometric
FZD5	208627310	rs78926122	0.09919081	0.0145431	0.992261	0.0145431	Artery_Tibial	47_irnt	Hand grip strength (right)	cardiovascular_anthro	anthropometric
TCF7L2	114710009	rs142302607	0.9585581	0.000769663	0.58166	0.000769663	Artery_Tibial	47_irnt	Hand grip strength (right)	cardiovascular_anthro	anthropometric
NDRG2	21484922	rs58075381	0.3716026	0.0350892	0.103939	0.0350892	Artery_Tibial	47_irnt	Hand grip strength (right)	cardiovascular_anthro	anthropometric
TMEM88	7758383	rs9905796	0.2044103	-0.0317519	-0.246197	0.0317519	Artery_Tibial	47_irnt	Hand grip strength (right)	cardiovascular_anthro	anthropometric
FZD5	208627310	rs78926122	0.1276565	0.0162865	0.886048	0.0162865	Heart_Atrial_Appendage	47_irnt	Hand grip strength (right)	cardiovascular_anthro	anthropometric
TCF7L2	114710009	rs1815240	0.6663863	-0.005725	-0.146646	0.005725	Heart_Atrial_Appendage	47_irnt	Hand grip strength (right)	cardiovascular_anthro	anthropometric
NDRG2	21484922	rs12887598	0.4214206	-0.0156753	0.165662	-0.0156753	Heart_Atrial_Appendage	47_irnt	Hand grip strength (right)	cardiovascular_anthro	anthropometric
TMEM88	7758383	rs189524376	0.08471115	0.0285583	0.327762	0.0285583	Heart_Atrial_Appendage	47_irnt	Hand grip strength (right)	cardiovascular_anthro	anthropometric
FZD5	208627310	rs115428805	0.9236282	0.000985613	0.423015	0.000985613	Heart_Left_Ventricle	47_irnt	Hand grip strength (right)	cardiovascular_anthro	anthropometric
TCF7L2	114710009	rs10885350	0.9904395	0.000162073	-0.166353	-0.000162073	Heart_Left_Ventricle	47_irnt	Hand grip strength (right)	cardiovascular_anthro	anthropometric
NDRG2	21484922	rs10133256	0.6609416	0.0111561	0.260273	0.0111561	Heart_Left_Ventricle	47_irnt	Hand grip strength (right)	cardiovascular_anthro	anthropometric
TMEM88	7758383	rs55911533	0.2251927	0.0206954	0.110614	0.0206954	Heart_Left_Ventricle	47_irnt	Hand grip strength (right)	cardiovascular_anthro	anthropometric
FZD5	208627310	rs17458266	0.06880126	0.0275944	0.229828	0.0275944	Artery_Aorta	48_irnt	Waist circumference	cardiovascular_anthro	anthropometric
TCF7L2	114710009	rs6585200	0.0003351387	0.0240242	-0.339368	-0.0240242	Artery_Aorta	48_irnt	Waist circumference	cardiovascular_anthro	anthropometric
NDRG2	21484922	rs2075486	0.5996236	0.0094265	-0.218168	-0.0094265	Artery_Aorta	48_irnt	Waist circumference	cardiovascular_anthro	anthropometric
TMEM88	7758383	rs116861398	0.7172479	0.00832743	0.29808	0.00832743	Artery_Aorta	48_irnt	Waist circumference	cardiovascular_anthro	anthropometric
FZD5	208627310	rs6727834	0.2052697	-0.0129795	-0.404021	0.0129795	Artery_Coronary	48_irnt	Waist circumference	cardiovascular_anthro	anthropometric
TCF7L2	114710009	rs11196476	0.01312505	-0.0323693	-0.280813	0.0323693	Artery_Coronary	48_irnt	Waist circumference	cardiovascular_anthro	anthropometric
NDRG2	21484922	rs11844152	0.4033958	-0.0126684	0.147221	-0.0126684	Artery_Coronary	48_irnt	Waist circumference	cardiovascular_anthro	anthropometric
TMEM88	7758383	rs11571363	0.5299326	0.0106104	0.435992	0.0106104	Artery_Coronary	48_irnt	Waist circumference	cardiovascular_anthro	anthropometric
FZD5	208627310	rs78926122	0.4539139	0.00823745	0.992261	0.00823745	Artery_Tibial	48_irnt	Waist circumference	cardiovascular_anthro	anthropometric
TCF7L2	114710009	rs142302607	0.2728406	0.02146	0.58166	0.02146	Artery_Tibial	48_irnt	Waist circumference	cardiovascular_anthro	anthropometric
NDRG2	21484922	rs58075381	0.8619351	-0.00838909	0.103939	-0.00838909	Artery_Tibial	48_irnt	Waist circumference	cardiovascular_anthro	anthropometric
TMEM88	7758383	rs9905796	0.1534892	-0.0462142	-0.246197	0.0462142	Artery_Tibial	48_irnt	Waist circumference	cardiovascular_anthro	anthropometric
FZD5	208627310	rs78926122	0.4617263	0.0092249	0.886048	0.0092249	Heart_Atrial_Appendage	48_irnt	Waist circumference	cardiovascular_anthro	anthropometric
TCF7L2	114710009	rs1815240	0.6010443	0.00883993	-0.146646	-0.00883993	Heart_Atrial_Appendage	48_irnt	Waist circumference	cardiovascular_anthro	anthropometric
NDRG2	21484922	rs12887598	0.3364386	0.0240225	0.165662	0.0240225	Heart_Atrial_Appendage	48_irnt	Waist circumference	cardiovascular_anthro	anthropometric
TMEM88	7758383	rs189524376	0.3383894	-0.017329	0.327762	-0.017329	Heart_Atrial_Appendage	48_irnt	Waist circumference	cardiovascular_anthro	anthropometric
FZD5	208627310	rs115428805	0.8260595	0.00286881	0.423015	0.00286881	Heart_Left_Ventricle	48_irnt	Waist circumference	cardiovascular_anthro	anthropometric
TCF7L2	114710009	rs10885350	0.828489	-0.00371903	-0.166353	0.00371903	Heart_Left_Ventricle	48_irnt	Waist circumference	cardiovascular_anthro	anthropometric
NDRG2	21484922	rs10133256	0.4444717	-0.0250302	0.260273	-0.0250302	Heart_Left_Ventricle	48_irnt	Waist circumference	cardiovascular_anthro	anthropometric
TMEM88	7758383	rs55911533	0.9855078	0.000365677	0.110614	0.000365677	Heart_Left_Ventricle	48_irnt	Waist circumference	cardiovascular_anthro	anthropometric
FZD5	208627310	rs17458266	0.1449594	0.0239351	0.229828	0.0239351	Artery_Aorta	49_irnt	Hip circumference	cardiovascular_anthro	anthropometric
TCF7L2	114710009	rs6585200	2.037064e-09	0.057242	-0.339368	-0.057242	Artery_Aorta	49_irnt	Hip circumference	cardiovascular_anthro	anthropometric
NDRG2	21484922	rs2075486	0.56869	0.0116716	-0.218168	-0.0116716	Artery_Aorta	49_irnt	Hip circumference	cardiovascular_anthro	anthropometric
TMEM88	7758383	rs116861398	0.5626637	-0.0153026	0.29808	-0.0153026	Artery_Aorta	49_irnt	Hip circumference	cardiovascular_anthro	anthropometric
FZD5	208627310	rs6727834	0.4073578	-0.00937276	-0.404021	0.00937276	Artery_Coronary	49_irnt	Hip circumference	cardiovascular_anthro	anthropometric
TCF7L2	114710009	rs11196476	0.01924865	-0.0332654	-0.280813	0.0332654	Artery_Coronary	49_irnt	Hip circumference	cardiovascular_anthro	anthropometric
NDRG2	21484922	rs11844152	0.1416142	-0.0266167	0.147221	-0.0266167	Artery_Coronary	49_irnt	Hip circumference	cardiovascular_anthro	anthropometric
TMEM88	7758383	rs11571363	0.6928726	0.00750796	0.435992	0.00750796	Artery_Coronary	49_irnt	Hip circumference	cardiovascular_anthro	anthropometric
FZD5	208627310	rs78926122	0.8792548	0.00189521	0.992261	0.00189521	Artery_Tibial	49_irnt	Hip circumference	cardiovascular_anthro	anthropometric
TCF7L2	114710009	rs142302607	0.3016861	0.0229032	0.58166	0.0229032	Artery_Tibial	49_irnt	Hip circumference	cardiovascular_anthro	anthropometric
NDRG2	21484922	rs58075381	0.9351292	0.00446651	0.103939	0.00446651	Artery_Tibial	49_irnt	Hip circumference	cardiovascular_anthro	anthropometric
TMEM88	7758383	rs9905796	0.3556411	-0.0322025	-0.246197	0.0322025	Artery_Tibial	49_irnt	Hip circumference	cardiovascular_anthro	anthropometric
FZD5	208627310	rs78926122	0.8793419	0.00212239	0.886048	0.00212239	Heart_Atrial_Appendage	49_irnt	Hip circumference	cardiovascular_anthro	anthropometric
TCF7L2	114710009	rs1815240	0.9929428	0.000167947	-0.146646	-0.000167947	Heart_Atrial_Appendage	49_irnt	Hip circumference	cardiovascular_anthro	anthropometric
NDRG2	21484922	rs12887598	0.3318911	0.0276338	0.165662	0.0276338	Heart_Atrial_Appendage	49_irnt	Hip circumference	cardiovascular_anthro	anthropometric
TMEM88	7758383	rs189524376	0.03820755	-0.0562079	0.327762	-0.0562079	Heart_Atrial_Appendage	49_irnt	Hip circumference	cardiovascular_anthro	anthropometric
FZD5	208627310	rs115428805	0.2902812	0.0164628	0.423015	0.0164628	Heart_Left_Ventricle	49_irnt	Hip circumference	cardiovascular_anthro	anthropometric
TCF7L2	114710009	rs10885350	0.6144483	0.00991223	-0.166353	-0.00991223	Heart_Left_Ventricle	49_irnt	Hip circumference	cardiovascular_anthro	anthropometric
NDRG2	21484922	rs10133256	0.6283448	-0.0177982	0.260273	-0.0177982	Heart_Left_Ventricle	49_irnt	Hip circumference	cardiovascular_anthro	anthropometric
TMEM88	7758383	rs55911533	0.9886181	0.000327015	0.110614	0.000327015	Heart_Left_Ventricle	49_irnt	Hip circumference	cardiovascular_anthro	anthropometric
FZD5	208627310	rs17458266	0.0151197	-0.0335701	0.229828	-0.0335701	Artery_Aorta	50_irnt	Standing height	cardiovascular_anthro	anthropometric
TCF7L2	114710009	rs6585200	0.001160044	-0.0170818	-0.339368	0.0170818	Artery_Aorta	50_irnt	Standing height	cardiovascular_anthro	anthropometric
NDRG2	21484922	rs2075486	0.08489325	0.0269011	-0.218168	-0.0269011	Artery_Aorta	50_irnt	Standing height	cardiovascular_anthro	anthropometric
TMEM88	7758383	rs116861398	0.153839	0.0288956	0.29808	0.0288956	Artery_Aorta	50_irnt	Standing height	cardiovascular_anthro	anthropometric
FZD5	208627310	rs6727834	0.3819894	-0.00695788	-0.404021	0.00695788	Artery_Coronary	50_irnt	Standing height	cardiovascular_anthro	anthropometric
TCF7L2	114710009	rs11196476	0.4930833	-0.00534509	-0.280813	0.00534509	Artery_Coronary	50_irnt	Standing height	cardiovascular_anthro	anthropometric
NDRG2	21484922	rs11844152	0.2554982	0.0140396	0.147221	0.0140396	Artery_Coronary	50_irnt	Standing height	cardiovascular_anthro	anthropometric
TMEM88	7758383	rs11571363	0.2395685	0.0167273	0.435992	0.0167273	Artery_Coronary	50_irnt	Standing height	cardiovascular_anthro	anthropometric
FZD5	208627310	rs78926122	0.785458	-0.00238438	0.992261	-0.00238438	Artery_Tibial	50_irnt	Standing height	cardiovascular_anthro	anthropometric
TCF7L2	114710009	rs142302607	0.9663163	0.000633141	0.58166	0.000633141	Artery_Tibial	50_irnt	Standing height	cardiovascular_anthro	anthropometric
NDRG2	21484922	rs58075381	0.4707596	-0.0283554	0.103939	-0.0283554	Artery_Tibial	50_irnt	Standing height	cardiovascular_anthro	anthropometric
TMEM88	7758383	rs9905796	0.142832	-0.0381311	-0.246197	0.0381311	Artery_Tibial	50_irnt	Standing height	cardiovascular_anthro	anthropometric
FZD5	208627310	rs78926122	0.7859451	-0.00267021	0.886048	-0.00267021	Heart_Atrial_Appendage	50_irnt	Standing height	cardiovascular_anthro	anthropometric
TCF7L2	114710009	rs1815240	0.03850536	-0.0363406	-0.146646	0.0363406	Heart_Atrial_Appendage	50_irnt	Standing height	cardiovascular_anthro	anthropometric
NDRG2	21484922	rs12887598	0.60036	0.01019	0.165662	0.01019	Heart_Atrial_Appendage	50_irnt	Standing height	cardiovascular_anthro	anthropometric
TMEM88	7758383	rs189524376	0.01761132	-0.0536029	0.327762	-0.0536029	Heart_Atrial_Appendage	50_irnt	Standing height	cardiovascular_anthro	anthropometric
FZD5	208627310	rs115428805	0.1884723	0.0147819	0.423015	0.0147819	Heart_Left_Ventricle	50_irnt	Standing height	cardiovascular_anthro	anthropometric
TCF7L2	114710009	rs10885350	0.4745198	-0.0099581	-0.166353	0.0099581	Heart_Left_Ventricle	50_irnt	Standing height	cardiovascular_anthro	anthropometric
NDRG2	21484922	rs10133256	0.180491	-0.036846	0.260273	-0.036846	Heart_Left_Ventricle	50_irnt	Standing height	cardiovascular_anthro	anthropometric
TMEM88	7758383	rs55911533	0.008063633	0.0708028	0.110614	0.0708028	Heart_Left_Ventricle	50_irnt	Standing height	cardiovascular_anthro	anthropometric
FZD5	208627310	rs17458266	0.651654	-0.0177474	0.229828	-0.0177474	Artery_Aorta	5983_irnt	ECG, heart rate	cardiovascular_anthro	myocardial
TCF7L2	114710009	rs6585200	0.1071479	-0.0292439	-0.339368	0.0292439	Artery_Aorta	5983_irnt	ECG, heart rate	cardiovascular_anthro	myocardial
NDRG2	21484922	rs2075486	0.3180511	-0.0527428	-0.218168	0.0527428	Artery_Aorta	5983_irnt	ECG, heart rate	cardiovascular_anthro	myocardial
TMEM88	7758383	rs116861398	0.6054748	-0.0337121	0.29808	-0.0337121	Artery_Aorta	5983_irnt	ECG, heart rate	cardiovascular_anthro	myocardial
FZD5	208627310	rs6727834	0.05693444	0.0610273	-0.404021	-0.0610273	Artery_Coronary	5983_irnt	ECG, heart rate	cardiovascular_anthro	myocardial
TCF7L2	114710009	rs11196476	0.1301956	0.0466524	-0.280813	-0.0466524	Artery_Coronary	5983_irnt	ECG, heart rate	cardiovascular_anthro	myocardial
NDRG2	21484922	rs11844152	0.02948078	0.111412	0.147221	0.111412	Artery_Coronary	5983_irnt	ECG, heart rate	cardiovascular_anthro	myocardial
TMEM88	7758383	rs11571363	0.1228663	-0.085227	0.435992	-0.085227	Artery_Coronary	5983_irnt	ECG, heart rate	cardiovascular_anthro	myocardial
FZD5	208627310	rs78926122	0.4020093	0.0269652	0.992261	0.0269652	Artery_Tibial	5983_irnt	ECG, heart rate	cardiovascular_anthro	myocardial
TCF7L2	114710009	rs142302607	0.9542557	0.00318263	0.58166	0.00318263	Artery_Tibial	5983_irnt	ECG, heart rate	cardiovascular_anthro	myocardial
NDRG2	21484922	rs58075381	0.1971353	-0.192396	0.103939	-0.192396	Artery_Tibial	5983_irnt	ECG, heart rate	cardiovascular_anthro	myocardial
TMEM88	7758383	rs9905796	0.9998318	-1.82274e-05	-0.246197	1.82274e-05	Artery_Tibial	5983_irnt	ECG, heart rate	cardiovascular_anthro	myocardial
FZD5	208627310	rs78926122	0.4121703	0.0301976	0.886048	0.0301976	Heart_Atrial_Appendage	5983_irnt	ECG, heart rate	cardiovascular_anthro	myocardial
TCF7L2	114710009	rs1815240	0.2105405	-0.0661159	-0.146646	0.0661159	Heart_Atrial_Appendage	5983_irnt	ECG, heart rate	cardiovascular_anthro	myocardial
NDRG2	21484922	rs12887598	0.3269396	-0.0718342	0.165662	-0.0718342	Heart_Atrial_Appendage	5983_irnt	ECG, heart rate	cardiovascular_anthro	myocardial
TMEM88	7758383	rs189524376	0.5874426	0.0273501	0.327762	0.0273501	Heart_Atrial_Appendage	5983_irnt	ECG, heart rate	cardiovascular_anthro	myocardial
FZD5	208627310	rs115428805	0.7910957	-0.0103195	0.423015	-0.0103195	Heart_Left_Ventricle	5983_irnt	ECG, heart rate	cardiovascular_anthro	myocardial
TCF7L2	114710009	rs10885350	0.02007657	-0.143245	-0.166353	0.143245	Heart_Left_Ventricle	5983_irnt	ECG, heart rate	cardiovascular_anthro	myocardial
NDRG2	21484922	rs10133256	0.1090973	-0.16694	0.260273	-0.16694	Heart_Left_Ventricle	5983_irnt	ECG, heart rate	cardiovascular_anthro	myocardial
TMEM88	7758383	rs55911533	0.3499371	-0.0573021	0.110614	-0.0573021	Heart_Left_Ventricle	5983_irnt	ECG, heart rate	cardiovascular_anthro	myocardial
FZD5	208627310	rs17458266	0.9984995	-5.57552e-05	0.229828	-5.57552e-05	Artery_Aorta	5984_irnt	ECG, load	cardiovascular_anthro	myocardial
TCF7L2	114710009	rs6585200	0.02106795	0.0324153	-0.339368	-0.0324153	Artery_Aorta	5984_irnt	ECG, load	cardiovascular_anthro	myocardial
NDRG2	21484922	rs2075486	0.07323278	-0.0772304	-0.218168	0.0772304	Artery_Aorta	5984_irnt	ECG, load	cardiovascular_anthro	myocardial
TMEM88	7758383	rs116861398	0.6008553	0.0259536	0.29808	0.0259536	Artery_Aorta	5984_irnt	ECG, load	cardiovascular_anthro	myocardial
FZD5	208627310	rs6727834	0.8128756	0.00507756	-0.404021	-0.00507756	Artery_Coronary	5984_irnt	ECG, load	cardiovascular_anthro	myocardial
TCF7L2	114710009	rs11196476	0.9806428	-0.000517537	-0.280813	0.000517537	Artery_Coronary	5984_irnt	ECG, load	cardiovascular_anthro	myocardial
NDRG2	21484922	rs11844152	0.0665129	0.0676087	0.147221	0.0676087	Artery_Coronary	5984_irnt	ECG, load	cardiovascular_anthro	myocardial
TMEM88	7758383	rs11571363	0.6963822	0.0145078	0.435992	0.0145078	Artery_Coronary	5984_irnt	ECG, load	cardiovascular_anthro	myocardial
FZD5	208627310	rs78926122	0.1452989	0.0360136	0.992261	0.0360136	Artery_Tibial	5984_irnt	ECG, load	cardiovascular_anthro	myocardial
TCF7L2	114710009	rs142302607	0.147548	-0.0658624	0.58166	-0.0658624	Artery_Tibial	5984_irnt	ECG, load	cardiovascular_anthro	myocardial
NDRG2	21484922	rs58075381	0.7052092	0.0401415	0.103939	0.0401415	Artery_Tibial	5984_irnt	ECG, load	cardiovascular_anthro	myocardial
TMEM88	7758383	rs9905796	0.4815717	-0.0472248	-0.246197	0.0472248	Artery_Tibial	5984_irnt	ECG, load	cardiovascular_anthro	myocardial
FZD5	208627310	rs78926122	0.171385	0.0403307	0.886048	0.0403307	Heart_Atrial_Appendage	5984_irnt	ECG, load	cardiovascular_anthro	myocardial
TCF7L2	114710009	rs1815240	0.3113692	-0.0393693	-0.146646	0.0393693	Heart_Atrial_Appendage	5984_irnt	ECG, load	cardiovascular_anthro	myocardial
NDRG2	21484922	rs12887598	0.1402258	-0.0866982	0.165662	-0.0866982	Heart_Atrial_Appendage	5984_irnt	ECG, load	cardiovascular_anthro	myocardial
TMEM88	7758383	rs189524376	0.7994799	0.00960648	0.327762	0.00960648	Heart_Atrial_Appendage	5984_irnt	ECG, load	cardiovascular_anthro	myocardial
FZD5	208627310	rs115428805	0.725362	-0.0104263	0.423015	-0.0104263	Heart_Left_Ventricle	5984_irnt	ECG, load	cardiovascular_anthro	myocardial
TCF7L2	114710009	rs10885350	0.9091494	0.00433653	-0.166353	-0.00433653	Heart_Left_Ventricle	5984_irnt	ECG, load	cardiovascular_anthro	myocardial
NDRG2	21484922	rs10133256	0.8156111	-0.0166056	0.260273	-0.0166056	Heart_Left_Ventricle	5984_irnt	ECG, load	cardiovascular_anthro	myocardial
TMEM88	7758383	rs55911533	0.897952	0.00573502	0.110614	0.00573502	Heart_Left_Ventricle	5984_irnt	ECG, load	cardiovascular_anthro	myocardial
FZD5	208627310	rs17458266	0.8163301	0.00704479	0.229828	0.00704479	Artery_Aorta	6032_irnt	Maximum workload during fitness test	cardiovascular_anthro	myocardial
TCF7L2	114710009	rs6585200	0.01351773	0.0356248	-0.339368	-0.0356248	Artery_Aorta	6032_irnt	Maximum workload during fitness test	cardiovascular_anthro	myocardial
NDRG2	21484922	rs2075486	0.04289861	-0.0919933	-0.218168	0.0919933	Artery_Aorta	6032_irnt	Maximum workload during fitness test	cardiovascular_anthro	myocardial
TMEM88	7758383	rs116861398	0.4060967	0.0429207	0.29808	0.0429207	Artery_Aorta	6032_irnt	Maximum workload during fitness test	cardiovascular_anthro	myocardial
FZD5	208627310	rs6727834	0.6191198	0.0109521	-0.404021	-0.0109521	Artery_Coronary	6032_irnt	Maximum workload during fitness test	cardiovascular_anthro	myocardial
TCF7L2	114710009	rs11196476	0.8588622	-0.00387714	-0.280813	0.00387714	Artery_Coronary	6032_irnt	Maximum workload during fitness test	cardiovascular_anthro	myocardial
NDRG2	21484922	rs11844152	0.2254036	0.0426787	0.147221	0.0426787	Artery_Coronary	6032_irnt	Maximum workload during fitness test	cardiovascular_anthro	myocardial
TMEM88	7758383	rs11571363	0.7473529	-0.0121914	0.435992	-0.0121914	Artery_Coronary	6032_irnt	Maximum workload during fitness test	cardiovascular_anthro	myocardial
FZD5	208627310	rs78926122	0.1504639	0.0362585	0.992261	0.0362585	Artery_Tibial	6032_irnt	Maximum workload during fitness test	cardiovascular_anthro	myocardial
TCF7L2	114710009	rs142302607	0.296291	-0.0467074	0.58166	-0.0467074	Artery_Tibial	6032_irnt	Maximum workload during fitness test	cardiovascular_anthro	myocardial
NDRG2	21484922	rs58075381	0.6640542	0.0471709	0.103939	0.0471709	Artery_Tibial	6032_irnt	Maximum workload during fitness test	cardiovascular_anthro	myocardial
TMEM88	7758383	rs9905796	0.3209111	-0.069537	-0.246197	0.069537	Artery_Tibial	6032_irnt	Maximum workload during fitness test	cardiovascular_anthro	myocardial
FZD5	208627310	rs78926122	0.1762303	0.0406049	0.886048	0.0406049	Heart_Atrial_Appendage	6032_irnt	Maximum workload during fitness test	cardiovascular_anthro	myocardial
TCF7L2	114710009	rs1815240	0.2878043	-0.0424552	-0.146646	0.0424552	Heart_Atrial_Appendage	6032_irnt	Maximum workload during fitness test	cardiovascular_anthro	myocardial
NDRG2	21484922	rs12887598	0.1099341	-0.0977098	0.165662	-0.0977098	Heart_Atrial_Appendage	6032_irnt	Maximum workload during fitness test	cardiovascular_anthro	myocardial
TMEM88	7758383	rs189524376	0.9932988	0.000323158	0.327762	0.000323158	Heart_Atrial_Appendage	6032_irnt	Maximum workload during fitness test	cardiovascular_anthro	myocardial
FZD5	208627310	rs115428805	0.5782903	-0.0169672	0.423015	-0.0169672	Heart_Left_Ventricle	6032_irnt	Maximum workload during fitness test	cardiovascular_anthro	myocardial
TCF7L2	114710009	rs10885350	0.8284004	0.00841926	-0.166353	-0.00841926	Heart_Left_Ventricle	6032_irnt	Maximum workload during fitness test	cardiovascular_anthro	myocardial
NDRG2	21484922	rs10133256	0.5023526	-0.0495372	0.260273	-0.0495372	Heart_Left_Ventricle	6032_irnt	Maximum workload during fitness test	cardiovascular_anthro	myocardial
TMEM88	7758383	rs55911533	0.8237763	0.0101841	0.110614	0.0101841	Heart_Left_Ventricle	6032_irnt	Maximum workload during fitness test	cardiovascular_anthro	myocardial
FZD5	208627310	rs17458266	0.8460222	-0.00745588	0.229828	-0.00745588	Artery_Aorta	6033_irnt	Maximum heart rate during fitness test	cardiovascular_anthro	myocardial
TCF7L2	114710009	rs6585200	0.4527201	-0.013209	-0.339368	0.013209	Artery_Aorta	6033_irnt	Maximum heart rate during fitness test	cardiovascular_anthro	myocardial
NDRG2	21484922	rs2075486	0.0742255	-0.0994261	-0.218168	0.0994261	Artery_Aorta	6033_irnt	Maximum heart rate during fitness test	cardiovascular_anthro	myocardial
TMEM88	7758383	rs116861398	0.7627713	-0.0191895	0.29808	-0.0191895	Artery_Aorta	6033_irnt	Maximum heart rate during fitness test	cardiovascular_anthro	myocardial
FZD5	208627310	rs6727834	0.02721708	0.0733761	-0.404021	-0.0733761	Artery_Coronary	6033_irnt	Maximum heart rate during fitness test	cardiovascular_anthro	myocardial
TCF7L2	114710009	rs11196476	0.1330655	0.0454423	-0.280813	-0.0454423	Artery_Coronary	6033_irnt	Maximum heart rate during fitness test	cardiovascular_anthro	myocardial
NDRG2	21484922	rs11844152	0.01053205	0.139519	0.147221	0.139519	Artery_Coronary	6033_irnt	Maximum heart rate during fitness test	cardiovascular_anthro	myocardial
TMEM88	7758383	rs11571363	0.05098944	-0.116976	0.435992	-0.116976	Artery_Coronary	6033_irnt	Maximum heart rate during fitness test	cardiovascular_anthro	myocardial
FZD5	208627310	rs78926122	0.3271362	0.031042	0.992261	0.031042	Artery_Tibial	6033_irnt	Maximum heart rate during fitness test	cardiovascular_anthro	myocardial
TCF7L2	114710009	rs142302607	0.7841351	-0.0149701	0.58166	-0.0149701	Artery_Tibial	6033_irnt	Maximum heart rate during fitness test	cardiovascular_anthro	myocardial
NDRG2	21484922	rs58075381	0.1509889	-0.214383	0.103939	-0.214383	Artery_Tibial	6033_irnt	Maximum heart rate during fitness test	cardiovascular_anthro	myocardial
TMEM88	7758383	rs9905796	0.3612638	0.0804396	-0.246197	-0.0804396	Artery_Tibial	6033_irnt	Maximum heart rate during fitness test	cardiovascular_anthro	myocardial
FZD5	208627310	rs78926122	0.3413392	0.0347631	0.886048	0.0347631	Heart_Atrial_Appendage	6033_irnt	Maximum heart rate during fitness test	cardiovascular_anthro	myocardial
TCF7L2	114710009	rs1815240	0.4810451	-0.034447	-0.146646	0.034447	Heart_Atrial_Appendage	6033_irnt	Maximum heart rate during fitness test	cardiovascular_anthro	myocardial
NDRG2	21484922	rs12887598	0.1573157	-0.106636	0.165662	-0.106636	Heart_Atrial_Appendage	6033_irnt	Maximum heart rate during fitness test	cardiovascular_anthro	myocardial
TMEM88	7758383	rs189524376	0.7641694	0.0146934	0.327762	0.0146934	Heart_Atrial_Appendage	6033_irnt	Maximum heart rate during fitness test	cardiovascular_anthro	myocardial
FZD5	208627310	rs115428805	0.8982458	-0.00488335	0.423015	-0.00488335	Heart_Left_Ventricle	6033_irnt	Maximum heart rate during fitness test	cardiovascular_anthro	myocardial
TCF7L2	114710009	rs10885350	0.07040435	-0.0997878	-0.166353	0.0997878	Heart_Left_Ventricle	6033_irnt	Maximum heart rate during fitness test	cardiovascular_anthro	myocardial
NDRG2	21484922	rs10133256	0.09333743	-0.173902	0.260273	-0.173902	Heart_Left_Ventricle	6033_irnt	Maximum heart rate during fitness test	cardiovascular_anthro	myocardial
TMEM88	7758383	rs55911533	0.7037355	-0.0221216	0.110614	-0.0221216	Heart_Left_Ventricle	6033_irnt	Maximum heart rate during fitness test	cardiovascular_anthro	myocardial
FZD5	208627310	rs17458266	0.7568169	-0.000699332	0.229828	-0.000699332	Artery_Aorta	6150_1	Vascular/heart problems diagnosed by doctor: Heart attack	cardiovascular_anthro	anthropometric
TCF7L2	114710009	rs6585200	0.2813541	-0.00112053	-0.339368	0.00112053	Artery_Aorta	6150_1	Vascular/heart problems diagnosed by doctor: Heart attack	cardiovascular_anthro	anthropometric
NDRG2	21484922	rs2075486	0.4362778	-0.00238513	-0.218168	0.00238513	Artery_Aorta	6150_1	Vascular/heart problems diagnosed by doctor: Heart attack	cardiovascular_anthro	anthropometric
TMEM88	7758383	rs116861398	0.1127184	-0.00698474	0.29808	-0.00698474	Artery_Aorta	6150_1	Vascular/heart problems diagnosed by doctor: Heart attack	cardiovascular_anthro	anthropometric
FZD5	208627310	rs6727834	0.543325	-0.00100963	-0.404021	0.00100963	Artery_Coronary	6150_1	Vascular/heart problems diagnosed by doctor: Heart attack	cardiovascular_anthro	anthropometric
TCF7L2	114710009	rs11196476	0.3267554	0.00164849	-0.280813	-0.00164849	Artery_Coronary	6150_1	Vascular/heart problems diagnosed by doctor: Heart attack	cardiovascular_anthro	anthropometric
NDRG2	21484922	rs11844152	0.1132907	-0.00430612	0.147221	-0.00430612	Artery_Coronary	6150_1	Vascular/heart problems diagnosed by doctor: Heart attack	cardiovascular_anthro	anthropometric
TMEM88	7758383	rs11571363	0.8096261	0.000676207	0.435992	0.000676207	Artery_Coronary	6150_1	Vascular/heart problems diagnosed by doctor: Heart attack	cardiovascular_anthro	anthropometric
FZD5	208627310	rs78926122	0.4476763	0.00141099	0.992261	0.00141099	Artery_Tibial	6150_1	Vascular/heart problems diagnosed by doctor: Heart attack	cardiovascular_anthro	anthropometric
TCF7L2	114710009	rs142302607	0.6381373	-0.00150201	0.58166	-0.00150201	Artery_Tibial	6150_1	Vascular/heart problems diagnosed by doctor: Heart attack	cardiovascular_anthro	anthropometric
NDRG2	21484922	rs58075381	0.3788797	-0.00739261	0.103939	-0.00739261	Artery_Tibial	6150_1	Vascular/heart problems diagnosed by doctor: Heart attack	cardiovascular_anthro	anthropometric
TMEM88	7758383	rs9905796	0.5517821	-0.00301063	-0.246197	0.00301063	Artery_Tibial	6150_1	Vascular/heart problems diagnosed by doctor: Heart attack	cardiovascular_anthro	anthropometric
FZD5	208627310	rs78926122	0.4557512	0.00158013	0.886048	0.00158013	Heart_Atrial_Appendage	6150_1	Vascular/heart problems diagnosed by doctor: Heart attack	cardiovascular_anthro	anthropometric
TCF7L2	114710009	rs1815240	0.3898956	0.0025161	-0.146646	-0.0025161	Heart_Atrial_Appendage	6150_1	Vascular/heart problems diagnosed by doctor: Heart attack	cardiovascular_anthro	anthropometric
NDRG2	21484922	rs12887598	0.3959916	-0.00355375	0.165662	-0.00355375	Heart_Atrial_Appendage	6150_1	Vascular/heart problems diagnosed by doctor: Heart attack	cardiovascular_anthro	anthropometric
TMEM88	7758383	rs189524376	0.9145324	-0.000311021	0.327762	-0.000311021	Heart_Atrial_Appendage	6150_1	Vascular/heart problems diagnosed by doctor: Heart attack	cardiovascular_anthro	anthropometric
FZD5	208627310	rs115428805	0.8918722	0.000299439	0.423015	0.000299439	Heart_Left_Ventricle	6150_1	Vascular/heart problems diagnosed by doctor: Heart attack	cardiovascular_anthro	anthropometric
TCF7L2	114710009	rs10885350	0.5125918	0.00192266	-0.166353	-0.00192266	Heart_Left_Ventricle	6150_1	Vascular/heart problems diagnosed by doctor: Heart attack	cardiovascular_anthro	anthropometric
NDRG2	21484922	rs10133256	0.1513385	0.00844256	0.260273	0.00844256	Heart_Left_Ventricle	6150_1	Vascular/heart problems diagnosed by doctor: Heart attack	cardiovascular_anthro	anthropometric
TMEM88	7758383	rs55911533	0.6374411	0.00161927	0.110614	0.00161927	Heart_Left_Ventricle	6150_1	Vascular/heart problems diagnosed by doctor: Heart attack	cardiovascular_anthro	anthropometric
FZD5	208627310	rs17458266	0.2408978	0.00824712	0.229828	0.00824712	Artery_Aorta	6150_100	Vascular/heart problems diagnosed by doctor: None of the above	cardiovascular_anthro	anthropometric
TCF7L2	114710009	rs6585200	0.5535058	0.00182235	-0.339368	-0.00182235	Artery_Aorta	6150_100	Vascular/heart problems diagnosed by doctor: None of the above	cardiovascular_anthro	anthropometric
NDRG2	21484922	rs2075486	0.1073826	0.0156029	-0.218168	-0.0156029	Artery_Aorta	6150_100	Vascular/heart problems diagnosed by doctor: None of the above	cardiovascular_anthro	anthropometric
TMEM88	7758383	rs116861398	0.220454	0.015146	0.29808	0.015146	Artery_Aorta	6150_100	Vascular/heart problems diagnosed by doctor: None of the above	cardiovascular_anthro	anthropometric
FZD5	208627310	rs6727834	0.8483287	0.000934496	-0.404021	-0.000934496	Artery_Coronary	6150_100	Vascular/heart problems diagnosed by doctor: None of the above	cardiovascular_anthro	anthropometric
TCF7L2	114710009	rs11196476	0.4916326	0.00337077	-0.280813	-0.00337077	Artery_Coronary	6150_100	Vascular/heart problems diagnosed by doctor: None of the above	cardiovascular_anthro	anthropometric
NDRG2	21484922	rs11844152	0.3926341	-0.00651574	0.147221	-0.00651574	Artery_Coronary	6150_100	Vascular/heart problems diagnosed by doctor: None of the above	cardiovascular_anthro	anthropometric
TMEM88	7758383	rs11571363	0.6114487	0.00428061	0.435992	0.00428061	Artery_Coronary	6150_100	Vascular/heart problems diagnosed by doctor: None of the above	cardiovascular_anthro	anthropometric
FZD5	208627310	rs78926122	0.6535674	0.0024725	0.992261	0.0024725	Artery_Tibial	6150_100	Vascular/heart problems diagnosed by doctor: None of the above	cardiovascular_anthro	anthropometric
TCF7L2	114710009	rs142302607	0.7609521	-0.00287574	0.58166	-0.00287574	Artery_Tibial	6150_100	Vascular/heart problems diagnosed by doctor: None of the above	cardiovascular_anthro	anthropometric
NDRG2	21484922	rs58075381	0.3961909	-0.0211403	0.103939	-0.0211403	Artery_Tibial	6150_100	Vascular/heart problems diagnosed by doctor: None of the above	cardiovascular_anthro	anthropometric
TMEM88	7758383	rs9905796	0.4160949	0.0123945	-0.246197	-0.0123945	Artery_Tibial	6150_100	Vascular/heart problems diagnosed by doctor: None of the above	cardiovascular_anthro	anthropometric
FZD5	208627310	rs78926122	0.6556051	0.00276889	0.886048	0.00276889	Heart_Atrial_Appendage	6150_100	Vascular/heart problems diagnosed by doctor: None of the above	cardiovascular_anthro	anthropometric
TCF7L2	114710009	rs1815240	0.3400205	-0.00837711	-0.146646	0.00837711	Heart_Atrial_Appendage	6150_100	Vascular/heart problems diagnosed by doctor: None of the above	cardiovascular_anthro	anthropometric
NDRG2	21484922	rs12887598	0.482715	0.00865564	0.165662	0.00865564	Heart_Atrial_Appendage	6150_100	Vascular/heart problems diagnosed by doctor: None of the above	cardiovascular_anthro	anthropometric
TMEM88	7758383	rs189524376	0.05231642	0.0219801	0.327762	0.0219801	Heart_Atrial_Appendage	6150_100	Vascular/heart problems diagnosed by doctor: None of the above	cardiovascular_anthro	anthropometric
FZD5	208627310	rs115428805	0.1592848	-0.0100649	0.423015	-0.0100649	Heart_Left_Ventricle	6150_100	Vascular/heart problems diagnosed by doctor: None of the above	cardiovascular_anthro	anthropometric
TCF7L2	114710009	rs10885350	0.2745709	-0.00978287	-0.166353	0.00978287	Heart_Left_Ventricle	6150_100	Vascular/heart problems diagnosed by doctor: None of the above	cardiovascular_anthro	anthropometric
NDRG2	21484922	rs10133256	0.7428563	0.00529317	0.260273	0.00529317	Heart_Left_Ventricle	6150_100	Vascular/heart problems diagnosed by doctor: None of the above	cardiovascular_anthro	anthropometric
TMEM88	7758383	rs55911533	0.05713646	0.0234744	0.110614	0.0234744	Heart_Left_Ventricle	6150_100	Vascular/heart problems diagnosed by doctor: None of the above	cardiovascular_anthro	anthropometric
FZD5	208627310	rs17458266	0.223197	-0.00337276	0.229828	-0.00337276	Artery_Aorta	6150_2	Vascular/heart problems diagnosed by doctor: Angina	cardiovascular_anthro	anthropometric
TCF7L2	114710009	rs6585200	0.08806525	-0.00209247	-0.339368	0.00209247	Artery_Aorta	6150_2	Vascular/heart problems diagnosed by doctor: Angina	cardiovascular_anthro	anthropometric
NDRG2	21484922	rs2075486	0.3266467	-0.0035403	-0.218168	0.0035403	Artery_Aorta	6150_2	Vascular/heart problems diagnosed by doctor: Angina	cardiovascular_anthro	anthropometric
TMEM88	7758383	rs116861398	0.9636904	-0.000204837	0.29808	-0.000204837	Artery_Aorta	6150_2	Vascular/heart problems diagnosed by doctor: Angina	cardiovascular_anthro	anthropometric
FZD5	208627310	rs6727834	0.8477023	0.000367969	-0.404021	-0.000367969	Artery_Coronary	6150_2	Vascular/heart problems diagnosed by doctor: Angina	cardiovascular_anthro	anthropometric
TCF7L2	114710009	rs11196476	0.7047051	0.000719233	-0.280813	-0.000719233	Artery_Coronary	6150_2	Vascular/heart problems diagnosed by doctor: Angina	cardiovascular_anthro	anthropometric
NDRG2	21484922	rs11844152	0.6376705	-0.00138574	0.147221	-0.00138574	Artery_Coronary	6150_2	Vascular/heart problems diagnosed by doctor: Angina	cardiovascular_anthro	anthropometric
TMEM88	7758383	rs11571363	0.5028195	0.00223514	0.435992	0.00223514	Artery_Coronary	6150_2	Vascular/heart problems diagnosed by doctor: Angina	cardiovascular_anthro	anthropometric
FZD5	208627310	rs78926122	0.78441	0.000590428	0.992261	0.000590428	Artery_Tibial	6150_2	Vascular/heart problems diagnosed by doctor: Angina	cardiovascular_anthro	anthropometric
TCF7L2	114710009	rs142302607	0.4612927	0.00277329	0.58166	0.00277329	Artery_Tibial	6150_2	Vascular/heart problems diagnosed by doctor: Angina	cardiovascular_anthro	anthropometric
NDRG2	21484922	rs58075381	0.3172621	0.00988888	0.103939	0.00988888	Artery_Tibial	6150_2	Vascular/heart problems diagnosed by doctor: Angina	cardiovascular_anthro	anthropometric
TMEM88	7758383	rs9905796	0.2761025	-0.00666483	-0.246197	0.00666483	Artery_Tibial	6150_2	Vascular/heart problems diagnosed by doctor: Angina	cardiovascular_anthro	anthropometric
FZD5	208627310	rs78926122	0.7849044	0.000661205	0.886048	0.000661205	Heart_Atrial_Appendage	6150_2	Vascular/heart problems diagnosed by doctor: Angina	cardiovascular_anthro	anthropometric
TCF7L2	114710009	rs1815240	0.4396139	0.00261651	-0.146646	-0.00261651	Heart_Atrial_Appendage	6150_2	Vascular/heart problems diagnosed by doctor: Angina	cardiovascular_anthro	anthropometric
NDRG2	21484922	rs12887598	0.1446199	-0.00757223	0.165662	-0.00757223	Heart_Atrial_Appendage	6150_2	Vascular/heart problems diagnosed by doctor: Angina	cardiovascular_anthro	anthropometric
TMEM88	7758383	rs189524376	0.3165545	-0.00358904	0.327762	-0.00358904	Heart_Atrial_Appendage	6150_2	Vascular/heart problems diagnosed by doctor: Angina	cardiovascular_anthro	anthropometric
FZD5	208627310	rs115428805	0.09689616	0.00484271	0.423015	0.00484271	Heart_Left_Ventricle	6150_2	Vascular/heart problems diagnosed by doctor: Angina	cardiovascular_anthro	anthropometric
TCF7L2	114710009	rs10885350	0.8331377	0.000712244	-0.166353	-0.000712244	Heart_Left_Ventricle	6150_2	Vascular/heart problems diagnosed by doctor: Angina	cardiovascular_anthro	anthropometric
NDRG2	21484922	rs10133256	0.9849484	-0.000118866	0.260273	-0.000118866	Heart_Left_Ventricle	6150_2	Vascular/heart problems diagnosed by doctor: Angina	cardiovascular_anthro	anthropometric
TMEM88	7758383	rs55911533	0.5756432	0.00225143	0.110614	0.00225143	Heart_Left_Ventricle	6150_2	Vascular/heart problems diagnosed by doctor: Angina	cardiovascular_anthro	anthropometric
FZD5	208627310	rs17458266	0.4190943	-0.00177881	0.229828	-0.00177881	Artery_Aorta	6152_5	Blood clot, DVT, bronchitis, emphysema, asthma, rhinitis, eczema, allergy diagnosed by doctor: Blood clot in the leg (DVT)	cardiovascular_anthro	vascular
TCF7L2	114710009	rs6585200	0.1867647	0.00131757	-0.339368	-0.00131757	Artery_Aorta	6152_5	Blood clot, DVT, bronchitis, emphysema, asthma, rhinitis, eczema, allergy diagnosed by doctor: Blood clot in the leg (DVT)	cardiovascular_anthro	vascular
NDRG2	21484922	rs2075486	0.1783326	0.00408853	-0.218168	-0.00408853	Artery_Aorta	6152_5	Blood clot, DVT, bronchitis, emphysema, asthma, rhinitis, eczema, allergy diagnosed by doctor: Blood clot in the leg (DVT)	cardiovascular_anthro	vascular
TMEM88	7758383	rs116861398	0.4846391	0.00263757	0.29808	0.00263757	Artery_Aorta	6152_5	Blood clot, DVT, bronchitis, emphysema, asthma, rhinitis, eczema, allergy diagnosed by doctor: Blood clot in the leg (DVT)	cardiovascular_anthro	vascular
FZD5	208627310	rs6727834	0.7335737	-0.000536014	-0.404021	0.000536014	Artery_Coronary	6152_5	Blood clot, DVT, bronchitis, emphysema, asthma, rhinitis, eczema, allergy diagnosed by doctor: Blood clot in the leg (DVT)	cardiovascular_anthro	vascular
TCF7L2	114710009	rs11196476	0.3061556	-0.00164975	-0.280813	0.00164975	Artery_Coronary	6152_5	Blood clot, DVT, bronchitis, emphysema, asthma, rhinitis, eczema, allergy diagnosed by doctor: Blood clot in the leg (DVT)	cardiovascular_anthro	vascular
NDRG2	21484922	rs11844152	0.04679344	-0.00545132	0.147221	-0.00545132	Artery_Coronary	6152_5	Blood clot, DVT, bronchitis, emphysema, asthma, rhinitis, eczema, allergy diagnosed by doctor: Blood clot in the leg (DVT)	cardiovascular_anthro	vascular
TMEM88	7758383	rs11571363	0.4123686	0.00226766	0.435992	0.00226766	Artery_Coronary	6152_5	Blood clot, DVT, bronchitis, emphysema, asthma, rhinitis, eczema, allergy diagnosed by doctor: Blood clot in the leg (DVT)	cardiovascular_anthro	vascular
FZD5	208627310	rs78926122	0.4525482	-0.00133455	0.992261	-0.00133455	Artery_Tibial	6152_5	Blood clot, DVT, bronchitis, emphysema, asthma, rhinitis, eczema, allergy diagnosed by doctor: Blood clot in the leg (DVT)	cardiovascular_anthro	vascular
TCF7L2	114710009	rs142302607	0.5613335	0.00177984	0.58166	0.00177984	Artery_Tibial	6152_5	Blood clot, DVT, bronchitis, emphysema, asthma, rhinitis, eczema, allergy diagnosed by doctor: Blood clot in the leg (DVT)	cardiovascular_anthro	vascular
NDRG2	21484922	rs58075381	0.1051818	-0.0141655	0.103939	-0.0141655	Artery_Tibial	6152_5	Blood clot, DVT, bronchitis, emphysema, asthma, rhinitis, eczema, allergy diagnosed by doctor: Blood clot in the leg (DVT)	cardiovascular_anthro	vascular
TMEM88	7758383	rs9905796	0.3008945	-0.00516286	-0.246197	0.00516286	Artery_Tibial	6152_5	Blood clot, DVT, bronchitis, emphysema, asthma, rhinitis, eczema, allergy diagnosed by doctor: Blood clot in the leg (DVT)	cardiovascular_anthro	vascular
FZD5	208627310	rs78926122	0.4604176	-0.00149452	0.886048	-0.00149452	Heart_Atrial_Appendage	6152_5	Blood clot, DVT, bronchitis, emphysema, asthma, rhinitis, eczema, allergy diagnosed by doctor: Blood clot in the leg (DVT)	cardiovascular_anthro	vascular
TCF7L2	114710009	rs1815240	0.3954765	0.00237431	-0.146646	-0.00237431	Heart_Atrial_Appendage	6152_5	Blood clot, DVT, bronchitis, emphysema, asthma, rhinitis, eczema, allergy diagnosed by doctor: Blood clot in the leg (DVT)	cardiovascular_anthro	vascular
NDRG2	21484922	rs12887598	0.2440953	0.0047888	0.165662	0.0047888	Heart_Atrial_Appendage	6152_5	Blood clot, DVT, bronchitis, emphysema, asthma, rhinitis, eczema, allergy diagnosed by doctor: Blood clot in the leg (DVT)	cardiovascular_anthro	vascular
TMEM88	7758383	rs189524376	0.2484668	-0.00346474	0.327762	-0.00346474	Heart_Atrial_Appendage	6152_5	Blood clot, DVT, bronchitis, emphysema, asthma, rhinitis, eczema, allergy diagnosed by doctor: Blood clot in the leg (DVT)	cardiovascular_anthro	vascular
FZD5	208627310	rs115428805	0.7331074	0.000720733	0.423015	0.000720733	Heart_Left_Ventricle	6152_5	Blood clot, DVT, bronchitis, emphysema, asthma, rhinitis, eczema, allergy diagnosed by doctor: Blood clot in the leg (DVT)	cardiovascular_anthro	vascular
TCF7L2	114710009	rs10885350	0.6841491	-0.00113193	-0.166353	0.00113193	Heart_Left_Ventricle	6152_5	Blood clot, DVT, bronchitis, emphysema, asthma, rhinitis, eczema, allergy diagnosed by doctor: Blood clot in the leg (DVT)	cardiovascular_anthro	vascular
NDRG2	21484922	rs10133256	0.1080427	0.00926177	0.260273	0.00926177	Heart_Left_Ventricle	6152_5	Blood clot, DVT, bronchitis, emphysema, asthma, rhinitis, eczema, allergy diagnosed by doctor: Blood clot in the leg (DVT)	cardiovascular_anthro	vascular
TMEM88	7758383	rs55911533	0.03272855	-0.00906965	0.110614	-0.00906965	Heart_Left_Ventricle	6152_5	Blood clot, DVT, bronchitis, emphysema, asthma, rhinitis, eczema, allergy diagnosed by doctor: Blood clot in the leg (DVT)	cardiovascular_anthro	vascular
FZD5	208627310	rs17458266	0.949773	-0.00304366	0.229828	-0.00304366	Artery_Aorta	93_irnt	Systolic blood pressure, manual reading	cardiovascular_anthro	anthropometric
TCF7L2	114710009	rs6585200	0.7727006	-0.00638292	-0.339368	0.00638292	Artery_Aorta	93_irnt	Systolic blood pressure, manual reading	cardiovascular_anthro	anthropometric
NDRG2	21484922	rs2075486	0.7486788	-0.0205863	-0.218168	0.0205863	Artery_Aorta	93_irnt	Systolic blood pressure, manual reading	cardiovascular_anthro	anthropometric
TMEM88	7758383	rs116861398	0.528159	-0.0584749	0.29808	-0.0584749	Artery_Aorta	93_irnt	Systolic blood pressure, manual reading	cardiovascular_anthro	anthropometric
FZD5	208627310	rs6727834	0.7609733	0.0109293	-0.404021	-0.0109293	Artery_Coronary	93_irnt	Systolic blood pressure, manual reading	cardiovascular_anthro	anthropometric
TCF7L2	114710009	rs11196476	0.7335107	-0.011837	-0.280813	0.011837	Artery_Coronary	93_irnt	Systolic blood pressure, manual reading	cardiovascular_anthro	anthropometric
NDRG2	21484922	rs11844152	0.9500001	0.00336599	0.147221	0.00336599	Artery_Coronary	93_irnt	Systolic blood pressure, manual reading	cardiovascular_anthro	anthropometric
TMEM88	7758383	rs11571363	0.8724619	-0.00953497	0.435992	-0.00953497	Artery_Coronary	93_irnt	Systolic blood pressure, manual reading	cardiovascular_anthro	anthropometric
FZD5	208627310	rs78926122	0.2987443	-0.0423808	0.992261	-0.0423808	Artery_Tibial	93_irnt	Systolic blood pressure, manual reading	cardiovascular_anthro	anthropometric
TCF7L2	114710009	rs142302607	0.4265177	0.0550426	0.58166	0.0550426	Artery_Tibial	93_irnt	Systolic blood pressure, manual reading	cardiovascular_anthro	anthropometric
NDRG2	21484922	rs58075381	0.3082675	-0.188147	0.103939	-0.188147	Artery_Tibial	93_irnt	Systolic blood pressure, manual reading	cardiovascular_anthro	anthropometric
TMEM88	7758383	rs9905796	0.5936542	-0.0587196	-0.246197	0.0587196	Artery_Tibial	93_irnt	Systolic blood pressure, manual reading	cardiovascular_anthro	anthropometric
FZD5	208627310	rs78926122	0.31467	-0.0474611	0.886048	-0.0474611	Heart_Atrial_Appendage	93_irnt	Systolic blood pressure, manual reading	cardiovascular_anthro	anthropometric
TCF7L2	114710009	rs1815240	0.2190628	-0.0799163	-0.146646	0.0799163	Heart_Atrial_Appendage	93_irnt	Systolic blood pressure, manual reading	cardiovascular_anthro	anthropometric
NDRG2	21484922	rs12887598	0.9839309	-0.00175585	0.165662	-0.00175585	Heart_Atrial_Appendage	93_irnt	Systolic blood pressure, manual reading	cardiovascular_anthro	anthropometric
TMEM88	7758383	rs189524376	0.2042548	-0.0860881	0.327762	-0.0860881	Heart_Atrial_Appendage	93_irnt	Systolic blood pressure, manual reading	cardiovascular_anthro	anthropometric
FZD5	208627310	rs115428805	0.9356718	0.00375145	0.423015	0.00375145	Heart_Left_Ventricle	93_irnt	Systolic blood pressure, manual reading	cardiovascular_anthro	anthropometric
TCF7L2	114710009	rs10885350	0.6202936	0.0305437	-0.166353	-0.0305437	Heart_Left_Ventricle	93_irnt	Systolic blood pressure, manual reading	cardiovascular_anthro	anthropometric
NDRG2	21484922	rs10133256	0.9349404	-0.00928813	0.260273	-0.00928813	Heart_Left_Ventricle	93_irnt	Systolic blood pressure, manual reading	cardiovascular_anthro	anthropometric
TMEM88	7758383	rs55911533	0.7203378	-0.0262535	0.110614	-0.0262535	Heart_Left_Ventricle	93_irnt	Systolic blood pressure, manual reading	cardiovascular_anthro	anthropometric
FZD5	208627310	rs17458266	0.641465	-0.0238622	0.229828	-0.0238622	Artery_Aorta	94_irnt	Diastolic blood pressure, manual reading	cardiovascular_anthro	vascular
TCF7L2	114710009	rs6585200	0.04990358	0.0467775	-0.339368	-0.0467775	Artery_Aorta	94_irnt	Diastolic blood pressure, manual reading	cardiovascular_anthro	vascular
NDRG2	21484922	rs2075486	0.7395785	-0.0224914	-0.218168	0.0224914	Artery_Aorta	94_irnt	Diastolic blood pressure, manual reading	cardiovascular_anthro	vascular
TMEM88	7758383	rs116861398	0.751171	-0.0305142	0.29808	-0.0305142	Artery_Aorta	94_irnt	Diastolic blood pressure, manual reading	cardiovascular_anthro	vascular
FZD5	208627310	rs6727834	0.9560127	0.00208042	-0.404021	-0.00208042	Artery_Coronary	94_irnt	Diastolic blood pressure, manual reading	cardiovascular_anthro	vascular
TCF7L2	114710009	rs11196476	0.6156914	0.0184682	-0.280813	-0.0184682	Artery_Coronary	94_irnt	Diastolic blood pressure, manual reading	cardiovascular_anthro	vascular
NDRG2	21484922	rs11844152	0.4682909	0.0416392	0.147221	0.0416392	Artery_Coronary	94_irnt	Diastolic blood pressure, manual reading	cardiovascular_anthro	vascular
TMEM88	7758383	rs11571363	0.5747391	-0.0355853	0.435992	-0.0355853	Artery_Coronary	94_irnt	Diastolic blood pressure, manual reading	cardiovascular_anthro	vascular
FZD5	208627310	rs78926122	0.7370323	-0.0143156	0.992261	-0.0143156	Artery_Tibial	94_irnt	Diastolic blood pressure, manual reading	cardiovascular_anthro	vascular
TCF7L2	114710009	rs142302607	0.750337	0.0227671	0.58166	0.0227671	Artery_Tibial	94_irnt	Diastolic blood pressure, manual reading	cardiovascular_anthro	vascular
NDRG2	21484922	rs58075381	0.599756	-0.0988031	0.103939	-0.0988031	Artery_Tibial	94_irnt	Diastolic blood pressure, manual reading	cardiovascular_anthro	vascular
TMEM88	7758383	rs9905796	0.9543953	0.00654797	-0.246197	-0.00654797	Artery_Tibial	94_irnt	Diastolic blood pressure, manual reading	cardiovascular_anthro	vascular
FZD5	208627310	rs78926122	0.7379277	-0.0160316	0.886048	-0.0160316	Heart_Atrial_Appendage	94_irnt	Diastolic blood pressure, manual reading	cardiovascular_anthro	vascular
TCF7L2	114710009	rs1815240	0.6908155	-0.0253086	-0.146646	0.0253086	Heart_Atrial_Appendage	94_irnt	Diastolic blood pressure, manual reading	cardiovascular_anthro	vascular
NDRG2	21484922	rs12887598	0.4481353	0.071227	0.165662	0.071227	Heart_Atrial_Appendage	94_irnt	Diastolic blood pressure, manual reading	cardiovascular_anthro	vascular
TMEM88	7758383	rs189524376	0.0817103	-0.138443	0.327762	-0.138443	Heart_Atrial_Appendage	94_irnt	Diastolic blood pressure, manual reading	cardiovascular_anthro	vascular
FZD5	208627310	rs115428805	0.1499416	0.0773192	0.423015	0.0773192	Heart_Left_Ventricle	94_irnt	Diastolic blood pressure, manual reading	cardiovascular_anthro	vascular
TCF7L2	114710009	rs10885350	0.7356533	-0.0218206	-0.166353	0.0218206	Heart_Left_Ventricle	94_irnt	Diastolic blood pressure, manual reading	cardiovascular_anthro	vascular
NDRG2	21484922	rs10133256	0.983707	-0.00244567	0.260273	-0.00244567	Heart_Left_Ventricle	94_irnt	Diastolic blood pressure, manual reading	cardiovascular_anthro	vascular
TMEM88	7758383	rs55911533	0.6068667	-0.039976	0.110614	-0.039976	Heart_Left_Ventricle	94_irnt	Diastolic blood pressure, manual reading	cardiovascular_anthro	vascular
FZD5	208627310	rs17458266	0.06472334	0.00492055	0.229828	0.00492055	Artery_Aorta	CARDIAC_ARRHYTM	Cardiac arrhytmias, COPD co-morbidities	cardiovascular_anthro	anthropometric
TCF7L2	114710009	rs6585200	0.5347091	0.00066508	-0.339368	-0.00066508	Artery_Aorta	CARDIAC_ARRHYTM	Cardiac arrhytmias, COPD co-morbidities	cardiovascular_anthro	anthropometric
NDRG2	21484922	rs2075486	0.8524073	-0.000580264	-0.218168	0.000580264	Artery_Aorta	CARDIAC_ARRHYTM	Cardiac arrhytmias, COPD co-morbidities	cardiovascular_anthro	anthropometric
TMEM88	7758383	rs116861398	0.6103391	-0.00206072	0.29808	-0.00206072	Artery_Aorta	CARDIAC_ARRHYTM	Cardiac arrhytmias, COPD co-morbidities	cardiovascular_anthro	anthropometric
FZD5	208627310	rs6727834	0.4830321	0.00121088	-0.404021	-0.00121088	Artery_Coronary	CARDIAC_ARRHYTM	Cardiac arrhytmias, COPD co-morbidities	cardiovascular_anthro	anthropometric
TCF7L2	114710009	rs11196476	0.08521817	-0.00327046	-0.280813	0.00327046	Artery_Coronary	CARDIAC_ARRHYTM	Cardiac arrhytmias, COPD co-morbidities	cardiovascular_anthro	anthropometric
NDRG2	21484922	rs11844152	0.5993986	-0.0013747	0.147221	-0.0013747	Artery_Coronary	CARDIAC_ARRHYTM	Cardiac arrhytmias, COPD co-morbidities	cardiovascular_anthro	anthropometric
TMEM88	7758383	rs11571363	0.8038627	0.000721823	0.435992	0.000721823	Artery_Coronary	CARDIAC_ARRHYTM	Cardiac arrhytmias, COPD co-morbidities	cardiovascular_anthro	anthropometric
FZD5	208627310	rs78926122	0.07904311	0.00344272	0.992261	0.00344272	Artery_Tibial	CARDIAC_ARRHYTM	Cardiac arrhytmias, COPD co-morbidities	cardiovascular_anthro	anthropometric
TCF7L2	114710009	rs142302607	0.9695367	0.000125313	0.58166	0.000125313	Artery_Tibial	CARDIAC_ARRHYTM	Cardiac arrhytmias, COPD co-morbidities	cardiovascular_anthro	anthropometric
NDRG2	21484922	rs58075381	0.5954176	-0.00452448	0.103939	-0.00452448	Artery_Tibial	CARDIAC_ARRHYTM	Cardiac arrhytmias, COPD co-morbidities	cardiovascular_anthro	anthropometric
TMEM88	7758383	rs9905796	0.4436737	-0.00405244	-0.246197	0.00405244	Artery_Tibial	CARDIAC_ARRHYTM	Cardiac arrhytmias, COPD co-morbidities	cardiovascular_anthro	anthropometric
FZD5	208627310	rs78926122	0.1080622	0.00385541	0.886048	0.00385541	Heart_Atrial_Appendage	CARDIAC_ARRHYTM	Cardiac arrhytmias, COPD co-morbidities	cardiovascular_anthro	anthropometric
TCF7L2	114710009	rs1815240	0.1645989	0.00450653	-0.146646	-0.00450653	Heart_Atrial_Appendage	CARDIAC_ARRHYTM	Cardiac arrhytmias, COPD co-morbidities	cardiovascular_anthro	anthropometric
NDRG2	21484922	rs12887598	0.7215695	-0.00150805	0.165662	-0.00150805	Heart_Atrial_Appendage	CARDIAC_ARRHYTM	Cardiac arrhytmias, COPD co-morbidities	cardiovascular_anthro	anthropometric
TMEM88	7758383	rs189524376	0.1985156	0.00427112	0.327762	0.00427112	Heart_Atrial_Appendage	CARDIAC_ARRHYTM	Cardiac arrhytmias, COPD co-morbidities	cardiovascular_anthro	anthropometric
FZD5	208627310	rs115428805	0.988987	-3.14478e-05	0.423015	-3.14478e-05	Heart_Left_Ventricle	CARDIAC_ARRHYTM	Cardiac arrhytmias, COPD co-morbidities	cardiovascular_anthro	anthropometric
TCF7L2	114710009	rs10885350	0.7929974	0.000788396	-0.166353	-0.000788396	Heart_Left_Ventricle	CARDIAC_ARRHYTM	Cardiac arrhytmias, COPD co-morbidities	cardiovascular_anthro	anthropometric
NDRG2	21484922	rs10133256	0.3902172	-0.00494827	0.260273	-0.00494827	Heart_Left_Ventricle	CARDIAC_ARRHYTM	Cardiac arrhytmias, COPD co-morbidities	cardiovascular_anthro	anthropometric
TMEM88	7758383	rs55911533	0.7920499	0.000931103	0.110614	0.000931103	Heart_Left_Ventricle	CARDIAC_ARRHYTM	Cardiac arrhytmias, COPD co-morbidities	cardiovascular_anthro	anthropometric
FZD5	208627310	rs17458266	0.2254268	-0.00267901	0.229828	-0.00267901	Artery_Aorta	I20	Diagnoses - main ICD10: I20 Angina pectoris	cardiovascular_anthro	myocardial
TCF7L2	114710009	rs6585200	0.02811549	-0.00217934	-0.339368	0.00217934	Artery_Aorta	I20	Diagnoses - main ICD10: I20 Angina pectoris	cardiovascular_anthro	myocardial
NDRG2	21484922	rs2075486	0.1388888	-0.00443077	-0.218168	0.00443077	Artery_Aorta	I20	Diagnoses - main ICD10: I20 Angina pectoris	cardiovascular_anthro	myocardial
TMEM88	7758383	rs116861398	0.1974056	-0.00503164	0.29808	-0.00503164	Artery_Aorta	I20	Diagnoses - main ICD10: I20 Angina pectoris	cardiovascular_anthro	myocardial
FZD5	208627310	rs6727834	0.6569868	0.000682831	-0.404021	-0.000682831	Artery_Coronary	I20	Diagnoses - main ICD10: I20 Angina pectoris	cardiovascular_anthro	myocardial
TCF7L2	114710009	rs11196476	0.2709031	-0.00174027	-0.280813	0.00174027	Artery_Coronary	I20	Diagnoses - main ICD10: I20 Angina pectoris	cardiovascular_anthro	myocardial
NDRG2	21484922	rs11844152	0.2144017	-0.00304084	0.147221	-0.00304084	Artery_Coronary	I20	Diagnoses - main ICD10: I20 Angina pectoris	cardiovascular_anthro	myocardial
TMEM88	7758383	rs11571363	0.5233691	0.00169644	0.435992	0.00169644	Artery_Coronary	I20	Diagnoses - main ICD10: I20 Angina pectoris	cardiovascular_anthro	myocardial
FZD5	208627310	rs78926122	0.3449881	-0.00163731	0.992261	-0.00163731	Artery_Tibial	I20	Diagnoses - main ICD10: I20 Angina pectoris	cardiovascular_anthro	myocardial
TCF7L2	114710009	rs142302607	0.1523536	0.00454826	0.58166	0.00454826	Artery_Tibial	I20	Diagnoses - main ICD10: I20 Angina pectoris	cardiovascular_anthro	myocardial
NDRG2	21484922	rs58075381	0.4204637	0.00626657	0.103939	0.00626657	Artery_Tibial	I20	Diagnoses - main ICD10: I20 Angina pectoris	cardiovascular_anthro	myocardial
TMEM88	7758383	rs9905796	0.2562306	-0.00557476	-0.246197	0.00557476	Artery_Tibial	I20	Diagnoses - main ICD10: I20 Angina pectoris	cardiovascular_anthro	myocardial
FZD5	208627310	rs78926122	0.3581592	-0.00183358	0.886048	-0.00183358	Heart_Atrial_Appendage	I20	Diagnoses - main ICD10: I20 Angina pectoris	cardiovascular_anthro	myocardial
TCF7L2	114710009	rs1815240	0.4311404	0.00213061	-0.146646	-0.00213061	Heart_Atrial_Appendage	I20	Diagnoses - main ICD10: I20 Angina pectoris	cardiovascular_anthro	myocardial
NDRG2	21484922	rs12887598	0.9753808	-0.000116851	0.165662	-0.000116851	Heart_Atrial_Appendage	I20	Diagnoses - main ICD10: I20 Angina pectoris	cardiovascular_anthro	myocardial
TMEM88	7758383	rs189524376	0.7894989	-0.000722567	0.327762	-0.000722567	Heart_Atrial_Appendage	I20	Diagnoses - main ICD10: I20 Angina pectoris	cardiovascular_anthro	myocardial
FZD5	208627310	rs115428805	0.1308846	0.00343309	0.423015	0.00343309	Heart_Left_Ventricle	I20	Diagnoses - main ICD10: I20 Angina pectoris	cardiovascular_anthro	myocardial
TCF7L2	114710009	rs10885350	0.8051456	-0.000666252	-0.166353	0.000666252	Heart_Left_Ventricle	I20	Diagnoses - main ICD10: I20 Angina pectoris	cardiovascular_anthro	myocardial
NDRG2	21484922	rs10133256	0.5064061	0.00340041	0.260273	0.00340041	Heart_Left_Ventricle	I20	Diagnoses - main ICD10: I20 Angina pectoris	cardiovascular_anthro	myocardial
TMEM88	7758383	rs55911533	0.1795724	0.00464532	0.110614	0.00464532	Heart_Left_Ventricle	I20	Diagnoses - main ICD10: I20 Angina pectoris	cardiovascular_anthro	myocardial
FZD5	208627310	rs17458266	0.551221	-0.00120256	0.229828	-0.00120256	Artery_Aorta	I21	Diagnoses - main ICD10: I21 Acute myocardial infarction	cardiovascular_anthro	myocardial
TCF7L2	114710009	rs6585200	0.03077535	-0.0020372	-0.339368	0.0020372	Artery_Aorta	I21	Diagnoses - main ICD10: I21 Acute myocardial infarction	cardiovascular_anthro	myocardial
NDRG2	21484922	rs2075486	0.9048097	0.000318845	-0.218168	-0.000318845	Artery_Aorta	I21	Diagnoses - main ICD10: I21 Acute myocardial infarction	cardiovascular_anthro	myocardial
TMEM88	7758383	rs116861398	0.1822399	-0.00498517	0.29808	-0.00498517	Artery_Aorta	I21	Diagnoses - main ICD10: I21 Acute myocardial infarction	cardiovascular_anthro	myocardial
FZD5	208627310	rs6727834	0.443159	-0.00113588	-0.404021	0.00113588	Artery_Coronary	I21	Diagnoses - main ICD10: I21 Acute myocardial infarction	cardiovascular_anthro	myocardial
TCF7L2	114710009	rs11196476	0.768952	0.000422527	-0.280813	-0.000422527	Artery_Coronary	I21	Diagnoses - main ICD10: I21 Acute myocardial infarction	cardiovascular_anthro	myocardial
NDRG2	21484922	rs11844152	0.2287831	-0.00279542	0.147221	-0.00279542	Artery_Coronary	I21	Diagnoses - main ICD10: I21 Acute myocardial infarction	cardiovascular_anthro	myocardial
TMEM88	7758383	rs11571363	0.169733	0.00376236	0.435992	0.00376236	Artery_Coronary	I21	Diagnoses - main ICD10: I21 Acute myocardial infarction	cardiovascular_anthro	myocardial
FZD5	208627310	rs78926122	0.8571207	-0.000295067	0.992261	-0.000295067	Artery_Tibial	I21	Diagnoses - main ICD10: I21 Acute myocardial infarction	cardiovascular_anthro	myocardial
TCF7L2	114710009	rs142302607	0.3750613	-0.00255825	0.58166	-0.00255825	Artery_Tibial	I21	Diagnoses - main ICD10: I21 Acute myocardial infarction	cardiovascular_anthro	myocardial
NDRG2	21484922	rs58075381	0.1752965	-0.0105695	0.103939	-0.0105695	Artery_Tibial	I21	Diagnoses - main ICD10: I21 Acute myocardial infarction	cardiovascular_anthro	myocardial
TMEM88	7758383	rs9905796	0.6807247	0.00182887	-0.246197	-0.00182887	Artery_Tibial	I21	Diagnoses - main ICD10: I21 Acute myocardial infarction	cardiovascular_anthro	myocardial
FZD5	208627310	rs78926122	0.8572648	-0.000330437	0.886048	-0.000330437	Heart_Atrial_Appendage	I21	Diagnoses - main ICD10: I21 Acute myocardial infarction	cardiovascular_anthro	myocardial
TCF7L2	114710009	rs1815240	0.1055288	0.00469153	-0.146646	-0.00469153	Heart_Atrial_Appendage	I21	Diagnoses - main ICD10: I21 Acute myocardial infarction	cardiovascular_anthro	myocardial
NDRG2	21484922	rs12887598	0.3233223	-0.00370042	0.165662	-0.00370042	Heart_Atrial_Appendage	I21	Diagnoses - main ICD10: I21 Acute myocardial infarction	cardiovascular_anthro	myocardial
TMEM88	7758383	rs189524376	0.3175649	0.00271992	0.327762	0.00271992	Heart_Atrial_Appendage	I21	Diagnoses - main ICD10: I21 Acute myocardial infarction	cardiovascular_anthro	myocardial
FZD5	208627310	rs115428805	0.2509103	0.00236937	0.423015	0.00236937	Heart_Left_Ventricle	I21	Diagnoses - main ICD10: I21 Acute myocardial infarction	cardiovascular_anthro	myocardial
TCF7L2	114710009	rs10885350	0.5950241	0.00137535	-0.166353	-0.00137535	Heart_Left_Ventricle	I21	Diagnoses - main ICD10: I21 Acute myocardial infarction	cardiovascular_anthro	myocardial
NDRG2	21484922	rs10133256	0.5427105	0.00295519	0.260273	0.00295519	Heart_Left_Ventricle	I21	Diagnoses - main ICD10: I21 Acute myocardial infarction	cardiovascular_anthro	myocardial
TMEM88	7758383	rs55911533	0.3535274	0.00290976	0.110614	0.00290976	Heart_Left_Ventricle	I21	Diagnoses - main ICD10: I21 Acute myocardial infarction	cardiovascular_anthro	myocardial
FZD5	208627310	rs17458266	0.372351	-0.00260649	0.229828	-0.00260649	Artery_Aorta	I25	Diagnoses - main ICD10: I25 Chronic ischaemic heart disease	cardiovascular_anthro	myocardial
TCF7L2	114710009	rs6585200	0.4613294	-0.000963031	-0.339368	0.000963031	Artery_Aorta	I25	Diagnoses - main ICD10: I25 Chronic ischaemic heart disease	cardiovascular_anthro	myocardial
NDRG2	21484922	rs2075486	0.5272441	-0.00242912	-0.218168	0.00242912	Artery_Aorta	I25	Diagnoses - main ICD10: I25 Chronic ischaemic heart disease	cardiovascular_anthro	myocardial
TMEM88	7758383	rs116861398	0.2766099	0.0056138	0.29808	0.0056138	Artery_Aorta	I25	Diagnoses - main ICD10: I25 Chronic ischaemic heart disease	cardiovascular_anthro	myocardial
FZD5	208627310	rs6727834	0.6062109	0.00107697	-0.404021	-0.00107697	Artery_Coronary	I25	Diagnoses - main ICD10: I25 Chronic ischaemic heart disease	cardiovascular_anthro	myocardial
TCF7L2	114710009	rs11196476	0.5578258	0.0012133	-0.280813	-0.0012133	Artery_Coronary	I25	Diagnoses - main ICD10: I25 Chronic ischaemic heart disease	cardiovascular_anthro	myocardial
NDRG2	21484922	rs11844152	0.8474357	-0.000609415	0.147221	-0.000609415	Artery_Coronary	I25	Diagnoses - main ICD10: I25 Chronic ischaemic heart disease	cardiovascular_anthro	myocardial
TMEM88	7758383	rs11571363	0.6282207	0.00173027	0.435992	0.00173027	Artery_Coronary	I25	Diagnoses - main ICD10: I25 Chronic ischaemic heart disease	cardiovascular_anthro	myocardial
FZD5	208627310	rs78926122	0.9437419	-0.000164798	0.992261	-0.000164798	Artery_Tibial	I25	Diagnoses - main ICD10: I25 Chronic ischaemic heart disease	cardiovascular_anthro	myocardial
TCF7L2	114710009	rs142302607	0.9254279	-0.000374506	0.58166	-0.000374506	Artery_Tibial	I25	Diagnoses - main ICD10: I25 Chronic ischaemic heart disease	cardiovascular_anthro	myocardial
NDRG2	21484922	rs58075381	0.2152521	0.0135839	0.103939	0.0135839	Artery_Tibial	I25	Diagnoses - main ICD10: I25 Chronic ischaemic heart disease	cardiovascular_anthro	myocardial
TMEM88	7758383	rs9905796	0.3527706	-0.00606677	-0.246197	0.00606677	Artery_Tibial	I25	Diagnoses - main ICD10: I25 Chronic ischaemic heart disease	cardiovascular_anthro	myocardial
FZD5	208627310	rs78926122	0.9437507	-0.000184553	0.886048	-0.000184553	Heart_Atrial_Appendage	I25	Diagnoses - main ICD10: I25 Chronic ischaemic heart disease	cardiovascular_anthro	myocardial
TCF7L2	114710009	rs1815240	0.155382	0.00564654	-0.146646	-0.00564654	Heart_Atrial_Appendage	I25	Diagnoses - main ICD10: I25 Chronic ischaemic heart disease	cardiovascular_anthro	myocardial
NDRG2	21484922	rs12887598	0.6306988	-0.00249028	0.165662	-0.00249028	Heart_Atrial_Appendage	I25	Diagnoses - main ICD10: I25 Chronic ischaemic heart disease	cardiovascular_anthro	myocardial
TMEM88	7758383	rs189524376	0.5566288	-0.00219141	0.327762	-0.00219141	Heart_Atrial_Appendage	I25	Diagnoses - main ICD10: I25 Chronic ischaemic heart disease	cardiovascular_anthro	myocardial
FZD5	208627310	rs115428805	0.2689242	0.00323733	0.423015	0.00323733	Heart_Left_Ventricle	I25	Diagnoses - main ICD10: I25 Chronic ischaemic heart disease	cardiovascular_anthro	myocardial
TCF7L2	114710009	rs10885350	0.03609261	0.00901108	-0.166353	-0.00901108	Heart_Left_Ventricle	I25	Diagnoses - main ICD10: I25 Chronic ischaemic heart disease	cardiovascular_anthro	myocardial
NDRG2	21484922	rs10133256	0.3482729	0.00662266	0.260273	0.00662266	Heart_Left_Ventricle	I25	Diagnoses - main ICD10: I25 Chronic ischaemic heart disease	cardiovascular_anthro	myocardial
TMEM88	7758383	rs55911533	0.474983	0.00313956	0.110614	0.00313956	Heart_Left_Ventricle	I25	Diagnoses - main ICD10: I25 Chronic ischaemic heart disease	cardiovascular_anthro	myocardial
FZD5	208627310	rs17458266	0.1902853	0.00285201	0.229828	0.00285201	Artery_Aorta	I48	Diagnoses - main ICD10: I48 Atrial fibrillation and flutter	cardiovascular_anthro	anthropometric
TCF7L2	114710009	rs6585200	0.393286	0.000804386	-0.339368	-0.000804386	Artery_Aorta	I48	Diagnoses - main ICD10: I48 Atrial fibrillation and flutter	cardiovascular_anthro	anthropometric
NDRG2	21484922	rs2075486	0.9751022	-8.53439e-05	-0.218168	8.53439e-05	Artery_Aorta	I48	Diagnoses - main ICD10: I48 Atrial fibrillation and flutter	cardiovascular_anthro	anthropometric
TMEM88	7758383	rs116861398	0.626073	-0.00172742	0.29808	-0.00172742	Artery_Aorta	I48	Diagnoses - main ICD10: I48 Atrial fibrillation and flutter	cardiovascular_anthro	anthropometric
FZD5	208627310	rs6727834	0.1481189	0.00231397	-0.404021	-0.00231397	Artery_Coronary	I48	Diagnoses - main ICD10: I48 Atrial fibrillation and flutter	cardiovascular_anthro	anthropometric
TCF7L2	114710009	rs11196476	0.3233073	-0.00150908	-0.280813	0.00150908	Artery_Coronary	I48	Diagnoses - main ICD10: I48 Atrial fibrillation and flutter	cardiovascular_anthro	anthropometric
NDRG2	21484922	rs11844152	0.6484608	-0.00104495	0.147221	-0.00104495	Artery_Coronary	I48	Diagnoses - main ICD10: I48 Atrial fibrillation and flutter	cardiovascular_anthro	anthropometric
TMEM88	7758383	rs11571363	0.6602708	0.00112835	0.435992	0.00112835	Artery_Coronary	I48	Diagnoses - main ICD10: I48 Atrial fibrillation and flutter	cardiovascular_anthro	anthropometric
FZD5	208627310	rs78926122	0.1438555	0.00249633	0.992261	0.00249633	Artery_Tibial	I48	Diagnoses - main ICD10: I48 Atrial fibrillation and flutter	cardiovascular_anthro	anthropometric
TCF7L2	114710009	rs142302607	0.5321795	0.00182294	0.58166	0.00182294	Artery_Tibial	I48	Diagnoses - main ICD10: I48 Atrial fibrillation and flutter	cardiovascular_anthro	anthropometric
NDRG2	21484922	rs58075381	0.6266083	-0.00363125	0.103939	-0.00363125	Artery_Tibial	I48	Diagnoses - main ICD10: I48 Atrial fibrillation and flutter	cardiovascular_anthro	anthropometric
TMEM88	7758383	rs9905796	0.8253937	-0.00100098	-0.246197	0.00100098	Artery_Tibial	I48	Diagnoses - main ICD10: I48 Atrial fibrillation and flutter	cardiovascular_anthro	anthropometric
FZD5	208627310	rs78926122	0.1700295	0.00279557	0.886048	0.00279557	Heart_Atrial_Appendage	I48	Diagnoses - main ICD10: I48 Atrial fibrillation and flutter	cardiovascular_anthro	anthropometric
TCF7L2	114710009	rs1815240	0.2084612	0.00350518	-0.146646	-0.00350518	Heart_Atrial_Appendage	I48	Diagnoses - main ICD10: I48 Atrial fibrillation and flutter	cardiovascular_anthro	anthropometric
NDRG2	21484922	rs12887598	0.8288006	-0.000800552	0.165662	-0.000800552	Heart_Atrial_Appendage	I48	Diagnoses - main ICD10: I48 Atrial fibrillation and flutter	cardiovascular_anthro	anthropometric
TMEM88	7758383	rs189524376	0.08592379	0.00552306	0.327762	0.00552306	Heart_Atrial_Appendage	I48	Diagnoses - main ICD10: I48 Atrial fibrillation and flutter	cardiovascular_anthro	anthropometric
FZD5	208627310	rs115428805	0.7327502	-0.00068603	0.423015	-0.00068603	Heart_Left_Ventricle	I48	Diagnoses - main ICD10: I48 Atrial fibrillation and flutter	cardiovascular_anthro	anthropometric
TCF7L2	114710009	rs10885350	0.676164	0.00110502	-0.166353	-0.00110502	Heart_Left_Ventricle	I48	Diagnoses - main ICD10: I48 Atrial fibrillation and flutter	cardiovascular_anthro	anthropometric
NDRG2	21484922	rs10133256	0.3795533	-0.00444718	0.260273	-0.00444718	Heart_Left_Ventricle	I48	Diagnoses - main ICD10: I48 Atrial fibrillation and flutter	cardiovascular_anthro	anthropometric
TMEM88	7758383	rs55911533	0.5348697	0.00195176	0.110614	0.00195176	Heart_Left_Ventricle	I48	Diagnoses - main ICD10: I48 Atrial fibrillation and flutter	cardiovascular_anthro	anthropometric
FZD5	208627310	rs17458266	0.3286552	-0.00238407	0.229828	-0.00238407	Artery_Aorta	I83	Diagnoses - main ICD10: I83 Varicose veins of lower extremities	cardiovascular_anthro	vascular
TCF7L2	114710009	rs6585200	0.01912681	0.00263078	-0.339368	-0.00263078	Artery_Aorta	I83	Diagnoses - main ICD10: I83 Varicose veins of lower extremities	cardiovascular_anthro	vascular
NDRG2	21484922	rs2075486	0.9884242	-4.57677e-05	-0.218168	4.57677e-05	Artery_Aorta	I83	Diagnoses - main ICD10: I83 Varicose veins of lower extremities	cardiovascular_anthro	vascular
TMEM88	7758383	rs116861398	0.07516682	-0.00855237	0.29808	-0.00855237	Artery_Aorta	I83	Diagnoses - main ICD10: I83 Varicose veins of lower extremities	cardiovascular_anthro	vascular
FZD5	208627310	rs6727834	0.7561357	0.000535955	-0.404021	-0.000535955	Artery_Coronary	I83	Diagnoses - main ICD10: I83 Varicose veins of lower extremities	cardiovascular_anthro	vascular
TCF7L2	114710009	rs11196476	0.8357061	-0.000352513	-0.280813	0.000352513	Artery_Coronary	I83	Diagnoses - main ICD10: I83 Varicose veins of lower extremities	cardiovascular_anthro	vascular
NDRG2	21484922	rs11844152	0.3661742	0.00243465	0.147221	0.00243465	Artery_Coronary	I83	Diagnoses - main ICD10: I83 Varicose veins of lower extremities	cardiovascular_anthro	vascular
TMEM88	7758383	rs11571363	0.3285229	-0.00300836	0.435992	-0.00300836	Artery_Coronary	I83	Diagnoses - main ICD10: I83 Varicose veins of lower extremities	cardiovascular_anthro	vascular
FZD5	208627310	rs78926122	0.505688	-0.00129498	0.992261	-0.00129498	Artery_Tibial	I83	Diagnoses - main ICD10: I83 Varicose veins of lower extremities	cardiovascular_anthro	vascular
TCF7L2	114710009	rs142302607	0.434936	0.00264863	0.58166	0.00264863	Artery_Tibial	I83	Diagnoses - main ICD10: I83 Varicose veins of lower extremities	cardiovascular_anthro	vascular
NDRG2	21484922	rs58075381	0.3167219	-0.00890177	0.103939	-0.00890177	Artery_Tibial	I83	Diagnoses - main ICD10: I83 Varicose veins of lower extremities	cardiovascular_anthro	vascular
TMEM88	7758383	rs9905796	0.0941612	0.00998448	-0.246197	-0.00998448	Artery_Tibial	I83	Diagnoses - main ICD10: I83 Varicose veins of lower extremities	cardiovascular_anthro	vascular
FZD5	208627310	rs78926122	0.5115258	-0.00145021	0.886048	-0.00145021	Heart_Atrial_Appendage	I83	Diagnoses - main ICD10: I83 Varicose veins of lower extremities	cardiovascular_anthro	vascular
TCF7L2	114710009	rs1815240	0.2483379	-0.00365801	-0.146646	0.00365801	Heart_Atrial_Appendage	I83	Diagnoses - main ICD10: I83 Varicose veins of lower extremities	cardiovascular_anthro	vascular
NDRG2	21484922	rs12887598	0.7269752	0.00149558	0.165662	0.00149558	Heart_Atrial_Appendage	I83	Diagnoses - main ICD10: I83 Varicose veins of lower extremities	cardiovascular_anthro	vascular
TMEM88	7758383	rs189524376	0.1608023	-0.00482136	0.327762	-0.00482136	Heart_Atrial_Appendage	I83	Diagnoses - main ICD10: I83 Varicose veins of lower extremities	cardiovascular_anthro	vascular
FZD5	208627310	rs115428805	0.7691123	0.000679468	0.423015	0.000679468	Heart_Left_Ventricle	I83	Diagnoses - main ICD10: I83 Varicose veins of lower extremities	cardiovascular_anthro	vascular
TCF7L2	114710009	rs10885350	0.1917329	-0.00419431	-0.166353	0.00419431	Heart_Left_Ventricle	I83	Diagnoses - main ICD10: I83 Varicose veins of lower extremities	cardiovascular_anthro	vascular
NDRG2	21484922	rs10133256	0.6812371	-0.00234204	0.260273	-0.00234204	Heart_Left_Ventricle	I83	Diagnoses - main ICD10: I83 Varicose veins of lower extremities	cardiovascular_anthro	vascular
TMEM88	7758383	rs55911533	0.8755974	0.000558594	0.110614	0.000558594	Heart_Left_Ventricle	I83	Diagnoses - main ICD10: I83 Varicose veins of lower extremities	cardiovascular_anthro	vascular
FZD5	208627310	rs17458266	0.9256277	-0.000232204	0.229828	-0.000232204	Artery_Aorta	I9_CHD	Major coronary heart disease event	cardiovascular_anthro	vascular
TCF7L2	114710009	rs6585200	0.104634	-0.00188322	-0.339368	0.00188322	Artery_Aorta	I9_CHD	Major coronary heart disease event	cardiovascular_anthro	vascular
NDRG2	21484922	rs2075486	0.3532462	-0.00316515	-0.218168	0.00316515	Artery_Aorta	I9_CHD	Major coronary heart disease event	cardiovascular_anthro	vascular
TMEM88	7758383	rs116861398	0.8406813	-0.000858682	0.29808	-0.000858682	Artery_Aorta	I9_CHD	Major coronary heart disease event	cardiovascular_anthro	vascular
FZD5	208627310	rs6727834	0.7545572	0.000568753	-0.404021	-0.000568753	Artery_Coronary	I9_CHD	Major coronary heart disease event	cardiovascular_anthro	vascular
TCF7L2	114710009	rs11196476	0.5613614	0.00105237	-0.280813	-0.00105237	Artery_Coronary	I9_CHD	Major coronary heart disease event	cardiovascular_anthro	vascular
NDRG2	21484922	rs11844152	0.03946125	-0.00660057	0.147221	-0.00660057	Artery_Coronary	I9_CHD	Major coronary heart disease event	cardiovascular_anthro	vascular
TMEM88	7758383	rs11571363	0.2213855	0.00408778	0.435992	0.00408778	Artery_Coronary	I9_CHD	Major coronary heart disease event	cardiovascular_anthro	vascular
FZD5	208627310	rs78926122	0.8740543	-0.000324103	0.992261	-0.000324103	Artery_Tibial	I9_CHD	Major coronary heart disease event	cardiovascular_anthro	vascular
TCF7L2	114710009	rs142302607	0.61764	-0.00176289	0.58166	-0.00176289	Artery_Tibial	I9_CHD	Major coronary heart disease event	cardiovascular_anthro	vascular
NDRG2	21484922	rs58075381	0.754472	-0.00282279	0.103939	-0.00282279	Artery_Tibial	I9_CHD	Major coronary heart disease event	cardiovascular_anthro	vascular
TMEM88	7758383	rs9905796	0.546103	-0.0033752	-0.246197	0.0033752	Artery_Tibial	I9_CHD	Major coronary heart disease event	cardiovascular_anthro	vascular
FZD5	208627310	rs78926122	0.8741531	-0.000362954	0.886048	-0.000362954	Heart_Atrial_Appendage	I9_CHD	Major coronary heart disease event	cardiovascular_anthro	vascular
TCF7L2	114710009	rs1815240	0.0942969	0.00612464	-0.146646	-0.00612464	Heart_Atrial_Appendage	I9_CHD	Major coronary heart disease event	cardiovascular_anthro	vascular
NDRG2	21484922	rs12887598	0.4175089	-0.00374018	0.165662	-0.00374018	Heart_Atrial_Appendage	I9_CHD	Major coronary heart disease event	cardiovascular_anthro	vascular
TMEM88	7758383	rs189524376	0.8075302	-0.000782052	0.327762	-0.000782052	Heart_Atrial_Appendage	I9_CHD	Major coronary heart disease event	cardiovascular_anthro	vascular
FZD5	208627310	rs115428805	0.0549181	0.0055889	0.423015	0.0055889	Heart_Left_Ventricle	I9_CHD	Major coronary heart disease event	cardiovascular_anthro	vascular
TCF7L2	114710009	rs10885350	0.5129157	0.00212214	-0.166353	-0.00212214	Heart_Left_Ventricle	I9_CHD	Major coronary heart disease event	cardiovascular_anthro	vascular
NDRG2	21484922	rs10133256	0.4718598	0.00438305	0.260273	0.00438305	Heart_Left_Ventricle	I9_CHD	Major coronary heart disease event	cardiovascular_anthro	vascular
TMEM88	7758383	rs55911533	0.3328076	0.00380418	0.110614	0.00380418	Heart_Left_Ventricle	I9_CHD	Major coronary heart disease event	cardiovascular_anthro	vascular
FZD5	208627310	rs17458266	0.5648635	-0.00169562	0.229828	-0.00169562	Artery_Aorta	I9_CORATHER	Coronary atherosclerosis	cardiovascular_anthro	vascular
TCF7L2	114710009	rs6585200	0.6433735	-0.000619095	-0.339368	0.000619095	Artery_Aorta	I9_CORATHER	Coronary atherosclerosis	cardiovascular_anthro	vascular
NDRG2	21484922	rs2075486	0.4198669	-0.00320041	-0.218168	0.00320041	Artery_Aorta	I9_CORATHER	Coronary atherosclerosis	cardiovascular_anthro	vascular
TMEM88	7758383	rs116861398	0.145976	0.0080888	0.29808	0.0080888	Artery_Aorta	I9_CORATHER	Coronary atherosclerosis	cardiovascular_anthro	vascular
FZD5	208627310	rs6727834	0.5886326	0.00115919	-0.404021	-0.00115919	Artery_Coronary	I9_CORATHER	Coronary atherosclerosis	cardiovascular_anthro	vascular
TCF7L2	114710009	rs11196476	0.5755912	0.00118666	-0.280813	-0.00118666	Artery_Coronary	I9_CORATHER	Coronary atherosclerosis	cardiovascular_anthro	vascular
NDRG2	21484922	rs11844152	0.5327622	-0.00204712	0.147221	-0.00204712	Artery_Coronary	I9_CORATHER	Coronary atherosclerosis	cardiovascular_anthro	vascular
TMEM88	7758383	rs11571363	0.6461518	0.00167968	0.435992	0.00167968	Artery_Coronary	I9_CORATHER	Coronary atherosclerosis	cardiovascular_anthro	vascular
FZD5	208627310	rs78926122	0.9494733	0.000151693	0.992261	0.000151693	Artery_Tibial	I9_CORATHER	Coronary atherosclerosis	cardiovascular_anthro	vascular
TCF7L2	114710009	rs142302607	0.6972187	-0.00160351	0.58166	-0.00160351	Artery_Tibial	I9_CORATHER	Coronary atherosclerosis	cardiovascular_anthro	vascular
NDRG2	21484922	rs58075381	0.2739751	0.0121072	0.103939	0.0121072	Artery_Tibial	I9_CORATHER	Coronary atherosclerosis	cardiovascular_anthro	vascular
TMEM88	7758383	rs9905796	0.2789453	-0.00734826	-0.246197	0.00734826	Artery_Tibial	I9_CORATHER	Coronary atherosclerosis	cardiovascular_anthro	vascular
FZD5	208627310	rs78926122	0.9494797	0.000169877	0.886048	0.000169877	Heart_Atrial_Appendage	I9_CORATHER	Coronary atherosclerosis	cardiovascular_anthro	vascular
TCF7L2	114710009	rs1815240	0.2645219	0.00434231	-0.146646	-0.00434231	Heart_Atrial_Appendage	I9_CORATHER	Coronary atherosclerosis	cardiovascular_anthro	vascular
NDRG2	21484922	rs12887598	0.9105513	-0.000591431	0.165662	-0.000591431	Heart_Atrial_Appendage	I9_CORATHER	Coronary atherosclerosis	cardiovascular_anthro	vascular
TMEM88	7758383	rs189524376	0.7295456	-0.00130403	0.327762	-0.00130403	Heart_Atrial_Appendage	I9_CORATHER	Coronary atherosclerosis	cardiovascular_anthro	vascular
FZD5	208627310	rs115428805	0.2322875	0.0036194	0.423015	0.0036194	Heart_Left_Ventricle	I9_CORATHER	Coronary atherosclerosis	cardiovascular_anthro	vascular
TCF7L2	114710009	rs10885350	0.03380933	0.00939947	-0.166353	-0.00939947	Heart_Left_Ventricle	I9_CORATHER	Coronary atherosclerosis	cardiovascular_anthro	vascular
NDRG2	21484922	rs10133256	0.2623823	0.00823893	0.260273	0.00823893	Heart_Left_Ventricle	I9_CORATHER	Coronary atherosclerosis	cardiovascular_anthro	vascular
TMEM88	7758383	rs55911533	0.3747306	0.00405265	0.110614	0.00405265	Heart_Left_Ventricle	I9_CORATHER	Coronary atherosclerosis	cardiovascular_anthro	vascular
FZD5	208627310	rs17458266	0.2591662	-0.00319698	0.229828	-0.00319698	Artery_Aorta	I9_DISVEINLYMPH	Diseases of veins, lymphatic vessels and lymph nodes, not elsewhere classified	cardiovascular_anthro	vascular
TCF7L2	114710009	rs6585200	0.02342108	0.00291211	-0.339368	-0.00291211	Artery_Aorta	I9_DISVEINLYMPH	Diseases of veins, lymphatic vessels and lymph nodes, not elsewhere classified	cardiovascular_anthro	vascular
NDRG2	21484922	rs2075486	0.8191944	0.000828403	-0.218168	-0.000828403	Artery_Aorta	I9_DISVEINLYMPH	Diseases of veins, lymphatic vessels and lymph nodes, not elsewhere classified	cardiovascular_anthro	vascular
TMEM88	7758383	rs116861398	0.1995247	-0.0064629	0.29808	-0.0064629	Artery_Aorta	I9_DISVEINLYMPH	Diseases of veins, lymphatic vessels and lymph nodes, not elsewhere classified	cardiovascular_anthro	vascular
FZD5	208627310	rs6727834	0.9076377	0.000229088	-0.404021	-0.000229088	Artery_Coronary	I9_DISVEINLYMPH	Diseases of veins, lymphatic vessels and lymph nodes, not elsewhere classified	cardiovascular_anthro	vascular
TCF7L2	114710009	rs11196476	0.9529929	0.000114775	-0.280813	-0.000114775	Artery_Coronary	I9_DISVEINLYMPH	Diseases of veins, lymphatic vessels and lymph nodes, not elsewhere classified	cardiovascular_anthro	vascular
NDRG2	21484922	rs11844152	0.3706435	0.00276569	0.147221	0.00276569	Artery_Coronary	I9_DISVEINLYMPH	Diseases of veins, lymphatic vessels and lymph nodes, not elsewhere classified	cardiovascular_anthro	vascular
TMEM88	7758383	rs11571363	0.9193016	-0.000341142	0.435992	-0.000341142	Artery_Coronary	I9_DISVEINLYMPH	Diseases of veins, lymphatic vessels and lymph nodes, not elsewhere classified	cardiovascular_anthro	vascular
FZD5	208627310	rs78926122	0.4832365	-0.00156543	0.992261	-0.00156543	Artery_Tibial	I9_DISVEINLYMPH	Diseases of veins, lymphatic vessels and lymph nodes, not elsewhere classified	cardiovascular_anthro	vascular
TCF7L2	114710009	rs142302607	0.3320563	0.00381941	0.58166	0.00381941	Artery_Tibial	I9_DISVEINLYMPH	Diseases of veins, lymphatic vessels and lymph nodes, not elsewhere classified	cardiovascular_anthro	vascular
NDRG2	21484922	rs58075381	0.1009397	-0.0181029	0.103939	-0.0181029	Artery_Tibial	I9_DISVEINLYMPH	Diseases of veins, lymphatic vessels and lymph nodes, not elsewhere classified	cardiovascular_anthro	vascular
TMEM88	7758383	rs9905796	0.1374527	0.00985065	-0.246197	-0.00985065	Artery_Tibial	I9_DISVEINLYMPH	Diseases of veins, lymphatic vessels and lymph nodes, not elsewhere classified	cardiovascular_anthro	vascular
FZD5	208627310	rs78926122	0.4898863	-0.00175309	0.886048	-0.00175309	Heart_Atrial_Appendage	I9_DISVEINLYMPH	Diseases of veins, lymphatic vessels and lymph nodes, not elsewhere classified	cardiovascular_anthro	vascular
TCF7L2	114710009	rs1815240	0.6710463	-0.0014514	-0.146646	0.0014514	Heart_Atrial_Appendage	I9_DISVEINLYMPH	Diseases of veins, lymphatic vessels and lymph nodes, not elsewhere classified	cardiovascular_anthro	vascular
NDRG2	21484922	rs12887598	0.8877128	0.000691064	0.165662	0.000691064	Heart_Atrial_Appendage	I9_DISVEINLYMPH	Diseases of veins, lymphatic vessels and lymph nodes, not elsewhere classified	cardiovascular_anthro	vascular
TMEM88	7758383	rs189524376	0.08570734	-0.00731671	0.327762	-0.00731671	Heart_Atrial_Appendage	I9_DISVEINLYMPH	Diseases of veins, lymphatic vessels and lymph nodes, not elsewhere classified	cardiovascular_anthro	vascular
FZD5	208627310	rs115428805	0.7546088	0.000830396	0.423015	0.000830396	Heart_Left_Ventricle	I9_DISVEINLYMPH	Diseases of veins, lymphatic vessels and lymph nodes, not elsewhere classified	cardiovascular_anthro	vascular
TCF7L2	114710009	rs10885350	0.3821222	-0.00311911	-0.166353	0.00311911	Heart_Left_Ventricle	I9_DISVEINLYMPH	Diseases of veins, lymphatic vessels and lymph nodes, not elsewhere classified	cardiovascular_anthro	vascular
NDRG2	21484922	rs10133256	0.5685142	-0.00375229	0.260273	-0.00375229	Heart_Left_Ventricle	I9_DISVEINLYMPH	Diseases of veins, lymphatic vessels and lymph nodes, not elsewhere classified	cardiovascular_anthro	vascular
TMEM88	7758383	rs55911533	0.7018429	0.00157579	0.110614	0.00157579	Heart_Left_Ventricle	I9_DISVEINLYMPH	Diseases of veins, lymphatic vessels and lymph nodes, not elsewhere classified	cardiovascular_anthro	vascular
FZD5	208627310	rs17458266	0.249891	-0.00418744	0.229828	-0.00418744	Artery_Aorta	I9_IHD	Ischaemic heart disease, wide definition	cardiovascular_anthro	myocardial
TCF7L2	114710009	rs6585200	0.2339184	-0.00191162	-0.339368	0.00191162	Artery_Aorta	I9_IHD	Ischaemic heart disease, wide definition	cardiovascular_anthro	myocardial
NDRG2	21484922	rs2075486	0.4224169	-0.0037917	-0.218168	0.0037917	Artery_Aorta	I9_IHD	Ischaemic heart disease, wide definition	cardiovascular_anthro	myocardial
TMEM88	7758383	rs116861398	0.6596647	0.00264336	0.29808	0.00264336	Artery_Aorta	I9_IHD	Ischaemic heart disease, wide definition	cardiovascular_anthro	myocardial
FZD5	208627310	rs6727834	0.8814838	-0.000377515	-0.404021	0.000377515	Artery_Coronary	I9_IHD	Ischaemic heart disease, wide definition	cardiovascular_anthro	myocardial
TCF7L2	114710009	rs11196476	0.5516611	-0.00150579	-0.280813	0.00150579	Artery_Coronary	I9_IHD	Ischaemic heart disease, wide definition	cardiovascular_anthro	myocardial
NDRG2	21484922	rs11844152	0.1443232	-0.00603902	0.147221	-0.00603902	Artery_Coronary	I9_IHD	Ischaemic heart disease, wide definition	cardiovascular_anthro	myocardial
TMEM88	7758383	rs11571363	0.5769575	0.00244381	0.435992	0.00244381	Artery_Coronary	I9_IHD	Ischaemic heart disease, wide definition	cardiovascular_anthro	myocardial
FZD5	208627310	rs78926122	0.4342081	-0.00224049	0.992261	-0.00224049	Artery_Tibial	I9_IHD	Ischaemic heart disease, wide definition	cardiovascular_anthro	myocardial
TCF7L2	114710009	rs142302607	0.8457161	0.000951877	0.58166	0.000951877	Artery_Tibial	I9_IHD	Ischaemic heart disease, wide definition	cardiovascular_anthro	myocardial
NDRG2	21484922	rs58075381	0.5077552	0.00845703	0.103939	0.00845703	Artery_Tibial	I9_IHD	Ischaemic heart disease, wide definition	cardiovascular_anthro	myocardial
TMEM88	7758383	rs9905796	0.3741149	-0.00706414	-0.246197	0.00706414	Artery_Tibial	I9_IHD	Ischaemic heart disease, wide definition	cardiovascular_anthro	myocardial
FZD5	208627310	rs78926122	0.442868	-0.00250906	0.886048	-0.00250906	Heart_Atrial_Appendage	I9_IHD	Ischaemic heart disease, wide definition	cardiovascular_anthro	myocardial
TCF7L2	114710009	rs1815240	0.2834098	0.00494792	-0.146646	-0.00494792	Heart_Atrial_Appendage	I9_IHD	Ischaemic heart disease, wide definition	cardiovascular_anthro	myocardial
NDRG2	21484922	rs12887598	0.7071886	-0.00236815	0.165662	-0.00236815	Heart_Atrial_Appendage	I9_IHD	Ischaemic heart disease, wide definition	cardiovascular_anthro	myocardial
TMEM88	7758383	rs189524376	0.7707675	0.00130691	0.327762	0.00130691	Heart_Atrial_Appendage	I9_IHD	Ischaemic heart disease, wide definition	cardiovascular_anthro	myocardial
FZD5	208627310	rs115428805	0.03157114	0.00925913	0.423015	0.00925913	Heart_Left_Ventricle	I9_IHD	Ischaemic heart disease, wide definition	cardiovascular_anthro	myocardial
TCF7L2	114710009	rs10885350	0.07188628	0.00900807	-0.166353	-0.00900807	Heart_Left_Ventricle	I9_IHD	Ischaemic heart disease, wide definition	cardiovascular_anthro	myocardial
NDRG2	21484922	rs10133256	0.4267166	0.00678649	0.260273	0.00678649	Heart_Left_Ventricle	I9_IHD	Ischaemic heart disease, wide definition	cardiovascular_anthro	myocardial
TMEM88	7758383	rs55911533	0.2410268	0.00656935	0.110614	0.00656935	Heart_Left_Ventricle	I9_IHD	Ischaemic heart disease, wide definition	cardiovascular_anthro	myocardial
FZD5	208627310	rs17458266	0.3484374	-0.0020134	0.229828	-0.0020134	Artery_Aorta	I9_MI	Myocardial infarction	cardiovascular_anthro	anthropometric
TCF7L2	114710009	rs6585200	0.05518777	-0.00187562	-0.339368	0.00187562	Artery_Aorta	I9_MI	Myocardial infarction	cardiovascular_anthro	anthropometric
NDRG2	21484922	rs2075486	0.9112466	-0.00031033	-0.218168	0.00031033	Artery_Aorta	I9_MI	Myocardial infarction	cardiovascular_anthro	anthropometric
TMEM88	7758383	rs116861398	0.3454071	-0.00351426	0.29808	-0.00351426	Artery_Aorta	I9_MI	Myocardial infarction	cardiovascular_anthro	anthropometric
FZD5	208627310	rs6727834	0.3206386	-0.00155646	-0.404021	0.00155646	Artery_Coronary	I9_MI	Myocardial infarction	cardiovascular_anthro	anthropometric
TCF7L2	114710009	rs11196476	0.474416	0.0010921	-0.280813	-0.0010921	Artery_Coronary	I9_MI	Myocardial infarction	cardiovascular_anthro	anthropometric
NDRG2	21484922	rs11844152	0.1096054	-0.00402993	0.147221	-0.00402993	Artery_Coronary	I9_MI	Myocardial infarction	cardiovascular_anthro	anthropometric
TMEM88	7758383	rs11571363	0.2609454	0.00310501	0.435992	0.00310501	Artery_Coronary	I9_MI	Myocardial infarction	cardiovascular_anthro	anthropometric
FZD5	208627310	rs78926122	0.7312382	0.00058821	0.992261	0.00058821	Artery_Tibial	I9_MI	Myocardial infarction	cardiovascular_anthro	anthropometric
TCF7L2	114710009	rs142302607	0.6840276	-0.00119947	0.58166	-0.00119947	Artery_Tibial	I9_MI	Myocardial infarction	cardiovascular_anthro	anthropometric
NDRG2	21484922	rs58075381	0.3033027	-0.00809457	0.103939	-0.00809457	Artery_Tibial	I9_MI	Myocardial infarction	cardiovascular_anthro	anthropometric
TMEM88	7758383	rs9905796	0.5055362	0.00312665	-0.246197	-0.00312665	Artery_Tibial	I9_MI	Myocardial infarction	cardiovascular_anthro	anthropometric
FZD5	208627310	rs78926122	0.7321939	0.000658721	0.886048	0.000658721	Heart_Atrial_Appendage	I9_MI	Myocardial infarction	cardiovascular_anthro	anthropometric
TCF7L2	114710009	rs1815240	0.1413592	0.00432156	-0.146646	-0.00432156	Heart_Atrial_Appendage	I9_MI	Myocardial infarction	cardiovascular_anthro	anthropometric
NDRG2	21484922	rs12887598	0.2218061	-0.00488767	0.165662	-0.00488767	Heart_Atrial_Appendage	I9_MI	Myocardial infarction	cardiovascular_anthro	anthropometric
TMEM88	7758383	rs189524376	0.5913232	0.00146164	0.327762	0.00146164	Heart_Atrial_Appendage	I9_MI	Myocardial infarction	cardiovascular_anthro	anthropometric
FZD5	208627310	rs115428805	0.1504748	0.0032114	0.423015	0.0032114	Heart_Left_Ventricle	I9_MI	Myocardial infarction	cardiovascular_anthro	anthropometric
TCF7L2	114710009	rs10885350	0.5334161	0.00168845	-0.166353	-0.00168845	Heart_Left_Ventricle	I9_MI	Myocardial infarction	cardiovascular_anthro	anthropometric
NDRG2	21484922	rs10133256	0.509188	0.00335504	0.260273	0.00335504	Heart_Left_Ventricle	I9_MI	Myocardial infarction	cardiovascular_anthro	anthropometric
TMEM88	7758383	rs55911533	0.2750424	0.00363459	0.110614	0.00363459	Heart_Left_Ventricle	I9_MI	Myocardial infarction	cardiovascular_anthro	anthropometric
FZD5	208627310	rs17458266	0.7328494	0.00190716	0.229828	0.00190716	Artery_Aorta	IX_CIRCULATORY	Diseases of the circulatory system	cardiovascular_anthro	anthropometric
TCF7L2	114710009	rs6585200	0.5385396	0.00157335	-0.339368	-0.00157335	Artery_Aorta	IX_CIRCULATORY	Diseases of the circulatory system	cardiovascular_anthro	anthropometric
NDRG2	21484922	rs2075486	0.2010629	-0.00998799	-0.218168	0.00998799	Artery_Aorta	IX_CIRCULATORY	Diseases of the circulatory system	cardiovascular_anthro	anthropometric
TMEM88	7758383	rs116861398	0.2516358	-0.0116668	0.29808	-0.0116668	Artery_Aorta	IX_CIRCULATORY	Diseases of the circulatory system	cardiovascular_anthro	anthropometric
FZD5	208627310	rs6727834	0.761639	-0.00123463	-0.404021	0.00123463	Artery_Coronary	IX_CIRCULATORY	Diseases of the circulatory system	cardiovascular_anthro	anthropometric
TCF7L2	114710009	rs11196476	0.9972906	1.3593e-05	-0.280813	-1.3593e-05	Artery_Coronary	IX_CIRCULATORY	Diseases of the circulatory system	cardiovascular_anthro	anthropometric
NDRG2	21484922	rs11844152	0.1692561	-0.00904572	0.147221	-0.00904572	Artery_Coronary	IX_CIRCULATORY	Diseases of the circulatory system	cardiovascular_anthro	anthropometric
TMEM88	7758383	rs11571363	0.3857756	0.00623225	0.435992	0.00623225	Artery_Coronary	IX_CIRCULATORY	Diseases of the circulatory system	cardiovascular_anthro	anthropometric
FZD5	208627310	rs78926122	0.0845708	0.00806737	0.992261	0.00806737	Artery_Tibial	IX_CIRCULATORY	Diseases of the circulatory system	cardiovascular_anthro	anthropometric
TCF7L2	114710009	rs142302607	0.8803954	0.00117996	0.58166	0.00117996	Artery_Tibial	IX_CIRCULATORY	Diseases of the circulatory system	cardiovascular_anthro	anthropometric
NDRG2	21484922	rs58075381	0.9195811	-0.00203206	0.103939	-0.00203206	Artery_Tibial	IX_CIRCULATORY	Diseases of the circulatory system	cardiovascular_anthro	anthropometric
TMEM88	7758383	rs9905796	0.4450147	0.00964784	-0.246197	-0.00964784	Artery_Tibial	IX_CIRCULATORY	Diseases of the circulatory system	cardiovascular_anthro	anthropometric
FZD5	208627310	rs78926122	0.1134844	0.00903443	0.886048	0.00903443	Heart_Atrial_Appendage	IX_CIRCULATORY	Diseases of the circulatory system	cardiovascular_anthro	anthropometric
TCF7L2	114710009	rs1815240	0.6072209	0.00362755	-0.146646	-0.00362755	Heart_Atrial_Appendage	IX_CIRCULATORY	Diseases of the circulatory system	cardiovascular_anthro	anthropometric
NDRG2	21484922	rs12887598	0.3822162	0.00906032	0.165662	0.00906032	Heart_Atrial_Appendage	IX_CIRCULATORY	Diseases of the circulatory system	cardiovascular_anthro	anthropometric
TMEM88	7758383	rs189524376	0.9727882	0.000244247	0.327762	0.000244247	Heart_Atrial_Appendage	IX_CIRCULATORY	Diseases of the circulatory system	cardiovascular_anthro	anthropometric
FZD5	208627310	rs115428805	0.1028237	0.0100408	0.423015	0.0100408	Heart_Left_Ventricle	IX_CIRCULATORY	Diseases of the circulatory system	cardiovascular_anthro	anthropometric
TCF7L2	114710009	rs10885350	0.9881896	0.000105974	-0.166353	-0.000105974	Heart_Left_Ventricle	IX_CIRCULATORY	Diseases of the circulatory system	cardiovascular_anthro	anthropometric
NDRG2	21484922	rs10133256	0.8863871	-0.00191069	0.260273	-0.00191069	Heart_Left_Ventricle	IX_CIRCULATORY	Diseases of the circulatory system	cardiovascular_anthro	anthropometric
TMEM88	7758383	rs55911533	0.7978094	0.00216023	0.110614	0.00216023	Heart_Left_Ventricle	IX_CIRCULATORY	Diseases of the circulatory system	cardiovascular_anthro	anthropometric
FZD5	208627310	rs187391159	0.9575782	0.000245595	-0.756651	-0.000245595	Esophagus_Gastroesophageal_Junction	1747_1	Hair colour (natural, before greying): Blonde	foregut_anthro	anthropometric
TCF7L2	114710009	rs12255439	0.0241229	-0.0198716	0.110257	-0.0198716	Esophagus_Gastroesophageal_Junction	1747_1	Hair colour (natural, before greying): Blonde	foregut_anthro	anthropometric
NDRG2	21484922	rs72671237	0.5224581	0.00387414	-0.194405	-0.00387414	Esophagus_Gastroesophageal_Junction	1747_1	Hair colour (natural, before greying): Blonde	foregut_anthro	anthropometric
TMEM88	7758383	rs5412	0.9209726	-0.000372308	-0.267863	0.000372308	Esophagus_Gastroesophageal_Junction	1747_1	Hair colour (natural, before greying): Blonde	foregut_anthro	anthropometric
FZD5	208627310	rs2063303	0.0293535	-0.00529201	0.328535	-0.00529201	Esophagus_Mucosa	1747_1	Hair colour (natural, before greying): Blonde	foregut_anthro	anthropometric
TCF7L2	114710009	rs17775268	0.9394925	-0.000497826	0.307923	-0.000497826	Esophagus_Mucosa	1747_1	Hair colour (natural, before greying): Blonde	foregut_anthro	anthropometric
NDRG2	21484922	rs17093690	0.5633903	-0.00580938	0.173268	-0.00580938	Esophagus_Mucosa	1747_1	Hair colour (natural, before greying): Blonde	foregut_anthro	anthropometric
TMEM88	7758383	rs57420273	0.017699	0.0164694	0.145863	0.0164694	Esophagus_Mucosa	1747_1	Hair colour (natural, before greying): Blonde	foregut_anthro	anthropometric
FZD5	208627310	rs112129162	0.2158449	0.00374606	0.4103	0.00374606	Liver	1747_1	Hair colour (natural, before greying): Blonde	foregut_anthro	anthropometric
TCF7L2	114710009	rs143229891	0.1418758	-0.00570522	-0.750199	0.00570522	Liver	1747_1	Hair colour (natural, before greying): Blonde	foregut_anthro	anthropometric
NDRG2	21484922	rs112846271	0.5549821	0.00283143	0.49404	0.00283143	Liver	1747_1	Hair colour (natural, before greying): Blonde	foregut_anthro	anthropometric
TMEM88	7758383	rs7213402	0.7539608	0.000902981	-0.263618	-0.000902981	Liver	1747_1	Hair colour (natural, before greying): Blonde	foregut_anthro	anthropometric
FZD5	208627310	rs34354040	0.7226334	-0.00287971	0.102991	-0.00287971	Lung	1747_1	Hair colour (natural, before greying): Blonde	foregut_anthro	anthropometric
TCF7L2	114710009	rs11196211	0.01995738	-0.0205079	0.118345	-0.0205079	Lung	1747_1	Hair colour (natural, before greying): Blonde	foregut_anthro	anthropometric
NDRG2	21484922	rs5807034	0.4809675	-0.00725095	-0.074534	0.00725095	Lung	1747_1	Hair colour (natural, before greying): Blonde	foregut_anthro	anthropometric
TMEM88	7758383	rs113364399	0.9063411	-0.000677538	-0.350624	0.000677538	Lung	1747_1	Hair colour (natural, before greying): Blonde	foregut_anthro	anthropometric
FZD5	208627310	rs10932192	0.8221638	0.000986236	-0.47384	-0.000986236	Pancreas	1747_1	Hair colour (natural, before greying): Blonde	foregut_anthro	anthropometric
TCF7L2	114710009	rs17130149	0.9891162	5.0177e-05	-0.444196	-5.0177e-05	Pancreas	1747_1	Hair colour (natural, before greying): Blonde	foregut_anthro	anthropometric
NDRG2	21484922	rs11627366	0.5443787	0.00266412	-0.239892	-0.00266412	Pancreas	1747_1	Hair colour (natural, before greying): Blonde	foregut_anthro	anthropometric
TMEM88	7758383	rs149815354	0.603594	0.00288728	0.715379	0.00288728	Pancreas	1747_1	Hair colour (natural, before greying): Blonde	foregut_anthro	anthropometric
FZD5	208627310	rs17537246	0.8410404	-0.000817721	0.380587	-0.000817721	Stomach	1747_1	Hair colour (natural, before greying): Blonde	foregut_anthro	anthropometric
TCF7L2	114710009	rs12262703	0.2432367	0.00566005	-0.179442	-0.00566005	Stomach	1747_1	Hair colour (natural, before greying): Blonde	foregut_anthro	anthropometric
NDRG2	21484922	rs118101348	0.758438	0.00215403	-0.207136	-0.00215403	Stomach	1747_1	Hair colour (natural, before greying): Blonde	foregut_anthro	anthropometric
TMEM88	7758383	rs113117918	0.6477115	-0.00212115	-0.238251	0.00212115	Stomach	1747_1	Hair colour (natural, before greying): Blonde	foregut_anthro	anthropometric
FZD5	208627310	rs7559399	0.7687707	0.00131093	-0.188059	-0.00131093	Thyroid	1747_1	Hair colour (natural, before greying): Blonde	foregut_anthro	anthropometric
TCF7L2	114710009	rs7076754	0.2140558	0.00840658	0.158339	0.00840658	Thyroid	1747_1	Hair colour (natural, before greying): Blonde	foregut_anthro	anthropometric
NDRG2	21484922	rs11627366	0.5464555	0.00511822	-0.124868	-0.00511822	Thyroid	1747_1	Hair colour (natural, before greying): Blonde	foregut_anthro	anthropometric
TMEM88	7758383	rs2940176	0.1731022	0.0127345	0.209848	0.0127345	Thyroid	1747_1	Hair colour (natural, before greying): Blonde	foregut_anthro	anthropometric
FZD5	208627310	rs187391159	0.7544156	0.00224271	-0.756651	-0.00224271	Esophagus_Gastroesophageal_Junction	1747_3	Hair colour (natural, before greying): Light brown	foregut_anthro	anthropometric
FZD5	208627310	rs2063303	0.9826312	-7.97184e-05	0.328535	-7.97184e-05	Esophagus_Mucosa	1747_3	Hair colour (natural, before greying): Light brown	foregut_anthro	anthropometric
FZD5	208627310	rs112129162	0.6360953	-0.00209701	0.4103	-0.00209701	Liver	1747_3	Hair colour (natural, before greying): Light brown	foregut_anthro	anthropometric
FZD5	208627310	rs34354040	0.6400824	0.00588295	0.102991	0.00588295	Lung	1747_3	Hair colour (natural, before greying): Light brown	foregut_anthro	anthropometric
FZD5	208627310	rs10932192	0.4777356	-0.00493015	-0.47384	0.00493015	Pancreas	1747_3	Hair colour (natural, before greying): Light brown	foregut_anthro	anthropometric
FZD5	208627310	rs17537246	0.8687832	0.00104207	0.380587	0.00104207	Stomach	1747_3	Hair colour (natural, before greying): Light brown	foregut_anthro	anthropometric
FZD5	208627310	rs7559399	0.5800393	-0.00382694	-0.188059	0.00382694	Thyroid	1747_3	Hair colour (natural, before greying): Light brown	foregut_anthro	anthropometric
FZD5	208627310	rs187391159	0.3119124	-0.00736913	-0.756651	0.00736913	Esophagus_Gastroesophageal_Junction	1747_4	Hair colour (natural, before greying): Dark brown	foregut_anthro	anthropometric
TCF7L2	114710009	rs12255439	0.1132691	0.0183675	0.110257	0.0183675	Esophagus_Gastroesophageal_Junction	1747_4	Hair colour (natural, before greying): Dark brown	foregut_anthro	anthropometric
NDRG2	21484922	rs72671237	0.212921	0.01193	-0.194405	-0.01193	Esophagus_Gastroesophageal_Junction	1747_4	Hair colour (natural, before greying): Dark brown	foregut_anthro	anthropometric
TMEM88	7758383	rs5412	0.06819101	-0.0121739	-0.267863	0.0121739	Esophagus_Gastroesophageal_Junction	1747_4	Hair colour (natural, before greying): Dark brown	foregut_anthro	anthropometric
FZD5	208627310	rs2063303	0.6599759	0.00158555	0.328535	0.00158555	Esophagus_Mucosa	1747_4	Hair colour (natural, before greying): Dark brown	foregut_anthro	anthropometric
TCF7L2	114710009	rs17775268	0.1379075	0.0160356	0.307923	0.0160356	Esophagus_Mucosa	1747_4	Hair colour (natural, before greying): Dark brown	foregut_anthro	anthropometric
NDRG2	21484922	rs17093690	0.4744273	0.011033	0.173268	0.011033	Esophagus_Mucosa	1747_4	Hair colour (natural, before greying): Dark brown	foregut_anthro	anthropometric
TMEM88	7758383	rs57420273	0.5445472	-0.00501337	0.145863	-0.00501337	Esophagus_Mucosa	1747_4	Hair colour (natural, before greying): Dark brown	foregut_anthro	anthropometric
FZD5	208627310	rs112129162	0.7800349	-0.00120983	0.4103	-0.00120983	Liver	1747_4	Hair colour (natural, before greying): Dark brown	foregut_anthro	anthropometric
TCF7L2	114710009	rs143229891	0.6406161	0.00254205	-0.750199	-0.00254205	Liver	1747_4	Hair colour (natural, before greying): Dark brown	foregut_anthro	anthropometric
NDRG2	21484922	rs112846271	0.4783206	-0.00520075	0.49404	-0.00520075	Liver	1747_4	Hair colour (natural, before greying): Dark brown	foregut_anthro	anthropometric
TMEM88	7758383	rs7213402	0.6567427	-0.00195492	-0.263618	0.00195492	Liver	1747_4	Hair colour (natural, before greying): Dark brown	foregut_anthro	anthropometric
FZD5	208627310	rs34354040	0.933947	0.00102056	0.102991	0.00102056	Lung	1747_4	Hair colour (natural, before greying): Dark brown	foregut_anthro	anthropometric
TCF7L2	114710009	rs11196211	0.9074425	0.00124576	0.118345	0.00124576	Lung	1747_4	Hair colour (natural, before greying): Dark brown	foregut_anthro	anthropometric
NDRG2	21484922	rs5807034	0.79507	-0.00399404	-0.074534	0.00399404	Lung	1747_4	Hair colour (natural, before greying): Dark brown	foregut_anthro	anthropometric
TMEM88	7758383	rs113364399	0.3790851	0.0079895	-0.350624	-0.0079895	Lung	1747_4	Hair colour (natural, before greying): Dark brown	foregut_anthro	anthropometric
FZD5	208627310	rs10932192	0.471273	0.00492234	-0.47384	-0.00492234	Pancreas	1747_4	Hair colour (natural, before greying): Dark brown	foregut_anthro	anthropometric
TCF7L2	114710009	rs17130149	0.7079731	-0.00210634	-0.444196	0.00210634	Pancreas	1747_4	Hair colour (natural, before greying): Dark brown	foregut_anthro	anthropometric
NDRG2	21484922	rs11627366	0.3530016	-0.00627778	-0.239892	0.00627778	Pancreas	1747_4	Hair colour (natural, before greying): Dark brown	foregut_anthro	anthropometric
TMEM88	7758383	rs149815354	0.611412	-0.00429642	0.715379	-0.00429642	Pancreas	1747_4	Hair colour (natural, before greying): Dark brown	foregut_anthro	anthropometric
FZD5	208627310	rs17537246	0.5121008	-0.0041116	0.380587	-0.0041116	Stomach	1747_4	Hair colour (natural, before greying): Dark brown	foregut_anthro	anthropometric
TCF7L2	114710009	rs12262703	0.3239747	-0.00719397	-0.179442	0.00719397	Stomach	1747_4	Hair colour (natural, before greying): Dark brown	foregut_anthro	anthropometric
NDRG2	21484922	rs118101348	0.9784471	0.00028729	-0.207136	-0.00028729	Stomach	1747_4	Hair colour (natural, before greying): Dark brown	foregut_anthro	anthropometric
TMEM88	7758383	rs113117918	0.3632711	0.00661521	-0.238251	-0.00661521	Stomach	1747_4	Hair colour (natural, before greying): Dark brown	foregut_anthro	anthropometric
FZD5	208627310	rs7559399	0.9889338	9.40306e-05	-0.188059	-9.40306e-05	Thyroid	1747_4	Hair colour (natural, before greying): Dark brown	foregut_anthro	anthropometric
TCF7L2	114710009	rs7076754	0.9084191	0.00113517	0.158339	0.00113517	Thyroid	1747_4	Hair colour (natural, before greying): Dark brown	foregut_anthro	anthropometric
NDRG2	21484922	rs11627366	0.3587971	-0.0120607	-0.124868	0.0120607	Thyroid	1747_4	Hair colour (natural, before greying): Dark brown	foregut_anthro	anthropometric
TMEM88	7758383	rs2940176	0.7668233	-0.00394803	0.209848	-0.00394803	Thyroid	1747_4	Hair colour (natural, before greying): Dark brown	foregut_anthro	anthropometric
FZD5	208627310	rs187391159	0.4820893	0.00210077	-0.756651	-0.00210077	Esophagus_Gastroesophageal_Junction	1747_5	Hair colour (natural, before greying): Black	foregut_anthro	anthropometric
TCF7L2	114710009	rs12255439	0.3133566	0.00456744	0.110257	0.00456744	Esophagus_Gastroesophageal_Junction	1747_5	Hair colour (natural, before greying): Black	foregut_anthro	anthropometric
NDRG2	21484922	rs72671237	0.2606139	0.00446043	-0.194405	-0.00446043	Esophagus_Gastroesophageal_Junction	1747_5	Hair colour (natural, before greying): Black	foregut_anthro	anthropometric
TMEM88	7758383	rs5412	0.349482	0.0023162	-0.267863	-0.0023162	Esophagus_Gastroesophageal_Junction	1747_5	Hair colour (natural, before greying): Black	foregut_anthro	anthropometric
FZD5	208627310	rs2063303	0.1716763	0.0020784	0.328535	0.0020784	Esophagus_Mucosa	1747_5	Hair colour (natural, before greying): Black	foregut_anthro	anthropometric
TCF7L2	114710009	rs17775268	0.1179518	-0.0071336	0.307923	-0.0071336	Esophagus_Mucosa	1747_5	Hair colour (natural, before greying): Black	foregut_anthro	anthropometric
NDRG2	21484922	rs17093690	0.4336428	0.00507315	0.173268	0.00507315	Esophagus_Mucosa	1747_5	Hair colour (natural, before greying): Black	foregut_anthro	anthropometric
TMEM88	7758383	rs57420273	0.7937916	0.000894394	0.145863	0.000894394	Esophagus_Mucosa	1747_5	Hair colour (natural, before greying): Black	foregut_anthro	anthropometric
FZD5	208627310	rs112129162	0.579305	-0.00101337	0.4103	-0.00101337	Liver	1747_5	Hair colour (natural, before greying): Black	foregut_anthro	anthropometric
TCF7L2	114710009	rs143229891	0.2045807	-0.00305871	-0.750199	0.00305871	Liver	1747_5	Hair colour (natural, before greying): Black	foregut_anthro	anthropometric
NDRG2	21484922	rs112846271	0.5963107	0.00161283	0.49404	0.00161283	Liver	1747_5	Hair colour (natural, before greying): Black	foregut_anthro	anthropometric
TMEM88	7758383	rs7213402	0.8623964	-0.000316939	-0.263618	0.000316939	Liver	1747_5	Hair colour (natural, before greying): Black	foregut_anthro	anthropometric
FZD5	208627310	rs34354040	0.2194933	-0.00653497	0.102991	-0.00653497	Lung	1747_5	Hair colour (natural, before greying): Black	foregut_anthro	anthropometric
TCF7L2	114710009	rs11196211	0.1811755	0.00638089	0.118345	0.00638089	Lung	1747_5	Hair colour (natural, before greying): Black	foregut_anthro	anthropometric
NDRG2	21484922	rs5807034	0.5197351	-0.00419898	-0.074534	0.00419898	Lung	1747_5	Hair colour (natural, before greying): Black	foregut_anthro	anthropometric
TMEM88	7758383	rs113364399	0.1611504	0.00566196	-0.350624	-0.00566196	Lung	1747_5	Hair colour (natural, before greying): Black	foregut_anthro	anthropometric
FZD5	208627310	rs10932192	0.4074185	-0.00238682	-0.47384	0.00238682	Pancreas	1747_5	Hair colour (natural, before greying): Black	foregut_anthro	anthropometric
TCF7L2	114710009	rs17130149	0.6415943	0.00109713	-0.444196	-0.00109713	Pancreas	1747_5	Hair colour (natural, before greying): Black	foregut_anthro	anthropometric
NDRG2	21484922	rs11627366	0.3284183	0.00276738	-0.239892	-0.00276738	Pancreas	1747_5	Hair colour (natural, before greying): Black	foregut_anthro	anthropometric
TMEM88	7758383	rs149815354	0.5665211	-0.00203334	0.715379	-0.00203334	Pancreas	1747_5	Hair colour (natural, before greying): Black	foregut_anthro	anthropometric
FZD5	208627310	rs17537246	0.9499836	0.000162537	0.380587	0.000162537	Stomach	1747_5	Hair colour (natural, before greying): Black	foregut_anthro	anthropometric
TCF7L2	114710009	rs12262703	0.3706599	0.00271603	-0.179442	-0.00271603	Stomach	1747_5	Hair colour (natural, before greying): Black	foregut_anthro	anthropometric
NDRG2	21484922	rs118101348	0.2418405	-0.00538072	-0.207136	0.00538072	Stomach	1747_5	Hair colour (natural, before greying): Black	foregut_anthro	anthropometric
TMEM88	7758383	rs113117918	0.148496	0.00469853	-0.238251	-0.00469853	Stomach	1747_5	Hair colour (natural, before greying): Black	foregut_anthro	anthropometric
FZD5	208627310	rs7559399	0.2010741	0.00368316	-0.188059	-0.00368316	Thyroid	1747_5	Hair colour (natural, before greying): Black	foregut_anthro	anthropometric
TCF7L2	114710009	rs7076754	0.2469328	0.00495466	0.158339	0.00495466	Thyroid	1747_5	Hair colour (natural, before greying): Black	foregut_anthro	anthropometric
NDRG2	21484922	rs11627366	0.3348603	0.00531659	-0.124868	-0.00531659	Thyroid	1747_5	Hair colour (natural, before greying): Black	foregut_anthro	anthropometric
TMEM88	7758383	rs2940176	0.1601165	0.00839279	0.209848	0.00839279	Thyroid	1747_5	Hair colour (natural, before greying): Black	foregut_anthro	anthropometric
FZD5	208627310	rs187391159	0.8657141	-0.000272744	-0.756651	0.000272744	Esophagus_Gastroesophageal_Junction	1747_6	Hair colour (natural, before greying): Other	foregut_anthro	anthropometric
TCF7L2	114710009	rs12255439	0.8980617	0.000305642	0.110257	0.000305642	Esophagus_Gastroesophageal_Junction	1747_6	Hair colour (natural, before greying): Other	foregut_anthro	anthropometric
NDRG2	21484922	rs72671237	0.6179715	-0.00104896	-0.194405	0.00104896	Esophagus_Gastroesophageal_Junction	1747_6	Hair colour (natural, before greying): Other	foregut_anthro	anthropometric
TMEM88	7758383	rs5412	0.6874872	-0.000530152	-0.267863	0.000530152	Esophagus_Gastroesophageal_Junction	1747_6	Hair colour (natural, before greying): Other	foregut_anthro	anthropometric
FZD5	208627310	rs2063303	0.4719722	-0.000595626	0.328535	-0.000595626	Esophagus_Mucosa	1747_6	Hair colour (natural, before greying): Other	foregut_anthro	anthropometric
TCF7L2	114710009	rs17775268	0.6619533	0.00100706	0.307923	0.00100706	Esophagus_Mucosa	1747_6	Hair colour (natural, before greying): Other	foregut_anthro	anthropometric
NDRG2	21484922	rs17093690	0.2259885	0.00448701	0.173268	0.00448701	Esophagus_Mucosa	1747_6	Hair colour (natural, before greying): Other	foregut_anthro	anthropometric
TMEM88	7758383	rs57420273	0.2406056	-0.00231455	0.145863	-0.00231455	Esophagus_Mucosa	1747_6	Hair colour (natural, before greying): Other	foregut_anthro	anthropometric
FZD5	208627310	rs112129162	0.6523052	-0.000449934	0.4103	-0.000449934	Liver	1747_6	Hair colour (natural, before greying): Other	foregut_anthro	anthropometric
TCF7L2	114710009	rs143229891	0.01942663	0.00379643	-0.750199	-0.00379643	Liver	1747_6	Hair colour (natural, before greying): Other	foregut_anthro	anthropometric
NDRG2	21484922	rs112846271	0.0799036	0.00323041	0.49404	0.00323041	Liver	1747_6	Hair colour (natural, before greying): Other	foregut_anthro	anthropometric
TMEM88	7758383	rs7213402	0.4340003	0.000800894	-0.263618	-0.000800894	Liver	1747_6	Hair colour (natural, before greying): Other	foregut_anthro	anthropometric
FZD5	208627310	rs34354040	0.3216525	0.00285956	0.102991	0.00285956	Lung	1747_6	Hair colour (natural, before greying): Other	foregut_anthro	anthropometric
TCF7L2	114710009	rs11196211	0.2646201	0.00286203	0.118345	0.00286203	Lung	1747_6	Hair colour (natural, before greying): Other	foregut_anthro	anthropometric
NDRG2	21484922	rs5807034	0.9978815	9.33939e-06	-0.074534	-9.33939e-06	Lung	1747_6	Hair colour (natural, before greying): Other	foregut_anthro	anthropometric
TMEM88	7758383	rs113364399	0.5772278	-0.00113588	-0.350624	0.00113588	Lung	1747_6	Hair colour (natural, before greying): Other	foregut_anthro	anthropometric
FZD5	208627310	rs10932192	0.988724	2.15915e-05	-0.47384	-2.15915e-05	Pancreas	1747_6	Hair colour (natural, before greying): Other	foregut_anthro	anthropometric
TCF7L2	114710009	rs17130149	0.3754952	0.00116855	-0.444196	-0.00116855	Pancreas	1747_6	Hair colour (natural, before greying): Other	foregut_anthro	anthropometric
NDRG2	21484922	rs11627366	0.7426832	-0.000500792	-0.239892	0.000500792	Pancreas	1747_6	Hair colour (natural, before greying): Other	foregut_anthro	anthropometric
TMEM88	7758383	rs149815354	0.6506523	-0.000876198	0.715379	-0.000876198	Pancreas	1747_6	Hair colour (natural, before greying): Other	foregut_anthro	anthropometric
FZD5	208627310	rs17537246	0.06001553	0.00297971	0.380587	0.00297971	Stomach	1747_6	Hair colour (natural, before greying): Other	foregut_anthro	anthropometric
TCF7L2	114710009	rs12262703	0.668812	-0.000699273	-0.179442	0.000699273	Stomach	1747_6	Hair colour (natural, before greying): Other	foregut_anthro	anthropometric
NDRG2	21484922	rs118101348	0.1242027	-0.00397876	-0.207136	0.00397876	Stomach	1747_6	Hair colour (natural, before greying): Other	foregut_anthro	anthropometric
TMEM88	7758383	rs113117918	0.7948346	-0.000418553	-0.238251	0.000418553	Stomach	1747_6	Hair colour (natural, before greying): Other	foregut_anthro	anthropometric
FZD5	208627310	rs7559399	0.4058801	-0.0013013	-0.188059	0.0013013	Thyroid	1747_6	Hair colour (natural, before greying): Other	foregut_anthro	anthropometric
TCF7L2	114710009	rs7076754	0.5700072	0.00129644	0.158339	0.00129644	Thyroid	1747_6	Hair colour (natural, before greying): Other	foregut_anthro	anthropometric
NDRG2	21484922	rs11627366	0.7430606	-0.000962104	-0.124868	0.000962104	Thyroid	1747_6	Hair colour (natural, before greying): Other	foregut_anthro	anthropometric
TMEM88	7758383	rs2940176	0.1134031	0.00530455	0.209848	0.00530455	Thyroid	1747_6	Hair colour (natural, before greying): Other	foregut_anthro	anthropometric
FZD5	208627310	rs187391159	0.9622493	-0.000220287	-0.756651	0.000220287	Esophagus_Gastroesophageal_Junction	20002_1111	Non-cancer illness code, self-reported: asthma	foregut_anthro	anthropometric
TCF7L2	114710009	rs12255439	0.9989408	-9.1372e-06	0.110257	-9.1372e-06	Esophagus_Gastroesophageal_Junction	20002_1111	Non-cancer illness code, self-reported: asthma	foregut_anthro	anthropometric
NDRG2	21484922	rs72671237	0.6527172	0.00272868	-0.194405	-0.00272868	Esophagus_Gastroesophageal_Junction	20002_1111	Non-cancer illness code, self-reported: asthma	foregut_anthro	anthropometric
TMEM88	7758383	rs5412	0.926187	-0.000350323	-0.267863	0.000350323	Esophagus_Gastroesophageal_Junction	20002_1111	Non-cancer illness code, self-reported: asthma	foregut_anthro	anthropometric
FZD5	208627310	rs2063303	0.808475	-0.000578106	0.328535	-0.000578106	Esophagus_Mucosa	20002_1111	Non-cancer illness code, self-reported: asthma	foregut_anthro	anthropometric
TCF7L2	114710009	rs17775268	0.7882859	-0.00177881	0.307923	-0.00177881	Esophagus_Mucosa	20002_1111	Non-cancer illness code, self-reported: asthma	foregut_anthro	anthropometric
NDRG2	21484922	rs17093690	0.7297291	-0.00346643	0.173268	-0.00346643	Esophagus_Mucosa	20002_1111	Non-cancer illness code, self-reported: asthma	foregut_anthro	anthropometric
TMEM88	7758383	rs57420273	0.8401334	-0.00109223	0.145863	-0.00109223	Esophagus_Mucosa	20002_1111	Non-cancer illness code, self-reported: asthma	foregut_anthro	anthropometric
FZD5	208627310	rs112129162	0.4582019	0.00216906	0.4103	0.00216906	Liver	20002_1111	Non-cancer illness code, self-reported: asthma	foregut_anthro	anthropometric
TCF7L2	114710009	rs143229891	0.5933692	-0.00193018	-0.750199	0.00193018	Liver	20002_1111	Non-cancer illness code, self-reported: asthma	foregut_anthro	anthropometric
NDRG2	21484922	rs112846271	0.407129	-0.00405216	0.49404	-0.00405216	Liver	20002_1111	Non-cancer illness code, self-reported: asthma	foregut_anthro	anthropometric
TMEM88	7758383	rs7213402	0.3906144	-0.00254887	-0.263618	0.00254887	Liver	20002_1111	Non-cancer illness code, self-reported: asthma	foregut_anthro	anthropometric
FZD5	208627310	rs34354040	0.7859061	-0.00221839	0.102991	-0.00221839	Lung	20002_1111	Non-cancer illness code, self-reported: asthma	foregut_anthro	anthropometric
TCF7L2	114710009	rs11196211	0.5957643	-0.00379872	0.118345	-0.00379872	Lung	20002_1111	Non-cancer illness code, self-reported: asthma	foregut_anthro	anthropometric
NDRG2	21484922	rs5807034	0.5502178	-0.00615763	-0.074534	0.00615763	Lung	20002_1111	Non-cancer illness code, self-reported: asthma	foregut_anthro	anthropometric
TMEM88	7758383	rs113364399	0.3743738	-0.00534787	-0.350624	0.00534787	Lung	20002_1111	Non-cancer illness code, self-reported: asthma	foregut_anthro	anthropometric
FZD5	208627310	rs10932192	0.8123553	0.00105009	-0.47384	-0.00105009	Pancreas	20002_1111	Non-cancer illness code, self-reported: asthma	foregut_anthro	anthropometric
TCF7L2	114710009	rs17130149	0.2981763	0.00400161	-0.444196	-0.00400161	Pancreas	20002_1111	Non-cancer illness code, self-reported: asthma	foregut_anthro	anthropometric
NDRG2	21484922	rs11627366	0.251013	-0.00518967	-0.239892	0.00518967	Pancreas	20002_1111	Non-cancer illness code, self-reported: asthma	foregut_anthro	anthropometric
TMEM88	7758383	rs149815354	0.4847698	0.00395498	0.715379	0.00395498	Pancreas	20002_1111	Non-cancer illness code, self-reported: asthma	foregut_anthro	anthropometric
FZD5	208627310	rs17537246	0.1392536	-0.00647077	0.380587	-0.00647077	Stomach	20002_1111	Non-cancer illness code, self-reported: asthma	foregut_anthro	anthropometric
TCF7L2	114710009	rs12262703	0.536321	-0.00293546	-0.179442	0.00293546	Stomach	20002_1111	Non-cancer illness code, self-reported: asthma	foregut_anthro	anthropometric
NDRG2	21484922	rs118101348	0.3885695	0.00618159	-0.207136	-0.00618159	Stomach	20002_1111	Non-cancer illness code, self-reported: asthma	foregut_anthro	anthropometric
TMEM88	7758383	rs113117918	0.0313331	0.0131421	-0.238251	-0.0131421	Stomach	20002_1111	Non-cancer illness code, self-reported: asthma	foregut_anthro	anthropometric
FZD5	208627310	rs7559399	0.827705	0.000977672	-0.188059	-0.000977672	Thyroid	20002_1111	Non-cancer illness code, self-reported: asthma	foregut_anthro	anthropometric
TCF7L2	114710009	rs7076754	0.4054357	-0.00553784	0.158339	-0.00553784	Thyroid	20002_1111	Non-cancer illness code, self-reported: asthma	foregut_anthro	anthropometric
NDRG2	21484922	rs11627366	0.2597046	-0.00997021	-0.124868	0.00997021	Thyroid	20002_1111	Non-cancer illness code, self-reported: asthma	foregut_anthro	anthropometric
TMEM88	7758383	rs2940176	0.8019932	-0.00220895	0.209848	-0.00220895	Thyroid	20002_1111	Non-cancer illness code, self-reported: asthma	foregut_anthro	anthropometric
FZD5	208627310	rs187391159	0.2966336	-0.000939206	-0.756651	0.000939206	Esophagus_Gastroesophageal_Junction	20002_1112	Non-cancer illness code, self-reported: chronic obstructive airways disease/copd	foregut_anthro	anthropometric
TCF7L2	114710009	rs12255439	0.9752573	3.96942e-05	0.110257	3.96942e-05	Esophagus_Gastroesophageal_Junction	20002_1112	Non-cancer illness code, self-reported: chronic obstructive airways disease/copd	foregut_anthro	anthropometric
NDRG2	21484922	rs72671237	0.6069839	0.000581117	-0.194405	-0.000581117	Esophagus_Gastroesophageal_Junction	20002_1112	Non-cancer illness code, self-reported: chronic obstructive airways disease/copd	foregut_anthro	anthropometric
TMEM88	7758383	rs5412	0.9120734	-7.76501e-05	-0.267863	7.76501e-05	Esophagus_Gastroesophageal_Junction	20002_1112	Non-cancer illness code, self-reported: chronic obstructive airways disease/copd	foregut_anthro	anthropometric
FZD5	208627310	rs2063303	0.1947248	-0.000580139	0.328535	-0.000580139	Esophagus_Mucosa	20002_1112	Non-cancer illness code, self-reported: chronic obstructive airways disease/copd	foregut_anthro	anthropometric
TCF7L2	114710009	rs17775268	0.6944733	0.000485131	0.307923	0.000485131	Esophagus_Mucosa	20002_1112	Non-cancer illness code, self-reported: chronic obstructive airways disease/copd	foregut_anthro	anthropometric
NDRG2	21484922	rs17093690	0.9316586	-0.000159193	0.173268	-0.000159193	Esophagus_Mucosa	20002_1112	Non-cancer illness code, self-reported: chronic obstructive airways disease/copd	foregut_anthro	anthropometric
TMEM88	7758383	rs57420273	0.5403841	-0.000623901	0.145863	-0.000623901	Esophagus_Mucosa	20002_1112	Non-cancer illness code, self-reported: chronic obstructive airways disease/copd	foregut_anthro	anthropometric
FZD5	208627310	rs112129162	0.1465531	-0.000845406	0.4103	-0.000845406	Liver	20002_1112	Non-cancer illness code, self-reported: chronic obstructive airways disease/copd	foregut_anthro	anthropometric
TCF7L2	114710009	rs143229891	0.109738	0.00118573	-0.750199	-0.00118573	Liver	20002_1112	Non-cancer illness code, self-reported: chronic obstructive airways disease/copd	foregut_anthro	anthropometric
NDRG2	21484922	rs112846271	0.1726825	-0.00129062	0.49404	-0.00129062	Liver	20002_1112	Non-cancer illness code, self-reported: chronic obstructive airways disease/copd	foregut_anthro	anthropometric
TMEM88	7758383	rs7213402	0.5974531	-0.000286851	-0.263618	0.000286851	Liver	20002_1112	Non-cancer illness code, self-reported: chronic obstructive airways disease/copd	foregut_anthro	anthropometric
FZD5	208627310	rs34354040	0.1962375	-0.00203344	0.102991	-0.00203344	Lung	20002_1112	Non-cancer illness code, self-reported: chronic obstructive airways disease/copd	foregut_anthro	anthropometric
TCF7L2	114710009	rs11196211	0.7586247	-0.000406545	0.118345	-0.000406545	Lung	20002_1112	Non-cancer illness code, self-reported: chronic obstructive airways disease/copd	foregut_anthro	anthropometric
NDRG2	21484922	rs5807034	0.1840285	0.00271125	-0.074534	-0.00271125	Lung	20002_1112	Non-cancer illness code, self-reported: chronic obstructive airways disease/copd	foregut_anthro	anthropometric
TMEM88	7758383	rs113364399	0.5840218	-0.000598664	-0.350624	0.000598664	Lung	20002_1112	Non-cancer illness code, self-reported: chronic obstructive airways disease/copd	foregut_anthro	anthropometric
FZD5	208627310	rs10932192	0.2845567	-0.000930352	-0.47384	0.000930352	Pancreas	20002_1112	Non-cancer illness code, self-reported: chronic obstructive airways disease/copd	foregut_anthro	anthropometric
TCF7L2	114710009	rs17130149	0.9818534	-1.56731e-05	-0.444196	1.56731e-05	Pancreas	20002_1112	Non-cancer illness code, self-reported: chronic obstructive airways disease/copd	foregut_anthro	anthropometric
NDRG2	21484922	rs11627366	0.2018657	0.00108037	-0.239892	-0.00108037	Pancreas	20002_1112	Non-cancer illness code, self-reported: chronic obstructive airways disease/copd	foregut_anthro	anthropometric
TMEM88	7758383	rs149815354	0.9994172	-7.5122e-07	0.715379	-7.5122e-07	Pancreas	20002_1112	Non-cancer illness code, self-reported: chronic obstructive airways disease/copd	foregut_anthro	anthropometric
FZD5	208627310	rs17537246	0.00596445	0.00274841	0.380587	0.00274841	Stomach	20002_1112	Non-cancer illness code, self-reported: chronic obstructive airways disease/copd	foregut_anthro	anthropometric
TCF7L2	114710009	rs12262703	0.7303611	-0.000301896	-0.179442	0.000301896	Stomach	20002_1112	Non-cancer illness code, self-reported: chronic obstructive airways disease/copd	foregut_anthro	anthropometric
NDRG2	21484922	rs118101348	0.5293878	-0.000831357	-0.207136	0.000831357	Stomach	20002_1112	Non-cancer illness code, self-reported: chronic obstructive airways disease/copd	foregut_anthro	anthropometric
TMEM88	7758383	rs113117918	0.9412626	6.34835e-05	-0.238251	-6.34835e-05	Stomach	20002_1112	Non-cancer illness code, self-reported: chronic obstructive airways disease/copd	foregut_anthro	anthropometric
FZD5	208627310	rs7559399	0.1571097	0.00120502	-0.188059	-0.00120502	Thyroid	20002_1112	Non-cancer illness code, self-reported: chronic obstructive airways disease/copd	foregut_anthro	anthropometric
TCF7L2	114710009	rs7076754	0.5540034	-0.000725627	0.158339	-0.000725627	Thyroid	20002_1112	Non-cancer illness code, self-reported: chronic obstructive airways disease/copd	foregut_anthro	anthropometric
NDRG2	21484922	rs11627366	0.2120881	0.00207557	-0.124868	-0.00207557	Thyroid	20002_1112	Non-cancer illness code, self-reported: chronic obstructive airways disease/copd	foregut_anthro	anthropometric
TMEM88	7758383	rs2940176	0.1471436	-0.00256418	0.209848	-0.00256418	Thyroid	20002_1112	Non-cancer illness code, self-reported: chronic obstructive airways disease/copd	foregut_anthro	anthropometric
FZD5	208627310	rs187391159	0.1925442	-0.00236008	-0.756651	0.00236008	Esophagus_Gastroesophageal_Junction	20002_1113	Non-cancer illness code, self-reported: emphysema/chronic bronchitis	foregut_anthro	anthropometric
TCF7L2	114710009	rs12255439	0.7171907	0.000916169	0.110257	0.000916169	Esophagus_Gastroesophageal_Junction	20002_1113	Non-cancer illness code, self-reported: emphysema/chronic bronchitis	foregut_anthro	anthropometric
NDRG2	21484922	rs72671237	0.8291992	-0.000475884	-0.194405	0.000475884	Esophagus_Gastroesophageal_Junction	20002_1113	Non-cancer illness code, self-reported: emphysema/chronic bronchitis	foregut_anthro	anthropometric
TMEM88	7758383	rs5412	0.8770845	0.00021395	-0.267863	-0.00021395	Esophagus_Gastroesophageal_Junction	20002_1113	Non-cancer illness code, self-reported: emphysema/chronic bronchitis	foregut_anthro	anthropometric
FZD5	208627310	rs2063303	0.2479353	-0.00101441	0.328535	-0.00101441	Esophagus_Mucosa	20002_1113	Non-cancer illness code, self-reported: emphysema/chronic bronchitis	foregut_anthro	anthropometric
TCF7L2	114710009	rs17775268	0.4822126	-0.00172659	0.307923	-0.00172659	Esophagus_Mucosa	20002_1113	Non-cancer illness code, self-reported: emphysema/chronic bronchitis	foregut_anthro	anthropometric
NDRG2	21484922	rs17093690	0.537293	-0.00228989	0.173268	-0.00228989	Esophagus_Mucosa	20002_1113	Non-cancer illness code, self-reported: emphysema/chronic bronchitis	foregut_anthro	anthropometric
TMEM88	7758383	rs57420273	0.4472492	0.00153431	0.145863	0.00153431	Esophagus_Mucosa	20002_1113	Non-cancer illness code, self-reported: emphysema/chronic bronchitis	foregut_anthro	anthropometric
FZD5	208627310	rs112129162	0.1415599	-0.00168731	0.4103	-0.00168731	Liver	20002_1113	Non-cancer illness code, self-reported: emphysema/chronic bronchitis	foregut_anthro	anthropometric
TCF7L2	114710009	rs143229891	0.7103755	-0.000487955	-0.750199	0.000487955	Liver	20002_1113	Non-cancer illness code, self-reported: emphysema/chronic bronchitis	foregut_anthro	anthropometric
NDRG2	21484922	rs112846271	0.8693979	-0.00028761	0.49404	-0.00028761	Liver	20002_1113	Non-cancer illness code, self-reported: emphysema/chronic bronchitis	foregut_anthro	anthropometric
TMEM88	7758383	rs7213402	0.6191295	0.000530336	-0.263618	-0.000530336	Liver	20002_1113	Non-cancer illness code, self-reported: emphysema/chronic bronchitis	foregut_anthro	anthropometric
FZD5	208627310	rs34354040	0.7791474	0.000837382	0.102991	0.000837382	Lung	20002_1113	Non-cancer illness code, self-reported: emphysema/chronic bronchitis	foregut_anthro	anthropometric
TCF7L2	114710009	rs11196211	0.1979722	-0.00354012	0.118345	-0.00354012	Lung	20002_1113	Non-cancer illness code, self-reported: emphysema/chronic bronchitis	foregut_anthro	anthropometric
NDRG2	21484922	rs5807034	0.1731257	-0.00549023	-0.074534	0.00549023	Lung	20002_1113	Non-cancer illness code, self-reported: emphysema/chronic bronchitis	foregut_anthro	anthropometric
TMEM88	7758383	rs113364399	0.3622894	0.00200913	-0.350624	-0.00200913	Lung	20002_1113	Non-cancer illness code, self-reported: emphysema/chronic bronchitis	foregut_anthro	anthropometric
FZD5	208627310	rs10932192	0.7468362	-0.000523261	-0.47384	0.000523261	Pancreas	20002_1113	Non-cancer illness code, self-reported: emphysema/chronic bronchitis	foregut_anthro	anthropometric
TCF7L2	114710009	rs17130149	0.5737608	0.000770241	-0.444196	-0.000770241	Pancreas	20002_1113	Non-cancer illness code, self-reported: emphysema/chronic bronchitis	foregut_anthro	anthropometric
NDRG2	21484922	rs11627366	0.9546202	-9.1417e-05	-0.239892	9.1417e-05	Pancreas	20002_1113	Non-cancer illness code, self-reported: emphysema/chronic bronchitis	foregut_anthro	anthropometric
TMEM88	7758383	rs149815354	0.4833161	-0.00145095	0.715379	-0.00145095	Pancreas	20002_1113	Non-cancer illness code, self-reported: emphysema/chronic bronchitis	foregut_anthro	anthropometric
FZD5	208627310	rs17537246	0.05157259	0.00328416	0.380587	0.00328416	Stomach	20002_1113	Non-cancer illness code, self-reported: emphysema/chronic bronchitis	foregut_anthro	anthropometric
TCF7L2	114710009	rs12262703	0.3322822	-0.00171044	-0.179442	0.00171044	Stomach	20002_1113	Non-cancer illness code, self-reported: emphysema/chronic bronchitis	foregut_anthro	anthropometric
NDRG2	21484922	rs118101348	0.09750038	0.0045736	-0.207136	-0.0045736	Stomach	20002_1113	Non-cancer illness code, self-reported: emphysema/chronic bronchitis	foregut_anthro	anthropometric
TMEM88	7758383	rs113117918	0.06052034	-0.00386182	-0.238251	0.00386182	Stomach	20002_1113	Non-cancer illness code, self-reported: emphysema/chronic bronchitis	foregut_anthro	anthropometric
FZD5	208627310	rs7559399	0.7892339	-0.000439083	-0.188059	0.000439083	Thyroid	20002_1113	Non-cancer illness code, self-reported: emphysema/chronic bronchitis	foregut_anthro	anthropometric
TCF7L2	114710009	rs7076754	0.7765766	0.000679258	0.158339	0.000679258	Thyroid	20002_1113	Non-cancer illness code, self-reported: emphysema/chronic bronchitis	foregut_anthro	anthropometric
NDRG2	21484922	rs11627366	0.9546223	-0.000175627	-0.124868	0.000175627	Thyroid	20002_1113	Non-cancer illness code, self-reported: emphysema/chronic bronchitis	foregut_anthro	anthropometric
TMEM88	7758383	rs2940176	0.5251833	-0.00207097	0.209848	-0.00207097	Thyroid	20002_1113	Non-cancer illness code, self-reported: emphysema/chronic bronchitis	foregut_anthro	anthropometric
FZD5	208627310	rs187391159	0.3933736	-0.000721231	-0.756651	0.000721231	Esophagus_Gastroesophageal_Junction	20002_1123	Non-cancer illness code, self-reported: sleep apnoea	foregut_anthro	anthropometric
TCF7L2	114710009	rs12255439	0.3229974	-0.00125256	0.110257	-0.00125256	Esophagus_Gastroesophageal_Junction	20002_1123	Non-cancer illness code, self-reported: sleep apnoea	foregut_anthro	anthropometric
NDRG2	21484922	rs72671237	0.6677279	-0.000460308	-0.194405	0.000460308	Esophagus_Gastroesophageal_Junction	20002_1123	Non-cancer illness code, self-reported: sleep apnoea	foregut_anthro	anthropometric
TMEM88	7758383	rs5412	0.6837695	-0.000274281	-0.267863	0.000274281	Esophagus_Gastroesophageal_Junction	20002_1123	Non-cancer illness code, self-reported: sleep apnoea	foregut_anthro	anthropometric
FZD5	208627310	rs2063303	0.8081179	0.000102483	0.328535	0.000102483	Esophagus_Mucosa	20002_1123	Non-cancer illness code, self-reported: sleep apnoea	foregut_anthro	anthropometric
TCF7L2	114710009	rs17775268	0.1571518	-0.00177793	0.307923	-0.00177793	Esophagus_Mucosa	20002_1123	Non-cancer illness code, self-reported: sleep apnoea	foregut_anthro	anthropometric
NDRG2	21484922	rs17093690	0.266963	0.00207704	0.173268	0.00207704	Esophagus_Mucosa	20002_1123	Non-cancer illness code, self-reported: sleep apnoea	foregut_anthro	anthropometric
TMEM88	7758383	rs57420273	0.7477953	-0.00030875	0.145863	-0.00030875	Esophagus_Mucosa	20002_1123	Non-cancer illness code, self-reported: sleep apnoea	foregut_anthro	anthropometric
FZD5	208627310	rs112129162	0.7792116	0.000142304	0.4103	0.000142304	Liver	20002_1123	Non-cancer illness code, self-reported: sleep apnoea	foregut_anthro	anthropometric
TCF7L2	114710009	rs143229891	0.5270087	-0.000406435	-0.750199	0.000406435	Liver	20002_1123	Non-cancer illness code, self-reported: sleep apnoea	foregut_anthro	anthropometric
NDRG2	21484922	rs112846271	0.1145786	-0.00145455	0.49404	-0.00145455	Liver	20002_1123	Non-cancer illness code, self-reported: sleep apnoea	foregut_anthro	anthropometric
TMEM88	7758383	rs7213402	0.1231018	0.000862141	-0.263618	-0.000862141	Liver	20002_1123	Non-cancer illness code, self-reported: sleep apnoea	foregut_anthro	anthropometric
FZD5	208627310	rs34354040	0.1669508	-0.00208092	0.102991	-0.00208092	Lung	20002_1123	Non-cancer illness code, self-reported: sleep apnoea	foregut_anthro	anthropometric
TCF7L2	114710009	rs11196211	0.5558927	-0.000747864	0.118345	-0.000747864	Lung	20002_1123	Non-cancer illness code, self-reported: sleep apnoea	foregut_anthro	anthropometric
NDRG2	21484922	rs5807034	0.7261751	-0.000632487	-0.074534	0.000632487	Lung	20002_1123	Non-cancer illness code, self-reported: sleep apnoea	foregut_anthro	anthropometric
TMEM88	7758383	rs113364399	0.8851115	-0.000148416	-0.350624	0.000148416	Lung	20002_1123	Non-cancer illness code, self-reported: sleep apnoea	foregut_anthro	anthropometric
FZD5	208627310	rs10932192	0.7620766	-0.000237367	-0.47384	0.000237367	Pancreas	20002_1123	Non-cancer illness code, self-reported: sleep apnoea	foregut_anthro	anthropometric
TCF7L2	114710009	rs17130149	0.9440404	-4.60335e-05	-0.444196	4.60335e-05	Pancreas	20002_1123	Non-cancer illness code, self-reported: sleep apnoea	foregut_anthro	anthropometric
NDRG2	21484922	rs11627366	0.3981328	-0.000667008	-0.239892	0.000667008	Pancreas	20002_1123	Non-cancer illness code, self-reported: sleep apnoea	foregut_anthro	anthropometric
TMEM88	7758383	rs149815354	0.2906515	0.00109222	0.715379	0.00109222	Pancreas	20002_1123	Non-cancer illness code, self-reported: sleep apnoea	foregut_anthro	anthropometric
FZD5	208627310	rs17537246	0.4203591	0.000595895	0.380587	0.000595895	Stomach	20002_1123	Non-cancer illness code, self-reported: sleep apnoea	foregut_anthro	anthropometric
TCF7L2	114710009	rs12262703	0.1746348	-0.00119173	-0.179442	0.00119173	Stomach	20002_1123	Non-cancer illness code, self-reported: sleep apnoea	foregut_anthro	anthropometric
NDRG2	21484922	rs118101348	0.7205009	-0.000447178	-0.207136	0.000447178	Stomach	20002_1123	Non-cancer illness code, self-reported: sleep apnoea	foregut_anthro	anthropometric
TMEM88	7758383	rs113117918	0.2079301	0.00111638	-0.238251	-0.00111638	Stomach	20002_1123	Non-cancer illness code, self-reported: sleep apnoea	foregut_anthro	anthropometric
FZD5	208627310	rs7559399	0.1349406	0.00121444	-0.188059	-0.00121444	Thyroid	20002_1123	Non-cancer illness code, self-reported: sleep apnoea	foregut_anthro	anthropometric
TCF7L2	114710009	rs7076754	0.7569155	0.000358722	0.158339	0.000358722	Thyroid	20002_1123	Non-cancer illness code, self-reported: sleep apnoea	foregut_anthro	anthropometric
NDRG2	21484922	rs11627366	0.4028402	-0.00128143	-0.124868	0.00128143	Thyroid	20002_1123	Non-cancer illness code, self-reported: sleep apnoea	foregut_anthro	anthropometric
TMEM88	7758383	rs2940176	0.4243578	0.00127096	0.209848	0.00127096	Thyroid	20002_1123	Non-cancer illness code, self-reported: sleep apnoea	foregut_anthro	anthropometric
FZD5	208627310	rs187391159	0.6773304	0.000207996	-0.756651	-0.000207996	Esophagus_Gastroesophageal_Junction	20002_1137	Non-cancer illness code, self-reported: other abdominal problem	foregut_anthro	anthropometric
TCF7L2	114710009	rs12255439	0.5761505	-0.000415915	0.110257	-0.000415915	Esophagus_Gastroesophageal_Junction	20002_1137	Non-cancer illness code, self-reported: other abdominal problem	foregut_anthro	anthropometric
NDRG2	21484922	rs72671237	0.7239873	0.000228054	-0.194405	-0.000228054	Esophagus_Gastroesophageal_Junction	20002_1137	Non-cancer illness code, self-reported: other abdominal problem	foregut_anthro	anthropometric
TMEM88	7758383	rs5412	0.8584221	7.20839e-05	-0.267863	-7.20839e-05	Esophagus_Gastroesophageal_Junction	20002_1137	Non-cancer illness code, self-reported: other abdominal problem	foregut_anthro	anthropometric
FZD5	208627310	rs2063303	0.4856193	0.000177962	0.328535	0.000177962	Esophagus_Mucosa	20002_1137	Non-cancer illness code, self-reported: other abdominal problem	foregut_anthro	anthropometric
TCF7L2	114710009	rs17775268	0.330567	0.000709349	0.307923	0.000709349	Esophagus_Mucosa	20002_1137	Non-cancer illness code, self-reported: other abdominal problem	foregut_anthro	anthropometric
NDRG2	21484922	rs17093690	0.8571704	-0.000192047	0.173268	-0.000192047	Esophagus_Mucosa	20002_1137	Non-cancer illness code, self-reported: other abdominal problem	foregut_anthro	anthropometric
TMEM88	7758383	rs57420273	0.06720866	0.00121182	0.145863	0.00121182	Esophagus_Mucosa	20002_1137	Non-cancer illness code, self-reported: other abdominal problem	foregut_anthro	anthropometric
FZD5	208627310	rs112129162	0.8703526	-4.98859e-05	0.4103	-4.98859e-05	Liver	20002_1137	Non-cancer illness code, self-reported: other abdominal problem	foregut_anthro	anthropometric
TCF7L2	114710009	rs143229891	0.4211816	-0.000314931	-0.750199	0.000314931	Liver	20002_1137	Non-cancer illness code, self-reported: other abdominal problem	foregut_anthro	anthropometric
NDRG2	21484922	rs112846271	0.7837076	-0.000140431	0.49404	-0.000140431	Liver	20002_1137	Non-cancer illness code, self-reported: other abdominal problem	foregut_anthro	anthropometric
TMEM88	7758383	rs7213402	0.998363	6.33838e-07	-0.263618	-6.33838e-07	Liver	20002_1137	Non-cancer illness code, self-reported: other abdominal problem	foregut_anthro	anthropometric
FZD5	208627310	rs34354040	0.7046887	0.000330957	0.102991	0.000330957	Lung	20002_1137	Non-cancer illness code, self-reported: other abdominal problem	foregut_anthro	anthropometric
TCF7L2	114710009	rs11196211	0.7981044	-0.000194134	0.118345	-0.000194134	Lung	20002_1137	Non-cancer illness code, self-reported: other abdominal problem	foregut_anthro	anthropometric
NDRG2	21484922	rs5807034	0.3793541	0.000984692	-0.074534	-0.000984692	Lung	20002_1137	Non-cancer illness code, self-reported: other abdominal problem	foregut_anthro	anthropometric
TMEM88	7758383	rs113364399	0.3945382	-0.000545525	-0.350624	0.000545525	Lung	20002_1137	Non-cancer illness code, self-reported: other abdominal problem	foregut_anthro	anthropometric
FZD5	208627310	rs10932192	0.5430957	-0.000291645	-0.47384	0.000291645	Pancreas	20002_1137	Non-cancer illness code, self-reported: other abdominal problem	foregut_anthro	anthropometric
TCF7L2	114710009	rs17130149	0.08588689	0.000757621	-0.444196	-0.000757621	Pancreas	20002_1137	Non-cancer illness code, self-reported: other abdominal problem	foregut_anthro	anthropometric
NDRG2	21484922	rs11627366	0.6851049	-0.000190886	-0.239892	0.000190886	Pancreas	20002_1137	Non-cancer illness code, self-reported: other abdominal problem	foregut_anthro	anthropometric
TMEM88	7758383	rs149815354	0.2207279	-0.000779323	0.715379	-0.000779323	Pancreas	20002_1137	Non-cancer illness code, self-reported: other abdominal problem	foregut_anthro	anthropometric
FZD5	208627310	rs17537246	0.4013975	-0.000375021	0.380587	-0.000375021	Stomach	20002_1137	Non-cancer illness code, self-reported: other abdominal problem	foregut_anthro	anthropometric
TCF7L2	114710009	rs12262703	0.8456022	9.77196e-05	-0.179442	-9.77196e-05	Stomach	20002_1137	Non-cancer illness code, self-reported: other abdominal problem	foregut_anthro	anthropometric
NDRG2	21484922	rs118101348	0.7285557	-0.000261677	-0.207136	0.000261677	Stomach	20002_1137	Non-cancer illness code, self-reported: other abdominal problem	foregut_anthro	anthropometric
TMEM88	7758383	rs113117918	0.825784	-0.000109107	-0.238251	0.000109107	Stomach	20002_1137	Non-cancer illness code, self-reported: other abdominal problem	foregut_anthro	anthropometric
FZD5	208627310	rs7559399	0.6649198	-0.000208008	-0.188059	0.000208008	Thyroid	20002_1137	Non-cancer illness code, self-reported: other abdominal problem	foregut_anthro	anthropometric
TCF7L2	114710009	rs7076754	0.6447846	0.00032339	0.158339	0.00032339	Thyroid	20002_1137	Non-cancer illness code, self-reported: other abdominal problem	foregut_anthro	anthropometric
NDRG2	21484922	rs11627366	0.6857954	-0.000366724	-0.124868	0.000366724	Thyroid	20002_1137	Non-cancer illness code, self-reported: other abdominal problem	foregut_anthro	anthropometric
TMEM88	7758383	rs2940176	0.7243723	-0.000332336	0.209848	-0.000332336	Thyroid	20002_1137	Non-cancer illness code, self-reported: other abdominal problem	foregut_anthro	anthropometric
FZD5	208627310	rs187391159	0.7489282	0.000936688	-0.756651	-0.000936688	Esophagus_Gastroesophageal_Junction	20002_1138	Non-cancer illness code, self-reported: gastro-oesophageal reflux (gord) / gastric reflux	foregut_anthro	anthropometric
TCF7L2	114710009	rs12255439	0.04357377	0.0105521	0.110257	0.0105521	Esophagus_Gastroesophageal_Junction	20002_1138	Non-cancer illness code, self-reported: gastro-oesophageal reflux (gord) / gastric reflux	foregut_anthro	anthropometric
NDRG2	21484922	rs72671237	0.1558507	0.00573447	-0.194405	-0.00573447	Esophagus_Gastroesophageal_Junction	20002_1138	Non-cancer illness code, self-reported: gastro-oesophageal reflux (gord) / gastric reflux	foregut_anthro	anthropometric
TMEM88	7758383	rs5412	0.9157237	-0.000250782	-0.267863	0.000250782	Esophagus_Gastroesophageal_Junction	20002_1138	Non-cancer illness code, self-reported: gastro-oesophageal reflux (gord) / gastric reflux	foregut_anthro	anthropometric
FZD5	208627310	rs2063303	0.7174818	0.000540974	0.328535	0.000540974	Esophagus_Mucosa	20002_1138	Non-cancer illness code, self-reported: gastro-oesophageal reflux (gord) / gastric reflux	foregut_anthro	anthropometric
TCF7L2	114710009	rs17775268	0.3110056	-0.00434774	0.307923	-0.00434774	Esophagus_Mucosa	20002_1138	Non-cancer illness code, self-reported: gastro-oesophageal reflux (gord) / gastric reflux	foregut_anthro	anthropometric
NDRG2	21484922	rs17093690	0.3677074	-0.00584782	0.173268	-0.00584782	Esophagus_Mucosa	20002_1138	Non-cancer illness code, self-reported: gastro-oesophageal reflux (gord) / gastric reflux	foregut_anthro	anthropometric
TMEM88	7758383	rs57420273	0.2659113	-0.00394835	0.145863	-0.00394835	Esophagus_Mucosa	20002_1138	Non-cancer illness code, self-reported: gastro-oesophageal reflux (gord) / gastric reflux	foregut_anthro	anthropometric
FZD5	208627310	rs112129162	0.9104118	-0.000201751	0.4103	-0.000201751	Liver	20002_1138	Non-cancer illness code, self-reported: gastro-oesophageal reflux (gord) / gastric reflux	foregut_anthro	anthropometric
TCF7L2	114710009	rs143229891	0.7132132	0.000827719	-0.750199	-0.000827719	Liver	20002_1138	Non-cancer illness code, self-reported: gastro-oesophageal reflux (gord) / gastric reflux	foregut_anthro	anthropometric
NDRG2	21484922	rs112846271	0.1346584	0.00483815	0.49404	0.00483815	Liver	20002_1138	Non-cancer illness code, self-reported: gastro-oesophageal reflux (gord) / gastric reflux	foregut_anthro	anthropometric
TMEM88	7758383	rs7213402	0.7346303	0.000617075	-0.263618	-0.000617075	Liver	20002_1138	Non-cancer illness code, self-reported: gastro-oesophageal reflux (gord) / gastric reflux	foregut_anthro	anthropometric
FZD5	208627310	rs34354040	0.2529914	-0.00601158	0.102991	-0.00601158	Lung	20002_1138	Non-cancer illness code, self-reported: gastro-oesophageal reflux (gord) / gastric reflux	foregut_anthro	anthropometric
TCF7L2	114710009	rs11196211	0.901775	-0.000548847	0.118345	-0.000548847	Lung	20002_1138	Non-cancer illness code, self-reported: gastro-oesophageal reflux (gord) / gastric reflux	foregut_anthro	anthropometric
NDRG2	21484922	rs5807034	0.1021591	-0.0117619	-0.074534	0.0117619	Lung	20002_1138	Non-cancer illness code, self-reported: gastro-oesophageal reflux (gord) / gastric reflux	foregut_anthro	anthropometric
TMEM88	7758383	rs113364399	0.1149173	-0.00651493	-0.350624	0.00651493	Lung	20002_1138	Non-cancer illness code, self-reported: gastro-oesophageal reflux (gord) / gastric reflux	foregut_anthro	anthropometric
FZD5	208627310	rs10932192	0.6006463	0.00146651	-0.47384	-0.00146651	Pancreas	20002_1138	Non-cancer illness code, self-reported: gastro-oesophageal reflux (gord) / gastric reflux	foregut_anthro	anthropometric
TCF7L2	114710009	rs17130149	0.5511207	0.00140085	-0.444196	-0.00140085	Pancreas	20002_1138	Non-cancer illness code, self-reported: gastro-oesophageal reflux (gord) / gastric reflux	foregut_anthro	anthropometric
NDRG2	21484922	rs11627366	0.7679852	-0.000813775	-0.239892	0.000813775	Pancreas	20002_1138	Non-cancer illness code, self-reported: gastro-oesophageal reflux (gord) / gastric reflux	foregut_anthro	anthropometric
TMEM88	7758383	rs149815354	0.6859825	-0.00141219	0.715379	-0.00141219	Pancreas	20002_1138	Non-cancer illness code, self-reported: gastro-oesophageal reflux (gord) / gastric reflux	foregut_anthro	anthropometric
FZD5	208627310	rs17537246	0.4587547	-0.00193491	0.380587	-0.00193491	Stomach	20002_1138	Non-cancer illness code, self-reported: gastro-oesophageal reflux (gord) / gastric reflux	foregut_anthro	anthropometric
TCF7L2	114710009	rs12262703	0.8982816	-0.000376285	-0.179442	0.000376285	Stomach	20002_1138	Non-cancer illness code, self-reported: gastro-oesophageal reflux (gord) / gastric reflux	foregut_anthro	anthropometric
NDRG2	21484922	rs118101348	0.708636	0.00165457	-0.207136	-0.00165457	Stomach	20002_1138	Non-cancer illness code, self-reported: gastro-oesophageal reflux (gord) / gastric reflux	foregut_anthro	anthropometric
TMEM88	7758383	rs113117918	0.577543	-0.00164034	-0.238251	0.00164034	Stomach	20002_1138	Non-cancer illness code, self-reported: gastro-oesophageal reflux (gord) / gastric reflux	foregut_anthro	anthropometric
FZD5	208627310	rs7559399	0.1963611	0.00369597	-0.188059	-0.00369597	Thyroid	20002_1138	Non-cancer illness code, self-reported: gastro-oesophageal reflux (gord) / gastric reflux	foregut_anthro	anthropometric
TCF7L2	114710009	rs7076754	0.3053676	-0.0043183	0.158339	-0.0043183	Thyroid	20002_1138	Non-cancer illness code, self-reported: gastro-oesophageal reflux (gord) / gastric reflux	foregut_anthro	anthropometric
NDRG2	21484922	rs11627366	0.768262	-0.00156339	-0.124868	0.00156339	Thyroid	20002_1138	Non-cancer illness code, self-reported: gastro-oesophageal reflux (gord) / gastric reflux	foregut_anthro	anthropometric
TMEM88	7758383	rs2940176	0.1547489	-0.00845598	0.209848	-0.00845598	Thyroid	20002_1138	Non-cancer illness code, self-reported: gastro-oesophageal reflux (gord) / gastric reflux	foregut_anthro	anthropometric
FZD5	208627310	rs187391159	0.7139103	-0.000812178	-0.756651	0.000812178	Esophagus_Gastroesophageal_Junction	20002_1154	Non-cancer illness code, self-reported: irritable bowel syndrome	foregut_anthro	anthropometric
TCF7L2	114710009	rs12255439	0.9258942	-0.000303433	0.110257	-0.000303433	Esophagus_Gastroesophageal_Junction	20002_1154	Non-cancer illness code, self-reported: irritable bowel syndrome	foregut_anthro	anthropometric
NDRG2	21484922	rs72671237	0.08359714	0.0054836	-0.194405	-0.0054836	Esophagus_Gastroesophageal_Junction	20002_1154	Non-cancer illness code, self-reported: irritable bowel syndrome	foregut_anthro	anthropometric
TMEM88	7758383	rs5412	0.4677151	0.00132931	-0.267863	-0.00132931	Esophagus_Gastroesophageal_Junction	20002_1154	Non-cancer illness code, self-reported: irritable bowel syndrome	foregut_anthro	anthropometric
FZD5	208627310	rs2063303	0.8257957	0.000248705	0.328535	0.000248705	Esophagus_Mucosa	20002_1154	Non-cancer illness code, self-reported: irritable bowel syndrome	foregut_anthro	anthropometric
TCF7L2	114710009	rs17775268	0.8196299	-0.000715179	0.307923	-0.000715179	Esophagus_Mucosa	20002_1154	Non-cancer illness code, self-reported: irritable bowel syndrome	foregut_anthro	anthropometric
NDRG2	21484922	rs17093690	0.5647411	0.00276385	0.173268	0.00276385	Esophagus_Mucosa	20002_1154	Non-cancer illness code, self-reported: irritable bowel syndrome	foregut_anthro	anthropometric
TMEM88	7758383	rs57420273	0.9838546	-5.18418e-05	0.145863	-5.18418e-05	Esophagus_Mucosa	20002_1154	Non-cancer illness code, self-reported: irritable bowel syndrome	foregut_anthro	anthropometric
FZD5	208627310	rs112129162	0.9748705	4.26868e-05	0.4103	4.26868e-05	Liver	20002_1154	Non-cancer illness code, self-reported: irritable bowel syndrome	foregut_anthro	anthropometric
TCF7L2	114710009	rs143229891	0.5676094	-0.000980574	-0.750199	0.000980574	Liver	20002_1154	Non-cancer illness code, self-reported: irritable bowel syndrome	foregut_anthro	anthropometric
NDRG2	21484922	rs112846271	0.7261619	0.000796417	0.49404	0.000796417	Liver	20002_1154	Non-cancer illness code, self-reported: irritable bowel syndrome	foregut_anthro	anthropometric
TMEM88	7758383	rs7213402	0.2197714	-0.00177579	-0.263618	0.00177579	Liver	20002_1154	Non-cancer illness code, self-reported: irritable bowel syndrome	foregut_anthro	anthropometric
FZD5	208627310	rs34354040	0.07763408	0.00732327	0.102991	0.00732327	Lung	20002_1154	Non-cancer illness code, self-reported: irritable bowel syndrome	foregut_anthro	anthropometric
TCF7L2	114710009	rs11196211	0.06594326	-0.00702455	0.118345	-0.00702455	Lung	20002_1154	Non-cancer illness code, self-reported: irritable bowel syndrome	foregut_anthro	anthropometric
NDRG2	21484922	rs5807034	0.9633899	0.000220886	-0.074534	-0.000220886	Lung	20002_1154	Non-cancer illness code, self-reported: irritable bowel syndrome	foregut_anthro	anthropometric
TMEM88	7758383	rs113364399	0.9063742	0.000323401	-0.350624	-0.000323401	Lung	20002_1154	Non-cancer illness code, self-reported: irritable bowel syndrome	foregut_anthro	anthropometric
FZD5	208627310	rs10932192	0.7575586	0.000648208	-0.47384	-0.000648208	Pancreas	20002_1154	Non-cancer illness code, self-reported: irritable bowel syndrome	foregut_anthro	anthropometric
TCF7L2	114710009	rs17130149	0.2056838	0.00235038	-0.444196	-0.00235038	Pancreas	20002_1154	Non-cancer illness code, self-reported: irritable bowel syndrome	foregut_anthro	anthropometric
NDRG2	21484922	rs11627366	0.3765968	0.00187183	-0.239892	-0.00187183	Pancreas	20002_1154	Non-cancer illness code, self-reported: irritable bowel syndrome	foregut_anthro	anthropometric
TMEM88	7758383	rs149815354	0.5437109	0.00161932	0.715379	0.00161932	Pancreas	20002_1154	Non-cancer illness code, self-reported: irritable bowel syndrome	foregut_anthro	anthropometric
FZD5	208627310	rs17537246	0.8031008	0.000485671	0.380587	0.000485671	Stomach	20002_1154	Non-cancer illness code, self-reported: irritable bowel syndrome	foregut_anthro	anthropometric
TCF7L2	114710009	rs12262703	0.5624249	0.00130106	-0.179442	-0.00130106	Stomach	20002_1154	Non-cancer illness code, self-reported: irritable bowel syndrome	foregut_anthro	anthropometric
NDRG2	21484922	rs118101348	0.9228804	-0.000323089	-0.207136	0.000323089	Stomach	20002_1154	Non-cancer illness code, self-reported: irritable bowel syndrome	foregut_anthro	anthropometric
TMEM88	7758383	rs113117918	0.1566439	-0.00344098	-0.238251	0.00344098	Stomach	20002_1154	Non-cancer illness code, self-reported: irritable bowel syndrome	foregut_anthro	anthropometric
FZD5	208627310	rs7559399	0.05389406	-0.00425865	-0.188059	0.00425865	Thyroid	20002_1154	Non-cancer illness code, self-reported: irritable bowel syndrome	foregut_anthro	anthropometric
TCF7L2	114710009	rs7076754	0.2993666	0.00330837	0.158339	0.00330837	Thyroid	20002_1154	Non-cancer illness code, self-reported: irritable bowel syndrome	foregut_anthro	anthropometric
NDRG2	21484922	rs11627366	0.3818072	0.00359609	-0.124868	-0.00359609	Thyroid	20002_1154	Non-cancer illness code, self-reported: irritable bowel syndrome	foregut_anthro	anthropometric
TMEM88	7758383	rs2940176	0.2262124	-0.00531823	0.209848	-0.00531823	Thyroid	20002_1154	Non-cancer illness code, self-reported: irritable bowel syndrome	foregut_anthro	anthropometric
FZD5	208627310	rs187391159	0.8659817	-0.000292042	-0.756651	0.000292042	Esophagus_Gastroesophageal_Junction	20002_1398	Non-cancer illness code, self-reported: pneumonia	foregut_anthro	anthropometric
TCF7L2	114710009	rs12255439	0.2336677	-0.00323005	0.110257	-0.00323005	Esophagus_Gastroesophageal_Junction	20002_1398	Non-cancer illness code, self-reported: pneumonia	foregut_anthro	anthropometric
NDRG2	21484922	rs72671237	0.7824199	0.000619593	-0.194405	-0.000619593	Esophagus_Gastroesophageal_Junction	20002_1398	Non-cancer illness code, self-reported: pneumonia	foregut_anthro	anthropometric
TMEM88	7758383	rs5412	0.03492073	0.00370098	-0.267863	-0.00370098	Esophagus_Gastroesophageal_Junction	20002_1398	Non-cancer illness code, self-reported: pneumonia	foregut_anthro	anthropometric
FZD5	208627310	rs2063303	0.05732589	0.00171728	0.328535	0.00171728	Esophagus_Mucosa	20002_1398	Non-cancer illness code, self-reported: pneumonia	foregut_anthro	anthropometric
TCF7L2	114710009	rs17775268	0.7455913	-0.000799278	0.307923	-0.000799278	Esophagus_Mucosa	20002_1398	Non-cancer illness code, self-reported: pneumonia	foregut_anthro	anthropometric
NDRG2	21484922	rs17093690	0.2885126	0.00414761	0.173268	0.00414761	Esophagus_Mucosa	20002_1398	Non-cancer illness code, self-reported: pneumonia	foregut_anthro	anthropometric
TMEM88	7758383	rs57420273	0.6008307	0.00106127	0.145863	0.00106127	Esophagus_Mucosa	20002_1398	Non-cancer illness code, self-reported: pneumonia	foregut_anthro	anthropometric
FZD5	208627310	rs112129162	0.1341409	-0.00175401	0.4103	-0.00175401	Liver	20002_1398	Non-cancer illness code, self-reported: pneumonia	foregut_anthro	anthropometric
TCF7L2	114710009	rs143229891	0.6928724	-0.000527697	-0.750199	0.000527697	Liver	20002_1398	Non-cancer illness code, self-reported: pneumonia	foregut_anthro	anthropometric
NDRG2	21484922	rs112846271	0.2483751	-0.00214242	0.49404	-0.00214242	Liver	20002_1398	Non-cancer illness code, self-reported: pneumonia	foregut_anthro	anthropometric
TMEM88	7758383	rs7213402	0.3195592	0.00110788	-0.263618	-0.00110788	Liver	20002_1398	Non-cancer illness code, self-reported: pneumonia	foregut_anthro	anthropometric
FZD5	208627310	rs34354040	0.4583684	-0.00227304	0.102991	-0.00227304	Lung	20002_1398	Non-cancer illness code, self-reported: pneumonia	foregut_anthro	anthropometric
TCF7L2	114710009	rs11196211	0.6486617	-0.00120891	0.118345	-0.00120891	Lung	20002_1398	Non-cancer illness code, self-reported: pneumonia	foregut_anthro	anthropometric
NDRG2	21484922	rs5807034	0.2136428	0.00501881	-0.074534	-0.00501881	Lung	20002_1398	Non-cancer illness code, self-reported: pneumonia	foregut_anthro	anthropometric
TMEM88	7758383	rs113364399	0.2385401	0.00271721	-0.350624	-0.00271721	Lung	20002_1398	Non-cancer illness code, self-reported: pneumonia	foregut_anthro	anthropometric
FZD5	208627310	rs10932192	0.5576	-0.000977237	-0.47384	0.000977237	Pancreas	20002_1398	Non-cancer illness code, self-reported: pneumonia	foregut_anthro	anthropometric
TCF7L2	114710009	rs17130149	0.7544731	0.00043194	-0.444196	-0.00043194	Pancreas	20002_1398	Non-cancer illness code, self-reported: pneumonia	foregut_anthro	anthropometric
NDRG2	21484922	rs11627366	0.4517816	-0.00124305	-0.239892	0.00124305	Pancreas	20002_1398	Non-cancer illness code, self-reported: pneumonia	foregut_anthro	anthropometric
TMEM88	7758383	rs149815354	0.5070447	-0.00139191	0.715379	-0.00139191	Pancreas	20002_1398	Non-cancer illness code, self-reported: pneumonia	foregut_anthro	anthropometric
FZD5	208627310	rs17537246	0.2160234	0.00197114	0.380587	0.00197114	Stomach	20002_1398	Non-cancer illness code, self-reported: pneumonia	foregut_anthro	anthropometric
TCF7L2	114710009	rs12262703	0.7600925	-0.000534004	-0.179442	0.000534004	Stomach	20002_1398	Non-cancer illness code, self-reported: pneumonia	foregut_anthro	anthropometric
NDRG2	21484922	rs118101348	0.608839	0.00134707	-0.207136	-0.00134707	Stomach	20002_1398	Non-cancer illness code, self-reported: pneumonia	foregut_anthro	anthropometric
TMEM88	7758383	rs113117918	0.1676611	0.00261287	-0.238251	-0.00261287	Stomach	20002_1398	Non-cancer illness code, self-reported: pneumonia	foregut_anthro	anthropometric
FZD5	208627310	rs7559399	0.4585538	0.00124299	-0.188059	-0.00124299	Thyroid	20002_1398	Non-cancer illness code, self-reported: pneumonia	foregut_anthro	anthropometric
TCF7L2	114710009	rs7076754	0.1510769	-0.00369202	0.158339	-0.00369202	Thyroid	20002_1398	Non-cancer illness code, self-reported: pneumonia	foregut_anthro	anthropometric
NDRG2	21484922	rs11627366	0.4553672	-0.00238811	-0.124868	0.00238811	Thyroid	20002_1398	Non-cancer illness code, self-reported: pneumonia	foregut_anthro	anthropometric
TMEM88	7758383	rs2940176	0.2844353	-0.00364323	0.209848	-0.00364323	Thyroid	20002_1398	Non-cancer illness code, self-reported: pneumonia	foregut_anthro	anthropometric
FZD5	208627310	rs187391159	0.5745326	-0.000434667	-0.756651	0.000434667	Esophagus_Gastroesophageal_Junction	20002_1442	Non-cancer illness code, self-reported: helicobacter pylori	foregut_anthro	anthropometric
TCF7L2	114710009	rs12255439	0.9462594	7.63538e-05	0.110257	7.63538e-05	Esophagus_Gastroesophageal_Junction	20002_1442	Non-cancer illness code, self-reported: helicobacter pylori	foregut_anthro	anthropometric
NDRG2	21484922	rs72671237	0.6197663	-0.000495786	-0.194405	0.000495786	Esophagus_Gastroesophageal_Junction	20002_1442	Non-cancer illness code, self-reported: helicobacter pylori	foregut_anthro	anthropometric
TMEM88	7758383	rs5412	0.2463299	-0.000763771	-0.267863	0.000763771	Esophagus_Gastroesophageal_Junction	20002_1442	Non-cancer illness code, self-reported: helicobacter pylori	foregut_anthro	anthropometric
FZD5	208627310	rs2063303	0.4235158	0.000315081	0.328535	0.000315081	Esophagus_Mucosa	20002_1442	Non-cancer illness code, self-reported: helicobacter pylori	foregut_anthro	anthropometric
TCF7L2	114710009	rs17775268	0.3513401	0.00104432	0.307923	0.00104432	Esophagus_Mucosa	20002_1442	Non-cancer illness code, self-reported: helicobacter pylori	foregut_anthro	anthropometric
NDRG2	21484922	rs17093690	0.9745149	-5.24661e-05	0.173268	-5.24661e-05	Esophagus_Mucosa	20002_1442	Non-cancer illness code, self-reported: helicobacter pylori	foregut_anthro	anthropometric
TMEM88	7758383	rs57420273	0.7909561	0.000236416	0.145863	0.000236416	Esophagus_Mucosa	20002_1442	Non-cancer illness code, self-reported: helicobacter pylori	foregut_anthro	anthropometric
FZD5	208627310	rs112129162	0.3456507	-0.000460217	0.4103	-0.000460217	Liver	20002_1442	Non-cancer illness code, self-reported: helicobacter pylori	foregut_anthro	anthropometric
TCF7L2	114710009	rs143229891	0.1942683	0.000818283	-0.750199	-0.000818283	Liver	20002_1442	Non-cancer illness code, self-reported: helicobacter pylori	foregut_anthro	anthropometric
NDRG2	21484922	rs112846271	0.4684259	-0.000580097	0.49404	-0.000580097	Liver	20002_1442	Non-cancer illness code, self-reported: helicobacter pylori	foregut_anthro	anthropometric
TMEM88	7758383	rs7213402	0.5367952	-0.00029799	-0.263618	0.00029799	Liver	20002_1442	Non-cancer illness code, self-reported: helicobacter pylori	foregut_anthro	anthropometric
FZD5	208627310	rs34354040	0.04697802	-0.00292389	0.102991	-0.00292389	Lung	20002_1442	Non-cancer illness code, self-reported: helicobacter pylori	foregut_anthro	anthropometric
TCF7L2	114710009	rs11196211	0.2510674	-0.00140279	0.118345	-0.00140279	Lung	20002_1442	Non-cancer illness code, self-reported: helicobacter pylori	foregut_anthro	anthropometric
NDRG2	21484922	rs5807034	0.5046732	0.00113569	-0.074534	-0.00113569	Lung	20002_1442	Non-cancer illness code, self-reported: helicobacter pylori	foregut_anthro	anthropometric
TMEM88	7758383	rs113364399	0.9251965	-8.96379e-05	-0.350624	8.96379e-05	Lung	20002_1442	Non-cancer illness code, self-reported: helicobacter pylori	foregut_anthro	anthropometric
FZD5	208627310	rs10932192	0.1499137	-0.00116764	-0.47384	0.00116764	Pancreas	20002_1442	Non-cancer illness code, self-reported: helicobacter pylori	foregut_anthro	anthropometric
TCF7L2	114710009	rs17130149	0.317766	0.000630436	-0.444196	-0.000630436	Pancreas	20002_1442	Non-cancer illness code, self-reported: helicobacter pylori	foregut_anthro	anthropometric
NDRG2	21484922	rs11627366	0.4228756	-0.000587444	-0.239892	0.000587444	Pancreas	20002_1442	Non-cancer illness code, self-reported: helicobacter pylori	foregut_anthro	anthropometric
TMEM88	7758383	rs149815354	0.04415994	0.00231718	0.715379	0.00231718	Pancreas	20002_1442	Non-cancer illness code, self-reported: helicobacter pylori	foregut_anthro	anthropometric
FZD5	208627310	rs17537246	0.1768436	0.000961691	0.380587	0.000961691	Stomach	20002_1442	Non-cancer illness code, self-reported: helicobacter pylori	foregut_anthro	anthropometric
TCF7L2	114710009	rs12262703	0.2634957	-0.000896256	-0.179442	0.000896256	Stomach	20002_1442	Non-cancer illness code, self-reported: helicobacter pylori	foregut_anthro	anthropometric
NDRG2	21484922	rs118101348	0.7092	0.000433582	-0.207136	-0.000433582	Stomach	20002_1442	Non-cancer illness code, self-reported: helicobacter pylori	foregut_anthro	anthropometric
TMEM88	7758383	rs113117918	0.7666335	-0.000227149	-0.238251	0.000227149	Stomach	20002_1442	Non-cancer illness code, self-reported: helicobacter pylori	foregut_anthro	anthropometric
FZD5	208627310	rs7559399	0.03315143	0.00164872	-0.188059	-0.00164872	Thyroid	20002_1442	Non-cancer illness code, self-reported: helicobacter pylori	foregut_anthro	anthropometric
TCF7L2	114710009	rs7076754	0.3996857	0.000922893	0.158339	0.000922893	Thyroid	20002_1442	Non-cancer illness code, self-reported: helicobacter pylori	foregut_anthro	anthropometric
NDRG2	21484922	rs11627366	0.4270425	-0.00112858	-0.124868	0.00112858	Thyroid	20002_1442	Non-cancer illness code, self-reported: helicobacter pylori	foregut_anthro	anthropometric
TMEM88	7758383	rs2940176	0.2346865	-0.00181001	0.209848	-0.00181001	Thyroid	20002_1442	Non-cancer illness code, self-reported: helicobacter pylori	foregut_anthro	anthropometric
FZD5	208627310	rs187391159	0.2082892	0.00128238	-0.756651	-0.00128238	Esophagus_Gastroesophageal_Junction	20002_1456	Non-cancer illness code, self-reported: malabsorption/coeliac disease	foregut_anthro	anthropometric
TCF7L2	114710009	rs12255439	0.3751776	0.00130214	0.110257	0.00130214	Esophagus_Gastroesophageal_Junction	20002_1456	Non-cancer illness code, self-reported: malabsorption/coeliac disease	foregut_anthro	anthropometric
NDRG2	21484922	rs72671237	0.638897	0.000588328	-0.194405	-0.000588328	Esophagus_Gastroesophageal_Junction	20002_1456	Non-cancer illness code, self-reported: malabsorption/coeliac disease	foregut_anthro	anthropometric
TMEM88	7758383	rs5412	0.3896694	-0.000692989	-0.267863	0.000692989	Esophagus_Gastroesophageal_Junction	20002_1456	Non-cancer illness code, self-reported: malabsorption/coeliac disease	foregut_anthro	anthropometric
FZD5	208627310	rs2063303	0.6332988	0.000235346	0.328535	0.000235346	Esophagus_Mucosa	20002_1456	Non-cancer illness code, self-reported: malabsorption/coeliac disease	foregut_anthro	anthropometric
TCF7L2	114710009	rs17775268	0.1337931	0.00222196	0.307923	0.00222196	Esophagus_Mucosa	20002_1456	Non-cancer illness code, self-reported: malabsorption/coeliac disease	foregut_anthro	anthropometric
NDRG2	21484922	rs17093690	0.1624499	-0.00316798	0.173268	-0.00316798	Esophagus_Mucosa	20002_1456	Non-cancer illness code, self-reported: malabsorption/coeliac disease	foregut_anthro	anthropometric
TMEM88	7758383	rs57420273	0.07020034	-0.00231256	0.145863	-0.00231256	Esophagus_Mucosa	20002_1456	Non-cancer illness code, self-reported: malabsorption/coeliac disease	foregut_anthro	anthropometric
FZD5	208627310	rs112129162	0.5694708	-0.000340541	0.4103	-0.000340541	Liver	20002_1456	Non-cancer illness code, self-reported: malabsorption/coeliac disease	foregut_anthro	anthropometric
TCF7L2	114710009	rs143229891	0.0730319	0.00152546	-0.750199	-0.00152546	Liver	20002_1456	Non-cancer illness code, self-reported: malabsorption/coeliac disease	foregut_anthro	anthropometric
NDRG2	21484922	rs112846271	0.06869971	-0.00202361	0.49404	-0.00202361	Liver	20002_1456	Non-cancer illness code, self-reported: malabsorption/coeliac disease	foregut_anthro	anthropometric
TMEM88	7758383	rs7213402	0.1727411	-0.000872239	-0.263618	0.000872239	Liver	20002_1456	Non-cancer illness code, self-reported: malabsorption/coeliac disease	foregut_anthro	anthropometric
FZD5	208627310	rs34354040	0.4451681	-0.00130285	0.102991	-0.00130285	Lung	20002_1456	Non-cancer illness code, self-reported: malabsorption/coeliac disease	foregut_anthro	anthropometric
TCF7L2	114710009	rs11196211	0.1254449	0.00244614	0.118345	0.00244614	Lung	20002_1456	Non-cancer illness code, self-reported: malabsorption/coeliac disease	foregut_anthro	anthropometric
NDRG2	21484922	rs5807034	0.5987904	-0.00111685	-0.074534	0.00111685	Lung	20002_1456	Non-cancer illness code, self-reported: malabsorption/coeliac disease	foregut_anthro	anthropometric
TMEM88	7758383	rs113364399	0.497677	0.00083034	-0.350624	-0.00083034	Lung	20002_1456	Non-cancer illness code, self-reported: malabsorption/coeliac disease	foregut_anthro	anthropometric
FZD5	208627310	rs10932192	0.8682283	0.000151448	-0.47384	-0.000151448	Pancreas	20002_1456	Non-cancer illness code, self-reported: malabsorption/coeliac disease	foregut_anthro	anthropometric
TCF7L2	114710009	rs17130149	0.9511449	4.69259e-05	-0.444196	-4.69259e-05	Pancreas	20002_1456	Non-cancer illness code, self-reported: malabsorption/coeliac disease	foregut_anthro	anthropometric
NDRG2	21484922	rs11627366	0.9170693	9.45655e-05	-0.239892	-9.45655e-05	Pancreas	20002_1456	Non-cancer illness code, self-reported: malabsorption/coeliac disease	foregut_anthro	anthropometric
TMEM88	7758383	rs149815354	0.307909	-0.00122598	0.715379	-0.00122598	Pancreas	20002_1456	Non-cancer illness code, self-reported: malabsorption/coeliac disease	foregut_anthro	anthropometric
FZD5	208627310	rs17537246	0.9907289	-9.85446e-06	0.380587	-9.85446e-06	Stomach	20002_1456	Non-cancer illness code, self-reported: malabsorption/coeliac disease	foregut_anthro	anthropometric
TCF7L2	114710009	rs12262703	0.9852686	-1.79149e-05	-0.179442	1.79149e-05	Stomach	20002_1456	Non-cancer illness code, self-reported: malabsorption/coeliac disease	foregut_anthro	anthropometric
NDRG2	21484922	rs118101348	0.7487657	-0.000467207	-0.207136	0.000467207	Stomach	20002_1456	Non-cancer illness code, self-reported: malabsorption/coeliac disease	foregut_anthro	anthropometric
TMEM88	7758383	rs113117918	0.4058067	0.000822221	-0.238251	-0.000822221	Stomach	20002_1456	Non-cancer illness code, self-reported: malabsorption/coeliac disease	foregut_anthro	anthropometric
FZD5	208627310	rs7559399	0.4945536	0.000636699	-0.188059	-0.000636699	Thyroid	20002_1456	Non-cancer illness code, self-reported: malabsorption/coeliac disease	foregut_anthro	anthropometric
TCF7L2	114710009	rs7076754	0.3061001	0.00142175	0.158339	0.00142175	Thyroid	20002_1456	Non-cancer illness code, self-reported: malabsorption/coeliac disease	foregut_anthro	anthropometric
NDRG2	21484922	rs11627366	0.917082	0.000181676	-0.124868	-0.000181676	Thyroid	20002_1456	Non-cancer illness code, self-reported: malabsorption/coeliac disease	foregut_anthro	anthropometric
TMEM88	7758383	rs2940176	0.5711485	0.00104036	0.209848	0.00104036	Thyroid	20002_1456	Non-cancer illness code, self-reported: malabsorption/coeliac disease	foregut_anthro	anthropometric
FZD5	208627310	rs187391159	0.8272181	-0.000337027	-0.756651	0.000337027	Esophagus_Gastroesophageal_Junction	20002_1458	Non-cancer illness code, self-reported: diverticular disease/diverticulitis	foregut_anthro	anthropometric
TCF7L2	114710009	rs12255439	0.3525265	-0.00219534	0.110257	-0.00219534	Esophagus_Gastroesophageal_Junction	20002_1458	Non-cancer illness code, self-reported: diverticular disease/diverticulitis	foregut_anthro	anthropometric
NDRG2	21484922	rs72671237	0.1143032	0.00343287	-0.194405	-0.00343287	Esophagus_Gastroesophageal_Junction	20002_1458	Non-cancer illness code, self-reported: diverticular disease/diverticulitis	foregut_anthro	anthropometric
TMEM88	7758383	rs5412	0.1801384	-0.00181518	-0.267863	0.00181518	Esophagus_Gastroesophageal_Junction	20002_1458	Non-cancer illness code, self-reported: diverticular disease/diverticulitis	foregut_anthro	anthropometric
FZD5	208627310	rs2063303	0.9856974	1.41577e-05	0.328535	1.41577e-05	Esophagus_Mucosa	20002_1458	Non-cancer illness code, self-reported: diverticular disease/diverticulitis	foregut_anthro	anthropometric
TCF7L2	114710009	rs17775268	0.8586918	0.000390117	0.307923	0.000390117	Esophagus_Mucosa	20002_1458	Non-cancer illness code, self-reported: diverticular disease/diverticulitis	foregut_anthro	anthropometric
NDRG2	21484922	rs17093690	0.6148615	-0.00168233	0.173268	-0.00168233	Esophagus_Mucosa	20002_1458	Non-cancer illness code, self-reported: diverticular disease/diverticulitis	foregut_anthro	anthropometric
TMEM88	7758383	rs57420273	0.5282441	0.00114594	0.145863	0.00114594	Esophagus_Mucosa	20002_1458	Non-cancer illness code, self-reported: diverticular disease/diverticulitis	foregut_anthro	anthropometric
FZD5	208627310	rs112129162	0.3625753	-0.000892133	0.4103	-0.000892133	Liver	20002_1458	Non-cancer illness code, self-reported: diverticular disease/diverticulitis	foregut_anthro	anthropometric
TCF7L2	114710009	rs143229891	0.3030278	0.00127254	-0.750199	-0.00127254	Liver	20002_1458	Non-cancer illness code, self-reported: diverticular disease/diverticulitis	foregut_anthro	anthropometric
NDRG2	21484922	rs112846271	0.5373177	0.000988833	0.49404	0.000988833	Liver	20002_1458	Non-cancer illness code, self-reported: diverticular disease/diverticulitis	foregut_anthro	anthropometric
TMEM88	7758383	rs7213402	0.4509364	0.000736941	-0.263618	-0.000736941	Liver	20002_1458	Non-cancer illness code, self-reported: diverticular disease/diverticulitis	foregut_anthro	anthropometric
FZD5	208627310	rs34354040	0.4938541	0.00186677	0.102991	0.00186677	Lung	20002_1458	Non-cancer illness code, self-reported: diverticular disease/diverticulitis	foregut_anthro	anthropometric
TCF7L2	114710009	rs11196211	0.3350831	0.00233852	0.118345	0.00233852	Lung	20002_1458	Non-cancer illness code, self-reported: diverticular disease/diverticulitis	foregut_anthro	anthropometric
NDRG2	21484922	rs5807034	0.6859322	-0.0013695	-0.074534	0.0013695	Lung	20002_1458	Non-cancer illness code, self-reported: diverticular disease/diverticulitis	foregut_anthro	anthropometric
TMEM88	7758383	rs113364399	0.285143	0.00216943	-0.350624	-0.00216943	Lung	20002_1458	Non-cancer illness code, self-reported: diverticular disease/diverticulitis	foregut_anthro	anthropometric
FZD5	208627310	rs10932192	0.2957355	0.00161492	-0.47384	-0.00161492	Pancreas	20002_1458	Non-cancer illness code, self-reported: diverticular disease/diverticulitis	foregut_anthro	anthropometric
TCF7L2	114710009	rs17130149	0.368364	-0.00113508	-0.444196	0.00113508	Pancreas	20002_1458	Non-cancer illness code, self-reported: diverticular disease/diverticulitis	foregut_anthro	anthropometric
NDRG2	21484922	rs11627366	0.4430014	0.0011306	-0.239892	-0.0011306	Pancreas	20002_1458	Non-cancer illness code, self-reported: diverticular disease/diverticulitis	foregut_anthro	anthropometric
TMEM88	7758383	rs149815354	0.08279924	-0.00374213	0.715379	-0.00374213	Pancreas	20002_1458	Non-cancer illness code, self-reported: diverticular disease/diverticulitis	foregut_anthro	anthropometric
FZD5	208627310	rs17537246	0.7643545	-0.000408516	0.380587	-0.000408516	Stomach	20002_1458	Non-cancer illness code, self-reported: diverticular disease/diverticulitis	foregut_anthro	anthropometric
TCF7L2	114710009	rs12262703	0.6159278	0.000785786	-0.179442	-0.000785786	Stomach	20002_1458	Non-cancer illness code, self-reported: diverticular disease/diverticulitis	foregut_anthro	anthropometric
NDRG2	21484922	rs118101348	0.5038189	0.00157613	-0.207136	-0.00157613	Stomach	20002_1458	Non-cancer illness code, self-reported: diverticular disease/diverticulitis	foregut_anthro	anthropometric
TMEM88	7758383	rs113117918	0.6085295	-0.000795535	-0.238251	0.000795535	Stomach	20002_1458	Non-cancer illness code, self-reported: diverticular disease/diverticulitis	foregut_anthro	anthropometric
FZD5	208627310	rs7559399	0.6379976	-0.000701275	-0.188059	0.000701275	Thyroid	20002_1458	Non-cancer illness code, self-reported: diverticular disease/diverticulitis	foregut_anthro	anthropometric
TCF7L2	114710009	rs7076754	0.2329881	-0.00268429	0.158339	-0.00268429	Thyroid	20002_1458	Non-cancer illness code, self-reported: diverticular disease/diverticulitis	foregut_anthro	anthropometric
NDRG2	21484922	rs11627366	0.4467579	0.00217208	-0.124868	-0.00217208	Thyroid	20002_1458	Non-cancer illness code, self-reported: diverticular disease/diverticulitis	foregut_anthro	anthropometric
TMEM88	7758383	rs2940176	0.8512268	0.000546715	0.209848	0.000546715	Thyroid	20002_1458	Non-cancer illness code, self-reported: diverticular disease/diverticulitis	foregut_anthro	anthropometric
FZD5	208627310	rs187391159	0.6036117	-0.000419286	-0.756651	0.000419286	Esophagus_Gastroesophageal_Junction	20002_1462	Non-cancer illness code, self-reported: crohns disease	foregut_anthro	anthropometric
TCF7L2	114710009	rs12255439	0.6625967	-0.000520137	0.110257	-0.000520137	Esophagus_Gastroesophageal_Junction	20002_1462	Non-cancer illness code, self-reported: crohns disease	foregut_anthro	anthropometric
NDRG2	21484922	rs72671237	0.3535512	0.000987999	-0.194405	-0.000987999	Esophagus_Gastroesophageal_Junction	20002_1462	Non-cancer illness code, self-reported: crohns disease	foregut_anthro	anthropometric
TMEM88	7758383	rs5412	0.2489899	-0.000792861	-0.267863	0.000792861	Esophagus_Gastroesophageal_Junction	20002_1462	Non-cancer illness code, self-reported: crohns disease	foregut_anthro	anthropometric
FZD5	208627310	rs2063303	0.8974465	5.28282e-05	0.328535	5.28282e-05	Esophagus_Mucosa	20002_1462	Non-cancer illness code, self-reported: crohns disease	foregut_anthro	anthropometric
TCF7L2	114710009	rs17775268	0.1764823	-0.00163922	0.307923	-0.00163922	Esophagus_Mucosa	20002_1462	Non-cancer illness code, self-reported: crohns disease	foregut_anthro	anthropometric
NDRG2	21484922	rs17093690	0.3750106	-0.00157798	0.173268	-0.00157798	Esophagus_Mucosa	20002_1462	Non-cancer illness code, self-reported: crohns disease	foregut_anthro	anthropometric
TMEM88	7758383	rs57420273	0.8894924	-0.000129223	0.145863	-0.000129223	Esophagus_Mucosa	20002_1462	Non-cancer illness code, self-reported: crohns disease	foregut_anthro	anthropometric
FZD5	208627310	rs112129162	0.158681	-0.000754499	0.4103	-0.000754499	Liver	20002_1462	Non-cancer illness code, self-reported: crohns disease	foregut_anthro	anthropometric
TCF7L2	114710009	rs143229891	0.6811907	0.000254131	-0.750199	-0.000254131	Liver	20002_1462	Non-cancer illness code, self-reported: crohns disease	foregut_anthro	anthropometric
NDRG2	21484922	rs112846271	0.4099002	-0.00069226	0.49404	-0.00069226	Liver	20002_1462	Non-cancer illness code, self-reported: crohns disease	foregut_anthro	anthropometric
TMEM88	7758383	rs7213402	0.4539321	-0.000379807	-0.263618	0.000379807	Liver	20002_1462	Non-cancer illness code, self-reported: crohns disease	foregut_anthro	anthropometric
FZD5	208627310	rs34354040	0.2817095	-0.00154776	0.102991	-0.00154776	Lung	20002_1462	Non-cancer illness code, self-reported: crohns disease	foregut_anthro	anthropometric
TCF7L2	114710009	rs11196211	0.840252	0.0002461	0.118345	0.0002461	Lung	20002_1462	Non-cancer illness code, self-reported: crohns disease	foregut_anthro	anthropometric
NDRG2	21484922	rs5807034	0.7771541	-0.000495715	-0.074534	0.000495715	Lung	20002_1462	Non-cancer illness code, self-reported: crohns disease	foregut_anthro	anthropometric
TMEM88	7758383	rs113364399	0.6001984	0.000529179	-0.350624	-0.000529179	Lung	20002_1462	Non-cancer illness code, self-reported: crohns disease	foregut_anthro	anthropometric
FZD5	208627310	rs10932192	0.4542669	0.000583347	-0.47384	-0.000583347	Pancreas	20002_1462	Non-cancer illness code, self-reported: crohns disease	foregut_anthro	anthropometric
TCF7L2	114710009	rs17130149	0.2689961	-0.000734525	-0.444196	0.000734525	Pancreas	20002_1462	Non-cancer illness code, self-reported: crohns disease	foregut_anthro	anthropometric
NDRG2	21484922	rs11627366	0.7998403	-0.000191766	-0.239892	0.000191766	Pancreas	20002_1462	Non-cancer illness code, self-reported: crohns disease	foregut_anthro	anthropometric
TMEM88	7758383	rs149815354	0.7337213	-0.000325204	0.715379	-0.000325204	Pancreas	20002_1462	Non-cancer illness code, self-reported: crohns disease	foregut_anthro	anthropometric
FZD5	208627310	rs17537246	0.645713	0.000326222	0.380587	0.000326222	Stomach	20002_1462	Non-cancer illness code, self-reported: crohns disease	foregut_anthro	anthropometric
TCF7L2	114710009	rs12262703	0.5600965	-0.000474883	-0.179442	0.000474883	Stomach	20002_1462	Non-cancer illness code, self-reported: crohns disease	foregut_anthro	anthropometric
NDRG2	21484922	rs118101348	0.3039376	0.00127678	-0.207136	-0.00127678	Stomach	20002_1462	Non-cancer illness code, self-reported: crohns disease	foregut_anthro	anthropometric
TMEM88	7758383	rs113117918	0.7517335	-0.000253081	-0.238251	0.000253081	Stomach	20002_1462	Non-cancer illness code, self-reported: crohns disease	foregut_anthro	anthropometric
FZD5	208627310	rs7559399	0.2505849	0.000898425	-0.188059	-0.000898425	Thyroid	20002_1462	Non-cancer illness code, self-reported: crohns disease	foregut_anthro	anthropometric
TCF7L2	114710009	rs7076754	0.8688518	0.000185565	0.158339	0.000185565	Thyroid	20002_1462	Non-cancer illness code, self-reported: crohns disease	foregut_anthro	anthropometric
NDRG2	21484922	rs11627366	0.8000181	-0.000368415	-0.124868	0.000368415	Thyroid	20002_1462	Non-cancer illness code, self-reported: crohns disease	foregut_anthro	anthropometric
TMEM88	7758383	rs2940176	0.7875689	-0.000408164	0.209848	-0.000408164	Thyroid	20002_1462	Non-cancer illness code, self-reported: crohns disease	foregut_anthro	anthropometric
FZD5	208627310	rs187391159	0.3807145	-0.000951774	-0.756651	0.000951774	Esophagus_Gastroesophageal_Junction	20002_1463	Non-cancer illness code, self-reported: ulcerative colitis	foregut_anthro	anthropometric
TCF7L2	114710009	rs12255439	0.680645	-0.000647439	0.110257	-0.000647439	Esophagus_Gastroesophageal_Junction	20002_1463	Non-cancer illness code, self-reported: ulcerative colitis	foregut_anthro	anthropometric
NDRG2	21484922	rs72671237	0.775267	-0.000391509	-0.194405	0.000391509	Esophagus_Gastroesophageal_Junction	20002_1463	Non-cancer illness code, self-reported: ulcerative colitis	foregut_anthro	anthropometric
TMEM88	7758383	rs5412	0.2815569	0.00097069	-0.267863	-0.00097069	Esophagus_Gastroesophageal_Junction	20002_1463	Non-cancer illness code, self-reported: ulcerative colitis	foregut_anthro	anthropometric
FZD5	208627310	rs2063303	0.4467827	0.000413085	0.328535	0.000413085	Esophagus_Mucosa	20002_1463	Non-cancer illness code, self-reported: ulcerative colitis	foregut_anthro	anthropometric
TCF7L2	114710009	rs17775268	0.3719466	-0.00137676	0.307923	-0.00137676	Esophagus_Mucosa	20002_1463	Non-cancer illness code, self-reported: ulcerative colitis	foregut_anthro	anthropometric
NDRG2	21484922	rs17093690	0.2815358	-0.00257595	0.173268	-0.00257595	Esophagus_Mucosa	20002_1463	Non-cancer illness code, self-reported: ulcerative colitis	foregut_anthro	anthropometric
TMEM88	7758383	rs57420273	0.9246912	-0.00011606	0.145863	-0.00011606	Esophagus_Mucosa	20002_1463	Non-cancer illness code, self-reported: ulcerative colitis	foregut_anthro	anthropometric
FZD5	208627310	rs112129162	0.9439785	-4.56327e-05	0.4103	-4.56327e-05	Liver	20002_1463	Non-cancer illness code, self-reported: ulcerative colitis	foregut_anthro	anthropometric
TCF7L2	114710009	rs143229891	0.1216593	-0.00139039	-0.750199	0.00139039	Liver	20002_1463	Non-cancer illness code, self-reported: ulcerative colitis	foregut_anthro	anthropometric
NDRG2	21484922	rs112846271	0.9151475	0.000115676	0.49404	0.000115676	Liver	20002_1463	Non-cancer illness code, self-reported: ulcerative colitis	foregut_anthro	anthropometric
TMEM88	7758383	rs7213402	0.09681702	0.00121003	-0.263618	-0.00121003	Liver	20002_1463	Non-cancer illness code, self-reported: ulcerative colitis	foregut_anthro	anthropometric
FZD5	208627310	rs34354040	0.9872865	2.94976e-05	0.102991	2.94976e-05	Lung	20002_1463	Non-cancer illness code, self-reported: ulcerative colitis	foregut_anthro	anthropometric
TCF7L2	114710009	rs11196211	0.7257129	0.000567269	0.118345	0.000567269	Lung	20002_1463	Non-cancer illness code, self-reported: ulcerative colitis	foregut_anthro	anthropometric
NDRG2	21484922	rs5807034	0.5315611	0.001466	-0.074534	-0.001466	Lung	20002_1463	Non-cancer illness code, self-reported: ulcerative colitis	foregut_anthro	anthropometric
TMEM88	7758383	rs113364399	0.6576627	0.000588756	-0.350624	-0.000588756	Lung	20002_1463	Non-cancer illness code, self-reported: ulcerative colitis	foregut_anthro	anthropometric
FZD5	208627310	rs10932192	0.8227948	-0.000224833	-0.47384	0.000224833	Pancreas	20002_1463	Non-cancer illness code, self-reported: ulcerative colitis	foregut_anthro	anthropometric
TCF7L2	114710009	rs17130149	0.8943236	-0.000111822	-0.444196	0.000111822	Pancreas	20002_1463	Non-cancer illness code, self-reported: ulcerative colitis	foregut_anthro	anthropometric
NDRG2	21484922	rs11627366	0.5556207	-0.000592233	-0.239892	0.000592233	Pancreas	20002_1463	Non-cancer illness code, self-reported: ulcerative colitis	foregut_anthro	anthropometric
TMEM88	7758383	rs149815354	0.4855545	-0.000896178	0.715379	-0.000896178	Pancreas	20002_1463	Non-cancer illness code, self-reported: ulcerative colitis	foregut_anthro	anthropometric
FZD5	208627310	rs17537246	0.9955931	5.14595e-06	0.380587	5.14595e-06	Stomach	20002_1463	Non-cancer illness code, self-reported: ulcerative colitis	foregut_anthro	anthropometric
TCF7L2	114710009	rs12262703	0.1768385	0.00152037	-0.179442	-0.00152037	Stomach	20002_1463	Non-cancer illness code, self-reported: ulcerative colitis	foregut_anthro	anthropometric
NDRG2	21484922	rs118101348	0.6112928	-0.00081754	-0.207136	0.00081754	Stomach	20002_1463	Non-cancer illness code, self-reported: ulcerative colitis	foregut_anthro	anthropometric
TMEM88	7758383	rs113117918	0.8205737	0.000239094	-0.238251	-0.000239094	Stomach	20002_1463	Non-cancer illness code, self-reported: ulcerative colitis	foregut_anthro	anthropometric
FZD5	208627310	rs7559399	0.9177106	0.000105324	-0.188059	-0.000105324	Thyroid	20002_1463	Non-cancer illness code, self-reported: ulcerative colitis	foregut_anthro	anthropometric
TCF7L2	114710009	rs7076754	0.8925371	-0.000200465	0.158339	-0.000200465	Thyroid	20002_1463	Non-cancer illness code, self-reported: ulcerative colitis	foregut_anthro	anthropometric
NDRG2	21484922	rs11627366	0.5575491	-0.00113778	-0.124868	0.00113778	Thyroid	20002_1463	Non-cancer illness code, self-reported: ulcerative colitis	foregut_anthro	anthropometric
TMEM88	7758383	rs2940176	0.2462323	0.00243028	0.209848	0.00243028	Thyroid	20002_1463	Non-cancer illness code, self-reported: ulcerative colitis	foregut_anthro	anthropometric
FZD5	208627310	rs187391159	0.4859123	-0.0015446	-0.756651	0.0015446	Esophagus_Gastroesophageal_Junction	20002_1474	Non-cancer illness code, self-reported: hiatus hernia	foregut_anthro	anthropometric
TCF7L2	114710009	rs12255439	0.1734008	0.00474587	0.110257	0.00474587	Esophagus_Gastroesophageal_Junction	20002_1474	Non-cancer illness code, self-reported: hiatus hernia	foregut_anthro	anthropometric
NDRG2	21484922	rs72671237	0.2779516	0.00318099	-0.194405	-0.00318099	Esophagus_Gastroesophageal_Junction	20002_1474	Non-cancer illness code, self-reported: hiatus hernia	foregut_anthro	anthropometric
TMEM88	7758383	rs5412	0.9735272	-5.87382e-05	-0.267863	5.87382e-05	Esophagus_Gastroesophageal_Junction	20002_1474	Non-cancer illness code, self-reported: hiatus hernia	foregut_anthro	anthropometric
FZD5	208627310	rs2063303	0.7767863	0.000316639	0.328535	0.000316639	Esophagus_Mucosa	20002_1474	Non-cancer illness code, self-reported: hiatus hernia	foregut_anthro	anthropometric
TCF7L2	114710009	rs17775268	0.5716455	-0.00176922	0.307923	-0.00176922	Esophagus_Mucosa	20002_1474	Non-cancer illness code, self-reported: hiatus hernia	foregut_anthro	anthropometric
NDRG2	21484922	rs17093690	0.9177177	0.000482999	0.173268	0.000482999	Esophagus_Mucosa	20002_1474	Non-cancer illness code, self-reported: hiatus hernia	foregut_anthro	anthropometric
TMEM88	7758383	rs57420273	0.3159999	0.00263506	0.145863	0.00263506	Esophagus_Mucosa	20002_1474	Non-cancer illness code, self-reported: hiatus hernia	foregut_anthro	anthropometric
FZD5	208627310	rs112129162	0.3051155	-0.00143398	0.4103	-0.00143398	Liver	20002_1474	Non-cancer illness code, self-reported: hiatus hernia	foregut_anthro	anthropometric
TCF7L2	114710009	rs143229891	0.9169103	0.000174715	-0.750199	-0.000174715	Liver	20002_1474	Non-cancer illness code, self-reported: hiatus hernia	foregut_anthro	anthropometric
NDRG2	21484922	rs112846271	0.7159189	0.000818033	0.49404	0.000818033	Liver	20002_1474	Non-cancer illness code, self-reported: hiatus hernia	foregut_anthro	anthropometric
TMEM88	7758383	rs7213402	0.1320175	0.00221892	-0.263618	-0.00221892	Liver	20002_1474	Non-cancer illness code, self-reported: hiatus hernia	foregut_anthro	anthropometric
FZD5	208627310	rs34354040	0.9992013	3.82209e-06	0.102991	3.82209e-06	Lung	20002_1474	Non-cancer illness code, self-reported: hiatus hernia	foregut_anthro	anthropometric
TCF7L2	114710009	rs11196211	0.3935305	-0.00290528	0.118345	-0.00290528	Lung	20002_1474	Non-cancer illness code, self-reported: hiatus hernia	foregut_anthro	anthropometric
NDRG2	21484922	rs5807034	0.7075386	-0.00179431	-0.074534	0.00179431	Lung	20002_1474	Non-cancer illness code, self-reported: hiatus hernia	foregut_anthro	anthropometric
TMEM88	7758383	rs113364399	0.4802081	-0.00196221	-0.350624	0.00196221	Lung	20002_1474	Non-cancer illness code, self-reported: hiatus hernia	foregut_anthro	anthropometric
FZD5	208627310	rs10932192	0.5911168	0.00112537	-0.47384	-0.00112537	Pancreas	20002_1474	Non-cancer illness code, self-reported: hiatus hernia	foregut_anthro	anthropometric
TCF7L2	114710009	rs17130149	0.2423687	0.00212725	-0.444196	-0.00212725	Pancreas	20002_1474	Non-cancer illness code, self-reported: hiatus hernia	foregut_anthro	anthropometric
NDRG2	21484922	rs11627366	0.3409795	0.00199757	-0.239892	-0.00199757	Pancreas	20002_1474	Non-cancer illness code, self-reported: hiatus hernia	foregut_anthro	anthropometric
TMEM88	7758383	rs149815354	0.0929008	0.00506392	0.715379	0.00506392	Pancreas	20002_1474	Non-cancer illness code, self-reported: hiatus hernia	foregut_anthro	anthropometric
FZD5	208627310	rs17537246	0.3639658	0.00178555	0.380587	0.00178555	Stomach	20002_1474	Non-cancer illness code, self-reported: hiatus hernia	foregut_anthro	anthropometric
TCF7L2	114710009	rs12262703	0.3055826	-0.00232259	-0.179442	0.00232259	Stomach	20002_1474	Non-cancer illness code, self-reported: hiatus hernia	foregut_anthro	anthropometric
NDRG2	21484922	rs118101348	0.2704188	-0.00374317	-0.207136	0.00374317	Stomach	20002_1474	Non-cancer illness code, self-reported: hiatus hernia	foregut_anthro	anthropometric
TMEM88	7758383	rs113117918	0.1157261	-0.00387927	-0.238251	0.00387927	Stomach	20002_1474	Non-cancer illness code, self-reported: hiatus hernia	foregut_anthro	anthropometric
FZD5	208627310	rs7559399	0.941882	-0.000153278	-0.188059	0.000153278	Thyroid	20002_1474	Non-cancer illness code, self-reported: hiatus hernia	foregut_anthro	anthropometric
TCF7L2	114710009	rs7076754	0.9181542	0.000314431	0.158339	0.000314431	Thyroid	20002_1474	Non-cancer illness code, self-reported: hiatus hernia	foregut_anthro	anthropometric
NDRG2	21484922	rs11627366	0.3470866	0.00383765	-0.124868	-0.00383765	Thyroid	20002_1474	Non-cancer illness code, self-reported: hiatus hernia	foregut_anthro	anthropometric
TMEM88	7758383	rs2940176	0.376202	-0.00374536	0.209848	-0.00374536	Thyroid	20002_1474	Non-cancer illness code, self-reported: hiatus hernia	foregut_anthro	anthropometric
FZD5	208627310	rs187391159	0.8680884	-0.000403819	-0.756651	0.000403819	Esophagus_Gastroesophageal_Junction	20003_1140861998	Treatment/medication code: ventolin 100micrograms inhaler	foregut_anthro	anthropometric
TCF7L2	114710009	rs12255439	0.6990098	0.00139728	0.110257	0.00139728	Esophagus_Gastroesophageal_Junction	20003_1140861998	Treatment/medication code: ventolin 100micrograms inhaler	foregut_anthro	anthropometric
NDRG2	21484922	rs72671237	0.4172152	-0.00260585	-0.194405	0.00260585	Esophagus_Gastroesophageal_Junction	20003_1140861998	Treatment/medication code: ventolin 100micrograms inhaler	foregut_anthro	anthropometric
TMEM88	7758383	rs5412	0.1615981	-0.00301022	-0.267863	0.00301022	Esophagus_Gastroesophageal_Junction	20003_1140861998	Treatment/medication code: ventolin 100micrograms inhaler	foregut_anthro	anthropometric
FZD5	208627310	rs2063303	0.2094226	-0.0015754	0.328535	-0.0015754	Esophagus_Mucosa	20003_1140861998	Treatment/medication code: ventolin 100micrograms inhaler	foregut_anthro	anthropometric
TCF7L2	114710009	rs17775268	0.4874483	0.00243468	0.307923	0.00243468	Esophagus_Mucosa	20003_1140861998	Treatment/medication code: ventolin 100micrograms inhaler	foregut_anthro	anthropometric
NDRG2	21484922	rs17093690	0.03651074	0.0139222	0.173268	0.0139222	Esophagus_Mucosa	20003_1140861998	Treatment/medication code: ventolin 100micrograms inhaler	foregut_anthro	anthropometric
TMEM88	7758383	rs57420273	0.4638953	0.00210784	0.145863	0.00210784	Esophagus_Mucosa	20003_1140861998	Treatment/medication code: ventolin 100micrograms inhaler	foregut_anthro	anthropometric
FZD5	208627310	rs112129162	0.2013187	0.00204337	0.4103	0.00204337	Liver	20003_1140861998	Treatment/medication code: ventolin 100micrograms inhaler	foregut_anthro	anthropometric
TCF7L2	114710009	rs143229891	0.8854914	0.000268945	-0.750199	-0.000268945	Liver	20003_1140861998	Treatment/medication code: ventolin 100micrograms inhaler	foregut_anthro	anthropometric
NDRG2	21484922	rs112846271	0.2782619	-0.00281228	0.49404	-0.00281228	Liver	20003_1140861998	Treatment/medication code: ventolin 100micrograms inhaler	foregut_anthro	anthropometric
TMEM88	7758383	rs7213402	0.9960142	7.54501e-06	-0.263618	-7.54501e-06	Liver	20003_1140861998	Treatment/medication code: ventolin 100micrograms inhaler	foregut_anthro	anthropometric
FZD5	208627310	rs34354040	0.9908652	4.87268e-05	0.102991	4.87268e-05	Lung	20003_1140861998	Treatment/medication code: ventolin 100micrograms inhaler	foregut_anthro	anthropometric
TCF7L2	114710009	rs11196211	0.9628938	0.000172246	0.118345	0.000172246	Lung	20003_1140861998	Treatment/medication code: ventolin 100micrograms inhaler	foregut_anthro	anthropometric
NDRG2	21484922	rs5807034	0.5611298	0.00312393	-0.074534	-0.00312393	Lung	20003_1140861998	Treatment/medication code: ventolin 100micrograms inhaler	foregut_anthro	anthropometric
TMEM88	7758383	rs113364399	0.618626	0.00152421	-0.350624	-0.00152421	Lung	20003_1140861998	Treatment/medication code: ventolin 100micrograms inhaler	foregut_anthro	anthropometric
FZD5	208627310	rs10932192	0.6349737	0.00110514	-0.47384	-0.00110514	Pancreas	20003_1140861998	Treatment/medication code: ventolin 100micrograms inhaler	foregut_anthro	anthropometric
TCF7L2	114710009	rs17130149	0.1975908	0.00264178	-0.444196	-0.00264178	Pancreas	20003_1140861998	Treatment/medication code: ventolin 100micrograms inhaler	foregut_anthro	anthropometric
NDRG2	21484922	rs11627366	0.5977421	-0.00121725	-0.239892	0.00121725	Pancreas	20003_1140861998	Treatment/medication code: ventolin 100micrograms inhaler	foregut_anthro	anthropometric
TMEM88	7758383	rs149815354	0.320704	-0.00300755	0.715379	-0.00300755	Pancreas	20003_1140861998	Treatment/medication code: ventolin 100micrograms inhaler	foregut_anthro	anthropometric
FZD5	208627310	rs17537246	0.5556307	0.00127467	0.380587	0.00127467	Stomach	20003_1140861998	Treatment/medication code: ventolin 100micrograms inhaler	foregut_anthro	anthropometric
TCF7L2	114710009	rs12262703	0.4621366	-0.00183034	-0.179442	0.00183034	Stomach	20003_1140861998	Treatment/medication code: ventolin 100micrograms inhaler	foregut_anthro	anthropometric
NDRG2	21484922	rs118101348	0.3773775	0.00330618	-0.207136	-0.00330618	Stomach	20003_1140861998	Treatment/medication code: ventolin 100micrograms inhaler	foregut_anthro	anthropometric
TMEM88	7758383	rs113117918	0.02021529	0.0078905	-0.238251	-0.0078905	Stomach	20003_1140861998	Treatment/medication code: ventolin 100micrograms inhaler	foregut_anthro	anthropometric
FZD5	208627310	rs7559399	0.9673569	-9.59066e-05	-0.188059	9.59066e-05	Thyroid	20003_1140861998	Treatment/medication code: ventolin 100micrograms inhaler	foregut_anthro	anthropometric
TCF7L2	114710009	rs7076754	0.647159	0.00156953	0.158339	0.00156953	Thyroid	20003_1140861998	Treatment/medication code: ventolin 100micrograms inhaler	foregut_anthro	anthropometric
NDRG2	21484922	rs11627366	0.5991761	-0.00233854	-0.124868	0.00233854	Thyroid	20003_1140861998	Treatment/medication code: ventolin 100micrograms inhaler	foregut_anthro	anthropometric
TMEM88	7758383	rs2940176	0.6107548	0.00235642	0.209848	0.00235642	Thyroid	20003_1140861998	Treatment/medication code: ventolin 100micrograms inhaler	foregut_anthro	anthropometric
FZD5	208627310	rs187391159	0.5356064	-0.000478867	-0.756651	0.000478867	Esophagus_Gastroesophageal_Junction	20003_1140862148	Treatment/medication code: serevent 25mcg inhaler	foregut_anthro	anthropometric
TCF7L2	114710009	rs12255439	0.2688215	-0.00131183	0.110257	-0.00131183	Esophagus_Gastroesophageal_Junction	20003_1140862148	Treatment/medication code: serevent 25mcg inhaler	foregut_anthro	anthropometric
NDRG2	21484922	rs72671237	0.554504	-0.000590124	-0.194405	0.000590124	Esophagus_Gastroesophageal_Junction	20003_1140862148	Treatment/medication code: serevent 25mcg inhaler	foregut_anthro	anthropometric
TMEM88	7758383	rs5412	0.4846289	-0.000441763	-0.267863	0.000441763	Esophagus_Gastroesophageal_Junction	20003_1140862148	Treatment/medication code: serevent 25mcg inhaler	foregut_anthro	anthropometric
FZD5	208627310	rs2063303	0.584798	0.000213841	0.328535	0.000213841	Esophagus_Mucosa	20003_1140862148	Treatment/medication code: serevent 25mcg inhaler	foregut_anthro	anthropometric
TCF7L2	114710009	rs17775268	0.6636466	0.000473982	0.307923	0.000473982	Esophagus_Mucosa	20003_1140862148	Treatment/medication code: serevent 25mcg inhaler	foregut_anthro	anthropometric
NDRG2	21484922	rs17093690	0.8393537	0.00033218	0.173268	0.00033218	Esophagus_Mucosa	20003_1140862148	Treatment/medication code: serevent 25mcg inhaler	foregut_anthro	anthropometric
TMEM88	7758383	rs57420273	0.6140417	-0.00045098	0.145863	-0.00045098	Esophagus_Mucosa	20003_1140862148	Treatment/medication code: serevent 25mcg inhaler	foregut_anthro	anthropometric
FZD5	208627310	rs112129162	0.4139559	0.000393388	0.4103	0.000393388	Liver	20003_1140862148	Treatment/medication code: serevent 25mcg inhaler	foregut_anthro	anthropometric
TCF7L2	114710009	rs143229891	0.3675074	0.000545235	-0.750199	-0.000545235	Liver	20003_1140862148	Treatment/medication code: serevent 25mcg inhaler	foregut_anthro	anthropometric
NDRG2	21484922	rs112846271	0.1296352	-0.00128466	0.49404	-0.00128466	Liver	20003_1140862148	Treatment/medication code: serevent 25mcg inhaler	foregut_anthro	anthropometric
TMEM88	7758383	rs7213402	0.2293048	-0.000600335	-0.263618	0.000600335	Liver	20003_1140862148	Treatment/medication code: serevent 25mcg inhaler	foregut_anthro	anthropometric
FZD5	208627310	rs34354040	0.9042888	0.000160737	0.102991	0.000160737	Lung	20003_1140862148	Treatment/medication code: serevent 25mcg inhaler	foregut_anthro	anthropometric
TCF7L2	114710009	rs11196211	0.9530803	6.84043e-05	0.118345	6.84043e-05	Lung	20003_1140862148	Treatment/medication code: serevent 25mcg inhaler	foregut_anthro	anthropometric
NDRG2	21484922	rs5807034	0.843746	-0.000328575	-0.074534	0.000328575	Lung	20003_1140862148	Treatment/medication code: serevent 25mcg inhaler	foregut_anthro	anthropometric
TMEM88	7758383	rs113364399	0.9610804	4.63864e-05	-0.350624	-4.63864e-05	Lung	20003_1140862148	Treatment/medication code: serevent 25mcg inhaler	foregut_anthro	anthropometric
FZD5	208627310	rs10932192	0.2716918	-0.00084514	-0.47384	0.00084514	Pancreas	20003_1140862148	Treatment/medication code: serevent 25mcg inhaler	foregut_anthro	anthropometric
TCF7L2	114710009	rs17130149	0.8660161	-0.000102568	-0.444196	0.000102568	Pancreas	20003_1140862148	Treatment/medication code: serevent 25mcg inhaler	foregut_anthro	anthropometric
NDRG2	21484922	rs11627366	0.08901392	0.00130673	-0.239892	-0.00130673	Pancreas	20003_1140862148	Treatment/medication code: serevent 25mcg inhaler	foregut_anthro	anthropometric
TMEM88	7758383	rs149815354	0.4266078	-0.000742762	0.715379	-0.000742762	Pancreas	20003_1140862148	Treatment/medication code: serevent 25mcg inhaler	foregut_anthro	anthropometric
FZD5	208627310	rs17537246	0.5111836	-0.000447238	0.380587	-0.000447238	Stomach	20003_1140862148	Treatment/medication code: serevent 25mcg inhaler	foregut_anthro	anthropometric
TCF7L2	114710009	rs12262703	0.9475609	-5.06146e-05	-0.179442	5.06146e-05	Stomach	20003_1140862148	Treatment/medication code: serevent 25mcg inhaler	foregut_anthro	anthropometric
NDRG2	21484922	rs118101348	0.240436	-0.00140125	-0.207136	0.00140125	Stomach	20003_1140862148	Treatment/medication code: serevent 25mcg inhaler	foregut_anthro	anthropometric
TMEM88	7758383	rs113117918	0.5356617	-0.000478722	-0.238251	0.000478722	Stomach	20003_1140862148	Treatment/medication code: serevent 25mcg inhaler	foregut_anthro	anthropometric
FZD5	208627310	rs7559399	0.8754768	-0.000115338	-0.188059	0.000115338	Thyroid	20003_1140862148	Treatment/medication code: serevent 25mcg inhaler	foregut_anthro	anthropometric
TCF7L2	114710009	rs7076754	0.1176796	-0.0017958	0.158339	-0.0017958	Thyroid	20003_1140862148	Treatment/medication code: serevent 25mcg inhaler	foregut_anthro	anthropometric
NDRG2	21484922	rs11627366	0.1020312	0.00251044	-0.124868	-0.00251044	Thyroid	20003_1140862148	Treatment/medication code: serevent 25mcg inhaler	foregut_anthro	anthropometric
TMEM88	7758383	rs2940176	0.9641585	6.47326e-05	0.209848	6.47326e-05	Thyroid	20003_1140862148	Treatment/medication code: serevent 25mcg inhaler	foregut_anthro	anthropometric
FZD5	208627310	rs187391159	0.2669236	0.00131498	-0.756651	-0.00131498	Esophagus_Gastroesophageal_Junction	20003_1140862382	Treatment/medication code: becotide 50 inhaler	foregut_anthro	anthropometric
TCF7L2	114710009	rs12255439	0.802984	0.000419023	0.110257	0.000419023	Esophagus_Gastroesophageal_Junction	20003_1140862382	Treatment/medication code: becotide 50 inhaler	foregut_anthro	anthropometric
NDRG2	21484922	rs72671237	0.5480455	-0.000891181	-0.194405	0.000891181	Esophagus_Gastroesophageal_Junction	20003_1140862382	Treatment/medication code: becotide 50 inhaler	foregut_anthro	anthropometric
TMEM88	7758383	rs5412	0.6097365	-0.000474717	-0.267863	0.000474717	Esophagus_Gastroesophageal_Junction	20003_1140862382	Treatment/medication code: becotide 50 inhaler	foregut_anthro	anthropometric
FZD5	208627310	rs2063303	0.2245675	0.000710515	0.328535	0.000710515	Esophagus_Mucosa	20003_1140862382	Treatment/medication code: becotide 50 inhaler	foregut_anthro	anthropometric
TCF7L2	114710009	rs17775268	0.1332911	-0.00262137	0.307923	-0.00262137	Esophagus_Mucosa	20003_1140862382	Treatment/medication code: becotide 50 inhaler	foregut_anthro	anthropometric
NDRG2	21484922	rs17093690	0.7501096	0.000777258	0.173268	0.000777258	Esophagus_Mucosa	20003_1140862382	Treatment/medication code: becotide 50 inhaler	foregut_anthro	anthropometric
TMEM88	7758383	rs57420273	0.7153554	0.000482243	0.145863	0.000482243	Esophagus_Mucosa	20003_1140862382	Treatment/medication code: becotide 50 inhaler	foregut_anthro	anthropometric
FZD5	208627310	rs112129162	0.3129098	-0.000732525	0.4103	-0.000732525	Liver	20003_1140862382	Treatment/medication code: becotide 50 inhaler	foregut_anthro	anthropometric
TCF7L2	114710009	rs143229891	0.2361631	-0.00109129	-0.750199	0.00109129	Liver	20003_1140862382	Treatment/medication code: becotide 50 inhaler	foregut_anthro	anthropometric
NDRG2	21484922	rs112846271	0.8622904	-0.000202044	0.49404	-0.000202044	Liver	20003_1140862382	Treatment/medication code: becotide 50 inhaler	foregut_anthro	anthropometric
TMEM88	7758383	rs7213402	0.8860273	-0.000101032	-0.263618	0.000101032	Liver	20003_1140862382	Treatment/medication code: becotide 50 inhaler	foregut_anthro	anthropometric
FZD5	208627310	rs34354040	0.4883664	0.00138969	0.102991	0.00138969	Lung	20003_1140862382	Treatment/medication code: becotide 50 inhaler	foregut_anthro	anthropometric
TCF7L2	114710009	rs11196211	0.9155161	0.00018323	0.118345	0.00018323	Lung	20003_1140862382	Treatment/medication code: becotide 50 inhaler	foregut_anthro	anthropometric
NDRG2	21484922	rs5807034	0.9692404	9.53327e-05	-0.074534	-9.53327e-05	Lung	20003_1140862382	Treatment/medication code: becotide 50 inhaler	foregut_anthro	anthropometric
TMEM88	7758383	rs113364399	0.1935646	-0.00199565	-0.350624	0.00199565	Lung	20003_1140862382	Treatment/medication code: becotide 50 inhaler	foregut_anthro	anthropometric
FZD5	208627310	rs10932192	0.5543109	0.000645908	-0.47384	-0.000645908	Pancreas	20003_1140862382	Treatment/medication code: becotide 50 inhaler	foregut_anthro	anthropometric
TCF7L2	114710009	rs17130149	0.7247987	0.000318895	-0.444196	-0.000318895	Pancreas	20003_1140862382	Treatment/medication code: becotide 50 inhaler	foregut_anthro	anthropometric
NDRG2	21484922	rs11627366	0.868831	0.000176732	-0.239892	-0.000176732	Pancreas	20003_1140862382	Treatment/medication code: becotide 50 inhaler	foregut_anthro	anthropometric
TMEM88	7758383	rs149815354	0.3144915	0.00142262	0.715379	0.00142262	Pancreas	20003_1140862382	Treatment/medication code: becotide 50 inhaler	foregut_anthro	anthropometric
FZD5	208627310	rs17537246	0.2288816	-0.00125311	0.380587	-0.00125311	Stomach	20003_1140862382	Treatment/medication code: becotide 50 inhaler	foregut_anthro	anthropometric
TCF7L2	114710009	rs12262703	0.1986457	-0.00154322	-0.179442	0.00154322	Stomach	20003_1140862382	Treatment/medication code: becotide 50 inhaler	foregut_anthro	anthropometric
NDRG2	21484922	rs118101348	0.7480297	-0.000552029	-0.207136	0.000552029	Stomach	20003_1140862382	Treatment/medication code: becotide 50 inhaler	foregut_anthro	anthropometric
TMEM88	7758383	rs113117918	0.3430379	0.00111613	-0.238251	-0.00111613	Stomach	20003_1140862382	Treatment/medication code: becotide 50 inhaler	foregut_anthro	anthropometric
FZD5	208627310	rs7559399	0.471316	-0.000791321	-0.188059	0.000791321	Thyroid	20003_1140862382	Treatment/medication code: becotide 50 inhaler	foregut_anthro	anthropometric
TCF7L2	114710009	rs7076754	0.5454487	0.000970948	0.158339	0.000970948	Thyroid	20003_1140862382	Treatment/medication code: becotide 50 inhaler	foregut_anthro	anthropometric
NDRG2	21484922	rs11627366	0.8688811	0.000339532	-0.124868	-0.000339532	Thyroid	20003_1140862382	Treatment/medication code: becotide 50 inhaler	foregut_anthro	anthropometric
TMEM88	7758383	rs2940176	0.7247876	-0.000756529	0.209848	-0.000756529	Thyroid	20003_1140862382	Treatment/medication code: becotide 50 inhaler	foregut_anthro	anthropometric
FZD5	208627310	rs187391159	0.8812874	0.000116638	-0.756651	-0.000116638	Esophagus_Gastroesophageal_Junction	20003_1140862476	Treatment/medication code: beclazone 50 inhaler	foregut_anthro	anthropometric
TCF7L2	114710009	rs12255439	0.1153459	0.00202507	0.110257	0.00202507	Esophagus_Gastroesophageal_Junction	20003_1140862476	Treatment/medication code: beclazone 50 inhaler	foregut_anthro	anthropometric
NDRG2	21484922	rs72671237	0.9430064	-7.22466e-05	-0.194405	7.22466e-05	Esophagus_Gastroesophageal_Junction	20003_1140862476	Treatment/medication code: beclazone 50 inhaler	foregut_anthro	anthropometric
TMEM88	7758383	rs5412	0.5038596	-0.00043159	-0.267863	0.00043159	Esophagus_Gastroesophageal_Junction	20003_1140862476	Treatment/medication code: beclazone 50 inhaler	foregut_anthro	anthropometric
FZD5	208627310	rs2063303	0.5255697	-0.00025436	0.328535	-0.00025436	Esophagus_Mucosa	20003_1140862476	Treatment/medication code: beclazone 50 inhaler	foregut_anthro	anthropometric
TCF7L2	114710009	rs17775268	0.321707	0.00113625	0.307923	0.00113625	Esophagus_Mucosa	20003_1140862476	Treatment/medication code: beclazone 50 inhaler	foregut_anthro	anthropometric
NDRG2	21484922	rs17093690	0.7840609	-0.000460174	0.173268	-0.000460174	Esophagus_Mucosa	20003_1140862476	Treatment/medication code: beclazone 50 inhaler	foregut_anthro	anthropometric
TMEM88	7758383	rs57420273	0.8667716	-0.000152259	0.145863	-0.000152259	Esophagus_Mucosa	20003_1140862476	Treatment/medication code: beclazone 50 inhaler	foregut_anthro	anthropometric
FZD5	208627310	rs112129162	0.7718221	0.000139544	0.4103	0.000139544	Liver	20003_1140862476	Treatment/medication code: beclazone 50 inhaler	foregut_anthro	anthropometric
TCF7L2	114710009	rs143229891	0.6750453	0.00025306	-0.750199	-0.00025306	Liver	20003_1140862476	Treatment/medication code: beclazone 50 inhaler	foregut_anthro	anthropometric
NDRG2	21484922	rs112846271	0.5003112	-0.000548296	0.49404	-0.000548296	Liver	20003_1140862476	Treatment/medication code: beclazone 50 inhaler	foregut_anthro	anthropometric
TMEM88	7758383	rs7213402	0.9462794	-3.27022e-05	-0.263618	3.27022e-05	Liver	20003_1140862476	Treatment/medication code: beclazone 50 inhaler	foregut_anthro	anthropometric
FZD5	208627310	rs34354040	0.07572986	0.00261135	0.102991	0.00261135	Lung	20003_1140862476	Treatment/medication code: beclazone 50 inhaler	foregut_anthro	anthropometric
TCF7L2	114710009	rs11196211	0.4091491	-0.00100493	0.118345	-0.00100493	Lung	20003_1140862476	Treatment/medication code: beclazone 50 inhaler	foregut_anthro	anthropometric
NDRG2	21484922	rs5807034	0.7820317	0.000472676	-0.074534	-0.000472676	Lung	20003_1140862476	Treatment/medication code: beclazone 50 inhaler	foregut_anthro	anthropometric
TMEM88	7758383	rs113364399	0.8283181	-0.000211369	-0.350624	0.000211369	Lung	20003_1140862476	Treatment/medication code: beclazone 50 inhaler	foregut_anthro	anthropometric
FZD5	208627310	rs10932192	0.7469998	-0.000239862	-0.47384	0.000239862	Pancreas	20003_1140862476	Treatment/medication code: beclazone 50 inhaler	foregut_anthro	anthropometric
TCF7L2	114710009	rs17130149	0.1195323	0.00105598	-0.444196	-0.00105598	Pancreas	20003_1140862476	Treatment/medication code: beclazone 50 inhaler	foregut_anthro	anthropometric
NDRG2	21484922	rs11627366	0.4748188	0.000532348	-0.239892	-0.000532348	Pancreas	20003_1140862476	Treatment/medication code: beclazone 50 inhaler	foregut_anthro	anthropometric
TMEM88	7758383	rs149815354	0.09404597	-0.00180511	0.715379	-0.00180511	Pancreas	20003_1140862476	Treatment/medication code: beclazone 50 inhaler	foregut_anthro	anthropometric
FZD5	208627310	rs17537246	0.8352019	0.000143346	0.380587	0.000143346	Stomach	20003_1140862476	Treatment/medication code: beclazone 50 inhaler	foregut_anthro	anthropometric
TCF7L2	114710009	rs12262703	0.1371827	-0.00125137	-0.179442	0.00125137	Stomach	20003_1140862476	Treatment/medication code: beclazone 50 inhaler	foregut_anthro	anthropometric
NDRG2	21484922	rs118101348	0.540945	-0.000728502	-0.207136	0.000728502	Stomach	20003_1140862476	Treatment/medication code: beclazone 50 inhaler	foregut_anthro	anthropometric
TMEM88	7758383	rs113117918	0.4901193	0.000548216	-0.238251	-0.000548216	Stomach	20003_1140862476	Treatment/medication code: beclazone 50 inhaler	foregut_anthro	anthropometric
FZD5	208627310	rs7559399	0.05958673	-0.0014704	-0.188059	0.0014704	Thyroid	20003_1140862476	Treatment/medication code: beclazone 50 inhaler	foregut_anthro	anthropometric
TCF7L2	114710009	rs7076754	0.2416508	-0.00133214	0.158339	-0.00133214	Thyroid	20003_1140862476	Treatment/medication code: beclazone 50 inhaler	foregut_anthro	anthropometric
NDRG2	21484922	rs11627366	0.4779796	0.00102273	-0.124868	-0.00102273	Thyroid	20003_1140862476	Treatment/medication code: beclazone 50 inhaler	foregut_anthro	anthropometric
TMEM88	7758383	rs2940176	0.568198	-0.000850906	0.209848	-0.000850906	Thyroid	20003_1140862476	Treatment/medication code: beclazone 50 inhaler	foregut_anthro	anthropometric
FZD5	208627310	rs187391159	0.2077636	0.00358214	-0.756651	-0.00358214	Esophagus_Gastroesophageal_Junction	20003_1140864752	Treatment/medication code: lansoprazole	foregut_anthro	anthropometric
TCF7L2	114710009	rs12255439	0.7390577	0.00132749	0.110257	0.00132749	Esophagus_Gastroesophageal_Junction	20003_1140864752	Treatment/medication code: lansoprazole	foregut_anthro	anthropometric
NDRG2	21484922	rs72671237	0.1670638	0.00511683	-0.194405	-0.00511683	Esophagus_Gastroesophageal_Junction	20003_1140864752	Treatment/medication code: lansoprazole	foregut_anthro	anthropometric
TMEM88	7758383	rs5412	0.3712009	0.00201485	-0.267863	-0.00201485	Esophagus_Gastroesophageal_Junction	20003_1140864752	Treatment/medication code: lansoprazole	foregut_anthro	anthropometric
FZD5	208627310	rs2063303	0.1413355	0.00204561	0.328535	0.00204561	Esophagus_Mucosa	20003_1140864752	Treatment/medication code: lansoprazole	foregut_anthro	anthropometric
TCF7L2	114710009	rs17775268	0.8946861	0.000504577	0.307923	0.000504577	Esophagus_Mucosa	20003_1140864752	Treatment/medication code: lansoprazole	foregut_anthro	anthropometric
NDRG2	21484922	rs17093690	0.4365855	0.00460121	0.173268	0.00460121	Esophagus_Mucosa	20003_1140864752	Treatment/medication code: lansoprazole	foregut_anthro	anthropometric
TMEM88	7758383	rs57420273	0.2490098	-0.0037772	0.145863	-0.0037772	Esophagus_Mucosa	20003_1140864752	Treatment/medication code: lansoprazole	foregut_anthro	anthropometric
FZD5	208627310	rs112129162	0.276318	0.00188498	0.4103	0.00188498	Liver	20003_1140864752	Treatment/medication code: lansoprazole	foregut_anthro	anthropometric
TCF7L2	114710009	rs143229891	0.5678001	-0.00119245	-0.750199	0.00119245	Liver	20003_1140864752	Treatment/medication code: lansoprazole	foregut_anthro	anthropometric
NDRG2	21484922	rs112846271	0.973649	9.10359e-05	0.49404	9.10359e-05	Liver	20003_1140864752	Treatment/medication code: lansoprazole	foregut_anthro	anthropometric
TMEM88	7758383	rs7213402	0.3469454	0.00161834	-0.263618	-0.00161834	Liver	20003_1140864752	Treatment/medication code: lansoprazole	foregut_anthro	anthropometric
FZD5	208627310	rs34354040	0.816159	-0.00109412	0.102991	-0.00109412	Lung	20003_1140864752	Treatment/medication code: lansoprazole	foregut_anthro	anthropometric
TCF7L2	114710009	rs11196211	0.5318552	-0.00259039	0.118345	-0.00259039	Lung	20003_1140864752	Treatment/medication code: lansoprazole	foregut_anthro	anthropometric
NDRG2	21484922	rs5807034	0.2979587	-0.00638205	-0.074534	0.00638205	Lung	20003_1140864752	Treatment/medication code: lansoprazole	foregut_anthro	anthropometric
TMEM88	7758383	rs113364399	0.1190303	-0.00590727	-0.350624	0.00590727	Lung	20003_1140864752	Treatment/medication code: lansoprazole	foregut_anthro	anthropometric
FZD5	208627310	rs10932192	0.5637349	0.00149223	-0.47384	-0.00149223	Pancreas	20003_1140864752	Treatment/medication code: lansoprazole	foregut_anthro	anthropometric
TCF7L2	114710009	rs17130149	0.2343866	0.00266857	-0.444196	-0.00266857	Pancreas	20003_1140864752	Treatment/medication code: lansoprazole	foregut_anthro	anthropometric
NDRG2	21484922	rs11627366	0.7670271	-0.00075183	-0.239892	0.00075183	Pancreas	20003_1140864752	Treatment/medication code: lansoprazole	foregut_anthro	anthropometric
TMEM88	7758383	rs149815354	0.6587208	-0.00142133	0.715379	-0.00142133	Pancreas	20003_1140864752	Treatment/medication code: lansoprazole	foregut_anthro	anthropometric
FZD5	208627310	rs17537246	0.5240775	-0.00152439	0.380587	-0.00152439	Stomach	20003_1140864752	Treatment/medication code: lansoprazole	foregut_anthro	anthropometric
TCF7L2	114710009	rs12262703	0.5212832	0.00175661	-0.179442	-0.00175661	Stomach	20003_1140864752	Treatment/medication code: lansoprazole	foregut_anthro	anthropometric
NDRG2	21484922	rs118101348	0.4353261	0.00321365	-0.207136	-0.00321365	Stomach	20003_1140864752	Treatment/medication code: lansoprazole	foregut_anthro	anthropometric
TMEM88	7758383	rs113117918	0.4752938	-0.0019526	-0.238251	0.0019526	Stomach	20003_1140864752	Treatment/medication code: lansoprazole	foregut_anthro	anthropometric
FZD5	208627310	rs7559399	0.8006449	0.000654008	-0.188059	-0.000654008	Thyroid	20003_1140864752	Treatment/medication code: lansoprazole	foregut_anthro	anthropometric
TCF7L2	114710009	rs7076754	0.999724	-1.30293e-06	0.158339	-1.30293e-06	Thyroid	20003_1140864752	Treatment/medication code: lansoprazole	foregut_anthro	anthropometric
NDRG2	21484922	rs11627366	0.7673073	-0.00144439	-0.124868	0.00144439	Thyroid	20003_1140864752	Treatment/medication code: lansoprazole	foregut_anthro	anthropometric
TMEM88	7758383	rs2940176	0.3247038	-0.00516765	0.209848	-0.00516765	Thyroid	20003_1140864752	Treatment/medication code: lansoprazole	foregut_anthro	anthropometric
FZD5	208627310	rs187391159	0.3041904	0.00111783	-0.756651	-0.00111783	Esophagus_Gastroesophageal_Junction	20003_1140865354	Treatment/medication code: gaviscon liquid	foregut_anthro	anthropometric
TCF7L2	114710009	rs12255439	0.2673466	-0.00180771	0.110257	-0.00180771	Esophagus_Gastroesophageal_Junction	20003_1140865354	Treatment/medication code: gaviscon liquid	foregut_anthro	anthropometric
NDRG2	21484922	rs72671237	0.08960593	0.00254449	-0.194405	-0.00254449	Esophagus_Gastroesophageal_Junction	20003_1140865354	Treatment/medication code: gaviscon liquid	foregut_anthro	anthropometric
TMEM88	7758383	rs5412	0.5802664	0.0004764	-0.267863	-0.0004764	Esophagus_Gastroesophageal_Junction	20003_1140865354	Treatment/medication code: gaviscon liquid	foregut_anthro	anthropometric
FZD5	208627310	rs2063303	0.2740191	0.000590802	0.328535	0.000590802	Esophagus_Mucosa	20003_1140865354	Treatment/medication code: gaviscon liquid	foregut_anthro	anthropometric
TCF7L2	114710009	rs17775268	0.6847833	-0.000607113	0.307923	-0.000607113	Esophagus_Mucosa	20003_1140865354	Treatment/medication code: gaviscon liquid	foregut_anthro	anthropometric
NDRG2	21484922	rs17093690	0.1059135	0.0041437	0.173268	0.0041437	Esophagus_Mucosa	20003_1140865354	Treatment/medication code: gaviscon liquid	foregut_anthro	anthropometric
TMEM88	7758383	rs57420273	0.2173277	0.00159038	0.145863	0.00159038	Esophagus_Mucosa	20003_1140865354	Treatment/medication code: gaviscon liquid	foregut_anthro	anthropometric
FZD5	208627310	rs112129162	0.9537756	-3.73164e-05	0.4103	-3.73164e-05	Liver	20003_1140865354	Treatment/medication code: gaviscon liquid	foregut_anthro	anthropometric
TCF7L2	114710009	rs143229891	0.5146215	-0.000533104	-0.750199	0.000533104	Liver	20003_1140865354	Treatment/medication code: gaviscon liquid	foregut_anthro	anthropometric
NDRG2	21484922	rs112846271	0.9721594	-3.7552e-05	0.49404	-3.7552e-05	Liver	20003_1140865354	Treatment/medication code: gaviscon liquid	foregut_anthro	anthropometric
TMEM88	7758383	rs7213402	0.2742984	-0.000742783	-0.263618	0.000742783	Liver	20003_1140865354	Treatment/medication code: gaviscon liquid	foregut_anthro	anthropometric
FZD5	208627310	rs34354040	0.7534075	0.000577752	0.102991	0.000577752	Lung	20003_1140865354	Treatment/medication code: gaviscon liquid	foregut_anthro	anthropometric
TCF7L2	114710009	rs11196211	0.1878734	-0.0022359	0.118345	-0.0022359	Lung	20003_1140865354	Treatment/medication code: gaviscon liquid	foregut_anthro	anthropometric
NDRG2	21484922	rs5807034	0.1254194	0.00389556	-0.074534	-0.00389556	Lung	20003_1140865354	Treatment/medication code: gaviscon liquid	foregut_anthro	anthropometric
TMEM88	7758383	rs113364399	0.4850426	0.000932352	-0.350624	-0.000932352	Lung	20003_1140865354	Treatment/medication code: gaviscon liquid	foregut_anthro	anthropometric
FZD5	208627310	rs10932192	0.592139	0.00053941	-0.47384	-0.00053941	Pancreas	20003_1140865354	Treatment/medication code: gaviscon liquid	foregut_anthro	anthropometric
TCF7L2	114710009	rs17130149	0.3925562	0.000731058	-0.444196	-0.000731058	Pancreas	20003_1140865354	Treatment/medication code: gaviscon liquid	foregut_anthro	anthropometric
NDRG2	21484922	rs11627366	0.7257475	-0.000347803	-0.239892	0.000347803	Pancreas	20003_1140865354	Treatment/medication code: gaviscon liquid	foregut_anthro	anthropometric
TMEM88	7758383	rs149815354	0.06906637	-0.0027169	0.715379	-0.0027169	Pancreas	20003_1140865354	Treatment/medication code: gaviscon liquid	foregut_anthro	anthropometric
FZD5	208627310	rs17537246	0.6375334	-0.000437876	0.380587	-0.000437876	Stomach	20003_1140865354	Treatment/medication code: gaviscon liquid	foregut_anthro	anthropometric
TCF7L2	114710009	rs12262703	0.6894547	0.000424195	-0.179442	-0.000424195	Stomach	20003_1140865354	Treatment/medication code: gaviscon liquid	foregut_anthro	anthropometric
NDRG2	21484922	rs118101348	0.1254676	-0.00257575	-0.207136	0.00257575	Stomach	20003_1140865354	Treatment/medication code: gaviscon liquid	foregut_anthro	anthropometric
TMEM88	7758383	rs113117918	0.6084393	0.000540682	-0.238251	-0.000540682	Stomach	20003_1140865354	Treatment/medication code: gaviscon liquid	foregut_anthro	anthropometric
FZD5	208627310	rs7559399	0.785995	-0.000274576	-0.188059	0.000274576	Thyroid	20003_1140865354	Treatment/medication code: gaviscon liquid	foregut_anthro	anthropometric
TCF7L2	114710009	rs7076754	0.336932	-0.00144779	0.158339	-0.00144779	Thyroid	20003_1140865354	Treatment/medication code: gaviscon liquid	foregut_anthro	anthropometric
NDRG2	21484922	rs11627366	0.7262042	-0.000668187	-0.124868	0.000668187	Thyroid	20003_1140865354	Treatment/medication code: gaviscon liquid	foregut_anthro	anthropometric
TMEM88	7758383	rs2940176	0.4746212	-0.00144025	0.209848	-0.00144025	Thyroid	20003_1140865354	Treatment/medication code: gaviscon liquid	foregut_anthro	anthropometric
FZD5	208627310	rs187391159	0.6833236	0.00139277	-0.756651	-0.00139277	Esophagus_Gastroesophageal_Junction	20003_1140865634	Treatment/medication code: omeprazole	foregut_anthro	anthropometric
TCF7L2	114710009	rs12255439	0.03939957	0.0126621	0.110257	0.0126621	Esophagus_Gastroesophageal_Junction	20003_1140865634	Treatment/medication code: omeprazole	foregut_anthro	anthropometric
NDRG2	21484922	rs72671237	0.05242554	0.00975927	-0.194405	-0.00975927	Esophagus_Gastroesophageal_Junction	20003_1140865634	Treatment/medication code: omeprazole	foregut_anthro	anthropometric
TMEM88	7758383	rs5412	0.6080413	-0.00142937	-0.267863	0.00142937	Esophagus_Gastroesophageal_Junction	20003_1140865634	Treatment/medication code: omeprazole	foregut_anthro	anthropometric
FZD5	208627310	rs2063303	0.5718786	-0.000984769	0.328535	-0.000984769	Esophagus_Mucosa	20003_1140865634	Treatment/medication code: omeprazole	foregut_anthro	anthropometric
TCF7L2	114710009	rs17775268	0.1692263	0.00709129	0.307923	0.00709129	Esophagus_Mucosa	20003_1140865634	Treatment/medication code: omeprazole	foregut_anthro	anthropometric
NDRG2	21484922	rs17093690	0.6616779	-0.00321295	0.173268	-0.00321295	Esophagus_Mucosa	20003_1140865634	Treatment/medication code: omeprazole	foregut_anthro	anthropometric
TMEM88	7758383	rs57420273	0.6377704	-0.00187164	0.145863	-0.00187164	Esophagus_Mucosa	20003_1140865634	Treatment/medication code: omeprazole	foregut_anthro	anthropometric
FZD5	208627310	rs112129162	0.5859367	-0.00114985	0.4103	-0.00114985	Liver	20003_1140865634	Treatment/medication code: omeprazole	foregut_anthro	anthropometric
TCF7L2	114710009	rs143229891	0.9549553	0.000147316	-0.750199	-0.000147316	Liver	20003_1140865634	Treatment/medication code: omeprazole	foregut_anthro	anthropometric
NDRG2	21484922	rs112846271	0.696584	-0.00136628	0.49404	-0.00136628	Liver	20003_1140865634	Treatment/medication code: omeprazole	foregut_anthro	anthropometric
TMEM88	7758383	rs7213402	0.5816232	0.00117519	-0.263618	-0.00117519	Liver	20003_1140865634	Treatment/medication code: omeprazole	foregut_anthro	anthropometric
FZD5	208627310	rs34354040	0.4916622	-0.00413201	0.102991	-0.00413201	Lung	20003_1140865634	Treatment/medication code: omeprazole	foregut_anthro	anthropometric
TCF7L2	114710009	rs11196211	0.08375282	0.0100025	0.118345	0.0100025	Lung	20003_1140865634	Treatment/medication code: omeprazole	foregut_anthro	anthropometric
NDRG2	21484922	rs5807034	0.9841515	-0.00014715	-0.074534	0.00014715	Lung	20003_1140865634	Treatment/medication code: omeprazole	foregut_anthro	anthropometric
TMEM88	7758383	rs113364399	0.8928533	0.000570269	-0.350624	-0.000570269	Lung	20003_1140865634	Treatment/medication code: omeprazole	foregut_anthro	anthropometric
FZD5	208627310	rs10932192	0.1115969	-0.00588302	-0.47384	0.00588302	Pancreas	20003_1140865634	Treatment/medication code: omeprazole	foregut_anthro	anthropometric
TCF7L2	114710009	rs17130149	0.09246609	0.00504597	-0.444196	-0.00504597	Pancreas	20003_1140865634	Treatment/medication code: omeprazole	foregut_anthro	anthropometric
NDRG2	21484922	rs11627366	0.1759361	0.00451499	-0.239892	-0.00451499	Pancreas	20003_1140865634	Treatment/medication code: omeprazole	foregut_anthro	anthropometric
TMEM88	7758383	rs149815354	0.9024689	0.000494767	0.715379	0.000494767	Pancreas	20003_1140865634	Treatment/medication code: omeprazole	foregut_anthro	anthropometric
FZD5	208627310	rs17537246	0.4153088	-0.00248431	0.380587	-0.00248431	Stomach	20003_1140865634	Treatment/medication code: omeprazole	foregut_anthro	anthropometric
TCF7L2	114710009	rs12262703	0.1654149	-0.00503296	-0.179442	0.00503296	Stomach	20003_1140865634	Treatment/medication code: omeprazole	foregut_anthro	anthropometric
NDRG2	21484922	rs118101348	0.1977288	0.00689219	-0.207136	-0.00689219	Stomach	20003_1140865634	Treatment/medication code: omeprazole	foregut_anthro	anthropometric
TMEM88	7758383	rs113117918	0.1550289	-0.00532254	-0.238251	0.00532254	Stomach	20003_1140865634	Treatment/medication code: omeprazole	foregut_anthro	anthropometric
FZD5	208627310	rs7559399	0.4465624	0.00250703	-0.188059	-0.00250703	Thyroid	20003_1140865634	Treatment/medication code: omeprazole	foregut_anthro	anthropometric
TCF7L2	114710009	rs7076754	0.03097771	-0.0118457	0.158339	-0.0118457	Thyroid	20003_1140865634	Treatment/medication code: omeprazole	foregut_anthro	anthropometric
NDRG2	21484922	rs11627366	0.1869566	0.00867404	-0.124868	-0.00867404	Thyroid	20003_1140865634	Treatment/medication code: omeprazole	foregut_anthro	anthropometric
TMEM88	7758383	rs2940176	0.3958422	0.00558538	0.209848	0.00558538	Thyroid	20003_1140865634	Treatment/medication code: omeprazole	foregut_anthro	anthropometric
FZD5	208627310	rs187391159	0.3082698	-0.0009639	-0.756651	0.0009639	Esophagus_Gastroesophageal_Junction	20003_1140876076	Treatment/medication code: flixonase 50micrograms aqueous nasal spray	foregut_anthro	anthropometric
TCF7L2	114710009	rs12255439	0.1433977	0.0021624	0.110257	0.0021624	Esophagus_Gastroesophageal_Junction	20003_1140876076	Treatment/medication code: flixonase 50micrograms aqueous nasal spray	foregut_anthro	anthropometric
NDRG2	21484922	rs72671237	0.7349614	0.000400918	-0.194405	-0.000400918	Esophagus_Gastroesophageal_Junction	20003_1140876076	Treatment/medication code: flixonase 50micrograms aqueous nasal spray	foregut_anthro	anthropometric
TMEM88	7758383	rs5412	0.893909	9.88001e-05	-0.267863	-9.88001e-05	Esophagus_Gastroesophageal_Junction	20003_1140876076	Treatment/medication code: flixonase 50micrograms aqueous nasal spray	foregut_anthro	anthropometric
FZD5	208627310	rs2063303	0.458342	0.000347309	0.328535	0.000347309	Esophagus_Mucosa	20003_1140876076	Treatment/medication code: flixonase 50micrograms aqueous nasal spray	foregut_anthro	anthropometric
TCF7L2	114710009	rs17775268	0.7428026	0.000426217	0.307923	0.000426217	Esophagus_Mucosa	20003_1140876076	Treatment/medication code: flixonase 50micrograms aqueous nasal spray	foregut_anthro	anthropometric
NDRG2	21484922	rs17093690	0.1961344	0.00273756	0.173268	0.00273756	Esophagus_Mucosa	20003_1140876076	Treatment/medication code: flixonase 50micrograms aqueous nasal spray	foregut_anthro	anthropometric
TMEM88	7758383	rs57420273	0.458902	0.000800141	0.145863	0.000800141	Esophagus_Mucosa	20003_1140876076	Treatment/medication code: flixonase 50micrograms aqueous nasal spray	foregut_anthro	anthropometric
FZD5	208627310	rs112129162	0.3666417	-0.000522718	0.4103	-0.000522718	Liver	20003_1140876076	Treatment/medication code: flixonase 50micrograms aqueous nasal spray	foregut_anthro	anthropometric
TCF7L2	114710009	rs143229891	0.9459598	-4.74677e-05	-0.750199	4.74677e-05	Liver	20003_1140876076	Treatment/medication code: flixonase 50micrograms aqueous nasal spray	foregut_anthro	anthropometric
NDRG2	21484922	rs112846271	0.9530791	5.50957e-05	0.49404	5.50957e-05	Liver	20003_1140876076	Treatment/medication code: flixonase 50micrograms aqueous nasal spray	foregut_anthro	anthropometric
TMEM88	7758383	rs7213402	0.5715218	0.000324203	-0.263618	-0.000324203	Liver	20003_1140876076	Treatment/medication code: flixonase 50micrograms aqueous nasal spray	foregut_anthro	anthropometric
FZD5	208627310	rs34354040	0.4283676	-0.0012821	0.102991	-0.0012821	Lung	20003_1140876076	Treatment/medication code: flixonase 50micrograms aqueous nasal spray	foregut_anthro	anthropometric
TCF7L2	114710009	rs11196211	0.9056628	0.000164705	0.118345	0.000164705	Lung	20003_1140876076	Treatment/medication code: flixonase 50micrograms aqueous nasal spray	foregut_anthro	anthropometric
NDRG2	21484922	rs5807034	0.3789811	-0.00180785	-0.074534	0.00180785	Lung	20003_1140876076	Treatment/medication code: flixonase 50micrograms aqueous nasal spray	foregut_anthro	anthropometric
TMEM88	7758383	rs113364399	0.857321	-0.000204511	-0.350624	0.000204511	Lung	20003_1140876076	Treatment/medication code: flixonase 50micrograms aqueous nasal spray	foregut_anthro	anthropometric
FZD5	208627310	rs10932192	0.8777189	0.000133087	-0.47384	-0.000133087	Pancreas	20003_1140876076	Treatment/medication code: flixonase 50micrograms aqueous nasal spray	foregut_anthro	anthropometric
TCF7L2	114710009	rs17130149	0.5177745	-0.000476071	-0.444196	0.000476071	Pancreas	20003_1140876076	Treatment/medication code: flixonase 50micrograms aqueous nasal spray	foregut_anthro	anthropometric
NDRG2	21484922	rs11627366	0.08855035	-0.00156417	-0.239892	0.00156417	Pancreas	20003_1140876076	Treatment/medication code: flixonase 50micrograms aqueous nasal spray	foregut_anthro	anthropometric
TMEM88	7758383	rs149815354	0.9181196	0.000111424	0.715379	0.000111424	Pancreas	20003_1140876076	Treatment/medication code: flixonase 50micrograms aqueous nasal spray	foregut_anthro	anthropometric
FZD5	208627310	rs17537246	0.2749256	-0.000907887	0.380587	-0.000907887	Stomach	20003_1140876076	Treatment/medication code: flixonase 50micrograms aqueous nasal spray	foregut_anthro	anthropometric
TCF7L2	114710009	rs12262703	0.8152406	0.000215204	-0.179442	-0.000215204	Stomach	20003_1140876076	Treatment/medication code: flixonase 50micrograms aqueous nasal spray	foregut_anthro	anthropometric
NDRG2	21484922	rs118101348	0.5786238	0.000771662	-0.207136	-0.000771662	Stomach	20003_1140876076	Treatment/medication code: flixonase 50micrograms aqueous nasal spray	foregut_anthro	anthropometric
TMEM88	7758383	rs113117918	0.3986047	0.000792106	-0.238251	-0.000792106	Stomach	20003_1140876076	Treatment/medication code: flixonase 50micrograms aqueous nasal spray	foregut_anthro	anthropometric
FZD5	208627310	rs7559399	0.4751558	0.00063111	-0.188059	-0.00063111	Thyroid	20003_1140876076	Treatment/medication code: flixonase 50micrograms aqueous nasal spray	foregut_anthro	anthropometric
TCF7L2	114710009	rs7076754	0.8956527	0.00016789	0.158339	0.00016789	Thyroid	20003_1140876076	Treatment/medication code: flixonase 50micrograms aqueous nasal spray	foregut_anthro	anthropometric
NDRG2	21484922	rs11627366	0.1015715	-0.00300502	-0.124868	0.00300502	Thyroid	20003_1140876076	Treatment/medication code: flixonase 50micrograms aqueous nasal spray	foregut_anthro	anthropometric
TMEM88	7758383	rs2940176	0.9471381	0.000114147	0.209848	0.000114147	Thyroid	20003_1140876076	Treatment/medication code: flixonase 50micrograms aqueous nasal spray	foregut_anthro	anthropometric
FZD5	208627310	rs187391159	0.5104113	0.000792056	-0.756651	-0.000792056	Esophagus_Gastroesophageal_Junction	20003_1140876136	Treatment/medication code: beconase 50micrograms nasal spray	foregut_anthro	anthropometric
TCF7L2	114710009	rs12255439	0.7696325	0.000515073	0.110257	0.000515073	Esophagus_Gastroesophageal_Junction	20003_1140876136	Treatment/medication code: beconase 50micrograms nasal spray	foregut_anthro	anthropometric
NDRG2	21484922	rs72671237	0.4358826	-0.00121911	-0.194405	0.00121911	Esophagus_Gastroesophageal_Junction	20003_1140876136	Treatment/medication code: beconase 50micrograms nasal spray	foregut_anthro	anthropometric
TMEM88	7758383	rs5412	0.9625794	-4.51701e-05	-0.267863	4.51701e-05	Esophagus_Gastroesophageal_Junction	20003_1140876136	Treatment/medication code: beconase 50micrograms nasal spray	foregut_anthro	anthropometric
FZD5	208627310	rs2063303	0.6825387	0.000248568	0.328535	0.000248568	Esophagus_Mucosa	20003_1140876136	Treatment/medication code: beconase 50micrograms nasal spray	foregut_anthro	anthropometric
TCF7L2	114710009	rs17775268	0.4276778	-0.00136394	0.307923	-0.00136394	Esophagus_Mucosa	20003_1140876136	Treatment/medication code: beconase 50micrograms nasal spray	foregut_anthro	anthropometric
NDRG2	21484922	rs17093690	0.5279559	-0.00163324	0.173268	-0.00163324	Esophagus_Mucosa	20003_1140876136	Treatment/medication code: beconase 50micrograms nasal spray	foregut_anthro	anthropometric
TMEM88	7758383	rs57420273	0.06279319	-0.0029543	0.145863	-0.0029543	Esophagus_Mucosa	20003_1140876136	Treatment/medication code: beconase 50micrograms nasal spray	foregut_anthro	anthropometric
FZD5	208627310	rs112129162	0.7557765	-0.000227405	0.4103	-0.000227405	Liver	20003_1140876136	Treatment/medication code: beconase 50micrograms nasal spray	foregut_anthro	anthropometric
TCF7L2	114710009	rs143229891	0.8435844	-0.000179918	-0.750199	0.000179918	Liver	20003_1140876136	Treatment/medication code: beconase 50micrograms nasal spray	foregut_anthro	anthropometric
NDRG2	21484922	rs112846271	0.08362456	-0.00234015	0.49404	-0.00234015	Liver	20003_1140876136	Treatment/medication code: beconase 50micrograms nasal spray	foregut_anthro	anthropometric
TMEM88	7758383	rs7213402	0.9878161	1.12537e-05	-0.263618	-1.12537e-05	Liver	20003_1140876136	Treatment/medication code: beconase 50micrograms nasal spray	foregut_anthro	anthropometric
FZD5	208627310	rs34354040	0.5227418	-0.00133897	0.102991	-0.00133897	Lung	20003_1140876136	Treatment/medication code: beconase 50micrograms nasal spray	foregut_anthro	anthropometric
TCF7L2	114710009	rs11196211	0.03821311	-0.00443432	0.118345	-0.00443432	Lung	20003_1140876136	Treatment/medication code: beconase 50micrograms nasal spray	foregut_anthro	anthropometric
NDRG2	21484922	rs5807034	0.4051045	0.00221683	-0.074534	-0.00221683	Lung	20003_1140876136	Treatment/medication code: beconase 50micrograms nasal spray	foregut_anthro	anthropometric
TMEM88	7758383	rs113364399	0.1711336	-0.00221981	-0.350624	0.00221981	Lung	20003_1140876136	Treatment/medication code: beconase 50micrograms nasal spray	foregut_anthro	anthropometric
FZD5	208627310	rs10932192	0.9703926	4.17025e-05	-0.47384	-4.17025e-05	Pancreas	20003_1140876136	Treatment/medication code: beconase 50micrograms nasal spray	foregut_anthro	anthropometric
TCF7L2	114710009	rs17130149	0.4259985	0.0007676	-0.444196	-0.0007676	Pancreas	20003_1140876136	Treatment/medication code: beconase 50micrograms nasal spray	foregut_anthro	anthropometric
NDRG2	21484922	rs11627366	0.2060612	-0.0014651	-0.239892	0.0014651	Pancreas	20003_1140876136	Treatment/medication code: beconase 50micrograms nasal spray	foregut_anthro	anthropometric
TMEM88	7758383	rs149815354	0.2797433	-0.00161238	0.715379	-0.00161238	Pancreas	20003_1140876136	Treatment/medication code: beconase 50micrograms nasal spray	foregut_anthro	anthropometric
FZD5	208627310	rs17537246	0.7537202	0.0003288	0.380587	0.0003288	Stomach	20003_1140876136	Treatment/medication code: beconase 50micrograms nasal spray	foregut_anthro	anthropometric
TCF7L2	114710009	rs12262703	0.9543813	6.84093e-05	-0.179442	-6.84093e-05	Stomach	20003_1140876136	Treatment/medication code: beconase 50micrograms nasal spray	foregut_anthro	anthropometric
NDRG2	21484922	rs118101348	0.5006591	-0.00122099	-0.207136	0.00122099	Stomach	20003_1140876136	Treatment/medication code: beconase 50micrograms nasal spray	foregut_anthro	anthropometric
TMEM88	7758383	rs113117918	0.1556979	-0.00185469	-0.238251	0.00185469	Stomach	20003_1140876136	Treatment/medication code: beconase 50micrograms nasal spray	foregut_anthro	anthropometric
FZD5	208627310	rs7559399	0.4776901	0.000815919	-0.188059	-0.000815919	Thyroid	20003_1140876136	Treatment/medication code: beconase 50micrograms nasal spray	foregut_anthro	anthropometric
TCF7L2	114710009	rs7076754	0.991714	1.72789e-05	0.158339	1.72789e-05	Thyroid	20003_1140876136	Treatment/medication code: beconase 50micrograms nasal spray	foregut_anthro	anthropometric
NDRG2	21484922	rs11627366	0.2161526	-0.0028147	-0.124868	0.0028147	Thyroid	20003_1140876136	Treatment/medication code: beconase 50micrograms nasal spray	foregut_anthro	anthropometric
TMEM88	7758383	rs2940176	0.9185906	-0.00022887	0.209848	-0.00022887	Thyroid	20003_1140876136	Treatment/medication code: beconase 50micrograms nasal spray	foregut_anthro	anthropometric
FZD5	208627310	rs187391159	0.7208315	-0.000109855	-0.756651	0.000109855	Esophagus_Gastroesophageal_Junction	20003_1140876146	Treatment/medication code: rhinocort 50micrograms nasal spray	foregut_anthro	anthropometric
TCF7L2	114710009	rs12255439	0.8608986	7.94136e-05	0.110257	7.94136e-05	Esophagus_Gastroesophageal_Junction	20003_1140876146	Treatment/medication code: rhinocort 50micrograms nasal spray	foregut_anthro	anthropometric
NDRG2	21484922	rs72671237	0.8046345	-9.82001e-05	-0.194405	9.82001e-05	Esophagus_Gastroesophageal_Junction	20003_1140876146	Treatment/medication code: rhinocort 50micrograms nasal spray	foregut_anthro	anthropometric
TMEM88	7758383	rs5412	0.8557707	4.52455e-05	-0.267863	-4.52455e-05	Esophagus_Gastroesophageal_Junction	20003_1140876146	Treatment/medication code: rhinocort 50micrograms nasal spray	foregut_anthro	anthropometric
FZD5	208627310	rs2063303	0.4501635	0.000118771	0.328535	0.000118771	Esophagus_Mucosa	20003_1140876146	Treatment/medication code: rhinocort 50micrograms nasal spray	foregut_anthro	anthropometric
TCF7L2	114710009	rs17775268	0.6308953	0.000210436	0.307923	0.000210436	Esophagus_Mucosa	20003_1140876146	Treatment/medication code: rhinocort 50micrograms nasal spray	foregut_anthro	anthropometric
NDRG2	21484922	rs17093690	0.8433119	0.000129958	0.173268	0.000129958	Esophagus_Mucosa	20003_1140876146	Treatment/medication code: rhinocort 50micrograms nasal spray	foregut_anthro	anthropometric
TMEM88	7758383	rs57420273	0.2338176	0.000446607	0.145863	0.000446607	Esophagus_Mucosa	20003_1140876146	Treatment/medication code: rhinocort 50micrograms nasal spray	foregut_anthro	anthropometric
FZD5	208627310	rs112129162	0.8125043	-4.47114e-05	0.4103	-4.47114e-05	Liver	20003_1140876146	Treatment/medication code: rhinocort 50micrograms nasal spray	foregut_anthro	anthropometric
TCF7L2	114710009	rs143229891	0.5531588	0.00014135	-0.750199	-0.00014135	Liver	20003_1140876146	Treatment/medication code: rhinocort 50micrograms nasal spray	foregut_anthro	anthropometric
NDRG2	21484922	rs112846271	0.2490906	0.000378662	0.49404	0.000378662	Liver	20003_1140876146	Treatment/medication code: rhinocort 50micrograms nasal spray	foregut_anthro	anthropometric
TMEM88	7758383	rs7213402	0.7337136	6.49948e-05	-0.263618	-6.49948e-05	Liver	20003_1140876146	Treatment/medication code: rhinocort 50micrograms nasal spray	foregut_anthro	anthropometric
FZD5	208627310	rs34354040	0.9620965	2.54852e-05	0.102991	2.54852e-05	Lung	20003_1140876146	Treatment/medication code: rhinocort 50micrograms nasal spray	foregut_anthro	anthropometric
TCF7L2	114710009	rs11196211	0.5358118	-0.000292589	0.118345	-0.000292589	Lung	20003_1140876146	Treatment/medication code: rhinocort 50micrograms nasal spray	foregut_anthro	anthropometric
NDRG2	21484922	rs5807034	0.06500226	0.00145012	-0.074534	-0.00145012	Lung	20003_1140876146	Treatment/medication code: rhinocort 50micrograms nasal spray	foregut_anthro	anthropometric
TMEM88	7758383	rs113364399	0.2099608	-0.000516616	-0.350624	0.000516616	Lung	20003_1140876146	Treatment/medication code: rhinocort 50micrograms nasal spray	foregut_anthro	anthropometric
[truncated: 3,617 more rows]
