# Supplementary material for: Atlas of multilineage stem cell differentiation reveals TMEM88 as a developmental regulator of blood pressure
Source: Nat Commun. 2025 Feb 4;16:1356. doi: 10.1038/s41467-025-56533-2 (PMC11794859; doi:10.1038/s41467-025-56533-2)
Supplement: Supplementary file 14 — Source Data [file 41467_2025_56533_MOESM14_ESM.zip › SourceData/SF4d_xav_day2v5_de.txt]

geneName	rn	p_val	avg_log2FC	pct.1	pct.2	p_val_adj	comparison	nlogpadj	wntgene	lab	lab2	go_id	name_1006
A1BG	A1BG--ENSG00000121410	0.000146288365035107	-0.811637968102848	0.474	0.594	1	xav_day2vs5	0	no	NA	NA	NA	NA
A1BG-AS1	A1BG-AS1--ENSG00000268895	0.0377422800641244	0.98240410782253	0.12	0.056	1	xav_day2vs5	0	no	NA	NA	NA	NA
AAAS	AAAS--ENSG00000094914	0.00491359083133439	-0.535244986331697	0.442	0.524	1	xav_day2vs5	0	no	NA	NA	NA	NA
AACS	AACS--ENSG00000081760	2.23811115398771e-05	-1.19789160972205	0.252	0.42	0.571277872055362	xav_day2vs5	0.243152597627475	no	NA	NA	NA	NA
AADAT	AADAT--ENSG00000109576	3.98109522039469e-07	1.54558628523255	0.442	0.203	0.0101617455500575	xav_day2vs5	1.99303168401631	no	NA	NA	NA	NA
AAED1	AAED1--ENSG00000158122	0.034335131530043	-0.537815435198506	0.157	0.238	1	xav_day2vs5	0	no	NA	NA	NA	NA
AAGAB	AAGAB--ENSG00000103591	0.00596703896003931	0.56388767803522	0.522	0.364	1	xav_day2vs5	0	no	NA	NA	NA	NA
AAK1	AAK1--ENSG00000115977	0.000216562444711586	0.711293472059001	0.639	0.469	1	xav_day2vs5	0	no	NA	NA	NA	NA
AARS2	AARS2--ENSG00000124608	0.306890596152525	0.492927188455859	0.117	0.084	1	xav_day2vs5	0	no	NA	NA	NA	NA
AASDH	AASDH--ENSG00000157426	0.332301203878151	-0.259695362562504	0.31	0.329	1	xav_day2vs5	0	no	NA	NA	NA	NA
AASDHPPT	AASDHPPT--ENSG00000149313	0.00175220084773789	0.597956765083532	0.664	0.476	1	xav_day2vs5	0	no	NA	NA	NA	NA
AASS	AASS--ENSG00000008311	0.00204132910141421	-0.78033740252313	0.23	0.35	1	xav_day2vs5	0	no	NA	NA	NA	NA
AATF	AATF--ENSG00000275700	3.17340906335198e-06	0.58369060329154	0.85	0.727	0.0810012663420592	xav_day2vs5	1.09150819147852	no	NA	NA	NA	NA
ABCA1	ABCA1--ENSG00000165029	2.52046064465469e-05	1.26248231252107	0.358	0.154	0.64334757954811	xav_day2vs5	0.191554328638372	no	NA	NA	NA	NA
ABCA7	ABCA7--ENSG00000064687	4.28575788164424e-07	-1.48279739562667	0.135	0.336	0.0109393969928969	xav_day2vs5	1.96100661674803	no	NA	NA	NA	NA
ABCB10	ABCB10--ENSG00000135776	0.0162342856897047	0.874207369123216	0.157	0.07	1	xav_day2vs5	0	no	NA	NA	NA	NA
ABCB7	ABCB7--ENSG00000131269	2.55387385860465e-07	-0.926419088801001	0.482	0.65	0.00651876302408836	xav_day2vs5	2.18583480653481	no	NA	NA	NA	NA
ABCB8	ABCB8--ENSG00000197150	5.80694340766899e-05	1.07692870491631	0.358	0.161	1	xav_day2vs5	0	no	NA	NA	NA	NA
ABCC1	ABCC1--ENSG00000103222	0.0332159030005068	-0.813129255994037	0.131	0.203	1	xav_day2vs5	0	no	NA	NA	NA	NA
ABCC10	ABCC10--ENSG00000124574	0.230192610620878	0.278574835547128	0.197	0.14	1	xav_day2vs5	0	no	NA	NA	NA	NA
ABCC4	ABCC4--ENSG00000125257	0.259790738873137	0.345862140183763	0.106	0.07	1	xav_day2vs5	0	no	NA	NA	NA	NA
ABCC5	ABCC5--ENSG00000114770	0.277685805835811	0.364848588826534	0.252	0.203	1	xav_day2vs5	0	no	NA	NA	NA	NA
ABCD3	ABCD3--ENSG00000117528	0.000128963300386988	0.907774599578934	0.438	0.245	1	xav_day2vs5	0	no	NA	NA	NA	NA
ABCD4	ABCD4--ENSG00000119688	0.00297538778128678	0.49162128435212	0.686	0.51	1	xav_day2vs5	0	no	NA	NA	NA	NA
ABCF1	ABCF1--ENSG00000204574	0.00353149726183048	0.334828861013172	0.901	0.853	1	xav_day2vs5	0	no	NA	NA	NA	NA
ABCF3	ABCF3--ENSG00000161204	0.0934027332322748	0.49817101034881	0.38	0.294	1	xav_day2vs5	0	no	NA	NA	NA	NA
ABHD11	ABHD11--ENSG00000106077	3.47297548169215e-06	0.725819202793832	0.766	0.587	0.0886476991701921	xav_day2vs5	1.05233253192608	no	NA	NA	NA	NA
ABHD12B	ABHD12B--ENSG00000131969	1.36602784908931e-13	-2.97830111790087	0.026	0.259	3.48678608480047e-09	xav_day2vs5	8.45757469588198	no	NA	NA	NA	NA
ABHD13	ABHD13--ENSG00000139826	0.0265090626931129	0.643943943160615	0.325	0.217	1	xav_day2vs5	0	no	NA	NA	NA	NA
ABHD17B	ABHD17B--ENSG00000107362	0.344965155105073	-0.276988969261679	0.354	0.371	1	xav_day2vs5	0	no	NA	NA	NA	NA
ABHD17C	ABHD17C--ENSG00000136379	0.0431987473035987	0.532550732604479	0.241	0.147	1	xav_day2vs5	0	no	NA	NA	NA	NA
ABHD2	ABHD2--ENSG00000140526	0.00257434973775782	-0.591666840250103	0.288	0.413	1	xav_day2vs5	0	no	NA	NA	NA	NA
ABHD3	ABHD3--ENSG00000158201	0.0141117697388584	0.875092486398713	0.248	0.14	1	xav_day2vs5	0	no	NA	NA	NA	NA
ABHD4	ABHD4--ENSG00000100439	0.15168330520759	0.317313190101496	0.237	0.168	1	xav_day2vs5	0	no	NA	NA	NA	NA
ABHD5	ABHD5--ENSG00000011198	0.00959014803502952	0.973950543393197	0.223	0.119	1	xav_day2vs5	0	no	NA	NA	NA	NA
ABHD8	ABHD8--ENSG00000127220	0.161058810895077	0.259824683371773	0.427	0.322	1	xav_day2vs5	0	no	NA	NA	NA	NA
ABL1	ABL1--ENSG00000097007	0.101348433484605	0.550455812854782	0.391	0.308	1	xav_day2vs5	0	no	NA	NA	NA	NA
ABL2	ABL2--ENSG00000143322	0.171489436925371	0.258784707734009	0.409	0.315	1	xav_day2vs5	0	no	NA	NA	NA	NA
ABLIM1	ABLIM1--ENSG00000099204	0.000499877246609077	1.10324993955402	0.387	0.224	1	xav_day2vs5	0	no	NA	NA	NA	NA
ABR	ABR--ENSG00000159842	0.146440645309535	0.446226398649828	0.201	0.14	1	xav_day2vs5	0	no	NA	NA	NA	NA
ABRACL	ABRACL--ENSG00000146386	8.89661857425294e-05	-0.453894876571622	0.661	0.804	1	xav_day2vs5	0	no	NA	NA	NA	NA
AC004951.6	AC004951.6--ENSG00000228434	0.0348929798115428	0.489818143273212	0.347	0.231	1	xav_day2vs5	0	no	NA	NA	NA	NA
AC005256.1	AC005256.1--ENSG00000267073	0.0020975274191785	-1.8846044912824	0.033	0.105	1	xav_day2vs5	0	no	NA	NA	NA	NA
AC005276.1	AC005276.1--ENSG00000197462	1.27436506508762e-25	-3.11001439338611	0.058	0.49	3.25281682863615e-21	xav_day2vs5	20.4877403918526	no	NA	NA	NA	NA
AC005477.1	AC005477.1--ENSG00000280188	1.67622644390074e-06	2.16000563434268	0.237	0.049	0.0427856799805664	xav_day2vs5	1.36870156150194	no	NA	NA	NA	NA
AC007246.3	AC007246.3--ENSG00000231312	0.133783749715126	0.491831732867037	0.201	0.133	1	xav_day2vs5	0	no	NA	NA	NA	NA
AC007405.6	AC007405.6--ENSG00000239467	0.18747964354079	-0.276954487089356	0.398	0.448	1	xav_day2vs5	0	no	NA	NA	NA	NA
AC009403.2	AC009403.2--ENSG00000216895	0.276903384791538	0.542271938537047	0.204	0.161	1	xav_day2vs5	0	no	NA	NA	NA	NA
AC009948.5	AC009948.5--ENSG00000223960	0.0187151917224888	0.984667471377995	0.186	0.098	1	xav_day2vs5	0	no	NA	NA	NA	NA
AC012123.1	AC012123.1--ENSG00000228835	0.000749709622669374	2.10551204572078	0.106	0.014	1	xav_day2vs5	0	no	NA	NA	NA	NA
AC012354.6	AC012354.6--ENSG00000225156	0.02571468452427	-0.572438450828885	0.047	0.105	1	xav_day2vs5	0	no	NA	NA	NA	NA
AC013461.1	AC013461.1--ENSG00000091436	5.46848231294542e-07	1.51634916990091	0.427	0.189	0.0139583011037932	xav_day2vs5	1.85516743745405	no	NA	NA	NA	NA
AC074117.10	AC074117.10--ENSG00000234072	0.389893315472871	0.36167558101414	0.135	0.105	1	xav_day2vs5	0	no	NA	NA	NA	NA
AC078883.3	AC078883.3--ENSG00000232788	1.49421628979203e-11	-2.92922175427022	0.015	0.203	3.81398707969416e-07	xav_day2vs5	6.41862078250843	no	NA	NA	NA	NA
AC078941.1	AC078941.1--ENSG00000236780	6.86027058239916e-07	-2.30513121855069	0.026	0.154	0.0175108406615739	xav_day2vs5	1.75669300377842	no	NA	NA	NA	NA
AC090498.1	AC090498.1--ENSG00000279483	2.83099504341218e-30	-1.13474083985625	0.88	1	7.22611484830959e-26	xav_day2vs5	25.1410951402506	no	NA	NA	NA	NA
AC091729.9	AC091729.9--ENSG00000229043	0.300045280051462	0.439155560246675	0.109	0.077	1	xav_day2vs5	0	no	NA	NA	NA	NA
AC093323.3	AC093323.3--ENSG00000170846	0.109886181521545	0.287470458366291	0.212	0.14	1	xav_day2vs5	0	no	NA	NA	NA	NA
AC093673.5	AC093673.5--ENSG00000232533	0.109660006760301	-0.525536748634425	0.285	0.343	1	xav_day2vs5	0	no	NA	NA	NA	NA
AC093818.1	AC093818.1--ENSG00000225205	3.29563876220221e-14	-3.17582391804395	0.022	0.259	8.41211794052115e-10	xav_day2vs5	9.07509464699874	no	NA	NA	NA	NA
AC098973.2	AC098973.2--ENSG00000225548	0.298080346423358	-0.308249218946672	0.383	0.406	1	xav_day2vs5	0	no	NA	NA	NA	NA
AC100830.3	AC100830.3--ENSG00000259635	0.0091368912381279	-0.805328537870615	0.182	0.28	1	xav_day2vs5	0	no	NA	NA	NA	NA
AC104532.4	AC104532.4--ENSG00000267571	0.0979401410521268	-0.703810435601303	0.066	0.112	1	xav_day2vs5	0	no	NA	NA	NA	NA
AC104655.3	AC104655.3--ENSG00000226508	3.3123517161817e-17	-2.35197967232775	0.15	0.51	8.4547777555538e-13	xav_day2vs5	12.0728978038918	no	NA	NA	NA	NA
AC104667.3	AC104667.3--ENSG00000234949	0.114927649422351	0.686456715410736	0.12	0.07	1	xav_day2vs5	0	no	NA	NA	NA	NA
AC159540.1	AC159540.1--ENSG00000230606	0.0292373208584883	0.446972319428455	0.245	0.14	1	xav_day2vs5	0	no	NA	NA	NA	NA
AC245100.1	AC245100.1--ENSG00000280649	0.00137495708942188	1.11876472076256	0.241	0.105	1	xav_day2vs5	0	no	NA	NA	NA	NA
ACAD8	ACAD8--ENSG00000151498	0.000525242461668043	-0.894933789424896	0.394	0.51	1	xav_day2vs5	0	no	NA	NA	NA	NA
ACADS	ACADS--ENSG00000122971	0.321064131926447	-0.525761145531866	0.131	0.161	1	xav_day2vs5	0	no	NA	NA	NA	NA
ACADSB	ACADSB--ENSG00000196177	0.00288836030376559	-0.713870756823583	0.292	0.427	1	xav_day2vs5	0	no	NA	NA	NA	NA
ACADVL	ACADVL--ENSG00000072778	5.02032759034545e-05	0.783716757806731	0.828	0.79	1	xav_day2vs5	0	no	NA	NA	NA	NA
ACAP1	ACAP1--ENSG00000072818	0.00156264915011422	-1.11581757823777	0.12	0.231	1	xav_day2vs5	0	no	NA	NA	NA	NA
ACAP2	ACAP2--ENSG00000114331	0.00287135118595661	-0.402430549494721	0.507	0.615	1	xav_day2vs5	0	no	NA	NA	NA	NA
ACAP3	ACAP3--ENSG00000131584	0.0302520224894518	0.776367974570705	0.128	0.056	1	xav_day2vs5	0	no	NA	NA	NA	NA
ACAT2	ACAT2--ENSG00000120437	9.17146438396572e-07	-0.709413417983097	0.646	0.79	0.0234101628400725	xav_day2vs5	1.63059556535938	no	NA	NA	NA	NA
ACBD4	ACBD4--ENSG00000181513	0.258189340617673	-0.572133170274066	0.139	0.168	1	xav_day2vs5	0	no	NA	NA	NA	NA
ACBD5	ACBD5--ENSG00000107897	0.028482074714188	-0.46904479528458	0.288	0.357	1	xav_day2vs5	0	no	NA	NA	NA	NA
ACCS	ACCS--ENSG00000110455	0.0156103250342216	-0.886359611049315	0.058	0.126	1	xav_day2vs5	0	no	NA	NA	NA	NA
ACD	ACD--ENSG00000102977	0.0178998558907603	-0.521042498749537	0.325	0.406	1	xav_day2vs5	0	no	NA	NA	NA	NA
ACER3	ACER3--ENSG00000078124	0.700629934034121	-0.288168157706896	0.208	0.21	1	xav_day2vs5	0	no	NA	NA	NA	NA
ACHE	ACHE--ENSG00000087085	1.3690767432275e-07	-2.07034989218612	0.047	0.21	0.00349456838708819	xav_day2vs5	2.45660645616471	no	NA	NA	NA	NA
ACO2	ACO2--ENSG00000100412	0.000130251413578254	0.730792268442088	0.704	0.517	1	xav_day2vs5	0	no	NA	NA	NA	NA
ACOT13	ACOT13--ENSG00000112304	0.000174020568550539	-0.515601654092188	0.752	0.797	1	xav_day2vs5	0	no	NA	NA	NA	NA
ACOT9	ACOT9--ENSG00000123130	0.273737671253297	0.29021059811586	0.474	0.413	1	xav_day2vs5	0	no	NA	NA	NA	NA
ACOXL	ACOXL--ENSG00000153093	1.61790371035506e-13	-2.26168116775392	0.095	0.385	4.12969922068129e-09	xav_day2vs5	8.38408157826013	no	NA	NA	NA	NA
ACP2	ACP2--ENSG00000134575	0.108699828511931	0.41982198196334	0.493	0.399	1	xav_day2vs5	0	no	NA	NA	NA	NA
ACP5	ACP5--ENSG00000102575	0.00113426671866093	-1.01341541135704	0.047	0.14	1	xav_day2vs5	0	no	NA	NA	NA	NA
ACPP	ACPP--ENSG00000014257	9.16313298318375e-05	2.62263207350716	0.128	0.014	1	xav_day2vs5	0	no	NA	NA	NA	NA
ACSF2	ACSF2--ENSG00000167107	0.00207461011735676	-0.730638346938976	0.182	0.308	1	xav_day2vs5	0	no	NA	NA	NA	NA
ACSL3	ACSL3--ENSG00000123983	0.22798224730291	-0.25311231178511	0.631	0.629	1	xav_day2vs5	0	no	NA	NA	NA	NA
ACSL4	ACSL4--ENSG00000068366	0.00439984544021826	-0.965118875114458	0.175	0.28	1	xav_day2vs5	0	no	NA	NA	NA	NA
ACSS2	ACSS2--ENSG00000131069	0.0169073193158817	-1.20841241470632	0.062	0.126	1	xav_day2vs5	0	no	NA	NA	NA	NA
ACTA1	ACTA1--ENSG00000143632	0.428600593120623	1.33047385684065	0.088	0.112	1	xav_day2vs5	0	no	NA	NA	NA	NA
ACTA2	ACTA2--ENSG00000107796	0.000343060516081541	3.48730535910871	0.113	0.014	1	xav_day2vs5	0	no	NA	NA	NA	NA
ACTC1	ACTC1--ENSG00000159251	0.675133948921453	1.93725084402702	0.325	0.371	1	xav_day2vs5	0	no	NA	NA	NA	NA
ACTG1	ACTG1--ENSG00000184009	1.79579553317898e-18	-0.391725381188312	1	1	4.58376809843936e-14	xav_day2vs5	13.3387773622701	no	NA	NA	NA	NA
ACTL6A	ACTL6A--ENSG00000136518	0.00432302963880805	0.499360349259792	0.672	0.545	1	xav_day2vs5	0	no	NA	NA	NA	NA
ACTN1	ACTN1--ENSG00000072110	8.87387019179796e-12	1.06997488221112	0.799	0.587	2.26505536645643e-07	xav_day2vs5	6.64492117773387	no	NA	NA	NA	NA
ACTN4	ACTN4--ENSG00000130402	0.00586423398043328	0.438715840004505	0.901	0.881	1	xav_day2vs5	0	no	NA	NA	NA	NA
ACTR1A	ACTR1A--ENSG00000138107	0.000987455774684255	0.692493520585325	0.613	0.448	1	xav_day2vs5	0	no	NA	NA	NA	NA
ACTR1B	ACTR1B--ENSG00000115073	0.0011746362688836	0.692960619121965	0.474	0.287	1	xav_day2vs5	0	no	NA	NA	NA	NA
ACTR3	ACTR3--ENSG00000115091	8.9771671456164e-08	0.607678506083717	0.898	0.846	0.00229142191391859	xav_day2vs5	2.63989493786588	no	NA	NA	NA	NA
ACTR5	ACTR5--ENSG00000101442	0.0477689593135924	-0.771389058455523	0.095	0.154	1	xav_day2vs5	0	no	NA	NA	NA	NA
ACTR8	ACTR8--ENSG00000113812	0.244499878367285	0.393517264882426	0.347	0.28	1	xav_day2vs5	0	no	NA	NA	NA	NA
ACVR1	ACVR1--ENSG00000115170	0.210489180880274	0.398376077145429	0.168	0.119	1	xav_day2vs5	0	no	NA	NA	NA	NA
ACVR1B	ACVR1B--ENSG00000135503	0.0310406576987339	0.394749678436437	0.328	0.21	1	xav_day2vs5	0	no	NA	NA	NA	NA
ACVR2A	ACVR2A--ENSG00000121989	0.163163650984134	0.462389487245764	0.204	0.147	1	xav_day2vs5	0	no	NA	NA	NA	NA
ACYP1	ACYP1--ENSG00000119640	0.0127090200001147	0.687232175769474	0.5	0.392	1	xav_day2vs5	0	no	NA	NA	NA	NA
ACYP2	ACYP2--ENSG00000170634	0.383192112646913	0.345958586950014	0.252	0.21	1	xav_day2vs5	0	no	NA	NA	NA	NA
ADA	ADA--ENSG00000196839	8.01028729893452e-07	-1.39926653551658	0.117	0.301	0.0204462583305304	xav_day2vs5	1.68938615636476	no	NA	NA	NA	NA
ADAL	ADAL--ENSG00000168803	0.0730297055653543	-0.279091537529681	0.234	0.301	1	xav_day2vs5	0	no	NA	NA	NA	NA
ADAM10	ADAM10--ENSG00000137845	0.0112872029041012	0.484394181040888	0.672	0.552	1	xav_day2vs5	0	no	NA	NA	NA	NA
ADAM12	ADAM12--ENSG00000148848	0.686899569867737	0.372628201639972	0.131	0.119	1	xav_day2vs5	0	no	NA	NA	NA	NA
ADAM15	ADAM15--ENSG00000143537	0.344479574592719	0.535770127150597	0.146	0.112	1	xav_day2vs5	0	no	NA	NA	NA	NA
ADAM17	ADAM17--ENSG00000151694	0.0123553371764188	0.428029560467428	0.522	0.371	1	xav_day2vs5	0	no	NA	NA	NA	NA
ADAM22	ADAM22--ENSG00000008277	0.00255725980101586	-0.968602010496507	0.088	0.189	1	xav_day2vs5	0	no	NA	NA	NA	NA
ADAM28	ADAM28--ENSG00000042980	0.000220251257338115	2.38701693724558	0.146	0.028	1	xav_day2vs5	0	no	NA	NA	NA	NA
ADAM9	ADAM9--ENSG00000168615	0.219586044238888	0.492812484567724	0.19	0.14	1	xav_day2vs5	0	no	NA	NA	NA	NA
ADAMTS1	ADAMTS1--ENSG00000154734	0.381142984767276	0.397596925555357	0.113	0.084	1	xav_day2vs5	0	no	NA	NA	NA	NA
ADAMTS12	ADAMTS12--ENSG00000151388	1.13676451828588e-09	2.93945865132674	0.299	0.042	2.90159143292471e-05	xav_day2vs5	4.53736373969913	no	NA	NA	NA	NA
ADAMTS16	ADAMTS16--ENSG00000145536	3.49370045230852e-16	-2.82682582060919	0.04	0.329	8.91767040451749e-12	xav_day2vs5	11.0497485831352	no	NA	NA	NA	NA
ADAMTS18	ADAMTS18--ENSG00000140873	0.00243349031918795	1.7073775218461	0.128	0.035	1	xav_day2vs5	0	no	NA	NA	NA	NA
ADAMTS19	ADAMTS19--ENSG00000145808	0.209825241959359	-0.353454868290837	0.27	0.315	1	xav_day2vs5	0	no	NA	NA	NA	NA
ADAMTS6	ADAMTS6--ENSG00000049192	0.000654743347771316	1.35311145933194	0.299	0.154	1	xav_day2vs5	0	no	NA	NA	NA	NA
ADAMTS7	ADAMTS7--ENSG00000136378	0.0497366040238959	0.697331851081605	0.172	0.098	1	xav_day2vs5	0	no	NA	NA	NA	NA
ADAMTS9	ADAMTS9--ENSG00000163638	4.31463576323073e-07	2.9792262007885	0.212	0.028	0.0110131077856465	xav_day2vs5	1.95809011030124	no	NA	NA	NA	NA
ADAR	ADAR--ENSG00000160710	0.00822769885612885	0.354092594337784	0.719	0.58	1	xav_day2vs5	0	no	NA	NA	NA	NA
ADAT1	ADAT1--ENSG00000065457	0.024513932470908	0.734822624180677	0.248	0.147	1	xav_day2vs5	0	no	NA	NA	NA	NA
ADCK2	ADCK2--ENSG00000133597	8.44150700536877e-08	2.15531572085196	0.281	0.056	0.00215469466312038	xav_day2vs5	2.66661426402629	no	NA	NA	NA	NA
ADCK3	ADCK3--ENSG00000163050	0.209923197496591	0.653070353513932	0.164	0.119	1	xav_day2vs5	0	no	NA	NA	NA	NA
ADCK4	ADCK4--ENSG00000123815	0.0121355443277576	-0.558473493068258	0.412	0.503	1	xav_day2vs5	0	no	NA	NA	NA	NA
ADCK5	ADCK5--ENSG00000173137	0.0745026845581241	0.41878614948876	0.164	0.091	1	xav_day2vs5	0	no	NA	NA	NA	NA
ADCY2	ADCY2--ENSG00000078295	4.27138104950821e-06	-1.12950732752012	0.245	0.434	0.109027001288697	xav_day2vs5	0.962465932715433	no	NA	NA	NA	NA
ADCY3	ADCY3--ENSG00000138031	0.0113362023493634	0.93442631249336	0.153	0.063	1	xav_day2vs5	0	no	NA	NA	NA	NA
ADCY5	ADCY5--ENSG00000173175	0.0167272470358924	-0.944715951320128	0.058	0.126	1	xav_day2vs5	0	no	NA	NA	NA	NA
ADCY6	ADCY6--ENSG00000174233	7.51166028272915e-05	1.42926736512696	0.259	0.091	1	xav_day2vs5	0	no	NA	NA	NA	NA
ADCY7	ADCY7--ENSG00000121281	0.0015316101800186	1.3545750310128	0.157	0.049	1	xav_day2vs5	0	no	NA	NA	NA	NA
ADD1	ADD1--ENSG00000087274	0.00148347480803348	0.478885728979215	0.774	0.636	1	xav_day2vs5	0	no	NA	NA	NA	NA
ADD2	ADD2--ENSG00000075340	1.51819995686177e-13	-2.84398824699747	0.033	0.273	3.87520538988967e-09	xav_day2vs5	8.41170527449139	no	NA	NA	NA	NA
ADD3	ADD3--ENSG00000148700	8.33927648277012e-12	1.13859227384	0.777	0.531	2.12860032222707e-07	xav_day2vs5	6.67190587644156	no	NA	NA	NA	NA
ADGB	ADGB--ENSG00000118492	6.14980704991515e-05	3.25610072712371	0.12	0.007	1	xav_day2vs5	0	no	NA	NA	NA	NA
ADGRB2	ADGRB2--ENSG00000121753	0.0699308008026063	0.763165836341669	0.131	0.07	1	xav_day2vs5	0	no	NA	NA	NA	NA
ADGRE5	ADGRE5--ENSG00000123146	0.13469734025132	0.971200105960981	0.139	0.091	1	xav_day2vs5	0	no	NA	NA	NA	NA
ADGRG2	ADGRG2--ENSG00000173698	1.16923114575273e-10	-2.50847754875335	0.055	0.273	2.98446249953384e-06	xav_day2vs5	5.5251338737493	no	NA	NA	NA	NA
ADGRG3	ADGRG3--ENSG00000182885	9.32150857803105e-12	-3.48016180343473	0	0.161	2.37931506454243e-07	xav_day2vs5	6.62354804567506	no	NA	NA	NA	NA
ADGRG6	ADGRG6--ENSG00000112414	1.52623646323582e-10	2.9831798882755	0.31	0.035	3.89571857240942e-06	xav_day2vs5	5.40941242419184	no	NA	NA	NA	NA
ADGRL1	ADGRL1--ENSG00000072071	0.184720268837874	-0.362321877313865	0.23	0.28	1	xav_day2vs5	0	no	NA	NA	NA	NA
ADGRL2	ADGRL2--ENSG00000117114	8.85857450453591e-10	1.35292405357817	0.65	0.364	2.26115114228279e-05	xav_day2vs5	4.64567040710818	no	NA	NA	NA	NA
ADGRV1	ADGRV1--ENSG00000164199	0.0128864874910127	-0.44199671099242	0.391	0.476	1	xav_day2vs5	0	no	NA	NA	NA	NA
ADH5	ADH5--ENSG00000197894	3.85292429570699e-09	-0.41788745285443	0.978	0.986	9.83458926479209e-05	xav_day2vs5	4.00724377339174	no	NA	NA	NA	NA
ADIPOR1	ADIPOR1--ENSG00000159346	0.0147661582701578	0.527761538271154	0.639	0.531	1	xav_day2vs5	0	no	NA	NA	NA	NA
ADIPOR2	ADIPOR2--ENSG00000006831	0.117923036066604	0.297623087518327	0.405	0.308	1	xav_day2vs5	0	no	NA	NA	NA	NA
ADM	ADM--ENSG00000148926	1.62955725618124e-06	1.46926596997421	0.347	0.126	0.0415944489640261	xav_day2vs5	1.38096462478557	no	NA	NA	NA	NA
ADNP	ADNP--ENSG00000101126	0.0395479629417028	0.38818601401735	0.737	0.65	1	xav_day2vs5	0	no	NA	NA	NA	NA
ADPGK	ADPGK--ENSG00000159322	4.50189704285552e-07	1.12843924550552	0.562	0.301	0.0114910922018887	xav_day2vs5	1.93963869065807	no	NA	NA	NA	NA
ADPRHL2	ADPRHL2--ENSG00000116863	0.000224694109576734	0.781876754054309	0.5	0.322	1	xav_day2vs5	0	no	NA	NA	NA	NA
ADRA2C	ADRA2C--ENSG00000184160	1.71812053385936e-18	-2.42760463408691	0.124	0.503	4.38550266267602e-14	xav_day2vs5	13.3579806209718	no	NA	NA	NA	NA
ADRBK1	ADRBK1--ENSG00000173020	0.356275372719672	-0.273670530714401	0.38	0.406	1	xav_day2vs5	0	no	NA	NA	NA	NA
ADRM1	ADRM1--ENSG00000130706	2.76854032944769e-06	0.506691563018196	0.938	0.881	0.0706669919091524	xav_day2vs5	1.15078339496037	no	NA	NA	NA	NA
ADSL	ADSL--ENSG00000239900	4.04995870733679e-10	-0.771925549830931	0.734	0.888	1.03375196004772e-05	xav_day2vs5	4.98558365399359	no	NA	NA	NA	NA
ADSS	ADSS--ENSG00000035687	0.000952498274315059	0.620077293572692	0.81	0.706	1	xav_day2vs5	0	no	NA	NA	NA	NA
ADSSL1	ADSSL1--ENSG00000185100	0.157562570741287	0.328991312988025	0.197	0.133	1	xav_day2vs5	0	no	NA	NA	NA	NA
AEBP1	AEBP1--ENSG00000106624	0.0100557349563846	0.534115664787321	0.577	0.427	1	xav_day2vs5	0	no	NA	NA	NA	NA
AEN	AEN--ENSG00000181026	0.15521831847699	0.553628532849135	0.266	0.203	1	xav_day2vs5	0	no	NA	NA	NA	NA
AFAP1	AFAP1--ENSG00000196526	0.000464378047545272	1.20956947923742	0.234	0.091	1	xav_day2vs5	0	no	NA	NA	NA	NA
AFF1	AFF1--ENSG00000172493	6.4942634520176e-05	-0.642761028117486	0.464	0.601	1	xav_day2vs5	0	no	NA	NA	NA	NA
AFMID	AFMID--ENSG00000183077	0.139556674256329	0.606291459979303	0.186	0.126	1	xav_day2vs5	0	no	NA	NA	NA	NA
AGA	AGA--ENSG00000038002	0.0360757527967381	0.613826490040306	0.31	0.203	1	xav_day2vs5	0	no	NA	NA	NA	NA
AGAP1	AGAP1--ENSG00000157985	0.661410033818608	0.25901810052763	0.303	0.287	1	xav_day2vs5	0	no	NA	NA	NA	NA
AGAP3	AGAP3--ENSG00000133612	0.456241266801541	0.357055887418062	0.347	0.301	1	xav_day2vs5	0	no	NA	NA	NA	NA
AGFG1	AGFG1--ENSG00000173744	0.0775820892263871	0.348425820601656	0.613	0.545	1	xav_day2vs5	0	no	NA	NA	NA	NA
AGGF1	AGGF1--ENSG00000164252	0.00202478078303076	0.479887706030516	0.617	0.427	1	xav_day2vs5	0	no	NA	NA	NA	NA
AGL	AGL--ENSG00000162688	2.09779669630961e-17	1.46619004611269	0.814	0.601	5.35462606733029e-13	xav_day2vs5	12.2712708521086	no	NA	NA	NA	NA
AGO2	AGO2--ENSG00000123908	0.0299654008684328	0.38689346846696	0.672	0.538	1	xav_day2vs5	0	no	NA	NA	NA	NA
AGO3	AGO3--ENSG00000126070	0.0491639992922246	0.31826963861907	0.518	0.413	1	xav_day2vs5	0	no	NA	NA	NA	NA
AGPAT3	AGPAT3--ENSG00000160216	0.000233755475057477	1.13799402051247	0.343	0.175	1	xav_day2vs5	0	no	NA	NA	NA	NA
AGPAT4	AGPAT4--ENSG00000026652	0.0015948669203066	0.71280188243223	0.526	0.371	1	xav_day2vs5	0	no	NA	NA	NA	NA
AGPAT5	AGPAT5--ENSG00000155189	0.0321761013862433	0.333712650909209	0.697	0.566	1	xav_day2vs5	0	no	NA	NA	NA	NA
AGPS	AGPS--ENSG00000018510	0.0542593224310523	0.4021625649237	0.628	0.531	1	xav_day2vs5	0	no	NA	NA	NA	NA
AGR3	AGR3--ENSG00000173467	1.16537227754375e-05	5.73425737068276	0.124	0	0.297461273843041	xav_day2vs5	0.526569566577515	no	NA	NA	NA	NA
AGRN	AGRN--ENSG00000188157	8.85490048914445e-22	2.56734464122105	0.668	0.189	2.26021334985412e-17	xav_day2vs5	16.6458505642636	no	NA	NA	NA	NA
AGTRAP	AGTRAP--ENSG00000177674	2.62990830691527e-11	0.805069521858119	0.901	0.685	6.71284095340122e-07	xav_day2vs5	6.17309364238435	no	NA	NA	NA	NA
AHCTF1	AHCTF1--ENSG00000153207	0.0177597186638148	0.514242844579803	0.522	0.364	1	xav_day2vs5	0	no	NA	NA	NA	NA
AHCY	AHCY--ENSG00000101444	8.86586238168716e-18	-0.872807301306711	0.821	0.972	2.26301137292565e-13	xav_day2vs5	12.6453132634618	no	NA	NA	NA	NA
AHCYL1	AHCYL1--ENSG00000168710	1.2073581255946e-08	0.646139339521912	0.905	0.79	0.000308178161558021	xav_day2vs5	3.5111981399553	no	NA	NA	NA	NA
AHCYL2	AHCYL2--ENSG00000158467	0.997937517204842	-0.326242566827979	0.179	0.168	1	xav_day2vs5	0	no	NA	NA	NA	NA
AHDC1	AHDC1--ENSG00000126705	0.00478956684561345	0.830305204613593	0.361	0.217	1	xav_day2vs5	0	no	NA	NA	NA	NA
AHI1	AHI1--ENSG00000135541	0.0952644839937982	0.940735056950682	0.569	0.497	1	xav_day2vs5	0	no	NA	NA	NA	NA
AHNAK	AHNAK--ENSG00000124942	3.4021906877151e-17	1.31952070007751	0.891	0.524	8.6840917303928e-13	xav_day2vs5	12.0612755977242	no	NA	NA	NA	NA
AHR	AHR--ENSG00000106546	0.00585657279697995	1.41389098444189	0.106	0.028	1	xav_day2vs5	0	no	NA	NA	NA	NA
AHSA1	AHSA1--ENSG00000100591	2.33592561726399e-09	1.08506194652593	0.869	0.713	5.96245013806634e-05	xav_day2vs5	4.22457523979304	no	NA	NA	NA	NA
AIF1	AIF1--ENSG00000204472	4.17751897580454e-08	-1.8771523596259	0.047	0.224	0.00106631171857411	xav_day2vs5	2.97211581794828	no	NA	NA	NA	NA
AIF1L	AIF1L--ENSG00000126878	0.0300578472956044	-0.308221277551637	0.624	0.706	1	xav_day2vs5	0	no	NA	NA	NA	NA
AIFM1	AIFM1--ENSG00000156709	0.00837862460628563	-0.354561025137578	0.547	0.664	1	xav_day2vs5	0	no	NA	NA	NA	NA
AIFM2	AIFM2--ENSG00000042286	0.118672502008585	0.598981703789241	0.193	0.133	1	xav_day2vs5	0	no	NA	NA	NA	NA
AIG1	AIG1--ENSG00000146416	0.000292538772105083	0.786828187277134	0.675	0.503	1	xav_day2vs5	0	no	NA	NA	NA	NA
AIM1L	AIM1L--ENSG00000176092	0.0276334250307312	0.797290208976752	0.175	0.091	1	xav_day2vs5	0	no	NA	NA	NA	NA
AIP	AIP--ENSG00000110711	2.28560711135678e-05	-0.793071415191228	0.474	0.629	0.583401215173817	xav_day2vs5	0.23403267061584	no	NA	NA	NA	NA
AJ011932.1	AJ011932.1--ENSG00000274248	0.0650187248314854	0.646433158553625	0.182	0.112	1	xav_day2vs5	0	no	NA	NA	NA	NA
AJUBA	AJUBA--ENSG00000129474	3.3468156553555e-07	2.05219361653574	0.303	0.084	0.00854274696029493	xav_day2vs5	2.06840245742905	no	NA	NA	NA	NA
AK1	AK1--ENSG00000106992	7.41059102708329e-10	1.92228445462181	0.551	0.259	1.89155335966301e-05	xav_day2vs5	4.72318140299384	no	NA	NA	NA	NA
AK3	AK3--ENSG00000147853	0.000146236799009211	0.813900018426414	0.653	0.497	1	xav_day2vs5	0	no	NA	NA	NA	NA
AK4	AK4--ENSG00000162433	4.10257532991873e-07	-0.94485068918511	0.511	0.706	0.0104718235296176	xav_day2vs5	1.97997768509358	no	NA	NA	NA	NA
AK6	AK6--ENSG00000085231	4.47368653442968e-07	0.869404879152595	0.704	0.476	0.0114190848791317	xav_day2vs5	1.94236869888071	no	NA	NA	NA	NA
AK7	AK7--ENSG00000140057	0.825683721719598	0.958858496769437	0.161	0.182	1	xav_day2vs5	0	no	NA	NA	NA	NA
AK9	AK9--ENSG00000155085	5.27023737652444e-06	2.25628287951662	0.234	0.056	0.134522809035786	xav_day2vs5	0.871204072549758	no	NA	NA	NA	NA
AKAP1	AKAP1--ENSG00000121057	0.57645137272336	0.331652289529436	0.208	0.182	1	xav_day2vs5	0	no	NA	NA	NA	NA
AKAP12	AKAP12--ENSG00000131016	0.0244382690516173	-0.250342219597593	0.547	0.65	1	xav_day2vs5	0	no	NA	NA	NA	NA
AKAP13	AKAP13--ENSG00000170776	0.0493208688888003	0.367882677389813	0.748	0.685	1	xav_day2vs5	0	no	NA	NA	NA	NA
AKAP14	AKAP14--ENSG00000186471	0.0387596170671807	1.06543185961664	0.161	0.273	1	xav_day2vs5	0	no	NA	NA	NA	NA
AKAP7	AKAP7--ENSG00000118507	0.0213005839925248	-0.620511153104987	0.172	0.259	1	xav_day2vs5	0	no	NA	NA	NA	NA
AKAP8	AKAP8--ENSG00000105127	0.531677638176493	-0.251804388900482	0.358	0.364	1	xav_day2vs5	0	no	NA	NA	NA	NA
AKAP8L	AKAP8L--ENSG00000011243	0.0992276809193848	0.329197844988465	0.726	0.692	1	xav_day2vs5	0	no	NA	NA	NA	NA
AKAP9	AKAP9--ENSG00000127914	0.000627750668948086	0.718540896830116	0.898	0.874	1	xav_day2vs5	0	no	NA	NA	NA	NA
AKIP1	AKIP1--ENSG00000166452	0.0255678216889671	-0.614401202879341	0.336	0.413	1	xav_day2vs5	0	no	NA	NA	NA	NA
AKIRIN2	AKIRIN2--ENSG00000135334	0.170519737868522	0.250331280700869	0.642	0.552	1	xav_day2vs5	0	no	NA	NA	NA	NA
AKNA	AKNA--ENSG00000106948	0.14066702589027	0.74703096050675	0.186	0.133	1	xav_day2vs5	0	no	NA	NA	NA	NA
AKR1A1	AKR1A1--ENSG00000117448	6.40619846286973e-06	-0.472794673049021	0.861	0.951	0.16351821576475	xav_day2vs5	0.786433860340337	no	NA	NA	NA	NA
AKR1B1	AKR1B1--ENSG00000085662	2.6974113861461e-13	-0.941731688312671	0.661	0.895	6.88514256313793e-09	xav_day2vs5	8.16208706285177	no	NA	NA	NA	NA
AKR1C3	AKR1C3--ENSG00000196139	0.00905528109048439	0.98564158799024	0.237	0.126	1	xav_day2vs5	0	no	NA	NA	NA	NA
AKR7A2	AKR7A2--ENSG00000053371	0.00590226634477012	0.519838639186417	0.901	0.909	1	xav_day2vs5	0	no	NA	NA	NA	NA
AKT1	AKT1--ENSG00000142208	0.0136460333358543	0.445890289586505	0.657	0.573	1	xav_day2vs5	0	no	NA	NA	NA	NA
AL132709.8	AL132709.8--ENSG00000232018	0.00498657890925325	-1.61875283599856	0.058	0.133	1	xav_day2vs5	0	no	NA	NA	NA	NA
ALAD	ALAD--ENSG00000148218	0.22037994967688	0.394435742064351	0.164	0.112	1	xav_day2vs5	0	no	NA	NA	NA	NA
ALAS1	ALAS1--ENSG00000023330	0.0135712616305113	-0.489308114685191	0.237	0.336	1	xav_day2vs5	0	no	NA	NA	NA	NA
ALCAM	ALCAM--ENSG00000170017	3.83924876665958e-25	3.66691011273985	0.675	0.133	9.79968247689858e-21	xav_day2vs5	20.0087879958141	no	NA	NA	NA	NA
ALDH18A1	ALDH18A1--ENSG00000059573	1.29252750734169e-05	1.04701217780773	0.478	0.252	0.329917646248967	xav_day2vs5	0.481594454798408	no	NA	NA	NA	NA
ALDH1B1	ALDH1B1--ENSG00000137124	0.000720052870083023	-0.909023385605711	0.245	0.371	1	xav_day2vs5	0	no	NA	NA	NA	NA
ALDH3A2	ALDH3A2--ENSG00000072210	0.0291804824098386	-0.737612051099442	0.401	0.455	1	xav_day2vs5	0	no	NA	NA	NA	NA
ALDH4A1	ALDH4A1--ENSG00000159423	0.0479196610876657	-0.64643065828436	0.139	0.21	1	xav_day2vs5	0	no	NA	NA	NA	NA
ALDH5A1	ALDH5A1--ENSG00000112294	0.0621294800322219	0.768305612259605	0.142	0.077	1	xav_day2vs5	0	no	NA	NA	NA	NA
ALDH7A1	ALDH7A1--ENSG00000164904	0.000812633630199371	-0.406567947680848	0.741	0.86	1	xav_day2vs5	0	no	NA	NA	NA	NA
ALDOA	ALDOA--ENSG00000149925	5.48824516900879e-51	-1.48490829114201	0.989	1	1.40087457938949e-46	xav_day2vs5	45.8536007454546	no	NA	NA	NA	NA
ALDOC	ALDOC--ENSG00000109107	4.26603337016022e-25	-4.02386740630967	0.029	0.42	1.0889050177334e-20	xav_day2vs5	19.9630100009359	no	NA	NA	NA	NA
ALG1	ALG1--ENSG00000033011	0.00288269273004837	-0.706461636301294	0.252	0.385	1	xav_day2vs5	0	no	NA	NA	NA	NA
ALG14	ALG14--ENSG00000172339	0.0121036976246515	0.710487717328742	0.277	0.154	1	xav_day2vs5	0	no	NA	NA	NA	NA
ALG1L	ALG1L--ENSG00000189366	0.23888467563928	0.507057400615404	0.208	0.161	1	xav_day2vs5	0	no	NA	NA	NA	NA
ALG2	ALG2--ENSG00000119523	0.0339395253603777	0.320427343721468	0.547	0.427	1	xav_day2vs5	0	no	NA	NA	NA	NA
ALG5	ALG5--ENSG00000120697	0.024203868567223	0.367440686315664	0.682	0.587	1	xav_day2vs5	0	no	NA	NA	NA	NA
ALG8	ALG8--ENSG00000159063	0.0789665014843459	0.37204955810532	0.642	0.566	1	xav_day2vs5	0	no	NA	NA	NA	NA
ALKBH2	ALKBH2--ENSG00000189046	0.184907680942531	-0.298300675068501	0.172	0.224	1	xav_day2vs5	0	no	NA	NA	NA	NA
ALKBH3	ALKBH3--ENSG00000166199	0.109627406155483	0.400066709216325	0.204	0.133	1	xav_day2vs5	0	no	NA	NA	NA	NA
ALKBH4	ALKBH4--ENSG00000160993	0.274069025943165	-0.309350084180841	0.391	0.406	1	xav_day2vs5	0	no	NA	NA	NA	NA
ALKBH6	ALKBH6--ENSG00000239382	0.0826633135667286	-0.370349251217188	0.208	0.28	1	xav_day2vs5	0	no	NA	NA	NA	NA
ALKBH7	ALKBH7--ENSG00000125652	4.95885448106823e-31	-1.13166489674618	0.909	0.986	1.26574760629266e-26	xav_day2vs5	25.8976528852525	no	NA	NA	NA	NA
ALMS1	ALMS1--ENSG00000116127	0.0021737315511988	0.890862751595527	0.467	0.308	1	xav_day2vs5	0	no	NA	NA	NA	NA
ALOXE3	ALOXE3--ENSG00000179148	7.66243800019568e-14	-3.60470650081266	0.004	0.203	1.95583729954995e-09	xav_day2vs5	8.7086672757481	no	NA	NA	NA	NA
ALPK3	ALPK3--ENSG00000136383	5.22902125870566e-07	1.04845913238469	0.569	0.322	0.0133470767628462	xav_day2vs5	1.87461384177365	no	NA	NA	NA	NA
ALPL	ALPL--ENSG00000162551	0.0011798322397788	-0.873179312914345	0.255	0.378	1	xav_day2vs5	0	no	NA	NA	NA	NA
ALS2	ALS2--ENSG00000003393	0.171879462791433	-0.356590650627721	0.336	0.378	1	xav_day2vs5	0	no	NA	NA	NA	NA
ALYREF	ALYREF--ENSG00000183684	4.29045346208437e-05	0.542937674031246	0.839	0.762	1	xav_day2vs5	0	no	NA	NA	NA	NA
AMD1	AMD1--ENSG00000123505	0.000539124714880802	0.433949058959266	0.766	0.671	1	xav_day2vs5	0	no	NA	NA	NA	NA
AMDHD2	AMDHD2--ENSG00000162066	0.0215554738665732	0.564869742282175	0.536	0.42	1	xav_day2vs5	0	no	NA	NA	NA	NA
AMER1	AMER1--ENSG00000184675	0.00106155084393903	1.60636591462789	0.161	0.049	1	xav_day2vs5	0	yes	AMER1	NA	GO:0016055	Wnt signaling pathway
AMFR	AMFR--ENSG00000159461	0.0385505291488645	0.430616967760648	0.296	0.189	1	xav_day2vs5	0	yes	AMFR	NA	GO:0090090	negative regulation of canonical Wnt signaling pathway
AMH	AMH--ENSG00000104899	0.195138434515691	0.540171290812622	0.102	0.063	1	xav_day2vs5	0	no	NA	NA	NA	NA
AMHR2	AMHR2--ENSG00000135409	0.001908415647557	-0.982101442932406	0.241	0.364	1	xav_day2vs5	0	no	NA	NA	NA	NA
AMMECR1	AMMECR1--ENSG00000101935	0.032220056858285	0.419610690742429	0.336	0.217	1	xav_day2vs5	0	no	NA	NA	NA	NA
AMN1	AMN1--ENSG00000151743	0.0319994789212673	-0.568021273970689	0.164	0.245	1	xav_day2vs5	0	no	NA	NA	NA	NA
AMOT	AMOT--ENSG00000126016	2.07841731690618e-27	4.3654199017602	0.609	0.049	5.30516020140302e-23	xav_day2vs5	22.275301497053	no	NA	NA	NA	NA
AMOTL1	AMOTL1--ENSG00000166025	0.0554677969821293	0.450229010627109	0.409	0.315	1	xav_day2vs5	0	yes	AMOTL1	NA	GO:0016055	Wnt signaling pathway
AMOTL2	AMOTL2--ENSG00000114019	8.53990415797655e-11	2.14195559093015	0.42	0.112	2.17981053632351e-06	xav_day2vs5	5.66158125254449	yes	AMOTL2	NA	GO:0016055	Wnt signaling pathway
AMPD2	AMPD2--ENSG00000116337	0.315937394519328	0.530019633153366	0.142	0.105	1	xav_day2vs5	0	no	NA	NA	NA	NA
AMZ2	AMZ2--ENSG00000196704	0.386802901075603	-0.263347283459476	0.391	0.392	1	xav_day2vs5	0	no	NA	NA	NA	NA
ANAPC13	ANAPC13--ENSG00000129055	0.000150788387513524	0.723151943388437	0.617	0.448	1	xav_day2vs5	0	no	NA	NA	NA	NA
ANAPC15	ANAPC15--ENSG00000110200	0.00167279702717246	0.403467527911429	0.796	0.608	1	xav_day2vs5	0	no	NA	NA	NA	NA
ANAPC2	ANAPC2--ENSG00000176248	0.15770491827779	0.481030791735582	0.168	0.112	1	xav_day2vs5	0	no	NA	NA	NA	NA
ANAPC4	ANAPC4--ENSG00000053900	0.00216122851912488	0.822197307506062	0.391	0.217	1	xav_day2vs5	0	no	NA	NA	NA	NA
ANAPC5	ANAPC5--ENSG00000089053	4.22994862633762e-06	0.55029918881653	0.88	0.741	0.107969438687268	xav_day2vs5	0.966699156436594	no	NA	NA	NA	NA
ANAPC7	ANAPC7--ENSG00000196510	0.0568608009918613	0.390973976351007	0.569	0.462	1	xav_day2vs5	0	no	NA	NA	NA	NA
ANG	ANG--ENSG00000214274	0.188346935937554	-0.552658139123282	0.077	0.112	1	xav_day2vs5	0	no	NA	NA	NA	NA
ANGEL2	ANGEL2--ENSG00000174606	0.134038984528297	-0.388966646659367	0.391	0.427	1	xav_day2vs5	0	no	NA	NA	NA	NA
ANGPT2	ANGPT2--ENSG00000091879	5.23413109371225e-17	-2.33614556406509	0.175	0.538	1.33601196167005e-12	xav_day2vs5	11.8741896534892	no	NA	NA	NA	NA
ANGPTL2	ANGPTL2--ENSG00000136859	0.933501948096747	0.2917954373792	0.109	0.105	1	xav_day2vs5	0	no	NA	NA	NA	NA
ANGPTL4	ANGPTL4--ENSG00000167772	9.05284589839637e-11	2.22677365157978	0.383	0.077	2.31073891556567e-06	xav_day2vs5	5.63624912156311	no	NA	NA	NA	NA
ANK2	ANK2--ENSG00000145362	0.170929123774623	-0.406498333424944	0.354	0.399	1	xav_day2vs5	0	no	NA	NA	NA	NA
ANK3	ANK3--ENSG00000151150	0.0349383697749797	0.418566613930955	0.544	0.42	1	xav_day2vs5	0	no	NA	NA	NA	NA
ANKAR	ANKAR--ENSG00000151687	0.281142463027161	-0.323374917673472	0.088	0.119	1	xav_day2vs5	0	no	NA	NA	NA	NA
ANKEF1	ANKEF1--ENSG00000132623	0.0445596798998229	0.554670174395825	0.182	0.105	1	xav_day2vs5	0	no	NA	NA	NA	NA
ANKH	ANKH--ENSG00000154122	0.00267322996545086	1.59314831494844	0.128	0.035	1	xav_day2vs5	0	no	NA	NA	NA	NA
ANKHD1	ANKHD1--ENSG00000131503	0.265222171094725	-0.373034705877587	0.226	0.259	1	xav_day2vs5	0	no	NA	NA	NA	NA
ANKIB1	ANKIB1--ENSG00000001629	0.134415216689847	0.351786379724146	0.438	0.336	1	xav_day2vs5	0	no	NA	NA	NA	NA
ANKLE2	ANKLE2--ENSG00000176915	0.000115625751596472	0.580036269361163	0.646	0.42	1	xav_day2vs5	0	no	NA	NA	NA	NA
ANKMY1	ANKMY1--ENSG00000144504	0.00630259018074688	1.5721498217025	0.124	0.042	1	xav_day2vs5	0	no	NA	NA	NA	NA
ANKMY2	ANKMY2--ENSG00000106524	4.29702818998784e-14	1.94208201363524	0.588	0.203	1.0968164454944e-09	xav_day2vs5	8.95986604642613	no	NA	NA	NA	NA
ANKRA2	ANKRA2--ENSG00000164331	0.0479661533195	0.57659538733426	0.281	0.182	1	xav_day2vs5	0	no	NA	NA	NA	NA
ANKRD1	ANKRD1--ENSG00000148677	6.70274175192452e-12	5.08562965662066	0.299	0.014	1.71087483217873e-07	xav_day2vs5	6.76678176233647	no	NA	NA	NA	NA
ANKRD12	ANKRD12--ENSG00000101745	0.0227384007226963	0.325188506262869	0.752	0.727	1	xav_day2vs5	0	no	NA	NA	NA	NA
ANKRD13A	ANKRD13A--ENSG00000076513	1.62503313708636e-05	-1.3413759633353	0.234	0.399	0.414789708241293	xav_day2vs5	0.3821720278603	no	NA	NA	NA	NA
ANKRD13C	ANKRD13C--ENSG00000118454	0.348189149276011	0.254963381176888	0.252	0.203	1	xav_day2vs5	0	no	NA	NA	NA	NA
ANKRD13D	ANKRD13D--ENSG00000172932	0.0112537989587011	0.454240061520695	0.445	0.308	1	xav_day2vs5	0	no	NA	NA	NA	NA
ANKRD16	ANKRD16--ENSG00000134461	0.139203398849166	-0.413843078368386	0.215	0.266	1	xav_day2vs5	0	no	NA	NA	NA	NA
ANKRD26	ANKRD26--ENSG00000107890	0.0388044390317306	0.661421241943855	0.54	0.448	1	xav_day2vs5	0	no	NA	NA	NA	NA
ANKRD27	ANKRD27--ENSG00000105186	0.584880093919874	-0.350001447297737	0.157	0.168	1	xav_day2vs5	0	no	NA	NA	NA	NA
ANKRD33B	ANKRD33B--ENSG00000164236	6.0967146170697e-05	2.20796360091222	0.161	0.028	1	xav_day2vs5	0	no	NA	NA	NA	NA
ANKRD35	ANKRD35--ENSG00000198483	0.267873849810461	-0.363425220192168	0.139	0.175	1	xav_day2vs5	0	no	NA	NA	NA	NA
ANKRD36	ANKRD36--ENSG00000135976	0.00484604697134934	1.00743778125741	0.223	0.105	1	xav_day2vs5	0	no	NA	NA	NA	NA
ANKRD36B	ANKRD36B--ENSG00000196912	0.46829441024052	-0.411865334349195	0.095	0.112	1	xav_day2vs5	0	no	NA	NA	NA	NA
ANKRD37	ANKRD37--ENSG00000186352	0.674521396104396	0.988029939434435	0.135	0.126	1	xav_day2vs5	0	no	NA	NA	NA	NA
ANKRD39	ANKRD39--ENSG00000213337	0.0642701441485674	0.378972090024306	0.38	0.259	1	xav_day2vs5	0	no	NA	NA	NA	NA
ANKRD42	ANKRD42--ENSG00000137494	0.052220987776755	0.999167781421505	0.27	0.189	1	xav_day2vs5	0	no	NA	NA	NA	NA
ANKRD45	ANKRD45--ENSG00000183831	0.0816415156255516	-0.443734400738297	0.19	0.259	1	xav_day2vs5	0	no	NA	NA	NA	NA
ANKRD49	ANKRD49--ENSG00000168876	0.200007900781114	0.359281084160703	0.332	0.266	1	xav_day2vs5	0	no	NA	NA	NA	NA
ANKRD50	ANKRD50--ENSG00000151458	0.066365535583556	0.532474640155242	0.212	0.133	1	xav_day2vs5	0	no	NA	NA	NA	NA
ANKRD54	ANKRD54--ENSG00000100124	0.0604007465859633	0.573044928779142	0.336	0.238	1	xav_day2vs5	0	no	NA	NA	NA	NA
ANKRD6	ANKRD6--ENSG00000135299	4.5085588320119e-07	1.8210398111007	0.307	0.084	0.0115080964187104	xav_day2vs5	1.93899650810093	no	NA	NA	NA	NA
ANKRD65	ANKRD65--ENSG00000235098	0.0610109217279078	1.14294547102376	0.102	0.049	1	xav_day2vs5	0	no	NA	NA	NA	NA
ANKRD66	ANKRD66--ENSG00000230062	1.60561999948006e-05	4.73591897251112	0.12	0	0.409834504867286	xav_day2vs5	0.387391480189041	no	NA	NA	NA	NA
ANKS1A	ANKS1A--ENSG00000064999	0.07243012492259	-0.392729205286724	0.31	0.371	1	xav_day2vs5	0	no	NA	NA	NA	NA
ANKS1B	ANKS1B--ENSG00000185046	0.0452676992299105	1.31242355808936	0.124	0.063	1	xav_day2vs5	0	no	NA	NA	NA	NA
ANLN	ANLN--ENSG00000011426	8.20529066691335e-16	2.14059907375678	0.62	0.224	2.09440044272963e-11	xav_day2vs5	10.678940278989	no	NA	NA	NA	NA
ANO5	ANO5--ENSG00000171714	9.15905709894941e-05	2.12578709114931	0.131	0.014	1	xav_day2vs5	0	no	NA	NA	NA	NA
ANO6	ANO6--ENSG00000177119	3.58095692108904e-08	1.31039957687025	0.522	0.238	0.000914039254107977	xav_day2vs5	3.03903515276024	no	NA	NA	NA	NA
ANO9	ANO9--ENSG00000185101	0.166604015537578	0.49489667871534	0.131	0.084	1	xav_day2vs5	0	no	NA	NA	NA	NA
ANOS1	ANOS1--ENSG00000011201	0.00378811658427863	-1.06408444279694	0.113	0.21	1	xav_day2vs5	0	no	NA	NA	NA	NA
ANP32B	ANP32B--ENSG00000136938	8.64398394862771e-09	-0.441849670829773	0.931	1	0.000220637690288722	xav_day2vs5	3.65632029748853	no	NA	NA	NA	NA
ANP32E	ANP32E--ENSG00000143401	0.00774904960794218	-0.270930353899058	0.839	0.867	1	xav_day2vs5	0	no	NA	NA	NA	NA
ANTXR1	ANTXR1--ENSG00000169604	0.00611015731735142	0.731779430909248	0.391	0.252	1	xav_day2vs5	0	no	NA	NA	NA	NA
ANXA1	ANXA1--ENSG00000135046	1.19114137590338e-06	6.0175897111971	0.237	0.056	0.0304038836199339	xav_day2vs5	1.51707093853	no	NA	NA	NA	NA
ANXA11	ANXA11--ENSG00000122359	1.38107264790012e-13	1.15002362360996	0.807	0.545	3.52518793376506e-09	xav_day2vs5	8.45281772507784	no	NA	NA	NA	NA
ANXA2	ANXA2--ENSG00000182718	4.46798991119669e-56	2.97319902172446	0.996	0.657	1.14045442483296e-51	xav_day2vs5	50.9429220654413	no	NA	NA	NA	NA
ANXA3	ANXA3--ENSG00000138772	3.86751138060833e-38	4.98537004786245	0.752	0.056	9.87182279900275e-34	xav_day2vs5	33.005602648905	no	NA	NA	NA	NA
ANXA4	ANXA4--ENSG00000196975	0.11186712642383	-0.350351814881902	0.369	0.413	1	xav_day2vs5	0	no	NA	NA	NA	NA
ANXA6	ANXA6--ENSG00000197043	0.0696835743836826	0.406256221511498	0.617	0.566	1	xav_day2vs5	0	no	NA	NA	NA	NA
ANXA7	ANXA7--ENSG00000138279	0.000316492896412548	0.598869209503692	0.81	0.713	1	xav_day2vs5	0	no	NA	NA	NA	NA
AP000688.29	AP000688.29--ENSG00000233393	7.46019944969183e-22	-3.54671370149856	0.033	0.385	1.90421590953384e-17	xav_day2vs5	16.7202838106769	no	NA	NA	NA	NA
AP000769.1	AP000769.1--ENSG00000279576	0.00673177471683053	1.43762175765451	0.124	0.042	1	xav_day2vs5	0	no	NA	NA	NA	NA
AP006222.2	AP006222.2--ENSG00000228463	0.198563843478581	-0.437213744478192	0.15	0.196	1	xav_day2vs5	0	no	NA	NA	NA	NA
AP006621.5	AP006621.5--ENSG00000255284	0.759183580565485	-0.26012289267567	0.179	0.175	1	xav_day2vs5	0	no	NA	NA	NA	NA
AP1B1	AP1B1--ENSG00000100280	0.00993065631889827	0.441308726795088	0.409	0.259	1	xav_day2vs5	0	no	NA	NA	NA	NA
AP1G1	AP1G1--ENSG00000166747	0.137271635329744	0.339641992075476	0.376	0.287	1	xav_day2vs5	0	no	NA	NA	NA	NA
AP1M2	AP1M2--ENSG00000129354	1.86816593645909e-09	-0.580753928204794	0.752	0.951	4.76849355281184e-05	xav_day2vs5	4.32161880021213	no	NA	NA	NA	NA
AP1S1	AP1S1--ENSG00000106367	5.78932487330415e-11	0.83628019897463	0.839	0.657	1.47772517391088e-06	xav_day2vs5	5.83040632815507	no	NA	NA	NA	NA
AP2A2	AP2A2--ENSG00000183020	0.00149281117870859	0.5056518158232	0.704	0.545	1	xav_day2vs5	0	no	NA	NA	NA	NA
AP2M1	AP2M1--ENSG00000161203	1.23183942211895e-05	0.301950170893551	0.989	0.993	0.314427012495862	xav_day2vs5	0.502480150692559	no	NA	NA	NA	NA
AP3B1	AP3B1--ENSG00000132842	0.0286799430047024	-0.311722440927248	0.613	0.657	1	xav_day2vs5	0	no	NA	NA	NA	NA
AP3B2	AP3B2--ENSG00000103723	0.0135483833658873	-0.637771049726999	0.08	0.161	1	xav_day2vs5	0	no	NA	NA	NA	NA
AP3M1	AP3M1--ENSG00000185009	0.14596041232068	0.308702830684446	0.394	0.308	1	xav_day2vs5	0	no	NA	NA	NA	NA
AP4E1	AP4E1--ENSG00000081014	0.083486112551528	0.564826496721043	0.146	0.084	1	xav_day2vs5	0	no	NA	NA	NA	NA
AP4S1	AP4S1--ENSG00000100478	0.0178731830769103	0.721588320193051	0.212	0.112	1	xav_day2vs5	0	no	NA	NA	NA	NA
AP5B1	AP5B1--ENSG00000254470	0.00975491388931261	1.18035865152604	0.131	0.049	1	xav_day2vs5	0	no	NA	NA	NA	NA
AP5S1	AP5S1--ENSG00000125843	0.049493867017172	0.914593527706085	0.117	0.056	1	xav_day2vs5	0	no	NA	NA	NA	NA
AP5Z1	AP5Z1--ENSG00000242802	0.051633486730058	0.685421263755857	0.186	0.105	1	xav_day2vs5	0	no	NA	NA	NA	NA
APAF1	APAF1--ENSG00000120868	0.212676948157452	0.432191323426145	0.292	0.231	1	xav_day2vs5	0	no	NA	NA	NA	NA
APBA3	APBA3--ENSG00000011132	0.0563855496030092	-0.491672617807273	0.161	0.231	1	xav_day2vs5	0	no	NA	NA	NA	NA
APBB1	APBB1--ENSG00000166313	3.55168314736761e-05	1.19040229882116	0.409	0.203	0.906567123365582	xav_day2vs5	0.0426000346704553	no	NA	NA	NA	NA
APBB2	APBB2--ENSG00000163697	2.62909052106182e-11	1.73081163191524	0.529	0.196	6.71075355501029e-07	xav_day2vs5	6.17322870987457	no	NA	NA	NA	NA
APBB3	APBB3--ENSG00000113108	0.257427910977137	-0.256079194418422	0.08	0.112	1	xav_day2vs5	0	no	NA	NA	NA	NA
APC	APC--ENSG00000134982	0.00326221575978329	0.721875189075523	0.496	0.329	1	xav_day2vs5	0	yes	APC	NA	GO:0090090	negative regulation of canonical Wnt signaling pathway
APCDD1	APCDD1--ENSG00000154856	8.41595038771602e-09	-2.00683320279874	0.084	0.287	0.000214817133646451	xav_day2vs5	3.66793108260305	yes	APCDD1	NA	GO:0030178	negative regulation of Wnt signaling pathway
APCDD1L	APCDD1L--ENSG00000198768	2.52665582767416e-24	-4.21240855350532	0.011	0.371	6.44928900013829e-20	xav_day2vs5	19.1904881613859	no	NA	NA	NA	NA
APELA	APELA--ENSG00000248329	5.78691641607081e-22	4.6988133002115	0.558	0.084	1.47711041520207e-17	xav_day2vs5	16.8305870396097	no	NA	NA	NA	NA
APEX1	APEX1--ENSG00000100823	4.84243008863989e-08	-0.433035250899543	0.938	1	0.00123603028012533	xav_day2vs5	2.90797088982142	no	NA	NA	NA	NA
APEX2	APEX2--ENSG00000169188	0.00305437134049341	0.757514952326213	0.442	0.28	1	xav_day2vs5	0	no	NA	NA	NA	NA
APH1B	APH1B--ENSG00000138613	0.734552252698609	0.274342920701453	0.303	0.294	1	xav_day2vs5	0	no	NA	NA	NA	NA
APLNR	APLNR--ENSG00000134817	6.99530368283044e-33	-3.51997380186481	0.084	0.615	1.78555126504247e-28	xav_day2vs5	27.7482276762438	no	NA	NA	NA	NA
APMAP	APMAP--ENSG00000101474	1.26303415221829e-05	0.695625275069466	0.69	0.517	0.322389467353719	xav_day2vs5	0.49161915528159	no	NA	NA	NA	NA
APOA1	APOA1--ENSG00000118137	4.16070007753499e-24	4.22280905910382	0.573	0.056	1.06201869479081e-19	xav_day2vs5	18.9738678382705	no	NA	NA	NA	NA
APOA2	APOA2--ENSG00000158874	5.69358786144801e-08	1.5070933172156	0.631	0.392	0.0014532883016346	xav_day2vs5	2.83764822232351	no	NA	NA	NA	NA
APOB	APOB--ENSG00000084674	9.85358257307632e-11	4.75458464901553	0.248	0	2.51512695177773e-06	xav_day2vs5	5.59944008891221	no	NA	NA	NA	NA
APOBEC3C	APOBEC3C--ENSG00000244509	9.67522547312375e-23	-2.20913831272597	0.193	0.629	2.46960130201484e-18	xav_day2vs5	17.6073731545586	no	NA	NA	NA	NA
APOBEC3F	APOBEC3F--ENSG00000128394	0.00672961088554577	-1.33018133564182	0.044	0.112	1	xav_day2vs5	0	no	NA	NA	NA	NA
APOBEC3G	APOBEC3G--ENSG00000239713	4.77231476224607e-16	-3.22303615749088	0.026	0.294	1.21813334306331e-11	xav_day2vs5	10.914305169021	no	NA	NA	NA	NA
APOC1	APOC1--ENSG00000130208	0.00944191481540344	0.422228873696449	0.818	0.951	1	xav_day2vs5	0	no	NA	NA	NA	NA
APOL2	APOL2--ENSG00000128335	0.0382098277491899	-1.11039804493729	0.058	0.112	1	xav_day2vs5	0	no	NA	NA	NA	NA
APOM	APOM--ENSG00000204444	0.25584926516138	0.305690924549836	0.172	0.126	1	xav_day2vs5	0	no	NA	NA	NA	NA
APOO	APOO--ENSG00000184831	0.144565048390483	0.332367990452426	0.562	0.476	1	xav_day2vs5	0	no	NA	NA	NA	NA
APOPT1	APOPT1--ENSG00000256053	0.000274898622243739	0.515878412782364	0.759	0.671	1	xav_day2vs5	0	no	NA	NA	NA	NA
APPL1	APPL1--ENSG00000157500	2.64889692703932e-10	0.812805222191142	0.891	0.748	6.76130940626786e-06	xav_day2vs5	5.16996918973165	no	NA	NA	NA	NA
APRT	APRT--ENSG00000198931	0.000181717978905052	-0.286849204441552	0.993	0.993	1	xav_day2vs5	0	no	NA	NA	NA	NA
APTR	APTR--ENSG00000214293	0.0543459205914403	-0.462527373429796	0.226	0.308	1	xav_day2vs5	0	no	NA	NA	NA	NA
AQR	AQR--ENSG00000021776	0.0743531721371629	-0.349322202778291	0.526	0.573	1	xav_day2vs5	0	no	NA	NA	NA	NA
AR	AR--ENSG00000169083	0.124322836560299	0.810745406440013	0.124	0.077	1	xav_day2vs5	0	no	NA	NA	NA	NA
ARAF	ARAF--ENSG00000078061	0.0139485334808184	0.627247297495344	0.328	0.21	1	xav_day2vs5	0	no	NA	NA	NA	NA
ARAP1	ARAP1--ENSG00000186635	0.0833768134735492	0.574318867188124	0.215	0.14	1	xav_day2vs5	0	no	NA	NA	NA	NA
ARF4	ARF4--ENSG00000168374	1.33181387850482e-13	0.782207440115213	0.931	0.846	3.39945492488355e-09	xav_day2vs5	8.46859071298498	no	NA	NA	NA	NA
ARF6	ARF6--ENSG00000165527	0.00993206850452085	0.407031610957649	0.62	0.483	1	xav_day2vs5	0	no	NA	NA	NA	NA
ARFGAP1	ARFGAP1--ENSG00000101199	0.0729545636613514	0.452304662703324	0.438	0.336	1	xav_day2vs5	0	no	NA	NA	NA	NA
ARFGEF3	ARFGEF3--ENSG00000112379	0.000526376428013654	-1.65215311971589	0.084	0.196	1	xav_day2vs5	0	no	NA	NA	NA	NA
ARFIP1	ARFIP1--ENSG00000164144	0.212292623587973	0.29663621358227	0.515	0.455	1	xav_day2vs5	0	no	NA	NA	NA	NA
ARFRP1	ARFRP1--ENSG00000101246	0.00138994626942533	0.603277002754483	0.536	0.371	1	xav_day2vs5	0	no	NA	NA	NA	NA
ARG2	ARG2--ENSG00000081181	2.29617686408786e-06	-0.916280347967137	0.376	0.58	0.0586099144558426	xav_day2vs5	1.23202891249285	no	NA	NA	NA	NA
ARHGAP10	ARHGAP10--ENSG00000071205	2.60601867076537e-05	1.41882139283821	0.339	0.154	0.665186265712861	xav_day2vs5	0.177056726359756	no	NA	NA	NA	NA
ARHGAP11A	ARHGAP11A--ENSG00000198826	0.000147625983125081	0.809173900150663	0.456	0.252	1	xav_day2vs5	0	no	NA	NA	NA	NA
ARHGAP11B	ARHGAP11B--ENSG00000187951	0.0752179488133768	0.652364246446253	0.292	0.217	1	xav_day2vs5	0	no	NA	NA	NA	NA
ARHGAP12	ARHGAP12--ENSG00000165322	0.0907539372823585	-0.338679557517038	0.42	0.469	1	xav_day2vs5	0	no	NA	NA	NA	NA
ARHGAP18	ARHGAP18--ENSG00000146376	3.72031835037276e-30	4.57746745907976	0.639	0.035	9.49611258932646e-26	xav_day2vs5	25.0224541448714	no	NA	NA	NA	NA
ARHGAP19	ARHGAP19--ENSG00000213390	0.00305605836967881	1.24288231084616	0.197	0.084	1	xav_day2vs5	0	no	NA	NA	NA	NA
ARHGAP21	ARHGAP21--ENSG00000107863	2.11818735485061e-05	0.947748032357673	0.438	0.217	0.540667322325618	xav_day2vs5	0.267069878181963	no	NA	NA	NA	NA
ARHGAP24	ARHGAP24--ENSG00000138639	2.22764696325521e-18	2.90532318751668	0.526	0.077	5.68606887370893e-14	xav_day2vs5	13.2451878841302	no	NA	NA	NA	NA
ARHGAP26	ARHGAP26--ENSG00000145819	0.000700401807851371	0.958749455540485	0.35	0.182	1	xav_day2vs5	0	no	NA	NA	NA	NA
ARHGAP28	ARHGAP28--ENSG00000088756	4.35156924348615e-08	1.98943472288822	0.361	0.105	0.00111073804939984	xav_day2vs5	2.95438835070255	no	NA	NA	NA	NA
ARHGAP32	ARHGAP32--ENSG00000134909	0.0684985796157445	0.493178863452956	0.259	0.175	1	xav_day2vs5	0	no	NA	NA	NA	NA
ARHGAP33	ARHGAP33--ENSG00000004777	0.0493544826068067	-0.927441168138005	0.095	0.154	1	xav_day2vs5	0	no	NA	NA	NA	NA
ARHGAP39	ARHGAP39--ENSG00000147799	0.0672603818041168	0.345599590653854	0.237	0.147	1	xav_day2vs5	0	no	NA	NA	NA	NA
ARHGAP4	ARHGAP4--ENSG00000089820	0.0392562188533313	-0.684115727121096	0.15	0.224	1	xav_day2vs5	0	no	NA	NA	NA	NA
ARHGAP42	ARHGAP42--ENSG00000165895	4.25374507532611e-18	1.85952197757974	0.69	0.231	1.08576843047699e-13	xav_day2vs5	12.9642627899312	no	NA	NA	NA	NA
ARHGAP44	ARHGAP44--ENSG00000006740	0.428122137845234	0.35030900021012	0.157	0.126	1	xav_day2vs5	0	no	NA	NA	NA	NA
ARHGAP5	ARHGAP5--ENSG00000100852	0.0788420437440223	0.390418677073016	0.624	0.51	1	xav_day2vs5	0	no	NA	NA	NA	NA
ARHGDIA	ARHGDIA--ENSG00000141522	6.33728980406506e-10	0.872977234573353	0.839	0.65	1.61759322248761e-05	xav_day2vs5	4.79113068138858	no	NA	NA	NA	NA
ARHGDIG	ARHGDIG--ENSG00000242173	0.258284715574304	-0.280739266425069	0.164	0.203	1	xav_day2vs5	0	no	NA	NA	NA	NA
ARHGEF1	ARHGEF1--ENSG00000076928	0.0508756502897893	-0.363254350526692	0.332	0.406	1	xav_day2vs5	0	no	NA	NA	NA	NA
ARHGEF10L	ARHGEF10L--ENSG00000074964	0.0363790043362323	0.883373162198003	0.113	0.049	1	xav_day2vs5	0	no	NA	NA	NA	NA
ARHGEF12	ARHGEF12--ENSG00000196914	0.221071985839453	0.350594168768223	0.358	0.28	1	xav_day2vs5	0	no	NA	NA	NA	NA
ARHGEF16	ARHGEF16--ENSG00000130762	0.0553427335426886	0.457949822217953	0.31	0.203	1	xav_day2vs5	0	no	NA	NA	NA	NA
ARHGEF17	ARHGEF17--ENSG00000110237	0.000177383343631282	2.03141970963395	0.15	0.028	1	xav_day2vs5	0	no	NA	NA	NA	NA
ARHGEF25	ARHGEF25--ENSG00000240771	0.00077266583121287	-1.16275531383824	0.066	0.168	1	xav_day2vs5	0	no	NA	NA	NA	NA
ARHGEF26	ARHGEF26--ENSG00000114790	0.0404801863437808	0.767310179539706	0.168	0.091	1	xav_day2vs5	0	no	NA	NA	NA	NA
ARHGEF4	ARHGEF4--ENSG00000136002	0.000556194119335663	1.09919920367812	0.186	0.056	1	xav_day2vs5	0	no	NA	NA	NA	NA
ARHGEF40	ARHGEF40--ENSG00000165801	0.00417887139167158	-0.689174478379941	0.358	0.455	1	xav_day2vs5	0	no	NA	NA	NA	NA
ARHGEF9	ARHGEF9--ENSG00000131089	0.021774650469713	-0.481655298711311	0.215	0.308	1	xav_day2vs5	0	no	NA	NA	NA	NA
ARID1B	ARID1B--ENSG00000049618	0.00514609011258588	0.441073639527474	0.599	0.434	1	xav_day2vs5	0	no	NA	NA	NA	NA
ARID3B	ARID3B--ENSG00000179361	0.167860455250877	0.329685214759501	0.639	0.573	1	xav_day2vs5	0	no	NA	NA	NA	NA
ARIH2	ARIH2--ENSG00000177479	6.01953692157944e-05	0.658753036844208	0.708	0.503	1	xav_day2vs5	0	no	NA	NA	NA	NA
ARL10	ARL10--ENSG00000175414	0.222468969919297	0.509418033154312	0.146	0.098	1	xav_day2vs5	0	no	NA	NA	NA	NA
ARL13B	ARL13B--ENSG00000169379	0.578402793670212	0.265970885902183	0.318	0.273	1	xav_day2vs5	0	no	NA	NA	NA	NA
ARL14EP	ARL14EP--ENSG00000152219	0.0803030294317955	0.320744516070761	0.562	0.462	1	xav_day2vs5	0	no	NA	NA	NA	NA
ARL16	ARL16--ENSG00000214087	0.00443855140370335	0.431460317958927	0.854	0.769	1	xav_day2vs5	0	no	NA	NA	NA	NA
ARL17A	ARL17A--ENSG00000185829	0.0910722997336495	-0.54477859374353	0.212	0.273	1	xav_day2vs5	0	no	NA	NA	NA	NA
ARL2	ARL2--ENSG00000213465	3.33517697651868e-13	-0.565772257257381	0.956	1	8.51303923256394e-09	xav_day2vs5	8.06991536514554	no	NA	NA	NA	NA
ARL2BP	ARL2BP--ENSG00000102931	0.00017309906115181	0.673649907789113	0.653	0.441	1	xav_day2vs5	0	no	NA	NA	NA	NA
ARL3	ARL3--ENSG00000138175	1.18681706855247e-07	0.397364067967025	0.974	0.972	0.00302935056748017	xav_day2vs5	2.5186504656198	no	NA	NA	NA	NA
ARL4A	ARL4A--ENSG00000122644	1.72649157517137e-06	-0.77694113588253	0.453	0.657	0.0440686974562493	xav_day2vs5	1.35586978579422	no	NA	NA	NA	NA
ARL4C	ARL4C--ENSG00000188042	7.00049748132304e-12	1.66085132665237	0.599	0.273	1.78687698210771e-07	xav_day2vs5	6.74790534555301	no	NA	NA	NA	NA
ARL4D	ARL4D--ENSG00000175906	5.49922448511465e-22	-2.37446109385032	0.405	0.741	1.40367704982551e-17	xav_day2vs5	16.8527328007618	no	NA	NA	NA	NA
ARL6	ARL6--ENSG00000113966	0.127601103448313	0.912804169988114	0.226	0.168	1	xav_day2vs5	0	yes	ARL6	NA	GO:0016055	Wnt signaling pathway
ARL6IP1	ARL6IP1--ENSG00000170540	1.63948431944731e-23	1.60474728386937	0.938	0.762	4.18478372538927e-19	xav_day2vs5	18.3783269819472	no	NA	NA	NA	NA
ARL6IP5	ARL6IP5--ENSG00000144746	4.22291831387834e-07	0.733227083523996	0.81	0.685	0.0107789989961745	xav_day2vs5	1.96742156852062	no	NA	NA	NA	NA
ARL6IP6	ARL6IP6--ENSG00000177917	0.294665846191311	-0.265216797049965	0.529	0.545	1	xav_day2vs5	0	no	NA	NA	NA	NA
ARL8A	ARL8A--ENSG00000143862	0.0357241491146293	-0.381035386253119	0.522	0.587	1	xav_day2vs5	0	no	NA	NA	NA	NA
ARL8B	ARL8B--ENSG00000134108	0.278248248083255	0.313353494706853	0.303	0.245	1	xav_day2vs5	0	no	NA	NA	NA	NA
ARMC1	ARMC1--ENSG00000104442	0.146880110572614	0.319251484545406	0.657	0.58	1	xav_day2vs5	0	no	NA	NA	NA	NA
ARMC2	ARMC2--ENSG00000118690	0.550075417918192	0.427221427129831	0.109	0.091	1	xav_day2vs5	0	no	NA	NA	NA	NA
ARMC3	ARMC3--ENSG00000165309	0.16906025879313	0.575951702597193	0.245	0.315	1	xav_day2vs5	0	no	NA	NA	NA	NA
ARMC5	ARMC5--ENSG00000140691	0.241869543824909	0.255956442398335	0.161	0.112	1	xav_day2vs5	0	no	NA	NA	NA	NA
ARMC6	ARMC6--ENSG00000105676	0.101712766252033	0.461992872268861	0.332	0.245	1	xav_day2vs5	0	no	NA	NA	NA	NA
ARMC7	ARMC7--ENSG00000125449	0.0394967667424179	0.664284777975491	0.161	0.084	1	xav_day2vs5	0	no	NA	NA	NA	NA
ARMC8	ARMC8--ENSG00000114098	6.39131353675335e-06	0.997592390813687	0.518	0.294	0.163138278025629	xav_day2vs5	0.787444126115616	no	NA	NA	NA	NA
ARMCX2	ARMCX2--ENSG00000184867	0.0257632982856189	0.405034941754383	0.602	0.503	1	xav_day2vs5	0	no	NA	NA	NA	NA
ARMCX3	ARMCX3--ENSG00000102401	0.000137020406897006	0.666963460093331	0.723	0.517	1	xav_day2vs5	0	no	NA	NA	NA	NA
ARMCX6	ARMCX6--ENSG00000198960	0.135077954037657	0.297633684753706	0.675	0.615	1	xav_day2vs5	0	no	NA	NA	NA	NA
ARNT2	ARNT2--ENSG00000172379	0.471362000379455	-0.265002889922106	0.106	0.126	1	xav_day2vs5	0	no	NA	NA	NA	NA
ARNTL2	ARNTL2--ENSG00000029153	0.00273759376718421	1.25527356600237	0.175	0.07	1	xav_day2vs5	0	no	NA	NA	NA	NA
ARPC2	ARPC2--ENSG00000163466	1.54424786138485e-06	0.311524096027052	0.996	1	0.0394169266618482	xav_day2vs5	1.40431724068148	no	NA	NA	NA	NA
ARPC5	ARPC5--ENSG00000162704	1.07445963599369e-06	0.528233658329978	0.938	0.937	0.0274255822087388	xav_day2vs5	1.5618441441595	no	NA	NA	NA	NA
ARPC5L	ARPC5L--ENSG00000136950	3.74511513198137e-10	0.752021047767418	0.912	0.769	9.55940637438245e-06	xav_day2vs5	5.01956907595974	no	NA	NA	NA	NA
ARPP19	ARPP19--ENSG00000128989	0.00192737293243047	0.359888247929963	0.869	0.783	1	xav_day2vs5	0	no	NA	NA	NA	NA
ARRB1	ARRB1--ENSG00000137486	0.00957274959279584	-1.13039935875402	0.04	0.105	1	xav_day2vs5	0	no	NA	NA	NA	NA
ARRDC1	ARRDC1--ENSG00000197070	0.0414710597495651	-0.380097444722524	0.303	0.385	1	xav_day2vs5	0	no	NA	NA	NA	NA
ARRDC3	ARRDC3--ENSG00000113369	8.87518341754715e-07	2.88658488758333	0.237	0.049	0.0226539056732891	xav_day2vs5	1.64485691214429	no	NA	NA	NA	NA
ARSA	ARSA--ENSG00000100299	5.63511988128339e-05	1.36296746990608	0.285	0.112	1	xav_day2vs5	0	no	NA	NA	NA	NA
ARSB	ARSB--ENSG00000113273	0.122653016047352	0.598811303324321	0.102	0.056	1	xav_day2vs5	0	no	NA	NA	NA	NA
ARSD	ARSD--ENSG00000006756	0.0664667786398287	0.534934222976399	0.285	0.189	1	xav_day2vs5	0	no	NA	NA	NA	NA
ARSE	ARSE--ENSG00000157399	0.0123736745270688	0.62924663771001	0.303	0.175	1	xav_day2vs5	0	no	NA	NA	NA	NA
ARV1	ARV1--ENSG00000173409	0.0113454075242882	0.478208128128967	0.365	0.224	1	xav_day2vs5	0	no	NA	NA	NA	NA
ASAH1	ASAH1--ENSG00000104763	7.13869496915373e-05	0.773788177170013	0.715	0.601	1	xav_day2vs5	0	no	NA	NA	NA	NA
ASAH2B	ASAH2B--ENSG00000204147	0.0110566183360966	1.08307305569548	0.109	0.035	1	xav_day2vs5	0	no	NA	NA	NA	NA
ASAP1	ASAP1--ENSG00000153317	0.00666563963584446	0.525042189852887	0.504	0.343	1	xav_day2vs5	0	no	NA	NA	NA	NA
ASAP2	ASAP2--ENSG00000151693	2.03741643882667e-06	2.91667222566989	0.172	0.014	0.0520050546010507	xav_day2vs5	1.28395444331402	no	NA	NA	NA	NA
ASAP3	ASAP3--ENSG00000088280	0.211395908944089	-0.350857599351621	0.186	0.224	1	xav_day2vs5	0	no	NA	NA	NA	NA
ASB1	ASB1--ENSG00000065802	0.0519392138786505	0.522178434257117	0.321	0.217	1	xav_day2vs5	0	no	NA	NA	NA	NA
ASB16-AS1	ASB16-AS1--ENSG00000267080	0.0152295356566019	0.817047447124819	0.204	0.105	1	xav_day2vs5	0	no	NA	NA	NA	NA
ASB3	ASB3--ENSG00000115239	0.0650482031058251	0.560713406015812	0.259	0.175	1	xav_day2vs5	0	no	NA	NA	NA	NA
ASB5	ASB5--ENSG00000164122	2.84749497473681e-14	-2.82411690210529	0.022	0.266	7.2682309230157e-10	xav_day2vs5	9.13857128293276	no	NA	NA	NA	NA
ASB6	ASB6--ENSG00000148331	0.275590559484647	0.414389854649787	0.12	0.084	1	xav_day2vs5	0	no	NA	NA	NA	NA
ASB7	ASB7--ENSG00000183475	0.608020286022457	-0.497774524193727	0.182	0.189	1	xav_day2vs5	0	no	NA	NA	NA	NA
ASB8	ASB8--ENSG00000177981	0.180435637763932	0.322415713384497	0.299	0.224	1	xav_day2vs5	0	no	NA	NA	NA	NA
ASCC2	ASCC2--ENSG00000100325	0.0878477887084832	0.398484055327378	0.42	0.308	1	xav_day2vs5	0	no	NA	NA	NA	NA
ASCC3	ASCC3--ENSG00000112249	0.0113543016233187	0.491720750754892	0.515	0.399	1	xav_day2vs5	0	no	NA	NA	NA	NA
ASF1B	ASF1B--ENSG00000105011	0.00188870246967054	0.779182310571668	0.456	0.301	1	xav_day2vs5	0	no	NA	NA	NA	NA
ASGR1	ASGR1--ENSG00000141505	5.97145602210736e-10	-1.591576001312	0.182	0.448	1.5242141496429e-05	xav_day2vs5	4.81695401103156	no	NA	NA	NA	NA
ASL	ASL--ENSG00000126522	0.119602903757916	0.291218741729984	0.533	0.448	1	xav_day2vs5	0	no	NA	NA	NA	NA
ASMTL	ASMTL--ENSG00000169093	0.000145605725835004	-0.579728208242513	0.577	0.685	1	xav_day2vs5	0	no	NA	NA	NA	NA
ASNS	ASNS--ENSG00000070669	1.44762912846034e-05	-1.31844137150458	0.139	0.301	0.369507335039502	xav_day2vs5	0.432376936063305	no	NA	NA	NA	NA
ASNSD1	ASNSD1--ENSG00000138381	1.52063119911468e-05	0.789751149247487	0.664	0.49	0.388141113574021	xav_day2vs5	0.411010352486383	no	NA	NA	NA	NA
ASPH	ASPH--ENSG00000198363	2.16907124591963e-09	-0.990180360706298	0.453	0.685	5.53655435520985e-05	xav_day2vs5	4.25676043203479	no	NA	NA	NA	NA
ASPHD1	ASPHD1--ENSG00000174939	8.75531809662786e-14	-2.15830259772026	0.102	0.399	2.23479494416426e-09	xav_day2vs5	8.65076231982666	no	NA	NA	NA	NA
ASPHD2	ASPHD2--ENSG00000128203	0.10763196804208	-0.783680773313121	0.062	0.105	1	xav_day2vs5	0	no	NA	NA	NA	NA
ASPM	ASPM--ENSG00000066279	3.98505579131381e-06	0.89188502395728	0.653	0.406	0.101718549073285	xav_day2vs5	0.992599843285554	no	NA	NA	NA	NA
ASRGL1	ASRGL1--ENSG00000162174	1.64522692961079e-06	1.30797970232301	0.478	0.259	0.0419944173783153	xav_day2vs5	1.37680843967206	no	NA	NA	NA	NA
ASS1	ASS1--ENSG00000130707	3.13911552236551e-08	-1.19141104725862	0.161	0.399	0.000801259237083795	xav_day2vs5	3.0962269508068	no	NA	NA	NA	NA
ASTE1	ASTE1--ENSG00000034533	0.0550225474450115	0.987243879790977	0.139	0.077	1	xav_day2vs5	0	no	NA	NA	NA	NA
ASTN2	ASTN2--ENSG00000148219	0.0037637121012778	0.769922222935008	0.208	0.091	1	xav_day2vs5	0	no	NA	NA	NA	NA
ASXL1	ASXL1--ENSG00000171456	8.57820873630139e-05	0.807448763830762	0.562	0.364	1	xav_day2vs5	0	no	NA	NA	NA	NA
ATAD2	ATAD2--ENSG00000156802	1.61970446769565e-11	1.91554908866068	0.507	0.175	4.13429565379315e-07	xav_day2vs5	6.38359846911665	no	NA	NA	NA	NA
ATAD3A	ATAD3A--ENSG00000197785	6.26619692785365e-07	0.911939255229462	0.577	0.322	0.0159944676583464	xav_day2vs5	1.79603020990247	no	NA	NA	NA	NA
ATAD3B	ATAD3B--ENSG00000160072	0.00280136470141335	1.01166273301852	0.263	0.126	1	xav_day2vs5	0	no	NA	NA	NA	NA
ATAD5	ATAD5--ENSG00000176208	0.00233182623637899	0.688318806081619	0.533	0.378	1	xav_day2vs5	0	no	NA	NA	NA	NA
ATAT1	ATAT1--ENSG00000137343	0.154594723614283	-0.279351880898909	0.358	0.413	1	xav_day2vs5	0	no	NA	NA	NA	NA
ATF2	ATF2--ENSG00000115966	0.245651267394105	-0.413090435300867	0.303	0.329	1	xav_day2vs5	0	no	NA	NA	NA	NA
ATF4	ATF4--ENSG00000128272	5.25108089071406e-26	-1.04408369629807	0.865	0.986	1.34033839735476e-21	xav_day2vs5	20.8727855407769	no	NA	NA	NA	NA
ATF5	ATF5--ENSG00000169136	0.0446389369274127	0.691338353757975	0.241	0.154	1	xav_day2vs5	0	no	NA	NA	NA	NA
ATF6	ATF6--ENSG00000118217	0.000282357984473706	0.869521966818774	0.529	0.357	1	xav_day2vs5	0	no	NA	NA	NA	NA
ATF6B	ATF6B--ENSG00000213676	0.190249148187992	0.298332496385748	0.449	0.357	1	xav_day2vs5	0	no	NA	NA	NA	NA
ATF7	ATF7--ENSG00000170653	0.000329938845410082	1.03397557822788	0.38	0.203	1	xav_day2vs5	0	no	NA	NA	NA	NA
ATF7IP2	ATF7IP2--ENSG00000166669	0.0977568376073526	-0.408266288323795	0.219	0.28	1	xav_day2vs5	0	no	NA	NA	NA	NA
ATG16L1	ATG16L1--ENSG00000085978	0.22296185085545	-0.294609286537434	0.172	0.217	1	xav_day2vs5	0	no	NA	NA	NA	NA
ATG2A	ATG2A--ENSG00000110046	0.478333591760928	0.334017701228858	0.164	0.133	1	xav_day2vs5	0	no	NA	NA	NA	NA
ATG2B	ATG2B--ENSG00000066739	0.313780648054811	0.368609166004989	0.117	0.084	1	xav_day2vs5	0	no	NA	NA	NA	NA
ATG4A	ATG4A--ENSG00000101844	4.17270621614324e-05	2.77034604135129	0.109	0	1	xav_day2vs5	0	no	NA	NA	NA	NA
ATG4C	ATG4C--ENSG00000125703	0.0467299773463643	0.509197217295601	0.277	0.182	1	xav_day2vs5	0	no	NA	NA	NA	NA
ATG5	ATG5--ENSG00000057663	0.0199240780283752	0.443620516154674	0.606	0.476	1	xav_day2vs5	0	no	NA	NA	NA	NA
ATG7	ATG7--ENSG00000197548	0.293627479181906	0.399983985716204	0.219	0.168	1	xav_day2vs5	0	no	NA	NA	NA	NA
ATG9B	ATG9B--ENSG00000181652	0.0251429245299928	1.38832860719915	0.106	0.042	1	xav_day2vs5	0	no	NA	NA	NA	NA
ATIC	ATIC--ENSG00000138363	3.15307652252304e-10	-0.78980037427544	0.723	0.916	8.04822782374005e-06	xav_day2vs5	5.09429973840237	no	NA	NA	NA	NA
ATL2	ATL2--ENSG00000119787	0.017548899891337	0.639033963589916	0.42	0.301	1	xav_day2vs5	0	no	NA	NA	NA	NA
ATM	ATM--ENSG00000149311	0.000388349955870145	-0.403378979616079	0.529	0.671	1	xav_day2vs5	0	no	NA	NA	NA	NA
ATN1	ATN1--ENSG00000111676	0.0100982197945597	0.395410262854075	0.58	0.441	1	xav_day2vs5	0	no	NA	NA	NA	NA
ATOX1	ATOX1--ENSG00000177556	3.14512254708438e-09	0.506780934856756	0.974	0.958	8.02792530143289e-05	xav_day2vs5	4.09539667720678	no	NA	NA	NA	NA
ATP11B	ATP11B--ENSG00000058063	0.0213560119657198	-1.00087352537034	0.109	0.182	1	xav_day2vs5	0	no	NA	NA	NA	NA
ATP11C	ATP11C--ENSG00000101974	3.05662913698016e-09	1.64924870114409	0.522	0.238	7.80204587214185e-05	xav_day2vs5	4.10779150058158	no	NA	NA	NA	NA
ATP13A2	ATP13A2--ENSG00000159363	7.00829337861732e-05	0.988388290923421	0.449	0.245	1	xav_day2vs5	0	no	NA	NA	NA	NA
ATP13A3	ATP13A3--ENSG00000133657	0.00196293228719976	-0.715583356828772	0.423	0.531	1	xav_day2vs5	0	no	NA	NA	NA	NA
ATP1A1	ATP1A1--ENSG00000163399	6.37995553712068e-11	0.6971800209893	0.901	0.839	1.62848365085005e-06	xav_day2vs5	5.78821659717356	no	NA	NA	NA	NA
ATP1A2	ATP1A2--ENSG00000018625	0.000129884448913301	-0.978921333072796	0.237	0.392	1	xav_day2vs5	0	no	NA	NA	NA	NA
ATP1B2	ATP1B2--ENSG00000129244	9.59170165288714e-07	-2.0984301606758	0.044	0.189	0.0244828184689944	xav_day2vs5	1.61113858754475	no	NA	NA	NA	NA
ATP2A1-AS1	ATP2A1-AS1--ENSG00000260442	0.661353698962902	-0.304785838204073	0.179	0.189	1	xav_day2vs5	0	no	NA	NA	NA	NA
ATP2A2	ATP2A2--ENSG00000174437	0.0181387047108123	0.37924940627311	0.755	0.671	1	xav_day2vs5	0	no	NA	NA	NA	NA
ATP2B1	ATP2B1--ENSG00000070961	1.76841656325763e-28	1.96791836620636	0.901	0.706	4.51388327771509e-24	xav_day2vs5	23.3454496753202	no	NA	NA	NA	NA
ATP2B4	ATP2B4--ENSG00000058668	0.0065898156211133	0.712074278271959	0.493	0.336	1	xav_day2vs5	0	no	NA	NA	NA	NA
ATP2C1	ATP2C1--ENSG00000017260	0.0122980557270917	0.655489322416265	0.482	0.371	1	xav_day2vs5	0	no	NA	NA	NA	NA
ATP5B	ATP5B--ENSG00000110955	1.2138763266259e-06	-0.2978930135317	0.989	0.993	0.0309841932371261	xav_day2vs5	1.50885980747705	no	NA	NA	NA	NA
ATP5C1	ATP5C1--ENSG00000165629	2.03875680249058e-05	-0.267925832729087	0.982	0.993	0.52039267383572	xav_day2vs5	0.283668826128738	no	NA	NA	NA	NA
ATP5D	ATP5D--ENSG00000099624	2.36848875052652e-11	-0.481057484696315	0.982	1	6.04556753571895e-07	xav_day2vs5	6.21856292291546	no	NA	NA	NA	NA
ATP5E	ATP5E--ENSG00000124172	1.07390789119083e-10	0.303449759839843	0.996	1	2.74114989226458e-06	xav_day2vs5	5.56206721560843	no	NA	NA	NA	NA
ATP5F1	ATP5F1--ENSG00000116459	1.45015109501176e-05	-0.355651089353433	0.938	0.986	0.370151067001751	xav_day2vs5	0.431620994377673	no	NA	NA	NA	NA
ATP5G2	ATP5G2--ENSG00000135390	3.45080566008963e-38	-0.822014987598099	0.996	1	8.80818144737878e-34	xav_day2vs5	33.055113747535	no	NA	NA	NA	NA
ATP5H	ATP5H--ENSG00000167863	1.24583948090432e-29	-1.08048677728097	0.96	0.986	3.18000527500828e-25	xav_day2vs5	24.4975721596052	no	NA	NA	NA	NA
ATP5O	ATP5O--ENSG00000241837	0.000179865807253181	-0.262833360424258	0.978	1	1	xav_day2vs5	0	no	NA	NA	NA	NA
ATP5S	ATP5S--ENSG00000125375	0.00260000087793671	-0.489737865593791	0.493	0.58	1	xav_day2vs5	0	no	NA	NA	NA	NA
ATP5SL	ATP5SL--ENSG00000105341	0.000992787048351431	-0.525898403984207	0.602	0.713	1	xav_day2vs5	0	no	NA	NA	NA	NA
ATP6AP1	ATP6AP1--ENSG00000071553	8.1184596095507e-06	0.703083909530172	0.755	0.545	0.207223681533782	xav_day2vs5	0.683560614893259	no	NA	NA	NA	NA
ATP6AP2	ATP6AP2--ENSG00000182220	0.00203754240539419	0.343039234180451	0.894	0.867	1	xav_day2vs5	0	no	NA	NA	NA	NA
ATP6V0A2	ATP6V0A2--ENSG00000185344	0.211509951850514	0.290218496172431	0.401	0.329	1	xav_day2vs5	0	no	NA	NA	NA	NA
ATP6V0B	ATP6V0B--ENSG00000117410	6.29162752032617e-11	0.548673150500647	0.989	0.972	1.60593792456326e-06	xav_day2vs5	5.79427124581989	no	NA	NA	NA	NA
ATP6V0D1	ATP6V0D1--ENSG00000159720	5.58771306504125e-10	0.958795962121069	0.85	0.58	1.42626375985178e-05	xav_day2vs5	4.84580015270598	no	NA	NA	NA	NA
ATP6V0E1	ATP6V0E1--ENSG00000113732	2.54359332726698e-16	0.774286296772965	0.978	0.923	6.49252196784896e-12	xav_day2vs5	11.187586572234	no	NA	NA	NA	NA
ATP6V0E2	ATP6V0E2--ENSG00000171130	8.07023183601837e-05	1.1552605836443	0.292	0.112	1	xav_day2vs5	0	no	NA	NA	NA	NA
ATP6V1A	ATP6V1A--ENSG00000114573	0.273250220478585	0.289244207010699	0.493	0.448	1	xav_day2vs5	0	no	NA	NA	NA	NA
ATP6V1C1	ATP6V1C1--ENSG00000155097	0.0879684047453209	0.480835497875393	0.482	0.378	1	xav_day2vs5	0	no	NA	NA	NA	NA
ATP6V1D	ATP6V1D--ENSG00000100554	6.50300028087596e-05	0.718328967778124	0.898	0.79	1	xav_day2vs5	0	no	NA	NA	NA	NA
ATP6V1E2	ATP6V1E2--ENSG00000250565	0.0105385814908401	-1.09138780131749	0.077	0.154	1	xav_day2vs5	0	no	NA	NA	NA	NA
ATP8A2	ATP8A2--ENSG00000132932	0.157598338332023	-0.262337962426412	0.124	0.175	1	xav_day2vs5	0	no	NA	NA	NA	NA
ATP8B2	ATP8B2--ENSG00000143515	0.0853097318804809	0.502933029628146	0.204	0.133	1	xav_day2vs5	0	no	NA	NA	NA	NA
ATP8B3	ATP8B3--ENSG00000130270	6.88719027310608e-05	-1.28289060124861	0.099	0.238	1	xav_day2vs5	0	no	NA	NA	NA	NA
ATP9A	ATP9A--ENSG00000054793	3.97288064245638e-15	2.68368105681996	0.471	0.084	1.01407778398699e-10	xav_day2vs5	9.99392873153057	no	NA	NA	NA	NA
ATP9B	ATP9B--ENSG00000166377	0.0949481790708381	-0.576059298243528	0.19	0.245	1	xav_day2vs5	0	no	NA	NA	NA	NA
ATPAF1	ATPAF1--ENSG00000123472	0.000158705683059056	0.75442962010951	0.646	0.441	1	xav_day2vs5	0	no	NA	NA	NA	NA
ATR	ATR--ENSG00000175054	0.00776803719256337	0.751110258896153	0.252	0.133	1	xav_day2vs5	0	no	NA	NA	NA	NA
ATXN1	ATXN1--ENSG00000124788	0.360634687946281	0.742385064551817	0.204	0.175	1	xav_day2vs5	0	no	NA	NA	NA	NA
ATXN10	ATXN10--ENSG00000130638	2.01368573884053e-08	0.473133742876728	0.949	0.951	0.000513993284839046	xav_day2vs5	3.28904255488877	no	NA	NA	NA	NA
ATXN1L	ATXN1L--ENSG00000224470	0.00849114422133354	0.685855168219676	0.245	0.126	1	xav_day2vs5	0	no	NA	NA	NA	NA
ATXN3	ATXN3--ENSG00000066427	0.179794468456201	0.299355911716146	0.445	0.343	1	xav_day2vs5	0	no	NA	NA	NA	NA
ATXN7	ATXN7--ENSG00000163635	0.086078094152639	0.296735192351688	0.318	0.224	1	xav_day2vs5	0	no	NA	NA	NA	NA
ATXN7L3B	ATXN7L3B--ENSG00000253719	1.57601071235149e-14	1.0455532799679	0.912	0.671	4.02276734327717e-10	xav_day2vs5	9.39547508412094	no	NA	NA	NA	NA
AUH	AUH--ENSG00000148090	0.00244771688075146	-0.765355636114117	0.259	0.399	1	xav_day2vs5	0	no	NA	NA	NA	NA
AUNIP	AUNIP--ENSG00000127423	1.78946904438504e-05	1.28642329479443	0.358	0.161	0.456761973579283	xav_day2vs5	0.340310059210776	no	NA	NA	NA	NA
AURKA	AURKA--ENSG00000087586	0.330541629099144	0.258552835337824	0.551	0.503	1	xav_day2vs5	0	no	NA	NA	NA	NA
AURKB	AURKB--ENSG00000178999	0.00241718283659518	0.830678185147895	0.464	0.329	1	xav_day2vs5	0	no	NA	NA	NA	NA
AURKC	AURKC--ENSG00000105146	0.00156074983250175	-1.35466290031419	0.047	0.133	1	xav_day2vs5	0	no	NA	NA	NA	NA
AVEN	AVEN--ENSG00000169857	5.80069926384945e-07	-0.697504601866588	0.493	0.692	0.0148062848709757	xav_day2vs5	1.82955389910466	no	NA	NA	NA	NA
AVL9	AVL9--ENSG00000105778	0.133431812068872	-0.276422338140616	0.281	0.343	1	xav_day2vs5	0	no	NA	NA	NA	NA
AXIN2	AXIN2--ENSG00000168646	3.15470942091041e-05	-1.55900348750277	0.088	0.224	0.805239579687382	xav_day2vs5	0.0940748865188901	yes	AXIN2	NA	GO:0090090	negative regulation of canonical Wnt signaling pathway
AXL	AXL--ENSG00000167601	0.0439887902111184	0.562936137119301	0.161	0.084	1	xav_day2vs5	0	no	NA	NA	NA	NA
AZIN1	AZIN1--ENSG00000155096	0.0283022400259433	-0.27589663819704	0.679	0.734	1	xav_day2vs5	0	no	NA	NA	NA	NA
AZIN1-AS1	AZIN1-AS1--ENSG00000253320	0.133324692907405	0.721323334429896	0.124	0.077	1	xav_day2vs5	0	no	NA	NA	NA	NA
B3GALNT1	B3GALNT1--ENSG00000169255	0.00847703328767184	0.698757279937529	0.307	0.168	1	xav_day2vs5	0	no	NA	NA	NA	NA
B3GALNT2	B3GALNT2--ENSG00000162885	0.130176286830669	-0.510549667147765	0.241	0.28	1	xav_day2vs5	0	no	NA	NA	NA	NA
B3GALT1	B3GALT1--ENSG00000172318	2.63230004744589e-05	2.2018277309285	0.182	0.035	0.671894587110564	xav_day2vs5	0.172698857641449	no	NA	NA	NA	NA
B3GALT4	B3GALT4--ENSG00000235863	0.0550010319916716	-0.750168919502207	0.113	0.175	1	xav_day2vs5	0	no	NA	NA	NA	NA
B3GALT5	B3GALT5--ENSG00000183778	0.00715707570098695	-1.1931491658527	0.047	0.119	1	xav_day2vs5	0	no	NA	NA	NA	NA
B3GALT5-AS1	B3GALT5-AS1--ENSG00000184809	0.0973900042169186	-0.839749584539012	0.131	0.182	1	xav_day2vs5	0	no	NA	NA	NA	NA
B3GALT6	B3GALT6--ENSG00000176022	0.0283389339339395	0.431899064801184	0.511	0.378	1	xav_day2vs5	0	no	NA	NA	NA	NA
B3GAT3	B3GAT3--ENSG00000149541	3.22606658571142e-07	0.851741947918503	0.734	0.524	0.0082345349600284	xav_day2vs5	2.08436092229827	no	NA	NA	NA	NA
B3GNT2	B3GNT2--ENSG00000170340	0.00181588655162786	0.839332662992351	0.398	0.252	1	xav_day2vs5	0	no	NA	NA	NA	NA
B3GNT7	B3GNT7--ENSG00000156966	0.00166935884063006	-1.20658902592908	0.095	0.196	1	xav_day2vs5	0	no	NA	NA	NA	NA
B3GNTL1	B3GNTL1--ENSG00000175711	0.0849191860374282	0.726453721925691	0.128	0.07	1	xav_day2vs5	0	no	NA	NA	NA	NA
B4GALNT3	B4GALNT3--ENSG00000139044	0.318325976843704	-0.439399815181559	0.139	0.168	1	xav_day2vs5	0	no	NA	NA	NA	NA
B4GALT1	B4GALT1--ENSG00000086062	0.00339780007829174	0.828877478069381	0.405	0.259	1	xav_day2vs5	0	no	NA	NA	NA	NA
B4GALT2	B4GALT2--ENSG00000117411	0.00121009809921753	0.743015765340974	0.474	0.315	1	xav_day2vs5	0	no	NA	NA	NA	NA
B4GALT4	B4GALT4--ENSG00000121578	5.25374644504051e-09	1.1444994939342	0.704	0.51	0.000134101878009659	xav_day2vs5	3.87256514009381	no	NA	NA	NA	NA
B4GALT6	B4GALT6--ENSG00000118276	0.0534804708263873	0.57524745883337	0.255	0.168	1	xav_day2vs5	0	no	NA	NA	NA	NA
B4GALT7	B4GALT7--ENSG00000027847	0.00035906847978357	0.731504788729397	0.522	0.343	1	xav_day2vs5	0	no	NA	NA	NA	NA
B4GAT1	B4GAT1--ENSG00000174684	0.0310699705899478	0.321019580773259	0.569	0.413	1	xav_day2vs5	0	no	NA	NA	NA	NA
B9D2	B9D2--ENSG00000123810	0.00371989356341582	-0.763099339896058	0.241	0.35	1	xav_day2vs5	0	no	NA	NA	NA	NA
BACE1	BACE1--ENSG00000186318	0.16556959456196	0.416524502820925	0.336	0.259	1	xav_day2vs5	0	no	NA	NA	NA	NA
BAD	BAD--ENSG00000002330	8.29633519836375e-07	0.682337328821636	0.832	0.692	0.0211763955938235	xav_day2vs5	1.6741479586254	no	NA	NA	NA	NA
BAG1	BAG1--ENSG00000107262	1.74053367242362e-05	0.542528478371519	0.821	0.706	0.444271219886128	xav_day2vs5	0.352351819663657	no	NA	NA	NA	NA
BAG3	BAG3--ENSG00000151929	0.0388611533057944	0.871811262782018	0.175	0.098	1	xav_day2vs5	0	no	NA	NA	NA	NA
BAG5	BAG5--ENSG00000166170	0.0127899070655487	0.438161510570948	0.617	0.503	1	xav_day2vs5	0	no	NA	NA	NA	NA
BAIAP2	BAIAP2--ENSG00000175866	0.0099153092379405	0.836473353337219	0.307	0.182	1	xav_day2vs5	0	no	NA	NA	NA	NA
BAIAP2-AS1	BAIAP2-AS1--ENSG00000226137	0.0203501896571479	0.745711763615265	0.223	0.126	1	xav_day2vs5	0	no	NA	NA	NA	NA
BAIAP2L1	BAIAP2L1--ENSG00000006453	0.000409014260533329	0.999550980415229	0.328	0.161	1	xav_day2vs5	0	no	NA	NA	NA	NA
BAIAP3	BAIAP3--ENSG00000007516	0.0881241509902122	1.04137307222197	0.255	0.189	1	xav_day2vs5	0	no	NA	NA	NA	NA
BAK1	BAK1--ENSG00000030110	0.00129908639849354	0.756055394671873	0.456	0.294	1	xav_day2vs5	0	no	NA	NA	NA	NA
BAMBI	BAMBI--ENSG00000095739	2.57876304482631e-35	4.2155878899148	0.759	0.133	6.58229267191917e-31	xav_day2vs5	30.1816228113498	no	NA	NA	NA	NA
BARD1	BARD1--ENSG00000138376	7.88905491212573e-09	1.23980218030536	0.661	0.378	0.000201368126632009	xav_day2vs5	3.69600927024366	no	NA	NA	NA	NA
BASP1	BASP1--ENSG00000176788	5.98315282019446e-15	0.808625373529023	0.964	0.895	1.52719975735464e-10	xav_day2vs5	9.81610415361619	no	NA	NA	NA	NA
BAZ1A	BAZ1A--ENSG00000198604	0.000388381864486476	0.878669730128162	0.423	0.238	1	xav_day2vs5	0	no	NA	NA	NA	NA
BAZ1B	BAZ1B--ENSG00000009954	2.66627423989258e-05	0.629636726562905	0.774	0.657	0.680566499732581	xav_day2vs5	0.167129432465241	no	NA	NA	NA	NA
BBIP1	BBIP1--ENSG00000214413	0.0285231772630275	-0.346871986165843	0.482	0.587	1	xav_day2vs5	0	yes	BBIP1	NA	GO:0016055	Wnt signaling pathway
BBOF1	BBOF1--ENSG00000119636	0.00356254823978301	2.19851007475254	0.215	0.105	1	xav_day2vs5	0	no	NA	NA	NA	NA
BBOX1-AS1	BBOX1-AS1--ENSG00000254560	0.0249041543395818	0.78660320234072	0.212	0.119	1	xav_day2vs5	0	no	NA	NA	NA	NA
BBS10	BBS10--ENSG00000179941	0.059746194434548	1.10617296363321	0.113	0.056	1	xav_day2vs5	0	no	NA	NA	NA	NA
BBS12	BBS12--ENSG00000181004	0.0524824803978007	1.19729763724633	0.15	0.084	1	xav_day2vs5	0	no	NA	NA	NA	NA
BBS4	BBS4--ENSG00000140463	0.00568771627495632	-0.335089166544395	0.478	0.58	1	xav_day2vs5	0	yes	BBS4	NA	GO:0016055	Wnt signaling pathway
BBS5	BBS5--ENSG00000163093	0.1913648120634	0.60938794059469	0.157	0.112	1	xav_day2vs5	0	no	NA	NA	NA	NA
BBS9	BBS9--ENSG00000122507	0.000397729530612464	-1.19627818840979	0.161	0.301	1	xav_day2vs5	0	no	NA	NA	NA	NA
BBX	BBX--ENSG00000114439	0.00117134475123934	0.485146580030121	0.847	0.741	1	xav_day2vs5	0	no	NA	NA	NA	NA
BCAM	BCAM--ENSG00000187244	3.33921451749662e-20	1.35480915669661	0.861	0.517	8.52334505591011e-16	xav_day2vs5	15.0693899293863	no	NA	NA	NA	NA
BCAP31	BCAP31--ENSG00000185825	1.45066796537978e-08	0.555173588110438	0.953	0.902	0.000370282998163188	xav_day2vs5	3.4314662284675	no	NA	NA	NA	NA
BCAR1	BCAR1--ENSG00000050820	0.0175978689386757	0.592921325987615	0.427	0.322	1	xav_day2vs5	0	no	NA	NA	NA	NA
BCAR3	BCAR3--ENSG00000137936	0.252348163876413	-0.353106433392177	0.128	0.161	1	xav_day2vs5	0	no	NA	NA	NA	NA
BCAS3	BCAS3--ENSG00000141376	0.146248214061364	-0.455091809069633	0.19	0.245	1	xav_day2vs5	0	no	NA	NA	NA	NA
BCAT1	BCAT1--ENSG00000060982	8.44461274813508e-30	-2.2011120751762	0.285	0.79	2.15548740396148e-25	xav_day2vs5	24.6664545106927	no	NA	NA	NA	NA
BCAT2	BCAT2--ENSG00000105552	0.00945376423002986	0.578424886237222	0.573	0.434	1	xav_day2vs5	0	no	NA	NA	NA	NA
BCDIN3D	BCDIN3D--ENSG00000186666	0.295446900855865	0.458756699715928	0.179	0.14	1	xav_day2vs5	0	no	NA	NA	NA	NA
BCHE	BCHE--ENSG00000114200	0.980367130263173	0.320278201288157	0.124	0.126	1	xav_day2vs5	0	no	NA	NA	NA	NA
BCKDK	BCKDK--ENSG00000103507	0.000113714426798183	-0.521119184192837	0.657	0.762	1	xav_day2vs5	0	no	NA	NA	NA	NA
BCL11B	BCL11B--ENSG00000127152	0.488792970316328	-0.42350197789417	0.088	0.105	1	xav_day2vs5	0	no	NA	NA	NA	NA
BCL2L1	BCL2L1--ENSG00000171552	0.0250913039056172	0.489171452361423	0.507	0.385	1	xav_day2vs5	0	no	NA	NA	NA	NA
BCL2L12	BCL2L12--ENSG00000126453	1.15939929536998e-09	-0.633663864951164	0.85	0.965	2.95936670143189e-05	xav_day2vs5	4.5288012171506	no	NA	NA	NA	NA
BCL2L13	BCL2L13--ENSG00000099968	0.121647762440249	-0.567512318078496	0.332	0.364	1	xav_day2vs5	0	no	NA	NA	NA	NA
BCL6B	BCL6B--ENSG00000161940	5.04900991868642e-08	-2.62414973087375	0.015	0.147	0.00128875978174471	xav_day2vs5	2.88982802538127	no	NA	NA	NA	NA
BCL7A	BCL7A--ENSG00000110987	0.00147877322026484	0.785151034490072	0.478	0.322	1	xav_day2vs5	0	no	NA	NA	NA	NA
BCL7B	BCL7B--ENSG00000106635	0.0537848689375872	0.420942684274435	0.544	0.441	1	xav_day2vs5	0	yes	BCL7B	NA	GO:0016055	Wnt signaling pathway
BCL9	BCL9--ENSG00000116128	0.00240513431506931	0.60667042622482	0.431	0.266	1	xav_day2vs5	0	yes	BCL9	NA	GO:0016055	Wnt signaling pathway
BCOR	BCOR--ENSG00000183337	0.0109768243556717	-0.641389717358549	0.23	0.329	1	xav_day2vs5	0	no	NA	NA	NA	NA
BCORL1	BCORL1--ENSG00000085185	0.402598060547061	0.318374340623177	0.142	0.112	1	xav_day2vs5	0	no	NA	NA	NA	NA
BCR	BCR--ENSG00000186716	1.51476239510259e-12	1.7683235338844	0.591	0.238	3.86643101349937e-08	xav_day2vs5	7.41268973428299	no	NA	NA	NA	NA
BCYRN1	BCYRN1--ENSG00000236824	0.115243702298891	0.69020243938345	0.15	0.091	1	xav_day2vs5	0	no	NA	NA	NA	NA
BDH1	BDH1--ENSG00000161267	0.569166166057393	-0.364299517384504	0.237	0.245	1	xav_day2vs5	0	no	NA	NA	NA	NA
BDP1	BDP1--ENSG00000145734	0.0063416311740056	0.349686484131492	0.752	0.587	1	xav_day2vs5	0	no	NA	NA	NA	NA
BECN1	BECN1--ENSG00000126581	0.0370115523031557	0.449854673586993	0.555	0.427	1	xav_day2vs5	0	no	NA	NA	NA	NA
BEND3	BEND3--ENSG00000178409	0.00797698812877535	-0.941936040057772	0.058	0.133	1	xav_day2vs5	0	no	NA	NA	NA	NA
BEND7	BEND7--ENSG00000165626	0.00821041790824169	-0.897057771996638	0.106	0.196	1	xav_day2vs5	0	no	NA	NA	NA	NA
BEST4	BEST4--ENSG00000142959	0.122227716212779	0.643574923206478	0.102	0.056	1	xav_day2vs5	0	no	NA	NA	NA	NA
BEX1	BEX1--ENSG00000133169	2.10655721610089e-16	1.33273213422049	0.927	0.93	5.37698729409752e-12	xav_day2vs5	11.2694609897661	no	NA	NA	NA	NA
BEX2	BEX2--ENSG00000133134	5.00405911230915e-06	-0.612005554868425	0.646	0.783	0.127728608841691	xav_day2vs5	0.893711817924297	no	NA	NA	NA	NA
BEX4	BEX4--ENSG00000102409	5.19352186378302e-07	0.392652888207406	0.993	0.944	0.0132564645573062	xav_day2vs5	1.87757228497953	no	NA	NA	NA	NA
BFSP1	BFSP1--ENSG00000125864	0.0160800000255328	1.18050597331358	0.113	0.042	1	xav_day2vs5	0	no	NA	NA	NA	NA
BGN	BGN--ENSG00000182492	0.0190104129962908	-0.535713214317102	0.339	0.434	1	xav_day2vs5	0	no	NA	NA	NA	NA
BHLHB9	BHLHB9--ENSG00000198908	0.298005815646487	0.355938868731737	0.182	0.14	1	xav_day2vs5	0	no	NA	NA	NA	NA
BHLHE22	BHLHE22--ENSG00000180828	1.73243291332646e-08	-3.82583752891444	0	0.112	0.000442203501126579	xav_day2vs5	3.35437782323642	no	NA	NA	NA	NA
BICD2	BICD2--ENSG00000185963	0.419581189791819	-0.3707342397943	0.168	0.189	1	xav_day2vs5	0	no	NA	NA	NA	NA
BID	BID--ENSG00000015475	1.37129758760729e-06	1.24086262493144	0.434	0.196	0.0350023709236762	xav_day2vs5	1.45590253724414	no	NA	NA	NA	NA
BIK	BIK--ENSG00000100290	4.80042097238658e-08	1.86330983304427	0.336	0.084	0.00122530745320167	xav_day2vs5	2.91175492478883	no	NA	NA	NA	NA
BIN3	BIN3--ENSG00000147439	0.239444655648315	0.379038266474025	0.391	0.329	1	xav_day2vs5	0	no	NA	NA	NA	NA
BIRC2	BIRC2--ENSG00000110330	0.0478606014716513	0.467607702331427	0.522	0.427	1	xav_day2vs5	0	no	NA	NA	NA	NA
BIRC5	BIRC5--ENSG00000089685	4.9846609398721e-06	0.984059692181386	0.653	0.497	0.127233470490235	xav_day2vs5	0.89539862660352	no	NA	NA	NA	NA
BIVM	BIVM--ENSG00000134897	0.708870086312799	-0.430843895474921	0.131	0.14	1	xav_day2vs5	0	no	NA	NA	NA	NA
BLCAP	BLCAP--ENSG00000166619	3.81646820650044e-08	1.684109410824	0.427	0.175	0.000974153509709238	xav_day2vs5	3.01137260044534	no	NA	NA	NA	NA
BLM	BLM--ENSG00000197299	2.55168731728949e-06	1.23783476598023	0.478	0.252	0.0651318187738143	xav_day2vs5	1.18620679419805	no	NA	NA	NA	NA
BLOC1S1	BLOC1S1--ENSG00000135441	1.30782919554693e-09	0.591399377943842	0.938	0.916	3.33823402163355e-05	xav_day2vs5	4.47648322105954	no	NA	NA	NA	NA
BLOC1S6	BLOC1S6--ENSG00000104164	0.0995470859811364	-0.250194158498275	0.668	0.699	1	xav_day2vs5	0	no	NA	NA	NA	NA
BLVRB	BLVRB--ENSG00000090013	1.86709431228768e-06	-0.756458181854935	0.529	0.699	0.047657582321143	xav_day2vs5	1.32186799327826	no	NA	NA	NA	NA
BLZF1	BLZF1--ENSG00000117475	0.132804822342704	0.281753061500172	0.328	0.245	1	xav_day2vs5	0	no	NA	NA	NA	NA
BMF	BMF--ENSG00000104081	0.0200843332070677	0.905103523589682	0.19	0.098	1	xav_day2vs5	0	no	NA	NA	NA	NA
BMI1	BMI1--ENSG00000168283	0.000137674867871264	1.60486005307669	0.179	0.042	1	xav_day2vs5	0	no	NA	NA	NA	NA
BMP1	BMP1--ENSG00000168487	0.0144694800405617	0.839162475667016	0.19	0.091	1	xav_day2vs5	0	no	NA	NA	NA	NA
BMP2	BMP2--ENSG00000125845	2.77337362129791e-23	3.01204152639201	0.653	0.154	7.07903616836292e-19	xav_day2vs5	18.1500258687588	no	NA	NA	NA	NA
BMP4	BMP4--ENSG00000125378	7.98353180774099e-23	4.01968962594717	0.558	0.056	2.03779649392589e-18	xav_day2vs5	17.690839189308	no	NA	NA	NA	NA
BMP7	BMP7--ENSG00000101144	3.32812070204643e-08	-1.02194214359927	0.58	0.727	0.000849502809197351	xav_day2vs5	3.07083518063615	no	NA	NA	NA	NA
BMPER	BMPER--ENSG00000164619	2.56556528468984e-07	3.00920875086136	0.197	0.014	0.00654860538917083	xav_day2vs5	2.18385117882895	no	NA	NA	NA	NA
BMPR1A	BMPR1A--ENSG00000107779	0.151965093334688	0.42565010501001	0.423	0.343	1	xav_day2vs5	0	no	NA	NA	NA	NA
BMPR1B	BMPR1B--ENSG00000138696	5.72531435183484e-05	2.9383184119767	0.106	0	1	xav_day2vs5	0	no	NA	NA	NA	NA
BMS1	BMS1--ENSG00000165733	0.000426673063246561	-0.426944281388421	0.661	0.776	1	xav_day2vs5	0	no	NA	NA	NA	NA
BNIP1	BNIP1--ENSG00000113734	0.318511292743795	-0.397736639568669	0.172	0.203	1	xav_day2vs5	0	no	NA	NA	NA	NA
BNIP2	BNIP2--ENSG00000140299	0.0959974709322106	0.343923826496993	0.529	0.448	1	xav_day2vs5	0	no	NA	NA	NA	NA
BNIP3	BNIP3--ENSG00000176171	7.46502345600061e-58	-2.30019167885568	0.905	1	1.90544723714415e-53	xav_day2vs5	52.7200030725724	no	NA	NA	NA	NA
BOK	BOK--ENSG00000176720	0.439145399712431	0.256379818428615	0.325	0.287	1	xav_day2vs5	0	no	NA	NA	NA	NA
BORA	BORA--ENSG00000136122	0.0366304957331951	0.864157606730149	0.19	0.112	1	xav_day2vs5	0	no	NA	NA	NA	NA
BORCS5	BORCS5--ENSG00000165714	0.104186418819482	0.605662204782356	0.193	0.126	1	xav_day2vs5	0	no	NA	NA	NA	NA
BORCS6	BORCS6--ENSG00000196544	0.489884840375437	-0.42335486550262	0.153	0.168	1	xav_day2vs5	0	no	NA	NA	NA	NA
BORCS7	BORCS7--ENSG00000166275	0.0925111007600212	0.309889977705805	0.558	0.455	1	xav_day2vs5	0	no	NA	NA	NA	NA
BORCS8	BORCS8--ENSG00000254901	0.266263627035839	0.273252955042789	0.515	0.462	1	xav_day2vs5	0	no	NA	NA	NA	NA
BPGM	BPGM--ENSG00000172331	0.0872894441143567	0.349353587486088	0.383	0.287	1	xav_day2vs5	0	no	NA	NA	NA	NA
BPNT1	BPNT1--ENSG00000162813	0.279237823565761	0.47461113376314	0.259	0.217	1	xav_day2vs5	0	no	NA	NA	NA	NA
BPTF	BPTF--ENSG00000171634	0.00554786210706006	0.256522311586648	0.982	0.958	1	xav_day2vs5	0	no	NA	NA	NA	NA
BRAP	BRAP--ENSG00000089234	0.028872558817214	0.643640585155198	0.318	0.203	1	xav_day2vs5	0	no	NA	NA	NA	NA
BRAT1	BRAT1--ENSG00000106009	0.0260482744960756	0.664294423160331	0.307	0.196	1	xav_day2vs5	0	no	NA	NA	NA	NA
BRCA1	BRCA1--ENSG00000012048	1.25658373643246e-10	1.35350688374703	0.642	0.35	3.20742998724384e-06	xav_day2vs5	5.49384281476146	no	NA	NA	NA	NA
BRCA2	BRCA2--ENSG00000139618	6.09706934610244e-15	1.89851859704651	0.606	0.21	1.55627695059265e-10	xav_day2vs5	9.80791311466552	no	NA	NA	NA	NA
BRCC3	BRCC3--ENSG00000185515	0.00219283699991834	0.583432140386718	0.569	0.427	1	xav_day2vs5	0	no	NA	NA	NA	NA
BRD1	BRD1--ENSG00000100425	0.0336306505467126	0.420993963191941	0.496	0.399	1	xav_day2vs5	0	no	NA	NA	NA	NA
BRD2	BRD2--ENSG00000204256	0.0320500058295995	0.319176813109602	0.832	0.72	1	xav_day2vs5	0	no	NA	NA	NA	NA
BRD7	BRD7--ENSG00000166164	1.68034321926975e-12	0.640076517697525	0.96	0.937	4.28907606718603e-08	xav_day2vs5	7.36763625143726	yes	BRD7	NA	GO:0016055	Wnt signaling pathway
BRF1	BRF1--ENSG00000185024	0.121308184767571	0.472374904552996	0.168	0.105	1	xav_day2vs5	0	no	NA	NA	NA	NA
BRF2	BRF2--ENSG00000104221	0.101411784769981	0.406942813717507	0.318	0.224	1	xav_day2vs5	0	no	NA	NA	NA	NA
BRI3BP	BRI3BP--ENSG00000184992	0.0423963933677572	0.529406427737442	0.314	0.217	1	xav_day2vs5	0	no	NA	NA	NA	NA
BRIP1	BRIP1--ENSG00000136492	0.0408483704649596	0.671875247493682	0.234	0.147	1	xav_day2vs5	0	no	NA	NA	NA	NA
BRIX1	BRIX1--ENSG00000113460	0.00453112137688719	0.360011848114987	0.73	0.587	1	xav_day2vs5	0	no	NA	NA	NA	NA
BRMS1	BRMS1--ENSG00000174744	0.0238462652863886	0.420282866308144	0.613	0.538	1	xav_day2vs5	0	no	NA	NA	NA	NA
BRMS1L	BRMS1L--ENSG00000100916	0.201136794352931	0.324702716313583	0.252	0.182	1	xav_day2vs5	0	no	NA	NA	NA	NA
BRPF1	BRPF1--ENSG00000156983	0.287243417688098	0.285253992466683	0.223	0.168	1	xav_day2vs5	0	no	NA	NA	NA	NA
BRPF3	BRPF3--ENSG00000096070	0.0582194493590772	0.411204675845366	0.274	0.182	1	xav_day2vs5	0	no	NA	NA	NA	NA
BRWD3	BRWD3--ENSG00000165288	0.000781714854128565	-0.639872167043067	0.336	0.476	1	xav_day2vs5	0	no	NA	NA	NA	NA
BSG	BSG--ENSG00000172270	3.359886975369e-06	0.268042573894924	0.996	1	0.0857611150462936	xav_day2vs5	1.06670958101763	no	NA	NA	NA	NA
BSPRY	BSPRY--ENSG00000119411	0.00748196954668455	0.79438613300883	0.208	0.098	1	xav_day2vs5	0	no	NA	NA	NA	NA
BST2	BST2--ENSG00000130303	1.41855333445988e-35	-2.8675857785064	0.23	0.797	3.62085738620883e-31	xav_day2vs5	30.4411885802927	no	NA	NA	NA	NA
BTBD1	BTBD1--ENSG00000064726	0.00386257163170195	0.962188658325906	0.281	0.154	1	xav_day2vs5	0	no	NA	NA	NA	NA
BTBD2	BTBD2--ENSG00000133243	0.0111947414137626	-0.507622990888321	0.482	0.566	1	xav_day2vs5	0	no	NA	NA	NA	NA
BTBD3	BTBD3--ENSG00000132640	0.0133058881017734	0.51027201231864	0.5	0.371	1	xav_day2vs5	0	no	NA	NA	NA	NA
BTBD6	BTBD6--ENSG00000184887	2.14013990851832e-09	1.45060254956606	0.515	0.21	5.46270711649301e-05	xav_day2vs5	4.26259208359684	no	NA	NA	NA	NA
BTBD7	BTBD7--ENSG00000011114	0.101599510831672	0.264611845777981	0.62	0.531	1	xav_day2vs5	0	no	NA	NA	NA	NA
BTD	BTD--ENSG00000169814	0.0916711651086239	-0.448517437494333	0.285	0.336	1	xav_day2vs5	0	no	NA	NA	NA	NA
BTF3	BTF3--ENSG00000145741	1.34688514921038e-27	-0.548869015747133	1	1	3.43792434335951e-23	xav_day2vs5	22.4637036848401	no	NA	NA	NA	NA
BTG1	BTG1--ENSG00000133639	5.10325475310965e-06	0.808222238681791	0.766	0.664	0.130260577573124	xav_day2vs5	0.885187000503527	no	NA	NA	NA	NA
BTG2	BTG2--ENSG00000159388	1.67823844239867e-06	1.54254261176006	0.445	0.21	0.0428370362422259	xav_day2vs5	1.36818058424944	no	NA	NA	NA	NA
BTG3	BTG3--ENSG00000154640	0.0307106805268056	0.936653429526828	0.664	0.58	1	xav_day2vs5	0	no	NA	NA	NA	NA
BTN2A2	BTN2A2--ENSG00000124508	0.485617718719713	0.346071973445863	0.186	0.161	1	xav_day2vs5	0	no	NA	NA	NA	NA
BTRC	BTRC--ENSG00000166167	0.0198069666991205	0.493095240700021	0.474	0.343	1	xav_day2vs5	0	yes	BTRC	NA	GO:0016055	Wnt signaling pathway
BUB1	BUB1--ENSG00000169679	0.680747763444578	-0.343729629204591	0.496	0.476	1	xav_day2vs5	0	no	NA	NA	NA	NA
BUB1B	BUB1B--ENSG00000156970	4.66743954962544e-05	0.787811264876651	0.478	0.266	1	xav_day2vs5	0	no	NA	NA	NA	NA
BUD13	BUD13--ENSG00000137656	0.00169606473182124	0.53336079568372	0.412	0.238	1	xav_day2vs5	0	no	NA	NA	NA	NA
BYSL	BYSL--ENSG00000112578	0.307119532531506	0.261576168105866	0.372	0.322	1	xav_day2vs5	0	no	NA	NA	NA	NA
BZRAP1	BZRAP1--ENSG00000005379	0.119739907704232	0.681853663003213	0.139	0.084	1	xav_day2vs5	0	no	NA	NA	NA	NA
BZW1	BZW1--ENSG00000082153	1.02757432269959e-05	0.361499897454058	0.982	0.958	0.26228834586907	xav_day2vs5	0.58122100577715	no	NA	NA	NA	NA
C10orf107	C10orf107--ENSG00000183346	0.0647764245668485	1.51872059864212	0.128	0.07	1	xav_day2vs5	0	no	NA	NA	NA	NA
C10orf35	C10orf35--ENSG00000171224	0.205947543605561	0.416497979042828	0.307	0.245	1	xav_day2vs5	0	no	NA	NA	NA	NA
C10orf76	C10orf76--ENSG00000120029	0.339905169013162	0.422068533448205	0.157	0.119	1	xav_day2vs5	0	no	NA	NA	NA	NA
C10orf82	C10orf82--ENSG00000165863	0.000128442906003193	1.01331464332279	0.467	0.287	1	xav_day2vs5	0	no	NA	NA	NA	NA
C10orf88	C10orf88--ENSG00000119965	0.0732347763319718	0.550519043258406	0.201	0.126	1	xav_day2vs5	0	no	NA	NA	NA	NA
C11orf1	C11orf1--ENSG00000137720	3.18948001588841e-07	-0.88143722037129	0.438	0.636	0.00814114774055517	xav_day2vs5	2.08931436387593	no	NA	NA	NA	NA
C11orf16	C11orf16--ENSG00000176029	0.00128523271618496	3.03484998038072	0.109	0.021	1	xav_day2vs5	0	no	NA	NA	NA	NA
C11orf24	C11orf24--ENSG00000171067	0.124198615434342	0.2670930555433	0.328	0.238	1	xav_day2vs5	0	no	NA	NA	NA	NA
C11orf49	C11orf49--ENSG00000149179	0.00478717933529418	0.431725168023015	0.686	0.545	1	xav_day2vs5	0	no	NA	NA	NA	NA
C11orf54	C11orf54--ENSG00000182919	0.0376214264823262	0.681469280147489	0.292	0.196	1	xav_day2vs5	0	no	NA	NA	NA	NA
C11orf58	C11orf58--ENSG00000110696	1.68415241005343e-10	0.421623082906311	1	0.993	4.29879902666137e-06	xav_day2vs5	5.36665285812844	no	NA	NA	NA	NA
C11orf63	C11orf63--ENSG00000109944	0.0768670346416743	0.818903220692543	0.186	0.119	1	xav_day2vs5	0	no	NA	NA	NA	NA
C11orf70	C11orf70--ENSG00000137691	0.0229907437776354	2.89169170549701	0.266	0.182	1	xav_day2vs5	0	no	NA	NA	NA	NA
C11orf80	C11orf80--ENSG00000173715	0.186606550053444	0.452360737321648	0.197	0.14	1	xav_day2vs5	0	no	NA	NA	NA	NA
C11orf88	C11orf88--ENSG00000183644	2.03118672819959e-12	4.90245769328249	0.398	0.07	5.18460412372945e-08	xav_day2vs5	7.28528439905189	no	NA	NA	NA	NA
C11orf95	C11orf95--ENSG00000188070	0.110979789547009	-0.379922054367258	0.212	0.273	1	xav_day2vs5	0	no	NA	NA	NA	NA
C11orf97	C11orf97--ENSG00000257057	0.000163265751116019	4.27364650723033	0.12	0.014	1	xav_day2vs5	0	no	NA	NA	NA	NA
C12orf10	C12orf10--ENSG00000139637	1.60683008568507e-06	-0.471818710240082	0.81	0.881	0.0410143379371114	xav_day2vs5	1.38706429453797	no	NA	NA	NA	NA
C12orf29	C12orf29--ENSG00000133641	0.00587880170313398	0.761801867713909	0.35	0.217	1	xav_day2vs5	0	no	NA	NA	NA	NA
C12orf4	C12orf4--ENSG00000047621	0.0546907607643565	0.815249764557068	0.208	0.14	1	xav_day2vs5	0	no	NA	NA	NA	NA
C12orf43	C12orf43--ENSG00000157895	0.0682451435393074	0.370527292707129	0.431	0.329	1	xav_day2vs5	0	yes	C12orf43	NA	GO:0030178	negative regulation of Wnt signaling pathway
C12orf45	C12orf45--ENSG00000151131	2.79394130350416e-06	-0.690110973858915	0.606	0.741	0.0713153517719437	xav_day2vs5	1.14681697123956	no	NA	NA	NA	NA
C12orf49	C12orf49--ENSG00000111412	2.494111174663e-08	1.13989516572113	0.646	0.357	0.000636621877332732	xav_day2vs5	3.19611844105019	no	NA	NA	NA	NA
C12orf57	C12orf57--ENSG00000111678	5.86916536457395e-07	-0.428678936422724	0.974	0.986	0.014981044593075	xav_day2vs5	1.82445790324593	no	NA	NA	NA	NA
C12orf75	C12orf75--ENSG00000235162	5.92340961463649e-10	0.972076307051143	0.843	0.692	1.51195030413596e-05	xav_day2vs5	4.82046248330189	no	NA	NA	NA	NA
C14orf119	C14orf119--ENSG00000179933	3.23047803984766e-05	-0.434297483814277	0.891	0.916	0.824579519671115	xav_day2vs5	0.0837674561030314	no	NA	NA	NA	NA
C14orf132	C14orf132--ENSG00000227051	0.427334930936045	-0.252460266027747	0.153	0.182	1	xav_day2vs5	0	no	NA	NA	NA	NA
C14orf142	C14orf142--ENSG00000170270	0.3539935690415	0.838197837182276	0.442	0.406	1	xav_day2vs5	0	no	NA	NA	NA	NA
C14orf169	C14orf169--ENSG00000170468	0.208418540930008	-0.512575960565078	0.135	0.175	1	xav_day2vs5	0	no	NA	NA	NA	NA
C14orf79	C14orf79--ENSG00000140104	0.221815954715054	0.660726365401309	0.193	0.147	1	xav_day2vs5	0	no	NA	NA	NA	NA
C14orf80	C14orf80--ENSG00000185347	8.10276879080556e-08	1.15570661895523	0.489	0.21	0.00206823173385312	xav_day2vs5	2.68440080257261	no	NA	NA	NA	NA
C14orf93	C14orf93--ENSG00000100802	0.00286224437098424	-1.22413256563948	0.069	0.161	1	xav_day2vs5	0	no	NA	NA	NA	NA
C15orf39	C15orf39--ENSG00000167173	0.0179454582812628	0.646639826545615	0.204	0.105	1	xav_day2vs5	0	no	NA	NA	NA	NA
C15orf40	C15orf40--ENSG00000169609	0.0194713847153944	0.42620111691854	0.668	0.552	1	xav_day2vs5	0	no	NA	NA	NA	NA
C15orf61	C15orf61--ENSG00000189227	4.73291603392756e-06	1.04753685719592	0.445	0.21	0.120807681766001	xav_day2vs5	0.917905449468895	no	NA	NA	NA	NA
C15orf65	C15orf65--ENSG00000261652	0.118338940580963	0.680928687956533	0.212	0.147	1	xav_day2vs5	0	no	NA	NA	NA	NA
C16orf45	C16orf45--ENSG00000166780	0.075398524246274	-0.309112539294293	0.241	0.315	1	xav_day2vs5	0	no	NA	NA	NA	NA
C16orf52	C16orf52--ENSG00000185716	0.033512179345392	-0.452362215360832	0.383	0.469	1	xav_day2vs5	0	no	NA	NA	NA	NA
C16orf59	C16orf59--ENSG00000162062	0.247729115865891	0.284769947707812	0.398	0.322	1	xav_day2vs5	0	no	NA	NA	NA	NA
C16orf62	C16orf62--ENSG00000103544	0.190458103001849	-0.339714102472612	0.387	0.42	1	xav_day2vs5	0	no	NA	NA	NA	NA
C16orf70	C16orf70--ENSG00000125149	0.0269528465636352	0.780805355100773	0.175	0.091	1	xav_day2vs5	0	no	NA	NA	NA	NA
C16orf72	C16orf72--ENSG00000182831	0.161027684900755	0.270556952741488	0.551	0.462	1	xav_day2vs5	0	no	NA	NA	NA	NA
C16orf74	C16orf74--ENSG00000154102	0.00723596545379363	-1.01137029726524	0.12	0.21	1	xav_day2vs5	0	no	NA	NA	NA	NA
C16orf86	C16orf86--ENSG00000159761	0.000178379835785542	-1.85013276015336	0.029	0.119	1	xav_day2vs5	0	no	NA	NA	NA	NA
C16orf91	C16orf91--ENSG00000174109	0.173364617418213	0.324212329349064	0.409	0.329	1	xav_day2vs5	0	no	NA	NA	NA	NA
C17orf100	C17orf100--ENSG00000256806	0.238483603548491	-0.525133330329299	0.08	0.112	1	xav_day2vs5	0	no	NA	NA	NA	NA
C17orf51	C17orf51--ENSG00000212719	0.261047651650336	-0.452978542364638	0.08	0.112	1	xav_day2vs5	0	no	NA	NA	NA	NA
C17orf53	C17orf53--ENSG00000125319	0.0480251327645429	0.646249314579179	0.146	0.077	1	xav_day2vs5	0	no	NA	NA	NA	NA
C17orf62	C17orf62--ENSG00000178927	0.207525441684154	0.317811287133303	0.482	0.378	1	xav_day2vs5	0	no	NA	NA	NA	NA
C17orf89	C17orf89--ENSG00000224877	1.20657109138745e-10	0.721936351808659	0.883	0.79	3.07977271076647e-06	xav_day2vs5	5.51148133353276	no	NA	NA	NA	NA
C17orf97	C17orf97--ENSG00000187624	0.189464691203073	0.514986056414754	0.245	0.182	1	xav_day2vs5	0	no	NA	NA	NA	NA
C18orf32	C18orf32--ENSG00000177576	0.26257045186239	-0.458757348726318	0.139	0.175	1	xav_day2vs5	0	no	NA	NA	NA	NA
C18orf54	C18orf54--ENSG00000166845	0.00277278441500453	0.950723979187323	0.285	0.147	1	xav_day2vs5	0	no	NA	NA	NA	NA
C18orf8	C18orf8--ENSG00000141452	0.0655155147680938	0.474991517703645	0.179	0.105	1	xav_day2vs5	0	no	NA	NA	NA	NA
C19orf12	C19orf12--ENSG00000131943	0.00311261113360521	0.955794073101004	0.314	0.168	1	xav_day2vs5	0	no	NA	NA	NA	NA
C19orf25	C19orf25--ENSG00000119559	3.89340857376452e-05	0.543539205662643	0.737	0.566	0.993792538453395	xav_day2vs5	0.00270426832773923	no	NA	NA	NA	NA
C19orf43	C19orf43--ENSG00000123144	7.07128770117686e-05	-0.303772476612421	0.967	0.993	1	xav_day2vs5	0	no	NA	NA	NA	NA
C19orf44	C19orf44--ENSG00000105072	0.257769613364246	-0.307202513921251	0.084	0.119	1	xav_day2vs5	0	no	NA	NA	NA	NA
C19orf48	C19orf48--ENSG00000167747	3.26480313652407e-07	-0.569328537000545	0.799	0.916	0.00833341000597768	xav_day2vs5	2.07917725024524	no	NA	NA	NA	NA
C19orf54	C19orf54--ENSG00000188493	0.0193263645571354	-0.934473503696007	0.186	0.266	1	xav_day2vs5	0	no	NA	NA	NA	NA
C19orf66	C19orf66--ENSG00000130813	1.47116478125255e-14	-2.5761049271074	0.069	0.357	3.75514810414713e-10	xav_day2vs5	9.42537292961976	no	NA	NA	NA	NA
C19orf81	C19orf81--ENSG00000235034	0.0436645797327895	-0.498242781851325	0.296	0.371	1	xav_day2vs5	0	no	NA	NA	NA	NA
C1GALT1	C1GALT1--ENSG00000106392	1.99076986582138e-09	1.03604622172883	0.803	0.601	5.08144008250907e-05	xav_day2vs5	4.29401319101201	no	NA	NA	NA	NA
C1GALT1C1	C1GALT1C1--ENSG00000171155	0.000218640099048591	0.785669374094876	0.518	0.315	1	xav_day2vs5	0	no	NA	NA	NA	NA
C1QBP	C1QBP--ENSG00000108561	1.08325255443909e-15	-0.683627772282689	0.982	0.993	2.76500214520578e-11	xav_day2vs5	10.5583045274151	no	NA	NA	NA	NA
C1QL1	C1QL1--ENSG00000131094	0.0176799482253922	-1.3063460943519	0.051	0.112	1	xav_day2vs5	0	no	NA	NA	NA	NA
C1QTNF1	C1QTNF1--ENSG00000173918	0.000925106099865141	2.2028239162043	0.102	0.014	1	xav_day2vs5	0	no	NA	NA	NA	NA
C1QTNF4	C1QTNF4--ENSG00000172247	9.71941106332736e-11	-1.38407254606189	0.281	0.566	2.48087967391431e-06	xav_day2vs5	5.60539429909832	no	NA	NA	NA	NA
C1QTNF6	C1QTNF6--ENSG00000133466	0.002200526160339	-1.27473955127401	0.124	0.224	1	xav_day2vs5	0	no	NA	NA	NA	NA
C1RL	C1RL--ENSG00000139178	0.102658447928804	0.409547682495069	0.277	0.196	1	xav_day2vs5	0	no	NA	NA	NA	NA
C1orf109	C1orf109--ENSG00000116922	0.00998766045900103	0.502247952588545	0.383	0.245	1	xav_day2vs5	0	no	NA	NA	NA	NA
C1orf112	C1orf112--ENSG00000000460	0.0168112195538046	0.644136214667777	0.248	0.14	1	xav_day2vs5	0	no	NA	NA	NA	NA
C1orf122	C1orf122--ENSG00000197982	2.10784240366088e-13	0.770117651840205	0.949	0.867	5.38026773534441e-09	xav_day2vs5	8.26919611223518	no	NA	NA	NA	NA
C1orf131	C1orf131--ENSG00000143633	0.061945978197279	0.338103835254708	0.599	0.483	1	xav_day2vs5	0	no	NA	NA	NA	NA
C1orf159	C1orf159--ENSG00000131591	0.0865755547889897	0.59776839867388	0.135	0.077	1	xav_day2vs5	0	no	NA	NA	NA	NA
C1orf168	C1orf168--ENSG00000187889	2.92520376486917e-07	3.13873767716988	0.193	0.014	0.00746658260982856	xav_day2vs5	2.1268781255319	no	NA	NA	NA	NA
C1orf174	C1orf174--ENSG00000198912	0.00623788502596133	0.502496650364368	0.478	0.308	1	xav_day2vs5	0	no	NA	NA	NA	NA
C1orf194	C1orf194--ENSG00000179902	0.0156113943945856	2.86432111772788	0.193	0.112	1	xav_day2vs5	0	no	NA	NA	NA	NA
C1orf198	C1orf198--ENSG00000119280	0.0524926243517148	0.416459716759401	0.31	0.203	1	xav_day2vs5	0	no	NA	NA	NA	NA
C1orf21	C1orf21--ENSG00000116667	2.36911513607106e-08	1.95883764630468	0.394	0.14	0.000604716638482139	xav_day2vs5	3.2184480818297	no	NA	NA	NA	NA
C1orf210	C1orf210--ENSG00000253313	0.0104511460911609	0.7567374307443	0.314	0.196	1	xav_day2vs5	0	no	NA	NA	NA	NA
C1orf233	C1orf233--ENSG00000228594	0.279811732678925	-0.522915457182305	0.099	0.126	1	xav_day2vs5	0	no	NA	NA	NA	NA
C1orf27	C1orf27--ENSG00000157181	0.104377845198547	0.455565260975233	0.485	0.399	1	xav_day2vs5	0	no	NA	NA	NA	NA
C1orf50	C1orf50--ENSG00000164008	0.036592755516427	0.337545418668761	0.445	0.322	1	xav_day2vs5	0	no	NA	NA	NA	NA
C1orf52	C1orf52--ENSG00000162642	0.0558478588435864	0.30338896202026	0.69	0.566	1	xav_day2vs5	0	no	NA	NA	NA	NA
C1orf53	C1orf53--ENSG00000203724	0.0031518910292344	1.18214890632056	0.15	0.049	1	xav_day2vs5	0	no	NA	NA	NA	NA
C1orf54	C1orf54--ENSG00000118292	9.26580794238966e-05	-0.787735283050101	0.361	0.51	1	xav_day2vs5	0	no	NA	NA	NA	NA
C1orf64	C1orf64--ENSG00000183888	3.50401706699302e-08	-2.08557878434913	0.058	0.238	0.000894400356349968	xav_day2vs5	3.04846803642456	no	NA	NA	NA	NA
C20orf194	C20orf194--ENSG00000088854	0.528211207977701	0.283881945120057	0.179	0.154	1	xav_day2vs5	0	no	NA	NA	NA	NA
C20orf196	C20orf196--ENSG00000171984	0.0132319153505045	-0.746040637093767	0.15	0.238	1	xav_day2vs5	0	no	NA	NA	NA	NA
C20orf24	C20orf24--ENSG00000101084	0.00121046819855062	0.458940971025363	0.748	0.636	1	xav_day2vs5	0	no	NA	NA	NA	NA
C20orf27	C20orf27--ENSG00000101220	7.87341796990334e-21	-1.43587807132748	0.547	0.902	2.00968993681783e-16	xav_day2vs5	15.6968709421399	no	NA	NA	NA	NA
C20orf85	C20orf85--ENSG00000124237	0.0571820880945639	4.54181418516799	0.161	0.105	1	xav_day2vs5	0	no	NA	NA	NA	NA
C20orf96	C20orf96--ENSG00000196476	0.215187077784003	0.288329319571143	0.365	0.301	1	xav_day2vs5	0	no	NA	NA	NA	NA
C21orf58	C21orf58--ENSG00000160298	3.78135274099005e-07	1.24899315834737	0.533	0.28	0.00965190287137711	xav_day2vs5	2.01538705711522	no	NA	NA	NA	NA
C21orf91	C21orf91--ENSG00000154642	0.100527178595438	-0.511191306236886	0.259	0.315	1	xav_day2vs5	0	no	NA	NA	NA	NA
C22orf15	C22orf15--ENSG00000169314	0.0938483576131759	1.76692372162124	0.197	0.14	1	xav_day2vs5	0	no	NA	NA	NA	NA
C22orf29	C22orf29--ENSG00000215012	0.0317607011402664	0.707369364438606	0.252	0.161	1	xav_day2vs5	0	no	NA	NA	NA	NA
C22orf46	C22orf46--ENSG00000184208	0.0564373848065671	-0.61468016770436	0.172	0.238	1	xav_day2vs5	0	no	NA	NA	NA	NA
C2CD2	C2CD2--ENSG00000157617	0.129548658297302	0.749340960356192	0.153	0.098	1	xav_day2vs5	0	no	NA	NA	NA	NA
C2CD4C	C2CD4C--ENSG00000183186	0.0302738680191404	0.953840683854973	0.135	0.063	1	xav_day2vs5	0	no	NA	NA	NA	NA
C2orf15	C2orf15--ENSG00000273045	0.000230816822547734	1.41197001205367	0.245	0.098	1	xav_day2vs5	0	no	NA	NA	NA	NA
C2orf40	C2orf40--ENSG00000119147	0.000786516176822136	-0.961261100232973	0.139	0.266	1	xav_day2vs5	0	no	NA	NA	NA	NA
C2orf50	C2orf50--ENSG00000150873	0.12296625608044	1.12493087497949	0.124	0.077	1	xav_day2vs5	0	no	NA	NA	NA	NA
C2orf68	C2orf68--ENSG00000168887	0.0544106957121181	0.458490001798545	0.485	0.399	1	xav_day2vs5	0	no	NA	NA	NA	NA
C2orf69	C2orf69--ENSG00000178074	0.127454190097539	0.442201447243907	0.299	0.224	1	xav_day2vs5	0	no	NA	NA	NA	NA
C2orf74	C2orf74--ENSG00000237651	8.8391787236703e-05	-0.63748204463814	0.35	0.517	1	xav_day2vs5	0	no	NA	NA	NA	NA
C2orf76	C2orf76--ENSG00000186132	0.163721564778887	0.26327084126344	0.201	0.133	1	xav_day2vs5	0	no	NA	NA	NA	NA
C2orf81	C2orf81--ENSG00000159239	0.0199197055452367	1.20272189838693	0.12	0.049	1	xav_day2vs5	0	no	NA	NA	NA	NA
C3	C3--ENSG00000125730	0.0522039926708141	0.697811991354874	0.164	0.091	1	xav_day2vs5	0	no	NA	NA	NA	NA
C3orf14	C3orf14--ENSG00000114405	0.191876481465453	-0.576224509814789	0.299	0.329	1	xav_day2vs5	0	no	NA	NA	NA	NA
C3orf17	C3orf17--ENSG00000163608	0.0441141309662543	-0.287983397089963	0.526	0.566	1	xav_day2vs5	0	no	NA	NA	NA	NA
C3orf33	C3orf33--ENSG00000174928	0.225832884429144	-0.287614106762377	0.204	0.245	1	xav_day2vs5	0	no	NA	NA	NA	NA
C3orf38	C3orf38--ENSG00000179021	0.0203419818627618	0.475611414893151	0.518	0.378	1	xav_day2vs5	0	no	NA	NA	NA	NA
C3orf52	C3orf52--ENSG00000114529	0.00602234399547487	1.25861862504083	0.106	0.028	1	xav_day2vs5	0	no	NA	NA	NA	NA
C3orf58	C3orf58--ENSG00000181744	0.0105887821168795	-0.405657378077025	0.332	0.441	1	xav_day2vs5	0	no	NA	NA	NA	NA
C3orf67	C3orf67--ENSG00000163689	0.00739817245248628	1.17098077685087	0.164	0.07	1	xav_day2vs5	0	no	NA	NA	NA	NA
C4orf22	C4orf22--ENSG00000197826	0.000196723957421646	3.37377325002512	0.106	0.007	1	xav_day2vs5	0	no	NA	NA	NA	NA
C4orf32	C4orf32--ENSG00000174749	0.00107143067192169	2.74087016461695	0.113	0.021	1	xav_day2vs5	0	no	NA	NA	NA	NA
C4orf36	C4orf36--ENSG00000163633	0.0262382317935104	-0.966811382370437	0.058	0.119	1	xav_day2vs5	0	no	NA	NA	NA	NA
C4orf46	C4orf46--ENSG00000205208	0.0102970609162988	0.809774486015988	0.332	0.203	1	xav_day2vs5	0	no	NA	NA	NA	NA
C4orf47	C4orf47--ENSG00000205129	0.611251501968227	1.75175053268724	0.15	0.147	1	xav_day2vs5	0	no	NA	NA	NA	NA
C4orf48	C4orf48--ENSG00000243449	1.66347003873562e-13	0.620118593934433	0.982	0.965	4.24600727387268e-09	xav_day2vs5	8.37201926617566	no	NA	NA	NA	NA
C5	C5--ENSG00000106804	0.000166542342279464	2.5657860304631	0.109	0.007	1	xav_day2vs5	0	no	NA	NA	NA	NA
C5orf15	C5orf15--ENSG00000113583	0.00827592468181668	0.607244576277256	0.693	0.622	1	xav_day2vs5	0	no	NA	NA	NA	NA
C5orf22	C5orf22--ENSG00000082213	0.000484492337780508	0.966691434630053	0.347	0.182	1	xav_day2vs5	0	no	NA	NA	NA	NA
C5orf24	C5orf24--ENSG00000181904	0.000866784099863909	0.672047323638173	0.657	0.503	1	xav_day2vs5	0	no	NA	NA	NA	NA
C5orf28	C5orf28--ENSG00000151881	0.276621659774977	-0.387893881048019	0.117	0.154	1	xav_day2vs5	0	no	NA	NA	NA	NA
C5orf42	C5orf42--ENSG00000197603	0.0628390611765106	0.545717984150791	0.445	0.357	1	xav_day2vs5	0	no	NA	NA	NA	NA
C5orf45	C5orf45--ENSG00000161010	0.442807917399058	0.291252704308242	0.416	0.357	1	xav_day2vs5	0	no	NA	NA	NA	NA
C5orf49	C5orf49--ENSG00000215217	0.000157818149075617	0.91046885909708	0.255	0.476	1	xav_day2vs5	0	no	NA	NA	NA	NA
C6orf1	C6orf1--ENSG00000186577	0.0591619624441527	-0.527331353026165	0.146	0.217	1	xav_day2vs5	0	no	NA	NA	NA	NA
C6orf106	C6orf106--ENSG00000196821	0.0324256224622709	0.497628028492392	0.339	0.231	1	xav_day2vs5	0	no	NA	NA	NA	NA
C6orf118	C6orf118--ENSG00000112539	0.509494271738837	1.05394374139053	0.19	0.175	1	xav_day2vs5	0	no	NA	NA	NA	NA
C6orf136	C6orf136--ENSG00000204564	0.307899171859228	0.369382931519092	0.186	0.14	1	xav_day2vs5	0	no	NA	NA	NA	NA
C6orf203	C6orf203--ENSG00000130349	0.0737804553550398	0.452558165654169	0.482	0.399	1	xav_day2vs5	0	no	NA	NA	NA	NA
C6orf226	C6orf226--ENSG00000221821	0.500587181398371	-0.304404430583516	0.252	0.266	1	xav_day2vs5	0	no	NA	NA	NA	NA
C6orf47	C6orf47--ENSG00000204439	0.0602638161645027	0.479828275056502	0.281	0.189	1	xav_day2vs5	0	no	NA	NA	NA	NA
C6orf48	C6orf48--ENSG00000204387	1.38708479066298e-14	-0.914495644158926	0.766	0.916	3.54053392816726e-10	xav_day2vs5	9.45093123950769	no	NA	NA	NA	NA
C6orf89	C6orf89--ENSG00000198663	0.146767018811653	0.444438707474993	0.332	0.252	1	xav_day2vs5	0	no	NA	NA	NA	NA
C7orf26	C7orf26--ENSG00000146576	0.0569689080831209	0.677450678701968	0.266	0.182	1	xav_day2vs5	0	no	NA	NA	NA	NA
C7orf49	C7orf49--ENSG00000122783	0.000387940391071763	0.701669579361647	0.602	0.441	1	xav_day2vs5	0	no	NA	NA	NA	NA
C7orf50	C7orf50--ENSG00000146540	8.5877181587248e-15	0.967192140150036	0.92	0.755	2.19201506001451e-10	xav_day2vs5	9.65915646640175	no	NA	NA	NA	NA
C7orf55	C7orf55--ENSG00000164898	0.219651683819345	0.262203178922246	0.555	0.483	1	xav_day2vs5	0	no	NA	NA	NA	NA
C7orf57	C7orf57--ENSG00000164746	0.968452137052558	1.57940527022834	0.135	0.154	1	xav_day2vs5	0	no	NA	NA	NA	NA
C7orf73	C7orf73--ENSG00000243317	0.0185926429063653	-0.258400668315	0.898	0.923	1	xav_day2vs5	0	no	NA	NA	NA	NA
C8orf44	C8orf44--ENSG00000213865	0.417452129375547	0.319443771398563	0.102	0.077	1	xav_day2vs5	0	no	NA	NA	NA	NA
C8orf48	C8orf48--ENSG00000164743	0.0127158240462142	1.22540798838696	0.172	0.084	1	xav_day2vs5	0	no	NA	NA	NA	NA
C8orf76	C8orf76--ENSG00000189376	0.035577167653979	0.324396036707948	0.62	0.51	1	xav_day2vs5	0	no	NA	NA	NA	NA
C8orf82	C8orf82--ENSG00000213563	0.0725118977172525	-0.293349049275913	0.478	0.566	1	xav_day2vs5	0	no	NA	NA	NA	NA
C8orf88	C8orf88--ENSG00000253250	0.279138523508181	-0.339851298135792	0.208	0.245	1	xav_day2vs5	0	no	NA	NA	NA	NA
C9orf116	C9orf116--ENSG00000160345	0.000240729685067609	1.56913360384822	0.635	0.42	1	xav_day2vs5	0	no	NA	NA	NA	NA
C9orf135	C9orf135--ENSG00000204711	0.520813402866127	1.52673269943654	0.288	0.287	1	xav_day2vs5	0	no	NA	NA	NA	NA
C9orf142	C9orf142--ENSG00000148362	6.65942623429982e-10	0.851607267063918	0.836	0.671	1.69981854630503e-05	xav_day2vs5	4.76959743658904	no	NA	NA	NA	NA
C9orf16	C9orf16--ENSG00000171159	1.73367028740177e-07	-0.432397320434905	0.912	0.993	0.00442519340859301	xav_day2vs5	2.35406774316975	no	NA	NA	NA	NA
C9orf172	C9orf172--ENSG00000232434	0.00112615329106973	1.60752268226824	0.102	0.014	1	xav_day2vs5	0	no	NA	NA	NA	NA
C9orf24	C9orf24--ENSG00000164972	0.0134133375760338	2.94910217306076	0.226	0.14	1	xav_day2vs5	0	no	NA	NA	NA	NA
C9orf3	C9orf3--ENSG00000148120	0.00671562515991956	0.977461498961401	0.237	0.126	1	xav_day2vs5	0	no	NA	NA	NA	NA
C9orf40	C9orf40--ENSG00000135045	0.00027532625121333	1.20405804664712	0.372	0.203	1	xav_day2vs5	0	no	NA	NA	NA	NA
C9orf69	C9orf69--ENSG00000238227	0.201995705818184	0.254628963063045	0.482	0.42	1	xav_day2vs5	0	no	NA	NA	NA	NA
C9orf78	C9orf78--ENSG00000136819	0.0020948512087159	0.400337339401487	0.73	0.615	1	xav_day2vs5	0	no	NA	NA	NA	NA
C9orf85	C9orf85--ENSG00000155621	6.25102534426403e-09	-1.2571390770185	0.266	0.517	0.000159557421912339	xav_day2vs5	3.79708298952371	no	NA	NA	NA	NA
C9orf9	C9orf9--ENSG00000165698	0.0355019996210494	2.18198039124754	0.248	0.168	1	xav_day2vs5	0	no	NA	NA	NA	NA
CA11	CA11--ENSG00000063180	4.78188033478975e-28	-2.04009770996421	0.478	0.853	1.22057495545508e-23	xav_day2vs5	22.9134355454226	no	NA	NA	NA	NA
CA14	CA14--ENSG00000118298	0.284507779045126	0.311978116305501	0.46	0.399	1	xav_day2vs5	0	no	NA	NA	NA	NA
CA2	CA2--ENSG00000104267	3.50158912544545e-06	-1.06071665719232	0.182	0.385	0.089378062426995	xav_day2vs5	1.04876906438124	no	NA	NA	NA	NA
CA5B	CA5B--ENSG00000169239	0.0366818659384248	-0.876511138824946	0.084	0.147	1	xav_day2vs5	0	no	NA	NA	NA	NA
CAAP1	CAAP1--ENSG00000120159	0.126710481032366	0.286558381468001	0.555	0.476	1	xav_day2vs5	0	no	NA	NA	NA	NA
CAB39	CAB39--ENSG00000135932	0.000106853914598375	0.851390938592873	0.427	0.217	1	xav_day2vs5	0	no	NA	NA	NA	NA
CAB39L	CAB39L--ENSG00000102547	0.0106582052799374	1.2281795350007	0.12	0.042	1	xav_day2vs5	0	no	NA	NA	NA	NA
CABIN1	CABIN1--ENSG00000099991	0.0630428268471033	0.34626137406415	0.566	0.455	1	xav_day2vs5	0	no	NA	NA	NA	NA
CABLES1	CABLES1--ENSG00000134508	0.377681005465346	-0.433143621956859	0.102	0.126	1	xav_day2vs5	0	no	NA	NA	NA	NA
CACHD1	CACHD1--ENSG00000158966	0.074325567519177	-0.528059380549398	0.161	0.224	1	xav_day2vs5	0	no	NA	NA	NA	NA
CACNA2D2	CACNA2D2--ENSG00000007402	0.114374689734251	-0.656271315341468	0.069	0.112	1	xav_day2vs5	0	no	NA	NA	NA	NA
CACNB3	CACNB3--ENSG00000167535	8.55702675134858e-07	2.18859756186385	0.234	0.042	0.0218418107828173	xav_day2vs5	1.66071135953937	no	NA	NA	NA	NA
CACNG6	CACNG6--ENSG00000130433	0.00394917303786417	1.6373359748599	0.157	0.063	1	xav_day2vs5	0	no	NA	NA	NA	NA
CACNG8	CACNG8--ENSG00000142408	1.41650792636111e-05	-0.986186813696697	0.245	0.427	0.361563648203672	xav_day2vs5	0.441815240193803	no	NA	NA	NA	NA
CACYBP	CACYBP--ENSG00000116161	0.00186534600423882	0.295774522541405	0.934	0.902	1	xav_day2vs5	0	no	NA	NA	NA	NA
CADM1	CADM1--ENSG00000182985	8.92953092152748e-16	1.00655863612434	0.916	0.72	2.27926276771989e-11	xav_day2vs5	10.6422056037392	no	NA	NA	NA	NA
CADM2	CADM2--ENSG00000175161	0.456931681112658	-0.367627256801986	0.091	0.112	1	xav_day2vs5	0	no	NA	NA	NA	NA
CADM4	CADM4--ENSG00000105767	6.17127422143107e-07	2.20911178804837	0.237	0.042	0.0157521774502028	xav_day2vs5	1.802659404462	no	NA	NA	NA	NA
CADPS	CADPS--ENSG00000163618	0.010685485513238	-0.535506950647953	0.135	0.231	1	xav_day2vs5	0	no	NA	NA	NA	NA
CADPS2	CADPS2--ENSG00000081803	0.000532636486346374	1.31243828370983	0.248	0.105	1	xav_day2vs5	0	no	NA	NA	NA	NA
CALB1	CALB1--ENSG00000104327	3.05697381312645e-12	-2.76443626274866	0.095	0.357	7.80292565800525e-08	xav_day2vs5	7.10774253078431	no	NA	NA	NA	NA
CALCOCO1	CALCOCO1--ENSG00000012822	0.0373909772216912	0.908630972018766	0.314	0.217	1	xav_day2vs5	0	yes	CALCOCO1	NA	GO:0016055	Wnt signaling pathway
CALCOCO2	CALCOCO2--ENSG00000136436	4.56182721794941e-08	-1.10111011542665	0.522	0.678	0.00116440639738159	xav_day2vs5	2.93389541716324	no	NA	NA	NA	NA
CALCR	CALCR--ENSG00000004948	8.39036545147876e-07	-2.01857840793732	0.036	0.175	0.0214164078148995	xav_day2vs5	1.6692533718326	no	NA	NA	NA	NA
CALD1	CALD1--ENSG00000122786	1.06804301062584e-32	1.63214510852613	0.974	0.846	2.72617978462246e-28	xav_day2vs5	27.5644455069405	no	NA	NA	NA	NA
CALM2	CALM2--ENSG00000143933	1.50990574961248e-21	1.20566942555409	0.996	0.986	3.85403442588586e-17	xav_day2vs5	16.414084410359	no	NA	NA	NA	NA
CALM3	CALM3--ENSG00000160014	4.01076203328418e-12	0.517070836952502	0.985	0.986	1.02374700899579e-07	xav_day2vs5	6.98980735407501	no	NA	NA	NA	NA
CAMK1	CAMK1--ENSG00000134072	5.57203731286e-05	1.20763601796661	0.339	0.147	1	xav_day2vs5	0	no	NA	NA	NA	NA
CAMK2G	CAMK2G--ENSG00000148660	0.152483824540982	0.488342160851885	0.219	0.161	1	xav_day2vs5	0	no	NA	NA	NA	NA
CAMK2N1	CAMK2N1--ENSG00000162545	0.00244937550890422	-0.688477568073087	0.518	0.601	1	xav_day2vs5	0	no	NA	NA	NA	NA
CAMKK2	CAMKK2--ENSG00000110931	0.00827087096286565	-0.611427681571094	0.277	0.392	1	xav_day2vs5	0	no	NA	NA	NA	NA
CAMKMT	CAMKMT--ENSG00000143919	0.0266577161415661	-0.402910378287064	0.318	0.406	1	xav_day2vs5	0	no	NA	NA	NA	NA
CAMLG	CAMLG--ENSG00000164615	3.96002853295922e-41	-1.69600398315227	0.785	0.993	1.01079728303784e-36	xav_day2vs5	35.9953359341079	no	NA	NA	NA	NA
CAMSAP1	CAMSAP1--ENSG00000130559	0.026257199763565	0.616002123989844	0.369	0.252	1	xav_day2vs5	0	no	NA	NA	NA	NA
CAMSAP2	CAMSAP2--ENSG00000118200	0.00691685567548512	0.797951982666631	0.314	0.189	1	xav_day2vs5	0	no	NA	NA	NA	NA
CAMSAP3	CAMSAP3--ENSG00000076826	0.000453113838792868	1.32498767122006	0.226	0.084	1	xav_day2vs5	0	no	NA	NA	NA	NA
CAMTA1	CAMTA1--ENSG00000171735	4.78314754862056e-05	0.31535668795746	0.96	0.965	1	xav_day2vs5	0	no	NA	NA	NA	NA
CAMTA2	CAMTA2--ENSG00000108509	0.25128273937932	0.422172078210052	0.131	0.091	1	xav_day2vs5	0	no	NA	NA	NA	NA
CAND1	CAND1--ENSG00000111530	0.136196817286308	0.272100882926098	0.726	0.699	1	xav_day2vs5	0	no	NA	NA	NA	NA
CANT1	CANT1--ENSG00000171302	0.00267128872761459	0.596938020020159	0.474	0.301	1	xav_day2vs5	0	no	NA	NA	NA	NA
CANX	CANX--ENSG00000127022	0.000439656924575552	-0.300252220573938	0.982	0.979	1	xav_day2vs5	0	no	NA	NA	NA	NA
CAP2	CAP2--ENSG00000112186	4.03037352278907e-14	2.18955516064031	0.518	0.126	1.02875284169191e-09	xav_day2vs5	8.98768895213991	no	NA	NA	NA	NA
CAPN12	CAPN12--ENSG00000182472	0.000853495451216883	-0.920031160268945	0.153	0.28	1	xav_day2vs5	0	no	NA	NA	NA	NA
CAPN13	CAPN13--ENSG00000162949	4.13716572469944e-05	2.24271650070524	0.186	0.042	1	xav_day2vs5	0	no	NA	NA	NA	NA
CAPN15	CAPN15--ENSG00000103326	0.0296886901774822	0.652757672795833	0.277	0.175	1	xav_day2vs5	0	no	NA	NA	NA	NA
CAPN7	CAPN7--ENSG00000131375	0.0915174813407027	0.550959683841413	0.35	0.266	1	xav_day2vs5	0	no	NA	NA	NA	NA
CAPRIN1	CAPRIN1--ENSG00000135387	0.0115818245502716	0.293221202972896	0.836	0.783	1	xav_day2vs5	0	no	NA	NA	NA	NA
CAPS	CAPS--ENSG00000105519	0.00353310523158985	2.637317768853	0.164	0.07	1	xav_day2vs5	0	no	NA	NA	NA	NA
CAPSL	CAPSL--ENSG00000152611	0.044660483222631	2.52153122251204	0.219	0.343	1	xav_day2vs5	0	no	NA	NA	NA	NA
CARD10	CARD10--ENSG00000100065	0.00114375543376482	-1.01183679911049	0.135	0.259	1	xav_day2vs5	0	no	NA	NA	NA	NA
CARD19	CARD19--ENSG00000165233	0.0007847871640026	-0.713349917492516	0.252	0.406	1	xav_day2vs5	0	no	NA	NA	NA	NA
CARD8	CARD8--ENSG00000105483	0.185032080835241	-0.436283726953761	0.274	0.315	1	xav_day2vs5	0	no	NA	NA	NA	NA
CARHSP1	CARHSP1--ENSG00000153048	9.06441554155351e-14	0.68449410072787	0.971	0.979	2.31369206698153e-09	xav_day2vs5	8.63569444249306	no	NA	NA	NA	NA
CARKD	CARKD--ENSG00000213995	0.0395184711945418	0.663018456651225	0.237	0.147	1	xav_day2vs5	0	no	NA	NA	NA	NA
CARNMT1	CARNMT1--ENSG00000156017	0.00586778728124844	-0.923151956282322	0.164	0.259	1	xav_day2vs5	0	no	NA	NA	NA	NA
CARS	CARS--ENSG00000110619	0.462808346280245	0.313231894746282	0.482	0.427	1	xav_day2vs5	0	no	NA	NA	NA	NA
CARS2	CARS2--ENSG00000134905	0.0944639292153414	0.353939040741081	0.573	0.49	1	xav_day2vs5	0	no	NA	NA	NA	NA
CASC1	CASC1--ENSG00000118307	0.355244983647873	1.14208573607412	0.135	0.112	1	xav_day2vs5	0	no	NA	NA	NA	NA
CASC10	CASC10--ENSG00000204682	0.000295286055199221	0.946955137310912	0.391	0.217	1	xav_day2vs5	0	no	NA	NA	NA	NA
CASC15	CASC15--ENSG00000272168	1.07468667876991e-06	-1.34579571718213	0.157	0.35	0.0274313774756019	xav_day2vs5	1.56175238360829	no	NA	NA	NA	NA
CASC2	CASC2--ENSG00000177640	0.0669785681112418	0.417671885482019	0.153	0.084	1	xav_day2vs5	0	no	NA	NA	NA	NA
CASC5	CASC5--ENSG00000137812	2.01480373042485e-10	1.56571527354735	0.485	0.161	5.14278652190943e-06	xav_day2vs5	5.28880150295501	no	NA	NA	NA	NA
CASC9	CASC9--ENSG00000249395	0.213377820450001	-0.491817044990655	0.077	0.112	1	xav_day2vs5	0	no	NA	NA	NA	NA
CASD1	CASD1--ENSG00000127995	4.34725437883271e-08	1.16421184352344	0.609	0.336	0.00110963668019705	xav_day2vs5	2.95481919564072	no	NA	NA	NA	NA
CASK	CASK--ENSG00000147044	0.000400076459249406	0.796841015572107	0.58	0.413	1	xav_day2vs5	0	no	NA	NA	NA	NA
CASKIN2	CASKIN2--ENSG00000177303	0.0192494444187495	0.789371566387736	0.208	0.112	1	xav_day2vs5	0	no	NA	NA	NA	NA
CASP2	CASP2--ENSG00000106144	0.00907302024147215	0.915681879108441	0.281	0.168	1	xav_day2vs5	0	no	NA	NA	NA	NA
CASP6	CASP6--ENSG00000138794	0.00406345872886905	0.506213073300334	0.624	0.49	1	xav_day2vs5	0	no	NA	NA	NA	NA
CASP7	CASP7--ENSG00000165806	0.0335393349420395	0.817215869245037	0.135	0.063	1	xav_day2vs5	0	no	NA	NA	NA	NA
CASP8AP2	CASP8AP2--ENSG00000118412	0.0109998663421907	0.391007543563926	0.609	0.483	1	xav_day2vs5	0	no	NA	NA	NA	NA
CASP9	CASP9--ENSG00000132906	0.14426143142766	0.40337873392901	0.252	0.182	1	xav_day2vs5	0	no	NA	NA	NA	NA
CAST	CAST--ENSG00000153113	2.23913745111751e-08	1.05111384793487	0.766	0.545	0.000571539834397744	xav_day2vs5	3.24295349535401	no	NA	NA	NA	NA
CAT	CAT--ENSG00000121691	0.0345681540803756	0.624645811403078	0.241	0.147	1	xav_day2vs5	0	no	NA	NA	NA	NA
CATIP	CATIP--ENSG00000158428	0.00502504307345463	1.70467257246295	0.201	0.098	1	xav_day2vs5	0	no	NA	NA	NA	NA
CAV1	CAV1--ENSG00000105974	0.0346755880325871	1.15728769242664	0.157	0.084	1	xav_day2vs5	0	no	NA	NA	NA	NA
CAV2	CAV2--ENSG00000105971	0.000163999240105757	1.95655065118253	0.172	0.042	1	xav_day2vs5	0	no	NA	NA	NA	NA
CBARP	CBARP--ENSG00000099625	0.123494981212794	0.332657210751981	0.215	0.147	1	xav_day2vs5	0	no	NA	NA	NA	NA
CBFA2T2	CBFA2T2--ENSG00000078699	0.174470475224822	-0.450087693197718	0.208	0.252	1	xav_day2vs5	0	no	NA	NA	NA	NA
CBFB	CBFB--ENSG00000067955	0.00016893758219139	0.866772143897642	0.489	0.294	1	xav_day2vs5	0	no	NA	NA	NA	NA
CBLB	CBLB--ENSG00000114423	1.27991431324008e-05	1.00924267055955	0.529	0.315	0.326698128454531	xav_day2vs5	0.485853353446809	no	NA	NA	NA	NA
CBLC	CBLC--ENSG00000142273	0.000322172219986422	-1.37031386550805	0.109	0.238	1	xav_day2vs5	0	no	NA	NA	NA	NA
CBR1	CBR1--ENSG00000159228	6.92683896772323e-30	-1.99737725826715	0.467	0.881	1.76807564651136e-25	xav_day2vs5	24.7524991577847	no	NA	NA	NA	NA
CBR4	CBR4--ENSG00000145439	0.0762081411813443	0.264170877609922	0.599	0.483	1	xav_day2vs5	0	no	NA	NA	NA	NA
CBS	CBS--ENSG00000160200	0.221755509872688	-0.426430232456394	0.088	0.126	1	xav_day2vs5	0	no	NA	NA	NA	NA
CBWD1	CBWD1--ENSG00000172785	0.0426352649148473	0.454536289755263	0.42	0.308	1	xav_day2vs5	0	no	NA	NA	NA	NA
CBWD2	CBWD2--ENSG00000136682	0.073037982277069	0.46907419796852	0.179	0.105	1	xav_day2vs5	0	no	NA	NA	NA	NA
CBX1	CBX1--ENSG00000108468	0.00149825647194373	0.280163771485693	0.931	0.916	1	xav_day2vs5	0	no	NA	NA	NA	NA
CBX2	CBX2--ENSG00000173894	0.0106578300643434	0.75912313389625	0.31	0.196	1	xav_day2vs5	0	no	NA	NA	NA	NA
CBX3	CBX3--ENSG00000122565	1.87950987431493e-05	0.351857595786711	0.949	0.972	0.479744895418885	xav_day2vs5	0.318989637547581	no	NA	NA	NA	NA
CBX4	CBX4--ENSG00000141582	0.00367678527482309	1.55977760431134	0.153	0.056	1	xav_day2vs5	0	no	NA	NA	NA	NA
CBX6	CBX6--ENSG00000183741	0.490413758089999	-0.261886235523055	0.252	0.273	1	xav_day2vs5	0	no	NA	NA	NA	NA
CBX8	CBX8--ENSG00000141570	0.00021362564675086	2.38371360398715	0.12	0.014	1	xav_day2vs5	0	no	NA	NA	NA	NA
CBY1	CBY1--ENSG00000100211	8.21156551760645e-05	1.00554865384526	0.788	0.622	1	xav_day2vs5	0	no	NA	NA	NA	NA
CC2D1B	CC2D1B--ENSG00000154222	0.11583446410566	0.488188448258048	0.157	0.098	1	xav_day2vs5	0	no	NA	NA	NA	NA
CC2D2A	CC2D2A--ENSG00000048342	0.0460533733968803	0.942552061172939	0.434	0.35	1	xav_day2vs5	0	no	NA	NA	NA	NA
CCAR1	CCAR1--ENSG00000060339	0.00735349285410224	0.333513465788796	0.839	0.797	1	xav_day2vs5	0	no	NA	NA	NA	NA
CCAR2	CCAR2--ENSG00000158941	0.0420223763868742	0.521697857851417	0.361	0.245	1	xav_day2vs5	0	yes	CCAR2	NA	GO:0090263	positive regulation of canonical Wnt signaling pathway
CCBL2	CCBL2--ENSG00000137944	0.0151914180049086	-0.46893572280027	0.507	0.573	1	xav_day2vs5	0	no	NA	NA	NA	NA
CCDC102A	CCDC102A--ENSG00000135736	0.188279309692847	0.379278757062256	0.296	0.224	1	xav_day2vs5	0	no	NA	NA	NA	NA
CCDC109B	CCDC109B--ENSG00000005059	5.90626056079388e-13	-1.98093556220595	0.084	0.371	1.50757300814264e-08	xav_day2vs5	7.82172164683907	no	NA	NA	NA	NA
CCDC113	CCDC113--ENSG00000103021	0.159749572824748	1.71295102452836	0.288	0.238	1	xav_day2vs5	0	no	NA	NA	NA	NA
CCDC114	CCDC114--ENSG00000105479	0.00183075959712156	-0.413282226210876	0.109	0.238	1	xav_day2vs5	0	no	NA	NA	NA	NA
CCDC115	CCDC115--ENSG00000136710	0.00114626859341003	-0.710855843749737	0.303	0.441	1	xav_day2vs5	0	no	NA	NA	NA	NA
CCDC117	CCDC117--ENSG00000159873	0.0208612966235768	0.591037164379064	0.522	0.392	1	xav_day2vs5	0	no	NA	NA	NA	NA
CCDC120	CCDC120--ENSG00000147144	0.185771749294531	0.539983173243209	0.161	0.112	1	xav_day2vs5	0	no	NA	NA	NA	NA
CCDC121	CCDC121--ENSG00000176714	0.00279849531285169	1.95600954542007	0.135	0.042	1	xav_day2vs5	0	no	NA	NA	NA	NA
CCDC124	CCDC124--ENSG00000007080	0.00540586316865891	0.331857083355331	0.854	0.776	1	xav_day2vs5	0	no	NA	NA	NA	NA
CCDC125	CCDC125--ENSG00000183323	0.000488854636658916	1.11801508469452	0.343	0.182	1	xav_day2vs5	0	no	NA	NA	NA	NA
CCDC126	CCDC126--ENSG00000169193	0.00794900174481467	0.708744951285385	0.277	0.154	1	xav_day2vs5	0	no	NA	NA	NA	NA
CCDC137	CCDC137--ENSG00000185298	0.000587163747245264	0.642090207956898	0.653	0.51	1	xav_day2vs5	0	no	NA	NA	NA	NA
CCDC138	CCDC138--ENSG00000163006	0.0165013451126837	0.865889620432066	0.482	0.371	1	xav_day2vs5	0	no	NA	NA	NA	NA
CCDC14	CCDC14--ENSG00000175455	0.0313365583049925	0.394253873392871	0.723	0.629	1	xav_day2vs5	0	no	NA	NA	NA	NA
CCDC141	CCDC141--ENSG00000163492	4.97127641815586e-12	1.79844630495233	0.606	0.294	1.26891830573428e-07	xav_day2vs5	6.89656633733073	no	NA	NA	NA	NA
CCDC142	CCDC142--ENSG00000135637	0.180764520520733	0.483234987614078	0.131	0.084	1	xav_day2vs5	0	no	NA	NA	NA	NA
CCDC144NL-AS1	CCDC144NL-AS1--ENSG00000233098	0.000186425979149876	0.666608477438613	0.781	0.692	1	xav_day2vs5	0	no	NA	NA	NA	NA
CCDC146	CCDC146--ENSG00000135205	0.0035095883006876	3.11030155865696	0.201	0.098	1	xav_day2vs5	0	no	NA	NA	NA	NA
CCDC148	CCDC148--ENSG00000153237	0.188238378840572	0.726875712040471	0.128	0.084	1	xav_day2vs5	0	no	NA	NA	NA	NA
CCDC15	CCDC15--ENSG00000149548	0.00660423714775201	1.65658946329279	0.102	0.028	1	xav_day2vs5	0	no	NA	NA	NA	NA
CCDC150	CCDC150--ENSG00000144395	0.00434339746606249	0.729729290104582	0.358	0.217	1	xav_day2vs5	0	no	NA	NA	NA	NA
CCDC151	CCDC151--ENSG00000198003	1.5365761380881e-15	-2.0289953896288	0.179	0.524	3.92211059246987e-11	xav_day2vs5	10.4064801646146	no	NA	NA	NA	NA
CCDC152	CCDC152--ENSG00000198865	1.11946096517073e-07	1.06791518691926	0.573	0.287	0.00285742411359829	xav_day2vs5	2.54402529461007	no	NA	NA	NA	NA
CCDC153	CCDC153--ENSG00000248712	2.31706885815115e-05	1.46617446551413	0.365	0.168	0.591431826043081	xav_day2vs5	0.228095308989823	no	NA	NA	NA	NA
CCDC157	CCDC157--ENSG00000187860	0.110985053991476	0.811688296679759	0.27	0.203	1	xav_day2vs5	0	no	NA	NA	NA	NA
CCDC160	CCDC160--ENSG00000203952	0.206337517009353	-0.323424622021203	0.328	0.371	1	xav_day2vs5	0	no	NA	NA	NA	NA
CCDC167	CCDC167--ENSG00000198937	3.65360853021752e-07	0.777544705654202	0.755	0.545	0.00932583577338021	xav_day2vs5	2.03031223667723	no	NA	NA	NA	NA
CCDC170	CCDC170--ENSG00000120262	0.0632729548199701	1.95454826468015	0.23	0.168	1	xav_day2vs5	0	no	NA	NA	NA	NA
CCDC171	CCDC171--ENSG00000164989	0.00554122439950288	1.4387151461573	0.259	0.147	1	xav_day2vs5	0	no	NA	NA	NA	NA
CCDC173	CCDC173--ENSG00000154479	0.475159409199135	1.57504785084868	0.223	0.28	1	xav_day2vs5	0	no	NA	NA	NA	NA
CCDC18	CCDC18--ENSG00000122483	5.99605372912303e-06	1.25904880453178	0.398	0.175	0.153049271435865	xav_day2vs5	0.815168733444213	no	NA	NA	NA	NA
CCDC180	CCDC180--ENSG00000197816	0.468226302253492	1.33522360134076	0.157	0.14	1	xav_day2vs5	0	no	NA	NA	NA	NA
CCDC181	CCDC181--ENSG00000117477	0.0426744463179841	1.25290002688885	0.445	0.357	1	xav_day2vs5	0	no	NA	NA	NA	NA
CCDC183	CCDC183--ENSG00000213213	1.16537227754375e-05	3.58920295545505	0.124	0	0.297461273843041	xav_day2vs5	0.526569566577515	no	NA	NA	NA	NA
CCDC186	CCDC186--ENSG00000165813	0.0159665499541591	-0.380060228827372	0.456	0.545	1	xav_day2vs5	0	no	NA	NA	NA	NA
CCDC189	CCDC189--ENSG00000196118	0.0479854065845918	1.11672607665372	0.219	0.14	1	xav_day2vs5	0	no	NA	NA	NA	NA
CCDC191	CCDC191--ENSG00000163617	0.0746521436669748	0.821523382277636	0.339	0.266	1	xav_day2vs5	0	no	NA	NA	NA	NA
CCDC24	CCDC24--ENSG00000159214	0.00106817672572393	0.926946312470339	0.31	0.154	1	xav_day2vs5	0	no	NA	NA	NA	NA
CCDC28B	CCDC28B--ENSG00000160050	0.000153146736160621	-0.773893865498341	0.467	0.601	1	xav_day2vs5	0	no	NA	NA	NA	NA
CCDC34	CCDC34--ENSG00000109881	5.21413774271311e-25	1.74406054867131	0.912	0.657	1.33090865882752e-20	xav_day2vs5	19.8758517494302	no	NA	NA	NA	NA
CCDC39	CCDC39--ENSG00000145075	0.000420110266367735	3.71822748518073	0.153	0.042	1	xav_day2vs5	0	no	NA	NA	NA	NA
CCDC47	CCDC47--ENSG00000108588	0.00318046767235066	0.440342337770161	0.781	0.713	1	xav_day2vs5	0	no	NA	NA	NA	NA
CCDC53	CCDC53--ENSG00000120860	0.0278199236913589	-0.535807855699008	0.369	0.434	1	xav_day2vs5	0	no	NA	NA	NA	NA
CCDC57	CCDC57--ENSG00000176155	0.209323663917571	0.432876615692172	0.321	0.259	1	xav_day2vs5	0	no	NA	NA	NA	NA
CCDC60	CCDC60--ENSG00000183273	0.0157001853758175	1.98871061480342	0.12	0.049	1	xav_day2vs5	0	no	NA	NA	NA	NA
CCDC61	CCDC61--ENSG00000104983	0.00279108941278549	1.33198998422727	0.139	0.042	1	xav_day2vs5	0	no	NA	NA	NA	NA
CCDC64	CCDC64--ENSG00000135127	0.0332813845864804	0.991361043711451	0.113	0.049	1	xav_day2vs5	0	no	NA	NA	NA	NA
CCDC64B	CCDC64B--ENSG00000162069	6.53069808213932e-06	-1.53300687869191	0.099	0.259	0.166696068546606	xav_day2vs5	0.778074642695383	no	NA	NA	NA	NA
CCDC65	CCDC65--ENSG00000139537	0.000571150675225136	2.74715906081785	0.142	0.035	1	xav_day2vs5	0	no	NA	NA	NA	NA
CCDC66	CCDC66--ENSG00000180376	0.113236019573321	0.265024731847414	0.58	0.49	1	xav_day2vs5	0	no	NA	NA	NA	NA
CCDC67	CCDC67--ENSG00000165325	4.93966655596783e-05	3.75046417535498	0.161	0.028	1	xav_day2vs5	0	no	NA	NA	NA	NA
CCDC68	CCDC68--ENSG00000166510	0.000760432191737943	2.01647566947827	0.117	0.021	1	xav_day2vs5	0	no	NA	NA	NA	NA
CCDC71	CCDC71--ENSG00000177352	0.123552264399447	0.441965089247286	0.172	0.112	1	xav_day2vs5	0	no	NA	NA	NA	NA
CCDC71L	CCDC71L--ENSG00000253276	0.000756153956871196	0.811751645979641	0.547	0.385	1	xav_day2vs5	0	no	NA	NA	NA	NA
CCDC74A	CCDC74A--ENSG00000163040	0.0019195265925604	1.36106759166155	0.42	0.266	1	xav_day2vs5	0	no	NA	NA	NA	NA
CCDC74B	CCDC74B--ENSG00000152076	6.64660129718726e-06	2.51712117085981	0.215	0.049	0.169654498110705	xav_day2vs5	0.770434621260474	no	NA	NA	NA	NA
CCDC77	CCDC77--ENSG00000120647	0.0199740172987473	0.657745206880877	0.281	0.168	1	xav_day2vs5	0	no	NA	NA	NA	NA
CCDC78	CCDC78--ENSG00000162004	0.0210599411118738	2.45243827961253	0.131	0.063	1	xav_day2vs5	0	no	NA	NA	NA	NA
CCDC8	CCDC8--ENSG00000169515	0.0802867725025179	0.450071406099855	0.343	0.252	1	xav_day2vs5	0	no	NA	NA	NA	NA
CCDC80	CCDC80--ENSG00000091986	9.9638790422829e-20	4.96319204602966	0.46	0.021	2.54328012554271e-15	xav_day2vs5	14.5946058025151	no	NA	NA	NA	NA
CCDC81	CCDC81--ENSG00000149201	1.27134762804553e-18	3.22970628882898	0.522	0.077	3.24511482058623e-14	xav_day2vs5	13.4887699321256	no	NA	NA	NA	NA
CCDC82	CCDC82--ENSG00000149231	0.0194107938342011	0.998487509387827	0.464	0.371	1	xav_day2vs5	0	no	NA	NA	NA	NA
CCDC84	CCDC84--ENSG00000186166	0.000934056306269236	0.726345600799231	0.438	0.259	1	xav_day2vs5	0	no	NA	NA	NA	NA
CCDC85B	CCDC85B--ENSG00000175602	0.172123551612961	-0.397488254558944	0.777	0.769	1	xav_day2vs5	0	no	NA	NA	NA	NA
CCDC85C	CCDC85C--ENSG00000205476	0.0117668014345683	1.15023504066007	0.197	0.105	1	xav_day2vs5	0	no	NA	NA	NA	NA
CCDC88B	CCDC88B--ENSG00000168071	0.197240635054989	-0.784797230413797	0.077	0.112	1	xav_day2vs5	0	no	NA	NA	NA	NA
CCDC88C	CCDC88C--ENSG00000015133	0.165849113754294	0.302673362369365	0.307	0.231	1	xav_day2vs5	0	yes	CCDC88C	NA	GO:0090090	negative regulation of canonical Wnt signaling pathway
CCDC90B	CCDC90B--ENSG00000137500	5.46145678230745e-05	-0.367356325072469	0.825	0.909	1	xav_day2vs5	0	no	NA	NA	NA	NA
CCDC91	CCDC91--ENSG00000123106	1.73787875947553e-07	1.1247553052006	0.591	0.308	0.00443593553356128	xav_day2vs5	2.3530147739796	no	NA	NA	NA	NA
CCDC92	CCDC92--ENSG00000119242	0.00105256927107564	0.594023592191066	0.507	0.336	1	xav_day2vs5	0	no	NA	NA	NA	NA
CCDC93	CCDC93--ENSG00000125633	0.0214666424666859	0.770633828559804	0.281	0.175	1	xav_day2vs5	0	no	NA	NA	NA	NA
CCDC96	CCDC96--ENSG00000173013	0.0331558213121634	1.97599220877486	0.19	0.119	1	xav_day2vs5	0	no	NA	NA	NA	NA
CCHCR1	CCHCR1--ENSG00000204536	0.00229073396044648	0.843630472203979	0.453	0.294	1	xav_day2vs5	0	no	NA	NA	NA	NA
CCKBR	CCKBR--ENSG00000110148	7.16242527593228e-11	1.2831989498572	0.745	0.629	1.82820905168172e-06	xav_day2vs5	5.73797414514443	no	NA	NA	NA	NA
CCL2	CCL2--ENSG00000108691	0.000383554897453307	2.47859743768253	0.113	0.014	1	xav_day2vs5	0	no	NA	NA	NA	NA
CCL26	CCL26--ENSG00000006606	0.0138209958190536	-0.64983219030712	0.069	0.147	1	xav_day2vs5	0	no	NA	NA	NA	NA
CCM2	CCM2--ENSG00000136280	4.28120835329449e-06	0.847065817288843	0.599	0.35	0.109277843217842	xav_day2vs5	0.961467885110505	no	NA	NA	NA	NA
CCNA1	CCNA1--ENSG00000133101	1.48963884313509e-05	5.14144172937221	0.135	0.007	0.380230314710233	xav_day2vs5	0.419953260993628	no	NA	NA	NA	NA
CCNA2	CCNA2--ENSG00000145386	2.55879033010497e-06	1.23892234736331	0.471	0.245	0.0653131231759293	xav_day2vs5	1.18499954842969	no	NA	NA	NA	NA
CCNB1	CCNB1--ENSG00000134057	1.56511055052059e-05	0.825818535219833	0.774	0.622	0.39949446802038	xav_day2vs5	0.39848923017942	no	NA	NA	NA	NA
CCNB1IP1	CCNB1IP1--ENSG00000100814	4.43418373488362e-46	-1.75102012805455	0.814	0.993	1.13182539832904e-41	xav_day2vs5	40.9462205646591	no	NA	NA	NA	NA
CCNB2	CCNB2--ENSG00000157456	4.23183648681242e-06	1.09231299274603	0.748	0.615	0.108017626325887	xav_day2vs5	0.966505370518033	no	NA	NA	NA	NA
CCND2	CCND2--ENSG00000118971	0.0997047084015647	0.56466737961477	0.609	0.559	1	xav_day2vs5	0	no	NA	NA	NA	NA
CCNE1	CCNE1--ENSG00000105173	6.93784135975758e-09	1.71576424866976	0.456	0.182	0.000177088400707812	xav_day2vs5	3.75180988417168	yes	CCNE1	NA	GO:0016055	Wnt signaling pathway
CCNF	CCNF--ENSG00000162063	0.0262507889565686	0.883126990211577	0.332	0.238	1	xav_day2vs5	0	no	NA	NA	NA	NA
CCNG1	CCNG1--ENSG00000113328	0.000398776373000994	-0.307527871515507	0.934	0.993	1	xav_day2vs5	0	no	NA	NA	NA	NA
CCNG2	CCNG2--ENSG00000138764	4.18331051178932e-05	-0.870729248464569	0.321	0.476	1	xav_day2vs5	0	no	NA	NA	NA	NA
CCNI	CCNI--ENSG00000118816	3.05685873225918e-14	-0.465796103603401	1	1	7.80263191409155e-10	xav_day2vs5	9.1077588802624	no	NA	NA	NA	NA
CCNJL	CCNJL--ENSG00000135083	0.0960510552887034	0.672368692196113	0.175	0.112	1	xav_day2vs5	0	no	NA	NA	NA	NA
CCNL1	CCNL1--ENSG00000163660	0.197238963415215	0.313445426252788	0.653	0.587	1	xav_day2vs5	0	no	NA	NA	NA	NA
CCNL2	CCNL2--ENSG00000221978	0.0359351992585954	0.398097316798648	0.642	0.531	1	xav_day2vs5	0	no	NA	NA	NA	NA
CCNO	CCNO--ENSG00000152669	0.975773156666587	2.71264944398152	0.139	0.147	1	xav_day2vs5	0	no	NA	NA	NA	NA
CCNT1	CCNT1--ENSG00000129315	0.0738474455796755	-0.330674727316967	0.339	0.427	1	xav_day2vs5	0	no	NA	NA	NA	NA
CCNY	CCNY--ENSG00000108100	0.000550048979310067	0.487932258309562	0.759	0.636	1	xav_day2vs5	0	yes	CCNY	NA	GO:0016055	Wnt signaling pathway
CCNYL1	CCNYL1--ENSG00000163249	0.024449568475881	0.71388251524949	0.31	0.21	1	xav_day2vs5	0	no	NA	NA	NA	NA
CCP110	CCP110--ENSG00000103540	0.155323100325752	0.615543854167811	0.412	0.35	1	xav_day2vs5	0	no	NA	NA	NA	NA
CCPG1	CCPG1--ENSG00000260916	1.73724066728167e-07	1.25472374643743	0.588	0.329	0.00443430680323646	xav_day2vs5	2.35317426197862	no	NA	NA	NA	NA
CCR10	CCR10--ENSG00000184451	8.49241612557183e-05	-1.53177861222125	0.047	0.161	1	xav_day2vs5	0	no	NA	NA	NA	NA
CCS	CCS--ENSG00000173992	2.01884483971141e-11	-0.9103736725591	0.522	0.839	5.15310145336336e-07	xav_day2vs5	6.28793130714068	no	NA	NA	NA	NA
CCSAP	CCSAP--ENSG00000154429	4.44432902337274e-08	-2.09455068290454	0.084	0.273	0.00113441498321589	xav_day2vs5	2.94522804601414	no	NA	NA	NA	NA
CCT2	CCT2--ENSG00000166226	0.00096461830566335	0.343564241143827	0.982	0.965	1	xav_day2vs5	0	no	NA	NA	NA	NA
CCT4	CCT4--ENSG00000115484	4.14285206209358e-07	-0.321415975783923	0.967	0.979	0.0105746298884939	xav_day2vs5	1.97573482397161	no	NA	NA	NA	NA
CCT6A	CCT6A--ENSG00000146731	0.00188060676237798	0.259132296602122	0.985	0.979	1	xav_day2vs5	0	no	NA	NA	NA	NA
CCT6B	CCT6B--ENSG00000132141	0.284068800927417	-0.278593648453702	0.091	0.126	1	xav_day2vs5	0	no	NA	NA	NA	NA
CCT8	CCT8--ENSG00000156261	4.41524266570603e-16	-0.507242622522472	0.989	1	1.12699069042146e-11	xav_day2vs5	10.9480796714564	no	NA	NA	NA	NA
CCZ1	CCZ1--ENSG00000122674	0.0858891615956097	0.312815480654649	0.606	0.503	1	xav_day2vs5	0	no	NA	NA	NA	NA
CD151	CD151--ENSG00000177697	1.71698683971529e-24	1.50682796492873	0.894	0.657	4.38260890837329e-20	xav_day2vs5	19.3582672828285	no	NA	NA	NA	NA
CD164	CD164--ENSG00000135535	2.25268999569552e-12	1.01385583114213	0.88	0.657	5.74999121401283e-08	xav_day2vs5	7.24033281891188	no	NA	NA	NA	NA
CD177	CD177--ENSG00000204936	5.8016142624045e-31	-3.82619878939936	0.091	0.587	1.48086204047875e-26	xav_day2vs5	25.829485399176	no	NA	NA	NA	NA
CD1D	CD1D--ENSG00000158473	2.40199997978344e-10	-3.19730383696556	0	0.14	6.13110494839723e-06	xav_day2vs5	5.21246124982943	no	NA	NA	NA	NA
CD200	CD200--ENSG00000091972	7.1631193053599e-21	-1.84411719470311	0.343	0.741	1.82838620269312e-16	xav_day2vs5	15.7379320646289	no	NA	NA	NA	NA
CD24	CD24--ENSG00000272398	1.70797974782623e-19	1.01335540205774	0.982	0.965	4.35961830632644e-15	xav_day2vs5	14.3605515324545	yes	CD24	NA	GO:0016055	Wnt signaling pathway
CD276	CD276--ENSG00000103855	6.50570452292193e-05	0.792409500812132	0.584	0.385	1	xav_day2vs5	0	no	NA	NA	NA	NA
CD2BP2	CD2BP2--ENSG00000169217	0.000473765456103674	0.458214268144979	0.807	0.692	1	xav_day2vs5	0	no	NA	NA	NA	NA
CD302	CD302--ENSG00000241399	0.0145911655363758	0.950306569333478	0.201	0.105	1	xav_day2vs5	0	no	NA	NA	NA	NA
CD34	CD34--ENSG00000174059	2.44896009452834e-18	5.61998348142537	0.405	0	6.2509706412836e-14	xav_day2vs5	13.2040525408282	no	NA	NA	NA	NA
CD3EAP	CD3EAP--ENSG00000117877	0.194520400619305	-0.425941776696451	0.285	0.315	1	xav_day2vs5	0	no	NA	NA	NA	NA
CD40	CD40--ENSG00000101017	1.34570973560757e-06	-1.18556745358648	0.168	0.371	0.0343492410013831	xav_day2vs5	1.46408285489418	no	NA	NA	NA	NA
CD44	CD44--ENSG00000026508	8.61095701052799e-09	-1.54815743992704	0.066	0.273	0.000219794677693727	xav_day2vs5	3.65798282818291	no	NA	NA	NA	NA
CD47	CD47--ENSG00000196776	5.86971780140762e-06	1.36622494315973	0.409	0.203	0.14982454688093	xav_day2vs5	0.824417027079897	no	NA	NA	NA	NA
CD48	CD48--ENSG00000117091	2.11464972771459e-31	-4.74986662573223	0.018	0.469	5.39764342999149e-27	xav_day2vs5	26.2677958084609	no	NA	NA	NA	NA
CD55	CD55--ENSG00000196352	0.00198387718170091	1.37795713452202	0.252	0.126	1	xav_day2vs5	0	no	NA	NA	NA	NA
CD58	CD58--ENSG00000116815	1.04616414929749e-06	2.52675835081736	0.193	0.021	0.0267033399108183	xav_day2vs5	1.57343441600906	no	NA	NA	NA	NA
CD59	CD59--ENSG00000085063	5.45342561527983e-15	1.04655728863547	0.858	0.671	1.39198688830018e-10	xav_day2vs5	9.85636485550541	no	NA	NA	NA	NA
CD63	CD63--ENSG00000135404	3.97749996442772e-26	0.575340381849685	1	1	1.01525686592018e-21	xav_day2vs5	20.9934240648065	no	NA	NA	NA	NA
CD7	CD7--ENSG00000173762	1.03812688378522e-07	-2.22365556927573	0.018	0.154	0.00264981887086178	xav_day2vs5	2.57678381137403	no	NA	NA	NA	NA
CD81	CD81--ENSG00000110651	9.97485951922679e-09	0.386805363540955	0.993	1	0.000254608289228264	xav_day2vs5	3.59412746121853	no	NA	NA	NA	NA
CD83	CD83--ENSG00000112149	0.316564327117609	0.510115802614882	0.109	0.077	1	xav_day2vs5	0	no	NA	NA	NA	NA
CD9	CD9--ENSG00000010278	2.21142939489741e-25	-1.70333112403109	0.584	0.888	5.64467353047565e-21	xav_day2vs5	20.2483611711904	no	NA	NA	NA	NA
CD99	CD99--ENSG00000002586	1.41994526958621e-24	1.00301298430034	0.989	0.944	3.62441030061881e-20	xav_day2vs5	19.4407626439952	no	NA	NA	NA	NA
CDA	CDA--ENSG00000158825	4.82728427592812e-71	-5.03533415491572	0.099	0.951	1.23216431143065e-66	xav_day2vs5	65.909331374323	no	NA	NA	NA	NA
CDADC1	CDADC1--ENSG00000102543	0.16457464010649	0.694715389726992	0.164	0.112	1	xav_day2vs5	0	no	NA	NA	NA	NA
CDAN1	CDAN1--ENSG00000140326	0.152831958306819	0.379820585276416	0.124	0.077	1	xav_day2vs5	0	no	NA	NA	NA	NA
CDC123	CDC123--ENSG00000151465	0.0132879426193987	0.252057572288135	0.916	0.832	1	xav_day2vs5	0	no	NA	NA	NA	NA
CDC14A	CDC14A--ENSG00000079335	0.96891002911744	-0.26197496757683	0.113	0.112	1	xav_day2vs5	0	no	NA	NA	NA	NA
CDC16	CDC16--ENSG00000130177	0.220734099113904	0.321589838610474	0.504	0.441	1	xav_day2vs5	0	no	NA	NA	NA	NA
CDC20	CDC20--ENSG00000117399	0.000269574340736239	1.00180432855739	0.573	0.413	1	xav_day2vs5	0	no	NA	NA	NA	NA
CDC20B	CDC20B--ENSG00000164287	8.8393622841546e-05	5.72231835548927	0.128	0.014	1	xav_day2vs5	0	no	NA	NA	NA	NA
CDC23	CDC23--ENSG00000094880	0.357664163456972	0.281064971783493	0.383	0.329	1	xav_day2vs5	0	no	NA	NA	NA	NA
CDC25A	CDC25A--ENSG00000164045	0.000436251845450695	0.959511859002221	0.288	0.126	1	xav_day2vs5	0	no	NA	NA	NA	NA
CDC25B	CDC25B--ENSG00000101224	0.0788797812381992	0.475763329655805	0.245	0.168	1	xav_day2vs5	0	no	NA	NA	NA	NA
CDC34	CDC34--ENSG00000099804	0.00370179599704723	0.454273959209431	0.785	0.699	1	xav_day2vs5	0	no	NA	NA	NA	NA
CDC37L1	CDC37L1--ENSG00000106993	0.000273250475859207	0.710328739263438	0.639	0.455	1	xav_day2vs5	0	no	NA	NA	NA	NA
CDC42	CDC42--ENSG00000070831	5.2538387426731e-05	0.293473005736349	0.989	0.993	1	xav_day2vs5	0	no	NA	NA	NA	NA
CDC42BPB	CDC42BPB--ENSG00000198752	0.00973083958292537	-0.408435836523577	0.555	0.629	1	xav_day2vs5	0	no	NA	NA	NA	NA
CDC42EP1	CDC42EP1--ENSG00000128283	0.00300353874869804	-0.769082017852065	0.266	0.385	1	xav_day2vs5	0	no	NA	NA	NA	NA
CDC42EP2	CDC42EP2--ENSG00000149798	0.0162513609033906	-0.928703932874147	0.088	0.161	1	xav_day2vs5	0	no	NA	NA	NA	NA
CDC42EP3	CDC42EP3--ENSG00000163171	0.000511721113239031	0.905935997930834	0.401	0.231	1	xav_day2vs5	0	no	NA	NA	NA	NA
CDC42EP4	CDC42EP4--ENSG00000179604	0.0716875028852438	0.364090191759315	0.19	0.112	1	xav_day2vs5	0	no	NA	NA	NA	NA
CDC42EP5	CDC42EP5--ENSG00000167617	2.39350624465113e-07	-2.06649032048289	0.066	0.231	0.006109424689472	xav_day2vs5	2.21399968434851	no	NA	NA	NA	NA
CDC42SE1	CDC42SE1--ENSG00000197622	0.0541371987267777	0.375488362792114	0.522	0.427	1	xav_day2vs5	0	no	NA	NA	NA	NA
CDC45	CDC45--ENSG00000093009	0.00082567248710587	1.03985082457644	0.307	0.154	1	xav_day2vs5	0	no	NA	NA	NA	NA
CDC6	CDC6--ENSG00000094804	1.58135874192463e-05	1.37587345957964	0.438	0.245	0.403641818876262	xav_day2vs5	0.394003845491729	no	NA	NA	NA	NA
CDC7	CDC7--ENSG00000097046	0.15851994741013	0.297062636099246	0.332	0.259	1	xav_day2vs5	0	no	NA	NA	NA	NA
CDC73	CDC73--ENSG00000134371	0.0313212942902235	0.386384868475829	0.628	0.49	1	xav_day2vs5	0	yes	CDC73	NA	GO:0030177	positive regulation of Wnt signaling pathway
CDCA2	CDCA2--ENSG00000184661	0.000126863994198194	0.83141475859883	0.496	0.287	1	xav_day2vs5	0	no	NA	NA	NA	NA
CDCA3	CDCA3--ENSG00000111665	1.73180604936835e-06	1.63435272707478	0.401	0.182	0.0442043494101272	xav_day2vs5	1.35453499689783	no	NA	NA	NA	NA
CDCA4	CDCA4--ENSG00000170779	2.47159241930423e-07	1.09659669866108	0.602	0.357	0.00630873965027406	xav_day2vs5	2.20005739473419	no	NA	NA	NA	NA
CDCA5	CDCA5--ENSG00000146670	3.7251879842473e-07	1.32397486358096	0.493	0.259	0.00950854232979124	xav_day2vs5	2.02188605579128	no	NA	NA	NA	NA
CDCA7	CDCA7--ENSG00000144354	0.0571337732920882	0.496626417043315	0.369	0.273	1	xav_day2vs5	0	no	NA	NA	NA	NA
CDCA8	CDCA8--ENSG00000134690	0.00114041097029234	1.04868109573945	0.409	0.259	1	xav_day2vs5	0	no	NA	NA	NA	NA
CDCP1	CDCP1--ENSG00000163814	0.00874564234454962	0.879920600602776	0.179	0.077	1	xav_day2vs5	0	no	NA	NA	NA	NA
CDH1	CDH1--ENSG00000039068	1.85772084240083e-07	-0.642680134177921	0.657	0.853	0.00474183245022811	xav_day2vs5	2.32405379561868	no	NA	NA	NA	NA
CDH15	CDH15--ENSG00000129910	1.50492575957406e-06	-2.65630083779403	0.007	0.105	0.0384132300131278	xav_day2vs5	1.41551917323318	no	NA	NA	NA	NA
CDH24	CDH24--ENSG00000139880	0.0561872857780888	0.732974650222082	0.153	0.084	1	xav_day2vs5	0	no	NA	NA	NA	NA
CDH3	CDH3--ENSG00000062038	6.84556729562466e-07	-1.17331231997993	0.263	0.476	0.0174733105220819	xav_day2vs5	1.75762480507629	no	NA	NA	NA	NA
CDHR3	CDHR3--ENSG00000128536	0.0144372924052984	1.42618951244746	0.161	0.077	1	xav_day2vs5	0	no	NA	NA	NA	NA
CDK1	CDK1--ENSG00000170312	3.9283191897252e-21	2.31792541024808	0.755	0.336	1.00270347317736e-16	xav_day2vs5	15.9988274807411	no	NA	NA	NA	NA
CDK11B	CDK11B--ENSG00000248333	5.78210842898804e-06	0.972976725824972	0.551	0.329	0.14758831764992	xav_day2vs5	0.830948017722799	no	NA	NA	NA	NA
CDK14	CDK14--ENSG00000058091	2.28065915758767e-07	3.87590414884209	0.182	0.007	0.00582138249974252	xav_day2vs5	2.23497386402556	yes	CDK14	NA	GO:0016055	Wnt signaling pathway
CDK18	CDK18--ENSG00000117266	6.61377629193756e-05	-1.16926791611034	0.153	0.308	1	xav_day2vs5	0	no	NA	NA	NA	NA
CDK2	CDK2--ENSG00000123374	0.0163251150930384	0.931212184445676	0.19	0.098	1	xav_day2vs5	0	no	NA	NA	NA	NA
CDK20	CDK20--ENSG00000156345	0.0793157068015725	0.659220987107367	0.146	0.084	1	xav_day2vs5	0	no	NA	NA	NA	NA
CDK2AP1	CDK2AP1--ENSG00000111328	0.316099870834618	0.459679627425171	0.117	0.084	1	xav_day2vs5	0	no	NA	NA	NA	NA
CDK2AP2	CDK2AP2--ENSG00000167797	0.0150904046433472	0.482450566751013	0.62	0.734	1	xav_day2vs5	0	no	NA	NA	NA	NA
CDK4	CDK4--ENSG00000135446	0.00290250080413376	0.306747643688445	0.847	0.867	1	xav_day2vs5	0	no	NA	NA	NA	NA
CDK5RAP1	CDK5RAP1--ENSG00000101391	0.0556987512650046	0.412376344332896	0.518	0.399	1	xav_day2vs5	0	no	NA	NA	NA	NA
CDK5RAP2	CDK5RAP2--ENSG00000136861	2.65648391325379e-09	1.08126297174375	0.715	0.455	6.7806751885803e-05	xav_day2vs5	4.16872705892425	no	NA	NA	NA	NA
CDK6	CDK6--ENSG00000105810	0.000490815949875767	0.882484950655981	0.35	0.168	1	xav_day2vs5	0	no	NA	NA	NA	NA
CDKL3	CDKL3--ENSG00000006837	0.06880444856707	-0.704299805928261	0.084	0.14	1	xav_day2vs5	0	no	NA	NA	NA	NA
CDKN1C	CDKN1C--ENSG00000129757	0.0722088612430233	0.458645325942409	0.485	0.392	1	xav_day2vs5	0	no	NA	NA	NA	NA
CDKN2A	CDKN2A--ENSG00000147889	0.00144997869567251	2.24323686237592	0.109	0.021	1	xav_day2vs5	0	no	NA	NA	NA	NA
CDKN2AIP	CDKN2AIP--ENSG00000168564	0.0560797891025404	0.541350226127737	0.394	0.301	1	xav_day2vs5	0	no	NA	NA	NA	NA
CDKN2D	CDKN2D--ENSG00000129355	7.85626610109908e-08	2.97284793055081	0.252	0.042	0.00200531192230554	xav_day2vs5	2.69781806414116	no	NA	NA	NA	NA
CDKN3	CDKN3--ENSG00000100526	1.52902566962487e-06	1.3139159415278	0.599	0.364	0.0390283802171747	xav_day2vs5	1.40861947273465	no	NA	NA	NA	NA
CDON	CDON--ENSG00000064309	0.0253753768288134	1.16220342285474	0.106	0.042	1	xav_day2vs5	0	no	NA	NA	NA	NA
CDPF1	CDPF1--ENSG00000205643	0.0729013794730061	0.698905907863626	0.146	0.084	1	xav_day2vs5	0	no	NA	NA	NA	NA
CDR1-AS	CDR1-AS--ENSG00000281508	0.0035024552785226	1.18899930707902	0.153	0.056	1	xav_day2vs5	0	no	NA	NA	NA	NA
CDR2	CDR2--ENSG00000140743	0.0848380218577546	-0.379985824309694	0.164	0.231	1	xav_day2vs5	0	no	NA	NA	NA	NA
CDR2L	CDR2L--ENSG00000109089	0.298766022139856	0.536283197260611	0.124	0.091	1	xav_day2vs5	0	no	NA	NA	NA	NA
CDS1	CDS1--ENSG00000163624	0.00592104132599294	1.28595434460489	0.307	0.182	1	xav_day2vs5	0	no	NA	NA	NA	NA
CDYL	CDYL--ENSG00000153046	0.0165418944718965	-0.44898347461783	0.577	0.622	1	xav_day2vs5	0	no	NA	NA	NA	NA
CEBPD	CEBPD--ENSG00000221869	0.0042356627549957	-1.47271319632016	0.091	0.182	1	xav_day2vs5	0	no	NA	NA	NA	NA
CEBPG	CEBPG--ENSG00000153879	0.0256217415421963	0.481491230017546	0.522	0.392	1	xav_day2vs5	0	no	NA	NA	NA	NA
CEBPZOS	CEBPZOS--ENSG00000218739	0.0300824513474103	-0.505805892952074	0.343	0.434	1	xav_day2vs5	0	no	NA	NA	NA	NA
CECR1	CECR1--ENSG00000093072	0.363833950653798	-0.461177835385821	0.142	0.168	1	xav_day2vs5	0	no	NA	NA	NA	NA
CECR5	CECR5--ENSG00000069998	0.00295571859924383	-0.685623772296907	0.42	0.545	1	xav_day2vs5	0	no	NA	NA	NA	NA
CELF2	CELF2--ENSG00000048740	1.27830970025634e-14	1.70880520144393	0.697	0.371	3.26288550990431e-10	xav_day2vs5	9.48639816473163	no	NA	NA	NA	NA
CELF4	CELF4--ENSG00000101489	3.09800806368159e-07	1.80264281082917	0.38	0.14	0.00790766558254726	xav_day2vs5	2.10195170540861	no	NA	NA	NA	NA
CELF5	CELF5--ENSG00000161082	0.00943413138949373	-0.950831088960933	0.069	0.147	1	xav_day2vs5	0	no	NA	NA	NA	NA
CELSR1	CELSR1--ENSG00000075275	0.0874505880160916	0.714564223201321	0.117	0.063	1	xav_day2vs5	0	no	NA	NA	NA	NA
CELSR2	CELSR2--ENSG00000143126	1.1645589128461e-05	1.99922243591005	0.215	0.049	0.297253662503968	xav_day2vs5	0.526872785673227	yes	CELSR2	NA	GO:0016055	Wnt signaling pathway
CELSR3	CELSR3--ENSG00000008300	0.0482229914605227	-0.912567242467604	0.084	0.14	1	xav_day2vs5	0	no	NA	NA	NA	NA
CENPA	CENPA--ENSG00000115163	0.00253155659229943	1.04248153613365	0.321	0.182	1	xav_day2vs5	0	no	NA	NA	NA	NA
CENPB	CENPB--ENSG00000125817	0.00151048010033675	0.812277199284707	0.449	0.287	1	xav_day2vs5	0	no	NA	NA	NA	NA
CENPE	CENPE--ENSG00000138778	1.02366492152825e-05	1.09509748585487	0.536	0.301	0.261290471220087	xav_day2vs5	0.582876427899895	no	NA	NA	NA	NA
CENPF	CENPF--ENSG00000117724	1.08583794237066e-08	0.663667577887126	0.818	0.531	0.000277160134790111	xav_day2vs5	3.55726923612999	no	NA	NA	NA	NA
CENPI	CENPI--ENSG00000102384	4.12337848827017e-05	1.59802345436085	0.193	0.042	1	xav_day2vs5	0	no	NA	NA	NA	NA
CENPJ	CENPJ--ENSG00000151849	0.000117395584476182	0.873944622214199	0.383	0.189	1	xav_day2vs5	0	no	NA	NA	NA	NA
CENPK	CENPK--ENSG00000123219	1.77766234413135e-09	1.46974886616286	0.715	0.441	4.53748313339526e-05	xav_day2vs5	4.34318497630007	no	NA	NA	NA	NA
CENPL	CENPL--ENSG00000120334	0.00164181806810262	0.758801811573707	0.354	0.203	1	xav_day2vs5	0	no	NA	NA	NA	NA
CENPM	CENPM--ENSG00000100162	6.28291049443309e-09	1.21944617628595	0.635	0.329	0.000160371290370405	xav_day2vs5	3.79487337638659	no	NA	NA	NA	NA
CENPN	CENPN--ENSG00000166451	0.00892515718264437	0.462065825220449	0.58	0.441	1	xav_day2vs5	0	no	NA	NA	NA	NA
CENPO	CENPO--ENSG00000138092	0.000247232531627221	1.2891947435246	0.263	0.112	1	xav_day2vs5	0	no	NA	NA	NA	NA
CENPP	CENPP--ENSG00000188312	0.00280903749543072	1.33364548495968	0.182	0.077	1	xav_day2vs5	0	no	NA	NA	NA	NA
CENPQ	CENPQ--ENSG00000031691	0.00745361191505225	0.660552743394061	0.46	0.329	1	xav_day2vs5	0	no	NA	NA	NA	NA
CENPT	CENPT--ENSG00000102901	0.0011917696850279	0.781739703220841	0.434	0.287	1	xav_day2vs5	0	no	NA	NA	NA	NA
CENPU	CENPU--ENSG00000151725	4.32091045301502e-09	1.04063360358355	0.704	0.413	0.000110291239313208	xav_day2vs5	3.9574589831993	no	NA	NA	NA	NA
CENPV	CENPV--ENSG00000166582	5.92413258119076e-06	-0.800391226149732	0.617	0.776	0.151213484134894	xav_day2vs5	0.820409479838329	no	NA	NA	NA	NA
CENPW	CENPW--ENSG00000203760	1.40531787401969e-06	0.676667110672579	0.803	0.678	0.0358707387343525	xav_day2vs5	1.44525967922174	no	NA	NA	NA	NA
CEP104	CEP104--ENSG00000116198	0.349392972084081	0.305149847634265	0.266	0.217	1	xav_day2vs5	0	no	NA	NA	NA	NA
CEP112	CEP112--ENSG00000154240	0.1730887101968	0.43488155865447	0.277	0.21	1	xav_day2vs5	0	no	NA	NA	NA	NA
CEP120	CEP120--ENSG00000168944	0.313277786113946	0.710038092041569	0.204	0.168	1	xav_day2vs5	0	no	NA	NA	NA	NA
CEP126	CEP126--ENSG00000110318	0.00501078287398583	1.63955491620322	0.299	0.175	1	xav_day2vs5	0	no	NA	NA	NA	NA
CEP128	CEP128--ENSG00000100629	0.0758662738747983	0.690828594058516	0.277	0.203	1	xav_day2vs5	0	no	NA	NA	NA	NA
CEP131	CEP131--ENSG00000141577	0.000196439466829052	1.1176638481522	0.343	0.168	1	xav_day2vs5	0	no	NA	NA	NA	NA
CEP135	CEP135--ENSG00000174799	1.24915964460382e-05	0.978016415055168	0.628	0.434	0.318847999285124	xav_day2vs5	0.496416303789339	no	NA	NA	NA	NA
CEP152	CEP152--ENSG00000103995	0.387365801680629	0.434157180393275	0.27	0.224	1	xav_day2vs5	0	no	NA	NA	NA	NA
CEP162	CEP162--ENSG00000135315	0.00567594115536704	0.606862753104807	0.62	0.497	1	xav_day2vs5	0	no	NA	NA	NA	NA
CEP164	CEP164--ENSG00000110274	0.776295200867668	0.336566128490952	0.391	0.364	1	xav_day2vs5	0	no	NA	NA	NA	NA
CEP170	CEP170--ENSG00000143702	0.00229276767661	-0.410982071604052	0.482	0.615	1	xav_day2vs5	0	no	NA	NA	NA	NA
CEP170B	CEP170B--ENSG00000099814	0.000598877074420557	1.04748548125954	0.27	0.119	1	xav_day2vs5	0	no	NA	NA	NA	NA
CEP19	CEP19--ENSG00000174007	0.503384526739652	0.521791456569243	0.314	0.273	1	xav_day2vs5	0	no	NA	NA	NA	NA
CEP192	CEP192--ENSG00000101639	0.00779459583625978	0.632532186423901	0.321	0.182	1	xav_day2vs5	0	no	NA	NA	NA	NA
CEP290	CEP290--ENSG00000198707	1.19582531830049e-05	0.895216676248514	0.679	0.497	0.3052344124962	xav_day2vs5	0.515366505072632	no	NA	NA	NA	NA
CEP295	CEP295--ENSG00000166004	9.82910833993327e-06	1.13608874265898	0.507	0.28	0.250887990376797	xav_day2vs5	0.600520127198419	no	NA	NA	NA	NA
CEP350	CEP350--ENSG00000135837	0.0477487177854731	0.529480569609989	0.704	0.629	1	xav_day2vs5	0	no	NA	NA	NA	NA
CEP41	CEP41--ENSG00000106477	0.00664024395040103	1.12978178584681	0.281	0.161	1	xav_day2vs5	0	no	NA	NA	NA	NA
CEP44	CEP44--ENSG00000164118	0.443991115464074	0.354613080151523	0.274	0.238	1	xav_day2vs5	0	no	NA	NA	NA	NA
CEP55	CEP55--ENSG00000138180	0.000203169525664693	1.29950832403118	0.354	0.189	1	xav_day2vs5	0	no	NA	NA	NA	NA
CEP57L1	CEP57L1--ENSG00000183137	0.017271545191355	0.452840437479612	0.255	0.14	1	xav_day2vs5	0	no	NA	NA	NA	NA
CEP63	CEP63--ENSG00000182923	0.010019005701705	0.539713176704486	0.504	0.343	1	xav_day2vs5	0	no	NA	NA	NA	NA
CEP70	CEP70--ENSG00000114107	9.83460932519067e-06	0.989557646973507	0.577	0.336	0.251028403025492	xav_day2vs5	0.600277136768498	no	NA	NA	NA	NA
CEP72	CEP72--ENSG00000112877	0.573424138696634	0.267128261015057	0.131	0.112	1	xav_day2vs5	0	no	NA	NA	NA	NA
CEP78	CEP78--ENSG00000148019	4.92965334222485e-07	0.990931883615307	0.73	0.538	0.0125829401560289	xav_day2vs5	1.90021786887907	no	NA	NA	NA	NA
CEP83	CEP83--ENSG00000173588	0.0185654290887176	1.22046782350266	0.372	0.273	1	xav_day2vs5	0	no	NA	NA	NA	NA
CEP85	CEP85--ENSG00000130695	0.438458322539439	0.251578751924403	0.135	0.105	1	xav_day2vs5	0	no	NA	NA	NA	NA
CEP89	CEP89--ENSG00000121289	0.00395327731916398	0.688620961729804	0.529	0.378	1	xav_day2vs5	0	no	NA	NA	NA	NA
CEP97	CEP97--ENSG00000182504	0.161761753033612	0.568472770317538	0.303	0.238	1	xav_day2vs5	0	no	NA	NA	NA	NA
CEPT1	CEPT1--ENSG00000134255	0.328778326397091	0.284594183329104	0.365	0.294	1	xav_day2vs5	0	no	NA	NA	NA	NA
CER1	CER1--ENSG00000147869	4.19592896751288e-35	-2.76233364420726	0.157	0.734	1.07101086895766e-30	xav_day2vs5	29.9702061217878	no	NA	NA	NA	NA
CERCAM	CERCAM--ENSG00000167123	0.0169670837845239	-0.827703360526868	0.109	0.189	1	xav_day2vs5	0	no	NA	NA	NA	NA
CERK	CERK--ENSG00000100422	0.482434109991743	-0.253665740787984	0.343	0.343	1	xav_day2vs5	0	no	NA	NA	NA	NA
CERS1	CERS1--ENSG00000223802	0.00810546527810037	0.999618030497503	0.23	0.126	1	xav_day2vs5	0	no	NA	NA	NA	NA
CERS4	CERS4--ENSG00000090661	3.33056987700388e-10	-1.1382848016343	0.431	0.685	8.5012796110524e-06	xav_day2vs5	5.07051569943948	no	NA	NA	NA	NA
CERS5	CERS5--ENSG00000139624	0.114739600288134	0.317470643424953	0.533	0.455	1	xav_day2vs5	0	no	NA	NA	NA	NA
CERS6	CERS6--ENSG00000172292	5.45463139316986e-22	2.15223064323994	0.719	0.238	1.39229466310661e-17	xav_day2vs5	16.85626884158	no	NA	NA	NA	NA
CETN2	CETN2--ENSG00000147400	0.794621791758521	0.359648321051105	0.931	0.867	1	xav_day2vs5	0	no	NA	NA	NA	NA
CFAP157	CFAP157--ENSG00000160401	0.0309151032400277	1.27386061384536	0.102	0.042	1	xav_day2vs5	0	no	NA	NA	NA	NA
CFAP20	CFAP20--ENSG00000070761	0.0215194263920193	0.558298394170943	0.734	0.643	1	xav_day2vs5	0	no	NA	NA	NA	NA
CFAP221	CFAP221--ENSG00000163075	1.62072014701592e-07	3.96364591228914	0.172	0	0.00413688817525814	xav_day2vs5	2.3833262184143	no	NA	NA	NA	NA
CFAP36	CFAP36--ENSG00000163001	0.0915871356526319	0.726356163690074	0.821	0.797	1	xav_day2vs5	0	no	NA	NA	NA	NA
CFAP43	CFAP43--ENSG00000197748	0.0325902016882059	1.93698368532637	0.164	0.098	1	xav_day2vs5	0	no	NA	NA	NA	NA
CFAP44	CFAP44--ENSG00000206530	0.519049652151128	0.439923301612131	0.153	0.189	1	xav_day2vs5	0	no	NA	NA	NA	NA
CFAP45	CFAP45--ENSG00000213085	0.0246348144107103	0.386686169375142	0.193	0.315	1	xav_day2vs5	0	no	NA	NA	NA	NA
CFAP46	CFAP46--ENSG00000171811	0.737945782772878	0.627688460294605	0.303	0.343	1	xav_day2vs5	0	no	NA	NA	NA	NA
CFAP47	CFAP47--ENSG00000165164	3.94229079272195e-05	3.67101793167161	0.124	0.007	1	xav_day2vs5	0	no	NA	NA	NA	NA
CFAP52	CFAP52--ENSG00000166596	0.0140070005458627	2.9273141745425	0.128	0.056	1	xav_day2vs5	0	no	NA	NA	NA	NA
CFAP53	CFAP53--ENSG00000172361	0.0378666291707259	1.52605665900809	0.168	0.098	1	xav_day2vs5	0	no	NA	NA	NA	NA
CFAP57	CFAP57--ENSG00000243710	0.0135937892799896	1.43816715090839	0.124	0.049	1	xav_day2vs5	0	no	NA	NA	NA	NA
CFAP65	CFAP65--ENSG00000181378	0.32757852643005	0.286998328879605	0.201	0.154	1	xav_day2vs5	0	no	NA	NA	NA	NA
CFAP69	CFAP69--ENSG00000105792	0.00427882316224903	1.68027081418512	0.157	0.063	1	xav_day2vs5	0	no	NA	NA	NA	NA
CFAP70	CFAP70--ENSG00000156042	0.264138864854863	0.818437462864867	0.15	0.112	1	xav_day2vs5	0	no	NA	NA	NA	NA
CFAP73	CFAP73--ENSG00000186710	0.0229084043077104	2.50206477222666	0.146	0.077	1	xav_day2vs5	0	no	NA	NA	NA	NA
CFAP74	CFAP74--ENSG00000142609	0.343063333489036	1.52321622315198	0.135	0.112	1	xav_day2vs5	0	no	NA	NA	NA	NA
CFAP77	CFAP77--ENSG00000188523	0.928771308230762	1.3604715779748	0.15	0.161	1	xav_day2vs5	0	no	NA	NA	NA	NA
CFAP97	CFAP97--ENSG00000164323	0.187208673092706	0.341132742586453	0.675	0.65	1	xav_day2vs5	0	no	NA	NA	NA	NA
CFL1	CFL1--ENSG00000172757	2.06280670444515e-13	0.392733948941975	1	1	5.26531411309624e-09	xav_day2vs5	8.27857571497894	no	NA	NA	NA	NA
CFL2	CFL2--ENSG00000165410	0.118467822097185	0.398504905111493	0.31	0.224	1	xav_day2vs5	0	no	NA	NA	NA	NA
CGGBP1	CGGBP1--ENSG00000163320	0.0227144763063556	0.347195685590864	0.712	0.608	1	xav_day2vs5	0	no	NA	NA	NA	NA
CGN	CGN--ENSG00000143375	1.55879804946678e-17	2.1388811230658	0.631	0.196	3.97883202126396e-13	xav_day2vs5	12.4002443955553	no	NA	NA	NA	NA
CGNL1	CGNL1--ENSG00000128849	0.0385733093939113	0.443776073948631	0.394	0.294	1	xav_day2vs5	0	no	NA	NA	NA	NA
CH17-189H20.1	CH17-189H20.1--ENSG00000274265	0.0160804781003427	0.612401689810691	0.511	0.371	1	xav_day2vs5	0	no	NA	NA	NA	NA
CH17-340M24.3	CH17-340M24.3--ENSG00000197180	0.314967951117176	0.479578058502827	0.15	0.112	1	xav_day2vs5	0	no	NA	NA	NA	NA
CHAC1	CHAC1--ENSG00000128965	3.83791318430414e-05	-1.99044476640153	0.033	0.14	0.979627340293632	xav_day2vs5	0.00893910270926193	no	NA	NA	NA	NA
CHAC2	CHAC2--ENSG00000143942	0.344895996565376	-0.53894052164169	0.135	0.161	1	xav_day2vs5	0	no	NA	NA	NA	NA
CHAF1A	CHAF1A--ENSG00000167670	0.00335695041596427	0.636301694684234	0.609	0.476	1	xav_day2vs5	0	no	NA	NA	NA	NA
CHAF1B	CHAF1B--ENSG00000159259	0.000315401122660817	1.07978824207153	0.281	0.119	1	xav_day2vs5	0	no	NA	NA	NA	NA
CHAMP1	CHAMP1--ENSG00000198824	0.000380854502695762	0.842155622747677	0.449	0.273	1	xav_day2vs5	0	no	NA	NA	NA	NA
CHCHD3	CHCHD3--ENSG00000106554	0.0155598179908683	0.348661651104168	0.828	0.776	1	xav_day2vs5	0	no	NA	NA	NA	NA
CHCHD4	CHCHD4--ENSG00000163528	0.323478674514926	-0.33926431862769	0.343	0.364	1	xav_day2vs5	0	no	NA	NA	NA	NA
CHD1	CHD1--ENSG00000153922	3.80372207274058e-06	0.657319972184053	0.825	0.671	0.0970900059067034	xav_day2vs5	1.01282547249111	no	NA	NA	NA	NA
CHD1L	CHD1L--ENSG00000131778	0.00756163192571508	0.482451915877752	0.664	0.587	1	xav_day2vs5	0	no	NA	NA	NA	NA
CHD3	CHD3--ENSG00000170004	0.0498873532046218	-0.447124315315371	0.339	0.42	1	xav_day2vs5	0	no	NA	NA	NA	NA
CHD4	CHD4--ENSG00000111642	2.02154048349484e-06	0.477872299632214	0.978	0.916	0.0515998208412058	xav_day2vs5	1.2873518062761	no	NA	NA	NA	NA
CHD6	CHD6--ENSG00000124177	0.100546678053282	-0.291547770224653	0.635	0.636	1	xav_day2vs5	0	no	NA	NA	NA	NA
CHD7	CHD7--ENSG00000171316	0.00266593108918646	0.442652778045117	0.792	0.699	1	xav_day2vs5	0	no	NA	NA	NA	NA
CHDH	CHDH--ENSG00000016391	0.0225497670771705	0.790814412368424	0.197	0.105	1	xav_day2vs5	0	no	NA	NA	NA	NA
CHEK1	CHEK1--ENSG00000149554	0.000134998059870445	0.76707100989302	0.657	0.497	1	xav_day2vs5	0	no	NA	NA	NA	NA
CHEK2	CHEK2--ENSG00000183765	6.77955577951571e-10	-1.40987091818208	0.339	0.587	1.73048161272138e-05	xav_day2vs5	4.76183301095296	no	NA	NA	NA	NA
CHERP	CHERP--ENSG00000085872	0.0390043127444309	0.408731208951028	0.38	0.266	1	xav_day2vs5	0	no	NA	NA	NA	NA
CHFR	CHFR--ENSG00000072609	0.0853729424293613	-0.524834209000517	0.255	0.322	1	xav_day2vs5	0	no	NA	NA	NA	NA
CHGA	CHGA--ENSG00000100604	1.93794701915711e-14	-2.38278509548459	0.212	0.531	4.94660976639851e-10	xav_day2vs5	9.30569234938607	no	NA	NA	NA	NA
CHIC1	CHIC1--ENSG00000204116	0.245630362879688	-0.38538238677883	0.077	0.112	1	xav_day2vs5	0	no	NA	NA	NA	NA
CHIC2	CHIC2--ENSG00000109220	0.105157221763326	0.374333253707039	0.453	0.364	1	xav_day2vs5	0	no	NA	NA	NA	NA
CHID1	CHID1--ENSG00000177830	6.40628084157844e-08	0.634938855392384	0.898	0.762	0.0016352031848129	xav_day2vs5	2.78642827568841	no	NA	NA	NA	NA
CHM	CHM--ENSG00000188419	0.0186411831763626	-0.397696295763506	0.482	0.552	1	xav_day2vs5	0	no	NA	NA	NA	NA
CHMP1A	CHMP1A--ENSG00000131165	0.00185745987778652	0.568270877119427	0.635	0.462	1	xav_day2vs5	0	no	NA	NA	NA	NA
CHMP1B	CHMP1B--ENSG00000255112	0.000375052708324649	0.697722680081289	0.547	0.357	1	xav_day2vs5	0	no	NA	NA	NA	NA
CHMP2A	CHMP2A--ENSG00000130724	3.27856174437622e-05	-0.349398082552941	0.971	0.986	0.83685288525203	xav_day2vs5	0.0773508821964633	no	NA	NA	NA	NA
CHMP4A	CHMP4A--ENSG00000254505	0.0032361381947296	0.395543677413567	0.792	0.699	1	xav_day2vs5	0	no	NA	NA	NA	NA
CHMP4C	CHMP4C--ENSG00000164695	0.734574485021858	-0.251973378381508	0.318	0.308	1	xav_day2vs5	0	no	NA	NA	NA	NA
CHMP6	CHMP6--ENSG00000176108	0.135854265907221	0.280914923492707	0.46	0.357	1	xav_day2vs5	0	no	NA	NA	NA	NA
CHN1	CHN1--ENSG00000128656	0.50424250480773	0.274582127591322	0.234	0.203	1	xav_day2vs5	0	no	NA	NA	NA	NA
CHN2	CHN2--ENSG00000106069	9.88261540859542e-06	1.72881119322731	0.266	0.084	0.252253758304398	xav_day2vs5	0.598162354531281	no	NA	NA	NA	NA
CHORDC1	CHORDC1--ENSG00000110172	1.91733389320241e-07	1.67677661946743	0.624	0.392	0.00489399476239915	xav_day2vs5	2.31033649977016	no	NA	NA	NA	NA
CHP1	CHP1--ENSG00000187446	0.000568124709750457	-0.625786609616187	0.507	0.594	1	xav_day2vs5	0	no	NA	NA	NA	NA
CHPF	CHPF--ENSG00000123989	0.000145147764623163	0.707188253600863	0.58	0.371	1	xav_day2vs5	0	no	NA	NA	NA	NA
CHPF2	CHPF2--ENSG00000033100	0.0255382801631581	0.479600743542539	0.325	0.203	1	xav_day2vs5	0	no	NA	NA	NA	NA
CHPT1	CHPT1--ENSG00000111666	0.0499879957142354	-0.414722856213332	0.336	0.406	1	xav_day2vs5	0	no	NA	NA	NA	NA
CHRAC1	CHRAC1--ENSG00000104472	0.00498653883054227	-0.581010815223556	0.449	0.524	1	xav_day2vs5	0	no	NA	NA	NA	NA
CHRD	CHRD--ENSG00000090539	1.46088261277186e-23	-2.65891335568927	0.31	0.713	3.72890286910016e-19	xav_day2vs5	18.428418929045	no	NA	NA	NA	NA
CHRM3	CHRM3--ENSG00000133019	0.188231144555828	-0.572244884401925	0.08	0.119	1	xav_day2vs5	0	no	NA	NA	NA	NA
CHST11	CHST11--ENSG00000171310	0.0805540442887803	-0.668775535588229	0.237	0.294	1	xav_day2vs5	0	no	NA	NA	NA	NA
CHST14	CHST14--ENSG00000169105	4.05642175362344e-05	1.22644137091143	0.391	0.196	1	xav_day2vs5	0	no	NA	NA	NA	NA
CHST3	CHST3--ENSG00000122863	4.38117985850403e-06	2.39899980176961	0.19	0.028	0.111829615888315	xav_day2vs5	0.951443166811002	no	NA	NA	NA	NA
CHST7	CHST7--ENSG00000147119	0.00747230237989401	-0.779346460805036	0.095	0.189	1	xav_day2vs5	0	no	NA	NA	NA	NA
CHST9	CHST9--ENSG00000154080	2.21964208071444e-24	3.35561487540969	0.631	0.098	5.66563641102361e-20	xav_day2vs5	19.2467512995213	no	NA	NA	NA	NA
CHSY1	CHSY1--ENSG00000131873	0.61749818940688	-0.336058764557557	0.296	0.301	1	xav_day2vs5	0	no	NA	NA	NA	NA
CHTF18	CHTF18--ENSG00000127586	0.0893843952787342	0.541893732877574	0.307	0.224	1	xav_day2vs5	0	no	NA	NA	NA	NA
CHTOP	CHTOP--ENSG00000160679	0.065363913942807	0.315447631622747	0.832	0.769	1	xav_day2vs5	0	no	NA	NA	NA	NA
CHUK	CHUK--ENSG00000213341	0.263449279621528	0.628090954578392	0.164	0.126	1	xav_day2vs5	0	no	NA	NA	NA	NA
CIAO1	CIAO1--ENSG00000144021	0.000410159267361116	0.542809091330515	0.763	0.601	1	xav_day2vs5	0	no	NA	NA	NA	NA
CIAPIN1	CIAPIN1--ENSG00000005194	0.000305110599430445	0.537120671013188	0.73	0.629	1	xav_day2vs5	0	no	NA	NA	NA	NA
CIART	CIART--ENSG00000159208	3.5399567129516e-05	-1.4800055201269	0.047	0.168	0.903573950980897	xav_day2vs5	0.0440362977918732	no	NA	NA	NA	NA
CIB1	CIB1--ENSG00000185043	0.579833574755099	0.584125006472029	0.854	0.818	1	xav_day2vs5	0	no	NA	NA	NA	NA
CIB2	CIB2--ENSG00000136425	2.07229573167944e-07	-0.799269629042294	0.628	0.79	0.00528953485511177	xav_day2vs5	2.27658251676255	no	NA	NA	NA	NA
CINP	CINP--ENSG00000100865	0.0125692550114178	0.39021233721415	0.65	0.503	1	xav_day2vs5	0	no	NA	NA	NA	NA
CIPC	CIPC--ENSG00000198894	0.0427357599063716	0.758832936541217	0.172	0.098	1	xav_day2vs5	0	no	NA	NA	NA	NA
CIRBP	CIRBP--ENSG00000099622	1.02581746284808e-13	0.632027361575181	0.996	0.993	2.61839907391974e-09	xav_day2vs5	8.58196416130211	no	NA	NA	NA	NA
CISD1	CISD1--ENSG00000122873	4.1431368352494e-14	-1.06098591717923	0.668	0.867	1.05753567719741e-09	xav_day2vs5	8.97570497227576	no	NA	NA	NA	NA
CIT	CIT--ENSG00000122966	0.125734906338245	0.435243980448022	0.296	0.224	1	xav_day2vs5	0	no	NA	NA	NA	NA
CITED2	CITED2--ENSG00000164442	5.01004435720689e-13	1.34236815669716	0.788	0.524	1.27881382217706e-08	xav_day2vs5	7.89319267826305	no	NA	NA	NA	NA
CKAP2	CKAP2--ENSG00000136108	0.000111893581828927	0.797495070003047	0.697	0.531	1	xav_day2vs5	0	no	NA	NA	NA	NA
CKAP2L	CKAP2L--ENSG00000169607	6.80317205696225e-05	1.66662779769311	0.288	0.126	1	xav_day2vs5	0	no	NA	NA	NA	NA
CKAP4	CKAP4--ENSG00000136026	0.0169713255605899	0.362922771627542	0.807	0.734	1	xav_day2vs5	0	no	NA	NA	NA	NA
CKAP5	CKAP5--ENSG00000175216	0.000254763279751419	0.627136797438534	0.599	0.42	1	xav_day2vs5	0	no	NA	NA	NA	NA
CKB	CKB--ENSG00000166165	2.50921071265969e-44	2.22585381578435	0.982	0.965	6.40476034406386e-40	xav_day2vs5	39.1934971162234	no	NA	NA	NA	NA
CKLF	CKLF--ENSG00000217555	8.27333348463009e-06	0.966154079695032	0.496	0.273	0.211176837195183	xav_day2vs5	0.675353718855939	no	NA	NA	NA	NA
CKM	CKM--ENSG00000104879	0.000155605607681369	3.00655630560879	0.109	0.007	1	xav_day2vs5	0	no	NA	NA	NA	NA
CKMT1A	CKMT1A--ENSG00000223572	1.16721140164086e-11	-3.08080242811867	0.007	0.182	2.9793071026883e-07	xav_day2vs5	6.52588472802741	no	NA	NA	NA	NA
CKMT1B	CKMT1B--ENSG00000237289	1.54286725488141e-15	-3.42381452285032	0.007	0.238	3.9381686680848e-11	xav_day2vs5	10.4047056873727	no	NA	NA	NA	NA
CKS1B	CKS1B--ENSG00000173207	1.69525882666307e-07	0.628931096884621	0.931	0.86	0.00432714815505749	xav_day2vs5	2.36379823495556	no	NA	NA	NA	NA
CKS2	CKS2--ENSG00000123975	6.65142821939343e-09	0.925883276619361	0.916	0.811	0.000169777705300017	xav_day2vs5	3.77011934059905	no	NA	NA	NA	NA
CLASP1	CLASP1--ENSG00000074054	0.013234618426504	0.606008502874918	0.266	0.147	1	xav_day2vs5	0	no	NA	NA	NA	NA
CLCC1	CLCC1--ENSG00000121940	0.166419426606416	0.337790820761999	0.266	0.196	1	xav_day2vs5	0	no	NA	NA	NA	NA
CLCN2	CLCN2--ENSG00000114859	0.00316669165250349	-1.1417197872056	0.066	0.154	1	xav_day2vs5	0	no	NA	NA	NA	NA
CLCN3	CLCN3--ENSG00000109572	0.00641308609072769	0.748473290869245	0.434	0.315	1	xav_day2vs5	0	no	NA	NA	NA	NA
CLCN5	CLCN5--ENSG00000171365	0.00473499994711406	1.0829501079917	0.215	0.105	1	xav_day2vs5	0	no	NA	NA	NA	NA
CLCN7	CLCN7--ENSG00000103249	0.00868791593247962	0.813641232872944	0.281	0.168	1	xav_day2vs5	0	no	NA	NA	NA	NA
CLDN10	CLDN10--ENSG00000134873	0.991174212738837	0.51406516626112	0.303	0.301	1	xav_day2vs5	0	no	NA	NA	NA	NA
CLDN12	CLDN12--ENSG00000157224	0.107868604775247	0.276581232649871	0.358	0.273	1	xav_day2vs5	0	no	NA	NA	NA	NA
CLDN18	CLDN18--ENSG00000066405	2.73798535522791e-09	-2.42397234531105	0.029	0.203	6.98870761921924e-05	xav_day2vs5	4.15560312836518	no	NA	NA	NA	NA
CLDN19	CLDN19--ENSG00000164007	0.00663170228814185	0.873292318420631	0.248	0.133	1	xav_day2vs5	0	no	NA	NA	NA	NA
CLDN23	CLDN23--ENSG00000253958	0.186673012310684	0.491485549726172	0.128	0.084	1	xav_day2vs5	0	no	NA	NA	NA	NA
CLDN3	CLDN3--ENSG00000165215	7.93942757933603e-17	1.3321924898858	0.883	0.573	2.02653888962552e-12	xav_day2vs5	11.6932450576574	no	NA	NA	NA	NA
CLDN4	CLDN4--ENSG00000189143	9.76060037518443e-13	2.71400880656968	0.474	0.147	2.49139324576582e-08	xav_day2vs5	7.60355771727001	no	NA	NA	NA	NA
CLDN6	CLDN6--ENSG00000184697	0.00131160587123523	0.365056134771501	0.927	0.937	1	xav_day2vs5	0	no	NA	NA	NA	NA
CLDN7	CLDN7--ENSG00000181885	1.96853195424236e-08	0.728758777376235	0.898	0.839	0.000502467781320361	xav_day2vs5	3.29889178036195	no	NA	NA	NA	NA
CLDND1	CLDND1--ENSG00000080822	0.159361828985957	0.264428100204884	0.591	0.503	1	xav_day2vs5	0	no	NA	NA	NA	NA
CLEC11A	CLEC11A--ENSG00000105472	0.0667636003670037	0.422007430973943	0.434	0.336	1	xav_day2vs5	0	no	NA	NA	NA	NA
CLEC16A	CLEC16A--ENSG00000038532	0.0260268161605673	1.0768993084258	0.117	0.049	1	xav_day2vs5	0	no	NA	NA	NA	NA
CLEC2D	CLEC2D--ENSG00000069493	0.076300390844785	0.673035909346566	0.146	0.084	1	xav_day2vs5	0	no	NA	NA	NA	NA
CLGN	CLGN--ENSG00000153132	0.00895815350306413	-0.459013535539265	0.146	0.252	1	xav_day2vs5	0	no	NA	NA	NA	NA
CLHC1	CLHC1--ENSG00000162994	0.14588576913765	0.440735291672329	0.175	0.119	1	xav_day2vs5	0	no	NA	NA	NA	NA
CLINT1	CLINT1--ENSG00000113282	0.0242035331697598	0.299573383567582	0.839	0.762	1	xav_day2vs5	0	no	NA	NA	NA	NA
CLIP1	CLIP1--ENSG00000130779	0.000128840181919464	0.757923222752245	0.588	0.385	1	xav_day2vs5	0	no	NA	NA	NA	NA
CLIP2	CLIP2--ENSG00000106665	1.14681580552401e-06	-1.76389337677116	0.084	0.252	0.0292724734360003	xav_day2vs5	1.53354057943769	no	NA	NA	NA	NA
CLIP3	CLIP3--ENSG00000105270	1.95104344931649e-05	-1.102409250527	0.182	0.357	0.498003840438033	xav_day2vs5	0.30276730809447	no	NA	NA	NA	NA
CLK2	CLK2--ENSG00000176444	0.29081759158687	0.38271082890782	0.27	0.21	1	xav_day2vs5	0	no	NA	NA	NA	NA
CLMN	CLMN--ENSG00000165959	0.098202834186392	0.858318779684971	0.223	0.154	1	xav_day2vs5	0	no	NA	NA	NA	NA
CLMP	CLMP--ENSG00000166250	0.00214215148527265	-1.11193439798234	0.113	0.217	1	xav_day2vs5	0	no	NA	NA	NA	NA
CLN3	CLN3--ENSG00000188603	0.0728722528355315	0.359933337631023	0.339	0.245	1	xav_day2vs5	0	no	NA	NA	NA	NA
CLN5	CLN5--ENSG00000102805	0.00443014799117586	0.984850431369055	0.263	0.133	1	xav_day2vs5	0	no	NA	NA	NA	NA
CLN6	CLN6--ENSG00000128973	0.0602194468726373	0.37163778392189	0.478	0.364	1	xav_day2vs5	0	no	NA	NA	NA	NA
CLPB	CLPB--ENSG00000162129	0.156029315051214	0.431733879206366	0.117	0.07	1	xav_day2vs5	0	no	NA	NA	NA	NA
CLPP	CLPP--ENSG00000125656	0.000462042426683316	-0.422746165491929	0.77	0.867	1	xav_day2vs5	0	no	NA	NA	NA	NA
CLPTM1	CLPTM1--ENSG00000104853	0.0172080289395324	0.528228692128009	0.584	0.483	1	xav_day2vs5	0	no	NA	NA	NA	NA
CLPTM1L	CLPTM1L--ENSG00000049656	6.54917273119132e-05	0.586951303980544	0.766	0.601	1	xav_day2vs5	0	no	NA	NA	NA	NA
CLSPN	CLSPN--ENSG00000092853	2.83498375301409e-10	1.67028188375607	0.599	0.322	7.23629602956847e-06	xav_day2vs5	5.1404836748998	no	NA	NA	NA	NA
CLSTN3	CLSTN3--ENSG00000139182	0.00188634160338641	1.13538841683204	0.314	0.175	1	xav_day2vs5	0	no	NA	NA	NA	NA
CLTB	CLTB--ENSG00000175416	5.30565368090486e-08	0.919250641769365	0.715	0.49	0.00135426810205097	xav_day2vs5	2.86829535063217	no	NA	NA	NA	NA
CLTC	CLTC--ENSG00000141367	0.000334737755626667	0.427049685555466	0.916	0.881	1	xav_day2vs5	0	no	NA	NA	NA	NA
CLTCL1	CLTCL1--ENSG00000070371	0.0172219235447952	-0.864665775959503	0.062	0.133	1	xav_day2vs5	0	no	NA	NA	NA	NA
CLU	CLU--ENSG00000120885	1.07401357847801e-11	2.65637022307984	0.631	0.308	2.74141965906513e-07	xav_day2vs5	6.56202447716914	no	NA	NA	NA	NA
CLUAP1	CLUAP1--ENSG00000103351	0.23312327607873	0.57548372293756	0.668	0.629	1	xav_day2vs5	0	no	NA	NA	NA	NA
CLUH	CLUH--ENSG00000132361	0.0133747152701974	0.935421625740143	0.212	0.112	1	xav_day2vs5	0	no	NA	NA	NA	NA
CLVS2	CLVS2--ENSG00000146352	0.0136616800718461	0.38718467563403	0.204	0.098	1	xav_day2vs5	0	no	NA	NA	NA	NA
CLYBL	CLYBL--ENSG00000125246	5.81419548635965e-06	-1.68582838954315	0.055	0.196	0.14840733978933	xav_day2vs5	0.828544619601617	no	NA	NA	NA	NA
CMAS	CMAS--ENSG00000111726	0.00180619901912114	-0.389154331388378	0.704	0.818	1	xav_day2vs5	0	no	NA	NA	NA	NA
CMBL	CMBL--ENSG00000164237	0.33938242077877	0.340924562013247	0.442	0.413	1	xav_day2vs5	0	no	NA	NA	NA	NA
CMC2	CMC2--ENSG00000103121	3.1745495310261e-08	1.00421284466636	0.682	0.427	0.000810303767794413	xav_day2vs5	3.09135214168215	no	NA	NA	NA	NA
CMPK1	CMPK1--ENSG00000162368	0.0792348343757952	-0.313058327171739	0.518	0.566	1	xav_day2vs5	0	no	NA	NA	NA	NA
CMTM3	CMTM3--ENSG00000140931	0.00686718506304789	0.69691074527172	0.467	0.364	1	xav_day2vs5	0	no	NA	NA	NA	NA
CMTM4	CMTM4--ENSG00000183723	0.13134077476914	0.363431859439059	0.31	0.224	1	xav_day2vs5	0	no	NA	NA	NA	NA
CMTM7	CMTM7--ENSG00000153551	0.433618320432486	0.364868081398069	0.255	0.217	1	xav_day2vs5	0	no	NA	NA	NA	NA
CMTM8	CMTM8--ENSG00000170293	8.73405144052408e-18	2.16519391417051	0.679	0.273	2.22936663019377e-13	xav_day2vs5	12.6518185038048	no	NA	NA	NA	NA
CMTR1	CMTR1--ENSG00000137200	0.31176945735673	0.304597621001584	0.223	0.175	1	xav_day2vs5	0	no	NA	NA	NA	NA
CMTR2	CMTR2--ENSG00000180917	0.0793560879556344	0.3872369636351	0.358	0.266	1	xav_day2vs5	0	no	NA	NA	NA	NA
CNFN	CNFN--ENSG00000105427	2.4879043391791e-07	-0.86827410898431	0.339	0.566	0.00635037582575464	xav_day2vs5	2.19720057168101	no	NA	NA	NA	NA
CNIH2	CNIH2--ENSG00000174871	0.00974907888932888	1.99770761772123	0.252	0.154	1	xav_day2vs5	0	no	NA	NA	NA	NA
CNIH3	CNIH3--ENSG00000143786	0.305336337626279	0.340472931679412	0.193	0.147	1	xav_day2vs5	0	no	NA	NA	NA	NA
CNIH4	CNIH4--ENSG00000143771	1.4268080293079e-07	0.564246902133041	0.901	0.867	0.00364192749480841	xav_day2vs5	2.43866870459219	no	NA	NA	NA	NA
CNKSR1	CNKSR1--ENSG00000142675	0.0585339447262825	0.30911073796356	0.296	0.189	1	xav_day2vs5	0	no	NA	NA	NA	NA
CNKSR2	CNKSR2--ENSG00000149970	3.28409463080366e-07	2.88959260517209	0.193	0.014	0.00838265154512634	xav_day2vs5	2.07661858646852	no	NA	NA	NA	NA
CNKSR3	CNKSR3--ENSG00000153721	2.60589663486051e-22	-2.86252651294749	0.095	0.497	6.65155116048144e-18	xav_day2vs5	17.1770770641884	no	NA	NA	NA	NA
CNN1	CNN1--ENSG00000130176	0.000277497038399447	2.15496308699821	0.175	0.049	1	xav_day2vs5	0	no	NA	NA	NA	NA
CNN2	CNN2--ENSG00000064666	2.19288008584111e-06	-0.503150729102297	0.858	0.958	0.0559732641910944	xav_day2vs5	1.25201936561706	no	NA	NA	NA	NA
CNN3	CNN3--ENSG00000117519	1.62679456919481e-24	1.58818432770113	0.891	0.65	4.15239313786975e-20	xav_day2vs5	19.3817015353319	no	NA	NA	NA	NA
CNNM2	CNNM2--ENSG00000148842	0.0455336414230795	-0.66643855009768	0.15	0.217	1	xav_day2vs5	0	no	NA	NA	NA	NA
CNNM3	CNNM3--ENSG00000168763	0.109188554295226	0.4039316020244	0.212	0.14	1	xav_day2vs5	0	no	NA	NA	NA	NA
CNNM4	CNNM4--ENSG00000158158	0.461333354490166	0.27883747578421	0.117	0.091	1	xav_day2vs5	0	no	NA	NA	NA	NA
CNOT10	CNOT10--ENSG00000182973	0.0057862268319278	0.657191600156509	0.54	0.392	1	xav_day2vs5	0	no	NA	NA	NA	NA
CNOT11	CNOT11--ENSG00000158435	0.128394417831875	0.264347498371355	0.445	0.343	1	xav_day2vs5	0	no	NA	NA	NA	NA
CNOT4	CNOT4--ENSG00000080802	0.0363630328218901	0.483980141090432	0.507	0.392	1	xav_day2vs5	0	no	NA	NA	NA	NA
CNOT6	CNOT6--ENSG00000113300	0.145960418161301	0.426854180614662	0.343	0.259	1	xav_day2vs5	0	no	NA	NA	NA	NA
CNOT6L	CNOT6L--ENSG00000138767	0.0304146874854704	0.534339468161185	0.292	0.182	1	xav_day2vs5	0	no	NA	NA	NA	NA
CNOT8	CNOT8--ENSG00000155508	0.0898770318542377	-0.509730954544734	0.347	0.392	1	xav_day2vs5	0	no	NA	NA	NA	NA
CNP	CNP--ENSG00000173786	0.0704600876523732	0.378252981262752	0.5	0.42	1	xav_day2vs5	0	no	NA	NA	NA	NA
CNPPD1	CNPPD1--ENSG00000115649	0.112867896916176	0.329310109069908	0.281	0.196	1	xav_day2vs5	0	no	NA	NA	NA	NA
CNPY3	CNPY3--ENSG00000137161	2.76657456338208e-07	0.710086085587984	0.807	0.608	0.00706168157303276	xav_day2vs5	2.15109186963792	no	NA	NA	NA	NA
CNST	CNST--ENSG00000162852	0.161074508257938	0.480889010435638	0.204	0.147	1	xav_day2vs5	0	no	NA	NA	NA	NA
CNTFR	CNTFR--ENSG00000122756	3.66609864441212e-20	-3.42825974371212	0.022	0.343	9.35771678986195e-16	xav_day2vs5	15.0288301028136	no	NA	NA	NA	NA
CNTN5	CNTN5--ENSG00000149972	5.72531435183484e-05	2.62508653209526	0.106	0	1	xav_day2vs5	0	no	NA	NA	NA	NA
CNTNAP2	CNTNAP2--ENSG00000174469	1.30399038015223e-47	-1.95765814684423	0.81	1	3.32843544533856e-43	xav_day2vs5	42.4777598617272	no	NA	NA	NA	NA
CNTRL	CNTRL--ENSG00000119397	8.72614956392606e-05	1.52825296019586	0.423	0.252	1	xav_day2vs5	0	no	NA	NA	NA	NA
COA1	COA1--ENSG00000106603	0.00112839477718073	0.30535135076959	0.953	0.93	1	xav_day2vs5	0	no	NA	NA	NA	NA
COASY	COASY--ENSG00000068120	0.00685069484362899	0.486579007710647	0.562	0.392	1	xav_day2vs5	0	no	NA	NA	NA	NA
COBL	COBL--ENSG00000106078	5.31709349950216e-05	1.83293933548612	0.245	0.084	1	xav_day2vs5	0	no	NA	NA	NA	NA
COBLL1	COBLL1--ENSG00000082438	2.24993384047488e-07	3.12237793816269	0.197	0.014	0.00574295612781212	xav_day2vs5	2.24086450141375	no	NA	NA	NA	NA
COCH	COCH--ENSG00000100473	3.88185511565327e-08	2.07966156356799	0.343	0.091	0.000990843518270497	xav_day2vs5	3.00399492726818	no	NA	NA	NA	NA
COG1	COG1--ENSG00000166685	0.00411041855755391	0.864431200277477	0.245	0.119	1	xav_day2vs5	0	no	NA	NA	NA	NA
COG2	COG2--ENSG00000135775	0.169864197383897	0.322926721475452	0.438	0.343	1	xav_day2vs5	0	no	NA	NA	NA	NA
COG4	COG4--ENSG00000103051	0.0705534324691051	0.366733184844216	0.58	0.49	1	xav_day2vs5	0	no	NA	NA	NA	NA
COG5	COG5--ENSG00000164597	0.328524000445398	0.395496253149481	0.201	0.161	1	xav_day2vs5	0	no	NA	NA	NA	NA
COG6	COG6--ENSG00000133103	0.230832778381144	0.250270412429339	0.245	0.182	1	xav_day2vs5	0	no	NA	NA	NA	NA
COG8	COG8--ENSG00000213380	0.13033824337919	-0.360549885124914	0.285	0.35	1	xav_day2vs5	0	no	NA	NA	NA	NA
COL11A1	COL11A1--ENSG00000060718	2.00651939181522e-06	1.93317446608749	0.361	0.147	0.0512164074760834	xav_day2vs5	1.29059088795333	no	NA	NA	NA	NA
COL13A1	COL13A1--ENSG00000197467	2.08203026137425e-09	-1.91455714577699	0.095	0.322	5.31438224215777e-05	xav_day2vs5	4.27454721174553	no	NA	NA	NA	NA
COL18A1	COL18A1--ENSG00000182871	1.3548329419186e-07	0.971576311150721	0.777	0.629	0.00345821108424722	xav_day2vs5	2.46114850154042	no	NA	NA	NA	NA
COL19A1	COL19A1--ENSG00000082293	5.17852620924801e-09	4.45167592549219	0.208	0	0.000132181881491056	xav_day2vs5	3.87882807062743	no	NA	NA	NA	NA
COL1A1	COL1A1--ENSG00000108821	2.27502662045111e-05	-0.988028839489865	0.314	0.49	0.580700544870145	xav_day2vs5	0.236047766468852	no	NA	NA	NA	NA
COL23A1	COL23A1--ENSG00000050767	4.67974591410785e-08	2.0872688794368	0.354	0.105	0.00119450514457603	xav_day2vs5	2.92281197546105	no	NA	NA	NA	NA
COL26A1	COL26A1--ENSG00000160963	1.36638559908549e-06	1.5243717084664	0.292	0.077	0.0348769924166572	xav_day2vs5	1.45746097308484	no	NA	NA	NA	NA
COL27A1	COL27A1--ENSG00000196739	0.158383530267929	0.514537875335294	0.182	0.119	1	xav_day2vs5	0	no	NA	NA	NA	NA
COL2A1	COL2A1--ENSG00000139219	1.4578482318234e-14	1.69227234432152	0.777	0.462	3.72115761172923e-10	xav_day2vs5	9.42932193480119	no	NA	NA	NA	NA
COL4A1	COL4A1--ENSG00000187498	4.65135167061092e-17	2.02217489910876	0.726	0.427	1.18725751392344e-12	xav_day2vs5	11.9254550731714	no	NA	NA	NA	NA
COL4A2	COL4A2--ENSG00000134871	4.29591019031803e-15	2.05091745848747	0.646	0.301	1.09653107607868e-10	xav_day2vs5	9.95997905575277	no	NA	NA	NA	NA
COL4A4	COL4A4--ENSG00000081052	0.00291618386090648	0.916910035231731	0.102	0.021	1	xav_day2vs5	0	no	NA	NA	NA	NA
COL4A5	COL4A5--ENSG00000188153	1.53030289923846e-10	1.17061005326407	0.723	0.497	3.90609815030617e-06	xav_day2vs5	5.40825684819593	no	NA	NA	NA	NA
COL4A6	COL4A6--ENSG00000197565	2.62120012389507e-28	2.31792143398439	0.814	0.406	6.69061331624216e-24	xav_day2vs5	23.1745340694294	no	NA	NA	NA	NA
COL5A1	COL5A1--ENSG00000130635	0.011158534348849	1.3883660208479	0.175	0.084	1	xav_day2vs5	0	no	NA	NA	NA	NA
COL5A2	COL5A2--ENSG00000204262	0.452195087104419	0.467659299845836	0.179	0.217	1	xav_day2vs5	0	no	NA	NA	NA	NA
COL6A1	COL6A1--ENSG00000142156	2.07278278203542e-39	-1.77074046882192	0.785	0.979	5.29077805114542e-35	xav_day2vs5	34.276480456798	no	NA	NA	NA	NA
COL6A2	COL6A2--ENSG00000142173	4.17313604392597e-23	-1.19140129209628	0.799	0.951	1.0651929752121e-18	xav_day2vs5	17.9725717063306	no	NA	NA	NA	NA
COL9A1	COL9A1--ENSG00000112280	0.00253818790150198	1.62123471866184	0.139	0.042	1	xav_day2vs5	0	no	NA	NA	NA	NA
COL9A2	COL9A2--ENSG00000049089	6.43581240606475e-21	5.02789226992021	0.485	0.028	1.64274111664803e-16	xav_day2vs5	15.7844308726392	no	NA	NA	NA	NA
COLCA1	COLCA1--ENSG00000196167	6.63533115349587e-05	-2.08799747207449	0.018	0.105	1	xav_day2vs5	0	no	NA	NA	NA	NA
COLEC12	COLEC12--ENSG00000158270	2.86607555735308e-14	2.64270597692379	0.504	0.133	7.31565786014374e-10	xav_day2vs5	9.13574661387443	no	NA	NA	NA	NA
COLGALT1	COLGALT1--ENSG00000130309	0.271279462516647	-0.648009193076191	0.248	0.273	1	xav_day2vs5	0	no	NA	NA	NA	NA
COMMD1	COMMD1--ENSG00000173163	7.85810625373395e-06	0.606125126799267	0.818	0.692	0.200578162126559	xav_day2vs5	0.697716352393369	no	NA	NA	NA	NA
COMMD10	COMMD10--ENSG00000145781	0.00928143437079072	-0.341971118423166	0.679	0.755	1	xav_day2vs5	0	no	NA	NA	NA	NA
COMMD2	COMMD2--ENSG00000114744	0.00287888447405146	0.39895971229913	0.788	0.713	1	xav_day2vs5	0	no	NA	NA	NA	NA
COMMD3	COMMD3--ENSG00000148444	0.000353220551963502	0.933637453105537	0.42	0.245	1	xav_day2vs5	0	no	NA	NA	NA	NA
COMMD4	COMMD4--ENSG00000140365	2.32913233613905e-07	0.547415917420668	0.898	0.839	0.00594511028799492	xav_day2vs5	2.22584008435507	no	NA	NA	NA	NA
COMMD6	COMMD6--ENSG00000188243	1.38776666093494e-11	-0.467733982910032	0.993	1	3.54227440203644e-07	xav_day2vs5	6.45071779925144	no	NA	NA	NA	NA
COMMD7	COMMD7--ENSG00000149600	0.000103963169539818	-0.424498256266925	0.77	0.916	1	xav_day2vs5	0	no	NA	NA	NA	NA
COMMD8	COMMD8--ENSG00000169019	1.09804398547032e-05	0.889145878749397	0.595	0.364	0.2802757272913	xav_day2vs5	0.552414511800537	no	NA	NA	NA	NA
COMMD9	COMMD9--ENSG00000110442	0.000200368241907159	0.525653094179466	0.697	0.49	1	xav_day2vs5	0	no	NA	NA	NA	NA
COMTD1	COMTD1--ENSG00000165644	0.495573609775809	0.299652699272616	0.394	0.357	1	xav_day2vs5	0	no	NA	NA	NA	NA
COPG1	COPG1--ENSG00000181789	0.0841423478019856	-0.352742092442183	0.471	0.524	1	xav_day2vs5	0	no	NA	NA	NA	NA
COPG2	COPG2--ENSG00000158623	0.070239538665829	-0.4307491265052	0.343	0.406	1	xav_day2vs5	0	no	NA	NA	NA	NA
COPRS	COPRS--ENSG00000172301	0.0256218837967648	0.417191988674365	0.832	0.825	1	xav_day2vs5	0	no	NA	NA	NA	NA
COPS3	COPS3--ENSG00000141030	8.07265903702448e-05	0.597093502879908	0.785	0.664	1	xav_day2vs5	0	no	NA	NA	NA	NA
COPS4	COPS4--ENSG00000138663	0.0324248043489324	0.331763833718444	0.741	0.629	1	xav_day2vs5	0	no	NA	NA	NA	NA
COPS7B	COPS7B--ENSG00000144524	0.00126019281300663	0.527515573741871	0.5	0.308	1	xav_day2vs5	0	no	NA	NA	NA	NA
COPS8	COPS8--ENSG00000198612	0.0119020684427792	0.44218570399025	0.774	0.741	1	xav_day2vs5	0	no	NA	NA	NA	NA
COQ10A	COQ10A--ENSG00000135469	0.141350363100906	-0.451117002892145	0.336	0.371	1	xav_day2vs5	0	no	NA	NA	NA	NA
COQ4	COQ4--ENSG00000167113	0.00980666223602319	0.578686527876311	0.701	0.629	1	xav_day2vs5	0	no	NA	NA	NA	NA
COQ9	COQ9--ENSG00000088682	0.0378194918308541	0.369474239089323	0.489	0.35	1	xav_day2vs5	0	no	NA	NA	NA	NA
CORO1C	CORO1C--ENSG00000110880	0.159255014416478	0.337924374191477	0.387	0.294	1	xav_day2vs5	0	no	NA	NA	NA	NA
CORO2A	CORO2A--ENSG00000106789	4.95466585691257e-08	-1.16340491836009	0.285	0.517	0.00126467845997693	xav_day2vs5	2.89801987828903	no	NA	NA	NA	NA
COX14	COX14--ENSG00000178449	0.000658207338462508	0.460412912466422	0.807	0.65	1	xav_day2vs5	0	no	NA	NA	NA	NA
COX15	COX15--ENSG00000014919	0.00226556790106031	-0.543855329507095	0.343	0.469	1	xav_day2vs5	0	no	NA	NA	NA	NA
COX16	COX16--ENSG00000133983	0.437546192413012	-0.313691793114361	0.252	0.273	1	xav_day2vs5	0	no	NA	NA	NA	NA
COX17	COX17--ENSG00000138495	0.0107856413677031	0.325208579827575	0.894	0.853	1	xav_day2vs5	0	no	NA	NA	NA	NA
COX18	COX18--ENSG00000163626	0.18263275579678	-0.536458684714958	0.15	0.189	1	xav_day2vs5	0	no	NA	NA	NA	NA
COX20	COX20--ENSG00000203667	0.00987817642568967	0.277042246923204	0.821	0.727	1	xav_day2vs5	0	no	NA	NA	NA	NA
COX5A	COX5A--ENSG00000178741	4.19889508065707e-05	-0.304360565640543	0.985	0.993	1	xav_day2vs5	0	no	NA	NA	NA	NA
COX7A2L	COX7A2L--ENSG00000115944	1.29213659876501e-08	-0.440119203332193	0.974	0.986	0.000329817866834769	xav_day2vs5	3.48172582153088	no	NA	NA	NA	NA
CPAMD8	CPAMD8--ENSG00000160111	0.0127243519730029	-1.32592936237161	0.044	0.105	1	xav_day2vs5	0	no	NA	NA	NA	NA
CPD	CPD--ENSG00000108582	0.00926373494903163	0.565234617063193	0.518	0.357	1	xav_day2vs5	0	no	NA	NA	NA	NA
CPE	CPE--ENSG00000109472	3.77736899846692e-09	1.51159923679958	0.58	0.294	9.6417343685868e-05	xav_day2vs5	4.01584483757465	yes	CPE	NA	GO:0016055	Wnt signaling pathway
CPEB4	CPEB4--ENSG00000113742	0.00115647840803223	1.20704550979656	0.274	0.14	1	xav_day2vs5	0	no	NA	NA	NA	NA
CPNE1	CPNE1--ENSG00000214078	0.000207166735584746	0.371781105466489	0.949	0.881	1	xav_day2vs5	0	no	NA	NA	NA	NA
CPNE2	CPNE2--ENSG00000140848	0.0466520011457995	1.11258123013665	0.15	0.084	1	xav_day2vs5	0	no	NA	NA	NA	NA
CPNE8	CPNE8--ENSG00000139117	0.00241976024372577	1.8475754182244	0.139	0.042	1	xav_day2vs5	0	no	NA	NA	NA	NA
CPOX	CPOX--ENSG00000080819	0.296975846309961	-0.374999329309027	0.153	0.189	1	xav_day2vs5	0	no	NA	NA	NA	NA
CPPED1	CPPED1--ENSG00000103381	4.76703470472722e-06	-1.30918415793269	0.23	0.413	0.121678560838162	xav_day2vs5	0.914785935573573	no	NA	NA	NA	NA
CPQ	CPQ--ENSG00000104324	0.82007892884368	0.286145264238034	0.128	0.119	1	xav_day2vs5	0	no	NA	NA	NA	NA
CPS1	CPS1--ENSG00000021826	0.222896395855885	0.341598388086255	0.237	0.182	1	xav_day2vs5	0	no	NA	NA	NA	NA
CPSF7	CPSF7--ENSG00000149532	0.177478715400933	0.377803633591885	0.431	0.357	1	xav_day2vs5	0	no	NA	NA	NA	NA
CPT1A	CPT1A--ENSG00000110090	2.99437976520234e-07	-2.20442662111054	0.026	0.161	0.00764315435067897	xav_day2vs5	2.11672736990982	no	NA	NA	NA	NA
CPTP	CPTP--ENSG00000224051	0.314982413058725	-0.346840119836989	0.19	0.217	1	xav_day2vs5	0	no	NA	NA	NA	NA
CPVL	CPVL--ENSG00000106066	1.70019820211756e-12	1.13442159855021	0.814	0.643	4.33975591090507e-08	xav_day2vs5	7.36253469664604	no	NA	NA	NA	NA
CPXM1	CPXM1--ENSG00000088882	0.0725570122652247	0.387624697281927	0.631	0.545	1	xav_day2vs5	0	no	NA	NA	NA	NA
CRABP1	CRABP1--ENSG00000166426	4.71887660113556e-54	-3.10775523692368	0.496	0.986	1.20449325243985e-49	xav_day2vs5	48.9191956285725	no	NA	NA	NA	NA
CRABP2	CRABP2--ENSG00000143320	0.0166033674116297	0.333760608993677	0.872	0.951	1	xav_day2vs5	0	no	NA	NA	NA	NA
CRADD	CRADD--ENSG00000169372	0.0293000030622482	0.856893844242793	0.146	0.07	1	xav_day2vs5	0	no	NA	NA	NA	NA
CRAT	CRAT--ENSG00000095321	0.000299420656127368	-1.30739543051492	0.128	0.252	1	xav_day2vs5	0	no	NA	NA	NA	NA
CRB3	CRB3--ENSG00000130545	0.000118587382323188	1.01964816586434	0.431	0.245	1	xav_day2vs5	0	no	NA	NA	NA	NA
CRBN	CRBN--ENSG00000113851	0.153965072796569	0.283570470997524	0.653	0.566	1	xav_day2vs5	0	no	NA	NA	NA	NA
CRCP	CRCP--ENSG00000241258	0.00772821503422491	0.55155565077842	0.496	0.336	1	xav_day2vs5	0	no	NA	NA	NA	NA
CREB3	CREB3--ENSG00000107175	2.14387887162494e-07	0.964825130316265	0.704	0.462	0.00547225081982265	xav_day2vs5	2.26183400500715	no	NA	NA	NA	NA
CREB3L1	CREB3L1--ENSG00000157613	0.00117803145401989	-0.553898162799388	0.474	0.601	1	xav_day2vs5	0	no	NA	NA	NA	NA
CREB3L2	CREB3L2--ENSG00000182158	0.0995824167523722	0.299648703580774	0.609	0.49	1	xav_day2vs5	0	no	NA	NA	NA	NA
CREB3L4	CREB3L4--ENSG00000143578	0.0123836299708977	-0.736761367282584	0.182	0.28	1	xav_day2vs5	0	no	NA	NA	NA	NA
CREBL2	CREBL2--ENSG00000111269	0.113140884031093	0.255629351488888	0.307	0.217	1	xav_day2vs5	0	no	NA	NA	NA	NA
CREBRF	CREBRF--ENSG00000164463	0.00517736920066399	1.05431115500282	0.237	0.119	1	xav_day2vs5	0	no	NA	NA	NA	NA
CREG1	CREG1--ENSG00000143162	0.0191313054722052	0.580962758040005	0.467	0.343	1	xav_day2vs5	0	no	NA	NA	NA	NA
CRELD1	CRELD1--ENSG00000163703	0.054449009274228	0.302783625201401	0.471	0.385	1	xav_day2vs5	0	no	NA	NA	NA	NA
CREM	CREM--ENSG00000095794	2.15820964487338e-07	1.22683432456253	0.544	0.28	0.00550883011853931	xav_day2vs5	2.25894062020583	no	NA	NA	NA	NA
CRIM1	CRIM1--ENSG00000150938	0.0248759558123528	0.904858488080222	0.19	0.105	1	xav_day2vs5	0	no	NA	NA	NA	NA
CRIP1	CRIP1--ENSG00000213145	0.00252164812217965	1.12638909883299	0.474	0.336	1	xav_day2vs5	0	no	NA	NA	NA	NA
CRIP2	CRIP2--ENSG00000182809	0.000283942874562695	0.967864871451527	0.471	0.294	1	xav_day2vs5	0	no	NA	NA	NA	NA
CRIP3	CRIP3--ENSG00000146215	1.97198068191692e-07	-1.84567157389266	0.073	0.252	0.00503348069059294	xav_day2vs5	2.29813159308717	no	NA	NA	NA	NA
CRIPT	CRIPT--ENSG00000119878	0.15259152182263	0.32561420190819	0.657	0.58	1	xav_day2vs5	0	no	NA	NA	NA	NA
CRISPLD1	CRISPLD1--ENSG00000121005	0.139441413204902	0.546256694131737	0.321	0.245	1	xav_day2vs5	0	no	NA	NA	NA	NA
CRK	CRK--ENSG00000167193	0.0411047279322173	0.299590276819746	0.719	0.615	1	xav_day2vs5	0	no	NA	NA	NA	NA
CRKL	CRKL--ENSG00000099942	0.00594994310763179	0.565373456469485	0.423	0.273	1	xav_day2vs5	0	no	NA	NA	NA	NA
CRLF1	CRLF1--ENSG00000006016	1.71165824124615e-25	-1.92334392396808	0.526	0.874	4.3690076607808e-21	xav_day2vs5	20.3596171937816	no	NA	NA	NA	NA
CRMP1	CRMP1--ENSG00000072832	3.66663027974092e-15	-1.97880560232577	0.193	0.531	9.3590737890387e-11	xav_day2vs5	10.0287671286351	no	NA	NA	NA	NA
CRNDE	CRNDE--ENSG00000245694	9.93416595080082e-16	1.04180335134069	0.912	0.615	2.53569585894191e-11	xav_day2vs5	10.5959028386075	no	NA	NA	NA	NA
CRNKL1	CRNKL1--ENSG00000101343	0.00839356073688381	0.458904970910605	0.569	0.427	1	xav_day2vs5	0	no	NA	NA	NA	NA
CROT	CROT--ENSG00000005469	0.0242783317301369	0.827699932902534	0.19	0.105	1	xav_day2vs5	0	no	NA	NA	NA	NA
CRTAP	CRTAP--ENSG00000170275	3.66607821744791e-15	-1.05315641081623	0.65	0.881	9.3576646500358e-11	xav_day2vs5	10.0288325226455	no	NA	NA	NA	NA
CRTC1	CRTC1--ENSG00000105662	0.104027854095979	0.571758674064753	0.215	0.14	1	xav_day2vs5	0	no	NA	NA	NA	NA
CRY1	CRY1--ENSG00000008405	0.0127276131757377	0.845329163010191	0.296	0.189	1	xav_day2vs5	0	no	NA	NA	NA	NA
CRY2	CRY2--ENSG00000121671	0.010569400674178	1.12328835742334	0.161	0.07	1	xav_day2vs5	0	no	NA	NA	NA	NA
CRYBB1	CRYBB1--ENSG00000100122	3.62798100404898e-10	-3.09868161367388	0.007	0.161	9.26042151283502e-06	xav_day2vs5	5.03336924479409	no	NA	NA	NA	NA
CRYGD	CRYGD--ENSG00000118231	6.01452962185945e-08	-2.27513908490554	0.015	0.147	0.00153520868597963	xav_day2vs5	2.81383258109284	no	NA	NA	NA	NA
CRYM	CRYM--ENSG00000103316	3.34031459923306e-09	1.26156245326916	0.609	0.322	8.52615301454238e-05	xav_day2vs5	4.06924687755622	no	NA	NA	NA	NA
CS	CS--ENSG00000062485	0.000693906486576829	-0.684075132852397	0.434	0.552	1	xav_day2vs5	0	no	NA	NA	NA	NA
CSAD	CSAD--ENSG00000139631	0.00379126429079442	0.77984453792511	0.328	0.182	1	xav_day2vs5	0	no	NA	NA	NA	NA
CSE1L	CSE1L--ENSG00000124207	0.00144436863690147	0.411242697307171	0.828	0.769	1	xav_day2vs5	0	no	NA	NA	NA	NA
CSGALNACT2	CSGALNACT2--ENSG00000169826	0.091727759777089	0.572385849361593	0.153	0.091	1	xav_day2vs5	0	no	NA	NA	NA	NA
CSNK1G1	CSNK1G1--ENSG00000169118	0.223785339355903	0.287660118266992	0.343	0.273	1	xav_day2vs5	0	yes	CSNK1G1	NA	GO:0090263	positive regulation of canonical Wnt signaling pathway
CSPP1	CSPP1--ENSG00000104218	7.98929112961651e-07	0.967172636858606	0.77	0.601	0.0203926656083461	xav_day2vs5	1.69052600211145	no	NA	NA	NA	NA
CSRNP2	CSRNP2--ENSG00000110925	0.0838706192737723	0.528305503279181	0.208	0.133	1	xav_day2vs5	0	no	NA	NA	NA	NA
CSRNP3	CSRNP3--ENSG00000178662	4.14576535242395e-05	-1.38165241666184	0.077	0.217	1	xav_day2vs5	0	no	NA	NA	NA	NA
CSRP1	CSRP1--ENSG00000159176	2.41134995242697e-06	1.85510210792831	0.277	0.077	0.0615497075356983	xav_day2vs5	1.21077400635467	no	NA	NA	NA	NA
CSRP2	CSRP2--ENSG00000175183	2.52374995538492e-06	0.551232714864044	0.891	0.713	0.0644187176112002	xav_day2vs5	1.19098792496685	no	NA	NA	NA	NA
CSRP2BP	CSRP2BP--ENSG00000149474	0.000334580153523332	1.04152297148503	0.332	0.168	1	xav_day2vs5	0	no	NA	NA	NA	NA
CST1	CST1--ENSG00000170373	4.01236446897806e-11	1.33589997840654	0.847	0.741	1.02415603070665e-06	xav_day2vs5	5.9896338733282	no	NA	NA	NA	NA
CST2	CST2--ENSG00000170369	0.0161883038703096	1.10163391305398	0.208	0.112	1	xav_day2vs5	0	no	NA	NA	NA	NA
CST3	CST3--ENSG00000101439	3.21307433638283e-40	1.47780941851952	0.985	0.895	8.20137224361716e-36	xav_day2vs5	35.0861134759126	no	NA	NA	NA	NA
CST4	CST4--ENSG00000101441	8.36928211358146e-06	3.28599772443821	0.142	0.007	0.213625925949167	xav_day2vs5	0.670346041842923	no	NA	NA	NA	NA
CST5	CST5--ENSG00000170367	0.192432395669768	0.323607642562984	0.182	0.126	1	xav_day2vs5	0	no	NA	NA	NA	NA
CSTF2T	CSTF2T--ENSG00000177613	0.0291890738313075	0.506239619551806	0.354	0.238	1	xav_day2vs5	0	no	NA	NA	NA	NA
CSTF3	CSTF3--ENSG00000176102	0.0274012792684176	0.354778093966006	0.595	0.448	1	xav_day2vs5	0	no	NA	NA	NA	NA
CTA-243E7.1	CTA-243E7.1--ENSG00000279110	0.0661473288520443	0.512319836152041	0.255	0.168	1	xav_day2vs5	0	no	NA	NA	NA	NA
CTAGE5	CTAGE5--ENSG00000150527	0.0464632383923179	0.814565143574466	0.182	0.105	1	xav_day2vs5	0	no	NA	NA	NA	NA
CTB-193M12.5	CTB-193M12.5--ENSG00000280206	0.0306361485368941	0.780956769510992	0.135	0.063	1	xav_day2vs5	0	no	NA	NA	NA	NA
CTB-58E17.1	CTB-58E17.1--ENSG00000277969	6.17547514129631e-06	-2.42299367543855	0.011	0.105	0.157629002981588	xav_day2vs5	0.80236387138958	no	NA	NA	NA	NA
CTBP1	CTBP1--ENSG00000159692	0.129958196094059	0.404098716656724	0.522	0.441	1	xav_day2vs5	0	no	NA	NA	NA	NA
CTBP2	CTBP2--ENSG00000175029	1.89236673891466e-05	-0.468812767532382	0.854	0.902	0.483026610107967	xav_day2vs5	0.316028943151763	no	NA	NA	NA	NA
CTBS	CTBS--ENSG00000117151	0.000136408799596865	-0.517719887363113	0.383	0.587	1	xav_day2vs5	0	no	NA	NA	NA	NA
CTC-260E6.6	CTC-260E6.6--ENSG00000267383	3.50895194543813e-22	2.43267285650155	0.697	0.259	8.95659984073082e-18	xav_day2vs5	17.0478568285816	no	NA	NA	NA	NA
CTC-425F1.4	CTC-425F1.4--ENSG00000267458	0.223076533035906	-0.840316642523372	0.073	0.105	1	xav_day2vs5	0	no	NA	NA	NA	NA
CTC-444N24.11	CTC-444N24.11--ENSG00000268205	0.198677554468898	0.373308676005022	0.361	0.287	1	xav_day2vs5	0	no	NA	NA	NA	NA
CTC-524C5.2	CTC-524C5.2--ENSG00000263272	0.0293484174971283	-0.633819952640669	0.215	0.294	1	xav_day2vs5	0	no	NA	NA	NA	NA
CTC-526N19.1	CTC-526N19.1--ENSG00000277013	0.00899304951625491	-0.823853257508729	0.161	0.259	1	xav_day2vs5	0	no	NA	NA	NA	NA
CTCF	CTCF--ENSG00000102974	0.0504305329017521	0.289819603189655	0.734	0.713	1	xav_day2vs5	0	no	NA	NA	NA	NA
CTD-2017D11.1	CTD-2017D11.1--ENSG00000268362	0.220540687071287	0.380680954276148	0.179	0.126	1	xav_day2vs5	0	no	NA	NA	NA	NA
CTD-2034I4.2	CTD-2034I4.2--ENSG00000259594	0.459391842386252	-0.319443691921665	0.084	0.105	1	xav_day2vs5	0	no	NA	NA	NA	NA
CTD-2147F2.1	CTD-2147F2.1--ENSG00000259485	0.300474340892934	0.346754445969023	0.336	0.287	1	xav_day2vs5	0	no	NA	NA	NA	NA
CTD-2186M15.3	CTD-2186M15.3--ENSG00000272086	0.00142004909056405	-0.851871983477543	0.179	0.308	1	xav_day2vs5	0	no	NA	NA	NA	NA
CTD-2265O21.3	CTD-2265O21.3--ENSG00000267424	2.83922969657308e-08	-2.5731350900083	0.007	0.133	0.000724713380050278	xav_day2vs5	3.13983372042815	no	NA	NA	NA	NA
CTD-2270L9.4	CTD-2270L9.4--ENSG00000260136	0.0147016707599837	0.608556044578505	0.438	0.301	1	xav_day2vs5	0	no	NA	NA	NA	NA
CTD-2306M5.1	CTD-2306M5.1--ENSG00000248605	0.0504348317672732	-0.753180857915211	0.142	0.21	1	xav_day2vs5	0	no	NA	NA	NA	NA
CTD-2334D19.1	CTD-2334D19.1--ENSG00000248927	0.000196357365565039	-2.05564080251336	0.026	0.112	1	xav_day2vs5	0	no	NA	NA	NA	NA
CTD-2396E7.11	CTD-2396E7.11--ENSG00000275234	0.0698875293951619	0.579806282788009	0.168	0.098	1	xav_day2vs5	0	no	NA	NA	NA	NA
CTD-2545M3.8	CTD-2545M3.8--ENSG00000268518	0.000309168859070458	3.00818865022566	0.102	0.007	1	xav_day2vs5	0	no	NA	NA	NA	NA
CTD-2547G23.4	CTD-2547G23.4--ENSG00000274925	0.000367309271665055	-0.851672382965607	0.245	0.399	1	xav_day2vs5	0	no	NA	NA	NA	NA
CTD-3138B18.5	CTD-3138B18.5--ENSG00000268516	0.172429294854465	0.340064508979796	0.248	0.175	1	xav_day2vs5	0	no	NA	NA	NA	NA
CTD-3157E16.2	CTD-3157E16.2--ENSG00000276855	0.318591281090362	0.256433897505668	0.179	0.133	1	xav_day2vs5	0	no	NA	NA	NA	NA
CTD-3184A7.4	CTD-3184A7.4--ENSG00000232442	0.150064601038877	0.486086541342754	0.175	0.119	1	xav_day2vs5	0	no	NA	NA	NA	NA
CTDP1	CTDP1--ENSG00000060069	0.653874204608484	0.310079818670415	0.204	0.182	1	xav_day2vs5	0	no	NA	NA	NA	NA
CTDSP1	CTDSP1--ENSG00000144579	0.113482343039079	0.344052030397713	0.485	0.406	1	xav_day2vs5	0	no	NA	NA	NA	NA
CTDSP2	CTDSP2--ENSG00000175215	0.0014079993042193	-0.459289784402235	0.529	0.636	1	xav_day2vs5	0	no	NA	NA	NA	NA
CTDSPL	CTDSPL--ENSG00000144677	0.00741581698958494	0.503729037829798	0.547	0.427	1	xav_day2vs5	0	no	NA	NA	NA	NA
CTGF	CTGF--ENSG00000118523	2.51099088728147e-12	4.22529018060572	0.354	0.042	6.40930423978596e-08	xav_day2vs5	7.19318911263747	no	NA	NA	NA	NA
CTH	CTH--ENSG00000116761	0.307711685721568	-0.408301161444018	0.204	0.238	1	xav_day2vs5	0	no	NA	NA	NA	NA
CTHRC1	CTHRC1--ENSG00000164932	1.52506607247459e-05	1.48634989679523	0.318	0.119	0.38927311499914	xav_day2vs5	0.409745589630694	no	NA	NA	NA	NA
CTIF	CTIF--ENSG00000134030	0.0213858455379662	1.20364276015674	0.109	0.042	1	xav_day2vs5	0	no	NA	NA	NA	NA
CTNNAL1	CTNNAL1--ENSG00000119326	6.03249820328166e-15	1.25746370309137	0.814	0.517	1.53979516638764e-10	xav_day2vs5	9.81253704801041	no	NA	NA	NA	NA
CTNNBIP1	CTNNBIP1--ENSG00000178585	0.00567384719379487	0.374320912251876	0.759	0.699	1	xav_day2vs5	0	yes	CTNNBIP1	NA	GO:0090090	negative regulation of canonical Wnt signaling pathway
CTNNBL1	CTNNBL1--ENSG00000132792	0.000777776830233339	0.613006745406448	0.723	0.629	1	xav_day2vs5	0	no	NA	NA	NA	NA
CTNND1	CTNND1--ENSG00000198561	0.0613725299924467	0.310531360191601	0.734	0.622	1	xav_day2vs5	0	yes	CTNND1	NA	GO:0090090	negative regulation of canonical Wnt signaling pathway
CTNS	CTNS--ENSG00000040531	0.0120860431214949	0.937143569671345	0.212	0.112	1	xav_day2vs5	0	no	NA	NA	NA	NA
CTPS1	CTPS1--ENSG00000171793	0.00060430468387812	0.810236881381415	0.482	0.294	1	xav_day2vs5	0	no	NA	NA	NA	NA
CTPS2	CTPS2--ENSG00000047230	0.301996136627679	0.310650445931155	0.318	0.259	1	xav_day2vs5	0	no	NA	NA	NA	NA
CTR9	CTR9--ENSG00000198730	0.0456281709449757	0.353119519690497	0.657	0.545	1	xav_day2vs5	0	yes	CTR9	NA	GO:0016055	Wnt signaling pathway
CTSA	CTSA--ENSG00000064601	0.00250022547633518	0.609338586991847	0.577	0.413	1	xav_day2vs5	0	no	NA	NA	NA	NA
CTSB	CTSB--ENSG00000164733	5.15199318082319e-10	1.11197967297103	0.763	0.531	1.31504625940512e-05	xav_day2vs5	4.88105896972098	no	NA	NA	NA	NA
CTSD	CTSD--ENSG00000117984	9.85306982884803e-09	0.649107372363954	0.92	0.811	0.000251499607381346	xav_day2vs5	3.59946268858916	no	NA	NA	NA	NA
CTSF	CTSF--ENSG00000174080	1.34440222779328e-09	-2.77898773052854	0.007	0.154	3.43158668644235e-05	xav_day2vs5	4.46450502577869	no	NA	NA	NA	NA
CTSH	CTSH--ENSG00000103811	0.0225105174791579	0.786762281821337	0.343	0.231	1	xav_day2vs5	0	no	NA	NA	NA	NA
CTSK	CTSK--ENSG00000143387	4.55660779126996e-08	-1.60047756760356	0.102	0.315	0.00116307413872166	xav_day2vs5	2.93439260082488	no	NA	NA	NA	NA
CTSL	CTSL--ENSG00000135047	7.46899143226608e-29	1.90352426009729	0.891	0.601	1.90646006308592e-24	xav_day2vs5	23.7197722879844	no	NA	NA	NA	NA
CTSO	CTSO--ENSG00000256043	0.078498576774089	0.640060759435207	0.12	0.063	1	xav_day2vs5	0	no	NA	NA	NA	NA
CTSV	CTSV--ENSG00000136943	2.97408044613048e-36	3.33259551396457	0.887	0.685	7.59134033874805e-32	xav_day2vs5	31.1196815376314	no	NA	NA	NA	NA
CTSZ	CTSZ--ENSG00000101160	2.88719841213895e-09	0.8905320370061	0.832	0.566	7.36957394698466e-05	xav_day2vs5	4.13255761903675	no	NA	NA	NA	NA
CTTNBP2	CTTNBP2--ENSG00000077063	0.101648367812142	0.855351670000276	0.197	0.133	1	xav_day2vs5	0	no	NA	NA	NA	NA
CTU1	CTU1--ENSG00000142544	0.00617060826729273	0.732303954475282	0.321	0.189	1	xav_day2vs5	0	no	NA	NA	NA	NA
CTU2	CTU2--ENSG00000174177	0.0376334016373773	0.585599352824195	0.266	0.168	1	xav_day2vs5	0	no	NA	NA	NA	NA
CTXN1	CTXN1--ENSG00000178531	1.31283517563225e-05	0.452568874140165	0.828	0.671	0.335101178580132	xav_day2vs5	0.474824044710393	no	NA	NA	NA	NA
CUEDC1	CUEDC1--ENSG00000180891	1.44018112490229e-05	-1.27416887196846	0.15	0.322	0.367606232131311	xav_day2vs5	0.434617134507646	no	NA	NA	NA	NA
CUL1	CUL1--ENSG00000055130	0.00560916465819605	0.504092657044844	0.588	0.483	1	xav_day2vs5	0	no	NA	NA	NA	NA
CUL3	CUL3--ENSG00000036257	0.000221682334758854	0.523938020484003	0.807	0.755	1	xav_day2vs5	0	yes	CUL3	NA	GO:0016055	Wnt signaling pathway
CUL4A	CUL4A--ENSG00000139842	0.147024411008252	-0.274948098304634	0.467	0.51	1	xav_day2vs5	0	no	NA	NA	NA	NA
CUL9	CUL9--ENSG00000112659	0.178349040284277	0.705497697241835	0.102	0.063	1	xav_day2vs5	0	no	NA	NA	NA	NA
CUTC	CUTC--ENSG00000119929	0.12633776134914	0.25734261702013	0.42	0.329	1	xav_day2vs5	0	no	NA	NA	NA	NA
CUX1	CUX1--ENSG00000257923	0.0373823792380529	-0.380718714568252	0.708	0.748	1	xav_day2vs5	0	no	NA	NA	NA	NA
CWC15	CWC15--ENSG00000150316	4.96216849626017e-09	0.589799689139393	0.927	0.86	0.000126659350867041	xav_day2vs5	3.8973627420752	no	NA	NA	NA	NA
CWC27	CWC27--ENSG00000153015	1.46845489678405e-07	-0.693625363532743	0.752	0.846	0.00374823112404128	xav_day2vs5	2.42617363742113	no	NA	NA	NA	NA
CXADR	CXADR--ENSG00000154639	0.020405478821022	0.269787837268959	0.887	0.86	1	xav_day2vs5	0	no	NA	NA	NA	NA
CXCL12	CXCL12--ENSG00000107562	2.11235679784594e-14	-2.6911413366878	0.022	0.266	5.39179072650176e-10	xav_day2vs5	9.26826697257238	no	NA	NA	NA	NA
CXCR4	CXCR4--ENSG00000121966	1.18915617784918e-06	0.61145461076558	0.686	0.434	0.0303532114396003	xav_day2vs5	1.51779535280246	no	NA	NA	NA	NA
CXXC1	CXXC1--ENSG00000154832	0.000235074250972951	0.85940074763106	0.536	0.357	1	xav_day2vs5	0	no	NA	NA	NA	NA
CXXC4	CXXC4--ENSG00000168772	5.48547621362173e-16	2.62132280712032	0.518	0.112	1.40016780352695e-11	xav_day2vs5	10.8538199130513	yes	CXXC4	NA	GO:0016055	Wnt signaling pathway
CXXC5	CXXC5--ENSG00000171604	0.000832064162181298	0.418296501345576	0.927	0.86	1	xav_day2vs5	0	no	NA	NA	NA	NA
CXorf38	CXorf38--ENSG00000185753	0.0575617712175822	0.394745523977273	0.223	0.133	1	xav_day2vs5	0	no	NA	NA	NA	NA
CXorf40B	CXorf40B--ENSG00000197021	0.571401267422236	0.250543043474444	0.215	0.189	1	xav_day2vs5	0	no	NA	NA	NA	NA
CXorf56	CXorf56--ENSG00000018610	0.00621470280682014	0.845880429532443	0.226	0.112	1	xav_day2vs5	0	no	NA	NA	NA	NA
CYB561	CYB561--ENSG00000008283	0.0117527709360532	0.445123552135534	0.442	0.301	1	xav_day2vs5	0	no	NA	NA	NA	NA
CYB5A	CYB5A--ENSG00000166347	5.6998174866028e-05	0.647819465923019	0.814	0.706	1	xav_day2vs5	0	no	NA	NA	NA	NA
CYB5D1	CYB5D1--ENSG00000182224	0.188377727514519	0.739403523572783	0.179	0.133	1	xav_day2vs5	0	no	NA	NA	NA	NA
CYB5D2	CYB5D2--ENSG00000167740	0.0294206625466283	0.98848186592088	0.347	0.252	1	xav_day2vs5	0	no	NA	NA	NA	NA
CYB5R1	CYB5R1--ENSG00000159348	2.19992536217326e-05	1.31198963687915	0.365	0.168	0.561530948694725	xav_day2vs5	0.250626302667102	no	NA	NA	NA	NA
CYB5R2	CYB5R2--ENSG00000166394	2.39349535253341e-05	-1.19304656234263	0.146	0.308	0.610939688734153	xav_day2vs5	0.214001660694885	no	NA	NA	NA	NA
CYB5R3	CYB5R3--ENSG00000100243	0.000285277447606488	-0.509566625458501	0.653	0.734	1	xav_day2vs5	0	no	NA	NA	NA	NA
CYB5R4	CYB5R4--ENSG00000065615	0.267911668996101	-0.381947038384439	0.219	0.252	1	xav_day2vs5	0	no	NA	NA	NA	NA
CYB5RL	CYB5RL--ENSG00000215883	0.00830366676878454	1.12757443355184	0.124	0.042	1	xav_day2vs5	0	no	NA	NA	NA	NA
CYBA	CYBA--ENSG00000051523	1.04658255989081e-17	0.663605228212571	0.996	0.986	2.67140198412129e-13	xav_day2vs5	12.5732607558012	no	NA	NA	NA	NA
CYFIP1	CYFIP1--ENSG00000273749	0.22198514586806	0.36931104460719	0.624	0.58	1	xav_day2vs5	0	no	NA	NA	NA	NA
CYFIP2	CYFIP2--ENSG00000055163	0.0801868853921763	0.465299051866575	0.241	0.161	1	xav_day2vs5	0	no	NA	NA	NA	NA
CYP1B1	CYP1B1--ENSG00000138061	0.920840827211138	0.598004143156683	0.533	0.531	1	xav_day2vs5	0	no	NA	NA	NA	NA
CYP26A1	CYP26A1--ENSG00000095596	1.37578291598892e-06	-0.978195150566962	0.442	0.629	0.0351168589306171	xav_day2vs5	1.45448433701729	no	NA	NA	NA	NA
CYP27A1	CYP27A1--ENSG00000135929	0.0262824128892172	0.741588964785381	0.215	0.119	1	xav_day2vs5	0	no	NA	NA	NA	NA
CYP27C1	CYP27C1--ENSG00000186684	0.000241165674209873	1.62501173052127	0.135	0.021	1	xav_day2vs5	0	no	NA	NA	NA	NA
CYP2R1	CYP2R1--ENSG00000186104	0.0450446648584544	-0.748026976265701	0.106	0.168	1	xav_day2vs5	0	no	NA	NA	NA	NA
CYP2S1	CYP2S1--ENSG00000167600	0.000613766265872368	-1.16914373700016	0.099	0.217	1	xav_day2vs5	0	no	NA	NA	NA	NA
CYR61	CYR61--ENSG00000142871	1.02667525934903e-16	3.57967030255205	0.467	0.063	2.62058859948839e-12	xav_day2vs5	11.5816011526496	no	NA	NA	NA	NA
CYSTM1	CYSTM1--ENSG00000120306	0.170268134781109	0.415726879849001	0.766	0.699	1	xav_day2vs5	0	no	NA	NA	NA	NA
CYTH1	CYTH1--ENSG00000108669	0.117372161468983	0.515824852438536	0.204	0.14	1	xav_day2vs5	0	no	NA	NA	NA	NA
CYTH2	CYTH2--ENSG00000105443	0.000243460282503457	0.932599826692922	0.693	0.552	1	xav_day2vs5	0	no	NA	NA	NA	NA
CYTL1	CYTL1--ENSG00000170891	1.38173476329753e-30	-4.14241445314078	0.146	0.664	3.52687798331694e-26	xav_day2vs5	25.4526095650245	no	NA	NA	NA	NA
CYYR1	CYYR1--ENSG00000166265	0.385318534616439	-0.279778295322521	0.193	0.217	1	xav_day2vs5	0	no	NA	NA	NA	NA
D21S2088E	D21S2088E--ENSG00000228592	3.70266210577851e-12	-3.11668441452071	0.007	0.189	9.45104502499964e-08	xav_day2vs5	7.02452016784012	no	NA	NA	NA	NA
DAAM1	DAAM1--ENSG00000100592	2.5079969332851e-07	-0.699697888703829	0.752	0.853	0.00640166217221022	xav_day2vs5	2.1937072481263	yes	DAAM1	NA	GO:0016055	Wnt signaling pathway
DAB1	DAB1--ENSG00000173406	6.12241060096466e-06	-1.01183334324185	0.321	0.503	0.156274530589623	xav_day2vs5	0.80611179693735	no	NA	NA	NA	NA
DAB2	DAB2--ENSG00000153071	2.42672170597179e-13	3.33451606703757	0.387	0.056	6.19420715449299e-09	xav_day2vs5	8.2080142745122	yes	DAB2	NA	GO:0090090	negative regulation of canonical Wnt signaling pathway
DAB2IP	DAB2IP--ENSG00000136848	3.24277263559743e-06	1.61852397553345	0.303	0.098	0.0827717715236245	xav_day2vs5	1.08211774970992	no	NA	NA	NA	NA
DACT1	DACT1--ENSG00000165617	7.69819104774309e-17	-2.68393366841869	0.066	0.385	1.96496326493642e-12	xav_day2vs5	11.7066455643647	yes	DACT1	NA	GO:0016055	Wnt signaling pathway
DACT2	DACT2--ENSG00000164488	0.0355329063423938	-0.679595811769238	0.055	0.112	1	xav_day2vs5	0	no	NA	NA	NA	NA
DAD1	DAD1--ENSG00000129562	7.59830137630623e-05	0.342859646304282	0.993	0.986	1	xav_day2vs5	0	no	NA	NA	NA	NA
DAG1	DAG1--ENSG00000173402	1.63837979606125e-13	1.27905974974203	0.759	0.441	4.18196442944634e-09	xav_day2vs5	8.37861966548317	no	NA	NA	NA	NA
DANT1	DANT1--ENSG00000229335	0.172158492848649	-0.292387301917981	0.091	0.133	1	xav_day2vs5	0	no	NA	NA	NA	NA
DAP	DAP--ENSG00000112977	0.00704102985741805	0.367694720681161	0.704	0.594	1	xav_day2vs5	0	no	NA	NA	NA	NA
DAPK1	DAPK1--ENSG00000196730	0.0312659787461428	0.452455763993859	0.412	0.308	1	xav_day2vs5	0	no	NA	NA	NA	NA
DAPK3	DAPK3--ENSG00000167657	3.66976186188014e-06	1.10485128201168	0.555	0.294	0.0936706715244906	xav_day2vs5	1.02839636630421	no	NA	NA	NA	NA
DAPL1	DAPL1--ENSG00000163331	0.000111932994360575	2.54769522603691	0.128	0.014	1	xav_day2vs5	0	no	NA	NA	NA	NA
DARS	DARS--ENSG00000115866	6.89559484856976e-07	-0.634262772490414	0.777	0.853	0.0176010058509743	xav_day2vs5	1.75446251269463	no	NA	NA	NA	NA
DAW1	DAW1--ENSG00000123977	0.818551186314747	0.968117019508876	0.164	0.189	1	xav_day2vs5	0	no	NA	NA	NA	NA
DAZAP2	DAZAP2--ENSG00000183283	1.76291865919986e-08	0.94124986691956	0.715	0.552	0.000449984987760764	xav_day2vs5	3.34680197476113	no	NA	NA	NA	NA
DBF4	DBF4--ENSG00000006634	0.0577230195762731	0.302961728998979	0.675	0.587	1	xav_day2vs5	0	no	NA	NA	NA	NA
DBF4B	DBF4B--ENSG00000161692	0.334559921034016	0.402648703297392	0.252	0.21	1	xav_day2vs5	0	no	NA	NA	NA	NA
DBI	DBI--ENSG00000155368	9.65585209304723e-05	-0.293781724291875	0.942	0.993	1	xav_day2vs5	0	no	NA	NA	NA	NA
DBN1	DBN1--ENSG00000113758	2.13415705399239e-07	0.627986077000836	0.898	0.818	0.00544743588031558	xav_day2vs5	2.26380787296588	no	NA	NA	NA	NA
DBNDD1	DBNDD1--ENSG00000003249	0.0214137010049393	0.654918837397188	0.427	0.315	1	xav_day2vs5	0	no	NA	NA	NA	NA
DBNL	DBNL--ENSG00000136279	0.000163591079148579	0.734794227753586	0.628	0.462	1	xav_day2vs5	0	no	NA	NA	NA	NA
DBP	DBP--ENSG00000105516	4.22045051530655e-06	-1.51045077760716	0.131	0.301	0.1077269994032	xav_day2vs5	0.967675436699158	no	NA	NA	NA	NA
DBT	DBT--ENSG00000137992	0.00188619392186329	-0.819506381567416	0.387	0.476	1	xav_day2vs5	0	no	NA	NA	NA	NA
DCAF11	DCAF11--ENSG00000100897	0.0231380189497766	-0.428645795217375	0.555	0.587	1	xav_day2vs5	0	no	NA	NA	NA	NA
DCAF12	DCAF12--ENSG00000198876	0.118506941707724	0.412377998047159	0.347	0.252	1	xav_day2vs5	0	no	NA	NA	NA	NA
DCAF16	DCAF16--ENSG00000163257	0.123009834301357	0.308385862114869	0.478	0.385	1	xav_day2vs5	0	no	NA	NA	NA	NA
DCAF5	DCAF5--ENSG00000139990	4.30961966863099e-09	-0.980656260345425	0.511	0.713	0.000110003042041806	xav_day2vs5	3.9585953046263	no	NA	NA	NA	NA
DCAF7	DCAF7--ENSG00000136485	0.055687963472738	0.258970655331581	0.777	0.72	1	xav_day2vs5	0	no	NA	NA	NA	NA
DCAF8	DCAF8--ENSG00000132716	0.312046313638128	0.255493996766718	0.431	0.378	1	xav_day2vs5	0	no	NA	NA	NA	NA
DCAKD	DCAKD--ENSG00000172992	0.0104839418357458	0.569095995122602	0.347	0.21	1	xav_day2vs5	0	no	NA	NA	NA	NA
DCBLD1	DCBLD1--ENSG00000164465	0.215300168205821	0.37763210171867	0.226	0.168	1	xav_day2vs5	0	no	NA	NA	NA	NA
DCBLD2	DCBLD2--ENSG00000057019	0.00398879909244533	0.474659225682896	0.653	0.524	1	xav_day2vs5	0	no	NA	NA	NA	NA
DCDC1	DCDC1--ENSG00000170959	0.00148342799939881	-0.51339133687605	0.142	0.273	1	xav_day2vs5	0	no	NA	NA	NA	NA
DCDC2	DCDC2--ENSG00000146038	2.06187760313808e-06	2.54030714285905	0.197	0.028	0.0526294258200996	xav_day2vs5	1.27877136805079	no	NA	NA	NA	NA
DCHS1	DCHS1--ENSG00000166341	0.246858128074828	0.260407000225713	0.182	0.133	1	xav_day2vs5	0	no	NA	NA	NA	NA
DCLK1	DCLK1--ENSG00000133083	2.88356456955469e-17	-2.7262877893871	0.047	0.357	7.36029856378836e-13	xav_day2vs5	12.1331045685462	no	NA	NA	NA	NA
DCLRE1C	DCLRE1C--ENSG00000152457	0.0159752218994248	-0.438653977036897	0.347	0.455	1	xav_day2vs5	0	no	NA	NA	NA	NA
DCP1A	DCP1A--ENSG00000272886	0.0163040761355148	0.559384712781674	0.602	0.503	1	xav_day2vs5	0	no	NA	NA	NA	NA
DCTN3	DCTN3--ENSG00000137100	8.79298854620271e-06	0.537515373204592	0.832	0.72	0.224441032641824	xav_day2vs5	0.648897741797067	no	NA	NA	NA	NA
DCTN5	DCTN5--ENSG00000166847	3.70689466430751e-05	0.704059615119714	0.664	0.448	0.946184863064491	xav_day2vs5	0.0240240040153631	no	NA	NA	NA	NA
DCUN1D3	DCUN1D3--ENSG00000188215	0.00962914851868761	1.0720282631393	0.197	0.098	1	xav_day2vs5	0	no	NA	NA	NA	NA
DCUN1D4	DCUN1D4--ENSG00000109184	0.0606510450442592	0.74468894193218	0.252	0.168	1	xav_day2vs5	0	no	NA	NA	NA	NA
DDA1	DDA1--ENSG00000130311	0.00114490568634007	0.361861239209729	0.785	0.636	1	xav_day2vs5	0	no	NA	NA	NA	NA
DDAH1	DDAH1--ENSG00000153904	9.50727199907687e-05	1.64368096567358	0.259	0.098	1	xav_day2vs5	0	no	NA	NA	NA	NA
DDAH2	DDAH2--ENSG00000213722	3.67894811275459e-17	0.965255138380668	0.953	0.86	9.39051505780609e-13	xav_day2vs5	12.0273105865807	no	NA	NA	NA	NA
DDHD1	DDHD1--ENSG00000100523	2.20392387785456e-17	1.96153819788597	0.752	0.497	5.62551569822376e-13	xav_day2vs5	12.2498376590607	no	NA	NA	NA	NA
DDI2	DDI2--ENSG00000197312	0.0405687552072018	0.380987237250777	0.38	0.245	1	xav_day2vs5	0	no	NA	NA	NA	NA
DDIAS	DDIAS--ENSG00000165490	9.8725912604019e-05	1.75645379145545	0.208	0.063	1	xav_day2vs5	0	no	NA	NA	NA	NA
DDIT3	DDIT3--ENSG00000175197	0.45780600527256	0.565762797651328	0.255	0.21	1	xav_day2vs5	0	yes	DDIT3	NA	GO:0090090	negative regulation of canonical Wnt signaling pathway
DDIT4	DDIT4--ENSG00000168209	6.1177743459246e-38	-2.62585111581084	0.197	0.804	1.56156190179725e-33	xav_day2vs5	32.8064407952467	no	NA	NA	NA	NA
DDR1	DDR1--ENSG00000204580	0.3794432267172	0.311976265315394	0.617	0.58	1	xav_day2vs5	0	no	NA	NA	NA	NA
DDT	DDT--ENSG00000099977	8.72247395670679e-16	-0.638573642303086	0.964	1	2.22641147744941e-11	xav_day2vs5	10.652394567822	no	NA	NA	NA	NA
DDX11	DDX11--ENSG00000013573	2.14878546601728e-05	1.22192485136557	0.387	0.182	0.54847749020091	xav_day2vs5	0.26084119139307	no	NA	NA	NA	NA
DDX19A	DDX19A--ENSG00000168872	0.192220103354725	0.387900163800154	0.314	0.245	1	xav_day2vs5	0	no	NA	NA	NA	NA
DDX23	DDX23--ENSG00000174243	0.000255138083948085	0.624793660383724	0.602	0.392	1	xav_day2vs5	0	no	NA	NA	NA	NA
DDX24	DDX24--ENSG00000089737	4.68638027577823e-08	0.757098486385887	0.923	0.832	0.00119619856539239	xav_day2vs5	2.92219672277539	no	NA	NA	NA	NA
DDX25	DDX25--ENSG00000109832	1.14085305081554e-10	-2.48117822168309	0.033	0.231	2.91202741220665e-06	xav_day2vs5	5.53580454113302	no	NA	NA	NA	NA
DDX27	DDX27--ENSG00000124228	0.055245189643175	0.295500058323037	0.77	0.741	1	xav_day2vs5	0	no	NA	NA	NA	NA
DDX28	DDX28--ENSG00000182810	0.162271930128815	0.310567871239485	0.234	0.161	1	xav_day2vs5	0	no	NA	NA	NA	NA
DDX39A	DDX39A--ENSG00000123136	0.0155849710727543	0.464540470538	0.628	0.51	1	xav_day2vs5	0	no	NA	NA	NA	NA
DDX39B	DDX39B--ENSG00000198563	0.0167132460906727	0.482509434933766	0.65	0.552	1	xav_day2vs5	0	no	NA	NA	NA	NA
DDX3X	DDX3X--ENSG00000215301	0.016607535357599	0.361444494349342	0.836	0.776	1	xav_day2vs5	0	yes	DDX3X	NA	GO:0090263	positive regulation of canonical Wnt signaling pathway
DDX3Y	DDX3Y--ENSG00000067048	0.468255424385107	0.524981677051217	0.482	0.469	1	xav_day2vs5	0	no	NA	NA	NA	NA
DDX41	DDX41--ENSG00000183258	0.0459790023408096	0.296853933812564	0.555	0.42	1	xav_day2vs5	0	no	NA	NA	NA	NA
DDX46	DDX46--ENSG00000145833	1.50311310868548e-07	0.478256404937085	0.938	0.923	0.0038366962099197	xav_day2vs5	2.41604258693113	no	NA	NA	NA	NA
DDX49	DDX49--ENSG00000105671	0.0015838395398014	0.615958336939046	0.529	0.385	1	xav_day2vs5	0	no	NA	NA	NA	NA
DDX5	DDX5--ENSG00000108654	1.15411596175681e-18	0.69457323959703	1	0.986	2.94588099238426e-14	xav_day2vs5	13.530784801755	no	NA	NA	NA	NA
DDX50	DDX50--ENSG00000107625	0.000240087656762485	0.50199272678435	0.737	0.552	1	xav_day2vs5	0	no	NA	NA	NA	NA
DDX51	DDX51--ENSG00000185163	0.114646427633651	0.426991177896236	0.314	0.224	1	xav_day2vs5	0	no	NA	NA	NA	NA
DDX52	DDX52--ENSG00000278053	5.54211154330024e-06	0.501097504692122	0.905	0.797	0.141462397142739	xav_day2vs5	0.849358986879593	no	NA	NA	NA	NA
DDX54	DDX54--ENSG00000123064	0.0979354839882362	-0.282769199688609	0.551	0.573	1	xav_day2vs5	0	no	NA	NA	NA	NA
DDX55	DDX55--ENSG00000111364	0.0767170466885843	0.510662090442954	0.416	0.315	1	xav_day2vs5	0	no	NA	NA	NA	NA
DDX58	DDX58--ENSG00000107201	0.0869083509000384	0.491245678445599	0.164	0.098	1	xav_day2vs5	0	no	NA	NA	NA	NA
DDX6	DDX6--ENSG00000110367	0.0138185438687691	0.3512820778124	0.704	0.538	1	xav_day2vs5	0	no	NA	NA	NA	NA
DEAF1	DEAF1--ENSG00000177030	0.0458609668081922	0.408377650146369	0.496	0.371	1	xav_day2vs5	0	no	NA	NA	NA	NA
DECR1	DECR1--ENSG00000104325	0.00271005559230189	-0.446853747139255	0.423	0.538	1	xav_day2vs5	0	no	NA	NA	NA	NA
DECR2	DECR2--ENSG00000242612	0.0129655747504522	0.892229376573197	0.19	0.091	1	xav_day2vs5	0	no	NA	NA	NA	NA
DEF6	DEF6--ENSG00000023892	0.00352477795300929	-1.53230949693982	0.04	0.112	1	xav_day2vs5	0	no	NA	NA	NA	NA
DEF8	DEF8--ENSG00000140995	0.0559207756134908	0.364042555759641	0.536	0.427	1	xav_day2vs5	0	no	NA	NA	NA	NA
DEGS1	DEGS1--ENSG00000143753	0.0550783133044802	0.530435789187401	0.489	0.406	1	xav_day2vs5	0	no	NA	NA	NA	NA
DEK	DEK--ENSG00000124795	1.90296391591088e-09	0.624942026139054	0.942	0.923	4.85731539536253e-05	xav_day2vs5	4.31360369598785	no	NA	NA	NA	NA
DENND1A	DENND1A--ENSG00000119522	0.379947857883424	-0.374408693185135	0.164	0.189	1	xav_day2vs5	0	no	NA	NA	NA	NA
DENND1B	DENND1B--ENSG00000213047	0.0168417080971306	0.934168556802149	0.146	0.063	1	xav_day2vs5	0	no	NA	NA	NA	NA
DENND2A	DENND2A--ENSG00000146966	9.73000849382295e-05	1.00255206024132	0.391	0.196	1	xav_day2vs5	0	no	NA	NA	NA	NA
DENND2C	DENND2C--ENSG00000175984	5.12159467199689e-10	2.32281130868203	0.369	0.084	1.30728704002721e-05	xav_day2vs5	4.883629044238	no	NA	NA	NA	NA
DENND5A	DENND5A--ENSG00000184014	0.0223256457802357	0.556504249851144	0.299	0.189	1	xav_day2vs5	0	no	NA	NA	NA	NA
DENND5B	DENND5B--ENSG00000170456	0.000985770505582705	0.908017623143814	0.285	0.133	1	xav_day2vs5	0	no	NA	NA	NA	NA
DENND6B	DENND6B--ENSG00000205593	0.0302175781862172	1.13282254696925	0.193	0.112	1	xav_day2vs5	0	no	NA	NA	NA	NA
DEPDC1	DEPDC1--ENSG00000024526	0.0101515771477071	0.655715136897963	0.354	0.231	1	xav_day2vs5	0	no	NA	NA	NA	NA
DEPDC1B	DEPDC1B--ENSG00000035499	3.05737264709252e-05	1.20172336131723	0.38	0.175	0.780394368170366	xav_day2vs5	0.107685873415601	no	NA	NA	NA	NA
DEPDC4	DEPDC4--ENSG00000166153	0.0500792431923374	-0.740898685964594	0.077	0.133	1	xav_day2vs5	0	no	NA	NA	NA	NA
DERA	DERA--ENSG00000023697	0.0244327437754822	0.330943757643705	0.675	0.538	1	xav_day2vs5	0	no	NA	NA	NA	NA
DERL2	DERL2--ENSG00000072849	1.59560773010043e-05	0.606747134230271	0.796	0.671	0.407278873108134	xav_day2vs5	0.390108117609876	no	NA	NA	NA	NA
DERL3	DERL3--ENSG00000099958	0.00233097666415414	1.55727636929845	0.168	0.063	1	xav_day2vs5	0	no	NA	NA	NA	NA
DET1	DET1--ENSG00000140543	0.317927590400548	0.293874129587622	0.135	0.098	1	xav_day2vs5	0	no	NA	NA	NA	NA
DFNA5	DFNA5--ENSG00000105928	0.0292090306415293	0.973659625200661	0.135	0.063	1	xav_day2vs5	0	no	NA	NA	NA	NA
DGAT1	DGAT1--ENSG00000185000	0.18943502943435	-0.338051245500189	0.303	0.35	1	xav_day2vs5	0	no	NA	NA	NA	NA
DGAT2	DGAT2--ENSG00000062282	0.00161365803461983	1.78352279578645	0.109	0.021	1	xav_day2vs5	0	no	NA	NA	NA	NA
DGCR6L	DGCR6L--ENSG00000128185	0.0297721335588671	0.332183118448239	0.763	0.65	1	xav_day2vs5	0	no	NA	NA	NA	NA
DGCR8	DGCR8--ENSG00000128191	0.00188816967417187	0.821644560604812	0.431	0.28	1	xav_day2vs5	0	no	NA	NA	NA	NA
DGKE	DGKE--ENSG00000153933	0.319001946423291	-0.323109108734879	0.131	0.161	1	xav_day2vs5	0	no	NA	NA	NA	NA
DGKH	DGKH--ENSG00000102780	4.92133992364457e-06	1.81806470390797	0.292	0.098	0.125617201551028	xav_day2vs5	0.900950885860174	no	NA	NA	NA	NA
DGKK	DGKK--ENSG00000274588	1.79427195150946e-05	2.82106012367327	0.135	0.007	0.457987915622789	xav_day2vs5	0.339145981051978	no	NA	NA	NA	NA
DGKQ	DGKQ--ENSG00000145214	0.0928015435217317	-0.870009804960199	0.073	0.119	1	xav_day2vs5	0	no	NA	NA	NA	NA
DGKZ	DGKZ--ENSG00000149091	0.0235995745990978	0.559611801811334	0.467	0.329	1	xav_day2vs5	0	no	NA	NA	NA	NA
DGUOK	DGUOK--ENSG00000114956	0.00512032538997518	-0.258492172509577	0.931	0.951	1	xav_day2vs5	0	no	NA	NA	NA	NA
DHCR24	DHCR24--ENSG00000116133	1.20081697267287e-08	-1.01170641972498	0.551	0.769	0.00030650853227475	xav_day2vs5	3.51355743152643	no	NA	NA	NA	NA
DHFR	DHFR--ENSG00000228716	4.31389032695575e-09	1.15215918642718	0.788	0.587	0.000110112050595546	xav_day2vs5	3.95816514950452	no	NA	NA	NA	NA
DHODH	DHODH--ENSG00000102967	0.25908351436705	-0.423484007037324	0.234	0.266	1	xav_day2vs5	0	no	NA	NA	NA	NA
DHPS	DHPS--ENSG00000095059	3.13310455531554e-08	-0.720869549423211	0.752	0.888	0.000799724937744292	xav_day2vs5	3.09705936120935	no	NA	NA	NA	NA
DHRS1	DHRS1--ENSG00000157379	0.256774062416677	0.314283849730965	0.38	0.343	1	xav_day2vs5	0	no	NA	NA	NA	NA
DHRS11	DHRS11--ENSG00000278535	0.010201981445782	-0.504559601311922	0.347	0.455	1	xav_day2vs5	0	no	NA	NA	NA	NA
DHRS3	DHRS3--ENSG00000162496	7.97907515080023e-08	2.23445826720963	0.314	0.077	0.00203665893224176	xav_day2vs5	2.69108169375261	no	NA	NA	NA	NA
DHRS4	DHRS4--ENSG00000157326	0.360641163889373	-0.344660914224693	0.15	0.175	1	xav_day2vs5	0	no	NA	NA	NA	NA
DHRS4L2	DHRS4L2--ENSG00000187630	0.0129161549911633	-0.486511041375525	0.405	0.49	1	xav_day2vs5	0	no	NA	NA	NA	NA
DHRS7	DHRS7--ENSG00000100612	0.00594313630759674	-0.498421863318542	0.588	0.643	1	xav_day2vs5	0	no	NA	NA	NA	NA
DHRS7B	DHRS7B--ENSG00000109016	8.77660361011403e-05	0.702224858179826	0.672	0.462	1	xav_day2vs5	0	no	NA	NA	NA	NA
DHTKD1	DHTKD1--ENSG00000181192	1.77873967757197e-05	-0.757246525967554	0.511	0.657	0.454023302700247	xav_day2vs5	0.34292185645035	no	NA	NA	NA	NA
DHX15	DHX15--ENSG00000109606	0.0209933059941998	0.364652955172747	0.737	0.65	1	xav_day2vs5	0	no	NA	NA	NA	NA
DHX29	DHX29--ENSG00000067248	0.0691155453457296	0.316227553834953	0.755	0.727	1	xav_day2vs5	0	no	NA	NA	NA	NA
DHX30	DHX30--ENSG00000132153	0.0107945131221937	0.353768077755412	0.785	0.706	1	xav_day2vs5	0	no	NA	NA	NA	NA
DHX32	DHX32--ENSG00000089876	3.34242421057095e-08	1.39093853828133	0.529	0.245	0.000853153779748235	xav_day2vs5	3.06897268081757	no	NA	NA	NA	NA
DHX33	DHX33--ENSG00000005100	0.0835222754278404	0.418100993393531	0.442	0.343	1	xav_day2vs5	0	no	NA	NA	NA	NA
DHX34	DHX34--ENSG00000134815	0.243476009073358	0.393656763021446	0.15	0.105	1	xav_day2vs5	0	no	NA	NA	NA	NA
DHX38	DHX38--ENSG00000140829	0.00422829025556623	0.476607353613024	0.471	0.308	1	xav_day2vs5	0	no	NA	NA	NA	NA
DHX40	DHX40--ENSG00000108406	0.0242934803671131	-0.297117402018539	0.522	0.601	1	xav_day2vs5	0	no	NA	NA	NA	NA
DHX57	DHX57--ENSG00000163214	0.0339798855787112	0.554646907916885	0.456	0.343	1	xav_day2vs5	0	no	NA	NA	NA	NA
DHX8	DHX8--ENSG00000067596	0.31594024945234	0.290260230496447	0.442	0.392	1	xav_day2vs5	0	no	NA	NA	NA	NA
DIAPH1	DIAPH1--ENSG00000131504	1.03255885627875e-05	0.868840943623752	0.679	0.483	0.263560648065151	xav_day2vs5	0.579119433243287	no	NA	NA	NA	NA
DIAPH3	DIAPH3--ENSG00000139734	3.03365311764768e-14	2.17215597657287	0.529	0.154	7.7433995827957e-10	xav_day2vs5	9.11106832925182	no	NA	NA	NA	NA
DICER1-AS1	DICER1-AS1--ENSG00000235706	0.624617873129156	0.321891243026893	0.135	0.119	1	xav_day2vs5	0	no	NA	NA	NA	NA
DIEXF	DIEXF--ENSG00000117597	0.38174117982127	0.333692589987431	0.212	0.175	1	xav_day2vs5	0	no	NA	NA	NA	NA
DIMT1	DIMT1--ENSG00000086189	0.000382155530327193	-0.60305459104572	0.423	0.573	1	xav_day2vs5	0	no	NA	NA	NA	NA
DIO3	DIO3--ENSG00000197406	0.755205316562874	-0.491781958358636	0.128	0.133	1	xav_day2vs5	0	no	NA	NA	NA	NA
DIP2A	DIP2A--ENSG00000160305	0.290180835607856	0.300928713116401	0.401	0.343	1	xav_day2vs5	0	no	NA	NA	NA	NA
DIP2B	DIP2B--ENSG00000066084	0.0108711411452276	0.863569920515914	0.212	0.105	1	xav_day2vs5	0	no	NA	NA	NA	NA
DIP2C	DIP2C--ENSG00000151240	0.723363725844126	0.303906291138352	0.109	0.098	1	xav_day2vs5	0	no	NA	NA	NA	NA
DIRC2	DIRC2--ENSG00000138463	0.00513916810137829	0.897577386722916	0.252	0.133	1	xav_day2vs5	0	no	NA	NA	NA	NA
DIS3	DIS3--ENSG00000083520	0.0490494994439963	-0.355027968003142	0.518	0.566	1	xav_day2vs5	0	no	NA	NA	NA	NA
DIS3L	DIS3L--ENSG00000166938	0.00649584318250352	0.51836316298376	0.474	0.329	1	xav_day2vs5	0	no	NA	NA	NA	NA
DISP1	DISP1--ENSG00000154309	0.0395776200186369	1.21415156267084	0.117	0.056	1	xav_day2vs5	0	no	NA	NA	NA	NA
DIXDC1	DIXDC1--ENSG00000150764	0.000151810018403459	0.85958609505098	0.434	0.238	1	xav_day2vs5	0	yes	DIXDC1	NA	GO:0030177	positive regulation of Wnt signaling pathway
DKK1	DKK1--ENSG00000107984	1.04698401821995e-37	-3.850831501729	0.299	0.832	2.67242670650643e-33	xav_day2vs5	32.5730941968381	yes	DKK1	NA	GO:0090090	negative regulation of canonical Wnt signaling pathway
DKK3	DKK3--ENSG00000050165	0.00725795392269326	0.967230268971063	0.318	0.196	1	xav_day2vs5	0	yes	DKK3	NA	GO:0090090	negative regulation of canonical Wnt signaling pathway
DKK4	DKK4--ENSG00000104371	1.69390103357498e-54	-8.07752675383971	0.029	0.734	4.32368238820014e-50	xav_day2vs5	49.3641462162262	yes	DKK4	NA	GO:0090090	negative regulation of canonical Wnt signaling pathway
DLEU1	DLEU1--ENSG00000176124	0.25245254740607	0.433928107818168	0.307	0.252	1	xav_day2vs5	0	no	NA	NA	NA	NA
DLEU2	DLEU2--ENSG00000231607	6.68889705171323e-06	2.14909794363564	0.215	0.049	0.17073409724498	xav_day2vs5	0.767679737429086	no	NA	NA	NA	NA
DLG5	DLG5--ENSG00000151208	0.00527747626732667	0.747935705011051	0.453	0.315	1	xav_day2vs5	0	no	NA	NA	NA	NA
DLGAP1	DLGAP1--ENSG00000170579	0.00181692678668836	-1.22193231988771	0.047	0.133	1	xav_day2vs5	0	no	NA	NA	NA	NA
DLGAP1-AS1	DLGAP1-AS1--ENSG00000177337	0.137794977938983	-0.674668951969651	0.142	0.189	1	xav_day2vs5	0	no	NA	NA	NA	NA
DLGAP1-AS2	DLGAP1-AS2--ENSG00000262001	5.03217113538803e-29	-3.17456167244244	0.08	0.566	1.2844616823078e-24	xav_day2vs5	23.8912788469527	no	NA	NA	NA	NA
DLGAP4	DLGAP4--ENSG00000080845	1.81195605781033e-05	0.738222509348957	0.679	0.469	0.462501783756087	xav_day2vs5	0.334886587954286	no	NA	NA	NA	NA
DLGAP5	DLGAP5--ENSG00000126787	2.1271208257445e-10	1.19215620526869	0.679	0.343	5.42947590771284e-06	xav_day2vs5	5.26524208963275	no	NA	NA	NA	NA
DLK1	DLK1--ENSG00000185559	1.79976024137718e-07	2.96750434574914	0.259	0.049	0.00459388801611526	xav_day2vs5	2.33781959568343	no	NA	NA	NA	NA
DLL3	DLL3--ENSG00000090932	3.22275600832783e-13	-2.50346308546936	0.12	0.406	8.2260847112568e-09	xav_day2vs5	8.08480682249011	no	NA	NA	NA	NA
DMAP1	DMAP1--ENSG00000178028	0.00666176496018132	0.379270808038858	0.719	0.608	1	xav_day2vs5	0	no	NA	NA	NA	NA
DMD	DMD--ENSG00000198947	0.0172996692899815	0.789090029174373	0.255	0.147	1	xav_day2vs5	0	no	NA	NA	NA	NA
DMRTA1	DMRTA1--ENSG00000176399	0.281653965139546	-0.431407685280903	0.234	0.28	1	xav_day2vs5	0	no	NA	NA	NA	NA
DMRTA2	DMRTA2--ENSG00000142700	0.000153268799668507	2.93356717270767	0.109	0.007	1	xav_day2vs5	0	no	NA	NA	NA	NA
DMTN	DMTN--ENSG00000158856	0.470886443235954	-0.589111725627596	0.088	0.105	1	xav_day2vs5	0	no	NA	NA	NA	NA
DMWD	DMWD--ENSG00000185800	0.0519651969069303	0.260976726698391	0.558	0.434	1	xav_day2vs5	0	no	NA	NA	NA	NA
DNA2	DNA2--ENSG00000138346	3.17725963312438e-05	1.17259434794202	0.409	0.224	0.810995521354999	xav_day2vs5	0.0909815441318539	no	NA	NA	NA	NA
DNAAF1	DNAAF1--ENSG00000154099	1.31539423195049e-05	4.02410595850071	0.193	0.042	0.335754377705361	xav_day2vs5	0.473978316110066	no	NA	NA	NA	NA
DNAAF3	DNAAF3--ENSG00000167646	0.214526055412233	1.87948618152048	0.182	0.147	1	xav_day2vs5	0	no	NA	NA	NA	NA
DNAH10	DNAH10--ENSG00000197653	0.0518213310430085	1.5171883313756	0.102	0.049	1	xav_day2vs5	0	no	NA	NA	NA	NA
DNAH11	DNAH11--ENSG00000105877	0.929140738630341	0.387240667838572	0.109	0.112	1	xav_day2vs5	0	no	NA	NA	NA	NA
DNAH12	DNAH12--ENSG00000174844	4.95455093853313e-06	4.22982887522582	0.161	0.014	0.126464912706058	xav_day2vs5	0.898029951419755	no	NA	NA	NA	NA
DNAH14	DNAH14--ENSG00000185842	0.0495885677158486	-0.442176114846726	0.369	0.448	1	xav_day2vs5	0	no	NA	NA	NA	NA
DNAH5	DNAH5--ENSG00000039139	4.28613296063989e-06	-1.04046026857135	0.164	0.364	0.109403543820333	xav_day2vs5	0.960968610025545	no	NA	NA	NA	NA
DNAH6	DNAH6--ENSG00000115423	0.171905928016468	1.5829719311102	0.113	0.077	1	xav_day2vs5	0	no	NA	NA	NA	NA
DNAI1	DNAI1--ENSG00000122735	0.0263333217281623	1.60370472506717	0.113	0.049	1	xav_day2vs5	0	no	NA	NA	NA	NA
DNAJA1	DNAJA1--ENSG00000086061	1.48449091036458e-18	1.09787737507131	0.996	0.965	3.78916304870559e-14	xav_day2vs5	13.4214567065145	no	NA	NA	NA	NA
DNAJA3	DNAJA3--ENSG00000103423	0.0766136372965496	0.362055961822805	0.405	0.294	1	xav_day2vs5	0	no	NA	NA	NA	NA
DNAJA4	DNAJA4--ENSG00000140403	0.00922461368474025	2.17497598522443	0.117	0.042	1	xav_day2vs5	0	no	NA	NA	NA	NA
DNAJB1	DNAJB1--ENSG00000132002	0.00195856520154977	0.547788699805116	0.606	0.448	1	xav_day2vs5	0	no	NA	NA	NA	NA
DNAJB11	DNAJB11--ENSG00000090520	0.0183488705119643	0.331065356490779	0.821	0.811	1	xav_day2vs5	0	no	NA	NA	NA	NA
DNAJB12	DNAJB12--ENSG00000148719	0.00843330970479068	0.499661990236013	0.562	0.42	1	xav_day2vs5	0	no	NA	NA	NA	NA
DNAJB13	DNAJB13--ENSG00000187726	0.0197856589115855	1.40119254087494	0.153	0.077	1	xav_day2vs5	0	no	NA	NA	NA	NA
DNAJB2	DNAJB2--ENSG00000135924	0.0229932023373563	0.430968766672586	0.412	0.28	1	xav_day2vs5	0	no	NA	NA	NA	NA
DNAJB4	DNAJB4--ENSG00000162616	0.00446308359512465	0.941997772533535	0.328	0.196	1	xav_day2vs5	0	no	NA	NA	NA	NA
DNAJB6	DNAJB6--ENSG00000105993	0.000128196670741911	0.53598652655637	0.912	0.895	1	xav_day2vs5	0	no	NA	NA	NA	NA
DNAJB9	DNAJB9--ENSG00000128590	0.044182680412761	0.388984746917567	0.391	0.273	1	xav_day2vs5	0	no	NA	NA	NA	NA
DNAJC1	DNAJC1--ENSG00000136770	1.97622728331282e-11	0.931861188477235	0.865	0.657	5.04432014065597e-07	xav_day2vs5	6.29719735847718	no	NA	NA	NA	NA
DNAJC11	DNAJC11--ENSG00000007923	0.0853366177756161	0.356676447318249	0.361	0.259	1	xav_day2vs5	0	no	NA	NA	NA	NA
DNAJC13	DNAJC13--ENSG00000138246	0.00428533302463803	0.842258501899114	0.328	0.196	1	xav_day2vs5	0	no	NA	NA	NA	NA
DNAJC14	DNAJC14--ENSG00000135392	0.0563390977693115	0.595444653656356	0.285	0.196	1	xav_day2vs5	0	no	NA	NA	NA	NA
DNAJC15	DNAJC15--ENSG00000120675	7.30036563916555e-20	0.991832856750616	0.945	0.888	1.86341832939701e-15	xav_day2vs5	14.7296896369158	no	NA	NA	NA	NA
DNAJC17	DNAJC17--ENSG00000104129	0.000289890831049046	-0.722550935234421	0.332	0.49	1	xav_day2vs5	0	no	NA	NA	NA	NA
DNAJC18	DNAJC18--ENSG00000170464	0.000323326346839243	-0.81318227754072	0.339	0.476	1	xav_day2vs5	0	no	NA	NA	NA	NA
DNAJC2	DNAJC2--ENSG00000105821	0.000347914057619822	0.459416730390203	0.81	0.692	1	xav_day2vs5	0	no	NA	NA	NA	NA
DNAJC22	DNAJC22--ENSG00000178401	2.01526604916533e-09	2.08171059065736	0.383	0.091	5.14396659049449e-05	xav_day2vs5	4.28870186077027	no	NA	NA	NA	NA
DNAJC24	DNAJC24--ENSG00000170946	0.00119514520173357	-0.643712964613927	0.42	0.524	1	xav_day2vs5	0	no	NA	NA	NA	NA
DNAJC25	DNAJC25--ENSG00000059769	0.0996154070636372	0.475601776954378	0.219	0.147	1	xav_day2vs5	0	no	NA	NA	NA	NA
DNAJC27	DNAJC27--ENSG00000115137	0.0114834078388039	0.928657212176473	0.131	0.049	1	xav_day2vs5	0	no	NA	NA	NA	NA
DNAJC3	DNAJC3--ENSG00000102580	0.0135830314153972	0.365802253905417	0.704	0.594	1	xav_day2vs5	0	no	NA	NA	NA	NA
DNAJC4	DNAJC4--ENSG00000110011	5.45895356208334e-06	-0.804997311673354	0.467	0.65	0.139339789672177	xav_day2vs5	0.855924849351053	no	NA	NA	NA	NA
DNAJC5	DNAJC5--ENSG00000101152	0.00180675742991813	0.680964039495826	0.339	0.175	1	xav_day2vs5	0	no	NA	NA	NA	NA
DNAJC6	DNAJC6--ENSG00000116675	0.0749144042922499	0.701585229336795	0.113	0.056	1	xav_day2vs5	0	no	NA	NA	NA	NA
DNAJC9	DNAJC9--ENSG00000213551	4.92998160272401e-05	0.773461476703602	0.628	0.441	1	xav_day2vs5	0	no	NA	NA	NA	NA
DNAL1	DNAL1--ENSG00000119661	0.156377904936247	0.264940579209902	0.471	0.545	1	xav_day2vs5	0	no	NA	NA	NA	NA
DNAL4	DNAL4--ENSG00000100246	0.0599743974043346	0.369770418941023	0.544	0.413	1	xav_day2vs5	0	no	NA	NA	NA	NA
DNALI1	DNALI1--ENSG00000163879	0.226435679864474	0.459206794436684	0.861	0.881	1	xav_day2vs5	0	no	NA	NA	NA	NA
DNASE2	DNASE2--ENSG00000105612	0.0129229839778181	-0.452289443468613	0.427	0.517	1	xav_day2vs5	0	no	NA	NA	NA	NA
DNM1	DNM1--ENSG00000106976	0.0312176823295917	-0.805190748438644	0.135	0.21	1	xav_day2vs5	0	no	NA	NA	NA	NA
DNM2	DNM2--ENSG00000079805	0.0127117679020698	0.525716746572947	0.496	0.371	1	xav_day2vs5	0	no	NA	NA	NA	NA
DNMBP	DNMBP--ENSG00000107554	1.96445206026953e-11	2.429750223301	0.391	0.077	5.01426388383798e-07	xav_day2vs5	6.29979281431896	no	NA	NA	NA	NA
DNMT1	DNMT1--ENSG00000130816	7.68797304270426e-11	0.901375853446313	0.865	0.692	1.96235511915026e-06	xav_day2vs5	5.70722239739863	no	NA	NA	NA	NA
DNMT3A	DNMT3A--ENSG00000119772	0.0045883309612276	0.569898267683574	0.631	0.49	1	xav_day2vs5	0	no	NA	NA	NA	NA
DNMT3B	DNMT3B--ENSG00000088305	9.16079131113379e-26	-1.95664704778661	0.358	0.783	2.3382919821669e-21	xav_day2vs5	20.6311012595016	no	NA	NA	NA	NA
DNPEP	DNPEP--ENSG00000123992	0.0110767844549848	0.505250134125516	0.661	0.573	1	xav_day2vs5	0	no	NA	NA	NA	NA
DNTTIP1	DNTTIP1--ENSG00000101457	9.33198886985347e-07	0.82582443546633	0.69	0.483	0.023819901590301	xav_day2vs5	1.62306003709663	no	NA	NA	NA	NA
DNTTIP2	DNTTIP2--ENSG00000067334	0.0169355918322895	0.324811983817085	0.774	0.657	1	xav_day2vs5	0	no	NA	NA	NA	NA
DOC2A	DOC2A--ENSG00000149927	0.110353244902974	1.49412873252121	0.139	0.091	1	xav_day2vs5	0	no	NA	NA	NA	NA
DOCK1	DOCK1--ENSG00000150760	0.0174477845608505	-0.415752575708067	0.485	0.58	1	xav_day2vs5	0	no	NA	NA	NA	NA
DOCK7	DOCK7--ENSG00000116641	0.0499213746358757	0.532338273596744	0.42	0.308	1	xav_day2vs5	0	no	NA	NA	NA	NA
DOCK8	DOCK8--ENSG00000107099	0.0045630054055016	1.43171957065395	0.109	0.028	1	xav_day2vs5	0	no	NA	NA	NA	NA
DOCK9	DOCK9--ENSG00000088387	0.0379993389188944	0.738739664956019	0.161	0.084	1	xav_day2vs5	0	no	NA	NA	NA	NA
DOHH	DOHH--ENSG00000129932	0.0319242888190529	0.513529404603175	0.376	0.252	1	xav_day2vs5	0	no	NA	NA	NA	NA
DOK4	DOK4--ENSG00000125170	2.62215285234678e-08	2.31637202542762	0.314	0.07	0.000669304515561516	xav_day2vs5	3.17437624495491	no	NA	NA	NA	NA
DOK5	DOK5--ENSG00000101134	4.26880758624826e-06	-1.96478860689154	0.015	0.119	0.108961313638987	xav_day2vs5	0.962727669539916	no	NA	NA	NA	NA
DOK6	DOK6--ENSG00000206052	1.49651997861627e-08	3.81612497914783	0.212	0.007	0.000381986724541802	xav_day2vs5	3.41795173017317	no	NA	NA	NA	NA
DOLK	DOLK--ENSG00000175283	0.0964268269656986	0.368952444605393	0.369	0.259	1	xav_day2vs5	0	no	NA	NA	NA	NA
DONSON	DONSON--ENSG00000159147	0.000229423217658357	0.886098145969061	0.372	0.182	1	xav_day2vs5	0	no	NA	NA	NA	NA
DOT1L	DOT1L--ENSG00000104885	0.195257343736774	-0.281533896576271	0.234	0.287	1	xav_day2vs5	0	no	NA	NA	NA	NA
DPCD	DPCD--ENSG00000166171	0.178638161098146	0.759777813967028	0.814	0.79	1	xav_day2vs5	0	no	NA	NA	NA	NA
DPEP1	DPEP1--ENSG00000015413	0.325536248774233	-0.312797372784906	0.208	0.238	1	xav_day2vs5	0	no	NA	NA	NA	NA
DPF1	DPF1--ENSG00000011332	0.24758631652008	0.300193938977965	0.15	0.105	1	xav_day2vs5	0	no	NA	NA	NA	NA
DPH2	DPH2--ENSG00000132768	0.188679339589331	-0.481170349401792	0.197	0.238	1	xav_day2vs5	0	no	NA	NA	NA	NA
DPH3	DPH3--ENSG00000154813	3.42146071926429e-07	0.759991717068138	0.81	0.615	0.0087332784859221	xav_day2vs5	2.05882269088116	no	NA	NA	NA	NA
DPH5	DPH5--ENSG00000117543	6.76220449126839e-05	-0.789755328753057	0.376	0.531	1	xav_day2vs5	0	no	NA	NA	NA	NA
DPH6	DPH6--ENSG00000134146	0.0629599231534937	-0.366442614728974	0.387	0.448	1	xav_day2vs5	0	no	NA	NA	NA	NA
DPH7	DPH7--ENSG00000148399	0.000518944032251558	0.721886657641108	0.515	0.322	1	xav_day2vs5	0	no	NA	NA	NA	NA
DPM1	DPM1--ENSG00000000419	0.0016482770744354	-0.423649029954496	0.58	0.727	1	xav_day2vs5	0	no	NA	NA	NA	NA
DPM2	DPM2--ENSG00000136908	0.000314376609401149	0.437289247358591	0.723	0.517	1	xav_day2vs5	0	no	NA	NA	NA	NA
DPP7	DPP7--ENSG00000176978	0.0344646978095179	-0.456017493465627	0.361	0.427	1	xav_day2vs5	0	no	NA	NA	NA	NA
DPP8	DPP8--ENSG00000074603	0.329879525513755	-0.254319703151095	0.354	0.378	1	xav_day2vs5	0	no	NA	NA	NA	NA
DPP9	DPP9--ENSG00000142002	0.20922915363485	0.273512277084663	0.281	0.21	1	xav_day2vs5	0	no	NA	NA	NA	NA
DPPA4	DPPA4--ENSG00000121570	2.52955770879806e-17	-1.30650623745716	0.657	0.86	6.45669605170704e-13	xav_day2vs5	12.1899896574804	no	NA	NA	NA	NA
DPY19L1	DPY19L1--ENSG00000173852	0.0117278794930532	0.672158215310627	0.409	0.266	1	xav_day2vs5	0	no	NA	NA	NA	NA
DPY19L3	DPY19L3--ENSG00000178904	0.00228255883524985	-0.767200584592146	0.263	0.385	1	xav_day2vs5	0	no	NA	NA	NA	NA
DPY19L4	DPY19L4--ENSG00000156162	0.00889078573778162	0.610169908145267	0.369	0.224	1	xav_day2vs5	0	no	NA	NA	NA	NA
DPY30	DPY30--ENSG00000162961	0.0176144535287514	0.646700297207802	0.989	0.951	1	xav_day2vs5	0	no	NA	NA	NA	NA
DR1	DR1--ENSG00000117505	0.113148614226857	0.310667020696105	0.584	0.476	1	xav_day2vs5	0	no	NA	NA	NA	NA
DRAP1	DRAP1--ENSG00000175550	7.62410944924041e-07	-0.432827472895756	0.938	0.986	0.0194605393691862	xav_day2vs5	1.71084512697542	no	NA	NA	NA	NA
DRC1	DRC1--ENSG00000157856	0.727230509495437	1.62678981982507	0.223	0.266	1	xav_day2vs5	0	no	NA	NA	NA	NA
DRC3	DRC3--ENSG00000171962	0.497834486774136	0.613635283698586	0.182	0.161	1	xav_day2vs5	0	no	NA	NA	NA	NA
DROSHA	DROSHA--ENSG00000113360	0.262133964215866	0.254789146394128	0.38	0.308	1	xav_day2vs5	0	no	NA	NA	NA	NA
DSC2	DSC2--ENSG00000134755	2.00031777748942e-08	1.0589150617547	0.766	0.58	0.000510581112704175	xav_day2vs5	3.29193525455345	no	NA	NA	NA	NA
DSCC1	DSCC1--ENSG00000136982	0.0323341424070284	0.375834164753106	0.372	0.259	1	xav_day2vs5	0	no	NA	NA	NA	NA
DSCR3	DSCR3--ENSG00000157538	0.00161355549946714	0.866715501496122	0.376	0.217	1	xav_day2vs5	0	no	NA	NA	NA	NA
DSE	DSE--ENSG00000111817	0.00241951527214702	-0.601468625530308	0.281	0.42	1	xav_day2vs5	0	no	NA	NA	NA	NA
DSEL	DSEL--ENSG00000171451	0.203078934543759	-0.583349087474567	0.241	0.28	1	xav_day2vs5	0	no	NA	NA	NA	NA
DSG2	DSG2--ENSG00000046604	0.000867726146111242	0.361507647183173	0.869	0.825	1	xav_day2vs5	0	no	NA	NA	NA	NA
DSN1	DSN1--ENSG00000149636	8.69728635011596e-07	1.38494774883862	0.442	0.21	0.022199823408671	xav_day2vs5	1.65365048018651	no	NA	NA	NA	NA
DSP	DSP--ENSG00000096696	0.000247888764283405	0.495124842023083	0.978	0.979	1	xav_day2vs5	0	no	NA	NA	NA	NA
DST	DST--ENSG00000151914	0.164136632979544	0.380706210683377	0.818	0.755	1	xav_day2vs5	0	no	NA	NA	NA	NA
DSTN	DSTN--ENSG00000125868	3.25338610531233e-20	0.765823181003739	0.996	0.972	8.30426803380973e-16	xav_day2vs5	15.0806986417059	no	NA	NA	NA	NA
DTHD1	DTHD1--ENSG00000197057	5.72531435183484e-05	4.05503567644536	0.106	0	1	xav_day2vs5	0	no	NA	NA	NA	NA
DTL	DTL--ENSG00000143476	0.00486777167491908	1.07705482665786	0.314	0.189	1	xav_day2vs5	0	no	NA	NA	NA	NA
DTNA	DTNA--ENSG00000134769	0.00030794758406872	1.47396320162123	0.168	0.042	1	xav_day2vs5	0	no	NA	NA	NA	NA
DTNBP1	DTNBP1--ENSG00000047579	2.78503640283302e-05	0.963885691008039	0.507	0.28	0.710880541823128	xav_day2vs5	0.148203373089946	no	NA	NA	NA	NA
DTWD1	DTWD1--ENSG00000104047	0.251061768699971	-0.26828896519287	0.584	0.594	1	xav_day2vs5	0	no	NA	NA	NA	NA
DTWD2	DTWD2--ENSG00000169570	0.194484415257171	-0.295126875394892	0.153	0.203	1	xav_day2vs5	0	no	NA	NA	NA	NA
DTX4	DTX4--ENSG00000110042	0.00861261207865825	1.05040430252021	0.135	0.049	1	xav_day2vs5	0	no	NA	NA	NA	NA
DTYMK	DTYMK--ENSG00000168393	2.62533752070646e-12	1.07936892129379	0.854	0.671	6.70117402160323e-08	xav_day2vs5	7.17384910380104	no	NA	NA	NA	NA
DUBR	DUBR--ENSG00000243701	0.000653358987914305	1.94065111425954	0.131	0.028	1	xav_day2vs5	0	no	NA	NA	NA	NA
DUOX1	DUOX1--ENSG00000137857	0.000944244891168882	2.30238306571966	0.102	0.014	1	xav_day2vs5	0	no	NA	NA	NA	NA
DUS1L	DUS1L--ENSG00000169718	0.000976605549119624	0.526754023443581	0.748	0.615	1	xav_day2vs5	0	no	NA	NA	NA	NA
DUS2	DUS2--ENSG00000167264	0.39804116929389	0.386411104829848	0.182	0.147	1	xav_day2vs5	0	no	NA	NA	NA	NA
DUS3L	DUS3L--ENSG00000141994	0.102949195725737	0.551654714880361	0.223	0.147	1	xav_day2vs5	0	no	NA	NA	NA	NA
DUSP1	DUSP1--ENSG00000120129	5.52528219050473e-05	2.01528101270091	0.219	0.063	1	xav_day2vs5	0	no	NA	NA	NA	NA
DUSP11	DUSP11--ENSG00000144048	0.042041998645317	0.416604426773141	0.456	0.336	1	xav_day2vs5	0	no	NA	NA	NA	NA
DUSP14	DUSP14--ENSG00000276023	3.54498962303544e-11	2.23907529588252	0.526	0.203	9.04858601279796e-07	xav_day2vs5	6.0434192809956	no	NA	NA	NA	NA
DUSP16	DUSP16--ENSG00000111266	0.331593762743682	-0.302569668196728	0.12	0.154	1	xav_day2vs5	0	no	NA	NA	NA	NA
DUSP18	DUSP18--ENSG00000167065	0.259281704089148	0.71727570053476	0.201	0.161	1	xav_day2vs5	0	no	NA	NA	NA	NA
DUSP2	DUSP2--ENSG00000158050	0.00100546527516052	1.27517681235664	0.215	0.084	1	xav_day2vs5	0	no	NA	NA	NA	NA
DUSP22	DUSP22--ENSG00000112679	0.0199810115219095	0.689393895199646	0.255	0.154	1	xav_day2vs5	0	no	NA	NA	NA	NA
DUSP23	DUSP23--ENSG00000158716	1.13376231674902e-05	0.708419257385366	0.763	0.601	0.289392831350186	xav_day2vs5	0.538512231142402	no	NA	NA	NA	NA
DUSP28	DUSP28--ENSG00000188542	0.0017517269973715	1.58219193578967	0.142	0.042	1	xav_day2vs5	0	no	NA	NA	NA	NA
DUSP4	DUSP4--ENSG00000120875	2.89714431021891e-06	1.66170789921444	0.401	0.189	0.0739496085183378	xav_day2vs5	1.13106412077156	no	NA	NA	NA	NA
DUSP5	DUSP5--ENSG00000138166	0.00233696681869675	-0.607211350987929	0.215	0.343	1	xav_day2vs5	0	no	NA	NA	NA	NA
DUT	DUT--ENSG00000128951	0.370563574276054	0.466404671152197	0.803	0.881	1	xav_day2vs5	0	no	NA	NA	NA	NA
DVL1	DVL1--ENSG00000107404	0.109013220557612	0.365062840345567	0.245	0.168	1	xav_day2vs5	0	yes	DVL1	NA	GO:0016055	Wnt signaling pathway
DXO	DXO--ENSG00000204348	0.277279243018075	0.306834525985355	0.212	0.161	1	xav_day2vs5	0	no	NA	NA	NA	NA
DYM	DYM--ENSG00000141627	3.39869225767076e-09	-0.954982425258545	0.361	0.622	8.67516198770463e-05	xav_day2vs5	4.0617224070605	no	NA	NA	NA	NA
DYNC1I1	DYNC1I1--ENSG00000158560	0.00382235252768405	1.75116969746469	0.161	0.063	1	xav_day2vs5	0	no	NA	NA	NA	NA
DYNC1LI2	DYNC1LI2--ENSG00000135720	0.0207775974591197	0.32852235231698	0.799	0.713	1	xav_day2vs5	0	no	NA	NA	NA	NA
DYNLL1	DYNLL1--ENSG00000088986	0.0380378691255337	0.251019087115528	0.993	1	1	xav_day2vs5	0	no	NA	NA	NA	NA
DYNLL2	DYNLL2--ENSG00000264364	2.51960487291688e-08	1.21394817486307	0.646	0.406	0.000643129143812033	xav_day2vs5	3.1917018096367	no	NA	NA	NA	NA
DYNLRB1	DYNLRB1--ENSG00000125971	1.29104688638e-05	0.422299356856218	0.982	0.979	0.329539717748495	xav_day2vs5	0.482092234607197	no	NA	NA	NA	NA
DYNLRB2	DYNLRB2--ENSG00000168589	2.28433394921371e-05	3.47705187806404	0.179	0.035	0.583076240536799	xav_day2vs5	0.23427465505296	no	NA	NA	NA	NA
DYNLT1	DYNLT1--ENSG00000146425	9.42705373665078e-08	0.896948112914282	0.982	0.972	0.00240625546628011	xav_day2vs5	2.61865826656141	no	NA	NA	NA	NA
DYNLT3	DYNLT3--ENSG00000165169	3.66356253293156e-17	2.68272857513881	0.547	0.133	9.3512433653078e-13	xav_day2vs5	12.0291306403797	no	NA	NA	NA	NA
DYRK1A	DYRK1A--ENSG00000157540	0.198775790168477	0.291336103252209	0.412	0.343	1	xav_day2vs5	0	no	NA	NA	NA	NA
DYRK1B	DYRK1B--ENSG00000105204	0.178066157984007	-0.287503040397013	0.259	0.308	1	xav_day2vs5	0	no	NA	NA	NA	NA
DYRK2	DYRK2--ENSG00000127334	5.25221611349594e-10	1.23284739641734	0.668	0.371	1.34062816296984e-05	xav_day2vs5	4.87269166149464	no	NA	NA	NA	NA
DYRK3	DYRK3--ENSG00000143479	0.249412050455583	0.648240110543437	0.153	0.112	1	xav_day2vs5	0	no	NA	NA	NA	NA
DYX1C1	DYX1C1--ENSG00000256061	0.00441376021129838	1.86530851538117	0.474	0.357	1	xav_day2vs5	0	no	NA	NA	NA	NA
DZANK1	DZANK1--ENSG00000089091	0.163163650984134	0.492959741443189	0.204	0.147	1	xav_day2vs5	0	no	NA	NA	NA	NA
DZIP1	DZIP1--ENSG00000134874	5.04450750290129e-07	1.49213521879289	0.529	0.294	0.0128761054011556	xav_day2vs5	1.8902154769264	no	NA	NA	NA	NA
DZIP3	DZIP3--ENSG00000198919	0.352983557107614	0.749123377168871	0.507	0.483	1	xav_day2vs5	0	no	NA	NA	NA	NA
E2F1	E2F1--ENSG00000101412	1.32500092058781e-05	1.58736360552466	0.31	0.119	0.338206484980039	xav_day2vs5	0.470818069227797	no	NA	NA	NA	NA
E2F3	E2F3--ENSG00000112242	0.0142761255303246	0.498573342539729	0.5	0.371	1	xav_day2vs5	0	no	NA	NA	NA	NA
E2F4	E2F4--ENSG00000205250	0.000901662275922494	0.669740477862257	0.58	0.399	1	xav_day2vs5	0	no	NA	NA	NA	NA
E2F5	E2F5--ENSG00000133740	0.0743245095521445	0.304942152191382	0.664	0.545	1	xav_day2vs5	0	no	NA	NA	NA	NA
E2F7	E2F7--ENSG00000165891	1.09328579455324e-06	2.83209290086184	0.296	0.091	0.0279061199059715	xav_day2vs5	1.55430054404056	no	NA	NA	NA	NA
E2F8	E2F8--ENSG00000129173	1.41003744279978e-06	2.18501114954977	0.248	0.056	0.0359912057274645	xav_day2vs5	1.44380360397189	no	NA	NA	NA	NA
EAF1	EAF1--ENSG00000144597	0.0438956516043602	0.474946661762913	0.318	0.203	1	xav_day2vs5	0	no	NA	NA	NA	NA
EAPP	EAPP--ENSG00000129518	0.0560172181125957	0.257877975235477	0.774	0.685	1	xav_day2vs5	0	no	NA	NA	NA	NA
EBNA1BP2	EBNA1BP2--ENSG00000117395	0.000179885596653372	0.449300773159493	0.847	0.734	1	xav_day2vs5	0	no	NA	NA	NA	NA
ECE2	ECE2--ENSG00000145194	0.207747952866218	-0.373336105956823	0.208	0.245	1	xav_day2vs5	0	no	NA	NA	NA	NA
ECH1	ECH1--ENSG00000104823	1.38876321633222e-24	-0.986514172828227	0.912	0.979	3.544818109688e-20	xav_day2vs5	19.4504060442568	no	NA	NA	NA	NA
ECHDC1	ECHDC1--ENSG00000093144	0.000396900728248989	0.470414577332118	0.763	0.629	1	xav_day2vs5	0	no	NA	NA	NA	NA
ECHDC2	ECHDC2--ENSG00000121310	2.85876464647716e-11	1.31498389263185	0.679	0.364	7.29699676013295e-07	xav_day2vs5	6.13685584657407	no	NA	NA	NA	NA
ECHDC3	ECHDC3--ENSG00000134463	0.000112948233855572	-1.14299741941785	0.142	0.287	1	xav_day2vs5	0	no	NA	NA	NA	NA
ECI1	ECI1--ENSG00000167969	1.64363318385204e-05	-0.453134281349128	0.85	0.909	0.419537370178232	xav_day2vs5	0.377229348448282	no	NA	NA	NA	NA
ECI2	ECI2--ENSG00000198721	4.28914169027301e-05	-0.464847109655887	0.836	0.874	1	xav_day2vs5	0	no	NA	NA	NA	NA
ECM1	ECM1--ENSG00000143369	0.0134814864430467	1.08043453989476	0.128	0.049	1	xav_day2vs5	0	no	NA	NA	NA	NA
ECSIT	ECSIT--ENSG00000130159	1.87703904244363e-19	-1.81245855428986	0.277	0.678	4.79114215583736e-15	xav_day2vs5	14.3195609431932	no	NA	NA	NA	NA
ECT2	ECT2--ENSG00000114346	2.59840563231376e-05	0.568260401523109	0.646	0.392	0.663243037648088	xav_day2vs5	0.178327300300608	no	NA	NA	NA	NA
EDA	EDA--ENSG00000158813	1.40837314670813e-08	2.56338480624341	0.277	0.042	0.000359487245697251	xav_day2vs5	3.44431651340784	no	NA	NA	NA	NA
EDARADD	EDARADD--ENSG00000186197	0.0133678297247213	1.24622108714328	0.106	0.035	1	xav_day2vs5	0	no	NA	NA	NA	NA
EDEM1	EDEM1--ENSG00000134109	0.0868482722263286	-0.652039757912137	0.117	0.175	1	xav_day2vs5	0	no	NA	NA	NA	NA
EDEM3	EDEM3--ENSG00000116406	0.0551076182110316	0.764256228759154	0.201	0.126	1	xav_day2vs5	0	no	NA	NA	NA	NA
EDIL3	EDIL3--ENSG00000164176	4.44391130146689e-09	-2.59347977906309	0.015	0.168	0.000113430835969942	xav_day2vs5	3.94526886721433	no	NA	NA	NA	NA
EDNRB	EDNRB--ENSG00000136160	0.296125956276606	-0.445801079103462	0.139	0.175	1	xav_day2vs5	0	no	NA	NA	NA	NA
EDRF1	EDRF1--ENSG00000107938	0.00326834706151783	-0.822185631853588	0.372	0.469	1	xav_day2vs5	0	no	NA	NA	NA	NA
EEA1	EEA1--ENSG00000102189	2.04112230453077e-09	1.18193439109798	0.664	0.392	5.20996468231479e-05	xav_day2vs5	4.28316522071733	no	NA	NA	NA	NA
EED	EED--ENSG00000074266	0.0256802163568947	0.580750356505082	0.431	0.322	1	xav_day2vs5	0	no	NA	NA	NA	NA
EEF1B2	EEF1B2--ENSG00000114942	1.18878310126513e-25	-0.561306304647722	1	1	3.03436886597924e-21	xav_day2vs5	20.5179316263436	no	NA	NA	NA	NA
EEF1D	EEF1D--ENSG00000104529	8.57784440420252e-43	-0.872175058125444	0.996	1	2.18949478417269e-38	xav_day2vs5	37.6596560850495	no	NA	NA	NA	NA
EEF2	EEF2--ENSG00000167658	2.83153183287154e-58	-1.27331906093281	1	1	7.22748500340461e-54	xav_day2vs5	53.1410128007912	no	NA	NA	NA	NA
EEF2KMT	EEF2KMT--ENSG00000118894	0.0655392270449111	0.663017808415604	0.212	0.14	1	xav_day2vs5	0	no	NA	NA	NA	NA
EEFSEC	EEFSEC--ENSG00000132394	0.0295606998638897	0.677074114425262	0.277	0.175	1	xav_day2vs5	0	no	NA	NA	NA	NA
EFCAB1	EFCAB1--ENSG00000034239	0.0172231754458733	2.61747966776389	0.277	0.189	1	xav_day2vs5	0	no	NA	NA	NA	NA
EFCAB10	EFCAB10--ENSG00000185055	0.00898484312250975	-0.539337096393815	0.091	0.182	1	xav_day2vs5	0	no	NA	NA	NA	NA
EFCAB11	EFCAB11--ENSG00000140025	0.540989591658194	0.39231746728611	0.544	0.538	1	xav_day2vs5	0	no	NA	NA	NA	NA
EFCAB12	EFCAB12--ENSG00000172771	0.00413256325473483	2.19369325522324	0.117	0.035	1	xav_day2vs5	0	no	NA	NA	NA	NA
EFCAB2	EFCAB2--ENSG00000203666	0.136175864156149	0.53808277258174	0.544	0.462	1	xav_day2vs5	0	no	NA	NA	NA	NA
EFCAB7	EFCAB7--ENSG00000203965	0.0185046861299239	0.729316904819424	0.241	0.14	1	xav_day2vs5	0	no	NA	NA	NA	NA
EFEMP1	EFEMP1--ENSG00000115380	0.000132819714546249	1.30070839828979	0.27	0.105	1	xav_day2vs5	0	no	NA	NA	NA	NA
EFEMP2	EFEMP2--ENSG00000172638	9.31000335619169e-18	1.46185311225298	0.81	0.538	2.37637835666793e-13	xav_day2vs5	12.6240844116995	no	NA	NA	NA	NA
EFHB	EFHB--ENSG00000163576	0.0808906310165149	1.60341401349612	0.153	0.098	1	xav_day2vs5	0	no	NA	NA	NA	NA
EFHC1	EFHC1--ENSG00000096093	0.509682258308089	0.350908007792958	0.631	0.664	1	xav_day2vs5	0	no	NA	NA	NA	NA
EFHC2	EFHC2--ENSG00000183690	1.55458175384362e-05	2.9398691622217	0.161	0.021	0.396806992668585	xav_day2vs5	0.401420683164478	no	NA	NA	NA	NA
EFHD1	EFHD1--ENSG00000115468	0.0112516737314597	1.24330249727287	0.139	0.056	1	xav_day2vs5	0	no	NA	NA	NA	NA
EFHD2	EFHD2--ENSG00000142634	3.66981026641463e-06	0.88310940481498	0.664	0.42	0.0936719070502335	xav_day2vs5	1.02839063795333	no	NA	NA	NA	NA
EFNA1	EFNA1--ENSG00000169242	0.000125228551793221	1.80219388461514	0.201	0.056	1	xav_day2vs5	0	no	NA	NA	NA	NA
EFNA3	EFNA3--ENSG00000143590	0.0544528137011809	-0.936705552414515	0.055	0.105	1	xav_day2vs5	0	no	NA	NA	NA	NA
[truncated: 5,790 more rows]
