# Supplementary material for: Atlas of multilineage stem cell differentiation reveals TMEM88 as a developmental regulator of blood pressure
Source: Nat Commun. 2025 Feb 4;16:1356. doi: 10.1038/s41467-025-56533-2 (PMC11794859; doi:10.1038/s41467-025-56533-2)
Supplement: Supplementary file 14 — Source Data [file 41467_2025_56533_MOESM14_ESM.zip › SourceData/F5j_tmem88_mouse_qpcr.txt]

Sample_Name	Biogroup_Name	Target_Name	Ct_Mean	HPRT_Mean	Norm
230760	HET	Tmem88	23.509	19.966	0.085792776953432
230762	HET	Tmem88	24.261	20.051	0.0540335769567415
230797	KO	Tmem88	32.94	20.088	0.000135257854963981
230799	HET	Tmem88	24.024	20.118	0.0667078336274974
230802	WT	Tmem88	22.442	19.924	0.174584816558425
240616	KO	Tmem88	34.862	20.05	3.47651177130772e-05
252484	WT	Tmem88	23.141	19.886	0.104748391833494
256307	KO	Tmem88	35.508	20.078	2.26520320225379e-05
257592	WT	Tmem88	22.643	19.919	0.151354135493819
449257_heart	HET	Tmem88	25.091	20.417	0.0391729068887716
