# Supplementary material for: Atlas of multilineage stem cell differentiation reveals TMEM88 as a developmental regulator of blood pressure
Source: Nat Commun. 2025 Feb 4;16:1356. doi: 10.1038/s41467-025-56533-2 (PMC11794859; doi:10.1038/s41467-025-56533-2)
Supplement: Supplementary file 14 — Source Data [file 41467_2025_56533_MOESM14_ESM.zip › SourceData/SF5d_tmem88_allpeak_jacc.txt]

peak_0	peak_1	peak_2	peak_3	peak_4	peak_5	peak_6	peak_7	peak_8	peak_9	peak_10	peak_11	peak_12	peak_13	peak_14	peak_15	peak_16	peak_17	peak_18	peak_19	peak_20	peak_21	peak_22	peak_23	peak_24	peak_25
peak_0	1	0.574803149606299	0.470588235294118	0.470588235294118	0.428571428571429	0.418439716312057	0.470588235294118	0.379310344827586	0.538461538461538	0.342281879194631	0.470588235294118	0.5625	0.36986301369863	0.418439716312057	0.470588235294118	0.526717557251908	0.36986301369863	0.724137931034483	0.438848920863309	0.351351351351351	0.626016260162602	0.324503311258278	0.428571428571429	0.438848920863309	0.36986301369863	0.470588235294118
peak_1	0.574803149606299	1	0.550387596899225	0.574803149606299	0.45985401459854	0.438848920863309	0.666666666666667	0.398601398601399	0.612903225806452	0.351351351351351	0.492537313432836	0.5625	0.408450704225352	0.449275362318841	0.550387596899225	0.724137931034483	0.408450704225352	0.574803149606299	0.45985401459854	0.333333333333333	0.801801801801802	0.379310344827586	0.408450704225352	0.492537313432836	0.408450704225352	0.481481481481481
peak_2	0.470588235294118	0.550387596899225	1	0.818181818181818	0.360544217687075	0.36986301369863	0.639344262295082	0.298701298701299	0.449275362318841	0.342281879194631	0.351351351351351	0.538461538461538	0.360544217687075	0.351351351351351	0.438848920863309	0.639344262295082	0.342281879194631	0.481481481481481	0.351351351351351	0.351351351351351	0.587301587301587	0.379310344827586	0.324503311258278	0.36986301369863	0.333333333333333	0.360544217687075
peak_3	0.470588235294118	0.574803149606299	0.818181818181818	1	0.36986301369863	0.36986301369863	0.652892561983471	0.30718954248366	0.428571428571429	0.342281879194631	0.360544217687075	0.503759398496241	0.36986301369863	0.36986301369863	0.428571428571429	0.639344262295082	0.351351351351351	0.503759398496241	0.36986301369863	0.333333333333333	0.6	0.360544217687075	0.333333333333333	0.388888888888889	0.360544217687075	0.36986301369863
peak_4	0.428571428571429	0.45985401459854	0.360544217687075	0.36986301369863	1	0.538461538461538	0.379310344827586	0.45985401459854	0.418439716312057	0.526717557251908	0.574803149606299	0.408450704225352	0.526717557251908	0.680672268907563	0.333333333333333	0.438848920863309	0.5625	0.408450704225352	0.769911504424779	0.388888888888889	0.428571428571429	0.45985401459854	0.438848920863309	0.754385964912281	0.503759398496241	0.36986301369863
peak_5	0.418439716312057	0.438848920863309	0.36986301369863	0.36986301369863	0.538461538461538	1	0.398601398601399	0.503759398496241	0.449275362318841	0.36986301369863	0.666666666666667	0.351351351351351	0.418439716312057	0.45985401459854	0.360544217687075	0.449275362318841	0.398601398601399	0.398601398601399	0.515151515151515	0.351351351351351	0.438848920863309	0.36986301369863	0.515151515151515	0.526717557251908	0.449275362318841	0.438848920863309
peak_6	0.470588235294118	0.666666666666667	0.639344262295082	0.652892561983471	0.379310344827586	0.398601398601399	1	0.36986301369863	0.503759398496241	0.324503311258278	0.418439716312057	0.526717557251908	0.418439716312057	0.388888888888889	0.515151515151515	0.834862385321101	0.398601398601399	0.492537313432836	0.398601398601399	0.333333333333333	0.626016260162602	0.379310344827586	0.379310344827586	0.398601398601399	0.360544217687075	0.449275362318841
peak_7	0.379310344827586	0.398601398601399	0.298701298701299	0.30718954248366	0.45985401459854	0.503759398496241	0.36986301369863	1	0.515151515151515	0.342281879194631	0.587301587301587	0.315789473684211	0.398601398601399	0.438848920863309	0.428571428571429	0.428571428571429	0.418439716312057	0.360544217687075	0.481481481481481	0.30718954248366	0.408450704225352	0.342281879194631	0.709401709401709	0.515151515151515	0.398601398601399	0.574803149606299
peak_8	0.538461538461538	0.612903225806452	0.449275362318841	0.428571428571429	0.418439716312057	0.449275362318841	0.503759398496241	0.515151515151515	1	0.324503311258278	0.515151515151515	0.45985401459854	0.388888888888889	0.418439716312057	0.709401709401709	0.574803149606299	0.398601398601399	0.515151515151515	0.438848920863309	0.298701298701299	0.626016260162602	0.324503311258278	0.503759398496241	0.492537313432836	0.388888888888889	0.626016260162602
peak_9	0.342281879194631	0.351351351351351	0.342281879194631	0.342281879194631	0.526717557251908	0.36986301369863	0.324503311258278	0.342281879194631	0.324503311258278	1	0.388888888888889	0.342281879194631	0.45985401459854	0.550387596899225	0.257861635220126	0.342281879194631	0.438848920863309	0.30718954248366	0.515151515151515	0.360544217687075	0.351351351351351	0.418439716312057	0.324503311258278	0.526717557251908	0.360544217687075	0.282051282051282
peak_10	0.470588235294118	0.492537313432836	0.351351351351351	0.360544217687075	0.574803149606299	0.666666666666667	0.418439716312057	0.587301587301587	0.515151515151515	0.388888888888889	1	0.379310344827586	0.438848920863309	0.503759398496241	0.388888888888889	0.481481481481481	0.470588235294118	0.428571428571429	0.574803149606299	0.351351351351351	0.492537313432836	0.379310344827586	0.574803149606299	0.612903225806452	0.492537313432836	0.503759398496241
peak_11	0.5625	0.5625	0.538461538461538	0.503759398496241	0.408450704225352	0.351351351351351	0.526717557251908	0.315789473684211	0.45985401459854	0.342281879194631	0.379310344827586	1	0.379310344827586	0.408450704225352	0.438848920863309	0.526717557251908	0.36986301369863	0.538461538461538	0.408450704225352	0.30718954248366	0.5625	0.351351351351351	0.298701298701299	0.398601398601399	0.324503311258278	0.36986301369863
peak_12	0.36986301369863	0.408450704225352	0.360544217687075	0.36986301369863	0.526717557251908	0.418439716312057	0.418439716312057	0.398601398601399	0.388888888888889	0.45985401459854	0.438848920863309	0.379310344827586	1	0.666666666666667	0.360544217687075	0.428571428571429	0.801801801801802	0.388888888888889	0.587301587301587	0.333333333333333	0.418439716312057	0.538461538461538	0.398601398601399	0.587301587301587	0.388888888888889	0.36986301369863
peak_13	0.418439716312057	0.449275362318841	0.351351351351351	0.36986301369863	0.680672268907563	0.45985401459854	0.388888888888889	0.438848920863309	0.418439716312057	0.550387596899225	0.503759398496241	0.408450704225352	0.666666666666667	1	0.351351351351351	0.428571428571429	0.666666666666667	0.408450704225352	0.739130434782609	0.379310344827586	0.438848920863309	0.492537313432836	0.438848920863309	0.739130434782609	0.503759398496241	0.36986301369863
peak_14	0.470588235294118	0.550387596899225	0.438848920863309	0.428571428571429	0.333333333333333	0.360544217687075	0.515151515151515	0.428571428571429	0.709401709401709	0.257861635220126	0.388888888888889	0.438848920863309	0.360544217687075	0.351351351351351	1	0.526717557251908	0.351351351351351	0.492537313432836	0.360544217687075	0.282051282051282	0.538461538461538	0.290322580645161	0.428571428571429	0.36986301369863	0.333333333333333	0.587301587301587
peak_15	0.526717557251908	0.724137931034483	0.639344262295082	0.639344262295082	0.438848920863309	0.449275362318841	0.834862385321101	0.428571428571429	0.574803149606299	0.342281879194631	0.481481481481481	0.526717557251908	0.428571428571429	0.428571428571429	0.526717557251908	1	0.408450704225352	0.503759398496241	0.449275362318841	0.351351351351351	0.680672268907563	0.418439716312057	0.428571428571429	0.470588235294118	0.388888888888889	0.503759398496241
peak_16	0.36986301369863	0.408450704225352	0.342281879194631	0.351351351351351	0.5625	0.398601398601399	0.398601398601399	0.418439716312057	0.398601398601399	0.438848920863309	0.470588235294118	0.36986301369863	0.801801801801802	0.666666666666667	0.351351351351351	0.408450704225352	1	0.379310344827586	0.6	0.351351351351351	0.408450704225352	0.526717557251908	0.398601398601399	0.6	0.418439716312057	0.36986301369863
peak_17	0.724137931034483	0.574803149606299	0.481481481481481	0.503759398496241	0.408450704225352	0.398601398601399	0.492537313432836	0.360544217687075	0.515151515151515	0.30718954248366	0.428571428571429	0.538461538461538	0.388888888888889	0.408450704225352	0.492537313432836	0.503759398496241	0.379310344827586	1	0.408450704225352	0.315789473684211	0.6	0.333333333333333	0.408450704225352	0.408450704225352	0.398601398601399	0.449275362318841
peak_18	0.438848920863309	0.45985401459854	0.351351351351351	0.36986301369863	0.769911504424779	0.515151515151515	0.398601398601399	0.481481481481481	0.438848920863309	0.515151515151515	0.574803149606299	0.408450704225352	0.587301587301587	0.739130434782609	0.360544217687075	0.449275362318841	0.6	0.408450704225352	1	0.379310344827586	0.45985401459854	0.438848920863309	0.481481481481481	0.834862385321101	0.503759398496241	0.418439716312057
peak_19	0.351351351351351	0.333333333333333	0.351351351351351	0.333333333333333	0.388888888888889	0.351351351351351	0.333333333333333	0.30718954248366	0.298701298701299	0.360544217687075	0.351351351351351	0.30718954248366	0.333333333333333	0.379310344827586	0.282051282051282	0.351351351351351	0.351351351351351	0.315789473684211	0.379310344827586	1	0.342281879194631	0.324503311258278	0.30718954248366	0.398601398601399	0.315789473684211	0.282051282051282
peak_20	0.626016260162602	0.801801801801802	0.587301587301587	0.6	0.428571428571429	0.438848920863309	0.626016260162602	0.408450704225352	0.626016260162602	0.351351351351351	0.492537313432836	0.5625	0.418439716312057	0.438848920863309	0.538461538461538	0.680672268907563	0.408450704225352	0.6	0.45985401459854	0.342281879194631	1	0.388888888888889	0.418439716312057	0.481481481481481	0.398601398601399	0.526717557251908
peak_21	0.324503311258278	0.379310344827586	0.379310344827586	0.360544217687075	0.45985401459854	0.36986301369863	0.379310344827586	0.342281879194631	0.324503311258278	0.418439716312057	0.379310344827586	0.351351351351351	0.538461538461538	0.492537313432836	0.290322580645161	0.418439716312057	0.526717557251908	0.333333333333333	0.438848920863309	0.324503311258278	0.388888888888889	1	0.324503311258278	0.449275362318841	0.36986301369863	0.315789473684211
peak_22	0.428571428571429	0.408450704225352	0.324503311258278	0.333333333333333	0.438848920863309	0.515151515151515	0.379310344827586	0.709401709401709	0.503759398496241	0.324503311258278	0.574803149606299	0.298701298701299	0.398601398601399	0.438848920863309	0.428571428571429	0.428571428571429	0.398601398601399	0.408450704225352	0.481481481481481	0.30718954248366	0.418439716312057	0.324503311258278	1	0.470588235294118	0.408450704225352	0.5625
peak_23	0.438848920863309	0.492537313432836	0.36986301369863	0.388888888888889	0.754385964912281	0.526717557251908	0.398601398601399	0.515151515151515	0.492537313432836	0.526717557251908	0.612903225806452	0.398601398601399	0.587301587301587	0.739130434782609	0.36986301369863	0.470588235294118	0.6	0.408450704225352	0.834862385321101	0.398601398601399	0.481481481481481	0.449275362318841	0.470588235294118	1	0.503759398496241	0.408450704225352
peak_24	0.36986301369863	0.408450704225352	0.333333333333333	0.360544217687075	0.503759398496241	0.449275362318841	0.360544217687075	0.398601398601399	0.388888888888889	0.360544217687075	0.492537313432836	0.324503311258278	0.388888888888889	0.503759398496241	0.333333333333333	0.388888888888889	0.418439716312057	0.398601398601399	0.503759398496241	0.315789473684211	0.398601398601399	0.36986301369863	0.408450704225352	0.503759398496241	1	0.351351351351351
peak_25	0.470588235294118	0.481481481481481	0.360544217687075	0.36986301369863	0.36986301369863	0.438848920863309	0.449275362318841	0.574803149606299	0.626016260162602	0.282051282051282	0.503759398496241	0.36986301369863	0.36986301369863	0.36986301369863	0.587301587301587	0.503759398496241	0.36986301369863	0.449275362318841	0.418439716312057	0.282051282051282	0.526717557251908	0.315789473684211	0.5625	0.408450704225352	0.351351351351351	1
