# Supplementary material for: Atlas of multilineage stem cell differentiation reveals TMEM88 as a developmental regulator of blood pressure
Source: Nat Commun. 2025 Feb 4;16:1356. doi: 10.1038/s41467-025-56533-2 (PMC11794859; doi:10.1038/s41467-025-56533-2)
Supplement: Supplementary file 14 — Source Data [file 41467_2025_56533_MOESM14_ESM.zip › SourceData/F5n_bp_sina.txt]

Animal	Sys2	Dias2	Sys3	Dias3	Sex	Weight_g	Age	Geno	Cre	Litter	FineBatch	Sys2in_range	Dias2in_range	Sys3in_range	Dias3in_range	inrange
319539	85.7	54.9	84.9	52.6	F	21	16	KO	0	5	pv2211	TRUE	TRUE	TRUE	TRUE	TRUE
319541	82	54.9	81.9	54.7	F	21.5	16	KO	0	5	pv2211	TRUE	TRUE	TRUE	TRUE	TRUE
319549	93.5	63.9	91.4	62.9	M	25.5	16	WT	0	2	pv2211	TRUE	TRUE	TRUE	TRUE	TRUE
337725	93.2	68	92.2	67.9	M	23.66	12	WT	1	1	pv2211	TRUE	TRUE	TRUE	TRUE	TRUE
346366	97.2	68.2	96	64.9	F	18.1	12	WT	1	4	pv2211	TRUE	TRUE	TRUE	TRUE	TRUE
387787	94.1	70.9	93.9	70.9	F	20.83	28	WT	1	7	bp2308	TRUE	TRUE	TRUE	TRUE	TRUE
391752	97.2	67.3	96.9	67.3	M	26.3	27	KO	0	3	bp2308	TRUE	TRUE	TRUE	TRUE	TRUE
412631	95.9	63.8	96.8	67.7	F	22.8	19	WT	1	6	bp2308	TRUE	TRUE	TRUE	TRUE	TRUE
476265	83.3	59.9	87.5	63	F	16.9	9	KO	0	9	ybp2310	TRUE	TRUE	TRUE	TRUE	TRUE
476266	98.8	68.1	99.6	72.7	M	21.5	9	KO	1	9	ybp2310	TRUE	TRUE	TRUE	TRUE	TRUE
491433	93.8	70.2	97.4	72.9	F	17.5	8	KO	0	10	ybp2311	TRUE	TRUE	TRUE	TRUE	TRUE
491435	96.3	65.8	96	68	M	21.3	8	WT	1	10	ybp2311	TRUE	TRUE	TRUE	TRUE	TRUE
497651	86	56.3	89.7	59.1	M	20.1	8	KO	0	11	ybp2312	TRUE	TRUE	TRUE	TRUE	TRUE
497653	93.9	67.9	96.8	72.2	M	19.3	8	WT	0	11	ybp2312	TRUE	TRUE	TRUE	TRUE	TRUE
502028	91.7	63	92	63.4	F	18.2	8	WT	0	12	ybp2312	TRUE	TRUE	TRUE	TRUE	TRUE
502029	105.4	75.1	104.3	75.2	F	17.5	8	KO	0	12	ybp2312	TRUE	TRUE	TRUE	TRUE	TRUE
502030	91.3	67.4	94.8	70.1	M	19.8	8	KO	0	12	ybp2312	TRUE	TRUE	TRUE	TRUE	TRUE
502032	97.2	65.2	100.4	67.5	M	20.7	8	WT	0	12	ybp2312	TRUE	TRUE	TRUE	TRUE	TRUE
509070	104	71.1	107.3	73.7	F	21.3	11	WT	0	16	ybp2401	FALSE	TRUE	FALSE	TRUE	FALSE
509075	99.5	67.6	100.9	67.2	F	18.9	11	KO	0	17	ybp2401	TRUE	TRUE	TRUE	TRUE	TRUE
509079	94	61.2	95.4	62.8	M	20.4	11	KO	0	17	ybp2401	TRUE	TRUE	TRUE	TRUE	TRUE
514084	94.4	64.3	101.6	69.2	F	19.3	10	KO	1	18	ybp2401	TRUE	TRUE	TRUE	TRUE	TRUE
516539	99.5	67.8	102.2	70.1	F	20.9	10	WT	0	19	ybp2401	TRUE	TRUE	TRUE	TRUE	TRUE
516542	97.4	68.5	98.6	69.6	F	19.05	10	WT	0	19	ybp2401	TRUE	TRUE	TRUE	TRUE	TRUE
516543	89.9	56.2	91.5	57.8	M	24.3	10	WT	0	19	ybp2401	TRUE	FALSE	TRUE	FALSE	FALSE
516544	94.5	65.8	97.4	69.5	M	24.45	10	KO	0	19	ybp2401	TRUE	TRUE	TRUE	TRUE	TRUE
