# Supplementary material for: Atlas of multilineage stem cell differentiation reveals TMEM88 as a developmental regulator of blood pressure
Source: Nat Commun. 2025 Feb 4;16:1356. doi: 10.1038/s41467-025-56533-2 (PMC11794859; doi:10.1038/s41467-025-56533-2)
Supplement: Supplementary file 14 — Source Data [file 41467_2025_56533_MOESM14_ESM.zip › SourceData/F5h_FACS.txt]

variable	value	remove
CTRL	0.495	FALSE
CTRL	19.1	TRUE
CTRL	19	TRUE
CTRL	16.6	TRUE
CTRL	16.9	TRUE
CTRL	19.3	TRUE
CTRL	21.2	TRUE
CTRL	17.4	TRUE
CTRL	16.3	TRUE
KD	5.955	TRUE
KD	4.41	TRUE
KD	5.79	TRUE
KD	5.91	TRUE
KD	5.51	TRUE
KD	5.35	TRUE
KD	5.09	TRUE
KD	4.76	TRUE
KD	5.07	TRUE
