# Supplementary material for: Atlas of multilineage stem cell differentiation reveals TMEM88 as a developmental regulator of blood pressure
Source: Nat Commun. 2025 Feb 4;16:1356. doi: 10.1038/s41467-025-56533-2 (PMC11794859; doi:10.1038/s41467-025-56533-2)
Supplement: Supplementary file 14 — Source Data [file 41467_2025_56533_MOESM14_ESM.zip › SourceData/SF3e_peak_markergenes_bubble.txt]

peak_cluster	variable	mean_expr	pct_pos	peak_ord	gene
0	TEKT1--ENSG00000167858	4.48335427517382	0.892857142857143	peak_0	TEKT1
1	TEKT1--ENSG00000167858	0.140846360073175	0.0354609929078014	peak_1	TEKT1
2	TEKT1--ENSG00000167858	0.585648019994431	0.144758735440932	peak_2	TEKT1
3	TEKT1--ENSG00000167858	0.0324545087304721	0.00892857142857143	peak_3	TEKT1
4	TEKT1--ENSG00000167858	5.82906747796795	1	peak_4	TEKT1
5	TEKT1--ENSG00000167858	0.0249113364024177	0.0075187969924812	peak_5	TEKT1
6	TEKT1--ENSG00000167858	0.0724261256786305	0.0192307692307692	peak_6	TEKT1
7	TEKT1--ENSG00000167858	0.025625174524913	0.0072992700729927	peak_7	TEKT1
9	TEKT1--ENSG00000167858	0.0428701708918473	0.00980392156862745	peak_9	TEKT1
10	TEKT1--ENSG00000167858	0.0712174918439733	0.018018018018018	peak_10	TEKT1
11	TEKT1--ENSG00000167858	0.307472792444228	0.0813008130081301	peak_11	TEKT1
12	TEKT1--ENSG00000167858	0.0678584099477903	0.0186915887850467	peak_12	TEKT1
13	TEKT1--ENSG00000167858	0.50574063190209	0.125	peak_13	TEKT1
14	TEKT1--ENSG00000167858	0.39386042901339	0.092896174863388	peak_14	TEKT1
15	TEKT1--ENSG00000167858	0.141498787636804	0.0344827586206897	peak_15	TEKT1
16	TEKT1--ENSG00000167858	0.048148001584601	0.0126582278481013	peak_16	TEKT1
17	TEKT1--ENSG00000167858	2.64371491650249	0.606666666666667	peak_17	TEKT1
18	TEKT1--ENSG00000167858	0.0938558925244618	0.0230125523012552	peak_18	TEKT1
19	TEKT1--ENSG00000167858	0.172009279123306	0.043956043956044	peak_19	TEKT1
20	TEKT1--ENSG00000167858	0.282406679277072	0.0674157303370786	peak_20	TEKT1
21	TEKT1--ENSG00000167858	0.407065014644601	0.0863309352517986	peak_21	TEKT1
22	TEKT1--ENSG00000167858	1.89457443159494	0.384615384615385	peak_22	TEKT1
24	TEKT1--ENSG00000167858	0.0873632585417511	0.0208333333333333	peak_24	TEKT1
25	TEKT1--ENSG00000167858	0.0789823558368146	0.0192307692307692	peak_25	TEKT1
26	TEKT1--ENSG00000167858	0.0105761116151578	0.00277777777777778	peak_26	TEKT1
28	TEKT1--ENSG00000167858	0.0114161956193588	0.00261780104712042	peak_28	TEKT1
29	TEKT1--ENSG00000167858	0.0384362244352325	0.00925925925925926	peak_29	TEKT1
31	TEKT1--ENSG00000167858	0.049835044789522	0.0127388535031847	peak_31	TEKT1
32	TEKT1--ENSG00000167858	0.0540825640407105	0.0136054421768707	peak_32	TEKT1
33	TEKT1--ENSG00000167858	0.0946348657566256	0.0229885057471264	peak_33	TEKT1
35	TEKT1--ENSG00000167858	0.10029682144193	0.0289855072463768	peak_35	TEKT1
36	TEKT1--ENSG00000167858	0.0179876813811018	0.00510204081632653	peak_36	TEKT1
38	TEKT1--ENSG00000167858	0.0363638236857737	0.0101010101010101	peak_38	TEKT1
40	TEKT1--ENSG00000167858	0.061026720998311	0.0169491525423729	peak_40	TEKT1
43	TEKT1--ENSG00000167858	0.50387704624333	0.125	peak_43	TEKT1
0	NKX6-1--ENSG00000163623	1.5739232284698	0.357142857142857	peak_0	NKX6-1
1	NKX6-1--ENSG00000163623	0.0599065780298938	0.0141843971631206	peak_1	NKX6-1
2	NKX6-1--ENSG00000163623	0.0273971318578495	0.00665557404326123	peak_2	NKX6-1
3	NKX6-1--ENSG00000163623	0.0319097371674728	0.00892857142857143	peak_3	NKX6-1
4	NKX6-1--ENSG00000163623	2.66851412271432	0.577922077922078	peak_4	NKX6-1
5	NKX6-1--ENSG00000163623	0.0301346220308538	0.0075187969924812	peak_5	NKX6-1
6	NKX6-1--ENSG00000163623	0.0489438519255946	0.0128205128205128	peak_6	NKX6-1
10	NKX6-1--ENSG00000163623	0.0395004883146341	0.00900900900900901	peak_10	NKX6-1
11	NKX6-1--ENSG00000163623	0.030215932300587	0.00813008130081301	peak_11	NKX6-1
12	NKX6-1--ENSG00000163623	0.0267944054837098	0.00667556742323097	peak_12	NKX6-1
13	NKX6-1--ENSG00000163623	0.317028937828195	0.075	peak_13	NKX6-1
15	NKX6-1--ENSG00000163623	0.0689579000470985	0.0172413793103448	peak_15	NKX6-1
16	NKX6-1--ENSG00000163623	0.0169997727193464	0.00421940928270042	peak_16	NKX6-1
17	NKX6-1--ENSG00000163623	0.36913468914089	0.0933333333333333	peak_17	NKX6-1
18	NKX6-1--ENSG00000163623	0.009710474460301	0.00209205020920502	peak_18	NKX6-1
21	NKX6-1--ENSG00000163623	0.0722250255102793	0.0143884892086331	peak_21	NKX6-1
22	NKX6-1--ENSG00000163623	1.39197201349759	0.307692307692308	peak_22	NKX6-1
23	NKX6-1--ENSG00000163623	0.0441506972689354	0.0114942528735632	peak_23	NKX6-1
26	NKX6-1--ENSG00000163623	0.00558820618538629	0.00138888888888889	peak_26	NKX6-1
30	NKX6-1--ENSG00000163623	0.00667455948278851	0.00149925037481259	peak_30	NKX6-1
38	NKX6-1--ENSG00000163623	0.198811427722208	0.0505050505050505	peak_38	NKX6-1
40	NKX6-1--ENSG00000163623	0.0640346919325078	0.0169491525423729	peak_40	NKX6-1
45	NKX6-1--ENSG00000163623	0.207663457019539	0.05	peak_45	NKX6-1
46	NKX6-1--ENSG00000163623	1.28421979574624	0.3	peak_46	NKX6-1
0	DNAAF1--ENSG00000154099	2.23439820388966	0.5	peak_0	DNAAF1
1	DNAAF1--ENSG00000154099	0.487199594187888	0.120567375886525	peak_1	DNAAF1
2	DNAAF1--ENSG00000154099	0.37277497626774	0.0923460898502496	peak_2	DNAAF1
3	DNAAF1--ENSG00000154099	0.0976299035856705	0.0267857142857143	peak_3	DNAAF1
4	DNAAF1--ENSG00000154099	5.77049082023215	0.993506493506494	peak_4	DNAAF1
5	DNAAF1--ENSG00000154099	0.231090895812539	0.0601503759398496	peak_5	DNAAF1
6	DNAAF1--ENSG00000154099	0.208087750759423	0.0576923076923077	peak_6	DNAAF1
7	DNAAF1--ENSG00000154099	0.200430041702854	0.0510948905109489	peak_7	DNAAF1
8	DNAAF1--ENSG00000154099	0.0966151127117392	0.024390243902439	peak_8	DNAAF1
9	DNAAF1--ENSG00000154099	0.182247987381313	0.0490196078431373	peak_9	DNAAF1
10	DNAAF1--ENSG00000154099	0.480082139963448	0.117117117117117	peak_10	DNAAF1
11	DNAAF1--ENSG00000154099	0.183400183699273	0.0487804878048781	peak_11	DNAAF1
12	DNAAF1--ENSG00000154099	0.209151104648041	0.0560747663551402	peak_12	DNAAF1
13	DNAAF1--ENSG00000154099	1.27964403724795	0.3	peak_13	DNAAF1
14	DNAAF1--ENSG00000154099	0.719202861752477	0.163934426229508	peak_14	DNAAF1
15	DNAAF1--ENSG00000154099	0.53772363669123	0.137931034482759	peak_15	DNAAF1
16	DNAAF1--ENSG00000154099	0.153489158577408	0.0379746835443038	peak_16	DNAAF1
17	DNAAF1--ENSG00000154099	0.987074476130559	0.253333333333333	peak_17	DNAAF1
18	DNAAF1--ENSG00000154099	0.349183145419816	0.0836820083682008	peak_18	DNAAF1
19	DNAAF1--ENSG00000154099	0.256242126853003	0.0659340659340659	peak_19	DNAAF1
20	DNAAF1--ENSG00000154099	0.692876420411093	0.168539325842697	peak_20	DNAAF1
21	DNAAF1--ENSG00000154099	0.444559574581161	0.0935251798561151	peak_21	DNAAF1
22	DNAAF1--ENSG00000154099	1.79774551936446	0.384615384615385	peak_22	DNAAF1
23	DNAAF1--ENSG00000154099	0.122925947219888	0.0344827586206897	peak_23	DNAAF1
26	DNAAF1--ENSG00000154099	0.0908811927718026	0.0222222222222222	peak_26	DNAAF1
27	DNAAF1--ENSG00000154099	0.127402219265337	0.0303030303030303	peak_27	DNAAF1
28	DNAAF1--ENSG00000154099	0.0397531585984696	0.0104712041884817	peak_28	DNAAF1
29	DNAAF1--ENSG00000154099	0.0676619130615774	0.0185185185185185	peak_29	DNAAF1
30	DNAAF1--ENSG00000154099	0.0534533767788663	0.0134932533733133	peak_30	DNAAF1
31	DNAAF1--ENSG00000154099	0.153225240916335	0.0382165605095541	peak_31	DNAAF1
32	DNAAF1--ENSG00000154099	0.133837081762132	0.0340136054421769	peak_32	DNAAF1
33	DNAAF1--ENSG00000154099	0.270108424481691	0.0651340996168582	peak_33	DNAAF1
35	DNAAF1--ENSG00000154099	0.0500010063084958	0.0144927536231884	peak_35	DNAAF1
36	DNAAF1--ENSG00000154099	0.337816323560467	0.086734693877551	peak_36	DNAAF1
37	DNAAF1--ENSG00000154099	0.112070796143397	0.032258064516129	peak_37	DNAAF1
38	DNAAF1--ENSG00000154099	0.0407291199799335	0.0101010101010101	peak_38	DNAAF1
39	DNAAF1--ENSG00000154099	0.0622790662486784	0.0144927536231884	peak_39	DNAAF1
40	DNAAF1--ENSG00000154099	0.0559213258204898	0.0169491525423729	peak_40	DNAAF1
42	DNAAF1--ENSG00000154099	0.0408864699174289	0.0102040816326531	peak_42	DNAAF1
44	DNAAF1--ENSG00000154099	0.0801524793190797	0.02	peak_44	DNAAF1
47	DNAAF1--ENSG00000154099	0.117079128606101	0.0256410256410256	peak_47	DNAAF1
0	T--ENSG00000164458	2.23206507606167	0.5	peak_0	T
1	T--ENSG00000164458	0.489858443655305	0.127659574468085	peak_1	T
2	T--ENSG00000164458	1.85134347584358	0.450083194675541	peak_2	T
3	T--ENSG00000164458	1.08269082467521	0.294642857142857	peak_3	T
4	T--ENSG00000164458	0.230933996911016	0.0649350649350649	peak_4	T
5	T--ENSG00000164458	0.89129932510286	0.255639097744361	peak_5	T
6	T--ENSG00000164458	0.429866114193161	0.125	peak_6	T
7	T--ENSG00000164458	0.160223203442171	0.0437956204379562	peak_7	T
8	T--ENSG00000164458	0.954411957834104	0.2	peak_8	T
9	T--ENSG00000164458	0.165943141103463	0.0490196078431373	peak_9	T
10	T--ENSG00000164458	4.94044203716676	0.963963963963964	peak_10	T
11	T--ENSG00000164458	2.34036319763204	0.605691056910569	peak_11	T
12	T--ENSG00000164458	0.254699907980557	0.0707610146862483	peak_12	T
13	T--ENSG00000164458	0.731304100743766	0.2	peak_13	T
14	T--ENSG00000164458	4.89642175166603	0.923497267759563	peak_14	T
15	T--ENSG00000164458	4.43425128481295	0.913793103448276	peak_15	T
16	T--ENSG00000164458	0.78647435286142	0.20253164556962	peak_16	T
17	T--ENSG00000164458	4.01267846036639	0.88	peak_17	T
18	T--ENSG00000164458	0.136678838426849	0.0334728033472803	peak_18	T
19	T--ENSG00000164458	1.67202254444857	0.417582417582418	peak_19	T
20	T--ENSG00000164458	1.8380900898291	0.438202247191011	peak_20	T
21	T--ENSG00000164458	1.47230196843955	0.338129496402878	peak_21	T
23	T--ENSG00000164458	0.387292028939225	0.0919540229885057	peak_23	T
24	T--ENSG00000164458	0.303938200074405	0.0625	peak_24	T
25	T--ENSG00000164458	0.269349114740362	0.0576923076923077	peak_25	T
26	T--ENSG00000164458	0.0475432935583977	0.0125	peak_26	T
27	T--ENSG00000164458	4.57692836429432	0.939393939393939	peak_27	T
28	T--ENSG00000164458	0.0376821341017747	0.0104712041884817	peak_28	T
29	T--ENSG00000164458	0.233116374335419	0.0625	peak_29	T
30	T--ENSG00000164458	0.0687919581676478	0.0179910044977511	peak_30	T
31	T--ENSG00000164458	0.171495284966335	0.0509554140127389	peak_31	T
32	T--ENSG00000164458	0.210529173809343	0.054421768707483	peak_32	T
33	T--ENSG00000164458	0.239560284187299	0.0613026819923372	peak_33	T
34	T--ENSG00000164458	0.272202787996147	0.0689655172413793	peak_34	T
35	T--ENSG00000164458	0.202816018376338	0.0579710144927536	peak_35	T
36	T--ENSG00000164458	0.288007945653279	0.076530612244898	peak_36	T
37	T--ENSG00000164458	0.112999076267189	0.032258064516129	peak_37	T
38	T--ENSG00000164458	0.136229160580686	0.0404040404040404	peak_38	T
39	T--ENSG00000164458	0.146550072541275	0.0434782608695652	peak_39	T
40	T--ENSG00000164458	0.212093552570129	0.0677966101694915	peak_40	T
41	T--ENSG00000164458	0.230598098213363	0.0588235294117647	peak_41	T
42	T--ENSG00000164458	0.0643439436598548	0.0204081632653061	peak_42	T
44	T--ENSG00000164458	0.0452945020104732	0.01	peak_44	T
45	T--ENSG00000164458	0.190068092575319	0.05	peak_45	T
46	T--ENSG00000164458	0.362895664951467	0.1	peak_46	T
0	PITX2--ENSG00000164093	2.38563448522182	0.464285714285714	peak_0	PITX2
1	PITX2--ENSG00000164093	0.696304661387002	0.148936170212766	peak_1	PITX2
2	PITX2--ENSG00000164093	0.199973792442579	0.040765391014975	peak_2	PITX2
3	PITX2--ENSG00000164093	0.362023458519348	0.0803571428571429	peak_3	PITX2
4	PITX2--ENSG00000164093	1.28709822650882	0.272727272727273	peak_4	PITX2
5	PITX2--ENSG00000164093	0.13342346313483	0.0300751879699248	peak_5	PITX2
6	PITX2--ENSG00000164093	0.692515354239054	0.173076923076923	peak_6	PITX2
7	PITX2--ENSG00000164093	1.08473539978346	0.248175182481752	peak_7	PITX2
8	PITX2--ENSG00000164093	1.2430773645936	0.326829268292683	peak_8	PITX2
9	PITX2--ENSG00000164093	1.35363122744418	0.294117647058824	peak_9	PITX2
10	PITX2--ENSG00000164093	0.902973988982323	0.18018018018018	peak_10	PITX2
11	PITX2--ENSG00000164093	0.154361514082824	0.032520325203252	peak_11	PITX2
12	PITX2--ENSG00000164093	0.554347815519458	0.134846461949266	peak_12	PITX2
13	PITX2--ENSG00000164093	1.80606783769122	0.35	peak_13	PITX2
14	PITX2--ENSG00000164093	2.3208400641112	0.420765027322404	peak_14	PITX2
15	PITX2--ENSG00000164093	2.29516765618541	0.448275862068966	peak_15	PITX2
16	PITX2--ENSG00000164093	0.30208478625576	0.0632911392405063	peak_16	PITX2
17	PITX2--ENSG00000164093	0.182365320966127	0.04	peak_17	PITX2
18	PITX2--ENSG00000164093	1.40415578988388	0.301255230125523	peak_18	PITX2
19	PITX2--ENSG00000164093	0.248811321506109	0.0549450549450549	peak_19	PITX2
20	PITX2--ENSG00000164093	3.29137221208197	0.629213483146067	peak_20	PITX2
21	PITX2--ENSG00000164093	1.4684538962502	0.266187050359712	peak_21	PITX2
22	PITX2--ENSG00000164093	3.9456349508415	0.692307692307692	peak_22	PITX2
23	PITX2--ENSG00000164093	1.29694218281093	0.310344827586207	peak_23	PITX2
24	PITX2--ENSG00000164093	0.0961441562629825	0.0208333333333333	peak_24	PITX2
25	PITX2--ENSG00000164093	1.20464593433668	0.288461538461538	peak_25	PITX2
26	PITX2--ENSG00000164093	1.89101597274644	0.475	peak_26	PITX2
27	PITX2--ENSG00000164093	0.931184732402378	0.196969696969697	peak_27	PITX2
28	PITX2--ENSG00000164093	2.14476825155409	0.586387434554974	peak_28	PITX2
29	PITX2--ENSG00000164093	0.724880236554276	0.194444444444444	peak_29	PITX2
30	PITX2--ENSG00000164093	2.84847704185436	0.571214392803598	peak_30	PITX2
31	PITX2--ENSG00000164093	0.665972443721089	0.146496815286624	peak_31	PITX2
32	PITX2--ENSG00000164093	2.09929989781413	0.469387755102041	peak_32	PITX2
33	PITX2--ENSG00000164093	1.50822262983037	0.279693486590038	peak_33	PITX2
34	PITX2--ENSG00000164093	0.963265347916706	0.241379310344828	peak_34	PITX2
35	PITX2--ENSG00000164093	0.541603437973962	0.130434782608696	peak_35	PITX2
36	PITX2--ENSG00000164093	1.41382098196865	0.26530612244898	peak_36	PITX2
37	PITX2--ENSG00000164093	1.84200961288558	0.354838709677419	peak_37	PITX2
38	PITX2--ENSG00000164093	0.255521206463522	0.0505050505050505	peak_38	PITX2
39	PITX2--ENSG00000164093	1.64602668688724	0.318840579710145	peak_39	PITX2
40	PITX2--ENSG00000164093	1.39717294330696	0.322033898305085	peak_40	PITX2
41	PITX2--ENSG00000164093	2.73615316819771	0.617647058823529	peak_41	PITX2
42	PITX2--ENSG00000164093	2.41274635736046	0.602040816326531	peak_42	PITX2
43	PITX2--ENSG00000164093	1.24174039516288	0.25	peak_43	PITX2
44	PITX2--ENSG00000164093	2.89694208596762	0.67	peak_44	PITX2
45	PITX2--ENSG00000164093	1.42176429427236	0.35	peak_45	PITX2
46	PITX2--ENSG00000164093	0.600099863918488	0.1	peak_46	PITX2
47	PITX2--ENSG00000164093	0.886283246154178	0.217948717948718	peak_47	PITX2
0	SOX17--ENSG00000164736	0.385858388707107	0.0714285714285714	peak_0	SOX17
1	SOX17--ENSG00000164736	6.15302574047378	0.943262411347518	peak_1	SOX17
2	SOX17--ENSG00000164736	2.85060304740337	0.473377703826955	peak_2	SOX17
3	SOX17--ENSG00000164736	0.116175060328843	0.0267857142857143	peak_3	SOX17
4	SOX17--ENSG00000164736	0.0618565479175223	0.012987012987013	peak_4	SOX17
5	SOX17--ENSG00000164736	0.133251874813709	0.0300751879699248	peak_5	SOX17
6	SOX17--ENSG00000164736	5.73882226536737	0.948717948717949	peak_6	SOX17
7	SOX17--ENSG00000164736	1.14426352882734	0.277372262773723	peak_7	SOX17
8	SOX17--ENSG00000164736	0.401745883220506	0.0975609756097561	peak_8	SOX17
9	SOX17--ENSG00000164736	1.2957641644577	0.284313725490196	peak_9	SOX17
10	SOX17--ENSG00000164736	0.235123901431228	0.045045045045045	peak_10	SOX17
11	SOX17--ENSG00000164736	2.97196749997114	0.536585365853659	peak_11	SOX17
12	SOX17--ENSG00000164736	4.98450665385192	0.85981308411215	peak_12	SOX17
13	SOX17--ENSG00000164736	0.23940031463241	0.05	peak_13	SOX17
14	SOX17--ENSG00000164736	0.343708212362542	0.0655737704918033	peak_14	SOX17
15	SOX17--ENSG00000164736	0.137438356382872	0.0344827586206897	peak_15	SOX17
16	SOX17--ENSG00000164736	0.186968837999348	0.0379746835443038	peak_16	SOX17
17	SOX17--ENSG00000164736	0.247657376587109	0.0533333333333333	peak_17	SOX17
18	SOX17--ENSG00000164736	0.998773846365316	0.225941422594142	peak_18	SOX17
19	SOX17--ENSG00000164736	2.72355282745833	0.461538461538462	peak_19	SOX17
20	SOX17--ENSG00000164736	2.82373444957199	0.460674157303371	peak_20	SOX17
21	SOX17--ENSG00000164736	2.10784834242263	0.381294964028777	peak_21	SOX17
22	SOX17--ENSG00000164736	0.471676896519601	0.0769230769230769	peak_22	SOX17
23	SOX17--ENSG00000164736	0.657934160840462	0.149425287356322	peak_23	SOX17
24	SOX17--ENSG00000164736	2.93800049341671	0.604166666666667	peak_24	SOX17
25	SOX17--ENSG00000164736	0.846452582155061	0.192307692307692	peak_25	SOX17
26	SOX17--ENSG00000164736	4.52740510009826	0.880555555555556	peak_26	SOX17
27	SOX17--ENSG00000164736	0.205806840025571	0.0454545454545455	peak_27	SOX17
28	SOX17--ENSG00000164736	4.58442885180063	0.905759162303665	peak_28	SOX17
29	SOX17--ENSG00000164736	1.2942026836806	0.326388888888889	peak_29	SOX17
30	SOX17--ENSG00000164736	2.08724346970008	0.488755622188906	peak_30	SOX17
31	SOX17--ENSG00000164736	0.580767656250545	0.127388535031847	peak_31	SOX17
32	SOX17--ENSG00000164736	0.383690861536993	0.0884353741496599	peak_32	SOX17
33	SOX17--ENSG00000164736	0.342257382592264	0.0651340996168582	peak_33	SOX17
34	SOX17--ENSG00000164736	0.251162504062375	0.0689655172413793	peak_34	SOX17
35	SOX17--ENSG00000164736	1.25688275164414	0.289855072463768	peak_35	SOX17
36	SOX17--ENSG00000164736	0.116851628063374	0.0255102040816327	peak_36	SOX17
37	SOX17--ENSG00000164736	0.166288623150405	0.032258064516129	peak_37	SOX17
39	SOX17--ENSG00000164736	0.0675282058964078	0.0144927536231884	peak_39	SOX17
40	SOX17--ENSG00000164736	0.0744271169789747	0.0169491525423729	peak_40	SOX17
41	SOX17--ENSG00000164736	0.36774922489715	0.0882352941176471	peak_41	SOX17
42	SOX17--ENSG00000164736	0.612173885688179	0.163265306122449	peak_42	SOX17
43	SOX17--ENSG00000164736	0.606903954269286	0.125	peak_43	SOX17
44	SOX17--ENSG00000164736	0.277635691951702	0.08	peak_44	SOX17
47	SOX17--ENSG00000164736	0.29004192107879	0.0769230769230769	peak_47	SOX17
0	SHISA2--ENSG00000180730	2.16661391614479	0.464285714285714	peak_0	SHISA2
1	SHISA2--ENSG00000180730	5.20273661546317	0.957446808510638	peak_1	SHISA2
2	SHISA2--ENSG00000180730	4.24929521016456	0.855241264559068	peak_2	SHISA2
3	SHISA2--ENSG00000180730	0.843969041445024	0.232142857142857	peak_3	SHISA2
4	SHISA2--ENSG00000180730	0.408633736271678	0.11038961038961	peak_4	SHISA2
5	SHISA2--ENSG00000180730	0.678370327533328	0.172932330827068	peak_5	SHISA2
6	SHISA2--ENSG00000180730	4.29534092868919	0.865384615384615	peak_6	SHISA2
7	SHISA2--ENSG00000180730	4.09060593979976	0.81021897810219	peak_7	SHISA2
8	SHISA2--ENSG00000180730	2.57851252096956	0.546341463414634	peak_8	SHISA2
9	SHISA2--ENSG00000180730	4.55864438222853	0.882352941176471	peak_9	SHISA2
10	SHISA2--ENSG00000180730	1.48860971695439	0.342342342342342	peak_10	SHISA2
11	SHISA2--ENSG00000180730	4.71569239459911	0.951219512195122	peak_11	SHISA2
12	SHISA2--ENSG00000180730	3.8927269551277	0.813084112149533	peak_12	SHISA2
13	SHISA2--ENSG00000180730	2.83582844030386	0.6	peak_13	SHISA2
14	SHISA2--ENSG00000180730	1.75581154702796	0.387978142076503	peak_14	SHISA2
15	SHISA2--ENSG00000180730	1.75216968227448	0.396551724137931	peak_15	SHISA2
16	SHISA2--ENSG00000180730	0.929896646133751	0.227848101265823	peak_16	SHISA2
17	SHISA2--ENSG00000180730	0.788963837197054	0.206666666666667	peak_17	SHISA2
18	SHISA2--ENSG00000180730	4.24357653053336	0.811715481171548	peak_18	SHISA2
19	SHISA2--ENSG00000180730	4.3606932954671	0.901098901098901	peak_19	SHISA2
20	SHISA2--ENSG00000180730	5.5293876400486	0.955056179775281	peak_20	SHISA2
21	SHISA2--ENSG00000180730	3.22470965210841	0.654676258992806	peak_21	SHISA2
22	SHISA2--ENSG00000180730	4.25285835534372	0.846153846153846	peak_22	SHISA2
23	SHISA2--ENSG00000180730	3.22892400040761	0.701149425287356	peak_23	SHISA2
24	SHISA2--ENSG00000180730	0.627710274103534	0.145833333333333	peak_24	SHISA2
25	SHISA2--ENSG00000180730	3.4124350047151	0.673076923076923	peak_25	SHISA2
26	SHISA2--ENSG00000180730	1.00273732017633	0.225	peak_26	SHISA2
27	SHISA2--ENSG00000180730	0.573381745668549	0.136363636363636	peak_27	SHISA2
28	SHISA2--ENSG00000180730	1.20758423007825	0.282722513089005	peak_28	SHISA2
29	SHISA2--ENSG00000180730	0.429660649250383	0.111111111111111	peak_29	SHISA2
30	SHISA2--ENSG00000180730	0.342714696973424	0.0839580209895052	peak_30	SHISA2
31	SHISA2--ENSG00000180730	0.129183422242232	0.0318471337579618	peak_31	SHISA2
32	SHISA2--ENSG00000180730	1.48099360328938	0.333333333333333	peak_32	SHISA2
33	SHISA2--ENSG00000180730	1.50989125390083	0.340996168582375	peak_33	SHISA2
34	SHISA2--ENSG00000180730	0.955691708786036	0.241379310344828	peak_34	SHISA2
35	SHISA2--ENSG00000180730	0.590636484505112	0.159420289855072	peak_35	SHISA2
36	SHISA2--ENSG00000180730	2.0986170328196	0.48469387755102	peak_36	SHISA2
37	SHISA2--ENSG00000180730	0.675681977283927	0.161290322580645	peak_37	SHISA2
38	SHISA2--ENSG00000180730	2.17128007350553	0.464646464646465	peak_38	SHISA2
39	SHISA2--ENSG00000180730	2.42648337972301	0.579710144927536	peak_39	SHISA2
40	SHISA2--ENSG00000180730	0.814333562037251	0.220338983050847	peak_40	SHISA2
41	SHISA2--ENSG00000180730	0.57405723785057	0.147058823529412	peak_41	SHISA2
42	SHISA2--ENSG00000180730	1.19545943917527	0.285714285714286	peak_42	SHISA2
43	SHISA2--ENSG00000180730	2.88395967494193	0.625	peak_43	SHISA2
44	SHISA2--ENSG00000180730	0.688533545894418	0.16	peak_44	SHISA2
45	SHISA2--ENSG00000180730	0.964109966839909	0.25	peak_45	SHISA2
46	SHISA2--ENSG00000180730	4.23965240101887	0.8	peak_46	SHISA2
47	SHISA2--ENSG00000180730	1.43108984346259	0.294871794871795	peak_47	SHISA2
0	TBX3--ENSG00000135111	1.01204216687111	0.178571428571429	peak_0	TBX3
1	TBX3--ENSG00000135111	3.60177345174684	0.617021276595745	peak_1	TBX3
2	TBX3--ENSG00000135111	1.72712780902204	0.309484193011647	peak_2	TBX3
3	TBX3--ENSG00000135111	0.126850255156879	0.0267857142857143	peak_3	TBX3
4	TBX3--ENSG00000135111	0.332054250352496	0.0649350649350649	peak_4	TBX3
5	TBX3--ENSG00000135111	0.151595829998696	0.0300751879699248	peak_5	TBX3
6	TBX3--ENSG00000135111	4.41836813789575	0.810897435897436	peak_6	TBX3
7	TBX3--ENSG00000135111	1.67257781867897	0.372262773722628	peak_7	TBX3
8	TBX3--ENSG00000135111	2.26050004196364	0.604878048780488	peak_8	TBX3
9	TBX3--ENSG00000135111	2.20019382407733	0.431372549019608	peak_9	TBX3
10	TBX3--ENSG00000135111	0.303008285872021	0.0540540540540541	peak_10	TBX3
11	TBX3--ENSG00000135111	1.8655251671252	0.349593495934959	peak_11	TBX3
12	TBX3--ENSG00000135111	3.10599485362815	0.598130841121495	peak_12	TBX3
14	TBX3--ENSG00000135111	1.69053772217205	0.289617486338798	peak_14	TBX3
15	TBX3--ENSG00000135111	1.10185975064473	0.206896551724138	peak_15	TBX3
16	TBX3--ENSG00000135111	0.0858299736631365	0.0168776371308017	peak_16	TBX3
17	TBX3--ENSG00000135111	0.316505630767947	0.06	peak_17	TBX3
18	TBX3--ENSG00000135111	1.71990912695365	0.361924686192469	peak_18	TBX3
19	TBX3--ENSG00000135111	2.61187036694043	0.494505494505495	peak_19	TBX3
20	TBX3--ENSG00000135111	2.13706985618032	0.359550561797753	peak_20	TBX3
21	TBX3--ENSG00000135111	1.66740182891951	0.273381294964029	peak_21	TBX3
23	TBX3--ENSG00000135111	2.59023304248304	0.632183908045977	peak_23	TBX3
24	TBX3--ENSG00000135111	1.12988232074388	0.291666666666667	peak_24	TBX3
25	TBX3--ENSG00000135111	2.09844939641791	0.480769230769231	peak_25	TBX3
26	TBX3--ENSG00000135111	4.26789275204178	0.898611111111111	peak_26	TBX3
27	TBX3--ENSG00000135111	0.366953058687764	0.0757575757575758	peak_27	TBX3
28	TBX3--ENSG00000135111	4.09504620432033	0.942408376963351	peak_28	TBX3
29	TBX3--ENSG00000135111	4.68631657730577	0.895833333333333	peak_29	TBX3
30	TBX3--ENSG00000135111	3.98674640660441	0.830584707646177	peak_30	TBX3
31	TBX3--ENSG00000135111	4.95848054564134	0.834394904458599	peak_31	TBX3
32	TBX3--ENSG00000135111	1.15920079612762	0.26530612244898	peak_32	TBX3
33	TBX3--ENSG00000135111	0.49864722175763	0.0919540229885057	peak_33	TBX3
34	TBX3--ENSG00000135111	0.954372255323318	0.241379310344828	peak_34	TBX3
35	TBX3--ENSG00000135111	5.29385049331968	0.927536231884058	peak_35	TBX3
36	TBX3--ENSG00000135111	0.373076104810377	0.0714285714285714	peak_36	TBX3
37	TBX3--ENSG00000135111	0.860826206976913	0.161290322580645	peak_37	TBX3
38	TBX3--ENSG00000135111	0.167150688326562	0.0303030303030303	peak_38	TBX3
39	TBX3--ENSG00000135111	0.513642045483017	0.101449275362319	peak_39	TBX3
40	TBX3--ENSG00000135111	1.69482062178458	0.372881355932203	peak_40	TBX3
41	TBX3--ENSG00000135111	1.8094196625473	0.529411764705882	peak_41	TBX3
42	TBX3--ENSG00000135111	2.56926621545922	0.663265306122449	peak_42	TBX3
44	TBX3--ENSG00000135111	2.64815161559431	0.69	peak_44	TBX3
45	TBX3--ENSG00000135111	0.495266582817143	0.1	peak_45	TBX3
46	TBX3--ENSG00000135111	0.497081915693507	0.1	peak_46	TBX3
47	TBX3--ENSG00000135111	1.88555282648911	0.487179487179487	peak_47	TBX3
0	HNF1B--ENSG00000275410	0.343006494369702	0.0714285714285714	peak_0	HNF1B
1	HNF1B--ENSG00000275410	0.96031380977577	0.205673758865248	peak_1	HNF1B
2	HNF1B--ENSG00000275410	0.196550707820666	0.0424292845257903	peak_2	HNF1B
3	HNF1B--ENSG00000275410	0.0388577250359642	0.00892857142857143	peak_3	HNF1B
4	HNF1B--ENSG00000275410	0.940458925816104	0.201298701298701	peak_4	HNF1B
6	HNF1B--ENSG00000275410	1.12827631881142	0.269230769230769	peak_6	HNF1B
7	HNF1B--ENSG00000275410	0.1067791993708	0.0291970802919708	peak_7	HNF1B
8	HNF1B--ENSG00000275410	0.197279841815616	0.0536585365853659	peak_8	HNF1B
9	HNF1B--ENSG00000275410	0.0456746594414679	0.00980392156862745	peak_9	HNF1B
11	HNF1B--ENSG00000275410	0.134149112469135	0.032520325203252	peak_11	HNF1B
12	HNF1B--ENSG00000275410	0.81086155872366	0.190921228304406	peak_12	HNF1B
14	HNF1B--ENSG00000275410	0.180058782764593	0.0382513661202186	peak_14	HNF1B
16	HNF1B--ENSG00000275410	0.0780508218260447	0.0168776371308017	peak_16	HNF1B
17	HNF1B--ENSG00000275410	0.466740068997026	0.106666666666667	peak_17	HNF1B
18	HNF1B--ENSG00000275410	0.127617995689708	0.0313807531380753	peak_18	HNF1B
19	HNF1B--ENSG00000275410	0.231123067267116	0.0549450549450549	peak_19	HNF1B
20	HNF1B--ENSG00000275410	0.11090723504765	0.0224719101123595	peak_20	HNF1B
21	HNF1B--ENSG00000275410	0.153091567895869	0.0287769784172662	peak_21	HNF1B
23	HNF1B--ENSG00000275410	0.085449868890751	0.0229885057471264	peak_23	HNF1B
24	HNF1B--ENSG00000275410	0.161409761379414	0.0416666666666667	peak_24	HNF1B
26	HNF1B--ENSG00000275410	2.83653158300074	0.668055555555556	peak_26	HNF1B
28	HNF1B--ENSG00000275410	3.26237497696965	0.782722513089005	peak_28	HNF1B
29	HNF1B--ENSG00000275410	2.43865575515096	0.569444444444444	peak_29	HNF1B
30	HNF1B--ENSG00000275410	2.7486540250895	0.629685157421289	peak_30	HNF1B
31	HNF1B--ENSG00000275410	2.63785684659465	0.547770700636943	peak_31	HNF1B
32	HNF1B--ENSG00000275410	0.114866085117282	0.0272108843537415	peak_32	HNF1B
33	HNF1B--ENSG00000275410	0.0498241359814133	0.0114942528735632	peak_33	HNF1B
35	HNF1B--ENSG00000275410	3.04398346126639	0.681159420289855	peak_35	HNF1B
36	HNF1B--ENSG00000275410	0.0679164411830765	0.0153061224489796	peak_36	HNF1B
38	HNF1B--ENSG00000275410	0.0466850112977087	0.0101010101010101	peak_38	HNF1B
39	HNF1B--ENSG00000275410	0.126969225475384	0.0289855072463768	peak_39	HNF1B
40	HNF1B--ENSG00000275410	0.186197736184349	0.0508474576271186	peak_40	HNF1B
41	HNF1B--ENSG00000275410	0.0968937347024576	0.0294117647058824	peak_41	HNF1B
42	HNF1B--ENSG00000275410	0.156384259511963	0.0510204081632653	peak_42	HNF1B
44	HNF1B--ENSG00000275410	0.0700659598172078	0.02	peak_44	HNF1B
0	GSC--ENSG00000133937	1.91072973647484	0.464285714285714	peak_0	GSC
1	GSC--ENSG00000133937	1.51191824727559	0.368794326241135	peak_1	GSC
2	GSC--ENSG00000133937	4.94748814399402	0.93261231281198	peak_2	GSC
3	GSC--ENSG00000133937	1.72722486771988	0.4375	peak_3	GSC
4	GSC--ENSG00000133937	0.367151875240689	0.103896103896104	peak_4	GSC
5	GSC--ENSG00000133937	1.12769479843802	0.293233082706767	peak_5	GSC
6	GSC--ENSG00000133937	0.753826505140888	0.221153846153846	peak_6	GSC
7	GSC--ENSG00000133937	0.93379236513939	0.248175182481752	peak_7	GSC
8	GSC--ENSG00000133937	1.32129708065149	0.282926829268293	peak_8	GSC
9	GSC--ENSG00000133937	0.692070624435189	0.186274509803922	peak_9	GSC
10	GSC--ENSG00000133937	1.2273869039946	0.333333333333333	peak_10	GSC
11	GSC--ENSG00000133937	4.82590559016003	0.971544715447154	peak_11	GSC
12	GSC--ENSG00000133937	0.757859441172968	0.202937249666222	peak_12	GSC
13	GSC--ENSG00000133937	1.43785758073518	0.35	peak_13	GSC
14	GSC--ENSG00000133937	1.39814236123095	0.33879781420765	peak_14	GSC
15	GSC--ENSG00000133937	0.636615130562794	0.189655172413793	peak_15	GSC
16	GSC--ENSG00000133937	1.76339312863601	0.40084388185654	peak_16	GSC
17	GSC--ENSG00000133937	2.14202128660744	0.533333333333333	peak_17	GSC
18	GSC--ENSG00000133937	1.08227039501043	0.253138075313808	peak_18	GSC
19	GSC--ENSG00000133937	4.86738441394017	0.967032967032967	peak_19	GSC
20	GSC--ENSG00000133937	3.32092867698502	0.696629213483146	peak_20	GSC
21	GSC--ENSG00000133937	0.530149961495619	0.122302158273381	peak_21	GSC
22	GSC--ENSG00000133937	1.4331167714317	0.307692307692308	peak_22	GSC
23	GSC--ENSG00000133937	0.943035154309206	0.218390804597701	peak_23	GSC
25	GSC--ENSG00000133937	0.58281770046203	0.115384615384615	peak_25	GSC
26	GSC--ENSG00000133937	0.276070694866735	0.0625	peak_26	GSC
27	GSC--ENSG00000133937	0.380592202761403	0.106060606060606	peak_27	GSC
28	GSC--ENSG00000133937	0.326374004394037	0.0759162303664921	peak_28	GSC
29	GSC--ENSG00000133937	0.226348229013352	0.0648148148148148	peak_29	GSC
30	GSC--ENSG00000133937	0.136412508217534	0.0344827586206897	peak_30	GSC
31	GSC--ENSG00000133937	0.0705447394048628	0.0191082802547771	peak_31	GSC
32	GSC--ENSG00000133937	0.381770581106628	0.0952380952380952	peak_32	GSC
33	GSC--ENSG00000133937	0.479833470367809	0.126436781609195	peak_33	GSC
34	GSC--ENSG00000133937	0.216514250275608	0.0689655172413793	peak_34	GSC
35	GSC--ENSG00000133937	0.169643785173849	0.0579710144927536	peak_35	GSC
36	GSC--ENSG00000133937	0.518207774716141	0.142857142857143	peak_36	GSC
37	GSC--ENSG00000133937	0.264027041795646	0.0645161290322581	peak_37	GSC
38	GSC--ENSG00000133937	0.767160373374569	0.181818181818182	peak_38	GSC
39	GSC--ENSG00000133937	0.703777851944	0.202898550724638	peak_39	GSC
40	GSC--ENSG00000133937	0.349582744965533	0.101694915254237	peak_40	GSC
41	GSC--ENSG00000133937	0.107914832116681	0.0294117647058824	peak_41	GSC
42	GSC--ENSG00000133937	0.203599188380963	0.0510204081632653	peak_42	GSC
43	GSC--ENSG00000133937	1.56347031965247	0.375	peak_43	GSC
44	GSC--ENSG00000133937	0.139291418771974	0.03	peak_44	GSC
45	GSC--ENSG00000133937	0.141619675924359	0.05	peak_45	GSC
46	GSC--ENSG00000133937	3.07133524922547	0.6	peak_46	GSC
47	GSC--ENSG00000133937	0.448818746118263	0.0897435897435897	peak_47	GSC
0	MIXL1--ENSG00000185155	1.65147185715738	0.392857142857143	peak_0	MIXL1
1	MIXL1--ENSG00000185155	0.63737857298739	0.170212765957447	peak_1	MIXL1
2	MIXL1--ENSG00000185155	5.33099234128016	0.938435940099834	peak_2	MIXL1
3	MIXL1--ENSG00000185155	4.11515066306436	0.883928571428571	peak_3	MIXL1
4	MIXL1--ENSG00000185155	0.184341647438866	0.051948051948052	peak_4	MIXL1
5	MIXL1--ENSG00000185155	2.57310445418375	0.609022556390977	peak_5	MIXL1
6	MIXL1--ENSG00000185155	0.503694645558381	0.144230769230769	peak_6	MIXL1
7	MIXL1--ENSG00000185155	0.355764470774935	0.0948905109489051	peak_7	MIXL1
8	MIXL1--ENSG00000185155	3.08196621938383	0.570731707317073	peak_8	MIXL1
9	MIXL1--ENSG00000185155	0.280422724980897	0.0784313725490196	peak_9	MIXL1
10	MIXL1--ENSG00000185155	0.702909931277607	0.189189189189189	peak_10	MIXL1
11	MIXL1--ENSG00000185155	5.14716513996386	0.971544715447154	peak_11	MIXL1
12	MIXL1--ENSG00000185155	0.401585736090358	0.105473965287049	peak_12	MIXL1
13	MIXL1--ENSG00000185155	0.386392918289302	0.1	peak_13	MIXL1
14	MIXL1--ENSG00000185155	0.709245844079018	0.174863387978142	peak_14	MIXL1
15	MIXL1--ENSG00000185155	0.353532995283589	0.103448275862069	peak_15	MIXL1
16	MIXL1--ENSG00000185155	3.55354300126201	0.725738396624473	peak_16	MIXL1
17	MIXL1--ENSG00000185155	4.89974700980535	0.926666666666667	peak_17	MIXL1
18	MIXL1--ENSG00000185155	0.357933373410084	0.0815899581589958	peak_18	MIXL1
19	MIXL1--ENSG00000185155	5.20704287869686	0.967032967032967	peak_19	MIXL1
20	MIXL1--ENSG00000185155	1.61851830742383	0.382022471910112	peak_20	MIXL1
21	MIXL1--ENSG00000185155	0.217709494405265	0.0503597122302158	peak_21	MIXL1
22	MIXL1--ENSG00000185155	1.20278751707059	0.307692307692308	peak_22	MIXL1
23	MIXL1--ENSG00000185155	1.65545176159323	0.344827586206897	peak_23	MIXL1
24	MIXL1--ENSG00000185155	0.298970178782876	0.0625	peak_24	MIXL1
25	MIXL1--ENSG00000185155	1.11277957506526	0.230769230769231	peak_25	MIXL1
26	MIXL1--ENSG00000185155	0.342335238404667	0.0805555555555556	peak_26	MIXL1
27	MIXL1--ENSG00000185155	0.497463923981968	0.136363636363636	peak_27	MIXL1
28	MIXL1--ENSG00000185155	0.31846150557396	0.0732984293193717	peak_28	MIXL1
29	MIXL1--ENSG00000185155	0.448869762643855	0.12037037037037	peak_29	MIXL1
30	MIXL1--ENSG00000185155	0.33194804888884	0.0809595202398801	peak_30	MIXL1
31	MIXL1--ENSG00000185155	0.246235437631461	0.0636942675159236	peak_31	MIXL1
32	MIXL1--ENSG00000185155	0.665274756216407	0.163265306122449	peak_32	MIXL1
33	MIXL1--ENSG00000185155	0.709166671515651	0.183908045977011	peak_33	MIXL1
34	MIXL1--ENSG00000185155	0.963327269279956	0.241379310344828	peak_34	MIXL1
35	MIXL1--ENSG00000185155	0.73360354768491	0.202898550724638	peak_35	MIXL1
36	MIXL1--ENSG00000185155	0.398550873811846	0.107142857142857	peak_36	MIXL1
37	MIXL1--ENSG00000185155	0.440207462665855	0.129032258064516	peak_37	MIXL1
38	MIXL1--ENSG00000185155	0.312455152518224	0.0909090909090909	peak_38	MIXL1
39	MIXL1--ENSG00000185155	0.519077992011347	0.144927536231884	peak_39	MIXL1
40	MIXL1--ENSG00000185155	0.703405406130974	0.203389830508475	peak_40	MIXL1
41	MIXL1--ENSG00000185155	0.871640963546289	0.205882352941176	peak_41	MIXL1
42	MIXL1--ENSG00000185155	0.284790982194272	0.0714285714285714	peak_42	MIXL1
43	MIXL1--ENSG00000185155	0.544106044369229	0.125	peak_43	MIXL1
44	MIXL1--ENSG00000185155	0.872929632702002	0.18	peak_44	MIXL1
45	MIXL1--ENSG00000185155	0.508412559835605	0.15	peak_45	MIXL1
47	MIXL1--ENSG00000185155	0.341581303225374	0.0641025641025641	peak_47	MIXL1
0	MNX1--ENSG00000130675	0.76448817427585	0.178571428571429	peak_0	MNX1
1	MNX1--ENSG00000130675	1.0362112964107	0.24113475177305	peak_1	MNX1
2	MNX1--ENSG00000130675	2.6054917522259	0.574043261231281	peak_2	MNX1
3	MNX1--ENSG00000130675	0.481496072050144	0.125	peak_3	MNX1
4	MNX1--ENSG00000130675	0.154266209602092	0.038961038961039	peak_4	MNX1
5	MNX1--ENSG00000130675	0.417068663651917	0.105263157894737	peak_5	MNX1
6	MNX1--ENSG00000130675	0.878354103704484	0.21474358974359	peak_6	MNX1
7	MNX1--ENSG00000130675	0.358779805157103	0.0875912408759124	peak_7	MNX1
8	MNX1--ENSG00000130675	0.223295957162265	0.0536585365853659	peak_8	MNX1
9	MNX1--ENSG00000130675	0.109705460159374	0.0294117647058824	peak_9	MNX1
10	MNX1--ENSG00000130675	3.13610266060757	0.675675675675676	peak_10	MNX1
11	MNX1--ENSG00000130675	2.83595896429236	0.670731707317073	peak_11	MNX1
12	MNX1--ENSG00000130675	0.953230580223354	0.21762349799733	peak_12	MNX1
13	MNX1--ENSG00000130675	0.518504670224388	0.125	peak_13	MNX1
14	MNX1--ENSG00000130675	3.4462472822521	0.683060109289617	peak_14	MNX1
15	MNX1--ENSG00000130675	1.5456516028093	0.362068965517241	peak_15	MNX1
16	MNX1--ENSG00000130675	0.712495375591359	0.168776371308017	peak_16	MNX1
17	MNX1--ENSG00000130675	3.29207958831338	0.74	peak_17	MNX1
18	MNX1--ENSG00000130675	0.40973821578302	0.0920502092050209	peak_18	MNX1
19	MNX1--ENSG00000130675	2.3597695108734	0.56043956043956	peak_19	MNX1
20	MNX1--ENSG00000130675	0.452865037553184	0.101123595505618	peak_20	MNX1
21	MNX1--ENSG00000130675	0.560243953128889	0.115107913669065	peak_21	MNX1
22	MNX1--ENSG00000130675	0.350714116881856	0.0769230769230769	peak_22	MNX1
23	MNX1--ENSG00000130675	0.188421973185691	0.0459770114942529	peak_23	MNX1
24	MNX1--ENSG00000130675	0.0922255980638073	0.0208333333333333	peak_24	MNX1
25	MNX1--ENSG00000130675	0.155785074231311	0.0384615384615385	peak_25	MNX1
26	MNX1--ENSG00000130675	0.766995482783551	0.183333333333333	peak_26	MNX1
27	MNX1--ENSG00000130675	0.756707192860609	0.166666666666667	peak_27	MNX1
28	MNX1--ENSG00000130675	1.1974707607401	0.303664921465969	peak_28	MNX1
29	MNX1--ENSG00000130675	0.418876508580939	0.106481481481481	peak_29	MNX1
30	MNX1--ENSG00000130675	0.363547691949934	0.088455772113943	peak_30	MNX1
31	MNX1--ENSG00000130675	0.0651090396844832	0.0191082802547771	peak_31	MNX1
32	MNX1--ENSG00000130675	0.299070504091351	0.0748299319727891	peak_32	MNX1
33	MNX1--ENSG00000130675	0.21718834257619	0.053639846743295	peak_33	MNX1
34	MNX1--ENSG00000130675	0.121709202726772	0.0344827586206897	peak_34	MNX1
35	MNX1--ENSG00000130675	0.265203579482906	0.072463768115942	peak_35	MNX1
36	MNX1--ENSG00000130675	0.380775402138561	0.0969387755102041	peak_36	MNX1
37	MNX1--ENSG00000130675	0.124283225070558	0.032258064516129	peak_37	MNX1
38	MNX1--ENSG00000130675	0.0375562748848065	0.0101010101010101	peak_38	MNX1
39	MNX1--ENSG00000130675	0.377754535659836	0.101449275362319	peak_39	MNX1
40	MNX1--ENSG00000130675	0.0639873290023929	0.0169491525423729	peak_40	MNX1
41	MNX1--ENSG00000130675	0.11382029616829	0.0294117647058824	peak_41	MNX1
44	MNX1--ENSG00000130675	0.0800188387654981	0.02	peak_44	MNX1
45	MNX1--ENSG00000130675	0.178610908249613	0.05	peak_45	MNX1
47	MNX1--ENSG00000130675	0.0591971508377973	0.0128205128205128	peak_47	MNX1
0	FOXA2--ENSG00000125798	4.67769215468778	0.928571428571429	peak_0	FOXA2
1	FOXA2--ENSG00000125798	4.39519957542165	0.879432624113475	peak_1	FOXA2
2	FOXA2--ENSG00000125798	5.1253716338663	0.960066555740433	peak_2	FOXA2
3	FOXA2--ENSG00000125798	3.35114838286875	0.705357142857143	peak_3	FOXA2
4	FOXA2--ENSG00000125798	2.66979678592532	0.61038961038961	peak_4	FOXA2
5	FOXA2--ENSG00000125798	2.40203889244953	0.541353383458647	peak_5	FOXA2
6	FOXA2--ENSG00000125798	4.88564157606018	0.961538461538462	peak_6	FOXA2
7	FOXA2--ENSG00000125798	3.80736058777755	0.795620437956204	peak_7	FOXA2
8	FOXA2--ENSG00000125798	1.60272805224225	0.360975609756098	peak_8	FOXA2
9	FOXA2--ENSG00000125798	4.06317353079789	0.872549019607843	peak_9	FOXA2
10	FOXA2--ENSG00000125798	2.84023055074098	0.612612612612613	peak_10	FOXA2
11	FOXA2--ENSG00000125798	5.32425544648708	0.98780487804878	peak_11	FOXA2
12	FOXA2--ENSG00000125798	4.70084217537384	0.939919893190921	peak_12	FOXA2
13	FOXA2--ENSG00000125798	2.44543731613745	0.55	peak_13	FOXA2
14	FOXA2--ENSG00000125798	2.88809981900752	0.573770491803279	peak_14	FOXA2
15	FOXA2--ENSG00000125798	1.66382204491789	0.379310344827586	peak_15	FOXA2
16	FOXA2--ENSG00000125798	3.19009126665918	0.670886075949367	peak_16	FOXA2
17	FOXA2--ENSG00000125798	5.5889450402662	0.98	peak_17	FOXA2
18	FOXA2--ENSG00000125798	3.98643122482991	0.794979079497908	peak_18	FOXA2
19	FOXA2--ENSG00000125798	5.41362033033215	0.989010989010989	peak_19	FOXA2
20	FOXA2--ENSG00000125798	3.3742050545226	0.719101123595506	peak_20	FOXA2
21	FOXA2--ENSG00000125798	2.19141056551639	0.438848920863309	peak_21	FOXA2
22	FOXA2--ENSG00000125798	3.13069318618304	0.615384615384615	peak_22	FOXA2
23	FOXA2--ENSG00000125798	2.07369265449771	0.482758620689655	peak_23	FOXA2
24	FOXA2--ENSG00000125798	0.351312679016521	0.0833333333333333	peak_24	FOXA2
25	FOXA2--ENSG00000125798	1.2547233793635	0.269230769230769	peak_25	FOXA2
26	FOXA2--ENSG00000125798	5.29986190349814	0.958333333333333	peak_26	FOXA2
27	FOXA2--ENSG00000125798	0.917478027966313	0.212121212121212	peak_27	FOXA2
28	FOXA2--ENSG00000125798	5.51054857847827	0.984293193717278	peak_28	FOXA2
29	FOXA2--ENSG00000125798	4.88981750911172	0.946759259259259	peak_29	FOXA2
30	FOXA2--ENSG00000125798	5.01914703285114	0.937031484257871	peak_30	FOXA2
31	FOXA2--ENSG00000125798	4.15490410212761	0.847133757961783	peak_31	FOXA2
32	FOXA2--ENSG00000125798	0.656116624881104	0.149659863945578	peak_32	FOXA2
33	FOXA2--ENSG00000125798	2.23841684468726	0.498084291187739	peak_33	FOXA2
34	FOXA2--ENSG00000125798	0.486758455316961	0.103448275862069	peak_34	FOXA2
35	FOXA2--ENSG00000125798	4.72164517791687	0.956521739130435	peak_35	FOXA2
36	FOXA2--ENSG00000125798	3.11954774791336	0.693877551020408	peak_36	FOXA2
37	FOXA2--ENSG00000125798	0.242847512984026	0.0645161290322581	peak_37	FOXA2
38	FOXA2--ENSG00000125798	1.51790601271562	0.323232323232323	peak_38	FOXA2
39	FOXA2--ENSG00000125798	3.43723068386955	0.753623188405797	peak_39	FOXA2
40	FOXA2--ENSG00000125798	0.977183934203445	0.271186440677966	peak_40	FOXA2
41	FOXA2--ENSG00000125798	0.624831588469564	0.147058823529412	peak_41	FOXA2
42	FOXA2--ENSG00000125798	0.668584852304508	0.173469387755102	peak_42	FOXA2
43	FOXA2--ENSG00000125798	2.82436485395166	0.625	peak_43	FOXA2
44	FOXA2--ENSG00000125798	0.463099647597169	0.11	peak_44	FOXA2
45	FOXA2--ENSG00000125798	0.370901970837619	0.1	peak_45	FOXA2
46	FOXA2--ENSG00000125798	3.44450796706388	0.7	peak_46	FOXA2
47	FOXA2--ENSG00000125798	0.908570409558282	0.192307692307692	peak_47	FOXA2
0	NANOG--ENSG00000111704	0.138360901821533	0.0357142857142857	peak_0	NANOG
1	NANOG--ENSG00000111704	0.22956845013757	0.0567375886524823	peak_1	NANOG
2	NANOG--ENSG00000111704	0.299523000369534	0.0748752079866889	peak_2	NANOG
3	NANOG--ENSG00000111704	3.3668786023644	0.821428571428571	peak_3	NANOG
4	NANOG--ENSG00000111704	0.0265108805318605	0.00649350649350649	peak_4	NANOG
5	NANOG--ENSG00000111704	2.74169947754145	0.669172932330827	peak_5	NANOG
6	NANOG--ENSG00000111704	0.177144623134169	0.0480769230769231	peak_6	NANOG
7	NANOG--ENSG00000111704	0.0306736336775486	0.0072992700729927	peak_7	NANOG
8	NANOG--ENSG00000111704	0.0395341267168443	0.00975609756097561	peak_8	NANOG
9	NANOG--ENSG00000111704	0.112173429291974	0.0294117647058824	peak_9	NANOG
10	NANOG--ENSG00000111704	0.116833708079572	0.027027027027027	peak_10	NANOG
11	NANOG--ENSG00000111704	0.342795277302448	0.0934959349593496	peak_11	NANOG
12	NANOG--ENSG00000111704	0.152969158842272	0.0400534045393858	peak_12	NANOG
13	NANOG--ENSG00000111704	0.308445261304898	0.075	peak_13	NANOG
14	NANOG--ENSG00000111704	0.131269176981196	0.0327868852459016	peak_14	NANOG
15	NANOG--ENSG00000111704	0.12325687292418	0.0344827586206897	peak_15	NANOG
16	NANOG--ENSG00000111704	2.80634048376669	0.649789029535865	peak_16	NANOG
17	NANOG--ENSG00000111704	0.973172237859335	0.246666666666667	peak_17	NANOG
18	NANOG--ENSG00000111704	0.107149489931906	0.0251046025104603	peak_18	NANOG
19	NANOG--ENSG00000111704	0.217951849128196	0.0549450549450549	peak_19	NANOG
21	NANOG--ENSG00000111704	0.0717041609982305	0.0143884892086331	peak_21	NANOG
23	NANOG--ENSG00000111704	0.04595413786278	0.0114942528735632	peak_23	NANOG
24	NANOG--ENSG00000111704	0.0870143925944277	0.0208333333333333	peak_24	NANOG
26	NANOG--ENSG00000111704	0.051386770347022	0.0125	peak_26	NANOG
27	NANOG--ENSG00000111704	0.0611267702482472	0.0151515151515152	peak_27	NANOG
28	NANOG--ENSG00000111704	0.010699240189979	0.00261780104712042	peak_28	NANOG
29	NANOG--ENSG00000111704	0.0803417949148696	0.0208333333333333	peak_29	NANOG
30	NANOG--ENSG00000111704	0.0376159338124075	0.00899550224887556	peak_30	NANOG
32	NANOG--ENSG00000111704	0.0843127785994853	0.0204081632653061	peak_32	NANOG
33	NANOG--ENSG00000111704	0.0777352198629273	0.0191570881226054	peak_33	NANOG
35	NANOG--ENSG00000111704	0.0596641852412269	0.0144927536231884	peak_35	NANOG
36	NANOG--ENSG00000111704	0.061043529577916	0.0153061224489796	peak_36	NANOG
37	NANOG--ENSG00000111704	0.118995433952922	0.032258064516129	peak_37	NANOG
38	NANOG--ENSG00000111704	0.202903431631046	0.0505050505050505	peak_38	NANOG
39	NANOG--ENSG00000111704	0.0480594949833111	0.0144927536231884	peak_39	NANOG
40	NANOG--ENSG00000111704	0.060173543594582	0.0169491525423729	peak_40	NANOG
41	NANOG--ENSG00000111704	0.111105621501866	0.0294117647058824	peak_41	NANOG
42	NANOG--ENSG00000111704	0.0733251672230983	0.0204081632653061	peak_42	NANOG
44	NANOG--ENSG00000111704	0.0436543393967692	0.01	peak_44	NANOG
47	NANOG--ENSG00000111704	0.0591483283450021	0.0128205128205128	peak_47	NANOG
0	SOX2--ENSG00000181449	2.30758624469719	0.607142857142857	peak_0	SOX2
1	SOX2--ENSG00000181449	0.230047530911915	0.0709219858156028	peak_1	SOX2
2	SOX2--ENSG00000181449	0.379788288413153	0.117304492512479	peak_2	SOX2
3	SOX2--ENSG00000181449	4.07706598635269	0.955357142857143	peak_3	SOX2
4	SOX2--ENSG00000181449	1.85361932574874	0.5	peak_4	SOX2
5	SOX2--ENSG00000181449	3.42355990577213	0.887218045112782	peak_5	SOX2
6	SOX2--ENSG00000181449	0.286433609678008	0.092948717948718	peak_6	SOX2
7	SOX2--ENSG00000181449	3.10648842392011	0.693430656934307	peak_7	SOX2
8	SOX2--ENSG00000181449	0.0639223614686697	0.0195121951219512	peak_8	SOX2
9	SOX2--ENSG00000181449	3.54682766561911	0.833333333333333	peak_9	SOX2
10	SOX2--ENSG00000181449	1.34269841529059	0.378378378378378	peak_10	SOX2
11	SOX2--ENSG00000181449	0.298350030640035	0.101626016260163	peak_11	SOX2
12	SOX2--ENSG00000181449	0.291987662519123	0.0827770360480641	peak_12	SOX2
13	SOX2--ENSG00000181449	4.04639347284061	0.9	peak_13	SOX2
14	SOX2--ENSG00000181449	1.87979249224873	0.469945355191257	peak_14	SOX2
15	SOX2--ENSG00000181449	2.30235044947838	0.603448275862069	peak_15	SOX2
16	SOX2--ENSG00000181449	3.40773862618863	0.827004219409283	peak_16	SOX2
17	SOX2--ENSG00000181449	2.12385168982651	0.626666666666667	peak_17	SOX2
18	SOX2--ENSG00000181449	3.33630426128457	0.707112970711297	peak_18	SOX2
19	SOX2--ENSG00000181449	0.306947981830535	0.0879120879120879	peak_19	SOX2
20	SOX2--ENSG00000181449	0.846692567408861	0.247191011235955	peak_20	SOX2
21	SOX2--ENSG00000181449	1.78562477367413	0.438848920863309	peak_21	SOX2
22	SOX2--ENSG00000181449	3.72342798485626	0.846153846153846	peak_22	SOX2
23	SOX2--ENSG00000181449	0.170926254798903	0.0344827586206897	peak_23	SOX2
24	SOX2--ENSG00000181449	0.126985942493521	0.0416666666666667	peak_24	SOX2
25	SOX2--ENSG00000181449	0.135772499104794	0.0384615384615385	peak_25	SOX2
26	SOX2--ENSG00000181449	0.123973376574981	0.0319444444444444	peak_26	SOX2
27	SOX2--ENSG00000181449	1.36471953817626	0.393939393939394	peak_27	SOX2
28	SOX2--ENSG00000181449	0.1538511100684	0.0340314136125654	peak_28	SOX2
29	SOX2--ENSG00000181449	0.301874993591243	0.0856481481481482	peak_29	SOX2
30	SOX2--ENSG00000181449	0.213969691598228	0.0569715142428786	peak_30	SOX2
31	SOX2--ENSG00000181449	0.246011263967389	0.0636942675159236	peak_31	SOX2
32	SOX2--ENSG00000181449	0.51340773804628	0.149659863945578	peak_32	SOX2
33	SOX2--ENSG00000181449	3.33648697812707	0.781609195402299	peak_33	SOX2
34	SOX2--ENSG00000181449	0.0853156166723688	0.0344827586206897	peak_34	SOX2
35	SOX2--ENSG00000181449	0.284649738805732	0.101449275362319	peak_35	SOX2
36	SOX2--ENSG00000181449	4.3771286037159	0.959183673469388	peak_36	SOX2
37	SOX2--ENSG00000181449	0.217569902256896	0.0645161290322581	peak_37	SOX2
38	SOX2--ENSG00000181449	4.29987189178195	0.898989898989899	peak_38	SOX2
39	SOX2--ENSG00000181449	4.63523235985642	1	peak_39	SOX2
40	SOX2--ENSG00000181449	0.158007903968223	0.0508474576271186	peak_40	SOX2
42	SOX2--ENSG00000181449	0.124104122850801	0.0306122448979592	peak_42	SOX2
43	SOX2--ENSG00000181449	5.14833992659602	1	peak_43	SOX2
44	SOX2--ENSG00000181449	0.0509590136773992	0.01	peak_44	SOX2
45	SOX2--ENSG00000181449	0.24362471433344	0.1	peak_45	SOX2
46	SOX2--ENSG00000181449	4.62655604504155	1	peak_46	SOX2
47	SOX2--ENSG00000181449	0.209093089746172	0.0384615384615385	peak_47	SOX2
0	POU3F1--ENSG00000185668	0.290477718839372	0.0714285714285714	peak_0	POU3F1
1	POU3F1--ENSG00000185668	0.0853174094465677	0.0212765957446809	peak_1	POU3F1
2	POU3F1--ENSG00000185668	0.135301820803339	0.0324459234608985	peak_2	POU3F1
3	POU3F1--ENSG00000185668	1.39166839397318	0.339285714285714	peak_3	POU3F1
4	POU3F1--ENSG00000185668	0.472209268145273	0.116883116883117	peak_4	POU3F1
5	POU3F1--ENSG00000185668	0.724064153447402	0.180451127819549	peak_5	POU3F1
6	POU3F1--ENSG00000185668	0.0451746165739993	0.0128205128205128	peak_6	POU3F1
7	POU3F1--ENSG00000185668	0.230940044770722	0.0583941605839416	peak_7	POU3F1
8	POU3F1--ENSG00000185668	0.206867890512808	0.0487804878048781	peak_8	POU3F1
9	POU3F1--ENSG00000185668	0.0350885900438807	0.00980392156862745	peak_9	POU3F1
10	POU3F1--ENSG00000185668	0.14899454705981	0.036036036036036	peak_10	POU3F1
11	POU3F1--ENSG00000185668	0.0900895614330286	0.024390243902439	peak_11	POU3F1
12	POU3F1--ENSG00000185668	0.0618095369315344	0.0160213618157543	peak_12	POU3F1
13	POU3F1--ENSG00000185668	0.108788604978108	0.025	peak_13	POU3F1
14	POU3F1--ENSG00000185668	0.324003939299539	0.0710382513661202	peak_14	POU3F1
15	POU3F1--ENSG00000185668	0.223558613243368	0.0517241379310345	peak_15	POU3F1
16	POU3F1--ENSG00000185668	0.646212519792805	0.156118143459916	peak_16	POU3F1
17	POU3F1--ENSG00000185668	0.254621098386112	0.0666666666666667	peak_17	POU3F1
18	POU3F1--ENSG00000185668	0.0507305298153288	0.0125523012552301	peak_18	POU3F1
19	POU3F1--ENSG00000185668	0.126012496537435	0.032967032967033	peak_19	POU3F1
20	POU3F1--ENSG00000185668	0.0447677647230598	0.0112359550561798	peak_20	POU3F1
21	POU3F1--ENSG00000185668	0.248881665703267	0.0503597122302158	peak_21	POU3F1
22	POU3F1--ENSG00000185668	0.700293358040536	0.153846153846154	peak_22	POU3F1
23	POU3F1--ENSG00000185668	0.0414637056084559	0.0114942528735632	peak_23	POU3F1
24	POU3F1--ENSG00000185668	0.181553136062897	0.0416666666666667	peak_24	POU3F1
25	POU3F1--ENSG00000185668	0.0874264563081249	0.0192307692307692	peak_25	POU3F1
26	POU3F1--ENSG00000185668	0.122612383820018	0.0305555555555556	peak_26	POU3F1
28	POU3F1--ENSG00000185668	0.0603085887816182	0.0157068062827225	peak_28	POU3F1
29	POU3F1--ENSG00000185668	0.0330743934976554	0.00694444444444444	peak_29	POU3F1
30	POU3F1--ENSG00000185668	0.0130601976676004	0.00299850074962519	peak_30	POU3F1
32	POU3F1--ENSG00000185668	0.130524961780761	0.0272108843537415	peak_32	POU3F1
33	POU3F1--ENSG00000185668	0.0172693628422714	0.00383141762452107	peak_33	POU3F1
36	POU3F1--ENSG00000185668	0.0200618135889857	0.00510204081632653	peak_36	POU3F1
37	POU3F1--ENSG00000185668	0.127663922123152	0.032258064516129	peak_37	POU3F1
38	POU3F1--ENSG00000185668	3.37499764629968	0.696969696969697	peak_38	POU3F1
41	POU3F1--ENSG00000185668	0.122414678378962	0.0294117647058824	peak_41	POU3F1
43	POU3F1--ENSG00000185668	4.14435065789473	0.875	peak_43	POU3F1
44	POU3F1--ENSG00000185668	0.0796109107096869	0.02	peak_44	POU3F1
46	POU3F1--ENSG00000185668	3.20053331015357	0.7	peak_46	POU3F1
47	POU3F1--ENSG00000185668	0.171167619578179	0.0384615384615385	peak_47	POU3F1
0	ONECUT1--ENSG00000169856	0.152298316879187	0.0357142857142857	peak_0	ONECUT1
1	ONECUT1--ENSG00000169856	0.273994880289583	0.0638297872340425	peak_1	ONECUT1
2	ONECUT1--ENSG00000169856	0.0631630198379761	0.0149750415973378	peak_2	ONECUT1
3	ONECUT1--ENSG00000169856	0.753984009200029	0.196428571428571	peak_3	ONECUT1
4	ONECUT1--ENSG00000169856	0.28991059789689	0.0714285714285714	peak_4	ONECUT1
5	ONECUT1--ENSG00000169856	0.6420825334663	0.157894736842105	peak_5	ONECUT1
6	ONECUT1--ENSG00000169856	0.0950098955306397	0.0256410256410256	peak_6	ONECUT1
7	ONECUT1--ENSG00000169856	0.233521085817632	0.0583941605839416	peak_7	ONECUT1
8	ONECUT1--ENSG00000169856	0.221485628963401	0.0536585365853659	peak_8	ONECUT1
9	ONECUT1--ENSG00000169856	0.107498371713166	0.0294117647058824	peak_9	ONECUT1
10	ONECUT1--ENSG00000169856	0.0717264428171544	0.018018018018018	peak_10	ONECUT1
11	ONECUT1--ENSG00000169856	0.0322082531448528	0.00813008130081301	peak_11	ONECUT1
12	ONECUT1--ENSG00000169856	0.0835386859044713	0.0213618157543391	peak_12	ONECUT1
13	ONECUT1--ENSG00000169856	0.095704196141491	0.025	peak_13	ONECUT1
14	ONECUT1--ENSG00000169856	0.0669134862550723	0.0163934426229508	peak_14	ONECUT1
15	ONECUT1--ENSG00000169856	0.190945076549406	0.0517241379310345	peak_15	ONECUT1
16	ONECUT1--ENSG00000169856	0.498682502171867	0.118143459915612	peak_16	ONECUT1
17	ONECUT1--ENSG00000169856	0.164995873647127	0.04	peak_17	ONECUT1
18	ONECUT1--ENSG00000169856	0.143109862279085	0.0334728033472803	peak_18	ONECUT1
19	ONECUT1--ENSG00000169856	0.0428885977418551	0.010989010989011	peak_19	ONECUT1
20	ONECUT1--ENSG00000169856	0.0483306553478359	0.0112359550561798	peak_20	ONECUT1
21	ONECUT1--ENSG00000169856	0.139452725233334	0.0287769784172662	peak_21	ONECUT1
23	ONECUT1--ENSG00000169856	0.302700031945871	0.0804597701149425	peak_23	ONECUT1
25	ONECUT1--ENSG00000169856	0.0838167628549114	0.0192307692307692	peak_25	ONECUT1
26	ONECUT1--ENSG00000169856	0.0541077837553836	0.0138888888888889	peak_26	ONECUT1
27	ONECUT1--ENSG00000169856	0.0568031010414795	0.0151515151515152	peak_27	ONECUT1
28	ONECUT1--ENSG00000169856	0.0888314710853451	0.0235602094240838	peak_28	ONECUT1
29	ONECUT1--ENSG00000169856	2.1214021405556	0.474537037037037	peak_29	ONECUT1
30	ONECUT1--ENSG00000169856	1.07767203890415	0.250374812593703	peak_30	ONECUT1
31	ONECUT1--ENSG00000169856	3.37478966190823	0.681528662420382	peak_31	ONECUT1
32	ONECUT1--ENSG00000169856	0.0820513065721732	0.0204081632653061	peak_32	ONECUT1
33	ONECUT1--ENSG00000169856	0.0784624584241336	0.0191570881226054	peak_33	ONECUT1
35	ONECUT1--ENSG00000169856	3.11098178890857	0.666666666666667	peak_35	ONECUT1
36	ONECUT1--ENSG00000169856	0.0442317269728547	0.0102040816326531	peak_36	ONECUT1
38	ONECUT1--ENSG00000169856	0.0389272736367293	0.0101010101010101	peak_38	ONECUT1
39	ONECUT1--ENSG00000169856	0.0560605189576102	0.0144927536231884	peak_39	ONECUT1
41	ONECUT1--ENSG00000169856	0.112088057804038	0.0294117647058824	peak_41	ONECUT1
42	ONECUT1--ENSG00000169856	0.0731306786346811	0.0204081632653061	peak_42	ONECUT1
44	ONECUT1--ENSG00000169856	0.0403075710465793	0.01	peak_44	ONECUT1
45	ONECUT1--ENSG00000169856	0.232899404625266	0.05	peak_45	ONECUT1
47	ONECUT1--ENSG00000169856	0.162443206935896	0.0384615384615385	peak_47	ONECUT1
1	GLI3--ENSG00000106571	0.155814979185706	0.0354609929078014	peak_1	GLI3
2	GLI3--ENSG00000106571	0.272731433083818	0.0632279534109817	peak_2	GLI3
3	GLI3--ENSG00000106571	0.961003321518607	0.232142857142857	peak_3	GLI3
4	GLI3--ENSG00000106571	1.72801572713062	0.38961038961039	peak_4	GLI3
5	GLI3--ENSG00000106571	0.496486675796534	0.120300751879699	peak_5	GLI3
6	GLI3--ENSG00000106571	0.276346008476583	0.0737179487179487	peak_6	GLI3
7	GLI3--ENSG00000106571	1.66125794734099	0.394160583941606	peak_7	GLI3
8	GLI3--ENSG00000106571	1.24341451158699	0.307317073170732	peak_8	GLI3
9	GLI3--ENSG00000106571	1.8595309656762	0.431372549019608	peak_9	GLI3
10	GLI3--ENSG00000106571	0.410530570034114	0.0900900900900901	peak_10	GLI3
11	GLI3--ENSG00000106571	0.492667701873344	0.121951219512195	peak_11	GLI3
12	GLI3--ENSG00000106571	0.320496341650136	0.0814419225634179	peak_12	GLI3
13	GLI3--ENSG00000106571	1.78449075730983	0.4	peak_13	GLI3
14	GLI3--ENSG00000106571	0.364873562970796	0.0819672131147541	peak_14	GLI3
15	GLI3--ENSG00000106571	1.03950982888638	0.241379310344828	peak_15	GLI3
16	GLI3--ENSG00000106571	0.615962500392896	0.139240506329114	peak_16	GLI3
17	GLI3--ENSG00000106571	0.350634502871183	0.0866666666666667	peak_17	GLI3
18	GLI3--ENSG00000106571	1.62123582053838	0.353556485355649	peak_18	GLI3
19	GLI3--ENSG00000106571	0.542963499989517	0.131868131868132	peak_19	GLI3
20	GLI3--ENSG00000106571	0.350466566792023	0.0786516853932584	peak_20	GLI3
21	GLI3--ENSG00000106571	0.860458010969202	0.172661870503597	peak_21	GLI3
22	GLI3--ENSG00000106571	0.722281253710987	0.153846153846154	peak_22	GLI3
23	GLI3--ENSG00000106571	1.73316636220623	0.436781609195402	peak_23	GLI3
24	GLI3--ENSG00000106571	0.452434716080098	0.104166666666667	peak_24	GLI3
25	GLI3--ENSG00000106571	1.07604700804554	0.25	peak_25	GLI3
26	GLI3--ENSG00000106571	0.278581100788989	0.0722222222222222	peak_26	GLI3
27	GLI3--ENSG00000106571	0.673846973978401	0.151515151515152	peak_27	GLI3
28	GLI3--ENSG00000106571	0.402571474884161	0.109947643979058	peak_28	GLI3
29	GLI3--ENSG00000106571	0.454055579360883	0.12037037037037	peak_29	GLI3
30	GLI3--ENSG00000106571	0.244156617512233	0.0614692653673163	peak_30	GLI3
31	GLI3--ENSG00000106571	0.178068926906935	0.0445859872611465	peak_31	GLI3
32	GLI3--ENSG00000106571	1.13794633208074	0.272108843537415	peak_32	GLI3
33	GLI3--ENSG00000106571	1.51527914158443	0.325670498084291	peak_33	GLI3
34	GLI3--ENSG00000106571	0.960152428805798	0.241379310344828	peak_34	GLI3
35	GLI3--ENSG00000106571	0.439033009113657	0.115942028985507	peak_35	GLI3
36	GLI3--ENSG00000106571	2.08844776986862	0.464285714285714	peak_36	GLI3
37	GLI3--ENSG00000106571	0.436994172137901	0.0967741935483871	peak_37	GLI3
38	GLI3--ENSG00000106571	2.2722982899124	0.505050505050505	peak_38	GLI3
39	GLI3--ENSG00000106571	2.25706711530205	0.507246376811594	peak_39	GLI3
40	GLI3--ENSG00000106571	1.18798723218542	0.305084745762712	peak_40	GLI3
41	GLI3--ENSG00000106571	1.30816828736689	0.323529411764706	peak_41	GLI3
42	GLI3--ENSG00000106571	2.21956593672203	0.551020408163265	peak_42	GLI3
43	GLI3--ENSG00000106571	2.826810932138	0.625	peak_43	GLI3
44	GLI3--ENSG00000106571	2.01792211461432	0.48	peak_44	GLI3
45	GLI3--ENSG00000106571	1.04277308293467	0.25	peak_45	GLI3
46	GLI3--ENSG00000106571	1.45858313388287	0.3	peak_46	GLI3
47	GLI3--ENSG00000106571	1.32303375180882	0.307692307692308	peak_47	GLI3
0	EYA1--ENSG00000104313	0.295629760989632	0.0714285714285714	peak_0	EYA1
1	EYA1--ENSG00000104313	0.406084902486344	0.0921985815602837	peak_1	EYA1
2	EYA1--ENSG00000104313	0.0864583751801023	0.0207986688851913	peak_2	EYA1
3	EYA1--ENSG00000104313	0.13416997237978	0.0357142857142857	peak_3	EYA1
4	EYA1--ENSG00000104313	0.604064265718936	0.142857142857143	peak_4	EYA1
5	EYA1--ENSG00000104313	0.123197163955931	0.0300751879699248	peak_5	EYA1
6	EYA1--ENSG00000104313	1.20029125583118	0.304487179487179	peak_6	EYA1
7	EYA1--ENSG00000104313	1.99277883923668	0.474452554744526	peak_7	EYA1
8	EYA1--ENSG00000104313	0.309625852121609	0.0731707317073171	peak_8	EYA1
9	EYA1--ENSG00000104313	2.43082394955943	0.57843137254902	peak_9	EYA1
10	EYA1--ENSG00000104313	0.108891727441537	0.027027027027027	peak_10	EYA1
11	EYA1--ENSG00000104313	0.109414694378842	0.0284552845528455	peak_11	EYA1
12	EYA1--ENSG00000104313	0.939353422269758	0.230974632843792	peak_12	EYA1
13	EYA1--ENSG00000104313	0.533761428652667	0.125	peak_13	EYA1
14	EYA1--ENSG00000104313	0.376455569190851	0.087431693989071	peak_14	EYA1
15	EYA1--ENSG00000104313	0.404917673342392	0.103448275862069	peak_15	EYA1
16	EYA1--ENSG00000104313	0.0347812239460203	0.00843881856540084	peak_16	EYA1
17	EYA1--ENSG00000104313	0.0842361013210434	0.02	peak_17	EYA1
18	EYA1--ENSG00000104313	1.49642724515429	0.332635983263598	peak_18	EYA1
19	EYA1--ENSG00000104313	0.12935926255669	0.032967032967033	peak_19	EYA1
20	EYA1--ENSG00000104313	0.436707158649751	0.101123595505618	peak_20	EYA1
21	EYA1--ENSG00000104313	0.488397614577075	0.100719424460432	peak_21	EYA1
22	EYA1--ENSG00000104313	0.343630002681199	0.0769230769230769	peak_22	EYA1
23	EYA1--ENSG00000104313	0.561895250077722	0.137931034482759	peak_23	EYA1
24	EYA1--ENSG00000104313	0.0942025306086974	0.0208333333333333	peak_24	EYA1
25	EYA1--ENSG00000104313	0.322913207615722	0.0769230769230769	peak_25	EYA1
26	EYA1--ENSG00000104313	0.266828149572715	0.0666666666666667	peak_26	EYA1
27	EYA1--ENSG00000104313	0.169430473853972	0.0454545454545455	peak_27	EYA1
28	EYA1--ENSG00000104313	0.263802844696626	0.0706806282722513	peak_28	EYA1
29	EYA1--ENSG00000104313	0.0499459430738103	0.0138888888888889	peak_29	EYA1
30	EYA1--ENSG00000104313	0.0812808228219079	0.0209895052473763	peak_30	EYA1
31	EYA1--ENSG00000104313	0.12011871839124	0.0318471337579618	peak_31	EYA1
32	EYA1--ENSG00000104313	0.162460286448544	0.0408163265306122	peak_32	EYA1
33	EYA1--ENSG00000104313	0.3598989796591	0.0842911877394636	peak_33	EYA1
35	EYA1--ENSG00000104313	0.106262376816	0.0289855072463768	peak_35	EYA1
36	EYA1--ENSG00000104313	0.439743022790746	0.107142857142857	peak_36	EYA1
38	EYA1--ENSG00000104313	0.19677847842708	0.0505050505050505	peak_38	EYA1
39	EYA1--ENSG00000104313	0.606806609262446	0.159420289855072	peak_39	EYA1
40	EYA1--ENSG00000104313	0.115390314455244	0.0338983050847458	peak_40	EYA1
41	EYA1--ENSG00000104313	0.114543606530042	0.0294117647058824	peak_41	EYA1
42	EYA1--ENSG00000104313	0.218627813265929	0.0612244897959184	peak_42	EYA1
46	EYA1--ENSG00000104313	0.974722941942496	0.2	peak_46	EYA1
47	EYA1--ENSG00000104313	0.166676738214561	0.0384615384615385	peak_47	EYA1
0	FOXC1--ENSG00000054598	0.358592632810334	0.0714285714285714	peak_0	FOXC1
1	FOXC1--ENSG00000054598	1.85368281278993	0.347517730496454	peak_1	FOXC1
2	FOXC1--ENSG00000054598	1.17762051129946	0.222961730449251	peak_2	FOXC1
3	FOXC1--ENSG00000054598	0.0866295065292199	0.0178571428571429	peak_3	FOXC1
4	FOXC1--ENSG00000054598	0.254228409438595	0.051948051948052	peak_4	FOXC1
5	FOXC1--ENSG00000054598	0.0761781733612017	0.0150375939849624	peak_5	FOXC1
6	FOXC1--ENSG00000054598	2.76760898440308	0.560897435897436	peak_6	FOXC1
7	FOXC1--ENSG00000054598	2.85250751662888	0.598540145985402	peak_7	FOXC1
8	FOXC1--ENSG00000054598	4.90063538250472	0.960975609756098	peak_8	FOXC1
9	FOXC1--ENSG00000054598	3.73198329303487	0.696078431372549	peak_9	FOXC1
10	FOXC1--ENSG00000054598	0.249810097692287	0.045045045045045	peak_10	FOXC1
11	FOXC1--ENSG00000054598	0.978693076290512	0.195121951219512	peak_11	FOXC1
12	FOXC1--ENSG00000054598	2.20193049657402	0.457943925233645	peak_12	FOXC1
13	FOXC1--ENSG00000054598	0.158459296492622	0.025	peak_13	FOXC1
14	FOXC1--ENSG00000054598	0.458005551660868	0.0983606557377049	peak_14	FOXC1
15	FOXC1--ENSG00000054598	0.556423750272736	0.103448275862069	peak_15	FOXC1
16	FOXC1--ENSG00000054598	0.0213466406616594	0.00421940928270042	peak_16	FOXC1
17	FOXC1--ENSG00000054598	0.0640054939631414	0.0133333333333333	peak_17	FOXC1
18	FOXC1--ENSG00000054598	2.64364110343431	0.552301255230126	peak_18	FOXC1
19	FOXC1--ENSG00000054598	0.935373448432652	0.186813186813187	peak_19	FOXC1
20	FOXC1--ENSG00000054598	3.37186223168245	0.595505617977528	peak_20	FOXC1
21	FOXC1--ENSG00000054598	1.05065757073742	0.179856115107914	peak_21	FOXC1
23	FOXC1--ENSG00000054598	4.44497954259458	0.873563218390805	peak_23	FOXC1
24	FOXC1--ENSG00000054598	2.81258932435627	0.583333333333333	peak_24	FOXC1
25	FOXC1--ENSG00000054598	4.3280394758951	0.884615384615385	peak_25	FOXC1
26	FOXC1--ENSG00000054598	1.14736142774478	0.331944444444444	peak_26	FOXC1
27	FOXC1--ENSG00000054598	0.227537687648287	0.0454545454545455	peak_27	FOXC1
28	FOXC1--ENSG00000054598	1.72092499531678	0.528795811518325	peak_28	FOXC1
29	FOXC1--ENSG00000054598	0.601417502829155	0.185185185185185	peak_29	FOXC1
30	FOXC1--ENSG00000054598	0.352105271434148	0.104947526236882	peak_30	FOXC1
31	FOXC1--ENSG00000054598	0.182577541105164	0.0509554140127389	peak_31	FOXC1
32	FOXC1--ENSG00000054598	1.05314057035163	0.258503401360544	peak_32	FOXC1
33	FOXC1--ENSG00000054598	0.71000517827348	0.130268199233716	peak_33	FOXC1
34	FOXC1--ENSG00000054598	2.1065459502099	0.482758620689655	peak_34	FOXC1
35	FOXC1--ENSG00000054598	0.492525023080032	0.130434782608696	peak_35	FOXC1
36	FOXC1--ENSG00000054598	1.14223864754588	0.214285714285714	peak_36	FOXC1
37	FOXC1--ENSG00000054598	0.311330804539954	0.0645161290322581	peak_37	FOXC1
38	FOXC1--ENSG00000054598	0.206802547912389	0.0404040404040404	peak_38	FOXC1
39	FOXC1--ENSG00000054598	1.40727743779682	0.260869565217391	peak_39	FOXC1
40	FOXC1--ENSG00000054598	0.563435617748666	0.11864406779661	peak_40	FOXC1
41	FOXC1--ENSG00000054598	2.25947440063823	0.617647058823529	peak_41	FOXC1
42	FOXC1--ENSG00000054598	1.75054295550421	0.469387755102041	peak_42	FOXC1
44	FOXC1--ENSG00000054598	1.29858091424473	0.37	peak_44	FOXC1
45	FOXC1--ENSG00000054598	1.1118621551306	0.3	peak_45	FOXC1
46	FOXC1--ENSG00000054598	1.12946032607901	0.2	peak_46	FOXC1
47	FOXC1--ENSG00000054598	2.75145394265944	0.666666666666667	peak_47	FOXC1
2	PAX1--ENSG00000125813	0.00718006816050239	0.00166389351081531	peak_2	PAX1
6	PAX1--ENSG00000125813	0.112656805872962	0.0288461538461538	peak_6	PAX1
7	PAX1--ENSG00000125813	1.68692253268112	0.35036496350365	peak_7	PAX1
8	PAX1--ENSG00000125813	0.0180845203314335	0.0048780487804878	peak_8	PAX1
9	PAX1--ENSG00000125813	1.94206618800534	0.401960784313726	peak_9	PAX1
12	PAX1--ENSG00000125813	0.0571108414507397	0.0146862483311081	peak_12	PAX1
14	PAX1--ENSG00000125813	0.0422119378418577	0.0109289617486339	peak_14	PAX1
18	PAX1--ENSG00000125813	2.15216295562505	0.422594142259414	peak_18	PAX1
21	PAX1--ENSG00000125813	0.219671874481061	0.0431654676258993	peak_21	PAX1
26	PAX1--ENSG00000125813	0.0323610432706499	0.00833333333333333	peak_26	PAX1
28	PAX1--ENSG00000125813	0.080156897567133	0.0209424083769634	peak_28	PAX1
29	PAX1--ENSG00000125813	0.0238671587838959	0.00694444444444444	peak_29	PAX1
30	PAX1--ENSG00000125813	0.0548144591048434	0.0134932533733133	peak_30	PAX1
32	PAX1--ENSG00000125813	0.0786636115488488	0.0204081632653061	peak_32	PAX1
33	PAX1--ENSG00000125813	0.0627270572023069	0.0114942528735632	peak_33	PAX1
35	PAX1--ENSG00000125813	0.0538822673420763	0.0144927536231884	peak_35	PAX1
36	PAX1--ENSG00000125813	0.135738726521523	0.0306122448979592	peak_36	PAX1
38	PAX1--ENSG00000125813	0.0473271990508624	0.0101010101010101	peak_38	PAX1
39	PAX1--ENSG00000125813	0.0842837401847998	0.0144927536231884	peak_39	PAX1
42	PAX1--ENSG00000125813	0.0713011592937402	0.0204081632653061	peak_42	PAX1
44	PAX1--ENSG00000125813	0.0379330841501869	0.01	peak_44	PAX1
47	PAX1--ENSG00000125813	0.0535743261291802	0.0128205128205128	peak_47	PAX1
1	NKX2-3--ENSG00000119919	0.096901388385328	0.0212765957446809	peak_1	NKX2-3
6	NKX2-3--ENSG00000119919	0.0981846951723481	0.0256410256410256	peak_6	NKX2-3
7	NKX2-3--ENSG00000119919	1.09732359816484	0.240875912408759	peak_7	NKX2-3
9	NKX2-3--ENSG00000119919	1.49017754023424	0.333333333333333	peak_9	NKX2-3
12	NKX2-3--ENSG00000119919	0.166354878668742	0.0400534045393858	peak_12	NKX2-3
14	NKX2-3--ENSG00000119919	0.0482175992503079	0.0109289617486339	peak_14	NKX2-3
15	NKX2-3--ENSG00000119919	0.164157024421782	0.0344827586206897	peak_15	NKX2-3
18	NKX2-3--ENSG00000119919	1.17819764870203	0.255230125523013	peak_18	NKX2-3
21	NKX2-3--ENSG00000119919	0.132346333940851	0.0287769784172662	peak_21	NKX2-3
23	NKX2-3--ENSG00000119919	0.0444822288571664	0.0114942528735632	peak_23	NKX2-3
24	NKX2-3--ENSG00000119919	0.0862462512684246	0.0208333333333333	peak_24	NKX2-3
25	NKX2-3--ENSG00000119919	0.0881817972412528	0.0192307692307692	peak_25	NKX2-3
26	NKX2-3--ENSG00000119919	0.0465735734310384	0.0111111111111111	peak_26	NKX2-3
28	NKX2-3--ENSG00000119919	0.0202436134820772	0.00523560209424084	peak_28	NKX2-3
29	NKX2-3--ENSG00000119919	0.0531027880173033	0.0138888888888889	peak_29	NKX2-3
30	NKX2-3--ENSG00000119919	0.00643544676036311	0.00149925037481259	peak_30	NKX2-3
31	NKX2-3--ENSG00000119919	0.053815328322578	0.0127388535031847	peak_31	NKX2-3
32	NKX2-3--ENSG00000119919	0.0734260682072827	0.0204081632653061	peak_32	NKX2-3
33	NKX2-3--ENSG00000119919	0.0344871175127218	0.00766283524904215	peak_33	NKX2-3
34	NKX2-3--ENSG00000119919	0.134512351989539	0.0344827586206897	peak_34	NKX2-3
36	NKX2-3--ENSG00000119919	0.066456095176245	0.0153061224489796	peak_36	NKX2-3
37	NKX2-3--ENSG00000119919	0.120393410807203	0.032258064516129	peak_37	NKX2-3
39	NKX2-3--ENSG00000119919	0.129637640983692	0.0289855072463768	peak_39	NKX2-3
45	NKX2-3--ENSG00000119919	0.177567118058013	0.05	peak_45	NKX2-3
46	NKX2-3--ENSG00000119919	0.424777235855233	0.1	peak_46	NKX2-3
47	NKX2-3--ENSG00000119919	0.172749064560751	0.0384615384615385	peak_47	NKX2-3
1	OTX1--ENSG00000115507	0.255137608437316	0.0567375886524823	peak_1	OTX1
2	OTX1--ENSG00000115507	0.0278485969696268	0.00665557404326123	peak_2	OTX1
3	OTX1--ENSG00000115507	0.0680166610238383	0.0178571428571429	peak_3	OTX1
4	OTX1--ENSG00000115507	0.0272070007776034	0.00649350649350649	peak_4	OTX1
5	OTX1--ENSG00000115507	0.0595414962143694	0.0150375939849624	peak_5	OTX1
6	OTX1--ENSG00000115507	0.284311501779156	0.0705128205128205	peak_6	OTX1
7	OTX1--ENSG00000115507	1.15326299071039	0.277372262773723	peak_7	OTX1
8	OTX1--ENSG00000115507	0.119552167886633	0.0292682926829268	peak_8	OTX1
9	OTX1--ENSG00000115507	1.90056225893117	0.450980392156863	peak_9	OTX1
11	OTX1--ENSG00000115507	0.0294820470843472	0.00813008130081301	peak_11	OTX1
12	OTX1--ENSG00000115507	0.285311070609277	0.0707610146862483	peak_12	OTX1
13	OTX1--ENSG00000115507	0.318705336460072	0.075	peak_13	OTX1
15	OTX1--ENSG00000115507	0.0658080038450564	0.0172413793103448	peak_15	OTX1
16	OTX1--ENSG00000115507	0.122431413867405	0.029535864978903	peak_16	OTX1
18	OTX1--ENSG00000115507	1.14087039389482	0.255230125523013	peak_18	OTX1
19	OTX1--ENSG00000115507	0.0866832174573389	0.021978021978022	peak_19	OTX1
20	OTX1--ENSG00000115507	0.298107888770642	0.0674157303370786	peak_20	OTX1
21	OTX1--ENSG00000115507	0.270217536036411	0.0575539568345324	peak_21	OTX1
23	OTX1--ENSG00000115507	0.0524487278465299	0.0114942528735632	peak_23	OTX1
26	OTX1--ENSG00000115507	0.149364579084578	0.0361111111111111	peak_26	OTX1
27	OTX1--ENSG00000115507	0.0655194725005178	0.0151515151515152	peak_27	OTX1
28	OTX1--ENSG00000115507	0.197607131171012	0.0523560209424084	peak_28	OTX1
29	OTX1--ENSG00000115507	0.206400819180498	0.0532407407407407	peak_29	OTX1
30	OTX1--ENSG00000115507	0.164750524486379	0.04047976011994	peak_30	OTX1
31	OTX1--ENSG00000115507	0.124920959688714	0.0318471337579618	peak_31	OTX1
32	OTX1--ENSG00000115507	0.0276319385335605	0.00680272108843537	peak_32	OTX1
33	OTX1--ENSG00000115507	0.184811973037317	0.0421455938697318	peak_33	OTX1
35	OTX1--ENSG00000115507	0.403933510689767	0.101449275362319	peak_35	OTX1
36	OTX1--ENSG00000115507	0.269008701787513	0.0663265306122449	peak_36	OTX1
37	OTX1--ENSG00000115507	0.140924819021727	0.032258064516129	peak_37	OTX1
38	OTX1--ENSG00000115507	0.23347504123036	0.0505050505050505	peak_38	OTX1
39	OTX1--ENSG00000115507	0.331157906058793	0.072463768115942	peak_39	OTX1
42	OTX1--ENSG00000115507	0.0351322657736878	0.0102040816326531	peak_42	OTX1
46	OTX1--ENSG00000115507	0.958789526148918	0.2	peak_46	OTX1
0	BMP4--ENSG00000125378	0.811151543272622	0.142857142857143	peak_0	BMP4
1	BMP4--ENSG00000125378	1.38271622624193	0.25531914893617	peak_1	BMP4
2	BMP4--ENSG00000125378	0.482777780945465	0.0940099833610649	peak_2	BMP4
3	BMP4--ENSG00000125378	0.247392497656016	0.0535714285714286	peak_3	BMP4
4	BMP4--ENSG00000125378	1.91134471696394	0.344155844155844	peak_4	BMP4
5	BMP4--ENSG00000125378	0.288934013576499	0.0601503759398496	peak_5	BMP4
6	BMP4--ENSG00000125378	3.50617450863225	0.663461538461538	peak_6	BMP4
7	BMP4--ENSG00000125378	4.3784460397718	0.759124087591241	peak_7	BMP4
8	BMP4--ENSG00000125378	1.79593554052188	0.439024390243902	peak_8	BMP4
9	BMP4--ENSG00000125378	4.74244561142326	0.774509803921569	peak_9	BMP4
10	BMP4--ENSG00000125378	0.509819518301909	0.0990990990990991	peak_10	BMP4
11	BMP4--ENSG00000125378	0.61638089574776	0.130081300813008	peak_11	BMP4
12	BMP4--ENSG00000125378	2.73789710485333	0.512683578104139	peak_12	BMP4
13	BMP4--ENSG00000125378	5.52587003053559	0.85	peak_13	BMP4
14	BMP4--ENSG00000125378	0.931850015124925	0.169398907103825	peak_14	BMP4
15	BMP4--ENSG00000125378	1.10984020392041	0.206896551724138	peak_15	BMP4
16	BMP4--ENSG00000125378	0.358692488233109	0.0717299578059072	peak_16	BMP4
17	BMP4--ENSG00000125378	0.311351089465017	0.0666666666666667	peak_17	BMP4
18	BMP4--ENSG00000125378	3.56693457803205	0.633891213389121	peak_18	BMP4
19	BMP4--ENSG00000125378	0.358199428240467	0.0769230769230769	peak_19	BMP4
20	BMP4--ENSG00000125378	1.39941862370258	0.247191011235955	peak_20	BMP4
21	BMP4--ENSG00000125378	3.87693514788399	0.640287769784173	peak_21	BMP4
22	BMP4--ENSG00000125378	5.1051331312538	0.692307692307692	peak_22	BMP4
23	BMP4--ENSG00000125378	3.68241423838478	0.747126436781609	peak_23	BMP4
24	BMP4--ENSG00000125378	1.98762992390491	0.416666666666667	peak_24	BMP4
25	BMP4--ENSG00000125378	2.98526928772004	0.634615384615385	peak_25	BMP4
26	BMP4--ENSG00000125378	2.54925764803543	0.622222222222222	peak_26	BMP4
27	BMP4--ENSG00000125378	0.791783416165468	0.151515151515152	peak_27	BMP4
28	BMP4--ENSG00000125378	2.50301450317003	0.675392670157068	peak_28	BMP4
29	BMP4--ENSG00000125378	1.53243097596162	0.388888888888889	peak_29	BMP4
30	BMP4--ENSG00000125378	1.73601688286121	0.434782608695652	peak_30	BMP4
31	BMP4--ENSG00000125378	1.14928127117599	0.248407643312102	peak_31	BMP4
32	BMP4--ENSG00000125378	2.99385781937857	0.605442176870748	peak_32	BMP4
33	BMP4--ENSG00000125378	6.10737082622616	0.896551724137931	peak_33	BMP4
34	BMP4--ENSG00000125378	4.40546749009194	0.862068965517241	peak_34	BMP4
35	BMP4--ENSG00000125378	2.01511251838477	0.434782608695652	peak_35	BMP4
36	BMP4--ENSG00000125378	6.45033906019936	0.923469387755102	peak_36	BMP4
37	BMP4--ENSG00000125378	1.73109963704387	0.32258064516129	peak_37	BMP4
38	BMP4--ENSG00000125378	1.3281435708761	0.252525252525253	peak_38	BMP4
39	BMP4--ENSG00000125378	6.81474532471714	0.985507246376812	peak_39	BMP4
40	BMP4--ENSG00000125378	3.2105425930959	0.694915254237288	peak_40	BMP4
41	BMP4--ENSG00000125378	4.11301417126491	0.823529411764706	peak_41	BMP4
42	BMP4--ENSG00000125378	5.19470057355676	0.948979591836735	peak_42	BMP4
43	BMP4--ENSG00000125378	1.50159342161061	0.25	peak_43	BMP4
44	BMP4--ENSG00000125378	5.31694052908542	0.99	peak_44	BMP4
45	BMP4--ENSG00000125378	4.75375922830711	0.85	peak_45	BMP4
46	BMP4--ENSG00000125378	3.44499978054938	0.6	peak_46	BMP4
47	BMP4--ENSG00000125378	4.75118788021935	0.91025641025641	peak_47	BMP4
0	LMX1A--ENSG00000162761	0.30729368510517	0.0714285714285714	peak_0	LMX1A
1	LMX1A--ENSG00000162761	0.118010717753398	0.0283687943262411	peak_1	LMX1A
2	LMX1A--ENSG00000162761	0.0302087782219285	0.00748752079866889	peak_2	LMX1A
3	LMX1A--ENSG00000162761	0.0595681073080702	0.0178571428571429	peak_3	LMX1A
4	LMX1A--ENSG00000162761	0.513137145861768	0.12987012987013	peak_4	LMX1A
6	LMX1A--ENSG00000162761	0.045669692498303	0.0128205128205128	peak_6	LMX1A
7	LMX1A--ENSG00000162761	0.560095557213381	0.138686131386861	peak_7	LMX1A
8	LMX1A--ENSG00000162761	0.039611075089516	0.00975609756097561	peak_8	LMX1A
9	LMX1A--ENSG00000162761	0.374346763312318	0.0980392156862745	peak_9	LMX1A
10	LMX1A--ENSG00000162761	2.30859592378678	0.522522522522523	peak_10	LMX1A
11	LMX1A--ENSG00000162761	0.0500322827966121	0.0121951219512195	peak_11	LMX1A
12	LMX1A--ENSG00000162761	0.0505704283804915	0.0133511348464619	peak_12	LMX1A
13	LMX1A--ENSG00000162761	2.72269632214353	0.6	peak_13	LMX1A
14	LMX1A--ENSG00000162761	1.57818720171047	0.33879781420765	peak_14	LMX1A
15	LMX1A--ENSG00000162761	2.0833329358215	0.482758620689655	peak_15	LMX1A
17	LMX1A--ENSG00000162761	0.0509859216470943	0.0133333333333333	peak_17	LMX1A
18	LMX1A--ENSG00000162761	0.356323872006242	0.0836820083682008	peak_18	LMX1A
20	LMX1A--ENSG00000162761	0.480931730521112	0.112359550561798	peak_20	LMX1A
21	LMX1A--ENSG00000162761	0.380791727761398	0.079136690647482	peak_21	LMX1A
22	LMX1A--ENSG00000162761	1.74032546745164	0.384615384615385	peak_22	LMX1A
23	LMX1A--ENSG00000162761	0.041295386992026	0.0114942528735632	peak_23	LMX1A
26	LMX1A--ENSG00000162761	0.0285752794441395	0.00694444444444444	peak_26	LMX1A
27	LMX1A--ENSG00000162761	2.00464947470346	0.454545454545455	peak_27	LMX1A
29	LMX1A--ENSG00000162761	0.0506079021391185	0.0138888888888889	peak_29	LMX1A
30	LMX1A--ENSG00000162761	0.00586045994588937	0.00149925037481259	peak_30	LMX1A
31	LMX1A--ENSG00000162761	0.0734299152427971	0.0191082802547771	peak_31	LMX1A
32	LMX1A--ENSG00000162761	0.15849692273949	0.0408163265306122	peak_32	LMX1A
33	LMX1A--ENSG00000162761	0.235422972206852	0.053639846743295	peak_33	LMX1A
36	LMX1A--ENSG00000162761	0.381697699632195	0.0969387755102041	peak_36	LMX1A
38	LMX1A--ENSG00000162761	0.359810112131093	0.0909090909090909	peak_38	LMX1A
39	LMX1A--ENSG00000162761	0.267434453778682	0.072463768115942	peak_39	LMX1A
43	LMX1A--ENSG00000162761	1.0634452325519	0.25	peak_43	LMX1A
45	LMX1A--ENSG00000162761	0.212569413319296	0.05	peak_45	LMX1A
46	LMX1A--ENSG00000162761	0.781724383881571	0.2	peak_46	LMX1A
0	MESP1--ENSG00000166823	0.847452834197753	0.178571428571429	peak_0	MESP1
1	MESP1--ENSG00000166823	0.147226120503206	0.0283687943262411	peak_1	MESP1
2	MESP1--ENSG00000166823	0.0881746449888206	0.0166389351081531	peak_2	MESP1
3	MESP1--ENSG00000166823	0.187850419952993	0.0446428571428571	peak_3	MESP1
4	MESP1--ENSG00000166823	0.0565490181247146	0.012987012987013	peak_4	MESP1
5	MESP1--ENSG00000166823	0.303270018228207	0.0676691729323308	peak_5	MESP1
6	MESP1--ENSG00000166823	0.111856979953817	0.0288461538461538	peak_6	MESP1
7	MESP1--ENSG00000166823	0.0682596322886639	0.0145985401459854	peak_7	MESP1
8	MESP1--ENSG00000166823	5.04910641221178	0.907317073170732	peak_8	MESP1
10	MESP1--ENSG00000166823	0.182603248399843	0.036036036036036	peak_10	MESP1
11	MESP1--ENSG00000166823	0.0752429885905107	0.016260162601626	peak_11	MESP1
12	MESP1--ENSG00000166823	0.101377046671427	0.0240320427236315	peak_12	MESP1
13	MESP1--ENSG00000166823	0.80234398593055	0.175	peak_13	MESP1
14	MESP1--ENSG00000166823	0.44748832821307	0.087431693989071	peak_14	MESP1
15	MESP1--ENSG00000166823	0.851985930074653	0.189655172413793	peak_15	MESP1
16	MESP1--ENSG00000166823	0.17316267253918	0.0379746835443038	peak_16	MESP1
17	MESP1--ENSG00000166823	0.112588176941466	0.0266666666666667	peak_17	MESP1
18	MESP1--ENSG00000166823	0.0925054671779714	0.0209205020920502	peak_18	MESP1
19	MESP1--ENSG00000166823	0.119761814963581	0.021978021978022	peak_19	MESP1
20	MESP1--ENSG00000166823	2.26285651074217	0.438202247191011	peak_20	MESP1
21	MESP1--ENSG00000166823	0.190569006944382	0.0359712230215827	peak_21	MESP1
22	MESP1--ENSG00000166823	1.18561893505294	0.230769230769231	peak_22	MESP1
23	MESP1--ENSG00000166823	3.26438942050924	0.67816091954023	peak_23	MESP1
24	MESP1--ENSG00000166823	0.28036347035392	0.0625	peak_24	MESP1
25	MESP1--ENSG00000166823	3.07258549489846	0.653846153846154	peak_25	MESP1
26	MESP1--ENSG00000166823	0.0796763705430026	0.0222222222222222	peak_26	MESP1
27	MESP1--ENSG00000166823	0.764768454836812	0.151515151515152	peak_27	MESP1
28	MESP1--ENSG00000166823	0.13812158182616	0.0418848167539267	peak_28	MESP1
29	MESP1--ENSG00000166823	0.10466461757383	0.0300925925925926	peak_29	MESP1
30	MESP1--ENSG00000166823	0.153881622671809	0.0389805097451274	peak_30	MESP1
31	MESP1--ENSG00000166823	0.139749814648587	0.0318471337579618	peak_31	MESP1
32	MESP1--ENSG00000166823	0.726820953997339	0.183673469387755	peak_32	MESP1
33	MESP1--ENSG00000166823	0.0198782792981101	0.00383141762452107	peak_33	MESP1
34	MESP1--ENSG00000166823	0.272146563108692	0.0689655172413793	peak_34	MESP1
35	MESP1--ENSG00000166823	0.0614748619986248	0.0144927536231884	peak_35	MESP1
36	MESP1--ENSG00000166823	0.0680693706086055	0.0153061224489796	peak_36	MESP1
37	MESP1--ENSG00000166823	0.156160468723974	0.032258064516129	peak_37	MESP1
38	MESP1--ENSG00000166823	0.136157813570218	0.0303030303030303	peak_38	MESP1
39	MESP1--ENSG00000166823	0.0614397354769476	0.0144927536231884	peak_39	MESP1
40	MESP1--ENSG00000166823	0.365505884473249	0.101694915254237	peak_40	MESP1
41	MESP1--ENSG00000166823	0.669505219895133	0.176470588235294	peak_41	MESP1
42	MESP1--ENSG00000166823	0.796977904274108	0.23469387755102	peak_42	MESP1
44	MESP1--ENSG00000166823	0.639573085547138	0.17	peak_44	MESP1
47	MESP1--ENSG00000166823	0.726612910899572	0.166666666666667	peak_47	MESP1
1	LEFTY2--ENSG00000143768	0.131512938814773	0.0283687943262411	peak_1	LEFTY2
2	LEFTY2--ENSG00000143768	0.114620793518014	0.0282861896838602	peak_2	LEFTY2
3	LEFTY2--ENSG00000143768	0.761017208870488	0.1875	peak_3	LEFTY2
4	LEFTY2--ENSG00000143768	0.0477580732713538	0.012987012987013	peak_4	LEFTY2
5	LEFTY2--ENSG00000143768	0.660130715934849	0.157894736842105	peak_5	LEFTY2
6	LEFTY2--ENSG00000143768	0.0536467840986685	0.0128205128205128	peak_6	LEFTY2
7	LEFTY2--ENSG00000143768	0.0855944059256833	0.0218978102189781	peak_7	LEFTY2
8	LEFTY2--ENSG00000143768	2.14912856482776	0.404878048780488	peak_8	LEFTY2
9	LEFTY2--ENSG00000143768	0.146505092045509	0.0294117647058824	peak_9	LEFTY2
11	LEFTY2--ENSG00000143768	0.0931742516117272	0.024390243902439	peak_11	LEFTY2
12	LEFTY2--ENSG00000143768	0.050401710796706	0.0133511348464619	peak_12	LEFTY2
14	LEFTY2--ENSG00000143768	0.0666744734348658	0.0163934426229508	peak_14	LEFTY2
15	LEFTY2--ENSG00000143768	0.548272331033407	0.120689655172414	peak_15	LEFTY2
16	LEFTY2--ENSG00000143768	0.406123535314559	0.0886075949367089	peak_16	LEFTY2
17	LEFTY2--ENSG00000143768	0.132673851260456	0.0333333333333333	peak_17	LEFTY2
18	LEFTY2--ENSG00000143768	0.0683143645103408	0.0146443514644351	peak_18	LEFTY2
19	LEFTY2--ENSG00000143768	0.164178268047426	0.043956043956044	peak_19	LEFTY2
20	LEFTY2--ENSG00000143768	0.752979420189401	0.146067415730337	peak_20	LEFTY2
21	LEFTY2--ENSG00000143768	0.719452008325412	0.151079136690647	peak_21	LEFTY2
23	LEFTY2--ENSG00000143768	0.988999118010003	0.218390804597701	peak_23	LEFTY2
24	LEFTY2--ENSG00000143768	0.0933206182798821	0.0208333333333333	peak_24	LEFTY2
25	LEFTY2--ENSG00000143768	0.40372058499486	0.0769230769230769	peak_25	LEFTY2
26	LEFTY2--ENSG00000143768	0.0439286924968642	0.0111111111111111	peak_26	LEFTY2
27	LEFTY2--ENSG00000143768	0.767228023412388	0.166666666666667	peak_27	LEFTY2
29	LEFTY2--ENSG00000143768	0.0619678919132262	0.0162037037037037	peak_29	LEFTY2
30	LEFTY2--ENSG00000143768	0.050905081664502	0.0104947526236882	peak_30	LEFTY2
31	LEFTY2--ENSG00000143768	0.106652893092034	0.0254777070063694	peak_31	LEFTY2
32	LEFTY2--ENSG00000143768	0.498402408998197	0.115646258503401	peak_32	LEFTY2
33	LEFTY2--ENSG00000143768	2.60373280218897	0.498084291187739	peak_33	LEFTY2
34	LEFTY2--ENSG00000143768	0.455319261122608	0.103448275862069	peak_34	LEFTY2
35	LEFTY2--ENSG00000143768	0.0528029777873255	0.0144927536231884	peak_35	LEFTY2
36	LEFTY2--ENSG00000143768	0.953025563621811	0.204081632653061	peak_36	LEFTY2
37	LEFTY2--ENSG00000143768	0.5241128551282	0.129032258064516	peak_37	LEFTY2
38	LEFTY2--ENSG00000143768	0.371882294825884	0.0808080808080808	peak_38	LEFTY2
39	LEFTY2--ENSG00000143768	0.981659733686652	0.202898550724638	peak_39	LEFTY2
40	LEFTY2--ENSG00000143768	0.26938071702882	0.0677966101694915	peak_40	LEFTY2
41	LEFTY2--ENSG00000143768	0.111546567358945	0.0294117647058824	peak_41	LEFTY2
42	LEFTY2--ENSG00000143768	0.110401931225081	0.0306122448979592	peak_42	LEFTY2
43	LEFTY2--ENSG00000143768	0.430914359939055	0.125	peak_43	LEFTY2
45	LEFTY2--ENSG00000143768	1.23183066631373	0.25	peak_45	LEFTY2
47	LEFTY2--ENSG00000143768	0.0625920697677907	0.0128205128205128	peak_47	LEFTY2
1	HOXB3--ENSG00000120093	0.0258997952791504	0.00709219858156028	peak_1	HOXB3
2	HOXB3--ENSG00000120093	0.00682794211375049	0.00166389351081531	peak_2	HOXB3
4	HOXB3--ENSG00000120093	0.0297107628332756	0.00649350649350649	peak_4	HOXB3
6	HOXB3--ENSG00000120093	0.0967370914808936	0.0288461538461538	peak_6	HOXB3
7	HOXB3--ENSG00000120093	0.238577988524951	0.0656934306569343	peak_7	HOXB3
8	HOXB3--ENSG00000120093	0.713408791404644	0.195121951219512	peak_8	HOXB3
9	HOXB3--ENSG00000120093	0.131325956579109	0.0392156862745098	peak_9	HOXB3
12	HOXB3--ENSG00000120093	0.117798120550648	0.0320427236315087	peak_12	HOXB3
13	HOXB3--ENSG00000120093	0.12412274949216	0.025	peak_13	HOXB3
16	HOXB3--ENSG00000120093	0.0195374805806297	0.00421940928270042	peak_16	HOXB3
18	HOXB3--ENSG00000120093	0.141365123427752	0.0376569037656904	peak_18	HOXB3
19	HOXB3--ENSG00000120093	0.0351700767676895	0.010989010989011	peak_19	HOXB3
21	HOXB3--ENSG00000120093	0.076140198418371	0.0143884892086331	peak_21	HOXB3
23	HOXB3--ENSG00000120093	0.569176017353548	0.160919540229885	peak_23	HOXB3
24	HOXB3--ENSG00000120093	0.814576428210915	0.208333333333333	peak_24	HOXB3
25	HOXB3--ENSG00000120093	1.07849617712057	0.269230769230769	peak_25	HOXB3
26	HOXB3--ENSG00000120093	0.273599915767131	0.0791666666666667	peak_26	HOXB3
28	HOXB3--ENSG00000120093	0.445033877047215	0.136125654450262	peak_28	HOXB3
29	HOXB3--ENSG00000120093	0.0860881611304783	0.0277777777777778	peak_29	HOXB3
30	HOXB3--ENSG00000120093	0.131102003204851	0.0374812593703148	peak_30	HOXB3
31	HOXB3--ENSG00000120093	0.0381344623495059	0.0127388535031847	peak_31	HOXB3
32	HOXB3--ENSG00000120093	0.204996658844266	0.054421768707483	peak_32	HOXB3
34	HOXB3--ENSG00000120093	0.166329875437363	0.0344827586206897	peak_34	HOXB3
41	HOXB3--ENSG00000120093	1.6393961104829	0.441176470588235	peak_41	HOXB3
42	HOXB3--ENSG00000120093	2.32737539367001	0.622448979591837	peak_42	HOXB3
44	HOXB3--ENSG00000120093	1.67250310590874	0.44	peak_44	HOXB3
45	HOXB3--ENSG00000120093	1.01338469447066	0.25	peak_45	HOXB3
47	HOXB3--ENSG00000120093	1.84402302048598	0.448717948717949	peak_47	HOXB3
0	NOG--ENSG00000183691	0.47353243899244	0.107142857142857	peak_0	NOG
1	NOG--ENSG00000183691	0.228425707221547	0.0567375886524823	peak_1	NOG
2	NOG--ENSG00000183691	0.0659197664126124	0.0158069883527454	peak_2	NOG
3	NOG--ENSG00000183691	0.0972730154948758	0.0267857142857143	peak_3	NOG
4	NOG--ENSG00000183691	0.262260026226982	0.0649350649350649	peak_4	NOG
5	NOG--ENSG00000183691	0.0591534426211993	0.0150375939849624	peak_5	NOG
6	NOG--ENSG00000183691	0.0966580693211328	0.0256410256410256	peak_6	NOG
7	NOG--ENSG00000183691	0.0597929070613408	0.0145985401459854	peak_7	NOG
8	NOG--ENSG00000183691	0.0936187612202897	0.0195121951219512	peak_8	NOG
9	NOG--ENSG00000183691	0.0721000066232932	0.0196078431372549	peak_9	NOG
10	NOG--ENSG00000183691	3.53136368774652	0.675675675675676	peak_10	NOG
11	NOG--ENSG00000183691	0.014998029106485	0.0040650406504065	peak_11	NOG
12	NOG--ENSG00000183691	0.0872550608327657	0.0213618157543391	peak_12	NOG
13	NOG--ENSG00000183691	0.424291137940762	0.1	peak_13	NOG
14	NOG--ENSG00000183691	2.44646166280271	0.475409836065574	peak_14	NOG
15	NOG--ENSG00000183691	3.77685964405439	0.741379310344828	peak_15	NOG
16	NOG--ENSG00000183691	0.0148472101866327	0.00421940928270042	peak_16	NOG
17	NOG--ENSG00000183691	0.183508000895246	0.0466666666666667	peak_17	NOG
18	NOG--ENSG00000183691	0.0798613229927075	0.0188284518828452	peak_18	NOG
19	NOG--ENSG00000183691	0.0391595806467107	0.010989010989011	peak_19	NOG
20	NOG--ENSG00000183691	0.0932281090792936	0.0224719101123595	peak_20	NOG
21	NOG--ENSG00000183691	0.516228160792603	0.107913669064748	peak_21	NOG
22	NOG--ENSG00000183691	0.690520969330378	0.153846153846154	peak_22	NOG
23	NOG--ENSG00000183691	0.214422810431656	0.0574712643678161	peak_23	NOG
24	NOG--ENSG00000183691	0.181553136062897	0.0416666666666667	peak_24	NOG
25	NOG--ENSG00000183691	0.0866212215284642	0.0192307692307692	peak_25	NOG
26	NOG--ENSG00000183691	0.0999332688958674	0.025	peak_26	NOG
27	NOG--ENSG00000183691	4.70243190344387	0.848484848484849	peak_27	NOG
28	NOG--ENSG00000183691	0.106688417214597	0.0287958115183246	peak_28	NOG
29	NOG--ENSG00000183691	0.0660246984323925	0.0162037037037037	peak_29	NOG
30	NOG--ENSG00000183691	0.0760429275203263	0.0194902548725637	peak_30	NOG
31	NOG--ENSG00000183691	0.117949191969315	0.0254777070063694	peak_31	NOG
32	NOG--ENSG00000183691	0.438340734239376	0.102040816326531	peak_32	NOG
33	NOG--ENSG00000183691	0.119002173142317	0.0268199233716475	peak_33	NOG
34	NOG--ENSG00000183691	0.390490329417669	0.103448275862069	peak_34	NOG
35	NOG--ENSG00000183691	0.0488253609359413	0.0144927536231884	peak_35	NOG
36	NOG--ENSG00000183691	0.279741399468001	0.0663265306122449	peak_36	NOG
37	NOG--ENSG00000183691	0.822029486202238	0.193548387096774	peak_37	NOG
38	NOG--ENSG00000183691	0.470570293084723	0.111111111111111	peak_38	NOG
39	NOG--ENSG00000183691	0.111163197162182	0.0289855072463768	peak_39	NOG
40	NOG--ENSG00000183691	0.738753343330245	0.186440677966102	peak_40	NOG
41	NOG--ENSG00000183691	0.804049246282221	0.205882352941176	peak_41	NOG
42	NOG--ENSG00000183691	1.03944176456428	0.23469387755102	peak_42	NOG
43	NOG--ENSG00000183691	0.947906096493063	0.25	peak_43	NOG
44	NOG--ENSG00000183691	0.724215147589605	0.16	peak_44	NOG
45	NOG--ENSG00000183691	1.18592275788061	0.3	peak_45	NOG
46	NOG--ENSG00000183691	0.920936900047584	0.2	peak_46	NOG
47	NOG--ENSG00000183691	0.0548563085965903	0.0128205128205128	peak_47	NOG
0	SHH--ENSG00000164690	1.71486976374797	0.428571428571429	peak_0	SHH
1	SHH--ENSG00000164690	0.5648909640358	0.148936170212766	peak_1	SHH
2	SHH--ENSG00000164690	0.55795101255968	0.146422628951747	peak_2	SHH
3	SHH--ENSG00000164690	0.302905364253312	0.0892857142857143	peak_3	SHH
4	SHH--ENSG00000164690	1.4449366039402	0.376623376623377	peak_4	SHH
5	SHH--ENSG00000164690	0.286095963288319	0.0827067669172932	peak_5	SHH
6	SHH--ENSG00000164690	0.417521582618868	0.128205128205128	peak_6	SHH
7	SHH--ENSG00000164690	0.636035426723235	0.167883211678832	peak_7	SHH
8	SHH--ENSG00000164690	0.208032399968803	0.0487804878048781	peak_8	SHH
9	SHH--ENSG00000164690	0.511241798451803	0.137254901960784	peak_9	SHH
10	SHH--ENSG00000164690	5.40778288728499	0.954954954954955	peak_10	SHH
11	SHH--ENSG00000164690	0.950795268320207	0.260162601626016	peak_11	SHH
12	SHH--ENSG00000164690	0.486982874971291	0.138851802403204	peak_12	SHH
13	SHH--ENSG00000164690	3.21002866049779	0.7	peak_13	SHH
14	SHH--ENSG00000164690	4.74160225157937	0.901639344262295	peak_14	SHH
15	SHH--ENSG00000164690	4.75210006663573	0.879310344827586	peak_15	SHH
16	SHH--ENSG00000164690	0.346093821251823	0.0928270042194093	peak_16	SHH
17	SHH--ENSG00000164690	1.16821994374651	0.313333333333333	peak_17	SHH
18	SHH--ENSG00000164690	0.582094305237497	0.144351464435146	peak_18	SHH
19	SHH--ENSG00000164690	0.547542427062886	0.142857142857143	peak_19	SHH
20	SHH--ENSG00000164690	1.70337035572596	0.404494382022472	peak_20	SHH
21	SHH--ENSG00000164690	2.14306463919304	0.460431654676259	peak_21	SHH
22	SHH--ENSG00000164690	2.96877057585858	0.615384615384615	peak_22	SHH
23	SHH--ENSG00000164690	0.173633592589248	0.0459770114942529	peak_23	SHH
24	SHH--ENSG00000164690	0.0846862233320397	0.0208333333333333	peak_24	SHH
26	SHH--ENSG00000164690	0.176481546692127	0.0430555555555556	peak_26	SHH
27	SHH--ENSG00000164690	5.64206299273848	0.96969696969697	peak_27	SHH
28	SHH--ENSG00000164690	0.166884628949113	0.0392670157068063	peak_28	SHH
29	SHH--ENSG00000164690	0.337519148144366	0.087962962962963	peak_29	SHH
30	SHH--ENSG00000164690	0.40159161243344	0.0914542728635682	peak_30	SHH
31	SHH--ENSG00000164690	0.410259838774258	0.10828025477707	peak_31	SHH
32	SHH--ENSG00000164690	0.40560049226801	0.102040816326531	peak_32	SHH
33	SHH--ENSG00000164690	1.09528344057871	0.268199233716475	peak_33	SHH
34	SHH--ENSG00000164690	0.23987945719563	0.0689655172413793	peak_34	SHH
35	SHH--ENSG00000164690	0.282788743688898	0.0869565217391304	peak_35	SHH
36	SHH--ENSG00000164690	1.06326938525651	0.280612244897959	peak_36	SHH
37	SHH--ENSG00000164690	0.217071697252304	0.0645161290322581	peak_37	SHH
38	SHH--ENSG00000164690	0.713520648472669	0.171717171717172	peak_38	SHH
39	SHH--ENSG00000164690	0.727845709441256	0.202898550724638	peak_39	SHH
40	SHH--ENSG00000164690	0.108035652239146	0.0338983050847458	peak_40	SHH
41	SHH--ENSG00000164690	0.19306704353967	0.0588235294117647	peak_41	SHH
42	SHH--ENSG00000164690	0.0402077742903111	0.0102040816326531	peak_42	SHH
43	SHH--ENSG00000164690	0.600124633518026	0.125	peak_43	SHH
45	SHH--ENSG00000164690	0.423703545906703	0.1	peak_45	SHH
46	SHH--ENSG00000164690	4.52899022431459	0.8	peak_46	SHH
47	SHH--ENSG00000164690	0.0530038214188346	0.0128205128205128	peak_47	SHH
1	PDGFRA--ENSG00000134853	0.139675058005917	0.0283687943262411	peak_1	PDGFRA
2	PDGFRA--ENSG00000134853	1.17566088477614	0.212978369384359	peak_2	PDGFRA
3	PDGFRA--ENSG00000134853	0.0874292286691565	0.0178571428571429	peak_3	PDGFRA
4	PDGFRA--ENSG00000134853	0.173931040648608	0.0324675324675325	peak_4	PDGFRA
5	PDGFRA--ENSG00000134853	0.0378588773190914	0.0075187969924812	peak_5	PDGFRA
6	PDGFRA--ENSG00000134853	0.105074357041957	0.032051282051282	peak_6	PDGFRA
7	PDGFRA--ENSG00000134853	0.319614219939173	0.0802919708029197	peak_7	PDGFRA
8	PDGFRA--ENSG00000134853	2.454632999336	0.64390243902439	peak_8	PDGFRA
9	PDGFRA--ENSG00000134853	0.151775949917287	0.0294117647058824	peak_9	PDGFRA
10	PDGFRA--ENSG00000134853	0.287490162525274	0.0540540540540541	peak_10	PDGFRA
11	PDGFRA--ENSG00000134853	1.55693623610631	0.292682926829268	peak_11	PDGFRA
12	PDGFRA--ENSG00000134853	0.229047639718177	0.0600801068090788	peak_12	PDGFRA
13	PDGFRA--ENSG00000134853	0.996608563734618	0.175	peak_13	PDGFRA
14	PDGFRA--ENSG00000134853	0.423295550537316	0.0819672131147541	peak_14	PDGFRA
15	PDGFRA--ENSG00000134853	0.621566092768553	0.120689655172414	peak_15	PDGFRA
16	PDGFRA--ENSG00000134853	0.0223575545168523	0.00421940928270042	peak_16	PDGFRA
17	PDGFRA--ENSG00000134853	0.0953474099025844	0.02	peak_17	PDGFRA
18	PDGFRA--ENSG00000134853	0.401196344211786	0.0794979079497908	peak_18	PDGFRA
19	PDGFRA--ENSG00000134853	1.40384737222784	0.274725274725275	peak_19	PDGFRA
20	PDGFRA--ENSG00000134853	1.16724789906905	0.213483146067416	peak_20	PDGFRA
21	PDGFRA--ENSG00000134853	0.863304264690676	0.143884892086331	peak_21	PDGFRA
22	PDGFRA--ENSG00000134853	0.44315324617915	0.0769230769230769	peak_22	PDGFRA
23	PDGFRA--ENSG00000134853	3.58711223917862	0.793103448275862	peak_23	PDGFRA
24	PDGFRA--ENSG00000134853	0.610073414560975	0.166666666666667	peak_24	PDGFRA
25	PDGFRA--ENSG00000134853	2.65544447301524	0.615384615384615	peak_25	PDGFRA
26	PDGFRA--ENSG00000134853	1.30915370723421	0.386111111111111	peak_26	PDGFRA
27	PDGFRA--ENSG00000134853	0.397894035446591	0.0757575757575758	peak_27	PDGFRA
28	PDGFRA--ENSG00000134853	1.71319254776876	0.531413612565445	peak_28	PDGFRA
29	PDGFRA--ENSG00000134853	2.19173871682403	0.541666666666667	peak_29	PDGFRA
30	PDGFRA--ENSG00000134853	2.5753839248917	0.63568215892054	peak_30	PDGFRA
31	PDGFRA--ENSG00000134853	2.15491645190947	0.426751592356688	peak_31	PDGFRA
32	PDGFRA--ENSG00000134853	2.33954712803022	0.503401360544218	peak_32	PDGFRA
33	PDGFRA--ENSG00000134853	0.488071639815936	0.0881226053639847	peak_33	PDGFRA
34	PDGFRA--ENSG00000134853	2.74779995492573	0.620689655172414	peak_34	PDGFRA
35	PDGFRA--ENSG00000134853	2.33390119934742	0.478260869565217	peak_35	PDGFRA
36	PDGFRA--ENSG00000134853	0.621386314398555	0.11734693877551	peak_36	PDGFRA
37	PDGFRA--ENSG00000134853	1.39943481934198	0.258064516129032	peak_37	PDGFRA
38	PDGFRA--ENSG00000134853	0.156662662597733	0.0303030303030303	peak_38	PDGFRA
39	PDGFRA--ENSG00000134853	0.738662615799231	0.144927536231884	peak_39	PDGFRA
40	PDGFRA--ENSG00000134853	2.86157117624144	0.610169491525424	peak_40	PDGFRA
41	PDGFRA--ENSG00000134853	3.7529692912488	0.882352941176471	peak_41	PDGFRA
42	PDGFRA--ENSG00000134853	3.95431973646045	0.928571428571429	peak_42	PDGFRA
43	PDGFRA--ENSG00000134853	0.706785459019187	0.125	peak_43	PDGFRA
44	PDGFRA--ENSG00000134853	3.74959914780227	0.87	peak_44	PDGFRA
45	PDGFRA--ENSG00000134853	2.5293425428285	0.55	peak_45	PDGFRA
46	PDGFRA--ENSG00000134853	1.02592545236788	0.2	peak_46	PDGFRA
47	PDGFRA--ENSG00000134853	4.01507597905495	0.833333333333333	peak_47	PDGFRA
2	ARX--ENSG00000004848	0.028265519750581	0.00665557404326123	peak_2	ARX
3	ARX--ENSG00000004848	0.0344400520129028	0.00892857142857143	peak_3	ARX
4	ARX--ENSG00000004848	0.107179001456888	0.025974025974026	peak_4	ARX
7	ARX--ENSG00000004848	0.0329610876825186	0.0072992700729927	peak_7	ARX
9	ARX--ENSG00000004848	0.043701588418153	0.00980392156862745	peak_9	ARX
10	ARX--ENSG00000004848	0.314861384985019	0.0720720720720721	peak_10	ARX
13	ARX--ENSG00000004848	1.52963575043203	0.3	peak_13	ARX
14	ARX--ENSG00000004848	0.220809384800012	0.0491803278688525	peak_14	ARX
15	ARX--ENSG00000004848	0.449557985979026	0.103448275862069	peak_15	ARX
18	ARX--ENSG00000004848	0.0183293128423215	0.00418410041841004	peak_18	ARX
21	ARX--ENSG00000004848	0.261147325482784	0.0575539568345324	peak_21	ARX
22	ARX--ENSG00000004848	1.84152536783052	0.384615384615385	peak_22	ARX
27	ARX--ENSG00000004848	0.400349564735474	0.0909090909090909	peak_27	ARX
28	ARX--ENSG00000004848	0.00943466421347127	0.00261780104712042	peak_28	ARX
29	ARX--ENSG00000004848	0.0202633875872388	0.00462962962962963	peak_29	ARX
31	ARX--ENSG00000004848	0.0340946156917372	0.00636942675159236	peak_31	ARX
33	ARX--ENSG00000004848	0.197996892760605	0.0421455938697318	peak_33	ARX
36	ARX--ENSG00000004848	0.558224191403573	0.127551020408163	peak_36	ARX
38	ARX--ENSG00000004848	0.170661468768546	0.0404040404040404	peak_38	ARX
39	ARX--ENSG00000004848	1.10978432226488	0.231884057971014	peak_39	ARX
44	ARX--ENSG00000004848	0.0392877858267035	0.01	peak_44	ARX
46	ARX--ENSG00000004848	1.45507167989739	0.3	peak_46	ARX
1	AFP--ENSG00000081051	0.0894478799067648	0.0212765957446809	peak_1	AFP
2	AFP--ENSG00000081051	0.206416974017165	0.0465890183028286	peak_2	AFP
3	AFP--ENSG00000081051	0.249134422053454	0.0625	peak_3	AFP
4	AFP--ENSG00000081051	0.211984056519659	0.051948051948052	peak_4	AFP
5	AFP--ENSG00000081051	0.185728358149943	0.0451127819548872	peak_5	AFP
6	AFP--ENSG00000081051	0.211049202991541	0.0576923076923077	peak_6	AFP
7	AFP--ENSG00000081051	0.265044781648595	0.0656934306569343	peak_7	AFP
8	AFP--ENSG00000081051	0.365259210647658	0.0926829268292683	peak_8	AFP
9	AFP--ENSG00000081051	0.437889383658368	0.107843137254902	peak_9	AFP
10	AFP--ENSG00000081051	0.186521691071215	0.045045045045045	peak_10	AFP
11	AFP--ENSG00000081051	0.256748611138485	0.0650406504065041	peak_11	AFP
12	AFP--ENSG00000081051	0.16672547041587	0.0440587449933244	peak_12	AFP
14	AFP--ENSG00000081051	0.130908718615874	0.0273224043715847	peak_14	AFP
15	AFP--ENSG00000081051	0.319680904689989	0.0689655172413793	peak_15	AFP
16	AFP--ENSG00000081051	0.198485032847187	0.0464135021097046	peak_16	AFP
17	AFP--ENSG00000081051	0.272859877666299	0.0666666666666667	peak_17	AFP
18	AFP--ENSG00000081051	0.230448969760377	0.0543933054393305	peak_18	AFP
19	AFP--ENSG00000081051	0.126807425559397	0.032967032967033	peak_19	AFP
20	AFP--ENSG00000081051	0.141006852098593	0.0337078651685393	peak_20	AFP
21	AFP--ENSG00000081051	2.52416419748635	0.489208633093525	peak_21	AFP
23	AFP--ENSG00000081051	0.219547272144358	0.0574712643678161	peak_23	AFP
24	AFP--ENSG00000081051	0.176020466183832	0.0416666666666667	peak_24	AFP
26	AFP--ENSG00000081051	0.355556104058534	0.0888888888888889	peak_26	AFP
27	AFP--ENSG00000081051	0.344266107247012	0.0757575757575758	peak_27	AFP
28	AFP--ENSG00000081051	0.316763468042591	0.0863874345549738	peak_28	AFP
29	AFP--ENSG00000081051	3.23476255724713	0.594907407407407	peak_29	AFP
30	AFP--ENSG00000081051	3.36040360769543	0.535232383808096	peak_30	AFP
31	AFP--ENSG00000081051	4.42788639807744	0.713375796178344	peak_31	AFP
32	AFP--ENSG00000081051	0.543575985230515	0.129251700680272	peak_32	AFP
33	AFP--ENSG00000081051	0.198246835771484	0.0459770114942529	peak_33	AFP
34	AFP--ENSG00000081051	0.690153378218734	0.172413793103448	peak_34	AFP
35	AFP--ENSG00000081051	5.34322146048989	0.884057971014493	peak_35	AFP
36	AFP--ENSG00000081051	0.061950731014969	0.0153061224489796	peak_36	AFP
37	AFP--ENSG00000081051	0.255392982682076	0.0645161290322581	peak_37	AFP
38	AFP--ENSG00000081051	0.25207162183828	0.0606060606060606	peak_38	AFP
40	AFP--ENSG00000081051	0.281860992974246	0.0677966101694915	peak_40	AFP
41	AFP--ENSG00000081051	0.98923534746682	0.235294117647059	peak_41	AFP
42	AFP--ENSG00000081051	2.23971579773291	0.510204081632653	peak_42	AFP
43	AFP--ENSG00000081051	0.478305121636499	0.125	peak_43	AFP
44	AFP--ENSG00000081051	1.97995961047115	0.45	peak_44	AFP
45	AFP--ENSG00000081051	1.43900063830603	0.3	peak_45	AFP
47	AFP--ENSG00000081051	0.172002114068088	0.0384615384615385	peak_47	AFP
1	HAND1--ENSG00000113196	0.0448101857320932	0.00709219858156028	peak_1	HAND1
2	HAND1--ENSG00000113196	0.038583762816775	0.00748752079866889	peak_2	HAND1
3	HAND1--ENSG00000113196	0.0415876044843264	0.00892857142857143	peak_3	HAND1
5	HAND1--ENSG00000113196	0.0381475694578314	0.0075187969924812	peak_5	HAND1
6	HAND1--ENSG00000113196	0.0647749295021109	0.0192307692307692	peak_6	HAND1
7	HAND1--ENSG00000113196	0.123390441477063	0.0364963503649635	peak_7	HAND1
8	HAND1--ENSG00000113196	2.10588329349331	0.521951219512195	peak_8	HAND1
9	HAND1--ENSG00000113196	0.0477630069910288	0.00980392156862745	peak_9	HAND1
10	HAND1--ENSG00000113196	0.0451433772443892	0.00900900900900901	peak_10	HAND1
11	HAND1--ENSG00000113196	0.0200702449245182	0.0040650406504065	peak_11	HAND1
12	HAND1--ENSG00000113196	0.110323739033179	0.0320427236315087	peak_12	HAND1
14	HAND1--ENSG00000113196	0.0949758514157669	0.0218579234972678	peak_14	HAND1
15	HAND1--ENSG00000113196	0.13093405915016	0.0344827586206897	peak_15	HAND1
17	HAND1--ENSG00000113196	0.0333445656499941	0.00666666666666667	peak_17	HAND1
18	HAND1--ENSG00000113196	0.201917127325686	0.0481171548117155	peak_18	HAND1
20	HAND1--ENSG00000113196	0.0566542914072867	0.0112359550561798	peak_20	HAND1
21	HAND1--ENSG00000113196	1.42862844221048	0.237410071942446	peak_21	HAND1
23	HAND1--ENSG00000113196	2.44471906289828	0.528735632183908	peak_23	HAND1
24	HAND1--ENSG00000113196	0.401317174954616	0.104166666666667	peak_24	HAND1
25	HAND1--ENSG00000113196	2.55710433721709	0.519230769230769	peak_25	HAND1
26	HAND1--ENSG00000113196	0.320947804145093	0.102777777777778	peak_26	HAND1
27	HAND1--ENSG00000113196	0.105157369024276	0.0151515151515152	peak_27	HAND1
28	HAND1--ENSG00000113196	0.38715728625372	0.143979057591623	peak_28	HAND1
29	HAND1--ENSG00000113196	0.224418036506331	0.0694444444444444	peak_29	HAND1
30	HAND1--ENSG00000113196	0.262509129551239	0.0809595202398801	peak_30	HAND1
31	HAND1--ENSG00000113196	0.0512988646412581	0.0127388535031847	peak_31	HAND1
32	HAND1--ENSG00000113196	4.1561162276399	0.768707482993197	peak_32	HAND1
33	HAND1--ENSG00000113196	0.102555978247294	0.0191570881226054	peak_33	HAND1
34	HAND1--ENSG00000113196	4.89310869614711	0.931034482758621	peak_34	HAND1
35	HAND1--ENSG00000113196	0.117151620669194	0.0289855072463768	peak_35	HAND1
36	HAND1--ENSG00000113196	0.0606892709319842	0.0102040816326531	peak_36	HAND1
37	HAND1--ENSG00000113196	4.99585689978811	0.806451612903226	peak_37	HAND1
38	HAND1--ENSG00000113196	0.103800181580172	0.0202020202020202	peak_38	HAND1
40	HAND1--ENSG00000113196	5.27863074914901	0.915254237288136	peak_40	HAND1
41	HAND1--ENSG00000113196	5.2129851916131	0.941176470588235	peak_41	HAND1
42	HAND1--ENSG00000113196	5.21159725589796	0.928571428571429	peak_42	HAND1
44	HAND1--ENSG00000113196	5.55690444326742	0.97	peak_44	HAND1
45	HAND1--ENSG00000113196	4.66001359933164	0.75	peak_45	HAND1
47	HAND1--ENSG00000113196	4.8421240601969	0.935897435897436	peak_47	HAND1
1	NKX2-5--ENSG00000183072	0.0336802467359233	0.00709219858156028	peak_1	NKX2-5
2	NKX2-5--ENSG00000183072	0.0197282464458646	0.00415973377703827	peak_2	NKX2-5
3	NKX2-5--ENSG00000183072	0.0399301451255527	0.00892857142857143	peak_3	NKX2-5
4	NKX2-5--ENSG00000183072	0.0293062275855969	0.00649350649350649	peak_4	NKX2-5
6	NKX2-5--ENSG00000183072	0.699516310611688	0.144230769230769	peak_6	NKX2-5
7	NKX2-5--ENSG00000183072	0.542486208188061	0.131386861313869	peak_7	NKX2-5
8	NKX2-5--ENSG00000183072	0.1613817377144	0.0439024390243902	peak_8	NKX2-5
9	NKX2-5--ENSG00000183072	0.262697568217462	0.0588235294117647	peak_9	NKX2-5
10	NKX2-5--ENSG00000183072	0.0485544481490437	0.00900900900900901	peak_10	NKX2-5
11	NKX2-5--ENSG00000183072	0.0502460335633529	0.0121951219512195	peak_11	NKX2-5
12	NKX2-5--ENSG00000183072	0.467334791088322	0.0987983978638184	peak_12	NKX2-5
14	NKX2-5--ENSG00000183072	0.106173785763391	0.0218579234972678	peak_14	NKX2-5
16	NKX2-5--ENSG00000183072	0.0798672315327864	0.0168776371308017	peak_16	NKX2-5
17	NKX2-5--ENSG00000183072	0.0297922275212799	0.00666666666666667	peak_17	NKX2-5
18	NKX2-5--ENSG00000183072	0.286364176592224	0.0627615062761506	peak_18	NKX2-5
19	NKX2-5--ENSG00000183072	0.0348045275366532	0.010989010989011	peak_19	NKX2-5
20	NKX2-5--ENSG00000183072	0.0541598545758804	0.0112359550561798	peak_20	NKX2-5
21	NKX2-5--ENSG00000183072	0.934979570963133	0.172661870503597	peak_21	NKX2-5
23	NKX2-5--ENSG00000183072	0.376065796177062	0.103448275862069	peak_23	NKX2-5
24	NKX2-5--ENSG00000183072	2.06594006391941	0.458333333333333	peak_24	NKX2-5
25	NKX2-5--ENSG00000183072	0.219360097690471	0.0576923076923077	peak_25	NKX2-5
26	NKX2-5--ENSG00000183072	0.67160097230106	0.172222222222222	peak_26	NKX2-5
27	NKX2-5--ENSG00000183072	0.0610562297807075	0.0151515151515152	peak_27	NKX2-5
28	NKX2-5--ENSG00000183072	1.0759317630207	0.287958115183246	peak_28	NKX2-5
29	NKX2-5--ENSG00000183072	0.299676298652378	0.0810185185185185	peak_29	NKX2-5
30	NKX2-5--ENSG00000183072	0.323446298085824	0.0869565217391304	peak_30	NKX2-5
31	NKX2-5--ENSG00000183072	0.13770461780456	0.0318471337579618	peak_31	NKX2-5
32	NKX2-5--ENSG00000183072	4.91883409409067	0.863945578231292	peak_32	NKX2-5
33	NKX2-5--ENSG00000183072	0.191846134379365	0.0421455938697318	peak_33	NKX2-5
34	NKX2-5--ENSG00000183072	4.0393755569005	0.793103448275862	peak_34	NKX2-5
35	NKX2-5--ENSG00000183072	0.223407725807525	0.0579710144927536	peak_35	NKX2-5
36	NKX2-5--ENSG00000183072	0.046855369858157	0.0102040816326531	peak_36	NKX2-5
37	NKX2-5--ENSG00000183072	6.32190067651967	1	peak_37	NKX2-5
39	NKX2-5--ENSG00000183072	0.0644661873524897	0.0144927536231884	peak_39	NKX2-5
40	NKX2-5--ENSG00000183072	5.43339753451872	0.932203389830508	peak_40	NKX2-5
41	NKX2-5--ENSG00000183072	1.05838064464439	0.264705882352941	peak_41	NKX2-5
42	NKX2-5--ENSG00000183072	1.55732251424975	0.397959183673469	peak_42	NKX2-5
44	NKX2-5--ENSG00000183072	0.939296671607055	0.24	peak_44	NKX2-5
45	NKX2-5--ENSG00000183072	1.14757749133676	0.25	peak_45	NKX2-5
47	NKX2-5--ENSG00000183072	0.924136903298792	0.205128205128205	peak_47	NKX2-5
1	LIX1--ENSG00000145721	0.0363202568073188	0.00709219858156028	peak_1	LIX1
2	LIX1--ENSG00000145721	0.0154293426498577	0.00332778702163062	peak_2	LIX1
4	LIX1--ENSG00000145721	0.0299327515488139	0.00649350649350649	peak_4	LIX1
5	LIX1--ENSG00000145721	0.0359921830512671	0.0075187969924812	peak_5	LIX1
6	LIX1--ENSG00000145721	0.064390367613038	0.016025641025641	peak_6	LIX1
7	LIX1--ENSG00000145721	0.156315340157522	0.0364963503649635	peak_7	LIX1
8	LIX1--ENSG00000145721	0.441943882342612	0.126829268292683	peak_8	LIX1
9	LIX1--ENSG00000145721	0.0750983541090315	0.0196078431372549	peak_9	LIX1
11	LIX1--ENSG00000145721	0.0210809831803316	0.0040650406504065	peak_11	LIX1
12	LIX1--ENSG00000145721	0.0583510722433499	0.0173564753004005	peak_12	LIX1
13	LIX1--ENSG00000145721	0.260353377791196	0.05	peak_13	LIX1
14	LIX1--ENSG00000145721	0.0782973138138612	0.0163934426229508	peak_14	LIX1
16	LIX1--ENSG00000145721	0.0444621252215349	0.00843881856540084	peak_16	LIX1
18	LIX1--ENSG00000145721	0.0828411070181993	0.0188284518828452	peak_18	LIX1
19	LIX1--ENSG00000145721	0.0517871538136773	0.010989010989011	peak_19	LIX1
21	LIX1--ENSG00000145721	0.457048708829424	0.079136690647482	peak_21	LIX1
22	LIX1--ENSG00000145721	0.417475402868666	0.0769230769230769	peak_22	LIX1
23	LIX1--ENSG00000145721	1.17364338273162	0.275862068965517	peak_23	LIX1
24	LIX1--ENSG00000145721	0.102284564703739	0.0208333333333333	peak_24	LIX1
25	LIX1--ENSG00000145721	1.40112264846155	0.307692307692308	peak_25	LIX1
26	LIX1--ENSG00000145721	0.0991557709179631	0.0291666666666667	peak_26	LIX1
27	LIX1--ENSG00000145721	0.158397626986029	0.0303030303030303	peak_27	LIX1
28	LIX1--ENSG00000145721	0.189525712943196	0.0654450261780105	peak_28	LIX1
29	LIX1--ENSG00000145721	0.0668447662384685	0.0231481481481481	peak_29	LIX1
30	LIX1--ENSG00000145721	0.118700987633236	0.0374812593703148	peak_30	LIX1
31	LIX1--ENSG00000145721	0.033472663260799	0.00636942675159236	peak_31	LIX1
32	LIX1--ENSG00000145721	2.0853713349091	0.442176870748299	peak_32	LIX1
33	LIX1--ENSG00000145721	0.0453152228568137	0.00766283524904215	peak_33	LIX1
34	LIX1--ENSG00000145721	3.31907783062148	0.689655172413793	peak_34	LIX1
35	LIX1--ENSG00000145721	0.117141262084521	0.0289855072463768	peak_35	LIX1
36	LIX1--ENSG00000145721	0.235407412493407	0.0459183673469388	peak_36	LIX1
37	LIX1--ENSG00000145721	0.567009225850432	0.0967741935483871	peak_37	LIX1
38	LIX1--ENSG00000145721	4.08994488928121	0.707070707070707	peak_38	LIX1
39	LIX1--ENSG00000145721	0.21765236988366	0.0434782608695652	peak_39	LIX1
40	LIX1--ENSG00000145721	1.28576155517013	0.305084745762712	peak_40	LIX1
41	LIX1--ENSG00000145721	3.80542808865893	0.794117647058823	peak_41	LIX1
42	LIX1--ENSG00000145721	3.96243272108727	0.806122448979592	peak_42	LIX1
43	LIX1--ENSG00000145721	4.16419594126252	0.75	peak_43	LIX1
44	LIX1--ENSG00000145721	4.76830107728713	0.95	peak_44	LIX1
45	LIX1--ENSG00000145721	1.73373083981006	0.4	peak_45	LIX1
46	LIX1--ENSG00000145721	3.08346903441073	0.5	peak_46	LIX1
47	LIX1--ENSG00000145721	5.24231425601173	0.935897435897436	peak_47	LIX1
1	CDH5--ENSG00000179776	0.030112558646275	0.00709219858156028	peak_1	CDH5
2	CDH5--ENSG00000179776	0.0118599631889352	0.00249584026622296	peak_2	CDH5
3	CDH5--ENSG00000179776	0.0354911783951648	0.00892857142857143	peak_3	CDH5
6	CDH5--ENSG00000179776	0.012926729170374	0.00320512820512821	peak_6	CDH5
8	CDH5--ENSG00000179776	0.0182998426885389	0.0048780487804878	peak_8	CDH5
11	CDH5--ENSG00000179776	0.0181714857752237	0.0040650406504065	peak_11	CDH5
12	CDH5--ENSG00000179776	0.00542830806428742	0.00133511348464619	peak_12	CDH5
16	CDH5--ENSG00000179776	0.0172928981650761	0.00421940928270042	peak_16	CDH5
17	CDH5--ENSG00000179776	0.0252572518693443	0.00666666666666667	peak_17	CDH5
18	CDH5--ENSG00000179776	0.00846621802807438	0.00209205020920502	peak_18	CDH5
19	CDH5--ENSG00000179776	0.0443135228755659	0.010989010989011	peak_19	CDH5
21	CDH5--ENSG00000179776	0.0359124176997485	0.00719424460431655	peak_21	CDH5
24	CDH5--ENSG00000179776	5.00768990606799	0.895833333333333	peak_24	CDH5
25	CDH5--ENSG00000179776	0.20482602437052	0.0384615384615385	peak_25	CDH5
26	CDH5--ENSG00000179776	0.0123674624862582	0.00277777777777778	peak_26	CDH5
29	CDH5--ENSG00000179776	0.00853483712628611	0.00231481481481481	peak_29	CDH5
30	CDH5--ENSG00000179776	0.0224832087464284	0.00449775112443778	peak_30	CDH5
32	CDH5--ENSG00000179776	0.0289809705299497	0.00680272108843537	peak_32	CDH5
33	CDH5--ENSG00000179776	0.0381109578013681	0.00766283524904215	peak_33	CDH5
36	CDH5--ENSG00000179776	0.0380567933873361	0.0102040816326531	peak_36	CDH5
37	CDH5--ENSG00000179776	0.134559841020818	0.032258064516129	peak_37	CDH5
42	CDH5--ENSG00000179776	0.449227766005546	0.0918367346938776	peak_42	CDH5
44	CDH5--ENSG00000179776	0.0905541112902007	0.02	peak_44	CDH5
47	CDH5--ENSG00000179776	0.0532179636102394	0.0128205128205128	peak_47	CDH5
7	TAL1--ENSG00000162367	0.0275685756179771	0.0072992700729927	peak_7	TAL1
8	TAL1--ENSG00000162367	0.0384957991066749	0.00975609756097561	peak_8	TAL1
12	TAL1--ENSG00000162367	0.00522195499401875	0.00133511348464619	peak_12	TAL1
16	TAL1--ENSG00000162367	0.0170707369303699	0.00421940928270042	peak_16	TAL1
23	TAL1--ENSG00000162367	0.100285467225396	0.0229885057471264	peak_23	TAL1
24	TAL1--ENSG00000162367	2.6182245838502	0.541666666666667	peak_24	TAL1
26	TAL1--ENSG00000162367	0.0204747421096256	0.00555555555555556	peak_26	TAL1
28	TAL1--ENSG00000162367	0.0474294677576567	0.0130890052356021	peak_28	TAL1
29	TAL1--ENSG00000162367	0.0250101303238105	0.00694444444444444	peak_29	TAL1
30	TAL1--ENSG00000162367	0.0152357640002442	0.00449775112443778	peak_30	TAL1
41	TAL1--ENSG00000162367	0.149058497263705	0.0294117647058824	peak_41	TAL1
42	TAL1--ENSG00000162367	0.595175434460887	0.13265306122449	peak_42	TAL1
44	TAL1--ENSG00000162367	0.0495310903924249	0.01	peak_44	TAL1
2	CDH13--ENSG00000140945	0.0363288161525137	0.00831946755407654	peak_2	CDH13
4	CDH13--ENSG00000140945	0.166450994511962	0.038961038961039	peak_4	CDH13
5	CDH13--ENSG00000140945	0.0938075768950703	0.0225563909774436	peak_5	CDH13
6	CDH13--ENSG00000140945	0.239707905238268	0.0608974358974359	peak_6	CDH13
7	CDH13--ENSG00000140945	0.0912414411755925	0.0218978102189781	peak_7	CDH13
8	CDH13--ENSG00000140945	0.0615627132002859	0.0146341463414634	peak_8	CDH13
9	CDH13--ENSG00000140945	0.0859950840826892	0.0196078431372549	peak_9	CDH13
10	CDH13--ENSG00000140945	0.0716716887974035	0.018018018018018	peak_10	CDH13
11	CDH13--ENSG00000140945	0.0360456568968664	0.00813008130081301	peak_11	CDH13
12	CDH13--ENSG00000140945	0.206395884153671	0.0507343124165554	peak_12	CDH13
14	CDH13--ENSG00000140945	0.0508105043764575	0.0109289617486339	peak_14	CDH13
15	CDH13--ENSG00000140945	0.204432256153262	0.0517241379310345	peak_15	CDH13
17	CDH13--ENSG00000140945	0.028471452559372	0.00666666666666667	peak_17	CDH13
18	CDH13--ENSG00000140945	0.0598667558359939	0.0146443514644351	peak_18	CDH13
19	CDH13--ENSG00000140945	0.054040586708575	0.010989010989011	peak_19	CDH13
20	CDH13--ENSG00000140945	0.0434092305838545	0.0112359550561798	peak_20	CDH13
21	CDH13--ENSG00000140945	0.148186065820848	0.0287769784172662	peak_21	CDH13
23	CDH13--ENSG00000140945	0.250670008185989	0.0689655172413793	peak_23	CDH13
24	CDH13--ENSG00000140945	2.05072518188443	0.4375	peak_24	CDH13
25	CDH13--ENSG00000140945	0.159733672219989	0.0384615384615385	peak_25	CDH13
26	CDH13--ENSG00000140945	0.0495932066112416	0.0125	peak_26	CDH13
27	CDH13--ENSG00000140945	0.137257779026813	0.0303030303030303	peak_27	CDH13
28	CDH13--ENSG00000140945	0.0482202864935138	0.0130890052356021	peak_28	CDH13
29	CDH13--ENSG00000140945	0.13624252365673	0.0347222222222222	peak_29	CDH13
30	CDH13--ENSG00000140945	0.203286167929235	0.047976011994003	peak_30	CDH13
31	CDH13--ENSG00000140945	0.0802347601208353	0.0191082802547771	peak_31	CDH13
32	CDH13--ENSG00000140945	1.37712790394518	0.312925170068027	peak_32	CDH13
33	CDH13--ENSG00000140945	0.38058463939949	0.0842911877394636	peak_33	CDH13
34	CDH13--ENSG00000140945	1.61186073659975	0.379310344827586	peak_34	CDH13
35	CDH13--ENSG00000140945	0.181511064615636	0.0434782608695652	peak_35	CDH13
36	CDH13--ENSG00000140945	0.199553079229858	0.0459183673469388	peak_36	CDH13
37	CDH13--ENSG00000140945	1.41178884209089	0.32258064516129	peak_37	CDH13
38	CDH13--ENSG00000140945	0.131847793715604	0.0303030303030303	peak_38	CDH13
39	CDH13--ENSG00000140945	0.245440096449644	0.0579710144927536	peak_39	CDH13
40	CDH13--ENSG00000140945	1.79111058897721	0.440677966101695	peak_40	CDH13
41	CDH13--ENSG00000140945	1.07436526136419	0.264705882352941	peak_41	CDH13
42	CDH13--ENSG00000140945	1.36625385594276	0.336734693877551	peak_42	CDH13
44	CDH13--ENSG00000140945	0.495850998527666	0.12	peak_44	CDH13
45	CDH13--ENSG00000140945	3.17230970122338	0.7	peak_45	CDH13
47	CDH13--ENSG00000140945	0.755608142414625	0.166666666666667	peak_47	CDH13
2	CFTR--ENSG00000001626	0.0320112165820975	0.00748752079866889	peak_2	CFTR
3	CFTR--ENSG00000001626	0.0650691057635603	0.0178571428571429	peak_3	CFTR
4	CFTR--ENSG00000001626	0.0510079720656306	0.012987012987013	peak_4	CFTR
6	CFTR--ENSG00000001626	0.0808545570155578	0.0224358974358974	peak_6	CFTR
7	CFTR--ENSG00000001626	0.0600584858392885	0.0145985401459854	peak_7	CFTR
9	CFTR--ENSG00000001626	0.193971787699489	0.0490196078431373	peak_9	CFTR
10	CFTR--ENSG00000001626	0.0372049686023685	0.00900900900900901	peak_10	CFTR
11	CFTR--ENSG00000001626	0.0144902948799294	0.0040650406504065	peak_11	CFTR
12	CFTR--ENSG00000001626	0.0541371633165962	0.0146862483311081	peak_12	CFTR
13	CFTR--ENSG00000001626	0.445972295954787	0.1	peak_13	CFTR
15	CFTR--ENSG00000001626	0.139595710745484	0.0344827586206897	peak_15	CFTR
16	CFTR--ENSG00000001626	0.0166696195416518	0.00421940928270042	peak_16	CFTR
17	CFTR--ENSG00000001626	0.0275687438532986	0.00666666666666667	peak_17	CFTR
18	CFTR--ENSG00000001626	0.181208304951738	0.0418410041841004	peak_18	CFTR
19	CFTR--ENSG00000001626	0.0860269410244588	0.021978021978022	peak_19	CFTR
21	CFTR--ENSG00000001626	0.273657849628744	0.0575539568345324	peak_21	CFTR
22	CFTR--ENSG00000001626	0.346753730516249	0.0769230769230769	peak_22	CFTR
23	CFTR--ENSG00000001626	0.0856945888946281	0.0229885057471264	peak_23	CFTR
26	CFTR--ENSG00000001626	0.0552403892894414	0.0138888888888889	peak_26	CFTR
27	CFTR--ENSG00000001626	0.121820208319242	0.0303030303030303	peak_27	CFTR
28	CFTR--ENSG00000001626	0.0511286918600738	0.0130890052356021	peak_28	CFTR
29	CFTR--ENSG00000001626	0.171427022173315	0.0439814814814815	peak_29	CFTR
30	CFTR--ENSG00000001626	0.711877672085861	0.16791604197901	peak_30	CFTR
31	CFTR--ENSG00000001626	0.0704409305114945	0.0191082802547771	peak_31	CFTR
32	CFTR--ENSG00000001626	0.0638468684702619	0.0136054421768707	peak_32	CFTR
33	CFTR--ENSG00000001626	1.96437204923433	0.417624521072797	peak_33	CFTR
35	CFTR--ENSG00000001626	0.225560138954741	0.0579710144927536	peak_35	CFTR
36	CFTR--ENSG00000001626	2.18326060284003	0.479591836734694	peak_36	CFTR
38	CFTR--ENSG00000001626	0.0384970963647271	0.0101010101010101	peak_38	CFTR
39	CFTR--ENSG00000001626	2.07268394962331	0.478260869565217	peak_39	CFTR
40	CFTR--ENSG00000001626	0.0652624339303132	0.0169491525423729	peak_40	CFTR
2	MYH7--ENSG00000092054	0.116447837976474	0.0274542429284526	peak_2	MYH7
3	MYH7--ENSG00000092054	0.067820767895868	0.0178571428571429	peak_3	MYH7
4	MYH7--ENSG00000092054	0.397361422363565	0.0974025974025974	peak_4	MYH7
6	MYH7--ENSG00000092054	0.0361060465053307	0.00961538461538462	peak_6	MYH7
7	MYH7--ENSG00000092054	0.118970326115256	0.0291970802919708	peak_7	MYH7
9	MYH7--ENSG00000092054	0.152423689914585	0.0392156862745098	peak_9	MYH7
10	MYH7--ENSG00000092054	0.0376381889072684	0.00900900900900901	peak_10	MYH7
11	MYH7--ENSG00000092054	0.0171186003230325	0.0040650406504065	peak_11	MYH7
12	MYH7--ENSG00000092054	0.0300268232401633	0.00801068090787717	peak_12	MYH7
13	MYH7--ENSG00000092054	0.103967887938659	0.025	peak_13	MYH7
14	MYH7--ENSG00000092054	0.0246125084513353	0.00546448087431694	peak_14	MYH7
15	MYH7--ENSG00000092054	0.0753612746200262	0.0172413793103448	peak_15	MYH7
16	MYH7--ENSG00000092054	0.106787185994126	0.0253164556962025	peak_16	MYH7
17	MYH7--ENSG00000092054	0.103446969162989	0.0266666666666667	peak_17	MYH7
18	MYH7--ENSG00000092054	0.105759060039807	0.0251046025104603	peak_18	MYH7
19	MYH7--ENSG00000092054	0.088109120899213	0.021978021978022	peak_19	MYH7
20	MYH7--ENSG00000092054	0.0481681504107551	0.0112359550561798	peak_20	MYH7
21	MYH7--ENSG00000092054	0.439745050050025	0.0863309352517986	peak_21	MYH7
26	MYH7--ENSG00000092054	0.0105292549110473	0.00277777777777778	peak_26	MYH7
27	MYH7--ENSG00000092054	0.0555678219419042	0.0151515151515152	peak_27	MYH7
28	MYH7--ENSG00000092054	0.0199599008034514	0.00523560209424084	peak_28	MYH7
29	MYH7--ENSG00000092054	0.072109847203574	0.0185185185185185	peak_29	MYH7
30	MYH7--ENSG00000092054	0.0925807412794601	0.0224887556221889	peak_30	MYH7
31	MYH7--ENSG00000092054	0.0759675891646106	0.0191082802547771	peak_31	MYH7
32	MYH7--ENSG00000092054	2.41640601950951	0.428571428571429	peak_32	MYH7
33	MYH7--ENSG00000092054	0.0647824977629543	0.0153256704980843	peak_33	MYH7
34	MYH7--ENSG00000092054	1.79978576779448	0.344827586206897	peak_34	MYH7
35	MYH7--ENSG00000092054	0.106924707524375	0.0289855072463768	peak_35	MYH7
36	MYH7--ENSG00000092054	0.124413887841546	0.0306122448979592	peak_36	MYH7
37	MYH7--ENSG00000092054	4.19940931349487	0.67741935483871	peak_37	MYH7
38	MYH7--ENSG00000092054	0.0784300926567092	0.0202020202020202	peak_38	MYH7
39	MYH7--ENSG00000092054	0.186621448291261	0.0434782608695652	peak_39	MYH7
40	MYH7--ENSG00000092054	4.66932580693322	0.813559322033898	peak_40	MYH7
41	MYH7--ENSG00000092054	0.113444666581254	0.0294117647058824	peak_41	MYH7
44	MYH7--ENSG00000092054	0.0470726953000456	0.01	peak_44	MYH7
2	HCN4--ENSG00000138622	0.0919113103516345	0.021630615640599	peak_2	HCN4
3	HCN4--ENSG00000138622	0.103946583674625	0.0267857142857143	peak_3	HCN4
4	HCN4--ENSG00000138622	0.141845618071618	0.0324675324675325	peak_4	HCN4
5	HCN4--ENSG00000138622	0.237986781554684	0.0601503759398496	peak_5	HCN4
6	HCN4--ENSG00000138622	0.0363175400152268	0.00961538461538462	peak_6	HCN4
8	HCN4--ENSG00000138622	0.0575133094206427	0.0146341463414634	peak_8	HCN4
10	HCN4--ENSG00000138622	0.0383581260564277	0.00900900900900901	peak_10	HCN4
11	HCN4--ENSG00000138622	0.126568235141776	0.032520325203252	peak_11	HCN4
12	HCN4--ENSG00000138622	0.0474308708485689	0.0120160213618158	peak_12	HCN4
13	HCN4--ENSG00000138622	0.109329536444966	0.025	peak_13	HCN4
14	HCN4--ENSG00000138622	0.0502586261558801	0.0109289617486339	peak_14	HCN4
16	HCN4--ENSG00000138622	0.158470428133437	0.0379746835443038	peak_16	HCN4
17	HCN4--ENSG00000138622	0.22199177822121	0.0533333333333333	peak_17	HCN4
18	HCN4--ENSG00000138622	0.0178330742880537	0.00418410041841004	peak_18	HCN4
19	HCN4--ENSG00000138622	0.176208239521179	0.043956043956044	peak_19	HCN4
20	HCN4--ENSG00000138622	0.0497551643918481	0.0112359550561798	peak_20	HCN4
21	HCN4--ENSG00000138622	0.070395055659813	0.0143884892086331	peak_21	HCN4
25	HCN4--ENSG00000138622	0.0820387035144559	0.0192307692307692	peak_25	HCN4
26	HCN4--ENSG00000138622	0.0655431865132093	0.0166666666666667	peak_26	HCN4
28	HCN4--ENSG00000138622	0.0481825042092845	0.0130890052356021	peak_28	HCN4
29	HCN4--ENSG00000138622	0.202789740380323	0.0509259259259259	peak_29	HCN4
30	HCN4--ENSG00000138622	0.0892437238437652	0.0224887556221889	peak_30	HCN4
31	HCN4--ENSG00000138622	0.159670226311917	0.0382165605095541	peak_31	HCN4
32	HCN4--ENSG00000138622	1.02492796212892	0.244897959183673	peak_32	HCN4
34	HCN4--ENSG00000138622	0.412052752106044	0.103448275862069	peak_34	HCN4
35	HCN4--ENSG00000138622	0.399593264988216	0.101449275362319	peak_35	HCN4
36	HCN4--ENSG00000138622	0.0230335499741905	0.00510204081632653	peak_36	HCN4
37	HCN4--ENSG00000138622	1.5793087449099	0.354838709677419	peak_37	HCN4
38	HCN4--ENSG00000138622	0.0851512923809086	0.0202020202020202	peak_38	HCN4
40	HCN4--ENSG00000138622	2.02671724633755	0.508474576271186	peak_40	HCN4
41	HCN4--ENSG00000138622	0.465314655663754	0.117647058823529	peak_41	HCN4
42	HCN4--ENSG00000138622	0.666906683358662	0.183673469387755	peak_42	HCN4
44	HCN4--ENSG00000138622	0.548915181538412	0.14	peak_44	HCN4
45	HCN4--ENSG00000138622	0.556469328306028	0.15	peak_45	HCN4
47	HCN4--ENSG00000138622	0.272403247317462	0.0641025641025641	peak_47	HCN4
2	FOXE1--ENSG00000178919	0.0213344307398967	0.00499168053244592	peak_2	FOXE1
6	FOXE1--ENSG00000178919	0.0223547178074474	0.00641025641025641	peak_6	FOXE1
7	FOXE1--ENSG00000178919	0.0843793605685346	0.0218978102189781	peak_7	FOXE1
9	FOXE1--ENSG00000178919	0.040495638219123	0.00980392156862745	peak_9	FOXE1
11	FOXE1--ENSG00000178919	0.0315438481012897	0.00813008130081301	peak_11	FOXE1
12	FOXE1--ENSG00000178919	0.00497819025788977	0.00133511348464619	peak_12	FOXE1
15	FOXE1--ENSG00000178919	0.0760979680408266	0.0172413793103448	peak_15	FOXE1
18	FOXE1--ENSG00000178919	0.120474039163946	0.0271966527196653	peak_18	FOXE1
21	FOXE1--ENSG00000178919	0.174000981270968	0.0359712230215827	peak_21	FOXE1
26	FOXE1--ENSG00000178919	0.0111280337734239	0.00277777777777778	peak_26	FOXE1
27	FOXE1--ENSG00000178919	0.0565234176380261	0.0151515151515152	peak_27	FOXE1
29	FOXE1--ENSG00000178919	0.0110568614339972	0.00231481481481481	peak_29	FOXE1
30	FOXE1--ENSG00000178919	0.0120965815140485	0.00299850074962519	peak_30	FOXE1
32	FOXE1--ENSG00000178919	0.049238692083042	0.0136054421768707	peak_32	FOXE1
33	FOXE1--ENSG00000178919	1.51958529360973	0.333333333333333	peak_33	FOXE1
36	FOXE1--ENSG00000178919	2.39432237146606	0.525510204081633	peak_36	FOXE1
38	FOXE1--ENSG00000178919	0.0418481233708427	0.0101010101010101	peak_38	FOXE1
39	FOXE1--ENSG00000178919	2.46913706325208	0.550724637681159	peak_39	FOXE1
42	FOXE1--ENSG00000178919	0.0427923700418126	0.0102040816326531	peak_42	FOXE1
45	FOXE1--ENSG00000178919	0.196333702294985	0.05	peak_45	FOXE1
2	DBX1--ENSG00000109851	0.00366329025383347	0.000831946755407654	peak_2	DBX1
7	DBX1--ENSG00000109851	0.0254039725041879	0.0072992700729927	peak_7	DBX1
11	DBX1--ENSG00000109851	0.015792167051744	0.0040650406504065	peak_11	DBX1
18	DBX1--ENSG00000109851	0.00751999984342125	0.00209205020920502	peak_18	DBX1
38	DBX1--ENSG00000109851	0.252455491627183	0.0606060606060606	peak_38	DBX1
46	DBX1--ENSG00000109851	1.750777462872	0.4	peak_46	DBX1
