# Supplementary material for: Atlas of multilineage stem cell differentiation reveals TMEM88 as a developmental regulator of blood pressure
Source: Nat Commun. 2025 Feb 4;16:1356. doi: 10.1038/s41467-025-56533-2 (PMC11794859; doi:10.1038/s41467-025-56533-2)
Supplement: Supplementary file 14 — Source Data [file 41467_2025_56533_MOESM14_ESM.zip › SourceData/SF2b_0.3clust_GO.txt]

ID	Description	p.adjust	qvalue	cluster
GO:0060795	cell fate commitment involved in formation of primary germ layer	0.302589176592607	0.283952224811092	0
GO:0030593	neutrophil chemotaxis	0.302589176592607	0.283952224811092	0
GO:0010453	regulation of cell fate commitment	0.302589176592607	0.283952224811092	0
GO:0045165	cell fate commitment	0.321433808006228	0.301636185208813	0
GO:1990266	neutrophil migration	0.321433808006228	0.301636185208813	0
GO:0071621	granulocyte chemotaxis	0.321433808006228	0.301636185208813	0
GO:0001708	cell fate specification	0.321433808006228	0.301636185208813	0
GO:0001711	endodermal cell fate commitment	0.343966634192255	0.322781178558718	0
GO:0061844	antimicrobial humoral immune response mediated by antimicrobial peptide	0.343966634192255	0.322781178558718	0
GO:0043523	regulation of neuron apoptotic process	0.343966634192255	0.322781178558718	0
GO:0097530	granulocyte migration	0.343966634192255	0.322781178558718	0
GO:0045598	regulation of fat cell differentiation	0.343966634192255	0.322781178558718	0
GO:0001756	somitogenesis	0.343966634192255	0.322781178558718	0
GO:0035019	somatic stem cell population maintenance	0.343966634192255	0.322781178558718	0
GO:0045600	positive regulation of fat cell differentiation	0.343966634192255	0.322781178558718	0
GO:0070098	chemokine-mediated signaling pathway	0.343966634192255	0.322781178558718	0
GO:0001910	regulation of leukocyte mediated cytotoxicity	0.355042561856323	0.333174922107229	0
GO:1990868	response to chemokine	0.355042561856323	0.333174922107229	0
GO:1990869	cellular response to chemokine	0.355042561856323	0.333174922107229	0
GO:0051402	neuron apoptotic process	0.355042561856323	0.333174922107229	0
GO:0001916	positive regulation of T cell mediated cytotoxicity	0.355042561856323	0.333174922107229	0
GO:0045662	negative regulation of myoblast differentiation	0.355042561856323	0.333174922107229	0
GO:0050900	leukocyte migration	0.355042561856323	0.333174922107229	0
GO:0007492	endoderm development	0.355042561856323	0.333174922107229	0
GO:2001242	regulation of intrinsic apoptotic signaling pathway	0.355042561856323	0.333174922107229	0
GO:0061053	somite development	0.355042561856323	0.333174922107229	0
GO:0031341	regulation of cell killing	0.355042561856323	0.333174922107229	0
GO:0060326	cell chemotaxis	0.355042561856323	0.333174922107229	0
GO:0019730	antimicrobial humoral response	0.355042561856323	0.333174922107229	0
GO:0007416	synapse assembly	0.355042561856323	0.333174922107229	0
GO:0001914	regulation of T cell mediated cytotoxicity	0.355042561856323	0.333174922107229	0
GO:0007369	gastrulation	0.355042561856323	0.333174922107229	0
GO:0006882	cellular zinc ion homeostasis	0.355042561856323	0.333174922107229	0
GO:0035282	segmentation	0.355042561856323	0.333174922107229	0
GO:0055069	zinc ion homeostasis	0.355042561856323	0.333174922107229	0
GO:0043281	regulation of cysteine-type endopeptidase activity involved in apoptotic process	0.355042561856323	0.333174922107229	0
GO:1901214	regulation of neuron death	0.355042561856323	0.333174922107229	0
GO:0072089	stem cell proliferation	0.355042561856323	0.333174922107229	0
GO:0002831	regulation of response to biotic stimulus	0.355042561856323	0.333174922107229	0
GO:0001909	leukocyte mediated cytotoxicity	0.355042561856323	0.333174922107229	0
GO:0001913	T cell mediated cytotoxicity	0.355042561856323	0.333174922107229	0
GO:0030595	leukocyte chemotaxis	0.355042561856323	0.333174922107229	0
GO:0097529	myeloid leukocyte migration	0.355042561856323	0.333174922107229	0
GO:0071216	cellular response to biotic stimulus	0.355042561856323	0.333174922107229	0
GO:2000648	positive regulation of stem cell proliferation	0.355042561856323	0.333174922107229	0
GO:0001704	formation of primary germ layer	0.355042561856323	0.333174922107229	0
GO:2000116	regulation of cysteine-type endopeptidase activity	0.355042561856323	0.333174922107229	0
GO:0007187	G protein-coupled receptor signaling pathway, coupled to cyclic nucleotide second messenger	0.355042561856323	0.333174922107229	0
GO:0010862	positive regulation of pathway-restricted SMAD protein phosphorylation	0.355042561856323	0.333174922107229	0
GO:0050885	neuromuscular process controlling balance	0.355042561856323	0.333174922107229	0
GO:0033135	regulation of peptidyl-serine phosphorylation	0.355042561856323	0.333174922107229	0
GO:0001912	positive regulation of leukocyte mediated cytotoxicity	0.355042561856323	0.333174922107229	0
GO:0045058	T cell selection	0.355042561856323	0.333174922107229	0
GO:1902041	regulation of extrinsic apoptotic signaling pathway via death domain receptors	0.355042561856323	0.333174922107229	0
GO:0045444	fat cell differentiation	0.355042561856323	0.333174922107229	0
GO:0043065	positive regulation of apoptotic process	0.355042561856323	0.333174922107229	0
GO:0061564	axon development	0.355042561856323	0.333174922107229	0
GO:0035987	endodermal cell differentiation	0.355042561856323	0.333174922107229	0
GO:2001233	regulation of apoptotic signaling pathway	0.355042561856323	0.333174922107229	0
GO:0019369	arachidonic acid metabolic process	0.355042561856323	0.333174922107229	0
GO:0051646	mitochondrion localization	0.355042561856323	0.333174922107229	0
GO:0070997	neuron death	0.355042561856323	0.333174922107229	0
GO:0002711	positive regulation of T cell mediated immunity	0.355042561856323	0.333174922107229	0
GO:0002763	positive regulation of myeloid leukocyte differentiation	0.355042561856323	0.333174922107229	0
GO:0043068	positive regulation of programmed cell death	0.355042561856323	0.333174922107229	0
GO:0009615	response to virus	0.355042561856323	0.333174922107229	0
GO:0007215	glutamate receptor signaling pathway	0.355042561856323	0.333174922107229	0
GO:0031343	positive regulation of cell killing	0.355042561856323	0.333174922107229	0
GO:2001244	positive regulation of intrinsic apoptotic signaling pathway	0.355042561856323	0.333174922107229	0
GO:0030514	negative regulation of BMP signaling pathway	0.355042561856323	0.333174922107229	0
GO:0034113	heterotypic cell-cell adhesion	0.355042561856323	0.333174922107229	0
GO:0120254	olefinic compound metabolic process	0.355042561856323	0.333174922107229	0
GO:0001706	endoderm formation	0.355042561856323	0.333174922107229	0
GO:0050905	neuromuscular process	0.355042561856323	0.333174922107229	0
GO:0001906	cell killing	0.355042561856323	0.333174922107229	0
GO:2001236	regulation of extrinsic apoptotic signaling pathway	0.355042561856323	0.333174922107229	0
GO:0060393	regulation of pathway-restricted SMAD protein phosphorylation	0.355042561856323	0.333174922107229	0
GO:0051965	positive regulation of synapse assembly	0.355042561856323	0.333174922107229	0
GO:0031349	positive regulation of defense response	0.355042561856323	0.333174922107229	0
GO:0051348	negative regulation of transferase activity	0.355042561856323	0.333174922107229	0
GO:0043524	negative regulation of neuron apoptotic process	0.355042561856323	0.333174922107229	0
GO:0033692	cellular polysaccharide biosynthetic process	0.355042561856323	0.333174922107229	0
GO:0001701	in utero embryonic development	0.355042561856323	0.333174922107229	0
GO:0051607	defense response to virus	0.355042561856323	0.333174922107229	0
GO:0009410	response to xenobiotic stimulus	0.355042561856323	0.333174922107229	0
GO:0140546	defense response to symbiont	0.355042561856323	0.333174922107229	0
GO:0060389	pathway-restricted SMAD protein phosphorylation	0.355042561856323	0.333174922107229	0
GO:0007611	learning or memory	0.355042561856323	0.333174922107229	0
GO:0051962	positive regulation of nervous system development	0.355042561856323	0.333174922107229	0
GO:0030509	BMP signaling pathway	0.355042561856323	0.333174922107229	0
GO:0045765	regulation of angiogenesis	0.355042561856323	0.333174922107229	0
GO:0002706	regulation of lymphocyte mediated immunity	0.355042561856323	0.333174922107229	0
GO:0002833	positive regulation of response to biotic stimulus	0.355042561856323	0.333174922107229	0
GO:0010950	positive regulation of endopeptidase activity	0.355042561856323	0.333174922107229	0
GO:1901342	regulation of vasculature development	0.355042561856323	0.333174922107229	0
GO:0045669	positive regulation of osteoblast differentiation	0.355042561856323	0.333174922107229	0
GO:0019221	cytokine-mediated signaling pathway	0.355042561856323	0.333174922107229	0
GO:0000271	polysaccharide biosynthetic process	0.355042561856323	0.333174922107229	0
GO:0043627	response to estrogen	0.355042561856323	0.333174922107229	0
GO:0021953	central nervous system neuron differentiation	0.355042561856323	0.333174922107229	0
GO:0045936	negative regulation of phosphate metabolic process	0.355042561856323	0.333174922107229	0
GO:0071772	response to BMP	0.355042561856323	0.333174922107229	0
GO:0071773	cellular response to BMP stimulus	0.355042561856323	0.333174922107229	0
GO:0010563	negative regulation of phosphorus metabolic process	0.355042561856323	0.333174922107229	0
GO:0050808	synapse organization	0.355042561856323	0.333174922107229	0
GO:0007193	adenylate cyclase-inhibiting G protein-coupled receptor signaling pathway	0.355042561856323	0.333174922107229	0
GO:0097193	intrinsic apoptotic signaling pathway	0.355042561856323	0.333174922107229	0
GO:0034637	cellular carbohydrate biosynthetic process	0.355042561856323	0.333174922107229	0
GO:0045661	regulation of myoblast differentiation	0.355042561856323	0.333174922107229	0
GO:2000628	regulation of miRNA metabolic process	0.355042561856323	0.333174922107229	0
GO:0007409	axonogenesis	0.355042561856323	0.333174922107229	0
GO:0018105	peptidyl-serine phosphorylation	0.355042561856323	0.333174922107229	0
GO:0006919	activation of cysteine-type endopeptidase activity involved in apoptotic process	0.355042561856323	0.333174922107229	0
GO:0006222	UMP biosynthetic process	0.355042561856323	0.333174922107229	0
GO:0010917	negative regulation of mitochondrial membrane potential	0.355042561856323	0.333174922107229	0
GO:0032817	regulation of natural killer cell proliferation	0.355042561856323	0.333174922107229	0
GO:0033504	floor plate development	0.355042561856323	0.333174922107229	0
GO:0034776	response to histamine	0.355042561856323	0.333174922107229	0
GO:0036152	phosphatidylethanolamine acyl-chain remodeling	0.355042561856323	0.333174922107229	0
GO:0043379	memory T cell differentiation	0.355042561856323	0.333174922107229	0
GO:0045837	negative regulation of membrane potential	0.355042561856323	0.333174922107229	0
GO:0048865	stem cell fate commitment	0.355042561856323	0.333174922107229	0
GO:0051133	regulation of NK T cell activation	0.355042561856323	0.333174922107229	0
GO:0090009	primitive streak formation	0.355042561856323	0.333174922107229	0
GO:0099151	regulation of postsynaptic density assembly	0.355042561856323	0.333174922107229	0
GO:0099188	postsynaptic cytoskeleton organization	0.355042561856323	0.333174922107229	0
GO:1902237	positive regulation of endoplasmic reticulum stress-induced intrinsic apoptotic signaling pathway	0.355042561856323	0.333174922107229	0
GO:1902667	regulation of axon guidance	0.355042561856323	0.333174922107229	0
GO:2000035	regulation of stem cell division	0.355042561856323	0.333174922107229	0
GO:2000109	regulation of macrophage apoptotic process	0.355042561856323	0.333174922107229	0
GO:2000833	positive regulation of steroid hormone secretion	0.355042561856323	0.333174922107229	0
GO:0051302	regulation of cell division	0.355042561856323	0.333174922107229	0
GO:0043154	negative regulation of cysteine-type endopeptidase activity involved in apoptotic process	0.355042561856323	0.333174922107229	0
GO:0019827	stem cell population maintenance	0.355042561856323	0.333174922107229	0
GO:0001523	retinoid metabolic process	0.355042561856323	0.333174922107229	0
GO:0002709	regulation of T cell mediated immunity	0.355042561856323	0.333174922107229	0
GO:0003151	outflow tract morphogenesis	0.355042561856323	0.333174922107229	0
GO:0006024	glycosaminoglycan biosynthetic process	0.355042561856323	0.333174922107229	0
GO:0042310	vasoconstriction	0.355042561856323	0.333174922107229	0
GO:0051960	regulation of nervous system development	0.355042561856323	0.333174922107229	0
GO:0010952	positive regulation of peptidase activity	0.355042561856323	0.333174922107229	0
GO:0098727	maintenance of cell number	0.355042561856323	0.333174922107229	0
GO:0006216	cytidine catabolic process	0.355042561856323	0.333174922107229	0
GO:0006521	regulation of cellular amino acid metabolic process	0.355042561856323	0.333174922107229	0
GO:0007614	short-term memory	0.355042561856323	0.333174922107229	0
GO:0008611	ether lipid biosynthetic process	0.355042561856323	0.333174922107229	0
GO:0009174	pyrimidine ribonucleoside monophosphate biosynthetic process	0.355042561856323	0.333174922107229	0
GO:0009972	cytidine deamination	0.355042561856323	0.333174922107229	0
GO:0010273	detoxification of copper ion	0.355042561856323	0.333174922107229	0
GO:0015824	proline transport	0.355042561856323	0.333174922107229	0
GO:0031943	regulation of glucocorticoid metabolic process	0.355042561856323	0.333174922107229	0
GO:0032525	somite rostral/caudal axis specification	0.355042561856323	0.333174922107229	0
GO:0035933	glucocorticoid secretion	0.355042561856323	0.333174922107229	0
GO:0044848	biological phase	0.355042561856323	0.333174922107229	0
GO:0046087	cytidine metabolic process	0.355042561856323	0.333174922107229	0
GO:0046504	glycerol ether biosynthetic process	0.355042561856323	0.333174922107229	0
GO:0060134	prepulse inhibition	0.355042561856323	0.333174922107229	0
GO:0072540	T-helper 17 cell lineage commitment	0.355042561856323	0.333174922107229	0
GO:0090179	planar cell polarity pathway involved in neural tube closure	0.355042561856323	0.333174922107229	0
GO:0090715	immunological memory formation process	0.355042561856323	0.333174922107229	0
GO:0097384	cellular lipid biosynthetic process	0.355042561856323	0.333174922107229	0
GO:1904338	regulation of dopaminergic neuron differentiation	0.355042561856323	0.333174922107229	0
GO:1990169	stress response to copper ion	0.355042561856323	0.333174922107229	0
GO:2000672	negative regulation of motor neuron apoptotic process	0.355042561856323	0.333174922107229	0
GO:0016101	diterpenoid metabolic process	0.355042561856323	0.333174922107229	0
GO:0072091	regulation of stem cell proliferation	0.355042561856323	0.333174922107229	0
GO:0072332	intrinsic apoptotic signaling pathway by p53 class mediator	0.355042561856323	0.333174922107229	0
GO:0050890	cognition	0.355042561856323	0.333174922107229	0
GO:0071222	cellular response to lipopolysaccharide	0.355042561856323	0.333174922107229	0
GO:0009101	glycoprotein biosynthetic process	0.355042561856323	0.333174922107229	0
GO:0060395	SMAD protein signal transduction	0.355042561856323	0.333174922107229	0
GO:0032370	positive regulation of lipid transport	0.355042561856323	0.333174922107229	0
GO:0007389	pattern specification process	0.355042561856323	0.333174922107229	0
GO:0006023	aminoglycan biosynthetic process	0.355042561856323	0.333174922107229	0
GO:0008625	extrinsic apoptotic signaling pathway via death domain receptors	0.355042561856323	0.333174922107229	0
GO:0018209	peptidyl-serine modification	0.355042561856323	0.333174922107229	0
GO:0010454	negative regulation of cell fate commitment	0.355042561856323	0.333174922107229	0
GO:0015803	branched-chain amino acid transport	0.355042561856323	0.333174922107229	0
GO:0021794	thalamus development	0.355042561856323	0.333174922107229	0
GO:0042711	maternal behavior	0.355042561856323	0.333174922107229	0
GO:0045605	negative regulation of epidermal cell differentiation	0.355042561856323	0.333174922107229	0
GO:0045683	negative regulation of epidermis development	0.355042561856323	0.333174922107229	0
GO:0051132	NK T cell activation	0.355042561856323	0.333174922107229	0
GO:0051798	positive regulation of hair follicle development	0.355042561856323	0.333174922107229	0
GO:0090178	regulation of establishment of planar polarity involved in neural tube closure	0.355042561856323	0.333174922107229	0
GO:0099150	regulation of postsynaptic specialization assembly	0.355042561856323	0.333174922107229	0
GO:0106049	regulation of cellular response to osmotic stress	0.355042561856323	0.333174922107229	0
GO:1900426	positive regulation of defense response to bacterium	0.355042561856323	0.333174922107229	0
GO:1900452	regulation of long-term synaptic depression	0.355042561856323	0.333174922107229	0
GO:1901503	ether biosynthetic process	0.355042561856323	0.333174922107229	0
GO:1904667	negative regulation of ubiquitin protein ligase activity	0.355042561856323	0.333174922107229	0
GO:1905874	regulation of postsynaptic density organization	0.355042561856323	0.333174922107229	0
GO:2000318	positive regulation of T-helper 17 type immune response	0.355042561856323	0.333174922107229	0
GO:0006959	humoral immune response	0.355042561856323	0.333174922107229	0
GO:0071219	cellular response to molecule of bacterial origin	0.355042561856323	0.333174922107229	0
GO:0035194	post-transcriptional gene silencing by RNA	0.355042561856323	0.333174922107229	0
GO:0001933	negative regulation of protein phosphorylation	0.355042561856323	0.333174922107229	0
GO:2000117	negative regulation of cysteine-type endopeptidase activity	0.355042561856323	0.333174922107229	0
GO:0001787	natural killer cell proliferation	0.355042561856323	0.333174922107229	0
GO:0007501	mesodermal cell fate specification	0.355042561856323	0.333174922107229	0
GO:0007567	parturition	0.355042561856323	0.333174922107229	0
GO:0010587	miRNA catabolic process	0.355042561856323	0.333174922107229	0
GO:0021681	cerebellar granular layer development	0.355042561856323	0.333174922107229	0
GO:0021978	telencephalon regionalization	0.355042561856323	0.333174922107229	0
GO:0032536	regulation of cell projection size	0.355042561856323	0.333174922107229	0
GO:0032725	positive regulation of granulocyte macrophage colony-stimulating factor production	0.355042561856323	0.333174922107229	0
GO:0036151	phosphatidylcholine acyl-chain remodeling	0.355042561856323	0.333174922107229	0
GO:0046131	pyrimidine ribonucleoside metabolic process	0.355042561856323	0.333174922107229	0
GO:0046133	pyrimidine ribonucleoside catabolic process	0.355042561856323	0.333174922107229	0
GO:0060746	parental behavior	0.355042561856323	0.333174922107229	0
GO:0071481	cellular response to X-ray	0.355042561856323	0.333174922107229	0
GO:0071888	macrophage apoptotic process	0.355042561856323	0.333174922107229	0
GO:0090177	establishment of planar polarity involved in neural tube closure	0.355042561856323	0.333174922107229	0
GO:0140042	lipid droplet formation	0.355042561856323	0.333174922107229	0
GO:1904889	regulation of excitatory synapse assembly	0.355042561856323	0.333174922107229	0
GO:0030901	midbrain development	0.355042561856323	0.333174922107229	0
GO:2000177	regulation of neural precursor cell proliferation	0.355042561856323	0.333174922107229	0
GO:0010586	miRNA metabolic process	0.355042561856323	0.333174922107229	0
GO:0016441	post-transcriptional gene silencing	0.355042561856323	0.333174922107229	0
GO:0002827	positive regulation of T-helper 1 type immune response	0.355042561856323	0.333174922107229	0
GO:0007216	G protein-coupled glutamate receptor signaling pathway	0.355042561856323	0.333174922107229	0
GO:0030213	hyaluronan biosynthetic process	0.355042561856323	0.333174922107229	0
GO:0032693	negative regulation of interleukin-10 production	0.355042561856323	0.333174922107229	0
GO:0042976	activation of Janus kinase activity	0.355042561856323	0.333174922107229	0
GO:0046049	UMP metabolic process	0.355042561856323	0.333174922107229	0
GO:0060019	radial glial cell differentiation	0.355042561856323	0.333174922107229	0
GO:0061687	detoxification of inorganic compound	0.355042561856323	0.333174922107229	0
GO:0090713	immunological memory process	0.355042561856323	0.333174922107229	0
GO:1902043	positive regulation of extrinsic apoptotic signaling pathway via death domain receptors	0.355042561856323	0.333174922107229	0
GO:0006721	terpenoid metabolic process	0.355042561856323	0.333174922107229	0
GO:0016051	carbohydrate biosynthetic process	0.355042561856323	0.333174922107229	0
GO:0009952	anterior/posterior pattern specification	0.355042561856323	0.333174922107229	0
GO:0006493	protein O-linked glycosylation	0.355042561856323	0.333174922107229	0
GO:0033138	positive regulation of peptidyl-serine phosphorylation	0.355042561856323	0.333174922107229	0
GO:0044264	cellular polysaccharide metabolic process	0.355042561856323	0.333174922107229	0
GO:2001237	negative regulation of extrinsic apoptotic signaling pathway	0.355042561856323	0.333174922107229	0
GO:0006469	negative regulation of protein kinase activity	0.355042561856323	0.333174922107229	0
GO:0045639	positive regulation of myeloid cell differentiation	0.355042561856323	0.333174922107229	0
GO:0002295	T-helper cell lineage commitment	0.355042561856323	0.333174922107229	0
GO:0003214	cardiac left ventricle morphogenesis	0.355042561856323	0.333174922107229	0
GO:0006206	pyrimidine nucleobase metabolic process	0.355042561856323	0.333174922107229	0
GO:0009130	pyrimidine nucleoside monophosphate biosynthetic process	0.355042561856323	0.333174922107229	0
GO:0009173	pyrimidine ribonucleoside monophosphate metabolic process	0.355042561856323	0.333174922107229	0
GO:0018146	keratan sulfate biosynthetic process	0.355042561856323	0.333174922107229	0
GO:0033189	response to vitamin A	0.355042561856323	0.333174922107229	0
GO:0034116	positive regulation of heterotypic cell-cell adhesion	0.355042561856323	0.333174922107229	0
GO:0043508	negative regulation of JUN kinase activity	0.355042561856323	0.333174922107229	0
GO:0045651	positive regulation of macrophage differentiation	0.355042561856323	0.333174922107229	0
GO:0046135	pyrimidine nucleoside catabolic process	0.355042561856323	0.333174922107229	0
GO:0047484	regulation of response to osmotic stress	0.355042561856323	0.333174922107229	0
GO:0048311	mitochondrion distribution	0.355042561856323	0.333174922107229	0
GO:0048820	hair follicle maturation	0.355042561856323	0.333174922107229	0
GO:0050862	positive regulation of T cell receptor signaling pathway	0.355042561856323	0.333174922107229	0
GO:0060026	convergent extension	0.355042561856323	0.333174922107229	0
GO:0071391	cellular response to estrogen stimulus	0.355042561856323	0.333174922107229	0
GO:0097501	stress response to metal ion	0.355042561856323	0.333174922107229	0
GO:1990403	embryonic brain development	0.355042561856323	0.333174922107229	0
GO:2000671	regulation of motor neuron apoptotic process	0.355042561856323	0.333174922107229	0
GO:2000846	regulation of corticosteroid hormone secretion	0.355042561856323	0.333174922107229	0
GO:2001256	regulation of store-operated calcium entry	0.355042561856323	0.333174922107229	0
GO:0021510	spinal cord development	0.355042561856323	0.333174922107229	0
GO:0032760	positive regulation of tumor necrosis factor production	0.355042561856323	0.333174922107229	0
GO:1990830	cellular response to leukemia inhibitory factor	0.355042561856323	0.333174922107229	0
GO:0003002	regionalization	0.355042561856323	0.333174922107229	0
GO:0007218	neuropeptide signaling pathway	0.355042561856323	0.333174922107229	0
GO:0042102	positive regulation of T cell proliferation	0.355042561856323	0.333174922107229	0
GO:0062014	negative regulation of small molecule metabolic process	0.355042561856323	0.333174922107229	0
GO:1990823	response to leukemia inhibitory factor	0.355042561856323	0.333174922107229	0
GO:0045088	regulation of innate immune response	0.355042561856323	0.333174922107229	0
GO:0002456	T cell mediated immunity	0.355042561856323	0.333174922107229	0
GO:0035249	synaptic transmission, glutamatergic	0.355042561856323	0.333174922107229	0
GO:1903510	mucopolysaccharide metabolic process	0.355042561856323	0.333174922107229	0
GO:0016045	detection of bacterium	0.355042561856323	0.333174922107229	0
GO:0019373	epoxygenase P450 pathway	0.355042561856323	0.333174922107229	0
GO:0032604	granulocyte macrophage colony-stimulating factor production	0.355042561856323	0.333174922107229	0
GO:0032645	regulation of granulocyte macrophage colony-stimulating factor production	0.355042561856323	0.333174922107229	0
GO:0042249	establishment of planar polarity of embryonic epithelium	0.355042561856323	0.333174922107229	0
GO:0043517	positive regulation of DNA damage response, signal transduction by p53 class mediator	0.355042561856323	0.333174922107229	0
GO:0045953	negative regulation of natural killer cell mediated cytotoxicity	0.355042561856323	0.333174922107229	0
GO:0051917	regulation of fibrinolysis	0.355042561856323	0.333174922107229	0
GO:0097094	craniofacial suture morphogenesis	0.355042561856323	0.333174922107229	0
GO:1904948	midbrain dopaminergic neuron differentiation	0.355042561856323	0.333174922107229	0
GO:2000095	regulation of Wnt signaling pathway, planar cell polarity pathway	0.355042561856323	0.333174922107229	0
GO:1901215	negative regulation of neuron death	0.355042561856323	0.333174922107229	0
GO:0007631	feeding behavior	0.355042561856323	0.333174922107229	0
GO:0050920	regulation of chemotaxis	0.355042561856323	0.333174922107229	0
GO:0016525	negative regulation of angiogenesis	0.355042561856323	0.333174922107229	0
GO:1903557	positive regulation of tumor necrosis factor superfamily cytokine production	0.355042561856323	0.333174922107229	0
GO:2001243	negative regulation of intrinsic apoptotic signaling pathway	0.355042561856323	0.333174922107229	0
GO:0097191	extrinsic apoptotic signaling pathway	0.355042561856323	0.333174922107229	0
GO:0051963	regulation of synapse assembly	0.355042561856323	0.333174922107229	0
GO:2000181	negative regulation of blood vessel morphogenesis	0.355042561856323	0.333174922107229	0
GO:0031400	negative regulation of protein modification process	0.355042561856323	0.333174922107229	0
GO:0007596	blood coagulation	0.355042561856323	0.333174922107229	0
GO:0050670	regulation of lymphocyte proliferation	0.355042561856323	0.333174922107229	0
GO:0002716	negative regulation of natural killer cell mediated immunity	0.355042561856323	0.333174922107229	0
GO:0010744	positive regulation of macrophage derived foam cell differentiation	0.355042561856323	0.333174922107229	0
GO:0035269	protein O-linked mannosylation	0.355042561856323	0.333174922107229	0
GO:0036342	post-anal tail morphogenesis	0.355042561856323	0.333174922107229	0
GO:0042339	keratan sulfate metabolic process	0.355042561856323	0.333174922107229	0
GO:0051412	response to corticosterone	0.355042561856323	0.333174922107229	0
GO:0071625	vocalization behavior	0.355042561856323	0.333174922107229	0
GO:0097107	postsynaptic density assembly	0.355042561856323	0.333174922107229	0
GO:0018108	peptidyl-tyrosine phosphorylation	0.355042561856323	0.333174922107229	0
GO:0090288	negative regulation of cellular response to growth factor stimulus	0.355042561856323	0.333174922107229	0
GO:1901343	negative regulation of vasculature development	0.355042561856323	0.333174922107229	0
GO:0018212	peptidyl-tyrosine modification	0.355042561856323	0.333174922107229	0
GO:0050817	coagulation	0.355042561856323	0.333174922107229	0
GO:1901890	positive regulation of cell junction assembly	0.355042561856323	0.333174922107229	0
GO:0032944	regulation of mononuclear cell proliferation	0.355042561856323	0.333174922107229	0
GO:0005976	polysaccharide metabolic process	0.355042561856323	0.333174922107229	0
GO:1905954	positive regulation of lipid localization	0.355042561856323	0.333174922107229	0
GO:0002703	regulation of leukocyte mediated immunity	0.355042561856323	0.333174922107229	0
GO:0045862	positive regulation of proteolysis	0.355042561856323	0.333174922107229	0
GO:2001234	negative regulation of apoptotic signaling pathway	0.355042561856323	0.333174922107229	0
GO:0001502	cartilage condensation	0.355042561856323	0.333174922107229	0
GO:0001710	mesodermal cell fate commitment	0.355042561856323	0.333174922107229	0
GO:0008356	asymmetric cell division	0.355042561856323	0.333174922107229	0
GO:0019896	axonal transport of mitochondrion	0.355042561856323	0.333174922107229	0
GO:0030903	notochord development	0.355042561856323	0.333174922107229	0
GO:0035930	corticosteroid hormone secretion	0.355042561856323	0.333174922107229	0
GO:0043173	nucleotide salvage	0.355042561856323	0.333174922107229	0
GO:0043373	CD4-positive, alpha-beta T cell lineage commitment	0.355042561856323	0.333174922107229	0
GO:0045653	negative regulation of megakaryocyte differentiation	0.355042561856323	0.333174922107229	0
GO:0060644	mammary gland epithelial cell differentiation	0.355042561856323	0.333174922107229	0
GO:0072376	protein activation cascade	0.355042561856323	0.333174922107229	0
GO:1900424	regulation of defense response to bacterium	0.355042561856323	0.333174922107229	0
GO:1902894	negative regulation of miRNA transcription	0.355042561856323	0.333174922107229	0
GO:1904862	inhibitory synapse assembly	0.355042561856323	0.333174922107229	0
GO:2000319	regulation of T-helper 17 cell differentiation	0.355042561856323	0.333174922107229	0
GO:0001676	long-chain fatty acid metabolic process	0.355042561856323	0.333174922107229	0
GO:0002824	positive regulation of adaptive immune response based on somatic recombination of immune receptors built from immunoglobulin superfamily domains	0.355042561856323	0.333174922107229	0
GO:0021761	limbic system development	0.355042561856323	0.333174922107229	0
GO:0007188	adenylate cyclase-modulating G protein-coupled receptor signaling pathway	0.355042561856323	0.333174922107229	0
GO:0007599	hemostasis	0.355042561856323	0.333174922107229	0
GO:0030510	regulation of BMP signaling pathway	0.355042561856323	0.333174922107229	0
GO:1901796	regulation of signal transduction by p53 class mediator	0.355042561856323	0.333174922107229	0
GO:0042326	negative regulation of phosphorylation	0.355042561856323	0.333174922107229	0
GO:0002708	positive regulation of lymphocyte mediated immunity	0.355042561856323	0.333174922107229	0
GO:0032526	response to retinoic acid	0.355042561856323	0.333174922107229	0
GO:0033559	unsaturated fatty acid metabolic process	0.355042561856323	0.333174922107229	0
GO:0006486	protein glycosylation	0.355042561856323	0.333174922107229	0
GO:0042445	hormone metabolic process	0.355042561856323	0.333174922107229	0
GO:0043413	macromolecule glycosylation	0.355042561856323	0.333174922107229	0
GO:0009070	serine family amino acid biosynthetic process	0.355042561856323	0.333174922107229	0
GO:0045346	regulation of MHC class II biosynthetic process	0.355042561856323	0.333174922107229	0
GO:0046597	negative regulation of viral entry into host cell	0.355042561856323	0.333174922107229	0
GO:0051797	regulation of hair follicle development	0.355042561856323	0.333174922107229	0
GO:0051873	killing by host of symbiont cells	0.355042561856323	0.333174922107229	0
GO:0098543	detection of other organism	0.355042561856323	0.333174922107229	0
GO:2000629	negative regulation of miRNA metabolic process	0.355042561856323	0.333174922107229	0
GO:0002761	regulation of myeloid leukocyte differentiation	0.355042561856323	0.333174922107229	0
GO:0006939	smooth muscle contraction	0.355042561856323	0.333174922107229	0
GO:0046916	cellular transition metal ion homeostasis	0.355042561856323	0.333174922107229	0
GO:0033673	negative regulation of kinase activity	0.355042561856323	0.333174922107229	0
GO:0030900	forebrain development	0.355042561856323	0.333174922107229	0
GO:0050878	regulation of body fluid levels	0.355042561856323	0.333174922107229	0
GO:0060560	developmental growth involved in morphogenesis	0.355042561856323	0.333174922107229	0
GO:0002821	positive regulation of adaptive immune response	0.355042561856323	0.333174922107229	0
GO:0045445	myoblast differentiation	0.355042561856323	0.333174922107229	0
GO:0050870	positive regulation of T cell activation	0.355042561856323	0.333174922107229	0
GO:0002115	store-operated calcium entry	0.355042561856323	0.333174922107229	0
GO:0002363	alpha-beta T cell lineage commitment	0.355042561856323	0.333174922107229	0
GO:0006662	glycerol ether metabolic process	0.355042561856323	0.333174922107229	0
GO:0038083	peptidyl-tyrosine autophosphorylation	0.355042561856323	0.333174922107229	0
GO:0042454	ribonucleoside catabolic process	0.355042561856323	0.333174922107229	0
GO:0045342	MHC class II biosynthetic process	0.355042561856323	0.333174922107229	0
GO:0045624	positive regulation of T-helper cell differentiation	0.355042561856323	0.333174922107229	0
GO:0045649	regulation of macrophage differentiation	0.355042561856323	0.333174922107229	0
GO:0046485	ether lipid metabolic process	0.355042561856323	0.333174922107229	0
GO:0060716	labyrinthine layer blood vessel development	0.355042561856323	0.333174922107229	0
GO:0060749	mammary gland alveolus development	0.355042561856323	0.333174922107229	0
GO:0061377	mammary gland lobule development	0.355042561856323	0.333174922107229	0
GO:0071294	cellular response to zinc ion	0.355042561856323	0.333174922107229	0
GO:0098664	G protein-coupled serotonin receptor signaling pathway	0.355042561856323	0.333174922107229	0
GO:0098698	postsynaptic specialization assembly	0.355042561856323	0.333174922107229	0
GO:2000831	regulation of steroid hormone secretion	0.355042561856323	0.333174922107229	0
GO:0007159	leukocyte cell-cell adhesion	0.355042561856323	0.333174922107229	0
GO:0006720	isoprenoid metabolic process	0.355042561856323	0.333174922107229	0
GO:0009100	glycoprotein metabolic process	0.355042561856323	0.333174922107229	0
GO:0006690	icosanoid metabolic process	0.355042561856323	0.333174922107229	0
GO:0021987	cerebral cortex development	0.355042561856323	0.333174922107229	0
GO:0001911	negative regulation of leukocyte mediated cytotoxicity	0.355042561856323	0.333174922107229	0
GO:0008090	retrograde axonal transport	0.355042561856323	0.333174922107229	0
GO:0009129	pyrimidine nucleoside monophosphate metabolic process	0.355042561856323	0.333174922107229	0
GO:0019883	antigen processing and presentation of endogenous antigen	0.355042561856323	0.333174922107229	0
GO:0021533	cell differentiation in hindbrain	0.355042561856323	0.333174922107229	0
GO:0032740	positive regulation of interleukin-17 production	0.355042561856323	0.333174922107229	0
GO:0033630	positive regulation of cell adhesion mediated by integrin	0.355042561856323	0.333174922107229	0
GO:0035455	response to interferon-alpha	0.355042561856323	0.333174922107229	0
GO:0035902	response to immobilization stress	0.355042561856323	0.333174922107229	0
GO:0043369	CD4-positive or CD8-positive, alpha-beta T cell lineage commitment	0.355042561856323	0.333174922107229	0
GO:0090231	regulation of spindle checkpoint	0.355042561856323	0.333174922107229	0
GO:0090266	regulation of mitotic cell cycle spindle assembly checkpoint	0.355042561856323	0.333174922107229	0
GO:0097049	motor neuron apoptotic process	0.355042561856323	0.333174922107229	0
GO:0098743	cell aggregation	0.355042561856323	0.333174922107229	0
GO:1903504	regulation of mitotic spindle checkpoint	0.355042561856323	0.333174922107229	0
GO:2001026	regulation of endothelial cell chemotaxis	0.355042561856323	0.333174922107229	0
GO:0030326	embryonic limb morphogenesis	0.355042561856323	0.333174922107229	0
GO:0035113	embryonic appendage morphogenesis	0.355042561856323	0.333174922107229	0
GO:0045926	negative regulation of growth	0.355042561856323	0.333174922107229	0
GO:0052548	regulation of endopeptidase activity	0.355042561856323	0.333174922107229	0
GO:0051209	release of sequestered calcium ion into cytosol	0.355042561856323	0.333174922107229	0
GO:0090100	positive regulation of transmembrane receptor protein serine/threonine kinase signaling pathway	0.355042561856323	0.333174922107229	0
GO:0006925	inflammatory cell apoptotic process	0.355042561856323	0.333174922107229	0
GO:0009220	pyrimidine ribonucleotide biosynthetic process	0.355042561856323	0.333174922107229	0
GO:0010667	negative regulation of cardiac muscle cell apoptotic process	0.355042561856323	0.333174922107229	0
GO:0021854	hypothalamus development	0.355042561856323	0.333174922107229	0
GO:0021871	forebrain regionalization	0.355042561856323	0.333174922107229	0
GO:0035268	protein mannosylation	0.355042561856323	0.333174922107229	0
GO:0045672	positive regulation of osteoclast differentiation	0.355042561856323	0.333174922107229	0
GO:0051444	negative regulation of ubiquitin-protein transferase activity	0.355042561856323	0.333174922107229	0
GO:0060965	negative regulation of miRNA-mediated gene silencing	0.355042561856323	0.333174922107229	0
GO:0071280	cellular response to copper ion	0.355042561856323	0.333174922107229	0
GO:1902254	negative regulation of intrinsic apoptotic signaling pathway by p53 class mediator	0.355042561856323	0.333174922107229	0
GO:1903901	negative regulation of viral life cycle	0.355042561856323	0.333174922107229	0
GO:0070663	regulation of leukocyte proliferation	0.355042561856323	0.333174922107229	0
GO:0051283	negative regulation of sequestering of calcium ion	0.355042561856323	0.333174922107229	0
GO:0070085	glycosylation	0.355042561856323	0.333174922107229	0
GO:0006213	pyrimidine nucleoside metabolic process	0.355042561856323	0.333174922107229	0
GO:0007210	serotonin receptor signaling pathway	0.355042561856323	0.333174922107229	0
GO:0008211	glucocorticoid metabolic process	0.355042561856323	0.333174922107229	0
GO:0032816	positive regulation of natural killer cell activation	0.355042561856323	0.333174922107229	0
GO:0034114	regulation of heterotypic cell-cell adhesion	0.355042561856323	0.333174922107229	0
GO:0042832	defense response to protozoan	0.355042561856323	0.333174922107229	0
GO:0045980	negative regulation of nucleotide metabolic process	0.355042561856323	0.333174922107229	0
GO:0046641	positive regulation of alpha-beta T cell proliferation	0.355042561856323	0.333174922107229	0
GO:0050857	positive regulation of antigen receptor-mediated signaling pathway	0.355042561856323	0.333174922107229	0
GO:0060149	negative regulation of post-transcriptional gene silencing	0.355042561856323	0.333174922107229	0
GO:0060967	negative regulation of gene silencing by RNA	0.355042561856323	0.333174922107229	0
GO:0090023	positive regulation of neutrophil chemotaxis	0.355042561856323	0.333174922107229	0
GO:0098581	detection of external biotic stimulus	0.355042561856323	0.333174922107229	0
GO:1900369	negative regulation of post-transcriptional gene silencing by RNA	0.355042561856323	0.333174922107229	0
GO:1902074	response to salt	0.355042561856323	0.333174922107229	0
GO:0051282	regulation of sequestering of calcium ion	0.355042561856323	0.333174922107229	0
GO:0021537	telencephalon development	0.35575161142952	0.333840300182143	0
GO:0043280	positive regulation of cysteine-type endopeptidase activity involved in apoptotic process	0.35575161142952	0.333840300182143	0
GO:0046887	positive regulation of hormone secretion	0.35575161142952	0.333840300182143	0
GO:0060079	excitatory postsynaptic potential	0.35575161142952	0.333840300182143	0
GO:0001562	response to protozoan	0.35575161142952	0.333840300182143	0
GO:0001964	startle response	0.35575161142952	0.333840300182143	0
GO:0010664	negative regulation of striated muscle cell apoptotic process	0.35575161142952	0.333840300182143	0
GO:0010804	negative regulation of tumor necrosis factor-mediated signaling pathway	0.35575161142952	0.333840300182143	0
GO:0010954	positive regulation of protein processing	0.35575161142952	0.333840300182143	0
GO:0031342	negative regulation of cell killing	0.35575161142952	0.333840300182143	0
GO:0042104	positive regulation of activated T cell proliferation	0.35575161142952	0.333840300182143	0
GO:0042730	fibrinolysis	0.35575161142952	0.333840300182143	0
GO:1904666	regulation of ubiquitin protein ligase activity	0.35575161142952	0.333840300182143	0
GO:0003007	heart morphogenesis	0.35575161142952	0.333840300182143	0
GO:0051208	sequestering of calcium ion	0.35575161142952	0.333840300182143	0
GO:2001235	positive regulation of apoptotic signaling pathway	0.35575161142952	0.333840300182143	0
GO:0030203	glycosaminoglycan metabolic process	0.35575161142952	0.333840300182143	0
GO:0002825	regulation of T-helper 1 type immune response	0.35575161142952	0.333840300182143	0
GO:0009164	nucleoside catabolic process	0.35575161142952	0.333840300182143	0
GO:0018904	ether metabolic process	0.35575161142952	0.333840300182143	0
GO:0021697	cerebellar cortex formation	0.35575161142952	0.333840300182143	0
GO:0021895	cerebral cortex neuron differentiation	0.35575161142952	0.333840300182143	0
GO:0031639	plasminogen activation	0.35575161142952	0.333840300182143	0
GO:0035640	exploration behavior	0.35575161142952	0.333840300182143	0
GO:0035774	positive regulation of insulin secretion involved in cellular response to glucose stimulus	0.35575161142952	0.333840300182143	0
GO:0035929	steroid hormone secretion	0.35575161142952	0.333840300182143	0
GO:0042573	retinoic acid metabolic process	0.35575161142952	0.333840300182143	0
GO:0042659	regulation of cell fate specification	0.35575161142952	0.333840300182143	0
GO:0046716	muscle cell cellular homeostasis	0.35575161142952	0.333840300182143	0
GO:0048714	positive regulation of oligodendrocyte differentiation	0.35575161142952	0.333840300182143	0
GO:0051016	barbed-end actin filament capping	0.35575161142952	0.333840300182143	0
GO:1903039	positive regulation of leukocyte cell-cell adhesion	0.35575161142952	0.333840300182143	0
GO:0007498	mesoderm development	0.35575161142952	0.333840300182143	0
GO:0045089	positive regulation of innate immune response	0.35575161142952	0.333840300182143	0
GO:0045667	regulation of osteoblast differentiation	0.35575161142952	0.333840300182143	0
GO:0099565	chemical synaptic transmission, postsynaptic	0.35575161142952	0.333840300182143	0
GO:0032103	positive regulation of response to external stimulus	0.35575161142952	0.333840300182143	0
GO:0002705	positive regulation of leukocyte mediated immunity	0.35575161142952	0.333840300182143	0
GO:0002360	T cell lineage commitment	0.35575161142952	0.333840300182143	0
GO:0007214	gamma-aminobutyric acid signaling pathway	0.35575161142952	0.333840300182143	0
GO:0009435	NAD biosynthetic process	0.35575161142952	0.333840300182143	0
GO:0034643	establishment of mitochondrion localization, microtubule-mediated	0.35575161142952	0.333840300182143	0
GO:0035235	ionotropic glutamate receptor signaling pathway	0.35575161142952	0.333840300182143	0
GO:0047497	mitochondrion transport along microtubule	0.35575161142952	0.333840300182143	0
GO:0060314	regulation of ryanodine-sensitive calcium-release channel activity	0.35575161142952	0.333840300182143	0
GO:0060561	apoptotic process involved in morphogenesis	0.35575161142952	0.333840300182143	0
GO:0071624	positive regulation of granulocyte chemotaxis	0.35575161142952	0.333840300182143	0
GO:0072539	T-helper 17 cell differentiation	0.35575161142952	0.333840300182143	0
GO:1901018	positive regulation of potassium ion transmembrane transporter activity	0.35575161142952	0.333840300182143	0
GO:1903319	positive regulation of protein maturation	0.35575161142952	0.333840300182143	0
GO:1990806	ligand-gated ion channel signaling pathway	0.35575161142952	0.333840300182143	0
GO:2000050	regulation of non-canonical Wnt signaling pathway	0.35575161142952	0.333840300182143	0
GO:0034754	cellular hormone metabolic process	0.357600675620955	0.335575477549981	0
GO:0030168	platelet activation	0.357600675620955	0.335575477549981	0
GO:0032368	regulation of lipid transport	0.357600675620955	0.335575477549981	0
GO:0002449	lymphocyte mediated immunity	0.357600675620955	0.335575477549981	0
GO:0001702	gastrulation with mouth forming second	0.357600675620955	0.335575477549981	0
GO:0002230	positive regulation of defense response to virus by host	0.357600675620955	0.335575477549981	0
GO:0003401	axis elongation	0.357600675620955	0.335575477549981	0
GO:0009312	oligosaccharide biosynthetic process	0.357600675620955	0.335575477549981	0
GO:0021952	central nervous system projection neuron axonogenesis	0.357600675620955	0.335575477549981	0
GO:0035456	response to interferon-beta	0.357600675620955	0.335575477549981	0
GO:0050482	arachidonic acid secretion	0.357600675620955	0.335575477549981	0
GO:0090200	positive regulation of release of cytochrome c from mitochondria	0.357600675620955	0.335575477549981	0
GO:1903963	arachidonate transport	0.357600675620955	0.335575477549981	0
GO:1904861	excitatory synapse assembly	0.357600675620955	0.335575477549981	0
GO:2000316	regulation of T-helper 17 type immune response	0.357600675620955	0.335575477549981	0
GO:0052547	regulation of peptidase activity	0.357888170777575	0.335845265419673	0
GO:0034329	cell junction assembly	0.361384642827375	0.339126384158653	0
GO:0046651	lymphocyte proliferation	0.361384642827375	0.339126384158653	0
GO:0010743	regulation of macrophage derived foam cell differentiation	0.361384642827375	0.339126384158653	0
GO:0019359	nicotinamide nucleotide biosynthetic process	0.361384642827375	0.339126384158653	0
GO:0019363	pyridine nucleotide biosynthetic process	0.361384642827375	0.339126384158653	0
GO:0033137	negative regulation of peptidyl-serine phosphorylation	0.361384642827375	0.339126384158653	0
GO:0035116	embryonic hindlimb morphogenesis	0.361384642827375	0.339126384158653	0
GO:0035767	endothelial cell chemotaxis	0.361384642827375	0.339126384158653	0
GO:0042634	regulation of hair cycle	0.361384642827375	0.339126384158653	0
GO:1902042	negative regulation of extrinsic apoptotic signaling pathway via death domain receptors	0.361384642827375	0.339126384158653	0
GO:2000108	positive regulation of leukocyte apoptotic process	0.361384642827375	0.339126384158653	0
GO:0050671	positive regulation of lymphocyte proliferation	0.361585138080289	0.33931453058798	0
GO:0006022	aminoglycan metabolic process	0.363559967623174	0.341167727217943	0
GO:0055076	transition metal ion homeostasis	0.363559967623174	0.341167727217943	0
GO:0050804	modulation of chemical synaptic transmission	0.363559967623174	0.341167727217943	0
GO:0099177	regulation of trans-synaptic signaling	0.363559967623174	0.341167727217943	0
GO:0006359	regulation of transcription by RNA polymerase III	0.363559967623174	0.341167727217943	0
GO:0009651	response to salt stress	0.363559967623174	0.341167727217943	0
GO:0017145	stem cell division	0.363559967623174	0.341167727217943	0
GO:0051654	establishment of mitochondrion localization	0.363559967623174	0.341167727217943	0
GO:0060074	synapse maturation	0.363559967623174	0.341167727217943	0
GO:0060292	long-term synaptic depression	0.363559967623174	0.341167727217943	0
GO:0060402	calcium ion transport into cytosol	0.363559967623174	0.341167727217943	0
GO:0099068	postsynapse assembly	0.363559967623174	0.341167727217943	0
GO:1901798	positive regulation of signal transduction by p53 class mediator	0.363559967623174	0.341167727217943	0
GO:0032946	positive regulation of mononuclear cell proliferation	0.364733282206152	0.342268775477473	0
GO:0032943	mononuclear cell proliferation	0.364733282206152	0.342268775477473	0
GO:0090092	regulation of transmembrane receptor protein serine/threonine kinase signaling pathway	0.365458759159449	0.342949569143849	0
GO:0031047	gene silencing by RNA	0.365458759159449	0.342949569143849	0
GO:2001056	positive regulation of cysteine-type endopeptidase activity	0.365458759159449	0.342949569143849	0
GO:0030217	T cell differentiation	0.365458759159449	0.342949569143849	0
GO:0006221	pyrimidine nucleotide biosynthetic process	0.365458759159449	0.342949569143849	0
GO:0009218	pyrimidine ribonucleotide metabolic process	0.365458759159449	0.342949569143849	0
GO:0010737	protein kinase A signaling	0.365458759159449	0.342949569143849	0
GO:0033032	regulation of myeloid cell apoptotic process	0.365458759159449	0.342949569143849	0
GO:0034656	nucleobase-containing small molecule catabolic process	0.365458759159449	0.342949569143849	0
GO:0043094	cellular metabolic compound salvage	0.365458759159449	0.342949569143849	0
GO:0097106	postsynaptic density organization	0.365458759159449	0.342949569143849	0
GO:1902230	negative regulation of intrinsic apoptotic signaling pathway in response to DNA damage	0.365458759159449	0.342949569143849	0
GO:0035107	appendage morphogenesis	0.365458759159449	0.342949569143849	0
GO:0035108	limb morphogenesis	0.365458759159449	0.342949569143849	0
GO:0035296	regulation of tube diameter	0.365458759159449	0.342949569143849	0
GO:0097746	blood vessel diameter maintenance	0.365458759159449	0.342949569143849	0
GO:0035150	regulation of tube size	0.365458759159449	0.342949569143849	0
GO:0044262	cellular carbohydrate metabolic process	0.365458759159449	0.342949569143849	0
GO:0001819	positive regulation of cytokine production	0.365458759159449	0.342949569143849	0
GO:0033238	regulation of cellular amine metabolic process	0.365458759159449	0.342949569143849	0
GO:0038094	Fc-gamma receptor signaling pathway	0.365458759159449	0.342949569143849	0
GO:0043372	positive regulation of CD4-positive, alpha-beta T cell differentiation	0.365458759159449	0.342949569143849	0
GO:0048333	mesodermal cell differentiation	0.365458759159449	0.342949569143849	0
GO:0060674	placenta blood vessel development	0.365458759159449	0.342949569143849	0
GO:0072525	pyridine-containing compound biosynthetic process	0.365458759159449	0.342949569143849	0
GO:0090022	regulation of neutrophil chemotaxis	0.365458759159449	0.342949569143849	0
GO:1901099	negative regulation of signal transduction in absence of ligand	0.365458759159449	0.342949569143849	0
GO:1902253	regulation of intrinsic apoptotic signaling pathway by p53 class mediator	0.365458759159449	0.342949569143849	0
GO:2001240	negative regulation of extrinsic apoptotic signaling pathway in absence of ligand	0.365458759159449	0.342949569143849	0
GO:0060078	regulation of postsynaptic membrane potential	0.366143545931108	0.343592178802011	0
GO:0002021	response to dietary excess	0.368047703367099	0.345379056133278	0
GO:0002063	chondrocyte development	0.368047703367099	0.345379056133278	0
GO:0010165	response to X-ray	0.368047703367099	0.345379056133278	0
GO:0032196	transposition	0.368047703367099	0.345379056133278	0
GO:0034389	lipid droplet organization	0.368047703367099	0.345379056133278	0
GO:0046475	glycerophospholipid catabolic process	0.368047703367099	0.345379056133278	0
GO:0046685	response to arsenic-containing substance	0.368047703367099	0.345379056133278	0
GO:0071425	hematopoietic stem cell proliferation	0.368047703367099	0.345379056133278	0
GO:1900181	negative regulation of protein localization to nucleus	0.368047703367099	0.345379056133278	0
GO:1902235	regulation of endoplasmic reticulum stress-induced intrinsic apoptotic signaling pathway	0.368047703367099	0.345379056133278	0
GO:1902624	positive regulation of neutrophil migration	0.368047703367099	0.345379056133278	0
GO:0010975	regulation of neuron projection development	0.368047703367099	0.345379056133278	0
GO:0009156	ribonucleoside monophosphate biosynthetic process	0.372831940791644	0.349868624716074	0
GO:0035335	peptidyl-tyrosine dephosphorylation	0.372831940791644	0.349868624716074	0
GO:0050901	leukocyte tethering or rolling	0.372831940791644	0.349868624716074	0
GO:0060563	neuroepithelial cell differentiation	0.372831940791644	0.349868624716074	0
GO:0071276	cellular response to cadmium ion	0.372831940791644	0.349868624716074	0
GO:0099084	postsynaptic specialization organization	0.372831940791644	0.349868624716074	0
GO:1901658	glycosyl compound catabolic process	0.372831940791644	0.349868624716074	0
GO:1901797	negative regulation of signal transduction by p53 class mediator	0.372831940791644	0.349868624716074	0
GO:0061351	neural precursor cell proliferation	0.372831940791644	0.349868624716074	0
GO:0090101	negative regulation of transmembrane receptor protein serine/threonine kinase signaling pathway	0.372831940791644	0.349868624716074	0
GO:0010876	lipid localization	0.372831940791644	0.349868624716074	0
GO:0007584	response to nutrient	0.372831940791644	0.349868624716074	0
GO:0001569	branching involved in blood vessel morphogenesis	0.372831940791644	0.349868624716074	0
GO:0006536	glutamate metabolic process	0.372831940791644	0.349868624716074	0
GO:0009112	nucleobase metabolic process	0.372831940791644	0.349868624716074	0
GO:0009119	ribonucleoside metabolic process	0.372831940791644	0.349868624716074	0
GO:0009595	detection of biotic stimulus	0.372831940791644	0.349868624716074	0
GO:0010742	macrophage derived foam cell differentiation	0.372831940791644	0.349868624716074	0
GO:0021696	cerebellar cortex morphogenesis	0.372831940791644	0.349868624716074	0
GO:0032620	interleukin-17 production	0.372831940791644	0.349868624716074	0
GO:0032660	regulation of interleukin-17 production	0.372831940791644	0.349868624716074	0
GO:0035137	hindlimb morphogenesis	0.372831940791644	0.349868624716074	0
GO:0043368	positive T cell selection	0.372831940791644	0.349868624716074	0
GO:0046676	negative regulation of insulin secretion	0.372831940791644	0.349868624716074	0
GO:1905898	positive regulation of response to endoplasmic reticulum stress	0.372831940791644	0.349868624716074	0
GO:0032640	tumor necrosis factor production	0.374421976533242	0.351360727610962	0
GO:0032680	regulation of tumor necrosis factor production	0.374421976533242	0.351360727610962	0
GO:0001662	behavioral fear response	0.375650473884833	0.352513559844048	0
GO:0010665	regulation of cardiac muscle cell apoptotic process	0.375650473884833	0.352513559844048	0
GO:0010719	negative regulation of epithelial to mesenchymal transition	0.375650473884833	0.352513559844048	0
GO:0021955	central nervous system neuron axonogenesis	0.375650473884833	0.352513559844048	0
GO:0030212	hyaluronan metabolic process	0.375650473884833	0.352513559844048	0
GO:0032733	positive regulation of interleukin-10 production	0.375650473884833	0.352513559844048	0
GO:0072528	pyrimidine-containing compound biosynthetic process	0.375650473884833	0.352513559844048	0
GO:0090077	foam cell differentiation	0.375650473884833	0.352513559844048	0
GO:0097502	mannosylation	0.375650473884833	0.352513559844048	0
GO:0007612	learning	0.375650473884833	0.352513559844048	0
GO:0070665	positive regulation of leukocyte proliferation	0.375650473884833	0.352513559844048	0
GO:0032496	response to lipopolysaccharide	0.377025517817354	0.353803912619548	0
GO:0002209	behavioral defense response	0.3777822109556	0.354513999816069	0
GO:0010907	positive regulation of glucose metabolic process	0.3777822109556	0.354513999816069	0
GO:0033028	myeloid cell apoptotic process	0.3777822109556	0.354513999816069	0
GO:0044060	regulation of endocrine process	0.3777822109556	0.354513999816069	0
GO:0045652	regulation of megakaryocyte differentiation	0.3777822109556	0.354513999816069	0
GO:0046688	response to copper ion	0.3777822109556	0.354513999816069	0
GO:0048854	brain morphogenesis	0.3777822109556	0.354513999816069	0
GO:0050691	regulation of defense response to virus by host	0.3777822109556	0.354513999816069	0
GO:0051385	response to mineralocorticoid	0.3777822109556	0.354513999816069	0
GO:0072529	pyrimidine-containing compound catabolic process	0.3777822109556	0.354513999816069	0
GO:0031667	response to nutrient levels	0.3777822109556	0.354513999816069	0
GO:0072503	cellular divalent inorganic cation homeostasis	0.3777822109556	0.354513999816069	0
GO:0071706	tumor necrosis factor superfamily cytokine production	0.378382989074487	0.355077775048867	0
GO:1903555	regulation of tumor necrosis factor superfamily cytokine production	0.378382989074487	0.355077775048867	0
GO:0045785	positive regulation of cell adhesion	0.381789686127106	0.358274648176457	0
GO:0022409	positive regulation of cell-cell adhesion	0.382548030733699	0.358986285124746	0
GO:0010662	regulation of striated muscle cell apoptotic process	0.382548030733699	0.358986285124746	0
GO:0032728	positive regulation of interferon-beta production	0.382548030733699	0.358986285124746	0
GO:1905952	regulation of lipid localization	0.383190959513661	0.359589614891928	0
GO:0045766	positive regulation of angiogenesis	0.383487352069154	0.359867752155453	0
GO:1904018	positive regulation of vasculature development	0.383487352069154	0.359867752155453	0
GO:0070661	leukocyte proliferation	0.383487352069154	0.359867752155453	0
GO:0009069	serine family amino acid metabolic process	0.383487352069154	0.359867752155453	0
GO:0032350	regulation of hormone metabolic process	0.383487352069154	0.359867752155453	0
GO:0032735	positive regulation of interleukin-12 production	0.383487352069154	0.359867752155453	0
GO:0032814	regulation of natural killer cell activation	0.383487352069154	0.359867752155453	0
GO:0042269	regulation of natural killer cell mediated cytotoxicity	0.383487352069154	0.359867752155453	0
GO:0043516	regulation of DNA damage response, signal transduction by p53 class mediator	0.383487352069154	0.359867752155453	0
GO:0046329	negative regulation of JNK cascade	0.383487352069154	0.359867752155453	0
GO:0071542	dopaminergic neuron differentiation	0.383487352069154	0.359867752155453	0
GO:0090278	negative regulation of peptide hormone secretion	0.383487352069154	0.359867752155453	0
GO:1902229	regulation of intrinsic apoptotic signaling pathway in response to DNA damage	0.383487352069154	0.359867752155453	0
GO:0051249	regulation of lymphocyte activation	0.383559985960614	0.359935912409262	0
GO:0050778	positive regulation of immune response	0.387140653891164	0.363296041269914	0
GO:0090287	regulation of cellular response to growth factor stimulus	0.387293015865576	0.363439019026415	0
GO:0002792	negative regulation of peptide secretion	0.387293015865576	0.363439019026415	0
GO:0010656	negative regulation of muscle cell apoptotic process	0.387293015865576	0.363439019026415	0
GO:0010659	cardiac muscle cell apoptotic process	0.387293015865576	0.363439019026415	0
GO:0045622	regulation of T-helper cell differentiation	0.387293015865576	0.363439019026415	0
GO:0046006	regulation of activated T cell proliferation	0.387293015865576	0.363439019026415	0
GO:0072538	T-helper 17 type immune response	0.387293015865576	0.363439019026415	0
GO:0099173	postsynapse organization	0.387536589586459	0.363667590651908	0
GO:0002237	response to molecule of bacterial origin	0.387536589586459	0.363667590651908	0
GO:0000578	embryonic axis specification	0.387536589586459	0.363667590651908	0
GO:0006775	fat-soluble vitamin metabolic process	0.387536589586459	0.363667590651908	0
GO:0031295	T cell costimulation	0.387536589586459	0.363667590651908	0
GO:0042596	fear response	0.387536589586459	0.363667590651908	0
GO:0043029	T cell homeostasis	0.387536589586459	0.363667590651908	0
GO:0045109	intermediate filament organization	0.387536589586459	0.363667590651908	0
GO:0046427	positive regulation of receptor signaling pathway via JAK-STAT	0.387536589586459	0.363667590651908	0
GO:0051693	actin filament capping	0.387536589586459	0.363667590651908	0
GO:0140467	integrated stress response signaling	0.387536589586459	0.363667590651908	0
GO:1902742	apoptotic process involved in development	0.387536589586459	0.363667590651908	0
GO:2000516	positive regulation of CD4-positive, alpha-beta T cell activation	0.387536589586459	0.363667590651908	0
GO:0051251	positive regulation of lymphocyte activation	0.387536589586459	0.363667590651908	0
GO:0062012	regulation of small molecule metabolic process	0.387536589586459	0.363667590651908	0
GO:0021915	neural tube development	0.387536589586459	0.363667590651908	0
GO:0016049	cell growth	0.387536589586459	0.363667590651908	0
GO:0021543	pallium development	0.387536589586459	0.363667590651908	0
GO:0042129	regulation of T cell proliferation	0.387536589586459	0.363667590651908	0
GO:0007595	lactation	0.387536589586459	0.363667590651908	0
GO:0009124	nucleoside monophosphate biosynthetic process	0.387536589586459	0.363667590651908	0
GO:0010658	striated muscle cell apoptotic process	0.387536589586459	0.363667590651908	0
GO:0019884	antigen processing and presentation of exogenous antigen	0.387536589586459	0.363667590651908	0
GO:0021587	cerebellum morphogenesis	0.387536589586459	0.363667590651908	0
GO:0042088	T-helper 1 type immune response	0.387536589586459	0.363667590651908	0
GO:0043331	response to dsRNA	0.387536589586459	0.363667590651908	0
GO:0048713	regulation of oligodendrocyte differentiation	0.387536589586459	0.363667590651908	0
GO:0050856	regulation of T cell receptor signaling pathway	0.387536589586459	0.363667590651908	0
GO:1901381	positive regulation of potassium ion transmembrane transport	0.387536589586459	0.363667590651908	0
GO:2001239	regulation of extrinsic apoptotic signaling pathway in absence of ligand	0.387536589586459	0.363667590651908	0
GO:0002822	regulation of adaptive immune response based on somatic recombination of immune receptors built from immunoglobulin superfamily domains	0.389893309902684	0.365879156791137	0
GO:0071496	cellular response to external stimulus	0.390393673563855	0.366348702253418	0
GO:0002673	regulation of acute inflammatory response	0.390393673563855	0.366348702253418	0
GO:0002715	regulation of natural killer cell mediated immunity	0.390393673563855	0.366348702253418	0
GO:0010463	mesenchymal cell proliferation	0.390393673563855	0.366348702253418	0
GO:0031294	lymphocyte costimulation	0.390393673563855	0.366348702253418	0
GO:0032309	icosanoid secretion	0.390393673563855	0.366348702253418	0
GO:0045687	positive regulation of glial cell differentiation	0.390393673563855	0.366348702253418	0
GO:0046640	regulation of alpha-beta T cell proliferation	0.390393673563855	0.366348702253418	0
GO:0050798	activated T cell proliferation	0.390393673563855	0.366348702253418	0
GO:0097553	calcium ion transmembrane import into cytosol	0.395017538501166	0.370687775947197	0
GO:0009991	response to extracellular stimulus	0.395017538501166	0.370687775947197	0
GO:0016266	O-glycan processing	0.395017538501166	0.370687775947197	0
GO:0046596	regulation of viral entry into host cell	0.395017538501166	0.370687775947197	0
GO:1902622	regulation of neutrophil migration	0.395017538501166	0.370687775947197	0
GO:1902107	positive regulation of leukocyte differentiation	0.395017538501166	0.370687775947197	0
GO:1903708	positive regulation of hemopoiesis	0.395017538501166	0.370687775947197	0
GO:0051235	maintenance of location	0.395017538501166	0.370687775947197	0
GO:0010817	regulation of hormone levels	0.395466727535216	0.371109298709563	0
GO:0072331	signal transduction by p53 class mediator	0.396312208846238	0.371902705473164	0
GO:1990138	neuron projection extension	0.396312208846238	0.371902705473164	0
GO:2001257	regulation of cation channel activity	0.396312208846238	0.371902705473164	0
GO:0019098	reproductive behavior	0.396312208846238	0.371902705473164	0
GO:0021575	hindbrain morphogenesis	0.396312208846238	0.371902705473164	0
GO:0030225	macrophage differentiation	0.396312208846238	0.371902705473164	0
GO:0030835	negative regulation of actin filament depolymerization	0.396312208846238	0.371902705473164	0
GO:0042398	cellular modified amino acid biosynthetic process	0.396312208846238	0.371902705473164	0
GO:0060964	regulation of miRNA-mediated gene silencing	0.396312208846238	0.371902705473164	0
GO:1904894	positive regulation of receptor signaling pathway via STAT	0.396312208846238	0.371902705473164	0
GO:0001764	neuron migration	0.398825095987962	0.374260819873113	0
GO:0048736	appendage development	0.399376815193568	0.374778557809634	0
GO:0060173	limb development	0.399376815193568	0.374778557809634	0
GO:0008542	visual learning	0.399376815193568	0.374778557809634	0
GO:0034661	ncRNA catabolic process	0.399376815193568	0.374778557809634	0
GO:0042311	vasodilation	0.399376815193568	0.374778557809634	0
GO:0046633	alpha-beta T cell proliferation	0.399376815193568	0.374778557809634	0
GO:0085029	extracellular matrix assembly	0.399376815193568	0.374778557809634	0
GO:0140353	lipid export from cell	0.399376815193568	0.374778557809634	0
GO:0072507	divalent inorganic cation homeostasis	0.402882538569462	0.378068358070724	0
GO:0090066	regulation of anatomical structure size	0.402882538569462	0.378068358070724	0
GO:0007094	mitotic spindle assembly checkpoint signaling	0.402882538569462	0.378068358070724	0
GO:0061178	regulation of insulin secretion involved in cellular response to glucose stimulus	0.402882538569462	0.378068358070724	0
GO:0071173	spindle assembly checkpoint signaling	0.402882538569462	0.378068358070724	0
GO:0071174	mitotic spindle checkpoint signaling	0.402882538569462	0.378068358070724	0
GO:0090199	regulation of release of cytochrome c from mitochondria	0.402882538569462	0.378068358070724	0
GO:1900368	regulation of post-transcriptional gene silencing by RNA	0.402882538569462	0.378068358070724	0
GO:0030073	insulin secretion	0.403478667704652	0.378627770658174	0
GO:0007157	heterophilic cell-cell adhesion via plasma membrane cell adhesion molecules	0.404131141752672	0.379240057785073	0
GO:0010043	response to zinc ion	0.404131141752672	0.379240057785073	0
GO:0030195	negative regulation of blood coagulation	0.404131141752672	0.379240057785073	0
GO:0030857	negative regulation of epithelial cell differentiation	0.404131141752672	0.379240057785073	0
GO:0031577	spindle checkpoint signaling	0.404131141752672	0.379240057785073	0
GO:0031641	regulation of myelination	0.404131141752672	0.379240057785073	0
GO:0060147	regulation of post-transcriptional gene silencing	0.404131141752672	0.379240057785073	0
GO:0060711	labyrinthine layer development	0.404131141752672	0.379240057785073	0
GO:0061756	leukocyte adhesion to vascular endothelial cell	0.404131141752672	0.379240057785073	0
GO:0071470	cellular response to osmotic stress	0.404131141752672	0.379240057785073	0
GO:0006006	glucose metabolic process	0.404131141752672	0.379240057785073	0
GO:0002697	regulation of immune effector process	0.404131141752672	0.379240057785073	0
GO:0001525	angiogenesis	0.404131141752672	0.379240057785073	0
GO:0006692	prostanoid metabolic process	0.404131141752672	0.379240057785073	0
GO:0006693	prostaglandin metabolic process	0.404131141752672	0.379240057785073	0
GO:0033628	regulation of cell adhesion mediated by integrin	0.404131141752672	0.379240057785073	0
GO:0043114	regulation of vascular permeability	0.404131141752672	0.379240057785073	0
GO:0043268	positive regulation of potassium ion transport	0.404131141752672	0.379240057785073	0
GO:0045841	negative regulation of mitotic metaphase/anaphase transition	0.404131141752672	0.379240057785073	0
GO:0046638	positive regulation of alpha-beta T cell differentiation	0.404131141752672	0.379240057785073	0
GO:0048546	digestive tract morphogenesis	0.404131141752672	0.379240057785073	0
GO:0052372	modulation by symbiont of entry into host	0.404131141752672	0.379240057785073	0
GO:1900047	negative regulation of hemostasis	0.404131141752672	0.379240057785073	0
GO:1901976	regulation of cell cycle checkpoint	0.404131141752672	0.379240057785073	0
GO:2001238	positive regulation of extrinsic apoptotic signaling pathway	0.404131141752672	0.379240057785073	0
GO:1903037	regulation of leukocyte cell-cell adhesion	0.404146255847478	0.379254240978585	0
GO:0002819	regulation of adaptive immune response	0.404146255847478	0.379254240978585	0
GO:0045664	regulation of neuron differentiation	0.404146255847478	0.379254240978585	0
GO:1903828	negative regulation of protein localization	0.404146255847478	0.379254240978585	0
GO:0008089	anterograde axonal transport	0.404146255847478	0.379254240978585	0
GO:0010676	positive regulation of cellular carbohydrate metabolic process	0.404146255847478	0.379254240978585	0
GO:0021695	cerebellar cortex development	0.404146255847478	0.379254240978585	0
GO:0032613	interleukin-10 production	0.404146255847478	0.379254240978585	0
GO:0032653	regulation of interleukin-10 production	0.404146255847478	0.379254240978585	0
GO:0032873	negative regulation of stress-activated MAPK cascade	0.404146255847478	0.379254240978585	0
GO:0042572	retinol metabolic process	0.404146255847478	0.379254240978585	0
GO:0060966	regulation of gene silencing by RNA	0.404146255847478	0.379254240978585	0
GO:0070303	negative regulation of stress-activated protein kinase signaling cascade	0.404146255847478	0.379254240978585	0
GO:1902100	negative regulation of metaphase/anaphase transition of cell cycle	0.404146255847478	0.379254240978585	0
GO:0030308	negative regulation of cell growth	0.404645437497269	0.379722677231458	0
GO:0050863	regulation of T cell activation	0.404645437497269	0.379722677231458	0
GO:0007204	positive regulation of cytosolic calcium ion concentration	0.404645437497269	0.379722677231458	0
GO:0002707	negative regulation of lymphocyte mediated immunity	0.404645437497269	0.379722677231458	0
GO:0006220	pyrimidine nucleotide metabolic process	0.404645437497269	0.379722677231458	0
GO:0007632	visual behavior	0.404645437497269	0.379722677231458	0
GO:0033046	negative regulation of sister chromatid segregation	0.404645437497269	0.379722677231458	0
GO:0033048	negative regulation of mitotic sister chromatid segregation	0.404645437497269	0.379722677231458	0
GO:0035176	social behavior	0.404645437497269	0.379722677231458	0
GO:0050819	negative regulation of coagulation	0.404645437497269	0.379722677231458	0
GO:0071622	regulation of granulocyte chemotaxis	0.404645437497269	0.379722677231458	0
GO:0071715	icosanoid transport	0.404645437497269	0.379722677231458	0
GO:2000816	negative regulation of mitotic sister chromatid separation	0.404645437497269	0.379722677231458	0
GO:0010803	regulation of tumor necrosis factor-mediated signaling pathway	0.408180561123612	0.383040066934506	0
GO:0015804	neutral amino acid transport	0.408180561123612	0.383040066934506	0
GO:0031103	axon regeneration	0.408180561123612	0.383040066934506	0
GO:0043370	regulation of CD4-positive, alpha-beta T cell differentiation	0.408180561123612	0.383040066934506	0
GO:0045599	negative regulation of fat cell differentiation	0.408180561123612	0.383040066934506	0
GO:0051985	negative regulation of chromosome segregation	0.408180561123612	0.383040066934506	0
GO:1905819	negative regulation of chromosome separation	0.408180561123612	0.383040066934506	0
GO:0009395	phospholipid catabolic process	0.41196701534556	0.386593307379439	0
GO:0019933	cAMP-mediated signaling	0.41196701534556	0.386593307379439	0
GO:0038093	Fc receptor signaling pathway	0.41196701534556	0.386593307379439	0
GO:0050732	negative regulation of peptidyl-tyrosine phosphorylation	0.41196701534556	0.386593307379439	0
GO:0051703	biological process involved in intraspecies interaction between organisms	0.41196701534556	0.386593307379439	0
GO:0060986	endocrine hormone secretion	0.41196701534556	0.386593307379439	0
GO:0048167	regulation of synaptic plasticity	0.41196701534556	0.386593307379439	0
GO:0006383	transcription by RNA polymerase III	0.4144538346959	0.388926959545005	0
GO:0030834	regulation of actin filament depolymerization	0.4144538346959	0.388926959545005	0
GO:0032608	interferon-beta production	0.4144538346959	0.388926959545005	0
GO:0032648	regulation of interferon-beta production	0.4144538346959	0.388926959545005	0
GO:0042531	positive regulation of tyrosine phosphorylation of STAT protein	0.4144538346959	0.388926959545005	0
GO:0045071	negative regulation of viral genome replication	0.4144538346959	0.388926959545005	0
GO:0050853	B cell receptor signaling pathway	0.4144538346959	0.388926959545005	0
GO:0060071	Wnt signaling pathway, planar cell polarity pathway	0.4144538346959	0.388926959545005	0
GO:0002443	leukocyte mediated immunity	0.417714330568758	0.39198663625754	0
GO:0045637	regulation of myeloid cell differentiation	0.417714330568758	0.39198663625754	0
GO:0009116	nucleoside metabolic process	0.417714330568758	0.39198663625754	0
GO:0042149	cellular response to glucose starvation	0.417714330568758	0.39198663625754	0
GO:0042733	embryonic digit morphogenesis	0.417714330568758	0.39198663625754	0
GO:0043903	regulation of biological process involved in symbiotic interaction	0.417714330568758	0.39198663625754	0
GO:0046686	response to cadmium ion	0.417714330568758	0.39198663625754	0
GO:0002696	positive regulation of leukocyte activation	0.41781977317074	0.39208558448087	0
GO:0042098	T cell proliferation	0.41781977317074	0.39208558448087	0
GO:0051216	cartilage development	0.41781977317074	0.39208558448087	0
GO:1901888	regulation of cell junction assembly	0.41781977317074	0.39208558448087	0
GO:0001836	release of cytochrome c from mitochondria	0.41781977317074	0.39208558448087	0
GO:0002448	mast cell mediated immunity	0.41781977317074	0.39208558448087	0
GO:0009948	anterior/posterior axis specification	0.41781977317074	0.39208558448087	0
GO:0032615	interleukin-12 production	0.41781977317074	0.39208558448087	0
GO:0032655	regulation of interleukin-12 production	0.41781977317074	0.39208558448087	0
GO:0033047	regulation of mitotic sister chromatid segregation	0.41781977317074	0.39208558448087	0
GO:0045604	regulation of epidermal cell differentiation	0.41781977317074	0.39208558448087	0
GO:0051438	regulation of ubiquitin-protein transferase activity	0.41781977317074	0.39208558448087	0
GO:2000630	positive regulation of miRNA metabolic process	0.41781977317074	0.39208558448087	0
GO:0050767	regulation of neurogenesis	0.419911140720339	0.394048141355156	0
GO:0022029	telencephalon cell migration	0.419911140720339	0.394048141355156	0
GO:0032731	positive regulation of interleukin-1 beta production	0.419911140720339	0.394048141355156	0
GO:0035773	insulin secretion involved in cellular response to glucose stimulus	0.419911140720339	0.394048141355156	0
GO:0043407	negative regulation of MAP kinase activity	0.419911140720339	0.394048141355156	0
GO:0045839	negative regulation of mitotic nuclear division	0.419911140720339	0.394048141355156	0
GO:0046902	regulation of mitochondrial membrane permeability	0.419911140720339	0.394048141355156	0
GO:0002573	myeloid leukocyte differentiation	0.419911140720339	0.394048141355156	0
GO:0032102	negative regulation of response to external stimulus	0.419911140720339	0.394048141355156	0
GO:0007601	visual perception	0.419911140720339	0.394048141355156	0
GO:1901605	alpha-amino acid metabolic process	0.419911140720339	0.394048141355156	0
GO:1901654	response to ketone	0.419911140720339	0.394048141355156	0
GO:0000768	syncytium formation by plasma membrane fusion	0.419911140720339	0.394048141355156	0
GO:0009161	ribonucleoside monophosphate metabolic process	0.419911140720339	0.394048141355156	0
GO:0009311	oligosaccharide metabolic process	0.419911140720339	0.394048141355156	0
GO:0046888	negative regulation of hormone secretion	0.419911140720339	0.394048141355156	0
GO:0050709	negative regulation of protein secretion	0.419911140720339	0.394048141355156	0
GO:0050829	defense response to Gram-negative bacterium	0.419911140720339	0.394048141355156	0
GO:0050854	regulation of antigen receptor-mediated signaling pathway	0.419911140720339	0.394048141355156	0
GO:0051932	synaptic transmission, GABAergic	0.419911140720339	0.394048141355156	0
GO:0090175	regulation of establishment of planar polarity	0.419911140720339	0.394048141355156	0
GO:0140253	cell-cell fusion	0.419911140720339	0.394048141355156	0
GO:0007178	transmembrane receptor protein serine/threonine kinase signaling pathway	0.423430405902058	0.397350649360571	0
GO:0050807	regulation of synapse organization	0.423430405902058	0.397350649360571	0
GO:0030042	actin filament depolymerization	0.42384389629787	0.397738672220975	0
GO:0031102	neuron projection regeneration	0.42384389629787	0.397738672220975	0
GO:0060337	type I interferon signaling pathway	0.42384389629787	0.397738672220975	0
GO:0050953	sensory perception of light stimulus	0.427562032990524	0.401227802922608	0
GO:0019229	regulation of vasoconstriction	0.427787162500509	0.401439066345678	0
GO:0021885	forebrain cell migration	0.427787162500509	0.401439066345678	0
GO:0071357	cellular response to type I interferon	0.427787162500509	0.401439066345678	0
GO:0050867	positive regulation of cell activation	0.427787162500509	0.401439066345678	0
GO:0032481	positive regulation of type I interferon production	0.430183316744336	0.403687637613781	0
GO:0043506	regulation of JUN kinase activity	0.430183316744336	0.403687637613781	0
GO:0045104	intermediate filament cytoskeleton organization	0.430183316744336	0.403687637613781	0
GO:0045670	regulation of osteoclast differentiation	0.430183316744336	0.403687637613781	0
GO:1901016	regulation of potassium ion transmembrane transporter activity	0.430183316744336	0.403687637613781	0
GO:1902893	regulation of miRNA transcription	0.430183316744336	0.403687637613781	0
GO:0030098	lymphocyte differentiation	0.430183316744336	0.403687637613781	0
GO:0006836	neurotransmitter transport	0.430183316744336	0.403687637613781	0
GO:0050803	regulation of synapse structure or activity	0.430183316744336	0.403687637613781	0
GO:0002704	negative regulation of leukocyte mediated immunity	0.433195562122354	0.406514353976861	0
GO:0006949	syncytium formation	0.433195562122354	0.406514353976861	0
GO:0045103	intermediate filament-based process	0.433195562122354	0.406514353976861	0
GO:0045682	regulation of epidermis development	0.433195562122354	0.406514353976861	0
GO:0061614	miRNA transcription	0.433195562122354	0.406514353976861	0
GO:0015909	long-chain fatty acid transport	0.434842064300303	0.408059445449893	0
GO:0030199	collagen fibril organization	0.434842064300303	0.408059445449893	0
GO:0030219	megakaryocyte differentiation	0.434842064300303	0.408059445449893	0
GO:0031638	zymogen activation	0.434842064300303	0.408059445449893	0
GO:0040014	regulation of multicellular organism growth	0.434842064300303	0.408059445449893	0
GO:0042093	T-helper cell differentiation	0.434842064300303	0.408059445449893	0
GO:0042267	natural killer cell mediated cytotoxicity	0.434842064300303	0.408059445449893	0
GO:0051784	negative regulation of nuclear division	0.434842064300303	0.408059445449893	0
GO:0071300	cellular response to retinoic acid	0.434842064300303	0.408059445449893	0
GO:0038034	signal transduction in absence of ligand	0.43768237363124	0.410724815582273	0
GO:0046503	glycerolipid catabolic process	0.43768237363124	0.410724815582273	0
GO:0070059	intrinsic apoptotic signaling pathway in response to endoplasmic reticulum stress	0.43768237363124	0.410724815582273	0
GO:0070613	regulation of protein processing	0.43768237363124	0.410724815582273	0
GO:0097192	extrinsic apoptotic signaling pathway in absence of ligand	0.43768237363124	0.410724815582273	0
GO:1901224	positive regulation of NIK/NF-kappaB signaling	0.43768237363124	0.410724815582273	0
GO:0051651	maintenance of location in cell	0.43768237363124	0.410724815582273	0
GO:0002294	CD4-positive, alpha-beta T cell differentiation involved in immune response	0.440412493224427	0.413286782739245	0
GO:0010660	regulation of muscle cell apoptotic process	0.440412493224427	0.413286782739245	0
GO:0030837	negative regulation of actin filament polymerization	0.440412493224427	0.413286782739245	0
GO:0032729	positive regulation of interferon-gamma production	0.440412493224427	0.413286782739245	0
GO:0042509	regulation of tyrosine phosphorylation of STAT protein	0.440412493224427	0.413286782739245	0
GO:0098930	axonal transport	0.440412493224427	0.413286782739245	0
GO:0010001	glial cell differentiation	0.440886427526658	0.413731526669112	0
GO:0030072	peptide hormone secretion	0.440886427526658	0.413731526669112	0
GO:0002228	natural killer cell mediated immunity	0.440886427526658	0.413731526669112	0
GO:0002260	lymphocyte homeostasis	0.440886427526658	0.413731526669112	0
GO:0002287	alpha-beta T cell activation involved in immune response	0.440886427526658	0.413731526669112	0
GO:0002293	alpha-beta T cell differentiation involved in immune response	0.440886427526658	0.413731526669112	0
GO:0014015	positive regulation of gliogenesis	0.440886427526658	0.413731526669112	0
GO:0032024	positive regulation of insulin secretion	0.440886427526658	0.413731526669112	0
GO:0032732	positive regulation of interleukin-1 production	0.440886427526658	0.413731526669112	0
GO:0034340	response to type I interferon	0.440886427526658	0.413731526669112	0
GO:0045824	negative regulation of innate immune response	0.440886427526658	0.413731526669112	0
GO:0010951	negative regulation of endopeptidase activity	0.443438114008086	0.416126050695321	0
GO:0006875	cellular metal ion homeostasis	0.444346236504483	0.416978240473411	0
GO:0046635	positive regulation of alpha-beta T cell activation	0.444732536641117	0.417340747766227	0
GO:0050688	regulation of defense response to virus	0.444732536641117	0.417340747766227	0
GO:0002790	peptide secretion	0.445580786074865	0.418136752159444	0
GO:0019318	hexose metabolic process	0.445580786074865	0.418136752159444	0
GO:0046883	regulation of hormone secretion	0.445580786074865	0.418136752159444	0
GO:0048588	developmental cell growth	0.445580786074865	0.418136752159444	0
GO:0007260	tyrosine phosphorylation of STAT protein	0.445580786074865	0.418136752159444	0
GO:0030193	regulation of blood coagulation	0.445580786074865	0.418136752159444	0
GO:0034103	regulation of tissue remodeling	0.445580786074865	0.418136752159444	0
GO:0046637	regulation of alpha-beta T cell differentiation	0.445580786074865	0.418136752159444	0
GO:0050805	negative regulation of synaptic transmission	0.445580786074865	0.418136752159444	0
GO:0051881	regulation of mitochondrial membrane potential	0.445580786074865	0.418136752159444	0
GO:0006869	lipid transport	0.446552861483789	0.419048955887801	0
GO:0001960	negative regulation of cytokine-mediated signaling pathway	0.446552861483789	0.419048955887801	0
GO:0046513	ceramide biosynthetic process	0.446552861483789	0.419048955887801	0
GO:0061045	negative regulation of wound healing	0.446552861483789	0.419048955887801	0
GO:0061180	mammary gland epithelium development	0.446552861483789	0.419048955887801	0
GO:0090559	regulation of membrane permeability	0.446552861483789	0.419048955887801	0
GO:1901607	alpha-amino acid biosynthetic process	0.446552861483789	0.419048955887801	0
GO:1903317	regulation of protein maturation	0.446552861483789	0.419048955887801	0
GO:0009636	response to toxic substance	0.446552861483789	0.419048955887801	0
GO:0042742	defense response to bacterium	0.446552861483789	0.419048955887801	0
GO:0045930	negative regulation of mitotic cell cycle	0.448410464184717	0.420792145864663	0
GO:0050769	positive regulation of neurogenesis	0.448410464184717	0.420792145864663	0
GO:0001707	mesoderm formation	0.449548520665312	0.421860107624778	0
GO:0010657	muscle cell apoptotic process	0.449548520665312	0.421860107624778	0
GO:1900046	regulation of hemostasis	0.449548520665312	0.421860107624778	0
GO:0001649	osteoblast differentiation	0.451999360469087	0.42415999628165	0
GO:0003208	cardiac ventricle morphogenesis	0.451999360469087	0.42415999628165	0
GO:0021536	diencephalon development	0.451999360469087	0.42415999628165	0
GO:0045685	regulation of glial cell differentiation	0.451999360469087	0.42415999628165	0
GO:0045913	positive regulation of carbohydrate metabolic process	0.451999360469087	0.42415999628165	0
GO:1904888	cranial skeletal system development	0.451999360469087	0.42415999628165	0
GO:0010466	negative regulation of peptidase activity	0.451999360469087	0.42415999628165	0
GO:0009880	embryonic pattern specification	0.454733214586487	0.426725467947512	0
GO:0035567	non-canonical Wnt signaling pathway	0.454733214586487	0.426725467947512	0
GO:0048332	mesoderm morphogenesis	0.454733214586487	0.426725467947512	0
GO:0050818	regulation of coagulation	0.454733214586487	0.426725467947512	0
GO:1901880	negative regulation of protein depolymerization	0.454733214586487	0.426725467947512	0
GO:0002292	T cell differentiation involved in immune response	0.457239553593598	0.429077437522941	0
GO:0045123	cellular extravasation	0.457239553593598	0.429077437522941	0
GO:0051966	regulation of synaptic transmission, glutamatergic	0.457239553593598	0.429077437522941	0
GO:0060761	negative regulation of response to cytokine stimulus	0.457239553593598	0.429077437522941	0
GO:1903351	cellular response to dopamine	0.457239553593598	0.429077437522941	0
GO:2000514	regulation of CD4-positive, alpha-beta T cell activation	0.457239553593598	0.429077437522941	0
GO:0019362	pyridine nucleotide metabolic process	0.459690140412719	0.431377088776889	0
GO:0030330	DNA damage response, signal transduction by p53 class mediator	0.459690140412719	0.431377088776889	0
GO:0046470	phosphatidylcholine metabolic process	0.459690140412719	0.431377088776889	0
GO:0046496	nicotinamide nucleotide metabolic process	0.459690140412719	0.431377088776889	0
GO:0071479	cellular response to ionizing radiation	0.459690140412719	0.431377088776889	0
GO:1903350	response to dopamine	0.459690140412719	0.431377088776889	0
GO:0042391	regulation of membrane potential	0.460259399093713	0.431911285904431	0
GO:0042060	wound healing	0.462086127138505	0.433625502844655	0
GO:0001736	establishment of planar polarity	0.462086127138505	0.433625502844655	0
GO:0007164	establishment of tissue polarity	0.462086127138505	0.433625502844655	0
GO:0009123	nucleoside monophosphate metabolic process	0.462086127138505	0.433625502844655	0
GO:2001259	positive regulation of cation channel activity	0.462086127138505	0.433625502844655	0
GO:0002699	positive regulation of immune effector process	0.462471830472171	0.433987450092554	0
GO:0010822	positive regulation of mitochondrion organization	0.465873954133685	0.437180031511519	0
GO:0050772	positive regulation of axonogenesis	0.465873954133685	0.437180031511519	0
GO:0008652	cellular amino acid biosynthetic process	0.468645363901154	0.439780745714841	0
GO:0009064	glutamine family amino acid metabolic process	0.468645363901154	0.439780745714841	0
GO:0021766	hippocampus development	0.468645363901154	0.439780745714841	0
GO:0033555	multicellular organismal response to stress	0.468645363901154	0.439780745714841	0
GO:0035195	miRNA-mediated gene silencing	0.468645363901154	0.439780745714841	0
GO:0005996	monosaccharide metabolic process	0.46894587803287	0.440062750700111	0
GO:0097305	response to alcohol	0.46894587803287	0.440062750700111	0
GO:1903131	mononuclear cell differentiation	0.46943708378831	0.440523702306734	0
GO:0008088	axo-dendritic transport	0.46943708378831	0.440523702306734	0
GO:0032945	negative regulation of mononuclear cell proliferation	0.46943708378831	0.440523702306734	0
GO:0046425	regulation of receptor signaling pathway via JAK-STAT	0.46943708378831	0.440523702306734	0
GO:0050672	negative regulation of lymphocyte proliferation	0.46943708378831	0.440523702306734	0
GO:0051279	regulation of release of sequestered calcium ion into cytosol	0.46943708378831	0.440523702306734	0
GO:1901657	glycosyl compound metabolic process	0.46943708378831	0.440523702306734	0
GO:0050730	regulation of peptidyl-tyrosine phosphorylation	0.47044553591005	0.441470042247932	0
GO:0030101	natural killer cell activation	0.473549923027527	0.444383225193234	0
GO:0015833	peptide transport	0.474803652448894	0.445559735412525	0
GO:0008543	fibroblast growth factor receptor signaling pathway	0.476168354157457	0.446840382958197	0
GO:0032272	negative regulation of protein polymerization	0.476168354157457	0.446840382958197	0
GO:0072524	pyridine-containing compound metabolic process	0.476168354157457	0.446840382958197	0
GO:0072527	pyrimidine-containing compound metabolic process	0.476168354157457	0.446840382958197	0
GO:0051781	positive regulation of cell division	0.480192787934262	0.450616945416236	0
GO:1905897	regulation of response to endoplasmic reticulum stress	0.480192787934262	0.450616945416236	0
GO:0048568	embryonic organ development	0.482227979427712	0.4525267862076	0
GO:0019915	lipid storage	0.482227979427712	0.4525267862076	0
GO:0033273	response to vitamin	0.482227979427712	0.4525267862076	0
GO:0043242	negative regulation of protein-containing complex disassembly	0.482227979427712	0.4525267862076	0
GO:0043367	CD4-positive, alpha-beta T cell differentiation	0.482227979427712	0.4525267862076	0
GO:2001021	negative regulation of response to DNA damage stimulus	0.482227979427712	0.4525267862076	0
GO:0002088	lens development in camera-type eye	0.483248985524873	0.453484906904775	0
GO:0007589	body fluid secretion	0.483248985524873	0.453484906904775	0
GO:0019935	cyclic-nucleotide-mediated signaling	0.483248985524873	0.453484906904775	0
GO:0021954	central nervous system neuron development	0.483248985524873	0.453484906904775	0
GO:0031397	negative regulation of protein ubiquitination	0.483248985524873	0.453484906904775	0
GO:0045069	regulation of viral genome replication	0.483248985524873	0.453484906904775	0
GO:0048525	negative regulation of viral process	0.483248985524873	0.453484906904775	0
GO:0099175	regulation of postsynapse organization	0.483248985524873	0.453484906904775	0
GO:0032088	negative regulation of NF-kappaB transcription factor activity	0.486159138397418	0.456215818803226	0
GO:0042475	odontogenesis of dentin-containing tooth	0.486159138397418	0.456215818803226	0
GO:0048678	response to axon injury	0.486159138397418	0.456215818803226	0
GO:1904892	regulation of receptor signaling pathway via STAT	0.486159138397418	0.456215818803226	0
GO:0031668	cellular response to extracellular stimulus	0.488540179655103	0.458450207918198	0
GO:0008306	associative learning	0.488540179655103	0.458450207918198	0
GO:0045666	positive regulation of neuron differentiation	0.488540179655103	0.458450207918198	0
GO:0070664	negative regulation of leukocyte proliferation	0.488540179655103	0.458450207918198	0
GO:1903035	negative regulation of response to wounding	0.488540179655103	0.458450207918198	0
GO:0032412	regulation of ion transmembrane transporter activity	0.489013209631279	0.458894103220899	0
GO:0006970	response to osmotic stress	0.489429543519287	0.459284794438262	0
GO:0032092	positive regulation of protein binding	0.489429543519287	0.459284794438262	0
GO:0045638	negative regulation of myeloid cell differentiation	0.489429543519287	0.459284794438262	0
GO:0045921	positive regulation of exocytosis	0.489429543519287	0.459284794438262	0
GO:0050886	endocrine process	0.489429543519287	0.459284794438262	0
GO:0071868	cellular response to monoamine stimulus	0.489429543519287	0.459284794438262	0
GO:0071870	cellular response to catecholamine stimulus	0.489429543519287	0.459284794438262	0
GO:0001892	embryonic placenta development	0.493167758737565	0.462792766996983	0
GO:0033627	cell adhesion mediated by integrin	0.493167758737565	0.462792766996983	0
GO:0001942	hair follicle development	0.495899604606487	0.465356354105605	0
GO:0032611	interleukin-1 beta production	0.495899604606487	0.465356354105605	0
GO:0032651	regulation of interleukin-1 beta production	0.495899604606487	0.465356354105605	0
GO:1901879	regulation of protein depolymerization	0.495899604606487	0.465356354105605	0
GO:0023061	signal release	0.496175814444739	0.465615551737753	0
GO:0003018	vascular process in circulatory system	0.496175814444739	0.465615551737753	0
GO:0045995	regulation of embryonic development	0.496175814444739	0.465615551737753	0
GO:0071867	response to monoamine	0.496175814444739	0.465615551737753	0
GO:0071869	response to catecholamine	0.496175814444739	0.465615551737753	0
GO:0072384	organelle transport along microtubule	0.496175814444739	0.465615551737753	0
GO:0090277	positive regulation of peptide hormone secretion	0.496175814444739	0.465615551737753	0
GO:1901379	regulation of potassium ion transmembrane transport	0.496175814444739	0.465615551737753	0
GO:2000106	regulation of leukocyte apoptotic process	0.496175814444739	0.465615551737753	0
GO:0022407	regulation of cell-cell adhesion	0.496652182718575	0.466062579727016	0
GO:0022898	regulation of transmembrane transporter activity	0.497674227127408	0.467021674784586	0
GO:0002793	positive regulation of peptide secretion	0.499202362236206	0.468455689605741	0
GO:0061448	connective tissue development	0.499202362236206	0.468455689605741	0
GO:0006874	cellular calcium ion homeostasis	0.501205271761471	0.470335236727019	0
GO:0022404	molting cycle process	0.501423502593714	0.470540026372953	0
GO:0022405	hair cycle process	0.501423502593714	0.470540026372953	0
GO:1901019	regulation of calcium ion transmembrane transporter activity	0.501423502593714	0.470540026372953	0
GO:0002690	positive regulation of leukocyte chemotaxis	0.5020647164363	0.471141746828497	0
GO:0006140	regulation of nucleotide metabolic process	0.5020647164363	0.471141746828497	0
GO:0009791	post-embryonic development	0.5020647164363	0.471141746828497	0
GO:0019218	regulation of steroid metabolic process	0.5020647164363	0.471141746828497	0
GO:0030071	regulation of mitotic metaphase/anaphase transition	0.5020647164363	0.471141746828497	0
GO:0030316	osteoclast differentiation	0.5020647164363	0.471141746828497	0
GO:0060021	roof of mouth development	0.5020647164363	0.471141746828497	0
GO:0098773	skin epidermis development	0.5020647164363	0.471141746828497	0
GO:0001843	neural tube closure	0.505065241655299	0.473957464895914	0
GO:0009798	axis specification	0.505065241655299	0.473957464895914	0
GO:0043648	dicarboxylic acid metabolic process	0.505065241655299	0.473957464895914	0
GO:1903532	positive regulation of secretion by cell	0.506109727585498	0.474937619265623	0
GO:0001938	positive regulation of endothelial cell proliferation	0.506109727585498	0.474937619265623	0
GO:0002526	acute inflammatory response	0.506109727585498	0.474937619265623	0
GO:0015908	fatty acid transport	0.506109727585498	0.474937619265623	0
GO:0060606	tube closure	0.506109727585498	0.474937619265623	0
GO:1901222	regulation of NIK/NF-kappaB signaling	0.506109727585498	0.474937619265623	0
GO:1902099	regulation of metaphase/anaphase transition of cell cycle	0.506109727585498	0.474937619265623	0
GO:0002286	T cell activation involved in immune response	0.508277795265419	0.47697215218642	0
GO:0007091	metaphase/anaphase transition of mitotic cell cycle	0.508277795265419	0.47697215218642	0
GO:1902476	chloride transmembrane transport	0.508277795265419	0.47697215218642	0
GO:1903321	negative regulation of protein modification by small protein conjugation or removal	0.508277795265419	0.47697215218642	0
GO:0046942	carboxylic acid transport	0.508277795265419	0.47697215218642	0
GO:0001738	morphogenesis of a polarized epithelium	0.509989585807914	0.478578510809109	0
GO:0001776	leukocyte homeostasis	0.509989585807914	0.478578510809109	0
GO:0060349	bone morphogenesis	0.509989585807914	0.478578510809109	0
GO:0002460	adaptive immune response based on somatic recombination of immune receptors built from immunoglobulin superfamily domains	0.509989585807914	0.478578510809109	0
GO:0030003	cellular cation homeostasis	0.509989585807914	0.478578510809109	0
GO:0046879	hormone secretion	0.509989585807914	0.478578510809109	0
GO:0010965	regulation of mitotic sister chromatid separation	0.509989585807914	0.478578510809109	0
GO:0019882	antigen processing and presentation	0.509989585807914	0.478578510809109	0
GO:0021549	cerebellum development	0.509989585807914	0.478578510809109	0
GO:0032479	regulation of type I interferon production	0.509989585807914	0.478578510809109	0
GO:0032606	type I interferon production	0.509989585807914	0.478578510809109	0
GO:0044784	metaphase/anaphase transition of cell cycle	0.509989585807914	0.478578510809109	0
GO:0048709	oligodendrocyte differentiation	0.509989585807914	0.478578510809109	0
GO:2001251	negative regulation of chromosome organization	0.509989585807914	0.478578510809109	0
GO:0051258	protein polymerization	0.512790534315444	0.481206944414206	0
GO:0010717	regulation of epithelial to mesenchymal transition	0.512790534315444	0.481206944414206	0
GO:0019233	sensory perception of pain	0.512790534315444	0.481206944414206	0
GO:0032409	regulation of transporter activity	0.513989581199291	0.482332140081001	0
GO:0003333	amino acid transmembrane transport	0.514607414731206	0.482911920256636	0
GO:0010906	regulation of glucose metabolic process	0.514607414731206	0.482911920256636	0
GO:0014013	regulation of gliogenesis	0.514607414731206	0.482911920256636	0
GO:0014020	primary neural tube formation	0.514607414731206	0.482911920256636	0
GO:0006805	xenobiotic metabolic process	0.51627323311813	0.48447513822241	0
GO:0034308	primary alcohol metabolic process	0.51627323311813	0.48447513822241	0
GO:0051306	mitotic sister chromatid separation	0.51627323311813	0.48447513822241	0
GO:0006520	cellular amino acid metabolic process	0.51627323311813	0.48447513822241	0
GO:0042886	amide transport	0.51627323311813	0.48447513822241	0
GO:1902105	regulation of leukocyte differentiation	0.51627323311813	0.48447513822241	0
GO:0030336	negative regulation of cell migration	0.517496904874249	0.485623442076174	0
GO:0002832	negative regulation of response to biotic stimulus	0.517496904874249	0.485623442076174	0
GO:0033209	tumor necrosis factor-mediated signaling pathway	0.517496904874249	0.485623442076174	0
GO:0009914	hormone transport	0.517496904874249	0.485623442076174	0
GO:0044403	biological process involved in symbiotic interaction	0.517496904874249	0.485623442076174	0
GO:0048872	homeostasis of number of cells	0.517496904874249	0.485623442076174	0
GO:0002444	myeloid leukocyte mediated immunity	0.517496904874249	0.485623442076174	0
GO:0032609	interferon-gamma production	0.517496904874249	0.485623442076174	0
GO:0032612	interleukin-1 production	0.517496904874249	0.485623442076174	0
GO:0032649	regulation of interferon-gamma production	0.517496904874249	0.485623442076174	0
GO:0032652	regulation of interleukin-1 production	0.517496904874249	0.485623442076174	0
GO:0043266	regulation of potassium ion transport	0.517496904874249	0.485623442076174	0
GO:0044106	cellular amine metabolic process	0.517496904874249	0.485623442076174	0
GO:0051702	biological process involved in interaction with symbiont	0.517496904874249	0.485623442076174	0
GO:0006820	anion transport	0.519645719025191	0.487639907323663	0
GO:0008630	intrinsic apoptotic signaling pathway in response to DNA damage	0.519645719025191	0.487639907323663	0
GO:0008637	apoptotic mitochondrial changes	0.519645719025191	0.487639907323663	0
GO:0090263	positive regulation of canonical Wnt signaling pathway	0.519645719025191	0.487639907323663	0
GO:0006873	cellular ion homeostasis	0.521441434688029	0.489325021984184	0
GO:0006766	vitamin metabolic process	0.52222971245519	0.490064748461763	0
GO:0044344	cellular response to fibroblast growth factor stimulus	0.52222971245519	0.490064748461763	0
GO:0055074	calcium ion homeostasis	0.524253205804765	0.49196361161666	0
GO:0055065	metal ion homeostasis	0.524751953649277	0.492431640783016	0
GO:0033045	regulation of sister chromatid segregation	0.524781750064188	0.492459601989033	0
GO:0051047	positive regulation of secretion	0.526361398564506	0.493941957409461	0
GO:0006672	ceramide metabolic process	0.526361398564506	0.493941957409461	0
GO:0042303	molting cycle	0.526361398564506	0.493941957409461	0
GO:0042633	hair cycle	0.526361398564506	0.493941957409461	0
GO:0046634	regulation of alpha-beta T cell activation	0.526361398564506	0.493941957409461	0
GO:0044089	positive regulation of cellular component biogenesis	0.526506504930773	0.494078126442339	0
GO:0021700	developmental maturation	0.526506504930773	0.494078126442339	0
GO:0008015	blood circulation	0.526506504930773	0.494078126442339	0
GO:0042063	gliogenesis	0.526506504930773	0.494078126442339	0
GO:0001841	neural tube formation	0.526506504930773	0.494078126442339	0
GO:0002698	negative regulation of immune effector process	0.526506504930773	0.494078126442339	0
GO:0022037	metencephalon development	0.526506504930773	0.494078126442339	0
GO:0035710	CD4-positive, alpha-beta T cell activation	0.526506504930773	0.494078126442339	0
GO:0042110	T cell activation	0.528300741236696	0.495761852861904	0
GO:0015718	monocarboxylic acid transport	0.528300741236696	0.495761852861904	0
GO:0046632	alpha-beta T cell differentiation	0.528300741236696	0.495761852861904	0
GO:0071774	response to fibroblast growth factor	0.528300741236696	0.495761852861904	0
GO:2000146	negative regulation of cell motility	0.528300741236696	0.495761852861904	0
GO:0060284	regulation of cell development	0.529048793776388	0.496463831648168	0
GO:0008544	epidermis development	0.529048858851656	0.496463892715346	0
GO:0009165	nucleotide biosynthetic process	0.529048858851656	0.496463892715346	0
GO:0002065	columnar/cuboidal epithelial cell differentiation	0.529048858851656	0.496463892715346	0
GO:0045582	positive regulation of T cell differentiation	0.529048858851656	0.496463892715346	0
GO:1905818	regulation of chromosome separation	0.529048858851656	0.496463892715346	0
GO:0010720	positive regulation of cell development	0.530971167615507	0.498267803405133	0
GO:1901293	nucleoside phosphate biosynthetic process	0.530971167615507	0.498267803405133	0
GO:0032414	positive regulation of ion transmembrane transporter activity	0.530971167615507	0.498267803405133	0
GO:0051224	negative regulation of protein transport	0.530971167615507	0.498267803405133	0
GO:0030198	extracellular matrix organization	0.532399225239481	0.499607904673964	0
GO:0006821	chloride transport	0.532399225239481	0.499607904673964	0
GO:0009308	amine metabolic process	0.532399225239481	0.499607904673964	0
GO:0030148	sphingolipid biosynthetic process	0.532399225239481	0.499607904673964	0
GO:0071887	leukocyte apoptotic process	0.532399225239481	0.499607904673964	0
GO:0043062	extracellular structure organization	0.533970730065392	0.501082618001928	0
GO:0002062	chondrocyte differentiation	0.534724712857494	0.501790161786862	0
GO:0071901	negative regulation of protein serine/threonine kinase activity	0.534724712857494	0.501790161786862	0
GO:0045229	external encapsulating structure organization	0.534736865373676	0.501801565810119	0
GO:0001824	blastocyst development	0.540222261324522	0.50694910744314	0
GO:0007006	mitochondrial membrane organization	0.540222261324522	0.50694910744314	0
GO:1904950	negative regulation of establishment of protein localization	0.540222261324522	0.50694910744314	0
GO:0015849	organic acid transport	0.541454078971086	0.508105055468917	0
GO:0045861	negative regulation of proteolysis	0.547377332805117	0.513663486617161	0
GO:0007088	regulation of mitotic nuclear division	0.548745649260994	0.514947526272072	0
GO:0051261	protein depolymerization	0.548745649260994	0.514947526272072	0
GO:0071333	cellular response to glucose stimulus	0.548745649260994	0.514947526272072	0
GO:2001020	regulation of response to DNA damage stimulus	0.550433026818545	0.516530975544642	0
GO:0002688	regulation of leukocyte chemotaxis	0.550433026818545	0.516530975544642	0
GO:0098661	inorganic anion transmembrane transport	0.550433026818545	0.516530975544642	0
GO:1904019	epithelial cell apoptotic process	0.550433026818545	0.516530975544642	0
GO:0071331	cellular response to hexose stimulus	0.553513142456323	0.519421381929534	0
GO:0007613	memory	0.556095314457769	0.521844513823781	0
GO:0032411	positive regulation of transporter activity	0.556095314457769	0.521844513823781	0
GO:0034341	response to interferon-gamma	0.55769929208975	0.523349699905705	0
GO:0038061	NIK/NF-kappaB signaling	0.55769929208975	0.523349699905705	0
GO:0048675	axon extension	0.55769929208975	0.523349699905705	0
GO:0071326	cellular response to monosaccharide stimulus	0.55769929208975	0.523349699905705	0
GO:0070588	calcium ion transmembrane transport	0.559156863014124	0.524717496703517	0
GO:0045621	positive regulation of lymphocyte differentiation	0.560229248207444	0.52572383197607	0
GO:0010565	regulation of cellular ketone metabolic process	0.56273478935157	0.528075052830173	0
GO:0019079	viral genome replication	0.56273478935157	0.528075052830173	0
GO:0061041	regulation of wound healing	0.565696328288895	0.530854185843415	0
GO:0003206	cardiac chamber morphogenesis	0.567673405765622	0.532709491953376	0
GO:0003231	cardiac ventricle development	0.567673405765622	0.532709491953376	0
GO:0050714	positive regulation of protein secretion	0.567673405765622	0.532709491953376	0
GO:0051983	regulation of chromosome segregation	0.57058959880138	0.535446071991719	0
GO:0071214	cellular response to abiotic stimulus	0.570788743441837	0.535632950994973	0
GO:0104004	cellular response to environmental stimulus	0.570788743441837	0.535632950994973	0
GO:0051346	negative regulation of hydrolase activity	0.571551225006765	0.53634847009971	0
GO:0043244	regulation of protein-containing complex disassembly	0.571551225006765	0.53634847009971	0
GO:2000027	regulation of animal organ morphogenesis	0.571551225006765	0.53634847009971	0
GO:0001838	embryonic epithelial tube formation	0.572447555542362	0.537189594202743	0
GO:0007368	determination of left/right symmetry	0.572447555542362	0.537189594202743	0
GO:0042476	odontogenesis	0.572447555542362	0.537189594202743	0
GO:0098754	detoxification	0.572447555542362	0.537189594202743	0
GO:1903531	negative regulation of secretion by cell	0.572447555542362	0.537189594202743	0
GO:0006936	muscle contraction	0.572447555542362	0.537189594202743	0
GO:0009306	protein secretion	0.572447555542362	0.537189594202743	0
GO:0040013	negative regulation of locomotion	0.572447555542362	0.537189594202743	0
GO:0002244	hematopoietic progenitor cell differentiation	0.572447555542362	0.537189594202743	0
GO:0048565	digestive tract development	0.572447555542362	0.537189594202743	0
GO:0050729	positive regulation of inflammatory response	0.572447555542362	0.537189594202743	0
GO:0050852	T cell receptor signaling pathway	0.572447555542362	0.537189594202743	0
GO:0035592	establishment of protein localization to extracellular region	0.573164521853128	0.537862401410685	0
GO:0050727	regulation of inflammatory response	0.574297515713049	0.538925612365037	0
GO:0007338	single fertilization	0.574297515713049	0.538925612365037	0
GO:0001936	regulation of endothelial cell proliferation	0.581144542023297	0.545350919363882	0
GO:0030879	mammary gland development	0.581144542023297	0.545350919363882	0
GO:0051304	chromosome separation	0.581144542023297	0.545350919363882	0
GO:0071322	cellular response to carbohydrate stimulus	0.581144542023297	0.545350919363882	0
GO:1900180	regulation of protein localization to nucleus	0.581144542023297	0.545350919363882	0
GO:1903900	regulation of viral life cycle	0.581144542023297	0.545350919363882	0
GO:0071692	protein localization to extracellular region	0.58241895002866	0.546546834540078	0
GO:0007259	receptor signaling pathway via JAK-STAT	0.58241895002866	0.546546834540078	0
GO:0016579	protein deubiquitination	0.58241895002866	0.546546834540078	0
GO:0090090	negative regulation of canonical Wnt signaling pathway	0.58241895002866	0.546546834540078	0
GO:0050680	negative regulation of epithelial cell proliferation	0.585115197701502	0.549077016002503	0
GO:0031346	positive regulation of cell projection organization	0.586078792883549	0.549981261814733	0
GO:0009855	determination of bilateral symmetry	0.586824983299337	0.550681493168285	0
GO:0030833	regulation of actin filament polymerization	0.586824983299337	0.550681493168285	0
GO:0001678	cellular glucose homeostasis	0.58754723976725	0.551359264704126	0
GO:0007189	adenylate cyclase-activating G protein-coupled receptor signaling pathway	0.58754723976725	0.551359264704126	0
GO:0009799	specification of symmetry	0.58754723976725	0.551359264704126	0
GO:0050921	positive regulation of chemotaxis	0.58754723976725	0.551359264704126	0
GO:0062013	positive regulation of small molecule metabolic process	0.58754723976725	0.551359264704126	0
GO:0046328	regulation of JNK cascade	0.589211391198351	0.552920918384554	0
GO:0051384	response to glucocorticoid	0.589211391198351	0.552920918384554	0
GO:0071456	cellular response to hypoxia	0.589211391198351	0.552920918384554	0
GO:0030177	positive regulation of Wnt signaling pathway	0.590072531989145	0.5537290201355	0
GO:0055123	digestive system development	0.590072531989145	0.5537290201355	0
GO:0002687	positive regulation of leukocyte migration	0.590072531989145	0.5537290201355	0
GO:0007093	mitotic cell cycle checkpoint signaling	0.590072531989145	0.5537290201355	0
GO:0008584	male gonad development	0.590072531989145	0.5537290201355	0
GO:0010212	response to ionizing radiation	0.590072531989145	0.5537290201355	0
GO:0042552	myelination	0.590072531989145	0.5537290201355	0
GO:0048813	dendrite morphogenesis	0.590072531989145	0.5537290201355	0
GO:0050768	negative regulation of neurogenesis	0.590072531989145	0.5537290201355	0
GO:0072175	epithelial tube formation	0.590072531989145	0.5537290201355	0
GO:0097696	receptor signaling pathway via STAT	0.590072531989145	0.5537290201355	0
GO:0006865	amino acid transport	0.591204949849234	0.554791690566772	0
GO:0046546	development of primary male sexual characteristics	0.591204949849234	0.554791690566772	0
GO:0051783	regulation of nuclear division	0.591204949849234	0.554791690566772	0
GO:0015711	organic anion transport	0.591204949849234	0.554791690566772	0
GO:0001959	regulation of cytokine-mediated signaling pathway	0.592767843759812	0.556258323339463	0
GO:0007272	ensheathment of neurons	0.592767843759812	0.556258323339463	0
GO:0008366	axon ensheathment	0.592767843759812	0.556258323339463	0
GO:0010675	regulation of cellular carbohydrate metabolic process	0.593845030105426	0.557269164053653	0
GO:0031333	negative regulation of protein-containing complex assembly	0.593845030105426	0.557269164053653	0
GO:0035264	multicellular organism growth	0.593845030105426	0.557269164053653	0
GO:0050796	regulation of insulin secretion	0.593845030105426	0.557269164053653	0
GO:0050678	regulation of epithelial cell proliferation	0.594818103192784	0.558182304011832	0
GO:0044272	sulfur compound biosynthetic process	0.59522931013006	0.558568184055567	0
GO:0046718	viral entry into host cell	0.59522931013006	0.558568184055567	0
GO:0010639	negative regulation of organelle organization	0.59522931013006	0.558568184055567	0
GO:0032147	activation of protein kinase activity	0.59689106958425	0.560127593084772	0
GO:0051961	negative regulation of nervous system development	0.59689106958425	0.560127593084772	0
GO:0030856	regulation of epithelial cell differentiation	0.598383075685235	0.561527704141542	0
GO:0036294	cellular response to decreased oxygen levels	0.598383075685235	0.561527704141542	0
GO:0046467	membrane lipid biosynthetic process	0.598383075685235	0.561527704141542	0
GO:0030902	hindbrain development	0.600810627120756	0.563805738798042	0
GO:1904062	regulation of cation transmembrane transport	0.601012672786655	0.563995340147936	0
GO:0001890	placenta development	0.601783704072754	0.564718882382832	0
GO:0051048	negative regulation of secretion	0.601783704072754	0.564718882382832	0
GO:0051250	negative regulation of lymphocyte activation	0.601783704072754	0.564718882382832	0
GO:0001935	endothelial cell proliferation	0.601784577664913	0.56471970216905	0
GO:0007269	neurotransmitter secretion	0.601784577664913	0.56471970216905	0
GO:0010821	regulation of mitochondrion organization	0.601784577664913	0.56471970216905	0
GO:0044409	entry into host	0.601784577664913	0.56471970216905	0
GO:0099643	signal release from synapse	0.601784577664913	0.56471970216905	0
GO:1905039	carboxylic acid transmembrane transport	0.601784577664913	0.56471970216905	0
GO:0032535	regulation of cellular component size	0.603431218146223	0.566264923427118	0
GO:1903825	organic acid transmembrane transport	0.603672323066305	0.566491178309203	0
GO:0071900	regulation of protein serine/threonine kinase activity	0.604260074508598	0.567042729199273	0
GO:0010976	positive regulation of neuron projection development	0.60506439776997	0.567797512903389	0
GO:0048754	branching morphogenesis of an epithelial tube	0.60506439776997	0.567797512903389	0
GO:0050792	regulation of viral process	0.606437093440978	0.56908566205056	0
GO:0055088	lipid homeostasis	0.606437093440978	0.56908566205056	0
GO:0070646	protein modification by small protein removal	0.606437093440978	0.56908566205056	0
GO:0045786	negative regulation of cell cycle	0.606711777366594	0.569343427753475	0
GO:0060759	regulation of response to cytokine stimulus	0.608267302762155	0.570803145849784	0
GO:0001654	eye development	0.609125122287888	0.5716081308977	0
GO:0016331	morphogenesis of embryonic epithelium	0.609125122287888	0.5716081308977	0
GO:0050770	regulation of axonogenesis	0.609125122287888	0.5716081308977	0
GO:0051017	actin filament bundle assembly	0.609125122287888	0.5716081308977	0
GO:0150063	visual system development	0.60996504583346	0.572396322207522	0
GO:1903706	regulation of hemopoiesis	0.60996504583346	0.572396322207522	0
GO:0008064	regulation of actin polymerization or depolymerization	0.60996504583346	0.572396322207522	0
GO:0035148	tube formation	0.60996504583346	0.572396322207522	0
GO:1903034	regulation of response to wounding	0.612214369621881	0.574507106543019	0
GO:0006631	fatty acid metabolic process	0.61254103478223	0.574813651873205	0
GO:0046434	organophosphate catabolic process	0.61254103478223	0.574813651873205	0
GO:0048771	tissue remodeling	0.61254103478223	0.574813651873205	0
GO:0051494	negative regulation of cytoskeleton organization	0.61254103478223	0.574813651873205	0
GO:0061572	actin filament bundle organization	0.61254103478223	0.574813651873205	0
GO:0048880	sensory system development	0.613801590760004	0.575996568190367	0
GO:0030307	positive regulation of cell growth	0.613801590760004	0.575996568190367	0
GO:0030832	regulation of actin filament length	0.613801590760004	0.575996568190367	0
GO:0001837	epithelial to mesenchymal transition	0.61551940208469	0.577608576765634	0
GO:0046631	alpha-beta T cell activation	0.61551940208469	0.577608576765634	0
GO:0006665	sphingolipid metabolic process	0.616743884383099	0.57875764123909	0
GO:0031960	response to corticosteroid	0.616743884383099	0.57875764123909	0
GO:1902904	negative regulation of supramolecular fiber organization	0.616743884383099	0.57875764123909	0
GO:0071453	cellular response to oxygen levels	0.618425343789541	0.580335536868951	0
GO:1904064	positive regulation of cation transmembrane transport	0.618425343789541	0.580335536868951	0
GO:0030099	myeloid cell differentiation	0.618425343789541	0.580335536868951	0
GO:0010959	regulation of metal ion transport	0.620787144729766	0.582551870708415	0
GO:0043409	negative regulation of MAPK cascade	0.620787144729766	0.582551870708415	0
GO:0043433	negative regulation of DNA-binding transcription factor activity	0.620787144729766	0.582551870708415	0
GO:0045580	regulation of T cell differentiation	0.620787144729766	0.582551870708415	0
GO:0046661	male sex differentiation	0.620787144729766	0.582551870708415	0
GO:0071466	cellular response to xenobiotic stimulus	0.622894091285009	0.584529047052448	0
GO:0010594	regulation of endothelial cell migration	0.624508221783479	0.586043760669562	0
GO:1901136	carbohydrate derivative catabolic process	0.624508221783479	0.586043760669562	0
GO:0003205	cardiac chamber development	0.625628150822915	0.587094711486638	0
GO:0030041	actin filament polymerization	0.625628150822915	0.587094711486638	0
GO:0050777	negative regulation of immune response	0.625628150822915	0.587094711486638	0
GO:0002683	negative regulation of immune system process	0.626254758214538	0.587682725125916	0
GO:0030178	negative regulation of Wnt signaling pathway	0.626254758214538	0.587682725125916	0
GO:0050851	antigen receptor-mediated signaling pathway	0.626254758214538	0.587682725125916	0
GO:2001022	positive regulation of response to DNA damage stimulus	0.626254758214538	0.587682725125916	0
GO:0043434	response to peptide hormone	0.626872216932728	0.588262153573204	0
GO:0045860	positive regulation of protein kinase activity	0.626872216932728	0.588262153573204	0
GO:0007254	JNK cascade	0.627341674266049	0.588702696277842	0
GO:0009267	cellular response to starvation	0.628888282527359	0.590154046460475	0
GO:0010970	transport along microtubule	0.628888282527359	0.590154046460475	0
GO:0009566	fertilization	0.630896058913798	0.592038160685155	0
GO:0009749	response to glucose	0.631933441888674	0.59301164958193	0
GO:0090276	regulation of peptide hormone secretion	0.631933441888674	0.59301164958193	0
GO:1903169	regulation of calcium ion transmembrane transport	0.631933441888674	0.59301164958193	0
GO:0006109	regulation of carbohydrate metabolic process	0.63295489830675	0.593970192864034	0
GO:0006575	cellular modified amino acid metabolic process	0.63295489830675	0.593970192864034	0
GO:0051099	positive regulation of binding	0.63295489830675	0.593970192864034	0
GO:0002791	regulation of peptide secretion	0.634437607158708	0.595361579304229	0
GO:0044000	movement in host	0.634437607158708	0.595361579304229	0
GO:0002695	negative regulation of leukocyte activation	0.634781351908112	0.595684152264238	0
GO:0035725	sodium ion transmembrane transport	0.634781351908112	0.595684152264238	0
GO:1901991	negative regulation of mitotic cell cycle phase transition	0.634781351908112	0.595684152264238	0
GO:0001503	ossification	0.634781351908112	0.595684152264238	0
GO:0006816	calcium ion transport	0.634781351908112	0.595684152264238	0
GO:0034767	positive regulation of ion transmembrane transport	0.635449646371767	0.596311285402048	0
GO:0050731	positive regulation of peptidyl-tyrosine phosphorylation	0.635449646371767	0.596311285402048	0
GO:0090087	regulation of peptide transport	0.635449646371767	0.596311285402048	0
GO:0002250	adaptive immune response	0.635675023192505	0.596522780903605	0
GO:0008217	regulation of blood pressure	0.635675023192505	0.596522780903605	0
GO:0009746	response to hexose	0.635675023192505	0.596522780903605	0
GO:0015698	inorganic anion transport	0.635675023192505	0.596522780903605	0
GO:0034655	nucleobase-containing compound catabolic process	0.635675023192505	0.596522780903605	0
GO:0001558	regulation of cell growth	0.638283365804718	0.598970471518808	0
GO:0002285	lymphocyte activation involved in immune response	0.638283365804718	0.598970471518808	0
GO:0009913	epidermal cell differentiation	0.638283365804718	0.598970471518808	0
GO:0042770	signal transduction in response to DNA damage	0.638283365804718	0.598970471518808	0
GO:0010721	negative regulation of cell development	0.640147122642954	0.600719436589811	0
GO:0043405	regulation of MAP kinase activity	0.641997445408206	0.602455795013891	0
GO:0003012	muscle system process	0.643121096433856	0.603510238574092	0
GO:0031099	regeneration	0.643357497606773	0.603732079420329	0
GO:0061138	morphogenesis of a branching epithelium	0.645180188567416	0.60544250792688	0
GO:0050673	epithelial cell proliferation	0.645557239526337	0.605796335713645	0
GO:0000075	cell cycle checkpoint signaling	0.645557239526337	0.605796335713645	0
GO:0006839	mitochondrial transport	0.645557239526337	0.605796335713645	0
GO:0071478	cellular response to radiation	0.645557239526337	0.605796335713645	0
GO:0034284	response to monosaccharide	0.647350708028454	0.60747934161967	0
GO:0071248	cellular response to metal ion	0.651378365900276	0.611258929595553	0
GO:0007626	locomotory behavior	0.653133984416633	0.612906416757034	0
GO:0032872	regulation of stress-activated MAPK cascade	0.654395285055143	0.614090031870084	0
GO:0044703	multi-organism reproductive process	0.654395285055143	0.614090031870084	0
GO:0045619	regulation of lymphocyte differentiation	0.656124478720425	0.615712721729369	0
GO:0070302	regulation of stress-activated protein kinase signaling cascade	0.660029289984165	0.619377029416418	0
GO:0051701	biological process involved in interaction with host	0.661721691953138	0.620965193638867	0
GO:0008154	actin polymerization or depolymerization	0.666724640891875	0.625660002943574	0
GO:0043393	regulation of protein binding	0.666724640891875	0.625660002943574	0
GO:0070374	positive regulation of ERK1 and ERK2 cascade	0.666724640891875	0.625660002943574	0
GO:0009314	response to radiation	0.666947477452318	0.625869114643535	0
GO:0044706	multi-multicellular organism process	0.66739134502971	0.626285643706277	0
GO:0050866	negative regulation of cell activation	0.66739134502971	0.626285643706277	0
GO:0001763	morphogenesis of a branching structure	0.668532694652662	0.62735669577884	0
GO:0032271	regulation of protein polymerization	0.668532694652662	0.62735669577884	0
GO:0042180	cellular ketone metabolic process	0.671753644381592	0.630379262057757	0
GO:0050679	positive regulation of epithelial cell proliferation	0.671753644381592	0.630379262057757	0
GO:0046700	heterocycle catabolic process	0.674436500527184	0.632896876798534	0
GO:0007179	transforming growth factor beta receptor signaling pathway	0.674436500527184	0.632896876798534	0
GO:0007623	circadian rhythm	0.674436500527184	0.632896876798534	0
GO:0000070	mitotic sister chromatid segregation	0.675514150061342	0.633908152172744	0
GO:0006643	membrane lipid metabolic process	0.675514150061342	0.633908152172744	0
GO:0071356	cellular response to tumor necrosis factor	0.677069913176684	0.635368093347293	0
GO:0042594	response to starvation	0.677853756410548	0.636103658421581	0
GO:0046474	glycerophospholipid biosynthetic process	0.677853756410548	0.636103658421581	0
GO:0044270	cellular nitrogen compound catabolic process	0.677853756410548	0.636103658421581	0
GO:1902115	regulation of organelle assembly	0.679163108539217	0.637332365456588	0
GO:0031396	regulation of protein ubiquitination	0.680191301521303	0.638297230386942	0
GO:0071805	potassium ion transmembrane transport	0.680191301521303	0.638297230386942	0
GO:0017157	regulation of exocytosis	0.680716567595194	0.638790144482477	0
GO:0030705	cytoskeleton-dependent intracellular transport	0.680716567595194	0.638790144482477	0
GO:0071902	positive regulation of protein serine/threonine kinase activity	0.680716567595194	0.638790144482477	0
GO:0043410	positive regulation of MAPK cascade	0.682587520777462	0.640545862663163	0
GO:0099111	microtubule-based transport	0.683694907097124	0.641585043286655	0
GO:0009743	response to carbohydrate	0.687122221861478	0.644801264248109	0
GO:0071241	cellular response to inorganic substance	0.688573174390743	0.646162850288362	0
GO:0002685	regulation of leukocyte migration	0.689023883423334	0.646585799430125	0
GO:0031348	negative regulation of defense response	0.689023883423334	0.646585799430125	0
GO:0044242	cellular lipid catabolic process	0.689023883423334	0.646585799430125	0
GO:0019439	aromatic compound catabolic process	0.689798421747388	0.647312632698893	0
GO:0072593	reactive oxygen species metabolic process	0.689893140234935	0.647401517323164	0
GO:0001505	regulation of neurotransmitter levels	0.689893140234935	0.647401517323164	0
GO:0008406	gonad development	0.689893140234935	0.647401517323164	0
GO:0043542	endothelial cell migration	0.689893140234935	0.647401517323164	0
GO:0048705	skeletal system morphogenesis	0.689893140234935	0.647401517323164	0
GO:0002429	immune response-activating cell surface receptor signaling pathway	0.690803930163889	0.648256210242369	0
GO:0002757	immune response-activating signal transduction	0.690803930163889	0.648256210242369	0
GO:0033674	positive regulation of kinase activity	0.691078550066654	0.648513915865702	0
GO:0042593	glucose homeostasis	0.695248256229386	0.652426803150862	0
GO:1901652	response to peptide	0.695248256229386	0.652426803150862	0
GO:0033500	carbohydrate homeostasis	0.695814834301423	0.652958484772444	0
GO:0045137	development of primary sexual characteristics	0.695814834301423	0.652958484772444	0
GO:0034612	response to tumor necrosis factor	0.69716438699667	0.654224916356781	0
GO:0031669	cellular response to nutrient levels	0.697514207290665	0.654553190658864	0
GO:0034764	positive regulation of transmembrane transport	0.697514207290665	0.654553190658864	0
GO:0046777	protein autophosphorylation	0.697514207290665	0.654553190658864	0
GO:0060348	bone development	0.700654967192394	0.657500506130409	0
GO:0010632	regulation of epithelial cell migration	0.701962902323399	0.658727883442907	0
GO:0034765	regulation of ion transmembrane transport	0.702163328216775	0.658915964784662	0
GO:0007346	regulation of mitotic cell cycle	0.702910668803366	0.659617275468156	0
GO:0000819	sister chromatid segregation	0.704831493988054	0.661419793954797	0
GO:0006813	potassium ion transport	0.704831493988054	0.661419793954797	0
GO:0007411	axon guidance	0.704831493988054	0.661419793954797	0
GO:0009260	ribonucleotide biosynthetic process	0.705601375001617	0.662142256764282	0
GO:0097485	neuron projection guidance	0.705601375001617	0.662142256764282	0
GO:0051403	stress-activated MAPK cascade	0.708602332794233	0.664958380762414	0
GO:1901361	organic cyclic compound catabolic process	0.711654175063253	0.667822255180591	0
GO:0016358	dendrite development	0.713493989672595	0.669548752662905	0
GO:0046390	ribose phosphate biosynthetic process	0.713493989672595	0.669548752662905	0
GO:0050708	regulation of protein secretion	0.713493989672595	0.669548752662905	0
GO:0016485	protein processing	0.715381521614845	0.671320028491206	0
GO:0031098	stress-activated protein kinase signaling cascade	0.715381521614845	0.671320028491206	0
GO:0071695	anatomical structure maturation	0.715381521614845	0.671320028491206	0
GO:0002768	immune response-regulating cell surface receptor signaling pathway	0.71656115806061	0.672427009239873	0
GO:0032984	protein-containing complex disassembly	0.718390779849622	0.674143941693979	0
GO:0045927	positive regulation of growth	0.718390779849622	0.674143941693979	0
GO:0048762	mesenchymal cell differentiation	0.718390779849622	0.674143941693979	0
GO:1902532	negative regulation of intracellular signal transduction	0.71853994201795	0.674283916725575	0
GO:0006814	sodium ion transport	0.71853994201795	0.674283916725575	0
GO:0045017	glycerolipid biosynthetic process	0.71853994201795	0.674283916725575	0
GO:0051924	regulation of calcium ion transport	0.719681183573277	0.675354867386571	0
GO:0016197	endosomal transport	0.720813316287255	0.676417270234338	0
GO:0043588	skin development	0.721435048418846	0.677000708888654	0
GO:0048863	stem cell differentiation	0.721435048418846	0.677000708888654	0
GO:0060828	regulation of canonical Wnt signaling pathway	0.721547243374596	0.677105993577474	0
GO:1901988	negative regulation of cell cycle phase transition	0.721547243374596	0.677105993577474	0
GO:1903522	regulation of blood circulation	0.721547243374596	0.677105993577474	0
GO:0008654	phospholipid biosynthetic process	0.72533387723904	0.680659402600433	0
GO:1903320	regulation of protein modification by small protein conjugation or removal	0.72533387723904	0.680659402600433	0
GO:0033044	regulation of chromosome organization	0.726411662443414	0.681670805288713	0
GO:0006470	protein dephosphorylation	0.727480716618154	0.682674014705452	0
GO:0032868	response to insulin	0.730096697344922	0.685128872991507	0
GO:0071560	cellular response to transforming growth factor beta stimulus	0.731140234423068	0.68610813695048	0
GO:0015850	organic hydroxy compound transport	0.734219829293013	0.688998054642463	0
GO:0034976	response to endoplasmic reticulum stress	0.734219829293013	0.688998054642463	0
GO:0098656	anion transmembrane transport	0.734219829293013	0.688998054642463	0
GO:0001818	negative regulation of cytokine production	0.736737569870287	0.691360723547097	0
GO:0071559	response to transforming growth factor beta	0.737730966893407	0.6922929356573	0
GO:0002366	leukocyte activation involved in immune response	0.740201446046803	0.69461125404481	0
GO:0002263	cell activation involved in immune response	0.744539739508169	0.698682345067	0
GO:0007548	sex differentiation	0.744539739508169	0.698682345067	0
GO:0051606	detection of stimulus	0.744539739508169	0.698682345067	0
GO:0098742	cell-cell adhesion via plasma-membrane adhesion molecules	0.744966388019843	0.699082715613846	0
GO:0110053	regulation of actin filament organization	0.744966388019843	0.699082715613846	0
GO:0043270	positive regulation of ion transport	0.751585369979707	0.705294023878908	0
GO:0070372	regulation of ERK1 and ERK2 cascade	0.75665356323895	0.710050059001977	0
GO:0006401	RNA catabolic process	0.762966439456486	0.715974115067405	0
GO:0001666	response to hypoxia	0.765131724537035	0.718006036773579	0
GO:0048608	reproductive structure development	0.768590243595521	0.721251540106737	0
GO:0002253	activation of immune response	0.769379815597481	0.721992481105122	0
GO:0010948	negative regulation of cell cycle process	0.771706010344567	0.724175401793882	0
GO:0051222	positive regulation of protein transport	0.771706010344567	0.724175401793882	0
GO:0061458	reproductive system development	0.771706010344567	0.724175401793882	0
GO:0048511	rhythmic process	0.77374778975325	0.726091424740234	0
GO:0060070	canonical Wnt signaling pathway	0.775763246641089	0.727982746411937	0
GO:0019932	second-messenger-mediated signaling	0.775970188394495	0.728176942291472	0
GO:0060485	mesenchyme development	0.775970188394495	0.728176942291472	0
GO:0006650	glycerophospholipid metabolic process	0.776170777855298	0.728365177126274	0
GO:0036293	response to decreased oxygen levels	0.776170777855298	0.728365177126274	0
GO:0010631	epithelial cell migration	0.778131467647139	0.730205104895096	0
GO:0034504	protein localization to nucleus	0.77953889749326	0.731525848883931	0
GO:0070371	ERK1 and ERK2 cascade	0.77953889749326	0.731525848883931	0
GO:0008202	steroid metabolic process	0.77970551949583	0.73168220837063	0
GO:0090132	epithelium migration	0.77970551949583	0.73168220837063	0
GO:0019058	viral life cycle	0.78039266393351	0.732327030482388	0
GO:0098813	nuclear chromosome segregation	0.783076521021505	0.734845584515923	0
GO:0046394	carboxylic acid biosynthetic process	0.783076521021505	0.734845584515923	0
GO:0090130	tissue migration	0.783076521021505	0.734845584515923	0
GO:1904951	positive regulation of establishment of protein localization	0.783076521021505	0.734845584515923	0
GO:0009416	response to light stimulus	0.783731495979633	0.735460218517873	0
GO:0016053	organic acid biosynthetic process	0.784380150801168	0.736068921650561	0
GO:0048638	regulation of developmental growth	0.787345407085377	0.738851543053341	0
GO:0016042	lipid catabolic process	0.791395466955871	0.742652153252936	0
GO:0060249	anatomical structure homeostasis	0.791995124226832	0.743214876672626	0
GO:0030111	regulation of Wnt signaling pathway	0.795968794750401	0.74694380246746	0
GO:0140014	mitotic nuclear division	0.795968794750401	0.74694380246746	0
GO:1901990	regulation of mitotic cell cycle phase transition	0.795968794750401	0.74694380246746	0
GO:0051604	protein maturation	0.796000160959883	0.746973236781888	0
GO:0070482	response to oxygen levels	0.796000160959883	0.746973236781888	0
GO:0019216	regulation of lipid metabolic process	0.796558500357054	0.747497187161779	0
GO:0006790	sulfur compound metabolic process	0.798731883677421	0.749536708324217	0
GO:0043010	camera-type eye development	0.798731883677421	0.749536708324217	0
GO:0060562	epithelial tube morphogenesis	0.79873450849724	0.749539171477181	0
GO:0062197	cellular response to chemical stress	0.79873450849724	0.749539171477181	0
GO:0048545	response to steroid hormone	0.799264343571924	0.750036373161437	0
GO:0010038	response to metal ion	0.813086032746725	0.763006762373726	0
GO:0006066	alcohol metabolic process	0.813977898952606	0.763843697112258	0
GO:0016311	dephosphorylation	0.813977898952606	0.763843697112258	0
GO:0001655	urogenital system development	0.818287418686896	0.767887786627284	0
GO:0032956	regulation of actin cytoskeleton organization	0.819651738150935	0.769168075471484	0
GO:0006887	exocytosis	0.822868108903451	0.772186344800475	0
GO:0051098	regulation of binding	0.827830201237813	0.776842813924475	0
GO:0007059	chromosome segregation	0.829976831151329	0.778857229465219	0
GO:1902903	regulation of supramolecular fiber organization	0.83470303712719	0.783292340849153	0
GO:0006644	phospholipid metabolic process	0.835875748400668	0.784392822957981	0
GO:0046486	glycerolipid metabolic process	0.837031000163122	0.785476920915019	0
GO:0044282	small molecule catabolic process	0.83816897168495	0.786544802949113	0
GO:0140694	non-membrane-bounded organelle assembly	0.8417726232408	0.78992649983679	0
GO:0002764	immune response-regulating signaling pathway	0.844471941158424	0.792459562442706	0
GO:0032970	regulation of actin filament-based process	0.848682302445731	0.796410600838236	0
GO:0016032	viral process	0.85370953135956	0.801128194675501	0
GO:0051051	negative regulation of transport	0.85370953135956	0.801128194675501	0
GO:0043254	regulation of protein-containing complex assembly	0.854647534398088	0.802008424605298	0
GO:0007018	microtubule-based movement	0.857772503041806	0.804940921427693	0
GO:1901987	regulation of cell cycle phase transition	0.860095393113939	0.80712074098172	0
GO:0051090	regulation of DNA-binding transcription factor activity	0.862362103475291	0.809247841023289	0
GO:0031331	positive regulation of cellular catabolic process	0.862495185136846	0.809372725972266	0
GO:0048732	gland development	0.864006403400192	0.810790865883563	0
GO:0001667	ameboidal-type cell migration	0.86548688836963	0.812180165413722	0
GO:0051656	establishment of organelle localization	0.869583496738149	0.816024457114832	0
GO:0016055	Wnt signaling pathway	0.873585881716703	0.819780328795401	0
GO:0044772	mitotic cell cycle phase transition	0.873585881716703	0.819780328795401	0
GO:0007015	actin filament organization	0.873697815535712	0.81988536843131	0
GO:0198738	cell-cell signaling by wnt	0.873697815535712	0.81988536843131	0
GO:1903829	positive regulation of protein localization	0.876209214095071	0.822242085933064	0
GO:0043161	proteasome-mediated ubiquitin-dependent protein catabolic process	0.876849359705908	0.822842803950963	0
GO:0009259	ribonucleotide metabolic process	0.879256700128886	0.825101872423536	0
GO:0019693	ribose phosphate metabolic process	0.883305383518181	0.828901190921613	0
GO:0000280	nuclear division	0.886632534076229	0.832023416950573	0
GO:0022411	cellular component disassembly	0.887146417265488	0.832505649251564	0
GO:0051223	regulation of protein transport	0.889780071491957	0.834977092498181	0
GO:0070201	regulation of establishment of protein localization	0.901526822865439	0.846000342649965	0
GO:0010638	positive regulation of organelle organization	0.901526822865439	0.846000342649965	0
GO:0007369	gastrulation	8.41736677334554e-05	7.09012451464934e-05	1
GO:0007389	pattern specification process	0.000319161133585935	0.000268836114463563	1
GO:0001706	endoderm formation	0.000319161133585935	0.000268836114463563	1
GO:0003002	regionalization	0.000655014630818458	0.00055173255680459	1
GO:0001704	formation of primary germ layer	0.00106227856580362	0.000894779508080916	1
GO:0007498	mesoderm development	0.00106227856580362	0.000894779508080916	1
GO:0007492	endoderm development	0.00106227856580362	0.000894779508080916	1
GO:0007368	determination of left/right symmetry	0.00106227856580362	0.000894779508080916	1
GO:0035987	endodermal cell differentiation	0.00106227856580362	0.000894779508080916	1
GO:0009855	determination of bilateral symmetry	0.00111905138501687	0.000942600444023056	1
GO:0009799	specification of symmetry	0.00111905138501687	0.000942600444023056	1
GO:0009953	dorsal/ventral pattern formation	0.00111905138501687	0.000942600444023056	1
GO:0048382	mesendoderm development	0.00239944202649373	0.00202110032645773	1
GO:0001708	cell fate specification	0.00276885913546087	0.00233226810266926	1
GO:0060795	cell fate commitment involved in formation of primary germ layer	0.00311897786139641	0.00262718044623662	1
GO:0061371	determination of heart left/right asymmetry	0.00311897786139641	0.00262718044623662	1
GO:0034765	regulation of ion transmembrane transport	0.00403266745043389	0.00339680034381888	1
GO:0007501	mesodermal cell fate specification	0.00408370084830886	0.00343978684483307	1
GO:0042074	cell migration involved in gastrulation	0.00610864956447903	0.00514544360424733	1
GO:0007189	adenylate cyclase-activating G protein-coupled receptor signaling pathway	0.00747536411982901	0.00629665592923475	1
GO:1904062	regulation of cation transmembrane transport	0.00935508954746596	0.00787998806791514	1
GO:0001710	mesodermal cell fate commitment	0.00935508954746596	0.00787998806791514	1
GO:0001657	ureteric bud development	0.0106859391341839	0.00900099057786632	1
GO:0072163	mesonephric epithelium development	0.0106859391341839	0.00900099057786632	1
GO:0072164	mesonephric tubule development	0.0106859391341839	0.00900099057786632	1
GO:0007631	feeding behavior	0.0107955198071064	0.00909329267617572	1
GO:0001823	mesonephros development	0.0120168708656385	0.0101220622800514	1
GO:1904064	positive regulation of cation transmembrane transport	0.0130406541209023	0.0109844163809584	1
GO:0034767	positive regulation of ion transmembrane transport	0.0192292999869611	0.016197242547257	1
GO:0001947	heart looping	0.0192292999869611	0.016197242547257	1
GO:0050804	modulation of chemical synaptic transmission	0.0192292999869611	0.016197242547257	1
GO:0099177	regulation of trans-synaptic signaling	0.0192292999869611	0.016197242547257	1
GO:0001756	somitogenesis	0.0216080203993829	0.0182008886237252	1
GO:0033137	negative regulation of peptidyl-serine phosphorylation	0.0234051239875318	0.0197146266547264	1
GO:0003143	embryonic heart tube morphogenesis	0.0242176591311358	0.0203990420420806	1
GO:0033135	regulation of peptidyl-serine phosphorylation	0.0242225538769377	0.0204031649890944	1
GO:0001707	mesoderm formation	0.0242225538769377	0.0204031649890944	1
GO:0099174	regulation of presynapse organization	0.0249845419225425	0.0210450034960156	1
GO:1905606	regulation of presynapse assembly	0.0249845419225425	0.0210450034960156	1
GO:0048332	mesoderm morphogenesis	0.0249845419225425	0.0210450034960156	1
GO:0003338	metanephros morphogenesis	0.0257058912942462	0.0216526111958653	1
GO:0048333	mesodermal cell differentiation	0.0257058912942462	0.0216526111958653	1
GO:0009952	anterior/posterior pattern specification	0.0279964098280867	0.0235819629807331	1
GO:0071805	potassium ion transmembrane transport	0.0311402828812917	0.0262301131689914	1
GO:0010959	regulation of metal ion transport	0.035888368562499	0.0302295252883	1
GO:0072073	kidney epithelium development	0.035888368562499	0.0302295252883	1
GO:0048705	skeletal system morphogenesis	0.035888368562499	0.0302295252883	1
GO:0035050	embryonic heart tube development	0.035888368562499	0.0302295252883	1
GO:0001822	kidney development	0.0368318858737254	0.0310242697016604	1
GO:0030856	regulation of epithelial cell differentiation	0.0369694376916726	0.031140132481877	1
GO:0061053	somite development	0.0369694376916726	0.031140132481877	1
GO:0007188	adenylate cyclase-modulating G protein-coupled receptor signaling pathway	0.0374804851680283	0.0315705984860118	1
GO:0050890	cognition	0.0374804851680283	0.0315705984860118	1
GO:0034764	positive regulation of transmembrane transport	0.0374804851680283	0.0315705984860118	1
GO:0072001	renal system development	0.0374804851680283	0.0315705984860118	1
GO:0007200	phospholipase C-activating G protein-coupled receptor signaling pathway	0.0374804851680283	0.0315705984860118	1
GO:0003129	heart induction	0.0374804851680283	0.0315705984860118	1
GO:0033504	floor plate development	0.0374804851680283	0.0315705984860118	1
GO:0042363	fat-soluble vitamin catabolic process	0.0374804851680283	0.0315705984860118	1
GO:0060923	cardiac muscle cell fate commitment	0.0374804851680283	0.0315705984860118	1
GO:0090009	primitive streak formation	0.0374804851680283	0.0315705984860118	1
GO:0006813	potassium ion transport	0.0374804851680283	0.0315705984860118	1
GO:0021510	spinal cord development	0.0399703255745187	0.0336678432632648	1
GO:0003306	Wnt signaling pathway involved in heart development	0.0399703255745187	0.0336678432632648	1
GO:0008300	isoprenoid catabolic process	0.0399703255745187	0.0336678432632648	1
GO:0035815	positive regulation of renal sodium excretion	0.0399703255745187	0.0336678432632648	1
GO:1904338	regulation of dopaminergic neuron differentiation	0.0399703255745187	0.0336678432632648	1
GO:1905208	negative regulation of cardiocyte differentiation	0.0399703255745187	0.0336678432632648	1
GO:2000672	negative regulation of motor neuron apoptotic process	0.0399703255745187	0.0336678432632648	1
GO:2000826	regulation of heart morphogenesis	0.0399703255745187	0.0336678432632648	1
GO:2000272	negative regulation of signaling receptor activity	0.0426719840370928	0.0359435068302087	1
GO:0021515	cell differentiation in spinal cord	0.0443012006184302	0.0373158301153947	1
GO:0099054	presynapse assembly	0.0443012006184302	0.0373158301153947	1
GO:0009111	vitamin catabolic process	0.0446154124232215	0.0375804973064452	1
GO:0010454	negative regulation of cell fate commitment	0.0446154124232215	0.0375804973064452	1
GO:0090288	negative regulation of cellular response to growth factor stimulus	0.0456256510424701	0.038431442476455	1
GO:0035850	epithelial cell differentiation involved in kidney development	0.0476355445184678	0.0401244178914186	1
GO:0035282	segmentation	0.0478400746089075	0.0402966978748455	1
GO:0099172	presynapse organization	0.0492647885023885	0.0414967642583752	1
GO:0001976	nervous system process involved in regulation of systemic arterial blood pressure	0.0492647885023885	0.0414967642583752	1
GO:0044344	cellular response to fibroblast growth factor stimulus	0.0494952866801051	0.0416909177061714	1
GO:0032526	response to retinoic acid	0.0506479456104699	0.0426618264902686	1
GO:0001655	urogenital system development	0.0520064880798099	0.0438061552958709	1
GO:0045165	cell fate commitment	0.0539531522839162	0.0454458713694333	1
GO:0071774	response to fibroblast growth factor	0.0541949419009112	0.045649535833274	1
GO:0022617	extracellular matrix disassembly	0.0560602048116816	0.0472206858907715	1
GO:0007566	embryo implantation	0.0560602048116816	0.0472206858907715	1
GO:0001711	endodermal cell fate commitment	0.0560602048116816	0.0472206858907715	1
GO:0045779	negative regulation of bone resorption	0.0560602048116816	0.0472206858907715	1
GO:0048368	lateral mesoderm development	0.0560602048116816	0.0472206858907715	1
GO:0060911	cardiac cell fate commitment	0.0560602048116816	0.0472206858907715	1
GO:0150011	regulation of neuron projection arborization	0.0560602048116816	0.0472206858907715	1
GO:2000671	regulation of motor neuron apoptotic process	0.0560602048116816	0.0472206858907715	1
GO:2000725	regulation of cardiac muscle cell differentiation	0.0560602048116816	0.0472206858907715	1
GO:0046686	response to cadmium ion	0.0575354329808429	0.0484633015078066	1
GO:0043270	positive regulation of ion transport	0.0580534645670211	0.0488996503740762	1
GO:0009948	anterior/posterior axis specification	0.0582978356680359	0.0491054892760311	1
GO:0098659	inorganic cation import across plasma membrane	0.0582978356680359	0.0491054892760311	1
GO:0099587	inorganic ion import across plasma membrane	0.0582978356680359	0.0491054892760311	1
GO:0070372	regulation of ERK1 and ERK2 cascade	0.0582978356680359	0.0491054892760311	1
GO:1904948	midbrain dopaminergic neuron differentiation	0.0582978356680359	0.0491054892760311	1
GO:2000696	regulation of epithelial cell differentiation involved in kidney development	0.0582978356680359	0.0491054892760311	1
GO:0030514	negative regulation of BMP signaling pathway	0.0582978356680359	0.0491054892760311	1
GO:0098900	regulation of action potential	0.0582978356680359	0.0491054892760311	1
GO:0048562	embryonic organ morphogenesis	0.0591584977979203	0.0498304430329764	1
GO:0061005	cell differentiation involved in kidney development	0.060150490210425	0.0506660190404896	1
GO:0010470	regulation of gastrulation	0.0605309666460341	0.0509865023194054	1
GO:0021516	dorsal spinal cord development	0.0605309666460341	0.0509865023194054	1
GO:0036342	post-anal tail morphogenesis	0.0605309666460341	0.0509865023194054	1
GO:0046851	negative regulation of bone remodeling	0.0605309666460341	0.0509865023194054	1
GO:0055119	relaxation of cardiac muscle	0.0605309666460341	0.0509865023194054	1
GO:2000651	positive regulation of sodium ion transmembrane transporter activity	0.0605309666460341	0.0509865023194054	1
GO:0030858	positive regulation of epithelial cell differentiation	0.0622233351017456	0.0524120197524411	1
GO:0072329	monocarboxylic acid catabolic process	0.0629649280044157	0.0530366790028566	1
GO:0007586	digestion	0.0642807871847298	0.0541450547791997	1
GO:0003128	heart field specification	0.0644167398402099	0.0542595705513417	1
GO:0035813	regulation of renal sodium excretion	0.0644167398402099	0.0542595705513417	1
GO:0038092	nodal signaling pathway	0.0644167398402099	0.0542595705513417	1
GO:0060042	retina morphogenesis in camera-type eye	0.0649264756842482	0.0546889317400753	1
GO:0060485	mesenchyme development	0.0693230378996504	0.0583922482739722	1
GO:0001829	trophectodermal cell differentiation	0.0693998862179899	0.0584569792237383	1
GO:0042693	muscle cell fate commitment	0.0693998862179899	0.0584569792237383	1
GO:0048565	digestive tract development	0.0712993435892544	0.060056931992243	1
GO:0070371	ERK1 and ERK2 cascade	0.0728123303539367	0.0613313524659454	1
GO:0008277	regulation of G protein-coupled receptor signaling pathway	0.0738002750003041	0.0621635189551742	1
GO:0010002	cardioblast differentiation	0.0738002750003041	0.0621635189551742	1
GO:0035812	renal sodium excretion	0.0738002750003041	0.0621635189551742	1
GO:0001503	ossification	0.0738002750003041	0.0621635189551742	1
GO:0044242	cellular lipid catabolic process	0.0757578396791995	0.0638124167271946	1
GO:0023019	signal transduction involved in regulation of gene expression	0.0765025709455147	0.0644397194871085	1
GO:0034104	negative regulation of tissue remodeling	0.0765025709455147	0.0644397194871085	1
GO:0040019	positive regulation of embryonic development	0.0765025709455147	0.0644397194871085	1
GO:0044062	regulation of excretion	0.0765025709455147	0.0644397194871085	1
GO:0097049	motor neuron apoptotic process	0.0765025709455147	0.0644397194871085	1
GO:1902307	positive regulation of sodium ion transmembrane transport	0.0765025709455147	0.0644397194871085	1
GO:1901214	regulation of neuron death	0.0802534385296203	0.0675991538952043	1
GO:0021871	forebrain regionalization	0.0822540869863482	0.0692843420366026	1
GO:1904888	cranial skeletal system development	0.0822540869863482	0.0692843420366026	1
GO:0055123	digestive system development	0.0822540869863482	0.0692843420366026	1
GO:0009880	embryonic pattern specification	0.084436209802224	0.0711223898355662	1
GO:0001759	organ induction	0.0858259922926182	0.0722930327658918	1
GO:0006658	phosphatidylserine metabolic process	0.0858259922926182	0.0722930327658918	1
GO:0021904	dorsal/ventral neural tube patterning	0.0858259922926182	0.0722930327658918	1
GO:0086013	membrane repolarization during cardiac muscle cell action potential	0.0858259922926182	0.0722930327658918	1
GO:0030111	regulation of Wnt signaling pathway	0.0862589150914613	0.0726576927161683	1
GO:0043299	leukocyte degranulation	0.0908107379202759	0.0764917885199908	1
GO:0048568	embryonic organ development	0.0910765333241121	0.0767156735614016	1
GO:0001906	cell killing	0.0918141991238874	0.0773370249307119	1
GO:0045055	regulated exocytosis	0.0936971375688349	0.0789230634612382	1
GO:0006936	muscle contraction	0.0945222209468516	0.0796180484895288	1
GO:0010842	retina layer formation	0.0945222209468516	0.0796180484895288	1
GO:0033081	regulation of T cell differentiation in thymus	0.0945222209468516	0.0796180484895288	1
GO:0042573	retinoic acid metabolic process	0.0945222209468516	0.0796180484895288	1
GO:0042659	regulation of cell fate specification	0.0945222209468516	0.0796180484895288	1
GO:0032925	regulation of activin receptor signaling pathway	0.10048125876676	0.0846374709845124	1
GO:1905207	regulation of cardiocyte differentiation	0.10048125876676	0.0846374709845124	1
GO:0008543	fibroblast growth factor receptor signaling pathway	0.10048125876676	0.0846374709845124	1
GO:0036465	synaptic vesicle recycling	0.10048125876676	0.0846374709845124	1
GO:0001702	gastrulation with mouth forming second	0.103150542195332	0.0868858643815293	1
GO:0014072	response to isoquinoline alkaloid	0.103150542195332	0.0868858643815293	1
GO:0043278	response to morphine	0.103150542195332	0.0868858643815293	1
GO:0060295	regulation of cilium movement involved in cell motility	0.103150542195332	0.0868858643815293	1
GO:0097254	renal tubular secretion	0.103150542195332	0.0868858643815293	1
GO:1902019	regulation of cilium-dependent cell motility	0.103150542195332	0.0868858643815293	1
GO:0055067	monovalent inorganic cation homeostasis	0.103696643007688	0.0873458565455181	1
GO:1903522	regulation of blood circulation	0.104741545311878	0.0882259996641254	1
GO:0030509	BMP signaling pathway	0.104741545311878	0.0882259996641254	1
GO:0003156	regulation of animal organ formation	0.10680446636421	0.0899636413184301	1
GO:0048265	response to pain	0.10680446636421	0.0899636413184301	1
GO:0086011	membrane repolarization during action potential	0.10680446636421	0.0899636413184301	1
GO:0003007	heart morphogenesis	0.110876274337314	0.0933934105451277	1
GO:0070997	neuron death	0.111800810209954	0.0941721664947951	1
GO:0032092	positive regulation of protein binding	0.111800810209954	0.0941721664947951	1
GO:0006937	regulation of muscle contraction	0.111800810209954	0.0941721664947951	1
GO:0050900	leukocyte migration	0.111800810209954	0.0941721664947951	1
GO:0032412	regulation of ion transmembrane transporter activity	0.111800810209954	0.0941721664947951	1
GO:0042113	B cell activation	0.111800810209954	0.0941721664947951	1
GO:0021915	neural tube development	0.111800810209954	0.0941721664947951	1
GO:0002443	leukocyte mediated immunity	0.112159227094186	0.0944740685510779	1
GO:0001656	metanephros development	0.113413042190677	0.0955301832947784	1
GO:0046928	regulation of neurotransmitter secretion	0.113413042190677	0.0955301832947784	1
GO:0048704	embryonic skeletal system morphogenesis	0.113413042190677	0.0955301832947784	1
GO:0061311	cell surface receptor signaling pathway involved in heart development	0.113413042190677	0.0955301832947784	1
GO:0021953	central nervous system neuron differentiation	0.113791135918908	0.0958486595693129	1
GO:0045995	regulation of embryonic development	0.113791135918908	0.0958486595693129	1
GO:1901379	regulation of potassium ion transmembrane transport	0.113791135918908	0.0958486595693129	1
GO:1904063	negative regulation of cation transmembrane transport	0.113791135918908	0.0958486595693129	1
GO:0030178	negative regulation of Wnt signaling pathway	0.113791135918908	0.0958486595693129	1
GO:0071772	response to BMP	0.113791135918908	0.0958486595693129	1
GO:0071773	cellular response to BMP stimulus	0.113791135918908	0.0958486595693129	1
GO:0090075	relaxation of muscle	0.114498818314896	0.096444755288971	1
GO:0098801	regulation of renal system process	0.114498818314896	0.096444755288971	1
GO:0140058	neuron projection arborization	0.114498818314896	0.096444755288971	1
GO:0090596	sensory organ morphogenesis	0.114498818314896	0.096444755288971	1
GO:0002366	leukocyte activation involved in immune response	0.115090433844519	0.0969430854535906	1
GO:0022898	regulation of transmembrane transporter activity	0.115090433844519	0.0969430854535906	1
GO:0030900	forebrain development	0.117284639296647	0.0987913107103983	1
GO:0002263	cell activation involved in immune response	0.120725983101031	0.101690026749251	1
GO:0009798	axis specification	0.120725983101031	0.101690026749251	1
GO:0006873	cellular ion homeostasis	0.120997104849954	0.101918398282802	1
GO:0007611	learning or memory	0.120997104849954	0.101918398282802	1
GO:0002275	myeloid cell activation involved in immune response	0.120997104849954	0.101918398282802	1
GO:0031128	developmental induction	0.120997104849954	0.101918398282802	1
GO:0060306	regulation of membrane repolarization	0.120997104849954	0.101918398282802	1
GO:0071276	cellular response to cadmium ion	0.120997104849954	0.101918398282802	1
GO:0110110	positive regulation of animal organ morphogenesis	0.120997104849954	0.101918398282802	1
GO:0055065	metal ion homeostasis	0.120997104849954	0.101918398282802	1
GO:0007218	neuropeptide signaling pathway	0.121211619455237	0.10209908843242	1
GO:0034766	negative regulation of ion transmembrane transport	0.121211619455237	0.10209908843242	1
GO:0060993	kidney morphogenesis	0.121211619455237	0.10209908843242	1
GO:0008217	regulation of blood pressure	0.122434455344939	0.103129108740722	1
GO:0060349	bone morphogenesis	0.12283233750443	0.103464253225798	1
GO:0010765	positive regulation of sodium ion transport	0.12283233750443	0.103464253225798	1
GO:0030279	negative regulation of ossification	0.12283233750443	0.103464253225798	1
GO:0060914	heart formation	0.12283233750443	0.103464253225798	1
GO:0010721	negative regulation of cell development	0.126604050820143	0.106641246430685	1
GO:0019233	sensory perception of pain	0.127468676045969	0.107369538386434	1
GO:0043405	regulation of MAP kinase activity	0.127468676045969	0.107369538386434	1
GO:0007588	excretion	0.127468676045969	0.107369538386434	1
GO:0051963	regulation of synapse assembly	0.129340715517184	0.108946396482874	1
GO:0032409	regulation of transporter activity	0.129340715517184	0.108946396482874	1
GO:0003352	regulation of cilium movement	0.13092770063703	0.110283147322606	1
GO:0007616	long-term memory	0.13092770063703	0.110283147322606	1
GO:0010092	specification of animal organ identity	0.13092770063703	0.110283147322606	1
GO:0010453	regulation of cell fate commitment	0.13092770063703	0.110283147322606	1
GO:0007204	positive regulation of cytosolic calcium ion concentration	0.13229935492798	0.111438520490457	1
GO:0051588	regulation of neurotransmitter transport	0.13229935492798	0.111438520490457	1
GO:0002444	myeloid leukocyte mediated immunity	0.134362854302202	0.113176649277416	1
GO:0043266	regulation of potassium ion transport	0.134362854302202	0.113176649277416	1
GO:0007617	mating behavior	0.134362854302202	0.113176649277416	1
GO:0099622	cardiac muscle cell membrane repolarization	0.134362854302202	0.113176649277416	1
GO:0044703	multi-organism reproductive process	0.13719534610408	0.115562516509153	1
GO:0030510	regulation of BMP signaling pathway	0.13719534610408	0.115562516509153	1
GO:0021532	neural tube patterning	0.13719534610408	0.115562516509153	1
GO:0030574	collagen catabolic process	0.13719534610408	0.115562516509153	1
GO:0042269	regulation of natural killer cell mediated cytotoxicity	0.13719534610408	0.115562516509153	1
GO:0045124	regulation of bone resorption	0.13719534610408	0.115562516509153	1
GO:0071542	dopaminergic neuron differentiation	0.13719534610408	0.115562516509153	1
GO:0098739	import across plasma membrane	0.139628690823401	0.117612173784595	1
GO:0009408	response to heat	0.142411715901758	0.119956374157973	1
GO:0018105	peptidyl-serine phosphorylation	0.143884113958109	0.121196605911651	1
GO:0006775	fat-soluble vitamin metabolic process	0.148422683045972	0.125019537811588	1
GO:0043393	regulation of protein binding	0.148422683045972	0.125019537811588	1
GO:0070374	positive regulation of ERK1 and ERK2 cascade	0.148422683045972	0.125019537811588	1
GO:1901888	regulation of cell junction assembly	0.148422683045972	0.125019537811588	1
GO:0044706	multi-multicellular organism process	0.150330862508941	0.126626837380806	1
GO:1901381	positive regulation of potassium ion transmembrane transport	0.152077880563559	0.128098387316803	1
GO:0032414	positive regulation of ion transmembrane transporter activity	0.152077880563559	0.128098387316803	1
GO:0030198	extracellular matrix organization	0.152729056589539	0.128646886536271	1
GO:0050679	positive regulation of epithelial cell proliferation	0.152729056589539	0.128646886536271	1
GO:0043062	extracellular structure organization	0.152729056589539	0.128646886536271	1
GO:0003012	muscle system process	0.152729056589539	0.128646886536271	1
GO:0002715	regulation of natural killer cell mediated immunity	0.152729056589539	0.128646886536271	1
GO:0010463	mesenchymal cell proliferation	0.152729056589539	0.128646886536271	1
GO:0086091	regulation of heart rate by cardiac conduction	0.152729056589539	0.128646886536271	1
GO:0097009	energy homeostasis	0.152729056589539	0.128646886536271	1
GO:0045229	external encapsulating structure organization	0.152729056589539	0.128646886536271	1
GO:0001909	leukocyte mediated cytotoxicity	0.152729056589539	0.128646886536271	1
GO:0072009	nephron epithelium development	0.152729056589539	0.128646886536271	1
GO:0045936	negative regulation of phosphate metabolic process	0.153314674970187	0.12914016517657	1
GO:0051090	regulation of DNA-binding transcription factor activity	0.153314674970187	0.12914016517657	1
GO:0008016	regulation of heart contraction	0.153314674970187	0.12914016517657	1
GO:0010563	negative regulation of phosphorus metabolic process	0.154273059473112	0.129947432537209	1
GO:0021517	ventral spinal cord development	0.156233339663607	0.131598617641584	1
GO:0043406	positive regulation of MAP kinase activity	0.156296304753179	0.131651654456679	1
GO:0090287	regulation of cellular response to growth factor stimulus	0.156296304753179	0.131651654456679	1
GO:0019098	reproductive behavior	0.160587185866341	0.135265953582412	1
GO:2001258	negative regulation of cation channel activity	0.160587185866341	0.135265953582412	1
GO:0001667	ameboidal-type cell migration	0.160587185866341	0.135265953582412	1
GO:0018209	peptidyl-serine modification	0.163338291289181	0.13758326736071	1
GO:0001825	blastocyst formation	0.163338291289181	0.13758326736071	1
GO:0045933	positive regulation of muscle contraction	0.163338291289181	0.13758326736071	1
GO:0046850	regulation of bone remodeling	0.163338291289181	0.13758326736071	1
GO:0048701	embryonic cranial skeleton morphogenesis	0.163338291289181	0.13758326736071	1
GO:1904645	response to amyloid-beta	0.163338291289181	0.13758326736071	1
GO:0030278	regulation of ossification	0.16440223222936	0.138479447121581	1
GO:0043583	ear development	0.164660938005194	0.138697360420682	1
GO:1901215	negative regulation of neuron death	0.165903422590134	0.139743931236944	1
GO:0034763	negative regulation of transmembrane transport	0.165903422590134	0.139743931236944	1
GO:0016042	lipid catabolic process	0.165903422590134	0.139743931236944	1
GO:0001933	negative regulation of protein phosphorylation	0.166726506872448	0.140437232385011	1
GO:0060249	anatomical structure homeostasis	0.166726506872448	0.140437232385011	1
GO:0032411	positive regulation of transporter activity	0.167534848516849	0.141118115500063	1
GO:0048706	embryonic skeletal system development	0.169756825961631	0.142989733688561	1
GO:0030857	negative regulation of epithelial cell differentiation	0.169756825961631	0.142989733688561	1
GO:0032924	activin receptor signaling pathway	0.169756825961631	0.142989733688561	1
GO:0086009	membrane repolarization	0.169756825961631	0.142989733688561	1
GO:0030317	flagellated sperm motility	0.17127567629222	0.144269093166764	1
GO:0097722	sperm motility	0.17127567629222	0.144269093166764	1
GO:0016055	Wnt signaling pathway	0.17329934930126	0.145973675371316	1
GO:0043114	regulation of vascular permeability	0.173523996889846	0.146162900745222	1
GO:0043268	positive regulation of potassium ion transport	0.173523996889846	0.146162900745222	1
GO:0198738	cell-cell signaling by wnt	0.174924666514852	0.147342714137295	1
GO:0055078	sodium ion homeostasis	0.179078609811758	0.150841667669309	1
GO:0002703	regulation of leukocyte mediated immunity	0.179724450260494	0.151385672620196	1
GO:0060562	epithelial tube morphogenesis	0.180791127457131	0.152284157187251	1
GO:0048545	response to steroid hormone	0.182262133850665	0.15352321671416	1
GO:0045761	regulation of adenylate cyclase activity	0.182809868420278	0.153984585026141	1
GO:0050433	regulation of catecholamine secretion	0.182809868420278	0.153984585026141	1
GO:2000027	regulation of animal organ morphogenesis	0.183094650407575	0.154224462864879	1
GO:0048593	camera-type eye morphogenesis	0.184096614199471	0.155068437974317	1
GO:0006584	catecholamine metabolic process	0.184096614199471	0.155068437974317	1
GO:0009712	catechol-containing compound metabolic process	0.184096614199471	0.155068437974317	1
GO:0043303	mast cell degranulation	0.184096614199471	0.155068437974317	1
GO:0045332	phospholipid translocation	0.184096614199471	0.155068437974317	1
GO:0050432	catecholamine secretion	0.184096614199471	0.155068437974317	1
GO:0060632	regulation of microtubule-based movement	0.184096614199471	0.155068437974317	1
GO:0086002	cardiac muscle cell action potential involved in contraction	0.184096614199471	0.155068437974317	1
GO:0060348	bone development	0.184394370279213	0.155319244163142	1
GO:0043410	positive regulation of MAPK cascade	0.190796059753943	0.160711521427772	1
GO:0090257	regulation of muscle system process	0.191111839258981	0.160977509125608	1
GO:0002279	mast cell activation involved in immune response	0.193870108395504	0.163300857050139	1
GO:0051480	regulation of cytosolic calcium ion concentration	0.193870108395504	0.163300857050139	1
GO:2000179	positive regulation of neural precursor cell proliferation	0.193870108395504	0.163300857050139	1
GO:0014065	phosphatidylinositol 3-kinase signaling	0.195716106191687	0.1648557796977	1
GO:0098732	macromolecule deacylation	0.195716106191687	0.1648557796977	1
GO:0060048	cardiac muscle contraction	0.198869921289829	0.167512304278857	1
GO:0002448	mast cell mediated immunity	0.203645610961918	0.171534967818441	1
GO:0072132	mesenchyme morphogenesis	0.203645610961918	0.171534967818441	1
GO:2000649	regulation of sodium ion transmembrane transporter activity	0.203645610961918	0.171534967818441	1
GO:0030003	cellular cation homeostasis	0.205641189312963	0.17321588530352	1
GO:0060294	cilium movement involved in cell motility	0.207145124637516	0.174482681559426	1
GO:0034204	lipid translocation	0.207556147772582	0.174828894963747	1
GO:0035296	regulation of tube diameter	0.207556147772582	0.174828894963747	1
GO:0043271	negative regulation of ion transport	0.207556147772582	0.174828894963747	1
GO:0097746	blood vessel diameter maintenance	0.207556147772582	0.174828894963747	1
GO:0046395	carboxylic acid catabolic process	0.207556147772582	0.174828894963747	1
GO:0060047	heart contraction	0.207556147772582	0.174828894963747	1
GO:0030177	positive regulation of Wnt signaling pathway	0.209064380140599	0.176099310709456	1
GO:0035150	regulation of tube size	0.209064380140599	0.176099310709456	1
GO:0048660	regulation of smooth muscle cell proliferation	0.209064380140599	0.176099310709456	1
GO:0002090	regulation of receptor internalization	0.209557412386245	0.17651460210705	1
GO:0098657	import into cell	0.209880819749096	0.176787014909452	1
GO:0006814	sodium ion transport	0.212480990291435	0.178977193073351	1
GO:0016054	organic acid catabolic process	0.212480990291435	0.178977193073351	1
GO:0001508	action potential	0.212480990291435	0.178977193073351	1
GO:0044458	motile cilium assembly	0.212480990291435	0.178977193073351	1
GO:0060393	regulation of pathway-restricted SMAD protein phosphorylation	0.212480990291435	0.178977193073351	1
GO:0006887	exocytosis	0.214028411726987	0.180280618592296	1
GO:0035051	cardiocyte differentiation	0.21482261267777	0.180949590704636	1
GO:0045453	bone resorption	0.217278048806853	0.183017856037697	1
GO:0048659	smooth muscle cell proliferation	0.217323896876248	0.183056474827814	1
GO:0043588	skin development	0.217323896876248	0.183056474827814	1
GO:0021537	telencephalon development	0.218429306339051	0.183987584394736	1
GO:0060828	regulation of canonical Wnt signaling pathway	0.218429306339051	0.183987584394736	1
GO:0042326	negative regulation of phosphorylation	0.218429306339051	0.183987584394736	1
GO:0006940	regulation of smooth muscle contraction	0.219518500509081	0.184905035480578	1
GO:1901016	regulation of potassium ion transmembrane transporter activity	0.219518500509081	0.184905035480578	1
GO:0090101	negative regulation of transmembrane receptor protein serine/threonine kinase signaling pathway	0.220591834988985	0.185809127616908	1
GO:0003015	heart process	0.221191364602248	0.186314123980107	1
GO:0097035	regulation of membrane lipid distribution	0.224273804992704	0.188910528148514	1
GO:0072006	nephron development	0.226355643752095	0.190664104584109	1
GO:0071900	regulation of protein serine/threonine kinase activity	0.226465027159153	0.190756240521245	1
GO:0008015	blood circulation	0.226465027159153	0.190756240521245	1
GO:0010469	regulation of signaling receptor activity	0.226465027159153	0.190756240521245	1
GO:0042267	natural killer cell mediated cytotoxicity	0.226465027159153	0.190756240521245	1
GO:0060389	pathway-restricted SMAD protein phosphorylation	0.226465027159153	0.190756240521245	1
GO:0071300	cellular response to retinoic acid	0.226465027159153	0.190756240521245	1
GO:0050878	regulation of body fluid levels	0.227666018218291	0.191767860470756	1
GO:0030522	intracellular receptor signaling pathway	0.227666018218291	0.191767860470756	1
GO:0007269	neurotransmitter secretion	0.227666018218291	0.191767860470756	1
GO:0099643	signal release from synapse	0.227666018218291	0.191767860470756	1
GO:0001539	cilium or flagellum-dependent cell motility	0.229593740181072	0.193391621097301	1
GO:0007612	learning	0.229593740181072	0.193391621097301	1
GO:0060285	cilium-dependent cell motility	0.229593740181072	0.193391621097301	1
GO:0045576	mast cell activation	0.233956440777006	0.197066415279165	1
GO:1902305	regulation of sodium ion transmembrane transport	0.233956440777006	0.197066415279165	1
GO:0030098	lymphocyte differentiation	0.235381605816561	0.198266861672491	1
GO:0001894	tissue homeostasis	0.235381605816561	0.198266861672491	1
GO:0060041	retina development in camera-type eye	0.235381605816561	0.198266861672491	1
GO:0002228	natural killer cell mediated immunity	0.235381605816561	0.198266861672491	1
GO:0035019	somatic stem cell population maintenance	0.235381605816561	0.198266861672491	1
GO:1902532	negative regulation of intracellular signal transduction	0.235381605816561	0.198266861672491	1
GO:0044282	small molecule catabolic process	0.235381605816561	0.198266861672491	1
GO:0003018	vascular process in circulatory system	0.235381605816561	0.198266861672491	1
GO:0032835	glomerulus development	0.235381605816561	0.198266861672491	1
GO:0048488	synaptic vesicle endocytosis	0.235381605816561	0.198266861672491	1
GO:0051339	regulation of lyase activity	0.235381605816561	0.198266861672491	1
GO:0051937	catecholamine transport	0.235381605816561	0.198266861672491	1
GO:0070373	negative regulation of ERK1 and ERK2 cascade	0.235381605816561	0.198266861672491	1
GO:0140238	presynaptic endocytosis	0.235381605816561	0.198266861672491	1
GO:0002449	lymphocyte mediated immunity	0.235381605816561	0.198266861672491	1
GO:0048592	eye morphogenesis	0.235381605816561	0.198266861672491	1
GO:0034103	regulation of tissue remodeling	0.235381605816561	0.198266861672491	1
GO:0048645	animal organ formation	0.235381605816561	0.198266861672491	1
GO:0006874	cellular calcium ion homeostasis	0.235381605816561	0.198266861672491	1
GO:0046651	lymphocyte proliferation	0.235381605816561	0.198266861672491	1
GO:0002706	regulation of lymphocyte mediated immunity	0.235381605816561	0.198266861672491	1
GO:0030307	positive regulation of cell growth	0.235381605816561	0.198266861672491	1
GO:0007548	sex differentiation	0.235381605816561	0.198266861672491	1
GO:0031279	regulation of cyclase activity	0.235381605816561	0.198266861672491	1
GO:0032413	negative regulation of ion transmembrane transporter activity	0.235381605816561	0.198266861672491	1
GO:0002645	positive regulation of tolerance induction	0.235381605816561	0.198266861672491	1
GO:0006222	UMP biosynthetic process	0.235381605816561	0.198266861672491	1
GO:0007168	receptor guanylyl cyclase signaling pathway	0.235381605816561	0.198266861672491	1
GO:0010739	positive regulation of protein kinase A signaling	0.235381605816561	0.198266861672491	1
GO:0021936	regulation of cerebellar granule cell precursor proliferation	0.235381605816561	0.198266861672491	1
GO:0033089	positive regulation of T cell differentiation in thymus	0.235381605816561	0.198266861672491	1
GO:0034379	very-low-density lipoprotein particle assembly	0.235381605816561	0.198266861672491	1
GO:0035581	sequestering of extracellular ligand from receptor	0.235381605816561	0.198266861672491	1
GO:0046541	saliva secretion	0.235381605816561	0.198266861672491	1
GO:0048340	paraxial mesoderm morphogenesis	0.235381605816561	0.198266861672491	1
GO:0048505	regulation of timing of cell differentiation	0.235381605816561	0.198266861672491	1
GO:0048672	positive regulation of collateral sprouting	0.235381605816561	0.198266861672491	1
GO:0048865	stem cell fate commitment	0.235381605816561	0.198266861672491	1
GO:0060068	vagina development	0.235381605816561	0.198266861672491	1
GO:0060075	regulation of resting membrane potential	0.235381605816561	0.198266861672491	1
GO:0060296	regulation of cilium beat frequency involved in ciliary motility	0.235381605816561	0.198266861672491	1
GO:0060856	establishment of blood-brain barrier	0.235381605816561	0.198266861672491	1
GO:0070472	regulation of uterine smooth muscle contraction	0.235381605816561	0.198266861672491	1
GO:0072205	metanephric collecting duct development	0.235381605816561	0.198266861672491	1
GO:0099566	regulation of postsynaptic cytosolic calcium ion concentration	0.235381605816561	0.198266861672491	1
GO:0150172	regulation of phosphatidylcholine metabolic process	0.235381605816561	0.198266861672491	1
GO:1901856	negative regulation of cellular respiration	0.235381605816561	0.198266861672491	1
GO:1902093	positive regulation of flagellated sperm motility	0.235381605816561	0.198266861672491	1
GO:1903596	regulation of gap junction assembly	0.235381605816561	0.198266861672491	1
GO:1905665	positive regulation of calcium ion import across plasma membrane	0.235381605816561	0.198266861672491	1
GO:1905809	negative regulation of synapse organization	0.235381605816561	0.198266861672491	1
GO:2000155	positive regulation of cilium-dependent cell motility	0.235381605816561	0.198266861672491	1
GO:2000347	positive regulation of hepatocyte proliferation	0.235381605816561	0.198266861672491	1
GO:2000480	negative regulation of cAMP-dependent protein kinase activity	0.235381605816561	0.198266861672491	1
GO:2001204	regulation of osteoclast development	0.235381605816561	0.198266861672491	1
GO:0035637	multicellular organismal signaling	0.235381605816561	0.198266861672491	1
GO:0006875	cellular metal ion homeostasis	0.235381605816561	0.198266861672491	1
GO:0035914	skeletal muscle cell differentiation	0.235381605816561	0.198266861672491	1
GO:0032943	mononuclear cell proliferation	0.235381605816561	0.198266861672491	1
GO:0090092	regulation of transmembrane receptor protein serine/threonine kinase signaling pathway	0.235381605816561	0.198266861672491	1
GO:0043433	negative regulation of DNA-binding transcription factor activity	0.235381605816561	0.198266861672491	1
GO:0048015	phosphatidylinositol-mediated signaling	0.235381605816561	0.198266861672491	1
GO:0001910	regulation of leukocyte mediated cytotoxicity	0.235381605816561	0.198266861672491	1
GO:0045860	positive regulation of protein kinase activity	0.235381605816561	0.198266861672491	1
GO:0021543	pallium development	0.235381605816561	0.198266861672491	1
GO:0030217	T cell differentiation	0.235381605816561	0.198266861672491	1
GO:0033143	regulation of intracellular steroid hormone receptor signaling pathway	0.235381605816561	0.198266861672491	1
GO:0055117	regulation of cardiac muscle contraction	0.235381605816561	0.198266861672491	1
GO:0086003	cardiac muscle cell contraction	0.235381605816561	0.198266861672491	1
GO:0002551	mast cell chemotaxis	0.235381605816561	0.198266861672491	1
GO:0002924	negative regulation of humoral immune response mediated by circulating immunoglobulin	0.235381605816561	0.198266861672491	1
GO:0003353	positive regulation of cilium movement	0.235381605816561	0.198266861672491	1
GO:0006182	cGMP biosynthetic process	0.235381605816561	0.198266861672491	1
GO:0006216	cytidine catabolic process	0.235381605816561	0.198266861672491	1
GO:0007614	short-term memory	0.235381605816561	0.198266861672491	1
GO:0009174	pyrimidine ribonucleoside monophosphate biosynthetic process	0.235381605816561	0.198266861672491	1
GO:0009972	cytidine deamination	0.235381605816561	0.198266861672491	1
GO:0019372	lipoxygenase pathway	0.235381605816561	0.198266861672491	1
GO:0032525	somite rostral/caudal axis specification	0.235381605816561	0.198266861672491	1
GO:0033148	positive regulation of intracellular estrogen receptor signaling pathway	0.235381605816561	0.198266861672491	1
GO:0040034	regulation of development, heterochronic	0.235381605816561	0.198266861672491	1
GO:0043374	CD8-positive, alpha-beta T cell differentiation	0.235381605816561	0.198266861672491	1
GO:0045654	positive regulation of megakaryocyte differentiation	0.235381605816561	0.198266861672491	1
GO:0046087	cytidine metabolic process	0.235381605816561	0.198266861672491	1
GO:0046929	negative regulation of neurotransmitter secretion	0.235381605816561	0.198266861672491	1
GO:0048103	somatic stem cell division	0.235381605816561	0.198266861672491	1
GO:0060394	negative regulation of pathway-restricted SMAD protein phosphorylation	0.235381605816561	0.198266861672491	1
GO:0070471	uterine smooth muscle contraction	0.235381605816561	0.198266861672491	1
GO:0072017	distal tubule development	0.235381605816561	0.198266861672491	1
GO:0097475	motor neuron migration	0.235381605816561	0.198266861672491	1
GO:1902260	negative regulation of delayed rectifier potassium channel activity	0.235381605816561	0.198266861672491	1
GO:1902947	regulation of tau-protein kinase activity	0.235381605816561	0.198266861672491	1
GO:1904953	Wnt signaling pathway involved in midbrain dopaminergic neuron differentiation	0.235381605816561	0.198266861672491	1
[truncated: 21,078 more rows]
