# Supplementary material for: Atlas of multilineage stem cell differentiation reveals TMEM88 as a developmental regulator of blood pressure
Source: Nat Commun. 2025 Feb 4;16:1356. doi: 10.1038/s41467-025-56533-2 (PMC11794859; doi:10.1038/s41467-025-56533-2)
Supplement: Supplementary file 14 — Source Data [file 41467_2025_56533_MOESM14_ESM.zip › SourceData/SF1_ST2_preint_timecourse_meta.txt]

rn	nCount_RNA	nFeature_RNA	percent.mt	percent.rb	nCount_BC	nFeature_BC	BC_maxID	BC_secondID	BC_margin	BC_classification	BC_classification.global	hash.ID	correctedID	correctedClass	cxds_call	bcds_call	hybrid_call	doubletcount	filt	UMAP_1	UMAP_2	day
AAACCCAAGACGAGCT-1	4116	339	89.3343051506317	1.57920310981535	954	6	A0256	unmapped	3.14559542933525	A0256_unmapped	Doublet	Doublet	A0256	Singlet	FALSE	FALSE	FALSE	0	FALSE	NA	NA	NA
AAACCCAAGAGGCGTT-1	28949	5680	7.03651248747798	28.6642025631283	1441	7	A0256	A0253	3.52826632174663	A0256	Singlet	A0256	A0256	Singlet	TRUE	FALSE	FALSE	1	TRUE	-3.76133139482791	0.887353792177305	6
AAACCCAAGCCTCCAG-1	57894	7916	4.57214910007946	26.2600614916917	969	8	A0254	A0258	0.290964039582079	A0254_A0258	Doublet	Doublet	Doublet	Doublet	TRUE	TRUE	TRUE	4	FALSE	NA	NA	NA
AAACCCAAGCGCGTTC-1	18349	4210	3.35713117881083	34.2525478227696	370	7	A0255	unmapped	2.87161655432588	A0255	Singlet	A0255	A0255	Singlet	FALSE	FALSE	FALSE	0	TRUE	-3.05945976129825	-2.99623982669248	5
AAACCCAAGCTAAATG-1	2421	1254	0.330441966129699	27.0549359768691	144	8	A0252	unmapped	3.04164353959452	A0252	Singlet	A0252	A0252	Singlet	FALSE	FALSE	FALSE	0	FALSE	NA	NA	NA
AAACCCAAGGACGCAT-1	20026	4552	2.55168281234395	37.1117547188655	786	8	A0256	A0252	2.91859496593198	A0256	Singlet	A0256	A0256	Singlet	FALSE	FALSE	FALSE	0	TRUE	-1.88245113245304	0.164746380733117	6
AAACCCAAGGGCCCTT-1	59396	7790	5.55929692235167	26.3856151929423	1490	7	A0254	unmapped	3.35388349753161	A0254_unmapped	Doublet	Doublet	A0254	Singlet	TRUE	TRUE	TRUE	3	FALSE	NA	NA	NA
AAACCCAAGGGTTGCA-1	14508	4159	5.10752688172043	22.2497932175352	1149	9	A0256	A0252	3.31171915636062	A0256	Singlet	A0256	A0256	Singlet	FALSE	FALSE	FALSE	0	TRUE	4.19029585965817	3.55809719799624	6
AAACCCAAGTCTGTAC-1	19682	5125	10.0142261965247	15.9435016766589	2019	7	A0256	unmapped	3.83129039083009	A0256_unmapped	Doublet	Doublet	A0256	Singlet	FALSE	FALSE	FALSE	0	TRUE	8.66273085721676	-2.9672929501666	6
AAACCCAAGTTTGAGA-1	34626	5733	6.21209495754635	36.3888407555016	1035	9	A0253	unmapped	4.27266906767553	A0253	Singlet	A0253	A0253	Singlet	FALSE	FALSE	FALSE	0	TRUE	5.62347094663327	10.5854788565503	3
AAACCCACAATCCTTT-1	21451	4967	6.67101766817398	21.6027224838003	930	7	A0255	unmapped	3.23959740548628	A0255_unmapped	Doublet	Doublet	A0255	Singlet	FALSE	FALSE	FALSE	0	TRUE	8.60100142606442	-3.5413724637164	5
AAACCCACAGAGTTCT-1	41079	6674	5.2898074441929	28.9685727500669	144	7	A0258	unmapped	2.63245576554028	A0258	Singlet	A0258	A0258	Singlet	FALSE	FALSE	FALSE	0	TRUE	-8.54906208864505	4.73763520954715	8
AAACCCACAGCACACC-1	40722	6948	5.55473699720053	22.8181327046805	686	9	A0254	A0252	0.709835698268784	A0252_A0254	Doublet	Doublet	Doublet	Doublet	FALSE	FALSE	FALSE	1	TRUE	-7.28439219347293	-3.31458346606626	4
AAACCCACAGCTGTGC-1	35303	5690	2.36240546129224	37.8438093079908	288	7	A0257	unmapped	3.39982478146523	A0257	Singlet	A0257	A0257	Singlet	TRUE	FALSE	FALSE	1	TRUE	-5.65411265245731	1.86147876022921	7
AAACCCAGTATGCGTT-1	21006	4589	4.16071598590879	34.5615538417595	156	8	A0258	A0251	2.39193496713589	A0258	Singlet	A0258	A0258	Singlet	FALSE	FALSE	FALSE	0	TRUE	-11.0171206747657	2.37521822689639	8
AAACCCAGTCAACGCC-1	23523	4876	4.04285167708201	23.6194362963908	410	6	A0251	unmapped	4.41566024888302	A0251	Singlet	A0251	A0251	Singlet	FALSE	FALSE	FALSE	0	TRUE	7.42143122800534	-6.36600057841672	9
AAACCCAGTCCAGAAG-1	4434	1671	24.8534055029319	21.4704555705909	547	8	A0257	A0255	0.961947485745322	A0255_A0257	Doublet	Doublet	Doublet	Doublet	FALSE	FALSE	FALSE	1	FALSE	NA	NA	NA
AAACCCAGTGCTTCAA-1	30022	5545	7.41789354473386	28.3059090000666	553	8	A0254	unmapped	2.81945254502537	A0254	Singlet	A0254	A0254	Singlet	FALSE	FALSE	FALSE	0	TRUE	-9.80454190126712	-3.68003718615903	4
AAACCCAGTGGCTAGA-1	21619	4376	2.35903603311902	41.2276238493917	219	7	A0255	unmapped	2.19096003688687	A0255	Singlet	A0255	A0255	Singlet	FALSE	FALSE	FALSE	0	TRUE	4.04744331487362	-0.261851773275271	5
AAACCCATCACGTAGT-1	17109	4628	3.22052720790227	27.7865450932258	598	8	A0257	unmapped	3.96212642449459	A0257	Singlet	A0257	A0257	Singlet	FALSE	FALSE	FALSE	0	TRUE	6.29287640699093	-2.08723084689511	7
AAACCCATCATTTGGG-1	8114	3373	3.27828444663544	15.9230958836579	604	9	A0256	A0252	3.25973526504466	A0256	Singlet	A0256	A0256	Singlet	FALSE	FALSE	FALSE	0	FALSE	NA	NA	NA
AAACCCATCCACACCT-1	5101	245	94.5696922172123	1.21544795138208	863	8	A0252	unmapped	5.26911366839857	A0252	Singlet	A0252	A0252	Singlet	FALSE	FALSE	FALSE	0	FALSE	NA	NA	NA
AAACCCATCTACGGGC-1	64175	7550	5.19049474094273	31.6057654850019	675	9	A0258	A0254	1.33459989682629	A0254_A0258	Doublet	Doublet	Doublet	Doublet	FALSE	TRUE	TRUE	3	FALSE	NA	NA	NA
AAACCCATCTGATTCT-1	22550	4997	6.63414634146342	29.6762749445676	271	9	A0252	unmapped	4.47995074932402	A0252	Singlet	A0252	A0252	Singlet	FALSE	FALSE	FALSE	0	TRUE	2.25431613572781	9.72125823734866	2
AAACGAAAGACATCAA-1	10591	3229	35.3507695212917	7.7990746860542	767	8	A0254	unmapped	2.65793723236694	A0254_unmapped	Doublet	Doublet	A0254	Singlet	FALSE	FALSE	FALSE	0	FALSE	NA	NA	NA
AAACGAAAGCCACTCG-1	23533	4560	5.49866145412825	36.9183699485828	928	7	A0253	unmapped	3.9670645139311	A0253_unmapped	Doublet	Doublet	A0253	Singlet	FALSE	FALSE	FALSE	0	TRUE	0.711856141173292	12.4174776816236	3
AAACGAAAGCCATTTG-1	18820	4133	1.65249734325186	37.3060573857598	426	7	A0255	unmapped	2.74987509224568	A0255_unmapped	Doublet	Doublet	A0255	Singlet	FALSE	FALSE	FALSE	0	TRUE	-1.75376899591739	-2.74142853976621	5
AAACGAACAACACACT-1	42620	6277	7.56452369779446	36.0910370717973	1462	8	A0253	unmapped	3.57943850228674	A0253_unmapped	Doublet	Doublet	A0253	Singlet	FALSE	FALSE	FALSE	0	TRUE	4.75885932096188	10.5688229346143	3
AAACGAACAGAACTTC-1	50352	7457	5.14378773435018	26.4438353987925	1894	9	A0256	unmapped	3.70932278001437	A0256_unmapped	Doublet	Doublet	A0256	Singlet	TRUE	TRUE	TRUE	3	FALSE	NA	NA	NA
AAACGAACATGATCTG-1	3887	423	86.2104450733213	2.90712631849756	726	7	A0254	unmapped	2.44751116512385	A0254_unmapped	Doublet	Doublet	A0254	Singlet	FALSE	FALSE	FALSE	0	FALSE	NA	NA	NA
AAACGAACATGCACTA-1	34173	5662	4.18166388669417	33.7722763585287	169	7	A0258	unmapped	2.09588968698254	A0258	Singlet	A0258	A0258	Singlet	FALSE	FALSE	FALSE	0	TRUE	-10.5540326391822	3.2719865584241	8
AAACGAAGTCAATGGG-1	24723	4903	7.87525785705618	29.369413097116	186	7	A0258	unmapped	2.90856568627695	A0258	Singlet	A0258	A0258	Singlet	FALSE	FALSE	FALSE	0	TRUE	-10.5143817221289	4.00984771488772	8
AAACGAAGTCAGACGA-1	17289	4127	6.98131760078663	15.8482271964833	603	9	A0257	A0256	4.03906700811515	A0257	Singlet	A0257	A0257	Singlet	FALSE	FALSE	FALSE	0	TRUE	8.08654324659054	-6.17872040034665	7
AAACGAAGTGAGCAGT-1	24024	5341	5.86496836496837	27.039627039627	888	8	A0256	unmapped	3.42884095347925	A0256	Singlet	A0256	A0256	Singlet	FALSE	FALSE	FALSE	0	TRUE	-2.44045479646976	-0.855712578309909	6
AAACGAATCCCAGGCA-1	32253	5815	13.2142746411187	27.479614299445	1265	8	A0258	A0254	0.207025541567003	A0254_A0258	Doublet	Doublet	Doublet	Doublet	TRUE	TRUE	TRUE	4	FALSE	NA	NA	NA
AAACGAATCCGGTAGC-1	35314	6077	5.47941326386136	29.0026618338336	1661	8	A0253	unmapped	4.45232322717678	A0253_unmapped	Doublet	Doublet	A0253	Singlet	FALSE	FALSE	FALSE	0	TRUE	0.931771382176328	9.9078884863721	3
AAACGAATCCTGCTAC-1	29264	5580	4.87971569163477	29.7772006560962	766	9	A0254	unmapped	2.88754536449614	A0254_unmapped	Doublet	Doublet	A0254	Singlet	FALSE	FALSE	FALSE	0	TRUE	-8.78070958010013	-4.49629871608152	4
AAACGAATCGTCTAAG-1	39897	6710	13.6827330375717	22.3149610246384	3433	9	A0258	A0256	0.701290980828527	A0256_A0258	Doublet	Doublet	Doublet	Doublet	FALSE	TRUE	TRUE	3	FALSE	NA	NA	NA
AAACGAATCTATCACT-1	30468	5907	6.4625180517264	26.1257713010372	335	7	A0258	unmapped	3.1152456832446	A0258	Singlet	A0258	A0258	Singlet	FALSE	FALSE	FALSE	0	TRUE	-10.4903853689795	3.45810182331668	8
AAACGCTAGACTAGAT-1	1276	298	71.6300940438872	5.72100313479624	178	5	A0254	unmapped	1.52709185743986	A0254	Singlet	A0254	A0254	Singlet	FALSE	FALSE	FALSE	0	FALSE	NA	NA	NA
AAACGCTAGATGCTTC-1	75088	8669	4.94886000426167	23.677551672704	1440	9	A0251	A0258	1.59033679805013	A0251_A0258	Doublet	Doublet	Doublet	Doublet	TRUE	TRUE	TRUE	4	FALSE	NA	NA	NA
AAACGCTAGCTCGACC-1	15374	3815	5.15805906075192	33.4981136984519	309	7	A0255	unmapped	2.69360565543399	A0255	Singlet	A0255	A0255	Singlet	FALSE	FALSE	FALSE	0	TRUE	5.47200791486447	-3.31418435336484	5
AAACGCTAGGATGCGT-1	27221	5362	3.71037066970354	34.5872671834246	483	8	A0255	unmapped	3.06778063314992	A0255_unmapped	Doublet	Doublet	A0255	Singlet	FALSE	FALSE	FALSE	0	TRUE	4.86637322553341	-2.32791750193967	5
AAACGCTCAAACTGCT-1	25625	5296	5.96292682926829	23.5551219512195	597	6	A0254	unmapped	2.73199253250847	A0254	Singlet	A0254	A0254	Singlet	FALSE	FALSE	FALSE	0	TRUE	12.2753464425439	-2.75391213656797	4
AAACGCTCAAAGACTA-1	14981	4289	6.46819304452306	25.8193712035245	1023	5	A0256	A0255	2.76524172202913	A0255_A0256	Doublet	Doublet	Doublet	Doublet	FALSE	FALSE	FALSE	1	TRUE	5.93442265638058	1.45853371857272	6
AAACGCTCAAGTTCGT-1	17714	4031	2.27503669414023	42.4297166083324	278	8	A0253	A0255	0.956029803440658	A0253	Singlet	A0253	A0253	Singlet	FALSE	FALSE	FALSE	0	TRUE	4.36715666898434	-0.672954962266818	3
AAACGCTCACATTACG-1	12015	3402	4.85226799833541	28.4977111943404	197	7	A0258	A0257	2.06022373527473	A0257_A0258	Doublet	Doublet	Doublet	Doublet	FALSE	FALSE	FALSE	1	TRUE	-8.69516880861576	3.71470077274905	8
AAACGCTCATAGAATG-1	32934	5787	5.66284083318151	29.4285540778527	519	6	A0254	unmapped	2.55315198212591	A0254	Singlet	A0254	A0254	Singlet	FALSE	FALSE	FALSE	0	TRUE	-10.0583642279273	-3.6051992631091	4
AAACGCTCATATAGCC-1	24612	5020	3.64050056882821	35.0398179749716	933	8	A0253	unmapped	4.24500820284747	A0253	Singlet	A0253	A0253	Singlet	FALSE	FALSE	FALSE	0	TRUE	2.89418546804135	9.71235091923343	3
AAACGCTCATCGATCA-1	35996	6340	2.86698522058006	24.5138348705412	222	8	A0258	A0254	2.95955310696426	A0258	Singlet	A0258	A0258	Singlet	TRUE	FALSE	FALSE	1	TRUE	-7.81305725923831	4.8037567877637	8
AAACGCTGTCAAGCGA-1	16083	3926	1.6850090157309	38.7365541254741	442	6	A0256	A0253	2.84551381457762	A0256	Singlet	A0256	A0256	Singlet	FALSE	FALSE	FALSE	0	TRUE	5.43578402646725	2.19271834133731	6
AAACGCTGTGATGAAT-1	31706	5299	3.06251182741437	34.6779789314325	1015	8	A0253	unmapped	4.2168306677103	A0253_unmapped	Doublet	Doublet	A0253	Singlet	FALSE	FALSE	FALSE	0	TRUE	0.586225255810666	12.3504048132764	3
AAACGCTGTGTGGTCC-1	14880	3555	3.68951612903226	37.0094086021505	99	7	A0255	A0253	1.92144751898736	Negative	Negative	Negative	Negative	Negative	FALSE	FALSE	FALSE	0	FALSE	NA	NA	NA
AAACGCTTCCAAGCAT-1	16365	4363	3.75802016498625	27.4060494958753	557	8	A0257	unmapped	3.96287754354492	A0257	Singlet	A0257	A0257	Singlet	FALSE	FALSE	FALSE	0	TRUE	4.13439600118344	3.6212251925336	7
AAACGCTTCCGCAGTG-1	30781	5624	6.30908677430883	30.1094831227056	510	9	A0254	A0256	2.53441543505627	A0254	Singlet	A0254	A0254	Singlet	FALSE	FALSE	FALSE	0	TRUE	-9.83907921663578	-4.58480827571286	4
AAACGCTTCTACACAG-1	21291	5261	4.14729228312433	22.9580573951435	1886	8	A0256	unmapped	3.70932278001437	A0256_unmapped	Doublet	Doublet	A0256	Singlet	FALSE	FALSE	FALSE	0	TRUE	7.61417119153683	-0.671275005353823	6
AAACGCTTCTAGGCCG-1	4153	398	88.97182759451	1.99855526125692	244	6	A0252	unmapped	4.18401371716891	A0252	Singlet	A0252	A0252	Singlet	FALSE	FALSE	FALSE	0	FALSE	NA	NA	NA
AAACGCTTCTCAACGA-1	11743	3330	7.50234182065912	29.660223111641	825	8	A0251	A0255	4.93105144644534	A0251	Singlet	A0251	A0251	Singlet	FALSE	FALSE	FALSE	0	TRUE	-9.01461632601078	2.19325073002444	9
AAACGCTTCTTGTTAC-1	54645	7666	6.10851862018483	27.7921127276055	576	9	A0258	A0252	3.69226564974307	A0258	Singlet	A0258	A0258	Singlet	TRUE	FALSE	TRUE	2	FALSE	NA	NA	NA
AAAGAACAGACGTCCC-1	22225	4402	7.91001124859393	36.5219347581552	977	8	A0253	unmapped	3.55790082154031	A0253_unmapped	Doublet	Doublet	A0253	Singlet	FALSE	FALSE	FALSE	0	TRUE	4.91517512448971	8.81501682041751	3
AAAGAACAGAGAGGGC-1	24959	5136	8.07324011378661	25.6260266837614	199	9	A0258	A0252	2.39705136672121	A0258	Singlet	A0258	A0258	Singlet	FALSE	FALSE	FALSE	0	TRUE	-6.38902600160892	4.57854516743289	8
AAAGAACAGCACTTTG-1	22503	5118	2.75963204906013	28.6095187308359	962	8	A0256	unmapped	3.2678269279633	A0256	Singlet	A0256	A0256	Singlet	FALSE	FALSE	FALSE	0	TRUE	7.80975405820553	-1.15891008139981	6
AAAGAACAGCCTTGAT-1	15032	4011	4.78978179882916	34.6860031931879	1263	7	A0256	unmapped	3.33274966455368	A0256_unmapped	Doublet	Doublet	A0256	Singlet	FALSE	FALSE	FALSE	0	TRUE	5.38189713605588	1.84908838509189	6
AAAGAACAGGTGCTAG-1	24822	4450	5.01168318427202	35.5974538715655	738	9	A0256	unmapped	2.24840492061435	A0256_unmapped	Doublet	Doublet	A0256	Singlet	FALSE	FALSE	FALSE	0	TRUE	-3.01002509943302	-0.357870266450778	6
AAAGAACCACCGGCTA-1	27285	5592	7.54260582737768	26.3001649257834	743	8	A0254	unmapped	2.64427468996453	A0254_unmapped	Doublet	Doublet	A0254	Singlet	FALSE	FALSE	FALSE	0	TRUE	-7.70967848650272	-4.13520042659177	4
AAAGAACCACGCCACA-1	26170	5512	5.64004585403133	30.7145586549484	233	9	A0258	A0257	1.70024911610799	A0257_A0258	Doublet	Doublet	Doublet	Doublet	FALSE	FALSE	FALSE	1	TRUE	-9.47420246950443	4.59387357472049	8
AAAGAACCACTTTAGG-1	25760	5435	6.84782608695652	24.0877329192547	795	7	A0254	unmapped	3.01270011210322	A0254_unmapped	Doublet	Doublet	A0254	Singlet	FALSE	FALSE	FALSE	0	TRUE	10.1265017236108	-2.13201205493344	4
AAAGAACGTGCATCTA-1	49352	7133	4.18422758956071	28.9086561841465	806	8	A0255	A0258	1.20904616579361	A0255_A0258	Doublet	Doublet	Doublet	Doublet	TRUE	TRUE	TRUE	4	FALSE	NA	NA	NA
AAAGAACGTGTTACAC-1	52508	6842	5.92100251390264	31.6885046088215	957	8	A0257	A0258	0.706983342657638	A0257_A0258	Doublet	Doublet	Doublet	Doublet	TRUE	FALSE	FALSE	2	FALSE	NA	NA	NA
AAAGAACGTTACCCTC-1	12795	3416	5.21297381789762	37.5615474794842	231	8	A0255	unmapped	2.02172163695652	A0255_unmapped	Doublet	Doublet	A0255	Singlet	FALSE	FALSE	FALSE	0	TRUE	4.61339871534054	1.67210598229037	5
AAAGAACGTTGCCGAC-1	62726	7480	6.2254886331027	31.6870197366323	1870	7	A0254	unmapped	3.49021694741145	A0254_unmapped	Doublet	Doublet	A0254	Singlet	TRUE	FALSE	TRUE	2	FALSE	NA	NA	NA
AAAGAACTCAAGCCTA-1	18334	4715	9.58328788044071	27.2335551434493	1664	8	A0256	unmapped	3.20467287319833	A0256_unmapped	Doublet	Doublet	A0256	Singlet	FALSE	FALSE	FALSE	0	TRUE	5.58497779020016	2.18082316158877	6
AAAGAACTCACATTGG-1	15277	4201	3.7965569156248	30.4902795051384	1125	8	A0256	unmapped	3.13422509504841	A0256_unmapped	Doublet	Doublet	A0256	Singlet	FALSE	FALSE	FALSE	0	TRUE	5.50181738980954	1.28616507290469	6
AAAGAACTCCATCTAT-1	16140	4538	5.19206939281289	23.2032218091698	954	9	A0257	unmapped	4.24865831869765	A0257_unmapped	Doublet	Doublet	A0257	Singlet	FALSE	FALSE	FALSE	0	TRUE	5.93354527600949	2.72520382641421	7
AAAGAACTCCGCTTAC-1	29875	5751	6.53054393305439	21.5799163179916	758	6	A0254	unmapped	2.7419380225751	A0254_unmapped	Doublet	Doublet	A0254	Singlet	FALSE	FALSE	FALSE	0	TRUE	11.1297203744287	-3.29417221309079	4
AAAGAACTCCGTGTGG-1	57537	7936	5.96138137198672	24.4364495889601	1918	9	A0255	A0254	0.26494401323772	A0254_A0255	Doublet	Doublet	Doublet	Doublet	FALSE	FALSE	FALSE	1	TRUE	-6.69016821733768	-1.61882500411405	5
AAAGAACTCGACGCGT-1	21194	4831	6.55845994149287	26.1960932339341	351	9	A0258	A0251	3.07045971993016	A0258	Singlet	A0258	A0258	Singlet	FALSE	FALSE	FALSE	0	TRUE	-8.18159420839603	3.0605812811719	8
AAAGAACTCGCAACAT-1	20680	4348	21.6489361702128	24.463249516441	2070	7	A0254	A0255	0.652970418715804	A0254_A0255	Doublet	Doublet	Doublet	Doublet	FALSE	TRUE	TRUE	3	FALSE	NA	NA	NA
AAAGAACTCTTGCAAG-1	25627	5631	6.40340266125571	20.0140476840832	810	6	A0254	unmapped	2.54971179986205	A0254_unmapped	Doublet	Doublet	A0254	Singlet	FALSE	FALSE	FALSE	0	TRUE	9.36130873807614	-0.438211128724948	4
AAAGGATAGAGTTGCG-1	28574	5865	6.60740533351998	26.8215860572548	506	9	A0252	A0253	4.78717856613665	A0252	Singlet	A0252	A0252	Singlet	TRUE	FALSE	TRUE	2	FALSE	NA	NA	NA
AAAGGATAGCAACTCT-1	3059	1372	0.6538084341288	36.5478914677999	111	8	A0257	A0253	1.39905954303983	A0257	Singlet	A0257	A0257	Singlet	FALSE	FALSE	FALSE	0	FALSE	NA	NA	NA
AAAGGATAGCATCCTA-1	81721	8496	7.23069957538454	26.3591977582262	1240	8	A0256	A0258	0.400895444068552	A0256_A0258	Doublet	Doublet	Doublet	Doublet	FALSE	TRUE	TRUE	3	FALSE	NA	NA	NA
AAAGGATAGTCTCGTA-1	89787	8638	5.95631884348514	30.1502444674619	523	7	A0258	unmapped	3.33404702047908	A0258_unmapped	Doublet	Doublet	A0258	Singlet	FALSE	TRUE	FALSE	1	TRUE	-8.89860566011722	4.90933902500735	8
AAAGGATCAATCCTAG-1	23395	4783	6.10386834793759	30.2714255182731	473	7	A0257	A0254	3.60382241105762	A0254_A0257	Doublet	Doublet	Doublet	Doublet	FALSE	FALSE	FALSE	1	TRUE	-8.46340687624271	1.11454893587695	7
AAAGGATCACTTGAAC-1	28267	5597	8.90083843350904	25.4077192485938	535	8	A0252	unmapped	5.04278650936194	A0252	Singlet	A0252	A0252	Singlet	FALSE	FALSE	FALSE	0	TRUE	1.49130110391324	11.647375180708	2
AAAGGATCAGCGGTCT-1	45340	6872	5.5955006616674	31.6894574327305	668	8	A0255	A0258	0.797250815326223	A0255_A0258	Doublet	Doublet	Doublet	Doublet	FALSE	TRUE	TRUE	3	FALSE	NA	NA	NA
AAAGGATCAGGAGACT-1	1209	353	65.4259718775848	8.43672456575682	229	6	A0257	A0253	2.86443671402224	A0257	Singlet	A0257	A0257	Singlet	FALSE	FALSE	FALSE	0	FALSE	NA	NA	NA
AAAGGATCAGGGATAC-1	32167	5481	1.23107532564429	36.1892622874374	630	8	A0255	unmapped	3.32343509238787	A0255_unmapped	Doublet	Doublet	A0255	Singlet	FALSE	FALSE	FALSE	0	TRUE	-1.70387013307865	-2.61786167384519	5
AAAGGATCATCGATAC-1	48327	7160	5.30759202930039	26.5772756430153	275	8	A0258	unmapped	3.02002838382772	A0258	Singlet	A0258	A0258	Singlet	FALSE	FALSE	FALSE	0	TRUE	-6.9049204146033	4.99914129017459	8
AAAGGATCATCTTCGC-1	1246	244	78.9727126805779	4.65489566613162	1316	9	A0253	unmapped	4.3332133448422	A0253_unmapped	Doublet	Doublet	A0253	Singlet	FALSE	FALSE	FALSE	0	FALSE	NA	NA	NA
AAAGGATCATGAGATA-1	15502	4064	7.84414914204619	30.5379950974068	1542	7	A0256	unmapped	3.68336949798003	A0256_unmapped	Doublet	Doublet	A0256	Singlet	FALSE	FALSE	FALSE	0	TRUE	6.04942195066159	0.0428519466386884	6
AAAGGATGTAAGTCAA-1	12294	3373	6.40149666503986	34.5941109484301	397	9	A0255	unmapped	2.99168275524975	A0255	Singlet	A0255	A0255	Singlet	FALSE	FALSE	FALSE	0	TRUE	4.20926015027707	2.03096373318301	5
AAAGGATGTAGACAGC-1	8895	2671	33.6706014614952	16.5598650927487	422	8	A0252	A0254	4.89507694223268	A0252	Singlet	A0252	A0252	Singlet	FALSE	FALSE	FALSE	0	FALSE	NA	NA	NA
AAAGGATGTATGAGAT-1	16679	4343	10.1864620181066	18.3104502668026	570	6	A0254	unmapped	2.63465943476772	A0254_unmapped	Doublet	Doublet	A0254	Singlet	FALSE	FALSE	FALSE	0	TRUE	9.24806754239743	-0.904265806688204	4
AAAGGATGTCGATTCA-1	12467	3740	7.39552418384535	23.3015160022459	592	9	A0257	unmapped	4.07552762734076	A0257	Singlet	A0257	A0257	Singlet	FALSE	FALSE	FALSE	0	TRUE	5.91521136411374	2.54771931408511	7
AAAGGATGTCTACACA-1	1207	496	48.3844241922121	8.53355426677713	716	8	A0251	unmapped	4.59149407690003	A0251_unmapped	Doublet	Doublet	A0251	Singlet	FALSE	FALSE	FALSE	0	FALSE	NA	NA	NA
AAAGGATGTGACGCCT-1	42570	6843	5.38172421893352	25.5931407094198	1032	7	A0257	A0254	0.125880351130377	A0254_A0257	Doublet	Doublet	Doublet	Doublet	TRUE	FALSE	FALSE	2	FALSE	NA	NA	NA
AAAGGATGTGGGATTG-1	16110	4026	3.86716325263811	30.9248913718187	383	8	A0255	unmapped	3.1864432619795	A0255	Singlet	A0255	A0255	Singlet	TRUE	FALSE	FALSE	1	TRUE	-3.83097012392337	-2.49346463443173	5
AAAGGATGTGGTCTGC-1	25766	4926	5.06481409609563	34.7745090429248	1196	8	A0253	A0252	3.80246827417095	A0253	Singlet	A0253	A0253	Singlet	TRUE	FALSE	FALSE	1	TRUE	1.09991268762295	12.0629654669629	3
AAAGGATGTTTGACAC-1	20997	5014	4.20536267085774	24.7702052674192	1373	7	A0256	unmapped	3.619905259511	A0256_unmapped	Doublet	Doublet	A0256	Singlet	FALSE	FALSE	FALSE	0	TRUE	8.30573432096188	-1.56917123557462	6
AAAGGATTCAAGTCGT-1	2753	342	85.1434798401744	3.88666908826734	551	7	A0253	unmapped	3.73146127028356	A0253	Singlet	A0253	A0253	Singlet	FALSE	FALSE	FALSE	0	FALSE	NA	NA	NA
AAAGGATTCATGGAGG-1	33961	5790	5.6859338653161	30.6292511999058	771	7	A0254	unmapped	2.84896919350276	A0254_unmapped	Doublet	Doublet	A0254	Singlet	FALSE	FALSE	FALSE	0	TRUE	-10.1625569616919	-3.62603871585263	4
AAAGGATTCCACTAGA-1	20464	4358	6.22556684910086	36.307662236122	1008	8	A0253	A0252	3.35904403610826	A0252_A0253	Doublet	Doublet	Doublet	Doublet	FALSE	FALSE	FALSE	1	TRUE	0.87567423232739	12.4679661536084	3
AAAGGATTCGATTCCC-1	21400	4815	3.29439252336449	33.1682242990654	743	6	A0251	A0257	1.35442534192869	A0251_A0257	Doublet	Doublet	Doublet	Doublet	FALSE	FALSE	FALSE	1	TRUE	-2.4518593107825	0.815266146646604	9
AAAGGATTCGGCTGAC-1	18669	4083	3.20852750549038	41.1805667148749	204	7	A0255	unmapped	2.5524519891102	A0255	Singlet	A0255	A0255	Singlet	FALSE	FALSE	FALSE	0	TRUE	4.67407147535031	-1.40917913676633	5
AAAGGATTCGTGCTCT-1	20026	4580	4.02976131029661	34.7198641765705	1071	9	A0256	unmapped	3.39344848013672	A0256	Singlet	A0256	A0256	Singlet	TRUE	FALSE	FALSE	1	TRUE	-1.92690928331668	0.393766894327268	6
AAAGGATTCTTCGATT-1	23754	5184	6.69360949734781	28.4920434453145	1085	7	A0253	A0251	3.39726069811563	A0251_A0253	Doublet	Doublet	Doublet	Doublet	FALSE	FALSE	FALSE	1	TRUE	-0.190453902400088	11.1556750082837	3
AAAGGGCAGGTAAAGG-1	25544	5091	7.39899780770435	31.0523019104291	1030	5	A0256	unmapped	3.60446865959419	A0256	Singlet	A0256	A0256	Singlet	TRUE	FALSE	FALSE	1	TRUE	-3.71057231775577	0.720849289880857	6
AAAGGGCCAAACACGG-1	1371	322	69.2924872355945	10.2844638949672	173	9	A0257	A0251	2.61290125648261	A0257	Singlet	A0257	A0257	Singlet	FALSE	FALSE	FALSE	0	FALSE	NA	NA	NA
AAAGGGCCAAGAATGT-1	24791	5022	7.75281352103586	23.0849905207535	1009	7	A0256	unmapped	3.28949869383638	A0256_unmapped	Doublet	Doublet	A0256	Singlet	FALSE	TRUE	FALSE	1	TRUE	7.42473761686032	-3.52234499217404	6
AAAGGGCCAATCACGT-1	44136	6633	2.79137212253036	35.821098423056	1161	7	A0257	A0255	0.0730795459790716	A0255_A0257	Doublet	Doublet	Doublet	Doublet	TRUE	FALSE	TRUE	3	FALSE	NA	NA	NA
AAAGGGCCAGCTATTG-1	16470	4729	6.25379477838494	18.5428051001822	265	5	A0254	unmapped	2.46032297618565	A0254	Singlet	A0254	A0254	Singlet	FALSE	FALSE	FALSE	0	TRUE	-7.11603863588626	-2.33043472529782	4
AAAGGGCCAGGTGACA-1	90279	8696	6.28053035589672	25.853188449141	1725	9	A0258	A0254	1.51350926081046	A0254_A0258	Doublet	Doublet	Doublet	Doublet	TRUE	TRUE	TRUE	4	FALSE	NA	NA	NA
AAAGGGCCATCCAATG-1	14025	3649	3.95008912655971	33.8324420677362	155	8	A0257	A0251	2.46787077946146	A0257	Singlet	A0257	A0257	Singlet	FALSE	FALSE	FALSE	0	TRUE	-6.94898302904422	1.02129907845126	7
AAAGGGCCATTCAGGT-1	2522	340	84.5360824742268	3.01348136399683	954	8	A0256	unmapped	3.24978593908119	A0256	Singlet	A0256	A0256	Singlet	FALSE	FALSE	FALSE	0	FALSE	NA	NA	NA
AAAGGGCGTAACTTCG-1	16901	3995	3.03532335364771	39.4237027394829	278	7	A0255	A0251	2.59614774056457	A0255	Singlet	A0255	A0255	Singlet	FALSE	FALSE	FALSE	0	TRUE	5.13630978711789	-1.41735224486722	5
AAAGGGCGTAATGCTC-1	3226	545	78.580285182889	2.97582145071296	510	7	A0257	unmapped	3.8975743072467	A0257	Singlet	A0257	A0257	Singlet	FALSE	FALSE	FALSE	0	FALSE	NA	NA	NA
AAAGGGCGTCGAATGG-1	20830	4838	5.01680268843015	26.1785885741719	75	6	A0258	A0257	2.04242479627542	A0258	Singlet	A0258	A0258	Singlet	FALSE	FALSE	FALSE	0	TRUE	-10.6914046560889	4.02824933765994	8
AAAGGGCGTGACAGCA-1	5373	2170	25.8142564675228	11.7439047087288	59	8	A0258	A0252	1.10089740743124	A0258	Singlet	A0258	A0258	Singlet	FALSE	FALSE	FALSE	0	FALSE	NA	NA	NA
AAAGGGCGTGGCCCAT-1	27728	5129	3.89497980380842	27.3514137334103	290	8	A0258	A0253	3.36775806789345	A0258	Singlet	A0258	A0258	Singlet	FALSE	FALSE	FALSE	0	TRUE	-10.0482590948706	2.85245425938235	8
AAAGGGCTCCATCCGT-1	25656	4973	3.57811038353602	34.1401621453071	474	6	A0255	unmapped	3.03543526041815	A0255_unmapped	Doublet	Doublet	A0255	Singlet	FALSE	FALSE	FALSE	0	TRUE	-4.24166663042362	-3.55600731135739	5
AAAGGGCTCCGCGGAT-1	3921	1278	41.6475388931395	15.9653149706707	578	5	A0256	unmapped	3.21457036174826	A0256	Singlet	A0256	A0256	Singlet	FALSE	FALSE	FALSE	0	FALSE	NA	NA	NA
AAAGGGCTCTCAACCC-1	33892	6029	7.93107517998348	19.7686769739171	785	7	A0254	A0251	1.71351229326522	A0251_A0254	Doublet	Doublet	Doublet	Doublet	TRUE	FALSE	FALSE	2	FALSE	NA	NA	NA
AAAGGGCTCTCACGAA-1	65876	8103	4.68455886817657	25.5768413382719	1424	8	A0256	A0258	0.1393360074585	A0256_A0258	Doublet	Doublet	Doublet	Doublet	TRUE	TRUE	TRUE	4	FALSE	NA	NA	NA
AAAGGGCTCTTGCAAG-1	41040	6326	4.88304093567251	27.5	882	7	A0254	A0252	2.99978561237463	A0252_A0254	Doublet	Doublet	Doublet	Doublet	FALSE	FALSE	FALSE	1	TRUE	-6.60520918718631	-2.95745270015134	4
AAAGGTAAGCACGATG-1	20625	4317	3.85454545454545	36.2812121212121	532	8	A0254	unmapped	2.6269303402201	A0254	Singlet	A0254	A0254	Singlet	FALSE	FALSE	FALSE	0	TRUE	-1.9701665197974	-0.301966503871813	4
AAAGGTAAGCGTTCCG-1	10295	3287	10.1991257892181	26.5954346770277	524	5	A0257	unmapped	3.67540313437996	A0257	Singlet	A0257	A0257	Singlet	FALSE	FALSE	FALSE	0	TRUE	5.87770335324948	0.974016323076352	7
AAAGGTAAGGCTGTAG-1	45053	6797	7.40017312942534	35.151932168779	791	8	A0253	A0257	1.14814006991223	A0253_A0257	Doublet	Doublet	Doublet	Doublet	TRUE	TRUE	TRUE	4	FALSE	NA	NA	NA
AAAGGTACAAGACCGA-1	4968	1698	0.422705314009662	35.8091787439614	272	7	A0254	unmapped	1.84321629498329	A0254	Singlet	A0254	A0254	Singlet	FALSE	FALSE	FALSE	0	FALSE	NA	NA	NA
AAAGGTACAGCGTGAA-1	2304	322	83.3767361111111	4.12326388888889	2423	8	A0256	unmapped	3.45685680134476	A0256_unmapped	Doublet	Doublet	A0256	Singlet	FALSE	FALSE	FALSE	0	FALSE	NA	NA	NA
AAAGGTACAGGCTACC-1	36714	6416	3.4019719997821	28.5476929781555	306	7	A0258	A0254	3.0292585264202	A0258	Singlet	A0258	A0258	Singlet	FALSE	FALSE	FALSE	0	TRUE	-7.97734291902835	5.01357372044192	8
AAAGGTACAGTTAGGG-1	8586	3371	18.7631027253669	13.801537386443	1253	8	A0253	unmapped	4.38276409826884	A0253_unmapped	Doublet	Doublet	A0253	Singlet	FALSE	FALSE	FALSE	0	FALSE	NA	NA	NA
AAAGGTACATAGGTTC-1	12764	3965	6.3146349106863	24.3497336258226	419	5	A0257	unmapped	3.76657440408607	A0257	Singlet	A0257	A0257	Singlet	FALSE	FALSE	FALSE	0	TRUE	5.94499270566647	0.724315657602414	7
AAAGGTAGTATCGAGG-1	15021	3863	5.10618467478863	31.2762133013781	1157	8	A0256	unmapped	3.64342708438925	A0256	Singlet	A0256	A0256	Singlet	FALSE	FALSE	FALSE	0	TRUE	10.6271988595361	-2.84972827197446	6
AAAGGTATCCATCTGC-1	29554	5788	6.62854435947757	28.6052649387562	923	8	A0252	unmapped	5.53582036677927	A0252	Singlet	A0252	A0252	Singlet	TRUE	FALSE	FALSE	1	TRUE	1.53661875375454	10.8501587653028	2
AAAGGTATCCGTGTAA-1	29956	5744	4.49993323541194	29.5833889704901	393	9	A0257	A0254	3.78012723426981	A0257	Singlet	A0257	A0257	Singlet	TRUE	FALSE	FALSE	1	TRUE	-7.98390992037113	0.858998551355466	7
AAAGGTATCGAGATGG-1	2951	1357	12.2331413080312	20.4337512707557	170	7	A0255	A0251	2.30600449905371	A0255	Singlet	A0255	A0255	Singlet	FALSE	FALSE	FALSE	0	FALSE	NA	NA	NA
AAAGGTATCGATACTG-1	25500	5391	6.04313725490196	21.0666666666667	347	8	A0258	A0255	3.28222409863464	A0258	Singlet	A0258	A0258	Singlet	FALSE	FALSE	FALSE	0	TRUE	-9.4605286871558	3.883489205824	8
AAAGGTATCTATGCCC-1	1244	715	1.44694533762058	28.3762057877814	75	6	A0258	A0256	0.262569133017601	A0256_A0258	Doublet	Doublet	Doublet	Doublet	FALSE	FALSE	FALSE	1	FALSE	NA	NA	NA
AAAGGTATCTATTGTC-1	7183	1480	51.2320757343728	1.92120284003898	1754	7	A0251	unmapped	5.46539113965304	A0251_unmapped	Doublet	Doublet	A0251	Singlet	FALSE	FALSE	FALSE	0	FALSE	NA	NA	NA
AAAGGTATCTGGGCGT-1	47578	7160	8.00159737693892	28.1243431838245	1067	8	A0252	A0254	2.96154708386345	A0252_A0254	Doublet	Doublet	Doublet	Doublet	TRUE	TRUE	TRUE	4	FALSE	NA	NA	NA
AAAGTCCAGACAGCTG-1	41455	6903	4.44819683994693	33.1323121457002	660	8	A0255	A0258	0.970279860354268	A0255_A0258	Doublet	Doublet	Doublet	Doublet	TRUE	TRUE	TRUE	4	FALSE	NA	NA	NA
AAAGTCCAGAGGATGA-1	18466	3872	1.33759341492473	45.6027293404094	257	6	A0255	unmapped	2.49893754356462	A0255	Singlet	A0255	A0255	Singlet	FALSE	FALSE	FALSE	0	FALSE	NA	NA	NA
AAAGTCCAGCCTTTGA-1	19168	4765	3.20325542570952	25.5530050083472	951	9	A0251	A0252	5.18266510058557	A0251	Singlet	A0251	A0251	Singlet	FALSE	FALSE	FALSE	0	TRUE	7.43061606534665	-6.41931288005246	9
AAAGTCCAGCGAGTCA-1	34065	6269	3.73697343314252	28.4338764127404	217	8	A0258	A0254	2.88952245804546	A0258	Singlet	A0258	A0258	Singlet	TRUE	FALSE	FALSE	1	TRUE	-8.20666058412845	4.19794614552127	8
AAAGTCCAGCGGGTAT-1	17583	4510	14.9974407097765	14.9917533981687	1531	8	A0251	A0256	5.31252908616104	A0251_A0256	Doublet	Doublet	Doublet	Doublet	FALSE	FALSE	FALSE	1	TRUE	7.30408970960324	-6.81958620311154	9
AAAGTCCAGGCTCAAG-1	20720	4740	8.45559845559846	11.9353281853282	2176	6	A0251	unmapped	5.79273965164382	A0251_unmapped	Doublet	Doublet	A0251	Singlet	FALSE	FALSE	FALSE	0	TRUE	7.01568953641598	-7.43930904628171	9
AAAGTCCAGTCCGTCG-1	16854	3946	3.45911949685535	40.1151062062418	263	7	A0255	unmapped	2.46541299487937	A0255	Singlet	A0255	A0255	Singlet	FALSE	FALSE	FALSE	0	TRUE	4.25337092527096	-0.172701344503298	5
AAAGTCCCAAGACAAT-1	18682	4246	2.81019162830532	33.1442029761267	358	7	A0257	A0252	3.36402242742477	A0257	Singlet	A0257	A0257	Singlet	TRUE	FALSE	FALSE	1	TRUE	-5.76045449129398	1.05267842053042	7
AAAGTCCCACTGAGTT-1	22761	4736	3.01392733183955	38.359474539783	394	6	A0255	unmapped	2.98320494895684	A0255	Singlet	A0255	A0255	Singlet	FALSE	FALSE	FALSE	0	TRUE	-1.30403049341495	-2.1855866170062	5
AAAGTCCCATTACGGT-1	37600	6533	5.02127659574468	24.718085106383	1093	8	A0256	A0251	3.47277481369482	A0256	Singlet	A0256	A0256	Singlet	FALSE	TRUE	TRUE	2	FALSE	NA	NA	NA
AAAGTCCGTAATGCTC-1	25999	5443	11.1696603715528	24.5586368706489	289	8	A0252	A0251	4.38665735386584	A0252	Singlet	A0252	A0252	Singlet	FALSE	FALSE	FALSE	0	TRUE	4.15892855771725	10.0258932852613	2
AAAGTCCGTAGTGGCA-1	16434	4299	2.82341487160764	22.6603383229889	442	6	A0257	unmapped	3.85382166648321	A0257	Singlet	A0257	A0257	Singlet	FALSE	FALSE	FALSE	0	TRUE	7.22533528455441	-5.50820343257321	7
AAAGTCCGTGGTACAG-1	4216	346	89.9667931688805	2.25332068311195	619	9	A0252	unmapped	4.99874896826503	A0252	Singlet	A0252	A0252	Singlet	FALSE	FALSE	FALSE	0	FALSE	NA	NA	NA
AAAGTCCGTGTTCAGT-1	19542	4322	3.9965203152185	32.6629822945451	697	8	A0252	A0253	5.13299389353206	A0252	Singlet	A0252	A0252	Singlet	FALSE	FALSE	FALSE	0	TRUE	2.30529110082333	10.2795315527783	2
AAAGTCCTCAAGTGTC-1	28180	5179	7.94889992902768	31.7246273953158	460	7	A0257	A0251	3.61933379721806	A0257	Singlet	A0257	A0257	Singlet	FALSE	FALSE	FALSE	0	TRUE	-7.5752199446326	2.05782754658328	7
AAAGTCCTCACGAGGA-1	22805	4989	6.77483008112256	24.5253233939925	1249	8	A0254	unmapped	3.04611576780242	A0254_unmapped	Doublet	Doublet	A0254	Singlet	FALSE	FALSE	FALSE	0	TRUE	11.6101443017358	-2.61629240275754	4
AAAGTCCTCCGAGAAG-1	16381	4005	2.85696843904524	36.6339051339967	420	8	A0255	unmapped	2.76889111397392	A0255_unmapped	Doublet	Doublet	A0255	Singlet	FALSE	FALSE	FALSE	0	TRUE	-2.42431099764163	-2.80891721011533	5
AAAGTCCTCGGTTAGT-1	15705	3972	4.90926456542502	33.0149633874562	410	7	A0256	unmapped	2.6799874632903	A0256	Singlet	A0256	A0256	Singlet	TRUE	FALSE	FALSE	1	TRUE	-5.71250851503665	0.66935200928317	6
AAAGTCCTCGTCTAAG-1	25006	5009	9.17379828841078	27.389426537631	333	5	A0254	unmapped	2.56865322173414	A0254	Singlet	A0254	A0254	Singlet	FALSE	FALSE	FALSE	0	TRUE	-6.52540667406375	-3.12525384189023	4
AAAGTCCTCTGCGGCA-1	38671	6383	8.18959944144191	20.5813141630679	942	7	A0254	unmapped	3.28847183361038	A0254	Singlet	A0254	A0254	Singlet	FALSE	FALSE	FALSE	0	TRUE	-7.0545752798682	-2.72918336154355	4
AAAGTGAAGATCGCCC-1	22976	5113	6.97684540389972	26.7235376044568	847	8	A0254	unmapped	2.9592011331303	A0254_unmapped	Doublet	Doublet	A0254	Singlet	FALSE	FALSE	FALSE	0	TRUE	11.3511320794458	-1.68932764293088	4
AAAGTGAAGCACTCCG-1	48585	6655	6.66666666666667	30.9498816507152	903	8	A0252	unmapped	5.53958472026782	A0252	Singlet	A0252	A0252	Singlet	FALSE	FALSE	FALSE	0	TRUE	4.02983705648129	9.8817539954053	2
AAAGTGAAGCTACAAA-1	28714	5491	5.99010935432193	33.1336630215226	1520	9	A0253	unmapped	4.21493124510293	A0253_unmapped	Doublet	Doublet	A0253	Singlet	FALSE	FALSE	FALSE	0	TRUE	2.42046348699277	10.7656508231031	3
AAAGTGAAGGAGGGTG-1	30198	5277	5.5401019935095	35.0619246307702	628	9	A0254	A0256	2.56605677589842	A0254_A0256	Doublet	Doublet	Doublet	Doublet	TRUE	FALSE	FALSE	2	FALSE	NA	NA	NA
AAAGTGAAGGATTACA-1	2401	922	51.5618492294877	4.33152852977926	1005	5	A0253	unmapped	4.19407843604869	A0253_unmapped	Doublet	Doublet	A0253	Singlet	FALSE	FALSE	FALSE	0	FALSE	NA	NA	NA
AAAGTGACAAGGTCGA-1	21703	4741	4.1883610560752	28.4154264387412	1002	6	A0253	unmapped	4.17793640617072	A0253_unmapped	Doublet	Doublet	A0253	Singlet	FALSE	FALSE	FALSE	0	TRUE	0.672015532338071	11.982242658125	3
AAAGTGACACGTGAGA-1	25736	5769	4.50730494249301	18.709201119055	1839	7	A0256	unmapped	3.86751690776257	A0256_unmapped	Doublet	Doublet	A0256	Singlet	FALSE	FALSE	FALSE	0	TRUE	8.30391089566891	-1.62980799437894	6
AAAGTGACACTCAAGT-1	23866	4658	5.94150674599849	35.8543534735607	448	7	A0253	unmapped	3.58028437276328	A0253	Singlet	A0253	A0253	Singlet	FALSE	FALSE	FALSE	0	TRUE	5.22309891828244	8.45222671269046	3
AAAGTGACAGGTTCCG-1	24896	5249	4.91243573264781	27.948264781491	270	7	A0258	unmapped	2.88398009213153	A0258	Singlet	A0258	A0258	Singlet	FALSE	FALSE	FALSE	0	TRUE	-10.5261595999366	3.77603633640872	8
AAAGTGACAGTCTTCC-1	12901	3683	4.45701883574917	30.9975970854972	395	9	A0257	A0258	1.31991096195395	A0257_A0258	Doublet	Doublet	Doublet	Doublet	FALSE	FALSE	FALSE	1	TRUE	-5.97700674883182	1.25023765801059	7
AAAGTGACATAATCCG-1	18044	4207	4.53890489913545	29.1953003768566	454	7	A0257	A0253	3.63490172393804	A0257	Singlet	A0257	A0257	Singlet	FALSE	FALSE	FALSE	0	TRUE	-9.16947491518314	1.51775534390078	7
AAAGTGAGTAGTGCGA-1	38502	6028	3.97381954184198	26.6947171575503	1317	8	A0251	unmapped	5.54505363511822	A0251	Singlet	A0251	A0251	Singlet	TRUE	FALSE	FALSE	1	TRUE	-9.12185414186771	2.48830111263858	9
AAAGTGAGTCGTATTG-1	16175	3956	5.52086553323029	27.1468315301391	168	7	A0256	A0255	2.11644725175143	A0256	Singlet	A0256	A0256	Singlet	FALSE	FALSE	FALSE	0	TRUE	2.24807707914059	-9.05911247493161	6
AAAGTGAGTGTTTCTT-1	19388	4514	7.32927584072622	22.374664741077	894	7	A0254	unmapped	2.97673289559669	A0254_unmapped	Doublet	Doublet	A0254	Singlet	FALSE	FALSE	FALSE	0	TRUE	11.122695609414	-3.04291360141172	4
AAAGTGAGTTCAGCTA-1	45647	6953	8.90748570552282	26.6742611781716	812	8	A0252	A0258	1.39259833592777	A0252_A0258	Doublet	Doublet	Doublet	Doublet	TRUE	FALSE	TRUE	3	FALSE	NA	NA	NA
AAAGTGATCAACACGT-1	22856	4709	4.40584529226461	33.7810640532027	501	7	A0257	unmapped	3.99999259739652	A0257	Singlet	A0257	A0257	Singlet	FALSE	FALSE	FALSE	0	TRUE	-5.5705755507117	2.37506945370303	7
AAAGTGATCAACGAGG-1	16385	3676	4.1806530363137	41.0192249008239	238	8	A0255	unmapped	2.43982172150106	A0255	Singlet	A0255	A0255	Singlet	FALSE	FALSE	FALSE	0	TRUE	4.52556006559079	-1.57075803042783	5
AAAGTGATCACAAGAA-1	50442	7028	7.18647159113437	27.4374529162206	1410	8	A0254	A0255	0.348542861786616	A0254_A0255	Doublet	Doublet	Doublet	Doublet	TRUE	FALSE	TRUE	3	FALSE	NA	NA	NA
AAAGTGATCCGTGACG-1	20507	4160	3.75481542887794	29.2924367289218	100	6	A0258	A0251	2.04289716245504	A0258	Singlet	A0258	A0258	Singlet	FALSE	FALSE	FALSE	0	TRUE	8.33092944272702	-5.11689274073972	8
AAAGTGATCCTACACC-1	28018	5517	4.14376472267828	22.8817188949961	126	8	A0258	A0257	1.7418953381351	A0258	Singlet	A0258	A0258	Singlet	FALSE	FALSE	FALSE	0	TRUE	-11.0432427679663	3.34443052052127	8
AAAGTGATCCTAGCCT-1	25323	5396	9.59996840816649	22.5486711685029	1778	7	A0256	unmapped	3.77943008816154	A0256_unmapped	Doublet	Doublet	A0256	Singlet	FALSE	FALSE	FALSE	0	TRUE	9.90961806424801	-2.17394392253293	6
AAAGTGATCGATCCCT-1	24228	5483	5.00660392933796	21.7847119035826	528	8	A0257	A0251	3.75141619001388	A0257	Singlet	A0257	A0257	Singlet	FALSE	FALSE	FALSE	0	TRUE	2.06745473989193	-9.9184750771655	7
AAAGTGATCGCTAGCG-1	7048	2006	30.7746878547106	21.2400681044268	425	7	A0256	A0258	2.57736043046449	A0256	Singlet	A0256	A0256	Singlet	FALSE	FALSE	FALSE	0	FALSE	NA	NA	NA
AAAGTGATCGTGACTA-1	25846	4962	7.46730635301401	29.0683277876654	618	8	A0254	A0252	2.625512414895	A0254	Singlet	A0254	A0254	Singlet	FALSE	FALSE	FALSE	0	TRUE	-9.61413224092777	-3.48803632022275	4
AAAGTGATCTGTAACG-1	16028	3585	1.0419266284003	41.876715747442	129	7	A0255	A0257	1.83642848833617	Negative	Negative	Negative	Negative	Negative	FALSE	FALSE	FALSE	0	FALSE	NA	NA	NA
AAATGGAAGGATACAT-1	22951	4582	5.70345518713782	24.7135201080563	598	7	A0257	unmapped	4.01964781675941	A0257	Singlet	A0257	A0257	Singlet	FALSE	FALSE	FALSE	0	TRUE	8.50632826932614	-5.16570274592771	7
AAATGGAAGTAAAGCT-1	18249	4523	3.13441832429174	26.6918735273166	992	9	A0256	unmapped	3.50818333350437	A0256	Singlet	A0256	A0256	Singlet	FALSE	FALSE	FALSE	0	TRUE	7.15788237699215	-4.48025266887082	6
AAATGGAAGTAGACCG-1	21167	4418	3.27396418954032	38.1395568573723	290	6	A0257	A0253	3.13073078383781	A0257	Singlet	A0257	A0257	Singlet	FALSE	FALSE	FALSE	0	TRUE	-6.64435799471195	1.06850488422976	7
AAATGGACAACCGACC-1	31471	6010	7.53074258841473	25.7443360554161	2112	9	A0256	unmapped	3.71374193063417	A0256_unmapped	Doublet	Doublet	A0256	Singlet	FALSE	FALSE	FALSE	0	TRUE	8.79224841245358	0.845737888799772	6
AAATGGACAATCTCGA-1	23251	4857	4.23637693002452	32.0287299470991	1021	6	A0253	unmapped	4.11937691662165	A0253_unmapped	Doublet	Doublet	A0253	Singlet	FALSE	FALSE	FALSE	0	TRUE	0.998043283307004	12.138420178877	3
AAATGGACACAGCATT-1	26837	5771	4.09136639713828	30.826843536908	1452	8	A0256	unmapped	3.48959197637279	A0256_unmapped	Doublet	Doublet	A0256	Singlet	FALSE	FALSE	FALSE	0	TRUE	7.24211995252316	1.08315725563632	6
AAATGGACACAGTGTT-1	28777	5600	2.24832331375751	31.3410014942489	415	7	A0255	unmapped	2.90815072952601	A0255_unmapped	Doublet	Doublet	A0255	Singlet	FALSE	FALSE	FALSE	0	TRUE	-4.56113798967655	-1.82909087897672	5
AAATGGACAGCAGATG-1	26504	5421	6.37262300030184	29.1578629640809	1272	7	A0253	unmapped	4.39520564488867	A0253_unmapped	Doublet	Doublet	A0253	Singlet	FALSE	FALSE	FALSE	0	TRUE	-0.0160292541151758	11.3551264548169	3
AAATGGACAGGTCAGA-1	1127	785	8.34072759538598	8.34072759538598	154	6	A0255	unmapped	2.06810727752308	A0255	Singlet	A0255	A0255	Singlet	FALSE	FALSE	FALSE	0	FALSE	NA	NA	NA
AAATGGACAGTCTCTC-1	32921	6374	5.86555693933963	23.869262780596	829	8	A0254	unmapped	2.80263821506165	A0254_unmapped	Doublet	Doublet	A0254	Singlet	TRUE	FALSE	FALSE	1	TRUE	-5.95198853365238	-2.78759138347043	4
AAATGGAGTCACCGAC-1	29103	5671	6.02343401023949	25.5609387348383	324	7	A0258	A0257	2.93787332275324	A0258	Singlet	A0258	A0258	Singlet	FALSE	FALSE	FALSE	0	TRUE	-10.5587447439795	3.58559115170108	8
AAATGGAGTCACTAGT-1	16691	4370	4.59529087532203	28.3745731232401	1077	8	A0256	unmapped	3.47452949360166	A0256	Singlet	A0256	A0256	Singlet	FALSE	FALSE	FALSE	0	TRUE	7.59399621137326	-0.128851488841906	6
AAATGGAGTCAGCGTC-1	24648	4866	6.58876987990912	32.7977929243752	1155	6	A0253	unmapped	4.19960201793495	A0253_unmapped	Doublet	Doublet	A0253	Singlet	FALSE	FALSE	FALSE	0	TRUE	3.50889269956296	10.5608034872876	3
AAATGGAGTCATAAAG-1	41118	6626	8.41723819251909	23.7195388880782	489	8	A0258	A0256	2.84542778767806	A0256_A0258	Doublet	Doublet	Doublet	Doublet	FALSE	FALSE	FALSE	1	TRUE	-7.20822508684452	5.12707002400027	8
AAATGGAGTCCGTACG-1	17384	3913	1.36907501150483	41.658996778647	257	6	A0255	unmapped	2.47386827925597	A0255	Singlet	A0255	A0255	Singlet	FALSE	FALSE	FALSE	0	TRUE	3.94515196927731	-0.155616835369006	5
AAATGGAGTCGTACTA-1	1496	255	81.4171122994652	4.61229946524064	262	7	A0254	unmapped	2.06113191361738	A0254	Singlet	A0254	A0254	Singlet	FALSE	FALSE	FALSE	0	FALSE	NA	NA	NA
AAATGGAGTCGTATGT-1	2654	344	84.6646571213263	3.24039186134137	670	4	A0254	unmapped	2.64213082702292	A0254_unmapped	Doublet	Doublet	A0254	Singlet	FALSE	FALSE	FALSE	0	FALSE	NA	NA	NA
AAATGGAGTCTTTATC-1	22577	5159	7.29060548345662	22.2837400894716	547	8	A0254	A0252	2.76654523697185	A0254	Singlet	A0254	A0254	Singlet	FALSE	FALSE	FALSE	0	TRUE	-8.92909748903568	-3.36296360255612	4
AAATGGAGTGCATTAC-1	18233	4487	2.87390994350902	28.4922941918499	308	7	A0255	unmapped	2.85417158608808	A0255	Singlet	A0255	A0255	Singlet	FALSE	FALSE	FALSE	0	TRUE	-5.08106644502933	-0.360974148525134	5
AAATGGAGTGGTCTCG-1	17805	3329	1.18506037629879	48.6492558270149	128	7	A0255	A0251	1.45241174137005	A0255	Singlet	A0255	A0255	Singlet	FALSE	FALSE	FALSE	0	FALSE	NA	NA	NA
AAATGGAGTGTTGCCG-1	14512	3320	3.80374862183021	42.6267916207277	166	7	A0255	A0251	2.28338354049616	A0255	Singlet	A0255	A0255	Singlet	FALSE	FALSE	FALSE	0	TRUE	4.48027579435055	-1.58861760856046	5
AAATGGATCTAGTTCT-1	16012	3833	3.36622533100175	37.846615038721	222	6	A0255	unmapped	2.23355787356089	A0255	Singlet	A0255	A0255	Singlet	FALSE	FALSE	FALSE	0	TRUE	4.18436948903744	-1.28971545459165	5
AAATGGATCTATCCAT-1	1327	487	52.0723436322532	7.91258477769405	747	6	A0257	unmapped	3.75948758552603	A0257_unmapped	Doublet	Doublet	A0257	Singlet	FALSE	FALSE	FALSE	0	FALSE	NA	NA	NA
AAATGGATCTGTGTGA-1	8304	2334	5.16618497109827	38.2947976878613	138	7	A0255	unmapped	2.20430221360015	A0255	Singlet	A0255	A0255	Singlet	FALSE	FALSE	FALSE	0	FALSE	NA	NA	NA
AAATGGATCTTGATTC-1	29705	5571	8.46322167985188	16.3002861471133	543	8	A0258	A0257	3.72627799060346	A0258	Singlet	A0258	A0258	Singlet	FALSE	FALSE	FALSE	0	TRUE	6.35315529950802	-6.94808761836423	8
AACAAAGAGAGGTTAT-1	25954	5503	4.12267858518918	27.0324420127919	156	7	A0258	A0256	2.6074135656038	A0258	Singlet	A0258	A0258	Singlet	TRUE	FALSE	FALSE	1	TRUE	-8.46366341463382	5.22922237156497	8
AACAAAGAGGGTTAAT-1	24607	4901	4.70597797374731	28.4146787499492	360	8	A0258	unmapped	3.51281807349892	A0258	Singlet	A0258	A0258	Singlet	FALSE	FALSE	FALSE	0	TRUE	-10.4402478491431	3.75824744938479	8
AACAAAGAGGTAATCA-1	52422	7093	6.25882263171951	25.3920109877532	514	8	A0258	unmapped	3.50188777079325	A0258	Singlet	A0258	A0258	Singlet	FALSE	FALSE	FALSE	0	TRUE	-6.62898333422	4.76373679875003	8
AACAAAGAGTTGAAAC-1	44057	6509	4.72115668338743	35.8694418594094	1426	8	A0251	A0256	1.7417361188233	A0251_A0256	Doublet	Doublet	Doublet	Doublet	TRUE	TRUE	TRUE	4	FALSE	NA	NA	NA
AACAAAGCAAGACTGG-1	75759	8512	6.38867989281801	22.3801792526301	2841	9	A0256	A0258	1.25199179893037	A0256_A0258	Doublet	Doublet	Doublet	Doublet	TRUE	TRUE	TRUE	4	FALSE	NA	NA	NA
AACAAAGCAATCTGCA-1	17551	4307	2.63802632328642	36.49934476668	233	7	A0255	unmapped	2.20552951297394	A0255	Singlet	A0255	A0255	Singlet	FALSE	FALSE	FALSE	0	TRUE	5.18030564435666	1.04729522703753	5
AACAAAGCAGCTTCCT-1	58634	7684	6.87655626428352	24.7092130845584	838	8	A0252	A0258	1.07714270503139	A0252_A0258	Doublet	Doublet	Doublet	Doublet	FALSE	FALSE	FALSE	1	TRUE	1.73660175450985	10.6919155859815	2
AACAAAGCATTAGGCT-1	52215	7133	11.9563343866705	23.1102173704874	2468	8	A0256	A0254	1.33088257874142	A0254_A0256	Doublet	Doublet	Doublet	Doublet	TRUE	TRUE	TRUE	4	FALSE	NA	NA	NA
AACAAAGGTACAAGTA-1	51683	7554	6.80107578894414	25.2984540371109	1087	7	A0254	A0258	0.324122414895218	A0254_A0258	Doublet	Doublet	Doublet	Doublet	TRUE	TRUE	TRUE	4	FALSE	NA	NA	NA
AACAAAGGTACCCGAC-1	43757	6967	3.83938569828827	22.3278561144503	141	8	A0258	unmapped	2.44528685448739	A0258	Singlet	A0258	A0258	Singlet	TRUE	FALSE	FALSE	1	TRUE	-6.03857357851322	3.79906518696414	8
AACAAAGGTACGACAG-1	16482	4270	6.46159446669094	30.9671156413057	847	7	A0256	unmapped	3.14469468647944	A0256	Singlet	A0256	A0256	Singlet	TRUE	FALSE	FALSE	1	TRUE	-3.0882814680701	-1.00298731089963	6
AACAAAGGTCCGACGT-1	47055	7085	6.35001593879503	24.8092657528424	1250	7	A0254	A0257	0.00162307040511767	A0254_A0257	Doublet	Doublet	Doublet	Doublet	TRUE	FALSE	TRUE	3	FALSE	NA	NA	NA
AACAAAGGTCCTCATC-1	31514	6099	4.85181189312686	26.6802056228978	649	9	A0254	A0255	2.9142294799668	A0254	Singlet	A0254	A0254	Singlet	FALSE	FALSE	FALSE	0	TRUE	7.63542000898068	0.322149797664747	4
AACAAAGGTGTCCTAA-1	15863	3873	5.17556578200845	36.808926432579	370	6	A0257	A0255	3.4774895099185	A0257	Singlet	A0257	A0257	Singlet	FALSE	FALSE	FALSE	0	TRUE	-6.6282361303931	1.22735650776492	7
AACAAAGTCAAGTGGG-1	31113	6384	10.2240221129431	24.5042265291036	977	6	A0257	A0254	1.40581114098188	A0254_A0257	Doublet	Doublet	Doublet	Doublet	TRUE	FALSE	TRUE	3	FALSE	NA	NA	NA
AACAAAGTCACCCTCA-1	21214	5108	4.51588573583483	27.1188837560102	487	9	A0257	A0255	1.81557611375306	A0255_A0257	Doublet	Doublet	Doublet	Doublet	FALSE	FALSE	FALSE	1	TRUE	2.91940705426877	-10.384736940874	7
AACAAAGTCACGGGCT-1	18378	4188	3.96125802590053	39.8846446838611	395	7	A0255	unmapped	2.62247461287005	A0255_unmapped	Doublet	Doublet	A0255	Singlet	FALSE	FALSE	FALSE	0	TRUE	4.95049636014645	-1.33674125434293	5
AACAAAGTCGTTGTGA-1	24293	5225	6.0922899600708	24.8631292965052	1531	6	A0256	unmapped	3.70797450560231	A0256_unmapped	Doublet	Doublet	A0256	Singlet	FALSE	FALSE	FALSE	0	TRUE	2.85244266637509	-8.30088894130124	6
AACAAAGTCTTAGGAC-1	13097	3534	4.9095212644117	34.6338856226617	1105	9	A0256	A0253	3.18585002978664	A0256	Singlet	A0256	A0256	Singlet	FALSE	FALSE	FALSE	0	TRUE	6.02002303250973	2.6232000136243	6
AACAACCAGGCTAAAT-1	21546	4753	5.75512856214611	26.3065070082614	641	8	A0254	A0253	2.45455888345646	A0253_A0254	Doublet	Doublet	Doublet	Doublet	FALSE	FALSE	FALSE	1	TRUE	11.8082300866479	-1.59587328196897	4
AACAACCAGTGAGCCA-1	30127	5878	2.27370796959538	29.3324924486341	1434	7	A0256	unmapped	3.5277583045721	A0256_unmapped	Doublet	Doublet	A0256	Singlet	FALSE	FALSE	FALSE	0	TRUE	-3.79297621599491	-0.503769383443728	6
AACAACCAGTTCTACG-1	55301	7591	5.68163324352182	25.0049727853023	2439	7	A0256	A0257	1.40852305794081	A0256_A0257	Doublet	Doublet	Doublet	Doublet	FALSE	TRUE	TRUE	3	FALSE	NA	NA	NA
AACAACCCAATGGCCC-1	21873	4878	5.05646230512504	22.6260686691355	1504	7	A0256	unmapped	3.57605969158213	A0256_unmapped	Doublet	Doublet	A0256	Singlet	FALSE	FALSE	FALSE	0	TRUE	2.4473265851373	-8.94576923610105	6
AACAACCCACCTGTCT-1	3604	1583	4.35627081021088	29.6059933407325	51	5	A0257	A0251	1.39437500072845	A0257	Singlet	A0257	A0257	Singlet	FALSE	FALSE	FALSE	0	FALSE	NA	NA	NA
AACAACCCACTGAATC-1	18664	4457	2.18066866695242	37.4196313759108	396	6	A0256	unmapped	2.81437318701125	A0256	Singlet	A0256	A0256	Singlet	FALSE	FALSE	FALSE	0	TRUE	5.07547061093991	0.981443061815366	6
AACAACCCATCAGCGC-1	32112	5543	7.39598903836572	22.3966118584953	1380	9	A0254	unmapped	2.93878001279498	A0254_unmapped	Doublet	Doublet	A0254	Singlet	FALSE	FALSE	FALSE	0	TRUE	12.4352289880151	-2.33796422244443	4
AACAACCCATTGGGAG-1	17180	3686	6.08847497089639	39.6216530849825	418	9	A0255	unmapped	2.88751931774754	A0255_unmapped	Doublet	Doublet	A0255	Singlet	FALSE	FALSE	FALSE	0	TRUE	4.53834168561642	-2.06675045253171	5
AACAACCGTACAACGG-1	27018	5142	7.409874898216	24.1505662891406	750	7	A0254	unmapped	2.79107599431305	A0254_unmapped	Doublet	Doublet	A0254	Singlet	FALSE	FALSE	FALSE	0	TRUE	11.2876154626245	-2.8393141484393	4
AACAACCGTAGGTACG-1	17327	4377	3.08766664742887	29.8955387545449	269	8	A0257	A0253	3.19435305233779	A0257	Singlet	A0257	A0257	Singlet	FALSE	FALSE	FALSE	0	TRUE	-6.98565371385868	1.01235087154971	7
AACAACCGTATACCCA-1	179026	11045	5.82876230268229	24.6807726252053	1602	8	A0258	A0251	4.0110740310181	A0251_A0258	Doublet	Doublet	Doublet	Doublet	TRUE	TRUE	TRUE	4	FALSE	NA	NA	NA
AACAACCGTGCTTCAA-1	42095	6922	5.15500653284238	27.4949518945243	1477	8	A0256	A0257	0.337331430848433	A0256_A0257	Doublet	Doublet	Doublet	Doublet	TRUE	TRUE	TRUE	4	FALSE	NA	NA	NA
AACAACCGTGGGATTG-1	22162	4716	3.02319285263063	27.0417832325602	882	8	A0257	A0253	4.28421930501681	A0257	Singlet	A0257	A0257	Singlet	FALSE	FALSE	FALSE	0	TRUE	8.27617518552487	-5.20281879664792	7
AACAACCGTTGTCCCT-1	62458	8136	7.7251913285728	23.4973902462455	1807	8	A0257	A0256	0.0114987480510198	A0256_A0257	Doublet	Doublet	Doublet	Doublet	TRUE	TRUE	TRUE	4	FALSE	NA	NA	NA
AACAACCTCGAGATGG-1	20494	4512	10.6958134088026	27.3592270908559	172	7	A0258	A0252	2.74031153391695	A0258	Singlet	A0258	A0258	Singlet	FALSE	FALSE	FALSE	0	TRUE	-11.0272887503272	2.20154936550723	8
AACAACCTCGTTCTGC-1	24201	5364	7.96248088921945	13.8754596917483	630	9	A0258	A0253	3.75085941101488	A0258	Singlet	A0258	A0258	Singlet	FALSE	FALSE	FALSE	0	TRUE	6.66692940839474	-7.11346380473508	8
AACAAGAAGCCGGAAT-1	70149	7919	5.29016807082068	30.4908124135768	604	9	A0258	A0255	0.62110648156566	A0255_A0258	Doublet	Doublet	Doublet	Doublet	TRUE	TRUE	TRUE	4	FALSE	NA	NA	NA
AACAAGAAGCTGACTT-1	19448	3508	1.17749897161662	50.041135335253	252	7	A0255	A0252	2.1343872851012	A0252_A0255	Doublet	Doublet	Doublet	Doublet	TRUE	FALSE	FALSE	2	FALSE	NA	NA	NA
AACAAGAAGTGATTCC-1	21565	4746	4.46093206584744	37.1296081613726	295	8	A0257	A0254	3.52226609782962	A0257	Singlet	A0257	A0257	Singlet	FALSE	FALSE	FALSE	0	TRUE	-5.21540196291263	1.4647800469266	7
AACAAGACACGAGGAT-1	27365	5327	6.36945002740727	31.1200438516353	1979	7	A0256	A0255	2.41079317955833	A0255_A0256	Doublet	Doublet	Doublet	Doublet	FALSE	FALSE	FALSE	1	TRUE	5.55183760770505	0.951189591871366	6
AACAAGACACTACCCT-1	14907	4207	9.00919031327564	24.1027705104984	547	8	A0253	unmapped	3.65429059375839	A0253	Singlet	A0253	A0253	Singlet	FALSE	FALSE	FALSE	0	TRUE	0.674121453844953	11.9983883643018	3
AACAAGACAGGATCTT-1	15892	4154	10.5524792348351	20.2554744525547	904	6	A0255	A0256	1.19005270555076	A0255_A0256	Doublet	Doublet	Doublet	Doublet	FALSE	FALSE	FALSE	1	TRUE	8.49477641233151	-3.22057025195493	5
AACAAGACATAGAGGC-1	2603	1119	8.37495197848636	32.7314636957357	78	5	A0252	A0256	2.0155157796594	A0252_A0256	Doublet	Doublet	Doublet	Doublet	FALSE	FALSE	FALSE	1	FALSE	NA	NA	NA
AACAAGACATCTCCCA-1	21146	4575	3.79740849333207	32.0959046628204	100	7	A0258	A0252	2.20521272710703	A0258	Singlet	A0258	A0258	Singlet	FALSE	FALSE	FALSE	0	TRUE	-10.9716399466162	2.86294229267703	8
AACAAGACATTGAGGG-1	21539	4190	6.84340034356284	38.4465388365291	1419	6	A0253	unmapped	4.29926806012147	A0253_unmapped	Doublet	Doublet	A0253	Singlet	FALSE	FALSE	FALSE	0	TRUE	4.75991980680172	8.61472518681155	3
AACAAGAGTAACGGTG-1	40481	6381	4.57992638521776	37.8597366665843	1432	6	A0253	A0256	0.48210623464771	A0253_A0256	Doublet	Doublet	Doublet	Doublet	FALSE	FALSE	FALSE	1	TRUE	4.2541794026727	9.23901565312014	3
AACAAGAGTAGGGAGG-1	51338	7302	6.26241770228681	24.1049514979158	463	8	A0258	A0251	3.07718335358054	A0258	Singlet	A0258	A0258	Singlet	TRUE	FALSE	FALSE	1	TRUE	-6.47117026201541	4.42545659779178	8
AACAAGAGTGAATGAT-1	24897	5487	5.27372775836446	26.4931517853557	1738	8	A0256	A0251	3.48613047729963	A0251_A0256	Doublet	Doublet	Doublet	Doublet	FALSE	FALSE	FALSE	1	TRUE	7.3022796357507	0.746473565088376	6
AACAAGAGTGCCTATA-1	34608	6002	3.70145631067961	35.870319001387	1452	8	A0255	A0256	0.0867004902270709	A0255_A0256	Doublet	Doublet	Doublet	Doublet	TRUE	TRUE	TRUE	4	FALSE	NA	NA	NA
AACAAGAGTGGCATCC-1	10387	3698	6.0363916434004	20.2464619235583	742	7	A0256	unmapped	3.36994962852909	A0256	Singlet	A0256	A0256	Singlet	FALSE	FALSE	FALSE	0	TRUE	4.40941207059567	3.71815641163455	6
AACAAGAGTTTACTGG-1	3019	648	0.59622391520371	66.9758198078834	212	6	A0253	A0252	2.76045144863523	A0253	Singlet	A0253	A0253	Singlet	FALSE	FALSE	FALSE	0	FALSE	NA	NA	NA
AACAAGAGTTTGTTCT-1	27035	5463	8.97725171074533	27.9489550582578	1524	8	A0251	A0258	2.29115683671406	A0251_A0258	Doublet	Doublet	Doublet	Doublet	FALSE	TRUE	FALSE	2	FALSE	NA	NA	NA
AACAAGATCACCCATC-1	52734	7224	5.2698448818599	32.7018621762051	891	9	A0252	A0254	2.31185121113952	A0252_A0254	Doublet	Doublet	Doublet	Doublet	FALSE	TRUE	TRUE	3	FALSE	NA	NA	NA
AACAAGATCAGGTAAA-1	28771	5259	7.69872440999618	22.1612039901289	1035	8	A0254	unmapped	3.40469994987715	A0254	Singlet	A0254	A0254	Singlet	FALSE	FALSE	FALSE	0	TRUE	11.0550247872705	-3.55038349391355	4
AACAAGATCCATTGGA-1	34311	5626	9.54504386348401	24.5198332896156	568	7	A0254	A0255	2.84426692253243	A0254	Singlet	A0254	A0254	Singlet	FALSE	FALSE	FALSE	0	TRUE	9.58950869687741	-1.71293418170346	4
AACAAGATCCGTATAG-1	21746	4790	8.62227536098593	25.347190287869	1047	8	A0254	unmapped	2.86040711495752	A0254_unmapped	Doublet	Doublet	A0254	Singlet	FALSE	FALSE	FALSE	0	TRUE	11.113363906228	-2.13118259669675	4
AACAAGATCGACGATT-1	25704	5206	7.38795518207283	27.0113600995954	327	9	A0258	A0251	3.06699100674001	A0258	Singlet	A0258	A0258	Singlet	FALSE	FALSE	FALSE	0	TRUE	-10.2041953360205	3.95972998379336	8
AACAAGATCGTCGATA-1	12210	3535	14.8730548730549	29.0827190827191	388	7	A0252	A0253	4.82505513406364	A0252	Singlet	A0252	A0252	Singlet	FALSE	FALSE	FALSE	0	TRUE	2.68334190496152	10.0246611380445	2
AACAAGATCTCTGACC-1	3062	317	86.5120836054866	4.18027433050294	53	6	A0258	A0256	1.56826190447531	A0258	Singlet	A0258	A0258	Singlet	FALSE	FALSE	FALSE	0	FALSE	NA	NA	NA
AACACACAGCACACCC-1	36937	6610	5.16013753147251	24.4524460567994	601	6	A0257	unmapped	4.01199630019951	A0257	Singlet	A0257	A0257	Singlet	FALSE	FALSE	FALSE	0	TRUE	-3.98056538454349	1.15184004543887	7
AACACACAGGCCTTGC-1	38551	6787	6.52641954813105	22.5130346813312	1630	7	A0256	unmapped	3.72074686112391	A0256_unmapped	Doublet	Doublet	A0256	Singlet	FALSE	FALSE	FALSE	0	TRUE	-5.21446593157108	-1.31789200068845	6
AACACACAGTCGTCTA-1	66141	7925	5.2312483935834	27.4580063803087	477	7	A0258	A0252	3.47046904804105	A0258	Singlet	A0258	A0258	Singlet	TRUE	FALSE	TRUE	2	FALSE	NA	NA	NA
AACACACCAATAGTCC-1	52091	7616	4.33088249409687	27.0660958706878	557	7	A0255	A0258	0.296180458098855	A0255_A0258	Doublet	Doublet	Doublet	Doublet	TRUE	TRUE	TRUE	4	FALSE	NA	NA	NA
AACACACCAATCCAGT-1	30062	5298	5.5452065730823	34.591843523385	682	9	A0252	A0258	5.05212545287306	A0252	Singlet	A0252	A0252	Singlet	FALSE	FALSE	FALSE	0	TRUE	3.7528354371423	9.32553966282473	2
AACACACCAATCTAGC-1	19547	4600	5.05959993860951	22.9651608942549	543	6	A0257	unmapped	4.00681115162809	A0257	Singlet	A0257	A0257	Singlet	FALSE	FALSE	FALSE	0	TRUE	7.66886345990841	-5.70918028117551	7
AACACACCAGAACTCT-1	25757	5582	6.93403734907016	22.8326280234499	1151	7	A0254	unmapped	3.06801729688195	A0254_unmapped	Doublet	Doublet	A0254	Singlet	FALSE	FALSE	FALSE	0	TRUE	10.477510138833	-2.55071298838986	4
AACACACCAGATCCAT-1	39042	6336	7.44838891450233	27.1861072690948	1063	7	A0254	unmapped	2.91253704425489	A0254_unmapped	Doublet	Doublet	A0254	Singlet	TRUE	FALSE	FALSE	1	TRUE	-9.00991566530521	-4.50478117228879	4
AACACACCAGGTGGAT-1	57767	7600	7.24808281544827	20.118752921218	453	7	A0258	A0254	3.65425908412981	A0258	Singlet	A0258	A0258	Singlet	FALSE	FALSE	FALSE	0	TRUE	-6.84867747179325	4.95869262455569	8
AACACACGTAACAGGC-1	32375	6113	5.03474903474904	26.1467181467181	530	8	A0257	unmapped	3.92389133015397	A0257	Singlet	A0257	A0257	Singlet	FALSE	TRUE	TRUE	2	FALSE	NA	NA	NA
AACACACGTCCATCTC-1	35436	6640	6.11525002821989	28.0900778868947	619	6	A0255	unmapped	3.24800190599528	A0255_unmapped	Doublet	Doublet	A0255	Singlet	TRUE	FALSE	TRUE	2	FALSE	NA	NA	NA
AACACACGTCGCACGT-1	3442	352	86.9843114468332	1.85938407902382	297	5	A0258	unmapped	2.88476682163757	A0258	Singlet	A0258	A0258	Singlet	FALSE	FALSE	FALSE	0	FALSE	NA	NA	NA
AACACACGTGACTCTA-1	46351	6734	7.19294082112576	28.4308860650256	991	9	A0252	unmapped	5.2454349959014	A0252_unmapped	Doublet	Doublet	A0252	Singlet	TRUE	FALSE	FALSE	1	TRUE	4.11283747800534	9.98002345799075	2
AACACACGTGCGAGTA-1	28916	5463	7.5148706598423	27.555678517084	1159	7	A0257	A0254	0.811468253196995	A0254_A0257	Doublet	Doublet	Doublet	Doublet	FALSE	TRUE	TRUE	3	FALSE	NA	NA	NA
AACACACGTGTAAACA-1	25007	5186	6.81009317391131	22.8176110689007	1725	7	A0256	unmapped	3.69405009266888	A0256_unmapped	Doublet	Doublet	A0256	Singlet	FALSE	TRUE	TRUE	2	FALSE	NA	NA	NA
AACACACGTGTCCGGT-1	15566	3779	8.48644481562379	24.7590903250675	672	7	A0251	A0255	5.17801010163753	A0251	Singlet	A0251	A0251	Singlet	FALSE	FALSE	FALSE	0	TRUE	-8.99902470461185	2.06476123570071	9
AACACACGTTCTGACA-1	60582	7882	5.89944207850517	28.1403717275758	1277	8	A0254	unmapped	3.11298741367361	A0254_unmapped	Doublet	Doublet	A0254	Singlet	FALSE	TRUE	TRUE	2	FALSE	NA	NA	NA
AACACACTCACCATGA-1	22058	5075	6.63704778311724	30.8323510744401	1345	6	A0256	unmapped	3.4629190449183	A0256_unmapped	Doublet	Doublet	A0256	Singlet	TRUE	FALSE	FALSE	1	TRUE	-1.85865886560733	0.592204048620328	6
AACACACTCCAAACCA-1	32097	5957	5.69212075894943	28.1926659812444	768	7	A0254	unmapped	3.01289810914163	A0254	Singlet	A0254	A0254	Singlet	FALSE	FALSE	FALSE	0	TRUE	-8.58647950044925	-4.6177143311633	4
AACACACTCCCAGGCA-1	131490	10052	5.11141531675413	26.4849037949654	2169	9	A0251	A0254	1.15848584788301	A0251_A0254	Doublet	Doublet	Doublet	Doublet	TRUE	TRUE	TRUE	4	FALSE	NA	NA	NA
AACACACTCCCGTTCA-1	2540	358	83.6220472440945	2.99212598425197	775	8	A0252	unmapped	5.10837242396615	A0252_unmapped	Doublet	Doublet	A0252	Singlet	FALSE	FALSE	FALSE	0	FALSE	NA	NA	NA
AACACACTCTAACGGT-1	25296	5515	7.89452877925364	25.6048387096774	220	8	A0258	A0252	2.95681441979028	A0258	Singlet	A0258	A0258	Singlet	FALSE	FALSE	FALSE	0	TRUE	-9.31997521272953	3.51891548870669	8
AACACACTCTCAACGA-1	31952	5807	8.80070105157737	29.5850025037556	613	7	A0254	A0255	2.29071842951578	A0254	Singlet	A0254	A0254	Singlet	FALSE	FALSE	FALSE	0	TRUE	-8.00896103731449	-4.10530798198117	4
AACAGGGAGAATTGCA-1	9145	3153	6.6375068343357	29.9726626571897	584	7	A0256	unmapped	3.22349272445098	A0256	Singlet	A0256	A0256	Singlet	FALSE	FALSE	FALSE	0	FALSE	NA	NA	NA
AACAGGGAGACCTTTG-1	20675	4495	7.61789600967352	34.3458282950423	538	9	A0255	A0252	1.7659576819752	A0252_A0255	Doublet	Doublet	Doublet	Doublet	FALSE	TRUE	TRUE	3	FALSE	NA	NA	NA
AACAGGGAGGATGCGT-1	23482	4987	6.44323311472617	29.609913976663	1518	7	A0256	unmapped	3.70374522176578	A0256_unmapped	Doublet	Doublet	A0256	Singlet	FALSE	FALSE	FALSE	0	TRUE	8.13992850431149	0.125976445475385	6
AACAGGGAGGTGAGAA-1	21135	4608	1.99195647030991	35.50981783771	335	8	A0255	unmapped	2.90923287044043	A0255	Singlet	A0255	A0255	Singlet	FALSE	FALSE	FALSE	0	TRUE	-3.16925652376468	-3.39264695407285	5
AACAGGGAGTAAGAGG-1	23171	5134	9.1925251391826	24.465927236632	1766	7	A0256	unmapped	3.92050572810858	A0256	Singlet	A0256	A0256	Singlet	TRUE	FALSE	FALSE	1	TRUE	7.44199387677853	0.115259888205469	6
AACAGGGAGTCGGGAT-1	66250	7914	7.59094339622642	26.3320754716981	1778	8	A0254	unmapped	3.63416407952579	A0254_unmapped	Doublet	Doublet	A0254	Singlet	FALSE	FALSE	FALSE	0	TRUE	-7.05347473970706	-2.99334232570066	4
AACAGGGCAAGCAGGT-1	13674	3868	3.58344303056896	33.6697381892643	1161	7	A0256	unmapped	3.53486007308552	A0256	Singlet	A0256	A0256	Singlet	FALSE	FALSE	FALSE	0	TRUE	5.96636025556271	-0.877111361040011	6
AACAGGGCACCGTACG-1	70999	8054	5.6423329906055	28.7525176410935	1674	8	A0253	A0254	1.53069868616988	A0253_A0254	Doublet	Doublet	Doublet	Doublet	TRUE	TRUE	TRUE	4	FALSE	NA	NA	NA
AACAGGGCACCTTCGT-1	54121	7346	5.92191570739639	25.4337503002531	1023	7	A0254	unmapped	3.17440230413167	A0254_unmapped	Doublet	Doublet	A0254	Singlet	FALSE	FALSE	FALSE	0	TRUE	-6.95327551714237	-0.863254175199404	4
AACAGGGCAGCTACAT-1	2168	200	89.8523985239852	2.81365313653137	1317	6	A0256	unmapped	3.48269563440444	A0256_unmapped	Doublet	Doublet	A0256	Singlet	FALSE	FALSE	FALSE	0	FALSE	NA	NA	NA
AACAGGGCATACAGGG-1	31848	5472	6.44938457673951	27.5621703089676	732	8	A0251	A0257	4.88485644353345	A0251	Singlet	A0251	A0251	Singlet	TRUE	FALSE	FALSE	1	TRUE	-9.51703675142581	2.30621774433719	9
AACAGGGCATCAGTGT-1	18471	4155	3.08591846678577	36.6033241297169	478	7	A0257	A0256	3.71650723665377	A0257	Singlet	A0257	A0257	Singlet	FALSE	FALSE	FALSE	0	TRUE	-5.74646218172367	1.03685821531878	7
AACAGGGCATCCTCAC-1	34395	5896	6.99520279110336	13.720017444396	288	6	A0258	unmapped	3.56887596018188	A0258	Singlet	A0258	A0258	Singlet	FALSE	FALSE	FALSE	0	TRUE	6.1245714867944	-7.30447141887082	8
AACAGGGCATGCCATA-1	31389	5711	8.40421803816624	17.5730351396986	424	7	A0258	A0257	3.4198146996889	A0258	Singlet	A0258	A0258	Singlet	FALSE	FALSE	FALSE	0	TRUE	6.45623509534543	-6.20212976695432	8
AACAGGGGTATTGCCA-1	57351	7826	4.57707799340901	28.8347195340971	1900	8	A0256	A0254	0.350459365696763	A0254_A0256	Doublet	Doublet	Doublet	Doublet	TRUE	TRUE	TRUE	4	FALSE	NA	NA	NA
AACAGGGGTGAGATAT-1	25487	4788	5.90497116176874	32.8520422176011	1015	8	A0254	A0252	3.14912005998907	A0252_A0254	Doublet	Doublet	Doublet	Doublet	FALSE	FALSE	FALSE	1	TRUE	-10.0748008047705	-4.47011940242185	4
AACAGGGGTGGATTTC-1	48979	6887	6.50278690867515	25.1454705077686	1663	8	A0254	unmapped	3.36575582029943	A0254_unmapped	Doublet	Doublet	A0254	Singlet	FALSE	TRUE	FALSE	1	TRUE	-7.17452366701419	-1.00607721568479	4
AACAGGGGTTCCGTTC-1	20079	4856	5.73235718910304	29.0303301957269	565	6	A0256	A0257	2.76037419569971	A0256	Singlet	A0256	A0256	Singlet	FALSE	FALSE	FALSE	0	TRUE	-2.97641809336002	0.225722602890596	6
AACAGGGTCAATCTCT-1	35947	6361	4.39814170862659	26.7588394024536	251	9	A0258	A0251	2.91183896797871	A0258	Singlet	A0258	A0258	Singlet	TRUE	FALSE	FALSE	1	TRUE	-9.07080967775638	4.80884654759036	8
AACAGGGTCTCATTGT-1	32348	5794	7.00197848398665	32.0205267713614	854	6	A0253	unmapped	4.14918548775286	A0253	Singlet	A0253	A0253	Singlet	FALSE	FALSE	FALSE	0	TRUE	4.73318640836422	10.1801300787793	3
AACAGGGTCTTAATCC-1	10650	3301	5.07981220657277	29.8215962441315	366	6	A0257	unmapped	3.6630154573811	A0257	Singlet	A0257	A0257	Singlet	FALSE	FALSE	FALSE	0	TRUE	5.46235386975949	1.34558804272281	7
AACAGGGTCTTACCGC-1	29200	5578	6	18.0616438356164	364	8	A0258	A0252	3.20723044698379	A0258	Singlet	A0258	A0258	Singlet	FALSE	FALSE	FALSE	0	TRUE	6.88947884687131	-6.54192869426145	8
AACCAACAGAATTGCA-1	57227	7558	4.96094500847502	26.4350743530152	1063	7	A0254	unmapped	3.01090506493359	A0254_unmapped	Doublet	Doublet	A0254	Singlet	FALSE	TRUE	FALSE	1	TRUE	-6.66565258852298	-0.601150498403445	4
AACCAACAGATTGGGC-1	23373	5095	4.81752449407436	27.5745518333119	595	7	A0254	A0252	2.83963411007545	A0254	Singlet	A0254	A0254	Singlet	FALSE	FALSE	FALSE	0	TRUE	-7.34064467302616	-3.78324668170346	4
AACCAACAGCCTGTGC-1	35821	6412	2.53482594009101	28.399542168002	1587	9	A0256	unmapped	3.71350182955639	A0256_unmapped	Doublet	Doublet	A0256	Singlet	FALSE	FALSE	FALSE	0	TRUE	-5.13704951158817	-1.36811749698056	6
AACCAACAGCGACCCT-1	39184	6361	2.82768476929359	36.8543282972642	877	8	A0257	unmapped	4.23602500156717	A0257	Singlet	A0257	A0257	Singlet	TRUE	FALSE	TRUE	2	FALSE	NA	NA	NA
AACCAACAGGACTGGT-1	16444	4529	12.8496716127463	22.3303332522501	1523	7	A0256	unmapped	3.59661412525738	A0256_unmapped	Doublet	Doublet	A0256	Singlet	FALSE	FALSE	FALSE	0	TRUE	7.52737633832638	0.0880828028039783	6
AACCAACAGGAGCTGT-1	19583	4234	3.20175662564469	36.6899862125313	326	7	A0257	A0255	3.52335857541639	A0257	Singlet	A0257	A0257	Singlet	FALSE	FALSE	FALSE	0	TRUE	-7.71317561022098	1.34452743767367	7
AACCAACAGGCGAACT-1	14096	3705	7.15096481271283	33.3144154370034	327	6	A0255	unmapped	2.69375091105555	A0255	Singlet	A0255	A0255	Singlet	FALSE	FALSE	FALSE	0	TRUE	4.82503239759152	-1.21032659770383	5
AACCAACAGGGTCTTT-1	15636	4356	2.60936300844206	22.742389357892	321	7	A0257	unmapped	3.70487280847434	A0257	Singlet	A0257	A0257	Singlet	FALSE	FALSE	FALSE	0	TRUE	8.10832564481442	-5.22084610225095	7
AACCAACAGGTGAGAA-1	17588	4173	4.44621332726859	24.9204002729134	416	7	A0257	A0258	3.83158472340863	A0257	Singlet	A0257	A0257	Singlet	FALSE	FALSE	FALSE	0	TRUE	8.73903243192379	-4.80511657954587	7
AACCAACAGGTTAAAC-1	2575	295	87.8058252427185	2.25242718446602	910	5	A0253	unmapped	3.97698509898493	A0253_unmapped	Doublet	Doublet	A0253	Singlet	FALSE	FALSE	FALSE	0	FALSE	NA	NA	NA
AACCAACAGTGAGTGC-1	13720	3766	7.74781341107872	30.430029154519	1315	8	A0256	A0251	3.09292653898937	A0256	Singlet	A0256	A0256	Singlet	FALSE	FALSE	FALSE	0	TRUE	5.88823239453976	1.23074014423953	6
AACCAACCACAAGTGG-1	19075	4659	8.87024901703801	25.7457404980341	760	7	A0254	unmapped	2.97268086591633	A0254_unmapped	Doublet	Doublet	A0254	Singlet	FALSE	FALSE	FALSE	0	TRUE	11.389203711831	-2.63342659236325	4
AACCAACCACGCCAGT-1	64849	7990	6.2545297537356	26.6634797760952	1728	7	A0254	unmapped	3.55436832947028	A0254_unmapped	Doublet	Doublet	A0254	Singlet	FALSE	FALSE	FALSE	0	TRUE	-8.88216622225101	-3.36419455768003	4
AACCAACCACTTGTCC-1	31858	5909	7.9320735764957	14.8471341578254	352	8	A0258	A0252	3.20093699438596	A0258	Singlet	A0258	A0258	Singlet	FALSE	FALSE	FALSE	0	TRUE	6.27553097852414	-6.08920566798581	8
AACCAACCAGTGTGCC-1	35869	6386	5.83233432769244	26.3040508517104	1054	6	A0256	unmapped	3.43490947512101	A0256	Singlet	A0256	A0256	Singlet	TRUE	FALSE	FALSE	1	TRUE	-3.15517099252994	0.441541000591382	6
AACCAACCATCTAGAC-1	46177	6709	2.30417740433549	28.0919072265414	1363	8	A0251	unmapped	5.45895835940531	A0251	Singlet	A0251	A0251	Singlet	TRUE	FALSE	TRUE	2	FALSE	NA	NA	NA
AACCAACCATCTCGTC-1	2748	563	73.6171761280931	5.09461426491994	964	8	A0256	unmapped	3.31666716009942	A0256	Singlet	A0256	A0256	Singlet	FALSE	FALSE	FALSE	0	FALSE	NA	NA	NA
AACCAACGTAGCGTCC-1	1290	688	0.930232558139535	36.4341085271318	164	8	A0256	A0252	1.30032564357447	A0256	Singlet	A0256	A0256	Singlet	FALSE	FALSE	FALSE	0	FALSE	NA	NA	NA
AACCAACGTCGCACAC-1	9136	2278	0.0109457092819615	43.2902802101576	531	7	A0256	unmapped	2.84552263608209	A0256	Singlet	A0256	A0256	Singlet	FALSE	FALSE	FALSE	0	FALSE	NA	NA	NA
AACCAACGTGTGCCTG-1	44479	7073	5.40704602171811	27.2847860788237	1687	8	A0256	A0254	0.413902702168893	A0254_A0256	Doublet	Doublet	Doublet	Doublet	FALSE	TRUE	TRUE	3	FALSE	NA	NA	NA
AACCAACTCGTGCGAC-1	23472	5308	7.48551465576005	14.519427402863	428	8	A0258	unmapped	3.67879437257631	A0258	Singlet	A0258	A0258	Singlet	FALSE	FALSE	FALSE	0	TRUE	6.94163291104977	-4.11858312846555	8
AACCAACTCTACTGAG-1	23400	5338	5.41880341880342	27.1581196581197	1337	7	A0256	unmapped	3.5986796194788	A0256	Singlet	A0256	A0256	Singlet	FALSE	FALSE	FALSE	0	TRUE	7.54452960141842	-0.470187828554049	6
AACCAACTCTCCTGTG-1	44756	6988	4.54911073375637	25.5116632406828	886	7	A0254	A0255	0.376588859880494	A0254_A0255	Doublet	Doublet	Doublet	Doublet	TRUE	TRUE	TRUE	4	FALSE	NA	NA	NA
AACCAACTCTCGTTTA-1	1459	776	1.16518163125428	33.8588074023304	85	6	A0254	A0258	1.30445272174055	A0254	Singlet	A0254	A0254	Singlet	FALSE	FALSE	FALSE	0	FALSE	NA	NA	NA
AACCACAAGACCGTTT-1	25826	5212	6.79934949275924	27.3561527143189	901	7	A0254	unmapped	2.93834187650357	A0254_unmapped	Doublet	Doublet	A0254	Singlet	FALSE	FALSE	FALSE	0	TRUE	12.1199051583642	-2.2662591195239	4
AACCACAAGACTGTTC-1	39120	6939	5.13548057259714	23.8343558282209	276	8	A0258	A0251	2.37912253729965	A0258	Singlet	A0258	A0258	Singlet	TRUE	FALSE	FALSE	1	TRUE	-7.88122780672367	4.27766092060672	8
AACCACAAGCGCTGCT-1	23523	4941	6.27045869999575	20.6733834970029	719	6	A0254	unmapped	2.78787878683446	A0254_unmapped	Doublet	Doublet	A0254	Singlet	FALSE	FALSE	FALSE	0	TRUE	12.152125045144	-2.02373950244321	4
AACCACAAGCTACTAC-1	17498	4211	3.10892673448394	36.4270202308835	311	7	A0255	unmapped	2.59323886796844	A0255	Singlet	A0255	A0255	Singlet	FALSE	FALSE	FALSE	0	TRUE	4.83066002973263	-0.905684993280306	5
AACCACAAGCTCGTGC-1	15440	3558	2.14378238341969	38.2836787564767	180	7	A0255	A0251	1.68313171205898	A0255	Singlet	A0255	A0255	Singlet	FALSE	FALSE	FALSE	0	TRUE	4.33209817060177	-0.00958946408165998	5
AACCACAAGGAAAGTG-1	26789	5161	6.84609354585837	27.559819328829	826	8	A0254	unmapped	2.68670135676061	A0254_unmapped	Doublet	Doublet	A0254	Singlet	TRUE	FALSE	FALSE	1	TRUE	-8.28653176180179	-3.48314277888669	4
AACCACAAGGTCCTGC-1	34117	6053	6.72978280622564	21.5288565817628	554	8	A0254	A0251	2.72660935664034	A0254	Singlet	A0254	A0254	Singlet	FALSE	FALSE	FALSE	0	TRUE	10.9158264840478	-3.34351269961728	4
AACCACAAGGTGAGCT-1	82027	8631	8.38626305972424	20.8516707913248	2071	9	A0258	A0254	0.799612864485786	A0254_A0258	Doublet	Doublet	Doublet	Doublet	TRUE	FALSE	TRUE	3	FALSE	NA	NA	NA
AACCACAAGTGATAAC-1	27114	5616	5.83831231098326	26.3738290182194	430	8	A0258	A0251	3.16840804858969	A0258	Singlet	A0258	A0258	Singlet	FALSE	FALSE	FALSE	0	TRUE	-10.2732699667578	3.70472724674807	8
AACCACACAACCTATG-1	34698	6363	5.64009452994409	26.6470689953311	1117	6	A0256	unmapped	3.68436540300281	A0256	Singlet	A0256	A0256	Singlet	FALSE	FALSE	FALSE	0	TRUE	-3.22638304582889	-0.0302958941592128	6
AACCACACACCTCGTT-1	1217	800	8.05258833196385	15.6943303204601	998	5	A0251	unmapped	5.51262537409223	A0251	Singlet	A0251	A0251	Singlet	FALSE	FALSE	FALSE	0	FALSE	NA	NA	NA
AACCACACACTTTAGG-1	2214	599	60.1174345076784	9.89159891598916	732	6	A0257	unmapped	4.10032697633273	A0257	Singlet	A0257	A0257	Singlet	FALSE	FALSE	FALSE	0	FALSE	NA	NA	NA
AACCACACAGGCCCTA-1	28781	5884	4.92686147110941	19.9923560682395	1042	7	A0254	unmapped	2.99984633081274	A0254_unmapped	Doublet	Doublet	A0254	Singlet	FALSE	FALSE	FALSE	0	TRUE	10.3970381463403	-1.45757119418515	4
AACCACAGTAGATCCT-1	32151	5926	5.20668097415321	26.5434978694286	503	8	A0254	unmapped	2.89110833302095	A0254	Singlet	A0254	A0254	Singlet	FALSE	FALSE	FALSE	0	TRUE	-7.27130682817752	-3.87501160861386	4
AACCACAGTATCAAGA-1	44932	7079	7.40229680405947	22.7766402563874	421	8	A0258	unmapped	3.45884638005745	A0258	Singlet	A0258	A0258	Singlet	TRUE	FALSE	TRUE	2	FALSE	NA	NA	NA
AACCACAGTGAGGATC-1	44490	6730	4.16722859069454	31.813890761969	411	8	A0258	unmapped	3.68840841866643	A0258	Singlet	A0258	A0258	Singlet	TRUE	FALSE	TRUE	2	FALSE	NA	NA	NA
AACCACAGTGGACTAG-1	13924	3880	3.4472852628555	31.5857512209135	956	8	A0256	unmapped	3.53585767409236	A0256	Singlet	A0256	A0256	Singlet	FALSE	FALSE	FALSE	0	TRUE	5.15644471296017	1.56065709828006	6
AACCACAGTGTTACTG-1	28360	5560	14.6121297602257	24.5239774330042	1120	8	A0252	A0255	2.26911319524243	A0252_A0255	Doublet	Doublet	Doublet	Doublet	FALSE	TRUE	TRUE	3	FALSE	NA	NA	NA
AACCACAGTTGACTGT-1	33599	5244	4.80966695437364	30.3669752075955	228	7	A0258	unmapped	3.08117446178057	A0258	Singlet	A0258	A0258	Singlet	FALSE	FALSE	FALSE	0	TRUE	-12.1159604345923	0.700819864259824	8
AACCACATCAACACCA-1	33721	6424	5.90729812283147	19.1512707215089	1361	8	A0257	unmapped	4.64030744724151	A0257	Singlet	A0257	A0257	Singlet	FALSE	FALSE	FALSE	0	TRUE	8.2038532937402	-2.66855756999387	7
AACCACATCATCTATC-1	54121	7685	7.0249995380721	25.4614659743907	794	9	A0254	A0258	0.00458878123383943	A0254_A0258	Doublet	Doublet	Doublet	Doublet	TRUE	TRUE	TRUE	4	FALSE	NA	NA	NA
AACCACATCCTACAAG-1	15224	4064	2.59458749343142	32.4947451392538	839	6	A0256	A0252	3.23705655537251	A0256	Singlet	A0256	A0256	Singlet	FALSE	FALSE	FALSE	0	TRUE	6.13242308744137	-1.25395421744718	6
AACCACATCGGAAACG-1	15895	3351	0.65429380308273	46.1088392576282	100	8	A0255	A0253	1.22409553165757	Negative	Negative	Negative	Negative	Negative	FALSE	FALSE	FALSE	0	FALSE	NA	NA	NA
AACCACATCGGAATGG-1	28341	5164	7.96725591898663	27.1902896863202	1065	7	A0254	unmapped	3.35997683904046	A0254	Singlet	A0254	A0254	Singlet	FALSE	FALSE	FALSE	0	TRUE	11.107465430581	-3.452377483858	4
AACCACATCGGTAAGG-1	26080	5272	9.27530674846626	27.2814417177914	1605	7	A0256	A0254	2.2764685688607	A0254_A0256	Doublet	Doublet	Doublet	Doublet	FALSE	FALSE	FALSE	1	TRUE	-1.18102927557285	-0.917391345514193	6
AACCACATCGTTCCTG-1	35072	6194	5.19787864963504	33.995780109489	1372	8	A0253	unmapped	4.38218686514464	A0253_unmapped	Doublet	Doublet	A0253	Singlet	FALSE	FALSE	FALSE	0	TRUE	3.10800616391842	10.5186529898511	3
AACCACATCTACGCGG-1	5430	1835	0.147329650092081	31.4732965009208	168	7	A0254	A0258	1.78929353065454	A0254	Singlet	A0254	A0254	Singlet	FALSE	FALSE	FALSE	0	FALSE	NA	NA	NA
AACCACATCTACTGAG-1	26445	5044	5.68727547740594	37.6176971072036	631	8	A0257	unmapped	4.05549895271353	A0257	Singlet	A0257	A0257	Singlet	TRUE	FALSE	TRUE	2	FALSE	NA	NA	NA
AACCACATCTCCCATG-1	1148	764	4.52961672473868	23.6062717770035	69	8	A0251	A0258	1.61098280719412	A0251	Singlet	A0251	A0251	Singlet	FALSE	FALSE	FALSE	0	FALSE	NA	NA	NA
AACCATGAGAGGACTC-1	29734	5350	13.6375866011973	15.2989843277057	1151	7	A0258	unmapped	4.36651843959787	A0258	Singlet	A0258	A0258	Singlet	FALSE	TRUE	FALSE	1	TRUE	6.5889441216821	-6.49492685557736	8
AACCATGAGTCACGCC-1	50021	7240	6.03146678395074	27.0686311749065	2355	8	A0251	A0256	0.985406259387267	A0251_A0256	Doublet	Doublet	Doublet	Doublet	TRUE	FALSE	TRUE	3	FALSE	NA	NA	NA
AACCATGCAAGAGTAT-1	46391	6686	6.10678795456015	28.5443297191266	402	8	A0258	unmapped	3.5604199102717	A0258	Singlet	A0258	A0258	Singlet	TRUE	FALSE	FALSE	1	TRUE	-11.0141623770362	2.66048414944278	8
AACCATGCAATTGAGA-1	70621	8367	7.38165701420257	26.5062800016992	1113	8	A0254	A0258	0.187283554899868	A0254_A0258	Doublet	Doublet	Doublet	Doublet	TRUE	FALSE	FALSE	2	FALSE	NA	NA	NA
AACCATGCACATACTG-1	18944	4514	2.63935810810811	30.2206503378378	223	8	A0255	A0251	2.40758953432462	A0255	Singlet	A0255	A0255	Singlet	FALSE	FALSE	FALSE	0	TRUE	-4.8133152281409	-0.380787626518145	5
AACCATGCACCGTGGT-1	27851	5320	10.1109475422786	21.2882840831568	1406	8	A0254	unmapped	3.25826028916448	A0254_unmapped	Doublet	Doublet	A0254	Singlet	FALSE	FALSE	FALSE	0	TRUE	12.0608898843164	-2.11359302760495	4
AACCATGCACCTCTAC-1	13482	3854	3.88666369974781	18.5506601394452	180	5	A0257	unmapped	3.02247928208193	A0257	Singlet	A0257	A0257	Singlet	FALSE	FALSE	FALSE	0	TRUE	8.37084738858883	-4.61779777766599	7
AACCATGCATCATCCC-1	47819	7252	4.5776783286978	28.7584432965976	1066	7	A0254	A0255	0.537960280140878	A0254_A0255	Doublet	Doublet	Doublet	Doublet	TRUE	FALSE	TRUE	3	FALSE	NA	NA	NA
AACCATGCATCCTCAC-1	39520	6744	5.16447368421053	25.3466599190283	543	9	A0255	unmapped	3.01995644180006	A0255_unmapped	Doublet	Doublet	A0255	Singlet	TRUE	FALSE	FALSE	1	TRUE	-4.70421822420413	-1.3397853827609	5
AACCATGCATGGCCAC-1	2753	305	87.4682164911006	2.03414456956048	1420	5	A0253	unmapped	4.0735913196834	A0253_unmapped	Doublet	Doublet	A0253	Singlet	FALSE	FALSE	FALSE	0	FALSE	NA	NA	NA
AACCATGGTGCACGCT-1	39153	6740	7.72610017112354	28.2200597655352	874	6	A0256	unmapped	3.51696006679269	A0256	Singlet	A0256	A0256	Singlet	TRUE	FALSE	FALSE	1	TRUE	-3.32941348902042	0.119286359376997	6
AACCATGTCAGACCGC-1	33738	6085	6.72239018317624	23.8129112573359	338	7	A0256	A0251	2.48222644342486	A0256	Singlet	A0256	A0256	Singlet	TRUE	FALSE	FALSE	1	TRUE	-4.16194136492069	1.29616279839145	6
AACCATGTCGACGAGA-1	51500	7155	7.45242718446602	28.7436893203883	1231	7	A0255	A0258	0.935679033337517	A0255_A0258	Doublet	Doublet	Doublet	Doublet	TRUE	FALSE	TRUE	3	FALSE	NA	NA	NA
AACCCAAAGAGACAAG-1	26012	5313	5.69352606489313	25.4036598493003	511	8	A0254	unmapped	2.81800040042362	A0254	Singlet	A0254	A0254	Singlet	FALSE	FALSE	FALSE	0	TRUE	-7.11537487856204	-1.06068401099576	4
AACCCAAAGCCTGTGC-1	20913	3940	6.4887868789748	20.7191698943241	559	9	A0257	A0252	3.60017244488261	A0257	Singlet	A0257	A0257	Singlet	FALSE	FALSE	FALSE	0	TRUE	8.69033591397946	-5.76319830180539	7
AACCCAAAGCCTTGAT-1	34480	6605	7.16937354988399	26.177494199536	1393	7	A0256	A0254	0.425614515129762	A0254_A0256	Doublet	Doublet	Doublet	Doublet	FALSE	FALSE	FALSE	1	TRUE	5.85633103498166	0.00875441669093066	6
AACCCAAAGCTGACCC-1	41223	6580	2.39672027751498	24.8477791524149	225	7	A0258	A0252	2.42932007797769	A0258	Singlet	A0258	A0258	Singlet	TRUE	FALSE	FALSE	1	TRUE	-7.77902348390872	4.50621707676516	8
AACCCAAAGCTTCATG-1	7097	2628	14.9077074820347	19.4589263068902	334	8	A0256	A0251	2.49496979556937	A0256	Singlet	A0256	A0256	Singlet	FALSE	FALSE	FALSE	0	FALSE	NA	NA	NA
AACCCAAAGGACTATA-1	21725	5105	2.96432681242808	29.5788262370541	733	8	A0256	unmapped	3.17741920482821	A0256	Singlet	A0256	A0256	Singlet	TRUE	FALSE	FALSE	1	TRUE	-1.16961832395847	-1.50623349906339	6
AACCCAACAAGCTGTT-1	24538	5201	4.19349580242889	24.2929334094058	722	7	A0256	unmapped	3.26940052003759	A0256	Singlet	A0256	A0256	Singlet	TRUE	FALSE	FALSE	1	TRUE	-5.05337651125247	1.08827240704165	6
AACCCAACACGCAGTC-1	12996	4031	3.3548784241305	24.2690058479532	779	8	A0256	A0252	3.17959149884428	A0256	Singlet	A0256	A0256	Singlet	FALSE	FALSE	FALSE	0	TRUE	4.47396771558468	3.61913950680362	6
AACCCAACAGAGGCAT-1	13875	3463	1.74414414414414	39.9279279279279	164	8	A0255	A0253	2.13688645662078	A0255	Singlet	A0255	A0255	Singlet	FALSE	FALSE	FALSE	0	TRUE	4.52327172406857	-1.21951727630033	5
AACCCAACAGGACATG-1	41518	6149	3.60325641890264	36.9646900139698	787	6	A0255	unmapped	3.42333374260918	A0255_unmapped	Doublet	Doublet	A0255	Singlet	FALSE	FALSE	FALSE	0	TRUE	-4.68765004030521	0.430880322443113	5
AACCCAAGTCCAGGTC-1	34133	5985	6.81451967304368	18.1466615884921	675	7	A0254	unmapped	2.86246562156577	A0254	Singlet	A0254	A0254	Singlet	FALSE	TRUE	FALSE	1	TRUE	9.60632578977292	-2.72874324084653	4
AACCCAAGTGCAACAG-1	18514	4430	6.14129847682835	31.6679269741817	669	7	A0253	unmapped	3.78212359327373	A0253_unmapped	Doublet	Doublet	A0253	Singlet	FALSE	FALSE	FALSE	0	TRUE	2.50266329892819	9.16713054417239	3
AACCCAATCCAACCGG-1	42961	7119	4.75082051162682	28.6306184679128	1559	7	A0256	A0254	0.518501147849024	A0254_A0256	Doublet	Doublet	Doublet	Doublet	TRUE	TRUE	TRUE	4	FALSE	NA	NA	NA
AACCCAATCCGAGCTG-1	3667	1266	32.3425143168803	15.0531769839106	282	5	A0256	A0257	2.47199481935534	A0256	Singlet	A0256	A0256	Singlet	FALSE	FALSE	FALSE	0	FALSE	NA	NA	NA
AACCCAATCGCTTGCT-1	11993	3586	8.98857666972401	25.8400733761361	642	7	A0257	unmapped	4.1147887472166	A0257	Singlet	A0257	A0257	Singlet	FALSE	FALSE	FALSE	0	TRUE	6.10264985212033	2.33893902538882	7
AACCCAATCGTCAGAT-1	32170	5730	1.17811625738265	35.7196145477153	626	8	A0255	unmapped	3.17528383051324	A0255_unmapped	Doublet	Doublet	A0255	Singlet	TRUE	FALSE	FALSE	1	TRUE	-2.79763801447208	-3.1964918828143	5
AACCCAATCTAGTGAC-1	31302	5738	7.03788895278257	28.5125551082998	752	7	A0254	A0251	3.05726847988322	A0254	Singlet	A0254	A0254	Singlet	FALSE	FALSE	FALSE	0	TRUE	-10.4831422125464	-3.1333929753436	4
AACCCAATCTTAGCAG-1	12937	3515	5.9441910798485	30.5016618999768	221	7	A0255	A0256	2.31425980402598	A0255	Singlet	A0255	A0255	Singlet	FALSE	FALSE	FALSE	0	TRUE	4.86341302045529	-2.81419460536374	5
AACCTGAAGAGATCGC-1	3545	532	80.9590973201692	2.51057827926657	525	7	A0254	unmapped	2.68883810738317	A0254	Singlet	A0254	A0254	Singlet	FALSE	FALSE	FALSE	0	FALSE	NA	NA	NA
AACCTGAAGATGCGAC-1	25967	4716	5.16039588708746	36.0881118342512	1531	5	A0253	unmapped	4.42309792125249	A0253_unmapped	Doublet	Doublet	A0253	Singlet	FALSE	FALSE	FALSE	0	TRUE	0.647534205996442	12.1572266363965	3
AACCTGAAGCGAGTAC-1	32698	5932	5.34895100617775	29.8122209309438	724	8	A0254	A0256	2.98114280708071	A0254	Singlet	A0254	A0254	Singlet	FALSE	FALSE	FALSE	0	TRUE	-7.40818531862552	-4.29455749751462	4
AACCTGAAGGAGGTTC-1	34222	5389	6.97212319560517	25.3725673543335	877	8	A0254	unmapped	3.03752921120167	A0254_unmapped	Doublet	Doublet	A0254	Singlet	FALSE	FALSE	FALSE	0	TRUE	10.1834780419702	-1.54595463038816	4
AACCTGAAGGAGTCTG-1	38371	6054	5.60579604388731	26.9161606421516	911	6	A0254	unmapped	3.11044294021678	A0254_unmapped	Doublet	Doublet	A0254	Singlet	TRUE	FALSE	TRUE	2	FALSE	NA	NA	NA
AACCTGAAGGGAGATA-1	28936	5637	4.82444014376555	27.267072159248	568	6	A0257	unmapped	4.04812128568103	A0257	Singlet	A0257	A0257	Singlet	TRUE	FALSE	FALSE	1	TRUE	-6.64311344972904	2.78644855259524	7
AACCTGAAGGGAGTGG-1	39392	6650	5.89713647441105	24.197806661251	1981	8	A0256	A0254	0.948694783632703	A0254_A0256	Doublet	Doublet	Doublet	Doublet	FALSE	TRUE	TRUE	3	FALSE	NA	NA	NA
AACCTGAAGGTAGTCG-1	17764	3997	4.54852510695789	36.2305786984913	740	8	A0256	unmapped	3.30021166569836	A0256	Singlet	A0256	A0256	Singlet	TRUE	FALSE	FALSE	1	TRUE	-2.17693956247623	-0.322582945836917	6
AACCTGAAGTAACCGG-1	18448	4332	3.19275802254987	30.9572853425846	302	7	A0255	unmapped	2.69360565543399	A0255	Singlet	A0255	A0255	Singlet	FALSE	FALSE	FALSE	0	TRUE	2.71308438428586	-7.99911777736081	5
AACCTGAAGTCTCCTC-1	45510	7577	2.59723137771918	24.8538782685124	590	8	A0257	A0258	1.48374635018716	A0257_A0258	Doublet	Doublet	Doublet	Doublet	TRUE	FALSE	TRUE	3	FALSE	NA	NA	NA
AACCTGAAGTTGGCTT-1	7278	2574	15.1964825501511	16.5430063204177	288	5	A0258	A0253	3.40143233680801	A0258	Singlet	A0258	A0258	Singlet	FALSE	FALSE	FALSE	0	FALSE	NA	NA	NA
AACCTGACAATAGTAG-1	17460	4314	2.85223367697595	32.5830469644903	160	5	A0258	A0254	2.90929596893771	A0258	Singlet	A0258	A0258	Singlet	FALSE	FALSE	FALSE	0	TRUE	-9.24409325472171	3.27237637280093	8
AACCTGACACAAATAG-1	21369	4918	7.8150591979035	28.8970003275773	465	7	A0255	unmapped	2.90121993066411	A0255_unmapped	Doublet	Doublet	A0255	Singlet	FALSE	FALSE	FALSE	0	TRUE	-3.34733541361148	-2.07682411433591	5
AACCTGACATACAGCT-1	24571	5164	3.09714704326238	29.5714460135933	321	5	A0255	unmapped	2.84424449500799	A0255	Singlet	A0255	A0255	Singlet	FALSE	FALSE	FALSE	0	TRUE	2.70276920446103	-8.47664921046628	5
AACCTGAGTAGGCAAC-1	18875	4749	6.53245033112583	22.9986754966887	353	6	A0257	A0253	3.61987960296962	A0257	Singlet	A0257	A0257	Singlet	FALSE	FALSE	FALSE	0	TRUE	2.34824053891842	-10.7210778451098	7
AACCTGAGTCATATGC-1	26696	5227	3.17275996403956	32.9899610428529	892	8	A0256	unmapped	3.40965796685656	A0256	Singlet	A0256	A0256	Singlet	FALSE	FALSE	FALSE	0	TRUE	-10.8622477804785	-0.507039711488619	6
AACCTGAGTTGCATAC-1	20172	4323	5.31429704540948	39.3020027761253	145	6	A0255	A0253	1.95515466139477	A0255	Singlet	A0255	A0255	Singlet	FALSE	FALSE	FALSE	0	TRUE	4.84069602140133	-1.34080366851224	5
AACCTGAGTTTAGTCG-1	30742	4343	2.79422288725522	44.5319107410058	171	6	A0255	unmapped	2.33510096544589	A0255	Singlet	A0255	A0255	Singlet	FALSE	FALSE	FALSE	0	TRUE	8.25631587156002	0.818559780107602	5
AACCTGATCAAGTCGT-1	19322	4408	1.66649415174413	36.8957664838008	401	7	A0255	unmapped	2.75364667483083	A0255_unmapped	Doublet	Doublet	A0255	Singlet	FALSE	FALSE	FALSE	0	TRUE	-1.89349110475833	-2.59710829020871	5
AACCTGATCAATCTTC-1	7815	2815	28.765195137556	7.86948176583493	2270	8	A0256	unmapped	4.14216667135576	A0256_unmapped	Doublet	Doublet	A0256	Singlet	FALSE	FALSE	FALSE	0	FALSE	NA	NA	NA
AACCTGATCACCATCC-1	51484	7711	1.61215134799161	28.2340144510916	597	8	A0255	A0252	3.20884460926837	A0252_A0255	Doublet	Doublet	Doublet	Doublet	TRUE	FALSE	TRUE	3	FALSE	NA	NA	NA
AACCTGATCCACAGCG-1	97577	8812	6.53227707349068	23.2421574756346	852	9	A0258	unmapped	4.02816676705119	A0258	Singlet	A0258	A0258	Singlet	TRUE	FALSE	TRUE	2	FALSE	NA	NA	NA
AACCTGATCGTAGGAG-1	23210	4773	3.61482119775959	37.4019819043516	415	8	A0257	A0251	3.69322970588411	A0257	Singlet	A0257	A0257	Singlet	FALSE	FALSE	FALSE	0	TRUE	-5.80591900698001	1.90232749222384	7
AACCTGATCGTGGCTG-1	29181	5207	8.62547548062095	20.9554161954697	965	7	A0254	unmapped	3.19921941643269	A0254_unmapped	Doublet	Doublet	A0254	Singlet	FALSE	FALSE	FALSE	0	TRUE	10.5309750283593	-3.78662435771359	4
AACCTGATCTCGCAGG-1	50654	7015	7.35381213724484	20.1030520788092	1234	8	A0254	A0253	2.90721917265543	A0253_A0254	Doublet	Doublet	Doublet	Doublet	FALSE	FALSE	FALSE	1	TRUE	9.35045592435544	-1.37285713912381	4
AACCTTTAGCGTCAGA-1	52622	6851	8.17338755653529	32.2944775949223	467	8	A0258	unmapped	3.64189938301344	A0258	Singlet	A0258	A0258	Singlet	FALSE	TRUE	TRUE	2	FALSE	NA	NA	NA
AACCTTTAGGCCCACT-1	6469	1836	33.3127222136343	16.8032153346731	528	7	A0257	A0252	4.1320898470095	A0257	Singlet	A0257	A0257	Singlet	FALSE	FALSE	FALSE	0	FALSE	NA	NA	NA
AACCTTTAGGGATGTC-1	41757	6524	6.66235601216562	26.6829513614484	1192	7	A0254	A0256	1.06837927209554	A0254_A0256	Doublet	Doublet	Doublet	Doublet	FALSE	FALSE	FALSE	1	TRUE	-6.33194239488895	-2.49618212939633	4
AACCTTTAGGTAAGGA-1	22839	4844	6.56771312229082	30.7719252156399	493	7	A0254	A0251	2.42775278999402	A0254	Singlet	A0254	A0254	Singlet	FALSE	FALSE	FALSE	0	TRUE	-6.8965204512244	-4.14684192897214	4
AACCTTTAGGTCATTC-1	25238	5252	5.93549409620414	27.5180283699184	644	6	A0254	A0253	2.98927777866076	A0254	Singlet	A0254	A0254	Singlet	FALSE	FALSE	FALSE	0	TRUE	-10.2106364523535	-2.88591806651486	4
AACCTTTAGTCCCAAT-1	46516	7243	6.23226416716829	22.7470117808926	972	9	A0257	A0254	0.393002531072892	A0254_A0257	Doublet	Doublet	Doublet	Doublet	TRUE	TRUE	TRUE	4	FALSE	NA	NA	NA
AACCTTTCACAACGTT-1	23215	4885	5.14753392203317	31.8759422786991	413	8	A0256	A0251	1.38427985973243	A0251_A0256	Doublet	Doublet	Doublet	Doublet	FALSE	FALSE	FALSE	1	TRUE	7.50672452100461	-2.34323804141416	6
AACCTTTCACCAGCTG-1	48083	7280	1.38926439698022	27.2819915562673	944	9	A0255	unmapped	3.37556719559609	A0255_unmapped	Doublet	Doublet	A0255	Singlet	TRUE	FALSE	FALSE	1	TRUE	-1.06079466692264	-3.24849598170651	5
AACCTTTCACGCAGTC-1	44481	6727	3.84658618286459	30.325307434635	759	9	A0255	unmapped	3.13105669872757	A0255_unmapped	Doublet	Doublet	A0255	Singlet	FALSE	FALSE	FALSE	0	TRUE	-4.56101734987552	-0.146292523158923	5
AACCTTTCAGTAGATA-1	13188	4177	8.03760994843797	16.6590840157719	789	6	A0257	unmapped	4.28519778296767	A0257	Singlet	A0257	A0257	Singlet	FALSE	FALSE	FALSE	0	TRUE	1.97544173844998	-10.1768664574756	7
AACCTTTCAGTGTACT-1	41857	6650	6.52220656043195	25.3052058198151	336	7	A0258	A0253	3.17135880950801	A0258	Singlet	A0258	A0258	Singlet	TRUE	FALSE	FALSE	1	TRUE	-7.84905178896244	5.10296018360721	8
AACCTTTGTAGAATAC-1	21639	4731	7.45875502564814	26.0917787328435	318	7	A0258	unmapped	3.36237766663816	A0258	Singlet	A0258	A0258	Singlet	TRUE	FALSE	FALSE	1	TRUE	-7.98829491487796	3.40994675396548	8
AACCTTTGTCAGATTC-1	14730	4131	5.39035980991174	29.0902919212492	550	8	A0256	A0253	2.68106511600386	A0256	Singlet	A0256	A0256	Singlet	FALSE	FALSE	FALSE	0	TRUE	6.95090119489377	1.26103360890017	6
AACCTTTGTCCACATA-1	3141	1380	0.254695956701687	36.9309137217447	99	9	A0254	A0252	0.690135594730771	A0254	Singlet	A0254	A0254	Singlet	FALSE	FALSE	FALSE	0	FALSE	NA	NA	NA
AACCTTTGTCCAGCAC-1	31365	5845	6.09915510919815	29.0578670492587	756	7	A0254	A0251	2.87237759672188	A0251_A0254	Doublet	Doublet	Doublet	Doublet	FALSE	FALSE	FALSE	1	TRUE	-10.0450175558692	-3.92450992823972	4
AACCTTTGTCGATGCC-1	25106	5098	3.39361108898271	34.1790806978412	994	8	A0256	unmapped	3.51078013010177	A0256	Singlet	A0256	A0256	Singlet	FALSE	FALSE	FALSE	0	TRUE	-4.17140658251102	-2.61693851710691	6
AACCTTTGTGGACTAG-1	19838	4728	7.36465369492892	29.9324528682327	265	6	A0258	A0252	3.23641062752883	A0258	Singlet	A0258	A0258	Singlet	FALSE	TRUE	FALSE	1	TRUE	-8.32908947817142	2.89233525036441	8
AACCTTTGTGTCCCTT-1	10501	3556	7.60879916198457	22.5026187982097	889	7	A0256	unmapped	3.39613308670449	A0256	Singlet	A0256	A0256	Singlet	FALSE	FALSE	FALSE	0	TRUE	5.84141604551022	1.00648195980655	6
AACCTTTGTGTGTTTG-1	17295	4184	1.46285053483666	35.3743856605956	541	7	A0255	unmapped	3.19657543030767	A0255_unmapped	Doublet	Doublet	A0255	Singlet	FALSE	FALSE	FALSE	0	TRUE	4.51305358060544	0.219593792544469	5
AACCTTTGTGTTATCG-1	17256	4365	6.81502086230876	22.9311543810848	1182	8	A0256	unmapped	3.63009491503799	A0256	Singlet	A0256	A0256	Singlet	FALSE	FALSE	FALSE	0	TRUE	7.73590199598019	-2.1481143689288	6
AACCTTTGTTCACGAT-1	33235	5933	6.71882052053558	28.436888822025	670	8	A0251	A0258	0.690308221002923	A0251_A0258	Doublet	Doublet	Doublet	Doublet	TRUE	FALSE	FALSE	2	FALSE	NA	NA	NA
AACCTTTTCACTTGTT-1	16374	4184	3.90863564187126	29.5224135825089	198	6	A0255	A0251	2.45788818454353	A0255	Singlet	A0255	A0255	Singlet	FALSE	FALSE	FALSE	0	TRUE	4.75992219098752	-3.31963603259458	5
AACCTTTTCCGCTTAC-1	63300	8213	6.60189573459716	22.0284360189573	1261	8	A0258	A0254	0.220257968301466	A0254_A0258	Doublet	Doublet	Doublet	Doublet	TRUE	FALSE	TRUE	3	FALSE	NA	NA	NA
AACCTTTTCGCCACTT-1	16916	4132	5.45046110191535	30.7637739418302	748	6	A0253	unmapped	3.98249407236576	A0253	Singlet	A0253	A0253	Singlet	TRUE	FALSE	FALSE	1	TRUE	3.2178057874078	9.7693329596387	3
AACCTTTTCGCTCATC-1	16928	4073	4.62547258979206	33.2230623818526	295	8	A0257	A0251	3.16556137833725	A0257	Singlet	A0257	A0257	Singlet	FALSE	FALSE	FALSE	0	TRUE	-6.64962704531009	1.34421940086947	7
AACCTTTTCGTCGGGT-1	19758	4521	7.17177852009313	23.5853831359449	577	6	A0254	unmapped	3.04901315597344	A0254	Singlet	A0254	A0254	Singlet	FALSE	FALSE	FALSE	0	TRUE	11.5936314309472	-2.41780726672544	4
AACCTTTTCTAAGGAA-1	26499	5967	8.35503226536851	22.3593343145024	1364	9	A0257	A0254	0.558855611527792	A0254_A0257	Doublet	Doublet	Doublet	Doublet	FALSE	FALSE	FALSE	1	TRUE	9.66715304502194	-0.936064765466586	7
AACCTTTTCTGATGGT-1	70002	8655	5.17556641238822	19.6122967915202	631	9	A0258	A0255	3.04170471147106	A0258	Singlet	A0258	A0258	Singlet	TRUE	TRUE	TRUE	3	FALSE	NA	NA	NA
AACCTTTTCTTAGTTC-1	7681	2943	1.93985158182528	15.6750423121989	91	6	A0257	A0252	1.42080776130986	A0257	Singlet	A0257	A0257	Singlet	FALSE	FALSE	FALSE	0	FALSE	NA	NA	NA
AACGAAAAGAGGTATT-1	45261	6977	12.9824793972736	18.3181988908774	3185	8	A0252	A0256	0.128855022354907	A0252_A0256	Doublet	Doublet	Doublet	Doublet	TRUE	TRUE	TRUE	4	FALSE	NA	NA	NA
AACGAAAAGGCTCTCG-1	66424	7962	7.50632301577743	25.9424304468264	1300	8	A0253	A0258	0.924832946157122	A0253_A0258	Doublet	Doublet	Doublet	Doublet	TRUE	TRUE	TRUE	4	FALSE	NA	NA	NA
AACGAAAAGGTAGGCT-1	18191	4339	8.72959155626409	26.1557913253807	719	7	A0254	unmapped	2.81664908079505	A0254_unmapped	Doublet	Doublet	A0254	Singlet	FALSE	FALSE	FALSE	0	TRUE	11.480774566018	-2.66829173327817	4
AACGAAAAGTCCGCGT-1	31686	6293	5.31465000315597	27.7251783121883	1130	9	A0257	A0256	0.202478793578338	A0256_A0257	Doublet	Doublet	Doublet	Doublet	TRUE	FALSE	TRUE	3	FALSE	NA	NA	NA
AACGAAAAGTGACACG-1	33071	5720	4.0670073478274	26.5761543346134	2315	7	A0253	unmapped	4.35705711435167	A0253_unmapped	Doublet	Doublet	A0253	Singlet	FALSE	FALSE	FALSE	0	TRUE	0.754958435379911	9.8987332129346	3
AACGAAAAGTTGTCGT-1	31020	5499	4.27466150870406	26.8536428110896	1043	9	A0251	A0254	4.38143231357583	A0251_A0254	Doublet	Doublet	Doublet	Doublet	FALSE	FALSE	FALSE	1	TRUE	-6.02076228014286	4.06142766712771	9
AACGAAACAACTCGAT-1	19914	4455	5.52877372702621	23.7923069197549	381	7	A0257	unmapped	3.40508189519653	A0257	Singlet	A0257	A0257	Singlet	FALSE	FALSE	FALSE	0	TRUE	8.26117484220211	-5.49717752696408	7
AACGAAACAATTTCTC-1	21569	4732	5.34099865547777	33.7567805646993	505	6	A0256	A0251	2.49823091756884	A0256	Singlet	A0256	A0256	Singlet	TRUE	FALSE	FALSE	1	TRUE	-2.67913158289249	-0.371808991445437	6
AACGAAACACCCTAAA-1	29145	5389	5.96671813347058	31.2163321324412	204	8	A0255	A0251	1.58503314413875	A0255	Singlet	A0255	A0255	Singlet	FALSE	FALSE	FALSE	0	TRUE	2.64211671003048	-9.49003116847409	5
AACGAAACACCCTGTT-1	17371	3762	1.45069368487709	42.5709515859766	208	8	A0255	unmapped	2.20383336416739	A0255	Singlet	A0255	A0255	Singlet	FALSE	FALSE	FALSE	0	TRUE	3.98915283330624	0.345639317618474	5
AACGAAACACTACTTT-1	39218	6600	5.66066602070478	25.6948340047937	688	7	A0254	A0251	2.36667829548305	A0251_A0254	Doublet	Doublet	Doublet	Doublet	FALSE	FALSE	FALSE	1	TRUE	-7.71645052782352	-3.44434396983518	4
AACGAAACAGTTAAAG-1	30542	5146	5.18957501145963	36.8148778730928	654	9	A0252	unmapped	4.90177014931866	A0252_unmapped	Doublet	Doublet	A0252	Singlet	FALSE	FALSE	FALSE	0	TRUE	2.03232757695859	11.1918535971509	2
AACGAAACATCTAACG-1	35392	5823	4.01503164556962	32.7927215189873	195	6	A0258	unmapped	2.33472645646539	A0258	Singlet	A0258	A0258	Singlet	FALSE	FALSE	FALSE	0	TRUE	-11.2452071463233	2.55700690983401	8
AACGAAACATGTGCCG-1	2380	499	72.8571428571428	5.7563025210084	722	9	A0251	A0252	4.6027309812069	A0251	Singlet	A0251	A0251	Singlet	FALSE	FALSE	FALSE	0	FALSE	NA	NA	NA
AACGAAAGTACCGTCG-1	21444	4781	5.45607162842753	29.5793695206118	1265	5	A0256	unmapped	3.50706039388578	A0256_unmapped	Doublet	Doublet	A0256	Singlet	FALSE	FALSE	FALSE	0	TRUE	7.74611060270016	-0.928358004106417	6
AACGAAAGTATGATCC-1	88851	8766	4.7540264037546	35.2342686069937	1251	8	A0257	A0255	1.14512756774135	A0255_A0257	Doublet	Doublet	Doublet	Doublet	TRUE	TRUE	TRUE	4	FALSE	NA	NA	NA
AACGAAAGTCCTGTCT-1	2916	782	65.2949245541838	5.04115226337449	1062	9	A0254	unmapped	2.62312606187698	A0254_unmapped	Doublet	Doublet	A0254	Singlet	FALSE	FALSE	FALSE	0	FALSE	NA	NA	NA
AACGAAAGTCGTAATC-1	38625	6721	11.9249190938511	23.4873786407767	240	8	A0258	A0252	2.46610986885058	A0258	Singlet	A0258	A0258	Singlet	FALSE	TRUE	FALSE	1	TRUE	-9.52869446626956	4.62929351566897	8
AACGAAATCCAAATGC-1	22702	2619	71.1082723989076	8.95956303409391	2442	9	A0257	A0256	0.442283601849171	A0256_A0257	Doublet	Doublet	Doublet	Doublet	FALSE	TRUE	TRUE	3	FALSE	NA	NA	NA
AACGAAATCCTAGCTC-1	18994	4770	0.658102558702748	27.4981573128356	916	5	A0256	unmapped	2.9753485413087	A0256_unmapped	Doublet	Doublet	A0256	Singlet	FALSE	FALSE	FALSE	0	TRUE	-1.09220357290561	-0.993760273469821	6
AACGAAATCTATGCCC-1	30218	5981	5.05327950228341	27.4703818915878	179	8	A0255	A0251	1.71368397324427	A0255	Singlet	A0255	A0255	Singlet	TRUE	FALSE	FALSE	1	TRUE	-4.95018990389163	-1.5598142600192	5
AACGAAATCTCTCGAC-1	33766	5781	6.30812059468104	32.4557246934787	681	7	A0254	unmapped	2.63704302112236	A0254_unmapped	Doublet	Doublet	A0254	Singlet	FALSE	FALSE	FALSE	0	TRUE	-7.91911156526859	-4.25383226634397	4
AACGAAATCTGGCCAG-1	17032	3632	2.92977923907938	43.1892907468295	170	8	A0255	A0251	1.85257484566497	A0255	Singlet	A0255	A0255	Singlet	FALSE	FALSE	FALSE	0	TRUE	4.49625937589352	1.57123120068179	5
AACGGGAAGCAAACAT-1	24157	5718	8.41991969201474	20.2011839218446	2236	7	A0256	unmapped	3.95801753347313	A0256_unmapped	Doublet	Doublet	A0256	Singlet	FALSE	FALSE	FALSE	0	TRUE	8.68505255826657	0.857761814581022	6
AACGGGAAGCTCCGAC-1	46129	6955	7.16685815864207	29.1616987144746	1835	9	A0252	A0256	1.64975590147975	A0252_A0256	Doublet	Doublet	Doublet	Doublet	TRUE	TRUE	TRUE	4	FALSE	NA	NA	NA
AACGGGAAGGCTTTCA-1	1518	807	0.527009222661397	30.8300395256917	76	5	A0256	A0253	1.21331574292477	A0256	Singlet	A0256	A0256	Singlet	FALSE	FALSE	FALSE	0	FALSE	NA	NA	NA
AACGGGAAGGTATAGT-1	24827	5165	8.10408023522778	24.1914045192734	731	7	A0254	unmapped	2.94836919888605	A0254	Singlet	A0254	A0254	Singlet	FALSE	FALSE	FALSE	0	TRUE	11.393598243081	-2.41771213771237	4
AACGGGAAGTCTTGGT-1	2972	357	86.2382234185734	2.25437415881561	573	8	A0254	A0251	2.27092962055747	A0251_A0254	Doublet	Doublet	Doublet	Doublet	FALSE	FALSE	FALSE	1	FALSE	NA	NA	NA
AACGGGACAATCGCCG-1	24043	4986	2.84906209707607	33.0823940440045	419	6	A0255	unmapped	3.22383587044182	A0255	Singlet	A0255	A0255	Singlet	FALSE	FALSE	FALSE	0	TRUE	-1.48453648439701	-2.35904018641843	5
AACGGGACACAAAGCG-1	20953	4639	11.5401135875531	13.6973225791056	1346	6	A0251	A0253	5.78692557915624	A0251	Singlet	A0251	A0251	Singlet	FALSE	FALSE	FALSE	0	TRUE	8.16868703015988	-6.20853512050046	9
AACGGGACACTCTGCT-1	41717	6669	3.88330896277297	33.4036483927416	600	7	A0254	A0255	1.4062092504515	A0254	Singlet	A0254	A0254	Singlet	TRUE	FALSE	TRUE	2	FALSE	NA	NA	NA
AACGGGACAGATTTCG-1	43913	6315	6.32159041741625	38.9838999840594	1064	8	A0253	A0257	0.891891091227833	A0253_A0257	Doublet	Doublet	Doublet	Doublet	TRUE	TRUE	TRUE	4	FALSE	NA	NA	NA
AACGGGACAGCGTTGC-1	21640	4928	6.34473197781885	33.2024029574861	1584	7	A0256	unmapped	3.82014360999676	A0256	Singlet	A0256	A0256	Singlet	FALSE	FALSE	FALSE	0	TRUE	6.46583001264279	1.18843491314517	6
AACGGGACAGCTGTAT-1	6936	2541	8.08823529411765	19.0888119953864	200	4	A0257	unmapped	3.36089201221946	A0257	Singlet	A0257	A0257	Singlet	FALSE	FALSE	FALSE	0	FALSE	NA	NA	NA
AACGGGACATAAGCAA-1	1770	873	0.451977401129944	38.4180790960452	243	8	A0256	A0252	2.31449713653495	A0256	Singlet	A0256	A0256	Singlet	FALSE	FALSE	FALSE	0	FALSE	NA	NA	NA
AACGGGAGTCAGGTGA-1	18080	4351	7.07411504424779	29.0597345132743	688	7	A0257	A0251	4.24481536036044	A0257	Singlet	A0257	A0257	Singlet	FALSE	FALSE	FALSE	0	TRUE	-8.0900338446265	1.13458688496219	7
AACGGGAGTGGAGAAA-1	26113	5403	3.10956228698349	33.3167387891089	475	8	A0255	A0253	3.12017995621062	A0255	Singlet	A0255	A0255	Singlet	FALSE	FALSE	FALSE	0	TRUE	7.06046836026852	0.140627363087401	5
AACGGGAGTTAGCTAC-1	26934	5587	19.295314472414	22.837306007277	522	9	A0258	A0255	1.95865358754619	A0258	Singlet	A0258	A0258	Singlet	TRUE	TRUE	TRUE	3	FALSE	NA	NA	NA
AACGGGAGTTCTCTCG-1	17982	4920	8.55299744188633	18.0068957846736	247	7	A0258	A0251	3.03417657352653	A0258	Singlet	A0258	A0258	Singlet	TRUE	FALSE	FALSE	1	TRUE	-10.7377055441504	3.70697481869327	8
AACGGGATCACGACTA-1	18535	4494	6.46884272997033	28.0981926085784	678	5	A0257	unmapped	4.22492504027803	A0257	Singlet	A0257	A0257	Singlet	FALSE	FALSE	FALSE	0	TRUE	7.69510810025876	-5.31514017344846	7
AACGGGATCCCTAGGG-1	24609	5208	4.92502742898939	35.3976187573652	661	8	A0255	unmapped	3.20023617808761	A0255_unmapped	Doublet	Doublet	A0255	Singlet	FALSE	FALSE	FALSE	0	TRUE	-1.49144692770297	-2.07945410968198	5
AACGGGATCCGGTAAT-1	26561	5918	3.16253153119235	18.5271638869018	464	6	A0258	A0253	2.26003107358091	A0253_A0258	Doublet	Doublet	Doublet	Doublet	FALSE	FALSE	FALSE	1	TRUE	7.04406563886349	-4.02027981044187	8
AACGGGATCGAGAATA-1	31346	5450	5.11389012952211	30.0516812352453	314	8	A0258	A0251	3.03879944362631	A0258	Singlet	A0258	A0258	Singlet	FALSE	FALSE	FALSE	0	TRUE	-10.1811278616553	3.27664335011111	8
AACGGGATCGAGATGG-1	18594	4059	2.53307518554372	39.0717435731957	309	7	A0257	A0255	3.33848164458822	A0257	Singlet	A0257	A0257	Singlet	TRUE	FALSE	FALSE	1	TRUE	-7.79247410646732	1.05579747198687	7
AACGTCAAGAATTTGG-1	24280	5118	6.08731466227348	28.7767710049423	186	6	A0258	A0253	2.537007464269	A0258	Singlet	A0258	A0258	Singlet	FALSE	FALSE	FALSE	0	TRUE	-10.4521153723365	3.71078069447146	8
AACGTCAAGACCAGAC-1	2914	496	78.0713795470144	3.36307481125601	876	7	A0254	unmapped	2.60007233603682	A0254_unmapped	Doublet	Doublet	A0254	Singlet	FALSE	FALSE	FALSE	0	FALSE	NA	NA	NA
AACGTCAAGAGAGCGG-1	26693	5157	7.11047840257746	33.8028696662046	318	8	A0255	A0252	2.36141037180713	A0255	Singlet	A0255	A0255	Singlet	FALSE	FALSE	FALSE	0	TRUE	8.44092623838131	-0.766772792352572	5
AACGTCAAGAGCAAGA-1	2188	560	67.0932358318099	4.29616087751371	208	5	A0258	A0256	2.84023977583383	A0258	Singlet	A0258	A0258	Singlet	FALSE	FALSE	FALSE	0	FALSE	NA	NA	NA
AACGTCAAGGCGACAT-1	22461	4767	3.70419838831753	31.1873914785628	214	8	A0258	A0252	2.62330501827101	A0258	Singlet	A0258	A0258	Singlet	TRUE	FALSE	FALSE	1	TRUE	-8.9699805533057	3.06340797184573	8
AACGTCAAGTGGATTA-1	18831	4566	11.1199617651744	25.8031968562477	697	6	A0254	unmapped	2.96838784684805	A0254	Singlet	A0254	A0254	Singlet	FALSE	FALSE	FALSE	0	TRUE	-6.991607502616	-3.37866155864133	4
AACGTCAAGTGGGAAA-1	29920	5482	8.1216577540107	30.317513368984	838	6	A0253	A0257	4.0880766974857	A0253	Singlet	A0253	A0253	Singlet	FALSE	FALSE	FALSE	0	TRUE	-0.375301674521517	11.4487124228345	3
AACGTCAAGTTTCGGT-1	16708	4186	7.10438113478573	25.3112281541776	817	7	A0257	A0251	4.02731133008137	A0257	Singlet	A0257	A0257	Singlet	FALSE	FALSE	FALSE	0	TRUE	7.58984248288815	-5.30042021037473	7
AACGTCACAAATACAG-1	65849	8218	6.54375920666981	28.5790217011648	1181	9	A0257	A0258	1.08785532604172	A0257_A0258	Doublet	Doublet	Doublet	Doublet	TRUE	TRUE	TRUE	4	FALSE	NA	NA	NA
AACGTCACAATGTCAC-1	51581	7462	4.96306779628158	21.2713983831256	832	8	A0254	unmapped	3.00387533562458	A0254_unmapped	Doublet	Doublet	A0254	Singlet	FALSE	FALSE	FALSE	0	TRUE	-7.09719879976566	-0.990913913263217	4
AACGTCACAATTGCAC-1	72309	8562	1.70794783498596	33.6804547151807	1206	9	A0255	unmapped	3.68028057679921	A0255_unmapped	Doublet	Doublet	A0255	Singlet	TRUE	TRUE	TRUE	3	FALSE	NA	NA	NA
AACGTCACACTGTGTA-1	27689	5348	4.60832821698147	33.1611831413197	1178	6	A0256	unmapped	3.57261126432311	A0256	Singlet	A0256	A0256	Singlet	TRUE	FALSE	FALSE	1	TRUE	-3.0555883204108	-0.00414870740307874	6
AACGTCACACTTGACA-1	19664	4261	1.56631407648495	43.149918633035	232	8	A0255	unmapped	2.31247889931214	A0255	Singlet	A0255	A0255	Singlet	FALSE	FALSE	FALSE	0	TRUE	4.04972951062863	1.8287093186246	5
AACGTCACAGCAGTTT-1	6223	2321	25.3896834324281	10.220151052547	283	8	A0258	A0253	2.99297218384062	A0258	Singlet	A0258	A0258	Singlet	FALSE	FALSE	FALSE	0	FALSE	NA	NA	NA
AACGTCACAGCGTTTA-1	13814	3322	1.97625597220211	42.4641667873172	166	7	A0255	A0257	2.23828394921358	A0255	Singlet	A0255	A0255	Singlet	FALSE	FALSE	FALSE	0	TRUE	4.18959657796567	-0.728132591260806	5
AACGTCACATGACTAC-1	15089	3940	3.5257472330837	35.5291934521837	238	8	A0257	A0258	2.96788321939867	A0257	Singlet	A0257	A0257	Singlet	FALSE	FALSE	FALSE	0	TRUE	-1.64904005876834	0.924254074083433	7
AACGTCAGTAACGTTC-1	13323	3746	4.98386249343241	28.4620580950236	959	7	A0256	A0252	2.3119251385515	A0252_A0256	Doublet	Doublet	Doublet	Doublet	FALSE	FALSE	FALSE	1	TRUE	4.12710516103451	3.41540916203128	6
AACGTCAGTCCCAAAT-1	26444	5251	4.77234911511118	33.1417334745122	143	6	A0258	A0256	2.17285725577538	A0258	Singlet	A0258	A0258	Singlet	FALSE	FALSE	FALSE	0	TRUE	-10.1106189047461	4.12290532826053	8
AACGTCAGTCTAGGTT-1	11291	3138	2.04587724736516	36.1349747586573	299	6	A0257	A0255	3.55142191796994	A0257	Singlet	A0257	A0257	Singlet	FALSE	FALSE	FALSE	0	TRUE	-1.03562708250339	0.524577721344098	7
AACGTCAGTGTATTCG-1	51895	7285	5.19317853357742	27.0873879949899	1248	8	A0254	unmapped	3.10635127991598	A0254_unmapped	Doublet	Doublet	A0254	Singlet	FALSE	FALSE	FALSE	0	TRUE	-6.596747711814	-0.669703111661807	4
AACGTCAGTGTTCCAA-1	25610	4914	8.97305739945334	33.3151112846544	336	8	A0258	A0253	3.0934904537142	A0258	Singlet	A0258	A0258	Singlet	TRUE	FALSE	FALSE	1	TRUE	-8.35049565187748	3.41944535015689	8
AACGTCATCACACGAT-1	28407	5292	6.52304009575105	26.0780793466399	1193	7	A0256	unmapped	3.49178725329477	A0256	Singlet	A0256	A0256	Singlet	FALSE	FALSE	FALSE	0	TRUE	-10.4913008963233	-1.17926649810208	6
AACGTCATCCAACACA-1	16483	4230	3.77965176242189	32.9066310744403	178	7	A0255	A0251	1.68961079302108	A0255	Singlet	A0255	A0255	Singlet	FALSE	FALSE	FALSE	0	TRUE	4.52205102094357	0.88349653719531	5
AACGTCATCGAGCCTG-1	18254	4429	7.21485701763997	22.5265695190095	628	8	A0254	unmapped	2.79413716647489	A0254	Singlet	A0254	A0254	Singlet	FALSE	FALSE	FALSE	0	TRUE	-9.91965515962894	-4.49026291133298	4
AACTTCTAGCAGGCAT-1	25139	5818	15.4461195751621	19.8854369704443	3744	7	A0256	A0258	0.73309160568607	A0256_A0258	Doublet	Doublet	Doublet	Doublet	FALSE	TRUE	FALSE	2	FALSE	NA	NA	NA
AACTTCTAGTCTACCA-1	45421	7020	5.31472226503159	25.340701437661	344	8	A0258	A0252	3.10144868164483	A0258	Singlet	A0258	A0258	Singlet	TRUE	FALSE	FALSE	1	TRUE	-7.87255413881595	5.1228051924573	8
AACTTCTAGTGGTGGT-1	23297	5280	5.96214104820363	29.5102373696184	905	8	A0256	unmapped	3.41786056046562	A0256	Singlet	A0256	A0256	Singlet	TRUE	FALSE	FALSE	1	TRUE	-2.82956750742252	0.641953303800687	6
AACTTCTCACACTGGC-1	2506	1228	14.6049481245012	24.1420590582602	234	8	A0254	A0257	1.7699173351172	A0254	Singlet	A0254	A0254	Singlet	FALSE	FALSE	FALSE	0	FALSE	NA	NA	NA
AACTTCTCACCAGCGT-1	33242	6153	7.70110101678599	22.3301847060947	1932	9	A0256	unmapped	3.98588092844919	A0256	Singlet	A0256	A0256	Singlet	FALSE	FALSE	FALSE	0	TRUE	7.92093341001217	-1.50504307509793	6
AACTTCTCAGGTCAAG-1	49532	7753	6.23031575547121	24.5275781313091	1843	8	A0256	A0254	0.737358924086726	A0254_A0256	Doublet	Doublet	Doublet	Doublet	FALSE	TRUE	TRUE	3	FALSE	NA	NA	NA
AACTTCTCAGTTTCGA-1	4473	1471	30.7176391683434	10.4627766599598	445	8	A0257	A0251	3.80049658551283	A0257	Singlet	A0257	A0257	Singlet	FALSE	FALSE	FALSE	0	FALSE	NA	NA	NA
AACTTCTCATTGTACG-1	38890	6530	7.11493957315505	15.6415530984829	2959	7	A0256	unmapped	4.12371609591401	A0256_unmapped	Doublet	Doublet	A0256	Singlet	FALSE	FALSE	FALSE	0	TRUE	6.48813216336911	-5.00048820735349	6
AACTTCTGTAAGTTAG-1	24818	5029	8.69530179708276	23.1444919010396	680	7	A0254	unmapped	3.00641069027474	A0254	Singlet	A0254	A0254	Singlet	FALSE	FALSE	FALSE	0	TRUE	11.4804426873559	-2.73721472979917	4
AACTTCTGTAGCTTGT-1	2480	1066	0.403225806451613	36.4112903225806	140	6	A0254	A0253	1.73283513163251	A0254	Singlet	A0254	A0254	Singlet	FALSE	FALSE	FALSE	0	FALSE	NA	NA	NA
AACTTCTGTAGGGTAC-1	6060	2240	16.4686468646865	16.996699669967	480	6	A0257	A0251	3.85240456113871	A0257	Singlet	A0257	A0257	Singlet	FALSE	TRUE	FALSE	1	FALSE	NA	NA	NA
AACTTCTGTATTGGCT-1	21253	5082	6.54966357690679	25.8457629511128	1300	9	A0256	A0251	3.05943743998686	A0256	Singlet	A0256	A0256	Singlet	FALSE	FALSE	FALSE	0	TRUE	-2.24537356249149	0.218176505850419	6
AACTTCTGTGAGGAAA-1	58069	7386	5.89815564242539	35.6024729201467	1404	9	A0253	A0257	1.05065420948957	A0253_A0257	Doublet	Doublet	Doublet	Doublet	TRUE	TRUE	TRUE	4	FALSE	NA	NA	NA
AACTTCTGTGTACATC-1	15873	4236	4.52970452970453	28.6713286713287	1060	8	A0256	unmapped	3.55596404363812	A0256	Singlet	A0256	A0256	Singlet	FALSE	FALSE	FALSE	0	TRUE	-0.622976556933474	-0.321134612573519	6
AACTTCTGTGTCCGGT-1	23362	4810	7.84179436692064	31.221641982707	782	7	A0253	unmapped	4.03195308971373	A0253	Singlet	A0253	A0253	Singlet	FALSE	FALSE	FALSE	0	TRUE	-0.10049147955234	11.6085882925855	3
AACTTCTGTTAAGCAA-1	27902	5573	6.37947100566268	19.2136764389649	1111	9	A0257	unmapped	4.66059398363161	A0257	Singlet	A0257	A0257	Singlet	FALSE	FALSE	FALSE	0	TRUE	7.80883996137326	-5.61805908442868	7
AACTTCTGTTATTCTC-1	19900	4691	7.39195979899498	25.929648241206	218	8	A0258	A0251	2.15243603099004	A0258	Singlet	A0258	A0258	Singlet	FALSE	FALSE	FALSE	0	TRUE	3.03620593198483	-10.4835852837695	8
AACTTCTGTTCCTACC-1	27761	5508	8.36785418392709	27.7547638773819	1164	7	A0253	unmapped	4.25221445487504	A0253_unmapped	Doublet	Doublet	A0253	Singlet	FALSE	TRUE	FALSE	1	TRUE	-0.0672768508558985	11.6278992438184	3
AACTTCTGTTCTCCTG-1	60870	8190	6.12452768194513	21.2617052735338	1297	9	A0258	A0254	0.661153774006912	A0254_A0258	Doublet	Doublet	Doublet	Doublet	TRUE	FALSE	FALSE	2	FALSE	NA	NA	NA
AACTTCTTCAAGAAAC-1	12544	3575	0.956632653061224	34.5583545918367	300	7	A0255	unmapped	2.4918698357939	A0255_unmapped	Doublet	Doublet	A0255	Singlet	FALSE	FALSE	FALSE	0	TRUE	4.156994267785	-0.555300519479647	5
AACTTCTTCAAGTAAG-1	28241	5246	6.47639956092206	25.0416061754187	999	7	A0254	unmapped	2.96554815170562	A0254_unmapped	Doublet	Doublet	A0254	Singlet	FALSE	FALSE	FALSE	0	TRUE	12.238701506936	-2.39568059207334	4
AACTTCTTCCATACAG-1	16252	4271	3.01501353679547	34.0265813438346	552	6	A0256	A0257	2.80180801763072	A0256	Singlet	A0256	A0256	Singlet	FALSE	FALSE	FALSE	0	TRUE	5.23925702222531	1.14977808235751	6
AACTTCTTCCTGGCTT-1	26398	5544	6.09515872414577	24.5094325327676	878	7	A0254	unmapped	3.11546677488914	A0254_unmapped	Doublet	Doublet	A0254	Singlet	FALSE	FALSE	FALSE	0	TRUE	11.3452727044458	-2.79837553264035	4
AACTTCTTCGATCCAA-1	34929	6240	5.1017778922958	21.16293051619	186	8	A0258	A0255	2.76050442087428	A0258	Singlet	A0258	A0258	Singlet	TRUE	FALSE	FALSE	1	TRUE	-7.6560419355994	4.45530517338382	8
AACTTCTTCTCTCGCA-1	27687	5946	6.87326181962654	24.7697475349442	559	8	A0252	unmapped	5.2129763702315	A0252	Singlet	A0252	A0252	Singlet	FALSE	FALSE	FALSE	0	TRUE	1.88692562230771	11.2783013129102	2
AAGAACAAGAATAGTC-1	24651	5001	4.64078536367693	30.3476532392195	271	8	A0258	unmapped	2.39178208690777	A0258_unmapped	Doublet	Doublet	A0258	Singlet	FALSE	FALSE	FALSE	0	TRUE	-10.7469037329322	3.57991917370425	8
AAGAACAAGAATTGCA-1	47287	7390	5.47507771692008	16.9306574745702	416	9	A0258	unmapped	3.15933690846812	A0258	Singlet	A0258	A0258	Singlet	FALSE	TRUE	TRUE	2	FALSE	NA	NA	NA
AAGAACAAGACTTCCA-1	15647	4038	4.49287403336103	32.2170384099188	582	8	A0256	unmapped	1.9811578527024	A0256_unmapped	Doublet	Doublet	A0256	Singlet	FALSE	FALSE	FALSE	0	TRUE	-1.29161687246616	-1.21685151816739	6
AAGAACAAGATCGCTT-1	11102	3262	5.09818050801657	30.3638983966853	445	8	A0257	A0251	3.76850741068536	A0257	Singlet	A0257	A0257	Singlet	FALSE	FALSE	FALSE	0	TRUE	5.66851870664303	0.924811139093503	7
AAGAACAAGCCACCGT-1	27255	5316	13.2232617868281	22.0436617134471	372	7	A0258	A0256	3.35078772861451	A0258	Singlet	A0258	A0258	Singlet	TRUE	FALSE	TRUE	2	FALSE	NA	NA	NA
AAGAACAAGCGTGCCT-1	35089	5625	3.5310211177292	31.132263672376	354	8	A0258	A0251	3.34398701090424	A0258	Singlet	A0258	A0258	Singlet	FALSE	FALSE	FALSE	0	TRUE	-9.09239704958255	4.7658077025281	8
AAGAACAAGCTCTTCC-1	68685	8320	5.38982310548155	18.8017762247943	814	8	A0258	unmapped	4.18558212033479	A0258	Singlet	A0258	A0258	Singlet	FALSE	FALSE	TRUE	1	TRUE	6.66070191510861	-4.33430711985959	8
AAGAACAAGGACGCAT-1	54426	7503	5.73439165104913	27.2259581817514	1566	9	A0257	A0254	0.491772635540269	A0254_A0257	Doublet	Doublet	Doublet	Doublet	TRUE	FALSE	TRUE	3	FALSE	NA	NA	NA
AAGAACAAGGCTCAAG-1	28732	5489	5.66615620214395	31.612835862453	881	7	A0256	unmapped	3.22894157158923	A0256	Singlet	A0256	A0256	Singlet	FALSE	FALSE	FALSE	0	TRUE	7.35607163556759	0.589175983654126	6
AAGAACAAGGGAGTGG-1	25177	4887	6.81574452873654	29.7295150335624	788	6	A0254	unmapped	2.9613826102599	A0254_unmapped	Doublet	Doublet	A0254	Singlet	FALSE	FALSE	FALSE	0	TRUE	10.437678977334	-3.13705651523007	4
AAGAACAAGGGCAGGA-1	18950	3838	0.87598944591029	44.0369393139842	215	7	A0255	unmapped	1.87771875366807	A0255_unmapped	Doublet	Doublet	A0255	Singlet	TRUE	FALSE	FALSE	1	TRUE	3.86241333135312	0.149657945470676	5
AAGAACAAGGGCTGAT-1	18971	4540	8.77655368720679	29.4660270939856	631	7	A0255	unmapped	2.91183081705963	A0255_unmapped	Doublet	Doublet	A0255	Singlet	FALSE	FALSE	FALSE	0	TRUE	-4.33659108034427	-3.27139608622922	5
AAGAACAAGTAAACAC-1	41542	6762	6.40797265418131	27.9403976698281	1281	8	A0254	A0255	0.235390098200475	A0254_A0255	Doublet	Doublet	Doublet	Doublet	TRUE	TRUE	TRUE	4	FALSE	NA	NA	NA
AAGAACAAGTAGTCAA-1	6343	920	78.2122024278733	1.67113353302854	498	6	A0258	unmapped	2.7406373145728	A0258_unmapped	Doublet	Doublet	A0258	Singlet	FALSE	FALSE	FALSE	0	FALSE	NA	NA	NA
AAGAACAAGTCATAGA-1	22395	4814	7.28287564188435	23.2016075016745	1029	9	A0256	A0257	3.11266861094299	A0256_A0257	Doublet	Doublet	Doublet	Doublet	FALSE	FALSE	FALSE	1	TRUE	7.87604109891598	-1.52373747588529	6
AAGAACAAGTCCCGGT-1	9739	2485	5.92463291919088	44.7068487524387	355	7	A0255	unmapped	2.38616700457039	A0255_unmapped	Doublet	Doublet	A0255	Singlet	FALSE	FALSE	FALSE	0	FALSE	NA	NA	NA
AAGAACAAGTGATTCC-1	2329	361	81.5371404036067	4.293688278231	361	8	A0257	unmapped	3.21001202535578	A0257	Singlet	A0257	A0257	Singlet	FALSE	FALSE	FALSE	0	FALSE	NA	NA	NA
AAGAACACACCGTGGT-1	42036	6305	7.01541535826434	20.4420020934437	1111	7	A0254	unmapped	3.17494338377588	A0254_unmapped	Doublet	Doublet	A0254	Singlet	FALSE	FALSE	FALSE	0	TRUE	9.73861949094479	-2.9348267769946	4
AAGAACAGTACGGATG-1	14398	3947	2.29893040700097	36.9912487845534	304	7	A0255	unmapped	2.69360565543399	A0255	Singlet	A0255	A0255	Singlet	FALSE	FALSE	FALSE	0	TRUE	-1.20657654157932	-1.94474951983823	5
AAGAACAGTCACATTG-1	1724	867	0.580046403712297	36.4849187935035	178	6	A0256	unmapped	1.84556082940177	A0256	Singlet	A0256	A0256	Singlet	FALSE	FALSE	FALSE	0	FALSE	NA	NA	NA
AAGAACAGTCAGTCCG-1	19822	4699	3.63232771667844	28.6802542629402	241	6	A0258	unmapped	2.70940274875276	A0258	Singlet	A0258	A0258	Singlet	TRUE	FALSE	TRUE	2	FALSE	NA	NA	NA
AAGAACAGTCATTGCA-1	19318	4626	4.32239362252821	29.5268661352107	302	9	A0258	A0252	2.75920623708863	A0258	Singlet	A0258	A0258	Singlet	FALSE	FALSE	FALSE	0	TRUE	-10.8815930639869	3.65389020680057	8
AAGAACAGTCCAAGAG-1	27545	5828	2.87529497186422	26.1463060446542	724	8	A0257	unmapped	4.1937240357116	A0257	Singlet	A0257	A0257	Singlet	FALSE	FALSE	FALSE	0	TRUE	8.17860238202755	-1.92362730265988	7
AAGAACAGTGCAAGAC-1	42464	7127	6.80105501130369	23.6671062547099	1749	8	A0256	A0254	0.495398196480835	A0254_A0256	Doublet	Doublet	Doublet	Doublet	TRUE	FALSE	TRUE	3	FALSE	NA	NA	NA
AAGAACATCAAACCCA-1	64890	8431	7.64678687008784	26.6805362921868	1834	9	A0256	A0258	0.346733532352885	A0256_A0258	Doublet	Doublet	Doublet	Doublet	TRUE	TRUE	TRUE	4	FALSE	NA	NA	NA
AAGAACATCCTAAGTG-1	15125	3746	5.38181818181818	36.0528925619835	213	7	A0255	A0251	1.83311652738435	A0255	Singlet	A0255	A0255	Singlet	FALSE	FALSE	FALSE	0	TRUE	5.28564850934689	-0.262929604066744	5
AAGACAAAGAGCTTTC-1	22251	4845	8.50298862972451	22.969754168352	933	8	A0254	unmapped	3.15550244572011	A0254_unmapped	Doublet	Doublet	A0254	Singlet	FALSE	FALSE	FALSE	0	TRUE	11.3531796182031	-3.17971818210019	4
AAGACAAAGTCCTGCG-1	55691	7758	5.46407857643066	21.3140363793073	1654	8	A0254	unmapped	3.54360722038207	A0254_unmapped	Doublet	Doublet	A0254	Singlet	FALSE	TRUE	TRUE	2	FALSE	NA	NA	NA
AAGACAAAGTTGTCAC-1	65901	8232	6.92098754191894	24.3759578762083	1236	9	A0258	A0254	1.04792363067463	A0254_A0258	Doublet	Doublet	Doublet	Doublet	TRUE	TRUE	TRUE	4	FALSE	NA	NA	NA
AAGACAACACGATAGG-1	31684	5514	1.81163994445146	19.5713925009468	1006	9	A0251	unmapped	5.40775678053829	A0251	Singlet	A0251	A0251	Singlet	FALSE	FALSE	FALSE	0	TRUE	-5.81670220247562	3.78747685192691	9
AAGACAACAGAAGCTG-1	31337	5458	5.83655104189935	30.069885438938	1272	7	A0253	A0256	4.14849223683607	A0253_A0256	Doublet	Doublet	Doublet	Doublet	FALSE	FALSE	TRUE	2	FALSE	NA	NA	NA
AAGACAACATACACCA-1	29659	5538	4.54162311608618	33.0860784247615	702	9	A0256	unmapped	3.13363206878627	A0256	Singlet	A0256	A0256	Singlet	FALSE	FALSE	FALSE	0	TRUE	-3.97497542253787	-0.834055588258639	6
AAGACAACATAGGAGC-1	22291	4433	6.8772150195146	35.9517293975147	403	7	A0257	unmapped	3.82738825640867	A0257	Singlet	A0257	A0257	Singlet	FALSE	FALSE	FALSE	0	TRUE	-8.99927647463138	1.45766337154971	7
AAGACAACATCGCTGG-1	27178	5534	5.84296121863272	18.5149753477077	857	7	A0257	unmapped	4.4835071385553	A0257	Singlet	A0257	A0257	Singlet	FALSE	FALSE	FALSE	0	TRUE	8.131523772561	-4.42666332484616	7
AAGACAACATGGCCCA-1	30480	5727	5.26246719160105	31.7257217847769	1284	8	A0253	unmapped	4.23183218415878	A0253_unmapped	Doublet	Doublet	A0253	Singlet	FALSE	FALSE	FALSE	0	TRUE	0.227401259773422	11.248657300459	3
AAGACAACATTCACAG-1	33286	5742	6.56131707023974	33.4074385627591	990	9	A0254	unmapped	2.7922735351943	A0254_unmapped	Doublet	Doublet	A0254	Singlet	FALSE	FALSE	FALSE	0	TRUE	-8.04996044985111	-4.25309269191159	4
AAGACAAGTAGACACG-1	19006	4418	3.84615384615385	32.5318320530359	721	6	A0255	unmapped	3.30053905680888	A0255_unmapped	Doublet	Doublet	A0255	Singlet	FALSE	FALSE	FALSE	0	TRUE	-3.23643572679813	-2.89013092280759	5
AAGACAAGTCATAAAG-1	23486	4669	12.6926679724091	26.701013369667	317	8	A0258	A0251	3.17828572272556	A0258	Singlet	A0258	A0258	Singlet	TRUE	FALSE	TRUE	2	FALSE	NA	NA	NA
AAGACAAGTCTGGTTA-1	16831	4261	2.75681777672153	37.2170399857406	585	7	A0256	unmapped	3.09522641172395	A0256	Singlet	A0256	A0256	Singlet	TRUE	FALSE	FALSE	1	TRUE	5.1232458794946	1.57793004749881	6
AAGACAAGTGACATCT-1	47246	6828	6.41535791389747	26.3493205774034	1483	8	A0254	unmapped	3.24251432993215	A0254_unmapped	Doublet	Doublet	A0254	Singlet	FALSE	FALSE	FALSE	0	TRUE	-6.6884806906348	-2.02596060992612	4
AAGACAATCACCACAA-1	25710	5239	3.51614157915208	33.0805134189032	540	7	A0256	unmapped	2.82150476999292	A0256	Singlet	A0256	A0256	Singlet	FALSE	FALSE	FALSE	0	TRUE	-3.02151162973697	-1.11428003074063	6
AAGACAATCATTGTGG-1	27894	5857	2.92536029253603	27.5328027532803	1332	8	A0256	unmapped	3.58092592527428	A0256_unmapped	Doublet	Doublet	A0256	Singlet	TRUE	FALSE	FALSE	1	TRUE	-3.93578083864505	0.835488512502775	6
AAGACAATCCTATTTG-1	21294	4636	2.33868695407157	32.7369211984597	551	7	A0255	unmapped	2.87079346390434	A0255_unmapped	Doublet	Doublet	A0255	Singlet	FALSE	FALSE	FALSE	0	TRUE	-2.08991439691837	-1.41333262683286	5
AAGACAATCTCTAAGG-1	68605	8503	3.64842212666715	28.9483273813862	1403	8	A0255	A0257	0.091478328886315	A0255_A0257	Doublet	Doublet	Doublet	Doublet	TRUE	TRUE	TRUE	4	FALSE	NA	NA	NA
AAGACAATCTGCTGAA-1	19087	4935	9.32047990779064	19.4582700267198	1486	8	A0251	A0253	5.23179949909726	A0251	Singlet	A0251	A0251	Singlet	FALSE	FALSE	FALSE	0	TRUE	6.89785735257809	-7.45010082484616	9
AAGACAATCTTTCGAT-1	56886	7274	4.38772281404915	34.7203178286397	923	7	A0257	A0258	1.21081594337475	A0257_A0258	Doublet	Doublet	Doublet	Doublet	TRUE	TRUE	TRUE	4	FALSE	NA	NA	NA
AAGACTCAGATGGTAT-1	57239	7507	8.39812016282604	27.6419923478747	1711	7	A0254	unmapped	3.52520839560961	A0254_unmapped	Doublet	Doublet	A0254	Singlet	TRUE	TRUE	TRUE	3	FALSE	NA	NA	NA
AAGACTCAGCGTACAG-1	37345	6403	10.807336992904	24.5200160664078	1378	7	A0253	A0254	1.03866999563601	A0253_A0254	Doublet	Doublet	Doublet	Doublet	FALSE	FALSE	FALSE	1	TRUE	0.193334601306367	11.288413121687	3
AAGACTCAGGTCACTT-1	24948	4625	6.6979316979317	39.7827481160815	335	8	A0253	unmapped	3.39989833560537	A0253	Singlet	A0253	A0253	Singlet	FALSE	FALSE	FALSE	0	TRUE	4.97950951703732	8.45805461643802	3
AAGACTCAGTACTCGT-1	2107	534	58.186995728524	14.5230185097295	197	9	A0258	A0256	2.42783104709473	A0258	Singlet	A0258	A0258	Singlet	FALSE	FALSE	FALSE	0	FALSE	NA	NA	NA
AAGACTCCAACCACGC-1	52027	7351	6.1910162031253	29.5904049820286	1749	6	A0253	unmapped	4.42547241605288	A0253_unmapped	Doublet	Doublet	A0253	Singlet	FALSE	TRUE	TRUE	2	FALSE	NA	NA	NA
AAGACTCCAACCCTAA-1	20449	4953	25.6198347107438	15.5313218250281	560	7	A0258	A0254	0.808945972659798	A0254_A0258	Doublet	Doublet	Doublet	Doublet	FALSE	TRUE	TRUE	3	FALSE	NA	NA	NA
AAGACTCCACGGAAGT-1	41787	6338	4.17593988561036	32.9983009069806	1087	7	A0251	A0257	1.76902198137701	A0251_A0257	Doublet	Doublet	Doublet	Doublet	TRUE	FALSE	FALSE	2	FALSE	NA	NA	NA
AAGACTCCATGAATAG-1	11130	3835	6.57681940700809	19.7035040431267	645	6	A0257	A0252	3.98535687583799	A0257	Singlet	A0257	A0257	Singlet	FALSE	FALSE	FALSE	0	TRUE	4.58692519315426	3.60405977009402	7
AAGACTCCATTGACTG-1	51682	7311	4.74439843659301	31.6454471576177	1167	9	A0252	A0257	0.837295754365235	A0252_A0257	Doublet	Doublet	Doublet	Doublet	TRUE	TRUE	TRUE	4	FALSE	NA	NA	NA
AAGACTCCATTGGGAG-1	7007	2294	0.842015127729413	37.5338946767518	95	7	A0255	A0251	1.71299137074827	Negative	Negative	Negative	Negative	Negative	FALSE	FALSE	FALSE	0	FALSE	NA	NA	NA
AAGACTCGTATGAAGT-1	27148	5320	4.14395167231472	26.6244290555474	640	7	A0254	unmapped	2.90357987289042	A0254	Singlet	A0254	A0254	Singlet	FALSE	FALSE	FALSE	0	TRUE	-9.90256626955326	-4.37372295619382	4
AAGACTCGTCACGCTG-1	28260	5373	6.34111818825195	32.105449398443	1849	7	A0253	unmapped	4.48722815346119	A0253_unmapped	Doublet	Doublet	A0253	Singlet	TRUE	FALSE	FALSE	1	TRUE	-0.233449712908816	11.2425432944165	3
AAGACTCGTCCTGTCT-1	15283	4005	4.25963488843813	32.3954720931754	1548	7	A0256	A0252	3.61931138904251	A0252_A0256	Doublet	Doublet	Doublet	Doublet	FALSE	FALSE	FALSE	1	TRUE	6.02329127439206	2.59837777851687	6
AAGACTCGTCGAACAG-1	60636	7792	7.03542450029685	22.7092816148822	1511	8	A0254	unmapped	3.33623573294174	A0254_unmapped	Doublet	Doublet	A0254	Singlet	TRUE	FALSE	TRUE	2	FALSE	NA	NA	NA
AAGACTCGTCGTGGAA-1	32734	5767	4.26162399951121	30.0329932180607	321	7	A0258	A0251	3.26632177465797	A0258	Singlet	A0258	A0258	Singlet	FALSE	FALSE	FALSE	0	TRUE	-10.0544160162574	3.12146313427554	8
AAGACTCGTGGCTAGA-1	16706	4115	2.74751586256435	35.9571411468933	432	9	A0255	A0253	3.32199991781909	A0255	Singlet	A0255	A0255	Singlet	FALSE	FALSE	FALSE	0	TRUE	-2.15356953493411	-2.76873318911923	5
AAGACTCGTTCCTAGA-1	34082	5612	7.28243647673259	30.2212311484068	840	9	A0254	unmapped	3.08778427698457	A0254	Singlet	A0254	A0254	Singlet	FALSE	FALSE	FALSE	0	TRUE	-9.98275692812259	-2.69678442241086	4
AAGACTCTCCTTGGAA-1	4795	1497	44.3378519290928	10.4066736183525	100	7	A0258	A0254	2.22370369270236	A0258	Singlet	A0258	A0258	Singlet	FALSE	FALSE	FALSE	0	FALSE	NA	NA	NA
AAGACTCTCTGGACTA-1	19332	4893	4.29857231533209	19.108214359611	903	9	A0257	A0251	4.29236802524279	A0257	Singlet	A0257	A0257	Singlet	FALSE	FALSE	FALSE	0	TRUE	7.6137563432092	-6.22686664821042	7
AAGATAGAGAGGACTC-1	27083	5126	4.61913377395414	34.3204224051988	601	8	A0254	unmapped	2.89657944806412	A0254	Singlet	A0254	A0254	Singlet	FALSE	FALSE	FALSE	0	TRUE	-9.82293541780765	-4.71440880061521	4
AAGATAGAGCGTTAGG-1	29410	5042	4.93369602176131	29.8537912274736	192	7	A0258	A0251	2.25393053497684	A0258	Singlet	A0258	A0258	Singlet	FALSE	FALSE	FALSE	0	TRUE	-11.6940739905005	1.18553729294406	8
AAGATAGAGGGTCTTT-1	2241	1101	0.847835787594824	33.6456938866577	124	7	A0256	A0253	1.5945003563971	A0256	Singlet	A0256	A0256	Singlet	FALSE	FALSE	FALSE	0	FALSE	NA	NA	NA
AAGATAGAGTCATACC-1	45581	7032	5.86428555757882	28.5645334678923	1251	7	A0256	A0255	0.989021803875499	A0255_A0256	Doublet	Doublet	Doublet	Doublet	FALSE	TRUE	TRUE	3	FALSE	NA	NA	NA
AAGATAGCACAACGAG-1	31913	5289	8.70491649171184	26.315294707486	779	8	A0254	unmapped	2.94004466534652	A0254_unmapped	Doublet	Doublet	A0254	Singlet	FALSE	FALSE	FALSE	0	TRUE	10.9231135094995	-3.70572154284848	4
AAGATAGCACCCTCTA-1	27839	5255	2.34563023097094	31.7432379036603	207	8	A0258	unmapped	2.87220758305794	A0258	Singlet	A0258	A0258	Singlet	FALSE	FALSE	FALSE	0	TRUE	-9.66015751711185	4.43564565418826	8
AAGATAGCACCGAATT-1	16891	3557	1.56888283701379	46.7231069800485	247	7	A0255	unmapped	2.32687159730787	A0255	Singlet	A0255	A0255	Singlet	FALSE	FALSE	FALSE	0	FALSE	NA	NA	NA
AAGATAGCACTACGGC-1	43813	6865	5.63303129208226	24.5726154337754	396	8	A0258	A0251	2.8791658975494	A0258	Singlet	A0258	A0258	Singlet	TRUE	FALSE	FALSE	1	TRUE	-6.13599570146854	4.1140218520032	8
AAGATAGCACTGTGAT-1	20828	5230	6.68331092759747	24.169387363165	931	8	A0256	A0251	3.31182647893131	A0256	Singlet	A0256	A0256	Singlet	FALSE	FALSE	FALSE	0	TRUE	8.64868132718747	1.04024101732837	6
AAGATAGCAGATCACT-1	7062	1629	67.034834324554	2.54885301614274	1785	8	A0252	A0255	0.354407030144698	A0252_A0255	Doublet	Doublet	Doublet	Doublet	FALSE	FALSE	FALSE	1	FALSE	NA	NA	NA
AAGATAGCAGGATGAC-1	2343	397	80.367050789586	3.11566367904396	1375	9	A0253	unmapped	4.19540784984806	A0253_unmapped	Doublet	Doublet	A0253	Singlet	FALSE	FALSE	FALSE	0	FALSE	NA	NA	NA
AAGATAGCAGGCGATA-1	42903	6594	6.1324382910286	25.4550963802065	990	7	A0254	A0255	3.1823273872976	A0254	Singlet	A0254	A0254	Singlet	FALSE	FALSE	FALSE	0	TRUE	-6.94873555055911	-2.23595564128293	4
AAGATAGGTCTACAAC-1	21494	4868	5.77835675072113	22.1643249278869	473	7	A0257	A0258	3.84284338606691	A0257	Singlet	A0257	A0257	Singlet	FALSE	FALSE	FALSE	0	TRUE	8.08732239850705	-5.08755056620969	7
AAGATAGGTGAATGAT-1	79621	8488	7.87857474786802	25.8060059532033	2997	9	A0253	A0254	3.25986042799143	A0253_A0254	Doublet	Doublet	Doublet	Doublet	FALSE	FALSE	FALSE	1	TRUE	0.135078876697469	10.6246243262158	3
AAGATAGGTGGACTAG-1	21895	4942	8.39917789449646	13.6926238867321	458	8	A0258	A0251	3.41551062176734	A0258	Singlet	A0258	A0258	Singlet	FALSE	FALSE	FALSE	0	TRUE	6.34611146100705	-7.31789819957151	8
AAGATAGTCACGAGGA-1	23975	4796	5.718456725756	32.6882168925965	993	8	A0253	unmapped	4.20740276175417	A0253_unmapped	Doublet	Doublet	A0253	Singlet	FALSE	FALSE	FALSE	0	TRUE	0.703321411692548	10.8243828558789	3
AAGATAGTCCACTAGA-1	37773	6517	8.07984539221137	26.455404654118	1218	9	A0254	A0257	0.418811084224632	A0254_A0257	Doublet	Doublet	Doublet	Doublet	TRUE	TRUE	TRUE	4	FALSE	NA	NA	NA
AAGATAGTCCGCTAGG-1	36182	6804	7.37383229230004	14.8582167928804	2125	8	A0256	A0258	1.178751040576	A0256_A0258	Doublet	Doublet	Doublet	Doublet	FALSE	FALSE	FALSE	1	TRUE	2.15453557618802	-9.43153946162595	6
AAGATAGTCCTTATGT-1	34824	6451	6.9320009189065	19.3946703422927	1526	8	A0256	unmapped	3.80599633545654	A0256	Singlet	A0256	A0256	Singlet	FALSE	FALSE	FALSE	0	TRUE	8.68373839505856	-0.881690428270236	6
AAGATAGTCGCAGTCG-1	7038	2474	26.6979255470304	16.7945439045183	660	8	A0253	unmapped	4.05622433355537	A0253	Singlet	A0253	A0253	Singlet	FALSE	FALSE	FALSE	0	FALSE	NA	NA	NA
AAGATAGTCTCCCAAC-1	3240	983	32.4074074074074	25.4938271604938	180	8	A0253	A0258	0.865552799433114	A0253_A0258	Doublet	Doublet	Doublet	Doublet	FALSE	FALSE	FALSE	1	FALSE	NA	NA	NA
AAGATAGTCTCTTCAA-1	19906	4671	7.47513312569075	21.5914799557922	493	9	A0256	unmapped	2.96419000278481	A0256	Singlet	A0256	A0256	Singlet	FALSE	FALSE	FALSE	0	TRUE	2.21077148564999	-9.5891350960864	6
AAGCATCAGAATAGTC-1	18596	4283	3.48999784899978	32.6521832652183	981	7	A0256	unmapped	3.41249929606279	A0256	Singlet	A0256	A0256	Singlet	FALSE	FALSE	FALSE	0	TRUE	6.7778598512048	-3.59809343577756	6
AAGCATCAGAGTCTTC-1	36510	6288	7.85264311147631	14.6316077786908	4312	7	A0258	unmapped	4.65594198752029	A0258_unmapped	Doublet	Doublet	A0258	Singlet	FALSE	FALSE	FALSE	0	TRUE	6.38128487714474	-5.81849233867063	8
AAGCATCAGGCCACCT-1	74367	8403	6.60776957521481	25.4467707450885	2301	7	A0257	A0253	1.10711978411593	A0253_A0257	Doublet	Doublet	Doublet	Doublet	TRUE	FALSE	FALSE	2	FALSE	NA	NA	NA
AAGCATCAGGGATCTG-1	2719	649	69.6211842589187	2.75836704670835	1029	6	A0253	unmapped	4.12848135865568	A0253_unmapped	Doublet	Doublet	A0253	Singlet	FALSE	FALSE	FALSE	0	FALSE	NA	NA	NA
AAGCATCAGGGTCAAC-1	13056	3765	5.16237745098039	23.9123774509804	352	3	A0254	unmapped	2.61291712060026	A0254	Singlet	A0254	A0254	Singlet	FALSE	FALSE	FALSE	0	TRUE	9.43114153989499	-0.883739039911166	4
AAGCATCAGTTAGTGA-1	72498	8404	5.93257745041243	23.7289304532539	2527	9	A0256	A0254	0.286600322343882	A0254_A0256	Doublet	Doublet	Doublet	Doublet	TRUE	FALSE	TRUE	3	FALSE	NA	NA	NA
AAGCATCCAATAGTAG-1	15307	4018	5.59221271313778	32.7954530606912	1181	4	A0256	unmapped	3.58798240067	A0256	Singlet	A0256	A0256	Singlet	FALSE	FALSE	FALSE	0	TRUE	5.27396790631955	1.52183802364932	6
AAGCATCCAATTGGTC-1	8396	3061	13.9947594092425	22.6536445926632	471	8	A0253	A0258	3.76603943864379	A0253	Singlet	A0253	A0253	Singlet	FALSE	FALSE	FALSE	0	FALSE	NA	NA	NA
AAGCATCCACGTACTA-1	27519	5296	3.31044005959519	29.3942367091827	384	9	A0258	A0251	2.79221363082012	A0258	Singlet	A0258	A0258	Singlet	FALSE	FALSE	FALSE	0	TRUE	-9.64834626070316	2.93324358700381	8
AAGCATCCAGCTGAGA-1	40689	6573	4.35498537688319	26.5501732655017	1859	7	A0256	unmapped	3.79286238669248	A0256_unmapped	Doublet	Doublet	A0256	Singlet	FALSE	FALSE	FALSE	0	TRUE	-6.49273856035526	-0.756704435361758	6
AAGCATCCATGGGCAA-1	17349	3830	6.59404000230561	34.2209925644129	971	8	A0253	unmapped	4.27264964953069	A0253	Singlet	A0253	A0253	Singlet	FALSE	FALSE	FALSE	0	TRUE	3.37376157888119	10.0116215491162	3
AAGCATCGTAATCAGA-1	27102	5122	8.21710574865324	32.2817504243229	573	6	A0254	unmapped	2.79800504654011	A0254	Singlet	A0254	A0254	Singlet	TRUE	FALSE	FALSE	1	TRUE	-9.51868565431888	-5.12484590770139	4
AAGCATCGTAGGTACG-1	54574	7211	4.65239857807747	30.1498882251622	388	7	A0258	A0255	1.32370678595512	A0258	Singlet	A0258	A0258	Singlet	TRUE	TRUE	TRUE	3	FALSE	NA	NA	NA
AAGCATCGTAGTAAGT-1	19700	3891	7.16243654822335	36.0964467005076	197	8	A0257	A0251	2.94157846035971	A0257	Singlet	A0257	A0257	Singlet	FALSE	FALSE	FALSE	0	TRUE	-8.30011780611331	1.26713235615359	7
AAGCATCGTAGTGTGG-1	23029	4934	1.4112640583612	34.4087889183204	329	8	A0255	unmapped	2.71690670167764	A0255	Singlet	A0255	A0255	Singlet	FALSE	FALSE	FALSE	0	TRUE	-3.61218722215946	-3.61167042018308	5
AAGCATCGTCATTCCC-1	48823	7020	4.95872846814002	27.2781271122217	2861	8	A0257	A0253	0.939822980912173	A0253_A0257	Doublet	Doublet	Doublet	Doublet	TRUE	FALSE	TRUE	3	FALSE	NA	NA	NA
AAGCATCGTCCACACG-1	5546	1570	0.306527226830148	46.5380454381536	258	8	A0253	A0252	2.49280465916905	A0253	Singlet	A0253	A0253	Singlet	FALSE	FALSE	FALSE	0	FALSE	NA	NA	NA
AAGCATCGTGCAACAG-1	16469	4161	5.87770963628636	24.8041775456919	1009	8	A0256	A0257	0.207974118055225	A0256_A0257	Doublet	Doublet	Doublet	Doublet	FALSE	FALSE	FALSE	1	TRUE	8.55179850705807	-5.27402345897092	6
AAGCATCGTGGCCCAT-1	27688	5046	6.9235770008668	20.5648656457671	670	8	A0254	unmapped	2.98718383977163	A0254	Singlet	A0254	A0254	Singlet	FALSE	FALSE	FALSE	0	TRUE	11.1620527947778	-3.56804268123044	4
AAGCATCGTTCACCGG-1	34668	5649	4.78827737394716	21.7433944848275	939	9	A0255	unmapped	3.15830306459637	A0255_unmapped	Doublet	Doublet	A0255	Singlet	FALSE	FALSE	FALSE	0	TRUE	9.4003283227319	-4.0082754349841	5
AAGCATCGTTGCGGCT-1	2522	962	40.4837430610626	15.8604282315623	324	7	A0257	A0252	3.64446092697449	A0257	Singlet	A0257	A0257	Singlet	FALSE	FALSE	FALSE	0	FALSE	NA	NA	NA
AAGCATCTCGAGAAGC-1	2353	195	90.3102422439439	3.14492137696558	127	7	A0254	A0257	1.27592017287224	A0254	Singlet	A0254	A0254	Singlet	FALSE	FALSE	FALSE	0	FALSE	NA	NA	NA
AAGCATCTCGTTAGAC-1	9656	3600	6.28624689312345	20.0704225352113	604	8	A0257	unmapped	4.23699705957817	A0257	Singlet	A0257	A0257	Singlet	FALSE	FALSE	FALSE	0	FALSE	NA	NA	NA
AAGCATCTCTCGCGTT-1	30606	5767	6.24714108344769	26.628765601516	658	7	A0254	A0253	2.84316238199427	A0254	Singlet	A0254	A0254	Singlet	FALSE	FALSE	FALSE	0	TRUE	-9.51686318270023	-3.73880116702451	4
AAGCATCTCTTGGTGA-1	32225	5768	5.38091543832428	28.3910007757952	1075	7	A0254	unmapped	3.14776906776882	A0254_unmapped	Doublet	Doublet	A0254	Singlet	FALSE	FALSE	FALSE	0	TRUE	-10.3124736105567	-2.9654823994769	4
AAGCCATAGCCATTCA-1	23656	5104	3.44098748731823	33.3234697328373	364	6	A0257	unmapped	3.79394107638329	A0257	Singlet	A0257	A0257	Singlet	TRUE	FALSE	FALSE	1	TRUE	-8.77912457338626	1.27879948853122	7
AAGCCATAGCTCCCTT-1	54056	7800	4.59153470475063	25.0388486014503	636	7	A0258	unmapped	3.89181234546119	A0258	Singlet	A0258	A0258	Singlet	FALSE	TRUE	TRUE	2	FALSE	NA	NA	NA
AAGCCATAGGATGCGT-1	25780	5010	3.80527540729248	38.9255236617533	527	7	A0255	unmapped	2.90551621990984	A0255_unmapped	Doublet	Doublet	A0255	Singlet	FALSE	FALSE	FALSE	0	TRUE	4.36902920850461	1.57503946064578	5
AAGCCATAGGTGCTTT-1	34369	6206	1.83304722278798	32.1597951642469	845	9	A0256	A0255	0.141661856096257	A0255_A0256	Doublet	Doublet	Doublet	Doublet	TRUE	FALSE	TRUE	3	FALSE	NA	NA	NA
AAGCCATAGGTGGTTG-1	40503	6553	5.19961484334494	24.990741426561	1142	9	A0254	unmapped	3.24965637046391	A0254_unmapped	Doublet	Doublet	A0254	Singlet	FALSE	FALSE	FALSE	0	TRUE	-7.27647431246097	-2.32486169101132	4
AAGCCATAGTAGGATT-1	1846	384	75.0812567713976	4.06283856988082	312	8	A0252	unmapped	4.63370814446004	A0252	Singlet	A0252	A0252	Singlet	FALSE	FALSE	FALSE	0	FALSE	NA	NA	NA
AAGCCATCAACTACGT-1	44981	7114	5.80689624508126	17.871990395945	1282	7	A0254	unmapped	3.29712698375296	A0254_unmapped	Doublet	Doublet	A0254	Singlet	TRUE	FALSE	FALSE	1	TRUE	9.49528376706784	-0.524465010179415	4
AAGCCATCAATAGGAT-1	1794	594	55.5183946488294	8.41694537346711	523	5	A0257	unmapped	3.86537046751155	A0257	Singlet	A0257	A0257	Singlet	FALSE	FALSE	FALSE	0	FALSE	NA	NA	NA
AAGCCATCAATTCGTG-1	28969	5806	5.42649038627498	23.9152197176292	1104	7	A0255	unmapped	3.39320572847611	A0255_unmapped	Doublet	Doublet	A0255	Singlet	FALSE	FALSE	FALSE	0	TRUE	8.83053462156002	-3.40725700618161	5
AAGCCATCAGATCCTA-1	10148	3059	13.1651556957036	21.0681907765077	1693	8	A0257	unmapped	4.5168150007298	A0257_unmapped	Doublet	Doublet	A0257	Singlet	FALSE	FALSE	FALSE	0	TRUE	8.70636241086667	-0.737559006227389	7
AAGCCATCATGTTACG-1	25798	5242	8.3572369951159	20.9241026436158	471	6	A0254	unmapped	2.74260113857715	A0254	Singlet	A0254	A0254	Singlet	FALSE	FALSE	FALSE	0	TRUE	12.2469155038232	-2.77827827693357	4
AAGCCATGTCACGACC-1	15244	3554	3.0175806874836	41.6885331933876	263	6	A0255	unmapped	2.54010288985054	A0255	Singlet	A0255	A0255	Singlet	FALSE	FALSE	FALSE	0	TRUE	4.19784896024411	-0.0162130600346476	5
AAGCCATGTCCTGTTC-1	24491	5245	5.21416030378506	27.9327099750929	1513	7	A0256	unmapped	3.43211964404858	A0256_unmapped	Doublet	Doublet	A0256	Singlet	TRUE	FALSE	FALSE	1	TRUE	-3.77277644029911	-0.243877694620028	6
AAGCCATGTCCTTGTC-1	15450	3846	1.11974110032362	37.6181229773463	209	7	A0255	unmapped	2.43617837035841	A0255	Singlet	A0255	A0255	Singlet	FALSE	FALSE	FALSE	0	TRUE	4.13737098821347	-0.153720394386187	5
AAGCCATGTCGCTTGG-1	21583	4355	1.59384700922022	38.2106287355789	211	6	A0257	unmapped	3.28368281983967	A0257	Singlet	A0257	A0257	Singlet	TRUE	FALSE	FALSE	1	TRUE	-5.8364356314307	1.06423188685046	7
AAGCCATGTGAGATCG-1	21647	4587	5.41414514713355	33.2655795260313	351	8	A0255	A0252	2.66917230151963	A0255	Singlet	A0255	A0255	Singlet	FALSE	FALSE	FALSE	0	TRUE	6.6952125275964	-2.52130977870359	5
AAGCCATTCATGTCAG-1	26367	5235	5.85580460424015	28.596351499981	474	6	A0254	A0252	2.61841138512486	A0254	Singlet	A0254	A0254	Singlet	FALSE	FALSE	FALSE	0	TRUE	-9.60373242250736	-3.97414629222287	4
AAGCCATTCCCATACC-1	37439	6423	7.82339271882262	30.6712251929806	468	6	A0253	unmapped	3.70215413213275	A0253	Singlet	A0253	A0253	Singlet	FALSE	TRUE	TRUE	2	FALSE	NA	NA	NA
AAGCCATTCCGTGGGT-1	44926	6938	6.14566175488581	23.1335974713974	1509	8	A0254	A0257	0.159001083126527	A0254_A0257	Doublet	Doublet	Doublet	Doublet	FALSE	FALSE	FALSE	1	TRUE	11.1639086449975	-3.38569395305051	4
AAGCCATTCCTGCCAT-1	47296	7300	3.86079161028417	27.4610960757781	702	7	A0256	A0258	0.292026337275824	A0256_A0258	Doublet	Doublet	Doublet	Doublet	TRUE	FALSE	TRUE	3	FALSE	NA	NA	NA
AAGCCATTCGTGGGAA-1	16410	3715	2.96160877513711	41.0420475319927	193	6	A0255	unmapped	2.21264861639469	A0255	Singlet	A0255	A0255	Singlet	FALSE	FALSE	FALSE	0	TRUE	4.41770474561398	-0.273390696061984	5
AAGCCATTCTGGCTGG-1	26353	5282	5.88927256858802	29.4463628429401	695	8	A0254	A0251	2.65551221119788	A0254	Singlet	A0254	A0254	Singlet	FALSE	FALSE	FALSE	0	TRUE	-9.26032288423831	-4.66630832911862	4
AAGCCATTCTGGGCCA-1	18726	4866	5.64989853679376	20.3780839474527	774	8	A0254	unmapped	2.9214869185618	A0254_unmapped	Doublet	Doublet	A0254	Singlet	FALSE	FALSE	FALSE	0	TRUE	9.42356269010251	-0.357058182968035	4
AAGCCATTCTTCCACG-1	93843	9025	5.93864220027066	26.6711422269109	1777	8	A0254	unmapped	3.5478173697958	A0254_unmapped	Doublet	Doublet	A0254	Singlet	TRUE	FALSE	TRUE	2	FALSE	NA	NA	NA
AAGCGAGAGACAACTA-1	19759	4214	7.19672048180576	36.2366516524116	452	6	A0255	unmapped	2.91723685794339	A0255_unmapped	Doublet	Doublet	A0255	Singlet	FALSE	FALSE	FALSE	0	TRUE	5.1007997239465	-3.30307976962461	5
AAGCGAGAGACGCATG-1	127983	9917	6.58524960346296	28.8639897486385	1074	9	A0258	unmapped	3.92278326382318	A0258_unmapped	Doublet	Doublet	A0258	Singlet	TRUE	TRUE	TRUE	3	FALSE	NA	NA	NA
AAGCGAGAGATGCGAC-1	27855	5216	8.31807574941662	28.8996589481242	1195	6	A0253	unmapped	4.53535831003016	A0253	Singlet	A0253	A0253	Singlet	FALSE	FALSE	FALSE	0	TRUE	0.0104931140774969	11.7762518668042	3
AAGCGAGAGCCTCTCT-1	43217	6753	4.43112663997964	28.2111206238286	375	7	A0258	A0252	3.25020931263017	A0258	Singlet	A0258	A0258	Singlet	TRUE	FALSE	FALSE	1	TRUE	-8.37163193575199	2.98287518261538	8
AAGCGAGAGGTGTGAC-1	45124	7272	3.2554738055137	31.1076145731761	1414	8	A0251	A0256	0.912541751381569	A0251_A0256	Doublet	Doublet	Doublet	Doublet	TRUE	TRUE	TRUE	4	FALSE	NA	NA	NA
AAGCGAGAGTAAGAGG-1	20818	4986	1.79652224036891	31.2085695071573	1062	7	A0256	unmapped	3.46069382343065	A0256	Singlet	A0256	A0256	Singlet	FALSE	FALSE	FALSE	0	TRUE	-1.08954425207431	-1.65997175933255	6
AAGCGAGAGTAGGTTA-1	9897	3556	4.07194099221987	26.8465191472163	886	8	A0256	A0252	3.05641098684153	A0256	Singlet	A0256	A0256	Singlet	FALSE	FALSE	FALSE	0	FALSE	NA	NA	NA
AAGCGAGAGTGGTTGG-1	43646	6359	5.04742702653164	33.0293726801998	730	8	A0257	A0256	4.179727040369	A0257	Singlet	A0257	A0257	Singlet	TRUE	FALSE	TRUE	2	FALSE	NA	NA	NA
AAGCGAGCAATAGTGA-1	33079	5764	5.73173312373409	30.4090208289247	913	8	A0254	unmapped	3.18100249375229	A0254	Singlet	A0254	A0254	Singlet	FALSE	FALSE	FALSE	0	TRUE	-10.0105517660743	-3.68477480174436	4
AAGCGAGCACATTGTG-1	44523	6712	7.4253756485412	25.1038788940548	786	6	A0254	A0251	2.95463713973048	A0254	Singlet	A0254	A0254	Singlet	FALSE	FALSE	FALSE	0	TRUE	-7.30614168993289	-2.66296999217404	4
AAGCGAGCAGGACATG-1	21876	4679	4.48436642896325	31.523130371183	527	6	A0254	unmapped	2.70201647548703	A0254	Singlet	A0254	A0254	Singlet	FALSE	FALSE	FALSE	0	TRUE	-9.96679146639164	-4.8325638032092	4
AAGCGAGCAGTCACGC-1	79773	8740	6.63633058804357	28.3955724367894	1325	7	A0253	A0258	0.680270116059793	A0253_A0258	Doublet	Doublet	Doublet	Doublet	TRUE	TRUE	TRUE	4	FALSE	NA	NA	NA
AAGCGAGCATATCTCT-1	23531	4578	2.60932387063873	38.039182355191	309	6	A0255	unmapped	2.63646656949937	A0255	Singlet	A0255	A0255	Singlet	FALSE	FALSE	FALSE	0	TRUE	4.16068856366818	-0.661918804658785	5
AAGCGAGGTAAGTAGT-1	19718	5160	12.5164824018663	22.593569327518	784	6	A0255	unmapped	3.62572221103867	A0255_unmapped	Doublet	Doublet	A0255	Singlet	FALSE	TRUE	FALSE	1	TRUE	-5.82399590364749	-0.00448475093974179	5
AAGCGAGGTAATTGGA-1	23765	5034	1.38438880706922	29.5729013254786	648	8	A0251	unmapped	4.95670603785224	A0251	Singlet	A0251	A0251	Singlet	FALSE	FALSE	FALSE	0	TRUE	-9.38895066133792	1.97297842739688	9
AAGCGAGGTAGCCCTG-1	23723	4855	8.60346499178013	26.4553387008388	1179	9	A0254	A0256	1.88100719351144	A0254_A0256	Doublet	Doublet	Doublet	Doublet	TRUE	FALSE	FALSE	2	FALSE	NA	NA	NA
AAGCGAGGTATCGAAA-1	23094	5225	17.1516411189053	21.2089720273664	1073	7	A0253	unmapped	4.27503979853708	A0253_unmapped	Doublet	Doublet	A0253	Singlet	FALSE	FALSE	FALSE	0	TRUE	0.00793679007236997	10.8109303259717	3
AAGCGAGGTCACGCTG-1	37503	6313	7.82604058341999	19.0918059888542	1034	8	A0254	unmapped	3.02829564042773	A0254_unmapped	Doublet	Doublet	A0254	Singlet	FALSE	FALSE	FALSE	0	TRUE	9.44683520444577	-0.549234316362277	4
AAGCGAGGTCCTCATC-1	27623	5425	6.01672519277414	29.5080186800854	980	7	A0254	A0251	2.85903234402133	A0251_A0254	Doublet	Doublet	Doublet	Doublet	FALSE	FALSE	FALSE	1	TRUE	-7.90502674928958	-4.66090719462766	4
AAGCGAGGTCTCCTGT-1	19214	4325	6.20380972207765	31.3781617570521	416	9	A0255	A0258	3.1191537722615	A0255	Singlet	A0255	A0255	Singlet	FALSE	FALSE	FALSE	0	TRUE	5.51371304639523	-3.59111635447873	5
AAGCGAGGTGCTCGTG-1	28522	5421	24.6371222214431	11.7277890750999	743	7	A0258	A0255	3.82587511965409	A0258	Singlet	A0258	A0258	Singlet	FALSE	FALSE	FALSE	0	FALSE	NA	NA	NA
AAGCGAGGTTCCGCGA-1	30983	5318	10.805925830294	20.4434689991286	1568	7	A0256	unmapped	3.90424263329595	A0256	Singlet	A0256	A0256	Singlet	FALSE	FALSE	FALSE	0	TRUE	7.3068224633569	-4.50124780894651	6
AAGCGAGGTTGGAGGT-1	15788	4200	6.87230808208766	29.250063339245	586	6	A0256	A0257	2.73647636001085	A0256	Singlet	A0256	A0256	Singlet	FALSE	FALSE	FALSE	0	TRUE	5.93260066159909	2.11865813969241	6
AAGCGAGTCGGTTCAA-1	15522	4567	0.35433578147146	26.6138384228837	814	8	A0256	A0252	3.21524385585777	A0256	Singlet	A0256	A0256	Singlet	FALSE	FALSE	FALSE	0	TRUE	-1.14470751634891	-3.31657926799192	6
AAGCGAGTCTGTGCAA-1	27345	5128	6.88242823185226	22.4282318522582	550	8	A0254	unmapped	2.82938022641341	A0254	Singlet	A0254	A0254	Singlet	TRUE	FALSE	FALSE	1	TRUE	11.1049401009912	-3.40884415866269	4
AAGCGTTAGAGTTGCG-1	51884	7155	4.17662477835171	29.4329658468892	513	7	A0258	A0257	3.59241839896542	A0258	Singlet	A0258	A0258	Singlet	FALSE	FALSE	FALSE	0	TRUE	-9.76949532381351	3.45824368237124	8
AAGCGTTAGCGAGTCA-1	32728	5595	12.8605475433879	10.4833781471523	536	7	A0258	A0251	3.8287552461116	A0258	Singlet	A0258	A0258	Singlet	FALSE	FALSE	FALSE	0	TRUE	5.97540871747677	-7.44953720332517	8
AAGCGTTAGCTTAAGA-1	50908	7207	5.85762552054687	28.6084701815039	1036	8	A0254	A0255	0.0534077640383694	A0254_A0255	Doublet	Doublet	Doublet	Doublet	FALSE	FALSE	FALSE	1	TRUE	-7.1159971510535	-2.66882650615109	4
AAGCGTTAGTCTGCGC-1	27432	5482	5.38422280548265	31.2372411781861	398	5	A0255	unmapped	2.71193640669752	A0255_unmapped	Doublet	Doublet	A0255	Singlet	TRUE	TRUE	TRUE	3	FALSE	NA	NA	NA
AAGCGTTAGTGGACGT-1	39187	6533	5.24663791563529	28.8743716028275	1394	8	A0256	A0257	0.226768220276002	A0256_A0257	Doublet	Doublet	Doublet	Doublet	TRUE	FALSE	FALSE	2	FALSE	NA	NA	NA
AAGCGTTCAACTCCCT-1	19901	4425	3.06517260439174	32.0335661524547	222	8	A0257	A0251	3.04469424373605	A0257	Singlet	A0257	A0257	Singlet	FALSE	FALSE	FALSE	0	TRUE	-6.65765078417118	1.17423386810885	7
AAGCGTTCAACTTGCA-1	37196	6282	5.99257984729541	21.7684697279277	315	7	A0258	A0257	3.3110284524716	A0258	Singlet	A0258	A0258	Singlet	FALSE	FALSE	FALSE	0	TRUE	2.87490527280514	-11.0589541649951	8
AAGCGTTCAAGGCCTC-1	33434	6409	5.62301848417778	21.8878985463899	1733	8	A0256	A0257	0.356278596612459	A0256_A0257	Doublet	Doublet	Doublet	Doublet	FALSE	TRUE	TRUE	3	FALSE	NA	NA	NA
AAGCGTTCACATACTG-1	15707	4372	10.0019099764436	12.5167122938817	1909	9	A0251	unmapped	5.64851932285806	A0251_unmapped	Doublet	Doublet	A0251	Singlet	FALSE	FALSE	FALSE	0	TRUE	7.38421027311032	-6.99565927745236	9
AAGCGTTCACTGAGTT-1	26578	5105	7.44977048686884	28.8095417262397	404	8	A0254	unmapped	2.72362241046717	A0254	Singlet	A0254	A0254	Singlet	FALSE	FALSE	FALSE	0	TRUE	-10.4588149344092	-2.725322172655	4
AAGCGTTCAGCTCCTT-1	37224	6221	5.32720825274017	27.028261336772	464	6	A0258	unmapped	3.8711245568596	A0258	Singlet	A0258	A0258	Singlet	FALSE	FALSE	FALSE	0	TRUE	-7.69709570757205	4.25751312016116	8
AAGCGTTCAGCTCGGT-1	23394	4764	5.48431221680773	33.7137727622467	488	8	A0254	unmapped	2.36669723343951	A0254_unmapped	Doublet	Doublet	A0254	Singlet	FALSE	FALSE	FALSE	0	TRUE	-9.66721279970462	-4.77615396739377	4
AAGCGTTCAGTCGCAC-1	21704	4611	4.66273497972724	31.4181717655732	448	6	A0251	A0253	4.6279248499637	A0251	Singlet	A0251	A0251	Singlet	TRUE	FALSE	FALSE	1	TRUE	-9.04425461641605	1.89401204823123	9
AAGCGTTCATAAGCGG-1	29274	5786	4.83705677392908	22.8325476532076	1889	6	A0256	unmapped	3.75096022594926	A0256_unmapped	Doublet	Doublet	A0256	Singlet	FALSE	FALSE	FALSE	0	TRUE	7.97537057050412	-2.022272512926	6
AAGCGTTGTAACCAGG-1	33967	5723	5.34930962404687	24.5915152942562	954	8	A0254	A0251	3.30645900366573	A0254	Singlet	A0254	A0254	Singlet	FALSE	FALSE	FALSE	0	TRUE	10.8220736230249	-3.73674003840818	4
AAGCGTTGTAGGATAT-1	21203	4764	7.53195302551526	18.3983398575673	246	8	A0258	A0255	3.10920440510855	A0258	Singlet	A0258	A0258	Singlet	FALSE	FALSE	FALSE	0	TRUE	6.5005480492944	-6.58433859111203	8
AAGCGTTGTCAGCTTA-1	23162	4881	6.40272860720145	30.1485191261549	211	7	A0258	A0257	2.76718461985563	A0258	Singlet	A0258	A0258	Singlet	FALSE	FALSE	FALSE	0	TRUE	-9.53788884035404	3.56853921650516	8
AAGCGTTGTCGTACTA-1	26035	5391	7.43614365277511	27.5398502016516	357	7	A0258	A0251	2.39155848869057	A0258	Singlet	A0258	A0258	Singlet	TRUE	FALSE	TRUE	2	FALSE	NA	NA	NA
AAGCGTTGTGACTGTT-1	25609	4906	6.66172048889062	29.5091569370143	182	7	A0258	A0252	1.35029501932129	A0252_A0258	Doublet	Doublet	Doublet	Doublet	FALSE	FALSE	FALSE	1	TRUE	-10.180732086814	3.10551865337954	8
AAGCGTTGTTGCACGC-1	16077	4148	4.34160602102382	19.1515830067799	471	7	A0257	A0258	4.08226668306147	A0257	Singlet	A0257	A0257	Singlet	FALSE	FALSE	FALSE	0	TRUE	8.37313048490231	-6.10336773158445	7
AAGCGTTTCCGATAAC-1	14589	3778	4.68846391116595	28.5214887929262	409	7	A0251	unmapped	4.51560911201031	A0251	Singlet	A0251	A0251	Singlet	FALSE	FALSE	FALSE	0	TRUE	-8.13467057100589	2.38774187801944	9
AAGCGTTTCGGTGTAT-1	9500	3077	3.29473684210526	35.4526315789474	493	7	A0256	unmapped	3.16143758086507	A0256	Singlet	A0256	A0256	Singlet	FALSE	FALSE	FALSE	0	FALSE	NA	NA	NA
AAGCGTTTCGTTAGAC-1	22434	4672	1.07871980030311	33.7033074797183	504	7	A0251	unmapped	4.78817639101473	A0251	Singlet	A0251	A0251	Singlet	TRUE	FALSE	FALSE	1	TRUE	-8.48118718019779	2.03540356396304	9
AAGGAATAGATCCTAC-1	43678	7086	6.57768212830258	23.8541141993681	718	6	A0254	unmapped	2.91346686581206	A0254	Singlet	A0254	A0254	Singlet	TRUE	FALSE	TRUE	2	FALSE	NA	NA	NA
AAGGAATAGATGCTAA-1	24393	4937	8.96158734063051	21.3995818472513	397	7	A0254	unmapped	2.32604194514717	A0254	Singlet	A0254	A0254	Singlet	FALSE	FALSE	FALSE	0	TRUE	11.5951372826928	-2.87070553065671	4
AAGGAATAGCACTTTG-1	17719	4466	5.65494666741915	21.3443196568655	834	7	A0256	A0251	3.02958597822326	A0256	Singlet	A0256	A0256	Singlet	FALSE	FALSE	FALSE	0	TRUE	8.72629325040524	-0.760009989751712	6
AAGGAATAGCCACTCG-1	78978	8838	8.60366177922966	21.6503330041277	899	8	A0258	A0255	1.03700074256807	A0255_A0258	Doublet	Doublet	Doublet	Doublet	TRUE	TRUE	TRUE	4	FALSE	NA	NA	NA
AAGGAATAGCGCTGCT-1	74299	8528	6.19254633305966	25.0286006541138	2043	9	A0254	unmapped	3.88720184542036	A0254_unmapped	Doublet	Doublet	A0254	Singlet	TRUE	FALSE	TRUE	2	FALSE	NA	NA	NA
AAGGAATAGGGCGAAG-1	22610	4802	3.63998230871296	30.8889871738169	145	9	A0258	A0252	2.21161000678332	A0258	Singlet	A0258	A0258	Singlet	FALSE	FALSE	FALSE	0	TRUE	-9.53350098482425	3.65708787678348	8
AAGGAATAGTGCCGAA-1	15591	3861	4.76556988005901	36.4890000641396	314	5	A0257	unmapped	3.5942322390279	A0257	Singlet	A0257	A0257	Singlet	FALSE	FALSE	FALSE	0	TRUE	-0.282487407839846	-0.0386638945473582	7
AAGGAATCACTGCACG-1	2778	1038	43.1245500359971	4.75161987041037	369	8	A0252	A0256	3.93596368172028	A0252_A0256	Doublet	Doublet	Doublet	Doublet	FALSE	FALSE	FALSE	1	FALSE	NA	NA	NA
AAGGAATCACTGGAAG-1	23509	5033	3.76026202730869	32.3961036198903	407	8	A0255	unmapped	2.97103395973159	A0255	Singlet	A0255	A0255	Singlet	FALSE	FALSE	FALSE	0	TRUE	-4.65359289995487	-2.40091912509336	5
AAGGAATCAGCAGAAC-1	31182	6197	4.4576999551023	26.9065486498621	629	8	A0257	A0255	4.15138812533495	A0257	Singlet	A0257	A0257	Singlet	TRUE	TRUE	TRUE	3	FALSE	NA	NA	NA
AAGGAATCAGTGTACT-1	15284	3905	4.67155194975137	28.559277676001	881	7	A0256	unmapped	3.34310256935834	A0256	Singlet	A0256	A0256	Singlet	FALSE	FALSE	FALSE	0	TRUE	6.75184695371335	-3.42509596110715	6
AAGGAATGTCCATAGT-1	15181	3687	2.89835979184507	37.61939266188	116	7	A0255	A0253	1.87156085116503	Negative	Negative	Negative	Negative	Negative	FALSE	FALSE	FALSE	0	FALSE	NA	NA	NA
AAGGAATGTGGTCTGC-1	22644	4824	5.41423776717894	31.1694046988165	315	8	A0255	unmapped	2.70176476891554	A0255	Singlet	A0255	A0255	Singlet	FALSE	FALSE	FALSE	0	TRUE	-4.39428408495243	-2.92664305926694	5
AAGGAATTCAACTGAC-1	5049	1723	1.48544266191325	40.839770251535	135	7	A0257	A0258	2.14872449359404	A0257	Singlet	A0257	A0257	Singlet	FALSE	FALSE	FALSE	0	FALSE	NA	NA	NA
AAGGAATTCATCCTGC-1	12145	3562	8.05269658295595	29.4606834088102	624	7	A0257	A0253	4.00886890946912	A0257	Singlet	A0257	A0257	Singlet	FALSE	FALSE	FALSE	0	TRUE	5.80849663861935	2.92611654041873	7
AAGGAATTCCGAGGCT-1	28134	5731	5.23210350465629	23.0539560673918	941	9	A0255	unmapped	3.21525622382842	A0255_unmapped	Doublet	Doublet	A0255	Singlet	FALSE	FALSE	FALSE	0	TRUE	10.574768706643	-2.77165763141049	5
AAGGAATTCCGCACGA-1	2204	463	70.5535390199637	8.39382940108893	838	8	A0254	unmapped	2.65573695223414	A0254_unmapped	Doublet	Doublet	A0254	Singlet	FALSE	FALSE	FALSE	0	FALSE	NA	NA	NA
AAGGAATTCCGTTGGG-1	61213	8046	6.53619329227452	30.4412461405257	1422	9	A0252	A0255	1.7550662415251	A0252_A0255	Doublet	Doublet	Doublet	Doublet	TRUE	FALSE	TRUE	3	FALSE	NA	NA	NA
AAGGAATTCGAGCACC-1	15457	3934	7.49822087080287	24.7137219382804	3117	8	A0257	unmapped	4.48325492371827	A0257_unmapped	Doublet	Doublet	A0257	Singlet	FALSE	FALSE	FALSE	0	TRUE	8.49005763181393	-4.98231737376584	7
AAGGAATTCTGACCCT-1	18118	4381	6.34175957611215	31.4217904846009	403	8	A0255	A0251	2.76748947255415	A0251_A0255	Doublet	Doublet	Doublet	Doublet	FALSE	FALSE	FALSE	1	TRUE	5.80836789258664	-2.55737464190854	5
AAGGAATTCTGGGCGT-1	38046	6527	4.7442569521106	30.875781948168	410	8	A0258	A0255	0.20541708609666	A0255_A0258	Doublet	Doublet	Doublet	Doublet	TRUE	TRUE	TRUE	4	FALSE	NA	NA	NA
AAGGAATTCTGGTGCG-1	20015	3920	2.06844866350237	33.9695228578566	640	8	A0251	unmapped	4.94322155937793	A0251	Singlet	A0251	A0251	Singlet	TRUE	FALSE	FALSE	1	TRUE	-8.17899353853519	2.16479332684146	9
AAGGAATTCTGTAACG-1	55746	7670	5.70623901266459	26.7732213970509	2662	9	A0257	A0258	2.46086158995616	A0257_A0258	Doublet	Doublet	Doublet	Doublet	TRUE	FALSE	TRUE	3	FALSE	NA	NA	NA
AAGGAATTCTTCGTGC-1	10483	3364	2.94762949537346	29.8101688447963	280	6	A0255	unmapped	2.77689736469642	A0255	Singlet	A0255	A0255	Singlet	FALSE	FALSE	FALSE	0	TRUE	7.77275483258908	-2.16718570948972	5
AAGGTAAAGACGCATG-1	2930	1291	2.6962457337884	35.7679180887372	107	9	A0252	A0254	0.838844700956754	A0252_A0254	Doublet	Doublet	Doublet	Doublet	FALSE	FALSE	FALSE	1	FALSE	NA	NA	NA
AAGGTAAAGGACACTG-1	26892	6017	11.7767365759334	16.0940056522386	2181	8	A0251	A0255	3.23352520179422	A0251_A0255	Doublet	Doublet	Doublet	Doublet	FALSE	TRUE	TRUE	3	FALSE	NA	NA	NA
AAGGTAAAGGCACTAG-1	17132	3315	1.09736166238618	50.9922951202428	124	7	A0255	A0251	1.87458030940193	Negative	Negative	Negative	Negative	Negative	FALSE	FALSE	FALSE	0	FALSE	NA	NA	NA
AAGGTAAAGTTGGAAT-1	37304	6345	8.26720995067553	19.2767531631997	432	7	A0258	unmapped	3.69985840898257	A0258	Singlet	A0258	A0258	Singlet	FALSE	FALSE	FALSE	0	TRUE	5.87280957349484	-5.75560276271237	8
AAGGTAACAACTGATC-1	21103	4506	6.86632232384021	12.8086054115529	461	7	A0257	A0252	3.99824728338245	A0257	Singlet	A0257	A0257	Singlet	FALSE	FALSE	FALSE	0	TRUE	8.48421828397458	-5.78592912913694	7
AAGGTAACACATGAAA-1	29338	5680	7.26361715181676	29.2044447474265	613	7	A0256	A0253	3.17246460561415	A0256	Singlet	A0256	A0256	Singlet	FALSE	FALSE	FALSE	0	TRUE	-3.89192946306522	-0.354233489049807	6
AAGGTAACACTACCGG-1	22692	5063	6.54415653093601	29.1732769257888	1666	7	A0256	unmapped	3.80419739771529	A0256_unmapped	Doublet	Doublet	A0256	Singlet	FALSE	FALSE	FALSE	0	TRUE	7.08691947110837	1.2766686224805	6
AAGGTAACAGGTTCAT-1	22395	4585	8.26970305871846	34.7309667336459	440	7	A0253	unmapped	3.55957541190336	A0253	Singlet	A0253	A0253	Singlet	FALSE	FALSE	FALSE	0	TRUE	4.83961217054074	8.56302554844485	3
AAGGTAACATGTGGCC-1	74869	8295	6.57281384818817	25.4658136211249	1357	7	A0254	unmapped	3.35902861545363	A0254_unmapped	Doublet	Doublet	A0254	Singlet	FALSE	TRUE	FALSE	1	TRUE	-7.38134844652469	-1.1107700324191	4
AAGGTAACATTCCTCG-1	12901	3889	12.8827222695915	26.3467948221068	1012	8	A0252	A0256	1.40213889109019	A0252_A0256	Doublet	Doublet	Doublet	Doublet	FALSE	TRUE	FALSE	2	FALSE	NA	NA	NA
AAGGTAAGTAGATTAG-1	44569	6925	6.3676546478494	24.6583948484373	401	8	A0258	unmapped	3.63137293256626	A0258	Singlet	A0258	A0258	Singlet	TRUE	TRUE	TRUE	3	FALSE	NA	NA	NA
AAGGTAAGTGGCGTAA-1	34339	6134	7.66184222021608	27.339177029034	2064	6	A0256	A0255	2.10058507998356	A0255_A0256	Doublet	Doublet	Doublet	Doublet	TRUE	FALSE	TRUE	3	FALSE	NA	NA	NA
AAGGTAAGTTCGAACT-1	37932	6197	3.99135294737952	32.8877992196562	1424	8	A0253	unmapped	4.24362313728586	A0253_unmapped	Doublet	Doublet	A0253	Singlet	FALSE	FALSE	FALSE	0	TRUE	-0.311312094843936	11.2579136633741	3
AAGGTAAGTTGCCGCA-1	45240	6819	3.21175950486295	36.1140583554377	2515	9	A0253	A0256	1.72979651095945	A0253_A0256	Doublet	Doublet	Doublet	Doublet	TRUE	TRUE	TRUE	4	FALSE	NA	NA	NA
AAGGTAAGTTGTGGCC-1	37863	6168	4.43969046298497	35.340569949555	839	7	A0257	A0255	0.154475978089114	A0255_A0257	Doublet	Doublet	Doublet	Doublet	TRUE	TRUE	TRUE	4	FALSE	NA	NA	NA
AAGGTAATCAGACCCG-1	26401	5071	2.82565054354002	33.6502405211924	778	6	A0253	unmapped	4.08907922764704	A0253	Singlet	A0253	A0253	Singlet	FALSE	FALSE	FALSE	0	TRUE	0.865577920758176	12.1274605536328	3
AAGGTAATCCAACTGA-1	15867	4468	3.5230352303523	28.1023507909498	525	8	A0257	unmapped	3.99513395760885	A0257	Singlet	A0257	A0257	Singlet	FALSE	FALSE	FALSE	0	TRUE	-1.77512748590763	0.837389066206083	7
AAGGTAATCGCATGAT-1	6651	1844	36.4907532701849	19.6662156066757	388	8	A0257	A0252	3.8024013807621	A0257	Singlet	A0257	A0257	Singlet	FALSE	FALSE	FALSE	0	FALSE	NA	NA	NA
AAGGTAATCGCGGTAC-1	2444	882	41.8576104746317	4.4189852700491	398	7	A0251	A0253	4.05129343760666	A0251	Singlet	A0251	A0251	Singlet	FALSE	FALSE	FALSE	0	FALSE	NA	NA	NA
AAGTACCAGAACAAGG-1	17605	4088	4.48736154501562	38.0346492473729	519	7	A0255	unmapped	2.886494008091	A0255_unmapped	Doublet	Doublet	A0255	Singlet	FALSE	FALSE	FALSE	0	TRUE	4.90518967755978	-1.29820112944974	5
AAGTACCAGGCATCTT-1	48597	7329	3.89735991933658	30.0450645101549	473	8	A0258	unmapped	3.70556354110064	A0258	Singlet	A0258	A0258	Singlet	TRUE	FALSE	TRUE	2	FALSE	NA	NA	NA
AAGTACCAGGTGGTTG-1	24593	5175	7.17683893790916	29.7279713739682	356	9	A0257	A0253	3.03619433824412	A0257	Singlet	A0257	A0257	Singlet	FALSE	FALSE	FALSE	0	TRUE	-7.43019755235965	2.75443108318912	7
AAGTACCAGTGAGTGC-1	65878	7576	5.37205136767965	32.9244967971098	2445	8	A0253	A0254	1.58892858237739	A0253_A0254	Doublet	Doublet	Doublet	Doublet	TRUE	TRUE	TRUE	4	FALSE	NA	NA	NA
AAGTACCCACCAGCCA-1	17672	3873	0.58284291534631	45.252376641014	143	6	A0255	unmapped	1.84471072323485	Negative	Negative	Negative	Negative	Negative	FALSE	FALSE	FALSE	0	FALSE	NA	NA	NA
AAGTACCCACCCTATC-1	26269	5475	6.11367010544749	25.6347786364155	1285	7	A0253	unmapped	4.37443378750077	A0253_unmapped	Doublet	Doublet	A0253	Singlet	TRUE	FALSE	FALSE	1	TRUE	0.595507367932248	12.1006584906446	3
AAGTACCCACTAAACC-1	24550	4803	5.69042769857434	33.877800407332	626	6	A0257	unmapped	3.91887096098238	A0257	Singlet	A0257	A0257	Singlet	TRUE	FALSE	TRUE	2	FALSE	NA	NA	NA
AAGTACCCACTTCAAG-1	22847	4909	5.23482295268525	33.9606950584322	575	5	A0255	unmapped	2.85136374078046	A0255_unmapped	Doublet	Doublet	A0255	Singlet	TRUE	FALSE	FALSE	1	TRUE	-3.69843299738223	-2.74610988856687	5
AAGTACCCAGAAGTGC-1	19229	4572	8.06594206667013	27.1412969993239	640	7	A0254	unmapped	2.6712138284988	A0254_unmapped	Doublet	Doublet	A0254	Singlet	FALSE	FALSE	FALSE	0	TRUE	11.5819737161035	-2.15669576884641	4
AAGTACCCATACCGTA-1	19195	4862	2.41208648085439	21.4743422766345	561	8	A0257	unmapped	4.07421497241842	A0257	Singlet	A0257	A0257	Singlet	FALSE	FALSE	FALSE	0	TRUE	8.09207360395138	-5.43234483958615	7
AAGTACCCATCCGAAT-1	18804	4577	1.25505211657094	34.1948521591151	543	7	A0256	unmapped	3.05658355507084	A0256	Singlet	A0256	A0256	Singlet	FALSE	FALSE	FALSE	0	TRUE	-0.903158262885165	-0.764024362577334	6
AAGTACCCATCCTGTC-1	29030	5715	7.77127109886324	23.0106786083362	897	7	A0254	unmapped	3.05111559793133	A0254_unmapped	Doublet	Doublet	A0254	Singlet	FALSE	FALSE	FALSE	0	TRUE	9.33113543637936	-0.88877193690671	4
AAGTACCCATGCGGTC-1	16564	3981	10.5530065201642	14.3443612653948	379	8	A0257	A0253	3.59562755128782	A0257	Singlet	A0257	A0257	Singlet	FALSE	FALSE	FALSE	0	TRUE	8.04052416928952	-6.0062264657153	7
AAGTACCCATTGAGCT-1	38800	6415	1.80412371134021	35.3943298969072	546	8	A0255	A0251	2.99477708735474	A0251_A0255	Doublet	Doublet	Doublet	Doublet	FALSE	FALSE	FALSE	1	TRUE	-3.47174580446536	-3.60874669314755	5
AAGTACCGTAATGCTC-1	19331	4680	9.18731571051679	24.3650095701205	296	7	A0251	A0258	0.802685705597235	A0251_A0258	Doublet	Doublet	Doublet	Doublet	FALSE	TRUE	TRUE	3	FALSE	NA	NA	NA
AAGTACCGTCCAAATC-1	29199	5711	5.15428610568855	31.5695743004897	1103	8	A0253	unmapped	4.31662707250892	A0253_unmapped	Doublet	Doublet	A0253	Singlet	FALSE	FALSE	FALSE	0	TRUE	1.0364634836549	11.4872484946118	3
AAGTACCGTGCGTCGT-1	28902	5260	6.80921735520033	21.0331464950522	517	6	A0255	unmapped	3.42416856311939	A0255	Singlet	A0255	A0255	Singlet	FALSE	FALSE	FALSE	0	TRUE	9.55420748838131	-4.16922323466672	5
AAGTACCGTGGAATGC-1	29679	5794	5.42134168941002	27.7233060413087	1251	9	A0253	unmapped	4.42123407039742	A0253_unmapped	Doublet	Doublet	A0253	Singlet	FALSE	FALSE	FALSE	0	TRUE	0.158615350210119	10.9198218130933	3
AAGTACCGTTACACAC-1	7990	2531	18.485607008761	21.3266583229036	229	7	A0258	A0253	2.85290572199267	A0258	Singlet	A0258	A0258	Singlet	FALSE	FALSE	FALSE	0	FALSE	NA	NA	NA
AAGTACCGTTAGTTCG-1	24375	4910	6.0225641025641	29.6328205128205	226	8	A0258	A0251	2.63474802541352	A0258	Singlet	A0258	A0258	Singlet	FALSE	FALSE	FALSE	0	TRUE	-8.8838628088599	3.16394932507144	8
AAGTACCGTTGCTGAT-1	24143	5158	5.85262809095804	28.5755705587541	795	6	A0254	unmapped	3.05424938411081	A0254	Singlet	A0254	A0254	Singlet	FALSE	FALSE	FALSE	0	TRUE	-9.13669140688236	-4.90320865870847	4
AAGTACCTCATAGGCT-1	34020	6149	5.22045855379189	28.5949441504997	557	8	A0254	unmapped	2.72511547359395	A0254	Singlet	A0254	A0254	Singlet	FALSE	FALSE	FALSE	0	TRUE	-6.55691416612918	-3.47814385653867	4
AAGTACCTCCATCACC-1	35001	6428	5.56555526984943	17.9109168309477	1870	7	A0256	unmapped	4.01953183913184	A0256	Singlet	A0256	A0256	Singlet	FALSE	FALSE	FALSE	0	TRUE	8.81073920377438	-2.00080697299375	6
AAGTACCTCCGCGGAT-1	32595	5623	4.07424451603007	34.3028071790152	642	7	A0257	unmapped	4.06252947045725	A0257	Singlet	A0257	A0257	Singlet	TRUE	FALSE	TRUE	2	FALSE	NA	NA	NA
AAGTACCTCGTTCAGA-1	23105	4735	6.70850465267258	32.3393204933997	491	9	A0257	A0253	3.54506774100635	A0257	Singlet	A0257	A0257	Singlet	FALSE	FALSE	FALSE	0	TRUE	-7.93425591341312	1.45677955387698	7
AAGTACCTCTATCCAT-1	63711	8288	3.91298205961294	25.6847326207405	1817	9	A0256	A0254	0.326347843510526	A0254_A0256	Doublet	Doublet	Doublet	Doublet	FALSE	TRUE	TRUE	3	FALSE	NA	NA	NA
AAGTACCTCTATGCCC-1	25645	4963	6.18444141158121	36.8570871514915	876	7	A0253	unmapped	4.188095041571	A0253	Singlet	A0253	A0253	Singlet	FALSE	FALSE	FALSE	0	TRUE	3.07720582135861	9.94693668125735	3
AAGTACCTCTGCGAGC-1	23173	5049	7.36201613947266	31.0533810900617	545	7	A0255	unmapped	2.82329813449106	A0255_unmapped	Doublet	Doublet	A0255	Singlet	FALSE	FALSE	FALSE	0	TRUE	-4.09319432131107	-3.1341356492175	5
AAGTACCTCTTCCAGC-1	22816	4835	4.56258765778401	34.6730364656381	305	9	A0257	A0256	3.26580983802522	A0257	Singlet	A0257	A0257	Singlet	FALSE	FALSE	FALSE	0	TRUE	-7.09179432741458	1.59772463081942	7
AAGTCGTAGATCGACG-1	13161	3617	2.31745308107287	28.6452397234253	295	6	A0255	unmapped	2.87343078143121	A0255	Singlet	A0255	A0255	Singlet	FALSE	FALSE	FALSE	0	TRUE	4.13341848500912	3.23309500454532	5
AAGTCGTAGCCTGAAG-1	26870	5695	6.28954224041682	21.4328247115742	240	6	A0258	A0253	2.81535219664235	A0258	Singlet	A0258	A0258	Singlet	FALSE	FALSE	FALSE	0	TRUE	-6.61493237367923	4.88750560520755	8
AAGTCGTAGGCTTAGG-1	27216	5091	3.81025867136978	32.5323339212228	785	9	A0251	A0252	4.73291905541553	A0251	Singlet	A0251	A0251	Singlet	TRUE	FALSE	FALSE	1	TRUE	-6.10850508562381	2.15648682354556	9
AAGTCGTAGTCCCAAT-1	24202	4814	3.772415502851	33.8195190480126	575	6	A0255	unmapped	3.21159241222158	A0255_unmapped	Doublet	Doublet	A0255	Singlet	FALSE	FALSE	FALSE	0	TRUE	-4.67764981142337	-0.290253595127001	5
AAGTCGTCACTGCACG-1	23218	4506	6.19347058316823	36.1874407787062	416	6	A0253	A0257	3.6453955064593	A0253	Singlet	A0253	A0253	Singlet	FALSE	FALSE	FALSE	0	TRUE	2.73221676000302	9.46564681767093	3
AAGTCGTCATGTTCGA-1	32511	5727	6.49626280335886	29.771461966719	594	8	A0254	unmapped	2.87370456680394	A0254	Singlet	A0254	A0254	Singlet	FALSE	FALSE	FALSE	0	TRUE	-10.259101227439	-2.87787835360898	4
AAGTCGTGTAAGACCG-1	21799	4955	4.62865269049039	29.0105050690399	728	8	A0257	A0255	1.91815939602161	A0255_A0257	Doublet	Doublet	Doublet	Doublet	TRUE	FALSE	FALSE	2	FALSE	NA	NA	NA
AAGTCGTGTAATGCGG-1	11653	3298	5.49214794473526	32.4379987985926	406	4	A0256	unmapped	2.92189820914295	A0256	Singlet	A0256	A0256	Singlet	FALSE	FALSE	FALSE	0	TRUE	-2.92882044664676	-0.895798728479281	6
AAGTCGTGTATACCTG-1	18050	4299	7.64542936288089	23.9279778393352	547	7	A0254	unmapped	2.87134853427777	A0254	Singlet	A0254	A0254	Singlet	FALSE	FALSE	FALSE	0	TRUE	9.43335406430905	-2.09093396426572	4
AAGTCGTGTCCCGGTA-1	13482	3842	10.2581219403649	26.7616080700193	333	7	A0256	A0252	2.67351396152455	A0256	Singlet	A0256	A0256	Singlet	TRUE	FALSE	FALSE	1	TRUE	-5.56559117189701	1.30142648457156	6
AAGTCGTGTGTTCCTC-1	17447	4107	6.59139107009801	28.77285493208	411	5	A0254	unmapped	2.71666203141704	A0254	Singlet	A0254	A0254	Singlet	FALSE	FALSE	FALSE	0	TRUE	-10.3154996191626	-4.41508714915647	4
AAGTCGTGTTAGGGAC-1	12096	3598	6.8369708994709	26.0168650793651	423	6	A0257	unmapped	3.83975113091525	A0257	Singlet	A0257	A0257	Singlet	FALSE	FALSE	FALSE	0	TRUE	2.76452033170407	-10.2650136208667	7
AAGTCGTGTTTGAAAG-1	38035	6183	7.73761009596424	25.8735375312212	309	8	A0258	A0251	2.65890120707829	A0258	Singlet	A0258	A0258	Singlet	TRUE	FALSE	FALSE	1	TRUE	-6.31020338884647	4.52741534947024	8
AAGTCGTGTTTGCCGG-1	24145	4798	5.32201283909712	26.966245599503	264	7	A0258	A0251	3.11904813278018	A0258	Singlet	A0258	A0258	Singlet	FALSE	FALSE	FALSE	0	TRUE	-8.03147442690189	4.75084645985232	8
AAGTCGTTCATAAGGA-1	14545	4470	13.5922997593675	17.3117909934685	818	8	A0253	unmapped	4.21981167990782	A0253	Singlet	A0253	A0253	Singlet	FALSE	FALSE	FALSE	0	TRUE	0.107277541839528	10.8455515646802	3
AAGTCGTTCTAACGGT-1	13952	4057	10.0702408256881	23.3299885321101	1094	7	A0256	A0253	3.66811879653757	A0256	Singlet	A0256	A0256	Singlet	FALSE	FALSE	FALSE	0	TRUE	7.50535313733761	-0.0317705726756007	6
AAGTCGTTCTCGTGGG-1	29578	5571	8.27642166475083	21.0291432821692	926	5	A0254	unmapped	3.12198925602189	A0254_unmapped	Doublet	Doublet	A0254	Singlet	FALSE	FALSE	FALSE	0	TRUE	9.97757975705807	-2.96634237529172	4
AAGTGAAAGATTGGGC-1	20003	4276	6.59401089836525	40.3689446583013	388	8	A0252	A0255	2.56718422704997	A0252	Singlet	A0252	A0252	Singlet	FALSE	TRUE	TRUE	2	FALSE	NA	NA	NA
AAGTGAAAGGCTAACG-1	32091	5757	5.06684117042161	30.7251254245739	663	9	A0254	unmapped	2.90237692504612	A0254	Singlet	A0254	A0254	Singlet	FALSE	FALSE	FALSE	0	TRUE	-10.2772715841895	-4.36816875697507	4
AAGTGAAAGTGGAAAG-1	48005	6826	7.3054890115613	29.4635975419227	399	9	A0252	A0255	4.4497429473417	A0252	Singlet	A0252	A0252	Singlet	FALSE	FALSE	FALSE	0	TRUE	3.92032758840268	9.9060631537305	2
AAGTGAACAATACCCA-1	21023	4591	4.05746087618323	32.7355753222661	519	7	A0257	A0254	3.94030947433794	A0257	Singlet	A0257	A0257	Singlet	FALSE	FALSE	FALSE	0	TRUE	-8.79247792116458	1.03748120306598	7
AAGTGAACACCGGAAA-1	27997	5420	7.01146551416223	25.0312533485731	928	5	A0254	unmapped	3.01614023378838	A0254_unmapped	Doublet	Doublet	A0254	Singlet	FALSE	FALSE	FALSE	0	TRUE	11.6564394677514	-3.00869910479917	4
AAGTGAACAGACGGAT-1	31663	5346	5.46063228373812	29.9624167008812	658	7	A0251	unmapped	5.11704390084057	A0251	Singlet	A0251	A0251	Singlet	FALSE	FALSE	FALSE	0	TRUE	-8.50194962374027	2.64589078663455	9
AAGTGAACAGTGAGCA-1	19583	4628	5.55583924832763	27.9681356278405	747	6	A0256	unmapped	3.25828643716822	A0256	Singlet	A0256	A0256	Singlet	TRUE	FALSE	FALSE	1	TRUE	-3.38472135416324	0.506696745143995	6
AAGTGAACATGACTTG-1	35520	6287	6.34290540540541	18.2460585585586	333	8	A0258	unmapped	3.39664346600689	A0258	Singlet	A0258	A0258	Singlet	TRUE	FALSE	FALSE	1	TRUE	-6.23899586550052	4.32855375050174	8
AAGTGAAGTCAAAGAT-1	13610	3952	8.08963997060984	22.0646583394563	440	7	A0254	unmapped	2.63332002687214	A0254	Singlet	A0254	A0254	Singlet	FALSE	FALSE	FALSE	0	TRUE	4.15285555967038	3.19631297825442	4
AAGTGAAGTCACAATC-1	49603	7111	5.09646593956011	24.3755418019071	441	8	A0254	A0251	2.28679316100471	A0254	Singlet	A0254	A0254	Singlet	TRUE	FALSE	TRUE	2	FALSE	NA	NA	NA
AAGTGAAGTTATCCAG-1	20068	4460	1.98823998405422	37.2134741877616	221	6	A0255	A0252	2.45639022834188	A0255	Singlet	A0255	A0255	Singlet	FALSE	FALSE	FALSE	0	TRUE	-3.64030559412296	-3.60417835475339	5
AAGTGAATCTATTCGT-1	31213	5937	2.67837119149072	30.3142921218723	835	8	A0256	unmapped	3.42337932037719	A0256	Singlet	A0256	A0256	Singlet	TRUE	FALSE	FALSE	1	TRUE	-4.68286640993411	-0.657701716436282	6
AAGTTCGAGTAACCGG-1	23700	4919	2.92405063291139	34.4852320675105	835	7	A0256	unmapped	3.34900525419554	A0256	Singlet	A0256	A0256	Singlet	TRUE	FALSE	FALSE	1	TRUE	-2.0781348501807	-0.0932016527785212	6
AAGTTCGAGTCACTAC-1	29140	5486	5.28140013726836	30.9986273164036	709	8	A0254	unmapped	3.00644740113498	A0254	Singlet	A0254	A0254	Singlet	FALSE	FALSE	FALSE	0	TRUE	-7.98525555483158	-3.9971842026843	4
AAGTTCGAGTTGGCTT-1	45111	6914	7.38844184345282	29.7776595508856	837	8	A0252	A0257	1.20626283934992	A0252_A0257	Doublet	Doublet	Doublet	Doublet	TRUE	FALSE	TRUE	3	FALSE	NA	NA	NA
AAGTTCGCAAACACCT-1	4613	1562	40.711034034251	9.14805983091264	739	8	A0257	A0251	4.04581788785046	A0257	Singlet	A0257	A0257	Singlet	FALSE	FALSE	FALSE	0	FALSE	NA	NA	NA
AAGTTCGCACCTCTAC-1	20194	4822	5.63533722887987	21.1894622164999	480	8	A0258	unmapped	3.83299072996872	A0258	Singlet	A0258	A0258	Singlet	FALSE	FALSE	FALSE	0	TRUE	7.32223336347287	-5.53728191615476	8
AAGTTCGCACGCGCTA-1	20762	4680	3.28484731721414	36.9087756478181	1079	8	A0256	A0252	3.50003764004469	A0256	Singlet	A0256	A0256	Singlet	TRUE	FALSE	FALSE	1	TRUE	-2.0901010786658	-2.2474283433093	6
AAGTTCGCACGTGTGC-1	41992	6866	6.4393217755763	21.2754810440084	309	8	A0258	A0251	2.85829309027604	A0258	Singlet	A0258	A0258	Singlet	FALSE	FALSE	FALSE	0	TRUE	-6.68466074816043	4.89772374867068	8
AAGTTCGCAGCACAGA-1	32407	5560	6.54488227852007	29.743573919215	734	8	A0254	unmapped	2.95135808362999	A0254	Singlet	A0254	A0254	Singlet	FALSE	FALSE	FALSE	0	TRUE	-9.14056809297855	-4.26572315455808	4
AAGTTCGCATAGGAGC-1	38868	6387	8.28187712256869	20.0730678192858	1746	8	A0255	unmapped	3.95464174352923	A0255_unmapped	Doublet	Doublet	A0255	Singlet	FALSE	TRUE	TRUE	2	FALSE	NA	NA	NA
AAGTTCGGTCACCGAC-1	69832	8450	4.83589185473708	28.1747622866308	2116	9	A0253	A0257	0.29457799985121	A0253_A0257	Doublet	Doublet	Doublet	Doublet	TRUE	TRUE	TRUE	4	FALSE	NA	NA	NA
AAGTTCGGTCTAGGTT-1	19075	4573	1.8086500655308	34.170380078637	341	8	A0252	A0255	0.160091425845486	A0252_A0255	Doublet	Doublet	Doublet	Doublet	FALSE	FALSE	FALSE	1	TRUE	-2.79782398096378	-2.90580765963925	2
AAGTTCGGTGGGACAT-1	1285	731	0.544747081712062	35.3307392996109	173	5	A0254	unmapped	1.98533035733114	A0254	Singlet	A0254	A0254	Singlet	FALSE	FALSE	FALSE	0	FALSE	NA	NA	NA
AAGTTCGGTGTACGCC-1	29208	5371	3.57093946863873	25.9757600657354	1008	8	A0251	unmapped	5.42632219524038	A0251	Singlet	A0251	A0251	Singlet	FALSE	FALSE	FALSE	0	TRUE	-8.03641636720951	2.84293325184451	9
AAGTTCGGTGTATCCA-1	3934	534	83.1215048296899	2.51652262328419	1627	5	A0254	unmapped	2.94335861085158	A0254_unmapped	Doublet	Doublet	A0254	Singlet	FALSE	FALSE	FALSE	0	FALSE	NA	NA	NA
AAGTTCGGTGTGGACA-1	1966	289	83.265513733469	3.10274669379451	629	8	A0254	unmapped	2.65868337722238	A0254_unmapped	Doublet	Doublet	A0254	Singlet	FALSE	FALSE	FALSE	0	FALSE	NA	NA	NA
AAGTTCGGTTGAGTCT-1	1083	171	83.2871652816251	3.04709141274238	25	7	A0253	A0251	0.033588696535076	Negative	Negative	Negative	Negative	Negative	FALSE	FALSE	FALSE	0	FALSE	NA	NA	NA
AAGTTCGTCCGAACGC-1	26649	5474	10.5670006379226	13.7528612705918	502	7	A0258	A0251	3.72556919099753	A0258	Singlet	A0258	A0258	Singlet	FALSE	FALSE	FALSE	0	TRUE	6.11350886472409	-6.99739496470822	8
AAGTTCGTCTCAGTCC-1	18226	4546	3.33040711072095	29.9901239986832	416	7	A0255	unmapped	2.70375711209479	A0255_unmapped	Doublet	Doublet	A0255	Singlet	FALSE	FALSE	FALSE	0	TRUE	-3.16538484445865	-2.9839777207507	5
AATAGAGAGCAGTACG-1	19031	4306	3.07918659030004	35.3370816036992	425	8	A0257	A0251	3.7145682797325	A0257	Singlet	A0257	A0257	Singlet	TRUE	FALSE	FALSE	1	TRUE	-7.05427534929569	1.13267286060916	7
AATAGAGAGCTCGCAC-1	73057	8117	6.30877260221471	27.3923101140206	2034	9	A0254	A0255	2.44992562162369	A0254_A0255	Doublet	Doublet	Doublet	Doublet	TRUE	TRUE	TRUE	4	FALSE	NA	NA	NA
AATAGAGAGCTGTTCA-1	22133	4806	5.39465955812588	34.8619708128134	600	8	A0255	unmapped	3.23729021476008	A0255_unmapped	Doublet	Doublet	A0255	Singlet	FALSE	FALSE	FALSE	0	TRUE	-3.10143931261356	-2.77200405360593	5
AATAGAGAGGCCCAAA-1	24653	5132	7.24455441528414	33.6145702348599	167	7	A0258	A0251	2.52568558869296	A0258	Singlet	A0258	A0258	Singlet	TRUE	FALSE	FALSE	1	TRUE	-8.89736969820316	3.07917244671451	8
AATAGAGAGTAGACAT-1	10662	2904	40.6959294691427	7.59707371975239	543	6	A0258	A0255	3.49370950440414	A0258	Singlet	A0258	A0258	Singlet	FALSE	FALSE	FALSE	0	FALSE	NA	NA	NA
AATAGAGAGTTATGGA-1	25007	5217	7.09801255648418	27.3643379853641	643	8	A0252	A0251	4.27840365759923	A0252	Singlet	A0252	A0252	Singlet	FALSE	FALSE	FALSE	0	TRUE	3.63557569631283	9.42391212223636	2
AATAGAGCAACAGCCC-1	14526	3906	3.19427233925375	26.4147046674928	180	6	A0256	A0253	1.91924275536667	A0256	Singlet	A0256	A0256	Singlet	FALSE	FALSE	FALSE	0	TRUE	2.18436710485165	-8.88635532618894	6
AATAGAGGTCTACGTA-1	27952	5017	5.73483113909559	34.8848025186033	117	7	A0258	A0256	1.65811407518352	A0258	Singlet	A0258	A0258	Singlet	FALSE	FALSE	FALSE	0	TRUE	-11.5398190771704	1.33357436894046	8
AATAGAGGTGACCGAA-1	1657	198	86.9040434520217	3.25890162945081	238	8	A0252	unmapped	4.18251673828588	A0252	Singlet	A0252	A0252	Singlet	FALSE	FALSE	FALSE	0	FALSE	NA	NA	NA
AATAGAGGTGCAAGAC-1	28070	5234	14.4531528322052	27.6024225151407	1874	9	A0256	unmapped	3.83325288653195	A0256_unmapped	Doublet	Doublet	A0256	Singlet	FALSE	TRUE	TRUE	2	FALSE	NA	NA	NA
AATAGAGGTGTCGATT-1	34985	6029	4.99356867228812	25.676718593683	1314	9	A0254	unmapped	3.31461800796588	A0254_unmapped	Doublet	Doublet	A0254	Singlet	FALSE	FALSE	FALSE	0	TRUE	-7.40660937181766	-2.45086900950803	4
AATAGAGGTTGACGGA-1	20837	4744	8.17296155876566	24.0917598502664	547	6	A0255	unmapped	3.19055762309832	A0255_unmapped	Doublet	Doublet	A0255	Singlet	FALSE	FALSE	FALSE	0	TRUE	8.83628146299069	-0.920636103166476	5
AATAGAGGTTGCATTG-1	11132	3130	5.33596837944664	35.2766798418972	203	8	A0255	A0254	1.21273087335465	A0254_A0255	Doublet	Doublet	Doublet	Doublet	FALSE	FALSE	FALSE	1	TRUE	4.51047579892819	-3.12117545367612	5
AATAGAGTCAAGTCGT-1	34570	6193	12.5513450969048	14.0323980329766	535	7	A0258	A0255	3.82672213765635	A0258	Singlet	A0258	A0258	Singlet	FALSE	FALSE	FALSE	0	TRUE	6.24693362363522	-6.07842437983884	8
AATAGAGTCATTTGTC-1	11975	3768	4.55949895615866	27.9498956158664	598	8	A0257	A0255	3.59412237641182	A0257	Singlet	A0257	A0257	Singlet	FALSE	FALSE	FALSE	0	TRUE	5.70391909726803	0.269897549735174	7
AATAGAGTCCGCGAGT-1	23355	4871	7.59580389638193	30.5801755512738	344	9	A0257	A0251	3.5070844837142	A0257	Singlet	A0257	A0257	Singlet	TRUE	FALSE	FALSE	1	TRUE	-7.62038214556034	1.73738558529483	7
AATAGAGTCGTGCTCT-1	12751	3657	9.20712101011685	25.4725119598463	1179	6	A0256	unmapped	3.61874285822615	A0256	Singlet	A0256	A0256	Singlet	FALSE	FALSE	FALSE	0	TRUE	5.87046162732785	1.08203859566317	6
AATCACGAGAAGTCTA-1	7192	1747	0.139043381535039	53.9627363737486	38	7	A0255	A0251	0.294169669206934	Negative	Negative	Negative	Negative	Negative	FALSE	FALSE	FALSE	0	FALSE	NA	NA	NA
AATCACGAGGATATGT-1	15385	4011	6.3958401039974	29.1582710432239	229	7	A0255	unmapped	2.52029631138755	A0255	Singlet	A0255	A0255	Singlet	FALSE	FALSE	FALSE	0	TRUE	5.22154824384396	-3.60493795634641	5
AATCACGAGGCCATAG-1	13601	3578	1.18373648996397	38.3868833174031	282	7	A0255	unmapped	2.66282532778744	A0255	Singlet	A0255	A0255	Singlet	FALSE	FALSE	FALSE	0	TRUE	4.74665467389767	-0.209370747817889	5
AATCACGAGGTAGACC-1	70636	7450	0.795628291522736	39.1231100288805	1564	9	A0255	unmapped	3.68381261087757	A0255_unmapped	Doublet	Doublet	A0255	Singlet	TRUE	TRUE	TRUE	3	FALSE	NA	NA	NA
AATCACGAGTATGCAA-1	15725	3769	2.13036565977742	39.6248012718601	328	7	A0255	unmapped	2.66074687200841	A0255	Singlet	A0255	A0255	Singlet	FALSE	FALSE	FALSE	0	TRUE	4.34568040021603	-1.04310111762418	5
AATCACGCACCAGCCA-1	21047	4635	4.22387988787001	34.931344134556	405	9	A0255	A0252	2.7224958703886	A0252_A0255	Doublet	Doublet	Doublet	Doublet	FALSE	FALSE	FALSE	1	TRUE	4.71804110654538	1.24053795574771	5
AATCACGCACCGTGAC-1	38835	5853	9.47856315179606	34.3453070683662	792	8	A0253	A0254	1.25286820840031	A0253_A0254	Doublet	Doublet	Doublet	Doublet	FALSE	TRUE	TRUE	3	FALSE	NA	NA	NA
AATCACGCATAAGCGG-1	29464	5423	10.6604670105892	19.525522671735	786	9	A0258	unmapped	4.11701697612447	A0258	Singlet	A0258	A0258	Singlet	FALSE	FALSE	FALSE	0	TRUE	7.70429341443722	-4.65868465663327	8
AATCACGGTATGGTAA-1	24060	4507	1.52535328345802	44.2019950124688	248	8	A0255	A0257	1.21092545063075	A0255_A0257	Doublet	Doublet	Doublet	Doublet	FALSE	FALSE	FALSE	1	TRUE	4.30714718946164	-0.122212872518435	5
AATCACGGTATTTCCT-1	19764	4595	3.06618093503339	34.9170208459826	601	7	A0255	unmapped	2.88143913216506	A0255_unmapped	Doublet	Doublet	A0255	Singlet	FALSE	FALSE	FALSE	0	TRUE	-2.98732145181949	-2.73120944262876	5
AATCACGGTCCTGTTC-1	31242	5689	5.37737660841175	28.3496575123232	956	8	A0254	unmapped	3.11131167159619	A0254_unmapped	Doublet	Doublet	A0254	Singlet	FALSE	FALSE	FALSE	0	TRUE	-9.77633316866214	-4.14752905131711	4
AATCACGGTGAGCTCC-1	3727	1395	10.2495304534478	38.6369734370808	538	7	A0256	unmapped	2.90920820040866	A0256	Singlet	A0256	A0256	Singlet	FALSE	FALSE	FALSE	0	FALSE	NA	NA	NA
AATCACGGTTAGAAAC-1	22667	4999	4.91022190850135	31.8745312568933	1179	9	A0253	A0252	4.27297496519432	A0252_A0253	Doublet	Doublet	Doublet	Doublet	FALSE	FALSE	FALSE	1	TRUE	0.803761824452329	12.4068184637891	3
AATCACGGTTCAAGTC-1	22213	4560	11.2501688200603	26.7546031603115	1927	8	A0251	A0257	3.10897125429532	A0251_A0257	Doublet	Doublet	Doublet	Doublet	TRUE	TRUE	TRUE	4	FALSE	NA	NA	NA
AATCACGGTTCTAAGC-1	21690	5005	4.84094052558783	30.437989857077	595	7	A0254	unmapped	2.94187377877103	A0254	Singlet	A0254	A0254	Singlet	FALSE	FALSE	FALSE	0	TRUE	10.8892380441064	-1.67593257190122	4
AATCACGGTTTGACAC-1	28892	5725	3.78651529835249	27.578568461858	254	7	A0258	A0251	2.60573506303793	A0258	Singlet	A0258	A0258	Singlet	TRUE	FALSE	FALSE	1	TRUE	-10.9217799460059	3.65000422237979	8
AATCACGTCATACGGT-1	1720	902	1.1046511627907	31.3372093023256	75	8	A0258	A0252	0.882983080685029	A0258	Singlet	A0258	A0258	Singlet	FALSE	FALSE	FALSE	0	FALSE	NA	NA	NA
AATCACGTCCAAACCA-1	23314	4978	5.54173458008064	29.9176460495839	471	8	A0254	unmapped	2.75875338078304	A0254	Singlet	A0254	A0254	Singlet	FALSE	FALSE	FALSE	0	TRUE	-9.06378586641605	-4.75039093257321	4
AATCACGTCCGATAGT-1	16010	4155	3.39787632729544	29.1505309181761	321	6	A0256	A0252	2.2406506306884	A0256	Singlet	A0256	A0256	Singlet	FALSE	FALSE	FALSE	0	TRUE	-2.67577178827579	0.200248911367521	6
AATCACGTCGCCGAGT-1	122111	9730	5.74149748998862	26.6044828066268	725	6	A0258	A0253	2.07685784067864	A0253_A0258	Doublet	Doublet	Doublet	Doublet	TRUE	TRUE	TRUE	4	FALSE	NA	NA	NA
AATCACGTCTCAACGA-1	5100	1537	0.235294117647059	45.3725490196078	206	7	A0253	A0255	2.94627851565658	A0253	Singlet	A0253	A0253	Singlet	FALSE	FALSE	FALSE	0	FALSE	NA	NA	NA
AATCACGTCTGGTGGC-1	18561	4206	1.68633155541189	39.7931145951188	584	9	A0255	A0251	0.537484223151446	A0251_A0255	Doublet	Doublet	Doublet	Doublet	FALSE	FALSE	FALSE	1	TRUE	4.22854106076901	-1.1124949908389	5
AATCACGTCTGTCAGA-1	24293	5072	4.7626888404067	26.4726464413617	445	8	A0258	unmapped	3.71151884727467	A0258	Singlet	A0258	A0258	Singlet	TRUE	FALSE	FALSE	1	TRUE	-9.92399056307132	3.6471942210065	8
AATCGACAGGAGTACC-1	20766	4607	8.51391697967832	21.2703457574882	699	6	A0257	unmapped	4.31347950785592	A0257	Singlet	A0257	A0257	Singlet	FALSE	FALSE	FALSE	0	TRUE	7.66300694593136	-6.37622825862302	7
AATCGACAGGCAGCTA-1	20129	4108	5.20641860002981	35.5556659545929	400	5	A0252	unmapped	4.86178570900625	A0252	Singlet	A0252	A0252	Singlet	FALSE	FALSE	FALSE	0	TRUE	2.33868901380246	9.88973720310794	2
AATCGACAGGCGATAC-1	29915	5762	8.99883001838543	20.8290155440415	775	8	A0254	A0251	3.08559311187217	A0254	Singlet	A0254	A0254	Singlet	FALSE	FALSE	FALSE	0	TRUE	9.15325038083737	-2.12111298800839	4
AATCGACAGGTCCCGT-1	27402	5366	4.79527041821765	29.5927304576308	261	8	A0258	A0253	2.48281000986501	A0258	Singlet	A0258	A0258	Singlet	FALSE	FALSE	FALSE	0	TRUE	2.36434762128537	-11.0441130852832	8
AATCGACAGTCCTGCG-1	1915	271	83.9164490861619	2.66318537859008	1055	6	A0253	unmapped	4.23041510053078	A0253_unmapped	Doublet	Doublet	A0253	Singlet	FALSE	FALSE	FALSE	0	FALSE	NA	NA	NA
AATCGACAGTTACGAA-1	31889	5548	5.09893693750196	32.8357740913795	207	9	A0258	A0255	2.65451686488009	A0258	Singlet	A0258	A0258	Singlet	FALSE	FALSE	FALSE	0	TRUE	-11.2319939886695	2.08190651177035	8
AATCGACAGTTATGGA-1	44122	6729	4.64394179774262	33.2260550292371	1049	6	A0255	unmapped	3.49587564946896	A0255_unmapped	Doublet	Doublet	A0255	Singlet	TRUE	FALSE	TRUE	2	FALSE	NA	NA	NA
AATCGACCAATGAGCG-1	29527	5798	6.90554407830122	22.6132014766146	710	6	A0254	unmapped	2.97260451920171	A0254	Singlet	A0254	A0254	Singlet	FALSE	FALSE	FALSE	0	TRUE	9.26507823117917	-2.08023826838864	4
AATCGACCATCCTCAC-1	29616	6089	5.27079956780119	19.779848730416	199	7	A0258	A0253	2.68565713242021	A0258	Singlet	A0258	A0258	Singlet	TRUE	FALSE	FALSE	1	TRUE	-6.1200688635474	3.93365319012271	8
AATCGACGTAAGATTG-1	31093	5659	4.03949441996591	31.2449747531599	201	8	A0258	A0253	2.9656960168281	A0258	Singlet	A0258	A0258	Singlet	TRUE	FALSE	FALSE	1	TRUE	-10.2817500387793	3.96333654163943	8
AATCGACGTCTCAGAT-1	13724	3709	12.7222384144564	30.3337219469542	396	7	A0253	unmapped	3.73713612969377	A0253	Singlet	A0253	A0253	Singlet	FALSE	FALSE	FALSE	0	TRUE	4.86701933988278	9.5554018759595	3
AATCGACGTGAGGAAA-1	23431	5305	6.98647091460032	24.6468353890146	1482	8	A0256	unmapped	3.68461623740052	A0256_unmapped	Doublet	Doublet	A0256	Singlet	FALSE	FALSE	FALSE	0	TRUE	8.81957690366452	0.824871196733579	6
AATCGACGTTGAAGTA-1	16210	4186	5.78655151141271	23.9173349784084	1432	7	A0256	unmapped	3.83967136072168	A0256	Singlet	A0256	A0256	Singlet	FALSE	FALSE	FALSE	0	TRUE	2.13307706960385	-9.04996864558591	6
AATCGACTCAAAGGTA-1	39856	6233	4.74959855479727	26.6961059815335	603	6	A0254	unmapped	2.91827437458434	A0254	Singlet	A0254	A0254	Singlet	TRUE	FALSE	FALSE	1	TRUE	-6.54088337770755	-3.06773726703061	4
AATCGACTCACAATGC-1	37838	6381	6.90047042655531	28.6167344997093	647	6	A0254	A0255	0.123068325457305	A0254_A0255	Doublet	Doublet	Doublet	Doublet	TRUE	TRUE	TRUE	4	FALSE	NA	NA	NA
AATCGACTCAGGTAAA-1	80306	8805	5.02453116828132	27.7276915797076	849	9	A0254	A0258	0.2784361059646	A0254_A0258	Doublet	Doublet	Doublet	Doublet	TRUE	FALSE	TRUE	3	FALSE	NA	NA	NA
AATCGACTCTCCCATG-1	1787	1062	3.80526021264689	23.1113598209289	21	7	A0255	A0251	0.0823586283506907	Negative	Negative	Negative	Negative	Negative	FALSE	FALSE	FALSE	0	FALSE	NA	NA	NA
AATCGTGAGCATTGAA-1	13382	3175	1.71125392318039	44.1712748468091	182	8	A0255	A0257	2.24880061242733	A0255	Singlet	A0255	A0255	Singlet	FALSE	FALSE	FALSE	0	TRUE	4.03877083905881	-0.898172781480685	5
AATCGTGAGCCGTCGT-1	8633	2718	5.83806324568516	36.3952276149658	278	7	A0255	unmapped	2.78482400031396	A0255	Singlet	A0255	A0255	Singlet	FALSE	FALSE	FALSE	0	FALSE	NA	NA	NA
AATCGTGAGCTGCGAA-1	14390	3906	5.07991660875608	22.7727588603197	341	6	A0257	A0255	3.81671009085369	A0257	Singlet	A0257	A0257	Singlet	FALSE	FALSE	FALSE	0	TRUE	8.14531581052487	-5.24396984340085	7
AATCGTGAGTGAGGCT-1	45888	6450	3.29715829846583	39.9690550906555	419	8	A0255	unmapped	3.05962637123839	A0255	Singlet	A0255	A0255	Singlet	FALSE	TRUE	TRUE	2	FALSE	NA	NA	NA
AATCGTGCAACAGCTT-1	21244	4777	2.50894370175108	33.9719450197703	203	7	A0258	A0253	2.80561927442163	A0258	Singlet	A0258	A0258	Singlet	TRUE	FALSE	FALSE	1	TRUE	-8.11625893465335	2.7507622980939	8
AATCGTGCAGGTGTTT-1	18995	4663	8.05475125032903	16.7254540668597	385	6	A0258	unmapped	3.697704130602	A0258	Singlet	A0258	A0258	Singlet	FALSE	FALSE	FALSE	0	TRUE	6.42669837125485	-4.75424043895139	8
AATCGTGCATTCGGGC-1	25412	4924	4.5254210609161	33.5510782307571	650	7	A0254	unmapped	3.00634957211379	A0254	Singlet	A0254	A0254	Singlet	TRUE	FALSE	FALSE	1	TRUE	-10.2813399588233	-4.51680795909299	4
AATCGTGGTAGTGCGA-1	53912	7328	5.70744917643567	25.1576643418905	918	8	A0258	A0254	0.974327895128476	A0254_A0258	Doublet	Doublet	Doublet	Doublet	TRUE	TRUE	TRUE	4	FALSE	NA	NA	NA
AATCGTGGTCGACTGC-1	35692	6443	5.12719937240838	27.8914042362434	1089	9	A0254	unmapped	2.97549384828999	A0254_unmapped	Doublet	Doublet	A0254	Singlet	FALSE	FALSE	FALSE	0	TRUE	-6.28808529726322	-2.59355370761289	4
AATCGTGGTGAATGAT-1	22071	4361	4.88876806669385	35.9838702369625	403	8	A0257	A0252	3.827373398161	A0257	Singlet	A0257	A0257	Singlet	FALSE	FALSE	FALSE	0	TRUE	-10.8939746176368	1.42990203140841	7
AATCGTGGTGTTAAAG-1	42695	6411	4.84834289729477	32.5611898348753	2562	8	A0253	unmapped	4.69011071949949	A0253_unmapped	Doublet	Doublet	A0253	Singlet	FALSE	FALSE	FALSE	0	TRUE	0.335194896393466	12.1183138632642	3
AATCGTGGTTACGGAG-1	6617	2529	13.692005440532	23.6058636844491	209	7	A0257	A0253	3.21093585012236	A0257	Singlet	A0257	A0257	Singlet	FALSE	FALSE	FALSE	0	FALSE	NA	NA	NA
AATCGTGTCTATACTC-1	32166	5924	8.66131940558354	32.6431635888827	1299	7	A0256	A0255	1.61675769078614	A0255_A0256	Doublet	Doublet	Doublet	Doublet	TRUE	TRUE	TRUE	4	FALSE	NA	NA	NA
AATGAAGAGAAGTCTA-1	65039	7175	7.14801888097911	21.4425191039223	1002	9	A0254	A0252	3.14912005998907	A0254	Singlet	A0254	A0254	Singlet	TRUE	FALSE	FALSE	1	TRUE	9.56080119260495	-3.7129086709155	4
AATGAAGAGCACCAGA-1	1427	770	1.26138752627891	34.7582340574632	62	8	A0257	A0251	1.24258477780279	A0257	Singlet	A0257	A0257	Singlet	FALSE	FALSE	FALSE	0	FALSE	NA	NA	NA
AATGAAGAGCCACAAG-1	21435	4660	7.37112199673431	27.5157452764171	836	7	A0254	unmapped	3.01312528279445	A0254_unmapped	Doublet	Doublet	A0254	Singlet	FALSE	FALSE	FALSE	0	TRUE	11.5706249917382	-3.41300527812375	4
AATGAAGAGGCGATAC-1	16961	4583	6.42650787099817	21.6850421555333	534	7	A0257	A0253	3.94196929269447	A0257	Singlet	A0257	A0257	Singlet	FALSE	FALSE	FALSE	0	TRUE	2.07268683561032	-9.75193874598874	7
AATGAAGAGTAAATGC-1	30797	5685	7.28967107185765	32.1979413579245	461	7	A0257	unmapped	3.91196037619539	A0257	Singlet	A0257	A0257	Singlet	FALSE	FALSE	FALSE	0	TRUE	-7.67673285356815	1.59352011917697	7
AATGAAGAGTGTGTTC-1	1161	208	80.1894918173988	5.08182601205857	202	8	A0252	A0251	4.05688703686913	A0252	Singlet	A0252	A0252	Singlet	FALSE	FALSE	FALSE	0	FALSE	NA	NA	NA
AATGAAGCACAAGCAG-1	23072	5314	6.86979889042996	15.0225381414702	1045	8	A0256	A0251	3.43439913540205	A0256	Singlet	A0256	A0256	Singlet	FALSE	FALSE	FALSE	0	TRUE	2.47134463437741	-9.60065834285153	6
AATGAAGCACAATGCT-1	38134	6700	6.33817590601563	24.3431058897572	1332	8	A0253	unmapped	4.50656560016125	A0253_unmapped	Doublet	Doublet	A0253	Singlet	TRUE	FALSE	FALSE	1	TRUE	0.64639909514134	9.90324313877688	3
AATGAAGCAGGTGGAT-1	3576	416	85.3187919463087	2.26510067114094	1927	5	A0256	unmapped	3.56174188002461	A0256_unmapped	Doublet	Doublet	A0256	Singlet	FALSE	FALSE	FALSE	0	FALSE	NA	NA	NA
AATGAAGCAGTACTAC-1	21011	4658	4.56427585550426	31.8119080481653	364	7	A0255	A0251	2.90825917842972	A0255	Singlet	A0255	A0255	Singlet	TRUE	FALSE	FALSE	1	TRUE	-2.73595364443119	-2.60130469561948	5
AATGAAGCATAAGCGG-1	16787	4446	4.0269255971883	30.7440281169953	226	8	A0258	unmapped	3.00783169310254	A0258	Singlet	A0258	A0258	Singlet	FALSE	FALSE	FALSE	0	TRUE	-7.85613663545902	2.32042033909427	8
AATGAAGCATCCAACA-1	7144	2173	11.8141097424412	35.8202687569989	295	7	A0257	unmapped	3.35923358369367	A0257	Singlet	A0257	A0257	Singlet	FALSE	FALSE	FALSE	0	FALSE	NA	NA	NA
AATGAAGGTAGCTTAC-1	21750	4896	11.7103448275862	27.7563218390805	1470	8	A0256	unmapped	3.68573827926516	A0256_unmapped	Doublet	Doublet	A0256	Singlet	FALSE	FALSE	FALSE	0	TRUE	7.36732689984982	0.621470406042203	6
AATGAAGGTGATTCAC-1	27772	5496	3.8528013826876	28.647558692208	1176	7	A0256	unmapped	3.52715637372819	A0256	Singlet	A0256	A0256	Singlet	FALSE	FALSE	FALSE	0	TRUE	-4.60076268068607	0.714529826627836	6
AATGAAGTCATTTGGG-1	20578	4948	5.91894256001555	23.4862474487317	1324	8	A0256	unmapped	3.76728930087328	A0256	Singlet	A0256	A0256	Singlet	FALSE	FALSE	FALSE	0	TRUE	7.90719859250729	-2.67843286754026	6
AATGAAGTCCAACCAA-1	40149	6853	5.10598022366684	23.223492490473	2007	6	A0256	unmapped	3.89020454756489	A0256_unmapped	Doublet	Doublet	A0256	Singlet	FALSE	FALSE	FALSE	0	TRUE	-6.00570853105838	-0.135391250862017	6
AATGAAGTCCATTTGT-1	30317	5986	5.23138832997988	25.6885575749579	1062	8	A0254	unmapped	3.14620513777416	A0254_unmapped	Doublet	Doublet	A0254	Singlet	TRUE	FALSE	FALSE	1	TRUE	10.0632063592309	-2.05814020396604	4
AATGAAGTCGTGTCAA-1	24977	4860	3.59530768306842	37.6106017536133	415	9	A0255	A0251	2.83858909405478	A0255	Singlet	A0255	A0255	Singlet	FALSE	FALSE	FALSE	0	TRUE	4.56453435071652	-3.04620473147763	5
AATGAAGTCTTCCGTG-1	50362	7213	3.66744767880545	32.4967237202653	1506	8	A0256	A0258	0.713776851965593	A0256_A0258	Doublet	Doublet	Doublet	Doublet	TRUE	TRUE	TRUE	4	FALSE	NA	NA	NA
AATGACCAGGTACATA-1	18739	3882	2.89769998399061	41.4056246331181	358	7	A0255	A0256	0.284799246371632	A0255_A0256	Doublet	Doublet	Doublet	Doublet	FALSE	FALSE	FALSE	1	TRUE	4.15780059941952	0.634897246347532	5
AATGACCCAATAACGA-1	19659	4680	6.13968157078183	29.3148176407752	481	9	A0256	unmapped	2.84976355193518	A0256	Singlet	A0256	A0256	Singlet	FALSE	FALSE	FALSE	0	TRUE	-2.7185669695502	-0.0196486121548564	6
AATGACCCACAGCCAC-1	36647	6081	6.2679073321145	28.4197887958087	338	7	A0258	A0251	3.30083275158652	A0258	Singlet	A0258	A0258	Singlet	TRUE	FALSE	FALSE	1	TRUE	-9.62214596620853	3.15743358372317	8
AATGACCCAGGCATTT-1	11236	3502	5.42897828408686	29.0049839800641	331	8	A0257	unmapped	3.67807668610157	A0257	Singlet	A0257	A0257	Singlet	FALSE	FALSE	FALSE	0	TRUE	5.49984614499753	2.66201241253482	7
AATGACCCAGTCTCTC-1	9822	3373	3.48197923029933	23.416819385054	208	7	A0257	A0253	2.86567406951971	A0257	Singlet	A0257	A0257	Singlet	FALSE	FALSE	FALSE	0	FALSE	NA	NA	NA
AATGACCGTACAGGTG-1	26134	5075	1.04844264176934	40.1048442641769	522	8	A0255	unmapped	3.26079767212371	A0255	Singlet	A0255	A0255	Singlet	FALSE	FALSE	FALSE	0	TRUE	-2.28335888735111	-2.94373671771421	5
AATGACCGTACAGTTC-1	38682	6755	6.90502042293573	26.0379504679179	536	8	A0258	A0255	1.45838466933601	A0255_A0258	Doublet	Doublet	Doublet	Doublet	FALSE	TRUE	TRUE	3	FALSE	NA	NA	NA
AATGACCGTAGGGTAC-1	44213	6367	6.97532399972859	16.6218080655011	484	9	A0258	unmapped	3.73355098829221	A0258	Singlet	A0258	A0258	Singlet	TRUE	FALSE	FALSE	1	TRUE	-8.7521489416724	4.14969308613406	8
AATGACCGTATCCTCC-1	30676	5738	4.01290911461729	30.2614421697744	772	7	A0254	unmapped	2.78531142042281	A0254_unmapped	Doublet	Doublet	A0254	Singlet	FALSE	FALSE	FALSE	0	TRUE	-8.83928234926517	-4.5861095643176	4
AATGACCGTCCACTCT-1	31933	6594	5.36748817837347	26.2048664391069	986	8	A0257	A0255	2.36872645925578	A0255_A0257	Doublet	Doublet	Doublet	Doublet	TRUE	FALSE	TRUE	3	FALSE	NA	NA	NA
AATGACCGTCCTGGTG-1	10916	3118	13.7229754488824	24.49615243679	233	7	A0258	A0254	3.25033325569426	A0258	Singlet	A0258	A0258	Singlet	FALSE	FALSE	FALSE	0	TRUE	-9.24031288973148	3.42894656895266	8
AATGACCGTCGAACAG-1	12002	3201	4.36593901016497	38.6435594067655	473	7	A0251	unmapped	4.69939353019418	A0251	Singlet	A0251	A0251	Singlet	FALSE	FALSE	FALSE	0	TRUE	-1.5494483267432	0.876295819269285	9
AATGACCGTTATTCCT-1	38514	5985	6.46258503401361	38.2198680999117	776	8	A0253	A0257	3.19851366078376	A0253_A0257	Doublet	Doublet	Doublet	Doublet	FALSE	FALSE	FALSE	1	TRUE	4.90392224439328	10.2875366949903	3
AATGACCTCATTTGGG-1	26740	5502	6.2752430815258	20.6469708302169	1212	7	A0255	unmapped	3.49231371410455	A0255_unmapped	Doublet	Doublet	A0255	Singlet	FALSE	FALSE	FALSE	0	TRUE	8.88203398832028	-3.56039922000302	5
AATGACCTCCGGTTCT-1	1821	677	46.4030752333883	12.7402526084569	178	6	A0257	A0254	3.19071982114681	A0257	Singlet	A0257	A0257	Singlet	FALSE	FALSE	FALSE	0	FALSE	NA	NA	NA
AATGACCTCCTCGATC-1	29499	5736	7.99349130478999	27.8890809857961	929	8	A0254	A0257	0.541886555268043	A0254_A0257	Doublet	Doublet	Doublet	Doublet	FALSE	TRUE	TRUE	3	FALSE	NA	NA	NA
AATGACCTCGCTTACC-1	29677	5540	6.12932574047242	34.4576608147724	605	7	A0253	A0257	3.82548632173129	A0253	Singlet	A0253	A0253	Singlet	FALSE	FALSE	FALSE	0	TRUE	4.91194741376584	8.68571288822757	3
AATGACCTCGGCTTGG-1	37019	6483	5.9834139225803	27.1806369702045	1501	8	A0253	A0255	3.97134540700814	A0253_A0255	Doublet	Doublet	Doublet	Doublet	TRUE	TRUE	TRUE	4	FALSE	NA	NA	NA
AATGCCAAGCGAGTCA-1	1565	677	0.447284345047923	44.2172523961661	101	6	A0256	unmapped	1.53556280173711	A0256	Singlet	A0256	A0256	Singlet	FALSE	FALSE	FALSE	0	FALSE	NA	NA	NA
AATGCCAAGCTCGAAG-1	24441	5230	5.3966695307066	28.2517081952457	885	6	A0256	unmapped	3.36229871545698	A0256	Singlet	A0256	A0256	Singlet	FALSE	FALSE	FALSE	0	TRUE	-2.76009185663516	-0.844654665006533	6
AATGCCAAGGTGAGCT-1	15563	4041	6.20060399665874	32.4294801773437	769	8	A0256	A0251	1.99437132099191	A0251_A0256	Doublet	Doublet	Doublet	Doublet	TRUE	FALSE	FALSE	2	FALSE	NA	NA	NA
AATGCCAAGTAGCAAT-1	26527	5402	3.05726241188223	32.4122592075998	846	7	A0256	A0253	3.51340595139711	A0256	Singlet	A0256	A0256	Singlet	TRUE	FALSE	FALSE	1	TRUE	-3.42349989763553	0.103658583337232	6
AATGCCAAGTAGGGTC-1	60058	7800	8.09051250457891	27.6982250491192	1146	9	A0252	A0255	1.85192766999965	A0252_A0255	Doublet	Doublet	Doublet	Doublet	FALSE	TRUE	TRUE	3	FALSE	NA	NA	NA
AATGCCAAGTGCCCGT-1	27344	4880	4.0081919251024	40.7401989467525	735	8	A0253	unmapped	3.95497191831271	A0253	Singlet	A0253	A0253	Singlet	FALSE	FALSE	FALSE	0	TRUE	4.05930201657956	9.03175647495852	3
AATGCCACAAATGCTC-1	21900	5150	10.5388127853881	19.0502283105023	1776	6	A0257	A0256	0.29386584420048	A0256_A0257	Doublet	Doublet	Doublet	Doublet	FALSE	FALSE	FALSE	1	TRUE	4.31998126157467	4.12264735935794	7
AATGCCACACGCCACA-1	30523	5770	2.5685548602693	27.4874684664024	152	8	A0258	A0251	2.35768259100577	A0258	Singlet	A0258	A0258	Singlet	FALSE	TRUE	TRUE	2	FALSE	NA	NA	NA
AATGCCACAGGCGAAT-1	39838	6578	6.1624579547166	25.1317837240825	578	7	A0254	unmapped	2.91225001408439	A0254	Singlet	A0254	A0254	Singlet	FALSE	FALSE	FALSE	0	TRUE	-7.25156624666507	-3.08076112033261	4
AATGCCACAGTGGTGA-1	29832	5892	14.712389380531	22.371949584339	2966	9	A0251	A0256	1.74090621750619	A0251_A0256	Doublet	Doublet	Doublet	Doublet	FALSE	FALSE	FALSE	1	TRUE	8.47780387052243	-0.107088670743838	9
AATGCCAGTAACTGCT-1	35793	5883	12.2984941189618	22.808929120219	1062	9	A0252	A0251	1.07474717239338	A0251_A0252	Doublet	Doublet	Doublet	Doublet	TRUE	FALSE	TRUE	3	FALSE	NA	NA	NA
AATGCCAGTGAGGATC-1	16216	4333	3.2498766650222	28.2005426739023	473	6	A0257	unmapped	3.93131044612049	A0257	Singlet	A0257	A0257	Singlet	FALSE	FALSE	FALSE	0	TRUE	6.69073216565793	-3.27643983127011	7
AATGCCAGTGTAGCAG-1	24246	4640	4.85853336632847	38.9713767219335	940	6	A0253	unmapped	4.1290661251502	A0253_unmapped	Doublet	Doublet	A0253	Singlet	FALSE	FALSE	FALSE	0	TRUE	2.64694873937314	9.64550502537356	3
AATGCCAGTGTAGTGG-1	29555	5389	5.13280324818136	32.8235493148367	1145	5	A0256	unmapped	3.46035933524533	A0256	Singlet	A0256	A0256	Singlet	FALSE	FALSE	FALSE	0	TRUE	-3.59832246652896	-1.90949074984922	6
AATGCCAGTGTGGACA-1	50689	7200	6.63852117816489	24.2222178381897	1368	9	A0254	unmapped	3.32705222149088	A0254_unmapped	Doublet	Doublet	A0254	Singlet	TRUE	FALSE	FALSE	1	TRUE	-6.95217068544681	-0.729415700448886	4
AATGCCAGTTAAGTCC-1	13150	3753	2.91254752851711	30.8060836501901	274	7	A0255	A0258	2.37132399340101	A0255	Singlet	A0255	A0255	Singlet	FALSE	FALSE	FALSE	0	TRUE	4.85604445584958	-3.28106205226316	5
AATGCCAGTTAGGGTG-1	20547	4757	7.21273178566214	28.1987638098019	1144	7	A0256	unmapped	3.6480250318866	A0256	Singlet	A0256	A0256	Singlet	TRUE	FALSE	FALSE	1	TRUE	2.66214363225644	-8.40890400172605	6
AATGCCATCATAGCAC-1	27352	5697	7.23895875987131	12.4890318806669	280	6	A0258	unmapped	3.31057607088378	A0258	Singlet	A0258	A0258	Singlet	FALSE	FALSE	FALSE	0	TRUE	6.08663575299923	-7.38608019114865	8
AATGCCATCCACTTCG-1	13273	4146	1.39380697656897	27.5672417690047	591	7	A0256	unmapped	3.07204978714315	A0256	Singlet	A0256	A0256	Singlet	FALSE	FALSE	FALSE	0	TRUE	4.34965006955807	3.73823292492495	6
AATGGAAAGACGGTCA-1	5169	1349	63.203714451538	2.94060746759528	420	7	A0254	unmapped	2.25717733952507	A0254_unmapped	Doublet	Doublet	A0254	Singlet	FALSE	FALSE	FALSE	0	FALSE	NA	NA	NA
AATGGAAAGCACGATG-1	27153	5169	10.6581224910691	26.881007623467	937	7	A0254	unmapped	3.07670978417623	A0254_unmapped	Doublet	Doublet	A0254	Singlet	FALSE	FALSE	FALSE	0	TRUE	10.512738868081	-2.90621058703794	4
AATGGAAAGCGTTCAT-1	45341	6694	6.60329503098741	22.0837652455835	630	8	A0258	A0255	0.981857089108089	A0255_A0258	Doublet	Doublet	Doublet	Doublet	FALSE	FALSE	FALSE	1	TRUE	6.30060927518551	-6.04505674601926	8
AATGGAAAGTGAATAC-1	33339	5811	7.1027925252707	28.1892078346681	737	7	A0254	unmapped	2.93783718573454	A0254	Singlet	A0254	A0254	Singlet	FALSE	FALSE	FALSE	0	TRUE	-10.1489442144995	-4.20222513438596	4
AATGGAAAGTGCCAGA-1	82477	8884	5.01230646119524	26.5722565078749	2097	8	A0256	A0258	0.35588180847988	A0256_A0258	Doublet	Doublet	Doublet	Doublet	TRUE	TRUE	TRUE	4	FALSE	NA	NA	NA
AATGGAACACAAATAG-1	28252	5605	4.67223559394025	27.8104205012035	485	9	A0257	A0252	3.39489938691766	A0257	Singlet	A0257	A0257	Singlet	TRUE	FALSE	FALSE	1	TRUE	-6.36448700777347	2.90080650089847	7
AATGGAACACTGAGTT-1	22349	5270	5.66915745670947	26.6454874938476	153	7	A0258	A0256	2.48726895465999	A0258	Singlet	A0258	A0258	Singlet	TRUE	FALSE	FALSE	1	TRUE	-9.38313706270511	3.37734825848208	8
AATGGAACATTGCTGA-1	27711	5999	8.487604200498	22.081483887265	1955	7	A0256	unmapped	3.98906563483755	A0256_unmapped	Doublet	Doublet	A0256	Singlet	FALSE	FALSE	FALSE	0	TRUE	8.7193094933862	0.896178557859525	6
AATGGAAGTATCAAGA-1	15714	3662	4.21280386916126	40.4543718976709	222	8	A0255	unmapped	2.58446494953895	A0255	Singlet	A0255	A0255	Singlet	FALSE	FALSE	FALSE	0	TRUE	4.92544428952878	-1.71105186702146	5
AATGGAAGTATCACGT-1	36184	6475	4.76730046429361	21.302233031174	201	8	A0258	A0257	2.40705010808253	A0258	Singlet	A0258	A0258	Singlet	FALSE	FALSE	FALSE	0	TRUE	-8.39212162843998	5.12594468830691	8
AATGGAAGTCTGCAAT-1	24118	4874	5.92503524338668	34.1487685546065	872	8	A0256	unmapped	3.40615052484314	A0256	Singlet	A0256	A0256	Singlet	FALSE	FALSE	FALSE	0	TRUE	-3.6889460837012	-2.38220159770383	6
AATGGAAGTGAGGATC-1	74902	8375	9.59787455608662	23.5107206750154	1000	9	A0252	A0258	1.85709620076733	A0252_A0258	Doublet	Doublet	Doublet	Doublet	TRUE	FALSE	TRUE	3	FALSE	NA	NA	NA
AATGGAATCCTGTACC-1	20928	4250	3.9612003058104	43.6066513761468	237	7	A0255	unmapped	2.4494826677492	A0255	Singlet	A0255	A0255	Singlet	FALSE	FALSE	FALSE	0	TRUE	4.96083943494504	-0.950872585786715	5
AATGGAATCGCGAAGA-1	16020	4117	8.38951310861423	24.1697877652934	1197	6	A0256	unmapped	3.56782832756316	A0256	Singlet	A0256	A0256	Singlet	FALSE	FALSE	FALSE	0	TRUE	8.2575585091943	-0.933416292680636	6
AATGGAATCGGATACT-1	25529	5061	7.48560460652591	32.1360021935838	437	6	A0255	unmapped	3.02156062108477	A0255	Singlet	A0255	A0255	Singlet	FALSE	FALSE	FALSE	0	TRUE	-4.24737913957889	-3.4604148125781	5
AATGGAATCGTCGGGT-1	12766	3627	6.83847720507598	32.1792260692464	511	8	A0256	A0251	2.54446799353544	A0256	Singlet	A0256	A0256	Singlet	FALSE	FALSE	FALSE	0	TRUE	-0.578016236937594	-0.410361931337252	6
AATGGAATCTGTAACG-1	22249	5072	5.36653332734055	29.2597420108769	519	8	A0254	A0256	2.68077975798814	A0254	Singlet	A0254	A0254	Singlet	FALSE	FALSE	FALSE	0	TRUE	-9.78265602937992	-4.75098411799802	4
AATGGCTAGACAGCTG-1	14340	4137	24.463040446304	16.4156206415621	347	8	A0252	A0255	4.52343881716758	A0252	Singlet	A0252	A0252	Singlet	FALSE	FALSE	FALSE	0	FALSE	NA	NA	NA
AATGGCTAGTCCTGTA-1	17409	4174	4.9284852662416	37.3370095927394	532	6	A0255	unmapped	3.08407879928915	A0255_unmapped	Doublet	Doublet	A0255	Singlet	FALSE	FALSE	FALSE	0	TRUE	4.78627173551266	0.0992545665668099	5
AATGGCTAGTTGGGAC-1	33828	5542	7.34894170509637	32.8810452879272	488	8	A0252	unmapped	4.89810214061206	A0252	Singlet	A0252	A0252	Singlet	FALSE	FALSE	FALSE	0	TRUE	3.80326144345944	9.55430133579837	2
AATGGCTCAAGATTGA-1	30846	5364	6.8209816507813	27.2774427802632	339	8	A0254	A0251	2.44230986107998	A0254	Singlet	A0254	A0254	Singlet	FALSE	FALSE	FALSE	0	TRUE	-9.74236328951175	-2.62211148501767	4
AATGGCTCACTTCATT-1	33851	5707	5.96437328291631	19.4381259047	515	7	A0257	unmapped	4.00192437682622	A0257	Singlet	A0257	A0257	Singlet	FALSE	FALSE	FALSE	0	TRUE	8.89472357877438	-4.59586612941159	7
AATGGCTCAGCTCGGT-1	51609	7008	6.90577224902633	27.2471855684086	795	7	A0254	unmapped	2.945545372395	A0254_unmapped	Doublet	Doublet	A0254	Singlet	FALSE	FALSE	FALSE	0	TRUE	-6.21044857851322	-2.71446625949277	4
AATGGCTGTCAATGGG-1	27088	5777	6.39766686355582	17.3176314235086	556	7	A0258	A0251	2.56871821645798	A0251_A0258	Doublet	Doublet	Doublet	Doublet	FALSE	FALSE	FALSE	1	TRUE	6.90619723447506	-4.41771118403806	8
AATGGCTGTCGCACGT-1	21574	4391	4.96430889033095	35.6354871604709	281	8	A0251	A0253	4.05716137829014	A0251	Singlet	A0251	A0251	Singlet	FALSE	FALSE	FALSE	0	TRUE	-1.75997455469425	0.933529927717313	9
AATGGCTGTGAAGCGT-1	1479	794	0.473292765382015	33.5361730899256	118	6	A0254	A0253	0.976925314343961	A0254	Singlet	A0254	A0254	Singlet	FALSE	FALSE	FALSE	0	FALSE	NA	NA	NA
AATGGCTGTGCAACGA-1	18864	4291	5.91603053435114	32.4003392705683	284	7	A0255	unmapped	2.78115947284467	A0255	Singlet	A0255	A0255	Singlet	FALSE	FALSE	FALSE	0	TRUE	5.58526532300656	-3.23200719119443	5
AATGGCTGTTGAATCC-1	2137	460	71.4553111839027	6.13008890968648	1083	6	A0255	unmapped	3.10739604142856	A0255_unmapped	Doublet	Doublet	A0255	Singlet	FALSE	FALSE	FALSE	0	FALSE	NA	NA	NA
AATGGCTGTTGGGCCT-1	30946	6256	4.77929296193369	16.8939442900536	297	6	A0258	unmapped	3.4172598310796	A0258	Singlet	A0258	A0258	Singlet	FALSE	FALSE	FALSE	0	TRUE	8.74225394376461	-0.814385876668826	8
AATGGCTGTTGGGTAG-1	66723	7921	4.98179038712288	26.6504803441092	784	8	A0254	A0258	0.773765618702192	A0254_A0258	Doublet	Doublet	Doublet	Doublet	TRUE	FALSE	FALSE	2	FALSE	NA	NA	NA
AATGGCTTCACTACGA-1	50438	7200	7.41702684483921	22.5365795630279	1143	9	A0254	unmapped	3.21964015817997	A0254_unmapped	Doublet	Doublet	A0254	Singlet	FALSE	FALSE	FALSE	0	TRUE	-7.38818533769901	-2.39529673816098	4
AATGGCTTCAGAGTGG-1	23797	5144	5.54271546833635	30.8694373240324	402	7	A0255	unmapped	2.92912747076196	A0255	Singlet	A0255	A0255	Singlet	FALSE	FALSE	FALSE	0	TRUE	-4.70791561952884	-1.91286794902219	5
AATGGCTTCATCGTAG-1	17947	4178	1.20911572964841	36.1731765754722	557	8	A0255	unmapped	3.19884608838333	A0255_unmapped	Doublet	Doublet	A0255	Singlet	FALSE	FALSE	FALSE	0	TRUE	-2.8365040575629	-3.25326936007871	5
AATGGCTTCCACAGCG-1	19325	4406	4.35705045278137	31.901681759379	229	7	A0257	A0251	2.24512885191699	A0257	Singlet	A0257	A0257	Singlet	FALSE	FALSE	FALSE	0	TRUE	-7.74906475893314	1.68043644665347	7
AATGGCTTCGCCGTGA-1	19775	4728	3.94437420986094	31.8482932996207	972	6	A0256	unmapped	3.605524724954	A0256	Singlet	A0256	A0256	Singlet	FALSE	FALSE	FALSE	0	TRUE	-0.743220761931491	-0.332535610212222	6
AATGGCTTCGGATTAC-1	22631	4935	7.87857363793027	23.0303565905174	681	7	A0254	unmapped	3.08441940480989	A0254	Singlet	A0254	A0254	Singlet	FALSE	FALSE	FALSE	0	TRUE	11.1597315514917	-3.19619362117185	4
AATTCCTAGAGCAGAA-1	14576	3829	3.23819978046103	33.0680570801317	419	7	A0257	A0252	3.56358978883714	A0257	Singlet	A0257	A0257	Singlet	FALSE	FALSE	FALSE	0	TRUE	6.67389695295041	-3.6853162503375	7
AATTCCTAGCGATGAC-1	48140	7138	5.10594100540091	26.9651017864562	734	8	A0252	A0251	1.0108497425375	A0251_A0252	Doublet	Doublet	Doublet	Doublet	TRUE	TRUE	TRUE	4	FALSE	NA	NA	NA
AATTCCTAGCGCAATG-1	38528	6478	7.92151162790698	19.8375207641196	1382	7	A0254	A0252	2.83276852331926	A0252_A0254	Doublet	Doublet	Doublet	Doublet	FALSE	FALSE	FALSE	1	TRUE	9.97950331815426	-0.870517060769931	4
AATTCCTAGCGTGTCC-1	21663	4795	7.9398051978027	27.1338226469095	1058	6	A0256	unmapped	3.60980498405783	A0256	Singlet	A0256	A0256	Singlet	FALSE	FALSE	FALSE	0	TRUE	7.61037175306027	-2.20130221606626	6
AATTCCTAGGATTACA-1	22978	5283	4.46078858038123	25.354687092001	549	9	A0254	unmapped	2.76552161869603	A0254	Singlet	A0254	A0254	Singlet	FALSE	FALSE	FALSE	0	TRUE	-7.07815916887577	-3.88837187053098	4
AATTCCTAGGCATGGT-1	27393	5673	9.57908954842478	19.1983353411455	1056	7	A0255	unmapped	3.45186031818881	A0255_unmapped	Doublet	Doublet	A0255	Singlet	FALSE	FALSE	FALSE	0	TRUE	9.18822924741452	-3.20458762408628	5
AATTCCTAGGTACAGC-1	19369	4829	3.98058753678559	28.0086736537767	606	6	A0257	unmapped	4.04196281682721	A0257	Singlet	A0257	A0257	Singlet	FALSE	FALSE	FALSE	0	TRUE	7.02878872998898	-3.71803776980771	7
AATTCCTAGTCGTTAC-1	24043	5091	5.62741754356777	18.7913321964813	1805	7	A0251	A0257	0.875534791811146	A0251_A0257	Doublet	Doublet	Doublet	Doublet	FALSE	FALSE	FALSE	1	TRUE	8.12012641080563	-4.64915077449216	9
AATTCCTAGTTGTAGA-1	2569	740	62.0474892954457	3.46438302841573	240	6	A0258	A0253	2.71848176542149	A0258	Singlet	A0258	A0258	Singlet	FALSE	FALSE	FALSE	0	FALSE	NA	NA	NA
AATTCCTCAAAGGTTA-1	25456	5512	6.13607793840352	26.9209616593338	216	6	A0258	A0256	2.90974362058084	A0258	Singlet	A0258	A0258	Singlet	TRUE	FALSE	TRUE	2	FALSE	NA	NA	NA
AATTCCTCAATTGTGC-1	21510	5268	3.58437935843794	28.1775918177592	1266	7	A0256	unmapped	3.68173970510582	A0256	Singlet	A0256	A0256	Singlet	FALSE	FALSE	FALSE	0	TRUE	6.79103724607174	0.84679318903552	6
AATTCCTCACTAACGT-1	53114	7793	5.86097827314832	25.4716270663102	2658	9	A0252	A0258	0.455945190729	A0252_A0258	Doublet	Doublet	Doublet	Doublet	TRUE	TRUE	TRUE	4	FALSE	NA	NA	NA
AATTCCTCAGAGCTAG-1	16032	3789	0.854540918163673	39.689371257485	312	8	A0255	unmapped	2.8271358239498	A0255	Singlet	A0255	A0255	Singlet	FALSE	FALSE	FALSE	0	TRUE	-2.19404132715518	-2.97505705119504	5
AATTCCTCAGGCTACC-1	56056	8095	8.65206222349079	13.6577708006279	1137	8	A0258	A0253	0.109541359128951	A0253_A0258	Doublet	Doublet	Doublet	Doublet	TRUE	FALSE	FALSE	2	FALSE	NA	NA	NA
AATTCCTCATTGCCTC-1	15001	4239	1.39324045063662	28.7780814612359	1074	9	A0256	A0258	2.79156010665551	A0256_A0258	Doublet	Doublet	Doublet	Doublet	FALSE	FALSE	FALSE	1	TRUE	-1.33157713762577	-1.66123406649961	6
AATTCCTGTACGATTC-1	15349	3763	5.41403348752362	34.0999413642583	195	8	A0255	unmapped	2.34408437786071	A0255	Singlet	A0255	A0255	Singlet	FALSE	FALSE	FALSE	0	TRUE	4.57952134259884	-2.94966261149777	5
AATTCCTGTAGCACAG-1	32650	6135	7.07197549770291	21.5130168453293	1007	6	A0254	unmapped	3.27122853650995	A0254_unmapped	Doublet	Doublet	A0254	Singlet	FALSE	FALSE	FALSE	0	TRUE	9.11530177243893	-0.977228209985629	4
AATTCCTGTGGTGATG-1	19413	4119	6.21233194251275	21.3980322464328	465	8	A0257	A0253	3.8903906900575	A0257	Singlet	A0257	A0257	Singlet	FALSE	FALSE	FALSE	0	TRUE	8.82621161588376	-4.97357456447019	7
AATTCCTGTTCGGCGT-1	25225	5227	4.47175421209118	27.211100099108	255	7	A0258	A0251	3.0297378750613	A0258	Singlet	A0258	A0258	Singlet	FALSE	FALSE	FALSE	0	TRUE	2.58365122922604	-10.882048532976	8
AATTCCTGTTGATGTC-1	13899	4038	4.15857255917692	29.7215627023527	846	7	A0256	unmapped	3.49285941957522	A0256	Singlet	A0256	A0256	Singlet	FALSE	FALSE	FALSE	0	TRUE	5.79986731656735	2.87663133381473	6
AATTCCTTCAGGACGA-1	22316	4776	5.21598852841011	30.5610324430902	729	5	A0254	unmapped	3.08276658517072	A0254	Singlet	A0254	A0254	Singlet	TRUE	FALSE	FALSE	1	TRUE	-9.85749466768558	-4.83538000346555	4
AATTCCTTCCTAGCCT-1	23417	5347	4.19353461160695	25.1398556604176	392	8	A0258	A0253	0.86432472027258	A0253_A0258	Doublet	Doublet	Doublet	Doublet	TRUE	FALSE	FALSE	2	FALSE	NA	NA	NA
AATTCCTTCGGACTGC-1	67594	8093	4.89984318134746	27.9980471639495	828	7	A0258	A0254	0.723718472740886	A0254_A0258	Doublet	Doublet	Doublet	Doublet	TRUE	FALSE	TRUE	3	FALSE	NA	NA	NA
AATTCCTTCGTTGTAG-1	29779	5372	3.05248665166728	37.1973538399543	521	8	A0257	A0255	0.756637175312031	A0255_A0257	Doublet	Doublet	Doublet	Doublet	TRUE	TRUE	TRUE	4	FALSE	NA	NA	NA
AATTCCTTCTACCACC-1	2762	1023	34.4677769732078	18.4286748732802	1019	7	A0257	unmapped	4.28528120329692	A0257_unmapped	Doublet	Doublet	A0257	Singlet	FALSE	FALSE	FALSE	0	FALSE	NA	NA	NA
AATTCCTTCTCAAAGC-1	13121	3938	3.57442268119808	17.0413840408505	561	7	A0257	unmapped	3.96878979798256	A0257	Singlet	A0257	A0257	Singlet	FALSE	FALSE	FALSE	0	TRUE	7.80052106031125	-5.43720333339109	7
AATTTCCAGAGCATTA-1	15840	3644	0.340909090909091	39.040404040404	172	7	A0255	A0258	2.01377724533255	A0255	Singlet	A0255	A0255	Singlet	FALSE	FALSE	FALSE	0	TRUE	-2.67440421930606	-2.96155850650205	5
AATTTCCAGTCCCGAC-1	29842	5071	3.46491522015951	40.6306547818511	794	8	A0252	A0255	4.8880556527662	A0252	Singlet	A0252	A0252	Singlet	FALSE	FALSE	FALSE	0	TRUE	3.12371794828122	9.38295085667239	2
AATTTCCAGTCGCCCA-1	89578	9136	4.04563620531827	26.6583312866999	3010	9	A0254	A0256	0.465728716129	A0254_A0256	Doublet	Doublet	Doublet	Doublet	TRUE	TRUE	TRUE	4	FALSE	NA	NA	NA
AATTTCCAGTTCTACG-1	18354	4565	2.71875340525226	12.8364389233954	565	7	A0257	unmapped	3.98824861276398	A0257	Singlet	A0257	A0257	Singlet	FALSE	FALSE	FALSE	0	TRUE	8.27530352719967	-5.94562856913938	7
AATTTCCCAAAGGTTA-1	29961	5922	5.18340509328794	25.9237008110544	595	7	A0254	unmapped	3.0188779309794	A0254	Singlet	A0254	A0254	Singlet	FALSE	FALSE	FALSE	0	TRUE	-7.10201533190067	-3.96320383311643	4
AATTTCCCACTCCGGA-1	29073	6011	7.57403776700031	22.574209747876	999	8	A0256	A0253	3.47718102741203	A0256	Singlet	A0256	A0256	Singlet	TRUE	FALSE	FALSE	1	TRUE	-4.41884310594852	0.695200040327176	6
AATTTCCCAGAGAGGG-1	64372	7847	5.38898900142919	30.2445162493009	1446	9	A0254	unmapped	3.39417357415384	A0254_unmapped	Doublet	Doublet	A0254	Singlet	TRUE	FALSE	TRUE	2	FALSE	NA	NA	NA
AATTTCCGTAGACACG-1	2297	426	73.5742272529386	8.35872877666521	1096	9	A0256	A0251	3.29071619275587	A0256	Singlet	A0256	A0256	Singlet	FALSE	FALSE	FALSE	0	FALSE	NA	NA	NA
AATTTCCGTAGCGTCC-1	12295	3709	7.67791785278569	28.0276535176901	382	4	A0255	unmapped	3.03841124016492	A0255	Singlet	A0255	A0255	Singlet	FALSE	FALSE	FALSE	0	TRUE	-3.29705174318607	-2.48172657252683	5
AATTTCCGTCCAATCA-1	36831	6312	6.35877385897749	25.5436996008797	871	8	A0251	A0253	5.12018798954239	A0251	Singlet	A0251	A0251	Singlet	TRUE	FALSE	FALSE	1	TRUE	-4.29103644243534	1.56142397163974	9
AATTTCCGTCGAACGA-1	4355	1771	14.2594718714122	16.5786452353617	478	7	A0251	A0254	3.11653704242519	A0251_A0254	Doublet	Doublet	Doublet	Doublet	FALSE	FALSE	FALSE	1	FALSE	NA	NA	NA
AATTTCCGTCGTTTCC-1	29390	5224	6.60768969037087	29.7005784280367	723	9	A0254	A0252	3.05265647135548	A0254	Singlet	A0254	A0254	Singlet	FALSE	FALSE	FALSE	0	TRUE	-9.24664719454105	-3.3674656605853	4
AATTTCCGTCTCTCAC-1	69111	8455	4.08618020286206	25.98428614837	296	7	A0258	A0257	3.04704297866761	A0258	Singlet	A0258	A0258	Singlet	FALSE	FALSE	FALSE	0	TRUE	-8.0094149862891	5.38195283650027	8
AATTTCCGTTACGGAG-1	32310	5978	9.02197462086042	26.0631383472609	1956	8	A0256	unmapped	3.85279216141706	A0256_unmapped	Doublet	Doublet	A0256	Singlet	TRUE	FALSE	TRUE	2	FALSE	NA	NA	NA
AATTTCCGTTCTATCT-1	5016	2160	24.8803827751196	10.1275917065391	919	7	A0253	A0252	2.61133478432456	A0252_A0253	Doublet	Doublet	Doublet	Doublet	FALSE	FALSE	FALSE	1	FALSE	NA	NA	NA
AATTTCCTCATAGAGA-1	16594	3994	6.28540436302278	31.4631794624563	703	4	A0254	unmapped	2.81525165256162	A0254_unmapped	Doublet	Doublet	A0254	Singlet	FALSE	FALSE	FALSE	0	TRUE	10.8077475274438	-1.88608782054319	4
AATTTCCTCATCTCTA-1	42396	6763	7.0407585621285	24.0494386262855	904	7	A0254	unmapped	2.88466356141297	A0254_unmapped	Doublet	Doublet	A0254	Singlet	FALSE	FALSE	FALSE	0	TRUE	-9.99587185732181	-2.61556761027707	4
AATTTCCTCGGACGTC-1	61293	7799	7.77250256962459	27.6866852658542	1682	8	A0254	A0257	0.243642473559114	A0254_A0257	Doublet	Doublet	Doublet	Doublet	TRUE	TRUE	TRUE	4	FALSE	NA	NA	NA
ACAAAGAAGATGAAGG-1	15555	4166	7.93314046930248	24.2430086788814	246	8	A0258	A0252	2.78402953510823	A0258	Singlet	A0258	A0258	Singlet	FALSE	FALSE	FALSE	0	TRUE	-8.67976220003421	4.89141996143924	8
ACAAAGAAGCGACTTT-1	47364	6560	6.22835909129296	38.4975931086901	1556	9	A0253	unmapped	4.26810831882267	A0253_unmapped	Doublet	Doublet	A0253	Singlet	FALSE	FALSE	FALSE	0	TRUE	4.48152463086789	8.96318824528323	3
ACAAAGAAGGAAGTAG-1	26337	5194	4.33230815962334	26.3849337434028	359	6	A0258	A0253	3.19157570115514	A0258	Singlet	A0258	A0258	Singlet	FALSE	FALSE	FALSE	0	TRUE	-9.10880692354496	4.36550815342532	8
ACAAAGAAGGGAGGAC-1	40492	6579	6.84332707695347	25.7112516052554	1673	7	A0256	A0254	0.41324202390006	A0254_A0256	Doublet	Doublet	Doublet	Doublet	TRUE	TRUE	TRUE	4	FALSE	NA	NA	NA
ACAAAGAAGGGCCTCT-1	25657	4856	8.68378999883073	34.4935105429318	1076	8	A0253	A0251	3.58670745611854	A0251_A0253	Doublet	Doublet	Doublet	Doublet	FALSE	FALSE	FALSE	1	TRUE	5.06935565122311	8.99445827244388	3
ACAAAGAAGGTTCTAC-1	26854	5185	6.53161540180234	26.3908542489015	796	9	A0254	unmapped	2.80518128521804	A0254_unmapped	Doublet	Doublet	A0254	Singlet	FALSE	FALSE	FALSE	0	TRUE	11.1689001763696	-3.47034208537473	4
ACAAAGAAGGTTTACC-1	37780	6167	7.26045526733721	25.3943885653785	593	8	A0254	A0255	0.359915198855968	A0254_A0255	Doublet	Doublet	Doublet	Doublet	FALSE	FALSE	FALSE	1	TRUE	10.7496544564599	-3.3266736722125	4
ACAAAGAAGTCACTGT-1	25784	5388	8.2958423828731	27.3115110145827	432	7	A0258	unmapped	3.51188260462678	A0258	Singlet	A0258	A0258	Singlet	TRUE	FALSE	FALSE	1	TRUE	-9.19067509523685	3.2959864878522	8
ACAAAGACACTAGTAC-1	38332	6196	12.5013043931963	27.3896483355943	1021	9	A0257	A0254	3.13606173768332	A0254_A0257	Doublet	Doublet	Doublet	Doublet	FALSE	TRUE	TRUE	3	FALSE	NA	NA	NA
ACAAAGACACTTTATC-1	47009	7167	4.41192112148738	31.9811100002127	1119	6	A0255	A0256	2.49763836359911	A0255_A0256	Doublet	Doublet	Doublet	Doublet	FALSE	FALSE	FALSE	1	TRUE	5.24948184140866	-1.41995565654172	5
ACAAAGACAGCATGCC-1	31344	5684	1.48034711587545	32.2007401735579	417	8	A0255	unmapped	2.90825305906615	A0255_unmapped	Doublet	Doublet	A0255	Singlet	FALSE	FALSE	FALSE	0	TRUE	-4.02998764864261	-0.738894209875003	5
ACAAAGACATCCGAGC-1	15968	3988	4.41508016032064	32.9847194388778	452	7	A0255	unmapped	2.85715096278309	A0255_unmapped	Doublet	Doublet	A0255	Singlet	FALSE	FALSE	FALSE	0	TRUE	5.50580803998654	-2.73422329188718	5
ACAAAGACATGTCAGT-1	74145	8736	4.07579742396655	29.5677388900128	919	8	A0257	A0254	0.543559545077451	A0254_A0257	Doublet	Doublet	Doublet	Doublet	TRUE	TRUE	TRUE	4	FALSE	NA	NA	NA
ACAAAGACATTCAGGT-1	22228	4684	1.19668886089617	35.0323915781897	374	8	A0255	unmapped	2.95627235559135	A0255	Singlet	A0255	A0255	Singlet	FALSE	FALSE	FALSE	0	TRUE	-1.63640745035465	-2.56890861750974	5
ACAAAGAGTGACTGAG-1	39757	6340	7.21885454133863	28.1786855145006	323	8	A0258	A0251	2.9949634752331	A0258	Singlet	A0258	A0258	Singlet	FALSE	FALSE	FALSE	0	TRUE	-8.18985302797611	5.23272521732913	8
ACAAAGAGTGAGTGAC-1	3558	336	88.2237211916807	2.78246205733558	1796	8	A0258	unmapped	4.08450820630165	A0258_unmapped	Doublet	Doublet	A0258	Singlet	FALSE	FALSE	FALSE	0	FALSE	NA	NA	NA
ACAAAGAGTTGGGTAG-1	27387	5137	2.98316719611495	41.4174608390842	549	8	A0255	A0254	2.00572085182004	A0254_A0255	Doublet	Doublet	Doublet	Doublet	FALSE	FALSE	FALSE	1	TRUE	4.80038897641842	-0.266998068107501	5
ACAAAGAGTTTGTGGT-1	1079	655	5.93141797961075	30.0278035217794	18	6	A0258	A0257	0.451394476789936	Negative	Negative	Negative	Negative	Negative	FALSE	FALSE	FALSE	0	FALSE	NA	NA	NA
ACAAAGATCACCTCTG-1	53048	7100	7.05021866988388	26.2856281103906	760	8	A0251	A0254	1.90784727390325	A0251_A0254	Doublet	Doublet	Doublet	Doublet	FALSE	FALSE	FALSE	1	TRUE	-11.6823743139869	1.02971644638644	9
ACAAAGATCCAGCACG-1	31212	5673	7.86556452646418	27.1017557349737	852	8	A0254	unmapped	3.0436811587672	A0254_unmapped	Doublet	Doublet	A0254	Singlet	FALSE	FALSE	FALSE	0	TRUE	-10.4818652426368	-3.18709676028623	4
ACAAAGATCTGCTTAT-1	37491	6473	5.88407884558961	24.6379130991438	612	8	A0254	unmapped	2.76526192434852	A0254	Singlet	A0254	A0254	Singlet	TRUE	FALSE	FALSE	1	TRUE	-6.90567143312747	-2.64752094508542	4
ACAACCAAGTCCCGGT-1	27152	5296	2.57071302298173	25.103123158515	652	7	A0257	unmapped	4.09232961800946	A0257	Singlet	A0257	A0257	Singlet	FALSE	FALSE	FALSE	0	TRUE	8.7279011453027	-5.2096652245654	7
ACAACCAGTAAGATAC-1	53354	7325	4.9518311654234	19.3537504217116	2396	9	A0257	unmapped	4.75462945842455	A0257_unmapped	Doublet	Doublet	A0257	Singlet	FALSE	FALSE	FALSE	0	TRUE	8.82507006772702	-3.78934685946836	7
ACAACCAGTAAGTAGT-1	42305	6503	3.09656069022574	30.9443328211795	1212	8	A0253	unmapped	4.19027531594687	A0253_unmapped	Doublet	Doublet	A0253	Singlet	FALSE	FALSE	TRUE	1	TRUE	0.654628380619932	10.2482195639478	3
ACAACCAGTACCAATC-1	14798	4176	3.2369239086363	32.436815785917	598	9	A0257	unmapped	4.08657904841473	A0257	Singlet	A0257	A0257	Singlet	FALSE	FALSE	FALSE	0	TRUE	6.07762591489499	2.64125116108523	7
ACAACCAGTACCGTCG-1	17946	3681	3.05360526022512	44.9905271369665	124	8	A0255	A0253	1.85240387078274	Negative	Negative	Negative	Negative	Negative	FALSE	FALSE	FALSE	0	FALSE	NA	NA	NA
ACAACCAGTACGACTT-1	11450	3103	8.75982532751092	33.2314410480349	268	6	A0257	A0258	3.24740393886538	A0257	Singlet	A0257	A0257	Singlet	FALSE	FALSE	FALSE	0	TRUE	-2.26711638323123	1.00691784857379	7
ACAACCAGTTCTTAGG-1	26114	5607	5.94700160833269	21.934594470399	787	6	A0254	unmapped	2.80802969593525	A0254_unmapped	Doublet	Doublet	A0254	Singlet	FALSE	FALSE	FALSE	0	TRUE	11.2597452844018	-2.82253544093503	4
ACAACCATCAAGCTGT-1	18995	4828	5.49618320610687	24.8433798367992	1328	9	A0256	unmapped	3.62938405272101	A0256	Singlet	A0256	A0256	Singlet	FALSE	FALSE	FALSE	0	TRUE	7.20634572156613	0.00973197756873065	6
ACAAGCTAGACGAAGA-1	26454	4674	1.97323656157859	27.4098435019279	1101	9	A0251	A0257	5.21050158227985	A0251	Singlet	A0251	A0251	Singlet	FALSE	FALSE	FALSE	0	TRUE	-5.64749987474735	3.65799696682559	9
ACAAGCTAGACGCCAA-1	17526	4366	6.33344744950359	31.3762410133516	534	8	A0255	unmapped	3.04502932218835	A0255_unmapped	Doublet	Doublet	A0255	Singlet	FALSE	FALSE	FALSE	0	TRUE	5.23478142865841	-2.35671036006345	5
ACAAGCTAGACTCATC-1	27568	5411	2.83662217063262	29.2222867092281	835	7	A0253	unmapped	4.25233190960156	A0253	Singlet	A0253	A0253	Singlet	FALSE	FALSE	FALSE	0	TRUE	-0.275656715548586	10.9878855490552	3
ACAAGCTAGATTCGAA-1	20535	4624	5.0645239834429	33.3479425371317	574	8	A0255	unmapped	3.04760091078252	A0255_unmapped	Doublet	Doublet	A0255	Singlet	FALSE	FALSE	FALSE	0	TRUE	-3.08161003938968	-2.7250997281207	5
ACAAGCTAGCTCGGCT-1	14474	3598	4.09700151996684	33.4185435954125	233	7	A0255	A0252	2.22909909314671	A0255	Singlet	A0255	A0255	Singlet	FALSE	FALSE	FALSE	0	TRUE	5.16759459623044	-3.58407060862912	5
ACAAGCTAGCTGCGAA-1	32491	5981	5.49382906035517	25.6778800283155	405	9	A0258	A0254	3.35783691137256	A0258	Singlet	A0258	A0258	Singlet	TRUE	FALSE	FALSE	1	TRUE	2.79478923925107	-9.90215675593747	8
ACAAGCTAGGACTATA-1	22903	4817	3.14805920621753	34.1396323625726	336	6	A0255	unmapped	2.82299918264314	A0255	Singlet	A0255	A0255	Singlet	FALSE	FALSE	FALSE	0	TRUE	4.16932289251034	1.56406219242679	5
ACAAGCTCAATCCTTT-1	29286	5815	4.83507477975825	32.8552892166906	831	8	A0255	unmapped	3.30622730253779	A0255_unmapped	Doublet	Doublet	A0255	Singlet	FALSE	FALSE	TRUE	1	TRUE	-2.03028591028507	-1.24315218688382	5
ACAAGCTCACAGCCAC-1	54924	7310	6.72019517879251	24.918068603889	1246	7	A0254	A0257	1.05134793463214	A0254_A0257	Doublet	Doublet	Doublet	Doublet	TRUE	FALSE	FALSE	2	FALSE	NA	NA	NA
ACAAGCTCACAGTGAG-1	8323	1674	52.7574191998078	1.74216027874564	1979	7	A0251	unmapped	5.52405488672477	A0251_unmapped	Doublet	Doublet	A0251	Singlet	FALSE	FALSE	FALSE	0	FALSE	NA	NA	NA
ACAAGCTCAGCGTAGA-1	16276	3683	3.90144998771197	38.240353895306	129	7	A0255	A0257	2.1567190471064	A0255	Singlet	A0255	A0255	Singlet	FALSE	FALSE	FALSE	0	TRUE	4.59407488950436	-3.0006431794299	5
ACAAGCTCATTACTCT-1	70444	8589	5.02668786553858	25.1064675486912	1738	8	A0256	A0258	1.93450361648784	A0256_A0258	Doublet	Doublet	Doublet	Doublet	TRUE	TRUE	TRUE	4	FALSE	NA	NA	NA
ACAAGCTGTACAAGCG-1	34113	5796	8.0848943218128	32.3747544924222	438	8	A0252	unmapped	4.96771600151743	A0252	Singlet	A0252	A0252	Singlet	TRUE	FALSE	FALSE	1	TRUE	3.07869569905942	10.0138169073926	2
ACAAGCTGTACAGTAA-1	16214	4047	10.0962131491304	24.1766374737881	608	7	A0254	unmapped	2.7412747708183	A0254	Singlet	A0254	A0254	Singlet	TRUE	FALSE	FALSE	1	TRUE	-9.05993683687503	-3.96051685572995	4
ACAAGCTGTCATCCGG-1	42952	6182	7.9367666232073	33.8866641832743	724	6	A0253	unmapped	3.95043209639372	A0253	Singlet	A0253	A0253	Singlet	FALSE	FALSE	FALSE	0	TRUE	5.6605822289819	10.6220789694654	3
ACAAGCTGTGCCGTAC-1	28769	5483	12.7394070005909	26.5563627515729	860	8	A0255	A0258	0.555993864566934	A0255_A0258	Doublet	Doublet	Doublet	Doublet	TRUE	TRUE	TRUE	4	FALSE	NA	NA	NA
ACAAGCTGTTTACCTT-1	24868	5123	5.42866334244813	28.1285185780923	835	7	A0254	unmapped	2.97427722861798	A0254_unmapped	Doublet	Doublet	A0254	Singlet	FALSE	FALSE	FALSE	0	TRUE	-10.4970181738501	-3.50257079364194	4
ACAAGCTGTTTATGCG-1	39193	6441	7.01655907942745	22.6520041844207	387	5	A0251	A0255	4.60999704097198	A0251	Singlet	A0251	A0251	Singlet	FALSE	FALSE	FALSE	0	TRUE	-6.67941410890872	4.96731097935305	9
ACAAGCTTCACGTCCT-1	15329	3478	6.00821971426708	43.1339291538913	225	7	A0251	A0255	0.849424304434942	A0251_A0255	Doublet	Doublet	Doublet	Doublet	FALSE	TRUE	FALSE	2	FALSE	NA	NA	NA
ACAAGCTTCATAGACC-1	23275	5183	6.57357679914071	26.9731471535983	484	7	A0255	A0252	2.172353244968	A0252_A0255	Doublet	Doublet	Doublet	Doublet	TRUE	FALSE	FALSE	2	FALSE	NA	NA	NA
ACAAGCTTCATCTCTA-1	14881	4028	1.10879645185135	33.0018143941939	384	9	A0255	unmapped	3.02097651877908	A0255	Singlet	A0255	A0255	Singlet	FALSE	FALSE	FALSE	0	TRUE	-2.7609585081702	-3.39813892604245	5
ACAAGCTTCCGACGGT-1	34194	6494	6.67953442124349	23.6094051587998	368	7	A0258	A0257	2.75248724738956	A0257_A0258	Doublet	Doublet	Doublet	Doublet	FALSE	FALSE	FALSE	1	TRUE	-8.32408554903324	5.21447904347049	8
ACAAGCTTCCTCGATC-1	60161	7561	5.77450507804059	33.1443958710793	2953	7	A0253	unmapped	4.63793769530519	A0253_unmapped	Doublet	Doublet	A0253	Singlet	FALSE	TRUE	TRUE	2	FALSE	NA	NA	NA
ACAAGCTTCGCGATCG-1	4090	482	84.3765281173594	3.52078239608802	877	7	A0252	unmapped	5.26361761425029	A0252_unmapped	Doublet	Doublet	A0252	Singlet	FALSE	FALSE	FALSE	0	FALSE	NA	NA	NA
ACAAGCTTCTCATGCC-1	16624	4588	8.16289701636189	23.3096727622714	1075	5	A0256	unmapped	3.49239723676144	A0256	Singlet	A0256	A0256	Singlet	TRUE	FALSE	FALSE	1	TRUE	6.0919672692651	-0.519764409078494	6
ACAAGCTTCTCTTCAA-1	32792	6050	5.71785801414979	27.1224688948524	798	7	A0254	unmapped	2.98815343261022	A0254_unmapped	Doublet	Doublet	A0254	Singlet	FALSE	FALSE	FALSE	0	TRUE	-8.08900101534183	-3.70364134074582	4
ACAAGCTTCTGGGATT-1	8657	2514	23.5993993300219	16.8649647683955	250	6	A0258	A0257	3.33541461174859	A0258	Singlet	A0258	A0258	Singlet	FALSE	FALSE	FALSE	0	FALSE	NA	NA	NA
ACACAGTAGACCTCAT-1	1128	565	0.620567375886525	41.7553191489362	27	7	A0255	A0258	0.351731561913017	Negative	Negative	Negative	Negative	Negative	FALSE	FALSE	FALSE	0	FALSE	NA	NA	NA
ACACAGTAGACTAAGT-1	32823	5640	7.13524053255339	27.514243061268	7080	8	A0258	unmapped	4.79138119501982	A0258_unmapped	Doublet	Doublet	A0258	Singlet	FALSE	FALSE	FALSE	0	TRUE	-10.2461093222266	3.10484416721927	8
ACACAGTAGCAGGGAG-1	40718	7221	9.13600864482538	19.0431750085957	1473	9	A0256	A0258	0.264942026035935	A0256_A0258	Doublet	Doublet	Doublet	Doublet	TRUE	FALSE	TRUE	3	FALSE	NA	NA	NA
ACACAGTAGCGTATGG-1	15890	4092	5.61359345500315	26.3373190685966	238	8	A0257	A0253	3.22048775209421	A0257	Singlet	A0257	A0257	Singlet	FALSE	FALSE	FALSE	0	TRUE	-7.94054730287845	1.90770228146182	7
ACACAGTAGGAGTCTG-1	18559	4666	4.04116601109974	27.1512473732421	1007	7	A0256	unmapped	3.47046175706404	A0256	Singlet	A0256	A0256	Singlet	FALSE	FALSE	FALSE	0	TRUE	-0.448683873332095	-0.194803998483554	6
ACACAGTAGGTCACCC-1	31211	5217	2.89000672839704	37.922527314088	1622	8	A0253	unmapped	4.56866808357666	A0253_unmapped	Doublet	Doublet	A0253	Singlet	FALSE	FALSE	FALSE	0	TRUE	1.08542697080319	11.9030209326612	3
ACACAGTAGTACGTCT-1	17399	4265	1.1437438933272	33.984711765044	539	7	A0255	unmapped	3.45140004751973	A0255	Singlet	A0255	A0255	Singlet	FALSE	FALSE	FALSE	0	TRUE	-3.38627894274051	-3.67591063739194	5
ACACAGTCACAAATGA-1	79794	8251	5.18084066471163	28.9796225280096	567	8	A0258	A0251	3.4315082070497	A0258	Singlet	A0258	A0258	Singlet	TRUE	TRUE	TRUE	3	FALSE	NA	NA	NA
ACACAGTGTCATAACC-1	35988	6528	5.51294876069801	26.7339113037679	1589	8	A0251	A0257	2.13271107193152	A0251_A0257	Doublet	Doublet	Doublet	Doublet	TRUE	TRUE	TRUE	4	FALSE	NA	NA	NA
ACACAGTGTGATGGCA-1	7757	2152	42.1296893128787	10.4679644192342	140	5	A0258	A0254	2.95498726236187	A0258	Singlet	A0258	A0258	Singlet	FALSE	FALSE	FALSE	0	FALSE	NA	NA	NA
ACACAGTGTTAGAGAT-1	18453	4603	2.02135154175473	33.4796510052566	521	7	A0255	unmapped	3.22792577628496	A0255	Singlet	A0255	A0255	Singlet	TRUE	FALSE	FALSE	1	TRUE	-2.09548623911197	-2.64109914065732	5
ACACAGTGTTATCCAG-1	24782	4652	1.42845613751917	35.1989347106771	1044	8	A0251	unmapped	5.45306540369719	A0251	Singlet	A0251	A0251	Singlet	FALSE	FALSE	FALSE	0	TRUE	-8.54927285066898	2.05392368076907	9
ACACAGTTCACGGTCG-1	16134	3900	1.9647948431883	36.4075864633693	142	7	A0255	A0253	1.92675066195318	A0255	Singlet	A0255	A0255	Singlet	FALSE	FALSE	FALSE	0	TRUE	4.14223591932004	-0.940997169031039	5
ACACAGTTCTCCTGTG-1	8584	2921	15.9016775396086	23.2059645852749	331	9	A0252	A0251	4.40191967010347	A0252	Singlet	A0252	A0252	Singlet	FALSE	FALSE	FALSE	0	FALSE	NA	NA	NA
ACACCAAAGACAGCGT-1	14777	4311	8.7433173174528	24.5787372267713	1479	7	A0256	A0253	3.70560300463183	A0256	Singlet	A0256	A0256	Singlet	FALSE	FALSE	FALSE	0	TRUE	6.95928303846066	0.654648139463529	6
ACACCAAAGACAGCTG-1	1188	499	30.1346801346801	25	158	8	A0257	A0251	2.61290125648261	A0257	Singlet	A0257	A0257	Singlet	FALSE	FALSE	FALSE	0	FALSE	NA	NA	NA
ACACCAAAGACGCATG-1	21939	5286	4.44414057158485	25.6028077852227	422	6	A0256	unmapped	2.76995668348414	A0256	Singlet	A0256	A0256	Singlet	TRUE	FALSE	FALSE	1	TRUE	-1.96958930841739	0.474584534154996	6
ACACCAAAGATTGACA-1	32822	5721	5.3287429163366	24.9619157881908	949	8	A0254	unmapped	3.0095671808149	A0254_unmapped	Doublet	Doublet	A0254	Singlet	FALSE	FALSE	FALSE	0	TRUE	10.1486145699853	-3.09665267230405	4
ACACCAAAGCTAGTTC-1	26680	5291	2.09145427286357	31.4205397301349	786	8	A0256	A0251	2.70268641973767	A0256	Singlet	A0256	A0256	Singlet	FALSE	FALSE	FALSE	0	TRUE	-3.52324350229557	0.240746422992811	6
ACACCAAAGGCCTGCT-1	27045	5814	5.47236088001479	24.9288223331485	418	6	A0254	unmapped	2.46501501609241	A0254	Singlet	A0254	A0254	Singlet	FALSE	FALSE	FALSE	0	TRUE	-8.0560811316138	-4.5896438813342	4
ACACCAAAGTTCCATG-1	26735	5357	8.23265382457453	25.3824574527773	569	8	A0254	unmapped	3.04119577005027	A0254	Singlet	A0254	A0254	Singlet	FALSE	FALSE	FALSE	0	TRUE	11.4249254907006	-2.3904947495593	4
ACACCAACAAGGATGC-1	31273	5566	4.46071691235251	31.1003101717136	289	7	A0258	A0251	3.16282896497033	A0258	Singlet	A0258	A0258	Singlet	FALSE	FALSE	FALSE	0	TRUE	-10.9494517599707	3.26310308216678	8
ACACCAACACTTGGGC-1	17661	4432	5.93397882339618	29.3131759243531	474	7	A0257	unmapped	3.94153876691245	A0257	Singlet	A0257	A0257	Singlet	FALSE	FALSE	FALSE	0	TRUE	-3.31835492006595	-1.74183850051297	7
ACACCAACACTTGTGA-1	15522	4287	5.37301894085814	23.2250998582657	916	7	A0256	A0252	3.34749451763675	A0256	Singlet	A0256	A0256	Singlet	FALSE	FALSE	FALSE	0	TRUE	8.38172595151608	0.0361889669166654	6
ACACCAACAGGTAGTG-1	51213	7290	4.81518364477769	29.9748110831234	1415	8	A0252	A0257	1.45134247575245	A0252_A0257	Doublet	Doublet	Doublet	Doublet	TRUE	TRUE	TRUE	4	FALSE	NA	NA	NA
ACACCAACATCTGGGC-1	36229	6543	8.1978525490629	20.047475779072	2396	7	A0256	unmapped	3.86970418330538	A0256_unmapped	Doublet	Doublet	A0256	Singlet	FALSE	FALSE	FALSE	0	TRUE	8.82286135801022	-3.29863230945005	6
ACACCAAGTACGTGAG-1	17638	4168	6.93956230865177	32.4866764939336	213	6	A0257	A0254	3.30978311304549	A0257	Singlet	A0257	A0257	Singlet	FALSE	FALSE	FALSE	0	TRUE	-6.77764304033573	1.2002024197446	7
ACACCAAGTATCCCTC-1	29384	5836	3.52913150013613	28.2568744895181	624	9	A0256	A0252	3.28175537111282	A0256	Singlet	A0256	A0256	Singlet	TRUE	FALSE	FALSE	1	TRUE	-2.36647446504886	0.468130394207105	6
ACACCAAGTCGTGATT-1	25250	5621	11.370297029703	22.4356435643564	817	7	A0256	A0255	1.19111877157452	A0255_A0256	Doublet	Doublet	Doublet	Doublet	TRUE	FALSE	FALSE	2	FALSE	NA	NA	NA
ACACCAAGTGATTAGA-1	19042	3896	2.42096418443441	44.3860938976998	139	8	A0255	A0257	2.23433296817335	A0255	Singlet	A0255	A0255	Singlet	FALSE	FALSE	FALSE	0	TRUE	4.12341968663876	0.487587227808103	5
ACACCAATCAGCGTCG-1	19129	4555	5.14924983010089	30.4511474724241	495	7	A0256	A0252	2.49580537005391	A0256	Singlet	A0256	A0256	Singlet	FALSE	FALSE	FALSE	0	TRUE	-3.09597046724613	-0.302161500467196	6
ACACCAATCATCGGGC-1	18797	4079	1.56407937436825	38.0326647869341	125	6	A0255	A0258	2.11756173126807	A0255	Singlet	A0255	A0255	Singlet	FALSE	FALSE	FALSE	0	TRUE	4.00223796018307	-0.482999370111361	5
ACACCAATCGCTGACG-1	3999	257	92.7231807951988	1.82545636409102	236	7	A0252	unmapped	4.2634030984792	A0252	Singlet	A0252	A0252	Singlet	FALSE	FALSE	FALSE	0	FALSE	NA	NA	NA
ACACCAATCGTACCTC-1	23324	5116	5.74515520493912	24.4855084891099	702	7	A0255	unmapped	3.61129134652773	A0255	Singlet	A0255	A0255	Singlet	FALSE	FALSE	FALSE	0	TRUE	8.84100691922848	-3.69682113887204	5
ACACGCGAGACATCCT-1	42792	7505	1.73163208076276	28.0286034772855	1571	8	A0256	unmapped	3.84160896405563	A0256	Singlet	A0256	A0256	Singlet	TRUE	TRUE	TRUE	3	FALSE	NA	NA	NA
ACACGCGAGCAAGTCG-1	60812	8032	7.62349536275735	25.305860685391	1575	7	A0256	A0258	0.499401248786834	A0256_A0258	Doublet	Doublet	Doublet	Doublet	TRUE	FALSE	TRUE	3	FALSE	NA	NA	NA
ACACGCGAGCGGGTTA-1	34295	6215	5.50225980463624	26.417845166934	214	7	A0258	A0253	2.76719635147212	A0258	Singlet	A0258	A0258	Singlet	FALSE	FALSE	FALSE	0	TRUE	-7.95903141847904	4.78888423679934	8
ACACGCGAGGCAGTCA-1	6131	2075	9.54167346273039	31.9849942913065	100	6	A0257	A0253	2.33333096028749	A0257	Singlet	A0257	A0257	Singlet	FALSE	FALSE	FALSE	0	FALSE	NA	NA	NA
ACACGCGAGGCGACAT-1	20250	4505	4.24691358024691	33.8962962962963	736	7	A0256	unmapped	3.26001161528829	A0256	Singlet	A0256	A0256	Singlet	FALSE	FALSE	FALSE	0	TRUE	-2.99127514711673	-0.436092660440341	6
ACACGCGCAATGCAAA-1	75762	8466	4.93915155354927	30.6591695045009	592	9	A0258	A0252	3.70569403549699	A0258	Singlet	A0258	A0258	Singlet	TRUE	FALSE	TRUE	2	FALSE	NA	NA	NA
ACACGCGCACCTGCTT-1	31799	6171	2.62586873801063	25.9850938708764	974	8	A0256	unmapped	3.51413300087486	A0256	Singlet	A0256	A0256	Singlet	TRUE	TRUE	TRUE	3	FALSE	NA	NA	NA
ACACGCGCAGGAACCA-1	1907	326	79.0246460409019	3.98531725222863	565	7	A0253	unmapped	3.73728048334439	A0253	Singlet	A0253	A0253	Singlet	FALSE	FALSE	FALSE	0	FALSE	NA	NA	NA
ACACGCGCAGTCAACT-1	26620	5397	2.75732531930879	32.6859504132231	773	7	A0256	A0251	3.1032865650776	A0256	Singlet	A0256	A0256	Singlet	FALSE	FALSE	FALSE	0	TRUE	-3.41444928995426	0.540285840021238	6
ACACGCGCAGTCGCAC-1	20707	4495	3.90689138938523	35.8043173805959	421	6	A0257	A0252	3.58910644588916	A0257	Singlet	A0257	A0257	Singlet	TRUE	FALSE	FALSE	1	TRUE	-1.43913765302951	0.778307988630399	7
ACACGCGGTACCGTCG-1	28970	5651	3.46220227821885	28.2533655505696	204	6	A0258	unmapped	2.94024265296925	A0258	Singlet	A0258	A0258	Singlet	TRUE	FALSE	FALSE	1	TRUE	-8.99993927828128	4.36828477619754	8
ACACGCGGTCGCACAC-1	32579	6010	5.30709966542865	22.1645845483287	383	7	A0258	A0251	3.4776030202419	A0258	Singlet	A0258	A0258	Singlet	FALSE	FALSE	FALSE	0	TRUE	-10.6076424872046	3.37337119816409	8
ACACGCGGTCTCCCTA-1	22978	5060	5.98398468099922	28.1573679171381	390	8	A0254	A0251	2.58840089811904	A0254	Singlet	A0254	A0254	Singlet	FALSE	FALSE	FALSE	0	TRUE	-9.02357800356205	-5.04500667811765	4
ACACGCGGTCTGTAAC-1	40973	6574	5.43528665218559	28.3796646572133	279	5	A0258	A0254	0.567276811953365	A0254_A0258	Doublet	Doublet	Doublet	Doublet	TRUE	FALSE	TRUE	3	FALSE	NA	NA	NA
ACACGCGGTGGCACTC-1	22175	4690	3.72942502818489	34.8545659526494	399	6	A0255	unmapped	3.23895458153331	A0255	Singlet	A0255	A0255	Singlet	FALSE	FALSE	FALSE	0	TRUE	-3.18969924799259	-2.91106669665708	5
ACACGCGGTTTCAGAC-1	18933	4626	4.0352823113083	34.1784186341309	1495	6	A0256	unmapped	3.74717454822359	A0256	Singlet	A0256	A0256	Singlet	FALSE	FALSE	FALSE	0	TRUE	5.58501975187008	0.0326400095091909	6
ACACGCGTCACTGTTT-1	15016	3478	1.97123068726692	32.2922216302611	934	8	A0251	A0252	4.90905389809212	A0251	Singlet	A0251	A0251	Singlet	FALSE	FALSE	FALSE	0	TRUE	-8.48248799196537	1.93666155575381	9
ACACGCGTCATCGGGC-1	16048	4032	8.82976071784646	32.6458125623131	1134	7	A0256	unmapped	3.66204557467508	A0256	Singlet	A0256	A0256	Singlet	FALSE	FALSE	FALSE	0	TRUE	5.52793757566159	2.2269368910657	6
ACACGCGTCGAACGGA-1	16662	4154	5.9536670267675	28.4659704717321	256	6	A0256	A0253	2.41812886971917	A0256	Singlet	A0256	A0256	Singlet	FALSE	FALSE	FALSE	0	TRUE	-4.97467644563968	-1.09969179393186	6
ACACGCGTCGAGAGCA-1	10005	2501	3.73813093453273	47.496251874063	51	6	A0255	A0257	1.72511410611012	Negative	Negative	Negative	Negative	Negative	FALSE	FALSE	FALSE	0	FALSE	NA	NA	NA
ACACGCGTCGGCATAT-1	52391	7298	5.36733408409841	29.4859804164837	439	5	A0255	A0254	0.0822681450464553	A0254_A0255	Doublet	Doublet	Doublet	Doublet	FALSE	FALSE	FALSE	1	TRUE	-7.23289330354984	-1.00904195071591	5
ACACGCGTCTCACTCG-1	35387	6246	4.4338316330856	31.5680899765451	703	7	A0254	A0255	0.316030359328853	A0254_A0255	Doublet	Doublet	Doublet	Doublet	FALSE	TRUE	TRUE	3	FALSE	NA	NA	NA
ACACGCGTCTGTCGTC-1	32322	6054	6.5280613823402	25.7935771301281	772	5	A0256	unmapped	3.50034680644034	A0256	Singlet	A0256	A0256	Singlet	FALSE	FALSE	FALSE	0	TRUE	-5.67815382829959	-2.05337087870969	6
ACACTGAAGAGAGGGC-1	36092	5884	5.13687243710518	27.1306660755846	772	9	A0254	A0251	3.09393638487235	A0254	Singlet	A0254	A0254	Singlet	FALSE	FALSE	FALSE	0	TRUE	-7.24391014925296	-2.71672813655271	4
ACACTGAAGCGATGAC-1	54891	6947	4.97531471461624	38.0481317520176	886	7	A0253	A0255	2.45890851437071	A0253	Singlet	A0253	A0253	Singlet	FALSE	TRUE	TRUE	2	FALSE	NA	NA	NA
ACACTGAAGGAAGTGA-1	2521	1035	0.277667592225307	42.2054740182467	102	5	A0256	A0258	1.46739956913842	A0256	Singlet	A0256	A0256	Singlet	FALSE	FALSE	FALSE	0	FALSE	NA	NA	NA
ACACTGAAGTAACCGG-1	18399	4311	2.88602641447905	21.9957606391652	874	7	A0251	A0256	5.40254172674112	A0251	Singlet	A0251	A0251	Singlet	FALSE	FALSE	FALSE	0	TRUE	-8.62121613375003	2.22812516926394	9
ACACTGAAGTTCACTG-1	37582	6571	6.27960193709755	22.8566867117237	1071	8	A0256	unmapped	3.55984123599357	A0256	Singlet	A0256	A0256	Singlet	FALSE	FALSE	FALSE	0	TRUE	-4.722724274314	0.872688546167478	6
ACACTGACAAAGGCAC-1	119793	9652	3.68886328917382	26.8454751112335	876	9	A0258	unmapped	3.9298571506165	A0258_unmapped	Doublet	Doublet	A0258	Singlet	TRUE	TRUE	TRUE	3	FALSE	NA	NA	NA
ACACTGACAGTCACGC-1	35894	6023	6.47740569454505	31.7378949127988	282	9	A0252	unmapped	4.38496079210313	A0252	Singlet	A0252	A0252	Singlet	TRUE	FALSE	FALSE	1	TRUE	3.81801597722714	9.7676182532178	2
ACACTGACATCCGATA-1	19400	4615	3.61340206185567	23.340206185567	528	8	A0251	A0253	4.94219191387664	A0251	Singlet	A0251	A0251	Singlet	TRUE	FALSE	FALSE	1	TRUE	-8.27808316103275	2.25497586964236	9
ACACTGAGTACAGAAT-1	29364	5181	5.06402397493529	26.6925486990873	144	8	A0251	A0252	3.43431970684906	A0251	Singlet	A0251	A0251	Singlet	FALSE	FALSE	FALSE	0	TRUE	-11.8106473242408	1.00217653750049	9
ACACTGAGTGCTTATG-1	15555	3840	4.28158148505304	30.8261009321761	462	7	A0255	A0256	2.3757986796236	A0255_A0256	Doublet	Doublet	Doublet	Doublet	FALSE	FALSE	FALSE	1	TRUE	5.22084967740719	-3.57970421077146	5
ACACTGATCGACCAAT-1	14658	3529	2.03984172465548	41.5950334288443	228	6	A0255	unmapped	2.70119010403403	A0255	Singlet	A0255	A0255	Singlet	FALSE	FALSE	FALSE	0	TRUE	4.99205367215817	-1.62649719478025	5
ACACTGATCGCTAATG-1	6575	2586	5.61216730038023	18.6159695817491	166	3	A0254	unmapped	2.30123319916224	A0254	Singlet	A0254	A0254	Singlet	FALSE	FALSE	FALSE	0	FALSE	NA	NA	NA
ACACTGATCGCTTGCT-1	21158	4673	2.05595992059741	22.114566594196	487	7	A0257	A0255	4.0852385221885	A0257	Singlet	A0257	A0257	Singlet	FALSE	FALSE	FALSE	0	TRUE	8.13610808499997	-5.36913625956906	7
ACACTGATCTACGCGG-1	32847	6042	5.96097056047736	24.6871860443876	523	8	A0255	unmapped	3.31649541690773	A0255	Singlet	A0255	A0255	Singlet	FALSE	FALSE	FALSE	0	TRUE	8.72790019162838	-0.5683255052699	5
ACACTGATCTCTGGTC-1	24533	4854	7.41450291444177	32.0262503566625	821	6	A0254	unmapped	3.14052900360569	A0254	Singlet	A0254	A0254	Singlet	FALSE	FALSE	FALSE	0	TRUE	-10.419182137168	-3.69462673426999	4
ACAGAAAAGACCTTTG-1	26535	5337	4.68061051441492	19.6645939325419	1116	7	A0257	unmapped	4.35556404262358	A0257_unmapped	Doublet	Doublet	A0257	Singlet	TRUE	FALSE	FALSE	1	TRUE	8.2346207345361	-5.1647867417468	7
ACAGAAAAGCATTTGC-1	22836	4980	3.27115081450342	33.140655105973	453	8	A0255	unmapped	2.82105824113479	A0255_unmapped	Doublet	Doublet	A0255	Singlet	FALSE	FALSE	FALSE	0	TRUE	-3.44323237291629	-3.59293143512143	5
ACAGAAAAGGTTCATC-1	39526	5913	5.97075342812326	33.4893487830795	183	8	A0258	unmapped	2.35195850393098	A0258	Singlet	A0258	A0258	Singlet	FALSE	FALSE	FALSE	0	TRUE	-11.7062896048194	1.2065089487897	8
ACAGAAACAAATCGGG-1	9487	3081	7.4417624117213	29.1029830294087	228	7	A0257	unmapped	2.90603878388734	A0257	Singlet	A0257	A0257	Singlet	FALSE	FALSE	FALSE	0	FALSE	NA	NA	NA
ACAGAAACAAGATGGC-1	4144	1489	36.3899613899614	8.54247104247104	254	8	A0252	A0255	0.33336872108084	A0252_A0255	Doublet	Doublet	Doublet	Doublet	FALSE	FALSE	FALSE	1	FALSE	NA	NA	NA
ACAGAAACAAGCTACT-1	26703	5538	5.13799947571434	30.8205070591319	387	9	A0258	unmapped	2.98573225578462	A0258_unmapped	Doublet	Doublet	A0258	Singlet	FALSE	FALSE	FALSE	0	TRUE	-10.013176277793	3.79224403141604	8
ACAGAAACAGTAACCT-1	31985	6116	8.8666562451149	22.1103642332343	1236	9	A0254	unmapped	2.95219575694403	A0254_unmapped	Doublet	Doublet	A0254	Singlet	FALSE	FALSE	FALSE	0	TRUE	10.6875654900903	-2.66769830943479	4
ACAGAAACAGTGTGGA-1	22988	4394	2.77101096224117	16.747868453106	674	8	A0257	A0253	3.98474667082808	A0257	Singlet	A0257	A0257	Singlet	FALSE	FALSE	FALSE	0	TRUE	8.72969882138913	-5.40358488322629	7
ACAGAAACATACCAGT-1	24264	4968	4.05126937026047	22.2181008902077	427	7	A0257	A0251	3.46436778471198	A0257	Singlet	A0257	A0257	Singlet	FALSE	FALSE	FALSE	0	TRUE	8.49765650876706	-5.74080412150754	7
ACAGAAAGTCCGTTTC-1	15457	3916	8.12576826033512	30.723943844213	495	7	A0251	unmapped	4.86075906703333	A0251	Singlet	A0251	A0251	Singlet	FALSE	FALSE	FALSE	0	TRUE	-1.85729391924198	1.01295973299609	9
ACAGAAAGTGCCCGTA-1	63521	7768	5.88151949748902	32.3908628642496	2491	8	A0253	A0254	1.91139660049506	A0253_A0254	Doublet	Doublet	Doublet	Doublet	TRUE	TRUE	TRUE	4	FALSE	NA	NA	NA
ACAGAAAGTTAGAGTA-1	3595	579	79.3324061196106	3.11543810848401	1248	9	A0254	unmapped	2.49839877620412	A0254_unmapped	Doublet	Doublet	A0254	Singlet	FALSE	FALSE	FALSE	0	FALSE	NA	NA	NA
ACAGAAATCCGATAGT-1	27630	5429	4.49149475208107	32.3778501628665	980	7	A0256	unmapped	3.30359176475897	A0256	Singlet	A0256	A0256	Singlet	FALSE	FALSE	FALSE	0	TRUE	-3.79010374895389	-1.08535961867704	6
ACAGAAATCTAACACG-1	22304	5127	5.26811334289814	29.1651721664275	269	7	A0258	unmapped	2.7102701950412	A0258	Singlet	A0258	A0258	Singlet	TRUE	FALSE	FALSE	1	TRUE	-8.40626938692386	2.97995717762576	8
ACAGAAATCTACTGAG-1	14488	3848	3.88597459966869	33.7865819988956	232	7	A0255	unmapped	2.17004326870669	A0255	Singlet	A0255	A0255	Singlet	FALSE	FALSE	FALSE	0	TRUE	4.76012627729123	-1.60162799121274	5
ACAGAAATCTATCGCC-1	21469	4173	1.90973030881736	42.2516186128837	149	7	A0255	unmapped	1.89624497323798	A0255	Singlet	A0255	A0255	Singlet	FALSE	FALSE	FALSE	0	TRUE	3.90401641973202	0.367757006870374	5
ACAGAAATCTTCGGTC-1	42454	6634	4.22339473312291	32.1124040137561	1548	8	A0253	A0255	1.45425415261325	A0253_A0255	Doublet	Doublet	Doublet	Doublet	TRUE	TRUE	TRUE	4	FALSE	NA	NA	NA
ACAGCCGAGACCACGA-1	23424	5103	6.87756147540984	25.7684426229508	625	7	A0254	unmapped	2.84906731827672	A0254	Singlet	A0254	A0254	Singlet	FALSE	FALSE	FALSE	0	TRUE	11.336077376687	-2.2225465035571	4
ACAGCCGAGCGGATCA-1	29049	5332	5.66973045543736	33.0682639677786	1727	9	A0253	A0251	4.29900798470877	A0251_A0253	Doublet	Doublet	Doublet	Doublet	FALSE	FALSE	FALSE	1	TRUE	0.938067420803953	10.868683888899	3
ACAGCCGAGTCCCGGT-1	19068	4187	1.92993496958255	37.7123977344242	1395	8	A0256	unmapped	3.83473403320639	A0256	Singlet	A0256	A0256	Singlet	FALSE	FALSE	FALSE	0	TRUE	-1.06652160040195	-0.888405010713473	6
ACAGCCGAGTGAGTGC-1	32284	6074	8.58629661751952	21.4688390534011	874	6	A0254	unmapped	3.18949983777427	A0254	Singlet	A0254	A0254	Singlet	FALSE	FALSE	FALSE	0	TRUE	9.56062285550778	-1.33206383944882	4
ACAGCCGAGTTAGTGA-1	17770	4169	3.57906584130557	33.0557118739449	550	7	A0256	A0251	2.77371518077941	A0256	Singlet	A0256	A0256	Singlet	FALSE	FALSE	FALSE	0	TRUE	-2.10409338823612	0.256202056394681	6
ACAGCCGCAAGTTGGG-1	22352	5095	6.6034359341446	32.484788833214	697	8	A0257	A0253	4.04336132968753	A0257	Singlet	A0257	A0257	Singlet	FALSE	FALSE	FALSE	0	TRUE	-0.640795186675143	0.123520781142428	7
ACAGCCGCACATTGTG-1	23022	4735	3.08835027365129	35.652853792025	889	7	A0256	unmapped	3.36943401400597	A0256	Singlet	A0256	A0256	Singlet	FALSE	FALSE	FALSE	0	TRUE	-1.4445420061713	-0.121407405151263	6
ACAGCCGCAGCAATTC-1	17925	4430	5.89121338912134	28.3626220362622	312	6	A0255	unmapped	2.84257263449736	A0255	Singlet	A0255	A0255	Singlet	FALSE	FALSE	FALSE	0	TRUE	5.31513659604733	-3.70780985118283	5
ACAGCCGCATTCACAG-1	19048	4385	3.76942461150777	34.7438051238975	275	8	A0255	unmapped	2.65014438096164	A0255	Singlet	A0255	A0255	Singlet	FALSE	FALSE	FALSE	0	TRUE	4.72001711972897	-2.64053289653195	5
ACAGCCGGTCACCGAC-1	28851	5417	6.01019028803161	34.7024366573082	638	7	A0253	unmapped	3.73046058128101	A0253	Singlet	A0253	A0253	Singlet	FALSE	FALSE	FALSE	0	TRUE	3.12902705320065	10.0481844687329	3
ACAGCCGGTGTTACTG-1	4273	1004	66.3468289258133	6.50596770418909	161	6	A0254	A0256	1.77918042968541	A0254	Singlet	A0254	A0254	Singlet	FALSE	FALSE	FALSE	0	FALSE	NA	NA	NA
ACAGCCGGTTCACCGG-1	62388	7401	5.48983778931846	38.6436494197602	1302	8	A0253	unmapped	4.24816611048143	A0253_unmapped	Doublet	Doublet	A0253	Singlet	FALSE	FALSE	FALSE	0	TRUE	4.76457278379147	9.63226993321048	3
ACAGCCGGTTTACGTG-1	11971	3525	6.37373652994737	28.8112939604043	375	9	A0257	A0253	3.19966120374544	A0257	Singlet	A0257	A0257	Singlet	FALSE	FALSE	FALSE	0	TRUE	5.39598099836056	2.87995679615603	7
ACAGCCGTCAAGCCTA-1	20204	4572	3.73688378538903	34.369431795684	303	6	A0255	A0256	2.86522446441432	A0255	Singlet	A0255	A0255	Singlet	FALSE	FALSE	FALSE	0	TRUE	-2.81210859171207	-2.49285309077634	5
ACAGCCGTCACCTCGT-1	26833	5383	5.51932322140648	33.0488577497857	497	8	A0257	A0251	3.67204726897718	A0257	Singlet	A0257	A0257	Singlet	FALSE	FALSE	FALSE	0	TRUE	-1.93020065180118	0.885072603212461	7
ACAGCCGTCACTTATC-1	20848	3509	0.78184957789716	50.8442056792018	134	7	A0255	unmapped	2.01552400375073	A0255	Singlet	A0255	A0255	Singlet	FALSE	FALSE	FALSE	0	FALSE	NA	NA	NA
ACAGCCGTCAGAATAG-1	13953	4301	2.6875940657923	28.0083136243102	1018	8	A0256	unmapped	3.38220060707756	A0256	Singlet	A0256	A0256	Singlet	FALSE	FALSE	FALSE	0	TRUE	4.57149188169186	3.58966834782229	6
ACAGCCGTCTACGGTA-1	27633	5240	6.6333731408099	29.3960120146202	106	5	A0258	A0253	1.92207100116419	A0258	Singlet	A0258	A0258	Singlet	FALSE	FALSE	FALSE	0	TRUE	-11.4746945654517	1.75333638428317	8
ACAGCCGTCTACTGAG-1	25840	5400	8.56424148606811	19.1834365325077	1049	8	A0258	unmapped	4.24291909567878	A0258	Singlet	A0258	A0258	Singlet	FALSE	FALSE	FALSE	0	TRUE	6.739997550332	-5.6312641358508	8
ACAGCCGTCTTACGTT-1	22399	4378	3.00906290459395	38.4481450064735	511	9	A0252	A0251	4.61033673672448	A0252	Singlet	A0252	A0252	Singlet	FALSE	FALSE	FALSE	0	TRUE	1.97856204160397	11.1455746435987	2
ACAGGGAAGAGCAAGA-1	16438	3443	1.87979072879912	46.1795838909843	161	8	A0255	A0257	1.9647992051869	A0255	Singlet	A0255	A0255	Singlet	FALSE	FALSE	FALSE	0	FALSE	NA	NA	NA
ACAGGGAAGCGGCTCT-1	8606	2955	5.1591912619103	32.7445967929352	281	9	A0256	A0257	2.34173028812899	A0256	Singlet	A0256	A0256	Singlet	FALSE	FALSE	FALSE	0	FALSE	NA	NA	NA
ACAGGGAAGGAGTCTG-1	41421	6356	4.4132203471669	28.7607735206779	1196	8	A0253	A0257	3.87016760253511	A0253_A0257	Doublet	Doublet	Doublet	Doublet	TRUE	FALSE	FALSE	2	FALSE	NA	NA	NA
ACAGGGACAAAGGAGA-1	18024	4144	5.62028406569019	31.4414114513981	423	7	A0257	A0251	3.72767730307388	A0257	Singlet	A0257	A0257	Singlet	FALSE	FALSE	FALSE	0	TRUE	-8.94011242739017	1.09237559078799	7
ACAGGGACAACAGATA-1	30195	5412	2.60639178671966	34.2805100182149	898	8	A0253	unmapped	4.13341501356008	A0253	Singlet	A0253	A0253	Singlet	FALSE	FALSE	FALSE	0	TRUE	-0.0136116003161188	12.2394562506543	3
ACAGGGACAACGATCT-1	25230	5159	4.20531113753468	30.3091557669441	343	7	A0257	unmapped	3.53761380616464	A0257	Singlet	A0257	A0257	Singlet	TRUE	FALSE	FALSE	1	TRUE	-5.28024704805667	1.63325412510501	7
ACAGGGACACACAGAG-1	3856	1618	2.87863070539419	34.1286307053942	137	9	A0254	A0252	0.0863417570977756	A0252_A0254	Doublet	Doublet	Doublet	Doublet	FALSE	FALSE	FALSE	1	FALSE	NA	NA	NA
ACAGGGACACACCGAC-1	32747	5909	4.51339053959141	28.3812257611384	1004	7	A0254	A0258	2.78533737981651	A0254_A0258	Doublet	Doublet	Doublet	Doublet	FALSE	FALSE	FALSE	1	TRUE	-10.4191811834937	-3.2842923855914	4
ACAGGGACAGACACCC-1	27040	4467	14.3897928994083	40.1960059171598	1199	9	A0253	A0254	1.62803736992139	A0253_A0254	Doublet	Doublet	Doublet	Doublet	FALSE	TRUE	TRUE	3	FALSE	NA	NA	NA
ACAGGGACAGATACTC-1	38728	6482	5.64707705019624	24.9483577773187	704	7	A0254	unmapped	2.81802418213881	A0254_unmapped	Doublet	Doublet	A0254	Singlet	TRUE	FALSE	FALSE	1	TRUE	-7.0616963659888	-2.52602879763974	4
ACAGGGACAGATCATC-1	27021	5339	7.90126198142186	29.5140816402058	262	7	A0258	A0252	2.84892970413072	A0258	Singlet	A0258	A0258	Singlet	FALSE	FALSE	FALSE	0	TRUE	-10.6209262167578	3.8430109763013	8
ACAGGGACAGTTAGAA-1	18027	4051	4.19370943584623	39.7958617629112	233	7	A0255	unmapped	2.72990854396198	A0255	Singlet	A0255	A0255	Singlet	FALSE	FALSE	FALSE	0	TRUE	5.11594454892819	-1.71320800544156	5
ACAGGGAGTACATACC-1	1425	259	80.280701754386	3.57894736842105	1742	8	A0256	unmapped	3.36691050974945	A0256_unmapped	Doublet	Doublet	A0256	Singlet	FALSE	FALSE	FALSE	0	FALSE	NA	NA	NA
ACAGGGAGTAGTTAGA-1	20351	4766	7.56228195174684	17.1097243378704	731	7	A0257	A0251	4.10545499445583	A0257	Singlet	A0257	A0257	Singlet	FALSE	FALSE	FALSE	0	TRUE	7.53931347974484	-6.4662512993945	7
ACAGGGAGTGCCTAAT-1	28930	5610	9.52989975803664	23.9993086761148	3509	8	A0256	A0253	0.0909704064768668	A0253_A0256	Doublet	Doublet	Doublet	Doublet	FALSE	FALSE	FALSE	1	TRUE	8.62349478849118	-0.296148047460452	6
ACAGGGAGTGCGCTCA-1	55024	7549	6.15186100610643	23.936827566153	901	9	A0258	A0252	2.73180443631006	A0252_A0258	Doublet	Doublet	Doublet	Doublet	TRUE	FALSE	TRUE	3	FALSE	NA	NA	NA
ACAGGGAGTGGTCTAT-1	10797	3275	15.541354079837	28.2208020746504	619	7	A0253	unmapped	4.14175776483615	A0253	Singlet	A0253	A0253	Singlet	FALSE	FALSE	FALSE	0	TRUE	4.12764589437192	10.7067757391797	3
ACAGGGATCCCATACC-1	17168	4064	4.43849021435228	36.4631873252563	427	9	A0255	unmapped	2.94016500822291	A0255_unmapped	Doublet	Doublet	A0255	Singlet	FALSE	FALSE	FALSE	0	TRUE	4.79665343412106	-0.735176787389651	5
ACAGGGATCCGTAATG-1	43397	6416	4.79065373182478	30.8408415328248	405	7	A0258	A0255	0.520664787126423	A0255_A0258	Doublet	Doublet	Doublet	Doublet	FALSE	TRUE	TRUE	3	FALSE	NA	NA	NA
ACAGGGATCTAGATCG-1	17949	4392	7.24831466934091	24.5863279291325	120	7	A0258	A0253	2.38940955768961	A0258	Singlet	A0258	A0258	Singlet	FALSE	FALSE	FALSE	0	TRUE	-9.22475846163089	4.78592593906985	8
ACAGGGATCTTACGTT-1	16024	4162	6.09710434348477	29.9113829256116	357	9	A0255	unmapped	2.7537457535418	A0255_unmapped	Doublet	Doublet	A0255	Singlet	TRUE	FALSE	FALSE	1	TRUE	-3.65107496134098	-2.93068043948545	5
ACATCCCAGCACTCAT-1	28077	5647	5.43149196851515	28.2829362111337	308	9	A0255	A0251	2.96839086345776	A0255	Singlet	A0255	A0255	Singlet	FALSE	FALSE	FALSE	0	TRUE	7.61064211972897	-2.26303546191587	5
ACATCCCAGTCGAGGT-1	2635	760	62.7703984819734	3.30170777988615	347	9	A0254	A0251	2.03260095175922	A0254	Singlet	A0254	A0254	Singlet	FALSE	FALSE	FALSE	0	FALSE	NA	NA	NA
ACATCCCAGTTACGTC-1	62910	7715	7.21506914639962	21.3908758543952	1857	9	A0254	unmapped	3.38292920508815	A0254_unmapped	Doublet	Doublet	A0254	Singlet	TRUE	TRUE	TRUE	3	FALSE	NA	NA	NA
ACATCCCCAAGTCGTT-1	13007	3696	3.58268624586761	24.6405781502268	485	8	A0257	A0252	3.70775070421392	A0257	Singlet	A0257	A0257	Singlet	FALSE	FALSE	FALSE	0	TRUE	7.87612788327878	-6.07073824168576	7
ACATCCCCAGCGAACA-1	40630	6537	6.70686684715727	20.356879153335	475	8	A0258	A0254	2.695245120033	A0254_A0258	Doublet	Doublet	Doublet	Doublet	FALSE	TRUE	FALSE	2	FALSE	NA	NA	NA
ACATCCCGTACCTTCC-1	60314	8510	4.8164605232616	24.5316178664987	3344	7	A0256	unmapped	4.13329564668319	A0256_unmapped	Doublet	Doublet	A0256	Singlet	TRUE	TRUE	TRUE	3	FALSE	NA	NA	NA
ACATCCCGTAGACAAT-1	24481	5507	3.61913320534292	24.361749928516	272	8	A0254	A0253	2.18569755462577	A0254	Singlet	A0254	A0254	Singlet	FALSE	FALSE	FALSE	0	TRUE	-7.65753825060184	-3.60275189639463	4
ACATCCCGTATGCGTT-1	13116	3228	2.24153705397987	39.9817017383349	84	6	A0255	A0251	1.86463369496744	Negative	Negative	Negative	Negative	Negative	FALSE	FALSE	FALSE	0	FALSE	NA	NA	NA
ACATCCCGTCAATCTG-1	5767	516	88.7289752037454	1.8380440436969	499	9	A0258	unmapped	3.49087780026011	A0258	Singlet	A0258	A0258	Singlet	FALSE	FALSE	FALSE	0	FALSE	NA	NA	NA
ACATCCCGTGACGTCC-1	21400	4253	7.00934579439252	38.0046728971963	663	6	A0253	unmapped	3.92922203125188	A0253	Singlet	A0253	A0253	Singlet	FALSE	FALSE	FALSE	0	TRUE	4.63354365476315	8.57984740971194	3
ACATCCCGTGTTATCG-1	20572	4051	2.78047832004667	43.4474042387711	199	8	A0255	A0258	2.41364413151951	A0255	Singlet	A0255	A0255	Singlet	FALSE	FALSE	FALSE	0	TRUE	2.53832308896725	-8.29549877406491	5
ACATCCCTCAAGCCCG-1	11551	4221	3.83516578651199	17.5742359968834	649	9	A0256	unmapped	3.16950402164697	A0256	Singlet	A0256	A0256	Singlet	FALSE	FALSE	FALSE	0	TRUE	4.47487704404538	3.75918348072635	6
ACATCCCTCCACCCTA-1	1564	297	77.8132992327366	5.62659846547315	657	7	A0252	A0251	4.73489185209115	A0252	Singlet	A0252	A0252	Singlet	FALSE	FALSE	FALSE	0	FALSE	NA	NA	NA
ACATCCCTCGAGTCTA-1	27086	5408	6.09539983755446	21.4169681754412	1252	8	A0254	unmapped	3.12551684853613	A0254_unmapped	Doublet	Doublet	A0254	Singlet	FALSE	FALSE	FALSE	0	TRUE	12.0061089242334	-3.04137580157651	4
ACATCCCTCGCACGAC-1	18890	4548	4.70619375330863	30.9422975119111	233	5	A0255	unmapped	2.58061381031618	A0255	Singlet	A0255	A0255	Singlet	FALSE	FALSE	FALSE	0	TRUE	5.22354237683957	-3.4811245656146	5
ACATCCCTCGGTCGAC-1	20661	4575	7.94734039978704	13.174580126809	405	8	A0258	A0252	3.34748667353407	A0258	Singlet	A0258	A0258	Singlet	FALSE	FALSE	FALSE	0	TRUE	6.25788561948483	-7.18447677852048	8
ACATCCCTCGTGTGAT-1	30671	5665	6.77839001010727	17.8474780737504	894	9	A0254	unmapped	3.01397899731153	A0254_unmapped	Doublet	Doublet	A0254	Singlet	FALSE	FALSE	FALSE	0	TRUE	9.01930777677243	-2.44751279117002	4
ACATCCCTCTGGTGCG-1	40957	6534	5.69621798471568	29.3429694557707	1386	8	A0257	A0256	0.14293472080498	A0256_A0257	Doublet	Doublet	Doublet	Doublet	TRUE	FALSE	TRUE	3	FALSE	NA	NA	NA
ACATCGAAGATACGAT-1	50901	7437	6.58926150763246	20.0192530598613	1837	8	A0257	A0256	0.969334409849549	A0256_A0257	Doublet	Doublet	Doublet	Doublet	TRUE	TRUE	TRUE	4	FALSE	NA	NA	NA
ACATCGAAGTAATTGG-1	13767	3726	3.595554587056	31.3721217403937	683	7	A0256	unmapped	3.37303734865541	A0256	Singlet	A0256	A0256	Singlet	FALSE	FALSE	FALSE	0	TRUE	2.91556565412228	-7.42178480388059	6
ACATCGAAGTAGCAAT-1	36738	5916	7.38472426370516	24.073166748326	1054	8	A0254	unmapped	3.25256450303739	A0254_unmapped	Doublet	Doublet	A0254	Singlet	FALSE	FALSE	FALSE	0	TRUE	10.440437003457	-3.3561450696124	4
ACATCGAAGTCTAGAA-1	2424	829	0.495049504950495	50.536303630363	429	9	A0253	unmapped	3.78105462427527	A0253	Singlet	A0253	A0253	Singlet	FALSE	FALSE	FALSE	0	FALSE	NA	NA	NA
ACATCGACAAATGGAT-1	35751	5821	9.09065480685855	23.8342983413051	1552	8	A0254	unmapped	3.25733899686519	A0254_unmapped	Doublet	Doublet	A0254	Singlet	FALSE	FALSE	FALSE	0	TRUE	10.4837567056054	-3.29612676860227	4
ACATCGACAGACCTGC-1	31280	5871	5.18542199488491	27.8388746803069	617	7	A0254	A0252	2.62190325647792	A0254	Singlet	A0254	A0254	Singlet	FALSE	FALSE	FALSE	0	TRUE	-6.36730034700687	-2.5528642392291	4
ACATCGACATATGCGT-1	32561	5881	6.55078160990142	28.6170572156875	872	9	A0254	unmapped	3.0021752702743	A0254_unmapped	Doublet	Doublet	A0254	Singlet	FALSE	FALSE	FALSE	0	TRUE	-10.2367499624854	-2.83680622340573	4
ACATCGAGTAAGATCA-1	17530	4480	6.78265830005705	23.6794067313177	621	7	A0254	unmapped	2.71801790270012	A0254_unmapped	Doublet	Doublet	A0254	Singlet	FALSE	FALSE	FALSE	0	TRUE	-9.55962021700199	-3.85947530032529	4
ACATCGAGTGTCCGTG-1	50141	7046	6.30621646955585	32.005743802477	1202	9	A0253	A0258	1.46799163009191	A0253_A0258	Doublet	Doublet	Doublet	Doublet	TRUE	TRUE	TRUE	4	FALSE	NA	NA	NA
ACATCGAGTGTGATGG-1	26097	5428	3.02716787370196	36.4754569490746	614	7	A0257	A0255	1.09980464489949	A0255_A0257	Doublet	Doublet	Doublet	Doublet	FALSE	FALSE	FALSE	1	TRUE	4.71080701001828	1.13419170616733	7
ACATCGAGTTCGGACC-1	22993	4927	6.64984995433393	31.6313660679337	706	7	A0255	unmapped	3.41924453118633	A0255_unmapped	Doublet	Doublet	A0255	Singlet	TRUE	FALSE	FALSE	1	TRUE	-3.34408195368106	-3.66990487338437	5
ACATCGATCAGACCCG-1	20079	4371	11.3451865132726	20.5587927685642	271	7	A0258	A0256	3.21974168340333	A0258	Singlet	A0258	A0258	Singlet	FALSE	FALSE	FALSE	0	TRUE	6.62142579206173	-5.67057935954465	8
ACATCGATCGGAAACG-1	1232	226	78.2467532467532	3.49025974025974	691	7	A0256	unmapped	3.39153205473997	A0256	Singlet	A0256	A0256	Singlet	FALSE	FALSE	FALSE	0	FALSE	NA	NA	NA
ACATCGATCGGTCATA-1	31602	5879	6.17682425162964	28.0172141003734	1367	6	A0256	unmapped	3.85287925670083	A0256	Singlet	A0256	A0256	Singlet	FALSE	FALSE	FALSE	0	TRUE	-6.61555846086795	-1.396260545267	6
ACATCGATCTAAACGC-1	14513	4015	7.24178322882933	29.745745193964	903	5	A0256	unmapped	3.5038335593057	A0256	Singlet	A0256	A0256	Singlet	FALSE	FALSE	FALSE	0	TRUE	6.02546136029904	1.43226881264316	6
ACATCGATCTCTGCTG-1	18888	4477	6.42206692079627	26.4135959339263	629	7	A0256	unmapped	3.15781176176777	A0256	Singlet	A0256	A0256	Singlet	FALSE	FALSE	FALSE	0	TRUE	2.13228098996823	-9.47722141505612	6
ACATGCAAGAAATCCA-1	74250	8631	3.73602693602694	28.1521885521886	744	9	A0258	A0255	0.924144325990622	A0255_A0258	Doublet	Doublet	Doublet	Doublet	TRUE	TRUE	TRUE	4	FALSE	NA	NA	NA
ACATGCAAGAACAGGA-1	32709	5786	6.23987281787887	24.6904521691278	977	8	A0254	unmapped	3.09148051015926	A0254_unmapped	Doublet	Doublet	A0254	Singlet	FALSE	FALSE	FALSE	0	TRUE	-8.25129063478763	-1.85201256038083	4
ACATGCAAGATCGCCC-1	27827	5770	10.8779243181083	24.3935745858339	502	7	A0258	unmapped	3.73134872631	A0258	Singlet	A0258	A0258	Singlet	TRUE	FALSE	FALSE	1	TRUE	-8.22590287081058	2.95741613148318	8
ACATGCAAGCATTTGC-1	2307	256	87.7329865626355	2.55743389683572	1118	6	A0256	unmapped	3.53341812601689	A0256	Singlet	A0256	A0256	Singlet	FALSE	FALSE	FALSE	0	FALSE	NA	NA	NA
ACATGCAAGCTGTCCG-1	30702	5554	6.62171845482379	21.4090287277702	681	8	A0258	A0251	2.19701354105279	A0251_A0258	Doublet	Doublet	Doublet	Doublet	FALSE	FALSE	FALSE	1	TRUE	8.4118200982446	-3.98245184184445	8
ACATGCAAGTAGAGTT-1	21403	4899	1.92496379012288	30.7106480399944	347	7	A0255	unmapped	2.98646995446699	A0255	Singlet	A0255	A0255	Singlet	FALSE	FALSE	FALSE	0	TRUE	-5.06745846620853	0.174453682588205	5
ACATGCAAGTCCGTCG-1	20735	5022	6.04774535809019	22.6428743670123	1706	9	A0256	A0251	3.7502355140191	A0251_A0256	Doublet	Doublet	Doublet	Doublet	FALSE	FALSE	FALSE	1	TRUE	8.02915446408932	0.877198233591184	6
ACATGCACAAGCGGAT-1	60251	7768	7.28950556837231	25.7970822061045	1570	9	A0256	A0254	0.366754830699862	A0254_A0256	Doublet	Doublet	Doublet	Doublet	TRUE	FALSE	TRUE	3	FALSE	NA	NA	NA
ACATGCACAGCGTGAA-1	9463	3221	3.0434323153334	29.1028215153757	720	8	A0256	unmapped	3.22369554321339	A0256	Singlet	A0256	A0256	Singlet	FALSE	FALSE	FALSE	0	FALSE	NA	NA	NA
ACATGCACAGCTGAGA-1	49691	7331	6.37338753496609	30.0758688696142	1020	9	A0253	A0255	0.778414807816262	A0253_A0255	Doublet	Doublet	Doublet	Doublet	TRUE	TRUE	TRUE	4	FALSE	NA	NA	NA
ACATGCACATTCAGCA-1	41145	6635	2.29918580629481	26.5232713573946	287	8	A0258	unmapped	3.01513737590025	A0258	Singlet	A0258	A0258	Singlet	TRUE	TRUE	TRUE	3	FALSE	NA	NA	NA
ACATGCAGTAGCCAGA-1	18246	3570	14.1894113778362	38.0960210457087	2155	8	A0256	A0255	2.84346737967647	A0255_A0256	Doublet	Doublet	Doublet	Doublet	FALSE	TRUE	TRUE	3	FALSE	NA	NA	NA
ACATGCAGTATGAGCG-1	11724	3592	18.9611054247697	13.3742749914705	1383	7	A0251	A0256	2.25031700665474	A0251_A0256	Doublet	Doublet	Doublet	Doublet	FALSE	TRUE	TRUE	3	FALSE	NA	NA	NA
ACATGCAGTCTCAGGC-1	14069	4158	3.13455114080603	26.5264055725354	1121	5	A0256	unmapped	3.59267369166404	A0256	Singlet	A0256	A0256	Singlet	FALSE	FALSE	FALSE	0	TRUE	5.97492806562131	1.21544797657596	6
ACATGCAGTGACTCGC-1	2669	719	61.1090295991008	8.28025477707006	432	7	A0256	A0251	2.78904698926903	A0256	Singlet	A0256	A0256	Singlet	FALSE	FALSE	FALSE	0	FALSE	NA	NA	NA
ACATGCAGTTTGGAAA-1	26261	4952	3.9069342370816	34.5188682837668	410	8	A0255	unmapped	3.1935105452963	A0255	Singlet	A0255	A0255	Singlet	FALSE	TRUE	TRUE	2	FALSE	NA	NA	NA
ACATGCATCGACATCA-1	10731	3602	7.99552697791445	24.350013978194	942	8	A0256	unmapped	3.45454261761292	A0256	Singlet	A0256	A0256	Singlet	FALSE	FALSE	FALSE	0	TRUE	-0.554611042655062	-0.0616105055941493	6
ACATGCATCTACACAG-1	5109	1924	6.98766881972989	32.3155216284987	129	8	A0251	A0255	0.323427748118931	A0251	Singlet	A0251	A0251	Singlet	FALSE	FALSE	FALSE	0	FALSE	NA	NA	NA
ACATGCATCTAGTGAC-1	4264	1243	46.6932457786116	2.79080675422139	291	7	A0258	A0253	2.72634618326048	A0258	Singlet	A0258	A0258	Singlet	FALSE	FALSE	FALSE	0	FALSE	NA	NA	NA
ACATGCATCTCTCGAC-1	45109	7013	6.51311268261323	22.518787825046	410	5	A0258	unmapped	3.74406011776171	A0258	Singlet	A0258	A0258	Singlet	FALSE	FALSE	FALSE	0	TRUE	-7.54770024172122	4.32358844517337	8
ACATTTCAGATAGCAT-1	26577	5198	8.83094404936599	21.8722955939346	703	5	A0254	unmapped	2.99507333658119	A0254	Singlet	A0254	A0254	Singlet	FALSE	FALSE	FALSE	0	TRUE	10.3578144753808	-3.35301534892453	4
ACATTTCAGCCTGACC-1	52597	7540	6.02125596516912	21.5335475407343	414	8	A0258	A0253	3.2893602543058	A0258	Singlet	A0258	A0258	Singlet	TRUE	FALSE	FALSE	1	TRUE	-7.57783730379398	4.15355737446414	8
ACATTTCAGCGAATGC-1	16135	3930	3.04307406259684	36.1636194607995	322	7	A0255	unmapped	2.87927276681682	A0255	Singlet	A0255	A0255	Singlet	FALSE	FALSE	FALSE	0	TRUE	4.87966315396969	-0.507203207029238	5
ACATTTCAGGCAGCTA-1	28538	5442	5.41733828579438	32.9280257901745	492	7	A0257	A0251	3.46926236595255	A0257	Singlet	A0257	A0257	Singlet	FALSE	FALSE	FALSE	0	TRUE	-8.92664368501956	1.43060524700747	7
ACATTTCAGGTAAGGA-1	31062	5347	10.3792415169661	30.635503187174	962	9	A0252	A0251	5.14169176400556	A0252	Singlet	A0252	A0252	Singlet	FALSE	FALSE	FALSE	0	TRUE	3.05111400731747	10.0926638388501	2
ACATTTCCAACCAATC-1	38240	6522	5.11506276150628	28.7526150627615	1928	7	A0253	unmapped	4.37639814781747	A0253_unmapped	Doublet	Doublet	A0253	Singlet	FALSE	FALSE	FALSE	0	TRUE	1.7669933284158	10.0042992377149	3
ACATTTCCAACCACAT-1	10452	3088	0.172215843857635	34.7876004592422	296	8	A0256	A0253	2.28152151779783	A0256	Singlet	A0256	A0256	Singlet	FALSE	FALSE	FALSE	0	TRUE	-2.57484729639347	-2.96525470973386	6
ACATTTCCACACCGAC-1	5757	1869	18.2560361299288	28.9386833420184	307	6	A0252	unmapped	4.54775248559116	A0252	Singlet	A0252	A0252	Singlet	FALSE	FALSE	FALSE	0	FALSE	NA	NA	NA
ACATTTCCACGAAGAC-1	22691	4989	5.55286236833987	30.7699087744039	523	8	A0255	unmapped	3.08690859723181	A0255_unmapped	Doublet	Doublet	A0255	Singlet	FALSE	FALSE	FALSE	0	TRUE	-3.40916426531131	-2.52774803401364	5
ACATTTCCACTCAAGT-1	48458	7535	5.64819018531512	18.9958314416608	721	8	A0258	unmapped	3.87373729711816	A0258	Singlet	A0258	A0258	Singlet	FALSE	TRUE	TRUE	2	FALSE	NA	NA	NA
ACATTTCCACTTGGGC-1	21929	4590	0.743307948378859	41.1509872771216	163	6	A0255	unmapped	2.1652241503057	A0255	Singlet	A0255	A0255	Singlet	FALSE	FALSE	FALSE	0	TRUE	4.13423959859555	1.107690169798	5
ACATTTCCAGGTGACA-1	40599	6750	8.13074213650583	15.8452178625089	1103	7	A0254	unmapped	3.25272247643919	A0254_unmapped	Doublet	Doublet	A0254	Singlet	TRUE	FALSE	FALSE	1	TRUE	9.40553252347653	-1.22123901606931	4
ACATTTCCATTGGATC-1	14108	3542	5.00425290615254	37.4043096115679	205	5	A0255	unmapped	2.58788424114463	A0255	Singlet	A0255	A0255	Singlet	FALSE	FALSE	FALSE	0	TRUE	4.96562592633908	-1.20287506343259	5
ACATTTCGTACCTATG-1	46211	7337	6.03535954642834	22.8993096881695	2081	8	A0257	unmapped	4.83307550235361	A0257_unmapped	Doublet	Doublet	A0257	Singlet	TRUE	TRUE	TRUE	3	FALSE	NA	NA	NA
ACATTTCGTGAATTGA-1	20689	4259	5.10416163178501	41.5921504180966	291	8	A0255	A0253	2.39965323981134	A0255	Singlet	A0255	A0255	Singlet	FALSE	FALSE	FALSE	0	TRUE	4.96364466794674	-1.18204300166501	5
ACATTTCGTGATTAGA-1	20389	4604	4.99288832213448	25.2243856981706	736	9	A0257	A0258	4.14318717867894	A0257	Singlet	A0257	A0257	Singlet	FALSE	FALSE	FALSE	0	TRUE	8.3263708794946	-5.17580311061277	7
ACATTTCGTGTCCGTG-1	43343	6556	5.45647509401749	37.8792423228664	1263	9	A0253	A0256	0.352535058146485	A0253_A0256	Doublet	Doublet	Doublet	Doublet	FALSE	TRUE	TRUE	3	FALSE	NA	NA	NA
ACATTTCGTTCGAGCC-1	20356	4089	4.95185694635488	39.8457457260758	354	7	A0257	A0253	3.60422601597331	A0257	Singlet	A0257	A0257	Singlet	TRUE	FALSE	FALSE	1	TRUE	-2.38191087595279	0.8371721052991	7
ACATTTCTCAACACCA-1	18002	4383	4.28285746028219	33.8073547383624	500	8	A0255	unmapped	2.92744824070725	A0255_unmapped	Doublet	Doublet	A0255	Singlet	FALSE	FALSE	FALSE	0	TRUE	5.46883980878537	-2.0460979199542	5
ACATTTCTCACCCTGT-1	36312	6273	5.8024895351399	28.3074465741353	585	8	A0254	A0252	2.59255123565529	A0254	Singlet	A0254	A0254	Singlet	FALSE	FALSE	FALSE	0	TRUE	-7.89964993349369	-3.86962835551633	4
ACATTTCTCCATCAGA-1	28036	5392	4.38721643601084	34.131117135112	1247	8	A0253	unmapped	4.07563546921999	A0253_unmapped	Doublet	Doublet	A0253	Singlet	FALSE	FALSE	FALSE	0	TRUE	1.03281699069684	12.1065760397779	3
ACCAAACAGAATTGTG-1	24416	5436	2.8178243774574	23.6648099606815	385	9	A0251	A0257	2.6734646677952	A0251_A0257	Doublet	Doublet	Doublet	Doublet	TRUE	FALSE	FALSE	2	FALSE	NA	NA	NA
ACCAAACAGACCATAA-1	15702	4355	6.34950961660935	22.6276907400331	632	9	A0255	unmapped	3.0461953544781	A0255_unmapped	Doublet	Doublet	A0255	Singlet	FALSE	FALSE	FALSE	0	TRUE	5.22866503843014	-2.62568156482114	5
ACCAAACAGCATATGA-1	77624	8154	5.07059672266309	24.9123982273524	887	9	A0255	A0258	0.172246179101759	A0255_A0258	Doublet	Doublet	Doublet	Doublet	TRUE	TRUE	TRUE	4	FALSE	NA	NA	NA
ACCAAACAGCATTTCG-1	5198	2071	2.80877260484802	30.9349749903809	127	9	A0254	A0255	0.0444444908620256	A0254	Singlet	A0254	A0254	Singlet	FALSE	FALSE	FALSE	0	FALSE	NA	NA	NA
ACCAAACAGCTTCTAG-1	22759	4128	3.3305505514302	38.7890504855222	606	7	A0255	A0253	0.960498342793369	A0253_A0255	Doublet	Doublet	Doublet	Doublet	FALSE	FALSE	FALSE	1	TRUE	4.17373768933957	1.28589506386386	5
ACCAAACAGGGTGAGG-1	37556	6235	6.29193737352221	24.9307700500586	433	6	A0258	A0251	3.57760752292609	A0258	Singlet	A0258	A0258	Singlet	FALSE	FALSE	FALSE	0	TRUE	-7.88460858217533	5.08334930180179	8
ACCAAACAGTAGAATC-1	41140	6719	7.01750121536218	27.209528439475	762	8	A0256	A0254	0.761195779454606	A0254_A0256	Doublet	Doublet	Doublet	Doublet	FALSE	TRUE	TRUE	3	FALSE	NA	NA	NA
ACCAAACAGTTGCTCA-1	27234	5382	4.27406917823309	35.2316956745245	1265	8	A0253	unmapped	4.2192358011549	A0253_unmapped	Doublet	Doublet	A0253	Singlet	TRUE	FALSE	FALSE	1	TRUE	2.85380117543881	10.5962372565137	3
ACCAAACCAACTCCCT-1	54408	7617	6.21599764740479	33.66784296427	1803	7	A0253	A0256	0.661151553188366	A0253_A0256	Doublet	Doublet	Doublet	Doublet	FALSE	TRUE	FALSE	2	FALSE	NA	NA	NA
ACCAAACCAATACGAA-1	38540	6604	3.77270368448365	22.7374156720291	307	7	A0258	A0256	3.14683984184989	A0258	Singlet	A0258	A0258	Singlet	TRUE	FALSE	FALSE	1	TRUE	-7.4806679045325	3.99517543552981	8
ACCAAACCAATTGAAG-1	22728	4955	5.1610348468849	24.4104188665963	244	8	A0258	A0252	2.46093632773011	A0258	Singlet	A0258	A0258	Singlet	FALSE	FALSE	FALSE	0	TRUE	-6.28192026964481	4.41999776600467	8
ACCAAACCAGAACTAA-1	69850	8234	5.60629921259843	30.0415175375805	1827	8	A0254	A0255	1.43549851818601	A0254_A0255	Doublet	Doublet	Doublet	Doublet	FALSE	FALSE	FALSE	1	TRUE	-9.83146889559085	-3.80070512057675	4
ACCAAACCAGCTGCCA-1	21123	4413	3.29972068361502	37.0685982104815	211	7	A0255	unmapped	2.30227879189491	A0255	Singlet	A0255	A0255	Singlet	FALSE	FALSE	FALSE	0	TRUE	4.70196931012814	-2.78786389590634	5
ACCAAACGTACGTGTT-1	31868	5928	7.22982301995732	26.5595581774821	245	7	A0258	unmapped	3.04602953622557	A0258	Singlet	A0258	A0258	Singlet	FALSE	FALSE	FALSE	0	TRUE	-7.99783642641361	3.88698442219363	8
ACCAAACGTCAGTCCG-1	9946	603	91.5745023124874	1.24673235471546	1215	8	A0258	unmapped	3.96676826380567	A0258_unmapped	Doublet	Doublet	A0258	Singlet	FALSE	FALSE	FALSE	0	FALSE	NA	NA	NA
ACCAAACGTCCAGGTC-1	28972	5462	6.66850752450642	12.4568548943808	417	7	A0258	A0255	3.6436773156396	A0258	Singlet	A0258	A0258	Singlet	FALSE	FALSE	FALSE	0	TRUE	6.36369387754147	-6.92684023143186	8
ACCAAACGTCGGTGAA-1	1355	248	77.0479704797048	5.83025830258303	1090	8	A0256	A0255	3.15219498832786	A0255_A0256	Doublet	Doublet	Doublet	Doublet	FALSE	FALSE	FALSE	1	FALSE	NA	NA	NA
ACCAAACGTGAGTGAC-1	41291	6544	7.00879126201836	20.6752076723741	1105	8	A0254	unmapped	3.27690771527388	A0254_unmapped	Doublet	Doublet	A0254	Singlet	FALSE	FALSE	FALSE	0	TRUE	9.3377062524194	-1.35508506060971	4
ACCAAACGTTCTGAGT-1	48245	7081	5.10726500155457	29.1636439009224	1297	9	A0254	unmapped	2.92811314595721	A0254_unmapped	Doublet	Doublet	A0254	Singlet	FALSE	FALSE	FALSE	0	TRUE	-6.87976725450809	-2.13478462458982	4
ACCAAACTCATTCGTT-1	29658	5933	4.28889338458426	26.178434149302	779	6	A0254	unmapped	2.78037312177993	A0254_unmapped	Doublet	Doublet	A0254	Singlet	FALSE	FALSE	FALSE	0	TRUE	-8.99310143343265	-4.67275469066037	4
ACCAAACTCCCTAGGG-1	38416	6544	9.68606830487297	24.6017284464806	837	7	A0258	A0256	0.248335479593164	A0256_A0258	Doublet	Doublet	Doublet	Doublet	TRUE	TRUE	TRUE	4	FALSE	NA	NA	NA
ACCAAACTCCTGGCTT-1	45711	7164	3.99903743081534	32.48670998228	1875	7	A0253	unmapped	4.42655545008645	A0253_unmapped	Doublet	Doublet	A0253	Singlet	TRUE	FALSE	FALSE	1	TRUE	2.06992284902279	10.340475156294	3
ACCAAACTCGAAGCAG-1	19786	4378	2.47649853431719	39.644192863641	251	8	A0255	unmapped	2.50421109339369	A0255	Singlet	A0255	A0255	Singlet	FALSE	FALSE	FALSE	0	TRUE	7.12435691007321	0.661306633936033	5
ACCAAACTCGGACTGC-1	88816	8975	4.23797513961448	31.1903260673752	616	8	A0258	A0253	3.28707153295345	A0258	Singlet	A0258	A0258	Singlet	TRUE	TRUE	TRUE	3	FALSE	NA	NA	NA
ACCAAACTCGTAGCCG-1	22057	4597	4.70598902842635	34.6647322845355	293	6	A0255	unmapped	2.64685596658213	A0255	Singlet	A0255	A0255	Singlet	FALSE	FALSE	FALSE	0	TRUE	-4.52932293764408	-3.57542960406674	5
ACCAACAAGAGGTGCT-1	33460	5677	7.56425582785415	28.1799163179916	589	7	A0254	unmapped	2.72055384014813	A0254	Singlet	A0254	A0254	Singlet	FALSE	FALSE	FALSE	0	TRUE	-9.18262417665775	-4.2847499108447	4
ACCAACAAGATGGTCG-1	24452	4943	6.12219859316211	29.5149681007689	814	8	A0254	unmapped	2.84707828833582	A0254_unmapped	Doublet	Doublet	A0254	Singlet	FALSE	FALSE	FALSE	0	TRUE	-10.0700419699317	-4.15839760066403	4
ACCAACAAGCGTCTGC-1	67745	7827	6.46099343124954	26.8728319433169	506	7	A0258	unmapped	3.73028781628449	A0258	Singlet	A0258	A0258	Singlet	FALSE	TRUE	TRUE	2	FALSE	NA	NA	NA
ACCAACAAGGAACGCT-1	39538	5886	5.04830795690222	30.2063837321058	396	7	A0258	unmapped	3.23156386101529	A0258	Singlet	A0258	A0258	Singlet	FALSE	FALSE	FALSE	0	TRUE	-11.1077225958472	2.28955943821536	8
ACCAACAAGGACTTCT-1	33557	6367	1.87442262419167	29.8864618410466	1894	8	A0256	unmapped	3.77359663766563	A0256_unmapped	Doublet	Doublet	A0256	Singlet	TRUE	FALSE	TRUE	2	FALSE	NA	NA	NA
ACCAACAAGGCATGCA-1	32223	5699	7.87946497843155	18.5923098407969	1032	7	A0254	unmapped	3.15933501632271	A0254_unmapped	Doublet	Doublet	A0254	Singlet	FALSE	FALSE	FALSE	0	TRUE	9.3813959802026	-2.64106456996335	4
ACCAACAAGGTATTGA-1	34626	5955	2.58187489169988	35.1007913128863	550	7	A0257	A0255	0.203162725838784	A0255_A0257	Doublet	Doublet	Doublet	Doublet	TRUE	TRUE	TRUE	4	FALSE	NA	NA	NA
ACCAACAAGTCGAAGC-1	34855	5988	6.54712379859418	27.6459618419165	2340	7	A0253	unmapped	4.7318839566617	A0253_unmapped	Doublet	Doublet	A0253	Singlet	FALSE	FALSE	FALSE	0	TRUE	-0.314465180552554	11.3148690008985	3
ACCAACAAGTTCATCG-1	28128	6061	4.1382252559727	29.2519908987486	1191	8	A0256	unmapped	3.46114284793956	A0256_unmapped	Doublet	Doublet	A0256	Singlet	TRUE	FALSE	FALSE	1	TRUE	4.35202519544308	3.519395663725	6
ACCAACACACCTCGTT-1	37262	5929	6.66362514089421	16.0190005904138	263	8	A0258	A0251	2.81099124217163	A0258	Singlet	A0258	A0258	Singlet	FALSE	FALSE	FALSE	0	TRUE	6.24026267179196	-7.00601951838864	8
ACCAACACACGTGTGC-1	53523	7540	4.42613455897465	25.6394447246978	485	8	A0258	A0253	3.54945911779032	A0258	Singlet	A0258	A0258	Singlet	FALSE	FALSE	FALSE	0	TRUE	-5.87071020952518	3.40329869030581	8
ACCAACACACTAAACC-1	13684	3684	0.584624378836597	33.6012861736334	155	8	A0255	unmapped	2.26272457924413	A0255	Singlet	A0255	A0255	Singlet	FALSE	FALSE	FALSE	0	TRUE	4.24389640935605	-1.99745528460874	5
ACCAACACAGAAGCGT-1	6713	2335	0.446894086101594	35.0960822285118	149	8	A0255	unmapped	2.17860092739089	A0255	Singlet	A0255	A0255	Singlet	FALSE	FALSE	FALSE	0	FALSE	NA	NA	NA
ACCAACACAGCGTTTA-1	12801	3261	2.28107179126631	41.090539801578	138	9	A0255	A0252	1.79055603539307	A0255	Singlet	A0255	A0255	Singlet	FALSE	FALSE	FALSE	0	TRUE	4.18109790929501	-2.05448000193967	5
ACCAACACAGTAGTGG-1	44090	6477	5.01927874801542	33.1458380585167	490	8	A0255	unmapped	3.25149961087861	A0255	Singlet	A0255	A0255	Singlet	FALSE	TRUE	TRUE	2	FALSE	NA	NA	NA
ACCAACACATAGGAGC-1	78280	8322	5.52120592743996	29.9322943280531	821	9	A0258	A0256	3.68266034459109	A0256_A0258	Doublet	Doublet	Doublet	Doublet	TRUE	TRUE	TRUE	4	FALSE	NA	NA	NA
ACCAACAGTATCCTCC-1	32940	6363	5.22161505768063	24.3928354584092	334	7	A0258	unmapped	3.27154969283737	A0258	Singlet	A0258	A0258	Singlet	FALSE	FALSE	FALSE	0	TRUE	-8.8741439139014	4.35090072392093	8
ACCAACAGTATCTCGA-1	1718	310	79.0454016298021	4.07450523864959	727	8	A0254	unmapped	2.48524600745162	A0254_unmapped	Doublet	Doublet	A0254	Singlet	FALSE	FALSE	FALSE	0	FALSE	NA	NA	NA
ACCAACAGTCAACGCC-1	22468	5368	4.54424069788143	25.1157201353035	958	8	A0254	unmapped	2.94608082617439	A0254_unmapped	Doublet	Doublet	A0254	Singlet	FALSE	FALSE	FALSE	0	TRUE	11.8545185769433	-2.01230685473813	4
ACCAACAGTCAGATTC-1	55675	8010	5.52492141894926	21.7278850471486	2363	7	A0251	A0254	1.7334778434225	A0251_A0254	Doublet	Doublet	Doublet	Doublet	TRUE	TRUE	TRUE	4	FALSE	NA	NA	NA
ACCAACAGTCTGTCAA-1	20238	4843	6.09249925882004	29.4248443522087	386	7	A0257	A0255	1.16555721426037	A0255_A0257	Doublet	Doublet	Doublet	Doublet	FALSE	FALSE	FALSE	1	TRUE	5.08804480680172	2.70881898640262	7
ACCAACAGTGCGCTCA-1	36371	5644	4.29463033735669	29.3090649143548	199	8	A0258	A0256	1.92890407044281	A0256_A0258	Doublet	Doublet	Doublet	Doublet	FALSE	FALSE	FALSE	1	TRUE	-12.0778754507666	0.73094834326373	8
ACCAACAGTTCAGGTT-1	19472	4407	3.78492193919474	36.6423582580115	327	9	A0252	A0255	1.34642585489716	A0252_A0255	Doublet	Doublet	Doublet	Doublet	FALSE	FALSE	FALSE	1	TRUE	-2.76227290979679	-2.3880213952197	2
ACCAACAGTTGACGGA-1	2879	394	82.9454671761028	3.54289683918027	1346	6	A0256	unmapped	3.47088496136095	A0256_unmapped	Doublet	Doublet	A0256	Singlet	FALSE	FALSE	FALSE	0	FALSE	NA	NA	NA
ACCAACAGTTGCACGC-1	4260	520	83.2394366197183	3.38028169014084	2099	8	A0256	unmapped	3.55532285937601	A0256_unmapped	Doublet	Doublet	A0256	Singlet	FALSE	FALSE	FALSE	0	FALSE	NA	NA	NA
ACCAACATCCCACAGG-1	28352	5204	4.08436794582393	29.8321106094808	175	7	A0258	A0252	2.75402995708368	A0258	Singlet	A0258	A0258	Singlet	FALSE	TRUE	TRUE	2	FALSE	NA	NA	NA
ACCAACATCGAAATCC-1	21565	4404	3.71435195919314	38.1034083004869	252	8	A0255	A0254	2.39226725370968	A0254_A0255	Doublet	Doublet	Doublet	Doublet	FALSE	FALSE	FALSE	1	TRUE	4.52105347760861	-3.05552308322324	5
ACCAACATCGATTGGT-1	32231	5675	5.4698892370699	32.8131302162514	2061	8	A0253	unmapped	4.43683515932812	A0253_unmapped	Doublet	Doublet	A0253	Singlet	FALSE	FALSE	FALSE	0	TRUE	3.20686237462704	10.540257527815	3
ACCAACATCGCAGTCG-1	58109	7192	5.85107298353095	34.3750537782443	1005	7	A0253	A0255	1.64865032806656	A0253_A0255	Doublet	Doublet	Doublet	Doublet	FALSE	TRUE	FALSE	2	FALSE	NA	NA	NA
ACCAACATCGTTACCC-1	1424	566	0.632022471910112	52.6685393258427	321	7	A0254	unmapped	2.34081308570192	A0254	Singlet	A0254	A0254	Singlet	FALSE	FALSE	FALSE	0	FALSE	NA	NA	NA
ACCAACATCTAGCAAC-1	51354	7707	5.80870039334813	25.9512404097052	1018	8	A0257	A0254	1.60905840267204	A0254_A0257	Doublet	Doublet	Doublet	Doublet	TRUE	FALSE	TRUE	3	FALSE	NA	NA	NA
ACCACAAAGCACAAAT-1	33174	6197	5.71230481702538	24.2448905769579	430	7	A0255	unmapped	3.01406664635667	A0255	Singlet	A0255	A0255	Singlet	FALSE	FALSE	FALSE	0	TRUE	-5.92492182604129	-0.14133890034093	5
ACCACAAAGCGCATCC-1	67440	7905	5.78143534994069	24.8161328588375	1423	7	A0258	A0255	0.965909671743531	A0255_A0258	Doublet	Doublet	Doublet	Doublet	TRUE	TRUE	TRUE	4	FALSE	NA	NA	NA
ACCACAAAGTACCATC-1	46059	7281	5.81645281052563	27.7687314097136	1820	8	A0257	A0256	0.0228572193811285	A0256_A0257	Doublet	Doublet	Doublet	Doublet	FALSE	TRUE	TRUE	3	FALSE	NA	NA	NA
ACCACAAAGTACGTCT-1	4944	1679	0.161812297734628	42.455501618123	373	7	A0256	unmapped	2.76790824189426	A0256	Singlet	A0256	A0256	Singlet	FALSE	FALSE	FALSE	0	FALSE	NA	NA	NA
ACCACAAAGTGATAGT-1	30437	5576	6.0387028945034	28.9056083056806	512	7	A0257	unmapped	4.11587639155984	A0257	Singlet	A0257	A0257	Singlet	TRUE	FALSE	FALSE	1	TRUE	-6.58476622453983	2.24538643597232	7
ACCACAACAAGAGCTG-1	16018	4052	2.77188163316269	36.1468348108378	566	6	A0255	unmapped	3.17084969164967	A0255_unmapped	Doublet	Doublet	A0255	Singlet	FALSE	FALSE	FALSE	0	TRUE	4.72323147901242	-0.695058033479586	5
ACCACAACAGAACTCT-1	60452	7800	4.55733474492159	29.8451664130219	1798	8	A0253	A0254	2.23059888578047	A0253_A0254	Doublet	Doublet	Doublet	Doublet	TRUE	TRUE	TRUE	4	FALSE	NA	NA	NA
ACCACAACAGATCCAT-1	24196	5253	1.9094065134733	30.5215738138535	227	8	A0255	A0252	1.26437290072969	A0252_A0255	Doublet	Doublet	Doublet	Doublet	FALSE	FALSE	FALSE	1	TRUE	8.02815501340573	-0.0417909479273707	5
ACCACAAGTATCAAGA-1	2031	425	67.7991137370753	11.9153126538651	728	6	A0257	unmapped	4.07010558061854	A0257	Singlet	A0257	A0257	Singlet	FALSE	FALSE	FALSE	0	FALSE	NA	NA	NA
ACCACAAGTTAAGAAC-1	33119	5482	7.38246927745403	19.4238956490232	705	8	A0254	unmapped	2.90086134471447	A0254	Singlet	A0254	A0254	Singlet	FALSE	FALSE	FALSE	0	TRUE	10.6776911462182	-3.7904335713519	4
ACCACAAGTTAGTCGT-1	20192	4352	1.23811410459588	40.5705229793978	463	9	A0255	unmapped	3.10843859664241	A0255	Singlet	A0255	A0255	Singlet	FALSE	FALSE	FALSE	0	TRUE	-1.94672568193729	-2.62177841426267	5
ACCACAAGTTCCTACC-1	18322	4904	2.84357602881781	26.8311319724921	580	6	A0256	unmapped	2.94474987896311	A0256	Singlet	A0256	A0256	Singlet	FALSE	FALSE	FALSE	0	TRUE	-1.47780092111881	-0.255350903285876	6
ACCACAAGTTTACTGG-1	32069	5958	4.17225357822196	27.5499703763759	629	7	A0257	unmapped	4.03713578841374	A0257	Singlet	A0257	A0257	Singlet	FALSE	FALSE	FALSE	0	TRUE	-5.7174580847388	2.98881633518802	7
ACCACAATCAATCTTC-1	30111	5774	4.74909501511076	29.6237255488028	555	9	A0251	A0252	4.31467996352267	A0251	Singlet	A0251	A0251	Singlet	TRUE	FALSE	TRUE	2	FALSE	NA	NA	NA
ACCACAATCATTTGCT-1	16754	4254	5.40169511758386	31.6760176674227	481	8	A0255	unmapped	3.12633386765563	A0255	Singlet	A0255	A0255	Singlet	FALSE	FALSE	FALSE	0	TRUE	4.65943066724484	-0.55521492720975	5
ACCACAATCCGAACGC-1	18185	4478	6.5053615617267	20.1814682430575	416	7	A0257	A0251	3.72767730307388	A0257	Singlet	A0257	A0257	Singlet	FALSE	FALSE	FALSE	0	TRUE	7.9784270966882	-4.88507072688474	7
ACCACAATCCGCATAA-1	17418	4173	5.39671604087725	35.8537145481686	324	8	A0255	unmapped	2.68196879001404	A0255	Singlet	A0255	A0255	Singlet	FALSE	FALSE	FALSE	0	TRUE	4.86018197187131	-0.659961447729006	5
ACCACAATCCGGACTG-1	13460	3667	2.42942050520059	31.8870728083209	170	5	A0255	A0251	1.01280666484553	A0251_A0255	Doublet	Doublet	Doublet	Doublet	FALSE	FALSE	FALSE	1	TRUE	4.31004254468625	-1.91447322131528	5
ACCACAATCCTACTGC-1	23929	5001	0.405365874044047	28.1039742571775	415	8	A0255	A0252	2.45926465843702	A0255	Singlet	A0255	A0255	Singlet	FALSE	FALSE	FALSE	0	TRUE	-1.1084093605643	-3.19261853457822	5
ACCACAATCCTCTTTC-1	13112	3278	2.60829774252593	39.5591824283099	157	6	A0255	A0253	2.30487844960099	A0255	Singlet	A0255	A0255	Singlet	FALSE	FALSE	FALSE	0	TRUE	4.10164777883236	-0.149300203336611	5
ACCACAATCCTTCTTC-1	3765	368	87.3837981407703	2.33731739707835	2345	8	A0256	unmapped	3.743888536518	A0256_unmapped	Doublet	Doublet	A0256	Singlet	FALSE	FALSE	FALSE	0	FALSE	NA	NA	NA
ACCACAATCGATTTCT-1	15206	3749	2.55162435880573	36.8209917137972	103	7	A0255	A0258	1.9314899284485	Negative	Negative	Negative	Negative	Negative	FALSE	FALSE	FALSE	0	FALSE	NA	NA	NA
ACCACAATCGGCATCG-1	1119	624	1.07238605898123	33.7801608579088	55	8	A0252	A0253	2.54987692939092	A0252	Singlet	A0252	A0252	Singlet	FALSE	FALSE	FALSE	0	FALSE	NA	NA	NA
ACCACAATCGGTAACT-1	13864	3686	3.36843623773803	30.1211771494518	149	5	A0254	A0256	0.155584971094228	A0254_A0256	Doublet	Doublet	Doublet	Doublet	TRUE	FALSE	FALSE	2	FALSE	NA	NA	NA
ACCACAATCGTTCCCA-1	28586	5951	4.01595186454908	25.7188833694816	1143	8	A0256	unmapped	3.56025098831288	A0256	Singlet	A0256	A0256	Singlet	TRUE	FALSE	FALSE	1	TRUE	-3.24833233705814	0.171420420842037	6
ACCACAATCTGAGTCA-1	16711	4284	4.54790257913949	28.7235952366705	1253	8	A0257	unmapped	4.46621541773527	A0257_unmapped	Doublet	Doublet	A0257	Singlet	FALSE	FALSE	FALSE	0	TRUE	6.20382992871945	-2.06837813617124	7
ACCATTTAGAAGGGAT-1	56526	7741	4.23698828857517	30.1454198068146	964	8	A0257	unmapped	4.32975959905429	A0257	Singlet	A0257	A0257	Singlet	TRUE	TRUE	TRUE	3	FALSE	NA	NA	NA
ACCATTTAGAGATCGC-1	3197	1525	15.1704723177979	6.9440100093838	456	9	A0257	A0252	3.41860155243535	A0257	Singlet	A0257	A0257	Singlet	FALSE	FALSE	FALSE	0	FALSE	NA	NA	NA
ACCATTTAGCTGCGAA-1	25970	5372	4.84020023103581	23.0496726992684	896	8	A0254	unmapped	2.95109124541212	A0254_unmapped	Doublet	Doublet	A0254	Singlet	TRUE	FALSE	TRUE	2	FALSE	NA	NA	NA
ACCATTTCAACCGCCA-1	23355	5068	5.18946692357097	30.2119460500963	922	8	A0256	unmapped	3.3445742069243	A0256	Singlet	A0256	A0256	Singlet	FALSE	FALSE	FALSE	0	TRUE	-2.07965023866947	-0.320212022079364	6
ACCATTTCAAGATCCT-1	1646	476	62.5759416767922	8.3232077764277	896	7	A0256	unmapped	3.42798789731397	A0256	Singlet	A0256	A0256	Singlet	FALSE	FALSE	FALSE	0	FALSE	NA	NA	NA
ACCATTTCAATGTCTG-1	19611	4990	5.53260924991076	17.3474070674621	262	8	A0258	A0255	2.93676109828159	A0258	Singlet	A0258	A0258	Singlet	FALSE	FALSE	FALSE	0	TRUE	6.84702460416501	-6.10582391978635	8
ACCATTTGTAACCCTA-1	57973	6894	6.08386662756801	25.8982629844928	621	8	A0258	unmapped	3.7498913189345	A0258	Singlet	A0258	A0258	Singlet	TRUE	TRUE	TRUE	3	FALSE	NA	NA	NA
ACCATTTGTAAGTTGA-1	24852	5344	7.31128279414132	23.0645420891679	198	8	A0258	A0251	2.73130930993014	A0258	Singlet	A0258	A0258	Singlet	FALSE	FALSE	FALSE	0	TRUE	-9.2600720678931	3.84416277645694	8
ACCATTTGTAGTGGCA-1	28079	5729	6.32145019409523	23.39826916913	532	7	A0258	A0256	3.3861050121807	A0256_A0258	Doublet	Doublet	Doublet	Doublet	FALSE	FALSE	FALSE	1	TRUE	-10.2005627905494	4.2113381171094	8
ACCATTTGTTGGATCT-1	11609	3649	7.28744939271255	21.6642260315273	361	7	A0257	A0253	3.79072429543124	A0257	Singlet	A0257	A0257	Singlet	FALSE	FALSE	FALSE	0	TRUE	1.88376204618161	-10.6617135262622	7
ACCATTTGTTTGACAC-1	28916	5775	4.2052842716835	25.2455388020473	94	8	A0258	A0252	1.92063790835702	A0258	Singlet	A0258	A0258	Singlet	FALSE	FALSE	FALSE	0	TRUE	-11.3734191214209	2.11176140545474	8
ACCATTTTCAGCGGAA-1	1981	810	43.0590610802625	9.49015648662292	504	7	A0251	unmapped	4.86937454240182	A0251	Singlet	A0251	A0251	Singlet	FALSE	FALSE	FALSE	0	FALSE	NA	NA	NA
ACCATTTTCCAATCCC-1	22038	5183	6.89717760232326	26.6993375079408	1739	8	A0256	unmapped	3.80071360666313	A0256_unmapped	Doublet	Doublet	A0256	Singlet	FALSE	FALSE	FALSE	0	TRUE	6.89189021238034	1.11207814453708	6
ACCATTTTCCACAGCG-1	3904	663	74.5901639344262	6.19877049180328	671	6	A0251	unmapped	4.9677652924239	A0251	Singlet	A0251	A0251	Singlet	FALSE	FALSE	FALSE	0	FALSE	NA	NA	NA
ACCATTTTCTCTCGAC-1	16997	4218	4.37135965170324	32.6469376948873	379	7	A0255	unmapped	2.91991730772997	A0255	Singlet	A0255	A0255	Singlet	FALSE	FALSE	FALSE	0	TRUE	4.54089133390133	-0.981480762971774	5
ACCCAAAAGAGGTTTA-1	1080	165	83.1481481481482	4.53703703703704	306	9	A0254	A0252	2.11472814640765	A0254	Singlet	A0254	A0254	Singlet	FALSE	FALSE	FALSE	0	FALSE	NA	NA	NA
ACCCAAAAGCGTATAA-1	18878	4381	3.49613306494332	31.7035702934633	559	8	A0255	unmapped	3.05777014581039	A0255_unmapped	Doublet	Doublet	A0255	Singlet	FALSE	FALSE	FALSE	0	TRUE	5.53924624570553	-3.4516884541644	5
ACCCAAAAGCTATCTG-1	26120	5329	3.20061255742726	31.1064318529862	172	7	A0256	unmapped	1.99753232086802	A0256	Singlet	A0256	A0256	Singlet	TRUE	FALSE	FALSE	1	TRUE	-4.68622429720218	0.921983435140714	6
ACCCAAAAGGTGAGAA-1	15889	4195	3.71955440871043	34.0487129460633	1223	7	A0256	unmapped	3.55714380272986	A0256	Singlet	A0256	A0256	Singlet	FALSE	FALSE	FALSE	0	TRUE	6.01805417188351	-1.15205328227414	6
ACCCAAAAGTGCACAG-1	32494	5442	5.71182372130239	26.5033544654398	1096	7	A0254	unmapped	3.19512093566652	A0254_unmapped	Doublet	Doublet	A0254	Singlet	FALSE	FALSE	FALSE	0	TRUE	-9.69524510256107	-2.50277297259702	4
ACCCAAAAGTTTCTTC-1	31800	5706	5.42138364779874	30.1792452830189	671	9	A0254	unmapped	2.81555811925947	A0254_unmapped	Doublet	Doublet	A0254	Singlet	FALSE	FALSE	FALSE	0	TRUE	-10.2334578787452	-3.10388319255246	4
ACCCAAACAATTGCGT-1	24365	4799	5.59408988302893	32.4687051097886	355	9	A0258	A0251	3.31431042432072	A0258	Singlet	A0258	A0258	Singlet	FALSE	FALSE	FALSE	0	TRUE	-10.4816840445166	3.71820838688479	8
ACCCAAACACCAGCTG-1	27397	5561	5.61740336533197	17.6515676898931	1515	7	A0256	unmapped	3.61065177882512	A0256_unmapped	Doublet	Doublet	A0256	Singlet	FALSE	FALSE	FALSE	0	TRUE	8.55233065732663	-2.06568686725034	6
ACCCAAACACCTCGTT-1	10685	2676	0.149742629854937	39.5975666822649	403	6	A0256	A0251	2.69253139355114	A0256	Singlet	A0256	A0256	Singlet	FALSE	FALSE	FALSE	0	TRUE	-4.45152695528324	-0.493543252958193	6
ACCCAAACATCTCAAG-1	22172	5359	4.0185819953094	27.3362799927837	912	8	A0256	A0252	3.3326097703749	A0256	Singlet	A0256	A0256	Singlet	FALSE	FALSE	FALSE	0	TRUE	-4.6563556944495	-1.1639105534686	6
ACCCAAAGTAAGATTG-1	15389	4082	14.6988108389109	17.668464487621	1308	8	A0257	unmapped	4.81244059304563	A0257	Singlet	A0257	A0257	Singlet	FALSE	FALSE	FALSE	0	TRUE	8.60640971311276	-5.38789694072141	7
ACCCAAAGTACGGGAT-1	14660	3917	4.18826739427012	33.4515688949523	1445	9	A0256	unmapped	3.57248813476204	A0256_unmapped	Doublet	Doublet	A0256	Singlet	FALSE	FALSE	FALSE	0	TRUE	6.1886116708154	-0.735710666192904	6
ACCCAAAGTAGCCAGA-1	31140	5884	1.26204238921002	27.2222222222222	421	8	A0251	unmapped	4.60972437694738	A0251	Singlet	A0251	A0251	Singlet	TRUE	FALSE	TRUE	2	FALSE	NA	NA	NA
ACCCAAAGTCACCCTT-1	21431	4374	0.779245018897858	42.6298352853343	162	6	A0255	unmapped	2.39879966433968	A0255	Singlet	A0255	A0255	Singlet	FALSE	FALSE	FALSE	0	TRUE	4.10033599981015	0.89272345541583	5
ACCCAAAGTCCAGAAG-1	14962	3897	4.97259724635744	30.9851624114423	408	6	A0255	unmapped	2.97445309133605	A0255	Singlet	A0255	A0255	Singlet	FALSE	FALSE	FALSE	0	TRUE	5.26590554364865	-3.4454628682269	5
ACCCAAAGTCGCATTA-1	37840	5821	2.84090909090909	33.9297040169133	1133	9	A0251	unmapped	5.10070674262949	A0251_unmapped	Doublet	Doublet	A0251	Singlet	TRUE	FALSE	FALSE	1	TRUE	-8.09213002077396	2.1935535216199	9
ACCCAAAGTGGACAGT-1	17653	4302	8.40083838441058	24.2621650710927	1987	6	A0256	unmapped	3.76312860389568	A0256_unmapped	Doublet	Doublet	A0256	Singlet	FALSE	FALSE	FALSE	0	TRUE	6.67476575025265	-0.434660182012454	6
ACCCAAAGTGGTACAG-1	44082	7208	8.01234063790209	25.8903860986344	1492	9	A0253	A0254	1.41297836823389	A0253_A0254	Doublet	Doublet	Doublet	Doublet	FALSE	FALSE	FALSE	1	TRUE	-6.78807003847415	-1.58205322982205	3
ACCCAAAGTTCGGGTC-1	28036	5483	4.63689542017406	28.4634041946069	390	8	A0257	A0255	1.81652798629047	A0257	Singlet	A0257	A0257	Singlet	FALSE	FALSE	FALSE	0	TRUE	8.15699069150631	-6.30483715297116	7
ACCCAAAGTTGCCATA-1	25755	5546	3.17219957289847	30.6697728596389	1256	9	A0256	unmapped	3.63971050386826	A0256	Singlet	A0256	A0256	Singlet	FALSE	FALSE	FALSE	0	TRUE	7.20915524610226	1.25005133389102	6
ACCCAAATCAAGGACG-1	31908	6440	6.05177384981823	27.0621787639463	1874	5	A0256	unmapped	3.86460537238215	A0256_unmapped	Doublet	Doublet	A0256	Singlet	FALSE	FALSE	FALSE	0	TRUE	-1.109003738082	-0.557648704065219	6
ACCCAAATCATGGATC-1	51490	7451	4.82035346669256	27.8558943484172	638	7	A0258	A0255	0.464194344942054	A0255_A0258	Doublet	Doublet	Doublet	Doublet	TRUE	TRUE	TRUE	4	FALSE	NA	NA	NA
ACCCAAATCGATGGAG-1	24453	4464	21.5392794340163	11.2787796998323	498	8	A0258	unmapped	3.79345310366413	A0258	Singlet	A0258	A0258	Singlet	FALSE	FALSE	FALSE	0	FALSE	NA	NA	NA
ACCCAAATCGATTGGT-1	34312	5618	8.32944742364187	24.985427838657	809	8	A0254	unmapped	2.95072734782789	A0254_unmapped	Doublet	Doublet	A0254	Singlet	FALSE	FALSE	FALSE	0	TRUE	-8.90334256044681	-2.36565534831418	4
ACCCAAATCTCGCTTG-1	44009	7153	5.14440228135154	24.6585925606126	1569	8	A0254	A0256	0.224999024149402	A0254_A0256	Doublet	Doublet	Doublet	Doublet	TRUE	TRUE	TRUE	4	FALSE	NA	NA	NA
ACCCAAATCTGCATGA-1	36746	5917	4.63179665813966	32.9178686115496	613	6	A0254	unmapped	2.90967019664618	A0254	Singlet	A0254	A0254	Singlet	FALSE	FALSE	FALSE	0	TRUE	-6.52437622896488	-3.75515167476071	4
ACCCAAATCTTGCGCT-1	31647	5956	5.11896862261826	22.8520870856637	1026	9	A0256	unmapped	3.47324182381109	A0256	Singlet	A0256	A0256	Singlet	FALSE	FALSE	FALSE	0	TRUE	8.58131663449948	-0.626257524503604	6
ACCCTCAAGAAGATCT-1	18840	4576	3.9968152866242	34.8779193205945	558	7	A0256	A0253	2.10113506132545	A0253_A0256	Doublet	Doublet	Doublet	Doublet	FALSE	FALSE	FALSE	1	TRUE	-0.860768273985934	-0.530400381101504	6
ACCCTCAAGAGGTTAT-1	50847	7405	7.91000452337404	19.6098098216217	1470	7	A0254	unmapped	3.46928154019343	A0254_unmapped	Doublet	Doublet	A0254	Singlet	TRUE	TRUE	TRUE	3	FALSE	NA	NA	NA
ACCCTCAAGATGACCG-1	1103	586	33.5448776065276	5.53037171350861	338	7	A0256	A0257	2.65438344496357	A0256	Singlet	A0256	A0256	Singlet	FALSE	FALSE	FALSE	0	FALSE	NA	NA	NA
ACCCTCAAGCCATTGT-1	37168	6548	4.13258717176065	22.7373009040034	385	8	A0258	A0251	3.43699320702394	A0258	Singlet	A0258	A0258	Singlet	TRUE	FALSE	TRUE	2	FALSE	NA	NA	NA
ACCCTCAAGCGACATG-1	16388	3818	7.78008298755187	28.6307053941909	203	9	A0258	A0252	2.91710226975605	A0258	Singlet	A0258	A0258	Singlet	FALSE	FALSE	FALSE	0	TRUE	-9.47811253420169	3.09067232845889	8
ACCCTCAAGCTCCCTT-1	16642	4498	2.80014421343589	29.239274125706	1201	7	A0256	A0253	3.49734803028386	A0256	Singlet	A0256	A0256	Singlet	FALSE	FALSE	FALSE	0	TRUE	-1.11731667867954	0.151794861392841	6
ACCCTCAAGCTGTCCG-1	26813	5497	5.38171782344385	22.5189273859695	760	7	A0254	unmapped	2.76739413213821	A0254_unmapped	Doublet	Doublet	A0254	Singlet	TRUE	FALSE	FALSE	1	TRUE	12.0048081124658	-1.9605151867999	4
ACCCTCACAACACGTT-1	2535	1113	2.84023668639053	35.1084812623274	44	7	A0254	A0253	0.240770546909118	Negative	Negative	Negative	Negative	Negative	FALSE	FALSE	FALSE	0	FALSE	NA	NA	NA
ACCCTCACAAGACCGA-1	63354	8228	5.00205196199135	22.7641506455788	444	8	A0258	A0253	3.31406699172976	A0258	Singlet	A0258	A0258	Singlet	TRUE	FALSE	TRUE	2	FALSE	NA	NA	NA
ACCCTCACACTACTTT-1	15054	3846	4.47721535804437	33.2336920419822	200	8	A0255	A0252	1.85979958049354	A0255	Singlet	A0255	A0255	Singlet	FALSE	FALSE	FALSE	0	TRUE	4.39658562787716	-2.65371124507321	5
ACCCTCACATGTACGT-1	54331	7510	4.16889068855718	29.329480407134	1387	7	A0255	A0254	0.659095409194798	A0254_A0255	Doublet	Doublet	Doublet	Doublet	FALSE	TRUE	FALSE	2	FALSE	NA	NA	NA
ACCCTCAGTAGAGTTA-1	21100	4757	6.55450236966825	25.2322274881517	274	7	A0258	unmapped	3.37768797981921	A0258	Singlet	A0258	A0258	Singlet	FALSE	FALSE	FALSE	0	TRUE	3.08346740850155	-10.7948121285571	8
ACCCTCAGTCGCGTCA-1	30363	6001	3.96205908507065	25.4717913249679	272	7	A0258	A0251	3.09849594255917	A0258	Singlet	A0258	A0258	Singlet	TRUE	FALSE	TRUE	2	FALSE	NA	NA	NA
ACCCTCAGTCTGTGTA-1	64726	7615	5.35951549609122	32.521706887495	3422	8	A0253	unmapped	4.53757410519174	A0253_unmapped	Doublet	Doublet	A0253	Singlet	TRUE	FALSE	TRUE	2	FALSE	NA	NA	NA
ACCCTCATCAAAGCCT-1	16551	4068	1.64944716331339	33.5568847803758	424	7	A0255	unmapped	2.9461044780254	A0255_unmapped	Doublet	Doublet	A0255	Singlet	FALSE	FALSE	FALSE	0	TRUE	-2.9883960043555	-3.39467184306516	5
ACCCTCATCAGCACCG-1	29222	5532	6.82020395592362	31.8321812333174	323	7	A0257	A0255	3.66424841375613	A0257	Singlet	A0257	A0257	Singlet	TRUE	FALSE	FALSE	1	TRUE	-6.36313612810428	2.02594633339511	7
ACCCTCATCCTTATGT-1	21000	5077	1.47142857142857	31.4571428571429	905	6	A0256	unmapped	3.46373821911175	A0256	Singlet	A0256	A0256	Singlet	FALSE	FALSE	FALSE	0	TRUE	-1.39768929830844	-1.6426315760745	6
ACCCTCATCGACATCA-1	28102	5274	2.40908120418476	37.0400683225393	425	5	A0255	unmapped	2.96395643700355	A0255_unmapped	Doublet	Doublet	A0255	Singlet	FALSE	FALSE	FALSE	0	TRUE	7.4145352090234	-0.526287839425936	5
ACCCTCATCTGCGGAC-1	41154	6311	6.35904164844244	26.0922389075181	282	7	A0254	A0253	2.10136873747449	A0254	Singlet	A0254	A0254	Singlet	FALSE	FALSE	FALSE	0	TRUE	-7.30522044054325	-2.69658725024594	4
ACCCTTGAGAGAATCT-1	108393	9774	4.77429354294096	29.547110975801	2675	8	A0251	A0253	1.0031500577506	A0251_A0253	Doublet	Doublet	Doublet	Doublet	TRUE	TRUE	TRUE	4	FALSE	NA	NA	NA
ACCCTTGAGCACGGAT-1	45839	6893	6.97441043652785	19.2957961561116	688	7	A0258	unmapped	4.08257166108153	A0258	Singlet	A0258	A0258	Singlet	FALSE	TRUE	TRUE	2	FALSE	NA	NA	NA
ACCCTTGAGCGACTAG-1	16566	3823	6.25377278763733	23.9285283109984	538	7	A0257	A0252	4.16976116588558	A0257	Singlet	A0257	A0257	Singlet	FALSE	FALSE	FALSE	0	TRUE	8.83835951932614	-4.81471006633176	7
ACCCTTGAGGTTCATC-1	17410	3965	5.40493968983343	37.0017231476163	176	7	A0255	A0254	2.23747611455478	A0255	Singlet	A0255	A0255	Singlet	FALSE	FALSE	FALSE	0	TRUE	4.8590685571069	-1.63999740840329	5
ACCCTTGAGGTTTGAA-1	21616	4743	8.15136935603257	22.3538119911177	943	7	A0254	unmapped	3.14915080308606	A0254_unmapped	Doublet	Doublet	A0254	Singlet	FALSE	FALSE	FALSE	0	TRUE	11.6187187875146	-3.02828304530515	4
ACCCTTGAGTATGATG-1	11544	3000	9.26888426888427	35.8367983367983	151	7	A0257	A0252	2.83238720608458	A0257	Singlet	A0257	A0257	Singlet	FALSE	FALSE	FALSE	0	TRUE	-6.78455241075809	1.2279066586362	7
ACCCTTGAGTCCTGTA-1	11855	3582	9.84394770139182	29.2872205820329	373	8	A0252	A0253	4.53326191091055	A0252	Singlet	A0252	A0252	Singlet	FALSE	FALSE	FALSE	0	TRUE	2.02487127431576	11.2130070471631	2
ACCCTTGAGTCGGCCT-1	29151	5409	6.34283558025454	28.3455113032143	713	7	A0254	A0253	3.19989232904244	A0254	Singlet	A0254	A0254	Singlet	FALSE	FALSE	FALSE	0	TRUE	-9.73405106416996	-4.52279464961423	4
ACCCTTGCAACGCCCA-1	44268	6902	6.36351314719436	24.4149272612271	1005	7	A0254	A0252	2.64417924092308	A0252_A0254	Doublet	Doublet	Doublet	Doublet	FALSE	FALSE	FALSE	1	TRUE	-7.20684655062015	-0.767098650945559	4
ACCCTTGCACCTGCTT-1	18019	4497	4.89483323158888	27.1713191631056	461	8	A0257	A0251	3.82205832849739	A0257	Singlet	A0257	A0257	Singlet	FALSE	FALSE	FALSE	0	TRUE	2.50433365949338	-9.22791378260984	7
ACCCTTGCACTACCGG-1	17458	4583	3.95234276549433	31.0287547256272	472	7	A0256	unmapped	2.83609259345524	A0256	Singlet	A0256	A0256	Singlet	FALSE	FALSE	FALSE	0	TRUE	6.42427365430539	-0.946950600160494	6
ACCCTTGCAGATACCT-1	3791	1595	0.422052228963334	34.6610393036138	555	6	A0256	unmapped	3.17433771773146	A0256	Singlet	A0256	A0256	Singlet	FALSE	FALSE	FALSE	0	FALSE	NA	NA	NA
ACCCTTGCAGCACCCA-1	17997	4194	3.43390565094182	32.9721620270045	527	6	A0255	A0251	0.823692898993616	A0251_A0255	Doublet	Doublet	Doublet	Doublet	FALSE	FALSE	FALSE	1	TRUE	4.90708224424069	-3.36366741420163	5
ACCCTTGCATACAGGG-1	24850	5242	6.5513078470825	23.1388329979879	496	9	A0254	A0252	2.64354715446085	A0254	Singlet	A0254	A0254	Singlet	FALSE	FALSE	FALSE	0	TRUE	11.9547430718774	-3.05337707759275	4
ACCCTTGCATTCCTCG-1	22058	5352	4.30229395230755	24.0411642034636	695	7	A0256	unmapped	3.2960450823787	A0256	Singlet	A0256	A0256	Singlet	TRUE	FALSE	TRUE	2	FALSE	NA	NA	NA
ACCCTTGGTATCTTCT-1	24523	5240	8.49406679443788	19.4919055580475	625	8	A0254	A0251	2.00691413980145	A0251_A0254	Doublet	Doublet	Doublet	Doublet	FALSE	FALSE	FALSE	1	TRUE	10.293536826455	-3.56470052958859	4
ACCCTTGGTCTGCAAT-1	3273	1434	23.8924534066606	15.4598227925451	383	8	A0257	A0253	3.691783610937	A0257	Singlet	A0257	A0257	Singlet	FALSE	FALSE	FALSE	0	FALSE	NA	NA	NA
ACCCTTGGTGGACCTC-1	25070	5112	5.71200638213004	27.3873155165537	183	8	A0258	A0254	2.77371496927175	A0258	Singlet	A0258	A0258	Singlet	FALSE	FALSE	FALSE	0	TRUE	-9.71977455965335	4.07811935185061	8
ACCCTTGGTTCAAAGA-1	16285	4486	2.06938900828984	29.376727049432	759	6	A0256	unmapped	3.28404466145896	A0256	Singlet	A0256	A0256	Singlet	TRUE	FALSE	FALSE	1	TRUE	-0.819104627287936	-0.62923596860303	6
ACCCTTGGTTGGCTAT-1	18181	4475	4.68621087948958	31.6099224465101	304	7	A0257	A0252	3.19978818844071	A0257	Singlet	A0257	A0257	Singlet	FALSE	FALSE	FALSE	0	TRUE	-2.3919490133887	0.779594912515745	7
ACCCTTGTCAACCTTT-1	19255	4545	3.64061282783693	30.2466891716437	980	8	A0257	unmapped	4.20020395141523	A0257_unmapped	Doublet	Doublet	A0257	Singlet	FALSE	FALSE	FALSE	0	TRUE	-6.95488007417972	1.43884463547336	7
ACCCTTGTCAAGTGGG-1	7463	1825	59.3193085890393	2.0501138952164	372	7	A0258	A0253	3.26239225724784	A0258	Singlet	A0258	A0258	Singlet	FALSE	FALSE	FALSE	0	FALSE	NA	NA	NA
ACCCTTGTCCAAAGGG-1	50844	7501	6.02430965305641	26.1210762331839	1607	7	A0256	A0254	0.351540108177573	A0254_A0256	Doublet	Doublet	Doublet	Doublet	TRUE	FALSE	TRUE	3	FALSE	NA	NA	NA
ACCCTTGTCCCTATTA-1	23601	5313	4.96165416719631	21.9821194017203	275	6	A0258	unmapped	3.22035039287875	A0258	Singlet	A0258	A0258	Singlet	FALSE	FALSE	FALSE	0	TRUE	2.16330103524869	-10.9147700524463	8
ACCCTTGTCCGGACGT-1	35051	6037	5.14678611166586	27.2346010099569	870	8	A0254	unmapped	3.15215619041173	A0254	Singlet	A0254	A0254	Singlet	FALSE	TRUE	TRUE	2	FALSE	NA	NA	NA
ACCGTTCAGATTACCC-1	27355	5331	7.26009870224822	33.9937854140011	910	8	A0253	unmapped	4.12012341708993	A0253_unmapped	Doublet	Doublet	A0253	Singlet	FALSE	FALSE	FALSE	0	TRUE	4.85117356427853	9.34098346470462	3
ACCGTTCAGTAGCCAG-1	26513	5176	7.7924037264738	23.2678308754196	1110	7	A0254	unmapped	2.76691594130136	A0254_unmapped	Doublet	Doublet	A0254	Singlet	FALSE	FALSE	FALSE	0	TRUE	12.0185782159204	-3.03739492656125	4
ACCGTTCCAAAGTATG-1	4339	378	88.3613735883844	1.63632173311823	466	7	A0258	A0251	3.23726158370132	A0258	Singlet	A0258	A0258	Singlet	FALSE	FALSE	FALSE	0	FALSE	NA	NA	NA
ACCGTTCCAACACGAG-1	13192	4036	3.04730139478472	23.9918132201334	1144	6	A0256	unmapped	3.52209658115594	A0256	Singlet	A0256	A0256	Singlet	FALSE	FALSE	FALSE	0	TRUE	6.70645205625241	0.672302618013486	6
ACCGTTCCACCAGCTG-1	64414	8150	6.12910236905021	23.4902350420716	3015	8	A0258	A0254	1.75082227413369	A0254_A0258	Doublet	Doublet	Doublet	Doublet	TRUE	TRUE	TRUE	4	FALSE	NA	NA	NA
ACCGTTCCACTCACTC-1	15397	4193	2.31863350003247	34.2729103072027	445	8	A0255	unmapped	3.13569417255337	A0255	Singlet	A0255	A0255	Singlet	FALSE	FALSE	FALSE	0	TRUE	4.96767394193356	-1.19647233249082	5
ACCGTTCCAGAGGTTG-1	27176	5228	4.12496320282602	20.7425669708566	195	5	A0258	A0251	2.51548607133155	A0258	Singlet	A0258	A0258	Singlet	FALSE	FALSE	FALSE	0	TRUE	6.55433623441403	-6.65074388743772	8
ACCGTTCCATATGCGT-1	18777	4799	5.45880598604676	21.3292858284071	249	8	A0258	unmapped	3.27088194300608	A0258	Singlet	A0258	A0258	Singlet	FALSE	FALSE	FALSE	0	TRUE	6.76185195096676	-6.1671060776843	8
ACCGTTCCATGGCCAC-1	28587	5908	6.72333578199881	27.7958512610627	1726	5	A0256	unmapped	3.8409911996707	A0256_unmapped	Doublet	Doublet	A0256	Singlet	FALSE	FALSE	FALSE	0	TRUE	7.17182461866086	0.826040937887296	6
ACCGTTCGTACAAGCG-1	22736	4775	6.20161857846587	32.2484166080225	675	8	A0254	unmapped	2.75495213563855	A0254_unmapped	Doublet	Doublet	A0254	Singlet	FALSE	FALSE	FALSE	0	TRUE	-9.7595837866431	-4.99770967723264	4
ACCGTTCGTACGGTTT-1	55383	7877	5.04306375602622	25.7118610403915	1090	8	A0255	A0256	1.28032369785886	A0255_A0256	Doublet	Doublet	Doublet	Doublet	TRUE	FALSE	TRUE	3	FALSE	NA	NA	NA
ACCGTTCGTAGGCAAC-1	23622	4806	3.74650749301499	33.9090678181356	380	7	A0255	unmapped	2.97816434156073	A0255	Singlet	A0255	A0255	Singlet	FALSE	FALSE	FALSE	0	TRUE	7.22019402631466	-0.658354268087283	5
ACCGTTCGTATACCCA-1	14928	3913	1.92256162915327	34.2309753483387	745	5	A0256	A0251	2.64097173774091	A0256	Singlet	A0256	A0256	Singlet	FALSE	FALSE	FALSE	0	TRUE	4.14363567479794	3.18539984463321	6
ACCGTTCGTCCAGAAG-1	40661	6399	6.89604289122255	33.808809424264	1296	8	A0256	A0258	0.240608471026465	A0256_A0258	Doublet	Doublet	Doublet	Doublet	TRUE	TRUE	TRUE	4	FALSE	NA	NA	NA
ACCGTTCGTCCAGCAC-1	30360	5948	4.28524374176548	26.6501976284585	575	9	A0256	A0253	2.86711282240218	A0256	Singlet	A0256	A0256	Singlet	FALSE	FALSE	FALSE	0	TRUE	-3.81205304018314	-0.491323456777468	6
ACCGTTCGTGCATCTA-1	39808	6473	8.0536575562701	25.6757435691318	635	8	A0258	A0257	1.67142683999041	A0257_A0258	Doublet	Doublet	Doublet	Doublet	FALSE	FALSE	FALSE	1	TRUE	-6.34630234590824	4.51551206349002	8
ACCGTTCGTTCTTGCC-1	22193	4694	2.43319965754968	32.5012391294552	219	7	A0255	unmapped	2.46767247790771	A0255	Singlet	A0255	A0255	Singlet	FALSE	FALSE	FALSE	0	TRUE	-4.31442196718509	-3.43788234950437	5
ACCGTTCGTTGCACGC-1	25971	5217	5.8680836317431	23.7842208617304	599	6	A0254	A0258	2.80032077037242	A0254	Singlet	A0254	A0254	Singlet	FALSE	FALSE	FALSE	0	TRUE	11.2546927178735	-3.20192258120908	4
ACCGTTCTCATCTCTA-1	18260	4570	2.91894852135816	34.9890470974808	931	7	A0256	unmapped	3.44335548467951	A0256	Singlet	A0256	A0256	Singlet	FALSE	FALSE	FALSE	0	TRUE	5.10414425977414	1.56531985043155	6
ACCGTTCTCTACTGCC-1	10116	3733	15.8461842625544	9.97429814155793	363	7	A0257	A0253	2.38598194304313	A0253_A0257	Doublet	Doublet	Doublet	Doublet	FALSE	FALSE	FALSE	1	TRUE	2.95464460500424	-10.4330872750415	7
ACCTACCAGATCCGAG-1	55079	7004	6.53969752537265	31.2696308938071	1003	7	A0252	unmapped	5.44874801362294	A0252	Singlet	A0252	A0252	Singlet	TRUE	TRUE	TRUE	3	FALSE	NA	NA	NA
ACCTACCAGGAGGGTG-1	25660	5344	6.09119251753702	21.796570537802	455	7	A0254	unmapped	2.69785056406887	A0254	Singlet	A0254	A0254	Singlet	FALSE	FALSE	FALSE	0	TRUE	10.7882591927881	-1.62318007708921	4
ACCTACCAGGCCTTGC-1	58461	7906	5.24281144694754	27.5978857700005	433	8	A0258	A0251	3.1416535802881	A0258	Singlet	A0258	A0258	Singlet	TRUE	TRUE	TRUE	3	FALSE	NA	NA	NA
ACCTACCAGTCGAAGC-1	28000	5359	7.14642857142857	26.3035714285714	1113	8	A0254	unmapped	2.97620989137925	A0254_unmapped	Doublet	Doublet	A0254	Singlet	FALSE	FALSE	FALSE	0	TRUE	12.1645361626977	-2.04677955867185	4
ACCTACCCACCGGTCA-1	55645	7435	5.95740857219876	27.0428609938	1697	6	A0253	unmapped	4.359080111545	A0253_unmapped	Doublet	Doublet	A0253	Singlet	FALSE	FALSE	FALSE	0	TRUE	0.629434838377881	9.94558818577395	3
ACCTACCCACGAGAAC-1	30094	5965	5.79185219645112	30.8799096165349	1512	6	A0256	unmapped	3.74115399781023	A0256	Singlet	A0256	A0256	Singlet	FALSE	FALSE	FALSE	0	TRUE	7.3963376725549	-0.228919074548617	6
ACCTACCCAGGGACTA-1	45964	7229	6.5442520233226	28.1133060656166	1292	9	A0257	A0254	0.0691299942838022	A0254_A0257	Doublet	Doublet	Doublet	Doublet	TRUE	TRUE	TRUE	4	FALSE	NA	NA	NA
ACCTACCCATCCTCAC-1	33136	5865	5.32049734427813	22.5585465958474	1185	8	A0254	unmapped	3.17599395256885	A0254_unmapped	Doublet	Doublet	A0254	Singlet	FALSE	FALSE	FALSE	0	TRUE	10.4703833306665	-2.31000749827756	4
ACCTACCCATGGGCAA-1	20136	4775	7.2606277314263	23.9918553833929	681	8	A0254	A0257	1.36468717377617	A0254_A0257	Doublet	Doublet	Doublet	Doublet	FALSE	FALSE	FALSE	1	TRUE	4.02004806646054	3.56228955029117	4
ACCTACCCATGGTGGA-1	26077	5337	3.39763009548644	27.9940177167619	301	8	A0255	A0252	2.74525184152014	A0255	Singlet	A0255	A0255	Singlet	FALSE	FALSE	FALSE	0	TRUE	-4.75581868044193	-2.06799380542172	5
ACCTACCGTAATTGGA-1	31970	5209	2.43665936815765	29.127306850172	282	8	A0257	A0252	3.46864753554524	A0257	Singlet	A0257	A0257	Singlet	TRUE	FALSE	FALSE	1	TRUE	-5.15349181047733	2.17782457111941	7
ACCTACCGTACGCGTC-1	28436	4945	3.32325221550148	39.6223097482065	705	6	A0253	unmapped	4.02318797255594	A0253	Singlet	A0253	A0253	Singlet	FALSE	FALSE	FALSE	0	TRUE	4.40597598203366	9.29755885838138	3
ACCTACCGTGATTCAC-1	7384	2869	21.9528710725894	11.7822318526544	328	7	A0257	A0252	3.64446092697449	A0257	Singlet	A0257	A0257	Singlet	FALSE	FALSE	FALSE	0	FALSE	NA	NA	NA
ACCTACCGTTGTAGCT-1	39311	6078	6.50199689654295	35.9339625041337	1241	8	A0253	A0256	4.20310900145043	A0253_A0256	Doublet	Doublet	Doublet	Doublet	FALSE	FALSE	FALSE	1	TRUE	4.73537079938595	10.500348165022	3
ACCTACCTCAAGGAGC-1	22352	4696	4.85415175375805	34.7083035075161	410	9	A0257	unmapped	3.73103084816347	A0257	Singlet	A0257	A0257	Singlet	FALSE	FALSE	FALSE	0	TRUE	-7.04967434755619	1.21486635445224	7
ACCTACCTCAAGTGTC-1	19216	4494	4.08513738551207	24.5888842631141	606	8	A0257	unmapped	4.17657051947115	A0257	Singlet	A0257	A0257	Singlet	FALSE	FALSE	FALSE	0	TRUE	7.94445531018918	-5.77883379222287	7
ACCTACCTCGAATCCA-1	52983	7133	8.64239473038522	26.6292961893438	460	8	A0252	A0253	4.73723559163096	A0252	Singlet	A0252	A0252	Singlet	FALSE	FALSE	FALSE	0	TRUE	4.28809373029416	10.0144730353223	2
ACCTACCTCGACACTA-1	27524	5626	3.97471297776486	23.1906699607615	311	9	A0258	A0256	3.23175773798901	A0258	Singlet	A0258	A0258	Singlet	FALSE	FALSE	FALSE	0	TRUE	-8.97320874086673	3.57189877270328	8
ACCTACCTCTCGGTAA-1	45100	6919	6.92239467849224	27.0133037694013	794	9	A0254	A0252	2.88989224028832	A0254	Singlet	A0254	A0254	Singlet	TRUE	TRUE	TRUE	3	FALSE	NA	NA	NA
ACCTACCTCTGCTCTG-1	27038	5146	4.30505214882758	34.9619054663806	213	6	A0254	A0253	2.34532956910885	A0254	Singlet	A0254	A0254	Singlet	FALSE	FALSE	FALSE	0	TRUE	-3.81898720613773	-0.864186570657626	4
ACCTACCTCTGTTCAT-1	1259	248	78.2366957903098	4.44797458300238	941	6	A0256	unmapped	3.43034484512792	A0256	Singlet	A0256	A0256	Singlet	FALSE	FALSE	FALSE	0	FALSE	NA	NA	NA
ACCTGAAAGACCAAGC-1	13900	3578	2.92086330935252	38.294964028777	325	8	A0256	unmapped	2.59048944498324	A0256	Singlet	A0256	A0256	Singlet	FALSE	FALSE	FALSE	0	TRUE	5.59352938779538	1.10992349623309	6
ACCTGAAAGACCATGG-1	84271	8758	6.12784943812225	22.6839600811667	762	8	A0258	A0253	3.77518838847637	A0258	Singlet	A0258	A0258	Singlet	TRUE	FALSE	TRUE	2	FALSE	NA	NA	NA
ACCTGAAAGACCATTC-1	26259	5478	7.87539510263148	11.0666818995392	366	8	A0258	A0251	3.18176129959148	A0258	Singlet	A0258	A0258	Singlet	FALSE	FALSE	FALSE	0	TRUE	6.12709252484982	-7.31167976619138	8
ACCTGAAAGACTGTTC-1	3969	1008	66.1627614008566	3.37616528092719	8568	7	A0256	unmapped	3.63452379098322	A0256_unmapped	Doublet	Doublet	A0256	Singlet	FALSE	FALSE	FALSE	0	FALSE	NA	NA	NA
ACCTGAAAGAGGTCGT-1	21910	4795	4.81971702418987	31.3372889091739	277	6	A0258	unmapped	3.25182952218119	A0258	Singlet	A0258	A0258	Singlet	FALSE	FALSE	FALSE	0	TRUE	-9.67025406709964	3.2563136362897	8
ACCTGAAAGATACATG-1	33853	6102	2.30703335007237	34.1949014858358	520	9	A0255	unmapped	2.9751775252895	A0255_unmapped	Doublet	Doublet	A0255	Singlet	TRUE	TRUE	TRUE	3	FALSE	NA	NA	NA
ACCTGAAAGCACCGTC-1	29999	5270	6.78355945198173	29.1409713657122	646	8	A0254	unmapped	2.63168630092302	A0254_unmapped	Doublet	Doublet	A0254	Singlet	FALSE	FALSE	FALSE	0	TRUE	-10.1671069418555	-3.20726744891538	4
ACCTGAACAATAGGGC-1	25734	5392	3.38462734126059	29.59508821015	1212	6	A0256	A0252	3.37695617494326	A0256	Singlet	A0256	A0256	Singlet	TRUE	FALSE	FALSE	1	TRUE	-3.26063092104251	0.337629764662847	6
ACCTGAACACAGTCCG-1	39284	6627	3.34232766520721	22.2380612972202	1320	6	A0256	unmapped	3.71730039950297	A0256	Singlet	A0256	A0256	Singlet	FALSE	FALSE	FALSE	0	TRUE	-5.7426307951575	0.24308210550414	6
ACCTGAACACCACTGG-1	19761	4496	10.4397550731238	24.0170031880978	1174	6	A0254	A0256	0.133259802261597	A0254_A0256	Doublet	Doublet	Doublet	Doublet	FALSE	FALSE	FALSE	1	TRUE	11.3439661706323	-2.28434221507443	4
ACCTGAACATCCGAGC-1	6575	2175	31.467680608365	16.3346007604563	316	7	A0254	A0255	2.30870048016049	A0254	Singlet	A0254	A0254	Singlet	FALSE	FALSE	FALSE	0	FALSE	NA	NA	NA
ACCTGAACATCGTTCC-1	19694	4872	4.58007514979181	22.3062861785315	163	7	A0258	A0255	2.70917357078842	A0258	Singlet	A0258	A0258	Singlet	FALSE	FALSE	FALSE	0	TRUE	2.71738927015011	-11.1699609017505	8
ACCTGAACATGAATAG-1	2085	375	79.3285371702638	4.5083932853717	527	6	A0254	unmapped	2.40286073167699	A0254_unmapped	Doublet	Doublet	A0254	Singlet	FALSE	FALSE	FALSE	0	FALSE	NA	NA	NA
ACCTGAAGTAGATGTA-1	60927	7703	5.52464424639322	29.1512793999376	643	8	A0258	unmapped	3.78852226827	A0258	Singlet	A0258	A0258	Singlet	TRUE	TRUE	TRUE	3	FALSE	NA	NA	NA
ACCTGAAGTGATGTAA-1	29374	5341	5.33464969020222	34.5884115203922	505	8	A0252	A0255	5.21185701669203	A0252	Singlet	A0252	A0252	Singlet	FALSE	FALSE	FALSE	0	TRUE	3.98650185712521	9.25055320500003	2
ACCTGAAGTGCAACGA-1	25689	5089	4.36373545097123	34.9565962084939	717	8	A0255	A0254	2.92065080644162	A0254_A0255	Doublet	Doublet	Doublet	Doublet	FALSE	FALSE	FALSE	1	TRUE	-4.36611874452884	-2.57456247569455	5
ACCTGAAGTTAAGACA-1	15185	4310	4.18175831412578	25.301284162002	509	9	A0257	A0252	3.75793333074058	A0257	Singlet	A0257	A0257	Singlet	FALSE	FALSE	FALSE	0	TRUE	4.07961694844906	4.12420184849368	7
ACCTGAAGTTCCACAA-1	39713	6886	3.08966837055876	26.6235237831441	1357	8	A0257	A0256	1.54075501243225	A0256_A0257	Doublet	Doublet	Doublet	Doublet	TRUE	TRUE	TRUE	4	FALSE	NA	NA	NA
ACCTGAAGTTCCAGGC-1	51596	7177	5.45972556012094	33.4463911931157	803	6	A0255	unmapped	3.50698246649254	A0255_unmapped	Doublet	Doublet	A0255	Singlet	TRUE	TRUE	TRUE	3	FALSE	NA	NA	NA
ACCTGAATCAAACCTG-1	35682	6437	4.4083851802029	25.8870018496721	346	8	A0258	A0253	3.26724405505145	A0258	Singlet	A0258	A0258	Singlet	FALSE	FALSE	FALSE	0	TRUE	-7.65442116609867	4.55151517628299	8
ACCTGAATCCATATGG-1	27490	5313	6.02400873044744	30.5129137868316	491	7	A0258	A0253	3.29791349404017	A0258	Singlet	A0258	A0258	Singlet	FALSE	FALSE	FALSE	0	TRUE	-6.41688950411136	4.46895368336306	8
ACCTGAATCTATACGG-1	2751	1230	0.145401672119229	28.680479825518	166	8	A0253	A0254	0.160723072920105	A0253_A0254	Doublet	Doublet	Doublet	Doublet	FALSE	FALSE	FALSE	1	FALSE	NA	NA	NA
ACCTGAATCTCAACCC-1	37109	6007	6.83122692608262	32.1027244064782	1111	6	A0253	unmapped	4.26588396661362	A0253_unmapped	Doublet	Doublet	A0253	Singlet	FALSE	FALSE	FALSE	0	TRUE	0.185440897428441	10.7414131903516	3
ACCTGTCAGGTCACTT-1	18273	4577	6.57801127346358	23.9752640507853	2106	8	A0256	unmapped	3.90627299758536	A0256_unmapped	Doublet	Doublet	A0256	Singlet	FALSE	FALSE	FALSE	0	TRUE	6.31555430539792	-0.106381819261447	6
ACCTGTCAGTACCATC-1	23677	5046	11.2007433374161	13.1731215947966	429	7	A0258	A0251	3.59038588966735	A0258	Singlet	A0258	A0258	Singlet	FALSE	FALSE	FALSE	0	TRUE	6.45947234281247	-6.66454927684201	8
ACCTGTCAGTGCGACA-1	23565	4944	7.6936134097178	20.7723318480798	910	8	A0257	A0252	4.12694907870293	A0257	Singlet	A0257	A0257	Singlet	FALSE	FALSE	FALSE	0	TRUE	8.06856934674923	-4.74005119563474	7
ACCTGTCAGTTGGCGA-1	26337	5224	1.79215552264875	34.7913581653188	319	8	A0255	unmapped	2.7824788501475	A0255	Singlet	A0255	A0255	Singlet	FALSE	FALSE	FALSE	0	TRUE	-4.25077708116825	-1.39440159560575	5
ACCTGTCCACCGTCTT-1	16091	4126	2.41750046609906	36.076067366851	171	8	A0255	A0257	2.35503352332397	A0255	Singlet	A0255	A0255	Singlet	FALSE	FALSE	FALSE	0	TRUE	4.09757845052426	0.8564911627637	5
ACCTGTCCACTTCCTG-1	23302	5551	5.45017595056218	27.1264269161445	664	9	A0257	A0255	1.31093704982687	A0255_A0257	Doublet	Doublet	Doublet	Doublet	FALSE	FALSE	FALSE	1	TRUE	4.41934363492672	3.92345841168033	7
ACCTGTCCAGTGGGTA-1	20382	4582	9.34157590030419	20.4101658325974	504	5	A0258	unmapped	3.93875335683933	A0258	Singlet	A0258	A0258	Singlet	FALSE	FALSE	FALSE	0	TRUE	6.46627156385129	-5.80551187755002	8
ACCTGTCCATTACTCT-1	23791	5121	2.50514900592661	33.7060232861166	721	7	A0256	unmapped	3.08698588161512	A0256	Singlet	A0256	A0256	Singlet	FALSE	FALSE	FALSE	0	TRUE	-2.32813961855228	-0.544821784509555	6
ACCTGTCGTAAGGTCG-1	14622	3841	1.7644645055396	34.3386677609082	318	7	A0255	A0258	2.80118363275534	A0255	Singlet	A0255	A0255	Singlet	FALSE	FALSE	FALSE	0	TRUE	-3.32536132685001	-3.61680500270261	5
ACCTGTCGTACCCGCA-1	82157	8971	5.80717406916027	22.2707742493032	1279	8	A0254	A0258	0.611116578890118	A0254_A0258	Doublet	Doublet	Doublet	Doublet	TRUE	TRUE	TRUE	4	FALSE	NA	NA	NA
ACCTGTCGTAGCGTAG-1	7302	2121	42.1665297178855	15.7491098329225	584	7	A0252	A0254	1.693930842925	A0252_A0254	Doublet	Doublet	Doublet	Doublet	FALSE	FALSE	FALSE	1	FALSE	NA	NA	NA
ACCTGTCGTAGTGCGA-1	27839	5234	5.56772872588814	31.2259779446101	804	9	A0254	A0251	2.92336957207288	A0251_A0254	Doublet	Doublet	Doublet	Doublet	FALSE	FALSE	FALSE	1	TRUE	-9.8284428869849	-3.93037454844846	4
ACCTGTCGTATCCCAA-1	1725	252	82.8405797101449	4.23188405797101	175	8	A0253	A0251	2.72548787099496	A0253	Singlet	A0253	A0253	Singlet	FALSE	FALSE	FALSE	0	FALSE	NA	NA	NA
ACCTGTCGTATGAAAC-1	27759	5612	8.42609604092366	26.4634893187795	800	7	A0254	unmapped	3.23496160769727	A0254	Singlet	A0254	A0254	Singlet	FALSE	FALSE	FALSE	0	TRUE	8.40237204679196	-1.46534971953763	4
ACCTGTCGTCCAGAAG-1	39263	6427	2.0222601431373	32.7713114127805	392	7	A0255	A0253	3.22043887997485	A0255	Singlet	A0255	A0255	Singlet	TRUE	TRUE	TRUE	3	FALSE	NA	NA	NA
ACCTGTCGTCGTCAGC-1	15428	3989	2.25563909774436	30.561317085818	333	6	A0255	unmapped	2.98585558593037	A0255	Singlet	A0255	A0255	Singlet	FALSE	FALSE	FALSE	0	TRUE	4.3031079018945	-0.219119087470904	5
ACCTGTCTCATGAAAG-1	26298	5324	3.84059624306031	31.7666742718077	386	6	A0255	unmapped	2.80109471587186	A0255_unmapped	Doublet	Doublet	A0255	Singlet	FALSE	FALSE	FALSE	0	TRUE	5.01005952008908	-3.46418397189511	5
ACCTGTCTCATTACCT-1	2865	1257	35.1134380453752	5.20069808027923	492	6	A0252	unmapped	5.0059292106746	A0252	Singlet	A0252	A0252	Singlet	FALSE	FALSE	FALSE	0	FALSE	NA	NA	NA
ACCTGTCTCCACAGGC-1	24097	5547	5.90114952068722	22.0981864962443	2020	6	A0256	unmapped	3.912012927489	A0256_unmapped	Doublet	Doublet	A0256	Singlet	FALSE	FALSE	FALSE	0	TRUE	7.56172434934323	0.775677099214658	6
ACCTGTCTCCCATAAG-1	51865	7580	5.45840161958932	27.2939361804685	1002	9	A0255	A0254	0.23203286136548	A0254_A0255	Doublet	Doublet	Doublet	Doublet	FALSE	FALSE	FALSE	1	TRUE	-5.39464838854129	-2.20483987094297	5
ACCTGTCTCCCTCGTA-1	29941	5938	3.55699542433452	26.8895494472463	1019	8	A0256	A0251	3.25300932585091	A0256	Singlet	A0256	A0256	Singlet	TRUE	FALSE	FALSE	1	TRUE	-3.70186765543277	0.679295673357114	6
ACCTGTCTCGTCGGGT-1	22430	4294	3.40169415960767	36.2683905483727	896	9	A0251	unmapped	5.40842535724068	A0251	Singlet	A0251	A0251	Singlet	TRUE	FALSE	FALSE	1	TRUE	-8.17742855898197	2.24922640560733	9
ACGATCAAGAATAACC-1	21262	4407	5.1030006584517	37.9550371554887	302	7	A0257	A0255	3.32012726063665	A0257	Singlet	A0257	A0257	Singlet	TRUE	FALSE	FALSE	1	TRUE	-6.47480137697513	2.00126905678378	7
ACGATCAAGCTCGTGC-1	22416	4744	4.78675945753034	31.7853319057816	1228	8	A0256	unmapped	3.74279873059423	A0256	Singlet	A0256	A0256	Singlet	FALSE	FALSE	FALSE	0	TRUE	-4.43020804277713	-2.59259168864621	6
ACGATCAAGTGCACAG-1	2605	1078	44.2226487523992	7.06333973128599	207	6	A0255	A0253	2.78271403604104	A0255	Singlet	A0255	A0255	Singlet	FALSE	FALSE	FALSE	0	FALSE	NA	NA	NA
ACGATCAAGTGGACTG-1	37637	6167	6.80978824029545	24.8266333661025	1420	5	A0256	unmapped	3.7798617849114	A0256	Singlet	A0256	A0256	Singlet	FALSE	FALSE	FALSE	0	TRUE	2.64811985143368	-9.64243404628171	6
ACGATCACAAGGATGC-1	43686	6921	4.84823513253674	30.8107860641853	1093	9	A0255	A0254	0.0321521125337347	A0254_A0255	Doublet	Doublet	Doublet	Doublet	FALSE	FALSE	FALSE	1	TRUE	-8.89623673311527	-3.986787722124	5
ACGATCACAATTGGTC-1	1050	602	1.42857142857143	37.1428571428571	150	9	A0256	A0257	1.42481180589419	A0256	Singlet	A0256	A0256	Singlet	FALSE	FALSE	FALSE	0	FALSE	NA	NA	NA
ACGATCACAGAAATTG-1	2776	1488	20.3530259365994	10.1945244956772	405	8	A0256	A0257	2.43429601219094	A0256	Singlet	A0256	A0256	Singlet	FALSE	FALSE	FALSE	0	FALSE	NA	NA	NA
ACGATCACAGCAGAAC-1	17863	4251	3.67799361809327	35.4027878855735	471	7	A0255	A0253	3.27292824280433	A0255	Singlet	A0255	A0255	Singlet	FALSE	FALSE	FALSE	0	TRUE	-2.89659817568119	-2.34547369243039	5
ACGATCACAGCGAGTA-1	50527	6959	7.31688008391553	32.4618520790864	993	8	A0253	A0254	0.851396755130176	A0253_A0254	Doublet	Doublet	Doublet	Doublet	TRUE	FALSE	TRUE	3	FALSE	NA	NA	NA
ACGATCACATCTTCGC-1	2621	509	75.7344524990462	2.86150324303701	1370	7	A0256	unmapped	3.74341008445208	A0256	Singlet	A0256	A0256	Singlet	FALSE	FALSE	FALSE	0	FALSE	NA	NA	NA
ACGATCAGTAATTGGA-1	18258	4252	6.13977434549239	34.9216781684741	577	7	A0257	A0251	4.08154399163169	A0257	Singlet	A0257	A0257	Singlet	FALSE	FALSE	FALSE	0	TRUE	-7.68419869295413	0.885996534811124	7
ACGATCAGTCGAAGCA-1	15069	3617	4.73820426040215	40.6662684982414	287	8	A0255	A0256	2.56858785710589	A0255	Singlet	A0255	A0255	Singlet	FALSE	FALSE	FALSE	0	TRUE	4.93864838727658	-0.942296788705722	5
ACGATCAGTGCTTATG-1	5679	1908	25.8320126782884	22.3454833597464	236	8	A0258	A0251	2.0849351774213	A0258	Singlet	A0258	A0258	Singlet	FALSE	FALSE	FALSE	0	FALSE	NA	NA	NA
ACGATCAGTGGTTTAC-1	16259	3952	6.45181130450827	34.2333476843594	566	8	A0253	unmapped	4.05202331779035	A0253	Singlet	A0253	A0253	Singlet	FALSE	FALSE	FALSE	0	TRUE	5.1558214867944	8.44271571873294	3
ACGATCATCACTTGTT-1	27827	5592	4.3051712365688	27.4589427534409	983	6	A0256	unmapped	3.59856000280195	A0256	Singlet	A0256	A0256	Singlet	FALSE	FALSE	FALSE	0	TRUE	-4.21957857958133	-1.06771890880002	6
ACGATCATCGTCGATA-1	1356	681	0.589970501474926	39.4542772861357	243	7	A0253	A0254	3.4522297248047	A0253	Singlet	A0253	A0253	Singlet	FALSE	FALSE	FALSE	0	FALSE	NA	NA	NA
ACGATGTAGCTAAACA-1	16264	3650	2.1458435809149	41.3366945400885	125	8	A0257	A0251	2.42087942481082	A0257	Singlet	A0257	A0257	Singlet	FALSE	FALSE	FALSE	0	TRUE	-5.94581158510501	1.07017226456271	7
ACGATGTAGGAGAGTA-1	20084	4721	4.70025891256722	31.5226050587532	850	8	A0256	A0251	3.44139438004147	A0256	Singlet	A0256	A0256	Singlet	FALSE	FALSE	FALSE	0	TRUE	7.4221469605798	0.0506179326640218	6
ACGATGTAGGAGTCTG-1	13203	3793	11.7776262970537	21.3360599863667	356	8	A0254	unmapped	2.41135041586201	A0254	Singlet	A0254	A0254	Singlet	TRUE	FALSE	FALSE	1	TRUE	-9.1051181112891	-3.97022430659665	4
ACGATGTCACCCGTAG-1	47840	7130	6.98578595317726	24.5819397993311	734	8	A0254	unmapped	2.99381273087939	A0254	Singlet	A0254	A0254	Singlet	FALSE	FALSE	FALSE	0	TRUE	-6.69212801805789	-2.50136058093442	4
ACGATGTCAGCGTGCT-1	23601	4886	7.91491885937037	32.2486335324774	1142	7	A0253	unmapped	4.29569902708429	A0253_unmapped	Doublet	Doublet	A0253	Singlet	FALSE	FALSE	FALSE	0	TRUE	1.19631253131573	11.9643879675733	3
ACGATGTCAGGGCTTC-1	29425	5341	7.78249787595582	25.9711129991504	902	6	A0254	unmapped	3.19140146523404	A0254	Singlet	A0254	A0254	Singlet	FALSE	FALSE	FALSE	0	TRUE	10.1644379342431	-2.96101395846738	4
ACGATGTCATGGGCAA-1	43639	6839	7.20685625243475	26.5083984509269	1073	7	A0254	A0255	0.403337149303213	A0254_A0255	Doublet	Doublet	Doublet	Doublet	FALSE	FALSE	FALSE	1	TRUE	9.04340140470211	-1.86551587344541	4
ACGATGTCATGTGCCG-1	16234	4403	5.3221633608476	30.9658740914131	1027	7	A0256	unmapped	3.61690490586767	A0256	Singlet	A0256	A0256	Singlet	FALSE	FALSE	FALSE	0	TRUE	6.23932425626462	0.856657340513334	6
ACGATGTGTGCCGTAC-1	25347	5126	7.16850120329822	22.2156468221091	1075	6	A0254	unmapped	3.36665000136429	A0254	Singlet	A0254	A0254	Singlet	FALSE	FALSE	FALSE	0	TRUE	12.2582384789819	-2.7212733483447	4
ACGATGTGTGTACAGG-1	66242	8150	5.33347423085052	29.914555719936	1493	9	A0258	A0255	3.28809989499958	A0255_A0258	Doublet	Doublet	Doublet	Doublet	TRUE	TRUE	TRUE	4	FALSE	NA	NA	NA
ACGATGTGTGTTGCCG-1	20614	4945	6.85941593092073	22.1936547977103	691	8	A0254	A0256	1.8393681217426	A0254_A0256	Doublet	Doublet	Doublet	Doublet	FALSE	FALSE	FALSE	1	TRUE	8.95720355161374	-0.87855647565259	4
ACGATGTGTTGACGGA-1	16212	3782	5.53910683444362	34.9309153713299	329	9	A0257	A0251	3.48740669381308	A0257	Singlet	A0257	A0257	Singlet	TRUE	FALSE	FALSE	1	TRUE	-8.72421105257328	1.24989898441897	7
ACGATGTGTTGCAACT-1	2506	371	82.2825219473264	3.15243415802075	911	8	A0252	unmapped	5.37312836178736	A0252	Singlet	A0252	A0252	Singlet	FALSE	FALSE	FALSE	0	FALSE	NA	NA	NA
ACGATGTTCCGTAGGC-1	52299	7349	4.65400868085432	30.7329012026999	758	8	A0254	A0255	0.546437272380341	A0254_A0255	Doublet	Doublet	Doublet	Doublet	TRUE	TRUE	TRUE	4	FALSE	NA	NA	NA
ACGCACGAGACATAGT-1	30629	5877	5.31195925430148	27.4184596297626	640	6	A0256	A0254	3.29439824187325	A0256	Singlet	A0256	A0256	Singlet	TRUE	FALSE	FALSE	1	TRUE	-4.31988842836673	0.448600544916257	6
ACGCACGAGACTTCCA-1	56718	7980	4.49416411015903	24.9850135759371	1194	8	A0258	A0256	0.499879620372153	A0256_A0258	Doublet	Doublet	Doublet	Doublet	FALSE	FALSE	TRUE	2	FALSE	NA	NA	NA
ACGCACGAGAGTAACT-1	34025	6058	5.12270389419544	34.9096252755327	1176	8	A0255	A0254	0.314839504521292	A0254_A0255	Doublet	Doublet	Doublet	Doublet	FALSE	FALSE	FALSE	1	TRUE	5.32477776654904	-0.744462714208499	5
ACGCACGAGCAGCCTC-1	24853	5406	7.43572204562829	23.2688206655132	972	8	A0254	unmapped	3.01638214538959	A0254_unmapped	Doublet	Doublet	A0254	Singlet	FALSE	FALSE	FALSE	0	TRUE	11.069828673684	-3.02792374850644	4
ACGCACGAGCTAGCCC-1	82001	8401	6.71577175888099	30.1045109205985	2222	8	A0253	A0257	0.651738208627783	A0253_A0257	Doublet	Doublet	Doublet	Doublet	FALSE	TRUE	TRUE	3	FALSE	NA	NA	NA
ACGCACGAGCTCACTA-1	13345	3526	4.48857249906332	32.3566878980892	193	4	A0257	unmapped	3.12456267110237	A0257	Singlet	A0257	A0257	Singlet	FALSE	FALSE	FALSE	0	TRUE	-5.55791409364994	0.80054576634036	7
ACGCACGAGGAAAGTG-1	31124	5394	9.78023390309729	19.2873666623827	233	8	A0258	unmapped	3.10550434842984	A0258	Singlet	A0258	A0258	Singlet	FALSE	TRUE	FALSE	1	TRUE	6.61780564435666	-6.6495918488635	8
ACGCACGAGGCATGCA-1	12027	4077	6.52698095950777	16.3881267148915	480	8	A0257	A0251	3.64029296265904	A0257	Singlet	A0257	A0257	Singlet	FALSE	FALSE	FALSE	0	TRUE	4.88869444974606	4.1372209334241	7
ACGCACGAGGGCATGT-1	38623	6413	4.50249851124977	33.7493203531574	1264	7	A0256	A0255	0.884697222906528	A0255_A0256	Doublet	Doublet	Doublet	Doublet	TRUE	FALSE	TRUE	3	FALSE	NA	NA	NA
ACGCACGAGGTTCCAT-1	24964	5556	4.31421246595097	25.1201730491908	285	8	A0257	A0254	3.48318673943702	A0257	Singlet	A0257	A0257	Singlet	FALSE	FALSE	FALSE	0	TRUE	-1.34784050337131	0.268622427569494	7
ACGCACGAGTCTCCTC-1	18024	4297	1.14846870838881	39.092321349312	287	7	A0255	unmapped	2.8872933590944	A0255	Singlet	A0255	A0255	Singlet	FALSE	FALSE	FALSE	0	TRUE	4.33692614682858	-0.0366762137545497	5
ACGCACGCAAACGAGC-1	13924	3826	4.74719908072393	30.7813846595806	1126	6	A0256	unmapped	3.5848748966145	A0256	Singlet	A0256	A0256	Singlet	FALSE	FALSE	FALSE	0	TRUE	6.35310856946652	-2.44553463221921	6
ACGCACGCAAAGACTA-1	27634	5236	5.92748063979156	35.3188101613954	792	7	A0253	unmapped	3.94240769942705	A0253_unmapped	Doublet	Doublet	A0253	Singlet	FALSE	FALSE	FALSE	0	TRUE	5.1514269555444	8.42246539829837	3
ACGCACGCACTCTCGT-1	27551	5128	6.06874523610758	34.0205437189213	791	7	A0253	unmapped	3.96743569144447	A0253_unmapped	Doublet	Doublet	A0253	Singlet	FALSE	FALSE	FALSE	0	TRUE	5.32112042554562	8.9880362295972	3
ACGCACGCACTTGGCG-1	34359	6158	6.6154428242964	26.1008760441224	780	8	A0254	A0251	1.845933841639	A0251_A0254	Doublet	Doublet	Doublet	Doublet	FALSE	FALSE	FALSE	1	TRUE	-10.2323144232398	-3.42621414424314	4
ACGCACGCATCGTGCG-1	33703	6128	3.69403317212118	30.8518529507759	764	6	A0257	unmapped	4.40465917701797	A0257	Singlet	A0257	A0257	Singlet	TRUE	FALSE	TRUE	2	FALSE	NA	NA	NA
ACGCACGCATCTATCT-1	28861	6471	6.97827518104016	17.7332732753543	573	8	A0254	A0252	2.55267099934421	A0254	Singlet	A0254	A0254	Singlet	FALSE	FALSE	FALSE	0	TRUE	-6.08356697908695	-0.212602183832064	4
ACGCACGCATGAATCC-1	7906	2508	12.2944599038705	30.179610422464	804	9	A0256	A0252	3.20873674941559	A0256	Singlet	A0256	A0256	Singlet	FALSE	FALSE	FALSE	0	FALSE	NA	NA	NA
ACGCACGGTAGGTACG-1	63431	7639	7.17787832447857	26.0645425738204	1133	6	A0254	unmapped	3.29993812694837	A0254_unmapped	Doublet	Doublet	A0254	Singlet	FALSE	FALSE	FALSE	0	TRUE	-7.34109862200077	-1.00194864035977	4
ACGCACGGTCGCACAC-1	3172	559	74.5586380832282	6.9672131147541	777	7	A0252	A0258	2.97437523321445	A0252_A0258	Doublet	Doublet	Doublet	Doublet	FALSE	FALSE	FALSE	1	FALSE	NA	NA	NA
ACGCACGGTGGACAGT-1	1098	634	2.36794171220401	34.3351548269581	46	8	A0252	A0253	0.485560321166548	Negative	Negative	Negative	Negative	Negative	FALSE	FALSE	FALSE	0	FALSE	NA	NA	NA
ACGCACGTCACGGTCG-1	1421	216	82.6882477128783	4.50387051372273	323	5	A0254	A0253	2.30303877626626	A0254	Singlet	A0254	A0254	Singlet	FALSE	FALSE	FALSE	0	FALSE	NA	NA	NA
ACGCACGTCACTCTTA-1	37115	6066	5.0626431361983	30.122591943958	914	7	A0254	unmapped	2.99618675934117	A0254_unmapped	Doublet	Doublet	A0254	Singlet	FALSE	FALSE	FALSE	0	TRUE	-6.65684111467655	-3.11351220370664	4
ACGCACGTCATCTGTT-1	31934	6263	7.98208805661677	16.0017536168347	219	7	A0258	A0253	3.05280616276498	A0258	Singlet	A0258	A0258	Singlet	FALSE	FALSE	TRUE	1	TRUE	6.71668259748166	-5.90576021434201	8
ACGCACGTCATTATCC-1	48413	7223	7.17162745543552	25.090368289509	1198	8	A0254	unmapped	3.19956117401828	A0254_unmapped	Doublet	Doublet	A0254	Singlet	TRUE	FALSE	TRUE	2	FALSE	NA	NA	NA
ACGCACGTCCGGTAAT-1	37503	6602	6.90344772418207	23.7421006319494	1866	8	A0251	A0254	2.89070680600601	A0251_A0254	Doublet	Doublet	Doublet	Doublet	FALSE	TRUE	FALSE	2	FALSE	NA	NA	NA
ACGCACGTCGTCGGGT-1	1123	240	74.4434550311665	4.63045414069457	321	7	A0257	unmapped	3.6545400274362	A0257	Singlet	A0257	A0257	Singlet	FALSE	FALSE	FALSE	0	FALSE	NA	NA	NA
ACGCACGTCGTGGTAT-1	40391	6367	6.09046569780397	25.869624421282	634	7	A0254	unmapped	2.99033693412756	A0254	Singlet	A0254	A0254	Singlet	FALSE	FALSE	FALSE	0	TRUE	-9.26186402193363	-3.10761968852414	4
ACGCACGTCTGCCTCA-1	43874	6886	10.4891279573324	22.5167525185759	4065	8	A0251	A0257	2.89720967966785	A0251_A0257	Doublet	Doublet	Doublet	Doublet	FALSE	TRUE	FALSE	2	FALSE	NA	NA	NA
ACGGAAGAGAGGTTTA-1	17381	4523	4.64875438697428	29.7336171681721	434	7	A0255	unmapped	3.3979378071424	A0255	Singlet	A0255	A0255	Singlet	FALSE	FALSE	FALSE	0	TRUE	-2.78169401041324	-2.28409878970517	5
ACGGAAGAGCACTAAA-1	1490	898	14.4295302013423	12.8859060402685	265	6	A0257	A0258	3.80350900508727	A0257	Singlet	A0257	A0257	Singlet	FALSE	FALSE	FALSE	0	FALSE	NA	NA	NA
ACGGAAGAGCTACGTT-1	3330	1516	5.37537537537538	25.5555555555556	167	5	A0254	A0255	2.21603217009817	A0254	Singlet	A0254	A0254	Singlet	FALSE	FALSE	FALSE	0	FALSE	NA	NA	NA
ACGGAAGAGCTCCCTT-1	2360	1118	5.84745762711864	30.5084745762712	110	4	A0254	A0253	1.95021819529957	A0254	Singlet	A0254	A0254	Singlet	FALSE	FALSE	FALSE	0	FALSE	NA	NA	NA
ACGGAAGAGGTAGATT-1	12613	3510	3.09204788710061	31.4675334971854	643	7	A0256	A0253	2.781800765808	A0256	Singlet	A0256	A0256	Singlet	FALSE	FALSE	FALSE	0	TRUE	4.52668873914425	4.01626999615298	6
ACGGAAGAGGTGCTAG-1	23015	5176	4.3102324570932	26.6521833586791	210	7	A0258	A0253	2.89669902924778	A0258	Singlet	A0258	A0258	Singlet	FALSE	FALSE	FALSE	0	TRUE	-6.82853396288211	4.37674148319827	8
ACGGAAGCACGCACCA-1	17795	4150	4.32705816240517	37.8308513627423	264	8	A0255	A0253	2.57235754504104	A0255	Singlet	A0255	A0255	Singlet	FALSE	FALSE	FALSE	0	TRUE	4.55955235608761	-0.797373399747744	5
ACGGAAGCAGGTCAAG-1	63040	6633	9.98889593908629	27.8378807106599	382	9	A0258	unmapped	3.17450517851947	A0258	Singlet	A0258	A0258	Singlet	FALSE	FALSE	FALSE	0	TRUE	-12.2193930899268	0.607185467468366	8
ACGGAAGCATGTGGTT-1	24158	5063	8.80453679940392	26.2314761155725	455	7	A0254	unmapped	2.79366835384244	A0254	Singlet	A0254	A0254	Singlet	FALSE	FALSE	FALSE	0	TRUE	-9.88691075197513	-4.46637670756711	4
ACGGAAGGTACCTAGT-1	13402	3327	1.69377704820176	37.9570213400985	365	6	A0255	A0253	3.11061468589645	A0255	Singlet	A0255	A0255	Singlet	FALSE	FALSE	FALSE	0	TRUE	4.06715027936642	2.24655683277713	5
ACGGAAGGTCAGTCTA-1	36344	6006	4.55921197446621	35.2107638124587	751	9	A0256	A0257	0.203026768102402	A0256_A0257	Doublet	Doublet	Doublet	Doublet	FALSE	FALSE	FALSE	1	TRUE	-1.78574664942081	-0.213990703834429	6
ACGGAAGGTCCCGCAA-1	22025	4435	9.79795686719637	33.7480136208854	1129	6	A0253	unmapped	4.51415753845327	A0253	Singlet	A0253	A0253	Singlet	FALSE	FALSE	FALSE	0	TRUE	3.58573882230465	9.59636409519778	3
ACGGAAGGTGCATTTG-1	27638	5161	10.4385266661842	31.7570012301903	753	7	A0252	unmapped	5.50741420156699	A0252	Singlet	A0252	A0252	Singlet	TRUE	FALSE	FALSE	1	TRUE	2.37994401105588	10.4503165030347	2
ACGGAAGGTGGAGGTT-1	37095	6301	5.77436312171452	33.4842970750775	1837	8	A0256	A0255	1.06616709561301	A0255_A0256	Doublet	Doublet	Doublet	Doublet	FALSE	TRUE	FALSE	2	FALSE	NA	NA	NA
ACGGAAGGTGTCTTGA-1	50282	7295	6.3243307744322	30.736645320393	1485	7	A0254	unmapped	3.39975839967103	A0254_unmapped	Doublet	Doublet	A0254	Singlet	FALSE	FALSE	FALSE	0	TRUE	-7.56755717150028	-4.36470691920652	4
ACGGAAGGTTATTCTC-1	2128	390	75.9398496240601	7.14285714285714	349	8	A0253	A0251	3.21758413767187	A0253	Singlet	A0253	A0253	Singlet	FALSE	FALSE	FALSE	0	FALSE	NA	NA	NA
ACGGAAGGTTGACGGA-1	50220	6598	4.25726802070888	29.5440063719634	881	7	A0251	unmapped	5.10169233971477	A0251	Singlet	A0251	A0251	Singlet	FALSE	FALSE	FALSE	0	TRUE	-11.3825009619361	1.5714250349866	9
ACGGAAGGTTGCACGC-1	40946	6480	5.85893615982025	31.3339520343868	1330	7	A0254	A0256	0.321257011595822	A0254_A0256	Doublet	Doublet	Doublet	Doublet	FALSE	TRUE	TRUE	3	FALSE	NA	NA	NA
ACGGAAGTCATCAGTG-1	12330	3650	1.98702351987024	34.2660178426602	1120	6	A0256	unmapped	3.50308994031681	A0256	Singlet	A0256	A0256	Singlet	FALSE	FALSE	FALSE	0	TRUE	5.50779835828488	1.94971342323886	6
ACGGAAGTCCATAAGC-1	25720	5481	5.50155520995334	24.393468118196	682	7	A0256	A0251	3.2270867334752	A0256	Singlet	A0256	A0256	Singlet	TRUE	FALSE	FALSE	1	TRUE	-6.29855425707157	-0.246919468654528	6
ACGGAAGTCCATCTAT-1	17217	3503	1.32427252134518	43.8752395887785	262	6	A0255	unmapped	2.81142752871147	A0255	Singlet	A0255	A0255	Singlet	FALSE	FALSE	FALSE	0	TRUE	4.10560361989682	1.50682826279269	5
ACGGAAGTCCCGTGAG-1	15755	3921	5.21739130434783	36.6486829577912	349	7	A0255	unmapped	2.99059495415765	A0255	Singlet	A0255	A0255	Singlet	FALSE	FALSE	FALSE	0	TRUE	7.74276272901242	0.120163857560396	5
ACGGGTCAGAAGCGGG-1	5277	944	0.170551449687322	65.3212052302445	130	8	A0255	A0252	2.23168246265767	A0255	Singlet	A0255	A0255	Singlet	FALSE	FALSE	FALSE	0	FALSE	NA	NA	NA
ACGGGTCAGACCGCCT-1	5883	2476	13.2585415604284	19.2418833928268	51	7	A0258	A0252	1.22213558937563	A0258	Singlet	A0258	A0258	Singlet	FALSE	FALSE	FALSE	0	FALSE	NA	NA	NA
ACGGGTCAGGGAGGAC-1	21989	4769	8.36782027377325	25.6446405020692	856	8	A0254	unmapped	2.96024891485649	A0254_unmapped	Doublet	Doublet	A0254	Singlet	FALSE	FALSE	FALSE	0	TRUE	11.533306762063	-2.26323692561521	4
ACGGGTCAGGTCCTGC-1	40153	6309	6.27101337384504	26.0528478569472	532	7	A0254	unmapped	2.66618719147622	A0254	Singlet	A0254	A0254	Singlet	FALSE	FALSE	FALSE	0	TRUE	-6.45518429628665	-3.24725548983945	4
ACGGGTCAGTGATTCC-1	36538	6032	6.13881438502381	29.7087963216377	740	7	A0254	unmapped	3.18629773593721	A0254	Singlet	A0254	A0254	Singlet	FALSE	FALSE	FALSE	0	TRUE	-10.3273614203101	-3.72974459887876	4
ACGGGTCCACACCTAA-1	19943	4321	2.65757408614551	40.5856691570977	298	7	A0255	A0252	2.43061409805137	A0255	Singlet	A0255	A0255	Singlet	FALSE	FALSE	FALSE	0	TRUE	4.43004338391964	-0.472190127385989	5
ACGGGTCCATCACGGC-1	27368	5457	3.65024846536101	33.6122478807366	180	6	A0256	unmapped	2.00805992534793	A0256	Singlet	A0256	A0256	Singlet	TRUE	FALSE	FALSE	1	TRUE	-2.72208102098758	-0.0346284812821299	6
ACGGGTCCATTGCCTC-1	10891	3503	14.9848498760444	20.9806262051235	716	7	A0253	unmapped	4.10404198183407	A0253	Singlet	A0253	A0253	Singlet	FALSE	TRUE	TRUE	2	FALSE	NA	NA	NA
ACGGGTCGTAATGATG-1	26103	5605	7.05282917672298	20.5225453013064	319	6	A0258	unmapped	3.60062085482628	A0258	Singlet	A0258	A0258	Singlet	FALSE	FALSE	FALSE	0	TRUE	1.78833274491971	-10.8738564705981	8
ACGGGTCGTAGTCTGT-1	37790	6428	5.05689335803123	28.7139454882244	993	8	A0256	A0252	3.41558585856357	A0256	Singlet	A0256	A0256	Singlet	FALSE	FALSE	FALSE	0	TRUE	-6.15730412355716	-2.41027061702146	6
ACGGGTCGTCGGTACC-1	32059	5822	6.7687700801647	21.4385975857014	1121	6	A0254	unmapped	3.00675753736386	A0254_unmapped	Doublet	Doublet	A0254	Singlet	FALSE	FALSE	FALSE	0	TRUE	9.84923140653317	-1.12184886695279	4
ACGGGTCGTCTGTCAA-1	30644	5068	6.27202715050255	41.8417961101684	961	6	A0253	unmapped	4.08036582163293	A0253_unmapped	Doublet	Doublet	A0253	Singlet	FALSE	FALSE	FALSE	0	TRUE	4.63486592420285	10.5956040167676	3
ACGGGTCGTCTTGGTA-1	2772	315	86.2914862914863	3.21067821067821	1469	7	A0253	unmapped	4.58905238446013	A0253_unmapped	Doublet	Doublet	A0253	Singlet	FALSE	FALSE	FALSE	0	FALSE	NA	NA	NA
ACGGGTCTCCAAGCTA-1	56645	7856	4.01977226586636	27.5999646923824	974	7	A0254	A0258	0.267815026053975	A0254_A0258	Doublet	Doublet	Doublet	Doublet	TRUE	TRUE	TRUE	4	FALSE	NA	NA	NA
ACGGGTCTCCATACTT-1	16536	4281	6.10788582486696	32.8858248669569	1099	8	A0256	A0253	2.67835282173844	A0253_A0256	Doublet	Doublet	Doublet	Doublet	FALSE	FALSE	FALSE	1	TRUE	6.170661612832	-0.991982743753329	6
ACGGGTCTCGCTCCTA-1	32262	5996	5.40264087781291	26.7621350195276	1761	8	A0253	unmapped	4.33012414913729	A0253_unmapped	Doublet	Doublet	A0253	Singlet	FALSE	FALSE	FALSE	0	TRUE	-0.166265324271273	11.3934593939649	3
ACGGGTCTCGTCCTCA-1	32258	6069	6.5503131006262	23.8979477958956	338	7	A0258	unmapped	3.43066589700539	A0258	Singlet	A0258	A0258	Singlet	TRUE	FALSE	FALSE	1	TRUE	-8.0545523916846	3.7805257582532	8
ACGGGTCTCTACCACC-1	34894	6388	5.02092050209205	27.3915286295638	559	8	A0251	A0255	1.69394420925693	A0251_A0255	Doublet	Doublet	Doublet	Doublet	FALSE	FALSE	FALSE	1	TRUE	-8.2259619986182	2.33574731587039	9
ACGGGTCTCTATCCAT-1	15787	4213	6.7270539051118	26.4268068664091	447	7	A0254	unmapped	2.52438781846649	A0254	Singlet	A0254	A0254	Singlet	FALSE	FALSE	FALSE	0	TRUE	10.968588515603	-1.84329240085019	4
ACGGGTCTCTCTCTTC-1	39771	6440	5.97923109803626	25.571396243494	714	9	A0254	A0256	2.98748014622	A0254	Singlet	A0254	A0254	Singlet	FALSE	FALSE	FALSE	0	TRUE	-6.73931820741947	-2.8667480206622	4
ACGGTCGAGACCTCCG-1	4916	1992	23.4947111472742	5.34987794955248	186	7	A0258	A0251	2.05977270927417	A0258	Singlet	A0258	A0258	Singlet	FALSE	FALSE	FALSE	0	FALSE	NA	NA	NA
ACGGTCGAGAGCGACT-1	17781	4455	4.91535909116473	31.6967549631629	714	8	A0256	A0251	3.06629238478024	A0256	Singlet	A0256	A0256	Singlet	FALSE	FALSE	FALSE	0	TRUE	-0.656685606158328	-0.16858829618825	6
ACGGTCGAGAGGGTAA-1	29557	5660	7.36881280238184	23.6932029637649	835	9	A0254	A0253	2.16688466830863	A0253_A0254	Doublet	Doublet	Doublet	Doublet	FALSE	FALSE	FALSE	1	TRUE	10.1472374642724	-2.74491636515988	4
ACGGTCGAGAGGTGCT-1	19851	4063	4.77557805652108	33.4894967507934	1074	6	A0253	unmapped	4.37128906642851	A0253	Singlet	A0253	A0253	Singlet	FALSE	FALSE	FALSE	0	TRUE	0.879146143280912	12.3690453314649	3
ACGGTCGAGCACTCTA-1	4994	1804	36.3035642771326	10.5126151381658	500	8	A0254	unmapped	2.91655317119296	A0254	Singlet	A0254	A0254	Singlet	FALSE	FALSE	FALSE	0	FALSE	NA	NA	NA
ACGGTCGAGCGACTAG-1	32686	6186	6.69705684390871	24.72618246344	2628	8	A0256	unmapped	4.08595135321142	A0256_unmapped	Doublet	Doublet	A0256	Singlet	FALSE	FALSE	FALSE	0	TRUE	8.79453436979001	0.708209290491208	6
ACGGTCGAGGCTTAGG-1	49368	7021	6.61359585156377	27.4185707340788	939	9	A0254	unmapped	3.02628109309055	A0254_unmapped	Doublet	Doublet	A0254	Singlet	TRUE	FALSE	FALSE	1	TRUE	-6.80079968324954	-1.68481497527494	4
ACGGTCGAGTGCACCC-1	40430	6944	2.77269354439772	31.3133811526094	2107	7	A0256	unmapped	4.08158058858998	A0256	Singlet	A0256	A0256	Singlet	TRUE	TRUE	TRUE	3	FALSE	NA	NA	NA
ACGGTCGCAACAAGTA-1	28736	5488	4.16898663697105	35.8539810690423	472	7	A0257	A0255	0.940583067074014	A0255_A0257	Doublet	Doublet	Doublet	Doublet	FALSE	FALSE	FALSE	1	TRUE	1.8523569548959	-10.5080737328662	7
ACGGTCGCACATATGC-1	32968	5687	5.04731861198738	31.3000485319097	174	8	A0258	A0257	2.38510388994998	A0258	Singlet	A0258	A0258	Singlet	FALSE	FALSE	FALSE	0	TRUE	-9.06427224031742	4.44821746586429	8
ACGGTCGCACTCGATA-1	1812	650	0.22075055187638	52.7593818984547	203	6	A0253	A0251	3.14893059273065	A0253	Singlet	A0253	A0253	Singlet	FALSE	FALSE	FALSE	0	FALSE	NA	NA	NA
ACGGTCGGTAACATGA-1	1507	737	0.59721300597213	39.5487723954877	58	7	A0256	A0258	0.445187154877764	A0256	Singlet	A0256	A0256	Singlet	FALSE	FALSE	FALSE	0	FALSE	NA	NA	NA
ACGGTCGGTATTGCCA-1	23307	4714	4.76680825503068	32.715493199468	576	6	A0254	unmapped	2.73918502887249	A0254	Singlet	A0254	A0254	Singlet	FALSE	FALSE	FALSE	0	TRUE	-9.91443665376956	-4.5005211091174	4
ACGGTCGGTCTCGGAC-1	18452	4654	2.03771948840234	26.8913938868415	1165	7	A0256	unmapped	3.42004094038151	A0256_unmapped	Doublet	Doublet	A0256	Singlet	FALSE	FALSE	FALSE	0	TRUE	4.79110209592526	3.22582824467288	6
ACGGTCGGTGATGAAT-1	22578	4420	6.22730091239259	38.6659580122243	205	8	A0258	A0252	2.94562809758279	A0258	Singlet	A0258	A0258	Singlet	TRUE	FALSE	FALSE	1	TRUE	-6.04587347856815	1.13439567326175	8
ACGGTCGGTGCTGTCG-1	31737	5300	5.97409963134512	28.351766077449	883	7	A0254	unmapped	2.98626292220655	A0254_unmapped	Doublet	Doublet	A0254	Singlet	FALSE	FALSE	FALSE	0	TRUE	12.3883091653222	-2.40057580233945	4
ACGGTCGGTTTGAAAG-1	15437	3770	2.71425795167455	35.6481181576731	219	6	A0257	A0258	3.27674637720672	A0257	Singlet	A0257	A0257	Singlet	FALSE	FALSE	FALSE	0	TRUE	-7.98471482149417	0.911008968340024	7
ACGGTCGTCAGGACGA-1	33527	5892	4.16679094461181	28.9110269335163	709	8	A0254	unmapped	3.08435556773132	A0254	Singlet	A0254	A0254	Singlet	TRUE	FALSE	FALSE	1	TRUE	-9.42699082247074	-2.54836551906003	4
ACGGTCGTCAGTCCGG-1	21875	4233	3.22285714285714	40.3062857142857	206	7	A0257	A0252	2.67378066361848	A0257	Singlet	A0257	A0257	Singlet	TRUE	FALSE	FALSE	1	TRUE	-6.1041882788306	0.999481275068387	7
ACGGTCGTCCACGAAT-1	38484	6212	9.99636212451928	12.3038145722898	461	7	A0258	unmapped	3.87185208833679	A0258	Singlet	A0258	A0258	Singlet	FALSE	FALSE	FALSE	0	TRUE	5.87518899091427	-6.80790178538694	8
ACGGTCGTCCGTTTCG-1	15789	3937	9.32927987839635	21.0652986256254	234	6	A0258	A0253	3.19361604199584	A0258	Singlet	A0258	A0258	Singlet	FALSE	FALSE	FALSE	0	TRUE	6.97575394757931	-6.41495744944944	8
ACGGTCGTCTCATGCC-1	35680	6278	9.91031390134529	17.3486547085202	1100	9	A0258	A0254	0.354802094518389	A0254_A0258	Doublet	Doublet	Doublet	Doublet	FALSE	TRUE	FALSE	2	FALSE	NA	NA	NA
ACGGTCGTCTCATTTG-1	14608	4044	5.54490690032859	30.2300109529025	202	6	A0257	A0253	2.93059954363978	A0257	Singlet	A0257	A0257	Singlet	FALSE	FALSE	FALSE	0	TRUE	6.54930894025509	-2.85685817958249	7
ACGGTCGTCTCTGCCA-1	25194	5045	7.64864650313567	23.5095657696277	713	8	A0254	unmapped	3.07828068197557	A0254	Singlet	A0254	A0254	Singlet	FALSE	FALSE	FALSE	0	TRUE	11.5344683373803	-3.00528828860654	4
ACGGTTAAGAGGATCC-1	14138	3829	8.80605460461168	27.8540104682416	434	4	A0255	unmapped	3.20749462749183	A0255	Singlet	A0255	A0255	Singlet	FALSE	FALSE	FALSE	0	TRUE	7.54620329984372	-2.1215841031207	5
ACGGTTAAGAGTGGCT-1	41797	6444	7.42637031365888	24.5496088235998	864	7	A0254	unmapped	3.14650768322143	A0254	Singlet	A0254	A0254	Singlet	TRUE	FALSE	FALSE	1	TRUE	-6.81435044161136	-2.45430605174436	4
ACGGTTAAGCAGTACG-1	22024	4606	3.5325099891028	40.6374863784962	211	7	A0255	A0253	2.23426647943774	A0255	Singlet	A0255	A0255	Singlet	FALSE	FALSE	FALSE	0	TRUE	6.33825366147702	-0.936685369027987	5
ACGGTTAAGCCAACCC-1	10452	3136	13.8825105243016	28.1285878300804	399	6	A0252	A0255	4.72647129133715	A0252	Singlet	A0252	A0252	Singlet	FALSE	FALSE	FALSE	0	TRUE	2.00487343915646	11.1386843466626	2
ACGGTTAAGGAGTACC-1	18179	4403	5.86390890588041	29.6881016557566	316	8	A0255	A0251	3.01715795614647	A0255	Singlet	A0255	A0255	Singlet	FALSE	FALSE	FALSE	0	TRUE	-3.44849546304996	-2.81858913661374	5
ACGGTTAAGTAAGACT-1	32137	5905	5.50767028658556	26.8102187509724	625	9	A0254	A0251	2.38127693159723	A0254	Singlet	A0254	A0254	Singlet	FALSE	FALSE	FALSE	0	TRUE	-9.61287052980716	-3.24477808238401	4
ACGGTTAAGTATGGCG-1	48652	7209	5.00493299350489	25.9865987009784	1427	9	A0253	A0258	0.827270079178979	A0253_A0258	Doublet	Doublet	Doublet	Doublet	TRUE	FALSE	TRUE	3	FALSE	NA	NA	NA
ACGGTTAAGTGCAGCA-1	27233	5220	5.36114273124518	18.0920207101678	261	6	A0258	unmapped	3.3968958976198	A0258	Singlet	A0258	A0258	Singlet	FALSE	FALSE	FALSE	0	TRUE	-10.5999253546363	2.85522086857425	8
ACGGTTAAGTTGGCGA-1	24357	5090	3.92494970644989	33.4482900192963	464	7	A0255	A0251	3.20407846046908	A0255	Singlet	A0255	A0255	Singlet	TRUE	FALSE	FALSE	1	TRUE	-3.66887886873538	-3.3828510499133	5
ACGGTTACAAGCTGCC-1	26282	5432	7.83806407427136	19.910965679933	310	6	A0258	A0257	3.06618105599402	A0258	Singlet	A0258	A0258	Singlet	FALSE	FALSE	FALSE	0	TRUE	6.61327807553952	-5.3557948327197	8
ACGGTTACAATGCAGG-1	4691	1311	42.357706246003	17.5229162225538	637	8	A0257	A0252	3.2287453731888	A0252_A0257	Doublet	Doublet	Doublet	Doublet	FALSE	FALSE	FALSE	1	FALSE	NA	NA	NA
ACGGTTACACCAGCTG-1	24414	5056	5.12410911771934	28.8686819038257	404	8	A0255	unmapped	3.18189458822512	A0255	Singlet	A0255	A0255	Singlet	FALSE	FALSE	FALSE	0	TRUE	7.48471324094479	-2.22328321696652	5
ACGGTTACACTCTCGT-1	16947	3841	2.51371924234378	38.6204047914085	207	7	A0257	A0253	2.95270940356501	A0257	Singlet	A0257	A0257	Singlet	TRUE	FALSE	FALSE	1	TRUE	-5.82728512636478	1.10429884432422	7
ACGGTTACATACAGGG-1	5999	2650	13.7522920486748	15.0858476412735	195	6	A0257	A0256	2.98757066961584	A0257	Singlet	A0257	A0257	Singlet	FALSE	FALSE	FALSE	0	FALSE	NA	NA	NA
ACGGTTAGTAGGCAGT-1	47523	7214	6.10230835595396	25.6086526523999	485	7	A0258	unmapped	3.55470515218754	A0258	Singlet	A0258	A0258	Singlet	FALSE	TRUE	TRUE	2	FALSE	NA	NA	NA
ACGGTTAGTCAAGCGA-1	17201	4350	6.18568687866984	29.6087436776932	495	8	A0256	A0251	2.46543345138076	A0256	Singlet	A0256	A0256	Singlet	FALSE	FALSE	FALSE	0	TRUE	-1.02794607034976	-0.659781322492495	6
ACGGTTAGTCTCAGGC-1	42277	6892	7.71577926532157	21.314189748563	1558	7	A0254	A0256	0.00798913314020266	A0254_A0256	Doublet	Doublet	Doublet	Doublet	TRUE	TRUE	TRUE	4	FALSE	NA	NA	NA
ACGGTTAGTGAATTGA-1	29833	5488	5.44363624174572	34.4551335769115	709	9	A0252	unmapped	5.37223940319445	A0252	Singlet	A0252	A0252	Singlet	FALSE	FALSE	FALSE	0	TRUE	3.83043305524533	9.2626248144971	2
ACGGTTAGTGGGTCAA-1	17243	4249	5.77625703183901	32.6973264513136	139	6	A0255	unmapped	2.50661776317177	A0255	Singlet	A0255	A0255	Singlet	FALSE	FALSE	FALSE	0	TRUE	5.21906916745846	-3.67743794680966	5
ACGGTTAGTGTGTCGC-1	10861	3637	2.43992265905534	27.4099990792745	322	8	A0257	A0251	2.58140074757156	A0257	Singlet	A0257	A0257	Singlet	FALSE	FALSE	FALSE	0	TRUE	4.00046436437314	3.76741392849551	7
ACGGTTAGTTACAGCT-1	11610	2915	3.34194659776055	43.6089577950043	1210	8	A0256	unmapped	3.3026681038249	A0256_unmapped	Doublet	Doublet	A0256	Singlet	FALSE	FALSE	FALSE	0	TRUE	-3.35544212213809	-1.25352673293485	6
ACGGTTATCCCGAGGT-1	44773	6498	5.10352221204744	26.3931387219976	546	7	A0254	A0256	2.37236654278946	A0254_A0256	Doublet	Doublet	Doublet	Doublet	FALSE	FALSE	FALSE	1	TRUE	-7.10223944536502	-1.22417156459226	4
ACGGTTATCCGCCTAT-1	40544	6596	9.98174822415154	25.0863259668508	863	8	A0252	A0258	1.00391740009392	A0252_A0258	Doublet	Doublet	Doublet	Doublet	TRUE	TRUE	TRUE	4	FALSE	NA	NA	NA
ACGGTTATCCTTCGAC-1	13429	3784	3.84243056072679	32.6085337701988	253	7	A0257	A0258	3.36145938989517	A0257	Singlet	A0257	A0257	Singlet	FALSE	FALSE	FALSE	0	TRUE	-1.93527515283878	1.02248997925387	7
ACGGTTATCGGTCTGG-1	17885	4393	6.73748951635449	25.5353648308639	149	6	A0258	A0251	2.00033903858559	A0258	Singlet	A0258	A0258	Singlet	FALSE	FALSE	FALSE	0	TRUE	7.25323693402951	-5.30644886256589	8
ACGGTTATCTTACACT-1	38273	6562	4.15436469573851	29.3627361325216	687	8	A0255	A0258	0.87789902096952	A0255_A0258	Doublet	Doublet	Doublet	Doublet	TRUE	TRUE	TRUE	4	FALSE	NA	NA	NA
ACGTAACAGGAAAGGT-1	15532	3945	6.12284316250322	29.1591552922998	753	7	A0254	unmapped	2.60799464714912	A0254_unmapped	Doublet	Doublet	A0254	Singlet	FALSE	FALSE	FALSE	0	TRUE	11.2504498208398	-2.35623090030088	4
ACGTAACAGGCCTAGA-1	21182	5248	17.9775280898876	17.7981304881503	1339	8	A0253	A0258	1.62272994282798	A0253_A0258	Doublet	Doublet	Doublet	Doublet	FALSE	FALSE	FALSE	1	TRUE	-8.66318924776371	4.52176149128543	3
ACGTAACAGGTTGGAC-1	24935	5212	10.9404451574093	28.353719671145	1069	7	A0257	A0254	1.15016579079935	A0254_A0257	Doublet	Doublet	Doublet	Doublet	TRUE	FALSE	FALSE	2	FALSE	NA	NA	NA
ACGTAACCACAAGCAG-1	33014	5920	3.48337069122191	30.069061610226	520	6	A0254	unmapped	2.64710452071689	A0254	Singlet	A0254	A0254	Singlet	TRUE	FALSE	FALSE	1	TRUE	-7.62673123232181	-4.34620468379392	4
ACGTAACCACCGGCTA-1	2828	236	90.1697312588402	2.22772277227723	887	8	A0256	A0253	3.34914243481191	A0256	Singlet	A0256	A0256	Singlet	FALSE	FALSE	FALSE	0	FALSE	NA	NA	NA
ACGTAACCACTGTCGG-1	27985	5254	7.44327318206182	29.2513846703591	1607	5	A0253	unmapped	4.41674953955251	A0253_unmapped	Doublet	Doublet	A0253	Singlet	FALSE	FALSE	FALSE	0	TRUE	0.247527177863765	12.3600340628491	3
ACGTAACCAGACGATG-1	27658	5136	6.16458167618772	25.3380577048232	589	5	A0254	unmapped	2.64531630903606	A0254_unmapped	Doublet	Doublet	A0254	Singlet	FALSE	FALSE	FALSE	0	TRUE	2.98600928434079	-8.25950901271237	4
ACGTAACCAGCGTTTA-1	1397	657	0.715819613457409	45.311381531854	41	7	A0255	A0252	0.740967808012038	Negative	Negative	Negative	Negative	Negative	FALSE	FALSE	FALSE	0	FALSE	NA	NA	NA
ACGTAACCATGGATCT-1	25707	5040	2.52460419341036	29.2838526471389	688	8	A0251	unmapped	5.0914727725534	A0251	Singlet	A0251	A0251	Singlet	TRUE	FALSE	FALSE	1	TRUE	-9.13388665071781	2.1017007374631	9
ACGTAACCATTGGATC-1	42025	6443	5.13503866745985	29.5919095776324	1187	8	A0254	unmapped	2.98510695264896	A0254_unmapped	Doublet	Doublet	A0254	Singlet	TRUE	TRUE	TRUE	3	FALSE	NA	NA	NA
ACGTAACGTACCCAGC-1	32689	5917	5.72975618709658	28.3275719661048	877	8	A0254	A0253	2.38387920119361	A0253_A0254	Doublet	Doublet	Doublet	Doublet	FALSE	FALSE	FALSE	1	TRUE	-10.426020935691	-3.30980865718259	4
ACGTAACGTATTGAGA-1	21686	4652	3.97952596144978	34.3401272710504	354	7	A0257	unmapped	3.59613339053215	A0257	Singlet	A0257	A0257	Singlet	TRUE	FALSE	FALSE	1	TRUE	-7.8531363760596	1.22390718697177	7
ACGTAACGTCAGACTT-1	30768	5888	5.03770150806032	27.7008580343214	1430	8	A0256	A0255	1.19872953521581	A0255_A0256	Doublet	Doublet	Doublet	Doublet	TRUE	TRUE	TRUE	4	FALSE	NA	NA	NA
ACGTAACGTCTGGTTA-1	74057	8434	5.76582902358994	23.1308316566969	1024	9	A0254	A0258	0.219171101466193	A0254_A0258	Doublet	Doublet	Doublet	Doublet	TRUE	FALSE	TRUE	3	FALSE	NA	NA	NA
ACGTAACGTCTGTGAT-1	27358	5563	7.04364354119453	24.599751443819	836	6	A0255	unmapped	3.52317909841866	A0255_unmapped	Doublet	Doublet	A0255	Singlet	FALSE	FALSE	FALSE	0	TRUE	8.87951533445065	-3.31545250178708	5
ACGTAACGTGTGTCCG-1	31805	5523	3.10014148718755	34.2053136299324	604	8	A0257	A0255	1.67661225941138	A0255_A0257	Doublet	Doublet	Doublet	Doublet	TRUE	FALSE	TRUE	3	FALSE	NA	NA	NA
ACGTAACGTGTTTACG-1	42487	6749	5.93122602207734	25.1394544213524	815	9	A0254	unmapped	2.90040080019086	A0254_unmapped	Doublet	Doublet	A0254	Singlet	FALSE	FALSE	FALSE	0	TRUE	-6.95278103700931	-1.59059445620908	4
ACGTAACGTTGTATGC-1	44918	6870	4.26332427979874	33.6101340219956	772	8	A0255	unmapped	3.52070148251746	A0255_unmapped	Doublet	Doublet	A0255	Singlet	FALSE	FALSE	FALSE	0	TRUE	8.32977072843258	-0.247624412788287	5
ACGTAACGTTGTTGCA-1	28643	5790	8.59197709737109	23.3564919875711	1319	6	A0256	unmapped	3.54788594205181	A0256_unmapped	Doublet	Doublet	A0256	Singlet	FALSE	FALSE	FALSE	0	TRUE	8.74921576627438	1.00501961945163	6
ACGTAACTCACTTGGA-1	1970	889	0.406091370558376	43.248730964467	62	7	A0255	A0258	1.35952560606191	Negative	Negative	Negative	Negative	Negative	FALSE	FALSE	FALSE	0	FALSE	NA	NA	NA
ACGTAACTCAGCCTCT-1	15137	4435	6.76488075576402	21.840523221246	325	5	A0255	A0256	1.47564652363524	A0255_A0256	Doublet	Doublet	Doublet	Doublet	FALSE	TRUE	TRUE	3	FALSE	NA	NA	NA
ACGTACAAGAAACTAC-1	28817	5326	2.06128327029184	33.4732970121803	150	7	A0258	A0253	2.27040972716217	A0258	Singlet	A0258	A0258	Singlet	FALSE	FALSE	FALSE	0	TRUE	-11.4200681006079	2.46605499027835	8
ACGTACAAGAGATGCC-1	24058	4800	14.423476598221	20.5794330368277	270	9	A0258	A0252	2.9552809524809	A0258	Singlet	A0258	A0258	Singlet	FALSE	FALSE	FALSE	0	TRUE	-6.42577011934574	4.54082782505618	8
ACGTACAAGAGGTCAC-1	51494	7208	8.2339690060978	32.6795354798617	639	8	A0252	A0257	1.54671551565597	A0252_A0257	Doublet	Doublet	Doublet	Doublet	TRUE	TRUE	TRUE	4	FALSE	NA	NA	NA
ACGTACAAGATGTTCC-1	55401	7514	7.04860923088031	23.486940668941	1212	8	A0254	unmapped	3.35581593383673	A0254_unmapped	Doublet	Doublet	A0254	Singlet	FALSE	FALSE	FALSE	0	TRUE	-7.37683232179935	-0.874390587819949	4
ACGTACAAGGAGACCT-1	22279	5292	7.12778850038153	20.8043448987836	1913	6	A0256	unmapped	3.97728285476596	A0256	Singlet	A0256	A0256	Singlet	FALSE	FALSE	FALSE	0	TRUE	8.5351111138696	1.10059030293094	6
ACGTACACAAATGGCG-1	29990	5362	6.90230076692231	21.0570190063354	794	6	A0254	unmapped	2.86634883054796	A0254_unmapped	Doublet	Doublet	A0254	Singlet	FALSE	FALSE	FALSE	0	TRUE	11.3459507668847	-3.26725666285886	4
ACGTACACAGAGCCCT-1	44441	6723	6.72577124727166	27.2766139375802	336	8	A0258	A0257	3.10179841718252	A0258	Singlet	A0258	A0258	Singlet	FALSE	FALSE	FALSE	0	TRUE	-8.02218277803714	5.09307105778323	8
ACGTACACAGTCAGCC-1	19431	4569	8.30631465184499	32.1753898409758	1168	8	A0256	unmapped	3.67078878505342	A0256	Singlet	A0256	A0256	Singlet	FALSE	FALSE	FALSE	0	TRUE	6.16993634351437	-0.660324618829623	6
ACGTACACATCTTCGC-1	43732	7117	4.7905423945852	24.4992225372725	558	7	A0257	A0258	1.43835351499546	A0257_A0258	Doublet	Doublet	Doublet	Doublet	TRUE	TRUE	TRUE	4	FALSE	NA	NA	NA
ACGTACAGTCTGTAGT-1	16969	3645	1.75614355589605	45.1411397253816	106	7	A0255	A0252	1.55452049435482	Negative	Negative	Negative	Negative	Negative	FALSE	FALSE	FALSE	0	FALSE	NA	NA	NA
ACGTACAGTGCAATAA-1	16804	4149	5.14758390859319	31.3734825041657	1087	7	A0256	unmapped	3.49725447582161	A0256	Singlet	A0256	A0256	Singlet	FALSE	FALSE	FALSE	0	TRUE	5.30635325559323	-0.401671454919711	6
ACGTACAGTGCAGTGA-1	1097	137	86.873290793072	3.37283500455788	13	6	A0253	A0258	0.0225006487460714	Negative	Negative	Negative	Negative	Negative	FALSE	FALSE	FALSE	0	FALSE	NA	NA	NA
ACGTACAGTGTCTTGA-1	19956	4845	8.93465624373622	18.9216275806775	2069	7	A0256	unmapped	4.04857362106357	A0256_unmapped	Doublet	Doublet	A0256	Singlet	FALSE	FALSE	FALSE	0	TRUE	8.89105002530758	-0.629697546972171	6
ACGTACAGTTGCATAC-1	26885	5614	5.45657429793565	29.4067323786498	441	8	A0255	unmapped	3.02431828476937	A0255	Singlet	A0255	A0255	Singlet	FALSE	FALSE	FALSE	0	TRUE	-5.03231985918338	-2.11873094798459	5
ACGTACAGTTGCCGCA-1	54349	7691	4.22270878949015	29.0088134096304	1244	7	A0256	A0255	2.02013274474416	A0255_A0256	Doublet	Doublet	Doublet	Doublet	FALSE	TRUE	TRUE	3	FALSE	NA	NA	NA
ACGTACATCGTCAGAT-1	43419	6536	6.23920403509984	23.6302079734678	753	8	A0254	unmapped	2.75856973025999	A0254_unmapped	Doublet	Doublet	A0254	Singlet	FALSE	FALSE	FALSE	0	TRUE	-7.33940012804325	-2.43514601947202	4
ACGTACATCTAGGCAT-1	26003	4945	6.5915471291774	35.9689266623082	1016	8	A0256	A0255	0.796101092155463	A0255_A0256	Doublet	Doublet	Doublet	Doublet	FALSE	FALSE	FALSE	1	TRUE	4.54378335126584	-2.97965328456296	6
ACGTACATCTGGCCTT-1	23480	5195	12.8747870528109	23.8756388415673	311	7	A0258	A0257	3.39813099985355	A0258	Singlet	A0258	A0258	Singlet	FALSE	FALSE	FALSE	0	TRUE	-8.23561032167728	4.66966254948245	8
ACGTAGTAGGAACGCT-1	56840	7493	5.6826178747361	29.2698803659395	1977	9	A0252	A0256	2.08722265603193	A0252_A0256	Doublet	Doublet	Doublet	Doublet	TRUE	TRUE	TRUE	4	FALSE	NA	NA	NA
ACGTAGTAGTATAGAC-1	49282	6900	5.11545797654316	35.4571648877886	1641	6	A0253	A0252	0.410777049781764	A0252_A0253	Doublet	Doublet	Doublet	Doublet	TRUE	FALSE	TRUE	3	FALSE	NA	NA	NA
ACGTAGTCACATAACC-1	21397	4705	12.0437444501566	21.4702995747067	887	9	A0257	A0254	1.38480742269803	A0254_A0257	Doublet	Doublet	Doublet	Doublet	FALSE	FALSE	FALSE	1	TRUE	7.5093166077966	-4.3757447457446	7
ACGTAGTCACGACTAT-1	51357	7203	6.71962926183383	24.966411589462	1371	8	A0254	unmapped	3.30999832048925	A0254_unmapped	Doublet	Doublet	A0254	Singlet	FALSE	FALSE	FALSE	0	TRUE	-6.82543928972537	-2.31395380259885	4
ACGTAGTCAGTGTACT-1	15539	3851	4.33747345389021	36.9457494047236	349	7	A0257	A0252	3.38895188404769	A0257	Singlet	A0257	A0257	Singlet	FALSE	FALSE	FALSE	0	TRUE	-2.44712002626712	0.744336082922086	7
ACGTAGTCAGTTGAAA-1	24611	4996	7.58197553939295	30.8032993376945	776	7	A0254	unmapped	2.80752540550645	A0254_unmapped	Doublet	Doublet	A0254	Singlet	FALSE	FALSE	FALSE	0	TRUE	10.2932898248071	-1.85137526751889	4
ACGTAGTCATACAGGG-1	7098	2472	10.1437024513948	26.5849535080304	265	9	A0258	A0254	0.217016071460919	A0254_A0258	Doublet	Doublet	Doublet	Doublet	TRUE	FALSE	FALSE	2	FALSE	NA	NA	NA
ACGTAGTCATGACCCG-1	44291	6694	5.1703506355693	31.7987853062699	1031	8	A0257	A0255	1.33648132363231	A0255_A0257	Doublet	Doublet	Doublet	Doublet	FALSE	FALSE	FALSE	1	TRUE	8.11466185697262	-3.78376071216001	7
ACGTAGTGTAGGGTAC-1	11738	3359	2.31726018060998	36.0197648662464	295	7	A0256	A0252	2.51364942752264	A0256	Singlet	A0256	A0256	Singlet	FALSE	FALSE	FALSE	0	TRUE	-0.871336773551058	-0.640302524579898	6
ACGTAGTGTATGAGCG-1	10951	3260	2.93123915624144	33.1933156789334	250	6	A0257	unmapped	3.45200755379567	A0257	Singlet	A0257	A0257	Singlet	FALSE	FALSE	FALSE	0	TRUE	-1.62645323625858	0.949361815439329	7
ACGTAGTGTCATTGCA-1	22555	4732	6.71248060297052	23.1522943914875	294	7	A0258	A0253	3.24277623503209	A0258	Singlet	A0258	A0258	Singlet	TRUE	FALSE	FALSE	1	TRUE	-6.32358677736576	4.3234830641614	8
ACGTAGTGTCGCTCGA-1	34193	6029	7.77644547129529	27.262890065218	386	8	A0258	A0254	3.4966633383074	A0258	Singlet	A0258	A0258	Singlet	FALSE	FALSE	FALSE	0	TRUE	-7.10806305757816	5.17714841602908	8
ACGTAGTGTCGGTAAG-1	52539	7352	8.88292506518967	31.1711300177011	510	8	A0258	unmapped	3.71192650746278	A0258	Singlet	A0258	A0258	Singlet	TRUE	FALSE	FALSE	1	TRUE	-9.18189080110843	3.62180288075076	8
ACGTAGTGTGAGTTGG-1	16234	4400	5.75335715165702	29.8016508562277	715	6	A0256	A0251	1.34870972687011	A0251_A0256	Doublet	Doublet	Doublet	Doublet	TRUE	FALSE	FALSE	2	FALSE	NA	NA	NA
ACGTAGTGTGGGTCAA-1	17888	4177	5.36672629695885	35.9347048300537	464	8	A0257	A0253	3.78609671322239	A0257	Singlet	A0257	A0257	Singlet	TRUE	FALSE	FALSE	1	TRUE	-1.68901081434543	0.907647683607206	7
ACGTAGTGTGTAGTGG-1	32657	5772	6.77955721591083	27.6785987690235	1080	9	A0254	unmapped	3.22686069042253	A0254_unmapped	Doublet	Doublet	A0254	Singlet	FALSE	FALSE	FALSE	0	TRUE	-8.03485520235355	-3.77906434298886	4
ACGTAGTGTGTGTGGA-1	42688	6551	4.21195652173913	34.7380997001499	2473	7	A0253	A0256	0.254577392013676	A0253_A0256	Doublet	Doublet	Doublet	Doublet	TRUE	FALSE	TRUE	3	FALSE	NA	NA	NA
ACGTAGTGTTCGTTCC-1	24624	4660	6.57894736842105	34.2227095516569	661	8	A0254	unmapped	2.93723066178921	A0254	Singlet	A0254	A0254	Singlet	FALSE	FALSE	FALSE	0	TRUE	-9.93546421877201	-4.97031395198239	4
ACGTAGTTCACAGAGG-1	40954	6428	5.44513356448699	31.3815500317429	510	9	A0254	unmapped	2.49721027459958	A0254_unmapped	Doublet	Doublet	A0254	Singlet	FALSE	FALSE	FALSE	0	TRUE	-6.71660549989994	-0.793798253549472	4
ACGTAGTTCAGCAGAG-1	22526	4881	7.44916984817544	16.5764006037468	705	9	A0258	unmapped	4.09808085797049	A0258	Singlet	A0258	A0258	Singlet	FALSE	FALSE	FALSE	0	TRUE	6.56987063535397	-6.42770187617673	8
ACGTAGTTCGATTGAC-1	37105	6416	12.3056191887886	27.1823204419889	2173	9	A0253	A0257	0.222347268600207	A0253_A0257	Doublet	Doublet	Doublet	Doublet	FALSE	TRUE	TRUE	3	FALSE	NA	NA	NA
ACGTAGTTCGGAGCAA-1	25713	4998	3.65184925912962	38.863609847159	267	7	A0257	A0254	2.90460043983697	A0254_A0257	Doublet	Doublet	Doublet	Doublet	FALSE	FALSE	FALSE	1	TRUE	-8.07058461061771	1.00528784035312	7
ACGTAGTTCGGCATTA-1	20523	4727	4.04424304438922	33.7913560395654	472	8	A0255	A0256	1.88213802370142	A0255_A0256	Doublet	Doublet	Doublet	Doublet	FALSE	FALSE	FALSE	1	TRUE	-3.26079018465335	-3.41852633716001	5
ACGTCCTAGAGAGGTA-1	26825	5253	6.65051258154706	26.8779123951538	818	5	A0254	unmapped	2.88601434763603	A0254_unmapped	Doublet	Doublet	A0254	Singlet	FALSE	FALSE	FALSE	0	TRUE	8.9756571496362	-1.90183775187863	4
ACGTCCTAGCCTTTGA-1	22048	4993	4.0910740203193	31.0096153846154	153	8	A0258	A0253	2.34668389103427	A0258	Singlet	A0258	A0258	Singlet	FALSE	FALSE	FALSE	0	TRUE	-9.92204888216312	3.73203261135684	8
ACGTCCTAGGGAGAAT-1	17453	4215	7.05895834527015	26.7804961897668	381	8	A0255	unmapped	2.95556417390703	A0255	Singlet	A0255	A0255	Singlet	FALSE	FALSE	FALSE	0	TRUE	7.05219952710812	-2.62627475024594	5
ACGTCCTAGTGAGGCT-1	64234	8203	6.84995485257029	23.0033938412679	1826	7	A0256	A0254	1.00213408544509	A0254_A0256	Doublet	Doublet	Doublet	Doublet	TRUE	FALSE	TRUE	3	FALSE	NA	NA	NA
ACGTCCTCAAACCGGA-1	32770	5927	6.87519072322246	29.1913335367714	1315	6	A0253	unmapped	4.25154430564257	A0253_unmapped	Doublet	Doublet	A0253	Singlet	FALSE	FALSE	FALSE	0	TRUE	-0.255411342299532	10.8800030493604	3
ACGTCCTCACAAATCC-1	19581	4822	4.0651652111741	24.6565548235534	667	6	A0251	A0258	4.99005398910654	A0251	Singlet	A0251	A0251	Singlet	TRUE	FALSE	FALSE	1	TRUE	-8.79434998384769	2.45900900601016	9
ACGTCCTCACTCGATA-1	19929	4742	4.08449997491093	31.9132921872648	353	7	A0255	A0252	2.92950978440887	A0255	Singlet	A0255	A0255	Singlet	FALSE	FALSE	FALSE	0	TRUE	-2.85942490450199	-2.72787945033444	5
ACGTCCTGTCCCTAAA-1	21313	4277	4.11955144747337	37.362173321447	169	8	A0255	A0253	2.34406042263397	A0255	Singlet	A0255	A0255	Singlet	FALSE	FALSE	FALSE	0	TRUE	4.7067510331506	-2.58448426486386	5
ACGTCCTGTCCGCAGT-1	1232	719	0.243506493506494	31.4123376623377	112	6	A0256	A0253	1.57434222099227	A0256	Singlet	A0256	A0256	Singlet	FALSE	FALSE	FALSE	0	FALSE	NA	NA	NA
ACGTCCTGTCGTTGCG-1	15919	3984	11.2130158929581	14.5109617438281	549	6	A0251	unmapped	5.11358592395488	A0251	Singlet	A0251	A0251	Singlet	FALSE	FALSE	FALSE	0	TRUE	6.97918431409543	-7.40958921672238	9
ACGTCCTGTGTCCTAA-1	28191	5482	3.69621510411124	32.0350466460927	1509	6	A0253	unmapped	4.16433974279217	A0253_unmapped	Doublet	Doublet	A0253	Singlet	FALSE	FALSE	FALSE	0	TRUE	-0.303659156477999	11.4570370459424	3
ACGTCCTGTTACCGTA-1	28177	4839	1.66092912659261	38.3610746353409	181	8	A0255	A0257	2.31968893320905	A0255	Singlet	A0255	A0255	Singlet	FALSE	TRUE	FALSE	1	TRUE	4.28236882337277	-1.03453163863553	5
ACGTCCTTCCCGTTCA-1	22005	5099	7.92092706203136	19.5046580322654	328	7	A0258	A0251	3.29743475844756	A0258	Singlet	A0258	A0258	Singlet	FALSE	FALSE	FALSE	0	TRUE	6.92116276868527	-6.31045095683469	8
ACGTCCTTCGATGCAT-1	35469	5925	3.93583128929488	35.0305900927571	1138	9	A0253	A0255	2.28004448543299	A0253_A0255	Doublet	Doublet	Doublet	Doublet	TRUE	TRUE	TRUE	4	FALSE	NA	NA	NA
ACGTCCTTCGGACTGC-1	17837	4502	5.92588439760049	31.6028480125582	686	8	A0255	unmapped	3.48308899550247	A0255_unmapped	Doublet	Doublet	A0255	Singlet	FALSE	FALSE	FALSE	0	TRUE	7.24406926282589	1.09722198485003	5
ACGTTCCAGAAGGGAT-1	17665	4439	2.97197848853665	22.0888763090858	1460	8	A0251	A0252	4.21153972548978	A0251_A0252	Doublet	Doublet	Doublet	Doublet	FALSE	FALSE	FALSE	1	TRUE	6.62514178403561	-5.71389906169309	9
ACGTTCCCAAACACGG-1	7002	2543	17.2093687517852	21.7223650385604	427	8	A0253	unmapped	3.88546193412106	A0253	Singlet	A0253	A0253	Singlet	FALSE	FALSE	FALSE	0	FALSE	NA	NA	NA
ACGTTCCCAAACTAAG-1	33588	6164	5.99023460759795	25.5269739192569	676	7	A0256	unmapped	3.01841181495845	A0256	Singlet	A0256	A0256	Singlet	TRUE	FALSE	TRUE	2	FALSE	NA	NA	NA
ACGTTCCCAAATGCTC-1	24298	5367	2.10305374927978	31.8380113589596	541	6	A0257	unmapped	4.01318493367212	A0257	Singlet	A0257	A0257	Singlet	TRUE	FALSE	FALSE	1	TRUE	6.38177411206906	-2.33622996570005	7
ACGTTCCCAACGAGGT-1	19578	4573	4.52038001838799	24.8135662478292	432	7	A0256	A0258	1.81552710096963	A0256_A0258	Doublet	Doublet	Doublet	Doublet	FALSE	FALSE	FALSE	1	TRUE	-8.21956284395511	-1.94553653956784	6
ACGTTCCCAAGTGGCA-1	23430	5005	7.70806658130602	30.4139991463935	354	7	A0254	A0253	2.35164764727828	A0254	Singlet	A0254	A0254	Singlet	FALSE	FALSE	FALSE	0	TRUE	-9.02876789919193	-4.88706438304319	4
ACGTTCCCAGGCTCTG-1	10220	3330	7.88649706457926	27.4951076320939	542	6	A0257	A0256	3.81153044785405	A0257	Singlet	A0257	A0257	Singlet	FALSE	FALSE	FALSE	0	TRUE	5.86796347745602	1.84795792339908	7
ACGTTCCCATCAGCAT-1	14565	3901	4.24304840370752	30.9303123927223	291	6	A0257	unmapped	3.51411043433174	A0257	Singlet	A0257	A0257	Singlet	FALSE	FALSE	FALSE	0	TRUE	-3.65621931902225	-1.52155177356137	7
ACGTTCCGTAAGAACT-1	4608	1211	50.4991319444444	15.3428819444444	3003	8	A0251	A0257	5.44168286090839	A0251_A0257	Doublet	Doublet	Doublet	Doublet	FALSE	FALSE	FALSE	1	FALSE	NA	NA	NA
ACGTTCCGTAAGATAC-1	24074	4916	1.69062058652488	33.9910276647005	480	7	A0255	unmapped	3.10066909933526	A0255_unmapped	Doublet	Doublet	A0255	Singlet	FALSE	FALSE	FALSE	0	TRUE	-3.5713182245856	-3.72534315348996	5
ACGTTCCGTATCACGT-1	59200	7548	4.55236486486486	27.2128378378378	979	7	A0254	unmapped	2.9068840651273	A0254_unmapped	Doublet	Doublet	A0254	Singlet	FALSE	TRUE	FALSE	1	TRUE	-6.80343850008304	-2.71325056315793	4
ACGTTCCGTATTGGCT-1	35877	6290	3.95796750006968	25.4424840427015	418	7	A0258	A0257	3.59104405812644	A0258	Singlet	A0258	A0258	Singlet	TRUE	FALSE	FALSE	1	TRUE	-8.05432732454593	5.19175155399905	8
ACGTTCCGTGTATTGC-1	85948	8952	5.05770931260762	25.0418857914088	935	8	A0258	A0257	4.11910330403489	A0258	Singlet	A0258	A0258	Singlet	TRUE	FALSE	TRUE	2	FALSE	NA	NA	NA
ACGTTCCGTTATAGCC-1	16689	3963	4.20636347294625	32.7820720234885	227	8	A0255	unmapped	2.65604364581697	A0255	Singlet	A0255	A0255	Singlet	FALSE	FALSE	FALSE	0	TRUE	2.458428069436	-8.95933429957761	5
ACGTTCCGTTCAATCG-1	34441	6057	5.98414680177695	19.0906187392933	440	7	A0258	A0251	3.62532031071487	A0258	Singlet	A0258	A0258	Singlet	FALSE	FALSE	FALSE	0	TRUE	6.4778544152612	-4.86916343928708	8
ACGTTCCGTTGCATAC-1	37240	6249	6.60580021482277	27.3066595059076	320	8	A0258	A0254	3.37807752457095	A0258	Singlet	A0258	A0258	Singlet	FALSE	FALSE	FALSE	0	TRUE	-7.92114765993411	4.55676563023196	8
ACGTTCCTCAACGCTA-1	30772	5993	6.27843494085532	24.1225789678929	859	8	A0255	unmapped	3.49113743600863	A0255_unmapped	Doublet	Doublet	A0255	Singlet	FALSE	FALSE	FALSE	0	TRUE	7.40689007886593	-2.54348127604856	5
ACGTTCCTCAACGTGT-1	37358	6437	4.32303656512661	30.4754001820226	371	8	A0252	A0256	4.74617061257543	A0252	Singlet	A0252	A0252	Singlet	TRUE	FALSE	TRUE	2	FALSE	NA	NA	NA
ACGTTCCTCAATCGGT-1	34075	5979	6.52677916360968	29.0007336757153	259	7	A0258	unmapped	3.13035882862268	A0258	Singlet	A0258	A0258	Singlet	FALSE	FALSE	FALSE	0	TRUE	2.45371477254574	-11.0325326180591	8
ACGTTCCTCACGGGCT-1	38470	6378	5.22744996100858	23.6651936573954	669	8	A0254	unmapped	2.94698175420996	A0254	Singlet	A0254	A0254	Singlet	FALSE	FALSE	FALSE	0	TRUE	-6.7467401777869	-3.67146389247312	4
ACGTTCCTCACTGGTA-1	12801	3949	3.85907350988204	20.0843684087181	103	7	A0258	A0252	1.75739880351133	A0258	Singlet	A0258	A0258	Singlet	FALSE	FALSE	FALSE	0	TRUE	3.00206915982907	-10.5393456673755	8
ACGTTCCTCCCTCTCC-1	3158	1376	0.538315389487017	31.8239392020266	27	7	A0258	A0252	0.313807384347046	Negative	Negative	Negative	Negative	Negative	FALSE	FALSE	FALSE	0	FALSE	NA	NA	NA
ACGTTCCTCCGGTTCT-1	17575	4520	3.27169274537696	18.9189189189189	887	9	A0257	A0256	2.97483833288575	A0256_A0257	Doublet	Doublet	Doublet	Doublet	FALSE	FALSE	FALSE	1	TRUE	8.42991130002682	-5.22936861277951	7
ACGTTCCTCGACGCTG-1	34925	5821	3.75662133142448	32.4753042233357	167	8	A0258	A0251	2.48049433085884	A0258	Singlet	A0258	A0258	Singlet	FALSE	FALSE	FALSE	0	TRUE	-10.5308354651099	3.04494769810306	8
ACGTTCCTCGGCTCTT-1	24888	5067	5.4122468659595	26.2656702025072	669	7	A0254	A0251	2.5811821715106	A0254	Singlet	A0254	A0254	Singlet	FALSE	FALSE	FALSE	0	TRUE	-9.7022860800391	-3.66352312327756	4
ACGTTCCTCGGTGTTA-1	25231	5103	8.32705798422575	27.1095081447426	174	6	A0258	A0253	2.67869974413636	A0258	Singlet	A0258	A0258	Singlet	FALSE	FALSE	FALSE	0	TRUE	-9.7001241003638	3.68590314625369	8
ACGTTCCTCTAACACG-1	43015	7046	5.39114262466581	28.0716029292107	665	8	A0257	A0255	2.16590717602569	A0257	Singlet	A0257	A0257	Singlet	TRUE	FALSE	TRUE	2	FALSE	NA	NA	NA
ACGTTCCTCTCCCTAG-1	30340	5618	2.60711931443639	32.8444297956493	982	8	A0253	A0256	2.70579924590514	A0253_A0256	Doublet	Doublet	Doublet	Doublet	TRUE	FALSE	TRUE	3	FALSE	NA	NA	NA
ACGTTCCTCTTAGCTT-1	33704	6370	5.55423688582957	26.7386660337052	686	8	A0257	A0255	2.99740071096995	A0257	Singlet	A0257	A0257	Singlet	TRUE	FALSE	TRUE	2	FALSE	NA	NA	NA
ACTACGAAGACATAAC-1	42964	7008	5.39986965831859	31.7661297830742	1622	9	A0256	A0255	0.785389278269505	A0255_A0256	Doublet	Doublet	Doublet	Doublet	FALSE	FALSE	FALSE	1	TRUE	-4.31396420351322	-3.2619706845416	6
ACTACGAAGACGAAGA-1	20156	4412	6.99543560230204	28.6068664417543	176	7	A0258	A0251	2.17157477039979	A0258	Singlet	A0258	A0258	Singlet	FALSE	FALSE	FALSE	0	TRUE	-8.78664620271976	3.28997237919436	8
ACTACGAAGGAAGTCC-1	15777	3963	2.42124611776637	38.5814793687013	233	6	A0255	unmapped	2.56013861323643	A0255	Singlet	A0255	A0255	Singlet	FALSE	FALSE	FALSE	0	TRUE	4.23582260259335	-0.402275547994509	5
ACTACGAAGGCCTGAA-1	31841	6176	5.14431079425897	25.7561006249804	800	7	A0254	unmapped	3.04357765426475	A0254	Singlet	A0254	A0254	Singlet	FALSE	FALSE	FALSE	0	TRUE	-7.24948819032962	-3.8771399712695	4
ACTACGAAGTCGAAGC-1	24210	4824	5.69599339116068	37.3482032218092	303	7	A0257	A0258	3.4338026952508	A0257	Singlet	A0257	A0257	Singlet	TRUE	FALSE	FALSE	1	TRUE	-6.36630661836917	1.81084342239963	7
ACTACGAAGTTAACAG-1	5539	1973	1.24571222242282	37.3533128723596	92	8	A0255	A0258	1.30648266983777	Negative	Negative	Negative	Negative	Negative	FALSE	FALSE	FALSE	0	FALSE	NA	NA	NA
ACTACGACAAGAGATT-1	26587	5315	5.41618084026028	28.5590702222891	1120	7	A0253	unmapped	4.24254803051129	A0253_unmapped	Doublet	Doublet	A0253	Singlet	FALSE	FALSE	FALSE	0	TRUE	0.149269654833723	12.2703219199048	3
ACTACGACAAGTCATC-1	46795	7037	5.12234213056951	25.5625601025751	660	9	A0254	unmapped	2.8572027119885	A0254	Singlet	A0254	A0254	Singlet	FALSE	FALSE	FALSE	0	TRUE	-6.23983557573612	-2.77839891673459	4
ACTACGACACAGTCCG-1	15204	4112	7.43225466982373	26.8810839252828	1297	6	A0256	A0253	3.65161688430179	A0256	Singlet	A0256	A0256	Singlet	FALSE	FALSE	FALSE	0	TRUE	6.02987925656979	0.200300312923059	6
ACTACGACACGATTCA-1	18614	4770	3.71763188997529	27.2805415278822	460	6	A0256	unmapped	2.91301859076998	A0256	Singlet	A0256	A0256	Singlet	FALSE	FALSE	FALSE	0	TRUE	-2.35674794069583	-0.519686565412417	6
ACTACGACAGAACCGA-1	24560	5170	4.55211726384365	33.4568403908795	225	6	A0255	unmapped	2.46401212723219	A0255	Singlet	A0255	A0255	Singlet	FALSE	FALSE	FALSE	0	TRUE	-2.6857677256232	-2.44489114047422	5
ACTACGACAGCTGTTA-1	23871	5326	5.01445268317205	26.9490176364627	794	8	A0254	unmapped	2.83178990453808	A0254_unmapped	Doublet	Doublet	A0254	Singlet	FALSE	FALSE	FALSE	0	TRUE	10.9640242303247	-2.84237019778623	4
ACTACGACAGTCCCGA-1	65156	7799	4.89901160292222	31.3831419976671	706	8	A0253	A0258	1.50262754010402	A0253_A0258	Doublet	Doublet	Doublet	Doublet	TRUE	TRUE	TRUE	4	FALSE	NA	NA	NA
ACTACGACAGTTGTCA-1	24960	5266	6.58253205128205	30.224358974359	1240	8	A0256	A0255	3.40180923232947	A0256	Singlet	A0256	A0256	Singlet	FALSE	FALSE	FALSE	0	TRUE	7.50870864041989	-0.54090474606885	6
ACTACGAGTAGTTACC-1	4231	1740	0.236350744504845	29.9456393287639	204	8	A0258	A0254	0.616682666680852	A0254_A0258	Doublet	Doublet	Doublet	Doublet	FALSE	FALSE	FALSE	1	FALSE	NA	NA	NA
ACTACGAGTCAGTCCG-1	9876	3020	0.131632239773188	29.9918995544755	215	9	A0251	A0252	3.55668879011709	A0251	Singlet	A0251	A0251	Singlet	FALSE	FALSE	FALSE	0	FALSE	NA	NA	NA
ACTACGAGTCGAATTC-1	24842	4815	7.97037275581676	32.8274696079221	727	9	A0252	A0251	5.14169962153962	A0252	Singlet	A0252	A0252	Singlet	FALSE	FALSE	FALSE	0	TRUE	2.06073455461209	11.2416945242749	2
ACTACGAGTTGGAGAC-1	23769	4736	6.33598384450334	36.0343304303925	521	9	A0257	A0256	3.40565375866159	A0256_A0257	Doublet	Doublet	Doublet	Doublet	TRUE	FALSE	FALSE	2	FALSE	NA	NA	NA
ACTACGAGTTTACTTC-1	54942	7795	3.43089075752612	33.3770157620764	982	8	A0255	A0256	0.365573450435461	A0255_A0256	Doublet	Doublet	Doublet	Doublet	TRUE	TRUE	TRUE	4	FALSE	NA	NA	NA
ACTACGAGTTTGACAC-1	33862	6591	6.62985056996043	29.5847853050617	1357	6	A0257	A0256	0.546405873079145	A0256_A0257	Doublet	Doublet	Doublet	Doublet	FALSE	TRUE	TRUE	3	FALSE	NA	NA	NA
ACTACGATCACCGCTT-1	1132	296	65.9893992932862	11.2190812720848	840	7	A0257	unmapped	4.23331702487405	A0257	Singlet	A0257	A0257	Singlet	FALSE	FALSE	FALSE	0	FALSE	NA	NA	NA
ACTACGATCACTGAAC-1	32616	5860	3.26526857983812	34.8693892568065	583	7	A0257	A0255	2.18875916934477	A0257	Singlet	A0257	A0257	Singlet	TRUE	FALSE	TRUE	2	FALSE	NA	NA	NA
ACTACGATCGAAGCAG-1	17966	4389	7.04664366024713	28.2811978181009	1128	7	A0256	unmapped	3.55101640338939	A0256	Singlet	A0256	A0256	Singlet	FALSE	FALSE	FALSE	0	TRUE	7.42177836545651	-0.0784903472794444	6
ACTACGATCGCGTCGA-1	13173	3532	5.04820466104912	31.2229560464587	259	4	A0257	unmapped	3.55628892702519	A0257	Singlet	A0257	A0257	Singlet	FALSE	FALSE	FALSE	0	TRUE	-8.7656119619971	1.76538641689883	7
ACTACGATCTGGCCAG-1	4489	494	84.7182000445534	2.00490086879038	2928	8	A0256	unmapped	3.82606980173792	A0256_unmapped	Doublet	Doublet	A0256	Singlet	FALSE	FALSE	FALSE	0	FALSE	NA	NA	NA
ACTATCTAGCGACCCT-1	23847	4803	3.85373422233405	28.3012538264771	300	7	A0251	unmapped	4.4223476337101	A0251	Singlet	A0251	A0251	Singlet	TRUE	FALSE	FALSE	1	TRUE	-8.80120118013675	2.16667134998904	9
ACTATCTAGCTCGGCT-1	30501	5480	7.35385725058195	28.9498704960493	303	7	A0258	A0257	2.31714607915164	A0257_A0258	Doublet	Doublet	Doublet	Doublet	FALSE	FALSE	FALSE	1	TRUE	-10.3018782889014	4.03338725803958	8
ACTATCTAGGATTCAA-1	62167	7557	5.38227677063394	26.3290813454083	478	8	A0258	unmapped	3.47706884800804	A0258	Singlet	A0258	A0258	Singlet	TRUE	TRUE	TRUE	3	FALSE	NA	NA	NA
ACTATCTAGGCTTTCA-1	39829	6802	5.38803384468603	24.3566245700369	1017	8	A0258	unmapped	4.1482996641026	A0258_unmapped	Doublet	Doublet	A0258	Singlet	TRUE	FALSE	FALSE	1	TRUE	6.9550043786401	-4.16699115992917	8
ACTATCTAGGTAGACC-1	50688	6930	7.07267992424242	23.9149305555556	1468	8	A0254	unmapped	3.13316769090566	A0254_unmapped	Doublet	Doublet	A0254	Singlet	FALSE	FALSE	FALSE	0	TRUE	9.84947268613522	-1.58946172953977	4
ACTATCTAGTAGCATA-1	26608	5220	5.84786530366807	29.8481659651233	534	8	A0255	unmapped	3.134055794577	A0255_unmapped	Doublet	Doublet	A0255	Singlet	TRUE	FALSE	TRUE	2	FALSE	NA	NA	NA
ACTATCTAGTCTACCA-1	2446	341	83.9738348323794	3.31152902698283	1124	8	A0254	unmapped	2.64642006651993	A0254_unmapped	Doublet	Doublet	A0254	Singlet	FALSE	FALSE	FALSE	0	FALSE	NA	NA	NA
ACTATCTCAAGGTACG-1	15244	3796	3.18157963789032	37.5229598530569	296	6	A0255	unmapped	2.80491119076424	A0255	Singlet	A0255	A0255	Singlet	FALSE	FALSE	FALSE	0	TRUE	5.01869027265256	-1.59003786803617	5
ACTATCTCAATACGCT-1	13212	3887	16.8407508325764	14.1386618225855	81	9	A0258	A0251	1.63618793859944	A0258	Singlet	A0258	A0258	Singlet	FALSE	FALSE	FALSE	0	TRUE	-11.6403287207251	1.13994236229525	8
ACTATCTCACAATTCG-1	20598	4163	4.64122730362171	36.9404796582192	403	8	A0251	A0254	3.95327678495524	A0251_A0254	Doublet	Doublet	Doublet	Doublet	FALSE	FALSE	FALSE	1	TRUE	-5.84486372820194	1.18083436726199	9
ACTATCTCACCAATTG-1	40597	6543	5.60386235436116	26.7827671995468	652	8	A0254	A0253	2.66983020632138	A0254	Singlet	A0254	A0254	Singlet	FALSE	FALSE	FALSE	0	TRUE	-6.5098918234473	-2.46557752848996	4
ACTATCTCAGATCATC-1	65365	7924	5.08682016369617	30.1965883882812	2099	9	A0253	A0254	1.38179253428194	A0253_A0254	Doublet	Doublet	Doublet	Doublet	FALSE	TRUE	TRUE	3	FALSE	NA	NA	NA
ACTATCTGTCAAACGG-1	35060	6226	7.8094694808899	25.7273245864233	971	7	A0254	unmapped	3.00667160315355	A0254_unmapped	Doublet	Doublet	A0254	Singlet	FALSE	FALSE	FALSE	0	TRUE	-7.40329916826541	-3.94751779796018	4
ACTATCTGTCGAGATG-1	62042	7683	6.17484929563844	33.130782373231	3411	7	A0253	unmapped	4.59147951365818	A0253_unmapped	Doublet	Doublet	A0253	Singlet	TRUE	FALSE	TRUE	2	FALSE	NA	NA	NA
ACTATCTGTGAGTTTC-1	48896	6988	7.76955170157068	22.8812172774869	1410	8	A0254	unmapped	3.20942113728149	A0254_unmapped	Doublet	Doublet	A0254	Singlet	FALSE	FALSE	FALSE	0	TRUE	-7.19367535463626	-1.0099878764285	4
ACTATCTTCAAGTGGG-1	33728	6226	6.98825901328273	24.6857210626186	1550	7	A0256	A0251	3.67090464347955	A0256	Singlet	A0256	A0256	Singlet	TRUE	FALSE	TRUE	2	FALSE	NA	NA	NA
ACTATCTTCCAACACA-1	28054	5537	4.61253297212519	31.5427390033507	393	7	A0254	A0253	2.55197649803285	A0254	Singlet	A0254	A0254	Singlet	FALSE	FALSE	FALSE	0	TRUE	-7.7489522253638	-4.49565975428952	4
ACTATCTTCGCAGATT-1	16517	4115	5.62450808258158	28.5160743476418	206	8	A0255	unmapped	2.3214674420805	A0255	Singlet	A0255	A0255	Singlet	FALSE	FALSE	FALSE	0	TRUE	2.38774625905697	-9.08234112025632	5
ACTATCTTCTCCCATG-1	1466	907	4.97953615279673	22.987721691678	29	7	A0256	A0253	0.0888827518858336	Negative	Negative	Negative	Negative	Negative	FALSE	FALSE	FALSE	0	FALSE	NA	NA	NA
ACTATGGAGCTCGTGC-1	21280	4878	4.02255639097744	28.8016917293233	401	8	A0254	A0257	2.48612308972379	A0254	Singlet	A0254	A0254	Singlet	FALSE	FALSE	FALSE	0	TRUE	10.532893821084	-1.45343880416287	4
ACTATGGAGGTAGATT-1	17676	4269	6.61348721430188	30.4537225616655	448	8	A0255	unmapped	3.2917247193964	A0255	Singlet	A0255	A0255	Singlet	FALSE	FALSE	FALSE	0	TRUE	-3.2474725996619	-2.65972296954526	5
ACTATGGAGTAATTGG-1	33393	5818	4.87826790045818	30.9555894948043	295	8	A0258	A0256	3.06288844600186	A0258	Singlet	A0258	A0258	Singlet	FALSE	TRUE	TRUE	2	FALSE	NA	NA	NA
ACTATGGAGTGGACGT-1	15987	3533	2.58334897103897	44.1546256333271	169	7	A0255	unmapped	2.38882138908351	A0255	Singlet	A0255	A0255	Singlet	FALSE	FALSE	FALSE	0	TRUE	4.55082718976681	-1.77072052718534	5
ACTATGGCAAACGTGG-1	20240	4474	7.17391304347826	31.0375494071146	199	8	A0258	A0253	2.67344634503583	A0258	Singlet	A0258	A0258	Singlet	FALSE	FALSE	FALSE	0	TRUE	-11.2046988760596	2.75120074986087	8
ACTATGGCAATACGCT-1	23570	5082	5.06576156130675	31.6334323292321	682	8	A0252	unmapped	5.37683862083792	A0252	Singlet	A0252	A0252	Singlet	FALSE	FALSE	FALSE	0	TRUE	2.08905570157712	11.0089426779615	2
ACTATGGCAATCACGT-1	13677	3984	5.17657381004606	21.7299115303064	167	9	A0258	A0252	2.7051688179093	A0258	Singlet	A0258	A0258	Singlet	FALSE	FALSE	FALSE	0	TRUE	2.0748204434747	-11.0172375893725	8
ACTATGGCACAAATAG-1	19378	4281	2.42543090102178	39.4932397564248	168	7	A0257	A0252	2.84710177897435	A0257	Singlet	A0257	A0257	Singlet	TRUE	FALSE	FALSE	1	TRUE	-1.41225774637516	0.774868621812925	7
ACTATGGCACCCGTAG-1	26178	5433	6.75376270150508	21.5104286041714	918	5	A0254	unmapped	2.92962657131774	A0254_unmapped	Doublet	Doublet	A0254	Singlet	FALSE	FALSE	FALSE	0	TRUE	11.4169527734155	-2.60777942897214	4
ACTATGGCACGCTGCA-1	20513	4896	4.13883878516063	28.8109979037683	489	7	A0254	A0251	2.64325320210176	A0254	Singlet	A0254	A0254	Singlet	FALSE	FALSE	FALSE	0	TRUE	-9.39010651460941	-4.62988273860349	4
ACTATGGCACGGCGTT-1	6046	2479	10.3704928878597	18.8223618921601	308	5	A0257	A0251	3.71269653746977	A0257	Singlet	A0257	A0257	Singlet	FALSE	FALSE	FALSE	0	FALSE	NA	NA	NA
ACTATGGCACTATCGA-1	14864	4148	5.22739504843918	21.252691065662	440	7	A0257	unmapped	3.94347464176594	A0257	Singlet	A0257	A0257	Singlet	FALSE	FALSE	FALSE	0	TRUE	7.61797778257077	-4.74568264247312	7
ACTATGGGTACTGCGC-1	19429	4880	6.14030572855011	22.1781872458696	578	6	A0254	unmapped	2.77769292608275	A0254	Singlet	A0254	A0254	Singlet	FALSE	FALSE	FALSE	0	TRUE	8.87346808561032	0.704108788953885	4
ACTATGGGTAGTCTTG-1	15089	3632	1.88879316058056	35.6683676850686	168	5	A0255	unmapped	2.54292771629607	A0255	Singlet	A0255	A0255	Singlet	FALSE	FALSE	FALSE	0	TRUE	2.64048926480954	-8.27197830439939	5
ACTATGGGTGGTCCGT-1	22887	4877	7.34478087997553	29.7330362214357	219	8	A0258	A0252	2.66731854697977	A0258	Singlet	A0258	A0258	Singlet	FALSE	TRUE	FALSE	1	TRUE	-8.59759171358402	2.95155937908755	8
ACTATGGGTGTATACC-1	24739	5332	5.24273414446825	28.2751930150774	737	6	A0256	A0257	3.35011382767379	A0256	Singlet	A0256	A0256	Singlet	FALSE	FALSE	FALSE	0	TRUE	-7.63093121401126	-4.14579479457273	6
ACTATGGGTGTGTTTG-1	9239	3513	17.4153046866544	14.3846736659812	701	8	A0252	unmapped	5.36753182387409	A0252	Singlet	A0252	A0252	Singlet	FALSE	FALSE	FALSE	0	FALSE	NA	NA	NA
ACTATGGTCAAGGTGG-1	29241	5366	6.55928319824903	19.4726582538217	590	6	A0254	unmapped	2.91257936695904	A0254	Singlet	A0254	A0254	Singlet	TRUE	FALSE	FALSE	1	TRUE	11.1043440545434	-3.82919447184934	4
ACTATGGTCATCGGGC-1	12312	3133	5.9535412605588	35.2095516569201	202	7	A0255	unmapped	2.64141101493747	A0255	Singlet	A0255	A0255	Singlet	FALSE	FALSE	FALSE	0	TRUE	5.22654597409909	-3.57726351977719	5
ACTATGGTCCGCACGA-1	24732	5507	9.48972990457707	23.6656962639495	514	7	A0254	unmapped	2.67520944390471	A0254	Singlet	A0254	A0254	Singlet	FALSE	FALSE	TRUE	1	TRUE	11.1985489571923	-2.22172419787778	4
ACTATGGTCGAGTCCG-1	30521	5695	4.22004521477016	26.9552111660824	1496	7	A0256	unmapped	3.50997084225227	A0256_unmapped	Doublet	Doublet	A0256	Singlet	FALSE	FALSE	FALSE	0	TRUE	7.68350236066525	-2.32265798808469	6
ACTATGGTCTCACTCG-1	30887	5749	0.880629391005925	31.0551364651795	682	6	A0255	unmapped	3.34656118091235	A0255_unmapped	Doublet	Doublet	A0255	Singlet	FALSE	FALSE	FALSE	0	TRUE	-5.08686859957035	0.0900890392677634	5
ACTATTCAGACCATAA-1	38172	6393	3.56806035837787	29.6264277480876	407	9	A0258	A0252	2.76514248695688	A0258	Singlet	A0258	A0258	Singlet	TRUE	FALSE	FALSE	1	TRUE	-7.97224266878421	5.12962968586551	8
ACTATTCAGAGAGGGC-1	36878	6174	12.324421064049	23.4882585823526	1681	8	A0252	A0253	0.246108242546881	A0252_A0253	Doublet	Doublet	Doublet	Doublet	TRUE	TRUE	TRUE	4	FALSE	NA	NA	NA
ACTATTCAGCTATCTG-1	15072	3929	0.948779193205945	36.3720806794055	237	7	A0255	A0256	2.05107295313771	A0255_A0256	Doublet	Doublet	Doublet	Doublet	FALSE	FALSE	FALSE	1	TRUE	4.16338007100766	-0.74176631928815	5
ACTATTCCAACGTATC-1	19366	4523	7.62676856346174	26.9544562635547	1200	8	A0254	unmapped	2.90126192498793	A0254_unmapped	Doublet	Doublet	A0254	Singlet	FALSE	FALSE	FALSE	0	TRUE	11.0665365899438	-2.16115896464719	4
ACTATTCCACCGAATT-1	53349	7887	5.0610133273351	23.4493617499859	904	8	A0257	A0258	1.13922919673244	A0257_A0258	Doublet	Doublet	Doublet	Doublet	TRUE	FALSE	TRUE	3	FALSE	NA	NA	NA
ACTATTCCACTCAGAT-1	8483	3014	9.83142756100436	26.205351880231	430	8	A0252	A0251	5.14171705042801	A0252	Singlet	A0252	A0252	Singlet	FALSE	FALSE	FALSE	0	FALSE	NA	NA	NA
ACTATTCCAGATACTC-1	22838	4821	13.9022681495753	23.6754531920483	1918	8	A0251	A0255	3.24336750994732	A0251_A0255	Doublet	Doublet	Doublet	Doublet	FALSE	TRUE	FALSE	2	FALSE	NA	NA	NA
ACTATTCCATCAACCA-1	21634	5123	3.96135712304706	29.1901636313211	910	8	A0256	unmapped	3.32948209366533	A0256	Singlet	A0256	A0256	Singlet	FALSE	FALSE	FALSE	0	TRUE	4.72993390210812	2.3061776900159	6
ACTATTCCATTAAAGG-1	5405	1097	67.2155411655874	1.75763182238668	371	6	A0258	unmapped	3.1360131851939	A0258	Singlet	A0258	A0258	Singlet	FALSE	FALSE	FALSE	0	FALSE	NA	NA	NA
ACTATTCGTAGAGTTA-1	24759	5079	6.54711418070197	32.7032594208167	179	7	A0258	A0253	2.12605308763456	A0258	Singlet	A0258	A0258	Singlet	FALSE	FALSE	FALSE	0	TRUE	-5.60662825456912	1.47191531895266	8
ACTATTCGTCCCGTGA-1	3963	1452	14.2821095129952	32.3239969719909	225	8	A0257	A0251	3.34600158754613	A0257	Singlet	A0257	A0257	Singlet	FALSE	FALSE	FALSE	0	FALSE	NA	NA	NA
ACTATTCGTTCTCCTG-1	1417	634	36.0621030345801	16.1609033168666	156	8	A0255	A0258	2.32434050393144	A0255	Singlet	A0255	A0255	Singlet	FALSE	FALSE	FALSE	0	FALSE	NA	NA	NA
ACTATTCGTTGCCGAC-1	21579	4743	8.61022290189536	20.909217294592	839	8	A0254	unmapped	3.15737649665819	A0254	Singlet	A0254	A0254	Singlet	FALSE	FALSE	FALSE	0	TRUE	10.8990551675195	-1.6456342196597	4
ACTATTCGTTGTCATG-1	1386	645	17.6767676767677	31.1688311688312	92	3	A0252	unmapped	3.90937322384115	A0252	Singlet	A0252	A0252	Singlet	FALSE	FALSE	FALSE	0	FALSE	NA	NA	NA
ACTATTCTCACTGTCC-1	31230	5912	4.96317643291707	29.3211655459494	1511	8	A0256	A0257	3.59629881228112	A0256_A0257	Doublet	Doublet	Doublet	Doublet	TRUE	TRUE	TRUE	4	FALSE	NA	NA	NA
ACTATTCTCGCCAACG-1	4721	1751	43.1476382122432	7.28659182376615	704	5	A0254	unmapped	2.85822065752809	A0254_unmapped	Doublet	Doublet	A0254	Singlet	FALSE	FALSE	FALSE	0	FALSE	NA	NA	NA
ACTATTCTCGGCATAT-1	24477	5082	1.88340074355517	36.6343914695428	655	5	A0255	unmapped	3.2236764685326	A0255_unmapped	Doublet	Doublet	A0255	Singlet	FALSE	FALSE	FALSE	0	TRUE	-3.84328158251102	-1.1734924769534	5
ACTATTCTCTCATGGA-1	31162	6016	7.34869392208459	25.4316154290482	336	9	A0258	A0253	3.25013743514081	A0258	Singlet	A0258	A0258	Singlet	TRUE	FALSE	FALSE	1	TRUE	-9.40165932527835	3.23814757107364	8
ACTCCCAAGACCAGCA-1	16399	4058	1.73181291542167	39.2950789682298	635	8	A0256	A0252	2.95439359579337	A0256	Singlet	A0256	A0256	Singlet	FALSE	FALSE	FALSE	0	TRUE	4.81432168134396	1.45094938515292	6
ACTCCCAAGCGACCCT-1	14883	3714	3.05046025666868	37.5663508701203	126	6	A0255	A0253	1.95988859476243	A0255	Singlet	A0255	A0255	Singlet	FALSE	FALSE	FALSE	0	TRUE	4.14178578504269	0.0751319335268586	5
ACTCCCAAGGTAAGGA-1	27458	5204	9.94974142326462	25.6901449486488	326	8	A0258	A0256	2.70137630414112	A0256_A0258	Doublet	Doublet	Doublet	Doublet	FALSE	FALSE	FALSE	1	TRUE	-9.67622979036624	3.91540367840396	8
ACTCCCAAGGTCCGAA-1	14376	4001	5.08486366165832	32.3594880356149	830	6	A0256	unmapped	3.35026884842462	A0256	Singlet	A0256	A0256	Singlet	FALSE	FALSE	FALSE	0	TRUE	6.18906323560422	-1.08711986304654	6
ACTCCCACAATCTAGC-1	20342	4450	3.74102841411857	33.0842591682234	146	7	A0258	A0257	1.67958379706099	A0257_A0258	Doublet	Doublet	Doublet	Doublet	FALSE	FALSE	FALSE	1	TRUE	-10.9945863043433	2.48742063282596	8
ACTCCCACACGCACCA-1	3719	1280	1.77467061037913	43.5869857488572	353	8	A0255	unmapped	2.78113584721572	A0255	Singlet	A0255	A0255	Singlet	FALSE	FALSE	FALSE	0	FALSE	NA	NA	NA
ACTCCCACACGCAGTC-1	32994	6293	9.27441352973268	19.3550342486513	1557	8	A0256	unmapped	3.67253340457264	A0256_unmapped	Doublet	Doublet	A0256	Singlet	FALSE	FALSE	FALSE	0	TRUE	8.95416228421872	0.561855837093458	6
ACTCCCACAGCTTTCC-1	35234	6108	9.11335641709712	25.0894022818868	967	8	A0256	A0251	0.251549722941758	A0251_A0256	Doublet	Doublet	Doublet	Doublet	FALSE	FALSE	FALSE	1	TRUE	-4.53755362383182	1.02029992579089	6
ACTCCCACAGGCACTC-1	15287	4259	4.61176162752666	22.6270687512265	151	9	A0258	A0253	1.92901871305438	A0258	Singlet	A0258	A0258	Singlet	FALSE	FALSE	FALSE	0	TRUE	2.8792888368005	-10.2899932122363	8
ACTCCCACATATGAAG-1	19028	4641	2.67500525541308	35.4687828463317	351	7	A0256	A0253	2.39081126952461	A0256	Singlet	A0256	A0256	Singlet	FALSE	FALSE	FALSE	0	TRUE	4.85667817243283	1.75624735592471	6
ACTCCCAGTTCGAGCC-1	31292	5827	5.81618304998083	26.1760194298862	932	8	A0254	unmapped	3.03647739499716	A0254_unmapped	Doublet	Doublet	A0254	Singlet	FALSE	FALSE	FALSE	0	TRUE	-10.3630765234595	-3.21481125117673	4
ACTCCCAGTTGCGAAG-1	1285	271	76.2645914396887	6.07003891050584	513	9	A0252	A0253	5.09455606780521	A0252	Singlet	A0252	A0252	Singlet	FALSE	FALSE	FALSE	0	FALSE	NA	NA	NA
ACTCCCATCGACGCGT-1	29294	5920	5.49259233972827	26.3398648187342	1768	6	A0256	unmapped	3.92226588557851	A0256	Singlet	A0256	A0256	Singlet	TRUE	FALSE	FALSE	1	TRUE	8.46906916745846	-0.14993561865224	6
ACTCTCGAGAAGCGGG-1	35811	6110	3.77258384295328	32.110245455307	1142	8	A0255	A0258	1.25256153637133	A0255_A0258	Doublet	Doublet	Doublet	Doublet	FALSE	TRUE	TRUE	3	FALSE	NA	NA	NA
ACTCTCGAGACTCCGC-1	30505	5488	6.86772660219636	35.0237665956401	732	8	A0253	A0252	3.41638149626304	A0253	Singlet	A0253	A0253	Singlet	FALSE	FALSE	FALSE	0	TRUE	5.72756402143185	10.564409329878	3
ACTCTCGAGAGCCATG-1	14370	3444	2.51217814892136	40.7515657620042	145	7	A0255	A0253	1.95988859476243	A0255	Singlet	A0255	A0255	Singlet	FALSE	FALSE	FALSE	0	TRUE	4.18886510976498	-2.24076645137204	5
ACTCTCGAGCGCCATC-1	12581	3235	2.09045385899372	39.15428026389	205	9	A0255	unmapped	2.35497684092615	A0255	Singlet	A0255	A0255	Singlet	FALSE	FALSE	FALSE	0	TRUE	3.8914593900079	0.142027148367628	5
ACTCTCGAGGCCTGAA-1	27407	5652	6.95077899806619	18.5901412048017	1264	7	A0256	unmapped	3.64717079148469	A0256	Singlet	A0256	A0256	Singlet	FALSE	FALSE	FALSE	0	TRUE	7.90458552488034	-2.53310768367185	6
ACTCTCGAGGTTACAA-1	18190	3850	5.64046179219351	37.5096206706982	295	7	A0253	unmapped	3.24496274222824	A0253	Singlet	A0253	A0253	Singlet	FALSE	FALSE	FALSE	0	TRUE	4.79088608869259	8.4577284598218	3
ACTCTCGAGTCGAAAT-1	53155	7369	5.37108456401091	29.5870567209105	1199	6	A0254	unmapped	3.38308282822412	A0254_unmapped	Doublet	Doublet	A0254	Singlet	FALSE	FALSE	FALSE	0	TRUE	-6.83465082994754	-3.04739801646604	4
ACTCTCGAGTGGTTCT-1	13553	3202	0.686194938390024	42.0497306869328	454	8	A0255	A0253	3.14746653737179	A0255	Singlet	A0255	A0255	Singlet	FALSE	FALSE	FALSE	0	TRUE	3.88600699552243	1.93333525894748	5
ACTCTCGCAAACTGCT-1	30247	5586	12.6260455582372	12.0342513307105	732	8	A0258	A0255	1.12562998252349	A0255_A0258	Doublet	Doublet	Doublet	Doublet	FALSE	FALSE	FALSE	1	TRUE	6.38297812589352	-6.90240566493405	8
ACTCTCGCAAAGGCAC-1	17848	4452	4.9977588525325	31.7402510085164	1041	7	A0256	unmapped	3.51153978934977	A0256	Singlet	A0256	A0256	Singlet	FALSE	FALSE	FALSE	0	TRUE	6.02567307599728	-0.720444664968386	6
ACTCTCGCACAAGTGG-1	24986	5156	6.05939326022573	29.5605539101897	676	8	A0256	A0253	3.28007886287019	A0256	Singlet	A0256	A0256	Singlet	TRUE	FALSE	FALSE	1	TRUE	-8.73105080477054	1.43093152283297	6
ACTCTCGCACCTAAAC-1	39735	6530	6.64149993708318	23.5862589656474	752	8	A0254	unmapped	3.02915488658845	A0254	Singlet	A0254	A0254	Singlet	TRUE	FALSE	FALSE	1	TRUE	-6.8220723425513	-2.90320913554563	4
ACTCTCGCACTAGGTT-1	13871	3391	26.7608679979814	17.8429817605075	238	8	A0258	A0251	2.93166204414926	A0258	Singlet	A0258	A0258	Singlet	FALSE	TRUE	TRUE	2	FALSE	NA	NA	NA
ACTCTCGCACTTTATC-1	23921	5352	7.24049997909786	28.6233853099787	356	7	A0258	A0251	3.42508091718654	A0258	Singlet	A0258	A0258	Singlet	FALSE	FALSE	FALSE	0	TRUE	-9.18107827059085	4.63623435734378	8
ACTCTCGCAGACACAG-1	23738	5070	5.88507877664504	30.5333220995872	629	9	A0252	A0251	5.01272949475964	A0252	Singlet	A0252	A0252	Singlet	FALSE	FALSE	FALSE	0	TRUE	2.09040932305996	11.1637287878858	2
ACTCTCGCATCGTGCG-1	20913	4680	8.49232534786975	19.3802897719122	231	6	A0258	unmapped	3.0726371008035	A0258	Singlet	A0258	A0258	Singlet	FALSE	FALSE	FALSE	0	TRUE	6.53459708341305	-6.71845953227414	8
ACTCTCGGTAATGCTC-1	23523	5204	6.19818900650427	28.4487522849977	485	7	A0255	unmapped	3.25627145431576	A0255	Singlet	A0255	A0255	Singlet	FALSE	FALSE	FALSE	0	TRUE	7.67686907895749	-1.86969189406766	5
ACTCTCGGTACTCCGG-1	20958	4987	6.48439736616089	26.7582784616853	848	7	A0254	unmapped	2.89489283952354	A0254_unmapped	Doublet	Doublet	A0254	Singlet	FALSE	FALSE	FALSE	0	TRUE	7.52548043378537	0.503842785345182	4
ACTCTCGGTCCTCAGG-1	5486	2293	10.3171709806781	13.2154575282537	450	8	A0251	unmapped	4.86118046525275	A0251	Singlet	A0251	A0251	Singlet	FALSE	FALSE	FALSE	0	FALSE	NA	NA	NA
ACTCTCGGTGGAATGC-1	15205	3962	6.38605721802039	27.0108516935219	238	8	A0255	unmapped	2.66702281657321	A0255	Singlet	A0255	A0255	Singlet	FALSE	FALSE	FALSE	0	TRUE	6.44033639081662	-2.87569038630857	5
ACTCTCGGTGGGTATG-1	21164	4555	6.48743148743149	28.9170289170289	211	8	A0258	A0252	2.61766457933041	A0258	Singlet	A0258	A0258	Singlet	FALSE	FALSE	FALSE	0	TRUE	-10.4781535421973	3.20536501644717	8
ACTCTCGGTTTCGTGA-1	86241	9056	5.64580651894111	25.20147029835	1138	7	A0258	A0256	0.843228869044169	A0256_A0258	Doublet	Doublet	Doublet	Doublet	TRUE	TRUE	TRUE	4	FALSE	NA	NA	NA
ACTCTCGGTTTGGAAA-1	13735	3554	18.2672005824536	29.7706589006189	355	7	A0257	A0258	2.17062612835811	A0257_A0258	Doublet	Doublet	Doublet	Doublet	FALSE	TRUE	TRUE	3	FALSE	NA	NA	NA
ACTCTCGTCATTGTGG-1	14203	3312	0.0844891924241357	38.9354361754559	108	5	A0258	A0253	2.47612960134881	A0258	Singlet	A0258	A0258	Singlet	FALSE	FALSE	FALSE	0	TRUE	-6.53454048982913	2.76326043842898	8
ACTCTCGTCGGCCCAA-1	22920	4503	5.81588132635253	39.022687609075	725	6	A0253	unmapped	3.9968135053069	A0253	Singlet	A0253	A0253	Singlet	FALSE	FALSE	FALSE	0	TRUE	4.93420617231076	8.78188617466555	3
ACTCTCGTCGTACCTC-1	30810	5568	7.56897111327491	29.8344693281402	698	8	A0257	unmapped	4.27013797176167	A0257	Singlet	A0257	A0257	Singlet	TRUE	FALSE	FALSE	1	TRUE	-7.03121788851078	3.19731195210086	7
ACTCTCGTCGTGTGAT-1	8916	2390	2.10856886496187	43.1920143562135	54	5	A0255	A0257	1.29427787632647	Negative	Negative	Negative	Negative	Negative	FALSE	FALSE	FALSE	0	FALSE	NA	NA	NA
ACTCTCGTCTCTCGAC-1	54701	7475	8.43860258496188	14.1862123178735	365	7	A0258	A0253	3.38548243615175	A0258	Singlet	A0258	A0258	Singlet	TRUE	FALSE	FALSE	1	TRUE	5.85225026258175	-6.33199159861936	8
ACTGATGAGAAATTGC-1	31822	5837	6.58035321475709	18.3709383445415	226	6	A0258	unmapped	3.09576569946819	A0258	Singlet	A0258	A0258	Singlet	FALSE	FALSE	FALSE	0	TRUE	6.38484160550778	-5.96841852427854	8
ACTGATGAGAGGTCGT-1	20661	4868	7.52141716277044	28.2464546730555	268	8	A0255	unmapped	2.88958305521471	A0255	Singlet	A0255	A0255	Singlet	FALSE	FALSE	FALSE	0	TRUE	-3.96810419908817	-0.637908682836428	5
ACTGATGAGCCGGAAT-1	27591	5408	1.73244898698851	30.4628320829256	264	7	A0258	A0254	3.04894659707912	A0258	Singlet	A0258	A0258	Singlet	TRUE	FALSE	FALSE	1	TRUE	-9.92744667879398	3.58928878544436	8
ACTGATGAGCTCACTA-1	10990	3293	15.6505914467698	18.3530482256597	1369	7	A0257	unmapped	4.49037164010346	A0257_unmapped	Doublet	Doublet	A0257	Singlet	FALSE	FALSE	FALSE	0	TRUE	7.91417185910885	-5.29083530665769	7
ACTGATGAGTTAGTAG-1	19209	4402	1.62944453120933	36.4308397105523	376	7	A0255	unmapped	3.06929156697656	A0255	Singlet	A0255	A0255	Singlet	FALSE	FALSE	FALSE	0	TRUE	-2.30373366228397	-2.90135638476743	5
ACTGATGAGTTTAGGA-1	25493	5290	6.23700623700624	24.4616169144471	984	7	A0254	unmapped	3.12306428346017	A0254_unmapped	Doublet	Doublet	A0254	Singlet	FALSE	FALSE	FALSE	0	TRUE	11.066244765603	-2.75591819049253	4
ACTGATGCAAGAATAC-1	13129	3816	5.07273973646127	25.24183106101	667	6	A0257	unmapped	4.30565065631056	A0257	Singlet	A0257	A0257	Singlet	FALSE	FALSE	FALSE	0	TRUE	2.65463559278195	-7.96575824977292	7
ACTGATGCAAGACAAT-1	44060	6193	6.61370857921017	40.0998638220608	658	8	A0253	unmapped	3.72494376931158	A0253_unmapped	Doublet	Doublet	A0253	Singlet	TRUE	TRUE	TRUE	3	FALSE	NA	NA	NA
ACTGATGCAAGACCGA-1	59445	7965	2.7571704937337	27.8105812095214	378	7	A0258	A0255	3.35778120554776	A0258	Singlet	A0258	A0258	Singlet	FALSE	FALSE	FALSE	0	TRUE	-8.10002453676517	3.97455580471621	8
ACTGATGCAAGTCCCG-1	3580	308	89.3575418994413	2.40223463687151	451	8	A0252	A0251	4.8907358390565	A0252	Singlet	A0252	A0252	Singlet	FALSE	FALSE	FALSE	0	FALSE	NA	NA	NA
ACTGATGCAATTGCTG-1	29968	5107	1.65843566470902	40.6433529097704	267	6	A0255	unmapped	2.78314221952281	A0255	Singlet	A0255	A0255	Singlet	FALSE	FALSE	FALSE	0	TRUE	8.26404206403439	0.574487432228193	5
ACTGATGCACCGCTGA-1	1456	188	85.6456043956044	3.64010989010989	375	7	A0254	unmapped	2.52481335013355	A0254	Singlet	A0254	A0254	Singlet	FALSE	FALSE	FALSE	0	FALSE	NA	NA	NA
ACTGATGCAGGACGAT-1	19781	4744	7.08760932207674	29.174460340731	1533	6	A0256	unmapped	3.71336799414995	A0256_unmapped	Doublet	Doublet	A0256	Singlet	FALSE	FALSE	FALSE	0	TRUE	7.0266505921716	0.473386570201978	6
ACTGATGCAGTCAACT-1	31472	5951	6.59951703101169	27.2559735638027	723	8	A0254	unmapped	2.86441122475526	A0254_unmapped	Doublet	Doublet	A0254	Singlet	FALSE	FALSE	FALSE	0	TRUE	-9.40985901705081	-5.02158396006955	4
ACTGATGGTAGGCTCC-1	25840	5452	8.08823529411765	18.3978328173375	621	7	A0254	unmapped	3.06261823163753	A0254	Singlet	A0254	A0254	Singlet	FALSE	FALSE	FALSE	0	TRUE	10.5084864343042	-3.25069634677304	4
ACTGATGGTCCAAATC-1	40180	6836	2.42409158785465	23.1881533101045	405	8	A0258	A0251	3.06854455531508	A0258	Singlet	A0258	A0258	Singlet	TRUE	FALSE	FALSE	1	TRUE	-7.49213059297855	4.117042853819	8
ACTGATGGTCGTATTG-1	17321	4204	10.3862363604873	30.5120951446221	260	6	A0256	A0258	1.39175024762449	A0256_A0258	Doublet	Doublet	Doublet	Doublet	TRUE	FALSE	TRUE	3	FALSE	NA	NA	NA
ACTGATGGTCTACAGT-1	5042	1829	19.6548988496628	25.5652518841729	885	6	A0256	unmapped	3.28420940611135	A0256	Singlet	A0256	A0256	Singlet	FALSE	FALSE	FALSE	0	FALSE	NA	NA	NA
ACTGATGGTTGCCAAT-1	18635	4590	5.69895358196941	26.1014220552723	189	7	A0258	unmapped	2.64671305609757	A0258	Singlet	A0258	A0258	Singlet	FALSE	FALSE	FALSE	0	TRUE	2.33007638105099	-11.1223801827563	8
ACTGATGGTTGCGTAT-1	15240	4039	3.52362204724409	25.748031496063	156	7	A0258	A0253	2.55650181980747	A0258	Singlet	A0258	A0258	Singlet	FALSE	FALSE	FALSE	0	TRUE	-7.9152930533057	3.20805700062381	8
ACTGATGGTTTACGTG-1	4444	966	67.5067506750675	4.41044104410441	202	8	A0258	A0252	1.47884836221608	A0252_A0258	Doublet	Doublet	Doublet	Doublet	FALSE	FALSE	FALSE	1	FALSE	NA	NA	NA
ACTGATGGTTTGGGAG-1	17412	4093	8.24718584883988	31.3002526992878	353	8	A0255	A0251	3.14420338243153	A0255	Singlet	A0255	A0255	Singlet	TRUE	FALSE	FALSE	1	TRUE	-2.72982247225101	-2.16437642337216	5
ACTGATGTCAATCCGA-1	18060	4164	2.90143964562569	32.8626799557032	351	5	A0255	unmapped	2.94368126574599	A0255	Singlet	A0255	A0255	Singlet	FALSE	FALSE	FALSE	0	TRUE	5.45942656644528	-0.208857998861209	5
ACTGATGTCAGTGATC-1	40609	6174	6.72264768893595	29.2496737176488	620	9	A0254	unmapped	2.98358505707049	A0254	Singlet	A0254	A0254	Singlet	FALSE	FALSE	FALSE	0	TRUE	-6.29316027513797	-2.93834535838498	4
ACTGATGTCATTTGGG-1	1729	921	2.77617119722383	32.2151532677848	63	6	A0256	A0252	0.965745861766875	A0256	Singlet	A0256	A0256	Singlet	FALSE	FALSE	FALSE	0	FALSE	NA	NA	NA
ACTGATGTCCCAGTGG-1	31846	5408	4.88287383030836	34.8646611819381	1030	8	A0253	unmapped	4.18662709408841	A0253_unmapped	Doublet	Doublet	A0253	Singlet	FALSE	FALSE	FALSE	0	TRUE	3.7896789754266	10.497041776167	3
ACTGATGTCGGAGTAG-1	42036	7008	8.79008468931392	13.5050908744885	4504	6	A0258	unmapped	4.59932532637355	A0258_unmapped	Doublet	Doublet	A0258	Singlet	FALSE	FALSE	FALSE	0	TRUE	6.25931326993649	-5.74035541774167	8
ACTGCAAAGGAGCAAA-1	1241	643	0.56406124093473	36.4222401289283	71	7	A0258	A0251	0.371831444241301	A0251_A0258	Doublet	Doublet	Doublet	Doublet	FALSE	FALSE	FALSE	1	FALSE	NA	NA	NA
ACTGCAAAGGAGTACC-1	35891	5984	4.86472931932797	23.9642250146276	922	8	A0251	unmapped	5.22510068927482	A0251	Singlet	A0251	A0251	Singlet	TRUE	FALSE	FALSE	1	TRUE	-9.15715630403812	2.47019298313724	9
ACTGCAAAGGCACCAA-1	17267	4419	2.79145190247293	36.2657091561939	727	6	A0256	A0258	2.94401102780882	A0256	Singlet	A0256	A0256	Singlet	FALSE	FALSE	FALSE	0	TRUE	5.52731816419308	1.76264150379764	6
ACTGCAAAGGCCACTC-1	8346	3042	23.8317757009346	12.7965492451474	69	7	A0258	A0256	1.74341269627294	A0258	Singlet	A0258	A0258	Singlet	FALSE	FALSE	FALSE	0	FALSE	NA	NA	NA
ACTGCAAAGGGTACAC-1	3363	1394	1.99226880761225	32.1439191198335	95	7	A0254	A0251	1.44341304727949	A0254	Singlet	A0254	A0254	Singlet	FALSE	FALSE	FALSE	0	FALSE	NA	NA	NA
ACTGCAAAGGTTCCAT-1	21312	5092	13.5228978978979	13.8795045045045	1435	9	A0251	A0258	3.48617577782121	A0251_A0258	Doublet	Doublet	Doublet	Doublet	TRUE	TRUE	TRUE	4	FALSE	NA	NA	NA
ACTGCAAAGGTTGTTC-1	37653	6306	5.26385679759913	30.9696438530794	748	8	A0257	unmapped	4.24457936348979	A0257	Singlet	A0257	A0257	Singlet	FALSE	FALSE	FALSE	0	TRUE	-7.42033846727664	4.77933986424075	7
ACTGCAAAGTCCCAAT-1	5950	2131	42.453781512605	2.63865546218487	601	8	A0254	unmapped	2.63291944768845	A0254_unmapped	Doublet	Doublet	A0254	Singlet	FALSE	FALSE	FALSE	0	FALSE	NA	NA	NA
ACTGCAAAGTTTCGAC-1	26535	4729	7.1791972866026	41.7976257772753	552	9	A0253	unmapped	3.47204464753888	A0253_unmapped	Doublet	Doublet	A0253	Singlet	FALSE	FALSE	FALSE	0	TRUE	4.76711241849606	8.86078841923343	3
ACTGCAACAGCTGTAT-1	49701	7107	5.00995955815778	35.5707128629203	1415	8	A0253	A0257	1.30101134881967	A0253_A0257	Doublet	Doublet	Doublet	Doublet	TRUE	TRUE	TRUE	4	FALSE	NA	NA	NA
ACTGCAAGTAACTAAG-1	57104	7915	6.76660128887644	24.5044130008406	1108	9	A0257	A0258	0.841628684329508	A0257_A0258	Doublet	Doublet	Doublet	Doublet	TRUE	TRUE	TRUE	4	FALSE	NA	NA	NA
ACTGCAAGTATGCGGA-1	1691	826	0.473092844470727	32.5842696629214	19	4	A0257	A0253	1.07895317797559	A0257	Singlet	A0257	A0257	Singlet	FALSE	FALSE	FALSE	0	FALSE	NA	NA	NA
ACTGCAAGTCAGTTTG-1	38404	6091	4.73388188730341	31.1582126861785	181	7	A0258	A0257	2.21712596156404	A0258	Singlet	A0258	A0258	Singlet	FALSE	FALSE	FALSE	0	TRUE	-11.4003012930518	2.17223818539248	8
ACTGCAAGTCGATTAC-1	23073	5088	5.00585099466909	29.718718848871	394	7	A0256	A0258	2.74033336864324	A0256	Singlet	A0256	A0256	Singlet	FALSE	FALSE	FALSE	0	TRUE	-4.71868498674686	1.28272481201754	6
ACTGCAAGTGCAGTGA-1	1778	283	82.1709786276715	3.37457817772778	452	8	A0254	A0252	2.53897523372646	A0254	Singlet	A0254	A0254	Singlet	FALSE	FALSE	FALSE	0	FALSE	NA	NA	NA
ACTGCAAGTTCGTTCC-1	43435	6748	5.57154368596754	23.1610452400138	279	7	A0258	A0256	3.02637924751992	A0258	Singlet	A0258	A0258	Singlet	FALSE	FALSE	FALSE	0	TRUE	-8.16503460756595	4.89260251759158	8
ACTGCAAGTTGCTCCT-1	29450	5092	2.0509337860781	37.6468590831919	251	8	A0255	A0252	2.04409437536668	A0255	Singlet	A0255	A0255	Singlet	FALSE	FALSE	FALSE	0	TRUE	7.49730651029294	0.918383195386991	5
ACTGCAAGTTTAGAGA-1	53526	7628	10.0549265777379	22.376041549901	2200	7	A0254	A0256	0.522598417287652	A0254_A0256	Doublet	Doublet	Doublet	Doublet	TRUE	FALSE	TRUE	3	FALSE	NA	NA	NA
ACTGCAATCAACCCGG-1	38197	6100	4.48988140429877	30.7275440479619	313	8	A0258	A0251	3.01346254035729	A0258	Singlet	A0258	A0258	Singlet	FALSE	FALSE	FALSE	0	TRUE	-10.9846757208472	2.11040838001834	8
ACTGCAATCCAATCCC-1	7177	2795	29.5527379127769	4.54228786401003	164	6	A0258	A0253	2.92699533247519	A0258	Singlet	A0258	A0258	Singlet	FALSE	FALSE	FALSE	0	FALSE	NA	NA	NA
ACTGCAATCCATCTAT-1	16410	3802	1.82815356489945	38.4704448507008	197	7	A0255	unmapped	2.33020741131676	A0255	Singlet	A0255	A0255	Singlet	FALSE	FALSE	FALSE	0	TRUE	4.04645244725888	-1.87851111651792	5
[truncated: 17,998 more rows]
