# Supplementary material for: Atlas of multilineage stem cell differentiation reveals TMEM88 as a developmental regulator of blood pressure
Source: Nat Commun. 2025 Feb 4;16:1356. doi: 10.1038/s41467-025-56533-2 (PMC11794859; doi:10.1038/s41467-025-56533-2)
Supplement: Supplementary file 14 — Source Data [file 41467_2025_56533_MOESM14_ESM.zip › SourceData/F4e_DEheatmap.txt]

BMP4	CHIR	Dorso	K02288	VEGF	XAV	control	lowDorso	lowXAV	timecourse
BMP4	NA	12	4	1	507	1378	846	0	198	679
CHIR	12	NA	57	113	798	1558	1162	63	457	1002
Dorso	4	57	NA	2	585	1334	929	1	277	779
K02288	1	113	2	NA	540	1580	876	1	209	640
VEGF	507	798	585	540	NA	1840	64	343	131	771
XAV	1378	1558	1334	1580	1840	NA	2303	1063	1754	1783
control	846	1162	929	876	64	2303	NA	643	294	918
lowDorso	0	63	1	1	343	1063	643	NA	68	448
lowXAV	198	457	277	209	131	1754	294	68	NA	780
timecourse	679	1002	779	640	771	1783	918	448	780	NA
