# Supplementary material for: Atlas of multilineage stem cell differentiation reveals TMEM88 as a developmental regulator of blood pressure
Source: Nat Commun. 2025 Feb 4;16:1356. doi: 10.1038/s41467-025-56533-2 (PMC11794859; doi:10.1038/s41467-025-56533-2)
Supplement: Supplementary file 14 — Source Data [file 41467_2025_56533_MOESM14_ESM.zip › SourceData/SF2_0.3clust_topDE_bubble.txt]

RNA_snn_res.0.3	variable	mean_expr	pct_pos
9	RP11-568A7.4--ENSG00000280707	0.27698187501707	0.0708918654034629
4	RP11-568A7.4--ENSG00000280707	0.193399310144203	0.0484934086629002
1	RP11-568A7.4--ENSG00000280707	0.938643558750705	0.243109880852088
7	RP11-568A7.4--ENSG00000280707	0.121773151743511	0.029448779260005
0	RP11-568A7.4--ENSG00000280707	3.1198343081795	0.706035650995518
3	RP11-568A7.4--ENSG00000280707	0.0787052216591043	0.0195482189400521
2	RP11-568A7.4--ENSG00000280707	0.104079004799734	0.0275720164609053
11	RP11-568A7.4--ENSG00000280707	0.113497819008229	0.0309050772626932
6	RP11-568A7.4--ENSG00000280707	0.108989848027913	0.0268441236183172
12	RP11-568A7.4--ENSG00000280707	0.059685759515501	0.0155902004454343
8	RP11-568A7.4--ENSG00000280707	0.0842280981773283	0.0218677643426807
10	RP11-568A7.4--ENSG00000280707	0.0590350462352056	0.0151878497202238
5	RP11-568A7.4--ENSG00000280707	0.0340851054484924	0.00903614457831325
9	PYDC1--ENSG00000169900	0.014791228521943	0.00359359686377001
4	PYDC1--ENSG00000169900	0.0390991565760487	0.00941619585687382
1	PYDC1--ENSG00000169900	0.112626085458851	0.0278011794439764
7	PYDC1--ENSG00000169900	0.0148676528411226	0.00352378555247923
0	PYDC1--ENSG00000169900	1.03549639279036	0.236630876680913
3	PYDC1--ENSG00000169900	0.0358628135079966	0.00839849406313351
2	PYDC1--ENSG00000169900	0.0315516195213369	0.00795610425240055
11	PYDC1--ENSG00000169900	0.017208148158126	0.00441501103752759
6	PYDC1--ENSG00000169900	0.012442570517691	0.00315813219039025
12	PYDC1--ENSG00000169900	0.035462760792632	0.0089086859688196
8	PYDC1--ENSG00000169900	0.00971841065575917	0.0023154103421662
10	PYDC1--ENSG00000169900	0.0111326806630111	0.00279776179056755
5	PYDC1--ENSG00000169900	0.0131562364620398	0.00321285140562249
9	LINC00678--ENSG00000254934	0.0979763332286067	0.0254818686703692
4	LINC00678--ENSG00000254934	0.155961291718576	0.0386064030131827
1	LINC00678--ENSG00000254934	1.38417220106735	0.352870381514021
7	LINC00678--ENSG00000254934	0.0880878463921609	0.0218978102189781
0	LINC00678--ENSG00000254934	3.23653428238364	0.730532680079224
3	LINC00678--ENSG00000254934	0.176015109132094	0.0431508832898928
2	LINC00678--ENSG00000254934	0.172696501782871	0.0459533607681756
11	LINC00678--ENSG00000254934	0.0950151792147662	0.0264900662251656
6	LINC00678--ENSG00000254934	0.0531605377021029	0.0137604331152718
12	LINC00678--ENSG00000254934	0.050229675176261	0.0133630289532294
8	LINC00678--ENSG00000254934	0.0571732822792344	0.0149215333161821
10	LINC00678--ENSG00000254934	0.0417386928990649	0.0111910471622702
5	LINC00678--ENSG00000254934	0.032143496345307	0.00883534136546185
9	NANOG--ENSG00000111704	0.149034876682906	0.0378961123815746
4	NANOG--ENSG00000111704	0.219951734614269	0.0536723163841808
1	NANOG--ENSG00000111704	0.571225747276449	0.144542062823444
7	NANOG--ENSG00000111704	0.0809343642618583	0.0193808205386358
0	NANOG--ENSG00000111704	2.21670710085271	0.535703116856041
3	NANOG--ENSG00000111704	0.097797924670683	0.0240370692151752
2	NANOG--ENSG00000111704	0.10072007660543	0.0264746227709191
11	NANOG--ENSG00000111704	0.0922132122483515	0.0242825607064018
6	NANOG--ENSG00000111704	0.077836794370829	0.0200766974960523
12	NANOG--ENSG00000111704	0.0473949524616518	0.0111358574610245
8	NANOG--ENSG00000111704	0.100694099120935	0.0254695137638281
10	NANOG--ENSG00000111704	0.0465239725235841	0.0115907274180655
5	NANOG--ENSG00000111704	0.0500555372313606	0.01285140562249
9	FOXD3-AS1--ENSG00000230798	0.413177263685685	0.0973538059457694
4	FOXD3-AS1--ENSG00000230798	0.458086127111904	0.106089139987445
1	FOXD3-AS1--ENSG00000230798	0.679263512598955	0.168853050908653
7	FOXD3-AS1--ENSG00000230798	0.115694815784176	0.0279385854517996
0	FOXD3-AS1--ENSG00000230798	2.27018921359492	0.524444907745231
3	FOXD3-AS1--ENSG00000230798	0.0883676741690798	0.0214306400231683
2	FOXD3-AS1--ENSG00000230798	0.0994607181913815	0.0263374485596708
11	FOXD3-AS1--ENSG00000230798	0.224369725784584	0.0573951434878587
6	FOXD3-AS1--ENSG00000230798	0.0708047492059675	0.0180464696593729
12	FOXD3-AS1--ENSG00000230798	0.0444635350095455	0.0111358574610245
8	FOXD3-AS1--ENSG00000230798	0.0287814533606799	0.00746076665809107
10	FOXD3-AS1--ENSG00000230798	0.0269821760945218	0.00719424460431655
5	FOXD3-AS1--ENSG00000230798	0.0267066192784269	0.00682730923694779
9	RP11-69I8.2--ENSG00000236673	0.05561630528269	0.0140476968311009
4	RP11-69I8.2--ENSG00000236673	0.25727041898694	0.0623038292529818
1	RP11-69I8.2--ENSG00000236673	0.513659098749358	0.126850403177278
7	RP11-69I8.2--ENSG00000236673	0.155292794333123	0.036999748301032
0	RP11-69I8.2--ENSG00000236673	1.79887173242305	0.424371937871365
3	RP11-69I8.2--ENSG00000236673	0.061114519393227	0.0152041702867072
2	RP11-69I8.2--ENSG00000236673	0.0911365734210771	0.0242798353909465
11	RP11-69I8.2--ENSG00000236673	0.0505410693033549	0.0132450331125828
6	RP11-69I8.2--ENSG00000236673	0.181701386435082	0.0451161741484322
12	RP11-69I8.2--ENSG00000236673	0.0256186551604047	0.0066815144766147
8	RP11-69I8.2--ENSG00000236673	0.03457915720616	0.00848983792127605
10	RP11-69I8.2--ENSG00000236673	0.030742566118669	0.00799360511590727
5	RP11-69I8.2--ENSG00000236673	0.0175622882375611	0.00441767068273092
9	RP11-267L5.1--ENSG00000254339	0.0144343005395098	0.00359359686377001
4	RP11-267L5.1--ENSG00000254339	0.0358160291310075	0.008631512868801
1	RP11-267L5.1--ENSG00000254339	0.212418334248885	0.0528342760861716
7	RP11-267L5.1--ENSG00000254339	0.0185075449114834	0.00453058142461616
0	RP11-267L5.1--ENSG00000254339	0.981167404140957	0.239758156989471
3	RP11-267L5.1--ENSG00000254339	0.0149606017417609	0.0036200405444541
2	RP11-267L5.1--ENSG00000254339	0.0103829069475776	0.00274348422496571
11	RP11-267L5.1--ENSG00000254339	0.0173216942403336	0.00441501103752759
6	RP11-267L5.1--ENSG00000254339	0.0122709196934009	0.00315813219039025
12	RP11-267L5.1--ENSG00000254339	0	0
8	RP11-267L5.1--ENSG00000254339	0.00454141741335832	0.00102907126318498
10	RP11-267L5.1--ENSG00000254339	0.0050362750207453	0.00119904076738609
5	RP11-267L5.1--ENSG00000254339	0.00381912386134887	0.00100401606425703
9	RP11-1144P22.1--ENSG00000254277	0.340023422436143	0.0937602090819993
4	RP11-1144P22.1--ENSG00000254277	1.07263334044204	0.274168236032643
1	RP11-1144P22.1--ENSG00000254277	2.5680901574192	0.648333132747623
7	RP11-1144P22.1--ENSG00000254277	0.441288760552237	0.110495846967027
0	RP11-1144P22.1--ENSG00000254277	4.12971680027327	0.891900344000834
3	RP11-1144P22.1--ENSG00000254277	0.188304655578301	0.0506805676223574
2	RP11-1144P22.1--ENSG00000254277	0.202224344347677	0.0592592592592593
11	RP11-1144P22.1--ENSG00000254277	0.35545034980499	0.101545253863135
6	RP11-1144P22.1--ENSG00000254277	0.189343530441318	0.0487254680803068
12	RP11-1144P22.1--ENSG00000254277	0.097058477223392	0.0244988864142539
8	RP11-1144P22.1--ENSG00000254277	0.104655745445554	0.0301003344481605
10	RP11-1144P22.1--ENSG00000254277	0.0511363313001872	0.0151878497202238
5	RP11-1144P22.1--ENSG00000254277	0.0428610969962273	0.0124497991967871
9	RP11-132A1.3--ENSG00000232301	0.18421068915719	0.0447566154851356
4	RP11-132A1.3--ENSG00000232301	0.139729162503197	0.0334274952919021
1	RP11-132A1.3--ENSG00000232301	0.179047256278368	0.04513178481165
7	RP11-132A1.3--ENSG00000232301	0.0244024317609249	0.00604077523282155
0	RP11-132A1.3--ENSG00000232301	1.18728475554735	0.290003127280309
3	RP11-132A1.3--ENSG00000232301	0.0289506707132262	0.00709527946713003
2	RP11-132A1.3--ENSG00000232301	0.0369595710743237	0.00973936899862826
11	RP11-132A1.3--ENSG00000232301	0.0513938750506828	0.0132450331125828
6	RP11-132A1.3--ENSG00000232301	0.0190539958129615	0.00496277915632754
12	RP11-132A1.3--ENSG00000232301	0.0183441600759547	0.0044543429844098
8	RP11-132A1.3--ENSG00000232301	0.0461080505973152	0.011577051710831
10	RP11-132A1.3--ENSG00000232301	0.0103797780632237	0.00279776179056755
5	RP11-132A1.3--ENSG00000232301	0.0108271067596537	0.00281124497991968
9	THBS2--ENSG00000186340	0.0808411341580783	0.0199281280627246
4	THBS2--ENSG00000186340	0.0896062239793931	0.0213433772755807
1	THBS2--ENSG00000186340	0.128167950210033	0.0317727765074016
7	THBS2--ENSG00000186340	0.0101333456066511	0.00276868864837654
0	THBS2--ENSG00000186340	0.857554007207817	0.21182111956635
3	THBS2--ENSG00000186340	0.00818719997674235	0.00202722270489429
2	THBS2--ENSG00000186340	0.00749426656373549	0.00192043895747599
11	THBS2--ENSG00000186340	0.0264971248388733	0.00662251655629139
6	THBS2--ENSG00000186340	0.00570044182738377	0.00180464696593729
12	THBS2--ENSG00000186340	0.0211160291309085	0.0066815144766147
8	THBS2--ENSG00000186340	0.0289146852286371	0.00694623102649859
10	THBS2--ENSG00000186340	0.017983086776884	0.004396482813749
5	THBS2--ENSG00000186340	0.00700556886641539	0.00180722891566265
9	DKK4--ENSG00000104371	0.144339537490781	0.0372427311336165
4	DKK4--ENSG00000104371	0.118884649932098	0.0298179535467671
1	DKK4--ENSG00000104371	4.1170110109731	0.709471657239138
7	DKK4--ENSG00000104371	0.287534081253502	0.0614145482003524
0	DKK4--ENSG00000104371	0.463146738190182	0.115917856770562
3	DKK4--ENSG00000104371	0.0879606696231506	0.0202722270489429
2	DKK4--ENSG00000104371	0.0969627852398205	0.0249657064471879
11	DKK4--ENSG00000104371	0.231674700889912	0.0596026490066225
6	DKK4--ENSG00000104371	0.153941149898671	0.034965034965035
12	DKK4--ENSG00000104371	0.0450934131015686	0.0111358574610245
8	DKK4--ENSG00000104371	0.130653690623172	0.033702083869308
10	DKK4--ENSG00000104371	0.113653416832766	0.0275779376498801
5	DKK4--ENSG00000104371	0.0695545015502638	0.0178714859437751
9	SST--ENSG00000157005	0.174802250355761	0.0441032342371774
4	SST--ENSG00000157005	0.147737282798864	0.0359384808537351
1	SST--ENSG00000157005	3.46644483939368	0.627753038873511
7	SST--ENSG00000157005	0.118765122481337	0.02617669267556
0	SST--ENSG00000157005	0.607877107214165	0.141248827269884
3	SST--ENSG00000157005	0.0699494194124265	0.0173761946133797
2	SST--ENSG00000157005	0.096628929173663	0.0252400548696845
11	SST--ENSG00000157005	0.189308357654063	0.0485651214128035
6	SST--ENSG00000157005	0.121493563240671	0.0295510940672231
12	SST--ENSG00000157005	0.0470455668001162	0.0111358574610245
8	SST--ENSG00000157005	0.180314278237759	0.0450218677643427
10	SST--ENSG00000157005	0.275056498811987	0.0663469224620304
5	SST--ENSG00000157005	0.168111355330515	0.0403614457831325
9	CYTL1--ENSG00000170891	0.651402697256231	0.171185886965044
4	CYTL1--ENSG00000170891	1.10809409592264	0.265065913370998
1	CYTL1--ENSG00000170891	3.18723808291407	0.669153929474064
7	CYTL1--ENSG00000170891	0.559055138561364	0.129121570601561
0	CYTL1--ENSG00000170891	0.891174541468553	0.240175127697279
3	CYTL1--ENSG00000170891	0.223131577564569	0.0587894584419345
2	CYTL1--ENSG00000170891	0.293989909426893	0.0818930041152263
11	CYTL1--ENSG00000170891	0.466435851922172	0.1280353200883
6	CYTL1--ENSG00000170891	0.282887580162876	0.0748928490863975
12	CYTL1--ENSG00000170891	0.212216797524456	0.0534521158129176
8	CYTL1--ENSG00000170891	0.353036228391724	0.0933882171340365
10	CYTL1--ENSG00000170891	0.235900672474601	0.0651478816946443
5	CYTL1--ENSG00000170891	0.160521803209024	0.0431726907630522
9	CD177--ENSG00000204936	0.0894914260098376	0.0218882718065991
4	CD177--ENSG00000204936	0.117307250168132	0.0287193973634652
1	CD177--ENSG00000204936	2.44363162650486	0.537489469250211
7	CD177--ENSG00000204936	0.405761342683803	0.090359929524289
0	CD177--ENSG00000204936	0.336070745369086	0.0861044511623058
3	CD177--ENSG00000204936	0.16887529188934	0.0422820735592239
2	CD177--ENSG00000204936	0.209013069726882	0.0545953360768176
11	CD177--ENSG00000204936	0.140923393235512	0.0353200883002208
6	CD177--ENSG00000204936	0.589464636166111	0.131288066771938
12	CD177--ENSG00000204936	0.0611986355428433	0.0155902004454343
8	CD177--ENSG00000204936	0.171255358595434	0.041162850527399
10	CD177--ENSG00000204936	0.0505587682928567	0.0123900879296563
5	CD177--ENSG00000204936	0.0452799209099098	0.0118473895582329
9	KCNV1--ENSG00000164794	0.0527649412834339	0.0130676249591637
4	KCNV1--ENSG00000164794	0.172522973879735	0.0397049591964846
1	KCNV1--ENSG00000164794	2.20357198881649	0.493801901552533
7	KCNV1--ENSG00000164794	0.321078404998582	0.0724893027938585
0	KCNV1--ENSG00000164794	0.218056835921042	0.0531637652454915
3	KCNV1--ENSG00000164794	0.217082678164567	0.052128583840139
2	KCNV1--ENSG00000164794	0.271781663338186	0.0698216735253772
11	KCNV1--ENSG00000164794	0.0995694359833593	0.0242825607064018
6	KCNV1--ENSG00000164794	0.200963517227808	0.0484998872095646
12	KCNV1--ENSG00000164794	0.0573590789730735	0.0133630289532294
8	KCNV1--ENSG00000164794	0.0727703189803616	0.0177514792899408
10	KCNV1--ENSG00000164794	0.284535176486623	0.0631494804156675
5	KCNV1--ENSG00000164794	0.159128945336409	0.0399598393574297
9	FGF17--ENSG00000158815	0.661866299422435	0.182946749428291
4	FGF17--ENSG00000158815	1.04041615275347	0.263967357187696
1	FGF17--ENSG00000158815	6.22987692565561	0.982789746058491
7	FGF17--ENSG00000158815	1.65484169207308	0.319405990435439
0	FGF17--ENSG00000158815	2.4343667815098	0.551339518398832
3	FGF17--ENSG00000158815	1.21956227457879	0.279467130031856
2	FGF17--ENSG00000158815	1.56494967596002	0.369272976680384
11	FGF17--ENSG00000158815	0.943762613681166	0.260485651214128
6	FGF17--ENSG00000158815	1.43597517777641	0.284683058876607
12	FGF17--ENSG00000158815	0.45252172662454	0.10467706013363
8	FGF17--ENSG00000158815	0.725639385757725	0.200926164136866
10	FGF17--ENSG00000158815	0.538624889573025	0.148681055155875
5	FGF17--ENSG00000158815	0.449848789653481	0.120682730923695
9	CER1--ENSG00000147869	0.230099986467313	0.0571708591963411
4	CER1--ENSG00000147869	0.727411447986767	0.159290646578782
1	CER1--ENSG00000147869	3.55088317593853	0.709471657239138
7	CER1--ENSG00000147869	1.00951302518528	0.200855776491316
0	CER1--ENSG00000147869	0.742232989418023	0.172938601063275
3	CER1--ENSG00000147869	0.374260484024625	0.0842745438748914
2	CER1--ENSG00000147869	0.413246058950407	0.101097393689986
11	CER1--ENSG00000147869	0.217183704112135	0.0551876379690949
6	CER1--ENSG00000147869	0.585354923301205	0.125422964132642
12	CER1--ENSG00000147869	0.101074112036621	0.0244988864142539
8	CER1--ENSG00000147869	0.541771619913244	0.133779264214047
10	CER1--ENSG00000147869	0.113463801250295	0.0287769784172662
5	CER1--ENSG00000147869	0.109172457676614	0.0265060240963855
9	CD48--ENSG00000117091	0.066193545501798	0.0169879124469128
4	CD48--ENSG00000117091	0.163588894579544	0.0397049591964846
1	CD48--ENSG00000117091	2.08274425723112	0.492718738717054
7	CD48--ENSG00000117091	0.0814647697365828	0.0198842184747043
0	CD48--ENSG00000117091	0.742536221286682	0.191181069529866
3	CD48--ENSG00000117091	0.238361734592294	0.0587894584419345
2	CD48--ENSG00000117091	0.1491702618871	0.0401920438957476
11	CD48--ENSG00000117091	0.0516221996179239	0.0132450331125828
6	CD48--ENSG00000117091	0.0371238225771214	0.0092488157004286
12	CD48--ENSG00000117091	0.0202968637897435	0.0044543429844098
8	CD48--ENSG00000117091	0.0616476092919296	0.0156933367635709
10	CD48--ENSG00000117091	0.0316402335157899	0.00799360511590727
5	CD48--ENSG00000117091	0.0162103581439388	0.00421686746987952
9	ALOXE3--ENSG00000179148	0.0240468317583264	0.00588043123162365
4	ALOXE3--ENSG00000179148	0.0419282614712661	0.0100439422473321
1	ALOXE3--ENSG00000179148	1.09793824868864	0.265374894692502
7	ALOXE3--ENSG00000179148	0.0254687531632184	0.00604077523282155
0	ALOXE3--ENSG00000179148	0.21212656146816	0.0534764932763473
3	ALOXE3--ENSG00000179148	0.0371646095427022	0.00897770055024616
2	ALOXE3--ENSG00000179148	0.0313012254243013	0.00795610425240055
11	ALOXE3--ENSG00000179148	0.0268470478187469	0.00662251655629139
6	ALOXE3--ENSG00000179148	0.0135160143177936	0.00338371306113242
12	ALOXE3--ENSG00000179148	0.0263887536982155	0.0066815144766147
8	ALOXE3--ENSG00000179148	0.039993551271218	0.00977617700025727
10	ALOXE3--ENSG00000179148	0.00928855083932348	0.00239808153477218
5	ALOXE3--ENSG00000179148	0.0255559478395126	0.00642570281124498
9	MIXL1--ENSG00000185155	0.403234758798032	0.109768049656975
4	MIXL1--ENSG00000185155	0.673515796399852	0.175141242937853
1	MIXL1--ENSG00000185155	5.13931851141833	0.929113009989168
7	MIXL1--ENSG00000185155	1.00738169411591	0.213692423861062
0	MIXL1--ENSG00000185155	2.91437281444155	0.618054831648077
3	MIXL1--ENSG00000185155	0.43022874364755	0.103098754706053
2	MIXL1--ENSG00000185155	0.422821788673947	0.108916323731139
11	MIXL1--ENSG00000185155	0.337436066453308	0.0949227373068433
6	MIXL1--ENSG00000185155	1.33685682525941	0.273178434468757
12	MIXL1--ENSG00000185155	0.54806782351694	0.120267260579065
8	MIXL1--ENSG00000185155	0.496289515439291	0.134808335477232
10	MIXL1--ENSG00000185155	0.618862254860303	0.165067945643485
5	MIXL1--ENSG00000185155	0.456758939596155	0.113253012048193
9	ITLN2--ENSG00000158764	0.12817540842107	0.028422084286181
4	ITLN2--ENSG00000158764	0.155248961010122	0.0332705586942875
1	ITLN2--ENSG00000158764	0.612819872426359	0.135756408713443
7	ITLN2--ENSG00000158764	0.288913076324179	0.0672036244651397
0	ITLN2--ENSG00000158764	0.908731054304663	0.203168977379339
3	ITLN2--ENSG00000158764	2.82991764835871	0.567332754126846
2	ITLN2--ENSG00000158764	3.38140428462781	0.681893004115226
11	ITLN2--ENSG00000158764	0.117795268937171	0.0264900662251656
6	ITLN2--ENSG00000158764	0.349539065060451	0.0922625761335439
12	ITLN2--ENSG00000158764	0.583311108690465	0.142538975501114
8	ITLN2--ENSG00000158764	0.422127238235557	0.0905582711602779
10	ITLN2--ENSG00000158764	0.284617624431996	0.0675459632294165
5	ITLN2--ENSG00000158764	1.09387657721572	0.264859437751004
9	PODN--ENSG00000174348	0.0687974122795012	0.0169879124469128
4	PODN--ENSG00000174348	0.110462398893931	0.0255806654111739
1	PODN--ENSG00000174348	0.00924971464327694	0.0022866770971236
7	PODN--ENSG00000174348	0.0683027647123626	0.0161087339541908
0	PODN--ENSG00000174348	0.0361507320567356	0.00844365683310747
3	PODN--ENSG00000174348	0.594445506127342	0.138430350419925
2	PODN--ENSG00000174348	0.877385149819469	0.210699588477366
11	PODN--ENSG00000174348	0.0171537018218394	0.00441501103752759
6	PODN--ENSG00000174348	0.04959347346553	0.012632528761561
12	PODN--ENSG00000174348	0.00907716429636055	0.0022271714922049
8	PODN--ENSG00000174348	0.0463065915237922	0.0113197838950347
10	PODN--ENSG00000174348	0.0277789447667546	0.00719424460431655
5	PODN--ENSG00000174348	0.0382517435043364	0.00963855421686747
9	GATA3--ENSG00000107485	0.542505736907525	0.100294021561581
4	GATA3--ENSG00000107485	0.597992851755199	0.108757062146893
1	GATA3--ENSG00000107485	0.100494912995466	0.0200986881694548
7	GATA3--ENSG00000107485	2.16071732962135	0.475459350616662
0	GATA3--ENSG00000107485	0.303538268977967	0.0549358907536746
3	GATA3--ENSG00000107485	4.10547797732609	0.741963509991312
2	GATA3--ENSG00000107485	4.72022828830738	0.836076817558299
11	GATA3--ENSG00000107485	0.498840045558576	0.0927152317880795
6	GATA3--ENSG00000107485	2.33961284092995	0.544552221971577
12	GATA3--ENSG00000107485	1.85035187821033	0.458797327394209
8	GATA3--ENSG00000107485	1.38822690140239	0.255209673269874
10	GATA3--ENSG00000107485	1.63535092586052	0.353717026378897
5	GATA3--ENSG00000107485	2.16851275074278	0.505020080321285
9	MOBP--ENSG00000168314	0.0832810144431309	0.0196014374387455
4	MOBP--ENSG00000168314	0.125291254522066	0.0280916509730069
1	MOBP--ENSG00000168314	0.74077049598711	0.153688771211939
7	MOBP--ENSG00000168314	0.351973753200477	0.072992700729927
0	MOBP--ENSG00000168314	0.132827896942496	0.0305431043469196
3	MOBP--ENSG00000168314	1.91015648698416	0.397190848537504
2	MOBP--ENSG00000168314	2.41794827859368	0.51522633744856
11	MOBP--ENSG00000168314	0.133969087967878	0.0309050772626932
6	MOBP--ENSG00000168314	0.14792706637901	0.0345138732235506
12	MOBP--ENSG00000168314	0.0601726351424131	0.0133630289532294
8	MOBP--ENSG00000168314	0.159838234305018	0.0380756367378441
10	MOBP--ENSG00000168314	0.0763409934589211	0.0183852917665867
5	MOBP--ENSG00000168314	0.0886765657375775	0.0218875502008032
9	PCAT14--ENSG00000280623	0.413744994954856	0.0846128716105848
4	PCAT14--ENSG00000280623	0.520051359252342	0.104362837413685
1	PCAT14--ENSG00000280623	0.31497318679658	0.06619328439042
7	PCAT14--ENSG00000280623	0.850815047359148	0.183488547696954
0	PCAT14--ENSG00000280623	1.10699134002579	0.225372667570103
3	PCAT14--ENSG00000280623	3.90405391351744	0.720532869968144
2	PCAT14--ENSG00000280623	4.46825929968337	0.826886145404664
11	PCAT14--ENSG00000280623	0.604696446940181	0.1280353200883
6	PCAT14--ENSG00000280623	0.779520216413628	0.196029776674938
12	PCAT14--ENSG00000280623	1.72659781762814	0.360801781737194
8	PCAT14--ENSG00000280623	0.427217005858467	0.0874710573707229
10	PCAT14--ENSG00000280623	0.4819648862904	0.113109512390088
5	PCAT14--ENSG00000280623	3.54378868199415	0.742771084337349
9	FOXI2--ENSG00000186766	0.026127390940512	0.00620712185560274
4	FOXI2--ENSG00000186766	0.0618488609614415	0.0142812303829253
1	FOXI2--ENSG00000186766	0.0143731026503143	0.003610542784932
7	FOXI2--ENSG00000186766	0.0336661948771018	0.00780266800906116
0	FOXI2--ENSG00000186766	0.0356248081644166	0.00833941415615553
3	FOXI2--ENSG00000186766	0.846863035035426	0.188097306689835
2	FOXI2--ENSG00000186766	0.817174765976547	0.190123456790123
11	FOXI2--ENSG00000186766	0.0414626101600881	0.011037527593819
6	FOXI2--ENSG00000186766	0.0310116882715409	0.00789533047597564
12	FOXI2--ENSG00000186766	0.0290016831235239	0.0066815144766147
8	FOXI2--ENSG00000186766	0.0250803275398434	0.00591715976331361
10	FOXI2--ENSG00000186766	0.0150368941064369	0.00399680255795364
5	FOXI2--ENSG00000186766	0.0326896198691429	0.00823293172690763
9	NEK2--ENSG00000117650	1.31146861913912	0.306109114668409
4	NEK2--ENSG00000117650	0.599797715538386	0.136691776522285
1	NEK2--ENSG00000117650	1.38377288506864	0.317366710795523
7	NEK2--ENSG00000117650	0.242856433787638	0.0568839667757362
0	NEK2--ENSG00000117650	1.3132914902619	0.317210465964766
3	NEK2--ENSG00000117650	0.757239168668682	0.173761946133797
2	NEK2--ENSG00000117650	3.32317221002564	0.697805212620027
11	NEK2--ENSG00000117650	4.63050669877418	0.832229580573951
6	NEK2--ENSG00000117650	1.86477327984382	0.416647868260771
12	NEK2--ENSG00000117650	0.0645436900358668	0.0155902004454343
8	NEK2--ENSG00000117650	0.903768450598627	0.210702341137124
10	NEK2--ENSG00000117650	0.195699227122369	0.0499600319744205
5	NEK2--ENSG00000117650	1.19208080410508	0.270281124497992
9	LINC01612--ENSG00000250266	0.245255804186963	0.0555374060764456
4	LINC01612--ENSG00000250266	0.224167210201901	0.0513182674199623
1	LINC01612--ENSG00000250266	0.302750277210571	0.0735347213864484
7	LINC01612--ENSG00000250266	0.136112806955614	0.0317140699723131
0	LINC01612--ENSG00000250266	0.205938927630421	0.0497237569060773
3	LINC01612--ENSG00000250266	1.81154414136799	0.392122791775268
2	LINC01612--ENSG00000250266	1.9929587972823	0.444718792866941
11	LINC01612--ENSG00000250266	0.372648235855059	0.0883002207505519
6	LINC01612--ENSG00000250266	0.101250256258439	0.0261673810060907
12	LINC01612--ENSG00000250266	0.0273842650056438	0.0066815144766147
8	LINC01612--ENSG00000250266	0.877441144076953	0.197838950347312
10	LINC01612--ENSG00000250266	0.0740518258106212	0.0187849720223821
5	LINC01612--ENSG00000250266	1.0780269275996	0.257028112449799
9	RP11-511B23.1--ENSG00000257345	0.360274737306757	0.0849395622345639
4	RP11-511B23.1--ENSG00000257345	0.495054089269271	0.114406779661017
1	RP11-511B23.1--ENSG00000257345	0.144641154330698	0.0365868335539776
7	RP11-511B23.1--ENSG00000257345	0.279148574260742	0.0636798389126605
0	RP11-511B23.1--ENSG00000257345	0.234002461924404	0.0552486187845304
3	RP11-511B23.1--ENSG00000257345	2.84510100261715	0.576310454677092
2	RP11-511B23.1--ENSG00000257345	3.03022734815077	0.635939643347051
11	RP11-511B23.1--ENSG00000257345	0.414551318407426	0.101545253863135
6	RP11-511B23.1--ENSG00000257345	0.177610526580401	0.0451161741484322
12	RP11-511B23.1--ENSG00000257345	0.111425213525554	0.0267260579064588
8	RP11-511B23.1--ENSG00000257345	1.31820309819413	0.291998970928737
10	RP11-511B23.1--ENSG00000257345	0.158446228143378	0.0403677058353317
5	RP11-511B23.1--ENSG00000257345	2.46435554245304	0.538353413654619
9	RP11-771K4.1--ENSG00000256232	0.349664149210101	0.081672655994773
4	RP11-771K4.1--ENSG00000256232	0.294635689845688	0.0654425612052731
1	RP11-771K4.1--ENSG00000256232	1.38331059019839	0.308942110964015
7	RP11-771K4.1--ENSG00000256232	0.850743602644634	0.191794613642084
0	RP11-771K4.1--ENSG00000256232	0.332103556697057	0.0778692796831023
3	RP11-771K4.1--ENSG00000256232	2.59403994570001	0.546191717347234
2	RP11-771K4.1--ENSG00000256232	3.04130570873776	0.657201646090535
11	RP11-771K4.1--ENSG00000256232	0.144656180850455	0.0353200883002208
6	RP11-771K4.1--ENSG00000256232	0.512145797637749	0.125648545003384
12	RP11-771K4.1--ENSG00000256232	0.485937343411905	0.115812917594655
8	RP11-771K4.1--ENSG00000256232	0.375201847950388	0.0864419861075379
10	RP11-771K4.1--ENSG00000256232	0.128977209634109	0.0315747402078337
5	RP11-771K4.1--ENSG00000256232	1.26826616626382	0.303815261044177
9	PAX1--ENSG00000125813	0.0349031893168995	0.0078405749754982
4	PAX1--ENSG00000125813	0.0326066571216998	0.00737602008788449
1	PAX1--ENSG00000125813	0.0109445888294906	0.0025273799494524
7	PAX1--ENSG00000125813	0.0447659675064166	0.0105713566574377
0	PAX1--ENSG00000125813	0.0199139200523527	0.00427394975502971
3	PAX1--ENSG00000125813	0.806823442578624	0.163770634231103
2	PAX1--ENSG00000125813	0.576155779068958	0.123731138545953
11	PAX1--ENSG00000125813	0.0265805758787073	0.00662251655629139
6	PAX1--ENSG00000125813	0.038909837540477	0.0103767200541394
12	PAX1--ENSG00000125813	0.00890136792349609	0.0022271714922049
8	PAX1--ENSG00000125813	0.18441168129674	0.040133779264214
10	PAX1--ENSG00000125813	0.0252705338892042	0.00639488409272582
5	PAX1--ENSG00000125813	0.107164441818485	0.0244979919678715
9	SCGB1A1--ENSG00000149021	0.087008993344618	0.017641293694871
4	SCGB1A1--ENSG00000149021	0.126352625692893	0.0260514752040176
1	SCGB1A1--ENSG00000149021	0.0209770174209464	0.0049344084727404
7	SCGB1A1--ENSG00000149021	0.0404623750642856	0.00956456078530078
0	SCGB1A1--ENSG00000149021	0.0423687467482758	0.00927759824872303
3	SCGB1A1--ENSG00000149021	0.579993908991379	0.118882131479873
2	SCGB1A1--ENSG00000149021	0.500637947378947	0.111385459533608
11	SCGB1A1--ENSG00000149021	0.0359810291351028	0.00883002207505519
6	SCGB1A1--ENSG00000149021	0.0424678251224093	0.0110534626663659
12	SCGB1A1--ENSG00000149021	0.0277185081962413	0.0066815144766147
8	SCGB1A1--ENSG00000149021	0.0894473211333079	0.0180087471057371
10	SCGB1A1--ENSG00000149021	0.0154802536322301	0.00399680255795364
5	SCGB1A1--ENSG00000149021	0.057715261829317	0.0146586345381526
9	GALNT14--ENSG00000158089	0.18272801374827	0.0431231623652401
4	GALNT14--ENSG00000158089	0.0868753627392644	0.0202448210922787
1	GALNT14--ENSG00000158089	0.111834980574653	0.0274401251654832
7	GALNT14--ENSG00000158089	0.0782060049121355	0.0183740246664989
0	GALNT14--ENSG00000158089	0.221319912654257	0.0548316480767226
3	GALNT14--ENSG00000158089	1.12246422584847	0.230813785114393
2	GALNT14--ENSG00000158089	0.858364932710872	0.193141289437586
11	GALNT14--ENSG00000158089	0.0839882763741938	0.0198675496688742
6	GALNT14--ENSG00000158089	0.118859653668198	0.0304534175501917
12	GALNT14--ENSG00000158089	0.114526052208179	0.0267260579064588
8	GALNT14--ENSG00000158089	0.754318243559627	0.161306920504245
10	GALNT14--ENSG00000158089	0.0537245789356399	0.013189448441247
5	GALNT14--ENSG00000158089	0.129936635765153	0.0313253012048193
9	ADAM28--ENSG00000042980	0.179312103684745	0.0382228030055537
4	ADAM28--ENSG00000042980	0.126743215051484	0.0268361581920904
1	ADAM28--ENSG00000042980	0.0952257891924	0.0205800938741124
7	ADAM28--ENSG00000042980	0.380280981241904	0.0931286181726655
0	ADAM28--ENSG00000042980	0.0725593162798745	0.0156364015427916
3	ADAM28--ENSG00000042980	1.57483855675981	0.332609325224443
2	ADAM28--ENSG00000042980	1.24401921216314	0.282853223593964
11	ADAM28--ENSG00000042980	0.0794727313446771	0.0176600441501104
6	ADAM28--ENSG00000042980	0.407605286023918	0.109406722309948
12	ADAM28--ENSG00000042980	0.106828714511569	0.0267260579064588
8	ADAM28--ENSG00000042980	0.393330598318694	0.0830975045021868
10	ADAM28--ENSG00000042980	0.844257156750059	0.197841726618705
5	ADAM28--ENSG00000042980	0.615649677652311	0.155622489959839
9	NKX2-3--ENSG00000119919	0.0391130627046182	0.00914733747141457
4	NKX2-3--ENSG00000119919	0.019298492509057	0.00439422473320778
1	NKX2-3--ENSG00000119919	0.00362990666592974	0.0008424599831508
7	NKX2-3--ENSG00000119919	0.0607021148075699	0.0138434432418827
0	NKX2-3--ENSG00000119919	0.0148171219856328	0.00333576566246221
3	NKX2-3--ENSG00000119919	0.57469852937209	0.125977410947003
2	NKX2-3--ENSG00000119919	0.48074018593282	0.11042524005487
11	NKX2-3--ENSG00000119919	0.026143839542461	0.00662251655629139
6	NKX2-3--ENSG00000119919	0.0579518146058257	0.0144371757274983
12	NKX2-3--ENSG00000119919	0.00922008922245965	0.0022271714922049
8	NKX2-3--ENSG00000119919	0.117548392104852	0.0272703884744019
10	NKX2-3--ENSG00000119919	0.047834220556255	0.0119904076738609
5	NKX2-3--ENSG00000119919	0.102919573571193	0.0240963855421687
9	RP11-1143G9.5--ENSG00000274979	0.430465128698465	0.0911466840901666
4	RP11-1143G9.5--ENSG00000274979	0.638975294058924	0.13135593220339
1	RP11-1143G9.5--ENSG00000274979	0.224346008791201	0.0512697075460344
7	RP11-1143G9.5--ENSG00000274979	0.309574524810036	0.0672036244651397
0	RP11-1143G9.5--ENSG00000274979	0.169574953069765	0.0372146356718441
3	RP11-1143G9.5--ENSG00000274979	2.11958204891749	0.447292209672748
2	RP11-1143G9.5--ENSG00000274979	1.7990158080502	0.407270233196159
11	RP11-1143G9.5--ENSG00000274979	1.49483092211321	0.320088300220751
6	RP11-1143G9.5--ENSG00000274979	0.108569086972586	0.0272952853598015
12	RP11-1143G9.5--ENSG00000274979	0.0107159862360261	0.0022271714922049
8	RP11-1143G9.5--ENSG00000274979	0.395575695779521	0.0874710573707229
10	RP11-1143G9.5--ENSG00000274979	0.081159510717108	0.0191846522781775
5	RP11-1143G9.5--ENSG00000274979	1.66810585974996	0.380522088353414
9	PCSK2--ENSG00000125851	0.163920595434325	0.0359359686377001
4	PCSK2--ENSG00000125851	0.0536009024607171	0.0119271814187068
1	PCSK2--ENSG00000125851	0.0888404531970517	0.0203393910217836
7	PCSK2--ENSG00000125851	0.208402643362334	0.0453058142461616
0	PCSK2--ENSG00000125851	0.0806313713164171	0.0184509538204941
3	PCSK2--ENSG00000125851	0.785250124690043	0.169852302345786
2	PCSK2--ENSG00000125851	0.784560139058411	0.177366255144033
11	PCSK2--ENSG00000125851	0.0488818380570161	0.011037527593819
6	PCSK2--ENSG00000125851	0.136454785875739	0.0320324836453869
12	PCSK2--ENSG00000125851	0.124297815036399	0.0267260579064588
8	PCSK2--ENSG00000125851	0.136936931493312	0.0288139953691793
10	PCSK2--ENSG00000125851	0.0634050681211997	0.0155875299760192
5	PCSK2--ENSG00000125851	0.10118871587321	0.0234939759036145
9	GLYATL1--ENSG00000166840	0.207918886227495	0.0480235217249265
4	GLYATL1--ENSG00000166840	0.321271720361848	0.0717200251098556
1	GLYATL1--ENSG00000166840	0.0996488694015216	0.023468528102058
7	GLYATL1--ENSG00000166840	0.158172287572792	0.0367480493329977
0	GLYATL1--ENSG00000166840	0.241328217717872	0.0579589283852809
3	GLYATL1--ENSG00000166840	1.40691830626792	0.322038806834637
2	GLYATL1--ENSG00000166840	1.12019736049668	0.274348422496571
11	GLYATL1--ENSG00000166840	0.410361309577542	0.0949227373068433
6	GLYATL1--ENSG00000166840	0.0538683125305808	0.0137604331152718
12	GLYATL1--ENSG00000166840	0.02604512418676	0.0066815144766147
8	GLYATL1--ENSG00000166840	0.478489720545855	0.1095960895292
10	GLYATL1--ENSG00000166840	0.0500769842306213	0.0127897681854516
5	GLYATL1--ENSG00000166840	0.679977012465376	0.167269076305221
9	CA3--ENSG00000164879	0.395160011867233	0.0953936622018948
4	CA3--ENSG00000164879	3.37588027591847	0.559165097300691
1	CA3--ENSG00000164879	0.269772250449692	0.068600312913708
7	CA3--ENSG00000164879	0.301216259848578	0.0687138182733451
0	CA3--ENSG00000164879	0.527368345906376	0.129677890128218
3	CA3--ENSG00000164879	0.214732898453112	0.0525629887054735
2	CA3--ENSG00000164879	0.226931081158633	0.0592592592592593
11	CA3--ENSG00000164879	0.507606505478657	0.114790286975717
6	CA3--ENSG00000164879	0.780125895030892	0.182269343559666
12	CA3--ENSG00000164879	0.392808293031284	0.0868596881959911
8	CA3--ENSG00000164879	0.280829931324427	0.0692050424491896
10	CA3--ENSG00000164879	0.448732496714392	0.106314948041567
5	CA3--ENSG00000164879	0.211422738647942	0.0514056224899598
9	SPP1--ENSG00000118785	0.524653593667293	0.130349558967658
4	SPP1--ENSG00000118785	2.92345069433727	0.484934086629002
1	SPP1--ENSG00000118785	0.373599031310692	0.099891683716452
7	SPP1--ENSG00000118785	0.311313265365431	0.0747545935061666
0	SPP1--ENSG00000118785	0.816928508066651	0.209215052642552
3	SPP1--ENSG00000118785	0.375878941436554	0.0964378801042572
2	SPP1--ENSG00000118785	0.436361677378848	0.117969821673525
11	SPP1--ENSG00000118785	0.686842393175395	0.163355408388521
6	SPP1--ENSG00000118785	0.542039209106912	0.123843898037446
12	SPP1--ENSG00000118785	0.370193956311214	0.0801781737193764
8	SPP1--ENSG00000118785	0.54644727941466	0.135580138924621
10	SPP1--ENSG00000118785	0.734384038351083	0.166666666666667
5	SPP1--ENSG00000118785	0.354006441561285	0.0879518072289157
9	CPA2--ENSG00000158516	0.114352806982237	0.0267886311662855
4	CPA2--ENSG00000158516	1.6504818816869	0.344005021971124
1	CPA2--ENSG00000158516	0.0353754125764006	0.0087856541100012
7	CPA2--ENSG00000158516	0.0632943772112735	0.0148502391140196
0	CPA2--ENSG00000158516	0.0590051984783194	0.0139685187115605
3	CPA2--ENSG00000158516	0.0421560771168041	0.0104257167680278
2	CPA2--ENSG00000158516	0.0455680862160723	0.0117969821673525
11	CPA2--ENSG00000158516	0.357212259895621	0.0860927152317881
6	CPA2--ENSG00000158516	0.0616544794067034	0.0155650800812091
12	CPA2--ENSG00000158516	0.0575050610110157	0.0133630289532294
8	CPA2--ENSG00000158516	0.0461701625966762	0.0113197838950347
10	CPA2--ENSG00000158516	0.0560391392373547	0.0139888089528377
5	CPA2--ENSG00000158516	0.0408630964460956	0.0102409638554217
9	NOG--ENSG00000183691	0.411879487442378	0.0937602090819993
4	NOG--ENSG00000183691	2.22642735033687	0.43157564344005
1	NOG--ENSG00000183691	0.0798810213096434	0.0196172824647972
7	NOG--ENSG00000183691	0.194778828847656	0.0450541152781274
0	NOG--ENSG00000183691	0.106772733013154	0.0248097571145627
3	NOG--ENSG00000183691	0.0912079447465579	0.0221546481320591
2	NOG--ENSG00000183691	0.112401644714497	0.0286694101508916
11	NOG--ENSG00000183691	0.241299853158454	0.0573951434878587
6	NOG--ENSG00000183691	0.477489589272623	0.115046244078502
12	NOG--ENSG00000183691	0.139383225962075	0.0311804008908686
8	NOG--ENSG00000183691	0.0863869629519366	0.0205814252636995
10	NOG--ENSG00000183691	0.426417656179428	0.103117505995204
5	NOG--ENSG00000183691	0.101824403396058	0.0246987951807229
9	HOPX--ENSG00000171476	0.312597169162504	0.071218556027442
4	HOPX--ENSG00000171476	2.97547884216168	0.547865662272442
1	HOPX--ENSG00000171476	0.246280344453561	0.0598146588037068
7	HOPX--ENSG00000171476	0.451905716506191	0.0986659954694186
0	HOPX--ENSG00000171476	0.175737991276421	0.0399249452725946
3	HOPX--ENSG00000171476	0.0960394447503628	0.0227338546191717
2	HOPX--ENSG00000171476	0.126239026803313	0.0319615912208505
11	HOPX--ENSG00000171476	0.349627442591043	0.0728476821192053
6	HOPX--ENSG00000171476	0.527405760926094	0.122264831942251
12	HOPX--ENSG00000171476	4.09326099777383	0.710467706013363
8	HOPX--ENSG00000171476	0.142465381959747	0.033702083869308
10	HOPX--ENSG00000171476	0.427047234555459	0.101119104716227
5	HOPX--ENSG00000171476	0.110766812020498	0.0259036144578313
9	ITM2A--ENSG00000078596	2.07725731861025	0.473701404769683
4	ITM2A--ENSG00000078596	5.71680120686097	0.94052102950408
1	ITM2A--ENSG00000078596	1.20462269753643	0.330244313395114
7	ITM2A--ENSG00000078596	1.50223646267498	0.327712056380569
0	ITM2A--ENSG00000078596	1.65023472940954	0.442822891691859
3	ITM2A--ENSG00000078596	1.13794299320001	0.286707211120765
2	ITM2A--ENSG00000078596	1.38981909585091	0.36639231824417
11	ITM2A--ENSG00000078596	4.3348932532993	0.898454746136865
6	ITM2A--ENSG00000078596	1.77974008128616	0.401533949921047
12	ITM2A--ENSG00000078596	3.60934485885323	0.612472160356347
8	ITM2A--ENSG00000078596	1.6116302807656	0.418317468484693
10	ITM2A--ENSG00000078596	1.06523101990395	0.266986410871303
5	ITM2A--ENSG00000078596	0.825900868434566	0.207429718875502
9	MGLL--ENSG00000074416	0.127018549709133	0.0294021561581183
4	MGLL--ENSG00000074416	1.03184651440416	0.213590709353421
1	MGLL--ENSG00000074416	0.0230527663658672	0.0055361656035624
7	MGLL--ENSG00000074416	0.0294641509860135	0.00679587213692424
0	MGLL--ENSG00000074416	0.0463188760043095	0.0108412384030022
3	MGLL--ENSG00000074416	0.0437932118471198	0.010570518389806
2	MGLL--ENSG00000074416	0.0335131810861951	0.00864197530864197
11	MGLL--ENSG00000074416	0.249518948141442	0.0596026490066225
6	MGLL--ENSG00000074416	0.0754919625172025	0.0187232122715994
12	MGLL--ENSG00000074416	0.141867653716752	0.0334075723830735
8	MGLL--ENSG00000074416	0.0882749160664694	0.0208386930794958
10	MGLL--ENSG00000074416	0.301381336345183	0.070343725019984
5	MGLL--ENSG00000074416	0.0399723924855028	0.00963855421686747
9	GLIPR1--ENSG00000139278	0.350158490865441	0.081672655994773
4	GLIPR1--ENSG00000139278	2.09419595665724	0.420119271814187
1	GLIPR1--ENSG00000139278	0.118332109559047	0.0298471536887712
7	GLIPR1--ENSG00000139278	0.284123163576929	0.063176440976592
0	GLIPR1--ENSG00000139278	0.164594259254034	0.0403419159804024
3	GLIPR1--ENSG00000139278	0.100258540384775	0.0246162757022879
2	GLIPR1--ENSG00000139278	0.10773635078944	0.0281207133058985
11	GLIPR1--ENSG00000139278	0.792947032335959	0.178807947019868
6	GLIPR1--ENSG00000139278	0.329312190434389	0.0803067899842093
12	GLIPR1--ENSG00000139278	0.17352292833176	0.0400890868596882
8	GLIPR1--ENSG00000139278	0.79776022859444	0.184203756110111
10	GLIPR1--ENSG00000139278	0.392991569698675	0.0927258193445244
5	GLIPR1--ENSG00000139278	0.15895831167474	0.0391566265060241
9	SHH--ENSG00000164690	1.67885483188029	0.372100620712186
4	SHH--ENSG00000164690	3.89300721989669	0.749529190207156
1	SHH--ENSG00000164690	0.779504628523864	0.207245155855097
7	SHH--ENSG00000164690	0.47509860110272	0.112257739743267
0	SHH--ENSG00000164690	0.54549180025829	0.143854894193683
3	SHH--ENSG00000164690	0.585099073351538	0.147263249348393
2	SHH--ENSG00000164690	0.550495712209413	0.148148148148148
11	SHH--ENSG00000164690	1.47617659884401	0.373068432671082
6	SHH--ENSG00000164690	0.248683808167796	0.0654184525152267
12	SHH--ENSG00000164690	0.160866071558016	0.0378619153674833
8	SHH--ENSG00000164690	1.03085949708459	0.264471314638539
10	SHH--ENSG00000164690	0.197980093418228	0.052757793764988
5	SHH--ENSG00000164690	0.667409373340462	0.15281124497992
9	RP11-598D14.1--ENSG00000249945	0.220234330057387	0.0525971904606338
4	RP11-598D14.1--ENSG00000249945	2.60662217139469	0.488386691776522
1	RP11-598D14.1--ENSG00000249945	1.69506209180966	0.386809483692382
7	RP11-598D14.1--ENSG00000249945	0.407750863052568	0.0901082305562547
0	RP11-598D14.1--ENSG00000249945	0.513349276685157	0.125403940373189
3	RP11-598D14.1--ENSG00000249945	0.134688281069998	0.0343179843614249
2	RP11-598D14.1--ENSG00000249945	0.103865761104563	0.0282578875171468
11	RP11-598D14.1--ENSG00000249945	0.235215313838332	0.0573951434878587
6	RP11-598D14.1--ENSG00000249945	0.201411996638175	0.0498533724340176
12	RP11-598D14.1--ENSG00000249945	0.0621695975827194	0.0155902004454343
8	RP11-598D14.1--ENSG00000249945	0.11366644955347	0.0282994597375868
10	RP11-598D14.1--ENSG00000249945	0.0839925360591219	0.021982414068745
5	RP11-598D14.1--ENSG00000249945	0.0622645413751279	0.015863453815261
9	FGB--ENSG00000171564	0.160973434128704	0.0382228030055537
4	FGB--ENSG00000171564	0.103535139900167	0.0238543628374137
1	FGB--ENSG00000171564	0.120878237267847	0.0290046937056204
7	FGB--ENSG00000171564	0.0892273810519649	0.0206393153788069
0	FGB--ENSG00000171564	0.179587286867098	0.0407588866882102
3	FGB--ENSG00000171564	0.160955497378879	0.0377932232841008
2	FGB--ENSG00000171564	0.168619375446222	0.0422496570644719
11	FGB--ENSG00000171564	0.130584056638717	0.0309050772626932
6	FGB--ENSG00000171564	0.148129923655298	0.0378975862846831
12	FGB--ENSG00000171564	0.13585634981815	0.0311804008908686
8	FGB--ENSG00000171564	0.214451386793091	0.05068175971186
10	FGB--ENSG00000171564	0.185068782065275	0.0435651478816946
5	FGB--ENSG00000171564	3.55504760766183	0.563052208835341
9	SERPINA1--ENSG00000197249	0.336249178635296	0.0803658934988566
4	SERPINA1--ENSG00000197249	0.201567015260049	0.04676710608914
1	SERPINA1--ENSG00000197249	0.248683452823202	0.0600553616560356
7	SERPINA1--ENSG00000197249	0.143370008715682	0.0332242637805185
0	SERPINA1--ENSG00000197249	0.309412023866807	0.0718232044198895
3	SERPINA1--ENSG00000197249	0.198956900641832	0.0477845351867941
2	SERPINA1--ENSG00000197249	0.230340946884904	0.058161865569273
11	SERPINA1--ENSG00000197249	0.232187565794316	0.0551876379690949
6	SERPINA1--ENSG00000197249	0.196424359571086	0.0507556959169862
12	SERPINA1--ENSG00000197249	0.179552438068641	0.0423162583518931
8	SERPINA1--ENSG00000197249	0.442718051313512	0.105222536660664
10	SERPINA1--ENSG00000197249	0.346784009595262	0.0851318944844125
5	SERPINA1--ENSG00000197249	4.23063012137083	0.663453815261044
9	AFP--ENSG00000081051	0.253366443461744	0.0597843841881738
4	AFP--ENSG00000081051	0.160053333768158	0.0364092906465788
1	AFP--ENSG00000081051	0.194625434987381	0.0454928390901432
7	AFP--ENSG00000081051	0.316230806064639	0.0734960986659955
0	AFP--ENSG00000081051	0.301306787818573	0.0693213801730428
3	AFP--ENSG00000081051	0.215872707406582	0.0518389805965827
2	AFP--ENSG00000081051	0.236284661781651	0.0607681755829904
11	AFP--ENSG00000081051	0.213040092397157	0.0529801324503311
6	AFP--ENSG00000081051	0.557864811466219	0.136476426799007
12	AFP--ENSG00000081051	0.237239274303131	0.0579064587973274
8	AFP--ENSG00000081051	0.352342440751707	0.0810393619758168
10	AFP--ENSG00000081051	0.434797963144808	0.103916866506795
5	AFP--ENSG00000081051	3.13458410530005	0.520682730923695
9	ALDH1A1--ENSG00000165092	0.0454978615776533	0.0104540999673309
4	ALDH1A1--ENSG00000165092	0.046837619011186	0.0105147520401758
1	ALDH1A1--ENSG00000165092	0.0583670896033698	0.0135997111565772
7	ALDH1A1--ENSG00000165092	0.0476296728461404	0.0110747545935062
0	ALDH1A1--ENSG00000165092	0.108361415041831	0.0254352131762744
3	ALDH1A1--ENSG00000165092	0.0606516712548837	0.0146249637995946
2	ALDH1A1--ENSG00000165092	0.068298455257697	0.0174211248285322
11	ALDH1A1--ENSG00000165092	0.0494877883942275	0.011037527593819
6	ALDH1A1--ENSG00000165092	0.0507729175485491	0.0130836905030453
12	ALDH1A1--ENSG00000165092	0.402584290896497	0.0913140311804009
8	ALDH1A1--ENSG00000165092	0.0591281667720161	0.0136351942372009
10	ALDH1A1--ENSG00000165092	0.0734791484800602	0.0171862509992006
5	ALDH1A1--ENSG00000165092	3.15869751382064	0.61425702811245
9	FGG--ENSG00000171557	0.0308702737273696	0.00751388435151911
4	FGG--ENSG00000171557	0.0290273303807566	0.00674827369742624
1	FGG--ENSG00000171557	0.0182226318411981	0.0043326513419184
7	FGG--ENSG00000171557	0.012788566413658	0.00302038761641077
0	FGG--ENSG00000171557	0.0277327184640736	0.00646304597102054
3	FGG--ENSG00000171557	0.0727138925207376	0.017665797856936
2	FGG--ENSG00000171557	0.0749690620122923	0.0193415637860082
11	FGG--ENSG00000171557	0	0
6	FGG--ENSG00000171557	0.0160701117400625	0.00428603654410106
12	FGG--ENSG00000171557	0.0180764898570888	0.0044543429844098
8	FGG--ENSG00000171557	0.0386792382943342	0.00926164136866478
10	FGG--ENSG00000171557	0.0281676639160455	0.00679456434852118
5	FGG--ENSG00000171557	1.88928491695651	0.37429718875502
9	HABP2--ENSG00000148702	0.058365300605048	0.0133943155831428
4	HABP2--ENSG00000148702	0.0354869907976181	0.00784682988072819
1	HABP2--ENSG00000148702	0.0372045821314039	0.0086653026838368
7	HABP2--ENSG00000148702	0.0197865792863997	0.00478228039265039
0	HABP2--ENSG00000148702	0.0443600695493348	0.00990305431043469
3	HABP2--ENSG00000148702	0.188981170050135	0.0464813205907906
2	HABP2--ENSG00000148702	0.22938161691322	0.0598079561042524
11	HABP2--ENSG00000148702	0.192946800701642	0.0441501103752759
6	HABP2--ENSG00000148702	0.0428153195624085	0.0112790435371081
12	HABP2--ENSG00000148702	0.0368606884106956	0.0089086859688196
8	HABP2--ENSG00000148702	0.0601019281498801	0.0136351942372009
10	HABP2--ENSG00000148702	0.0671098116023681	0.0155875299760192
5	HABP2--ENSG00000148702	3.54893336170091	0.701606425702811
9	HMGCS2--ENSG00000134240	0.106849006172555	0.024828487422411
4	HMGCS2--ENSG00000134240	0.114272898504777	0.0257376020087885
1	HMGCS2--ENSG00000134240	0.043232482403723	0.0101095197978096
7	HMGCS2--ENSG00000134240	0.0593601438750628	0.0138434432418827
0	HMGCS2--ENSG00000134240	0.0677243669941959	0.0152194308349838
3	HMGCS2--ENSG00000134240	0.340438244768193	0.0783376773819867
2	HMGCS2--ENSG00000134240	0.359367936315496	0.0883401920438957
11	HMGCS2--ENSG00000134240	0.0347431720388395	0.00883002207505519
6	HMGCS2--ENSG00000134240	0.0760152787189106	0.019625535754568
12	HMGCS2--ENSG00000134240	0.0497492100373437	0.0111358574610245
8	HMGCS2--ENSG00000134240	0.215008588986749	0.0496526884486751
10	HMGCS2--ENSG00000134240	0.0884234119772606	0.0207833733013589
5	HMGCS2--ENSG00000134240	3.54122654219522	0.686345381526104
9	DUSP9--ENSG00000130829	0.0660182244414105	0.0150277687030382
4	DUSP9--ENSG00000130829	0.0609057786736109	0.0134965473948525
1	DUSP9--ENSG00000130829	0.0398113712569426	0.0091467083884944
7	DUSP9--ENSG00000130829	0.104683226821857	0.0246664988673546
0	DUSP9--ENSG00000130829	0.0750003490470524	0.0168873136662149
3	DUSP9--ENSG00000130829	0.216294397020909	0.0527077903272517
2	DUSP9--ENSG00000130829	0.285302675299162	0.0725651577503429
11	DUSP9--ENSG00000130829	0.0599440312155879	0.0132450331125828
6	DUSP9--ENSG00000130829	0.181412334870036	0.0460184976314009
12	DUSP9--ENSG00000130829	0.140786209640752	0.0334075723830735
8	DUSP9--ENSG00000130829	0.0929626541159089	0.0208386930794958
10	DUSP9--ENSG00000130829	0.208086067827381	0.0491606714628297
5	DUSP9--ENSG00000130829	3.84752733153972	0.776305220883534
9	RP11-1151B14.3--ENSG00000267391	0.0473246062579238	0.0114341718392682
4	RP11-1151B14.3--ENSG00000267391	0.0228506374863512	0.00533584431889517
1	RP11-1151B14.3--ENSG00000267391	0.0226961525676898	0.005415814177398
7	RP11-1151B14.3--ENSG00000267391	0.0117605041702903	0.00276868864837654
0	RP11-1151B14.3--ENSG00000267391	0.0297470991937853	0.00698425935578026
3	RP11-1151B14.3--ENSG00000267391	0.0250696044980528	0.00608166811468288
2	RP11-1151B14.3--ENSG00000267391	0.0340851437160302	0.00891632373113855
11	RP11-1151B14.3--ENSG00000267391	0.0251208794079857	0.00662251655629139
6	RP11-1151B14.3--ENSG00000267391	0.0284073889810338	0.00721858786374915
12	RP11-1151B14.3--ENSG00000267391	0.00830007000106589	0.0022271714922049
8	RP11-1151B14.3--ENSG00000267391	0.0399665759336728	0.00951890918446102
10	RP11-1151B14.3--ENSG00000267391	0.040753725107752	0.00999200639488409
5	RP11-1151B14.3--ENSG00000267391	1.64388585309546	0.340763052208835
9	MTTP--ENSG00000138823	0.076349927174396	0.017641293694871
4	MTTP--ENSG00000138823	0.030063156488561	0.00674827369742624
1	MTTP--ENSG00000138823	0.0388768167352072	0.0091467083884944
7	MTTP--ENSG00000138823	0.0269800000041925	0.00629247420085578
0	MTTP--ENSG00000138823	0.0637204997296753	0.0148024601271761
3	MTTP--ENSG00000138823	0.186746061754315	0.0443092962641182
2	MTTP--ENSG00000138823	0.233402048213725	0.0574759945130316
11	MTTP--ENSG00000138823	0.0637016658853121	0.0154525386313466
6	MTTP--ENSG00000138823	0.0345681998640424	0.00902323482968644
12	MTTP--ENSG00000138823	0.0570627940799823	0.0133630289532294
8	MTTP--ENSG00000138823	0.0672663048266516	0.0151788011319784
10	MTTP--ENSG00000138823	0.0508679104481757	0.0123900879296563
5	MTTP--ENSG00000138823	2.8575385705127	0.591164658634538
9	GYPB--ENSG00000250361	0.0151579602197668	0.00326690623979092
4	GYPB--ENSG00000250361	0.0120459303535902	0.00266792215944758
1	GYPB--ENSG00000250361	0.00706161071465982	0.0015645685401372
7	GYPB--ENSG00000250361	0.681682557274224	0.138937830354896
0	GYPB--ENSG00000250361	0.0172285195860615	0.0035442510163661
3	GYPB--ENSG00000250361	0.0407310814176451	0.00970170865913698
2	GYPB--ENSG00000250361	0.0491446891198069	0.0127572016460905
11	GYPB--ENSG00000250361	0.00893766992155268	0.0022075055187638
6	GYPB--ENSG00000250361	1.36822694838057	0.284908639747349
12	GYPB--ENSG00000250361	0.654759171816304	0.124721603563474
8	GYPB--ENSG00000250361	0.0111974399720652	0.00257267815796244
10	GYPB--ENSG00000250361	0.264780757683517	0.057154276578737
5	GYPB--ENSG00000250361	0.0339745748610969	0.00923694779116466
9	MESP2--ENSG00000188095	0.0450442111125445	0.0104540999673309
4	MESP2--ENSG00000188095	0.190443422097814	0.0414312617702448
1	MESP2--ENSG00000188095	0.0759818835898831	0.0176916596461668
7	MESP2--ENSG00000188095	0.499330017205884	0.110999244903096
0	MESP2--ENSG00000188095	0.0811636190872462	0.0192848952361097
3	MESP2--ENSG00000188095	0.0297590934243002	0.0072400810889082
2	MESP2--ENSG00000188095	0.0416982015198768	0.0109739368998628
11	MESP2--ENSG00000188095	0.0161517917401347	0.00441501103752759
6	MESP2--ENSG00000188095	1.01688740251896	0.218587863749154
12	MESP2--ENSG00000188095	0.0674775416180558	0.0155902004454343
8	MESP2--ENSG00000188095	0.0131180238883527	0.00308721378955493
10	MESP2--ENSG00000188095	0.0582121603912312	0.0147881694644285
5	MESP2--ENSG00000188095	0.0374576048653556	0.00943775100401606
9	ZAP70--ENSG00000115085	0.0367193642141875	0.00816726559947729
4	ZAP70--ENSG00000115085	0.0278530895547759	0.00627746390458255
1	ZAP70--ENSG00000115085	0.151703922779045	0.0341798050306896
7	ZAP70--ENSG00000115085	0.556670753012003	0.128618172665492
0	ZAP70--ENSG00000115085	0.0331936227611246	0.00750547274053998
3	ZAP70--ENSG00000115085	0.0729624794596998	0.0181002027222705
2	ZAP70--ENSG00000115085	0.109644056045036	0.0286694101508916
11	ZAP70--ENSG00000115085	0.0279791993807683	0.00662251655629139
6	ZAP70--ENSG00000115085	1.36548762361414	0.313782991202346
12	ZAP70--ENSG00000115085	0.989256339073909	0.202672605790646
8	ZAP70--ENSG00000115085	0.0193805135348894	0.00437355286853615
10	ZAP70--ENSG00000115085	0.190681711974565	0.0467625899280576
5	ZAP70--ENSG00000115085	0.0564187194284589	0.0152610441767068
9	MESP1--ENSG00000166823	0.246010266189033	0.0535772623325711
4	MESP1--ENSG00000166823	0.666556360686448	0.133709981167608
1	MESP1--ENSG00000166823	0.13025192462386	0.0267180166084968
7	MESP1--ENSG00000166823	1.67739029124567	0.352378555247923
0	MESP1--ENSG00000166823	0.228931801091578	0.0496195142291254
3	MESP1--ENSG00000166823	0.107805965774872	0.0253402838111787
2	MESP1--ENSG00000166823	0.121556320325108	0.0307270233196159
11	MESP1--ENSG00000166823	0.127750977751603	0.0286975717439294
6	MESP1--ENSG00000166823	2.03957464606893	0.414617640424092
12	MESP1--ENSG00000166823	0.660160650832805	0.164810690423163
8	MESP1--ENSG00000166823	0.0425465940314881	0.00951890918446102
10	MESP1--ENSG00000166823	0.408905644369935	0.103117505995204
5	MESP1--ENSG00000166823	0.10859035494509	0.027710843373494
9	ITGA8--ENSG00000077943	0.161831358802788	0.0349558967657628
4	ITGA8--ENSG00000077943	0.0254091533125109	0.00564971751412429
1	ITGA8--ENSG00000077943	0.0207702066906621	0.004814057046576
7	ITGA8--ENSG00000077943	0.499449438571217	0.116284923231815
0	ITGA8--ENSG00000077943	0.0128423967226037	0.00291879495465444
3	ITGA8--ENSG00000077943	0.0177889397575645	0.00448885027512308
2	ITGA8--ENSG00000077943	0.019271843377048	0.00507544581618656
11	ITGA8--ENSG00000077943	0.031051895108153	0.00662251655629139
6	ITGA8--ENSG00000077943	1.15018701496861	0.279043537108053
12	ITGA8--ENSG00000077943	1.03209563976425	0.236080178173719
8	ITGA8--ENSG00000077943	0.00904645506609561	0.00205814252636995
10	ITGA8--ENSG00000077943	0.327920499111836	0.0787370103916867
5	ITGA8--ENSG00000077943	0.0379843993892754	0.0102409638554217
9	HAND1--ENSG00000113196	0.16227995667102	0.0294021561581183
4	HAND1--ENSG00000113196	0.0706247315423951	0.0142812303829253
1	HAND1--ENSG00000113196	0.0395614724232711	0.0079431941268504
7	HAND1--ENSG00000113196	2.67260020800456	0.509438711301284
0	HAND1--ENSG00000113196	0.0914063196974415	0.0163661002814552
3	HAND1--ENSG00000113196	0.183323661046911	0.0522733854619172
2	HAND1--ENSG00000113196	0.159951451457391	0.050480109739369
11	HAND1--ENSG00000113196	0.0660180655481653	0.011037527593819
6	HAND1--ENSG00000113196	3.46406722074512	0.66907286262125
12	HAND1--ENSG00000113196	0.568023041036436	0.146993318485523
8	HAND1--ENSG00000113196	0.0978439773630614	0.0180087471057371
10	HAND1--ENSG00000113196	4.31668565868997	0.76978417266187
5	HAND1--ENSG00000113196	0.22275128505464	0.0674698795180723
9	GYPE--ENSG00000197465	0.0125876436677652	0.00294021561581183
4	GYPE--ENSG00000197465	0.00961472237964726	0.00219711236660389
1	GYPE--ENSG00000197465	0.0129701215496529	0.0031291370802744
7	GYPE--ENSG00000197465	0.343938447343103	0.0757613893783036
0	GYPE--ENSG00000197465	0.0157843381458699	0.00364849369331804
3	GYPE--ENSG00000197465	0.0426444479229308	0.0104257167680278
2	GYPE--ENSG00000197465	0.0548882838302203	0.0141289437585734
11	GYPE--ENSG00000197465	0	0
6	GYPE--ENSG00000197465	0.640645979382012	0.144822919016467
12	GYPE--ENSG00000197465	0.447404880720551	0.0868596881959911
8	GYPE--ENSG00000197465	0.0151089180916517	0.00360174942114741
10	GYPE--ENSG00000197465	0.122442869745687	0.0283772981614708
5	GYPE--ENSG00000197465	0.0307404382434	0.00803212851405622
9	FMOD--ENSG00000122176	0.0315368253081819	0.00718719372754002
4	FMOD--ENSG00000122176	0.0474734059241928	0.0109855618330195
1	FMOD--ENSG00000122176	0.0101332876441469	0.002407028523288
7	FMOD--ENSG00000122176	0.553907791373944	0.12433929020891
0	FMOD--ENSG00000122176	0.0151177758060623	0.00333576566246221
3	FMOD--ENSG00000122176	0.0384653936197995	0.00941210541558065
2	FMOD--ENSG00000122176	0.0529930811235927	0.0138545953360768
11	FMOD--ENSG00000122176	0.0193508126348403	0.00441501103752759
6	FMOD--ENSG00000122176	0.970155108773169	0.22964132641552
12	FMOD--ENSG00000122176	0.18824937906595	0.044543429844098
8	FMOD--ENSG00000122176	0.0118608967249908	0.00282994597375868
10	FMOD--ENSG00000122176	0.138702618324478	0.0339728217426059
5	FMOD--ENSG00000122176	0.235986744480327	0.0604417670682731
9	SVEP1--ENSG00000165124	0.160389896766925	0.0346292061417837
4	SVEP1--ENSG00000165124	0.030536758237672	0.00674827369742624
1	SVEP1--ENSG00000165124	0.0156551003497822	0.0034901913587676
7	SVEP1--ENSG00000165124	1.01640962655785	0.242889504153033
0	SVEP1--ENSG00000165124	0.0276838758331544	0.00625456061711665
3	SVEP1--ENSG00000165124	0.0339953660128484	0.00868809730668984
2	SVEP1--ENSG00000165124	0.0390014795514851	0.010562414266118
11	SVEP1--ENSG00000165124	0.101826335384559	0.022075055187638
6	SVEP1--ENSG00000165124	1.41106963372763	0.348071283555155
12	SVEP1--ENSG00000165124	0.275542905032633	0.0690423162583519
8	SVEP1--ENSG00000165124	0.0360722147611407	0.00797530228968356
10	SVEP1--ENSG00000165124	1.04385108644987	0.248601119104716
5	SVEP1--ENSG00000165124	0.0383696271796332	0.0102409638554217
9	RP11-281P23.2--ENSG00000249631	0.0219745050085893	0.00490035935968638
4	RP11-281P23.2--ENSG00000249631	0.062112549940159	0.0131826741996234
1	RP11-281P23.2--ENSG00000249631	0.158548064412873	0.0338187507521964
7	RP11-281P23.2--ENSG00000249631	1.48627777212256	0.305562547193557
0	RP11-281P23.2--ENSG00000249631	0.0434505076125992	0.00917335557177108
3	RP11-281P23.2--ENSG00000249631	0.374804025103403	0.0919490298291341
2	RP11-281P23.2--ENSG00000249631	0.440549566937842	0.112894375857339
11	RP11-281P23.2--ENSG00000249631	0.0482381565414371	0.011037527593819
6	RP11-281P23.2--ENSG00000249631	1.60056017512389	0.350327092262576
12	RP11-281P23.2--ENSG00000249631	0.203164041265378	0.0512249443207127
8	RP11-281P23.2--ENSG00000249631	0.0130099817784747	0.00282994597375868
10	RP11-281P23.2--ENSG00000249631	0.249840324191688	0.0579536370903277
5	RP11-281P23.2--ENSG00000249631	0.0844880759722348	0.0240963855421687
9	TCF21--ENSG00000118526	0.0736995471885537	0.0156811499509964
4	TCF21--ENSG00000118526	0.0242763359423304	0.00549278091650973
1	TCF21--ENSG00000118526	0.00367601605331849	0.0008424599831508
7	TCF21--ENSG00000118526	0.874921616440107	0.206644852756104
0	TCF21--ENSG00000118526	0.00471006332023554	0.00104242676951944
3	TCF21--ENSG00000118526	0.0330376528913924	0.00854329568491167
2	TCF21--ENSG00000118526	0.0289222449781709	0.00809327846364883
11	TCF21--ENSG00000118526	0	0
6	TCF21--ENSG00000118526	0.668351458794206	0.171441461764042
12	TCF21--ENSG00000118526	0.118746513954251	0.0311804008908686
8	TCF21--ENSG00000118526	0.0189473650713451	0.00437355286853615
10	TCF21--ENSG00000118526	0.282085759446529	0.0723421262989608
5	TCF21--ENSG00000118526	0.0282343177118355	0.00783132530120482
9	LINC00379--ENSG00000229557	0.0846869130032074	0.017641293694871
4	LINC00379--ENSG00000229557	0.0211874405069315	0.00455116133082235
1	LINC00379--ENSG00000229557	0.00307932698653736	0.0007221085569864
7	LINC00379--ENSG00000229557	1.51087372735465	0.322174679083816
0	LINC00379--ENSG00000229557	0.0149641975163411	0.00302303763160638
3	LINC00379--ENSG00000229557	0.308176591787286	0.0725456125108601
2	LINC00379--ENSG00000229557	0.376870687956833	0.094238683127572
11	LINC00379--ENSG00000229557	0.0103996413393292	0.0022075055187638
6	LINC00379--ENSG00000229557	1.32557099949226	0.311527182494924
12	LINC00379--ENSG00000229557	0.247142155492332	0.0579064587973274
8	LINC00379--ENSG00000229557	0.0506459838205423	0.0108052482634422
10	LINC00379--ENSG00000229557	0.610575035940011	0.132294164668265
5	LINC00379--ENSG00000229557	0.0544664578268671	0.014859437751004
9	EBF2--ENSG00000221818	0.239323128635866	0.0493302842208429
4	EBF2--ENSG00000221818	0.0946898503110307	0.0207156308851224
1	EBF2--ENSG00000221818	0.00894010657134548	0.0020459742447948
7	EBF2--ENSG00000221818	0.999016959997199	0.219733199093884
0	EBF2--ENSG00000221818	0.0178030791265597	0.00406546440112582
3	EBF2--ENSG00000221818	0.0809014874769281	0.0195482189400521
2	EBF2--ENSG00000221818	0.0610050975925227	0.0159122085048011
11	EBF2--ENSG00000221818	0.0374220087503867	0.00883002207505519
6	EBF2--ENSG00000221818	0.857614224263708	0.204827430633882
12	EBF2--ENSG00000221818	0.217190235893482	0.0534521158129176
8	EBF2--ENSG00000221818	0.0196374336862984	0.00437355286853615
10	EBF2--ENSG00000221818	0.105744732386749	0.0243804956035172
5	EBF2--ENSG00000221818	0.0651941216628824	0.0176706827309237
9	SPOCK3--ENSG00000196104	0.756265995764713	0.15485135576609
4	SPOCK3--ENSG00000196104	1.60223203371264	0.317011927181419
1	SPOCK3--ENSG00000196104	0.156630734528285	0.0365868335539776
7	SPOCK3--ENSG00000196104	2.96322068702209	0.581424616159074
0	SPOCK3--ENSG00000196104	0.255740747724516	0.0551443761075784
3	SPOCK3--ENSG00000196104	0.56910725257743	0.12380538662033
2	SPOCK3--ENSG00000196104	0.665600756623976	0.153909465020576
11	SPOCK3--ENSG00000196104	1.23405341611474	0.260485651214128
6	SPOCK3--ENSG00000196104	1.91513969445011	0.416422287390029
12	SPOCK3--ENSG00000196104	1.33451705538938	0.296213808463252
8	SPOCK3--ENSG00000196104	0.193869059523025	0.0445073321327502
10	SPOCK3--ENSG00000196104	0.297484784602125	0.070343725019984
5	SPOCK3--ENSG00000196104	0.145966019760637	0.035140562248996
9	ATP6V0D2--ENSG00000147614	0.00965269753123054	0.00228683436785364
4	ATP6V0D2--ENSG00000147614	0.0165020217473558	0.00376647834274953
1	ATP6V0D2--ENSG00000147614	0.00249997785724337	0.000601757130822
7	ATP6V0D2--ENSG00000147614	0.450181055289944	0.101686383085829
0	ATP6V0D2--ENSG00000147614	0.00614645482596827	0.00145939747732722
3	ATP6V0D2--ENSG00000147614	0.0595294072111259	0.0143353605560382
2	ATP6V0D2--ENSG00000147614	0.0488941598086559	0.012482853223594
11	ATP6V0D2--ENSG00000147614	0.176672192645531	0.0419426048565121
6	ATP6V0D2--ENSG00000147614	0.235177177221921	0.0591021881344462
12	ATP6V0D2--ENSG00000147614	0.0277986910268755	0.0066815144766147
8	ATP6V0D2--ENSG00000147614	0.00621167429427446	0.00154360689477746
10	ATP6V0D2--ENSG00000147614	0.0699359424253577	0.017585931254996
5	ATP6V0D2--ENSG00000147614	0.0215626876041141	0.00562248995983936
9	NTRK2--ENSG00000148053	0.11818676930234	0.024828487422411
4	NTRK2--ENSG00000148053	0.10051965503452	0.0218141870684244
1	NTRK2--ENSG00000148053	0.00614870361410392	0.0014442171139728
7	NTRK2--ENSG00000148053	0.749435163980024	0.155549962245155
0	NTRK2--ENSG00000148053	0.0146922330769839	0.00333576566246221
3	NTRK2--ENSG00000148053	0.0238384072983867	0.00564726324934839
2	NTRK2--ENSG00000148053	0.026798967886373	0.00685871056241427
11	NTRK2--ENSG00000148053	0.0573626434117865	0.0132450331125828
6	NTRK2--ENSG00000148053	0.629698380631094	0.143920595533499
12	NTRK2--ENSG00000148053	0.143406322166855	0.0311804008908686
8	NTRK2--ENSG00000148053	0.10562333474154	0.0226395677900695
10	NTRK2--ENSG00000148053	0.912421415858551	0.197042366107114
5	NTRK2--ENSG00000148053	0.0374389537410428	0.00923694779116466
9	CCDC3--ENSG00000151468	0.152320514545299	0.0333224436458674
4	CCDC3--ENSG00000151468	0.0394324417220569	0.008631512868801
1	CCDC3--ENSG00000151468	0.0925201890082995	0.0207004453002768
7	CCDC3--ENSG00000151468	1.29203978077976	0.291719103951674
0	CCDC3--ENSG00000151468	0.116128105708471	0.0262691545918899
3	CCDC3--ENSG00000151468	0.099179030747291	0.0243266724587315
2	CCDC3--ENSG00000151468	0.160512540262587	0.0417009602194787
11	CCDC3--ENSG00000151468	0.0998768701551438	0.022075055187638
6	CCDC3--ENSG00000151468	1.22894866614572	0.298217911121137
12	CCDC3--ENSG00000151468	0.742770451835785	0.173719376391982
8	CCDC3--ENSG00000151468	0.0645333928185954	0.0141497298687934
10	CCDC3--ENSG00000151468	0.595640277872012	0.144284572342126
5	CCDC3--ENSG00000151468	0.0585308928161496	0.0154618473895582
9	LIX1--ENSG00000145721	1.78479209736849	0.316889905259719
4	LIX1--ENSG00000145721	0.0681559435118323	0.013653483992467
1	LIX1--ENSG00000145721	0.0191751436958452	0.0040919484895896
7	LIX1--ENSG00000145721	2.4793520238692	0.469670274351875
0	LIX1--ENSG00000145721	0.0461453273932123	0.00896487021786719
3	LIX1--ENSG00000145721	0.0711423796286035	0.0186794092093831
2	LIX1--ENSG00000145721	0.102123105942643	0.0285322359396433
11	LIX1--ENSG00000145721	0.0344515537862632	0.00662251655629139
6	LIX1--ENSG00000145721	2.29522257645775	0.466050078953305
12	LIX1--ENSG00000145721	0.287625672372615	0.066815144766147
8	LIX1--ENSG00000145721	0.172949014189403	0.0329302804219192
10	LIX1--ENSG00000145721	1.91504967535711	0.398481215027978
5	LIX1--ENSG00000145721	0.116310427582829	0.0333333333333333
9	HOXB3--ENSG00000120093	0.0383003106222383	0.00849395622345639
4	HOXB3--ENSG00000120093	0.0155075244709749	0.0034526051475204
1	HOXB3--ENSG00000120093	0.00526304347985336	0.0013238656878084
7	HOXB3--ENSG00000120093	0.949467764428405	0.232821545431664
0	HOXB3--ENSG00000120093	0.00785575650155962	0.00166788283123111
3	HOXB3--ENSG00000120093	0.166947807744076	0.0454677092383435
2	HOXB3--ENSG00000120093	0.18449346137621	0.0540466392318244
11	HOXB3--ENSG00000120093	0.119880877329927	0.0264900662251656
6	HOXB3--ENSG00000120093	0.88538454183636	0.236183171667043
12	HOXB3--ENSG00000120093	0.820047848770653	0.216035634743875
8	HOXB3--ENSG00000120093	0.00728103069294084	0.00154360689477746
10	HOXB3--ENSG00000120093	0.260829904838278	0.0691446842525979
5	HOXB3--ENSG00000120093	0.10591309392671	0.0309236947791165
9	KRT7--ENSG00000135480	0.114386188584515	0.0280953936622019
4	KRT7--ENSG00000135480	0.0741974412169044	0.0171060891399874
1	KRT7--ENSG00000135480	0.0898514640665084	0.022265013840414
7	KRT7--ENSG00000135480	0.0524709309498404	0.0110747545935062
0	KRT7--ENSG00000135480	0.198722581067299	0.0495152715521735
3	KRT7--ENSG00000135480	0.239905129631452	0.0535766000579206
2	KRT7--ENSG00000135480	0.204207859602776	0.0486968449931413
11	KRT7--ENSG00000135480	0.258628499181945	0.0573951434878587
6	KRT7--ENSG00000135480	0.0647145749808271	0.0162418226934356
12	KRT7--ENSG00000135480	0.0372538731809715	0.0089086859688196
8	KRT7--ENSG00000135480	2.75223605977602	0.529714432724466
10	KRT7--ENSG00000135480	0.118933146828398	0.0283772981614708
5	KRT7--ENSG00000135480	0.170268166129427	0.0399598393574297
9	C2orf54--ENSG00000172478	0.0371183614304074	0.00914733747141457
4	C2orf54--ENSG00000172478	0.0253799068620741	0.00596359070935342
1	C2orf54--ENSG00000172478	0.0159527665694598	0.0039715970634252
7	C2orf54--ENSG00000172478	0.00306246507584495	0.000755096904102693
0	C2orf54--ENSG00000172478	0.0324810771648981	0.00771395809444386
3	C2orf54--ENSG00000172478	0.0416846669890114	0.00999131190269331
2	C2orf54--ENSG00000172478	0.0306282171697779	0.00781893004115226
11	C2orf54--ENSG00000172478	0.508057220191889	0.121412803532009
6	C2orf54--ENSG00000172478	0.00419855261879228	0.00112790435371081
12	C2orf54--ENSG00000172478	0.00935758730595591	0.0022271714922049
8	C2orf54--ENSG00000172478	2.06687331413111	0.453305891432982
10	C2orf54--ENSG00000172478	0.0447441849921172	0.0111910471622702
5	C2orf54--ENSG00000172478	0.0983829000016303	0.0242971887550201
9	NKAIN4--ENSG00000101198	0.826550622355263	0.190460633779811
4	NKAIN4--ENSG00000101198	0.687414724798881	0.147049591964846
1	NKAIN4--ENSG00000101198	0.180211823010528	0.0444096762546636
7	NKAIN4--ENSG00000101198	0.419303479326312	0.0921218223005286
0	NKAIN4--ENSG00000101198	0.334424431004108	0.0832898988846034
3	NKAIN4--ENSG00000101198	0.304667464879012	0.0690703735881842
2	NKAIN4--ENSG00000101198	0.185174753487468	0.0458161865569273
11	NKAIN4--ENSG00000101198	0.232623320903718	0.0463576158940397
6	NKAIN4--ENSG00000101198	0.248476875230164	0.0600045116174148
12	NKAIN4--ENSG00000101198	0.275939190265064	0.0579064587973274
8	NKAIN4--ENSG00000101198	3.32103599279784	0.590172369436583
10	NKAIN4--ENSG00000101198	0.273802427303436	0.0603517186250999
5	NKAIN4--ENSG00000101198	0.213335536770351	0.0481927710843374
9	VGLL1--ENSG00000102243	0.0247952033756373	0.00620712185560274
4	VGLL1--ENSG00000102243	0.0271612766725389	0.00643440050219711
1	VGLL1--ENSG00000102243	0.0116947681544114	0.0028884342279456
7	VGLL1--ENSG00000102243	0.0009687721697552	0.000251698968034231
0	VGLL1--ENSG00000102243	0.0176528411183211	0.00427394975502971
3	VGLL1--ENSG00000102243	0.0403626359904402	0.00984651028091515
2	VGLL1--ENSG00000102243	0.0291711254843183	0.00754458161865569
11	VGLL1--ENSG00000102243	0.0467418944709277	0.011037527593819
6	VGLL1--ENSG00000102243	0.01263569976808	0.00338371306113242
12	VGLL1--ENSG00000102243	0	0
8	VGLL1--ENSG00000102243	1.73787271320393	0.393619758168253
10	VGLL1--ENSG00000102243	0.0276061243284749	0.00719424460431655
5	VGLL1--ENSG00000102243	0.0381398955364439	0.00943775100401606
9	GADL1--ENSG00000144644	0.257727959712723	0.060437765436132
4	GADL1--ENSG00000144644	0.0986639741252412	0.0229127432517263
1	GADL1--ENSG00000144644	0.0357325627254934	0.0089060055361656
7	GADL1--ENSG00000144644	0.0584918789149014	0.0138434432418827
0	GADL1--ENSG00000144644	0.0508687754206088	0.0121963932033775
3	GADL1--ENSG00000144644	0.261586258237678	0.0599478714161599
2	GADL1--ENSG00000144644	0.199235517232999	0.0486968449931413
11	GADL1--ENSG00000144644	0.131991132737185	0.033112582781457
6	GADL1--ENSG00000144644	0.0314538613776742	0.0081209113467178
12	GADL1--ENSG00000144644	0	0
8	GADL1--ENSG00000144644	2.85382564917656	0.596089529199897
10	GADL1--ENSG00000144644	0.0859385496159233	0.0211830535571543
5	GADL1--ENSG00000144644	0.383700440818496	0.0949799196787149
9	FOXE1--ENSG00000178919	0.153097040652104	0.035609278013721
4	FOXE1--ENSG00000178919	0.0347868694151175	0.00816070307595731
1	FOXE1--ENSG00000178919	0.017449004228616	0.004212299915754
7	FOXE1--ENSG00000178919	0.0034210422028454	0.000755096904102693
0	FOXE1--ENSG00000178919	0.023412321931939	0.00552486187845304
3	FOXE1--ENSG00000178919	0.092522206135501	0.0205618302924993
2	FOXE1--ENSG00000178919	0.064979163255197	0.015363511659808
11	FOXE1--ENSG00000178919	0.083533716712594	0.0198675496688742
6	FOXE1--ENSG00000178919	0.0135975069323118	0.00338371306113242
12	FOXE1--ENSG00000178919	0	0
8	FOXE1--ENSG00000178919	1.99060827540895	0.437612554669411
10	FOXE1--ENSG00000178919	0.0542223342667666	0.013189448441247
5	FOXE1--ENSG00000178919	0.0511262674526693	0.0124497991967871
9	CDKN2B--ENSG00000147883	0.194621419044795	0.042796471741261
4	CDKN2B--ENSG00000147883	0.183472133931799	0.0423728813559322
1	CDKN2B--ENSG00000147883	0.0511356645695102	0.012636899747262
7	CDKN2B--ENSG00000147883	0.061340793702154	0.0140951422099169
0	CDKN2B--ENSG00000147883	0.0676981773255717	0.0159491295736475
3	CDKN2B--ENSG00000147883	0.03613519169393	0.008832898928468
2	CDKN2B--ENSG00000147883	0.0343224362698831	0.00877914951989026
11	CDKN2B--ENSG00000147883	0.424182302281258	0.0993377483443709
6	CDKN2B--ENSG00000147883	0.266805194625673	0.0613579968418678
12	CDKN2B--ENSG00000147883	0.155902744383973	0.0334075723830735
8	CDKN2B--ENSG00000147883	1.90800349627617	0.359145870851556
10	CDKN2B--ENSG00000147883	0.910863679654077	0.199840127897682
5	CDKN2B--ENSG00000147883	0.104580897903154	0.0242971887550201
9	ACSM3--ENSG00000005187	0.156519199621763	0.0352825873897419
4	ACSM3--ENSG00000005187	0.146737528537935	0.0332705586942875
1	ACSM3--ENSG00000005187	0.119578947260439	0.0286436394271272
7	ACSM3--ENSG00000005187	0.0911544796891839	0.0216461112509439
0	ACSM3--ENSG00000005187	0.175365792171337	0.0422182841655374
3	ACSM3--ENSG00000005187	0.306458805534944	0.0734144222415291
2	ACSM3--ENSG00000005187	0.264629147749915	0.0685871056241427
11	ACSM3--ENSG00000005187	0.169604069889578	0.0375275938189845
6	ACSM3--ENSG00000005187	0.117684854931289	0.0302278366794496
12	ACSM3--ENSG00000005187	0.143452742687789	0.0334075723830735
8	ACSM3--ENSG00000005187	2.60142533202713	0.497555955749936
10	ACSM3--ENSG00000005187	0.139813581721532	0.0323741007194245
5	ACSM3--ENSG00000005187	1.05094088735007	0.254819277108434
9	EDN3--ENSG00000124205	0.273510413228011	0.0578242404442992
4	EDN3--ENSG00000124205	0.147529569032178	0.0310734463276836
1	EDN3--ENSG00000124205	0.0332544798684979	0.0081838969791792
7	EDN3--ENSG00000124205	0.0302163713774763	0.00679587213692424
0	EDN3--ENSG00000124205	0.0493944034413322	0.0119879078494736
3	EDN3--ENSG00000124205	0.0245007453713982	0.00564726324934839
2	EDN3--ENSG00000124205	0.0244835639404085	0.00603566529492455
11	EDN3--ENSG00000124205	0.0808758390575173	0.0176600441501104
6	EDN3--ENSG00000124205	0.0226299545099602	0.00586510263929619
12	EDN3--ENSG00000124205	0.0111858876513594	0.0022271714922049
8	EDN3--ENSG00000124205	1.41856450218621	0.289169024954978
10	EDN3--ENSG00000124205	0.0355469611743994	0.00839328537170264
5	EDN3--ENSG00000124205	0.0349584773763899	0.00803212851405622
9	CFTR--ENSG00000001626	0.178251308977629	0.0421430904933028
4	CFTR--ENSG00000001626	0.0662333946628893	0.0153797865662272
1	CFTR--ENSG00000001626	0.0217191810478123	0.005415814177398
7	CFTR--ENSG00000001626	0.0176634946359202	0.00427888245658193
0	CFTR--ENSG00000001626	0.0423863640192514	0.0105285103721464
3	CFTR--ENSG00000001626	0.134537824033488	0.0314219519258616
2	CFTR--ENSG00000001626	0.137742976501734	0.0347050754458162
11	CFTR--ENSG00000001626	0.135305100519993	0.033112582781457
6	CFTR--ENSG00000001626	0.0288019188897662	0.00744416873449132
12	CFTR--ENSG00000001626	0.0173501244357753	0.0044543429844098
8	CFTR--ENSG00000001626	1.93038525743658	0.42191921790584
10	CFTR--ENSG00000001626	0.050188313860455	0.0123900879296563
5	CFTR--ENSG00000001626	0.285846013757966	0.0698795180722892
9	RAX--ENSG00000134438	0.725482263287874	0.144397255798759
4	RAX--ENSG00000134438	0.00725532522937063	0.0017263025737602
1	RAX--ENSG00000134438	0.0107869236742383	0.0026477313756168
7	RAX--ENSG00000134438	0.0072063573528968	0.00151019380820539
0	RAX--ENSG00000134438	0.0167327779180168	0.00406546440112582
3	RAX--ENSG00000134438	0.00642433287719757	0.00144801621778164
2	RAX--ENSG00000134438	0.0051839900393117	0.00137174211248285
11	RAX--ENSG00000134438	0.00841416809593392	0.0022075055187638
6	RAX--ENSG00000134438	0.00562886179932021	0.00135348522445297
12	RAX--ENSG00000134438	0	0
8	RAX--ENSG00000134438	0.0317084156475866	0.00694623102649859
10	RAX--ENSG00000134438	0.0045584953995071	0.00119904076738609
5	RAX--ENSG00000134438	0.00819419743281163	0.00200803212851406
9	NKX2-1--ENSG00000136352	0.680766195344261	0.128716105847762
4	NKX2-1--ENSG00000136352	0.018875257476084	0.00408035153797866
1	NKX2-1--ENSG00000136352	0.00825486391225598	0.0019256228186304
7	NKX2-1--ENSG00000136352	0.022595945542811	0.00503397936068462
0	NKX2-1--ENSG00000136352	0.015287590286172	0.0035442510163661
3	NKX2-1--ENSG00000136352	0.119695734563503	0.0283811178685201
2	NKX2-1--ENSG00000136352	0.137601845770518	0.0340192043895748
11	NKX2-1--ENSG00000136352	0	0
6	NKX2-1--ENSG00000136352	0.0178764547479525	0.00451161741484322
12	NKX2-1--ENSG00000136352	0.0085218598274503	0.0022271714922049
8	NKX2-1--ENSG00000136352	0.0346137588808792	0.00771803447388732
10	NKX2-1--ENSG00000136352	0.0132570048410768	0.00319744204636291
5	NKX2-1--ENSG00000136352	0.145107738050781	0.0339357429718875
9	FEZF1--ENSG00000128610	0.670308316323897	0.140803658934989
4	FEZF1--ENSG00000128610	0.0165789948312532	0.00376647834274953
1	FEZF1--ENSG00000128610	0.0115638298668456	0.0027680828017812
7	FEZF1--ENSG00000128610	0.0420217920979935	0.00981625975333501
0	FEZF1--ENSG00000128610	0.0669760865046596	0.0163661002814552
3	FEZF1--ENSG00000128610	0.00826068210989525	0.00202722270489429
2	FEZF1--ENSG00000128610	0.0104039054411446	0.00260631001371742
11	FEZF1--ENSG00000128610	0	0
6	FEZF1--ENSG00000128610	0.0433748230972153	0.0110534626663659
12	FEZF1--ENSG00000128610	0.00802199089280408	0.0022271714922049
8	FEZF1--ENSG00000128610	0.019402687798754	0.00463082068433239
10	FEZF1--ENSG00000128610	0.0272602075062293	0.00679456434852118
5	FEZF1--ENSG00000128610	0.00800191459513404	0.00180722891566265
9	LHX5-AS1--ENSG00000257935	0.817970052185685	0.171185886965044
4	LHX5-AS1--ENSG00000257935	0.107654176235788	0.0232266164469554
1	LHX5-AS1--ENSG00000257935	0.0800805051363828	0.0181730653508244
7	LHX5-AS1--ENSG00000257935	0.110397207814899	0.0246664988673546
0	LHX5-AS1--ENSG00000257935	0.0384631966745998	0.00906911289481914
3	LHX5-AS1--ENSG00000257935	0.0179028911878978	0.00405444540978859
2	LHX5-AS1--ENSG00000257935	0.0139700879659897	0.00342935528120713
11	LHX5-AS1--ENSG00000257935	0.0102353798293663	0.0022075055187638
6	LHX5-AS1--ENSG00000257935	0.0398649064900967	0.00969997744191293
12	LHX5-AS1--ENSG00000257935	0.0105963343756659	0.0022271714922049
8	LHX5-AS1--ENSG00000257935	0.0262173065401007	0.00617442757910985
10	LHX5-AS1--ENSG00000257935	0.0167640830416373	0.00399680255795364
5	LHX5-AS1--ENSG00000257935	0.0175161459663343	0.00421686746987952
9	POU3F1--ENSG00000185668	1.48214735820012	0.301208755308723
4	POU3F1--ENSG00000185668	0.233924226916613	0.0536723163841808
1	POU3F1--ENSG00000185668	0.199573150412834	0.0491033818750752
7	POU3F1--ENSG00000185668	0.104576301292939	0.0239114019632519
0	POU3F1--ENSG00000185668	0.749879492980843	0.183675596789326
3	POU3F1--ENSG00000185668	0.0726111032878033	0.0173761946133797
2	POU3F1--ENSG00000185668	0.0838898539673921	0.0212620027434842
11	POU3F1--ENSG00000185668	0.399557856791045	0.0971302428256071
6	POU3F1--ENSG00000185668	0.0972986054617168	0.0239115722986691
12	POU3F1--ENSG00000185668	0.0561895910646525	0.0133630289532294
8	POU3F1--ENSG00000185668	0.0726155824104754	0.0169796758425521
10	POU3F1--ENSG00000185668	0.0335763499392222	0.00839328537170264
5	POU3F1--ENSG00000185668	0.04293500330241	0.0102409638554217
9	LMO1--ENSG00000166407	0.638336117817441	0.138516824567135
4	LMO1--ENSG00000166407	0.0377185443668446	0.00816070307595731
1	LMO1--ENSG00000166407	0.021269157558835	0.0050547598989048
7	LMO1--ENSG00000166407	0.0207200366063373	0.00478228039265039
0	LMO1--ENSG00000166407	0.0352048853724903	0.00854789951005942
3	LMO1--ENSG00000166407	0.0340899475791704	0.00752968433246452
2	LMO1--ENSG00000166407	0.0397221956698769	0.0093278463648834
11	LMO1--ENSG00000166407	0.0375532359099501	0.00883002207505519
6	LMO1--ENSG00000166407	0.0298963938810603	0.00744416873449132
12	LMO1--ENSG00000166407	0.00912377598574111	0.0022271714922049
8	LMO1--ENSG00000166407	0.175661609144648	0.0385901723694366
10	LMO1--ENSG00000166407	0.0263501663739595	0.00679456434852118
5	LMO1--ENSG00000166407	0.0199799468057706	0.00481927710843374
9	SOX3--ENSG00000134595	1.13955405922743	0.23031688990526
4	SOX3--ENSG00000134595	0.0760987863690219	0.0169491525423729
1	SOX3--ENSG00000134595	0.0292215055307701	0.007221085569864
7	SOX3--ENSG00000134595	0.051001677857691	0.0115781525295746
0	SOX3--ENSG00000134595	0.280383407062615	0.069008652142187
3	SOX3--ENSG00000134595	0.161456909659037	0.0367796119316536
2	SOX3--ENSG00000134595	0.166665902863011	0.039917695473251
11	SOX3--ENSG00000134595	0.230360647013776	0.0551876379690949
6	SOX3--ENSG00000134595	0.0458103775798186	0.0112790435371081
12	SOX3--ENSG00000134595	0.0101179570548411	0.0022271714922049
8	SOX3--ENSG00000134595	0.971870492610199	0.215590429637252
10	SOX3--ENSG00000134595	0.042309208315145	0.0103916866506795
5	SOX3--ENSG00000134595	0.0409734851213118	0.0102409638554217
9	PTX3--ENSG00000163661	0.707163759293627	0.156484808885985
4	PTX3--ENSG00000163661	0.0327455893400983	0.00768989328311362
1	PTX3--ENSG00000163661	0.0241640121985465	0.0058972198820556
7	PTX3--ENSG00000163661	0.059509634612948	0.0140951422099169
0	PTX3--ENSG00000163661	0.108078144347899	0.0266861252996977
3	PTX3--ENSG00000163661	0.0286501828650919	0.00709527946713003
2	PTX3--ENSG00000163661	0.0497466819323832	0.0133058984910837
11	PTX3--ENSG00000163661	0.0368333985414746	0.00883002207505519
6	PTX3--ENSG00000163661	0.172248584472095	0.0412812993458155
12	PTX3--ENSG00000163661	0.0292375087943315	0.0066815144766147
8	PTX3--ENSG00000163661	0.0216145466841335	0.00514535631592488
10	PTX3--ENSG00000163661	0.0505200506399808	0.0115907274180655
5	PTX3--ENSG00000163661	0.0633224468680758	0.0164658634538153
9	NTNG1--ENSG00000162631	0.750941330820956	0.159751715125776
4	NTNG1--ENSG00000162631	0.15896190152802	0.0357815442561205
1	NTNG1--ENSG00000162631	0.0141095314439296	0.0033698399326032
7	NTNG1--ENSG00000162631	0.0398342139823845	0.00880946388119809
0	NTNG1--ENSG00000162631	0.0349022219110538	0.00844365683310747
3	NTNG1--ENSG00000162631	0.0632138736103257	0.0152041702867072
2	NTNG1--ENSG00000162631	0.0727299747269036	0.0192043895747599
11	NTNG1--ENSG00000162631	0.0806565725233891	0.0198675496688742
6	NTNG1--ENSG00000162631	0.0323050147728624	0.0081209113467178
12	NTNG1--ENSG00000162631	0.0458222640468536	0.0111358574610245
8	NTNG1--ENSG00000162631	0.186543834382918	0.0429637252379727
10	NTNG1--ENSG00000162631	0.0426121571821964	0.0107913669064748
5	NTNG1--ENSG00000162631	0.216829319021021	0.0552208835341365
9	FEZ1--ENSG00000149557	1.98525233887663	0.393988892518785
4	FEZ1--ENSG00000149557	0.32975934662743	0.076271186440678
1	FEZ1--ENSG00000149557	0.449030039753629	0.107473823564809
7	FEZ1--ENSG00000149557	0.373032537624869	0.0863327460357413
0	FEZ1--ENSG00000149557	0.605474732598193	0.146043990409674
3	FEZ1--ENSG00000149557	0.370641767519089	0.0870257746886765
2	FEZ1--ENSG00000149557	0.458200606146642	0.112345679012346
11	FEZ1--ENSG00000149557	0.196240209050624	0.0485651214128035
6	FEZ1--ENSG00000149557	0.602955216584203	0.150236859914279
12	FEZ1--ENSG00000149557	1.97616697307401	0.420935412026726
8	FEZ1--ENSG00000149557	0.317278068831844	0.0743503987651145
10	FEZ1--ENSG00000149557	1.13799383362296	0.264988009592326
5	FEZ1--ENSG00000149557	0.132647474877825	0.0331325301204819
9	MYL3--ENSG00000160808	0.210884027929676	0.049983665468801
4	MYL3--ENSG00000160808	0.156970676205277	0.0362523540489642
1	MYL3--ENSG00000160808	0.16889517066493	0.0406787820435672
7	MYL3--ENSG00000160808	0.245842067995132	0.0568839667757362
0	MYL3--ENSG00000160808	0.197401538268963	0.0463879912436151
3	MYL3--ENSG00000160808	0.141394339229817	0.0341731827396467
2	MYL3--ENSG00000160808	0.153385701190669	0.0395061728395062
11	MYL3--ENSG00000160808	0.147289918649241	0.0353200883002208
6	MYL3--ENSG00000160808	0.67922727788922	0.133995037220844
12	MYL3--ENSG00000160808	0.0693211401327979	0.0155902004454343
8	MYL3--ENSG00000160808	0.345272174149022	0.0815538976074093
10	MYL3--ENSG00000160808	3.68208882790637	0.567146282973621
5	MYL3--ENSG00000160808	0.24302739657334	0.0594377510040161
9	MYH6--ENSG00000197616	0.356153281750965	0.0790591310029402
4	MYH6--ENSG00000197616	0.223072693385226	0.0481795354676711
1	MYH6--ENSG00000197616	0.318150496943748	0.0695631243230232
7	MYH6--ENSG00000197616	0.581691563927176	0.131135162345834
0	MYH6--ENSG00000197616	0.320374293947537	0.0685916814343792
3	MYH6--ENSG00000197616	0.356133069880729	0.0867361714451202
2	MYH6--ENSG00000197616	0.339561646443851	0.0886145404663923
11	MYH6--ENSG00000197616	0.182319864917508	0.0397350993377483
6	MYH6--ENSG00000197616	1.54893432113904	0.294834198060004
12	MYH6--ENSG00000197616	0.522514605983765	0.126948775055679
8	MYH6--ENSG00000197616	0.432587220410607	0.0933882171340365
10	MYH6--ENSG00000197616	6.29364723168371	0.861710631494804
5	MYH6--ENSG00000197616	0.515313087536038	0.129718875502008
9	SMPX--ENSG00000091482	0.0695113751333962	0.0160078405749755
4	SMPX--ENSG00000091482	0.0437548100027401	0.00988700564971751
1	SMPX--ENSG00000091482	0.0499232696354115	0.0115537369117824
7	SMPX--ENSG00000091482	0.172756017511073	0.0395167379813743
0	SMPX--ENSG00000091482	0.0751813048334424	0.0168873136662149
3	SMPX--ENSG00000091482	0.0704565339930481	0.0170865913698233
2	SMPX--ENSG00000091482	0.100833789702215	0.0263374485596708
11	SMPX--ENSG00000091482	0.078194050746523	0.0176600441501104
6	SMPX--ENSG00000091482	0.870632404879611	0.167381006090684
12	SMPX--ENSG00000091482	0.0431115542722746	0.0111358574610245
8	SMPX--ENSG00000091482	0.0825743754271798	0.0185232827373296
10	SMPX--ENSG00000091482	4.85560366220675	0.809752198241407
5	SMPX--ENSG00000091482	0.0928170641532154	0.0230923694779116
9	HSPB7--ENSG00000173641	0.0320998393083625	0.00751388435151911
4	HSPB7--ENSG00000173641	0.0241549752727112	0.00549278091650973
1	HSPB7--ENSG00000173641	0.0480841825566405	0.0113130340594536
7	HSPB7--ENSG00000173641	0.156788146032586	0.036999748301032
0	HSPB7--ENSG00000173641	0.041967128116671	0.00959032627957886
3	HSPB7--ENSG00000173641	0.0459880481136594	0.0114393281204749
2	HSPB7--ENSG00000173641	0.0371757965355431	0.00987654320987654
11	HSPB7--ENSG00000173641	0.0374403435665467	0.00883002207505519
6	HSPB7--ENSG00000173641	0.663278207363436	0.142115948567561
12	HSPB7--ENSG00000173641	0.0916609044945129	0.022271714922049
8	HSPB7--ENSG00000173641	0.0402801905070345	0.00926164136866478
10	HSPB7--ENSG00000173641	4.19976683765264	0.777378097521982
5	HSPB7--ENSG00000173641	0.0782673531577804	0.0198795180722892
9	MYH7--ENSG00000092054	0.0758455207122197	0.0182946749428291
4	MYH7--ENSG00000092054	0.0424414939636201	0.00988700564971751
1	MYH7--ENSG00000092054	0.0707233357621622	0.0170899025153448
7	MYH7--ENSG00000092054	0.0165594215825354	0.00377548452051347
0	MYH7--ENSG00000092054	0.0705191152288819	0.0166788283123111
3	MYH7--ENSG00000092054	0.0608275477300205	0.0146249637995946
2	MYH7--ENSG00000092054	0.0412870254303522	0.010562414266118
11	MYH7--ENSG00000092054	0.262813036471723	0.0640176600441501
6	MYH7--ENSG00000092054	0.388168449973536	0.0746672682156553
12	MYH7--ENSG00000092054	0.059896189034138	0.0133630289532294
8	MYH7--ENSG00000092054	0.091996659589709	0.0218677643426807
10	MYH7--ENSG00000092054	2.44442359137899	0.430455635491607
5	MYH7--ENSG00000092054	0.0878253771765806	0.0214859437751004
9	ACTN2--ENSG00000077522	0.0892978199792678	0.021234890558641
4	ACTN2--ENSG00000077522	0.0966697539890083	0.0218141870684244
1	ACTN2--ENSG00000077522	0.208896525628422	0.0492237333012396
7	ACTN2--ENSG00000077522	0.257596492401115	0.0609111502642839
0	ACTN2--ENSG00000077522	0.222236066729817	0.0527467945376837
3	ACTN2--ENSG00000077522	0.112561070579503	0.027367506516073
2	ACTN2--ENSG00000077522	0.115704600512947	0.0297668038408779
11	ACTN2--ENSG00000077522	0.036889052758331	0.00883002207505519
6	ACTN2--ENSG00000077522	0.973776973295736	0.204827430633882
12	ACTN2--ENSG00000077522	0.0983201716902822	0.0244988864142539
8	ACTN2--ENSG00000077522	0.114933775153875	0.0264985850270131
10	ACTN2--ENSG00000077522	4.57066104532782	0.80775379696243
5	ACTN2--ENSG00000077522	0.122605830364835	0.0307228915662651
9	ASB2--ENSG00000100628	0.0482132177338817	0.0117608624632473
4	ASB2--ENSG00000100628	0.0164901643083924	0.00376647834274953
1	ASB2--ENSG00000100628	0.0449957320022286	0.0109519797809604
7	ASB2--ENSG00000100628	0.0302293570330934	0.00704757110495847
0	ASB2--ENSG00000100628	0.075078124591238	0.0185551964974461
3	ASB2--ENSG00000100628	0.0222598331212888	0.00535766000579206
2	ASB2--ENSG00000100628	0.0215984672154407	0.00548696844993141
11	ASB2--ENSG00000100628	0.018099007646689	0.00441501103752759
6	ASB2--ENSG00000100628	0.338556875101855	0.0721858786374915
12	ASB2--ENSG00000100628	0.00974193828040933	0.0022271714922049
8	ASB2--ENSG00000100628	0.0492148725258903	0.0118343195266272
10	ASB2--ENSG00000100628	2.80746296689665	0.548361310951239
5	ASB2--ENSG00000100628	0.0411511663048041	0.0102409638554217
9	TNNI1--ENSG00000159173	0.857431851241339	0.163345311989546
4	TNNI1--ENSG00000159173	0.68038731257978	0.132454488386692
1	TNNI1--ENSG00000159173	0.366887944511047	0.074016127091106
7	TNNI1--ENSG00000159173	2.25863423430042	0.45507173420589
0	TNNI1--ENSG00000159173	0.453539608876198	0.0875638486396331
3	TNNI1--ENSG00000159173	0.509760150969156	0.124818997972777
2	TNNI1--ENSG00000159173	0.494011706326806	0.128120713305898
11	TNNI1--ENSG00000159173	0.465120689691384	0.0927152317880795
6	TNNI1--ENSG00000159173	3.1791342247444	0.57726144822919
12	TNNI1--ENSG00000159173	0.855721913792482	0.21826280623608
8	TNNI1--ENSG00000159173	1.23446174811021	0.236171854900952
10	TNNI1--ENSG00000159173	7.44581388126316	0.966426858513189
5	TNNI1--ENSG00000159173	0.720703555419009	0.180321285140562
9	CSRP3--ENSG00000129170	0.0221776990070534	0.00522704998366547
4	CSRP3--ENSG00000129170	0.0140236297981869	0.00329566854990584
1	CSRP3--ENSG00000129170	0.0189622460442215	0.0044530027680828
7	CSRP3--ENSG00000129170	0.0236689940405593	0.00553737729675308
0	CSRP3--ENSG00000129170	0.0215796454971754	0.00489940581674137
3	CSRP3--ENSG00000129170	0.014692498565623	0.0036200405444541
2	CSRP3--ENSG00000129170	0.0202067200738814	0.00521262002743484
11	CSRP3--ENSG00000129170	0.0452764821830698	0.011037527593819
6	CSRP3--ENSG00000129170	0.406025516722423	0.0827881795623731
12	CSRP3--ENSG00000129170	0.0329166729687361	0.0089086859688196
8	CSRP3--ENSG00000129170	0.0229018501246775	0.00540262413172112
10	CSRP3--ENSG00000129170	2.48796452983635	0.478816946442846
5	CSRP3--ENSG00000129170	0.0275045853542432	0.0070281124497992
9	TNNT2--ENSG00000118194	0.931567414384864	0.193074158771643
4	TNNT2--ENSG00000118194	0.407106727393667	0.0858443188951663
1	TNNT2--ENSG00000118194	0.445510835575411	0.0976050066193284
7	TNNT2--ENSG00000118194	1.05265271532299	0.232318147495595
0	TNNT2--ENSG00000118194	0.542433319507449	0.115709371416658
3	TNNT2--ENSG00000118194	0.72106831463376	0.16637706342311
2	TNNT2--ENSG00000118194	0.728703440302943	0.177503429355281
11	TNNT2--ENSG00000118194	0.434546688387867	0.0927152317880795
6	TNNT2--ENSG00000118194	2.46928169348414	0.463117527633657
12	TNNT2--ENSG00000118194	0.616787242893257	0.151447661469933
8	TNNT2--ENSG00000118194	2.38223974744083	0.478003601749421
10	TNNT2--ENSG00000118194	6.96861332600903	0.952038369304556
5	TNNT2--ENSG00000118194	0.842947894904425	0.206425702811245
9	CDC20B--ENSG00000164287	0.0367921389026391	0.00751388435151911
4	CDC20B--ENSG00000164287	0.0636173577021646	0.0123979912115505
1	CDC20B--ENSG00000164287	0.0133958541265814	0.0031291370802744
7	CDC20B--ENSG00000164287	0.149283244565267	0.0347344575887239
0	CDC20B--ENSG00000164287	0.0604412280088844	0.0123006358803294
3	CDC20B--ENSG00000164287	0.0228485063903752	0.00535766000579206
2	CDC20B--ENSG00000164287	0.0288869352343702	0.00713305898491084
11	CDC20B--ENSG00000164287	5.4557812765927	0.834437086092715
6	CDC20B--ENSG00000164287	0.107851599449022	0.0275208662305437
12	CDC20B--ENSG00000164287	0.0178237108116352	0.0044543429844098
8	CDC20B--ENSG00000164287	0.0233466406930735	0.00488808850012863
10	CDC20B--ENSG00000164287	0.085551724607824	0.0199840127897682
5	CDC20B--ENSG00000164287	0.0129379421817905	0.00301204819277108
9	RP11-356K23.1--ENSG00000258752	0.11021741767579	0.0251551780463901
4	RP11-356K23.1--ENSG00000258752	0.731485490787605	0.149089767733836
1	RP11-356K23.1--ENSG00000258752	0.168372190284393	0.0376699963894572
7	RP11-356K23.1--ENSG00000258752	0.0469416546640833	0.0103196576894035
0	RP11-356K23.1--ENSG00000258752	0.103428689281822	0.0234546023141874
3	RP11-356K23.1--ENSG00000258752	0.0313712380979136	0.00767448595424269
2	RP11-356K23.1--ENSG00000258752	0.0391937955546955	0.00987654320987654
11	RP11-356K23.1--ENSG00000258752	5.64870991216436	0.905077262693157
6	RP11-356K23.1--ENSG00000258752	0.0129395819693293	0.00315813219039025
12	RP11-356K23.1--ENSG00000258752	0.00944038082817336	0.0022271714922049
8	RP11-356K23.1--ENSG00000258752	0.0538001844280734	0.0110625160792385
10	RP11-356K23.1--ENSG00000258752	0.0146085230247615	0.00359712230215827
5	RP11-356K23.1--ENSG00000258752	0.0178229068492151	0.00421686746987952
9	CCNA1--ENSG00000133101	0.0319352793507073	0.0078405749754982
4	CCNA1--ENSG00000133101	0.0925967356644187	0.0211864406779661
1	CCNA1--ENSG00000133101	0.115564462562303	0.0278011794439764
7	CCNA1--ENSG00000133101	0.0142072543097369	0.003272086584445
0	CCNA1--ENSG00000133101	0.0740228241110433	0.0181382257896383
3	CCNA1--ENSG00000133101	0.0399699419016533	0.00970170865913698
2	CCNA1--ENSG00000133101	0.0844253871914616	0.0211248285322359
11	CCNA1--ENSG00000133101	3.57856936282426	0.671081677704194
6	CCNA1--ENSG00000133101	0.0276386609395438	0.00699300699300699
12	CCNA1--ENSG00000133101	0.00806471145840692	0.0022271714922049
8	CCNA1--ENSG00000133101	0.0296959161935413	0.00694623102649859
10	CCNA1--ENSG00000133101	0.00618950442742149	0.00159872102318145
5	CCNA1--ENSG00000133101	0.0489281045164179	0.0120481927710843
9	RP11-713P17.5--ENSG00000255406	0.0273757205729323	0.00653381247958184
4	RP11-713P17.5--ENSG00000255406	0.116068477151552	0.0262084118016321
1	RP11-713P17.5--ENSG00000255406	0.0383105730054784	0.0092670598146588
7	RP11-713P17.5--ENSG00000255406	0.00959397586405222	0.00226529071230808
0	RP11-713P17.5--ENSG00000255406	0.0206798751197825	0.00500364849369332
3	RP11-713P17.5--ENSG00000255406	0.00304425032019662	0.000868809730668983
2	RP11-713P17.5--ENSG00000255406	0.00666650258955521	0.00192043895747599
11	RP11-713P17.5--ENSG00000255406	3.44523719176328	0.684326710816777
6	RP11-713P17.5--ENSG00000255406	0.00177127966741744	0.000676742612226483
12	RP11-713P17.5--ENSG00000255406	0	0
8	RP11-713P17.5--ENSG00000255406	0.0151503699425415	0.00360174942114741
10	RP11-713P17.5--ENSG00000255406	0	0
5	RP11-713P17.5--ENSG00000255406	0.00164523440329822	0.000401606425702811
9	ROPN1L--ENSG00000145491	0.273804746697274	0.064031362299902
4	ROPN1L--ENSG00000145491	0.998821843569036	0.209667294413057
1	ROPN1L--ENSG00000145491	0.809653120999987	0.196293176074136
7	ROPN1L--ENSG00000145491	0.186256264660312	0.0437956204379562
0	ROPN1L--ENSG00000145491	0.252577259812586	0.0607734806629834
3	ROPN1L--ENSG00000145491	0.171360384884955	0.0418476686938894
2	ROPN1L--ENSG00000145491	0.116570152508036	0.0307270233196159
11	ROPN1L--ENSG00000145491	6.06844280510887	0.920529801324503
6	ROPN1L--ENSG00000145491	0.0810224214741733	0.0207534401082788
12	ROPN1L--ENSG00000145491	0.35968531256521	0.0846325167037862
8	ROPN1L--ENSG00000145491	0.143934662028802	0.0331875482377155
10	ROPN1L--ENSG00000145491	0.0604613894342354	0.0155875299760192
5	ROPN1L--ENSG00000145491	0.0358376465582793	0.00903614457831325
9	C11orf97--ENSG00000257057	0.0511495988106351	0.0117608624632473
4	C11orf97--ENSG00000257057	0.322082634467429	0.0712492153170119
1	C11orf97--ENSG00000257057	0.0626750604064579	0.0149235768443856
7	C11orf97--ENSG00000257057	0.0356507130392995	0.00830606594512963
0	C11orf97--ENSG00000257057	0.0462253886671254	0.0106327530490983
3	C11orf97--ENSG00000257057	0.0114593614394186	0.00275123081378511
2	C11orf97--ENSG00000257057	0.0155087445252638	0.00397805212620027
11	C11orf97--ENSG00000257057	4.34840805771535	0.816777041942605
6	C11orf97--ENSG00000257057	0.00378748737732203	0.00112790435371081
12	C11orf97--ENSG00000257057	0	0
8	C11orf97--ENSG00000257057	0.0294789378500684	0.00591715976331361
10	C11orf97--ENSG00000257057	0.00185966192270615	0.000399680255795364
5	C11orf97--ENSG00000257057	0.00944142877844322	0.00240963855421687
9	C11orf88--ENSG00000183644	0.391395525915276	0.0904933028422084
4	C11orf88--ENSG00000183644	1.11650023553419	0.23038292529818
1	C11orf88--ENSG00000183644	0.846775599984498	0.195932121795643
7	C11orf88--ENSG00000183644	0.424139915922278	0.0956456078530078
0	C11orf88--ENSG00000183644	0.293856875299415	0.0675492546648598
3	C11orf88--ENSG00000183644	0.402432049021949	0.0986099044309296
2	C11orf88--ENSG00000183644	0.490990029688762	0.125925925925926
11	C11orf88--ENSG00000183644	6.38075203408566	0.922737306843267
6	C11orf88--ENSG00000183644	0.163803475132699	0.0417324610872998
12	C11orf88--ENSG00000183644	0.0339753322513065	0.0089086859688196
8	C11orf88--ENSG00000183644	0.150695755323289	0.0342166195009004
10	C11orf88--ENSG00000183644	0.05862105178441	0.0155875299760192
5	C11orf88--ENSG00000183644	0.0460619228493162	0.0118473895582329
9	IGFBP1--ENSG00000146678	0.0710323316315323	0.0153544593270173
4	IGFBP1--ENSG00000146678	0.0932409822235582	0.0189893283113622
1	IGFBP1--ENSG00000146678	0.00760682550988296	0.001805271392466
7	IGFBP1--ENSG00000146678	0.0159613155577289	0.00352378555247923
0	IGFBP1--ENSG00000146678	0.028934394598855	0.00667153132492442
3	IGFBP1--ENSG00000146678	0.0189170297508649	0.00448885027512308
2	IGFBP1--ENSG00000146678	0.0147678052511416	0.00384087791495199
11	IGFBP1--ENSG00000146678	2.54487429993986	0.483443708609272
6	IGFBP1--ENSG00000146678	0.0134626257734863	0.00315813219039025
12	IGFBP1--ENSG00000146678	0.0511152584156277	0.0111358574610245
8	IGFBP1--ENSG00000146678	0.0254153756786358	0.00540262413172112
10	IGFBP1--ENSG00000146678	0.0180224851299332	0.004396482813749
5	IGFBP1--ENSG00000146678	0.0928874957153773	0.0216867469879518
9	SNTN--ENSG00000188817	0.0894654607826515	0.021234890558641
4	SNTN--ENSG00000188817	0.485113726497475	0.104676710608914
1	SNTN--ENSG00000188817	0.0621583928374119	0.0151642796967144
7	SNTN--ENSG00000188817	0.0609267305597757	0.0140951422099169
0	SNTN--ENSG00000188817	0.0610400797379471	0.0148024601271761
3	SNTN--ENSG00000188817	0.101272221999187	0.0244714740805097
2	SNTN--ENSG00000188817	0.0817953801986514	0.0211248285322359
11	SNTN--ENSG00000188817	4.06746887842618	0.7439293598234
6	SNTN--ENSG00000188817	0.0355854057098858	0.00879765395894428
12	SNTN--ENSG00000188817	0.00945612836141301	0.0022271714922049
8	SNTN--ENSG00000188817	0.116979737343624	0.0267558528428094
10	SNTN--ENSG00000188817	0.011603232446733	0.00279776179056755
5	SNTN--ENSG00000188817	0.0596568169736681	0.0152610441767068
9	SMIM6--ENSG00000259120	0.0474290952562051	0.01078079059131
4	SMIM6--ENSG00000259120	0.341102032045175	0.072661644695543
1	SMIM6--ENSG00000259120	0.114091414125078	0.0256348537730172
7	SMIM6--ENSG00000259120	0.0378486177515916	0.00855776491316386
0	SMIM6--ENSG00000259120	0.0489273476796498	0.0110497237569061
3	SMIM6--ENSG00000259120	0.219594428789311	0.0532869968143643
2	SMIM6--ENSG00000259120	0.176596401668822	0.0459533607681756
11	SMIM6--ENSG00000259120	4.03108281210897	0.721854304635762
6	SMIM6--ENSG00000259120	0.0092699891575419	0.00248138957816377
12	SMIM6--ENSG00000259120	0	0
8	SMIM6--ENSG00000259120	0.0462261347419284	0.0102907126318498
10	SMIM6--ENSG00000259120	0.0198851966862686	0.00479616306954436
5	SMIM6--ENSG00000259120	0.69058194106647	0.172690763052209
9	SOST--ENSG00000167941	0.0272842775964961	0.00588043123162365
4	SOST--ENSG00000167941	0.00710874612342406	0.00156936597614564
1	SOST--ENSG00000167941	0.00466753505133327	0.0010831628354796
7	SOST--ENSG00000167941	0.0249216803237329	0.00578907626478731
0	SOST--ENSG00000167941	0.00617189796611281	0.00145939747732722
3	SOST--ENSG00000167941	0.0121035441616053	0.00304083405734144
2	SOST--ENSG00000167941	0.0155935266727421	0.00411522633744856
11	SOST--ENSG00000167941	0	0
6	SOST--ENSG00000167941	0.0826595743213331	0.0166929844349199
12	SOST--ENSG00000167941	3.14406559949262	0.481069042316258
8	SOST--ENSG00000167941	0.0120590070875012	0.00282994597375868
10	SOST--ENSG00000167941	0.0192130146382936	0.004396482813749
5	SOST--ENSG00000167941	0.0258719848885417	0.00662650602409639
9	PLVAP--ENSG00000130300	0.0258707283840993	0.00555374060764456
4	PLVAP--ENSG00000130300	0.0127394957543926	0.00266792215944758
1	PLVAP--ENSG00000130300	0.012650726437922	0.0026477313756168
7	PLVAP--ENSG00000130300	0.0748298172012296	0.0158570349861566
0	PLVAP--ENSG00000130300	0.0123100506024045	0.00271030960075055
3	PLVAP--ENSG00000130300	0.015785345972757	0.00390964378801043
2	PLVAP--ENSG00000130300	0.0216802745951703	0.00589849108367627
11	PLVAP--ENSG00000130300	0.00848010629763164	0.0022075055187638
6	PLVAP--ENSG00000130300	0.205665652746663	0.0408301376043312
12	PLVAP--ENSG00000130300	5.30497546512202	0.841870824053452
8	PLVAP--ENSG00000130300	0.0156818009188951	0.00334448160535117
10	PLVAP--ENSG00000130300	0.0808878622712082	0.0183852917665867
5	PLVAP--ENSG00000130300	0.0353217839960489	0.00863453815261044
9	CRHBP--ENSG00000145708	0.0242351026698006	0.00555374060764456
4	CRHBP--ENSG00000145708	0.0222840718825824	0.00502197112366604
1	CRHBP--ENSG00000145708	0.118037470123816	0.0271994223131544
7	CRHBP--ENSG00000145708	0.0897560688632217	0.01963251950667
0	CRHBP--ENSG00000145708	0.0279335665924139	0.00646304597102054
3	CRHBP--ENSG00000145708	0.0798102332513024	0.0195482189400521
2	CRHBP--ENSG00000145708	0.0889643360580129	0.0235939643347051
11	CRHBP--ENSG00000145708	0.0375097393163759	0.00883002207505519
6	CRHBP--ENSG00000145708	0.214496158761754	0.0473719828558538
12	CRHBP--ENSG00000145708	3.95349697699092	0.56347438752784
8	CRHBP--ENSG00000145708	0.143413423560883	0.031643941342938
10	CRHBP--ENSG00000145708	0.514316710670362	0.105515587529976
5	CRHBP--ENSG00000145708	0.100268618344182	0.0259036144578313
9	EMCN--ENSG00000164035	0.00604071332221401	0.00130676249591637
4	EMCN--ENSG00000164035	0.00576996080375604	0.00125549278091651
1	EMCN--ENSG00000164035	0.00324648286520903	0.0007221085569864
7	EMCN--ENSG00000164035	0.0140042744885124	0.003272086584445
0	EMCN--ENSG00000164035	0.00523012773382204	0.00114666944647139
3	EMCN--ENSG00000164035	0.00917109916282471	0.00217202432667246
2	EMCN--ENSG00000164035	0.00729898737012606	0.00192043895747599
11	EMCN--ENSG00000164035	0.00872219166682348	0.0022075055187638
6	EMCN--ENSG00000164035	0.0668224327566101	0.0155650800812091
12	EMCN--ENSG00000164035	2.79786416637203	0.492204899777283
8	EMCN--ENSG00000164035	0.0114344119072106	0.00257267815796244
10	EMCN--ENSG00000164035	0.036657373462428	0.00919264588329336
5	EMCN--ENSG00000164035	0.0116679467923664	0.00281124497991968
9	CDH5--ENSG00000179776	0.0117927907621376	0.00261352499183273
4	CDH5--ENSG00000179776	0.00447477978543437	0.000941619585687382
1	CDH5--ENSG00000179776	0.0117345693208768	0.0026477313756168
7	CDH5--ENSG00000179776	0.0315065140866857	0.00679587213692424
0	CDH5--ENSG00000179776	0.00918561259283221	0.00208485353903888
3	CDH5--ENSG00000179776	0.0109780041953849	0.00260642919200695
2	CDH5--ENSG00000179776	0.0116572928389642	0.00301783264746228
11	CDH5--ENSG00000179776	0.00875920959607047	0.0022075055187638
6	CDH5--ENSG00000179776	0.123497658966496	0.0248138957816377
12	CDH5--ENSG00000179776	4.4262802598549	0.797327394209354
8	CDH5--ENSG00000179776	0.0125816116787744	0.00282994597375868
10	CDH5--ENSG00000179776	0.0391894660711168	0.008792965627498
5	CDH5--ENSG00000179776	0.0134155657543641	0.00321285140562249
9	F2RL2--ENSG00000164220	0.0239587338083296	0.00522704998366547
4	F2RL2--ENSG00000164220	0.00647874304853947	0.00141242937853107
1	F2RL2--ENSG00000164220	0.0031146575899859	0.0007221085569864
7	F2RL2--ENSG00000164220	0.0302224993936227	0.00654417316889001
0	F2RL2--ENSG00000164220	0.0016979301063801	0.000416970707807776
3	F2RL2--ENSG00000164220	0.00826833506699223	0.00202722270489429
2	F2RL2--ENSG00000164220	0.00786047369608703	0.00205761316872428
11	F2RL2--ENSG00000164220	0.0456341770430053	0.011037527593819
6	F2RL2--ENSG00000164220	0.103414181011362	0.0223325062034739
12	F2RL2--ENSG00000164220	3.61779534073932	0.683741648106904
8	F2RL2--ENSG00000164220	0.00938738273065726	0.00205814252636995
10	F2RL2--ENSG00000164220	0.0317079335945449	0.00759392486011191
5	F2RL2--ENSG00000164220	0.0102441729783578	0.00240963855421687
9	TIE1--ENSG00000066056	0.019437613379276	0.00424697811172819
4	TIE1--ENSG00000066056	0.0140114305431082	0.00313873195229127
1	TIE1--ENSG00000066056	0.0354362349684519	0.008424599831508
7	TIE1--ENSG00000066056	0.0187550787492678	0.00427888245658193
0	TIE1--ENSG00000066056	0.0284830293315885	0.00698425935578026
3	TIE1--ENSG00000066056	0.0208440522826522	0.00506805676223574
2	TIE1--ENSG00000066056	0.0211871998336019	0.0056241426611797
11	TIE1--ENSG00000066056	0.0108333956759915	0.0022075055187638
6	TIE1--ENSG00000066056	0.0870466023558805	0.019625535754568
12	TIE1--ENSG00000066056	3.58958445923362	0.681514476614699
8	TIE1--ENSG00000066056	0.0147276059388976	0.00334448160535117
10	TIE1--ENSG00000066056	0.0214332509819959	0.00519584332533973
5	TIE1--ENSG00000066056	0.0219020901249405	0.00542168674698795
9	FCN3--ENSG00000142748	0.011130035728937	0.00228683436785364
4	FCN3--ENSG00000142748	0.0167022703802251	0.00376647834274953
1	FCN3--ENSG00000142748	0.029124234146526	0.0068600312913708
7	FCN3--ENSG00000142748	0.019917941306963	0.00427888245658193
0	FCN3--ENSG00000142748	0.0191108766262158	0.0044824351089336
3	FCN3--ENSG00000142748	0.0143666869485883	0.00333043730089777
2	FCN3--ENSG00000142748	0.00596116690125146	0.00150891632373114
11	FCN3--ENSG00000142748	0.0281959586671496	0.00662251655629139
6	FCN3--ENSG00000142748	0.0483083732973619	0.0101511391833972
12	FCN3--ENSG00000142748	2.30952476808246	0.429844097995546
8	FCN3--ENSG00000142748	0.015104656091863	0.00334448160535117
10	FCN3--ENSG00000142748	0.00915064951380719	0.00199840127897682
5	FCN3--ENSG00000142748	0.013660331576469	0.00321285140562249
9	PECAM1--ENSG00000261371	0.0272859679488892	0.00620712185560274
4	PECAM1--ENSG00000261371	0.0845376371951449	0.0194601381042059
1	PECAM1--ENSG00000261371	0.0265647358067269	0.0061379227343844
7	PECAM1--ENSG00000261371	0.0276341031003051	0.00604077523282155
0	PECAM1--ENSG00000261371	0.0169468787957967	0.00396122172417388
3	PECAM1--ENSG00000261371	0.0347559310333686	0.00854329568491167
2	PECAM1--ENSG00000261371	0.0292011392372363	0.00781893004115226
11	PECAM1--ENSG00000261371	0	0
6	PECAM1--ENSG00000261371	0.0811465813833573	0.0175953079178886
12	PECAM1--ENSG00000261371	3.66341143359861	0.690423162583519
8	PECAM1--ENSG00000261371	0.0127960917417023	0.00282994597375868
10	PECAM1--ENSG00000261371	0.0209425030380076	0.00479616306954436
5	PECAM1--ENSG00000261371	0.0199531062014642	0.00502008032128514
9	FLI1--ENSG00000151702	0.0309424308194554	0.00686050310356093
4	FLI1--ENSG00000151702	0.00579001760021225	0.00125549278091651
1	FLI1--ENSG00000151702	0.00607291271134167	0.0013238656878084
7	FLI1--ENSG00000151702	0.0395061967970278	0.00855776491316386
0	FLI1--ENSG00000151702	0.00448347290953731	0.00104242676951944
3	FLI1--ENSG00000151702	0.00573051902768786	0.00144801621778164
2	FLI1--ENSG00000151702	0.00865509505722978	0.00219478737997257
11	FLI1--ENSG00000151702	0.00892638416302422	0.0022075055187638
6	FLI1--ENSG00000151702	0.158217767978644	0.033611549740582
12	FLI1--ENSG00000151702	3.9975898556659	0.779510022271715
8	FLI1--ENSG00000151702	0.0133519429656961	0.00308721378955493
10	FLI1--ENSG00000151702	0.0737829935078154	0.017585931254996
5	FLI1--ENSG00000151702	0.0110646611427832	0.00281124497991968
