# Supplementary material for: Atlas of multilineage stem cell differentiation reveals TMEM88 as a developmental regulator of blood pressure
Source: Nat Commun. 2025 Feb 4;16:1356. doi: 10.1038/s41467-025-56533-2 (PMC11794859; doi:10.1038/s41467-025-56533-2)
Supplement: Supplementary file 14 — Source Data [file 41467_2025_56533_MOESM14_ESM.zip › SourceData/SF3b_corr_boxplot.txt]

id	variable	correlation	comps
allgenes_expression	seurat_clustering	0.962502417570523	allgenes_expression_seurat_clustering
allgenes_expression	seurat_clustering	0.956999850364534	allgenes_expression_seurat_clustering
allgenes_expression	seurat_clustering	0.952213143600963	allgenes_expression_seurat_clustering
allgenes_expression	seurat_clustering	0.973050063141665	allgenes_expression_seurat_clustering
allgenes_expression	seurat_clustering	0.987028973388532	allgenes_expression_seurat_clustering
allgenes_expression	seurat_clustering	0.956750433408548	allgenes_expression_seurat_clustering
allgenes_expression	seurat_clustering	0.966529627646601	allgenes_expression_seurat_clustering
allgenes_expression	seurat_clustering	0.956008899422718	allgenes_expression_seurat_clustering
allgenes_expression	seurat_clustering	0.976105510709263	allgenes_expression_seurat_clustering
allgenes_expression	seurat_clustering	0.961698845877735	allgenes_expression_seurat_clustering
allgenes_expression	seurat_clustering	0.981019030981882	allgenes_expression_seurat_clustering
allgenes_expression	seurat_clustering	0.975315394107866	allgenes_expression_seurat_clustering
allgenes_expression	seurat_clustering	0.959176226520931	allgenes_expression_seurat_clustering
allgenes_expression	seurat_clustering	0.981769335098272	allgenes_expression_seurat_clustering
allgenes_expression	seurat_clustering	0.96123798791708	allgenes_expression_seurat_clustering
allgenes_expression	seurat_clustering	0.933399566970612	allgenes_expression_seurat_clustering
allgenes_expression	seurat_clustering	0.944094715743781	allgenes_expression_seurat_clustering
allgenes_expression	seurat_clustering	0.956546267867318	allgenes_expression_seurat_clustering
allgenes_expression	seurat_clustering	0.944430253445604	allgenes_expression_seurat_clustering
allgenes_expression	seurat_clustering	0.956715741762927	allgenes_expression_seurat_clustering
allgenes_expression	seurat_clustering	0.936149720812476	allgenes_expression_seurat_clustering
allgenes_expression	seurat_clustering	0.969572757442795	allgenes_expression_seurat_clustering
allgenes_expression	seurat_clustering	0.985290335903306	allgenes_expression_seurat_clustering
allgenes_expression	seurat_clustering	0.950767267654249	allgenes_expression_seurat_clustering
allgenes_expression	seurat_clustering	0.984400790377754	allgenes_expression_seurat_clustering
allgenes_expression	seurat_clustering	0.95563468780955	allgenes_expression_seurat_clustering
allgenes_expression	seurat_clustering	0.97791031640913	allgenes_expression_seurat_clustering
allgenes_expression	seurat_clustering	0.937370971116158	allgenes_expression_seurat_clustering
allgenes_expression	seurat_clustering	0.961030655733339	allgenes_expression_seurat_clustering
allgenes_expression	seurat_clustering	0.960735958679934	allgenes_expression_seurat_clustering
allgenes_expression	seurat_clustering	0.961419754852219	allgenes_expression_seurat_clustering
allgenes_expression	seurat_clustering	0.96348106675621	allgenes_expression_seurat_clustering
allgenes_expression	seurat_clustering	0.972760460532483	allgenes_expression_seurat_clustering
allgenes_expression	seurat_clustering	0.95847354450999	allgenes_expression_seurat_clustering
allgenes_expression	seurat_clustering	0.953944436500625	allgenes_expression_seurat_clustering
allgenes_expression	seurat_clustering	0.958141420441582	allgenes_expression_seurat_clustering
allgenes_expression	seurat_clustering	0.948730111869162	allgenes_expression_seurat_clustering
allgenes_expression	seurat_clustering	0.942483764396407	allgenes_expression_seurat_clustering
allgenes_expression	seurat_clustering	0.961865099622663	allgenes_expression_seurat_clustering
allgenes_expression	seurat_clustering	0.945516653326293	allgenes_expression_seurat_clustering
allgenes_expression	seurat_clustering	0.968422611220073	allgenes_expression_seurat_clustering
allgenes_expression	seurat_clustering	0.94842550854037	allgenes_expression_seurat_clustering
allgenes_expression	seurat_clustering	0.964781893300382	allgenes_expression_seurat_clustering
allgenes_expression	seurat_clustering	0.94086944484782	allgenes_expression_seurat_clustering
allgenes_expression	seurat_clustering	0.969702823280012	allgenes_expression_seurat_clustering
allgenes_expression	seurat_clustering	0.936779375712959	allgenes_expression_seurat_clustering
allgenes_expression	seurat_clustering	0.943362833678328	allgenes_expression_seurat_clustering
allgenes_expression	seurat_clustering	0.95657658969941	allgenes_expression_seurat_clustering
allgenes_expression	seurat_clustering	0.944295288593009	allgenes_expression_seurat_clustering
allgenes_expression	seurat_clustering	0.960556265795404	allgenes_expression_seurat_clustering
allgenes_expression	seurat_clustering	0.937874506303598	allgenes_expression_seurat_clustering
allgenes_expression	seurat_clustering	0.97822213254817	allgenes_expression_seurat_clustering
allgenes_expression	seurat_clustering	0.939058464163407	allgenes_expression_seurat_clustering
allgenes_expression	seurat_clustering	0.959896542361097	allgenes_expression_seurat_clustering
allgenes_expression	seurat_clustering	0.972398278632155	allgenes_expression_seurat_clustering
allgenes_expression	seurat_clustering	0.930172833448661	allgenes_expression_seurat_clustering
allgenes_expression	seurat_clustering	0.930056130976637	allgenes_expression_seurat_clustering
allgenes_expression	seurat_clustering	0.94253617176704	allgenes_expression_seurat_clustering
allgenes_expression	seurat_clustering	0.931127936059828	allgenes_expression_seurat_clustering
allgenes_expression	seurat_clustering	0.955535575635727	allgenes_expression_seurat_clustering
allgenes_expression	seurat_clustering	0.925491537536197	allgenes_expression_seurat_clustering
allgenes_expression	seurat_clustering	0.932522183172542	allgenes_expression_seurat_clustering
allgenes_expression	seurat_clustering	0.930069577122817	allgenes_expression_seurat_clustering
allgenes_expression	seurat_clustering	0.941228066052035	allgenes_expression_seurat_clustering
allgenes_expression	seurat_clustering	0.937862107956991	allgenes_expression_seurat_clustering
allgenes_expression	seurat_clustering	0.94174302572172	allgenes_expression_seurat_clustering
allgenes_expression	seurat_clustering	0.962430111235866	allgenes_expression_seurat_clustering
allgenes_expression	seurat_clustering	0.947767194736189	allgenes_expression_seurat_clustering
allgenes_expression	seurat_clustering	0.974682370438735	allgenes_expression_seurat_clustering
allgenes_expression	seurat_clustering	0.955669966866935	allgenes_expression_seurat_clustering
allgenes_expression	seurat_clustering	0.970579721101589	allgenes_expression_seurat_clustering
allgenes_expression	seurat_clustering	0.967916527124235	allgenes_expression_seurat_clustering
allgenes_expression	seurat_clustering	0.947366303810713	allgenes_expression_seurat_clustering
allgenes_expression	seurat_clustering	0.949153365690485	allgenes_expression_seurat_clustering
allgenes_expression	seurat_clustering	0.957832548827849	allgenes_expression_seurat_clustering
allgenes_expression	seurat_clustering	0.962375446494794	allgenes_expression_seurat_clustering
allgenes_expression	seurat_clustering	0.949316293725366	allgenes_expression_seurat_clustering
allgenes_expression	seurat_clustering	0.931886859418127	allgenes_expression_seurat_clustering
allgenes_expression	seurat_clustering	0.94902287967111	allgenes_expression_seurat_clustering
allgenes_expression	seurat_clustering	0.950596691389374	allgenes_expression_seurat_clustering
allgenes_expression	seurat_clustering	0.958015639230355	allgenes_expression_seurat_clustering
allgenes_expression	seurat_clustering	0.952411991745117	allgenes_expression_seurat_clustering
allgenes_expression	seurat_clustering	0.969998586706369	allgenes_expression_seurat_clustering
allgenes_expression	seurat_clustering	0.946477714195031	allgenes_expression_seurat_clustering
allgenes_expression	seurat_clustering	0.958194634210312	allgenes_expression_seurat_clustering
allgenes_expression	seurat_clustering	0.946174446699008	allgenes_expression_seurat_clustering
allgenes_expression	seurat_clustering	0.978841017324862	allgenes_expression_seurat_clustering
allgenes_expression	seurat_clustering	0.972823962916907	allgenes_expression_seurat_clustering
allgenes_expression	seurat_clustering	0.967956059150507	allgenes_expression_seurat_clustering
allgenes_expression	seurat_clustering	0.939671603924261	allgenes_expression_seurat_clustering
allgenes_expression	seurat_clustering	0.95000855667842	allgenes_expression_seurat_clustering
allgenes_expression	seurat_clustering	0.945595360080764	allgenes_expression_seurat_clustering
allgenes_expression	seurat_clustering	0.951099709039684	allgenes_expression_seurat_clustering
allgenes_expression	seurat_clustering	0.961387231720609	allgenes_expression_seurat_clustering
allgenes_expression	seurat_clustering	0.953421535015187	allgenes_expression_seurat_clustering
allgenes_expression	seurat_clustering	0.968920159009235	allgenes_expression_seurat_clustering
allgenes_expression	seurat_clustering	0.946894574057206	allgenes_expression_seurat_clustering
allgenes_expression	seurat_clustering	0.970426400076513	allgenes_expression_seurat_clustering
allgenes_expression	seurat_clustering	0.94458358723879	allgenes_expression_seurat_clustering
allgenes_expression	seurat_clustering	0.973925306655891	allgenes_expression_seurat_clustering
allgenes_expression	seurat_clustering	0.98106081640294	allgenes_expression_seurat_clustering
allgenes_expression	seurat_clustering	0.974202028563009	allgenes_expression_seurat_clustering
allgenes_expression	seurat_clustering	0.936638012822219	allgenes_expression_seurat_clustering
allgenes_expression	seurat_clustering	0.954214098287061	allgenes_expression_seurat_clustering
allgenes_expression	seurat_clustering	0.977675050737583	allgenes_expression_seurat_clustering
allgenes_expression	seurat_clustering	0.924856856957523	allgenes_expression_seurat_clustering
allgenes_expression	seurat_clustering	0.932919850862886	allgenes_expression_seurat_clustering
allgenes_expression	seurat_clustering	0.943594902816954	allgenes_expression_seurat_clustering
allgenes_expression	seurat_clustering	0.933931616719823	allgenes_expression_seurat_clustering
allgenes_expression	seurat_clustering	0.953483484291612	allgenes_expression_seurat_clustering
allgenes_expression	seurat_clustering	0.9230243503116	allgenes_expression_seurat_clustering
allgenes_expression	seurat_clustering	0.953328479568886	allgenes_expression_seurat_clustering
allgenes_expression	seurat_clustering	0.927705683804068	allgenes_expression_seurat_clustering
allgenes_expression	seurat_clustering	0.93893850357236	allgenes_expression_seurat_clustering
allgenes_expression	seurat_clustering	0.939338061602554	allgenes_expression_seurat_clustering
allgenes_expression	seurat_clustering	0.952553207135891	allgenes_expression_seurat_clustering
allgenes_expression	seurat_clustering	0.954168624441935	allgenes_expression_seurat_clustering
allgenes_expression	seurat_clustering	0.927630480625253	allgenes_expression_seurat_clustering
allgenes_expression	seurat_clustering	0.945641833920745	allgenes_expression_seurat_clustering
allgenes_expression	seurat_clustering	0.94633816152866	allgenes_expression_seurat_clustering
allgenes_expression	seurat_clustering	0.936589735421777	allgenes_expression_seurat_clustering
allgenes_expression	seurat_clustering	0.938015982679462	allgenes_expression_seurat_clustering
allgenes_expression	seurat_clustering	0.946335200989058	allgenes_expression_seurat_clustering
allgenes_expression	seurat_clustering	0.938353051231381	allgenes_expression_seurat_clustering
allgenes_expression	seurat_clustering	0.953818288577624	allgenes_expression_seurat_clustering
allgenes_expression	seurat_clustering	0.93498469640817	allgenes_expression_seurat_clustering
allgenes_expression	seurat_clustering	0.948124458075955	allgenes_expression_seurat_clustering
allgenes_expression	seurat_clustering	0.937176526645057	allgenes_expression_seurat_clustering
allgenes_expression	seurat_clustering	0.962325649570474	allgenes_expression_seurat_clustering
allgenes_expression	seurat_clustering	0.963885630545728	allgenes_expression_seurat_clustering
allgenes_expression	seurat_clustering	0.962394095399124	allgenes_expression_seurat_clustering
allgenes_expression	seurat_clustering	0.959132939442205	allgenes_expression_seurat_clustering
allgenes_expression	seurat_clustering	0.941768951692533	allgenes_expression_seurat_clustering
allgenes_expression	seurat_clustering	0.961647589234859	allgenes_expression_seurat_clustering
allgenes_expression	seurat_clustering	0.960321633595701	allgenes_expression_seurat_clustering
allgenes_expression	seurat_clustering	0.937507887234381	allgenes_expression_seurat_clustering
allgenes_expression	seurat_clustering	0.98283366746956	allgenes_expression_seurat_clustering
allgenes_expression	seurat_clustering	0.968528370131998	allgenes_expression_seurat_clustering
allgenes_expression	seurat_clustering	0.95449377972843	allgenes_expression_seurat_clustering
allgenes_expression	seurat_clustering	0.977554898745222	allgenes_expression_seurat_clustering
allgenes_expression	seurat_clustering	0.965290850720432	allgenes_expression_seurat_clustering
allgenes_expression	seurat_clustering	0.974438967583245	allgenes_expression_seurat_clustering
allgenes_expression	seurat_clustering	0.939236682066554	allgenes_expression_seurat_clustering
allgenes_expression	seurat_clustering	0.970710818551747	allgenes_expression_seurat_clustering
allgenes_expression	seurat_clustering	0.963347735178933	allgenes_expression_seurat_clustering
allgenes_expression	seurat_clustering	0.944635325723039	allgenes_expression_seurat_clustering
allgenes_expression	seurat_clustering	0.939796403363425	allgenes_expression_seurat_clustering
allgenes_expression	seurat_clustering	0.930452993155408	allgenes_expression_seurat_clustering
allgenes_expression	seurat_clustering	0.952379832451755	allgenes_expression_seurat_clustering
allgenes_expression	seurat_clustering	0.952687891783376	allgenes_expression_seurat_clustering
allgenes_expression	seurat_clustering	0.951484240229464	allgenes_expression_seurat_clustering
allgenes_expression	seurat_clustering	0.932285404073638	allgenes_expression_seurat_clustering
allgenes_expression	seurat_clustering	0.93513111375809	allgenes_expression_seurat_clustering
allgenes_expression	seurat_clustering	0.929542356110455	allgenes_expression_seurat_clustering
allgenes_expression	seurat_clustering	0.941493841261158	allgenes_expression_seurat_clustering
allgenes_expression	seurat_clustering	0.947541704930819	allgenes_expression_seurat_clustering
allgenes_expression	seurat_clustering	0.94176094754197	allgenes_expression_seurat_clustering
allgenes_expression	seurat_clustering	0.951515576029314	allgenes_expression_seurat_clustering
allgenes_expression	seurat_clustering	0.930794616357017	allgenes_expression_seurat_clustering
allgenes_expression	seurat_clustering	0.961463539412677	allgenes_expression_seurat_clustering
allgenes_expression	seurat_clustering	0.935091954061208	allgenes_expression_seurat_clustering
allgenes_expression	seurat_clustering	0.954141274905484	allgenes_expression_seurat_clustering
allgenes_expression	seurat_clustering	0.953552794910555	allgenes_expression_seurat_clustering
allgenes_expression	seurat_clustering	0.969287266884487	allgenes_expression_seurat_clustering
allgenes_expression	seurat_clustering	0.93266525306412	allgenes_expression_seurat_clustering
allgenes_expression	seurat_clustering	0.934779693859003	allgenes_expression_seurat_clustering
allgenes_expression	seurat_clustering	0.962139285528908	allgenes_expression_seurat_clustering
allgenes_expression	seurat_clustering	0.961373579115533	allgenes_expression_seurat_clustering
allgenes_expression	seurat_clustering	0.949754413409982	allgenes_expression_seurat_clustering
allgenes_expression	seurat_clustering	0.948322160107703	allgenes_expression_seurat_clustering
allgenes_expression	seurat_clustering	0.937451835830638	allgenes_expression_seurat_clustering
allgenes_expression	seurat_clustering	0.92139258286968	allgenes_expression_seurat_clustering
allgenes_expression	seurat_clustering	0.92553601748553	allgenes_expression_seurat_clustering
allgenes_expression	seurat_clustering	0.935307302200646	allgenes_expression_seurat_clustering
allgenes_expression	seurat_clustering	0.925407666418934	allgenes_expression_seurat_clustering
allgenes_expression	seurat_clustering	0.940404472627715	allgenes_expression_seurat_clustering
allgenes_expression	seurat_clustering	0.920409225337544	allgenes_expression_seurat_clustering
allgenes_expression	seurat_clustering	0.944373099546282	allgenes_expression_seurat_clustering
allgenes_expression	seurat_clustering	0.923582008695951	allgenes_expression_seurat_clustering
allgenes_expression	seurat_clustering	0.94542248486711	allgenes_expression_seurat_clustering
allgenes_expression	seurat_clustering	0.948770928642564	allgenes_expression_seurat_clustering
allgenes_expression	seurat_clustering	0.958014283052147	allgenes_expression_seurat_clustering
allgenes_expression	seurat_clustering	0.940875686106016	allgenes_expression_seurat_clustering
allgenes_expression	seurat_clustering	0.926023619902681	allgenes_expression_seurat_clustering
allgenes_expression	seurat_clustering	0.952056705218635	allgenes_expression_seurat_clustering
allgenes_expression	seurat_clustering	0.94758282308481	allgenes_expression_seurat_clustering
allgenes_expression	seurat_clustering	0.939505012772531	allgenes_expression_seurat_clustering
allgenes_expression	seurat_clustering	0.961230411150881	allgenes_expression_seurat_clustering
allgenes_expression	seurat_clustering	0.921630730033921	allgenes_expression_seurat_clustering
allgenes_expression	seurat_clustering	0.96733606643011	allgenes_expression_seurat_clustering
allgenes_expression	seurat_clustering	0.914376895745232	allgenes_expression_seurat_clustering
allgenes_expression	seurat_clustering	0.920386857493239	allgenes_expression_seurat_clustering
allgenes_expression	seurat_clustering	0.927940917775793	allgenes_expression_seurat_clustering
allgenes_expression	seurat_clustering	0.920474466026859	allgenes_expression_seurat_clustering
allgenes_expression	seurat_clustering	0.945628371670815	allgenes_expression_seurat_clustering
allgenes_expression	seurat_clustering	0.910536997560141	allgenes_expression_seurat_clustering
allgenes_expression	seurat_clustering	0.928600667683073	allgenes_expression_seurat_clustering
allgenes_expression	seurat_clustering	0.915780213650062	allgenes_expression_seurat_clustering
allgenes_expression	seurat_clustering	0.931387794779238	allgenes_expression_seurat_clustering
allgenes_expression	seurat_clustering	0.926097133728701	allgenes_expression_seurat_clustering
allgenes_expression	seurat_clustering	0.931687764327826	allgenes_expression_seurat_clustering
allgenes_expression	seurat_clustering	0.96068201767971	allgenes_expression_seurat_clustering
allgenes_expression	seurat_clustering	0.910860514462307	allgenes_expression_seurat_clustering
allgenes_expression	seurat_clustering	0.935674028350609	allgenes_expression_seurat_clustering
allgenes_expression	seurat_clustering	0.93352034496636	allgenes_expression_seurat_clustering
allgenes_expression	seurat_clustering	0.963027654913424	allgenes_expression_seurat_clustering
allgenes_expression	seurat_clustering	0.933966931041576	allgenes_expression_seurat_clustering
allgenes_expression	seurat_clustering	0.921779250055712	allgenes_expression_seurat_clustering
allgenes_expression	seurat_clustering	0.931419313883503	allgenes_expression_seurat_clustering
allgenes_expression	seurat_clustering	0.931844981581053	allgenes_expression_seurat_clustering
allgenes_expression	seurat_clustering	0.935575010858168	allgenes_expression_seurat_clustering
allgenes_expression	seurat_clustering	0.937597229588007	allgenes_expression_seurat_clustering
allgenes_expression	seurat_clustering	0.973846058363219	allgenes_expression_seurat_clustering
allgenes_expression	seurat_clustering	0.940330177510714	allgenes_expression_seurat_clustering
allgenes_expression	seurat_clustering	0.961864687878913	allgenes_expression_seurat_clustering
allgenes_expression	seurat_clustering	0.936428347057487	allgenes_expression_seurat_clustering
allgenes_expression	seurat_clustering	0.960321190529126	allgenes_expression_seurat_clustering
allgenes_expression	seurat_clustering	0.933866943307769	allgenes_expression_seurat_clustering
allgenes_expression	seurat_clustering	0.943732651602469	allgenes_expression_seurat_clustering
allgenes_expression	seurat_clustering	0.950022412812861	allgenes_expression_seurat_clustering
allgenes_expression	seurat_clustering	0.95644540419647	allgenes_expression_seurat_clustering
allgenes_expression	seurat_clustering	0.938724637860897	allgenes_expression_seurat_clustering
allgenes_expression	seurat_clustering	0.952033545634717	allgenes_expression_seurat_clustering
allgenes_expression	seurat_clustering	0.947120199347558	allgenes_expression_seurat_clustering
allgenes_expression	seurat_clustering	0.952272752054435	allgenes_expression_seurat_clustering
allgenes_expression	seurat_clustering	0.952497786267269	allgenes_expression_seurat_clustering
allgenes_expression	seurat_clustering	0.935030172933067	allgenes_expression_seurat_clustering
allgenes_expression	seurat_clustering	0.937598443844813	allgenes_expression_seurat_clustering
allgenes_expression	seurat_clustering	0.947451033711702	allgenes_expression_seurat_clustering
allgenes_expression	seurat_clustering	0.931955858729602	allgenes_expression_seurat_clustering
allgenes_expression	seurat_clustering	0.929835536220459	allgenes_expression_seurat_clustering
allgenes_expression	seurat_clustering	0.926211293531129	allgenes_expression_seurat_clustering
allgenes_expression	seurat_clustering	0.926450891980901	allgenes_expression_seurat_clustering
allgenes_expression	seurat_clustering	0.945039982018338	allgenes_expression_seurat_clustering
allgenes_expression	seurat_clustering	0.92812283105126	allgenes_expression_seurat_clustering
allgenes_expression	seurat_clustering	0.945747852487747	allgenes_expression_seurat_clustering
allgenes_expression	seurat_clustering	0.926760790971454	allgenes_expression_seurat_clustering
allgenes_expression	seurat_clustering	0.974556595995047	allgenes_expression_seurat_clustering
allgenes_expression	seurat_clustering	0.924687527822064	allgenes_expression_seurat_clustering
allgenes_expression	seurat_clustering	0.937977889724192	allgenes_expression_seurat_clustering
allgenes_expression	seurat_clustering	0.956569448541877	allgenes_expression_seurat_clustering
allgenes_expression	seurat_clustering	0.966883053991064	allgenes_expression_seurat_clustering
allgenes_expression	seurat_clustering	0.924056779478782	allgenes_expression_seurat_clustering
allgenes_expression	seurat_clustering	0.94048259950643	allgenes_expression_seurat_clustering
allgenes_expression	seurat_clustering	0.942833566204735	allgenes_expression_seurat_clustering
allgenes_expression	seurat_clustering	0.952934293526257	allgenes_expression_seurat_clustering
allgenes_expression	seurat_clustering	0.943272638258207	allgenes_expression_seurat_clustering
allgenes_expression	seurat_clustering	0.938543774204959	allgenes_expression_seurat_clustering
allgenes_expression	seurat_clustering	0.924556297571697	allgenes_expression_seurat_clustering
allgenes_expression	seurat_clustering	0.946608892931011	allgenes_expression_seurat_clustering
allgenes_expression	seurat_clustering	0.937739064082713	allgenes_expression_seurat_clustering
allgenes_expression	seurat_clustering	0.918202470833885	allgenes_expression_seurat_clustering
allgenes_expression	seurat_clustering	0.950170193847847	allgenes_expression_seurat_clustering
allgenes_expression	seurat_clustering	0.931911597028363	allgenes_expression_seurat_clustering
allgenes_expression	seurat_clustering	0.93978633168756	allgenes_expression_seurat_clustering
allgenes_expression	seurat_clustering	0.957117060497543	allgenes_expression_seurat_clustering
allgenes_expression	seurat_clustering	0.941470960874339	allgenes_expression_seurat_clustering
allgenes_expression	seurat_clustering	0.961659129348813	allgenes_expression_seurat_clustering
allgenes_expression	seurat_clustering	0.932716458602959	allgenes_expression_seurat_clustering
allgenes_expression	seurat_clustering	0.964607708501076	allgenes_expression_seurat_clustering
allgenes_expression	seurat_clustering	0.934031144745021	allgenes_expression_seurat_clustering
allgenes_expression	seurat_clustering	0.944569654633845	allgenes_expression_seurat_clustering
allgenes_expression	seurat_clustering	0.949285555379238	allgenes_expression_seurat_clustering
allgenes_expression	seurat_clustering	0.960783223248832	allgenes_expression_seurat_clustering
allgenes_expression	seurat_clustering	0.946594338578931	allgenes_expression_seurat_clustering
allgenes_expression	seurat_clustering	0.944783643549552	allgenes_expression_seurat_clustering
allgenes_expression	seurat_clustering	0.948661934295783	allgenes_expression_seurat_clustering
allgenes_expression	seurat_clustering	0.955073895476674	allgenes_expression_seurat_clustering
allgenes_expression	seurat_clustering	0.964056555504321	allgenes_expression_seurat_clustering
allgenes_expression	seurat_clustering	0.93749907919782	allgenes_expression_seurat_clustering
allgenes_expression	seurat_clustering	0.937769790206537	allgenes_expression_seurat_clustering
allgenes_expression	seurat_clustering	0.95101235388805	allgenes_expression_seurat_clustering
allgenes_expression	seurat_clustering	0.934111604559483	allgenes_expression_seurat_clustering
allgenes_expression	seurat_clustering	0.940981210251721	allgenes_expression_seurat_clustering
allgenes_expression	seurat_clustering	0.967860628821315	allgenes_expression_seurat_clustering
allgenes_expression	seurat_clustering	0.951583090309602	allgenes_expression_seurat_clustering
allgenes_expression	seurat_clustering	0.922183498733603	allgenes_expression_seurat_clustering
allgenes_expression	seurat_clustering	0.92894885308799	allgenes_expression_seurat_clustering
allgenes_expression	seurat_clustering	0.93275007537007	allgenes_expression_seurat_clustering
allgenes_expression	seurat_clustering	0.928006379718907	allgenes_expression_seurat_clustering
allgenes_expression	seurat_clustering	0.943865732982438	allgenes_expression_seurat_clustering
allgenes_expression	seurat_clustering	0.921252035469974	allgenes_expression_seurat_clustering
allgenes_expression	seurat_clustering	0.938037191340725	allgenes_expression_seurat_clustering
allgenes_expression	seurat_clustering	0.924644127196803	allgenes_expression_seurat_clustering
allgenes_expression	seurat_clustering	0.953734865749789	allgenes_expression_seurat_clustering
allgenes_expression	seurat_clustering	0.950448343026075	allgenes_expression_seurat_clustering
allgenes_expression	seurat_clustering	0.948968178336429	allgenes_expression_seurat_clustering
allgenes_expression	seurat_clustering	0.939096874594992	allgenes_expression_seurat_clustering
allgenes_expression	seurat_clustering	0.921404711705799	allgenes_expression_seurat_clustering
allgenes_expression	seurat_clustering	0.95936084192074	allgenes_expression_seurat_clustering
allgenes_expression	seurat_clustering	0.952977611006701	allgenes_expression_seurat_clustering
allgenes_expression	seurat_clustering	0.93543710716521	allgenes_expression_seurat_clustering
allgenes_expression	seurat_clustering	0.963112561777245	allgenes_expression_seurat_clustering
allgenes_expression	seurat_clustering	0.92505509925599	allgenes_expression_seurat_clustering
allgenes_expression	seurat_clustering	0.951685186872071	allgenes_expression_seurat_clustering
allgenes_expression	seurat_clustering	0.963645297511066	allgenes_expression_seurat_clustering
allgenes_expression	seurat_clustering	0.941730124259265	allgenes_expression_seurat_clustering
allgenes_expression	seurat_clustering	0.924622729936982	allgenes_expression_seurat_clustering
allgenes_expression	seurat_clustering	0.927249491954667	allgenes_expression_seurat_clustering
allgenes_expression	seurat_clustering	0.927678724189865	allgenes_expression_seurat_clustering
allgenes_expression	seurat_clustering	0.908317990825509	allgenes_expression_seurat_clustering
allgenes_expression	seurat_clustering	0.909514987042885	allgenes_expression_seurat_clustering
allgenes_expression	seurat_clustering	0.925352313132705	allgenes_expression_seurat_clustering
allgenes_expression	seurat_clustering	0.909239854324156	allgenes_expression_seurat_clustering
allgenes_expression	seurat_clustering	0.932339288498801	allgenes_expression_seurat_clustering
allgenes_expression	seurat_clustering	0.906337538378911	allgenes_expression_seurat_clustering
allgenes_expression	seurat_clustering	0.930568290305359	allgenes_expression_seurat_clustering
allgenes_expression	seurat_clustering	0.907237297586797	allgenes_expression_seurat_clustering
allgenes_expression	seurat_clustering	0.916899731473888	allgenes_expression_seurat_clustering
allgenes_expression	seurat_clustering	0.924439685901251	allgenes_expression_seurat_clustering
allgenes_expression	seurat_clustering	0.932165480150556	allgenes_expression_seurat_clustering
allgenes_expression	seurat_clustering	0.930824721129817	allgenes_expression_seurat_clustering
allgenes_expression	seurat_clustering	0.914612702008335	allgenes_expression_seurat_clustering
allgenes_expression	seurat_clustering	0.925603665519448	allgenes_expression_seurat_clustering
allgenes_expression	seurat_clustering	0.922803453289361	allgenes_expression_seurat_clustering
allgenes_expression	seurat_clustering	0.9693273453087	allgenes_expression_seurat_clustering
allgenes_expression	seurat_clustering	0.915816511159073	allgenes_expression_seurat_clustering
allgenes_expression	seurat_clustering	0.907782114578036	allgenes_expression_seurat_clustering
allgenes_expression	seurat_clustering	0.927641359603985	allgenes_expression_seurat_clustering
allgenes_expression	seurat_clustering	0.922074427836032	allgenes_expression_seurat_clustering
allgenes_expression	seurat_clustering	0.934467247988322	allgenes_expression_seurat_clustering
allgenes_expression	seurat_clustering	0.935716688411859	allgenes_expression_seurat_clustering
allgenes_expression	seurat_clustering	0.928724987985191	allgenes_expression_seurat_clustering
allgenes_expression	seurat_clustering	0.940899898348739	allgenes_expression_seurat_clustering
allgenes_expression	seurat_clustering	0.914217993116211	allgenes_expression_seurat_clustering
allgenes_expression	seurat_clustering	0.942326794454103	allgenes_expression_seurat_clustering
allgenes_expression	seurat_clustering	0.944809809164577	allgenes_expression_seurat_clustering
allgenes_expression	seurat_clustering	0.953402974037582	allgenes_expression_seurat_clustering
allgenes_expression	seurat_clustering	0.945841979781554	allgenes_expression_seurat_clustering
allgenes_expression	seurat_clustering	0.964212044700879	allgenes_expression_seurat_clustering
allgenes_expression	seurat_clustering	0.941172315448399	allgenes_expression_seurat_clustering
allgenes_expression	seurat_clustering	0.955159983000718	allgenes_expression_seurat_clustering
allgenes_expression	seurat_clustering	0.940916075645503	allgenes_expression_seurat_clustering
allgenes_expression	seurat_clustering	0.974358452637131	allgenes_expression_seurat_clustering
allgenes_expression	seurat_clustering	0.970450914925075	allgenes_expression_seurat_clustering
allgenes_expression	seurat_clustering	0.962244946397995	allgenes_expression_seurat_clustering
allgenes_expression	seurat_clustering	0.933496675037553	allgenes_expression_seurat_clustering
allgenes_expression	seurat_clustering	0.943960232005675	allgenes_expression_seurat_clustering
allgenes_expression	seurat_clustering	0.977866710133388	allgenes_expression_seurat_clustering
allgenes_expression	seurat_clustering	0.974783577594393	allgenes_expression_seurat_clustering
allgenes_expression	seurat_clustering	0.941954726218007	allgenes_expression_seurat_clustering
allgenes_expression	seurat_clustering	0.95847904936361	allgenes_expression_seurat_clustering
allgenes_expression	seurat_clustering	0.94596901382348	allgenes_expression_seurat_clustering
allgenes_expression	seurat_clustering	0.959130213490053	allgenes_expression_seurat_clustering
allgenes_expression	seurat_clustering	0.952985303468863	allgenes_expression_seurat_clustering
allgenes_expression	seurat_clustering	0.933789134721616	allgenes_expression_seurat_clustering
allgenes_expression	seurat_clustering	0.9426502277161	allgenes_expression_seurat_clustering
allgenes_expression	seurat_clustering	0.942212895865414	allgenes_expression_seurat_clustering
allgenes_expression	seurat_clustering	0.943273110299399	allgenes_expression_seurat_clustering
allgenes_expression	seurat_clustering	0.964694951115779	allgenes_expression_seurat_clustering
allgenes_expression	seurat_clustering	0.921171449382574	allgenes_expression_seurat_clustering
allgenes_expression	seurat_clustering	0.908125265124587	allgenes_expression_seurat_clustering
allgenes_expression	seurat_clustering	0.909051445054811	allgenes_expression_seurat_clustering
allgenes_expression	seurat_clustering	0.923878780757942	allgenes_expression_seurat_clustering
allgenes_expression	seurat_clustering	0.909011264540783	allgenes_expression_seurat_clustering
allgenes_expression	seurat_clustering	0.933239398939227	allgenes_expression_seurat_clustering
allgenes_expression	seurat_clustering	0.904677497434896	allgenes_expression_seurat_clustering
allgenes_expression	seurat_clustering	0.924977605879679	allgenes_expression_seurat_clustering
allgenes_expression	seurat_clustering	0.907789706523884	allgenes_expression_seurat_clustering
allgenes_expression	seurat_clustering	0.918600533125165	allgenes_expression_seurat_clustering
allgenes_expression	seurat_clustering	0.921773642436211	allgenes_expression_seurat_clustering
allgenes_expression	seurat_clustering	0.930868563580159	allgenes_expression_seurat_clustering
allgenes_expression	seurat_clustering	0.958768262208279	allgenes_expression_seurat_clustering
allgenes_expression	seurat_clustering	0.912305180071595	allgenes_expression_seurat_clustering
allgenes_expression	seurat_clustering	0.92360098514385	allgenes_expression_seurat_clustering
allgenes_expression	seurat_clustering	0.920572809648218	allgenes_expression_seurat_clustering
allgenes_expression	seurat_clustering	0.967186020309591	allgenes_expression_seurat_clustering
allgenes_expression	seurat_clustering	0.934015655466517	allgenes_expression_seurat_clustering
allgenes_expression	seurat_clustering	0.908176530913402	allgenes_expression_seurat_clustering
allgenes_expression	seurat_clustering	0.924817890917566	allgenes_expression_seurat_clustering
allgenes_expression	seurat_clustering	0.932247100131019	allgenes_expression_seurat_clustering
allgenes_expression	seurat_clustering	0.954561581434898	allgenes_expression_seurat_clustering
allgenes_expression	seurat_clustering	0.92918235134966	allgenes_expression_seurat_clustering
allgenes_expression	seurat_clustering	0.92030983961089	allgenes_expression_seurat_clustering
allgenes_expression	seurat_clustering	0.936881162251822	allgenes_expression_seurat_clustering
allgenes_expression	seurat_clustering	0.923951530094675	allgenes_expression_seurat_clustering
allgenes_expression	seurat_clustering	0.960488466631395	allgenes_expression_seurat_clustering
allgenes_expression	seurat_clustering	0.919483163856879	allgenes_expression_seurat_clustering
allgenes_expression	seurat_clustering	0.93978177596483	allgenes_expression_seurat_clustering
allgenes_expression	seurat_clustering	0.959613344358811	allgenes_expression_seurat_clustering
allgenes_expression	seurat_clustering	0.950328110980744	allgenes_expression_seurat_clustering
allgenes_expression	seurat_clustering	0.958316552987372	allgenes_expression_seurat_clustering
allgenes_expression	seurat_clustering	0.956737040835768	allgenes_expression_seurat_clustering
allgenes_expression	seurat_clustering	0.94579664543581	allgenes_expression_seurat_clustering
allgenes_expression	seurat_clustering	0.957428678986849	allgenes_expression_seurat_clustering
allgenes_expression	seurat_clustering	0.950779707753895	allgenes_expression_seurat_clustering
allgenes_expression	seurat_clustering	0.953178429045883	allgenes_expression_seurat_clustering
allgenes_expression	seurat_clustering	0.948150889632866	allgenes_expression_seurat_clustering
allgenes_expression	seurat_clustering	0.958195760988486	allgenes_expression_seurat_clustering
allgenes_expression	seurat_clustering	0.939567148946481	allgenes_expression_seurat_clustering
allgenes_expression	seurat_clustering	0.943879462817428	allgenes_expression_seurat_clustering
allgenes_expression	seurat_clustering	0.952797172559793	allgenes_expression_seurat_clustering
allgenes_expression	seurat_clustering	0.956755421489745	allgenes_expression_seurat_clustering
allgenes_expression	seurat_clustering	0.947432553571803	allgenes_expression_seurat_clustering
allgenes_expression	seurat_clustering	0.942153217618287	allgenes_expression_seurat_clustering
allgenes_expression	seurat_clustering	0.947679620634943	allgenes_expression_seurat_clustering
allgenes_expression	seurat_clustering	0.94965587802799	allgenes_expression_seurat_clustering
allgenes_expression	seurat_clustering	0.93014576085635	allgenes_expression_seurat_clustering
allgenes_expression	seurat_clustering	0.930501594031802	allgenes_expression_seurat_clustering
allgenes_expression	seurat_clustering	0.950710643863067	allgenes_expression_seurat_clustering
allgenes_expression	seurat_clustering	0.938149182243766	allgenes_expression_seurat_clustering
allgenes_expression	seurat_clustering	0.96166751536695	allgenes_expression_seurat_clustering
allgenes_expression	seurat_clustering	0.931859553101552	allgenes_expression_seurat_clustering
allgenes_expression	seurat_clustering	0.923064629766301	allgenes_expression_seurat_clustering
allgenes_expression	seurat_clustering	0.944949647870227	allgenes_expression_seurat_clustering
allgenes_expression	seurat_clustering	0.922399785857069	allgenes_expression_seurat_clustering
allgenes_expression	seurat_clustering	0.92854178099086	allgenes_expression_seurat_clustering
allgenes_expression	seurat_clustering	0.937765811228499	allgenes_expression_seurat_clustering
allgenes_expression	seurat_clustering	0.943562257866808	allgenes_expression_seurat_clustering
allgenes_expression	seurat_clustering	0.939077307790543	allgenes_expression_seurat_clustering
allgenes_expression	seurat_clustering	0.95771811776097	allgenes_expression_seurat_clustering
allgenes_expression	seurat_clustering	0.925427059543124	allgenes_expression_seurat_clustering
allgenes_expression	seurat_clustering	0.940938886815495	allgenes_expression_seurat_clustering
allgenes_expression	seurat_clustering	0.932774891615864	allgenes_expression_seurat_clustering
allgenes_expression	seurat_clustering	0.9461790477937	allgenes_expression_seurat_clustering
allgenes_expression	seurat_clustering	0.93523091141657	allgenes_expression_seurat_clustering
allgenes_expression	seurat_clustering	0.945674306206106	allgenes_expression_seurat_clustering
allgenes_expression	seurat_clustering	0.975903614121856	allgenes_expression_seurat_clustering
allgenes_expression	seurat_clustering	0.926742976065323	allgenes_expression_seurat_clustering
allgenes_expression	seurat_clustering	0.946711045611434	allgenes_expression_seurat_clustering
allgenes_expression	seurat_clustering	0.945713109130649	allgenes_expression_seurat_clustering
allgenes_expression	seurat_clustering	0.963875055302278	allgenes_expression_seurat_clustering
allgenes_expression	seurat_clustering	0.95053093034503	allgenes_expression_seurat_clustering
allgenes_expression	seurat_clustering	0.938926114227879	allgenes_expression_seurat_clustering
allgenes_expression	seurat_clustering	0.941935204606175	allgenes_expression_seurat_clustering
allgenes_expression	seurat_clustering	0.937664203369644	allgenes_expression_seurat_clustering
allgenes_expression	seurat_clustering	0.967412546981323	allgenes_expression_seurat_clustering
allgenes_expression	seurat_clustering	0.942923009669726	allgenes_expression_seurat_clustering
allgenes_expression	seurat_clustering	0.923289528250764	allgenes_expression_seurat_clustering
allgenes_expression	seurat_clustering	0.954188643093926	allgenes_expression_seurat_clustering
allgenes_expression	seurat_clustering	0.941027892871696	allgenes_expression_seurat_clustering
allgenes_expression	seurat_clustering	0.932656081187813	allgenes_expression_seurat_clustering
allgenes_expression	seurat_clustering	0.940109597351777	allgenes_expression_seurat_clustering
allgenes_expression	seurat_clustering	0.955050175174371	allgenes_expression_seurat_clustering
allgenes_expression	seurat_clustering	0.949375627395146	allgenes_expression_seurat_clustering
allgenes_expression	seurat_clustering	0.948518683583848	allgenes_expression_seurat_clustering
allgenes_expression	seurat_clustering	0.947229033921618	allgenes_expression_seurat_clustering
allgenes_expression	seurat_clustering	0.941596943006306	allgenes_expression_seurat_clustering
allgenes_expression	seurat_clustering	0.950196370495333	allgenes_expression_seurat_clustering
allgenes_expression	seurat_clustering	0.9608548658554	allgenes_expression_seurat_clustering
allgenes_expression	seurat_clustering	0.939873848308388	allgenes_expression_seurat_clustering
allgenes_expression	seurat_clustering	0.929128377102388	allgenes_expression_seurat_clustering
allgenes_expression	seurat_clustering	0.945908956108895	allgenes_expression_seurat_clustering
allgenes_expression	seurat_clustering	0.952576072709335	allgenes_expression_seurat_clustering
allgenes_expression	seurat_clustering	0.93284759671268	allgenes_expression_seurat_clustering
allgenes_expression	seurat_clustering	0.933815678005616	allgenes_expression_seurat_clustering
allgenes_expression	seurat_clustering	0.959660001251595	allgenes_expression_seurat_clustering
allgenes_expression	seurat_clustering	0.930337386492139	allgenes_expression_seurat_clustering
allgenes_expression	seurat_clustering	0.944925452374462	allgenes_expression_seurat_clustering
allgenes_expression	seurat_clustering	0.940613749375226	allgenes_expression_seurat_clustering
allgenes_expression	seurat_clustering	0.940935147336887	allgenes_expression_seurat_clustering
allgenes_expression	seurat_clustering	0.944822141695862	allgenes_expression_seurat_clustering
allgenes_expression	seurat_clustering	0.954445350923487	allgenes_expression_seurat_clustering
allgenes_expression	seurat_clustering	0.932744665094213	allgenes_expression_seurat_clustering
allgenes_expression	seurat_clustering	0.929605536253163	allgenes_expression_seurat_clustering
allgenes_expression	seurat_clustering	0.949652972838339	allgenes_expression_seurat_clustering
allgenes_expression	seurat_clustering	0.932497511747995	allgenes_expression_seurat_clustering
allgenes_expression	seurat_clustering	0.914489546503154	allgenes_expression_seurat_clustering
allgenes_expression	seurat_clustering	0.938532923676801	allgenes_expression_seurat_clustering
allgenes_expression	seurat_clustering	0.938777392105707	allgenes_expression_seurat_clustering
allgenes_expression	seurat_clustering	0.911855063172871	allgenes_expression_seurat_clustering
allgenes_expression	seurat_clustering	0.938800477272255	allgenes_expression_seurat_clustering
allgenes_expression	seurat_clustering	0.927953001789888	allgenes_expression_seurat_clustering
allgenes_expression	seurat_clustering	0.941862187369605	allgenes_expression_seurat_clustering
allgenes_expression	seurat_clustering	0.962702217570425	allgenes_expression_seurat_clustering
allgenes_expression	seurat_clustering	0.953045944709143	allgenes_expression_seurat_clustering
allgenes_expression	seurat_clustering	0.979950869312388	allgenes_expression_seurat_clustering
allgenes_expression	seurat_clustering	0.954155780931095	allgenes_expression_seurat_clustering
allgenes_expression	seurat_clustering	0.976144646952754	allgenes_expression_seurat_clustering
allgenes_expression	seurat_clustering	0.956971712696245	allgenes_expression_seurat_clustering
allgenes_expression	seurat_clustering	0.965245150041298	allgenes_expression_seurat_clustering
allgenes_expression	seurat_clustering	0.947524261695167	allgenes_expression_seurat_clustering
allgenes_expression	seurat_clustering	0.971780743286876	allgenes_expression_seurat_clustering
allgenes_expression	seurat_clustering	0.961624338458214	allgenes_expression_seurat_clustering
allgenes_expression	seurat_clustering	0.945411628595545	allgenes_expression_seurat_clustering
allgenes_expression	seurat_clustering	0.94721271553906	allgenes_expression_seurat_clustering
allgenes_expression	seurat_clustering	0.931722471827901	allgenes_expression_seurat_clustering
allgenes_expression	seurat_clustering	0.951382325629152	allgenes_expression_seurat_clustering
allgenes_expression	seurat_clustering	0.953508079412896	allgenes_expression_seurat_clustering
allgenes_expression	seurat_clustering	0.954381701106198	allgenes_expression_seurat_clustering
allgenes_expression	seurat_clustering	0.935942761385593	allgenes_expression_seurat_clustering
allgenes_expression	seurat_clustering	0.939850557009743	allgenes_expression_seurat_clustering
allgenes_expression	seurat_clustering	0.959931641983471	allgenes_expression_seurat_clustering
allgenes_expression	seurat_clustering	0.943718141299517	allgenes_expression_seurat_clustering
allgenes_expression	seurat_clustering	0.926685688865994	allgenes_expression_seurat_clustering
allgenes_expression	seurat_clustering	0.922364525782929	allgenes_expression_seurat_clustering
allgenes_expression	seurat_clustering	0.941248947662418	allgenes_expression_seurat_clustering
allgenes_expression	seurat_clustering	0.929244219589487	allgenes_expression_seurat_clustering
allgenes_expression	seurat_clustering	0.944952387591772	allgenes_expression_seurat_clustering
allgenes_expression	seurat_clustering	0.930420591898168	allgenes_expression_seurat_clustering
allgenes_expression	seurat_clustering	0.911801420148186	allgenes_expression_seurat_clustering
allgenes_expression	seurat_clustering	0.947291488027399	allgenes_expression_seurat_clustering
allgenes_expression	seurat_clustering	0.911672902880227	allgenes_expression_seurat_clustering
allgenes_expression	seurat_clustering	0.964219336705531	allgenes_expression_seurat_clustering
allgenes_expression	seurat_clustering	0.940624984755577	allgenes_expression_seurat_clustering
allgenes_expression	seurat_clustering	0.944084118089299	allgenes_expression_seurat_clustering
allgenes_expression	seurat_clustering	0.922644266262193	allgenes_expression_seurat_clustering
allgenes_expression	seurat_clustering	0.934163801883745	allgenes_expression_seurat_clustering
allgenes_expression	seurat_clustering	0.939693091878976	allgenes_expression_seurat_clustering
allgenes_expression	seurat_clustering	0.934582450582972	allgenes_expression_seurat_clustering
allgenes_expression	seurat_clustering	0.945822045885111	allgenes_expression_seurat_clustering
allgenes_expression	seurat_clustering	0.922206286806301	allgenes_expression_seurat_clustering
allgenes_expression	seurat_clustering	0.951318131373939	allgenes_expression_seurat_clustering
allgenes_expression	seurat_clustering	0.928695804622596	allgenes_expression_seurat_clustering
allgenes_expression	seurat_clustering	0.952519620838818	allgenes_expression_seurat_clustering
allgenes_expression	seurat_clustering	0.948737886728915	allgenes_expression_seurat_clustering
allgenes_expression	seurat_clustering	0.963510669925225	allgenes_expression_seurat_clustering
allgenes_expression	seurat_clustering	0.945281174766382	allgenes_expression_seurat_clustering
allgenes_expression	seurat_clustering	0.925177384678165	allgenes_expression_seurat_clustering
allgenes_expression	seurat_clustering	0.959526147485374	allgenes_expression_seurat_clustering
allgenes_expression	seurat_clustering	0.956803775564468	allgenes_expression_seurat_clustering
allgenes_expression	seurat_clustering	0.947262875558574	allgenes_expression_seurat_clustering
allgenes_expression	seurat_clustering	0.963228474756271	allgenes_expression_seurat_clustering
allgenes_expression	seurat_clustering	0.93137805954884	allgenes_expression_seurat_clustering
allgenes_expression	seurat_clustering	0.9716072910787	allgenes_expression_seurat_clustering
allgenes_expression	seurat_clustering	0.97741578133082	allgenes_expression_seurat_clustering
allgenes_expression	seurat_clustering	0.939784789155811	allgenes_expression_seurat_clustering
allgenes_expression	seurat_clustering	0.937345833643292	allgenes_expression_seurat_clustering
allgenes_expression	seurat_clustering	0.935695687769662	allgenes_expression_seurat_clustering
allgenes_expression	seurat_clustering	0.941951281106824	allgenes_expression_seurat_clustering
allgenes_expression	seurat_clustering	0.964594092594856	allgenes_expression_seurat_clustering
allgenes_expression	seurat_clustering	0.921269978892157	allgenes_expression_seurat_clustering
allgenes_expression	seurat_clustering	0.957493311737877	allgenes_expression_seurat_clustering
allgenes_expression	seurat_clustering	0.933109774442204	allgenes_expression_seurat_clustering
allgenes_expression	seurat_clustering	0.941841145931014	allgenes_expression_seurat_clustering
allgenes_expression	seurat_clustering	0.951616768355212	allgenes_expression_seurat_clustering
allgenes_expression	seurat_clustering	0.940118354960026	allgenes_expression_seurat_clustering
allgenes_expression	seurat_clustering	0.936659783798397	allgenes_expression_seurat_clustering
allgenes_expression	seurat_clustering	0.951365191650948	allgenes_expression_seurat_clustering
allgenes_expression	seurat_clustering	0.953829331664916	allgenes_expression_seurat_clustering
allgenes_expression	seurat_clustering	0.97193715930777	allgenes_expression_seurat_clustering
allgenes_expression	seurat_clustering	0.957253131749635	allgenes_expression_seurat_clustering
allgenes_expression	seurat_clustering	0.972237908270497	allgenes_expression_seurat_clustering
allgenes_expression	seurat_clustering	0.95616667751508	allgenes_expression_seurat_clustering
allgenes_expression	seurat_clustering	0.962948182723339	allgenes_expression_seurat_clustering
allgenes_expression	seurat_clustering	0.948644624698163	allgenes_expression_seurat_clustering
allgenes_expression	seurat_clustering	0.963224894603469	allgenes_expression_seurat_clustering
allgenes_expression	seurat_clustering	0.964758182196461	allgenes_expression_seurat_clustering
allgenes_expression	seurat_clustering	0.961094717262376	allgenes_expression_seurat_clustering
allgenes_expression	seurat_clustering	0.936615845139068	allgenes_expression_seurat_clustering
allgenes_expression	seurat_clustering	0.971692607665913	allgenes_expression_seurat_clustering
allgenes_expression	seurat_clustering	0.960276747614186	allgenes_expression_seurat_clustering
allgenes_expression	seurat_clustering	0.96877594445757	allgenes_expression_seurat_clustering
allgenes_expression	seurat_clustering	0.94202244648304	allgenes_expression_seurat_clustering
allgenes_expression	seurat_clustering	0.94509642065512	allgenes_expression_seurat_clustering
allgenes_expression	seurat_clustering	0.953779773539804	allgenes_expression_seurat_clustering
allgenes_expression	seurat_clustering	0.949854043252895	allgenes_expression_seurat_clustering
allgenes_expression	seurat_clustering	0.931469541494104	allgenes_expression_seurat_clustering
allgenes_expression	seurat_clustering	0.925262229922559	allgenes_expression_seurat_clustering
allgenes_expression	seurat_clustering	0.960622542660067	allgenes_expression_seurat_clustering
allgenes_expression	seurat_clustering	0.945911189382021	allgenes_expression_seurat_clustering
allgenes_expression	seurat_clustering	0.961416019888427	allgenes_expression_seurat_clustering
allgenes_expression	seurat_clustering	0.931724162268581	allgenes_expression_seurat_clustering
allgenes_expression	seurat_clustering	0.92025883765468	allgenes_expression_seurat_clustering
allgenes_expression	seurat_clustering	0.954020277047566	allgenes_expression_seurat_clustering
allgenes_expression	seurat_clustering	0.917558305592386	allgenes_expression_seurat_clustering
allgenes_expression	seurat_clustering	0.961272338824486	allgenes_expression_seurat_clustering
allgenes_expression	seurat_clustering	0.943342569537454	allgenes_expression_seurat_clustering
allgenes_expression	seurat_clustering	0.939379793093058	allgenes_expression_seurat_clustering
allgenes_expression	seurat_clustering	0.960093673062537	allgenes_expression_seurat_clustering
allgenes_expression	seurat_clustering	0.940634219478935	allgenes_expression_seurat_clustering
allgenes_expression	seurat_clustering	0.944020314479733	allgenes_expression_seurat_clustering
allgenes_expression	seurat_clustering	0.944405941880385	allgenes_expression_seurat_clustering
allgenes_expression	seurat_clustering	0.962761089856711	allgenes_expression_seurat_clustering
allgenes_expression	seurat_clustering	0.948237490213865	allgenes_expression_seurat_clustering
allgenes_expression	seurat_clustering	0.968717176495102	allgenes_expression_seurat_clustering
allgenes_expression	seurat_clustering	0.944073307508962	allgenes_expression_seurat_clustering
allgenes_expression	seurat_clustering	0.963905329033242	allgenes_expression_seurat_clustering
allgenes_expression	seurat_clustering	0.941671296551221	allgenes_expression_seurat_clustering
allgenes_expression	seurat_clustering	0.960640129481903	allgenes_expression_seurat_clustering
allgenes_expression	seurat_clustering	0.96496919861581	allgenes_expression_seurat_clustering
allgenes_expression	seurat_clustering	0.967403151828022	allgenes_expression_seurat_clustering
allgenes_expression	seurat_clustering	0.939813777513601	allgenes_expression_seurat_clustering
allgenes_expression	seurat_clustering	0.955319193480881	allgenes_expression_seurat_clustering
allgenes_expression	seurat_clustering	0.964987602999988	allgenes_expression_seurat_clustering
allgenes_expression	seurat_clustering	0.968271417735047	allgenes_expression_seurat_clustering
allgenes_expression	seurat_clustering	0.954790225017145	allgenes_expression_seurat_clustering
allgenes_expression	seurat_clustering	0.950976142904293	allgenes_expression_seurat_clustering
allgenes_expression	seurat_clustering	0.947482197823181	allgenes_expression_seurat_clustering
allgenes_expression	seurat_clustering	0.959800199641217	allgenes_expression_seurat_clustering
allgenes_expression	seurat_clustering	0.944167018299899	allgenes_expression_seurat_clustering
allgenes_expression	seurat_clustering	0.934846658229781	allgenes_expression_seurat_clustering
allgenes_expression	seurat_clustering	0.958908318709322	allgenes_expression_seurat_clustering
allgenes_expression	seurat_clustering	0.953292965689976	allgenes_expression_seurat_clustering
allgenes_expression	seurat_clustering	0.960255895952454	allgenes_expression_seurat_clustering
allgenes_expression	seurat_clustering	0.942526089444572	allgenes_expression_seurat_clustering
allgenes_expression	seurat_clustering	0.933261430008136	allgenes_expression_seurat_clustering
allgenes_expression	seurat_clustering	0.962083157851496	allgenes_expression_seurat_clustering
allgenes_expression	seurat_clustering	0.929989878626256	allgenes_expression_seurat_clustering
allgenes_expression	seurat_clustering	0.954780419476574	allgenes_expression_seurat_clustering
allgenes_expression	seurat_clustering	0.94706437175864	allgenes_expression_seurat_clustering
allgenes_expression	seurat_clustering	0.939672707303717	allgenes_expression_seurat_clustering
allgenes_expression	seurat_clustering	0.947854776765351	allgenes_expression_seurat_clustering
allgenes_expression	seurat_clustering	0.950554736910077	allgenes_expression_seurat_clustering
allgenes_expression	seurat_clustering	0.963774509573344	allgenes_expression_seurat_clustering
allgenes_expression	seurat_clustering	0.972922027543679	allgenes_expression_seurat_clustering
allgenes_expression	seurat_clustering	0.959679083768466	allgenes_expression_seurat_clustering
allgenes_expression	seurat_clustering	0.94652360873578	allgenes_expression_seurat_clustering
allgenes_expression	seurat_clustering	0.966338632347835	allgenes_expression_seurat_clustering
allgenes_expression	seurat_clustering	0.959454061031937	allgenes_expression_seurat_clustering
allgenes_expression	seurat_clustering	0.962332596549164	allgenes_expression_seurat_clustering
allgenes_expression	seurat_clustering	0.937305184875765	allgenes_expression_seurat_clustering
allgenes_expression	seurat_clustering	0.961320677932385	allgenes_expression_seurat_clustering
allgenes_expression	seurat_clustering	0.966768530749251	allgenes_expression_seurat_clustering
allgenes_expression	seurat_clustering	0.947223093434248	allgenes_expression_seurat_clustering
allgenes_expression	seurat_clustering	0.93937587768684	allgenes_expression_seurat_clustering
allgenes_expression	seurat_clustering	0.928016332430091	allgenes_expression_seurat_clustering
allgenes_expression	seurat_clustering	0.943282834354898	allgenes_expression_seurat_clustering
allgenes_expression	seurat_clustering	0.955231476610502	allgenes_expression_seurat_clustering
allgenes_expression	seurat_clustering	0.95138756152684	allgenes_expression_seurat_clustering
allgenes_expression	seurat_clustering	0.930055882591886	allgenes_expression_seurat_clustering
allgenes_expression	seurat_clustering	0.94004560730973	allgenes_expression_seurat_clustering
allgenes_expression	seurat_clustering	0.975423071883899	allgenes_expression_seurat_clustering
allgenes_expression	seurat_clustering	0.936210177484589	allgenes_expression_seurat_clustering
allgenes_expression	seurat_clustering	0.926505811504751	allgenes_expression_seurat_clustering
allgenes_expression	seurat_clustering	0.921031215871976	allgenes_expression_seurat_clustering
allgenes_expression	seurat_clustering	0.931758696542177	allgenes_expression_seurat_clustering
allgenes_expression	seurat_clustering	0.925757990956499	allgenes_expression_seurat_clustering
allgenes_expression	seurat_clustering	0.932364996434631	allgenes_expression_seurat_clustering
allgenes_expression	seurat_clustering	0.932937537362548	allgenes_expression_seurat_clustering
allgenes_expression	seurat_clustering	0.908761651350043	allgenes_expression_seurat_clustering
allgenes_expression	seurat_clustering	0.951309381341806	allgenes_expression_seurat_clustering
allgenes_expression	seurat_clustering	0.908615193822202	allgenes_expression_seurat_clustering
allgenes_expression	seurat_clustering	0.941752830520381	allgenes_expression_seurat_clustering
allgenes_expression	seurat_clustering	0.933870008322774	allgenes_expression_seurat_clustering
allgenes_expression	seurat_clustering	0.950045635284439	allgenes_expression_seurat_clustering
allgenes_expression	seurat_clustering	0.95288078634207	allgenes_expression_seurat_clustering
allgenes_expression	seurat_clustering	0.932697510320939	allgenes_expression_seurat_clustering
allgenes_expression	seurat_clustering	0.946752751829385	allgenes_expression_seurat_clustering
allgenes_expression	seurat_clustering	0.946000662315361	allgenes_expression_seurat_clustering
allgenes_expression	seurat_clustering	0.916144243795277	allgenes_expression_seurat_clustering
allgenes_expression	seurat_clustering	0.923518911276014	allgenes_expression_seurat_clustering
allgenes_expression	seurat_clustering	0.931500966189328	allgenes_expression_seurat_clustering
allgenes_expression	seurat_clustering	0.922646752555755	allgenes_expression_seurat_clustering
allgenes_expression	seurat_clustering	0.937269123729422	allgenes_expression_seurat_clustering
allgenes_expression	seurat_clustering	0.914888775677932	allgenes_expression_seurat_clustering
allgenes_expression	seurat_clustering	0.94156640085212	allgenes_expression_seurat_clustering
allgenes_expression	seurat_clustering	0.920962018615482	allgenes_expression_seurat_clustering
allgenes_expression	seurat_clustering	0.943450129883098	allgenes_expression_seurat_clustering
allgenes_expression	seurat_clustering	0.946453776604042	allgenes_expression_seurat_clustering
allgenes_expression	seurat_clustering	0.95888977337985	allgenes_expression_seurat_clustering
allgenes_expression	seurat_clustering	0.947984236316585	allgenes_expression_seurat_clustering
allgenes_expression	seurat_clustering	0.921366899752802	allgenes_expression_seurat_clustering
allgenes_expression	seurat_clustering	0.949781385439929	allgenes_expression_seurat_clustering
allgenes_expression	seurat_clustering	0.94682650144008	allgenes_expression_seurat_clustering
allgenes_expression	seurat_clustering	0.935912386163267	allgenes_expression_seurat_clustering
allgenes_expression	seurat_clustering	0.969423544328028	allgenes_expression_seurat_clustering
allgenes_expression	seurat_clustering	0.918376058572241	allgenes_expression_seurat_clustering
allgenes_expression	seurat_clustering	0.952480875408672	allgenes_expression_seurat_clustering
allgenes_expression	seurat_clustering	0.966480477004083	allgenes_expression_seurat_clustering
allgenes_expression	seurat_clustering	0.930699910737022	allgenes_expression_seurat_clustering
allgenes_expression	seurat_clustering	0.928043782365111	allgenes_expression_seurat_clustering
allgenes_expression	seurat_clustering	0.932605737189618	allgenes_expression_seurat_clustering
allgenes_expression	seurat_clustering	0.932051376177409	allgenes_expression_seurat_clustering
allgenes_expression	seurat_clustering	0.956379333192744	allgenes_expression_seurat_clustering
allgenes_expression	seurat_clustering	0.914655279712257	allgenes_expression_seurat_clustering
allgenes_expression	seurat_clustering	0.94830841737228	allgenes_expression_seurat_clustering
allgenes_expression	seurat_clustering	0.932525506251845	allgenes_expression_seurat_clustering
allgenes_expression	seurat_clustering	0.931617582758928	allgenes_expression_seurat_clustering
allgenes_expression	seurat_clustering	0.94297923877756	allgenes_expression_seurat_clustering
allgenes_expression	seurat_clustering	0.931136665573644	allgenes_expression_seurat_clustering
allgenes_expression	seurat_clustering	0.92715511054809	allgenes_expression_seurat_clustering
allgenes_expression	seurat_clustering	0.970801896619295	allgenes_expression_seurat_clustering
allgenes_expression	seurat_clustering	0.930485445761518	allgenes_expression_seurat_clustering
allgenes_expression	seurat_clustering	0.941688470055611	allgenes_expression_seurat_clustering
allgenes_expression	seurat_clustering	0.922071630627092	allgenes_expression_seurat_clustering
allgenes_expression	seurat_clustering	0.985009424094326	allgenes_expression_seurat_clustering
allgenes_expression	seurat_clustering	0.970008787625861	allgenes_expression_seurat_clustering
allgenes_expression	seurat_clustering	0.962032146077679	allgenes_expression_seurat_clustering
allgenes_expression	seurat_clustering	0.978093275264839	allgenes_expression_seurat_clustering
allgenes_expression	seurat_clustering	0.969431526461894	allgenes_expression_seurat_clustering
allgenes_expression	seurat_clustering	0.981140505049605	allgenes_expression_seurat_clustering
allgenes_expression	seurat_clustering	0.942318072196213	allgenes_expression_seurat_clustering
allgenes_expression	seurat_clustering	0.973808228342568	allgenes_expression_seurat_clustering
allgenes_expression	seurat_clustering	0.964231377892788	allgenes_expression_seurat_clustering
allgenes_expression	seurat_clustering	0.951938376797054	allgenes_expression_seurat_clustering
allgenes_expression	seurat_clustering	0.943991217475802	allgenes_expression_seurat_clustering
allgenes_expression	seurat_clustering	0.9339629642892	allgenes_expression_seurat_clustering
allgenes_expression	seurat_clustering	0.9652600559162	allgenes_expression_seurat_clustering
allgenes_expression	seurat_clustering	0.953664692716691	allgenes_expression_seurat_clustering
allgenes_expression	seurat_clustering	0.95261842050413	allgenes_expression_seurat_clustering
allgenes_expression	seurat_clustering	0.932526001916363	allgenes_expression_seurat_clustering
allgenes_expression	seurat_clustering	0.941050259299702	allgenes_expression_seurat_clustering
allgenes_expression	seurat_clustering	0.98106390728867	allgenes_expression_seurat_clustering
allgenes_expression	seurat_clustering	0.938131011298452	allgenes_expression_seurat_clustering
allgenes_expression	seurat_clustering	0.926568311068892	allgenes_expression_seurat_clustering
allgenes_expression	seurat_clustering	0.920217668042659	allgenes_expression_seurat_clustering
allgenes_expression	seurat_clustering	0.943181838930583	allgenes_expression_seurat_clustering
allgenes_expression	seurat_clustering	0.932649792946729	allgenes_expression_seurat_clustering
allgenes_expression	seurat_clustering	0.941101890148799	allgenes_expression_seurat_clustering
allgenes_expression	seurat_clustering	0.92743405618169	allgenes_expression_seurat_clustering
allgenes_expression	seurat_clustering	0.913139781305147	allgenes_expression_seurat_clustering
allgenes_expression	seurat_clustering	0.947487280760491	allgenes_expression_seurat_clustering
allgenes_expression	seurat_clustering	0.912561707384695	allgenes_expression_seurat_clustering
allgenes_expression	seurat_clustering	0.949579012286529	allgenes_expression_seurat_clustering
allgenes_expression	seurat_clustering	0.935944239103127	allgenes_expression_seurat_clustering
allgenes_expression	seurat_clustering	0.950697820448276	allgenes_expression_seurat_clustering
allgenes_expression	seurat_clustering	0.96180163340673	allgenes_expression_seurat_clustering
allgenes_expression	seurat_clustering	0.930578265379616	allgenes_expression_seurat_clustering
allgenes_expression	seurat_clustering	0.959385263203353	allgenes_expression_seurat_clustering
allgenes_expression	seurat_clustering	0.953456422163556	allgenes_expression_seurat_clustering
allgenes_expression	seurat_clustering	0.972647449147084	allgenes_expression_seurat_clustering
allgenes_expression	seurat_clustering	0.922180816564424	allgenes_expression_seurat_clustering
allgenes_expression	seurat_clustering	0.918613950639295	allgenes_expression_seurat_clustering
allgenes_expression	seurat_clustering	0.932912563128698	allgenes_expression_seurat_clustering
allgenes_expression	seurat_clustering	0.931857792615611	allgenes_expression_seurat_clustering
allgenes_expression	seurat_clustering	0.931886219379772	allgenes_expression_seurat_clustering
allgenes_expression	seurat_clustering	0.943037172720952	allgenes_expression_seurat_clustering
allgenes_expression	seurat_clustering	0.918639247733165	allgenes_expression_seurat_clustering
allgenes_expression	seurat_clustering	0.940218938344414	allgenes_expression_seurat_clustering
allgenes_expression	seurat_clustering	0.92505065027278	allgenes_expression_seurat_clustering
allgenes_expression	seurat_clustering	0.9539900522845	allgenes_expression_seurat_clustering
allgenes_expression	seurat_clustering	0.944681776919769	allgenes_expression_seurat_clustering
allgenes_expression	seurat_clustering	0.948372879509133	allgenes_expression_seurat_clustering
allgenes_expression	seurat_clustering	0.935144295623905	allgenes_expression_seurat_clustering
allgenes_expression	seurat_clustering	0.91641575142373	allgenes_expression_seurat_clustering
allgenes_expression	seurat_clustering	0.959696909700766	allgenes_expression_seurat_clustering
allgenes_expression	seurat_clustering	0.955212697715525	allgenes_expression_seurat_clustering
allgenes_expression	seurat_clustering	0.937920756108847	allgenes_expression_seurat_clustering
allgenes_expression	seurat_clustering	0.957163224835697	allgenes_expression_seurat_clustering
allgenes_expression	seurat_clustering	0.929105562722156	allgenes_expression_seurat_clustering
allgenes_expression	seurat_clustering	0.954544713069849	allgenes_expression_seurat_clustering
allgenes_expression	seurat_clustering	0.95826111597325	allgenes_expression_seurat_clustering
allgenes_expression	seurat_clustering	0.942831848064255	allgenes_expression_seurat_clustering
allgenes_expression	seurat_clustering	0.925670005539466	allgenes_expression_seurat_clustering
allgenes_expression	seurat_clustering	0.923252361319201	allgenes_expression_seurat_clustering
allgenes_expression	seurat_clustering	0.930800322132885	allgenes_expression_seurat_clustering
allgenes_expression	seurat_clustering	0.980098719510731	allgenes_expression_seurat_clustering
allgenes_expression	seurat_clustering	0.909815903192704	allgenes_expression_seurat_clustering
allgenes_expression	seurat_clustering	0.96423362109682	allgenes_expression_seurat_clustering
allgenes_expression	seurat_clustering	0.919617562197263	allgenes_expression_seurat_clustering
allgenes_expression	seurat_clustering	0.936297779377516	allgenes_expression_seurat_clustering
allgenes_expression	seurat_clustering	0.945519988944645	allgenes_expression_seurat_clustering
allgenes_expression	seurat_clustering	0.940992975607186	allgenes_expression_seurat_clustering
allgenes_expression	seurat_clustering	0.934680573954219	allgenes_expression_seurat_clustering
allgenes_expression	seurat_clustering	0.966612248879176	allgenes_expression_seurat_clustering
allgenes_expression	seurat_clustering	0.93459572834018	allgenes_expression_seurat_clustering
allgenes_expression	seurat_clustering	0.944064116503348	allgenes_expression_seurat_clustering
allgenes_expression	seurat_clustering	0.93505298134882	allgenes_expression_seurat_clustering
allgenes_expression	seurat_clustering	0.952673445516864	allgenes_expression_seurat_clustering
allgenes_expression	seurat_clustering	0.927086217897161	allgenes_expression_seurat_clustering
allgenes_expression	seurat_clustering	0.921443773945786	allgenes_expression_seurat_clustering
allgenes_expression	seurat_clustering	0.926680182932247	allgenes_expression_seurat_clustering
allgenes_expression	seurat_clustering	0.93496857645013	allgenes_expression_seurat_clustering
allgenes_expression	seurat_clustering	0.926408730211575	allgenes_expression_seurat_clustering
allgenes_expression	seurat_clustering	0.938393585158358	allgenes_expression_seurat_clustering
allgenes_expression	seurat_clustering	0.921993215895917	allgenes_expression_seurat_clustering
allgenes_expression	seurat_clustering	0.944395692766134	allgenes_expression_seurat_clustering
allgenes_expression	seurat_clustering	0.924577270469117	allgenes_expression_seurat_clustering
allgenes_expression	seurat_clustering	0.942527535959935	allgenes_expression_seurat_clustering
allgenes_expression	seurat_clustering	0.946394866805074	allgenes_expression_seurat_clustering
allgenes_expression	seurat_clustering	0.957303921337882	allgenes_expression_seurat_clustering
allgenes_expression	seurat_clustering	0.925844739952646	allgenes_expression_seurat_clustering
allgenes_expression	seurat_clustering	0.926137592663819	allgenes_expression_seurat_clustering
allgenes_expression	seurat_clustering	0.950323548591161	allgenes_expression_seurat_clustering
allgenes_expression	seurat_clustering	0.945684948533962	allgenes_expression_seurat_clustering
allgenes_expression	seurat_clustering	0.933567287085778	allgenes_expression_seurat_clustering
allgenes_expression	seurat_clustering	0.942061305799254	allgenes_expression_seurat_clustering
allgenes_expression	seurat_clustering	0.922783927842108	allgenes_expression_seurat_clustering
allgenes_expression	seurat_clustering	0.974011071526778	allgenes_expression_seurat_clustering
allgenes_expression	seurat_clustering	0.965109525394299	allgenes_expression_seurat_clustering
allgenes_expression	seurat_clustering	0.919429355794829	allgenes_expression_seurat_clustering
allgenes_expression	seurat_clustering	0.93409108401576	allgenes_expression_seurat_clustering
allgenes_expression	seurat_clustering	0.93626476721442	allgenes_expression_seurat_clustering
allgenes_expression	seurat_clustering	0.93472447833932	allgenes_expression_seurat_clustering
allgenes_expression	seurat_clustering	0.945548248607052	allgenes_expression_seurat_clustering
allgenes_expression	seurat_clustering	0.921214663622642	allgenes_expression_seurat_clustering
allgenes_expression	seurat_clustering	0.948157988424144	allgenes_expression_seurat_clustering
allgenes_expression	seurat_clustering	0.91899150652664	allgenes_expression_seurat_clustering
allgenes_expression	seurat_clustering	0.933177677931221	allgenes_expression_seurat_clustering
allgenes_expression	seurat_clustering	0.926384731765763	allgenes_expression_seurat_clustering
allgenes_expression	seurat_clustering	0.919741695869226	allgenes_expression_seurat_clustering
allgenes_expression	seurat_clustering	0.929593523936031	allgenes_expression_seurat_clustering
allgenes_expression	seurat_clustering	0.961190305722407	allgenes_expression_seurat_clustering
allgenes_expression	seurat_clustering	0.933701905257161	allgenes_expression_seurat_clustering
allgenes_expression	seurat_clustering	0.944029859898306	allgenes_expression_seurat_clustering
allgenes_expression	seurat_clustering	0.925563397697304	allgenes_expression_seurat_clustering
allgenes_expression	seurat_clustering	0.947120566588669	allgenes_expression_seurat_clustering
allgenes_expression	seurat_clustering	0.927222378424593	allgenes_expression_seurat_clustering
allgenes_expression	seurat_clustering	0.941281008634941	allgenes_expression_seurat_clustering
allgenes_expression	seurat_clustering	0.931729886376626	allgenes_expression_seurat_clustering
allgenes_expression	seurat_clustering	0.942575782129173	allgenes_expression_seurat_clustering
allgenes_expression	seurat_clustering	0.942022687554656	allgenes_expression_seurat_clustering
allgenes_expression	seurat_clustering	0.942915731049393	allgenes_expression_seurat_clustering
allgenes_expression	seurat_clustering	0.951526116470389	allgenes_expression_seurat_clustering
allgenes_expression	seurat_clustering	0.931198917617274	allgenes_expression_seurat_clustering
allgenes_expression	seurat_clustering	0.94962624759287	allgenes_expression_seurat_clustering
allgenes_expression	seurat_clustering	0.937518301869831	allgenes_expression_seurat_clustering
allgenes_expression	seurat_clustering	0.963420368281329	allgenes_expression_seurat_clustering
allgenes_expression	seurat_clustering	0.955935018673398	allgenes_expression_seurat_clustering
allgenes_expression	seurat_clustering	0.960734368360373	allgenes_expression_seurat_clustering
allgenes_expression	seurat_clustering	0.950391978453012	allgenes_expression_seurat_clustering
allgenes_expression	seurat_clustering	0.931622698661586	allgenes_expression_seurat_clustering
allgenes_expression	seurat_clustering	0.96378483564554	allgenes_expression_seurat_clustering
allgenes_expression	seurat_clustering	0.964118220251489	allgenes_expression_seurat_clustering
allgenes_expression	seurat_clustering	0.940527596785374	allgenes_expression_seurat_clustering
allgenes_expression	seurat_clustering	0.976860785950691	allgenes_expression_seurat_clustering
allgenes_expression	seurat_clustering	0.940000255182719	allgenes_expression_seurat_clustering
allgenes_expression	seurat_clustering	0.95270008090076	allgenes_expression_seurat_clustering
allgenes_expression	seurat_clustering	0.954762397085095	allgenes_expression_seurat_clustering
allgenes_expression	seurat_clustering	0.936568516499413	allgenes_expression_seurat_clustering
allgenes_expression	seurat_clustering	0.933850427468066	allgenes_expression_seurat_clustering
allgenes_expression	seurat_clustering	0.931926554353869	allgenes_expression_seurat_clustering
allgenes_expression	seurat_clustering	0.939876782948981	allgenes_expression_seurat_clustering
allgenes_expression	seurat_clustering	0.962312461165791	allgenes_expression_seurat_clustering
allgenes_expression	seurat_clustering	0.910514073053651	allgenes_expression_seurat_clustering
allgenes_expression	seurat_clustering	0.96025393611406	allgenes_expression_seurat_clustering
allgenes_expression	seurat_clustering	0.926412589466759	allgenes_expression_seurat_clustering
allgenes_expression	seurat_clustering	0.948016769626773	allgenes_expression_seurat_clustering
allgenes_expression	seurat_clustering	0.955899569034352	allgenes_expression_seurat_clustering
allgenes_expression	seurat_clustering	0.948115517471399	allgenes_expression_seurat_clustering
allgenes_expression	seurat_clustering	0.945532884935436	allgenes_expression_seurat_clustering
allgenes_expression	seurat_clustering	0.967229287242405	allgenes_expression_seurat_clustering
allgenes_expression	seurat_clustering	0.946918255840735	allgenes_expression_seurat_clustering
allgenes_expression	seurat_clustering	0.951770111017045	allgenes_expression_seurat_clustering
allgenes_expression	seurat_clustering	0.942452038655123	allgenes_expression_seurat_clustering
allgenes_expression	seurat_clustering	0.96417680471638	allgenes_expression_seurat_clustering
allgenes_expression	seurat_clustering	0.939817670685152	allgenes_expression_seurat_clustering
allgenes_expression	seurat_clustering	0.96475438455533	allgenes_expression_seurat_clustering
allgenes_expression	seurat_clustering	0.939329699166052	allgenes_expression_seurat_clustering
allgenes_expression	seurat_clustering	0.945723948029009	allgenes_expression_seurat_clustering
allgenes_expression	seurat_clustering	0.946295274426055	allgenes_expression_seurat_clustering
allgenes_expression	seurat_clustering	0.939509475591225	allgenes_expression_seurat_clustering
allgenes_expression	seurat_clustering	0.948358132740866	allgenes_expression_seurat_clustering
allgenes_expression	seurat_clustering	0.953816410209319	allgenes_expression_seurat_clustering
allgenes_expression	seurat_clustering	0.940157506696513	allgenes_expression_seurat_clustering
allgenes_expression	seurat_clustering	0.932608297852673	allgenes_expression_seurat_clustering
allgenes_expression	seurat_clustering	0.945111989082859	allgenes_expression_seurat_clustering
allgenes_expression	seurat_clustering	0.96515507482916	allgenes_expression_seurat_clustering
allgenes_expression	seurat_clustering	0.944573948043347	allgenes_expression_seurat_clustering
allgenes_expression	seurat_clustering	0.939176358587739	allgenes_expression_seurat_clustering
allgenes_expression	seurat_clustering	0.94451892006195	allgenes_expression_seurat_clustering
allgenes_expression	seurat_clustering	0.931398986355525	allgenes_expression_seurat_clustering
allgenes_expression	seurat_clustering	0.954858938374419	allgenes_expression_seurat_clustering
allgenes_expression	seurat_clustering	0.948838475977443	allgenes_expression_seurat_clustering
allgenes_expression	seurat_clustering	0.932147691141916	allgenes_expression_seurat_clustering
allgenes_expression	seurat_clustering	0.959196381806654	allgenes_expression_seurat_clustering
allgenes_expression	seurat_clustering	0.949975103312007	allgenes_expression_seurat_clustering
allgenes_expression	seurat_clustering	0.937442035949277	allgenes_expression_seurat_clustering
allgenes_expression	seurat_clustering	0.941158729311412	allgenes_expression_seurat_clustering
allgenes_expression	seurat_clustering	0.936898404869904	allgenes_expression_seurat_clustering
allgenes_expression	seurat_clustering	0.926476159694724	allgenes_expression_seurat_clustering
allgenes_expression	seurat_clustering	0.920507195080336	allgenes_expression_seurat_clustering
allgenes_expression	seurat_clustering	0.929142035735098	allgenes_expression_seurat_clustering
allgenes_expression	seurat_clustering	0.955588880188883	allgenes_expression_seurat_clustering
allgenes_expression	seurat_clustering	0.905739535766142	allgenes_expression_seurat_clustering
allgenes_expression	seurat_clustering	0.954225790617474	allgenes_expression_seurat_clustering
allgenes_expression	seurat_clustering	0.920244291701891	allgenes_expression_seurat_clustering
allgenes_expression	seurat_clustering	0.936240697489906	allgenes_expression_seurat_clustering
allgenes_expression	seurat_clustering	0.94725704838715	allgenes_expression_seurat_clustering
allgenes_expression	seurat_clustering	0.960713002512128	allgenes_expression_seurat_clustering
allgenes_expression	seurat_clustering	0.943004411315366	allgenes_expression_seurat_clustering
allgenes_expression	seurat_clustering	0.94843293969576	allgenes_expression_seurat_clustering
allgenes_expression	seurat_clustering	0.938957306898805	allgenes_expression_seurat_clustering
allgenes_expression	seurat_clustering	0.942497872390847	allgenes_expression_seurat_clustering
allgenes_expression	seurat_clustering	0.956997739786999	allgenes_expression_seurat_clustering
allgenes_expression	seurat_clustering	0.941361607248618	allgenes_expression_seurat_clustering
allgenes_expression	seurat_clustering	0.949641326641547	allgenes_expression_seurat_clustering
allgenes_expression	seurat_clustering	0.956110536483656	allgenes_expression_seurat_clustering
allgenes_expression	seurat_clustering	0.927613738964831	allgenes_expression_seurat_clustering
allgenes_expression	seurat_clustering	0.960397092057863	allgenes_expression_seurat_clustering
allgenes_expression	seurat_clustering	0.909693765045141	allgenes_expression_seurat_clustering
allgenes_expression	seurat_clustering	0.912627752042593	allgenes_expression_seurat_clustering
allgenes_expression	seurat_clustering	0.922744313842182	allgenes_expression_seurat_clustering
allgenes_expression	seurat_clustering	0.914176241922067	allgenes_expression_seurat_clustering
allgenes_expression	seurat_clustering	0.930366536416142	allgenes_expression_seurat_clustering
allgenes_expression	seurat_clustering	0.906882146239882	allgenes_expression_seurat_clustering
allgenes_expression	seurat_clustering	0.919137746265373	allgenes_expression_seurat_clustering
allgenes_expression	seurat_clustering	0.910898830821929	allgenes_expression_seurat_clustering
allgenes_expression	seurat_clustering	0.918349179965067	allgenes_expression_seurat_clustering
allgenes_expression	seurat_clustering	0.915032393482001	allgenes_expression_seurat_clustering
allgenes_expression	seurat_clustering	0.921382958122646	allgenes_expression_seurat_clustering
allgenes_expression	seurat_clustering	0.937015321849691	allgenes_expression_seurat_clustering
allgenes_expression	seurat_clustering	0.90829740093252	allgenes_expression_seurat_clustering
allgenes_expression	seurat_clustering	0.919661351810293	allgenes_expression_seurat_clustering
allgenes_expression	seurat_clustering	0.91834353265112	allgenes_expression_seurat_clustering
allgenes_expression	seurat_clustering	0.939961948433449	allgenes_expression_seurat_clustering
allgenes_expression	seurat_clustering	0.924026220041678	allgenes_expression_seurat_clustering
allgenes_expression	seurat_clustering	0.914508306565098	allgenes_expression_seurat_clustering
allgenes_expression	seurat_clustering	0.918225313301928	allgenes_expression_seurat_clustering
allgenes_expression	seurat_clustering	0.918141128349615	allgenes_expression_seurat_clustering
allgenes_expression	seurat_clustering	0.931772799550434	allgenes_expression_seurat_clustering
allgenes_expression	seurat_clustering	0.925989231095134	allgenes_expression_seurat_clustering
allgenes_expression	seurat_clustering	0.912493943576168	allgenes_expression_seurat_clustering
allgenes_expression	seurat_clustering	0.934084166069093	allgenes_expression_seurat_clustering
allgenes_expression	seurat_clustering	0.918132548718931	allgenes_expression_seurat_clustering
allgenes_expression	seurat_clustering	0.916477913931121	allgenes_expression_seurat_clustering
allgenes_expression	seurat_clustering	0.918093665680443	allgenes_expression_seurat_clustering
allgenes_expression	seurat_clustering	0.927739046753174	allgenes_expression_seurat_clustering
allgenes_expression	seurat_clustering	0.918750641383349	allgenes_expression_seurat_clustering
allgenes_expression	seurat_clustering	0.938821119264019	allgenes_expression_seurat_clustering
allgenes_expression	seurat_clustering	0.927297511394416	allgenes_expression_seurat_clustering
allgenes_expression	seurat_clustering	0.913376006237331	allgenes_expression_seurat_clustering
allgenes_expression	seurat_clustering	0.923574575239978	allgenes_expression_seurat_clustering
allgenes_expression	seurat_clustering	0.916615735330312	allgenes_expression_seurat_clustering
allgenes_expression	seurat_clustering	0.926324140488457	allgenes_expression_seurat_clustering
allgenes_expression	seurat_clustering	0.914243696223365	allgenes_expression_seurat_clustering
allgenes_expression	seurat_clustering	0.918532843765639	allgenes_expression_seurat_clustering
allgenes_expression	seurat_clustering	0.916736300831966	allgenes_expression_seurat_clustering
allgenes_expression	seurat_clustering	0.918051066456791	allgenes_expression_seurat_clustering
allgenes_expression	seurat_clustering	0.906267472381156	allgenes_expression_seurat_clustering
allgenes_expression	seurat_clustering	0.92260474478191	allgenes_expression_seurat_clustering
allgenes_expression	seurat_clustering	0.922274141458987	allgenes_expression_seurat_clustering
allgenes_expression	seurat_clustering	0.937963162532392	allgenes_expression_seurat_clustering
allgenes_expression	seurat_clustering	0.919931571741325	allgenes_expression_seurat_clustering
allgenes_expression	seurat_clustering	0.96659519247562	allgenes_expression_seurat_clustering
allgenes_expression	seurat_clustering	0.928251999696308	allgenes_expression_seurat_clustering
allgenes_expression	seurat_clustering	0.949064585443607	allgenes_expression_seurat_clustering
allgenes_expression	seurat_clustering	0.941555911712466	allgenes_expression_seurat_clustering
allgenes_expression	seurat_clustering	0.926217249891658	allgenes_expression_seurat_clustering
allgenes_expression	seurat_clustering	0.921039911473464	allgenes_expression_seurat_clustering
allgenes_expression	seurat_clustering	0.932215602172922	allgenes_expression_seurat_clustering
allgenes_expression	seurat_clustering	0.940042495625939	allgenes_expression_seurat_clustering
allgenes_expression	seurat_clustering	0.926162650417427	allgenes_expression_seurat_clustering
allgenes_expression	seurat_clustering	0.910592978034433	allgenes_expression_seurat_clustering
allgenes_expression	seurat_clustering	0.964083893831703	allgenes_expression_seurat_clustering
allgenes_expression	seurat_clustering	0.927913590095807	allgenes_expression_seurat_clustering
allgenes_expression	seurat_clustering	0.93213672085944	allgenes_expression_seurat_clustering
allgenes_expression	seurat_clustering	0.910546342314578	allgenes_expression_seurat_clustering
allgenes_expression	seurat_clustering	0.916505339889197	allgenes_expression_seurat_clustering
allgenes_expression	seurat_clustering	0.929208426697362	allgenes_expression_seurat_clustering
allgenes_expression	seurat_clustering	0.916328999553106	allgenes_expression_seurat_clustering
allgenes_expression	seurat_clustering	0.907599732840467	allgenes_expression_seurat_clustering
allgenes_expression	seurat_clustering	0.897770905833959	allgenes_expression_seurat_clustering
allgenes_expression	seurat_clustering	0.944438667950169	allgenes_expression_seurat_clustering
allgenes_expression	seurat_clustering	0.922138179878283	allgenes_expression_seurat_clustering
allgenes_expression	seurat_clustering	0.927314405015523	allgenes_expression_seurat_clustering
allgenes_expression	seurat_clustering	0.903375418904921	allgenes_expression_seurat_clustering
allgenes_expression	seurat_clustering	0.899990172975538	allgenes_expression_seurat_clustering
allgenes_expression	seurat_clustering	0.924623664979457	allgenes_expression_seurat_clustering
allgenes_expression	seurat_clustering	0.896144168826672	allgenes_expression_seurat_clustering
allgenes_expression	seurat_clustering	0.919351913301022	allgenes_expression_seurat_clustering
allgenes_expression	seurat_clustering	0.907608765493859	allgenes_expression_seurat_clustering
allgenes_expression	seurat_clustering	0.911154658692682	allgenes_expression_seurat_clustering
allgenes_expression	seurat_clustering	0.922616630290137	allgenes_expression_seurat_clustering
allgenes_expression	seurat_clustering	0.906719250475524	allgenes_expression_seurat_clustering
allgenes_expression	seurat_clustering	0.948997394546361	allgenes_expression_seurat_clustering
allgenes_expression	seurat_clustering	0.937115977687745	allgenes_expression_seurat_clustering
allgenes_expression	seurat_clustering	0.921101998731147	allgenes_expression_seurat_clustering
allgenes_expression	seurat_clustering	0.900903314727756	allgenes_expression_seurat_clustering
allgenes_expression	seurat_clustering	0.940619285489744	allgenes_expression_seurat_clustering
allgenes_expression	seurat_clustering	0.899204729530152	allgenes_expression_seurat_clustering
allgenes_expression	seurat_clustering	0.909768063714515	allgenes_expression_seurat_clustering
allgenes_expression	seurat_clustering	0.907993338875078	allgenes_expression_seurat_clustering
allgenes_expression	seurat_clustering	0.912015077364494	allgenes_expression_seurat_clustering
allgenes_expression	seurat_clustering	0.895058036083354	allgenes_expression_seurat_clustering
allgenes_expression	seurat_clustering	0.920535737702675	allgenes_expression_seurat_clustering
allgenes_expression	seurat_clustering	0.902315691022382	allgenes_expression_seurat_clustering
allgenes_expression	seurat_clustering	0.932288229627559	allgenes_expression_seurat_clustering
allgenes_expression	seurat_clustering	0.913556811313435	allgenes_expression_seurat_clustering
allgenes_expression	seurat_clustering	0.92921641445348	allgenes_expression_seurat_clustering
allgenes_expression	seurat_clustering	0.925845831760554	allgenes_expression_seurat_clustering
allgenes_expression	seurat_clustering	0.912429855146999	allgenes_expression_seurat_clustering
allgenes_expression	seurat_clustering	0.900594416794146	allgenes_expression_seurat_clustering
allgenes_expression	seurat_clustering	0.917128399941347	allgenes_expression_seurat_clustering
allgenes_expression	seurat_clustering	0.922918330842077	allgenes_expression_seurat_clustering
allgenes_expression	seurat_clustering	0.911983758895141	allgenes_expression_seurat_clustering
allgenes_expression	seurat_clustering	0.887102233673861	allgenes_expression_seurat_clustering
allgenes_expression	seurat_clustering	0.949163918916865	allgenes_expression_seurat_clustering
allgenes_expression	seurat_clustering	0.914443311119478	allgenes_expression_seurat_clustering
allgenes_expression	seurat_clustering	0.920509156939163	allgenes_expression_seurat_clustering
allgenes_expression	seurat_clustering	0.899540904628239	allgenes_expression_seurat_clustering
allgenes_expression	seurat_clustering	0.897274608252956	allgenes_expression_seurat_clustering
allgenes_expression	seurat_clustering	0.916175021585456	allgenes_expression_seurat_clustering
allgenes_expression	seurat_clustering	0.902058678353531	allgenes_expression_seurat_clustering
allgenes_expression	seurat_clustering	0.888866772794838	allgenes_expression_seurat_clustering
allgenes_expression	seurat_clustering	0.883002047813733	allgenes_expression_seurat_clustering
allgenes_expression	seurat_clustering	0.91644261599999	allgenes_expression_seurat_clustering
allgenes_expression	seurat_clustering	0.905639789002638	allgenes_expression_seurat_clustering
allgenes_expression	seurat_clustering	0.912340876897171	allgenes_expression_seurat_clustering
allgenes_expression	seurat_clustering	0.886745279165193	allgenes_expression_seurat_clustering
allgenes_expression	seurat_clustering	0.884528418739175	allgenes_expression_seurat_clustering
allgenes_expression	seurat_clustering	0.909730413740625	allgenes_expression_seurat_clustering
allgenes_expression	seurat_clustering	0.878688007340042	allgenes_expression_seurat_clustering
allgenes_expression	seurat_clustering	0.906451488448678	allgenes_expression_seurat_clustering
allgenes_expression	seurat_clustering	0.891260022355349	allgenes_expression_seurat_clustering
allgenes_expression	seurat_clustering	0.891667114326004	allgenes_expression_seurat_clustering
allgenes_expression	seurat_clustering	0.90744161561266	allgenes_expression_seurat_clustering
allgenes_expression	seurat_clustering	0.89254914829662	allgenes_expression_seurat_clustering
allgenes_expression	seurat_clustering	0.934571163193242	allgenes_expression_seurat_clustering
allgenes_expression	seurat_clustering	0.921329299115659	allgenes_expression_seurat_clustering
allgenes_expression	seurat_clustering	0.906951956000149	allgenes_expression_seurat_clustering
allgenes_expression	seurat_clustering	0.88241932759599	allgenes_expression_seurat_clustering
allgenes_expression	seurat_clustering	0.924415851960625	allgenes_expression_seurat_clustering
allgenes_expression	seurat_clustering	0.886625492034564	allgenes_expression_seurat_clustering
allgenes_expression	seurat_clustering	0.889613401276917	allgenes_expression_seurat_clustering
allgenes_expression	seurat_clustering	0.894561124158489	allgenes_expression_seurat_clustering
allgenes_expression	seurat_clustering	0.893170625953654	allgenes_expression_seurat_clustering
allgenes_expression	seurat_clustering	0.878438253343378	allgenes_expression_seurat_clustering
allgenes_expression	seurat_clustering	0.935823824170403	allgenes_expression_seurat_clustering
allgenes_expression	seurat_clustering	0.910660694763983	allgenes_expression_seurat_clustering
allgenes_expression	seurat_clustering	0.929110548810751	allgenes_expression_seurat_clustering
allgenes_expression	seurat_clustering	0.920509699930559	allgenes_expression_seurat_clustering
allgenes_expression	seurat_clustering	0.928861604113472	allgenes_expression_seurat_clustering
allgenes_expression	seurat_clustering	0.929563010190187	allgenes_expression_seurat_clustering
allgenes_expression	seurat_clustering	0.91433178344924	allgenes_expression_seurat_clustering
allgenes_expression	seurat_clustering	0.926532586241647	allgenes_expression_seurat_clustering
allgenes_expression	seurat_clustering	0.921063430084635	allgenes_expression_seurat_clustering
allgenes_expression	seurat_clustering	0.924229759553928	allgenes_expression_seurat_clustering
allgenes_expression	seurat_clustering	0.915798150279943	allgenes_expression_seurat_clustering
allgenes_expression	seurat_clustering	0.926814096754729	allgenes_expression_seurat_clustering
allgenes_expression	seurat_clustering	0.91984985774562	allgenes_expression_seurat_clustering
allgenes_expression	seurat_clustering	0.909520807403066	allgenes_expression_seurat_clustering
allgenes_expression	seurat_clustering	0.924283662479359	allgenes_expression_seurat_clustering
allgenes_expression	seurat_clustering	0.927550521103161	allgenes_expression_seurat_clustering
allgenes_expression	seurat_clustering	0.93022970937074	allgenes_expression_seurat_clustering
allgenes_expression	seurat_clustering	0.91238753565525	allgenes_expression_seurat_clustering
allgenes_expression	seurat_clustering	0.922972440089158	allgenes_expression_seurat_clustering
allgenes_expression	seurat_clustering	0.925296788821725	allgenes_expression_seurat_clustering
allgenes_expression	seurat_clustering	0.905467928465043	allgenes_expression_seurat_clustering
allgenes_expression	seurat_clustering	0.917967369702264	allgenes_expression_seurat_clustering
allgenes_expression	seurat_clustering	0.928600831500534	allgenes_expression_seurat_clustering
allgenes_expression	seurat_clustering	0.907623674664428	allgenes_expression_seurat_clustering
allgenes_expression	seurat_clustering	0.941726262602154	allgenes_expression_seurat_clustering
allgenes_expression	seurat_clustering	0.909639615138349	allgenes_expression_seurat_clustering
allgenes_expression	seurat_clustering	0.907631467919717	allgenes_expression_seurat_clustering
allgenes_expression	seurat_clustering	0.9183273219566	allgenes_expression_seurat_clustering
allgenes_expression	seurat_clustering	0.907113731497718	allgenes_expression_seurat_clustering
allgenes_expression	seurat_clustering	0.953101811842762	allgenes_expression_seurat_clustering
allgenes_expression	seurat_clustering	0.93349213446711	allgenes_expression_seurat_clustering
allgenes_expression	seurat_clustering	0.92596616945082	allgenes_expression_seurat_clustering
allgenes_expression	seurat_clustering	0.934036927843324	allgenes_expression_seurat_clustering
allgenes_expression	seurat_clustering	0.91839009795235	allgenes_expression_seurat_clustering
allgenes_expression	seurat_clustering	0.931248847275752	allgenes_expression_seurat_clustering
allgenes_expression	seurat_clustering	0.928383363586555	allgenes_expression_seurat_clustering
allgenes_expression	seurat_clustering	0.9178568530774	allgenes_expression_seurat_clustering
allgenes_expression	seurat_clustering	0.907075904324401	allgenes_expression_seurat_clustering
allgenes_expression	seurat_clustering	0.921005808773607	allgenes_expression_seurat_clustering
allgenes_expression	seurat_clustering	0.915826477442419	allgenes_expression_seurat_clustering
allgenes_expression	seurat_clustering	0.911360526277963	allgenes_expression_seurat_clustering
allgenes_expression	seurat_clustering	0.92238235041959	allgenes_expression_seurat_clustering
allgenes_expression	seurat_clustering	0.915464617578038	allgenes_expression_seurat_clustering
allgenes_expression	seurat_clustering	0.907504243719291	allgenes_expression_seurat_clustering
allgenes_expression	seurat_clustering	0.893256214718688	allgenes_expression_seurat_clustering
allgenes_expression	seurat_clustering	0.883024599316514	allgenes_expression_seurat_clustering
allgenes_expression	seurat_clustering	0.936098139818658	allgenes_expression_seurat_clustering
allgenes_expression	seurat_clustering	0.94011447904437	allgenes_expression_seurat_clustering
allgenes_expression	seurat_clustering	0.945429174341867	allgenes_expression_seurat_clustering
allgenes_expression	seurat_clustering	0.943514225243661	allgenes_expression_seurat_clustering
allgenes_expression	seurat_clustering	0.950914874292106	allgenes_expression_seurat_clustering
allgenes_expression	seurat_clustering	0.936864627494114	allgenes_expression_seurat_clustering
allgenes_expression	seurat_clustering	0.93898529689121	allgenes_expression_seurat_clustering
allgenes_expression	seurat_clustering	0.93727681654241	allgenes_expression_seurat_clustering
allgenes_expression	seurat_clustering	0.949349029409605	allgenes_expression_seurat_clustering
allgenes_expression	seurat_clustering	0.944936277664059	allgenes_expression_seurat_clustering
allgenes_expression	seurat_clustering	0.944233893280178	allgenes_expression_seurat_clustering
allgenes_expression	seurat_clustering	0.926135395052702	allgenes_expression_seurat_clustering
allgenes_expression	seurat_clustering	0.940133375056395	allgenes_expression_seurat_clustering
allgenes_expression	seurat_clustering	0.947755870555898	allgenes_expression_seurat_clustering
allgenes_expression	seurat_clustering	0.947847007921466	allgenes_expression_seurat_clustering
allgenes_expression	seurat_clustering	0.926178629144594	allgenes_expression_seurat_clustering
allgenes_expression	seurat_clustering	0.936526411750042	allgenes_expression_seurat_clustering
allgenes_expression	seurat_clustering	0.940099904338929	allgenes_expression_seurat_clustering
allgenes_expression	seurat_clustering	0.937725684765859	allgenes_expression_seurat_clustering
allgenes_expression	seurat_clustering	0.925627529406785	allgenes_expression_seurat_clustering
allgenes_expression	seurat_clustering	0.915186107396219	allgenes_expression_seurat_clustering
allgenes_expression	seurat_clustering	0.935103214031848	allgenes_expression_seurat_clustering
allgenes_expression	seurat_clustering	0.928510987531067	allgenes_expression_seurat_clustering
allgenes_expression	seurat_clustering	0.935615002562618	allgenes_expression_seurat_clustering
allgenes_expression	seurat_clustering	0.927352493293727	allgenes_expression_seurat_clustering
allgenes_expression	seurat_clustering	0.907697793758151	allgenes_expression_seurat_clustering
allgenes_expression	seurat_clustering	0.942291130605655	allgenes_expression_seurat_clustering
allgenes_expression	seurat_clustering	0.907293567898788	allgenes_expression_seurat_clustering
allgenes_expression	seurat_clustering	0.940302480380768	allgenes_expression_seurat_clustering
allgenes_expression	seurat_clustering	0.930220163835554	allgenes_expression_seurat_clustering
allgenes_expression	seurat_clustering	0.931425198164885	allgenes_expression_seurat_clustering
allgenes_expression	seurat_clustering	0.941994241007946	allgenes_expression_seurat_clustering
allgenes_expression	seurat_clustering	0.932453512201964	allgenes_expression_seurat_clustering
allgenes_expression	seurat_clustering	0.947112568151452	allgenes_expression_seurat_clustering
allgenes_expression	seurat_clustering	0.949116274282852	allgenes_expression_seurat_clustering
allgenes_expression	seurat_clustering	0.9419073824517	allgenes_expression_seurat_clustering
allgenes_expression	seurat_clustering	0.926814331495677	allgenes_expression_seurat_clustering
allgenes_expression	seurat_clustering	0.945760198324617	allgenes_expression_seurat_clustering
allgenes_expression	seurat_clustering	0.929170376244835	allgenes_expression_seurat_clustering
allgenes_expression	seurat_clustering	0.927806140032222	allgenes_expression_seurat_clustering
allgenes_expression	seurat_clustering	0.937723791798495	allgenes_expression_seurat_clustering
allgenes_expression	seurat_clustering	0.934055044394894	allgenes_expression_seurat_clustering
allgenes_expression	seurat_clustering	0.907862016744775	allgenes_expression_seurat_clustering
allgenes_expression	seurat_clustering	0.922142993152139	allgenes_expression_seurat_clustering
allgenes_expression	seurat_clustering	0.902949022384258	allgenes_expression_seurat_clustering
allgenes_expression	seurat_clustering	0.919364682909336	allgenes_expression_seurat_clustering
allgenes_expression	seurat_clustering	0.951928255618163	allgenes_expression_seurat_clustering
allgenes_expression	seurat_clustering	0.954460198881937	allgenes_expression_seurat_clustering
allgenes_expression	seurat_clustering	0.942511886667373	allgenes_expression_seurat_clustering
allgenes_expression	seurat_clustering	0.958135479849827	allgenes_expression_seurat_clustering
allgenes_expression	seurat_clustering	0.950207882578074	allgenes_expression_seurat_clustering
allgenes_expression	seurat_clustering	0.953433062211739	allgenes_expression_seurat_clustering
allgenes_expression	seurat_clustering	0.938127972557034	allgenes_expression_seurat_clustering
allgenes_expression	seurat_clustering	0.955771077446521	allgenes_expression_seurat_clustering
allgenes_expression	seurat_clustering	0.947300008565205	allgenes_expression_seurat_clustering
allgenes_expression	seurat_clustering	0.938075742743865	allgenes_expression_seurat_clustering
allgenes_expression	seurat_clustering	0.939079371743438	allgenes_expression_seurat_clustering
allgenes_expression	seurat_clustering	0.923185948718718	allgenes_expression_seurat_clustering
allgenes_expression	seurat_clustering	0.941470716384577	allgenes_expression_seurat_clustering
allgenes_expression	seurat_clustering	0.941401674337826	allgenes_expression_seurat_clustering
allgenes_expression	seurat_clustering	0.942625981631721	allgenes_expression_seurat_clustering
allgenes_expression	seurat_clustering	0.932523633259855	allgenes_expression_seurat_clustering
allgenes_expression	seurat_clustering	0.930480208635693	allgenes_expression_seurat_clustering
allgenes_expression	seurat_clustering	0.955670391837083	allgenes_expression_seurat_clustering
allgenes_expression	seurat_clustering	0.936539776130213	allgenes_expression_seurat_clustering
allgenes_expression	seurat_clustering	0.92086556216644	allgenes_expression_seurat_clustering
allgenes_expression	seurat_clustering	0.916137678373831	allgenes_expression_seurat_clustering
allgenes_expression	seurat_clustering	0.933403290120515	allgenes_expression_seurat_clustering
allgenes_expression	seurat_clustering	0.928885876054299	allgenes_expression_seurat_clustering
allgenes_expression	seurat_clustering	0.936618716180953	allgenes_expression_seurat_clustering
allgenes_expression	seurat_clustering	0.920845956424627	allgenes_expression_seurat_clustering
allgenes_expression	seurat_clustering	0.910709391449001	allgenes_expression_seurat_clustering
allgenes_expression	seurat_clustering	0.937885454874693	allgenes_expression_seurat_clustering
allgenes_expression	seurat_clustering	0.908802797940178	allgenes_expression_seurat_clustering
allgenes_expression	seurat_clustering	0.944244469597405	allgenes_expression_seurat_clustering
allgenes_expression	seurat_clustering	0.930902489298736	allgenes_expression_seurat_clustering
allgenes_expression	seurat_clustering	0.936326617135742	allgenes_expression_seurat_clustering
allgenes_expression	seurat_clustering	0.95066373733216	allgenes_expression_seurat_clustering
allgenes_expression	seurat_clustering	0.927473146639973	allgenes_expression_seurat_clustering
allgenes_expression	seurat_clustering	0.946299178188242	allgenes_expression_seurat_clustering
allgenes_expression	seurat_clustering	0.953451049806328	allgenes_expression_seurat_clustering
allgenes_expression	seurat_clustering	0.950724744375591	allgenes_expression_seurat_clustering
allgenes_expression	seurat_clustering	0.918648594356776	allgenes_expression_seurat_clustering
allgenes_expression	seurat_clustering	0.959067594141147	allgenes_expression_seurat_clustering
allgenes_expression	seurat_clustering	0.923590947483572	allgenes_expression_seurat_clustering
allgenes_expression	seurat_clustering	0.924151210972398	allgenes_expression_seurat_clustering
allgenes_expression	seurat_clustering	0.933673742819028	allgenes_expression_seurat_clustering
allgenes_expression	seurat_clustering	0.936633118376501	allgenes_expression_seurat_clustering
allgenes_expression	seurat_clustering	0.912045084906383	allgenes_expression_seurat_clustering
allgenes_expression	seurat_clustering	0.921382409723267	allgenes_expression_seurat_clustering
allgenes_expression	seurat_clustering	0.906244850577444	allgenes_expression_seurat_clustering
allgenes_expression	seurat_clustering	0.922978592906758	allgenes_expression_seurat_clustering
allgenes_expression	seurat_clustering	0.938524510507807	allgenes_expression_seurat_clustering
allgenes_discordance	seurat_clustering	0.962782218720009	allgenes_discordance_seurat_clustering
allgenes_discordance	seurat_clustering	0.960168482131228	allgenes_discordance_seurat_clustering
allgenes_discordance	seurat_clustering	0.955773913780463	allgenes_discordance_seurat_clustering
allgenes_discordance	seurat_clustering	0.972065125989573	allgenes_discordance_seurat_clustering
allgenes_discordance	seurat_clustering	0.981196189067477	allgenes_discordance_seurat_clustering
allgenes_discordance	seurat_clustering	0.959927753223327	allgenes_discordance_seurat_clustering
allgenes_discordance	seurat_clustering	0.96448768010915	allgenes_discordance_seurat_clustering
allgenes_discordance	seurat_clustering	0.958346861727289	allgenes_discordance_seurat_clustering
allgenes_discordance	seurat_clustering	0.974159131269463	allgenes_discordance_seurat_clustering
allgenes_discordance	seurat_clustering	0.963090289823718	allgenes_discordance_seurat_clustering
allgenes_discordance	seurat_clustering	0.976237896548007	allgenes_discordance_seurat_clustering
allgenes_discordance	seurat_clustering	0.971349534970472	allgenes_discordance_seurat_clustering
allgenes_discordance	seurat_clustering	0.960052680391688	allgenes_discordance_seurat_clustering
allgenes_discordance	seurat_clustering	0.976911869629141	allgenes_discordance_seurat_clustering
allgenes_discordance	seurat_clustering	0.960226128654362	allgenes_discordance_seurat_clustering
allgenes_discordance	seurat_clustering	0.940014765124511	allgenes_discordance_seurat_clustering
allgenes_discordance	seurat_clustering	0.947123157145905	allgenes_discordance_seurat_clustering
allgenes_discordance	seurat_clustering	0.95807668653894	allgenes_discordance_seurat_clustering
allgenes_discordance	seurat_clustering	0.94778074756155	allgenes_discordance_seurat_clustering
allgenes_discordance	seurat_clustering	0.956334594133466	allgenes_discordance_seurat_clustering
allgenes_discordance	seurat_clustering	0.939137158143391	allgenes_discordance_seurat_clustering
allgenes_discordance	seurat_clustering	0.966272991646036	allgenes_discordance_seurat_clustering
allgenes_discordance	seurat_clustering	0.977762834151121	allgenes_discordance_seurat_clustering
allgenes_discordance	seurat_clustering	0.951828868635988	allgenes_discordance_seurat_clustering
allgenes_discordance	seurat_clustering	0.97831193511635	allgenes_discordance_seurat_clustering
allgenes_discordance	seurat_clustering	0.953132099392266	allgenes_discordance_seurat_clustering
allgenes_discordance	seurat_clustering	0.972397606896684	allgenes_discordance_seurat_clustering
allgenes_discordance	seurat_clustering	0.938682338203722	allgenes_discordance_seurat_clustering
allgenes_discordance	seurat_clustering	0.956980096774873	allgenes_discordance_seurat_clustering
allgenes_discordance	seurat_clustering	0.955828737544606	allgenes_discordance_seurat_clustering
allgenes_discordance	seurat_clustering	0.956677707998528	allgenes_discordance_seurat_clustering
allgenes_discordance	seurat_clustering	0.958639118124821	allgenes_discordance_seurat_clustering
allgenes_discordance	seurat_clustering	0.964768702364227	allgenes_discordance_seurat_clustering
allgenes_discordance	seurat_clustering	0.954207459853713	allgenes_discordance_seurat_clustering
allgenes_discordance	seurat_clustering	0.948952811067796	allgenes_discordance_seurat_clustering
allgenes_discordance	seurat_clustering	0.951933377241884	allgenes_discordance_seurat_clustering
allgenes_discordance	seurat_clustering	0.947288792794114	allgenes_discordance_seurat_clustering
allgenes_discordance	seurat_clustering	0.942312047365787	allgenes_discordance_seurat_clustering
allgenes_discordance	seurat_clustering	0.958719306089587	allgenes_discordance_seurat_clustering
allgenes_discordance	seurat_clustering	0.944621183026136	allgenes_discordance_seurat_clustering
allgenes_discordance	seurat_clustering	0.96281668085474	allgenes_discordance_seurat_clustering
allgenes_discordance	seurat_clustering	0.944955382819211	allgenes_discordance_seurat_clustering
allgenes_discordance	seurat_clustering	0.959831533732231	allgenes_discordance_seurat_clustering
allgenes_discordance	seurat_clustering	0.938030209631254	allgenes_discordance_seurat_clustering
allgenes_discordance	seurat_clustering	0.96279546187627	allgenes_discordance_seurat_clustering
allgenes_discordance	seurat_clustering	0.940965495363756	allgenes_discordance_seurat_clustering
allgenes_discordance	seurat_clustering	0.944960098500836	allgenes_discordance_seurat_clustering
allgenes_discordance	seurat_clustering	0.956363006050615	allgenes_discordance_seurat_clustering
allgenes_discordance	seurat_clustering	0.945333567728617	allgenes_discordance_seurat_clustering
allgenes_discordance	seurat_clustering	0.958462785989322	allgenes_discordance_seurat_clustering
allgenes_discordance	seurat_clustering	0.940155580732883	allgenes_discordance_seurat_clustering
allgenes_discordance	seurat_clustering	0.972858286689576	allgenes_discordance_seurat_clustering
allgenes_discordance	seurat_clustering	0.938327123510316	allgenes_discordance_seurat_clustering
allgenes_discordance	seurat_clustering	0.952399688699554	allgenes_discordance_seurat_clustering
allgenes_discordance	seurat_clustering	0.964870358504816	allgenes_discordance_seurat_clustering
allgenes_discordance	seurat_clustering	0.934848714030209	allgenes_discordance_seurat_clustering
allgenes_discordance	seurat_clustering	0.936217667703226	allgenes_discordance_seurat_clustering
allgenes_discordance	seurat_clustering	0.945426857051602	allgenes_discordance_seurat_clustering
allgenes_discordance	seurat_clustering	0.934304183847618	allgenes_discordance_seurat_clustering
allgenes_discordance	seurat_clustering	0.954079126761931	allgenes_discordance_seurat_clustering
allgenes_discordance	seurat_clustering	0.928837357228743	allgenes_discordance_seurat_clustering
allgenes_discordance	seurat_clustering	0.935953522364216	allgenes_discordance_seurat_clustering
allgenes_discordance	seurat_clustering	0.932045069798963	allgenes_discordance_seurat_clustering
allgenes_discordance	seurat_clustering	0.938007513470981	allgenes_discordance_seurat_clustering
allgenes_discordance	seurat_clustering	0.936723892640305	allgenes_discordance_seurat_clustering
allgenes_discordance	seurat_clustering	0.941659786586618	allgenes_discordance_seurat_clustering
allgenes_discordance	seurat_clustering	0.960538316809276	allgenes_discordance_seurat_clustering
allgenes_discordance	seurat_clustering	0.952551065257582	allgenes_discordance_seurat_clustering
allgenes_discordance	seurat_clustering	0.972072153013188	allgenes_discordance_seurat_clustering
allgenes_discordance	seurat_clustering	0.957477376062555	allgenes_discordance_seurat_clustering
allgenes_discordance	seurat_clustering	0.968927779185379	allgenes_discordance_seurat_clustering
allgenes_discordance	seurat_clustering	0.964260821874583	allgenes_discordance_seurat_clustering
allgenes_discordance	seurat_clustering	0.95072532041582	allgenes_discordance_seurat_clustering
allgenes_discordance	seurat_clustering	0.949125570267002	allgenes_discordance_seurat_clustering
allgenes_discordance	seurat_clustering	0.954441155649021	allgenes_discordance_seurat_clustering
allgenes_discordance	seurat_clustering	0.95836111558192	allgenes_discordance_seurat_clustering
allgenes_discordance	seurat_clustering	0.951465804975752	allgenes_discordance_seurat_clustering
allgenes_discordance	seurat_clustering	0.935518008669752	allgenes_discordance_seurat_clustering
allgenes_discordance	seurat_clustering	0.950036686799857	allgenes_discordance_seurat_clustering
allgenes_discordance	seurat_clustering	0.949620029651237	allgenes_discordance_seurat_clustering
allgenes_discordance	seurat_clustering	0.955115428683434	allgenes_discordance_seurat_clustering
allgenes_discordance	seurat_clustering	0.951183404312668	allgenes_discordance_seurat_clustering
allgenes_discordance	seurat_clustering	0.963268666998451	allgenes_discordance_seurat_clustering
allgenes_discordance	seurat_clustering	0.945523352960903	allgenes_discordance_seurat_clustering
allgenes_discordance	seurat_clustering	0.95453112121302	allgenes_discordance_seurat_clustering
allgenes_discordance	seurat_clustering	0.944388767556426	allgenes_discordance_seurat_clustering
allgenes_discordance	seurat_clustering	0.970774059268912	allgenes_discordance_seurat_clustering
allgenes_discordance	seurat_clustering	0.966322858444506	allgenes_discordance_seurat_clustering
allgenes_discordance	seurat_clustering	0.961985663350207	allgenes_discordance_seurat_clustering
allgenes_discordance	seurat_clustering	0.939771051789396	allgenes_discordance_seurat_clustering
allgenes_discordance	seurat_clustering	0.948642601523833	allgenes_discordance_seurat_clustering
allgenes_discordance	seurat_clustering	0.947151881167559	allgenes_discordance_seurat_clustering
allgenes_discordance	seurat_clustering	0.950285679653307	allgenes_discordance_seurat_clustering
allgenes_discordance	seurat_clustering	0.959790437044277	allgenes_discordance_seurat_clustering
allgenes_discordance	seurat_clustering	0.952609832364586	allgenes_discordance_seurat_clustering
allgenes_discordance	seurat_clustering	0.963988211076031	allgenes_discordance_seurat_clustering
allgenes_discordance	seurat_clustering	0.945940603041097	allgenes_discordance_seurat_clustering
allgenes_discordance	seurat_clustering	0.965745050988166	allgenes_discordance_seurat_clustering
allgenes_discordance	seurat_clustering	0.942095080579053	allgenes_discordance_seurat_clustering
allgenes_discordance	seurat_clustering	0.966064909422069	allgenes_discordance_seurat_clustering
allgenes_discordance	seurat_clustering	0.972397554277796	allgenes_discordance_seurat_clustering
allgenes_discordance	seurat_clustering	0.967293473312649	allgenes_discordance_seurat_clustering
allgenes_discordance	seurat_clustering	0.938107540495093	allgenes_discordance_seurat_clustering
allgenes_discordance	seurat_clustering	0.953558917447044	allgenes_discordance_seurat_clustering
allgenes_discordance	seurat_clustering	0.969675800666773	allgenes_discordance_seurat_clustering
allgenes_discordance	seurat_clustering	0.933441853266192	allgenes_discordance_seurat_clustering
allgenes_discordance	seurat_clustering	0.93990695911384	allgenes_discordance_seurat_clustering
allgenes_discordance	seurat_clustering	0.949314376541819	allgenes_discordance_seurat_clustering
allgenes_discordance	seurat_clustering	0.940482835938007	allgenes_discordance_seurat_clustering
allgenes_discordance	seurat_clustering	0.95699005012682	allgenes_discordance_seurat_clustering
allgenes_discordance	seurat_clustering	0.930635413935568	allgenes_discordance_seurat_clustering
allgenes_discordance	seurat_clustering	0.952909818693911	allgenes_discordance_seurat_clustering
allgenes_discordance	seurat_clustering	0.932502599355165	allgenes_discordance_seurat_clustering
allgenes_discordance	seurat_clustering	0.936689805401602	allgenes_discordance_seurat_clustering
allgenes_discordance	seurat_clustering	0.93802616947129	allgenes_discordance_seurat_clustering
allgenes_discordance	seurat_clustering	0.950524801044024	allgenes_discordance_seurat_clustering
allgenes_discordance	seurat_clustering	0.954733124479573	allgenes_discordance_seurat_clustering
allgenes_discordance	seurat_clustering	0.9369149741557	allgenes_discordance_seurat_clustering
allgenes_discordance	seurat_clustering	0.944467573750418	allgenes_discordance_seurat_clustering
allgenes_discordance	seurat_clustering	0.945697536127171	allgenes_discordance_seurat_clustering
allgenes_discordance	seurat_clustering	0.937403782686675	allgenes_discordance_seurat_clustering
allgenes_discordance	seurat_clustering	0.939813919988836	allgenes_discordance_seurat_clustering
allgenes_discordance	seurat_clustering	0.947031028887611	allgenes_discordance_seurat_clustering
allgenes_discordance	seurat_clustering	0.939600366031008	allgenes_discordance_seurat_clustering
allgenes_discordance	seurat_clustering	0.952208487580435	allgenes_discordance_seurat_clustering
allgenes_discordance	seurat_clustering	0.935222602581105	allgenes_discordance_seurat_clustering
allgenes_discordance	seurat_clustering	0.945705413303756	allgenes_discordance_seurat_clustering
allgenes_discordance	seurat_clustering	0.935401054720058	allgenes_discordance_seurat_clustering
allgenes_discordance	seurat_clustering	0.955681823022751	allgenes_discordance_seurat_clustering
allgenes_discordance	seurat_clustering	0.957074961821747	allgenes_discordance_seurat_clustering
allgenes_discordance	seurat_clustering	0.957657529210486	allgenes_discordance_seurat_clustering
allgenes_discordance	seurat_clustering	0.95632443377824	allgenes_discordance_seurat_clustering
allgenes_discordance	seurat_clustering	0.942274230867879	allgenes_discordance_seurat_clustering
allgenes_discordance	seurat_clustering	0.957714324356454	allgenes_discordance_seurat_clustering
allgenes_discordance	seurat_clustering	0.954438793634453	allgenes_discordance_seurat_clustering
allgenes_discordance	seurat_clustering	0.940695632262433	allgenes_discordance_seurat_clustering
allgenes_discordance	seurat_clustering	0.976096770411549	allgenes_discordance_seurat_clustering
allgenes_discordance	seurat_clustering	0.963738283234348	allgenes_discordance_seurat_clustering
allgenes_discordance	seurat_clustering	0.954139535719797	allgenes_discordance_seurat_clustering
allgenes_discordance	seurat_clustering	0.971560914835155	allgenes_discordance_seurat_clustering
allgenes_discordance	seurat_clustering	0.96144043200793	allgenes_discordance_seurat_clustering
allgenes_discordance	seurat_clustering	0.967464419970773	allgenes_discordance_seurat_clustering
allgenes_discordance	seurat_clustering	0.940616917972794	allgenes_discordance_seurat_clustering
allgenes_discordance	seurat_clustering	0.96370976735492	allgenes_discordance_seurat_clustering
allgenes_discordance	seurat_clustering	0.956883935333003	allgenes_discordance_seurat_clustering
allgenes_discordance	seurat_clustering	0.941881756797511	allgenes_discordance_seurat_clustering
allgenes_discordance	seurat_clustering	0.938722981621253	allgenes_discordance_seurat_clustering
allgenes_discordance	seurat_clustering	0.932196225532547	allgenes_discordance_seurat_clustering
allgenes_discordance	seurat_clustering	0.950372896949264	allgenes_discordance_seurat_clustering
allgenes_discordance	seurat_clustering	0.949473381925502	allgenes_discordance_seurat_clustering
allgenes_discordance	seurat_clustering	0.947625841577439	allgenes_discordance_seurat_clustering
allgenes_discordance	seurat_clustering	0.933578128251536	allgenes_discordance_seurat_clustering
allgenes_discordance	seurat_clustering	0.93365787299953	allgenes_discordance_seurat_clustering
allgenes_discordance	seurat_clustering	0.931165563991345	allgenes_discordance_seurat_clustering
allgenes_discordance	seurat_clustering	0.940807491963694	allgenes_discordance_seurat_clustering
allgenes_discordance	seurat_clustering	0.94677069224344	allgenes_discordance_seurat_clustering
allgenes_discordance	seurat_clustering	0.941650679762542	allgenes_discordance_seurat_clustering
allgenes_discordance	seurat_clustering	0.94780330090742	allgenes_discordance_seurat_clustering
allgenes_discordance	seurat_clustering	0.931794207233929	allgenes_discordance_seurat_clustering
allgenes_discordance	seurat_clustering	0.956610485308696	allgenes_discordance_seurat_clustering
allgenes_discordance	seurat_clustering	0.934005725281257	allgenes_discordance_seurat_clustering
allgenes_discordance	seurat_clustering	0.947154819469349	allgenes_discordance_seurat_clustering
allgenes_discordance	seurat_clustering	0.948473271965547	allgenes_discordance_seurat_clustering
allgenes_discordance	seurat_clustering	0.962213035872689	allgenes_discordance_seurat_clustering
allgenes_discordance	seurat_clustering	0.932394798012558	allgenes_discordance_seurat_clustering
allgenes_discordance	seurat_clustering	0.935742950712107	allgenes_discordance_seurat_clustering
allgenes_discordance	seurat_clustering	0.955625489149781	allgenes_discordance_seurat_clustering
allgenes_discordance	seurat_clustering	0.955903674828527	allgenes_discordance_seurat_clustering
allgenes_discordance	seurat_clustering	0.946386154502114	allgenes_discordance_seurat_clustering
allgenes_discordance	seurat_clustering	0.944107150398341	allgenes_discordance_seurat_clustering
allgenes_discordance	seurat_clustering	0.933109934003729	allgenes_discordance_seurat_clustering
allgenes_discordance	seurat_clustering	0.920165102070322	allgenes_discordance_seurat_clustering
allgenes_discordance	seurat_clustering	0.924550510972541	allgenes_discordance_seurat_clustering
allgenes_discordance	seurat_clustering	0.932418297441424	allgenes_discordance_seurat_clustering
allgenes_discordance	seurat_clustering	0.922144551842105	allgenes_discordance_seurat_clustering
allgenes_discordance	seurat_clustering	0.933464559113103	allgenes_discordance_seurat_clustering
allgenes_discordance	seurat_clustering	0.917104659236039	allgenes_discordance_seurat_clustering
allgenes_discordance	seurat_clustering	0.938039457077438	allgenes_discordance_seurat_clustering
allgenes_discordance	seurat_clustering	0.92027317287055	allgenes_discordance_seurat_clustering
allgenes_discordance	seurat_clustering	0.935490814249796	allgenes_discordance_seurat_clustering
allgenes_discordance	seurat_clustering	0.940995817800242	allgenes_discordance_seurat_clustering
allgenes_discordance	seurat_clustering	0.948006389093488	allgenes_discordance_seurat_clustering
allgenes_discordance	seurat_clustering	0.936053983996254	allgenes_discordance_seurat_clustering
allgenes_discordance	seurat_clustering	0.923436453659093	allgenes_discordance_seurat_clustering
allgenes_discordance	seurat_clustering	0.943643245800472	allgenes_discordance_seurat_clustering
allgenes_discordance	seurat_clustering	0.940473750714642	allgenes_discordance_seurat_clustering
allgenes_discordance	seurat_clustering	0.935252876569904	allgenes_discordance_seurat_clustering
allgenes_discordance	seurat_clustering	0.9527956659112	allgenes_discordance_seurat_clustering
allgenes_discordance	seurat_clustering	0.916081757910555	allgenes_discordance_seurat_clustering
allgenes_discordance	seurat_clustering	0.957665458593115	allgenes_discordance_seurat_clustering
allgenes_discordance	seurat_clustering	0.918540434340746	allgenes_discordance_seurat_clustering
allgenes_discordance	seurat_clustering	0.922406928715424	allgenes_discordance_seurat_clustering
allgenes_discordance	seurat_clustering	0.927352525550448	allgenes_discordance_seurat_clustering
allgenes_discordance	seurat_clustering	0.921351735879796	allgenes_discordance_seurat_clustering
allgenes_discordance	seurat_clustering	0.94010037527248	allgenes_discordance_seurat_clustering
allgenes_discordance	seurat_clustering	0.912168048659065	allgenes_discordance_seurat_clustering
allgenes_discordance	seurat_clustering	0.926025676213006	allgenes_discordance_seurat_clustering
allgenes_discordance	seurat_clustering	0.917543606704555	allgenes_discordance_seurat_clustering
allgenes_discordance	seurat_clustering	0.925271355902788	allgenes_discordance_seurat_clustering
allgenes_discordance	seurat_clustering	0.921949443592093	allgenes_discordance_seurat_clustering
allgenes_discordance	seurat_clustering	0.928429107762095	allgenes_discordance_seurat_clustering
allgenes_discordance	seurat_clustering	0.956171939635029	allgenes_discordance_seurat_clustering
allgenes_discordance	seurat_clustering	0.913908288040329	allgenes_discordance_seurat_clustering
allgenes_discordance	seurat_clustering	0.932617197486298	allgenes_discordance_seurat_clustering
allgenes_discordance	seurat_clustering	0.929240946188299	allgenes_discordance_seurat_clustering
allgenes_discordance	seurat_clustering	0.955939984350814	allgenes_discordance_seurat_clustering
allgenes_discordance	seurat_clustering	0.934058935474234	allgenes_discordance_seurat_clustering
allgenes_discordance	seurat_clustering	0.92013888796419	allgenes_discordance_seurat_clustering
allgenes_discordance	seurat_clustering	0.926937590177083	allgenes_discordance_seurat_clustering
allgenes_discordance	seurat_clustering	0.927674652947129	allgenes_discordance_seurat_clustering
allgenes_discordance	seurat_clustering	0.939287202583436	allgenes_discordance_seurat_clustering
allgenes_discordance	seurat_clustering	0.937508738564048	allgenes_discordance_seurat_clustering
allgenes_discordance	seurat_clustering	0.967902059165706	allgenes_discordance_seurat_clustering
allgenes_discordance	seurat_clustering	0.940960936586898	allgenes_discordance_seurat_clustering
allgenes_discordance	seurat_clustering	0.957040183510367	allgenes_discordance_seurat_clustering
allgenes_discordance	seurat_clustering	0.936370638557955	allgenes_discordance_seurat_clustering
allgenes_discordance	seurat_clustering	0.956641728044395	allgenes_discordance_seurat_clustering
allgenes_discordance	seurat_clustering	0.933343070937941	allgenes_discordance_seurat_clustering
allgenes_discordance	seurat_clustering	0.9391013106876	allgenes_discordance_seurat_clustering
allgenes_discordance	seurat_clustering	0.946355872661026	allgenes_discordance_seurat_clustering
allgenes_discordance	seurat_clustering	0.953702876631095	allgenes_discordance_seurat_clustering
allgenes_discordance	seurat_clustering	0.936099320451732	allgenes_discordance_seurat_clustering
allgenes_discordance	seurat_clustering	0.949562509476618	allgenes_discordance_seurat_clustering
allgenes_discordance	seurat_clustering	0.944189526174727	allgenes_discordance_seurat_clustering
allgenes_discordance	seurat_clustering	0.949536023274377	allgenes_discordance_seurat_clustering
allgenes_discordance	seurat_clustering	0.948205390911717	allgenes_discordance_seurat_clustering
allgenes_discordance	seurat_clustering	0.932744596524605	allgenes_discordance_seurat_clustering
allgenes_discordance	seurat_clustering	0.936682466825996	allgenes_discordance_seurat_clustering
allgenes_discordance	seurat_clustering	0.943359364569948	allgenes_discordance_seurat_clustering
allgenes_discordance	seurat_clustering	0.924721108518223	allgenes_discordance_seurat_clustering
allgenes_discordance	seurat_clustering	0.92449153927349	allgenes_discordance_seurat_clustering
allgenes_discordance	seurat_clustering	0.927130366262807	allgenes_discordance_seurat_clustering
allgenes_discordance	seurat_clustering	0.924717281483882	allgenes_discordance_seurat_clustering
allgenes_discordance	seurat_clustering	0.941795316799729	allgenes_discordance_seurat_clustering
allgenes_discordance	seurat_clustering	0.927691708228984	allgenes_discordance_seurat_clustering
allgenes_discordance	seurat_clustering	0.9401261815531	allgenes_discordance_seurat_clustering
allgenes_discordance	seurat_clustering	0.925952415350326	allgenes_discordance_seurat_clustering
allgenes_discordance	seurat_clustering	0.964860527726196	allgenes_discordance_seurat_clustering
allgenes_discordance	seurat_clustering	0.922684257084076	allgenes_discordance_seurat_clustering
allgenes_discordance	seurat_clustering	0.931688846705142	allgenes_discordance_seurat_clustering
allgenes_discordance	seurat_clustering	0.948221650381699	allgenes_discordance_seurat_clustering
allgenes_discordance	seurat_clustering	0.955745236869239	allgenes_discordance_seurat_clustering
allgenes_discordance	seurat_clustering	0.922537179579858	allgenes_discordance_seurat_clustering
allgenes_discordance	seurat_clustering	0.937000139943181	allgenes_discordance_seurat_clustering
allgenes_discordance	seurat_clustering	0.937734237683214	allgenes_discordance_seurat_clustering
allgenes_discordance	seurat_clustering	0.947182278817938	allgenes_discordance_seurat_clustering
allgenes_discordance	seurat_clustering	0.936137986217203	allgenes_discordance_seurat_clustering
allgenes_discordance	seurat_clustering	0.930474676399736	allgenes_discordance_seurat_clustering
allgenes_discordance	seurat_clustering	0.921478768274483	allgenes_discordance_seurat_clustering
allgenes_discordance	seurat_clustering	0.940195104593598	allgenes_discordance_seurat_clustering
allgenes_discordance	seurat_clustering	0.927564535335248	allgenes_discordance_seurat_clustering
allgenes_discordance	seurat_clustering	0.913281814150959	allgenes_discordance_seurat_clustering
allgenes_discordance	seurat_clustering	0.943966762555474	allgenes_discordance_seurat_clustering
allgenes_discordance	seurat_clustering	0.933880868770077	allgenes_discordance_seurat_clustering
allgenes_discordance	seurat_clustering	0.939073804055896	allgenes_discordance_seurat_clustering
allgenes_discordance	seurat_clustering	0.954792052705149	allgenes_discordance_seurat_clustering
allgenes_discordance	seurat_clustering	0.940786647201113	allgenes_discordance_seurat_clustering
allgenes_discordance	seurat_clustering	0.957539278082109	allgenes_discordance_seurat_clustering
allgenes_discordance	seurat_clustering	0.932409459331216	allgenes_discordance_seurat_clustering
allgenes_discordance	seurat_clustering	0.957707394516883	allgenes_discordance_seurat_clustering
allgenes_discordance	seurat_clustering	0.933223605397319	allgenes_discordance_seurat_clustering
allgenes_discordance	seurat_clustering	0.935655750212168	allgenes_discordance_seurat_clustering
allgenes_discordance	seurat_clustering	0.943269050650816	allgenes_discordance_seurat_clustering
allgenes_discordance	seurat_clustering	0.953403376828356	allgenes_discordance_seurat_clustering
allgenes_discordance	seurat_clustering	0.944738165424794	allgenes_discordance_seurat_clustering
allgenes_discordance	seurat_clustering	0.944307558579791	allgenes_discordance_seurat_clustering
allgenes_discordance	seurat_clustering	0.941146406003771	allgenes_discordance_seurat_clustering
allgenes_discordance	seurat_clustering	0.948644663788329	allgenes_discordance_seurat_clustering
allgenes_discordance	seurat_clustering	0.958358481872865	allgenes_discordance_seurat_clustering
allgenes_discordance	seurat_clustering	0.932100981303271	allgenes_discordance_seurat_clustering
allgenes_discordance	seurat_clustering	0.934906616528314	allgenes_discordance_seurat_clustering
allgenes_discordance	seurat_clustering	0.943812347224182	allgenes_discordance_seurat_clustering
allgenes_discordance	seurat_clustering	0.92692678637321	allgenes_discordance_seurat_clustering
allgenes_discordance	seurat_clustering	0.934302846641321	allgenes_discordance_seurat_clustering
allgenes_discordance	seurat_clustering	0.960207107033888	allgenes_discordance_seurat_clustering
allgenes_discordance	seurat_clustering	0.942269193989237	allgenes_discordance_seurat_clustering
allgenes_discordance	seurat_clustering	0.91910950328869	allgenes_discordance_seurat_clustering
allgenes_discordance	seurat_clustering	0.925115026519418	allgenes_discordance_seurat_clustering
allgenes_discordance	seurat_clustering	0.927147480658097	allgenes_discordance_seurat_clustering
allgenes_discordance	seurat_clustering	0.922312121795376	allgenes_discordance_seurat_clustering
allgenes_discordance	seurat_clustering	0.935465757850851	allgenes_discordance_seurat_clustering
allgenes_discordance	seurat_clustering	0.916168671162582	allgenes_discordance_seurat_clustering
allgenes_discordance	seurat_clustering	0.930829047136605	allgenes_discordance_seurat_clustering
allgenes_discordance	seurat_clustering	0.919538701038478	allgenes_discordance_seurat_clustering
allgenes_discordance	seurat_clustering	0.942805981185025	allgenes_discordance_seurat_clustering
allgenes_discordance	seurat_clustering	0.939945611062806	allgenes_discordance_seurat_clustering
allgenes_discordance	seurat_clustering	0.93968873259247	allgenes_discordance_seurat_clustering
allgenes_discordance	seurat_clustering	0.936410847325422	allgenes_discordance_seurat_clustering
allgenes_discordance	seurat_clustering	0.91785127475208	allgenes_discordance_seurat_clustering
allgenes_discordance	seurat_clustering	0.950083329078561	allgenes_discordance_seurat_clustering
allgenes_discordance	seurat_clustering	0.94296864753962	allgenes_discordance_seurat_clustering
allgenes_discordance	seurat_clustering	0.932750145164493	allgenes_discordance_seurat_clustering
allgenes_discordance	seurat_clustering	0.955348613583535	allgenes_discordance_seurat_clustering
allgenes_discordance	seurat_clustering	0.917830053590276	allgenes_discordance_seurat_clustering
allgenes_discordance	seurat_clustering	0.941802282414565	allgenes_discordance_seurat_clustering
allgenes_discordance	seurat_clustering	0.955633015804421	allgenes_discordance_seurat_clustering
allgenes_discordance	seurat_clustering	0.936150441521745	allgenes_discordance_seurat_clustering
allgenes_discordance	seurat_clustering	0.918610336530298	allgenes_discordance_seurat_clustering
allgenes_discordance	seurat_clustering	0.917114482167505	allgenes_discordance_seurat_clustering
allgenes_discordance	seurat_clustering	0.918376362285115	allgenes_discordance_seurat_clustering
allgenes_discordance	seurat_clustering	0.91316129425862	allgenes_discordance_seurat_clustering
allgenes_discordance	seurat_clustering	0.911360048118684	allgenes_discordance_seurat_clustering
allgenes_discordance	seurat_clustering	0.924231663391243	allgenes_discordance_seurat_clustering
allgenes_discordance	seurat_clustering	0.909988649336886	allgenes_discordance_seurat_clustering
allgenes_discordance	seurat_clustering	0.929225283865604	allgenes_discordance_seurat_clustering
allgenes_discordance	seurat_clustering	0.908853894360677	allgenes_discordance_seurat_clustering
allgenes_discordance	seurat_clustering	0.929335302248666	allgenes_discordance_seurat_clustering
allgenes_discordance	seurat_clustering	0.908725339068015	allgenes_discordance_seurat_clustering
allgenes_discordance	seurat_clustering	0.9158115758358	allgenes_discordance_seurat_clustering
allgenes_discordance	seurat_clustering	0.922195947252674	allgenes_discordance_seurat_clustering
allgenes_discordance	seurat_clustering	0.928706157103952	allgenes_discordance_seurat_clustering
allgenes_discordance	seurat_clustering	0.928065373574383	allgenes_discordance_seurat_clustering
allgenes_discordance	seurat_clustering	0.91543227350874	allgenes_discordance_seurat_clustering
allgenes_discordance	seurat_clustering	0.924197559401741	allgenes_discordance_seurat_clustering
allgenes_discordance	seurat_clustering	0.921391004301906	allgenes_discordance_seurat_clustering
allgenes_discordance	seurat_clustering	0.956720545834128	allgenes_discordance_seurat_clustering
allgenes_discordance	seurat_clustering	0.912393732849449	allgenes_discordance_seurat_clustering
allgenes_discordance	seurat_clustering	0.90907623500083	allgenes_discordance_seurat_clustering
allgenes_discordance	seurat_clustering	0.92509066253337	allgenes_discordance_seurat_clustering
allgenes_discordance	seurat_clustering	0.916112099975877	allgenes_discordance_seurat_clustering
allgenes_discordance	seurat_clustering	0.927908749779379	allgenes_discordance_seurat_clustering
allgenes_discordance	seurat_clustering	0.930998611371387	allgenes_discordance_seurat_clustering
allgenes_discordance	seurat_clustering	0.923781489109625	allgenes_discordance_seurat_clustering
allgenes_discordance	seurat_clustering	0.934009951476816	allgenes_discordance_seurat_clustering
allgenes_discordance	seurat_clustering	0.908883032885823	allgenes_discordance_seurat_clustering
allgenes_discordance	seurat_clustering	0.935195214284149	allgenes_discordance_seurat_clustering
allgenes_discordance	seurat_clustering	0.936805636750069	allgenes_discordance_seurat_clustering
allgenes_discordance	seurat_clustering	0.944412897693557	allgenes_discordance_seurat_clustering
allgenes_discordance	seurat_clustering	0.938380719817569	allgenes_discordance_seurat_clustering
allgenes_discordance	seurat_clustering	0.949296810043187	allgenes_discordance_seurat_clustering
allgenes_discordance	seurat_clustering	0.934141915284506	allgenes_discordance_seurat_clustering
allgenes_discordance	seurat_clustering	0.948022524883419	allgenes_discordance_seurat_clustering
allgenes_discordance	seurat_clustering	0.933724692335789	allgenes_discordance_seurat_clustering
allgenes_discordance	seurat_clustering	0.962166066323509	allgenes_discordance_seurat_clustering
allgenes_discordance	seurat_clustering	0.959579597100427	allgenes_discordance_seurat_clustering
allgenes_discordance	seurat_clustering	0.950683090498709	allgenes_discordance_seurat_clustering
allgenes_discordance	seurat_clustering	0.926186137285386	allgenes_discordance_seurat_clustering
allgenes_discordance	seurat_clustering	0.935870909788659	allgenes_discordance_seurat_clustering
allgenes_discordance	seurat_clustering	0.965153918690473	allgenes_discordance_seurat_clustering
allgenes_discordance	seurat_clustering	0.962372561637129	allgenes_discordance_seurat_clustering
allgenes_discordance	seurat_clustering	0.932515746334097	allgenes_discordance_seurat_clustering
allgenes_discordance	seurat_clustering	0.947116956363977	allgenes_discordance_seurat_clustering
allgenes_discordance	seurat_clustering	0.93557997697167	allgenes_discordance_seurat_clustering
allgenes_discordance	seurat_clustering	0.947721593655587	allgenes_discordance_seurat_clustering
allgenes_discordance	seurat_clustering	0.939289341261427	allgenes_discordance_seurat_clustering
allgenes_discordance	seurat_clustering	0.923332861600114	allgenes_discordance_seurat_clustering
allgenes_discordance	seurat_clustering	0.935738148412272	allgenes_discordance_seurat_clustering
allgenes_discordance	seurat_clustering	0.934741459267058	allgenes_discordance_seurat_clustering
allgenes_discordance	seurat_clustering	0.930838381653154	allgenes_discordance_seurat_clustering
allgenes_discordance	seurat_clustering	0.950310361233676	allgenes_discordance_seurat_clustering
allgenes_discordance	seurat_clustering	0.914978903114731	allgenes_discordance_seurat_clustering
allgenes_discordance	seurat_clustering	0.912570057386329	allgenes_discordance_seurat_clustering
allgenes_discordance	seurat_clustering	0.911969806953334	allgenes_discordance_seurat_clustering
allgenes_discordance	seurat_clustering	0.921322605974526	allgenes_discordance_seurat_clustering
allgenes_discordance	seurat_clustering	0.909280722347911	allgenes_discordance_seurat_clustering
allgenes_discordance	seurat_clustering	0.929503472919993	allgenes_discordance_seurat_clustering
allgenes_discordance	seurat_clustering	0.906540939745158	allgenes_discordance_seurat_clustering
allgenes_discordance	seurat_clustering	0.922739154381365	allgenes_discordance_seurat_clustering
allgenes_discordance	seurat_clustering	0.90973573277877	allgenes_discordance_seurat_clustering
allgenes_discordance	seurat_clustering	0.914634522425419	allgenes_discordance_seurat_clustering
allgenes_discordance	seurat_clustering	0.919144357342012	allgenes_discordance_seurat_clustering
allgenes_discordance	seurat_clustering	0.927097917172315	allgenes_discordance_seurat_clustering
allgenes_discordance	seurat_clustering	0.951776749008117	allgenes_discordance_seurat_clustering
allgenes_discordance	seurat_clustering	0.912325669821543	allgenes_discordance_seurat_clustering
allgenes_discordance	seurat_clustering	0.921924713583238	allgenes_discordance_seurat_clustering
allgenes_discordance	seurat_clustering	0.917630931496281	allgenes_discordance_seurat_clustering
allgenes_discordance	seurat_clustering	0.955436027638801	allgenes_discordance_seurat_clustering
allgenes_discordance	seurat_clustering	0.929928012093144	allgenes_discordance_seurat_clustering
allgenes_discordance	seurat_clustering	0.907341578501341	allgenes_discordance_seurat_clustering
allgenes_discordance	seurat_clustering	0.919805484637281	allgenes_discordance_seurat_clustering
allgenes_discordance	seurat_clustering	0.924921412133651	allgenes_discordance_seurat_clustering
allgenes_discordance	seurat_clustering	0.948886215784155	allgenes_discordance_seurat_clustering
allgenes_discordance	seurat_clustering	0.922075549536908	allgenes_discordance_seurat_clustering
allgenes_discordance	seurat_clustering	0.912347802170944	allgenes_discordance_seurat_clustering
allgenes_discordance	seurat_clustering	0.928823575446236	allgenes_discordance_seurat_clustering
allgenes_discordance	seurat_clustering	0.921652916718305	allgenes_discordance_seurat_clustering
allgenes_discordance	seurat_clustering	0.948816285466149	allgenes_discordance_seurat_clustering
allgenes_discordance	seurat_clustering	0.910234961221207	allgenes_discordance_seurat_clustering
allgenes_discordance	seurat_clustering	0.942836654415571	allgenes_discordance_seurat_clustering
allgenes_discordance	seurat_clustering	0.958252843691406	allgenes_discordance_seurat_clustering
allgenes_discordance	seurat_clustering	0.950689967344278	allgenes_discordance_seurat_clustering
allgenes_discordance	seurat_clustering	0.956830428178944	allgenes_discordance_seurat_clustering
allgenes_discordance	seurat_clustering	0.954430506759825	allgenes_discordance_seurat_clustering
allgenes_discordance	seurat_clustering	0.94619824907088	allgenes_discordance_seurat_clustering
allgenes_discordance	seurat_clustering	0.953630838308937	allgenes_discordance_seurat_clustering
allgenes_discordance	seurat_clustering	0.94863835460179	allgenes_discordance_seurat_clustering
allgenes_discordance	seurat_clustering	0.947487853764183	allgenes_discordance_seurat_clustering
allgenes_discordance	seurat_clustering	0.944663894646314	allgenes_discordance_seurat_clustering
allgenes_discordance	seurat_clustering	0.953441802570403	allgenes_discordance_seurat_clustering
allgenes_discordance	seurat_clustering	0.938836095176917	allgenes_discordance_seurat_clustering
allgenes_discordance	seurat_clustering	0.94530128229755	allgenes_discordance_seurat_clustering
allgenes_discordance	seurat_clustering	0.949617697331797	allgenes_discordance_seurat_clustering
allgenes_discordance	seurat_clustering	0.951498278452403	allgenes_discordance_seurat_clustering
allgenes_discordance	seurat_clustering	0.946621545780579	allgenes_discordance_seurat_clustering
allgenes_discordance	seurat_clustering	0.937412121748914	allgenes_discordance_seurat_clustering
allgenes_discordance	seurat_clustering	0.946531471561662	allgenes_discordance_seurat_clustering
allgenes_discordance	seurat_clustering	0.944821745717442	allgenes_discordance_seurat_clustering
allgenes_discordance	seurat_clustering	0.923008640839998	allgenes_discordance_seurat_clustering
allgenes_discordance	seurat_clustering	0.926488162935824	allgenes_discordance_seurat_clustering
allgenes_discordance	seurat_clustering	0.94605958129542	allgenes_discordance_seurat_clustering
allgenes_discordance	seurat_clustering	0.933336998341373	allgenes_discordance_seurat_clustering
allgenes_discordance	seurat_clustering	0.9537763129981	allgenes_discordance_seurat_clustering
allgenes_discordance	seurat_clustering	0.922272092575141	allgenes_discordance_seurat_clustering
allgenes_discordance	seurat_clustering	0.919750752926015	allgenes_discordance_seurat_clustering
allgenes_discordance	seurat_clustering	0.934558931477739	allgenes_discordance_seurat_clustering
allgenes_discordance	seurat_clustering	0.918028083236354	allgenes_discordance_seurat_clustering
allgenes_discordance	seurat_clustering	0.93013546736421	allgenes_discordance_seurat_clustering
allgenes_discordance	seurat_clustering	0.937545848621853	allgenes_discordance_seurat_clustering
allgenes_discordance	seurat_clustering	0.941660627947903	allgenes_discordance_seurat_clustering
allgenes_discordance	seurat_clustering	0.936513279090913	allgenes_discordance_seurat_clustering
allgenes_discordance	seurat_clustering	0.95211443693635	allgenes_discordance_seurat_clustering
allgenes_discordance	seurat_clustering	0.924656798408878	allgenes_discordance_seurat_clustering
allgenes_discordance	seurat_clustering	0.939300129867748	allgenes_discordance_seurat_clustering
allgenes_discordance	seurat_clustering	0.929679558425273	allgenes_discordance_seurat_clustering
allgenes_discordance	seurat_clustering	0.938367903768424	allgenes_discordance_seurat_clustering
allgenes_discordance	seurat_clustering	0.931222149792409	allgenes_discordance_seurat_clustering
allgenes_discordance	seurat_clustering	0.940824532069616	allgenes_discordance_seurat_clustering
allgenes_discordance	seurat_clustering	0.968916636255341	allgenes_discordance_seurat_clustering
allgenes_discordance	seurat_clustering	0.92798683290562	allgenes_discordance_seurat_clustering
allgenes_discordance	seurat_clustering	0.941890437869781	allgenes_discordance_seurat_clustering
allgenes_discordance	seurat_clustering	0.939678150358871	allgenes_discordance_seurat_clustering
allgenes_discordance	seurat_clustering	0.958871948310237	allgenes_discordance_seurat_clustering
allgenes_discordance	seurat_clustering	0.946567391258518	allgenes_discordance_seurat_clustering
allgenes_discordance	seurat_clustering	0.933945620719771	allgenes_discordance_seurat_clustering
allgenes_discordance	seurat_clustering	0.935077508598112	allgenes_discordance_seurat_clustering
allgenes_discordance	seurat_clustering	0.931229856750722	allgenes_discordance_seurat_clustering
allgenes_discordance	seurat_clustering	0.960063512014823	allgenes_discordance_seurat_clustering
allgenes_discordance	seurat_clustering	0.936637260347584	allgenes_discordance_seurat_clustering
allgenes_discordance	seurat_clustering	0.918711540679764	allgenes_discordance_seurat_clustering
allgenes_discordance	seurat_clustering	0.946547965429507	allgenes_discordance_seurat_clustering
allgenes_discordance	seurat_clustering	0.935208229211287	allgenes_discordance_seurat_clustering
allgenes_discordance	seurat_clustering	0.926706445509131	allgenes_discordance_seurat_clustering
allgenes_discordance	seurat_clustering	0.928508618133332	allgenes_discordance_seurat_clustering
allgenes_discordance	seurat_clustering	0.947668871915575	allgenes_discordance_seurat_clustering
allgenes_discordance	seurat_clustering	0.942853095873066	allgenes_discordance_seurat_clustering
allgenes_discordance	seurat_clustering	0.946419593681534	allgenes_discordance_seurat_clustering
allgenes_discordance	seurat_clustering	0.947487397784775	allgenes_discordance_seurat_clustering
allgenes_discordance	seurat_clustering	0.942063939577122	allgenes_discordance_seurat_clustering
allgenes_discordance	seurat_clustering	0.948565342986359	allgenes_discordance_seurat_clustering
allgenes_discordance	seurat_clustering	0.956011586479842	allgenes_discordance_seurat_clustering
allgenes_discordance	seurat_clustering	0.938691903388452	allgenes_discordance_seurat_clustering
allgenes_discordance	seurat_clustering	0.931117694738247	allgenes_discordance_seurat_clustering
allgenes_discordance	seurat_clustering	0.943739047557904	allgenes_discordance_seurat_clustering
allgenes_discordance	seurat_clustering	0.946588214910392	allgenes_discordance_seurat_clustering
allgenes_discordance	seurat_clustering	0.930690852308776	allgenes_discordance_seurat_clustering
allgenes_discordance	seurat_clustering	0.93230023820064	allgenes_discordance_seurat_clustering
allgenes_discordance	seurat_clustering	0.957323449221151	allgenes_discordance_seurat_clustering
allgenes_discordance	seurat_clustering	0.933518308771008	allgenes_discordance_seurat_clustering
allgenes_discordance	seurat_clustering	0.942692538899563	allgenes_discordance_seurat_clustering
allgenes_discordance	seurat_clustering	0.938470965475333	allgenes_discordance_seurat_clustering
allgenes_discordance	seurat_clustering	0.943169966050751	allgenes_discordance_seurat_clustering
allgenes_discordance	seurat_clustering	0.944151935932007	allgenes_discordance_seurat_clustering
allgenes_discordance	seurat_clustering	0.948822845002712	allgenes_discordance_seurat_clustering
allgenes_discordance	seurat_clustering	0.931742380156778	allgenes_discordance_seurat_clustering
allgenes_discordance	seurat_clustering	0.925510218898704	allgenes_discordance_seurat_clustering
allgenes_discordance	seurat_clustering	0.946182381573264	allgenes_discordance_seurat_clustering
allgenes_discordance	seurat_clustering	0.9319194432966	allgenes_discordance_seurat_clustering
allgenes_discordance	seurat_clustering	0.913384876208189	allgenes_discordance_seurat_clustering
allgenes_discordance	seurat_clustering	0.935952341236112	allgenes_discordance_seurat_clustering
allgenes_discordance	seurat_clustering	0.933890111743393	allgenes_discordance_seurat_clustering
allgenes_discordance	seurat_clustering	0.913641867290673	allgenes_discordance_seurat_clustering
allgenes_discordance	seurat_clustering	0.929675281195331	allgenes_discordance_seurat_clustering
allgenes_discordance	seurat_clustering	0.926171264889714	allgenes_discordance_seurat_clustering
allgenes_discordance	seurat_clustering	0.939686153910321	allgenes_discordance_seurat_clustering
allgenes_discordance	seurat_clustering	0.955968060474566	allgenes_discordance_seurat_clustering
allgenes_discordance	seurat_clustering	0.95180909095046	allgenes_discordance_seurat_clustering
allgenes_discordance	seurat_clustering	0.972342858382195	allgenes_discordance_seurat_clustering
allgenes_discordance	seurat_clustering	0.952222041749982	allgenes_discordance_seurat_clustering
allgenes_discordance	seurat_clustering	0.969894642055387	allgenes_discordance_seurat_clustering
allgenes_discordance	seurat_clustering	0.95389589435692	allgenes_discordance_seurat_clustering
allgenes_discordance	seurat_clustering	0.9601053196637	allgenes_discordance_seurat_clustering
allgenes_discordance	seurat_clustering	0.945380598594944	allgenes_discordance_seurat_clustering
allgenes_discordance	seurat_clustering	0.965135397160902	allgenes_discordance_seurat_clustering
allgenes_discordance	seurat_clustering	0.954664739889906	allgenes_discordance_seurat_clustering
allgenes_discordance	seurat_clustering	0.940642125491258	allgenes_discordance_seurat_clustering
allgenes_discordance	seurat_clustering	0.943017469378245	allgenes_discordance_seurat_clustering
allgenes_discordance	seurat_clustering	0.931747950045017	allgenes_discordance_seurat_clustering
allgenes_discordance	seurat_clustering	0.948746624436105	allgenes_discordance_seurat_clustering
allgenes_discordance	seurat_clustering	0.947473500685753	allgenes_discordance_seurat_clustering
allgenes_discordance	seurat_clustering	0.949019728712612	allgenes_discordance_seurat_clustering
allgenes_discordance	seurat_clustering	0.935878798053449	allgenes_discordance_seurat_clustering
allgenes_discordance	seurat_clustering	0.935324931803513	allgenes_discordance_seurat_clustering
allgenes_discordance	seurat_clustering	0.955517509556488	allgenes_discordance_seurat_clustering
allgenes_discordance	seurat_clustering	0.938550016730723	allgenes_discordance_seurat_clustering
allgenes_discordance	seurat_clustering	0.9184299151932	allgenes_discordance_seurat_clustering
allgenes_discordance	seurat_clustering	0.918756387709471	allgenes_discordance_seurat_clustering
allgenes_discordance	seurat_clustering	0.936747014120907	allgenes_discordance_seurat_clustering
allgenes_discordance	seurat_clustering	0.924464380573531	allgenes_discordance_seurat_clustering
allgenes_discordance	seurat_clustering	0.940159459046562	allgenes_discordance_seurat_clustering
allgenes_discordance	seurat_clustering	0.92079181886396	allgenes_discordance_seurat_clustering
allgenes_discordance	seurat_clustering	0.910796524234968	allgenes_discordance_seurat_clustering
allgenes_discordance	seurat_clustering	0.93706129823518	allgenes_discordance_seurat_clustering
allgenes_discordance	seurat_clustering	0.90889580004204	allgenes_discordance_seurat_clustering
allgenes_discordance	seurat_clustering	0.957998119228835	allgenes_discordance_seurat_clustering
allgenes_discordance	seurat_clustering	0.934273255016755	allgenes_discordance_seurat_clustering
allgenes_discordance	seurat_clustering	0.94224820662428	allgenes_discordance_seurat_clustering
allgenes_discordance	seurat_clustering	0.9220252928491	allgenes_discordance_seurat_clustering
allgenes_discordance	seurat_clustering	0.931860774484001	allgenes_discordance_seurat_clustering
allgenes_discordance	seurat_clustering	0.935801241777597	allgenes_discordance_seurat_clustering
allgenes_discordance	seurat_clustering	0.931069022888409	allgenes_discordance_seurat_clustering
allgenes_discordance	seurat_clustering	0.938928619487598	allgenes_discordance_seurat_clustering
allgenes_discordance	seurat_clustering	0.919536953671894	allgenes_discordance_seurat_clustering
allgenes_discordance	seurat_clustering	0.944999253194783	allgenes_discordance_seurat_clustering
allgenes_discordance	seurat_clustering	0.925230320825064	allgenes_discordance_seurat_clustering
allgenes_discordance	seurat_clustering	0.9413373485119	allgenes_discordance_seurat_clustering
allgenes_discordance	seurat_clustering	0.939714541181429	allgenes_discordance_seurat_clustering
allgenes_discordance	seurat_clustering	0.954173297679702	allgenes_discordance_seurat_clustering
allgenes_discordance	seurat_clustering	0.941778251604592	allgenes_discordance_seurat_clustering
allgenes_discordance	seurat_clustering	0.923811448658704	allgenes_discordance_seurat_clustering
allgenes_discordance	seurat_clustering	0.951801799035687	allgenes_discordance_seurat_clustering
allgenes_discordance	seurat_clustering	0.948318805619261	allgenes_discordance_seurat_clustering
allgenes_discordance	seurat_clustering	0.942689148948654	allgenes_discordance_seurat_clustering
allgenes_discordance	seurat_clustering	0.956334944767685	allgenes_discordance_seurat_clustering
allgenes_discordance	seurat_clustering	0.925485514705488	allgenes_discordance_seurat_clustering
allgenes_discordance	seurat_clustering	0.961746271693142	allgenes_discordance_seurat_clustering
allgenes_discordance	seurat_clustering	0.968309221062693	allgenes_discordance_seurat_clustering
allgenes_discordance	seurat_clustering	0.935318024466069	allgenes_discordance_seurat_clustering
allgenes_discordance	seurat_clustering	0.929909414136794	allgenes_discordance_seurat_clustering
allgenes_discordance	seurat_clustering	0.924557470507676	allgenes_discordance_seurat_clustering
allgenes_discordance	seurat_clustering	0.930722568980259	allgenes_discordance_seurat_clustering
allgenes_discordance	seurat_clustering	0.956596705686249	allgenes_discordance_seurat_clustering
allgenes_discordance	seurat_clustering	0.916297040374187	allgenes_discordance_seurat_clustering
allgenes_discordance	seurat_clustering	0.944331415616533	allgenes_discordance_seurat_clustering
allgenes_discordance	seurat_clustering	0.926961418974732	allgenes_discordance_seurat_clustering
allgenes_discordance	seurat_clustering	0.932844030780258	allgenes_discordance_seurat_clustering
allgenes_discordance	seurat_clustering	0.944126387197184	allgenes_discordance_seurat_clustering
allgenes_discordance	seurat_clustering	0.936069273112388	allgenes_discordance_seurat_clustering
allgenes_discordance	seurat_clustering	0.928459825929772	allgenes_discordance_seurat_clustering
allgenes_discordance	seurat_clustering	0.946167575961073	allgenes_discordance_seurat_clustering
allgenes_discordance	seurat_clustering	0.949052885873013	allgenes_discordance_seurat_clustering
allgenes_discordance	seurat_clustering	0.962544842902198	allgenes_discordance_seurat_clustering
allgenes_discordance	seurat_clustering	0.951576744487364	allgenes_discordance_seurat_clustering
allgenes_discordance	seurat_clustering	0.962931786930983	allgenes_discordance_seurat_clustering
allgenes_discordance	seurat_clustering	0.947927000960081	allgenes_discordance_seurat_clustering
allgenes_discordance	seurat_clustering	0.955460038662786	allgenes_discordance_seurat_clustering
allgenes_discordance	seurat_clustering	0.940904730834314	allgenes_discordance_seurat_clustering
allgenes_discordance	seurat_clustering	0.953648746793554	allgenes_discordance_seurat_clustering
allgenes_discordance	seurat_clustering	0.957441934645194	allgenes_discordance_seurat_clustering
allgenes_discordance	seurat_clustering	0.953376886606447	allgenes_discordance_seurat_clustering
allgenes_discordance	seurat_clustering	0.933284665856228	allgenes_discordance_seurat_clustering
allgenes_discordance	seurat_clustering	0.962796835357041	allgenes_discordance_seurat_clustering
allgenes_discordance	seurat_clustering	0.950976743737052	allgenes_discordance_seurat_clustering
allgenes_discordance	seurat_clustering	0.960394256606786	allgenes_discordance_seurat_clustering
allgenes_discordance	seurat_clustering	0.938738374201976	allgenes_discordance_seurat_clustering
allgenes_discordance	seurat_clustering	0.938832976618541	allgenes_discordance_seurat_clustering
allgenes_discordance	seurat_clustering	0.945832815980622	allgenes_discordance_seurat_clustering
allgenes_discordance	seurat_clustering	0.941832232461314	allgenes_discordance_seurat_clustering
allgenes_discordance	seurat_clustering	0.922915893378452	allgenes_discordance_seurat_clustering
allgenes_discordance	seurat_clustering	0.916908139532551	allgenes_discordance_seurat_clustering
allgenes_discordance	seurat_clustering	0.951362416066337	allgenes_discordance_seurat_clustering
allgenes_discordance	seurat_clustering	0.936611657068074	allgenes_discordance_seurat_clustering
allgenes_discordance	seurat_clustering	0.95181885614831	allgenes_discordance_seurat_clustering
allgenes_discordance	seurat_clustering	0.921689501668523	allgenes_discordance_seurat_clustering
allgenes_discordance	seurat_clustering	0.914175429544298	allgenes_discordance_seurat_clustering
allgenes_discordance	seurat_clustering	0.940165521873374	allgenes_discordance_seurat_clustering
allgenes_discordance	seurat_clustering	0.911901502782521	allgenes_discordance_seurat_clustering
allgenes_discordance	seurat_clustering	0.952867728806306	allgenes_discordance_seurat_clustering
allgenes_discordance	seurat_clustering	0.934799622672746	allgenes_discordance_seurat_clustering
allgenes_discordance	seurat_clustering	0.933239807710933	allgenes_discordance_seurat_clustering
allgenes_discordance	seurat_clustering	0.951043265745349	allgenes_discordance_seurat_clustering
allgenes_discordance	seurat_clustering	0.929533287785756	allgenes_discordance_seurat_clustering
allgenes_discordance	seurat_clustering	0.939383055488814	allgenes_discordance_seurat_clustering
allgenes_discordance	seurat_clustering	0.938300891474605	allgenes_discordance_seurat_clustering
allgenes_discordance	seurat_clustering	0.954804619016275	allgenes_discordance_seurat_clustering
allgenes_discordance	seurat_clustering	0.941264840843076	allgenes_discordance_seurat_clustering
allgenes_discordance	seurat_clustering	0.957309972636179	allgenes_discordance_seurat_clustering
allgenes_discordance	seurat_clustering	0.93738841096706	allgenes_discordance_seurat_clustering
allgenes_discordance	seurat_clustering	0.956784094239458	allgenes_discordance_seurat_clustering
allgenes_discordance	seurat_clustering	0.934750566988281	allgenes_discordance_seurat_clustering
allgenes_discordance	seurat_clustering	0.949528799852401	allgenes_discordance_seurat_clustering
allgenes_discordance	seurat_clustering	0.954447344324667	allgenes_discordance_seurat_clustering
allgenes_discordance	seurat_clustering	0.957852070328082	allgenes_discordance_seurat_clustering
allgenes_discordance	seurat_clustering	0.934011065797336	allgenes_discordance_seurat_clustering
allgenes_discordance	seurat_clustering	0.948405373999366	allgenes_discordance_seurat_clustering
allgenes_discordance	seurat_clustering	0.954464264828649	allgenes_discordance_seurat_clustering
allgenes_discordance	seurat_clustering	0.95977314442717	allgenes_discordance_seurat_clustering
allgenes_discordance	seurat_clustering	0.946663995083228	allgenes_discordance_seurat_clustering
allgenes_discordance	seurat_clustering	0.94067896977979	allgenes_discordance_seurat_clustering
allgenes_discordance	seurat_clustering	0.938391792075832	allgenes_discordance_seurat_clustering
allgenes_discordance	seurat_clustering	0.949674138428111	allgenes_discordance_seurat_clustering
allgenes_discordance	seurat_clustering	0.932464812333743	allgenes_discordance_seurat_clustering
allgenes_discordance	seurat_clustering	0.924933417416075	allgenes_discordance_seurat_clustering
allgenes_discordance	seurat_clustering	0.951939902530677	allgenes_discordance_seurat_clustering
allgenes_discordance	seurat_clustering	0.943516830313969	allgenes_discordance_seurat_clustering
allgenes_discordance	seurat_clustering	0.9489506265999	allgenes_discordance_seurat_clustering
allgenes_discordance	seurat_clustering	0.929804843467623	allgenes_discordance_seurat_clustering
allgenes_discordance	seurat_clustering	0.926167657770364	allgenes_discordance_seurat_clustering
allgenes_discordance	seurat_clustering	0.947409560383965	allgenes_discordance_seurat_clustering
allgenes_discordance	seurat_clustering	0.920812689257488	allgenes_discordance_seurat_clustering
allgenes_discordance	seurat_clustering	0.947268330986716	allgenes_discordance_seurat_clustering
allgenes_discordance	seurat_clustering	0.936266834190255	allgenes_discordance_seurat_clustering
allgenes_discordance	seurat_clustering	0.931543268939122	allgenes_discordance_seurat_clustering
allgenes_discordance	seurat_clustering	0.93894581859416	allgenes_discordance_seurat_clustering
allgenes_discordance	seurat_clustering	0.93697035908112	allgenes_discordance_seurat_clustering
allgenes_discordance	seurat_clustering	0.950284964220502	allgenes_discordance_seurat_clustering
allgenes_discordance	seurat_clustering	0.963147240883725	allgenes_discordance_seurat_clustering
allgenes_discordance	seurat_clustering	0.950210177346817	allgenes_discordance_seurat_clustering
allgenes_discordance	seurat_clustering	0.940020713076324	allgenes_discordance_seurat_clustering
allgenes_discordance	seurat_clustering	0.958071518883774	allgenes_discordance_seurat_clustering
allgenes_discordance	seurat_clustering	0.946722412335685	allgenes_discordance_seurat_clustering
allgenes_discordance	seurat_clustering	0.954804429223157	allgenes_discordance_seurat_clustering
allgenes_discordance	seurat_clustering	0.932728771854431	allgenes_discordance_seurat_clustering
allgenes_discordance	seurat_clustering	0.951306438426687	allgenes_discordance_seurat_clustering
allgenes_discordance	seurat_clustering	0.955113105869274	allgenes_discordance_seurat_clustering
allgenes_discordance	seurat_clustering	0.937348817508508	allgenes_discordance_seurat_clustering
allgenes_discordance	seurat_clustering	0.930951179893411	allgenes_discordance_seurat_clustering
allgenes_discordance	seurat_clustering	0.92104607885711	allgenes_discordance_seurat_clustering
allgenes_discordance	seurat_clustering	0.935784244144544	allgenes_discordance_seurat_clustering
allgenes_discordance	seurat_clustering	0.94462400437224	allgenes_discordance_seurat_clustering
allgenes_discordance	seurat_clustering	0.941093817975692	allgenes_discordance_seurat_clustering
allgenes_discordance	seurat_clustering	0.924538196766746	allgenes_discordance_seurat_clustering
allgenes_discordance	seurat_clustering	0.928068391010209	allgenes_discordance_seurat_clustering
allgenes_discordance	seurat_clustering	0.965375674019049	allgenes_discordance_seurat_clustering
allgenes_discordance	seurat_clustering	0.926939621438235	allgenes_discordance_seurat_clustering
allgenes_discordance	seurat_clustering	0.913105080377125	allgenes_discordance_seurat_clustering
allgenes_discordance	seurat_clustering	0.912203415252018	allgenes_discordance_seurat_clustering
allgenes_discordance	seurat_clustering	0.925784714312404	allgenes_discordance_seurat_clustering
allgenes_discordance	seurat_clustering	0.919470790893838	allgenes_discordance_seurat_clustering
allgenes_discordance	seurat_clustering	0.923636362123656	allgenes_discordance_seurat_clustering
allgenes_discordance	seurat_clustering	0.917988079275487	allgenes_discordance_seurat_clustering
allgenes_discordance	seurat_clustering	0.905535988000306	allgenes_discordance_seurat_clustering
allgenes_discordance	seurat_clustering	0.937255814041582	allgenes_discordance_seurat_clustering
allgenes_discordance	seurat_clustering	0.90131282147708	allgenes_discordance_seurat_clustering
allgenes_discordance	seurat_clustering	0.935727696088654	allgenes_discordance_seurat_clustering
allgenes_discordance	seurat_clustering	0.922774927246045	allgenes_discordance_seurat_clustering
allgenes_discordance	seurat_clustering	0.938374221670374	allgenes_discordance_seurat_clustering
allgenes_discordance	seurat_clustering	0.94458251047729	allgenes_discordance_seurat_clustering
allgenes_discordance	seurat_clustering	0.919426673204829	allgenes_discordance_seurat_clustering
allgenes_discordance	seurat_clustering	0.935402873796971	allgenes_discordance_seurat_clustering
allgenes_discordance	seurat_clustering	0.93294018301284	allgenes_discordance_seurat_clustering
allgenes_discordance	seurat_clustering	0.908711876983964	allgenes_discordance_seurat_clustering
allgenes_discordance	seurat_clustering	0.91354273653346	allgenes_discordance_seurat_clustering
allgenes_discordance	seurat_clustering	0.919222960745146	allgenes_discordance_seurat_clustering
allgenes_discordance	seurat_clustering	0.911006668852778	allgenes_discordance_seurat_clustering
allgenes_discordance	seurat_clustering	0.921584787835361	allgenes_discordance_seurat_clustering
allgenes_discordance	seurat_clustering	0.904255848108565	allgenes_discordance_seurat_clustering
allgenes_discordance	seurat_clustering	0.928397095069982	allgenes_discordance_seurat_clustering
allgenes_discordance	seurat_clustering	0.9114974501783	allgenes_discordance_seurat_clustering
allgenes_discordance	seurat_clustering	0.927802368278317	allgenes_discordance_seurat_clustering
allgenes_discordance	seurat_clustering	0.931092277080085	allgenes_discordance_seurat_clustering
allgenes_discordance	seurat_clustering	0.942747693405826	allgenes_discordance_seurat_clustering
allgenes_discordance	seurat_clustering	0.936294516890311	allgenes_discordance_seurat_clustering
allgenes_discordance	seurat_clustering	0.909769049106091	allgenes_discordance_seurat_clustering
allgenes_discordance	seurat_clustering	0.937738705712819	allgenes_discordance_seurat_clustering
allgenes_discordance	seurat_clustering	0.932759741126013	allgenes_discordance_seurat_clustering
allgenes_discordance	seurat_clustering	0.924078243438753	allgenes_discordance_seurat_clustering
allgenes_discordance	seurat_clustering	0.953300532846106	allgenes_discordance_seurat_clustering
allgenes_discordance	seurat_clustering	0.907785598175069	allgenes_discordance_seurat_clustering
allgenes_discordance	seurat_clustering	0.936982263078704	allgenes_discordance_seurat_clustering
allgenes_discordance	seurat_clustering	0.952097365147141	allgenes_discordance_seurat_clustering
allgenes_discordance	seurat_clustering	0.923064868161066	allgenes_discordance_seurat_clustering
allgenes_discordance	seurat_clustering	0.913838139938059	allgenes_discordance_seurat_clustering
allgenes_discordance	seurat_clustering	0.915320908058624	allgenes_discordance_seurat_clustering
allgenes_discordance	seurat_clustering	0.91510037112313	allgenes_discordance_seurat_clustering
allgenes_discordance	seurat_clustering	0.945277745024408	allgenes_discordance_seurat_clustering
allgenes_discordance	seurat_clustering	0.90471576212355	allgenes_discordance_seurat_clustering
allgenes_discordance	seurat_clustering	0.931266799404073	allgenes_discordance_seurat_clustering
allgenes_discordance	seurat_clustering	0.922561633075339	allgenes_discordance_seurat_clustering
allgenes_discordance	seurat_clustering	0.914851370616452	allgenes_discordance_seurat_clustering
allgenes_discordance	seurat_clustering	0.929315926450036	allgenes_discordance_seurat_clustering
allgenes_discordance	seurat_clustering	0.922009687951452	allgenes_discordance_seurat_clustering
allgenes_discordance	seurat_clustering	0.913536015712085	allgenes_discordance_seurat_clustering
allgenes_discordance	seurat_clustering	0.956922817240406	allgenes_discordance_seurat_clustering
allgenes_discordance	seurat_clustering	0.91396491279758	allgenes_discordance_seurat_clustering
allgenes_discordance	seurat_clustering	0.923595749621955	allgenes_discordance_seurat_clustering
allgenes_discordance	seurat_clustering	0.905458428170658	allgenes_discordance_seurat_clustering
allgenes_discordance	seurat_clustering	0.977843330646847	allgenes_discordance_seurat_clustering
allgenes_discordance	seurat_clustering	0.966754893921033	allgenes_discordance_seurat_clustering
allgenes_discordance	seurat_clustering	0.962087779970474	allgenes_discordance_seurat_clustering
allgenes_discordance	seurat_clustering	0.974366579338757	allgenes_discordance_seurat_clustering
allgenes_discordance	seurat_clustering	0.965223389642323	allgenes_discordance_seurat_clustering
allgenes_discordance	seurat_clustering	0.974198019790923	allgenes_discordance_seurat_clustering
allgenes_discordance	seurat_clustering	0.94356087150003	allgenes_discordance_seurat_clustering
allgenes_discordance	seurat_clustering	0.967800490203121	allgenes_discordance_seurat_clustering
allgenes_discordance	seurat_clustering	0.956225150237088	allgenes_discordance_seurat_clustering
allgenes_discordance	seurat_clustering	0.947565721980998	allgenes_discordance_seurat_clustering
allgenes_discordance	seurat_clustering	0.942101061272405	allgenes_discordance_seurat_clustering
allgenes_discordance	seurat_clustering	0.932780196083278	allgenes_discordance_seurat_clustering
allgenes_discordance	seurat_clustering	0.961215932416388	allgenes_discordance_seurat_clustering
allgenes_discordance	seurat_clustering	0.949251058198998	allgenes_discordance_seurat_clustering
allgenes_discordance	seurat_clustering	0.949772948222505	allgenes_discordance_seurat_clustering
allgenes_discordance	seurat_clustering	0.935848492219229	allgenes_discordance_seurat_clustering
allgenes_discordance	seurat_clustering	0.937050882229378	allgenes_discordance_seurat_clustering
allgenes_discordance	seurat_clustering	0.972051409746141	allgenes_discordance_seurat_clustering
allgenes_discordance	seurat_clustering	0.93443050156429	allgenes_discordance_seurat_clustering
allgenes_discordance	seurat_clustering	0.920174137602298	allgenes_discordance_seurat_clustering
allgenes_discordance	seurat_clustering	0.916086393089351	allgenes_discordance_seurat_clustering
allgenes_discordance	seurat_clustering	0.941655669243743	allgenes_discordance_seurat_clustering
allgenes_discordance	seurat_clustering	0.928138120375926	allgenes_discordance_seurat_clustering
allgenes_discordance	seurat_clustering	0.939334026269017	allgenes_discordance_seurat_clustering
allgenes_discordance	seurat_clustering	0.917641165400431	allgenes_discordance_seurat_clustering
allgenes_discordance	seurat_clustering	0.911450004557095	allgenes_discordance_seurat_clustering
allgenes_discordance	seurat_clustering	0.937150562113626	allgenes_discordance_seurat_clustering
allgenes_discordance	seurat_clustering	0.909820534825072	allgenes_discordance_seurat_clustering
allgenes_discordance	seurat_clustering	0.94887063464429	allgenes_discordance_seurat_clustering
allgenes_discordance	seurat_clustering	0.931898788953832	allgenes_discordance_seurat_clustering
allgenes_discordance	seurat_clustering	0.944507492017723	allgenes_discordance_seurat_clustering
allgenes_discordance	seurat_clustering	0.956264355703642	allgenes_discordance_seurat_clustering
allgenes_discordance	seurat_clustering	0.92425902322257	allgenes_discordance_seurat_clustering
allgenes_discordance	seurat_clustering	0.95179680829108	allgenes_discordance_seurat_clustering
allgenes_discordance	seurat_clustering	0.942760661974571	allgenes_discordance_seurat_clustering
allgenes_discordance	seurat_clustering	0.959559250006095	allgenes_discordance_seurat_clustering
allgenes_discordance	seurat_clustering	0.906817766166269	allgenes_discordance_seurat_clustering
allgenes_discordance	seurat_clustering	0.914044530651112	allgenes_discordance_seurat_clustering
allgenes_discordance	seurat_clustering	0.928238325389465	allgenes_discordance_seurat_clustering
allgenes_discordance	seurat_clustering	0.926770129275339	allgenes_discordance_seurat_clustering
allgenes_discordance	seurat_clustering	0.924670863997587	allgenes_discordance_seurat_clustering
allgenes_discordance	seurat_clustering	0.936097163976485	allgenes_discordance_seurat_clustering
allgenes_discordance	seurat_clustering	0.913805131789058	allgenes_discordance_seurat_clustering
allgenes_discordance	seurat_clustering	0.933719726294952	allgenes_discordance_seurat_clustering
allgenes_discordance	seurat_clustering	0.91812027377748	allgenes_discordance_seurat_clustering
allgenes_discordance	seurat_clustering	0.941212806492066	allgenes_discordance_seurat_clustering
allgenes_discordance	seurat_clustering	0.934800050343604	allgenes_discordance_seurat_clustering
allgenes_discordance	seurat_clustering	0.940354508795731	allgenes_discordance_seurat_clustering
allgenes_discordance	seurat_clustering	0.933624552790261	allgenes_discordance_seurat_clustering
allgenes_discordance	seurat_clustering	0.914601349523693	allgenes_discordance_seurat_clustering
allgenes_discordance	seurat_clustering	0.948519909165777	allgenes_discordance_seurat_clustering
allgenes_discordance	seurat_clustering	0.944661594282864	allgenes_discordance_seurat_clustering
allgenes_discordance	seurat_clustering	0.93543718177268	allgenes_discordance_seurat_clustering
allgenes_discordance	seurat_clustering	0.951479195199111	allgenes_discordance_seurat_clustering
allgenes_discordance	seurat_clustering	0.920040707651691	allgenes_discordance_seurat_clustering
allgenes_discordance	seurat_clustering	0.943327679571195	allgenes_discordance_seurat_clustering
allgenes_discordance	seurat_clustering	0.949554573741956	allgenes_discordance_seurat_clustering
allgenes_discordance	seurat_clustering	0.935535024753508	allgenes_discordance_seurat_clustering
allgenes_discordance	seurat_clustering	0.91839178198959	allgenes_discordance_seurat_clustering
allgenes_discordance	seurat_clustering	0.914558132092728	allgenes_discordance_seurat_clustering
allgenes_discordance	seurat_clustering	0.920394355159657	allgenes_discordance_seurat_clustering
allgenes_discordance	seurat_clustering	0.971335311278671	allgenes_discordance_seurat_clustering
allgenes_discordance	seurat_clustering	0.905031746323691	allgenes_discordance_seurat_clustering
allgenes_discordance	seurat_clustering	0.947655109852942	allgenes_discordance_seurat_clustering
allgenes_discordance	seurat_clustering	0.916822622845171	allgenes_discordance_seurat_clustering
allgenes_discordance	seurat_clustering	0.92672197789619	allgenes_discordance_seurat_clustering
allgenes_discordance	seurat_clustering	0.937397170129423	allgenes_discordance_seurat_clustering
allgenes_discordance	seurat_clustering	0.936017001880569	allgenes_discordance_seurat_clustering
allgenes_discordance	seurat_clustering	0.924304112764229	allgenes_discordance_seurat_clustering
allgenes_discordance	seurat_clustering	0.959851437146832	allgenes_discordance_seurat_clustering
allgenes_discordance	seurat_clustering	0.923308952716801	allgenes_discordance_seurat_clustering
allgenes_discordance	seurat_clustering	0.929880650886069	allgenes_discordance_seurat_clustering
allgenes_discordance	seurat_clustering	0.918738841733721	allgenes_discordance_seurat_clustering
allgenes_discordance	seurat_clustering	0.943278694812767	allgenes_discordance_seurat_clustering
allgenes_discordance	seurat_clustering	0.918212085984606	allgenes_discordance_seurat_clustering
allgenes_discordance	seurat_clustering	0.90794599623924	allgenes_discordance_seurat_clustering
allgenes_discordance	seurat_clustering	0.908110524610533	allgenes_discordance_seurat_clustering
allgenes_discordance	seurat_clustering	0.916154411503339	allgenes_discordance_seurat_clustering
allgenes_discordance	seurat_clustering	0.907824248066163	allgenes_discordance_seurat_clustering
allgenes_discordance	seurat_clustering	0.915208703423822	allgenes_discordance_seurat_clustering
allgenes_discordance	seurat_clustering	0.904721527884189	allgenes_discordance_seurat_clustering
allgenes_discordance	seurat_clustering	0.925481928270224	allgenes_discordance_seurat_clustering
allgenes_discordance	seurat_clustering	0.910033450002653	allgenes_discordance_seurat_clustering
allgenes_discordance	seurat_clustering	0.922964780955792	allgenes_discordance_seurat_clustering
allgenes_discordance	seurat_clustering	0.926981242435585	allgenes_discordance_seurat_clustering
allgenes_discordance	seurat_clustering	0.934409367123971	allgenes_discordance_seurat_clustering
allgenes_discordance	seurat_clustering	0.907367516559693	allgenes_discordance_seurat_clustering
allgenes_discordance	seurat_clustering	0.906885335028874	allgenes_discordance_seurat_clustering
allgenes_discordance	seurat_clustering	0.931611903505219	allgenes_discordance_seurat_clustering
allgenes_discordance	seurat_clustering	0.926130040832626	allgenes_discordance_seurat_clustering
allgenes_discordance	seurat_clustering	0.912312363302612	allgenes_discordance_seurat_clustering
allgenes_discordance	seurat_clustering	0.919031045962115	allgenes_discordance_seurat_clustering
allgenes_discordance	seurat_clustering	0.905997637493857	allgenes_discordance_seurat_clustering
allgenes_discordance	seurat_clustering	0.951913679157266	allgenes_discordance_seurat_clustering
allgenes_discordance	seurat_clustering	0.943522503006754	allgenes_discordance_seurat_clustering
allgenes_discordance	seurat_clustering	0.9022157790754	allgenes_discordance_seurat_clustering
allgenes_discordance	seurat_clustering	0.916880808032867	allgenes_discordance_seurat_clustering
allgenes_discordance	seurat_clustering	0.921493438449509	allgenes_discordance_seurat_clustering
allgenes_discordance	seurat_clustering	0.912267201096406	allgenes_discordance_seurat_clustering
allgenes_discordance	seurat_clustering	0.922995890084937	allgenes_discordance_seurat_clustering
allgenes_discordance	seurat_clustering	0.910129874154296	allgenes_discordance_seurat_clustering
allgenes_discordance	seurat_clustering	0.929216117463804	allgenes_discordance_seurat_clustering
allgenes_discordance	seurat_clustering	0.901189350152585	allgenes_discordance_seurat_clustering
allgenes_discordance	seurat_clustering	0.910689182495421	allgenes_discordance_seurat_clustering
allgenes_discordance	seurat_clustering	0.904215909143793	allgenes_discordance_seurat_clustering
allgenes_discordance	seurat_clustering	0.9036653575563	allgenes_discordance_seurat_clustering
allgenes_discordance	seurat_clustering	0.910387946508857	allgenes_discordance_seurat_clustering
allgenes_discordance	seurat_clustering	0.938100568824486	allgenes_discordance_seurat_clustering
allgenes_discordance	seurat_clustering	0.909935027422404	allgenes_discordance_seurat_clustering
allgenes_discordance	seurat_clustering	0.922821663693398	allgenes_discordance_seurat_clustering
allgenes_discordance	seurat_clustering	0.909657159018798	allgenes_discordance_seurat_clustering
allgenes_discordance	seurat_clustering	0.921718481909474	allgenes_discordance_seurat_clustering
allgenes_discordance	seurat_clustering	0.905585736233177	allgenes_discordance_seurat_clustering
allgenes_discordance	seurat_clustering	0.916446894350472	allgenes_discordance_seurat_clustering
allgenes_discordance	seurat_clustering	0.928335811445006	allgenes_discordance_seurat_clustering
allgenes_discordance	seurat_clustering	0.936355860681981	allgenes_discordance_seurat_clustering
allgenes_discordance	seurat_clustering	0.934872122415959	allgenes_discordance_seurat_clustering
allgenes_discordance	seurat_clustering	0.936468521066917	allgenes_discordance_seurat_clustering
allgenes_discordance	seurat_clustering	0.943504177062724	allgenes_discordance_seurat_clustering
allgenes_discordance	seurat_clustering	0.925899234672753	allgenes_discordance_seurat_clustering
allgenes_discordance	seurat_clustering	0.941643856034957	allgenes_discordance_seurat_clustering
allgenes_discordance	seurat_clustering	0.930203370033606	allgenes_discordance_seurat_clustering
allgenes_discordance	seurat_clustering	0.952977107069669	allgenes_discordance_seurat_clustering
allgenes_discordance	seurat_clustering	0.945028635414352	allgenes_discordance_seurat_clustering
allgenes_discordance	seurat_clustering	0.950263189382479	allgenes_discordance_seurat_clustering
allgenes_discordance	seurat_clustering	0.943140503643693	allgenes_discordance_seurat_clustering
allgenes_discordance	seurat_clustering	0.927273108622652	allgenes_discordance_seurat_clustering
allgenes_discordance	seurat_clustering	0.954084246215097	allgenes_discordance_seurat_clustering
allgenes_discordance	seurat_clustering	0.953415817057038	allgenes_discordance_seurat_clustering
allgenes_discordance	seurat_clustering	0.936079296096755	allgenes_discordance_seurat_clustering
allgenes_discordance	seurat_clustering	0.968302418468868	allgenes_discordance_seurat_clustering
allgenes_discordance	seurat_clustering	0.931388364349616	allgenes_discordance_seurat_clustering
allgenes_discordance	seurat_clustering	0.94305468225356	allgenes_discordance_seurat_clustering
allgenes_discordance	seurat_clustering	0.944870142751919	allgenes_discordance_seurat_clustering
allgenes_discordance	seurat_clustering	0.930875454535438	allgenes_discordance_seurat_clustering
allgenes_discordance	seurat_clustering	0.925204999796772	allgenes_discordance_seurat_clustering
allgenes_discordance	seurat_clustering	0.922666091445924	allgenes_discordance_seurat_clustering
allgenes_discordance	seurat_clustering	0.926060770713838	allgenes_discordance_seurat_clustering
allgenes_discordance	seurat_clustering	0.954218067674778	allgenes_discordance_seurat_clustering
allgenes_discordance	seurat_clustering	0.903875784131335	allgenes_discordance_seurat_clustering
allgenes_discordance	seurat_clustering	0.947779606847289	allgenes_discordance_seurat_clustering
allgenes_discordance	seurat_clustering	0.918906003016899	allgenes_discordance_seurat_clustering
allgenes_discordance	seurat_clustering	0.935835649871065	allgenes_discordance_seurat_clustering
allgenes_discordance	seurat_clustering	0.945810798366117	allgenes_discordance_seurat_clustering
allgenes_discordance	seurat_clustering	0.941083311860494	allgenes_discordance_seurat_clustering
allgenes_discordance	seurat_clustering	0.934219149600643	allgenes_discordance_seurat_clustering
allgenes_discordance	seurat_clustering	0.956175121793952	allgenes_discordance_seurat_clustering
allgenes_discordance	seurat_clustering	0.933122498383729	allgenes_discordance_seurat_clustering
allgenes_discordance	seurat_clustering	0.9379622836891	allgenes_discordance_seurat_clustering
allgenes_discordance	seurat_clustering	0.926417020545367	allgenes_discordance_seurat_clustering
allgenes_discordance	seurat_clustering	0.950725086877074	allgenes_discordance_seurat_clustering
allgenes_discordance	seurat_clustering	0.93051112201218	allgenes_discordance_seurat_clustering
allgenes_discordance	seurat_clustering	0.956669941877814	allgenes_discordance_seurat_clustering
allgenes_discordance	seurat_clustering	0.915959611638909	allgenes_discordance_seurat_clustering
allgenes_discordance	seurat_clustering	0.934483974487795	allgenes_discordance_seurat_clustering
allgenes_discordance	seurat_clustering	0.936574015735976	allgenes_discordance_seurat_clustering
allgenes_discordance	seurat_clustering	0.930871236097554	allgenes_discordance_seurat_clustering
allgenes_discordance	seurat_clustering	0.937386482234158	allgenes_discordance_seurat_clustering
allgenes_discordance	seurat_clustering	0.940709778179849	allgenes_discordance_seurat_clustering
allgenes_discordance	seurat_clustering	0.929916473077194	allgenes_discordance_seurat_clustering
allgenes_discordance	seurat_clustering	0.925829679979913	allgenes_discordance_seurat_clustering
allgenes_discordance	seurat_clustering	0.934159835027095	allgenes_discordance_seurat_clustering
allgenes_discordance	seurat_clustering	0.950906121511544	allgenes_discordance_seurat_clustering
allgenes_discordance	seurat_clustering	0.933989415576053	allgenes_discordance_seurat_clustering
allgenes_discordance	seurat_clustering	0.93029910033948	allgenes_discordance_seurat_clustering
allgenes_discordance	seurat_clustering	0.937303118670742	allgenes_discordance_seurat_clustering
allgenes_discordance	seurat_clustering	0.923889841859193	allgenes_discordance_seurat_clustering
allgenes_discordance	seurat_clustering	0.944941442695463	allgenes_discordance_seurat_clustering
allgenes_discordance	seurat_clustering	0.937279774529265	allgenes_discordance_seurat_clustering
allgenes_discordance	seurat_clustering	0.927728680131062	allgenes_discordance_seurat_clustering
allgenes_discordance	seurat_clustering	0.948701488504479	allgenes_discordance_seurat_clustering
allgenes_discordance	seurat_clustering	0.936734581702317	allgenes_discordance_seurat_clustering
allgenes_discordance	seurat_clustering	0.926019802052551	allgenes_discordance_seurat_clustering
allgenes_discordance	seurat_clustering	0.93124971550895	allgenes_discordance_seurat_clustering
allgenes_discordance	seurat_clustering	0.93033923122205	allgenes_discordance_seurat_clustering
allgenes_discordance	seurat_clustering	0.917695019244344	allgenes_discordance_seurat_clustering
allgenes_discordance	seurat_clustering	0.911156251622437	allgenes_discordance_seurat_clustering
allgenes_discordance	seurat_clustering	0.918172925356741	allgenes_discordance_seurat_clustering
allgenes_discordance	seurat_clustering	0.945703681955387	allgenes_discordance_seurat_clustering
allgenes_discordance	seurat_clustering	0.902173436352058	allgenes_discordance_seurat_clustering
allgenes_discordance	seurat_clustering	0.939560696275791	allgenes_discordance_seurat_clustering
allgenes_discordance	seurat_clustering	0.915451750844732	allgenes_discordance_seurat_clustering
allgenes_discordance	seurat_clustering	0.925102580791403	allgenes_discordance_seurat_clustering
allgenes_discordance	seurat_clustering	0.93677783508545	allgenes_discordance_seurat_clustering
allgenes_discordance	seurat_clustering	0.950218981419194	allgenes_discordance_seurat_clustering
allgenes_discordance	seurat_clustering	0.930097285399676	allgenes_discordance_seurat_clustering
allgenes_discordance	seurat_clustering	0.938364447637149	allgenes_discordance_seurat_clustering
allgenes_discordance	seurat_clustering	0.926335136966581	allgenes_discordance_seurat_clustering
allgenes_discordance	seurat_clustering	0.926961412346507	allgenes_discordance_seurat_clustering
allgenes_discordance	seurat_clustering	0.938229176236521	allgenes_discordance_seurat_clustering
allgenes_discordance	seurat_clustering	0.929490584056598	allgenes_discordance_seurat_clustering
allgenes_discordance	seurat_clustering	0.934849803853226	allgenes_discordance_seurat_clustering
allgenes_discordance	seurat_clustering	0.944700967806614	allgenes_discordance_seurat_clustering
allgenes_discordance	seurat_clustering	0.906993914698613	allgenes_discordance_seurat_clustering
allgenes_discordance	seurat_clustering	0.949028404886944	allgenes_discordance_seurat_clustering
allgenes_discordance	seurat_clustering	0.912621752743775	allgenes_discordance_seurat_clustering
allgenes_discordance	seurat_clustering	0.914018693963749	allgenes_discordance_seurat_clustering
allgenes_discordance	seurat_clustering	0.924621273952207	allgenes_discordance_seurat_clustering
allgenes_discordance	seurat_clustering	0.915137553140632	allgenes_discordance_seurat_clustering
allgenes_discordance	seurat_clustering	0.92773371139499	allgenes_discordance_seurat_clustering
allgenes_discordance	seurat_clustering	0.909662816792736	allgenes_discordance_seurat_clustering
allgenes_discordance	seurat_clustering	0.919561245221921	allgenes_discordance_seurat_clustering
allgenes_discordance	seurat_clustering	0.910453977561343	allgenes_discordance_seurat_clustering
allgenes_discordance	seurat_clustering	0.911772610486943	allgenes_discordance_seurat_clustering
allgenes_discordance	seurat_clustering	0.911483188158784	allgenes_discordance_seurat_clustering
[truncated: 7,025 more rows]
