# Supplementary material for: Atlas of multilineage stem cell differentiation reveals TMEM88 as a developmental regulator of blood pressure
Source: Nat Commun. 2025 Feb 4;16:1356. doi: 10.1038/s41467-025-56533-2 (PMC11794859; doi:10.1038/s41467-025-56533-2)
Supplement: Supplementary file 14 — Source Data [file 41467_2025_56533_MOESM14_ESM.zip › SourceData/F4d_corrheatmap.txt]

no_treatment_tc	no_treatment	XAV	VEGF	Dorso	lowDorso	K02288	CHIR	lowXAV	BMP4
no_treatment_tc	1	0.971191199357678	0.935023215691607	0.969562497938982	0.955633989006898	0.963031046310483	0.964194434088642	0.950284256594633	0.969812500368512	0.959609313862256
no_treatment	0.971191199357678	1	0.94492532513451	0.994700398345407	0.969654914987283	0.974366695426294	0.97590440840632	0.966170159414751	0.991087716413815	0.97372468507969
XAV	0.935023215691607	0.94492532513451	1	0.952924100949421	0.95350086410672	0.95508795436184	0.950141637991756	0.946083942035197	0.954091342523432	0.952480368432253
VEGF	0.969562497938982	0.994700398345407	0.952924100949421	1	0.978076912897284	0.980446419983444	0.980779145064011	0.973885490643011	0.992557920540064	0.980185644302633
Dorso	0.955633989006898	0.969654914987283	0.95350086410672	0.978076912897284	1	0.991339570273011	0.992515400866694	0.989693732469551	0.984925974442169	0.992762595565129
lowDorso	0.963031046310483	0.974366695426294	0.95508795436184	0.980446419983444	0.991339570273011	1	0.992650472570106	0.986091825317746	0.987478650609481	0.991380989962234
K02288	0.964194434088642	0.97590440840632	0.950141637991756	0.980779145064011	0.992515400866694	0.992650472570106	1	0.98814885247309	0.987961129113681	0.993338526530448
CHIR	0.950284256594633	0.966170159414751	0.946083942035197	0.973885490643011	0.989693732469551	0.986091825317746	0.98814885247309	1	0.982031722360656	0.991846428944068
lowXAV	0.969812500368512	0.991087716413815	0.954091342523432	0.992557920540064	0.984925974442169	0.987478650609481	0.987961129113681	0.982031722360656	1	0.987223005872202
BMP4	0.959609313862256	0.97372468507969	0.952480368432253	0.980185644302633	0.992762595565129	0.991380989962234	0.993338526530448	0.991846428944068	0.987223005872202	1
