# Supplementary material for: Atlas of multilineage stem cell differentiation reveals TMEM88 as a developmental regulator of blood pressure
Source: Nat Commun. 2025 Feb 4;16:1356. doi: 10.1038/s41467-025-56533-2 (PMC11794859; doi:10.1038/s41467-025-56533-2)
Supplement: Supplementary file 14 — Source Data [file 41467_2025_56533_MOESM14_ESM.zip › SourceData/F4f_DE_SMR.txt]

"geneName" "ensemblID" "log2FC" "padj" "nlogpadj" "wntgene" "lab" "go_id" "name_1006" "ProbeChr" "Gene" "Probe_bp" "topSNP" "topSNP_chr" "topSNP_bp" "A1" "A2" "Freq" "b_GWAS" "se_GWAS" "p_GWAS" "b_eQTL" "se_eQTL" "p_eQTL" "b_SMR" "se_SMR" "p_SMR" "p_SMR_multi" "p_HEIDI" "nsnp_HEIDI" "tissue" "phenotype" "file"
"1" "A2M" "ENSG00000175899" -2.15301153336227 0.000959287627033041 3.01805115705815 "no" NA NA NA 12 "A2M" 9220260 "rs226395" 12 9254783 "G" "C" 0.264652 0.00097333 0.000416267 0.01937507 -0.16322 0.0300615 5.649931e-08 -0.0059633 0.00277678 0.03174897 0.7194654 0.8238447 20 "Artery_Tibial" "20003_1141146234" "20003_1141146234_Artery_Tibial_multismr.msmr"
"2" "A2M" "ENSG00000175899" -2.15301153336227 0.000959287627033041 3.01805115705815 "no" NA NA NA 12 "A2M" 9220260 "rs7485128" 12 9539949 "T" "C" 0.608059 0.000779503 0.000333322 0.01935674 0.220952 0.0421717 1.61149e-07 0.00352793 0.00165203 0.03271896 0.9222144 0.9631559 20 "Artery_Coronary" "6152_5" "6152_5_Artery_Coronary_multismr.msmr"
"3" "A2M" "ENSG00000175899" -2.15301153336227 0.000959287627033041 3.01805115705815 "no" NA NA NA 12 "A2M" 9220260 "rs669" 12 9232268 "C" "T" 0.265568 0.00104365 0.00041683 0.01228749 -0.149085 0.0379163 8.425816e-05 -0.00700037 0.00331465 0.03469109 0.1751163 0.99783 13 "Artery_Aorta" "20003_1141146234" "20003_1141146234_Artery_Aorta_multismr.msmr"
"4" "A2M" "ENSG00000175899" -2.15301153336227 0.000959287627033041 3.01805115705815 "no" NA NA NA 12 "A2M" 9220260 "rs10842898" 12 9262289 "T" "G" 0.237637 0.000979502 0.00041625 0.01861472 0.13999 0.0319617 1.187141e-05 0.00699694 0.00337539 0.03817901 0.3299819 0.9360957 17 "Heart_Left_Ventricle" "20003_1141146234" "20003_1141146234_Heart_Left_Ventricle_multismr.msmr"
"5" "A2M" "ENSG00000175899" -2.15301153336227 0.000959287627033041 3.01805115705815 "no" NA NA NA 12 "A2M" 9220260 "rs78952243" 12 9356603 "C" "T" 0.121337 0.000983885 0.000543073 0.07003266 0.229703 0.0590212 9.947368e-05 0.00428329 0.00260785 0.1004948 0.3798779 0.887979 3 "Heart_Atrial_Appendage" "CARDIAC_ARRHYTM" "CARDIAC_ARRHYTM_Heart_Atrial_Appendage_multismr.msmr"
"6" "AAK1" "ENSG00000115977" -1.38796965571792 3.42315382372136e-14 13.465573584855 "no" NA NA NA 2 "AAK1" 69688532 "rs112826171" 2 69672871 "G" "A" 0.304487 0.011888 0.00299498 7.208147e-05 -0.141687 0.0268151 1.265008e-07 -0.0839032 0.0264379 0.001505644 0.008569792 0.9646433 20 "Artery_Tibial" "4080_irnt" "4080_irnt_Artery_Tibial_multismr.msmr"
"7" "AAK1" "ENSG00000115977" -1.38796965571792 3.42315382372136e-14 13.465573584855 "no" NA NA NA 2 "AAK1" 69688532 "rs11883756" 2 69574754 "T" "C" 0.467491 0.00484608 0.00105411 4.27962e-06 0.0967042 0.0285182 0.0006964777 0.0501124 0.0183634 0.00635399 0.1149789 0.8207453 8 "Heart_Atrial_Appendage" "6150_100" "6150_100_Heart_Atrial_Appendage_multismr.msmr"
"8" "AAK1" "ENSG00000115977" -1.38796965571792 3.42315382372136e-14 13.465573584855 "no" NA NA NA 2 "AAK1" 69688532 "rs144487924" 2 70444788 "G" "C" 0.003663 0.00351231 0.0018476 0.05730042 -0.671644 0.164456 4.426044e-05 -0.00522942 0.00303427 0.08480682 0.9245516 NA NA "Artery_Aorta" "I48" "I48_Artery_Aorta_multismr.msmr"
"9" "AAK1" "ENSG00000115977" -1.38796965571792 3.42315382372136e-14 13.465573584855 "no" NA NA NA 2 "AAK1" 69688532 "rs390514" 2 70756336 "C" "A" 0.46978 0.000603403 0.000351173 0.08575103 0.174961 0.0560691 0.001805719 0.00344879 0.00229132 0.1322854 0.3794618 NA NA "Artery_Coronary" "6152_5" "6152_5_Artery_Coronary_multismr.msmr"
"10" "AAK1" "ENSG00000115977" -1.38796965571792 3.42315382372136e-14 13.465573584855 "no" NA NA NA 2 "AAK1" 69688532 "rs17037234" 2 70123564 "C" "T" 0.0750916 0.0612132 0.0398139 0.124175 -0.21189 0.067122 0.00159518 -0.288891 0.209 0.1668927 0.7242461 NA NA "Heart_Left_Ventricle" "IX_CIRCULATORY" "IX_CIRCULATORY_Heart_Left_Ventricle_multismr.msmr"
"11" "AAMDC" "ENSG00000087884" -0.861835024347886 7.78907809033919e-05 4.10851394206709 "no" NA NA NA 11 "AAMDC" 77532155 "rs1124590" 11 77703983 "A" "C" 0.17033 0.0202735 0.00384328 1.327188e-07 -0.497494 0.038671 7.10545e-38 -0.0407512 0.00834949 1.057178e-06 6.564239e-06 0.9832741 20 "Artery_Tibial" "4079_irnt" "4079_irnt_Artery_Tibial_multismr.msmr"
"12" "AAMDC" "ENSG00000087884" -0.861835024347886 7.78907809033919e-05 4.10851394206709 "no" NA NA NA 11 "AAMDC" 77532155 "rs112706914" 11 77610220 "C" "G" 0.143315 0.0204972 0.0038544 1.049888e-07 -0.469974 0.0558106 3.737089e-17 -0.0436135 0.00969978 6.913371e-06 0.0001350462 0.7884583 20 "Artery_Aorta" "4079_irnt" "4079_irnt_Artery_Aorta_multismr.msmr"
"13" "AAMDC" "ENSG00000087884" -0.861835024347886 7.78907809033919e-05 4.10851394206709 "no" NA NA NA 11 "AAMDC" 77532155 "rs4945215" 11 77502519 "C" "A" 0.180403 0.0200679 0.00387151 2.17782e-07 -0.229032 0.0419188 4.662867e-08 -0.0876205 0.0233006 0.0001696144 0.05113477 0.9971233 20 "Heart_Atrial_Appendage" "4079_irnt" "4079_irnt_Heart_Atrial_Appendage_multismr.msmr"
"14" "AAMDC" "ENSG00000087884" -0.861835024347886 7.78907809033919e-05 4.10851394206709 "no" NA NA NA 11 "AAMDC" 77532155 "rs150018370" 11 78305321 "T" "C" 0.00274725 0.00408089 0.0017644 0.02072785 -0.960114 0.210878 5.290492e-06 -0.00425042 0.00206123 0.03920001 0.557703 0.09159388 8 "Artery_Coronary" "6152_5" "6152_5_Artery_Coronary_multismr.msmr"
"15" "AAMDC" "ENSG00000087884" -0.861835024347886 7.78907809033919e-05 4.10851394206709 "no" NA NA NA 11 "AAMDC" 77532155 "rs138221858" 11 77646998 "C" "T" 0.00595238 0.00257938 0.00151313 0.08825689 -0.627061 0.0974747 1.250568e-10 -0.00411344 0.00249633 0.09939476 0.3879254 0.7219507 13 "Heart_Left_Ventricle" "6152_5" "6152_5_Heart_Left_Ventricle_multismr.msmr"
"16" "AARD" "ENSG00000205002" -3.06619455307851 1.11665525439966e-06 5.95208088616931 "no" NA NA NA 8 "AARD" 117950438 "rs186477936" 8 118448572 "T" "C" 0.00824176 0.0048934 0.00167427 0.003470033 0.867108 0.289704 0.002761719 0.00564336 0.00269874 0.03651869 0.167927 NA NA "Artery_Coronary" "20003_1141146234" "20003_1141146234_Artery_Coronary_multismr.msmr"
"17" "AARD" "ENSG00000205002" -3.06619455307851 1.11665525439966e-06 5.95208088616931 "no" NA NA NA 8 "AARD" 117950438 "rs111477672" 8 117950758 "T" "G" 0.0242674 0.00238023 0.00163098 0.1444588 0.591617 0.154251 0.0001253481 0.00402326 0.00294964 0.1725729 0.7778837 NA NA "Artery_Aorta" "IX_CIRCULATORY" "IX_CIRCULATORY_Artery_Aorta_multismr.msmr"
"18" "ABHD11" "ENSG00000106077" 1.06415700986845 0.0179510988373272 1.74590896188335 "no" NA NA NA 7 "ABHD11" 73150424 "rs71556740" 7 73189551 "C" "T" 0.0869963 -0.00364299 0.000936624 0.000100455 -0.265821 0.0484847 4.191754e-08 0.0137047 0.00432013 0.001512464 0.4743346 0.9151506 8 "Artery_Tibial" "I9_IHD" "I9_IHD_Artery_Tibial_multismr.msmr"
"19" "ABHD11" "ENSG00000106077" 1.06415700986845 0.0179510988373272 1.74590896188335 "no" NA NA NA 7 "ABHD11" 73150424 "rs11766406" 7 73863379 "C" "T" 0.780678 -0.0107385 0.0031103 0.0005552922 -0.147368 0.044008 0.0008120121 0.0728686 0.0303145 0.01622761 0.1333691 NA NA "Artery_Aorta" "4079_irnt" "4079_irnt_Artery_Aorta_multismr.msmr"
"20" "ABHD11" "ENSG00000106077" 1.06415700986845 0.0179510988373272 1.74590896188335 "no" NA NA NA 7 "ABHD11" 73150424 "rs35705083" 7 73789730 "C" "A" 0.473443 -0.00652093 0.00251674 0.009569123 -0.100042 0.0262695 0.00013993 0.0651819 0.0304272 0.03217553 0.2162137 NA NA "Heart_Atrial_Appendage" "4079_irnt" "4079_irnt_Heart_Atrial_Appendage_multismr.msmr"
"21" "ABHD11" "ENSG00000106077" 1.06415700986845 0.0179510988373272 1.74590896188335 "no" NA NA NA 7 "ABHD11" 73150424 "rs7807097" 7 73155569 "C" "T" 0.452839 0.00116573 0.000564294 0.03884545 -0.305631 0.0657458 3.340661e-06 -0.00381417 0.00202042 0.05905152 0.4295206 0.7318221 19 "Artery_Coronary" "20003_1140860806" "20003_1140860806_Artery_Coronary_multismr.msmr"
"22" "ABHD11" "ENSG00000106077" 1.06415700986845 0.0179510988373272 1.74590896188335 "no" NA NA NA 7 "ABHD11" 73150424 "rs113753639" 7 73657119 "G" "T" 0.14652 -0.0228546 0.0111816 0.04095876 -0.183381 0.0508337 0.0003092019 0.124629 0.0700817 0.07534813 0.7406966 NA NA "Heart_Left_Ventricle" "6033_irnt" "6033_irnt_Heart_Left_Ventricle_multismr.msmr"
"23" "ABHD17C" "ENSG00000136379" 2.01770213589699 0.000192598662660561 3.71534673279381 "no" NA NA NA 15 "ABHD17C" 80972025 "rs4778849" 15 81026226 "T" "C" 0.519689 -0.00647745 0.00103994 4.703915e-10 0.237872 0.0409286 6.177854e-09 -0.0272308 0.00640826 2.14411e-05 0.001945507 0.7241486 20 "Heart_Atrial_Appendage" "6150_100" "6150_100_Heart_Atrial_Appendage_multismr.msmr"
"24" "ABHD17C" "ENSG00000136379" 2.01770213589699 0.000192598662660561 3.71534673279381 "no" NA NA NA 15 "ABHD17C" 80972025 "rs7171941" 15 81011226 "A" "G" 0.44185 0.0147805 0.0022534 5.409741e-11 0.230542 0.0414896 2.750496e-08 0.064112 0.0151216 2.237532e-05 0.001349206 0.004063075 20 "Artery_Aorta" "4080_irnt" "4080_irnt_Artery_Aorta_multismr.msmr"
"25" "ABHD17C" "ENSG00000136379" 2.01770213589699 0.000192598662660561 3.71534673279381 "no" NA NA NA 15 "ABHD17C" 80972025 "rs12594151" 15 81055956 "C" "T" 0.145604 -0.00544111 0.00119829 5.606009e-06 -0.319781 0.0559411 1.08814e-08 0.0170151 0.00478555 0.0003772374 0.01217338 0.9912459 20 "Heart_Left_Ventricle" "IX_CIRCULATORY" "IX_CIRCULATORY_Heart_Left_Ventricle_multismr.msmr"
"26" "ABHD17C" "ENSG00000136379" 2.01770213589699 0.000192598662660561 3.71534673279381 "no" NA NA NA 15 "ABHD17C" 80972025 "rs12442068" 15 80676774 "T" "G" 0.888278 0.00732427 0.00288591 0.01115067 -0.376479 0.0964578 9.49912e-05 -0.0194547 0.0091436 0.03336358 0.3570298 0.9740936 11 "Artery_Coronary" "4080_irnt" "4080_irnt_Artery_Coronary_multismr.msmr"
"27" "ABHD17C" "ENSG00000136379" 2.01770213589699 0.000192598662660561 3.71534673279381 "no" NA NA NA 15 "ABHD17C" 80972025 "rs3858963" 15 80630444 "T" "C" 0.14011 -0.0110998 0.00530258 0.03632391 -0.146842 0.0417207 0.0004321231 0.0755901 0.0420147 0.07199734 0.5532109 NA NA "Artery_Tibial" "4194_irnt" "4194_irnt_Artery_Tibial_multismr.msmr"
"28" "ABLIM1" "ENSG00000099204" -1.55242955341961 7.32528550204566e-13 12.1351754440733 "no" NA NA NA 10 "ABLIM1" 116190872 "rs17719358" 10 116408865 "A" "G" 0.276099 0.00883679 0.00227015 9.917486e-05 0.117843 0.0252497 3.054868e-06 0.0749878 0.0250852 0.00279597 0.0459773 0.9839235 11 "Heart_Atrial_Appendage" "4080_irnt" "4080_irnt_Heart_Atrial_Appendage_multismr.msmr"
"29" "ABLIM1" "ENSG00000099204" -1.55242955341961 7.32528550204566e-13 12.1351754440733 "no" NA NA NA 10 "ABLIM1" 116190872 "rs4752395" 10 116100320 "G" "T" 0.741758 -0.0126758 0.00321544 8.074887e-05 -0.185014 0.0454298 4.650574e-05 0.0685127 0.0241881 0.004618587 0.01644816 NA NA "Artery_Coronary" "4079_irnt" "4079_irnt_Artery_Coronary_multismr.msmr"
"30" "ABLIM1" "ENSG00000099204" -1.55242955341961 7.32528550204566e-13 12.1351754440733 "no" NA NA NA 10 "ABLIM1" 116190872 "rs4752043" 10 116382508 "T" "C" 0.313187 0.00831067 0.00239804 0.0005290312 0.0847145 0.0214095 7.59395e-05 0.0981021 0.0376297 0.00913281 0.091176 0.7674103 11 "Artery_Tibial" "4079_irnt" "4079_irnt_Artery_Tibial_multismr.msmr"
"31" "ABLIM1" "ENSG00000099204" -1.55242955341961 7.32528550204566e-13 12.1351754440733 "no" NA NA NA 10 "ABLIM1" 116190872 "rs719895" 10 116470649 "A" "G" 0.532051 0.000758766 0.000363709 0.03696144 0.0782648 0.0197267 7.264451e-05 0.00969486 0.00525045 0.06482253 0.8964512 0.5752443 8 "Heart_Left_Ventricle" "6150_1" "6150_1_Heart_Left_Ventricle_multismr.msmr"
"32" "ABLIM1" "ENSG00000099204" -1.55242955341961 7.32528550204566e-13 12.1351754440733 "no" NA NA NA 10 "ABLIM1" 116190872 "rs141394498" 10 116286670 "G" "C" 0.0178571 -0.00553846 0.00275129 0.0441103 0.7063 0.172765 4.34718e-05 -0.00784151 0.00434198 0.07092238 0.4235721 NA NA "Artery_Aorta" "20003_1140861958" "20003_1140861958_Artery_Aorta_multismr.msmr"
"33" "ABRA" "ENSG00000174429" -4.45831292622168 8.45289588126796e-06 5.07299448042329 "no" NA NA NA 8 "ABRA" 107771711 "rs28924694" 8 107759557 "G" "A" 0.130952 0.00200855 0.000696033 0.003905307 -0.382061 0.0992902 0.000119123 -0.00525714 0.00227717 0.02096381 0.2659001 0.0724284 9 "Artery_Coronary" "I9_DISVEINLYMPH" "I9_DISVEINLYMPH_Artery_Coronary_multismr.msmr"
"34" "ABRA" "ENSG00000174429" -4.45831292622168 8.45289588126796e-06 5.07299448042329 "no" NA NA NA 8 "ABRA" 107771711 "rs76228842" 8 107273796 "A" "G" 0.0888278 0.0020917 0.000786882 0.007855622 -0.207479 0.0528044 8.523012e-05 -0.0100815 0.00457897 0.02768688 0.361464 0.6449028 8 "Artery_Tibial" "20003_1141194794" "20003_1141194794_Artery_Tibial_multismr.msmr"
"35" "ABRA" "ENSG00000174429" -4.45831292622168 8.45289588126796e-06 5.07299448042329 "no" NA NA NA 8 "ABRA" 107771711 "rs983165" 8 108681703 "C" "T" 0.470238 -0.00174158 0.000729449 0.01696211 0.152485 0.045797 0.0008697551 -0.0114213 0.0058865 0.05234835 0.3097546 NA NA "Artery_Aorta" "20003_1140861958" "20003_1140861958_Artery_Aorta_multismr.msmr"
"36" "ABRA" "ENSG00000174429" -4.45831292622168 8.45289588126796e-06 5.07299448042329 "no" NA NA NA 8 "ABRA" 107771711 "rs150606233" 8 107227459 "A" "G" 0.00412088 0.0771953 0.0329375 0.01909402 0.43131 0.137835 0.001752969 0.178979 0.095411 0.06067308 0.8024306 NA NA "Heart_Left_Ventricle" "6033_irnt" "6033_irnt_Heart_Left_Ventricle_multismr.msmr"
"37" "ABRA" "ENSG00000174429" -4.45831292622168 8.45289588126796e-06 5.07299448042329 "no" NA NA NA 8 "ABRA" 107771711 "rs12678509" 8 108433882 "T" "G" 0.160256 0.0020102 0.0011645 0.08430525 -0.272056 0.0631084 1.625698e-05 -0.00738892 0.00461079 0.1090386 0.6711474 0.06001216 7 "Heart_Atrial_Appendage" "20003_1141194794" "20003_1141194794_Heart_Atrial_Appendage_multismr.msmr"
"38" "ABRACL" "ENSG00000146386" 1.5293320134218 2.40087448245112e-18 17.6196305442344 "no" NA NA NA 6 "ABRACL" 139349819 "rs9321695" 6 139350640 "G" "A" 0.973901 0.00135889 0.000774661 0.07940074 -0.554117 0.0597704 1.848219e-20 -0.00245235 0.00142282 0.08478178 0.3871526 0.2928976 20 "Artery_Tibial" "I83" "I83_Artery_Tibial_multismr.msmr"
"39" "ABRACL" "ENSG00000146386" 1.5293320134218 2.40087448245112e-18 17.6196305442344 "no" NA NA NA 6 "ABRACL" 139349819 "rs9321695" 6 139350640 "G" "A" 0.973901 0.00135889 0.000774661 0.07940074 -0.45115 0.0902174 5.712286e-07 -0.00301206 0.00181966 0.09786657 0.6036536 0.4516081 19 "Artery_Coronary" "I83" "I83_Artery_Coronary_multismr.msmr"
"40" "ABRACL" "ENSG00000146386" 1.5293320134218 2.40087448245112e-18 17.6196305442344 "no" NA NA NA 6 "ABRACL" 139349819 "rs12196247" 6 139350182 "A" "G" 0.309066 -0.000728468 0.00045474 0.109168 -0.294666 0.0334958 1.404081e-18 0.00247218 0.00156862 0.1150197 0.8049117 0.1703914 20 "Heart_Left_Ventricle" "6150_2" "6150_2_Heart_Left_Ventricle_multismr.msmr"
"41" "ABRACL" "ENSG00000146386" 1.5293320134218 2.40087448245112e-18 17.6196305442344 "no" NA NA NA 6 "ABRACL" 139349819 "rs12196247" 6 139350182 "A" "G" 0.309066 -0.000728468 0.00045474 0.109168 -0.253624 0.0331321 1.934054e-14 0.00287224 0.00183181 0.1168862 0.9336226 0.451377 20 "Artery_Aorta" "6150_2" "6150_2_Artery_Aorta_multismr.msmr"
"42" "ABRACL" "ENSG00000146386" 1.5293320134218 2.40087448245112e-18 17.6196305442344 "no" NA NA NA 6 "ABRACL" 139349819 "rs12196247" 6 139350182 "A" "G" 0.309066 -0.000728468 0.00045474 0.109168 -0.208038 0.0369927 1.868487e-08 0.00350161 0.0022728 0.1234002 0.9756095 0.3589403 17 "Heart_Atrial_Appendage" "6150_2" "6150_2_Heart_Atrial_Appendage_multismr.msmr"
"43" "AC002454.1" "ENSG00000237819" -2.75125421775647 3.72016005043495e-07 6.42943837529943 "no" NA NA NA 7 "AC002454.1" 92465797 "rs73413291" 7 92772824 "T" "G" 0.0338828 0.00881676 0.00357765 0.01372429 -0.68258 0.214197 0.001439071 -0.0129168 0.00662583 0.05123994 0.9112464 NA NA "Artery_Tibial" "I9_MI" "I9_MI_Artery_Tibial_multismr.msmr"
"44" "AC002454.1" "ENSG00000237819" -2.75125421775647 3.72016005043495e-07 6.42943837529943 "no" NA NA NA 7 "AC002454.1" 92465797 "rs117128143" 7 93382797 "C" "T" 0.00641026 0.0194596 0.00834835 0.01975591 1.2358 0.396955 0.001850699 0.0157466 0.00843914 0.0620558 0.3789285 NA NA "Artery_Coronary" "4080_irnt" "4080_irnt_Artery_Coronary_multismr.msmr"
"45" "AC002454.1" "ENSG00000237819" -2.75125421775647 3.72016005043495e-07 6.42943837529943 "no" NA NA NA 7 "AC002454.1" 92465797 "rs13309966" 7 92514443 "G" "A" 0.0224359 0.0233662 0.0110391 0.03428734 -0.618011 0.162725 0.0001459371 -0.0378087 0.0204492 0.06447038 0.8485076 0.07652763 4 "Artery_Aorta" "5984_irnt" "5984_irnt_Artery_Aorta_multismr.msmr"
"46" "AC013461.1" "ENSG00000091436" -0.99109260936489 0.000226908958504303 3.64414835756512 "no" NA NA NA 2 "MLTK" 173940163 "rs16861363" 2 174086492 "T" "C" 0.211081 0.0076689 0.00294914 0.009311917 0.148974 0.0325618 4.759598e-06 0.0514781 0.0227705 0.02377577 0.02864897 0.9424623 20 "Artery_Aorta" "4079_irnt" "4079_irnt_Artery_Aorta_multismr.msmr"
"47" "AC013461.1" "ENSG00000091436" -0.99109260936489 0.000226908958504303 3.64414835756512 "no" NA NA NA 2 "MLTK" 173940163 "rs17219125" 2 173066706 "G" "A" 0.0755495 0.00339514 0.00112295 0.002499421 -0.0871691 0.0260367 0.0008141598 -0.0389489 0.017358 0.02484151 0.2477292 NA NA "Heart_Atrial_Appendage" "20003_1140861958" "20003_1140861958_Heart_Atrial_Appendage_multismr.msmr"
"48" "AC013461.1" "ENSG00000091436" -0.99109260936489 0.000226908958504303 3.64414835756512 "no" NA NA NA 2 "MLTK" 173940163 "rs13022247" 2 173896868 "G" "A" 0.452839 0.000851025 0.00033278 0.01054821 0.14688 0.0406546 0.0003028211 0.00579402 0.00277581 0.03685867 0.7105639 NA NA "Artery_Coronary" "6152_5" "6152_5_Artery_Coronary_multismr.msmr"
"49" "AC013461.1" "ENSG00000091436" -0.99109260936489 0.000226908958504303 3.64414835756512 "no" NA NA NA 2 "MLTK" 173940163 "rs3769201" 2 173956541 "C" "T" 0.645147 0.000946201 0.000446894 0.03423585 -0.148928 0.0242299 7.923909e-10 -0.00635341 0.00317379 0.04530186 0.6307509 0.9244701 20 "Artery_Tibial" "I83" "I83_Artery_Tibial_multismr.msmr"
"50" "AC013461.1" "ENSG00000091436" -0.99109260936489 0.000226908958504303 3.64414835756512 "no" NA NA NA 2 "MLTK" 173940163 "rs150891844" 2 174541797 "T" "C" 0.003663 0.0378907 0.0176692 0.03199692 -0.2978 0.0899565 0.0009313265 -0.127235 0.0706931 0.07188776 0.5433021 NA NA "Heart_Left_Ventricle" "4079_irnt" "4079_irnt_Heart_Left_Ventricle_multismr.msmr"
"51" "AC018647.3" "ENSG00000227544" -5.23586899589006 1.59171561779988e-11 10.7981345224354 "no" NA NA NA 7 "AC018647.3" 35754644 "rs2392378" 7 35704949 "C" "T" 0.625458 -0.0024727 0.000867653 0.004373683 0.173043 0.0287937 1.858171e-09 -0.0142895 0.00554929 0.01002359 0.09962344 0.2389252 20 "Artery_Tibial" "IX_CIRCULATORY" "IX_CIRCULATORY_Artery_Tibial_multismr.msmr"
"52" "AC018647.3" "ENSG00000227544" -5.23586899589006 1.59171561779988e-11 10.7981345224354 "no" NA NA NA 7 "AC018647.3" 35754644 "rs62451586" 7 36178374 "A" "G" 0.0467033 0.0128894 0.00381435 0.0007270067 -0.244641 0.0710084 0.0005705517 -0.052687 0.0218395 0.01584527 0.1235318 0.3831987 3 "Artery_Coronary" "4079_irnt" "4079_irnt_Artery_Coronary_multismr.msmr"
"53" "AC018647.3" "ENSG00000227544" -5.23586899589006 1.59171561779988e-11 10.7981345224354 "no" NA NA NA 7 "AC018647.3" 35754644 "rs34607897" 7 35759856 "T" "C" 0.207875 -0.00982798 0.00366741 0.007366288 -0.193575 0.0513737 0.0001645761 0.0507709 0.0232486 0.02897477 0.4335952 0.1338843 6 "Heart_Atrial_Appendage" "4079_irnt" "4079_irnt_Heart_Atrial_Appendage_multismr.msmr"
"54" "AC018647.3" "ENSG00000227544" -5.23586899589006 1.59171561779988e-11 10.7981345224354 "no" NA NA NA 7 "AC018647.3" 35754644 "rs34846278" 7 36569769 "A" "G" 0.0155678 0.00172201 0.000973574 0.07693543 -0.417421 0.117109 0.0003647307 -0.00412536 0.00260373 0.1131026 0.4567576 NA NA "Heart_Left_Ventricle" "6150_1" "6150_1_Heart_Left_Ventricle_multismr.msmr"
"55" "AC018647.3" "ENSG00000227544" -5.23586899589006 1.59171561779988e-11 10.7981345224354 "no" NA NA NA 7 "AC018647.3" 35754644 "rs324387" 7 34779513 "C" "T" 0.543498 0.00146263 0.00103741 0.1585733 0.189428 0.0462911 4.274769e-05 0.0077213 0.00579248 0.182536 0.2793108 0.5753882 16 "Artery_Aorta" "6150_100" "6150_100_Artery_Aorta_multismr.msmr"
"56" "ACAA1" "ENSG00000060971" -0.678937068153618 0.0109848378930619 1.95920634772555 "no" NA NA NA 3 "ACAA1" 38144620 "rs55901077" 3 37781800 "T" "C" 0.0210623 0.092234 0.0297612 0.00194086 0.336507 0.0883261 0.000139064 0.274092 0.114008 0.01620991 0.2497007 0.4081302 6 "Heart_Left_Ventricle" "4195_irnt" "4195_irnt_Heart_Left_Ventricle_multismr.msmr"
"57" "ACAA1" "ENSG00000060971" -0.678937068153618 0.0109848378930619 1.95920634772555 "no" NA NA NA 3 "ACAA1" 38144620 "rs6791171" 3 38766701 "T" "C" 0.114927 -0.016126 0.0053832 0.002738911 0.309075 0.0811101 0.000138651 -0.052175 0.0221548 0.01852138 0.3876709 0.9744361 4 "Artery_Coronary" "4195_irnt" "4195_irnt_Artery_Coronary_multismr.msmr"
"58" "ACAA1" "ENSG00000060971" -0.678937068153618 0.0109848378930619 1.95920634772555 "no" NA NA NA 3 "ACAA1" 38144620 "rs41285115" 3 38158982 "A" "G" 0.0389194 -0.00283249 0.00131915 0.03177669 -0.541521 0.108968 6.710649e-07 0.00523062 0.00265367 0.04871373 0.2578502 0.925499 20 "Artery_Aorta" "I9_IHD" "I9_IHD_Artery_Aorta_multismr.msmr"
"59" "ACAA1" "ENSG00000060971" -0.678937068153618 0.0109848378930619 1.95920634772555 "no" NA NA NA 3 "ACAA1" 38144620 "rs41285115" 3 38158982 "A" "G" 0.0389194 -0.00283249 0.00131915 0.03177669 -0.364998 0.0737295 7.402338e-07 0.00776029 0.00393945 0.04885054 0.8904213 0.9804114 20 "Artery_Tibial" "I9_IHD" "I9_IHD_Artery_Tibial_multismr.msmr"
"60" "ACAA1" "ENSG00000060971" -0.678937068153618 0.0109848378930619 1.95920634772555 "no" NA NA NA 3 "ACAA1" 38144620 "rs138750085" 3 38192694 "T" "TTC" 0.0531136 -0.0024773 0.00131869 0.0602982 -0.360662 0.0609903 3.350453e-09 0.00686876 0.00383637 0.07338482 0.3684119 0.9466076 20 "Heart_Atrial_Appendage" "I9_IHD" "I9_IHD_Heart_Atrial_Appendage_multismr.msmr"
"61" "ACADM" "ENSG00000117054" -0.7938153211814 0.000267883111375078 3.57205466551763 "no" NA NA NA 1 "ACADM" 76190036 "rs12091720" 1 76186949 "A" "G" 0.196886 0.00167703 0.000579346 0.00379527 0.331494 0.02552 1.402352e-38 0.00505901 0.00179055 0.004722324 0.03689123 0.9947873 20 "Heart_Atrial_Appendage" "20003_1141194794" "20003_1141194794_Heart_Atrial_Appendage_multismr.msmr"
"62" "ACADM" "ENSG00000117054" -0.7938153211814 0.000267883111375078 3.57205466551763 "no" NA NA NA 1 "ACADM" 76190036 "rs114802787" 1 76190037 "G" "C" 0.0242674 0.00243091 0.000836343 0.003653865 -0.44362 0.0441827 1.010695e-23 -0.00547971 0.00196267 0.005238938 0.6860201 0.08386214 20 "Artery_Tibial" "I20" "I20_Artery_Tibial_multismr.msmr"
"63" "ACADM" "ENSG00000117054" -0.7938153211814 0.000267883111375078 3.57205466551763 "no" NA NA NA 1 "ACADM" 76190036 "rs12091720" 1 76186949 "A" "G" 0.196886 0.00167703 0.000579346 0.00379527 0.255852 0.0252802 4.474997e-24 0.00655469 0.00235518 0.005384313 0.05741719 0.9616689 20 "Heart_Left_Ventricle" "20003_1141194794" "20003_1141194794_Heart_Left_Ventricle_multismr.msmr"
"64" "ACADM" "ENSG00000117054" -0.7938153211814 0.000267883111375078 3.57205466551763 "no" NA NA NA 1 "ACADM" 76190036 "rs114802787" 1 76190037 "G" "C" 0.0242674 0.00243091 0.000836343 0.003653865 -0.47377 0.0693236 8.247258e-12 -0.00513099 0.00191832 0.007478774 0.1572443 0.1161693 20 "Artery_Aorta" "I20" "I20_Artery_Aorta_multismr.msmr"
"65" "ACADM" "ENSG00000117054" -0.7938153211814 0.000267883111375078 3.57205466551763 "no" NA NA NA 1 "ACADM" 76190036 "rs10782582" 1 76383297 "G" "A" 0.490842 0.00116903 0.000426859 0.006168647 0.171998 0.0452188 0.0001425611 0.00679677 0.00305813 0.02624787 0.1930924 0.536231 8 "Artery_Coronary" "I9_DISVEINLYMPH" "I9_DISVEINLYMPH_Artery_Coronary_multismr.msmr"
"66" "ACADSB" "ENSG00000196177" -1.87506260803367 2.61056002490449e-05 4.58326631655589 "no" NA NA NA 10 "ACADSB" 124768495 "rs2438123" 10 124965296 "T" "A" 0.618132 0.00159446 0.000528737 0.002564702 0.171135 0.0421604 4.925287e-05 0.00931697 0.00384889 0.01549118 0.5530862 0.4241102 6 "Artery_Coronary" "20003_1140860806" "20003_1140860806_Artery_Coronary_multismr.msmr"
"67" "ACADSB" "ENSG00000196177" -1.87506260803367 2.61056002490449e-05 4.58326631655589 "no" NA NA NA 10 "ACADSB" 124768495 "rs1140591" 10 124800853 "T" "C" 0.203755 0.0198518 0.00705106 0.004871127 -0.113986 0.0242204 2.523828e-06 -0.17416 0.0720834 0.01568821 0.6676495 0.1289877 20 "Artery_Tibial" "6033_irnt" "6033_irnt_Artery_Tibial_multismr.msmr"
"68" "ACADSB" "ENSG00000196177" -1.87506260803367 2.61056002490449e-05 4.58326631655589 "no" NA NA NA 10 "ACADSB" 124768495 "rs7921171" 10 125431413 "C" "T" 0.255952 -0.00106503 0.000441769 0.01591626 0.110075 0.028276 9.906429e-05 -0.00967549 0.00472063 0.04040159 0.3954222 0.7634771 3 "Artery_Aorta" "6150_2" "6150_2_Artery_Aorta_multismr.msmr"
"69" "ACADSB" "ENSG00000196177" -1.87506260803367 2.61056002490449e-05 4.58326631655589 "no" NA NA NA 10 "ACADSB" 124768495 "rs148619045" 10 125628368 "T" "C" 0.0018315 -0.0505771 0.0213696 0.01794369 -0.323886 0.0903481 0.0003372489 0.156157 0.0790612 0.04825211 0.8917094 NA NA "Heart_Left_Ventricle" "6032_irnt" "6032_irnt_Heart_Left_Ventricle_multismr.msmr"
"70" "ACADSB" "ENSG00000196177" -1.87506260803367 2.61056002490449e-05 4.58326631655589 "no" NA NA NA 10 "ACADSB" 124768495 "rs78429218" 10 124819435 "A" "T" 0.0714286 -0.00233335 0.00115207 0.04283099 0.103484 0.0315841 0.00105119 -0.0225479 0.0130881 0.0849289 0.9129105 NA NA "Heart_Atrial_Appendage" "20003_1140861958" "20003_1140861958_Heart_Atrial_Appendage_multismr.msmr"
"71" "ACAT1" "ENSG00000075239" -1.0760231102895 0.0244613162584263 1.61152017737369 "no" NA NA NA 11 "ACAT1" 107992243 "rs3741056" 11 107992346 "C" "G" 0.309982 0.00166283 0.000582412 0.004302665 0.089422 0.0177759 4.89149e-07 0.0185953 0.00748894 0.01302677 0.9061768 0.751202 10 "Heart_Atrial_Appendage" "20003_1141194794" "20003_1141194794_Heart_Atrial_Appendage_multismr.msmr"
"72" "ACAT1" "ENSG00000075239" -1.0760231102895 0.0244613162584263 1.61152017737369 "no" NA NA NA 11 "ACAT1" 107992243 "rs7123836" 11 107995903 "G" "A" 0.60348 0.00115207 0.000456487 0.01161026 -0.152392 0.0195928 7.369415e-15 -0.00755991 0.00314922 0.01636984 0.5436107 0.347948 20 "Artery_Tibial" "20003_1140866738" "20003_1140866738_Artery_Tibial_multismr.msmr"
"73" "ACAT1" "ENSG00000075239" -1.0760231102895 0.0244613162584263 1.61152017737369 "no" NA NA NA 11 "ACAT1" 107992243 "rs10789654" 11 108009381 "C" "T" 0.658425 -0.00264905 0.00105033 0.01166525 -0.166055 0.0290222 1.054882e-08 0.0159528 0.00691244 0.02100774 0.2668536 0.9617287 20 "Artery_Aorta" "6150_100" "6150_100_Artery_Aorta_multismr.msmr"
"74" "ACAT1" "ENSG00000075239" -1.0760231102895 0.0244613162584263 1.61152017737369 "no" NA NA NA 11 "ACAT1" 107992243 "rs187165485" 11 107973178 "C" "T" 0.00732601 -0.00340754 0.00132765 0.01027025 -0.436573 0.123913 0.0004263501 0.0078052 0.00376244 0.03803248 0.5639268 NA NA "Artery_Coronary" "CARDIAC_ARRHYTM" "CARDIAC_ARRHYTM_Artery_Coronary_multismr.msmr"
"75" "ACAT1" "ENSG00000075239" -1.0760231102895 0.0244613162584263 1.61152017737369 "no" NA NA NA 11 "ACAT1" 107992243 "rs7931681" 11 108004798 "C" "A" 0.300824 0.000969293 0.000499753 0.05243512 -0.093993 0.0222451 2.385919e-05 -0.0103124 0.00585032 0.07794987 0.9093984 0.1637972 20 "Heart_Left_Ventricle" "I25" "I25_Heart_Left_Ventricle_multismr.msmr"
"76" "ACHE" "ENSG00000087085" -1.62403554184654 0.0108790464139207 1.96340917038435 "no" NA NA NA 7 "ACHE" 100487615 "rs12666989" 7 100486754 "C" "G" 0.105769 0.0576356 0.00311311 1.597192e-76 1.08344 0.0747392 1.279101e-47 0.0531969 0.00466077 3.570541e-30 1.070826e-37 0.4503214 20 "Artery_Aorta" "102_irnt" "102_irnt_Artery_Aorta_multismr.msmr"
"77" "ACHE" "ENSG00000087085" -1.62403554184654 0.0108790464139207 1.96340917038435 "no" NA NA NA 7 "ACHE" 100487615 "rs13226864" 7 100499315 "A" "G" 0.129121 0.0576187 0.00311179 1.526938e-76 0.687817 0.050408 2.162079e-42 0.0837704 0.00762618 4.53347e-28 7.653933e-29 0.1332866 20 "Artery_Tibial" "102_irnt" "102_irnt_Artery_Tibial_multismr.msmr"
"78" "ACHE" "ENSG00000087085" -1.62403554184654 0.0108790464139207 1.96340917038435 "no" NA NA NA 7 "ACHE" 100487615 "rs13244629" 7 100509253 "C" "A" 0.108059 0.0574475 0.00311328 4.987629e-76 0.693751 0.0723747 9.197055e-22 0.0828071 0.00973481 1.795916e-17 1.252277e-21 0.6518052 20 "Heart_Atrial_Appendage" "102_irnt" "102_irnt_Heart_Atrial_Appendage_multismr.msmr"
"79" "ACHE" "ENSG00000087085" -1.62403554184654 0.0108790464139207 1.96340917038435 "no" NA NA NA 7 "ACHE" 100487615 "rs13244629" 7 100509253 "C" "A" 0.108059 0.0574475 0.00311328 4.987629e-76 0.761708 0.0943601 6.895725e-16 0.0754193 0.0101978 1.407411e-13 4.282892e-14 0.9891324 20 "Artery_Coronary" "102_irnt" "102_irnt_Artery_Coronary_multismr.msmr"
"80" "ACHE" "ENSG00000087085" -1.62403554184654 0.0108790464139207 1.96340917038435 "no" NA NA NA 7 "ACHE" 100487615 "rs11984421" 7 100266633 "C" "A" 0.20696 -0.0224776 0.0027977 9.410399e-16 -0.144314 0.0412919 0.0004741138 0.155755 0.0485994 0.001351227 6.698874e-06 0.6252297 9 "Heart_Left_Ventricle" "102_irnt" "102_irnt_Heart_Left_Ventricle_multismr.msmr"
"81" "ACO2" "ENSG00000100412" -1.57504157319206 7.38699651261138e-15 14.1315321060087 "no" NA NA NA 22 "ACO2" 41865129 "rs11554327" 22 41940371 "G" "T" 0.184066 0.00111987 0.000515165 0.02971953 0.0704713 0.0192969 0.0002602528 0.0158911 0.00850735 0.06177153 0.5524957 0.7369366 20 "Heart_Atrial_Appendage" "6150_2" "6150_2_Heart_Atrial_Appendage_multismr.msmr"
"82" "ACO2" "ENSG00000100412" -1.57504157319206 7.38699651261138e-15 14.1315321060087 "no" NA NA NA 22 "ACO2" 41865129 "rs117234572" 22 41437796 "A" "G" 0.00915751 -0.00362226 0.00157577 0.02152063 0.220041 0.0731211 0.002618788 -0.0164617 0.00901157 0.06773954 0.3639349 NA NA "Heart_Left_Ventricle" "20003_1141146234" "20003_1141146234_Heart_Left_Ventricle_multismr.msmr"
"83" "ACO2" "ENSG00000100412" -1.57504157319206 7.38699651261138e-15 14.1315321060087 "no" NA NA NA 22 "ACO2" 41865129 "rs4822040" 22 41963553 "G" "C" 0.265568 0.00567357 0.00304049 0.06204064 0.179516 0.0235976 2.796956e-14 0.0316048 0.0174392 0.06994262 0.001397409 0.7146176 20 "Artery_Tibial" "4079_irnt" "4079_irnt_Artery_Tibial_multismr.msmr"
"84" "ACO2" "ENSG00000100412" -1.57504157319206 7.38699651261138e-15 14.1315321060087 "no" NA NA NA 22 "ACO2" 41865129 "rs202641" 22 41833116 "T" "C" 0.74359 -0.00114143 0.000665822 0.08647052 -0.230318 0.0323292 1.047214e-12 0.00495589 0.0029734 0.09556614 0.6290756 1 20 "Artery_Aorta" "20003_1141194794" "20003_1141194794_Artery_Aorta_multismr.msmr"
"85" "ACO2" "ENSG00000100412" -1.57504157319206 7.38699651261138e-15 14.1315321060087 "no" NA NA NA 22 "ACO2" 41865129 "rs114785421" 22 41447838 "G" "C" 0.0141941 -0.0101678 0.00576011 0.07752859 0.727704 0.166352 1.217259e-05 -0.0139724 0.00853561 0.1016392 0.1556436 NA NA "Artery_Coronary" "20002_1473" "20002_1473_Artery_Coronary_multismr.msmr"
"86" "ACOT11" "ENSG00000162390" -2.52571770973435 0.0025193804970918 2.59870623690514 "no" NA NA NA 1 "ACOT11" 55007930 "rs17398958" 1 55071769 "T" "G" 0.123626 -0.0116194 0.00275349 2.444314e-05 -0.2057 0.0357767 8.947779e-09 0.0564871 0.0166044 0.0006691077 0.1610397 0.9718131 13 "Heart_Left_Ventricle" "102_irnt" "102_irnt_Heart_Left_Ventricle_multismr.msmr"
"87" "ACOT11" "ENSG00000162390" -2.52571770973435 0.0025193804970918 2.59870623690514 "no" NA NA NA 1 "ACOT11" 55007930 "rs12027962" 1 55073396 "A" "G" 0.270147 0.018218 0.00631222 0.003899889 0.189672 0.0326149 6.045279e-09 0.09605 0.0371527 0.009730023 0.9235191 0.01728015 20 "Artery_Aorta" "5983_irnt" "5983_irnt_Artery_Aorta_multismr.msmr"
"88" "ACOT11" "ENSG00000162390" -2.52571770973435 0.0025193804970918 2.59870623690514 "no" NA NA NA 1 "ACOT11" 55007930 "rs300271" 1 55046039 "T" "G" 0.720696 0.00077405 0.000333281 0.02020524 -0.217188 0.0263139 1.534991e-16 -0.00356396 0.00159412 0.02537209 0.7628403 0.5733364 20 "Artery_Tibial" "I21" "I21_Artery_Tibial_multismr.msmr"
"89" "ACOT11" "ENSG00000162390" -2.52571770973435 0.0025193804970918 2.59870623690514 "no" NA NA NA 1 "ACOT11" 55007930 "rs34630746" 1 55014013 "T" "C" 0.0384615 -0.00195743 0.000788173 0.01300972 -0.331725 0.0748797 9.418678e-06 0.00590076 0.00272386 0.03028674 0.9069312 NA NA "Heart_Atrial_Appendage" "I83" "I83_Heart_Atrial_Appendage_multismr.msmr"
"90" "ACOT11" "ENSG00000162390" -2.52571770973435 0.0025193804970918 2.59870623690514 "no" NA NA NA 1 "ACOT11" 55007930 "rs76296836" 1 54974227 "A" "G" 0.257326 0.000696236 0.000334501 0.03739577 -0.186087 0.0460173 5.258014e-05 -0.00374145 0.00202169 0.06421877 0.9261418 0.237675 5 "Artery_Coronary" "I48" "I48_Artery_Coronary_multismr.msmr"
"91" "ACSM3" "ENSG00000005187" 3.59978461721502 2.62366628589649e-07 6.58109140535217 "no" NA NA NA 16 "ACSM3" 20621565 "rs7187246" 16 20476852 "C" "T" 0.480311 0.001274 0.000426403 0.002810082 -0.23622 0.0392574 1.77443e-09 -0.00539328 0.00201539 0.00744957 0.8053286 0.9997346 20 "Artery_Tibial" "I9_CHD" "I9_CHD_Artery_Tibial_multismr.msmr"
"92" "ACSM3" "ENSG00000005187" 3.59978461721502 2.62366628589649e-07 6.58109140535217 "no" NA NA NA 16 "ACSM3" 20621565 "rs12928684" 16 20966877 "G" "A" 0.0856227 0.0139603 0.00444263 0.001675974 -0.3874 0.0788348 8.92044e-07 -0.0360359 0.013612 0.008112268 0.05350307 0.8772533 20 "Heart_Atrial_Appendage" "4079_irnt" "4079_irnt_Heart_Atrial_Appendage_multismr.msmr"
"93" "ACSM3" "ENSG00000005187" 3.59978461721502 2.62366628589649e-07 6.58109140535217 "no" NA NA NA 16 "ACSM3" 20621565 "rs68071006" 16 20602795 "C" "G" 0.304945 0.00800959 0.00284913 0.004935086 -0.311632 0.0771737 5.389562e-05 -0.0257021 0.01114 0.02104456 0.2124217 0.9962097 20 "Artery_Coronary" "4079_irnt" "4079_irnt_Artery_Coronary_multismr.msmr"
"94" "ACSM3" "ENSG00000005187" 3.59978461721502 2.62366628589649e-07 6.58109140535217 "no" NA NA NA 16 "ACSM3" 20621565 "rs55957497" 16 20437516 "G" "A" 0.277473 0.00133975 0.000484299 0.005668426 0.157269 0.0385681 4.54833e-05 0.00851884 0.0037212 0.02206361 0.6235144 0.472141 3 "Heart_Left_Ventricle" "20003_1140866738" "20003_1140866738_Heart_Left_Ventricle_multismr.msmr"
"95" "ACSM3" "ENSG00000005187" 3.59978461721502 2.62366628589649e-07 6.58109140535217 "no" NA NA NA 16 "ACSM3" 20621565 "rs66934354" 16 20600844 "A" "ATC" 0.27793 -0.00234472 0.00115535 0.04241292 -0.316972 0.0645887 9.222415e-07 0.00739725 0.00394433 0.06073603 0.9429764 0.4581835 20 "Artery_Aorta" "20002_1473" "20002_1473_Artery_Aorta_multismr.msmr"
"96" "ACTA2" "ENSG00000107796" -4.37941111287092 1.97711353994668e-37 36.7039683896866 "no" NA NA NA 10 "ACTA2" 90694831 "rs77867902" 10 90019219 "C" "G" 0.0260989 0.0041512 0.00155181 0.00747137 -0.37935 0.105272 0.00031392 -0.0109429 0.00509466 0.03172003 0.7042089 0.2315044 6 "Heart_Atrial_Appendage" "20003_1140879802" "20003_1140879802_Heart_Atrial_Appendage_multismr.msmr"
"97" "ACTA2" "ENSG00000107796" -4.37941111287092 1.97711353994668e-37 36.7039683896866 "no" NA NA NA 10 "ACTA2" 90694831 "rs10887853" 10 90517556 "G" "A" 0.0540293 -0.0307418 0.0118151 0.009270679 0.343761 0.103858 0.000933291 -0.0894278 0.0437183 0.04080106 0.8824124 NA NA "Heart_Left_Ventricle" "4195_irnt" "4195_irnt_Heart_Left_Ventricle_multismr.msmr"
"98" "ACTA2" "ENSG00000107796" -4.37941111287092 1.97711353994668e-37 36.7039683896866 "no" NA NA NA 10 "ACTA2" 90694831 "rs140384677" 10 90406731 "T" "TA" 0.0393773 0.0828193 0.0303306 0.006322823 0.273836 0.0889563 0.002081722 0.302441 0.148058 0.04107941 0.4718753 NA NA "Artery_Coronary" "4080_irnt" "4080_irnt_Artery_Coronary_multismr.msmr"
"99" "ACTA2" "ENSG00000107796" -4.37941111287092 1.97711353994668e-37 36.7039683896866 "no" NA NA NA 10 "ACTA2" 90694831 "rs12221046" 10 91039583 "T" "G" 0.29304 0.0139717 0.00829467 0.09210072 -0.0664955 0.017841 0.0001936811 -0.210115 0.136888 0.1247976 0.6455683 NA NA "Artery_Tibial" "5983_irnt" "5983_irnt_Artery_Tibial_multismr.msmr"
"100" "ACTA2" "ENSG00000107796" -4.37941111287092 1.97711353994668e-37 36.7039683896866 "no" NA NA NA 10 "ACTA2" 90694831 "rs12218515" 10 91054291 "G" "C" 0.299908 0.0138319 0.0082651 0.09422283 -0.0862802 0.0264789 0.0011202 -0.160314 0.107689 0.1365749 0.7137463 NA NA "Artery_Aorta" "5983_irnt" "5983_irnt_Artery_Aorta_multismr.msmr"
"101" "ACTB" "ENSG00000075624" 0.533725716116539 8.38979717485663e-11 10.0762485382065 "no" NA NA NA 7 "ACTB" 5566782 "rs62441141" 7 5339429 "G" "C" 0.0654762 -0.014501 0.00432188 0.0007929249 0.196036 0.053588 0.0002539841 -0.0739711 0.0299151 0.01340965 0.3683225 0.9999765 14 "Heart_Atrial_Appendage" "4080_irnt" "4080_irnt_Heart_Atrial_Appendage_multismr.msmr"
"102" "ACTB" "ENSG00000075624" 0.533725716116539 8.38979717485663e-11 10.0762485382065 "no" NA NA NA 7 "ACTB" 5566782 "rs6964535" 7 4900165 "C" "T" 0.0247253 0.0382958 0.0140853 0.006550956 0.281454 0.0660177 2.014173e-05 0.136064 0.0593553 0.02188449 0.2720436 NA NA "Artery_Tibial" "20003_1141146234" "20003_1141146234_Artery_Tibial_multismr.msmr"
"103" "ACTB" "ENSG00000075624" 0.533725716116539 8.38979717485663e-11 10.0762485382065 "no" NA NA NA 7 "ACTB" 5566782 "rs57468476" 7 4837957 "G" "A" 0.077381 0.0400019 0.0130855 0.002235913 -0.135029 0.0406295 0.0008891983 -0.296247 0.13167 0.02445453 0.7706386 NA NA "Artery_Aorta" "5983_irnt" "5983_irnt_Artery_Aorta_multismr.msmr"
"104" "ACTB" "ENSG00000075624" 0.533725716116539 8.38979717485663e-11 10.0762485382065 "no" NA NA NA 7 "ACTB" 5566782 "rs143494337" 7 5093778 "T" "C" 0.00732601 0.00467545 0.0018344 0.01081059 -0.384716 0.0950476 5.174237e-05 -0.012153 0.00563478 0.03102258 0.8085243 0.6235042 5 "Heart_Left_Ventricle" "20003_1140860806" "20003_1140860806_Heart_Left_Ventricle_multismr.msmr"
"105" "ACTB" "ENSG00000075624" 0.533725716116539 8.38979717485663e-11 10.0762485382065 "no" NA NA NA 7 "ACTB" 5566782 "rs12669130" 7 5313263 "G" "C" 0.258242 0.000897516 0.00035101 0.01055935 0.0979161 0.03101 0.001590911 0.00916617 0.00461278 0.04690864 0.3113879 NA NA "Artery_Coronary" "I20" "I20_Artery_Coronary_multismr.msmr"
"106" "ACTC1" "ENSG00000159251" -3.76414447913028 1.02901889717945e-38 37.9875766496638 "no" NA NA NA 15 "ACTC1" 35080297 "rs479623" 15 35093232 "C" "T" 0.432234 0.00235762 0.000737781 0.00139562 -0.230109 0.0319457 5.884957e-13 -0.0102457 0.00350757 0.003488959 0.5679394 0.9123473 20 "Artery_Tibial" "20003_1140861958" "20003_1140861958_Artery_Tibial_multismr.msmr"
"107" "ACTC1" "ENSG00000159251" -3.76414447913028 1.02901889717945e-38 37.9875766496638 "no" NA NA NA 15 "ACTC1" 35080297 "rs66707641" 15 34157842 "A" "AACTC" 0.695513 0.00312221 0.00122169 0.01059902 0.105701 0.0291822 0.000292219 0.0295381 0.0141453 0.03678076 0.1519959 NA NA "Heart_Atrial_Appendage" "6150_100" "6150_100_Heart_Atrial_Appendage_multismr.msmr"
"108" "ACTC1" "ENSG00000159251" -3.76414447913028 1.02901889717945e-38 37.9875766496638 "no" NA NA NA 15 "ACTC1" 35080297 "rs652158" 15 35011460 "G" "A" 0.408883 -0.0095046 0.00426929 0.02599598 -0.13649 0.0286035 1.82598e-06 0.0696359 0.0345159 0.04364325 0.8971249 0.7804175 7 "Heart_Left_Ventricle" "4194_irnt" "4194_irnt_Heart_Left_Ventricle_multismr.msmr"
"109" "ACTC1" "ENSG00000159251" -3.76414447913028 1.02901889717945e-38 37.9875766496638 "no" NA NA NA 15 "ACTC1" 35080297 "rs7181836" 15 35265040 "A" "G" 0.692308 -0.00710568 0.00331795 0.0322267 0.210887 0.0463078 5.262786e-06 -0.0336943 0.0173862 0.05262422 0.845927 0.5526413 20 "Artery_Aorta" "102_irnt" "102_irnt_Artery_Aorta_multismr.msmr"
"110" "ACTC1" "ENSG00000159251" -3.76414447913028 1.02901889717945e-38 37.9875766496638 "no" NA NA NA 15 "ACTC1" 35080297 "rs148665044" 15 34866068 "C" "G" 0.010989 -0.00329479 0.00138272 0.01718001 -0.696771 0.218506 0.001428659 0.00472866 0.00247732 0.05629028 0.965323 NA NA "Artery_Coronary" "20002_1075" "20002_1075_Artery_Coronary_multismr.msmr"
"111" "ACTG1" "ENSG00000184009" 1.33989140853558 4.89680527436534e-28 27.3100871657286 "no" NA NA NA 17 "ACTG1" 79476997 "rs9912403" 17 79478870 "A" "C" 0.33196 -0.00902065 0.00288801 0.001787242 -0.249793 0.0386529 1.030101e-10 0.0361125 0.0128412 0.004919903 0.6718278 0.900272 20 "Artery_Aorta" "4079_irnt" "4079_irnt_Artery_Aorta_multismr.msmr"
"112" "ACTG1" "ENSG00000184009" 1.33989140853558 4.89680527436534e-28 27.3100871657286 "no" NA NA NA 17 "ACTG1" 79476997 "rs11871781" 17 79466845 "A" "G" 0.436813 0.00331562 0.00119717 0.00561341 -0.283533 0.027702 1.380132e-24 -0.0116939 0.00437418 0.00750859 0.06810712 0.6667124 20 "Artery_Tibial" "6150_100" "6150_100_Artery_Tibial_multismr.msmr"
"113" "ACTG1" "ENSG00000184009" 1.33989140853558 4.89680527436534e-28 27.3100871657286 "no" NA NA NA 17 "ACTG1" 79476997 "rs12942701" 17 78544604 "A" "G" 0.217949 -0.0168638 0.00576157 0.003423091 0.15809 0.0396983 6.8256e-05 -0.106672 0.04523 0.01835208 0.4797804 0.9386379 12 "Heart_Atrial_Appendage" "5984_irnt" "5984_irnt_Heart_Atrial_Appendage_multismr.msmr"
"114" "ACTG1" "ENSG00000184009" 1.33989140853558 4.89680527436534e-28 27.3100871657286 "no" NA NA NA 17 "ACTG1" 79476997 "rs9912409" 17 79478871 "T" "C" 0.356227 -0.00805254 0.00277239 0.003677837 -0.262649 0.0692433 0.000148759 0.0306589 0.0132947 0.02110501 0.6810579 0.8225382 4 "Artery_Coronary" "4079_irnt" "4079_irnt_Artery_Coronary_multismr.msmr"
"115" "ACTG1" "ENSG00000184009" 1.33989140853558 4.89680527436534e-28 27.3100871657286 "no" NA NA NA 17 "ACTG1" 79476997 "rs56324203" 17 79463324 "A" "G" 0.534341 -0.00106002 0.000467957 0.02349991 -0.121017 0.0236186 2.994339e-07 0.00875927 0.0042279 0.03828636 0.6834949 0.9999784 20 "Heart_Left_Ventricle" "20003_1140866738" "20003_1140866738_Heart_Left_Ventricle_multismr.msmr"
"116" "ACTN2" "ENSG00000077522" -6.36875506044691 1.00182509134804e-33 32.9992080953281 "no" NA NA NA 1 "ACTN2" 236849754 "rs4659701" 1 236853167 "A" "G" 0.448718 0.0184085 0.00250297 1.914099e-13 0.11921 0.0207511 9.20491e-09 0.154421 0.0341086 5.973288e-06 0.05680653 0.3183251 20 "Heart_Atrial_Appendage" "102_irnt" "102_irnt_Heart_Atrial_Appendage_multismr.msmr"
"117" "ACTN2" "ENSG00000077522" -6.36875506044691 1.00182509134804e-33 32.9992080953281 "no" NA NA NA 1 "ACTN2" 236849754 "rs1768048" 1 236854111 "T" "G" 0.691392 0.0125021 0.00279987 7.997791e-06 0.263465 0.0347287 3.289566e-14 0.0474526 0.0123313 0.0001190107 0.0004286456 0.0003396484 20 "Artery_Tibial" "102_irnt" "102_irnt_Artery_Tibial_multismr.msmr"
"118" "ACTN2" "ENSG00000077522" -6.36875506044691 1.00182509134804e-33 32.9992080953281 "no" NA NA NA 1 "ACTN2" 236849754 "rs2779369" 1 237701880 "T" "C" 0.663919 0.0119363 0.00278279 1.792143e-05 -0.249954 0.0641076 9.660023e-05 -0.047754 0.0165517 0.003912308 0.3318927 0.3113962 8 "Artery_Coronary" "102_irnt" "102_irnt_Artery_Coronary_multismr.msmr"
"119" "ACTN2" "ENSG00000077522" -6.36875506044691 1.00182509134804e-33 32.9992080953281 "no" NA NA NA 1 "ACTN2" 236849754 "rs819642" 1 236896299 "G" "C" 0.5087 -0.00298502 0.000894743 0.0008493941 -0.180776 0.0342718 1.32918e-07 0.0165123 0.00585633 0.00480902 0.4245019 0.869222 20 "Artery_Aorta" "IX_CIRCULATORY" "IX_CIRCULATORY_Artery_Aorta_multismr.msmr"
"120" "ACTN2" "ENSG00000077522" -6.36875506044691 1.00182509134804e-33 32.9992080953281 "no" NA NA NA 1 "ACTN2" 236849754 "rs2463196" 1 236364499 "T" "G" 0.437729 0.000994836 0.000438989 0.02343926 -0.0874252 0.0222943 8.802821e-05 -0.0113793 0.0057995 0.04974899 0.6311975 0.06746648 10 "Heart_Left_Ventricle" "20003_1140860696" "20003_1140860696_Heart_Left_Ventricle_multismr.msmr"
"121" "ACTR10" "ENSG00000131966" -1.01615682347746 2.02289357308932e-08 7.69402696539325 "no" NA NA NA 14 "ACTR10" 58666798 "rs17832891" 14 58678057 "A" "G" 0.0260989 0.0174005 0.00659277 0.008306991 -0.639473 0.0610932 1.222489e-25 -0.0272107 0.0106324 0.01049058 0.5959403 0.7834648 16 "Heart_Atrial_Appendage" "102_irnt" "102_irnt_Heart_Atrial_Appendage_multismr.msmr"
"122" "ACTR10" "ENSG00000131966" -1.01615682347746 2.02289357308932e-08 7.69402696539325 "no" NA NA NA 14 "ACTR10" 58666798 "rs17832891" 14 58678057 "A" "G" 0.0260989 0.0174005 0.00659277 0.008306991 -0.639574 0.0685993 1.12749e-20 -0.0272064 0.0107131 0.01110005 0.283091 0.6416205 14 "Artery_Aorta" "102_irnt" "102_irnt_Artery_Aorta_multismr.msmr"
"123" "ACTR10" "ENSG00000131966" -1.01615682347746 2.02289357308932e-08 7.69402696539325 "no" NA NA NA 14 "ACTR10" 58666798 "rs17832891" 14 58678057 "A" "G" 0.0260989 0.0174005 0.00659277 0.008306991 -0.501144 0.0559459 3.316387e-19 -0.0347216 0.0137146 0.01135043 0.4245244 0.7888667 13 "Heart_Left_Ventricle" "102_irnt" "102_irnt_Heart_Left_Ventricle_multismr.msmr"
"124" "ACTR10" "ENSG00000131966" -1.01615682347746 2.02289357308932e-08 7.69402696539325 "no" NA NA NA 14 "ACTR10" 58666798 "rs17832891" 14 58678057 "A" "G" 0.0260989 0.0174005 0.00659277 0.008306991 -0.452359 0.0544891 1.025281e-16 -0.0384661 0.015293 0.01189396 0.423038 0.822732 13 "Artery_Tibial" "102_irnt" "102_irnt_Artery_Tibial_multismr.msmr"
"125" "ACTR10" "ENSG00000131966" -1.01615682347746 2.02289357308932e-08 7.69402696539325 "no" NA NA NA 14 "ACTR10" 58666798 "rs188273483" 14 58640451 "G" "A" 0.0105311 0.00588509 0.00287395 0.0405859 -0.516422 0.102482 4.676004e-07 -0.0113959 0.00600706 0.05781705 0.4610172 0.281751 14 "Artery_Coronary" "IX_CIRCULATORY" "IX_CIRCULATORY_Artery_Coronary_multismr.msmr"
"126" "ADAM19" "ENSG00000135074" -2.59593722037753 1.39916789731001e-07 6.85413016792408 "no" NA NA NA 5 "ADAM19" 156822542 "rs4331881" 5 156944475 "T" "G" 0.380037 0.000822258 0.000368326 0.02558728 0.274704 0.0362226 3.356193e-14 0.00299325 0.0013977 0.03222882 0.8854857 0.2043197 20 "Artery_Aorta" "6150_1" "6150_1_Artery_Aorta_multismr.msmr"
"127" "ADAM19" "ENSG00000135074" -2.59593722037753 1.39916789731001e-07 6.85413016792408 "no" NA NA NA 5 "ADAM19" 156822542 "rs10866659" 5 156937043 "G" "A" 0.379579 0.000789956 0.00036786 0.03175855 0.276534 0.0268748 7.841727e-25 0.00285663 0.00135891 0.03554055 0.4885462 0.4817396 20 "Artery_Tibial" "6150_1" "6150_1_Artery_Tibial_multismr.msmr"
"128" "ADAM19" "ENSG00000135074" -2.59593722037753 1.39916789731001e-07 6.85413016792408 "no" NA NA NA 5 "ADAM19" 156822542 "rs11134789" 5 156944199 "A" "C" 0.377289 0.000817058 0.000368236 0.02649738 0.201084 0.0335251 1.997529e-09 0.00406327 0.00195254 0.03743245 0.7407078 0.05297987 20 "Heart_Atrial_Appendage" "6150_1" "6150_1_Heart_Atrial_Appendage_multismr.msmr"
"129" "ADAM19" "ENSG00000135074" -2.59593722037753 1.39916789731001e-07 6.85413016792408 "no" NA NA NA 5 "ADAM19" 156822542 "rs1422795" 5 156936364 "C" "T" 0.378205 0.000786434 0.000367854 0.0325251 0.216942 0.0323803 2.086971e-11 0.00362509 0.00177987 0.04167839 0.5493695 0.2105268 20 "Heart_Left_Ventricle" "6150_1" "6150_1_Heart_Left_Ventricle_multismr.msmr"
"130" "ADAM19" "ENSG00000135074" -2.59593722037753 1.39916789731001e-07 6.85413016792408 "no" NA NA NA 5 "ADAM19" 156822542 "rs1035434" 5 156959973 "T" "C" 0.287546 0.000786151 0.000411812 0.0562615 0.23556 0.0585322 5.710908e-05 0.00333737 0.00193494 0.08456462 0.6207949 0.6101297 10 "Artery_Coronary" "20002_1075" "20002_1075_Artery_Coronary_multismr.msmr"
"131" "ADAMTS9" "ENSG00000163638" -2.55637587596758 9.98656305913646e-11 10.000583951341 "no" NA NA NA 3 "ADAMTS9" 64501333 "rs6770866" 3 64705181 "G" "A" 0.290293 -0.00133832 0.00042943 0.001830096 -0.276656 0.0493964 2.134421e-08 0.00483749 0.00177634 0.00646363 0.3608465 0.34001 18 "Artery_Aorta" "I83" "I83_Artery_Aorta_multismr.msmr"
"132" "ADAMTS9" "ENSG00000163638" -2.55637587596758 9.98656305913646e-11 10.000583951341 "no" NA NA NA 3 "ADAMTS9" 64501333 "rs13084817" 3 65611384 "G" "A" 0.207875 0.00198216 0.000575899 0.000577743 -0.126627 0.034033 0.000198665 -0.0156535 0.0061955 0.01151741 0.1711283 0.01756358 6 "Heart_Atrial_Appendage" "20003_1141194794" "20003_1141194794_Heart_Atrial_Appendage_multismr.msmr"
"133" "ADAMTS9" "ENSG00000163638" -2.55637587596758 9.98656305913646e-11 10.000583951341 "no" NA NA NA 3 "ADAMTS9" 64501333 "rs11130958" 3 64105279 "C" "T" 0.190018 -0.0114165 0.00431845 0.008201575 -0.128971 0.0344525 0.0001815142 0.0885199 0.0409919 0.03081529 0.2974918 0.8918482 6 "Heart_Left_Ventricle" "4194_irnt" "4194_irnt_Heart_Left_Ventricle_multismr.msmr"
"134" "ADAMTS9" "ENSG00000163638" -2.55637587596758 9.98656305913646e-11 10.000583951341 "no" NA NA NA 3 "ADAMTS9" 64501333 "rs17275273" 3 64944311 "C" "T" 0.0705128 0.00131255 0.000608508 0.03100589 -0.208841 0.0582541 0.0003370751 -0.00628493 0.00340048 0.06456696 0.8808939 NA NA "Artery_Coronary" "20003_1141146234" "20003_1141146234_Artery_Coronary_multismr.msmr"
"135" "ADAMTS9" "ENSG00000163638" -2.55637587596758 9.98656305913646e-11 10.000583951341 "no" NA NA NA 3 "ADAMTS9" 64501333 "rs76928560" 3 63687430 "T" "C" 0.0581502 -0.0665037 0.0368941 0.07145789 0.316492 0.0817129 0.000107408 -0.210128 0.128578 0.1022074 0.6533303 0.9738811 3 "Artery_Tibial" "94_irnt" "94_irnt_Artery_Tibial_multismr.msmr"
"136" "ADGRA2" "ENSG00000020181" -2.56998297827481 0.000332573253025766 3.47811268154588 "yes" "ADGRA2" "GO:0090263" "positive regulation of canonical Wnt signaling pathway" 8 "GPR124" 37641709 "rs67709613" 8 37650284 "T" "C" 0.293956 0.00135841 0.000403754 0.0007669648 -0.122972 0.02676 4.319864e-06 -0.0110465 0.00406921 0.006634507 0.8226764 0.5560956 10 "Artery_Tibial" "I48" "I48_Artery_Tibial_multismr.msmr"
"137" "ADGRA2" "ENSG00000020181" -2.56998297827481 0.000332573253025766 3.47811268154588 "yes" "ADGRA2" "GO:0090263" "positive regulation of canonical Wnt signaling pathway" 8 "GPR124" 37641709 "rs77420323" 8 37815049 "A" "G" 0.0114469 0.0110334 0.00354358 0.001848005 0.31613 0.0880234 0.000328869 0.0349015 0.0148353 0.018643 0.4484496 NA NA "Heart_Atrial_Appendage" "6150_100" "6150_100_Heart_Atrial_Appendage_multismr.msmr"
"138" "ADGRA2" "ENSG00000020181" -2.56998297827481 0.000332573253025766 3.47811268154588 "yes" "ADGRA2" "GO:0090263" "positive regulation of canonical Wnt signaling pathway" 8 "GPR124" 37641709 "rs117904082" 8 37899459 "G" "A" 0.00824176 0.00852987 0.00343529 0.01302763 0.232989 0.0717004 0.00115617 0.0366106 0.0185563 0.04850102 0.2924321 0.7466523 4 "Heart_Left_Ventricle" "6150_100" "6150_100_Heart_Left_Ventricle_multismr.msmr"
"139" "ADGRA2" "ENSG00000020181" -2.56998297827481 0.000332573253025766 3.47811268154588 "yes" "ADGRA2" "GO:0090263" "positive regulation of canonical Wnt signaling pathway" 8 "GPR124" 37641709 "rs11782102" 8 38409060 "G" "C" 0.0155678 -0.0480052 0.0205999 0.01978709 -0.568511 0.176278 0.00125935 0.0844402 0.0447043 0.05891055 0.4485894 NA NA "Artery_Coronary" "4196_irnt" "4196_irnt_Artery_Coronary_multismr.msmr"
"140" "ADGRA2" "ENSG00000020181" -2.56998297827481 0.000332573253025766 3.47811268154588 "yes" "ADGRA2" "GO:0090263" "positive regulation of canonical Wnt signaling pathway" 8 "GPR124" 37641709 "rs9693110" 8 38485090 "G" "A" 0.0526557 0.014607 0.00665082 0.02807259 0.17879 0.0535769 0.0008466559 0.0816992 0.0445326 0.06656602 0.7010678 NA NA "Artery_Aorta" "4195_irnt" "4195_irnt_Artery_Aorta_multismr.msmr"
"141" "ADGRD1" "ENSG00000111452" -3.40138054945209 8.87672302091618e-05 4.05174733113518 "no" NA NA NA 12 "GPR133" 131438452 "rs73164859" 12 131446548 "A" "G" 0.025641 0.023815 0.00911145 0.008955605 -0.593036 0.085266 3.522439e-12 -0.0401578 0.0164132 0.01441788 0.8843989 0.6565265 3 "Heart_Left_Ventricle" "4196_irnt" "4196_irnt_Heart_Left_Ventricle_multismr.msmr"
"142" "ADGRD1" "ENSG00000111452" -3.40138054945209 8.87672302091618e-05 4.05174733113518 "no" NA NA NA 12 "GPR133" 131438452 "rs77688256" 12 131890366 "T" "C" 0.0100733 0.0847302 0.0297709 0.004426184 0.457293 0.116531 8.700915e-05 0.185286 0.0804219 0.0212266 0.7908951 NA NA "Artery_Tibial" "5983_irnt" "5983_irnt_Artery_Tibial_multismr.msmr"
"143" "ADGRD1" "ENSG00000111452" -3.40138054945209 8.87672302091618e-05 4.05174733113518 "no" NA NA NA 12 "GPR133" 131438452 "rs73164863" 12 131448387 "G" "A" 0.0288462 0.0227544 0.00904848 0.01191267 -0.399412 0.0896069 8.296722e-06 -0.0569697 0.0260112 0.02850942 0.4669549 NA NA "Heart_Atrial_Appendage" "4196_irnt" "4196_irnt_Heart_Atrial_Appendage_multismr.msmr"
"144" "ADGRD1" "ENSG00000111452" -3.40138054945209 8.87672302091618e-05 4.05174733113518 "no" NA NA NA 12 "GPR133" 131438452 "rs182120781" 12 131463511 "T" "C" 0.00412088 0.0106198 0.00395922 0.007311873 -0.502031 0.151547 0.0009239746 -0.0211537 0.0101475 0.0371036 0.3590783 NA NA "Artery_Coronary" "20002_1473" "20002_1473_Artery_Coronary_multismr.msmr"
"145" "ADGRD1" "ENSG00000111452" -3.40138054945209 8.87672302091618e-05 4.05174733113518 "no" NA NA NA 12 "GPR133" 131438452 "rs57293039" 12 130559665 "A" "G" 0.0819597 0.0339165 0.0159287 0.03323194 -0.225862 0.0584053 0.000110116 -0.150165 0.0805076 0.06215008 0.8158652 0.9942731 4 "Artery_Aorta" "94_irnt" "94_irnt_Artery_Aorta_multismr.msmr"
"146" "ADGRL3" "ENSG00000150471" 1.80047007104618 0.00432504562201818 2.36400930709252 "no" NA NA NA 4 "LPHN3" 62066976 "rs79111797" 4 61633998 "A" "G" 0.0979853 0.00670099 0.00253619 0.008238198 -0.320676 0.0939006 0.0006376809 -0.0208965 0.00999958 0.03664179 0.2888571 NA NA "Heart_Atrial_Appendage" "6150_100" "6150_100_Heart_Atrial_Appendage_multismr.msmr"
"147" "ADGRL3" "ENSG00000150471" 1.80047007104618 0.00432504562201818 2.36400930709252 "no" NA NA NA 4 "LPHN3" 62066976 "rs13105031" 4 61567978 "T" "C" 0.636905 0.00209178 0.00107839 0.05241312 0.439538 0.0280906 3.473895e-55 0.00475904 0.00247224 0.05423061 0.3751289 0.0009873263 20 "Artery_Tibial" "6150_100" "6150_100_Artery_Tibial_multismr.msmr"
"148" "ADGRL3" "ENSG00000150471" 1.80047007104618 0.00432504562201818 2.36400930709252 "no" NA NA NA 4 "LPHN3" 62066976 "rs4416505" 4 61567253 "A" "G" 0.632326 0.00209903 0.00107839 0.05160096 0.426933 0.0386965 2.652706e-28 0.00491653 0.00256491 0.05525754 0.5359915 0.000861328 20 "Artery_Aorta" "6150_100" "6150_100_Artery_Aorta_multismr.msmr"
"149" "ADGRL3" "ENSG00000150471" 1.80047007104618 0.00432504562201818 2.36400930709252 "no" NA NA NA 4 "LPHN3" 62066976 "rs13105031" 4 61567978 "T" "C" 0.636905 0.00209178 0.00107839 0.05241312 0.454897 0.0694385 5.712191e-11 0.00459836 0.00247236 0.06289855 0.2981431 0.03160909 20 "Artery_Coronary" "6150_100" "6150_100_Artery_Coronary_multismr.msmr"
"150" "ADGRL3" "ENSG00000150471" 1.80047007104618 0.00432504562201818 2.36400930709252 "no" NA NA NA 4 "LPHN3" 62066976 "rs6841427" 4 62377723 "A" "G" 0.489927 0.00106767 0.000461395 0.02066749 -0.17421 0.0569567 0.002223461 -0.00612864 0.00332106 0.06498117 0.9024043 NA NA "Heart_Left_Ventricle" "20003_1140879802" "20003_1140879802_Heart_Left_Ventricle_multismr.msmr"
"151" "ADI1" "ENSG00000182551" -1.4937706656875 1.21175615696568e-13 12.9165847649376 "no" NA NA NA 2 "ADI1" 3501132 "rs1130165" 2 3502398 "T" "C" 0.31044 -0.0230457 0.0086677 0.007841898 0.391893 0.0336457 2.359237e-31 -0.0588061 0.0226864 0.009538491 0.6521035 0.9906591 20 "Artery_Aorta" "6033_irnt" "6033_irnt_Artery_Aorta_multismr.msmr"
"152" "ADI1" "ENSG00000182551" -1.4937706656875 1.21175615696568e-13 12.9165847649376 "no" NA NA NA 2 "ADI1" 3501132 "rs10190397" 2 3516085 "T" "C" 0.701923 0.0231399 0.00866535 0.007576225 -0.394246 0.0394243 1.522825e-23 -0.0586941 0.0227497 0.009880322 0.3873004 0.8825961 20 "Heart_Atrial_Appendage" "6033_irnt" "6033_irnt_Heart_Atrial_Appendage_multismr.msmr"
"153" "ADI1" "ENSG00000182551" -1.4937706656875 1.21175615696568e-13 12.9165847649376 "no" NA NA NA 2 "ADI1" 3501132 "rs35008570" 2 3504892 "GA" "G" 0.514652 -0.00671356 0.00257971 0.009256097 0.225348 0.0197437 3.57273e-30 -0.029792 0.0117415 0.01117027 0.5948181 0.100329 20 "Artery_Tibial" "102_irnt" "102_irnt_Artery_Tibial_multismr.msmr"
"154" "ADI1" "ENSG00000182551" -1.4937706656875 1.21175615696568e-13 12.9165847649376 "no" NA NA NA 2 "ADI1" 3501132 "rs6422707" 2 3519572 "C" "A" 0.726648 0.0229394 0.00866943 0.008144737 -0.377195 0.0523226 5.635082e-13 -0.0608158 0.0244832 0.01299247 0.3010368 0.7680646 20 "Artery_Coronary" "6033_irnt" "6033_irnt_Artery_Coronary_multismr.msmr"
"155" "ADI1" "ENSG00000182551" -1.4937706656875 1.21175615696568e-13 12.9165847649376 "no" NA NA NA 2 "ADI1" 3501132 "rs9678140" 2 3508726 "G" "T" 0.52793 0.000829638 0.000385764 0.03150493 0.267385 0.0276822 4.497649e-22 0.00310278 0.00147806 0.03579653 0.7454168 0.747929 20 "Heart_Left_Ventricle" "I83" "I83_Heart_Left_Ventricle_multismr.msmr"
"156" "ADIPOR1" "ENSG00000159346" -0.969747722753034 0.00885667531739063 2.05272927611369 "no" NA NA NA 1 "ADIPOR1" 202909951 "rs2232847" 1 202933657 "A" "T" 0.242674 -0.00156756 0.000474104 0.000945155 -0.108326 0.0258471 2.776957e-05 0.0144708 0.00557466 0.009436749 0.3580769 0.9981389 10 "Heart_Left_Ventricle" "I9_CORATHER" "I9_CORATHER_Heart_Left_Ventricle_multismr.msmr"
"157" "ADIPOR1" "ENSG00000159346" -0.969747722753034 0.00885667531739063 2.05272927611369 "no" NA NA NA 1 "ADIPOR1" 202909951 "rs7539542" 1 202909974 "C" "G" 0.498626 -0.000810722 0.000345835 0.01906564 -0.14376 0.0239831 2.044753e-09 0.00563941 0.00258307 0.02901932 0.2891024 0.7001935 20 "Artery_Tibial" "I48" "I48_Artery_Tibial_multismr.msmr"
"158" "ADIPOR1" "ENSG00000159346" -0.969747722753034 0.00885667531739063 2.05272927611369 "no" NA NA NA 1 "ADIPOR1" 202909951 "rs4950804" 1 201950206 "C" "T" 0.882326 -0.00169409 0.000709089 0.01688935 -0.191027 0.0457301 2.950301e-05 0.00886833 0.00427621 0.03809066 0.328501 0.8818402 4 "Heart_Atrial_Appendage" "20003_1140860696" "20003_1140860696_Heart_Atrial_Appendage_multismr.msmr"
"159" "ADIPOR1" "ENSG00000159346" -0.969747722753034 0.00885667531739063 2.05272927611369 "no" NA NA NA 1 "ADIPOR1" 202909951 "rs61825607" 1 203601958 "A" "G" 0.00869963 -0.0336572 0.0179102 0.06021451 0.541842 0.156535 0.0005372385 -0.0621163 0.0376113 0.09863015 0.7559968 NA NA "Artery_Coronary" "6032_irnt" "6032_irnt_Artery_Coronary_multismr.msmr"
"160" "ADIPOR1" "ENSG00000159346" -0.969747722753034 0.00885667531739063 2.05272927611369 "no" NA NA NA 1 "ADIPOR1" 202909951 "rs79484679" 1 201966388 "A" "G" 0.00778388 -0.00306458 0.00172374 0.07542575 0.471178 0.114868 4.097271e-05 -0.00650408 0.0039872 0.10284 0.9222883 NA NA "Artery_Aorta" "I9_DISVEINLYMPH" "I9_DISVEINLYMPH_Artery_Aorta_multismr.msmr"
"161" "ADM" "ENSG00000148926" 3.36872662190687 4.15905615618716e-12 11.3810052156876 "no" NA NA NA 11 "ADM" 10326227 "rs11042864" 11 10525795 "T" "G" 0.136447 -0.0093064 0.00261903 0.0003803195 -0.208153 0.0500851 3.238872e-05 0.0447094 0.0165543 0.006917717 0.02782925 0.6495616 3 "Heart_Left_Ventricle" "4080_irnt" "4080_irnt_Heart_Left_Ventricle_multismr.msmr"
"162" "ADM" "ENSG00000148926" 3.36872662190687 4.15905615618716e-12 11.3810052156876 "no" NA NA NA 11 "ADM" 10326227 "rs78302441" 11 11118030 "T" "G" 0.00915751 -0.100521 0.0360225 0.005262574 -0.587888 0.155406 0.0001550069 0.170987 0.0761418 0.02472747 0.7471645 NA NA "Artery_Tibial" "4195_irnt" "4195_irnt_Artery_Tibial_multismr.msmr"
"163" "ADM" "ENSG00000148926" 3.36872662190687 4.15905615618716e-12 11.3810052156876 "no" NA NA NA 11 "ADM" 10326227 "rs11512013" 11 11297507 "A" "G" 0.163919 -0.00303231 0.00122418 0.0132487 -0.303201 0.0626611 1.30662e-06 0.010001 0.0045358 0.02746097 0.2860312 0.9426634 14 "Artery_Coronary" "6150_100" "6150_100_Artery_Coronary_multismr.msmr"
"164" "ADM" "ENSG00000148926" 3.36872662190687 4.15905615618716e-12 11.3810052156876 "no" NA NA NA 11 "ADM" 10326227 "rs112872345" 11 11315242 "T" "C" 0.163004 0.00113938 0.000383324 0.002955122 0.154757 0.0528571 0.003413311 0.00736238 0.00352966 0.03699144 0.6243765 NA NA "Heart_Atrial_Appendage" "I48" "I48_Heart_Atrial_Appendage_multismr.msmr"
"165" "ADM" "ENSG00000148926" 3.36872662190687 4.15905615618716e-12 11.3810052156876 "no" NA NA NA 11 "ADM" 10326227 "rs149958689" 11 10492609 "G" "A" 0.0196886 0.00307626 0.0015429 0.04617207 0.287239 0.0836519 0.0005953107 0.0107098 0.00621135 0.08466742 0.539092 NA NA "Artery_Aorta" "I9_IHD" "I9_IHD_Artery_Aorta_multismr.msmr"
"166" "ADPRHL1" "ENSG00000153531" -4.16374355768794 7.18325212142933e-09 8.14367889021101 "no" NA NA NA 13 "ADPRHL1" 114076260 "rs3751415" 13 114055313 "C" "A" 0.53022 -0.0115134 0.00481535 0.01680352 -0.307303 0.023956 1.145502e-37 0.037466 0.0159396 0.01874832 0.6915773 0.2786369 20 "Artery_Tibial" "6032_irnt" "6032_irnt_Artery_Tibial_multismr.msmr"
"167" "ADPRHL1" "ENSG00000153531" -4.16374355768794 7.18325212142933e-09 8.14367889021101 "no" NA NA NA 13 "ADPRHL1" 114076260 "rs6577043" 13 114067980 "G" "A" 0.544414 -0.0105565 0.00482984 0.02883879 -0.425633 0.0357118 9.473961e-33 0.0248019 0.0115367 0.03156846 0.8302616 0.3127899 20 "Artery_Aorta" "6032_irnt" "6032_irnt_Artery_Aorta_multismr.msmr"
"168" "ADPRHL1" "ENSG00000153531" -4.16374355768794 7.18325212142933e-09 8.14367889021101 "no" NA NA NA 13 "ADPRHL1" 114076260 "rs9324240" 13 114066695 "G" "A" 0.510989 -0.010766 0.00483209 0.02587909 -0.15567 0.0273719 1.291289e-08 0.0691591 0.0333376 0.03803215 0.8529292 0.1080896 20 "Heart_Atrial_Appendage" "6032_irnt" "6032_irnt_Heart_Atrial_Appendage_multismr.msmr"
"169" "ADPRHL1" "ENSG00000153531" -4.16374355768794 7.18325212142933e-09 8.14367889021101 "no" NA NA NA 13 "ADPRHL1" 114076260 "rs3751415" 13 114055313 "C" "A" 0.53022 -0.0115134 0.00481535 0.01680352 -0.0828498 0.0220836 0.0001756731 0.138967 0.0689216 0.0437677 0.7974481 0.5382167 5 "Heart_Left_Ventricle" "6032_irnt" "6032_irnt_Heart_Left_Ventricle_multismr.msmr"
"170" "ADPRHL1" "ENSG00000153531" -4.16374355768794 7.18325212142933e-09 8.14367889021101 "no" NA NA NA 13 "ADPRHL1" 114076260 "rs35118505" 13 114057434 "C" "CAAAG" 0.468407 -0.00776183 0.00475129 0.1023374 -0.264429 0.0549828 1.514599e-06 0.0293532 0.0189764 0.121906 0.9641146 0.2304782 15 "Artery_Coronary" "6032_irnt" "6032_irnt_Artery_Coronary_multismr.msmr"
"171" "ADSS" "ENSG00000035687" 1.34948803266642 2.67781433368902e-06 5.57221953809684 "no" NA NA NA 1 "ADSS" 244571796 "rs3102472" 1 244464564 "G" "A" 0.329212 0.00684521 0.00268841 0.0108905 0.196891 0.0454745 1.493092e-05 0.0347665 0.0158404 0.02817766 0.8635727 0.6679728 6 "Artery_Coronary" "4080_irnt" "4080_irnt_Artery_Coronary_multismr.msmr"
"172" "ADSS" "ENSG00000035687" 1.34948803266642 2.67781433368902e-06 5.57221953809684 "no" NA NA NA 1 "ADSS" 244571796 "rs3127466" 1 244614497 "A" "G" 0.195971 -0.0110103 0.00464428 0.01775335 -0.174896 0.0381406 4.527684e-06 0.0629534 0.0298934 0.03521065 0.9015397 0.7017358 14 "Heart_Atrial_Appendage" "4196_irnt" "4196_irnt_Heart_Atrial_Appendage_multismr.msmr"
"173" "ADSS" "ENSG00000035687" 1.34948803266642 2.67781433368902e-06 5.57221953809684 "no" NA NA NA 1 "ADSS" 244571796 "rs3003302" 1 244651699 "G" "C" 0.273352 -0.0108966 0.00452399 0.0160127 -0.121058 0.0331104 0.0002559901 0.0900114 0.0447509 0.04428435 0.8676219 0.5249259 9 "Heart_Left_Ventricle" "4196_irnt" "4196_irnt_Heart_Left_Ventricle_multismr.msmr"
"174" "ADSS" "ENSG00000035687" 1.34948803266642 2.67781433368902e-06 5.57221953809684 "no" NA NA NA 1 "ADSS" 244571796 "rs3123707" 1 244552963 "T" "A" 0.159341 0.00107405 0.000534728 0.0445805 0.194176 0.0353074 3.806738e-08 0.00553132 0.00293175 0.05920122 0.8819695 0.1400699 20 "Artery_Tibial" "6150_2" "6150_2_Artery_Tibial_multismr.msmr"
"175" "ADSS" "ENSG00000035687" 1.34948803266642 2.67781433368902e-06 5.57221953809684 "no" NA NA NA 1 "ADSS" 244571796 "rs3006003" 1 244605381 "A" "C" 0.827381 -0.0100425 0.00536598 0.06127404 -0.185196 0.0450763 3.982382e-05 0.0542263 0.0318391 0.08854276 0.9468036 0.9619863 6 "Artery_Aorta" "4194_irnt" "4194_irnt_Artery_Aorta_multismr.msmr"
"176" "AFG3L2" "ENSG00000141385" -1.10219193797998 4.08904631341792e-07 6.38837797050511 "no" NA NA NA 18 "AFG3L2" 12328943 "rs184217717" 18 12586854 "G" "T" 0.00686813 0.0397798 0.0143122 0.00544539 0.315907 0.0807754 9.194074e-05 0.125923 0.0555809 0.02347763 0.2352036 NA NA "Heart_Left_Ventricle" "4195_irnt" "4195_irnt_Heart_Left_Ventricle_multismr.msmr"
"177" "AFG3L2" "ENSG00000141385" -1.10219193797998 4.08904631341792e-07 6.38837797050511 "no" NA NA NA 18 "AFG3L2" 12328943 "rs147045247" 18 12764674 "C" "T" 0.0119048 -0.0032603 0.00127544 0.01058174 -0.435709 0.134135 0.001161009 0.00748275 0.00372498 0.04455827 0.5776341 NA NA "Artery_Coronary" "6150_1" "6150_1_Artery_Coronary_multismr.msmr"
"178" "AFG3L2" "ENSG00000141385" -1.10219193797998 4.08904631341792e-07 6.38837797050511 "no" NA NA NA 18 "AFG3L2" 12328943 "rs9945545" 18 12336056 "T" "C" 0.955128 0.061621 0.0283636 0.0298151 -0.340801 0.0923362 0.0002234859 -0.180812 0.096574 0.06116976 0.6802279 NA NA "Artery_Aorta" "4079_irnt" "4079_irnt_Artery_Aorta_multismr.msmr"
"179" "AFG3L2" "ENSG00000141385" -1.10219193797998 4.08904631341792e-07 6.38837797050511 "no" NA NA NA 18 "AFG3L2" 12328943 "rs115789292" 18 13268171 "T" "C" 0.0228938 -0.00242062 0.00136072 0.07525192 -0.248887 0.0691723 0.000320581 0.00972578 0.00609893 0.1107863 0.5729035 NA NA "Heart_Atrial_Appendage" "20003_1141146234" "20003_1141146234_Heart_Atrial_Appendage_multismr.msmr"
"180" "AFG3L2" "ENSG00000141385" -1.10219193797998 4.08904631341792e-07 6.38837797050511 "no" NA NA NA 18 "AFG3L2" 12328943 "rs57059670" 18 12923625 "T" "C" 0.132784 0.0012451 0.000761152 0.1018794 -0.10635 0.0259524 4.169414e-05 -0.0117076 0.00770621 0.1287025 0.8056319 0.5522029 6 "Artery_Tibial" "20003_1141194794" "20003_1141194794_Artery_Tibial_multismr.msmr"
"181" "AGL" "ENSG00000162688" -0.97964296769775 0.0210330692406784 1.67709734847249 "no" NA NA NA 1 "AGL" 100315640 "rs9803732" 1 100274350 "C" "A" 0.201007 -0.00105051 0.000380282 0.005736935 -0.182963 0.0256708 1.023712e-12 0.00574165 0.00222912 0.0100024 0.0369122 0.7338491 20 "Artery_Tibial" "I21" "I21_Artery_Tibial_multismr.msmr"
"182" "AGL" "ENSG00000162688" -0.97964296769775 0.0210330692406784 1.67709734847249 "no" NA NA NA 1 "AGL" 100315640 "rs515957" 1 100358451 "A" "G" 0.685897 0.00106358 0.000335657 0.00153148 0.108186 0.0307208 0.000428969 0.00983103 0.00417365 0.01849785 0.09378172 0.9499385 4 "Artery_Aorta" "I21" "I21_Artery_Aorta_multismr.msmr"
"183" "AGL" "ENSG00000162688" -0.97964296769775 0.0210330692406784 1.67709734847249 "no" NA NA NA 1 "AGL" 100315640 "rs57617390" 1 100373730 "A" "G" 0.119048 -0.00109048 0.00045493 0.01652866 0.158834 0.0297394 9.251006e-08 -0.00686553 0.00313943 0.0287517 0.2981081 0.3307525 20 "Heart_Atrial_Appendage" "I48" "I48_Heart_Atrial_Appendage_multismr.msmr"
"184" "AGL" "ENSG00000162688" -0.97964296769775 0.0210330692406784 1.67709734847249 "no" NA NA NA 1 "AGL" 100315640 "rs67875069" 1 100335788 "G" "A" 0.217949 -0.000909138 0.000427315 0.03337364 0.110339 0.0227867 1.283741e-06 -0.0082395 0.00423008 0.05143454 0.769484 0.6628686 20 "Heart_Left_Ventricle" "I48" "I48_Heart_Left_Ventricle_multismr.msmr"
"185" "AGL" "ENSG00000162688" -0.97964296769775 0.0210330692406784 1.67709734847249 "no" NA NA NA 1 "AGL" 100315640 "rs113030741" 1 99482862 "T" "C" 0.00686813 0.00437477 0.00233592 0.06109252 0.584969 0.160116 0.0002587732 0.00747864 0.00448734 0.09559271 0.9041076 NA NA "Artery_Coronary" "20003_1141194794" "20003_1141194794_Artery_Coronary_multismr.msmr"
"186" "AGRN" "ENSG00000188157" 1.27811271223095 4.59346017388417e-07 6.33786004468273 "no" NA NA NA 1 "AGRN" 955503 "rs3121554" 1 960941 "C" "G" 0.262363 -0.00161791 0.000519735 0.001852263 -0.290767 0.0450216 1.058279e-10 0.00556428 0.00198426 0.005044094 0.3429259 0.3030978 20 "Artery_Aorta" "20003_1140860806" "20003_1140860806_Artery_Aorta_multismr.msmr"
"187" "AGRN" "ENSG00000188157" 1.27811271223095 4.59346017388417e-07 6.33786004468273 "no" NA NA NA 1 "AGRN" 955503 "rs2710890" 1 958905 "G" "A" 0.338828 -0.00157705 0.000509048 0.001948065 -0.323349 0.0582309 2.810001e-08 0.00487724 0.00180274 0.006821037 0.3616067 0.6784332 20 "Artery_Coronary" "20003_1140860806" "20003_1140860806_Artery_Coronary_multismr.msmr"
"188" "AGRN" "ENSG00000188157" 1.27811271223095 4.59346017388417e-07 6.33786004468273 "no" NA NA NA 1 "AGRN" 955503 "rs139816136" 1 953224 "T" "C" 0.786172 0.00357214 0.0012507 0.00428863 -0.32802 0.045498 5.613643e-13 -0.01089 0.00410117 0.007922889 0.3795845 0.9972673 20 "Artery_Tibial" "20003_1140861958" "20003_1140861958_Artery_Tibial_multismr.msmr"
"189" "AGRN" "ENSG00000188157" 1.27811271223095 4.59346017388417e-07 6.33786004468273 "no" NA NA NA 1 "AGRN" 955503 "rs3121553" 1 957120 "C" "G" 0.281593 -0.00145503 0.000519379 0.005086876 -0.275437 0.0356974 1.201489e-14 0.00528262 0.0020061 0.008456382 0.04100312 0.2055327 20 "Heart_Atrial_Appendage" "20003_1140860806" "20003_1140860806_Heart_Atrial_Appendage_multismr.msmr"
"190" "AGRN" "ENSG00000188157" 1.27811271223095 4.59346017388417e-07 6.33786004468273 "no" NA NA NA 1 "AGRN" 955503 "rs115173026" 1 955597 "T" "G" 0.305403 -0.0012506 0.000522939 0.01678044 -0.243443 0.0287698 2.634086e-17 0.00513714 0.00223224 0.02137251 0.4303489 0.1156207 20 "Heart_Left_Ventricle" "20003_1140860806" "20003_1140860806_Heart_Left_Ventricle_multismr.msmr"
"191" "AIF1L" "ENSG00000126878" 1.22142396601447 0.000729605856829328 3.13691168841532 "no" NA NA NA 9 "AIF1L" 133971863 "rs818051" 9 133970178 "C" "T" 0.464744 0.000905938 0.000366206 0.01336665 0.291547 0.0314938 2.096959e-20 0.00310735 0.00130016 0.01684923 0.7783974 0.6483038 20 "Heart_Atrial_Appendage" "I83" "I83_Heart_Atrial_Appendage_multismr.msmr"
"192" "AIF1L" "ENSG00000126878" 1.22142396601447 0.000729605856829328 3.13691168841532 "no" NA NA NA 9 "AIF1L" 133971863 "rs353536" 9 133976432 "A" "G" 0.437729 0.00081316 0.000368846 0.02748177 0.339418 0.0207824 5.842184e-60 0.00239575 0.00109656 0.02890421 0.1674293 0.8266565 20 "Artery_Tibial" "I83" "I83_Artery_Tibial_multismr.msmr"
"193" "AIF1L" "ENSG00000126878" 1.22142396601447 0.000729605856829328 3.13691168841532 "no" NA NA NA 9 "AIF1L" 133971863 "rs353538" 9 133975199 "T" "C" 0.43956 0.000803192 0.000368416 0.02924838 0.890459 0.047024 5.731077e-80 0.000901998 0.00041647 0.03032525 0.4081515 0.9005806 20 "Artery_Aorta" "I83" "I83_Artery_Aorta_multismr.msmr"
"194" "AIF1L" "ENSG00000126878" 1.22142396601447 0.000729605856829328 3.13691168841532 "no" NA NA NA 9 "AIF1L" 133971863 "rs353536" 9 133976432 "A" "G" 0.437729 0.00081316 0.000368846 0.02748177 0.608486 0.0744322 2.957632e-16 0.00133637 0.000627825 0.03329032 0.6830718 0.805319 20 "Artery_Coronary" "I83" "I83_Artery_Coronary_multismr.msmr"
"195" "AIF1L" "ENSG00000126878" 1.22142396601447 0.000729605856829328 3.13691168841532 "no" NA NA NA 9 "AIF1L" 133971863 "rs2855192" 9 133728051 "A" "G" 0.0563187 0.00111982 0.000477376 0.01898721 0.13361 0.0401436 0.0008737658 0.00838126 0.00437114 0.05518619 0.5491196 NA NA "Heart_Left_Ventricle" "I21" "I21_Heart_Left_Ventricle_multismr.msmr"
"196" "AIFM1" "ENSG00000156709" -1.98460968821101 5.92345926986359e-18 17.2274245934379 "no" NA NA NA 23 "AIFM1" 129263337 "rs210022" 23 129246494 "G" "A" 0.56299 0.0122505 0.00385781 0.001495753 0.0967976 0.0186307 2.04073e-07 0.126558 0.0467089 0.006738402 0.2783303 0.6380855 20 "Artery_Tibial" "6032_irnt" "6032_irnt_Artery_Tibial_multismr.msmr"
"197" "AIFM1" "ENSG00000156709" -1.98460968821101 5.92345926986359e-18 17.2274245934379 "no" NA NA NA 23 "AIFM1" 129263337 "rs140671948" 23 129394234 "T" "C" 0.0223026 0.0018763 0.000790526 0.01762121 -0.184179 0.0303555 1.299912e-09 -0.0101874 0.00460888 0.02707895 0.4872131 0.9785698 8 "Heart_Atrial_Appendage" "6152_5" "6152_5_Heart_Atrial_Appendage_multismr.msmr"
"198" "AIFM1" "ENSG00000156709" -1.98460968821101 5.92345926986359e-18 17.2274245934379 "no" NA NA NA 23 "AIFM1" 129263337 "rs140671948" 23 129394234 "T" "C" 0.0223026 0.0018763 0.000790526 0.01762121 -0.287512 0.0477401 1.718087e-09 -0.00652599 0.00295537 0.02723155 0.9020038 0.8141252 11 "Heart_Left_Ventricle" "6152_5" "6152_5_Heart_Left_Ventricle_multismr.msmr"
"199" "AIFM1" "ENSG00000156709" -1.98460968821101 5.92345926986359e-18 17.2274245934379 "no" NA NA NA 23 "AIFM1" 129263337 "rs4830187" 23 129512743 "T" "C" 0.311031 -0.00869697 0.0038809 0.02502819 -0.138476 0.0364326 0.000144182 0.0628049 0.0325343 0.05355465 0.2804183 0.9899251 15 "Artery_Coronary" "6032_irnt" "6032_irnt_Artery_Coronary_multismr.msmr"
"200" "AIFM1" "ENSG00000156709" -1.98460968821101 5.92345926986359e-18 17.2274245934379 "no" NA NA NA 23 "AIFM1" 129263337 "rs12393300" 23 128343948 "T" "C" 0.512357 0.00077203 0.000337693 0.02224321 -0.0721109 0.0230753 0.00177793 -0.0107061 0.00580235 0.06501726 0.09614388 NA NA "Artery_Aorta" "6150_2" "6150_2_Artery_Aorta_multismr.msmr"
"201" "AJUBA" "ENSG00000129474" 1.58560797165553 1.28556937747274e-06 5.89090448110548 "no" NA NA NA 14 "AJUBA" 23440383 "rs189001776" 14 22965586 "A" "T" 0.003663 -0.00763332 0.00269417 0.004607397 0.689216 0.2123 0.00116863 -0.0110754 0.00518838 0.03278968 0.5064058 NA NA "Artery_Coronary" "20003_1141194794" "20003_1141194794_Artery_Coronary_multismr.msmr"
"202" "AJUBA" "ENSG00000129474" 1.58560797165553 1.28556937747274e-06 5.89090448110548 "no" NA NA NA 14 "AJUBA" 23440383 "rs142393521" 14 22862696 "A" "G" 0.0132784 -0.0410262 0.0171069 0.01647473 0.566491 0.14152 6.257204e-05 -0.0724216 0.035203 0.03966151 0.8922572 NA NA "Heart_Atrial_Appendage" "5984_irnt" "5984_irnt_Heart_Atrial_Appendage_multismr.msmr"
"203" "AJUBA" "ENSG00000129474" 1.58560797165553 1.28556937747274e-06 5.89090448110548 "no" NA NA NA 14 "AJUBA" 23440383 "rs17117657" 14 22896975 "G" "T" 0.0755495 0.00237827 0.0010579 0.02456951 -0.133355 0.0411223 0.00118326 -0.0178341 0.00965277 0.06466519 0.9139679 NA NA "Artery_Aorta" "20002_1473" "20002_1473_Artery_Aorta_multismr.msmr"
"204" "AJUBA" "ENSG00000129474" 1.58560797165553 1.28556937747274e-06 5.89090448110548 "no" NA NA NA 14 "AJUBA" 23440383 "rs222691" 14 24063761 "C" "A" 0.511905 -0.000891273 0.000415181 0.03181642 0.123839 0.0360842 0.0005992774 -0.00719703 0.00395443 0.06876057 0.5535029 0.9475276 4 "Heart_Left_Ventricle" "20003_1141146234" "20003_1141146234_Heart_Left_Ventricle_multismr.msmr"
"205" "AJUBA" "ENSG00000129474" 1.58560797165553 1.28556937747274e-06 5.89090448110548 "no" NA NA NA 14 "AJUBA" 23440383 "rs4982630" 14 22872727 "A" "G" 0.238553 -0.000722935 0.000430574 0.09315148 -0.0875717 0.0260851 0.0007874854 0.00825535 0.00549745 0.1331824 0.2896498 NA NA "Artery_Tibial" "I9_DISVEINLYMPH" "I9_DISVEINLYMPH_Artery_Tibial_multismr.msmr"
"206" "AK1" "ENSG00000106992" -0.977194670688097 2.14900153676117e-06 5.66776327394241 "no" NA NA NA 9 "AK1" 130628759 "rs117481713" 9 130484551 "T" "C" 0.0105311 0.0699551 0.0192355 0.0002760776 0.374543 0.0793803 2.377837e-06 0.186775 0.0648423 0.003971185 0.5142766 NA NA "Heart_Atrial_Appendage" "5983_irnt" "5983_irnt_Heart_Atrial_Appendage_multismr.msmr"
"207" "AK1" "ENSG00000106992" -0.977194670688097 2.14900153676117e-06 5.66776327394241 "no" NA NA NA 9 "AK1" 130628759 "rs10513496" 9 131303630 "A" "C" 0.0315934 0.00385622 0.00144428 0.007585244 0.580414 0.139185 3.04479e-05 0.00664391 0.00295471 0.02453911 0.886017 NA NA "Artery_Coronary" "20003_1140861958" "20003_1140861958_Artery_Coronary_multismr.msmr"
"208" "AK1" "ENSG00000106992" -0.977194670688097 2.14900153676117e-06 5.66776327394241 "no" NA NA NA 9 "AK1" 130628759 "rs114313235" 9 130636413 "T" "C" 0.0265568 0.0191458 0.0103678 0.06479645 -0.475454 0.0675657 1.965513e-12 -0.0402685 0.0225445 0.07407019 0.1608968 0.2896275 20 "Artery_Tibial" "4196_irnt" "4196_irnt_Artery_Tibial_multismr.msmr"
"209" "AK1" "ENSG00000106992" -0.977194670688097 2.14900153676117e-06 5.66776327394241 "no" NA NA NA 9 "AK1" 130628759 "rs140537588" 9 130760872 "A" "G" 0.00412088 0.0033484 0.00185794 0.07151221 0.527163 0.100143 1.408659e-07 0.00635174 0.00372524 0.08818412 0.580681 NA NA "Heart_Left_Ventricle" "6150_2" "6150_2_Heart_Left_Ventricle_multismr.msmr"
"210" "AK1" "ENSG00000106992" -0.977194670688097 2.14900153676117e-06 5.66776327394241 "no" NA NA NA 9 "AK1" 130628759 "rs10819449" 9 131582104 "G" "A" 0.176282 0.000957686 0.000568195 0.09189441 0.201455 0.0508991 7.560331e-05 0.00475385 0.00306555 0.1209661 0.3027536 0.9554881 9 "Artery_Aorta" "I20" "I20_Artery_Aorta_multismr.msmr"
"211" "AKIRIN1" "ENSG00000174574" -0.751460510579324 1.84903343857954e-07 6.73305523483365 "no" NA NA NA 1 "AKIRIN1" 39456895 "rs2889682" 1 39458696 "T" "A" 0.798993 0.00989905 0.00313731 0.001603514 -0.106611 0.0207428 2.752339e-07 -0.0928521 0.0345305 0.00716701 0.1711549 0.1818465 14 "Artery_Tibial" "102_irnt" "102_irnt_Artery_Tibial_multismr.msmr"
"212" "AKIRIN1" "ENSG00000174574" -0.751460510579324 1.84903343857954e-07 6.73305523483365 "no" NA NA NA 1 "AKIRIN1" 39456895 "rs113808658" 1 40389235 "A" "G" 0.0499084 -0.011135 0.00558596 0.0462187 -0.448682 0.110456 4.863728e-05 0.0248171 0.013868 0.07352984 0.5268759 NA NA "Artery_Coronary" "I25" "I25_Artery_Coronary_multismr.msmr"
"213" "AKIRIN1" "ENSG00000174574" -0.751460510579324 1.84903343857954e-07 6.73305523483365 "no" NA NA NA 1 "AKIRIN1" 39456895 "rs112887649" 1 40167948 "T" "C" 0.0242674 0.018276 0.00943601 0.05276544 -0.154617 0.0473811 0.00110136 -0.118202 0.0709682 0.09580098 0.6647566 NA NA "Heart_Atrial_Appendage" "4194_irnt" "4194_irnt_Heart_Atrial_Appendage_multismr.msmr"
"214" "AKIRIN1" "ENSG00000174574" -0.751460510579324 1.84903343857954e-07 6.73305523483365 "no" NA NA NA 1 "AKIRIN1" 39456895 "rs72656179" 1 39179084 "C" "G" 0.0984432 -0.0300376 0.0156193 0.05446649 -0.119402 0.0388678 0.002126291 0.251567 0.154331 0.1030908 0.3668948 NA NA "Artery_Aorta" "94_irnt" "94_irnt_Artery_Aorta_multismr.msmr"
"215" "AKIRIN1" "ENSG00000174574" -0.751460510579324 1.84903343857954e-07 6.73305523483365 "no" NA NA NA 1 "AKIRIN1" 39456895 "rs140081759" 1 38943384 "G" "GA" 0.0613553 0.0445643 0.032102 0.1650733 -0.295845 0.0809862 0.0002591639 -0.150634 0.11608 0.1944013 0.8924172 0.2203608 3 "Heart_Left_Ventricle" "4195_irnt" "4195_irnt_Heart_Left_Ventricle_multismr.msmr"
"216" "AKR1C1" "ENSG00000187134" -4.39423344061077 0.00875533880575195 2.05772704334164 "no" NA NA NA 10 "AKR1C1" 4934796 "rs74111737" 10 4864946 "G" "A" 0.145604 -0.00182035 0.000528341 0.0005701993 0.260313 0.049216 1.228579e-07 -0.00699293 0.00242228 0.003890273 0.5845844 0.6112251 6 "Artery_Aorta" "20003_1140860696" "20003_1140860696_Artery_Aorta_multismr.msmr"
"217" "AKR1C1" "ENSG00000187134" -4.39423344061077 0.00875533880575195 2.05772704334164 "no" NA NA NA 10 "AKR1C1" 4934796 "rs7893456" 10 5007862 "C" "T" 0.111264 -0.00381361 0.0013527 0.004813484 -0.587219 0.0584903 1.020909e-23 0.00649436 0.00239267 0.006642211 0.8437137 0.9948727 20 "Heart_Atrial_Appendage" "IX_CIRCULATORY" "IX_CIRCULATORY_Heart_Atrial_Appendage_multismr.msmr"
"218" "AKR1C1" "ENSG00000187134" -4.39423344061077 0.00875533880575195 2.05772704334164 "no" NA NA NA 10 "AKR1C1" 4934796 "rs12253332" 10 4976810 "A" "C" 0.284799 -0.00580181 0.00228169 0.0109978 0.210118 0.0344655 1.0843e-09 -0.0276122 0.0117658 0.01893441 0.8144783 0.2693964 17 "Artery_Tibial" "4080_irnt" "4080_irnt_Artery_Tibial_multismr.msmr"
"219" "AKR1C1" "ENSG00000187134" -4.39423344061077 0.00875533880575195 2.05772704334164 "no" NA NA NA 10 "AKR1C1" 4934796 "rs61856135" 10 5080365 "A" "C" 0.161172 -0.00121777 0.000478108 0.01086346 -0.260403 0.0653051 6.677809e-05 0.00467648 0.00217863 0.03183152 0.8591594 0.3077676 9 "Artery_Coronary" "6150_2" "6150_2_Artery_Coronary_multismr.msmr"
"220" "AKR1C1" "ENSG00000187134" -4.39423344061077 0.00875533880575195 2.05772704334164 "no" NA NA NA 10 "AKR1C1" 4934796 "rs4277002" 10 4971289 "A" "G" 0.312271 -0.00543532 0.00228402 0.01732596 0.189052 0.0383802 8.40287e-07 -0.0287504 0.0134175 0.03213254 0.904711 0.8592638 19 "Heart_Left_Ventricle" "4080_irnt" "4080_irnt_Heart_Left_Ventricle_multismr.msmr"
"221" "ALCAM" "ENSG00000170017" 3.0693273493623 4.91451162727456e-14 13.3085196330949 "no" NA NA NA 3 "ALCAM" 105085753 "rs12490430" 3 104607947 "A" "G" 0.275641 0.00903888 0.00244513 0.0002184315 0.240002 0.0270314 6.768777e-19 0.0376617 0.0110357 0.0006432258 0.01898257 0.8861707 20 "Artery_Aorta" "4080_irnt" "4080_irnt_Artery_Aorta_multismr.msmr"
"222" "ALCAM" "ENSG00000170017" 3.0693273493623 4.91451162727456e-14 13.3085196330949 "no" NA NA NA 3 "ALCAM" 105085753 "rs67163528" 3 104622028 "G" "C" 0.258242 0.00903986 0.00244348 0.000215953 0.105643 0.0235317 7.142606e-06 0.0855699 0.0299713 0.004302863 0.4464639 0.2791498 12 "Artery_Tibial" "4080_irnt" "4080_irnt_Artery_Tibial_multismr.msmr"
"223" "ALCAM" "ENSG00000170017" 3.0693273493623 4.91451162727456e-14 13.3085196330949 "no" NA NA NA 3 "ALCAM" 105085753 "rs28414682" 3 104824587 "C" "T" 0.0815018 -0.0023066 0.000874928 0.008380788 -0.282627 0.0806239 0.0004557521 0.00816129 0.00387345 0.03511897 0.5720406 NA NA "Artery_Coronary" "20003_1140860696" "20003_1140860696_Artery_Coronary_multismr.msmr"
"224" "ALCAM" "ENSG00000170017" 3.0693273493623 4.91451162727456e-14 13.3085196330949 "no" NA NA NA 3 "ALCAM" 105085753 "rs78945584" 3 105327909 "C" "T" 0.0865385 -0.00110333 0.000497127 0.02645866 -0.377166 0.0756488 6.172113e-07 0.00292532 0.00144275 0.04260181 0.7308384 0.7869757 11 "Heart_Atrial_Appendage" "I83" "I83_Heart_Atrial_Appendage_multismr.msmr"
"225" "ALCAM" "ENSG00000170017" 3.0693273493623 4.91451162727456e-14 13.3085196330949 "no" NA NA NA 3 "ALCAM" 105085753 "rs16852107" 3 105879524 "G" "A" 0.188645 0.00268533 0.00135599 0.04766461 0.278486 0.0800944 0.0005071136 0.0096426 0.00560354 0.08528622 0.195553 NA NA "Heart_Left_Ventricle" "20002_1473" "20002_1473_Heart_Left_Ventricle_multismr.msmr"
"226" "ALDH18A1" "ENSG00000059573" 1.43745274563473 7.85764142053074e-06 5.10470779387978 "no" NA NA NA 10 "ALDH18A1" 97365696 "rs17110984" 10 97332195 "T" "C" 0.153388 -0.00861302 0.00326502 0.008340432 -0.189117 0.0392872 1.481588e-06 0.0455433 0.019687 0.02070236 0.1444528 0.5477902 18 "Heart_Atrial_Appendage" "4080_irnt" "4080_irnt_Heart_Atrial_Appendage_multismr.msmr"
"227" "ALDH18A1" "ENSG00000059573" 1.43745274563473 7.85764142053074e-06 5.10470779387978 "no" NA NA NA 10 "ALDH18A1" 97365696 "rs118000267" 10 97364566 "C" "T" 0.0260989 -0.0135407 0.00570703 0.0176617 0.326989 0.0549787 2.721764e-09 -0.0414103 0.0187908 0.02754182 0.2786562 0.9893769 20 "Artery_Aorta" "102_irnt" "102_irnt_Artery_Aorta_multismr.msmr"
"228" "ALDH18A1" "ENSG00000059573" 1.43745274563473 7.85764142053074e-06 5.10470779387978 "no" NA NA NA 10 "ALDH18A1" 97365696 "rs4258314" 10 97408603 "C" "A" 0.212912 0.00104974 0.000467841 0.0248455 0.233533 0.023126 5.622662e-24 0.00449504 0.00205218 0.02849689 0.375871 0.8847788 20 "Artery_Tibial" "I9_CORATHER" "I9_CORATHER_Artery_Tibial_multismr.msmr"
"229" "ALDH18A1" "ENSG00000059573" 1.43745274563473 7.85764142053074e-06 5.10470779387978 "no" NA NA NA 10 "ALDH18A1" 97365696 "rs10882680" 10 97640542 "G" "T" 0.201923 0.00332797 0.00152569 0.02916209 0.180316 0.0365059 7.837781e-07 0.0184563 0.00924954 0.0460017 0.1594162 0.4310474 19 "Heart_Left_Ventricle" "6150_100" "6150_100_Heart_Left_Ventricle_multismr.msmr"
"230" "ALDH18A1" "ENSG00000059573" 1.43745274563473 7.85764142053074e-06 5.10470779387978 "no" NA NA NA 10 "ALDH18A1" 97365696 "rs7907620" 10 97724529 "G" "C" 0.525183 -0.000694732 0.000464237 0.1345227 0.147784 0.0388376 0.0001417031 -0.004701 0.00337552 0.1637192 0.8965207 0.7977527 5 "Artery_Coronary" "20003_1140879802" "20003_1140879802_Artery_Coronary_multismr.msmr"
"231" "ALDH2" "ENSG00000111275" -1.44215099013767 1.67253107854759e-11 10.7766258035354 "no" NA NA NA 12 "ALDH2" 112204691 "rs4646777" 12 112230036 "A" "G" 0.196429 -0.0212903 0.00315129 1.417961e-11 -0.231199 0.0293264 3.179619e-15 0.0920865 0.0179505 2.897158e-07 4.110328e-09 0.4489414 20 "Artery_Tibial" "4079_irnt" "4079_irnt_Artery_Tibial_multismr.msmr"
"232" "ALDH2" "ENSG00000111275" -1.44215099013767 1.67253107854759e-11 10.7766258035354 "no" NA NA NA 12 "ALDH2" 112204691 "rs441" 12 112228849 "C" "T" 0.197802 -0.0210581 0.00314728 2.218194e-11 -0.258502 0.0364107 1.251109e-12 0.081462 0.0167299 1.120192e-06 9.013011e-10 0.1110712 20 "Artery_Aorta" "4079_irnt" "4079_irnt_Artery_Aorta_multismr.msmr"
"233" "ALDH2" "ENSG00000111275" -1.44215099013767 1.67253107854759e-11 10.7766258035354 "no" NA NA NA 12 "ALDH2" 112204691 "rs57427612" 12 112293996 "G" "C" 0.222527 -0.0211302 0.00313773 1.647987e-11 -0.164986 0.027206 1.325149e-09 0.128073 0.0284202 6.59355e-06 2.928726e-08 0.8520777 20 "Heart_Left_Ventricle" "4079_irnt" "4079_irnt_Heart_Left_Ventricle_multismr.msmr"
"234" "ALDH2" "ENSG00000111275" -1.44215099013767 1.67253107854759e-11 10.7766258035354 "no" NA NA NA 12 "ALDH2" 112204691 "rs11613713" 12 112217138 "T" "C" 0.179487 -0.0209825 0.00314757 2.624156e-11 -0.277382 0.0476155 5.69586e-09 0.0756448 0.0172447 1.151625e-05 1.424544e-05 0.5043635 20 "Heart_Atrial_Appendage" "4079_irnt" "4079_irnt_Heart_Atrial_Appendage_multismr.msmr"
"235" "ALDH2" "ENSG00000111275" -1.44215099013767 1.67253107854759e-11 10.7766258035354 "no" NA NA NA 12 "ALDH2" 112204691 "rs80353248" 12 111453305 "C" "G" 0.00732601 0.0277713 0.00863834 0.001304952 -0.555016 0.146175 0.0001464931 -0.0500369 0.0203938 0.01414599 0.004304126 0.2179059 4 "Artery_Coronary" "4079_irnt" "4079_irnt_Artery_Coronary_multismr.msmr"
"236" "ALDH4A1" "ENSG00000159423" -1.2900857296995 0.00235166449704088 2.62862463730553 "no" NA NA NA 1 "ALDH4A1" 19197926 "rs6678885" 1 19240684 "C" "A" 0.157967 0.00131344 0.000461025 0.004386293 -0.219581 0.0385901 1.269712e-08 -0.00598157 0.00234803 0.01085031 0.5339091 0.9736524 4 "Artery_Aorta" "20003_1140860696" "20003_1140860696_Artery_Aorta_multismr.msmr"
"237" "ALDH4A1" "ENSG00000159423" -1.2900857296995 0.00235166449704088 2.62862463730553 "no" NA NA NA 1 "ALDH4A1" 19197926 "rs6678885" 1 19240684 "C" "A" 0.157967 0.00131344 0.000461025 0.004386293 -0.143591 0.0253331 1.443739e-08 -0.00914709 0.00359343 0.01091207 0.5049129 0.8094686 3 "Artery_Tibial" "20003_1140860696" "20003_1140860696_Artery_Tibial_multismr.msmr"
"238" "ALDH4A1" "ENSG00000159423" -1.2900857296995 0.00235166449704088 2.62862463730553 "no" NA NA NA 1 "ALDH4A1" 19197926 "rs78822272" 1 19228549 "T" "G" 0.111264 0.00583252 0.00294399 0.04757315 -0.407893 0.0404781 6.990327e-24 -0.0142991 0.00735572 0.05190175 0.6249701 0.490693 20 "Heart_Atrial_Appendage" "102_irnt" "102_irnt_Heart_Atrial_Appendage_multismr.msmr"
"239" "ALDH4A1" "ENSG00000159423" -1.2900857296995 0.00235166449704088 2.62862463730553 "no" NA NA NA 1 "ALDH4A1" 19197926 "rs78822272" 1 19228549 "T" "G" 0.111264 0.00583252 0.00294399 0.04757315 -0.26646 0.0343023 7.97407e-15 -0.0218889 0.0114022 0.05489452 0.8708712 0.4671088 20 "Heart_Left_Ventricle" "102_irnt" "102_irnt_Heart_Left_Ventricle_multismr.msmr"
"240" "ALDH4A1" "ENSG00000159423" -1.2900857296995 0.00235166449704088 2.62862463730553 "no" NA NA NA 1 "ALDH4A1" 19197926 "rs72653903" 1 19732915 "A" "G" 0.0141941 -0.00184164 0.00106281 0.08313075 -0.452519 0.114092 7.300678e-05 0.00406975 0.00256301 0.1123139 0.6846417 0.6197043 3 "Artery_Coronary" "6150_2" "6150_2_Artery_Coronary_multismr.msmr"
"241" "ALDOA" "ENSG00000149925" -1.25151492520723 3.46555993738231e-27 26.4602265855633 "no" NA NA NA 16 "ALDOA" 30064411 "rs116878064" 16 30063549 "T" "C" 0.0425824 -0.00432112 0.0010994 8.479239e-05 0.173899 0.0491259 0.0004003363 -0.0248484 0.00944687 0.008530042 0.01911817 0.9103666 8 "Heart_Left_Ventricle" "20003_1141194794" "20003_1141194794_Heart_Left_Ventricle_multismr.msmr"
"242" "ALDOA" "ENSG00000149925" -1.25151492520723 3.46555993738231e-27 26.4602265855633 "no" NA NA NA 16 "ALDOA" 30064411 "rs112146516" 16 30558338 "A" "G" 0.245879 0.00267982 0.000636815 2.574575e-05 0.0774137 0.0240366 0.00127898 0.0346169 0.013535 0.01054047 0.05590548 NA NA "Heart_Atrial_Appendage" "20003_1141194794" "20003_1141194794_Heart_Atrial_Appendage_multismr.msmr"
"243" "ALDOA" "ENSG00000149925" -1.25151492520723 3.46555993738231e-27 26.4602265855633 "no" NA NA NA 16 "ALDOA" 30064411 "rs146833675" 16 29902585 "C" "CTA" 0.206502 -0.0200752 0.0062291 0.001269401 -0.186817 0.0471088 7.319594e-05 0.107459 0.0429657 0.01238272 0.2145361 0.2864231 7 "Artery_Coronary" "6033_irnt" "6033_irnt_Artery_Coronary_multismr.msmr"
"244" "ALDOA" "ENSG00000149925" -1.25151492520723 3.46555993738231e-27 26.4602265855633 "no" NA NA NA 16 "ALDOA" 30064411 "rs71383755" 16 29204636 "T" "C" 0.0228938 0.0433066 0.0151992 0.00438199 -0.284019 0.0691004 3.952519e-05 -0.152478 0.0651154 0.0191985 0.1890545 NA NA "Artery_Tibial" "4196_irnt" "4196_irnt_Artery_Tibial_multismr.msmr"
"245" "ALDOA" "ENSG00000149925" -1.25151492520723 3.46555993738231e-27 26.4602265855633 "no" NA NA NA 16 "ALDOA" 30064411 "rs34049928" 16 29983015 "G" "C" 0.0164835 0.0028344 0.00105417 0.007172003 -0.236548 0.0653197 0.0002930277 -0.0119823 0.00555051 0.03086694 0.4206322 NA NA "Artery_Aorta" "I9_DISVEINLYMPH" "I9_DISVEINLYMPH_Artery_Aorta_multismr.msmr"
"246" "ALKBH7" "ENSG00000125652" -1.04647715868955 2.76762070965455e-15 14.5578934283016 "no" NA NA NA 19 "ALKBH7" 6372444 "rs11085135" 19 5435457 "T" "C" 0.495421 -0.00133789 0.000537373 0.0127856 -0.0722989 0.0172668 2.82462e-05 0.018505 0.00864731 0.03235722 0.3660186 0.3392376 3 "Artery_Tibial" "20003_1140860806" "20003_1140860806_Artery_Tibial_multismr.msmr"
"247" "ALKBH7" "ENSG00000125652" -1.04647715868955 2.76762070965455e-15 14.5578934283016 "no" NA NA NA 19 "ALKBH7" 6372444 "rs432643" 19 6491170 "C" "T" 0.156593 -0.0262398 0.0124196 0.03462017 -0.182526 0.0452784 5.549433e-05 0.143759 0.0768218 0.06129893 0.9601685 NA NA "Artery_Aorta" "93_irnt" "93_irnt_Artery_Aorta_multismr.msmr"
"248" "ALKBH7" "ENSG00000125652" -1.04647715868955 2.76762070965455e-15 14.5578934283016 "no" NA NA NA 19 "ALKBH7" 6372444 "rs147559878" 19 5468893 "G" "A" 0.131868 -0.0129359 0.00652187 0.04731553 0.17083 0.0490506 0.000496332 -0.0757238 0.0439348 0.0847893 0.6158389 NA NA "Heart_Atrial_Appendage" "4080_irnt" "4080_irnt_Heart_Atrial_Appendage_multismr.msmr"
"249" "ALKBH7" "ENSG00000125652" -1.04647715868955 2.76762070965455e-15 14.5578934283016 "no" NA NA NA 19 "ALKBH7" 6372444 "rs7247913" 19 6377424 "C" "G" 0.0663919 -0.00131364 0.000748231 0.07914631 0.124219 0.0346983 0.0003436238 -0.0105752 0.00670883 0.1149543 0.8981064 0.9995 9 "Heart_Left_Ventricle" "20003_1140866738" "20003_1140866738_Heart_Left_Ventricle_multismr.msmr"
"250" "ALKBH7" "ENSG00000125652" -1.04647715868955 2.76762070965455e-15 14.5578934283016 "no" NA NA NA 19 "ALKBH7" 6372444 "rs58154626" 19 6486163 "T" "C" 0.115385 -0.00119675 0.000809334 0.1392245 -0.281658 0.0773042 0.0002689541 0.00424895 0.00310109 0.170641 0.9727502 0.8192804 5 "Artery_Coronary" "I83" "I83_Artery_Coronary_multismr.msmr"
"251" "ALPK2" "ENSG00000198796" -2.37435246133867 2.30734106001589e-17 16.6368882054203 "no" NA NA NA 18 "ALPK2" 56148479 "rs9965985" 18 56206955 "T" "G" 0.3663 0.000972152 0.000360164 0.006950794 -0.261795 0.039214 2.454602e-11 -0.00371341 0.00148394 0.0123354 0.3895856 0.3068105 20 "Heart_Atrial_Appendage" "20002_1094" "20002_1094_Heart_Atrial_Appendage_multismr.msmr"
"252" "ALPK2" "ENSG00000198796" -2.37435246133867 2.30734106001589e-17 16.6368882054203 "no" NA NA NA 18 "ALPK2" 56148479 "rs12457935" 18 56248929 "G" "T" 0.380952 0.00593869 0.00254318 0.01953593 -0.14708 0.0331169 8.944232e-06 -0.0403773 0.0195355 0.03874719 0.7850906 0.2358404 20 "Heart_Left_Ventricle" "102_irnt" "102_irnt_Heart_Left_Ventricle_multismr.msmr"
"253" "ALPK2" "ENSG00000198796" -2.37435246133867 2.30734106001589e-17 16.6368882054203 "no" NA NA NA 18 "ALPK2" 56148479 "rs143615513" 18 56410735 "TA" "T" 0.0517399 0.0187423 0.00919884 0.04160362 -0.73256 0.17979 4.610814e-05 -0.0255847 0.0140396 0.06840541 0.4438418 0.8449568 7 "Artery_Coronary" "4194_irnt" "4194_irnt_Artery_Coronary_multismr.msmr"
"254" "ALPK2" "ENSG00000198796" -2.37435246133867 2.30734106001589e-17 16.6368882054203 "no" NA NA NA 18 "ALPK2" 56148479 "rs7231797" 18 55425072 "A" "G" 0.167125 -0.00109442 0.000525086 0.03713579 -0.288001 0.0779403 0.0002197569 0.00380006 0.00209325 0.06946407 0.8984806 NA NA "Artery_Aorta" "CARDIAC_ARRHYTM" "CARDIAC_ARRHYTM_Artery_Aorta_multismr.msmr"
"255" "ALPK3" "ENSG00000136383" -1.67713873786996 2.16852556527199e-13 12.6638354534824 "no" NA NA NA 15 "ALPK3" 85359911 "rs7180956" 15 85162553 "T" "C" 0.60348 -0.00940985 0.00243775 0.0001133613 -0.119052 0.0219406 5.759708e-08 0.0790398 0.025129 0.001658802 0.04959064 0.8660539 20 "Heart_Left_Ventricle" "4079_irnt" "4079_irnt_Heart_Left_Ventricle_multismr.msmr"
"256" "ALPK3" "ENSG00000136383" -1.67713873786996 2.16852556527199e-13 12.6638354534824 "no" NA NA NA 15 "ALPK3" 85359911 "rs182517" 15 85389631 "A" "G" 0.175824 -0.00981287 0.00274639 0.0003529057 0.190886 0.0312449 1.000348e-09 -0.051407 0.0166675 0.002040586 0.005996106 0.592493 20 "Heart_Atrial_Appendage" "102_irnt" "102_irnt_Heart_Atrial_Appendage_multismr.msmr"
"257" "ALPK3" "ENSG00000136383" -1.67713873786996 2.16852556527199e-13 12.6638354534824 "no" NA NA NA 15 "ALPK3" 85359911 "rs77791607" 15 85263288 "C" "CTGAAG" 0.216575 -0.0094259 0.00256084 0.0002325175 0.122395 0.0219215 2.359398e-08 -0.0770121 0.0250602 0.002118581 0.09289594 0.2619544 20 "Artery_Tibial" "102_irnt" "102_irnt_Artery_Tibial_multismr.msmr"
"258" "ALPK3" "ENSG00000136383" -1.67713873786996 2.16852556527199e-13 12.6638354534824 "no" NA NA NA 15 "ALPK3" 85359911 "rs41492149" 15 85336806 "A" "G" 0.0627289 0.00180866 0.000762888 0.01774931 0.217247 0.0597878 0.0002794591 0.00832536 0.00419297 0.04708319 0.7911824 0.9999825 10 "Artery_Aorta" "I9_CHD" "I9_CHD_Artery_Aorta_multismr.msmr"
"259" "ALPK3" "ENSG00000136383" -1.67713873786996 2.16852556527199e-13 12.6638354534824 "no" NA NA NA 15 "ALPK3" 85359911 "rs16941146" 15 85835658 "T" "G" 0.127747 0.00218819 0.00109232 0.04515047 0.35007 0.1036 0.0007273843 0.00625072 0.00362742 0.08485453 0.871471 NA NA "Artery_Coronary" "20003_1140860806" "20003_1140860806_Artery_Coronary_multismr.msmr"
"260" "AMHR2" "ENSG00000135409" -2.5291713839845 3.56948322423664e-05 4.44739465478637 "no" NA NA NA 12 "AMHR2" 53817639 "rs61921832" 12 54490398 "T" "C" 0.1163 0.00836085 0.00180203 3.489421e-06 0.299583 0.0901186 0.0008863428 0.0279083 0.0103277 0.006886543 0.009977329 NA NA "Heart_Atrial_Appendage" "6150_100" "6150_100_Heart_Atrial_Appendage_multismr.msmr"
"261" "AMHR2" "ENSG00000135409" -2.5291713839845 3.56948322423664e-05 4.44739465478637 "no" NA NA NA 12 "AMHR2" 53817639 "rs139656607" 12 53347332 "A" "G" 0.0141941 -0.00265028 0.00101811 0.009237498 -0.859504 0.191378 7.084771e-06 0.0030835 0.00136912 0.02431165 0.5118434 NA NA "Artery_Aorta" "I20" "I20_Artery_Aorta_multismr.msmr"
"262" "AMHR2" "ENSG00000135409" -2.5291713839845 3.56948322423664e-05 4.44739465478637 "no" NA NA NA 12 "AMHR2" 53817639 "rs7305320" 12 54420195 "T" "C" 0.0233516 -0.00718245 0.00242292 0.003032958 0.987838 0.310302 0.0014552 -0.00727088 0.00335148 0.03004812 0.07892073 NA NA "Artery_Coronary" "6150_100" "6150_100_Artery_Coronary_multismr.msmr"
"263" "AMHR2" "ENSG00000135409" -2.5291713839845 3.56948322423664e-05 4.44739465478637 "no" NA NA NA 12 "AMHR2" 53817639 "rs34079606" 12 54394284 "T" "C" 0.0173993 0.00243134 0.0012041 0.0434646 -0.729662 0.198612 0.0002389599 -0.00333215 0.00188305 0.07680199 0.7177847 NA NA "Heart_Left_Ventricle" "I9_CHD" "I9_CHD_Heart_Left_Ventricle_multismr.msmr"
"264" "AMOT" "ENSG00000126016" 2.25892567866947 2.22785302694828e-09 8.65211346326974 "no" NA NA NA 23 "AMOT" 112017731 "rs5974052" 23 112768853 "G" "T" 0.44786 -0.00197286 0.000714872 0.005784759 -0.0894284 0.0215301 3.272188e-05 0.0220608 0.00959736 0.02152601 0.09517348 0.9384287 20 "Artery_Tibial" "IX_CIRCULATORY" "IX_CIRCULATORY_Artery_Tibial_multismr.msmr"
"265" "AMOT" "ENSG00000126016" 2.25892567866947 2.22785302694828e-09 8.65211346326974 "no" NA NA NA 23 "AMOT" 112017731 "rs73539186" 23 112263724 "G" "A" 0.0705244 -0.0391615 0.0141018 0.005485359 -0.181779 0.0458691 7.401487e-05 0.215435 0.0947276 0.02295063 0.07690772 NA NA "Heart_Atrial_Appendage" "5983_irnt" "5983_irnt_Heart_Atrial_Appendage_multismr.msmr"
"266" "AMOT" "ENSG00000126016" 2.25892567866947 2.22785302694828e-09 8.65211346326974 "no" NA NA NA 23 "AMOT" 112017731 "rs138643517" 23 111650736 "T" "C" 0.00542495 -0.0331536 0.0129765 0.01062197 0.521204 0.160542 0.00116824 -0.0636096 0.0316822 0.04467072 0.5536501 NA NA "Artery_Coronary" "6032_irnt" "6032_irnt_Artery_Coronary_multismr.msmr"
"267" "AMOT" "ENSG00000126016" 2.25892567866947 2.22785302694828e-09 8.65211346326974 "no" NA NA NA 23 "AMOT" 112017731 "rs17308201" 23 112259126 "T" "C" 0.0162749 0.0035158 0.00149049 0.01833307 -0.161745 0.0497331 0.00114491 -0.0217367 0.0113836 0.05620196 0.7707228 NA NA "Heart_Left_Ventricle" "20003_1140861958" "20003_1140861958_Heart_Left_Ventricle_multismr.msmr"
"268" "AMOT" "ENSG00000126016" 2.25892567866947 2.22785302694828e-09 8.65211346326974 "no" NA NA NA 23 "AMOT" 112017731 "rs7885976" 23 111132624 "C" "G" 0.0940325 0.0571987 0.0297652 0.05464811 0.293421 0.0884889 0.0009134607 0.194937 0.117246 0.09638474 0.6614115 NA NA "Artery_Aorta" "4195_irnt" "4195_irnt_Artery_Aorta_multismr.msmr"
"269" "AMOTL1" "ENSG00000166025" 1.71558901542768 2.36648609182225e-05 4.62589604359937 "yes" "AMOTL1" "GO:0016055" "Wnt signaling pathway" 11 "AMOTL1" 94439597 "rs610183" 11 94807581 "G" "A" 0.477564 -0.0186419 0.0075237 0.01322112 -0.086965 0.0198229 1.14878e-05 0.214361 0.0993588 0.03097111 0.6763248 0.7972637 8 "Artery_Tibial" "93_irnt" "93_irnt_Artery_Tibial_multismr.msmr"
"270" "AMOTL1" "ENSG00000166025" 1.71558901542768 2.36648609182225e-05 4.62589604359937 "yes" "AMOTL1" "GO:0016055" "Wnt signaling pathway" 11 "AMOTL1" 94439597 "rs73519365" 11 95382111 "A" "G" 0.081044 -0.00253849 0.00103768 0.01443257 0.215085 0.049158 1.212181e-05 -0.0118023 0.00552739 0.03274188 0.3480879 0.6190492 15 "Artery_Aorta" "I20" "I20_Artery_Aorta_multismr.msmr"
"271" "AMOTL1" "ENSG00000166025" 1.71558901542768 2.36648609182225e-05 4.62589604359937 "yes" "AMOTL1" "GO:0016055" "Wnt signaling pathway" 11 "AMOTL1" 94439597 "rs4753617" 11 94488072 "G" "A" 0.201465 -0.00426486 0.00208295 0.04060808 0.380126 0.0992038 0.000127225 -0.0112196 0.00621287 0.07093983 0.5564147 NA NA "Artery_Coronary" "I48" "I48_Artery_Coronary_multismr.msmr"
"272" "AMOTL1" "ENSG00000166025" 1.71558901542768 2.36648609182225e-05 4.62589604359937 "yes" "AMOTL1" "GO:0016055" "Wnt signaling pathway" 11 "AMOTL1" 94439597 "rs146409846" 11 94524087 "C" "T" 0.00869963 -0.00300773 0.00138976 0.03044837 -0.317293 0.0970566 0.001078701 0.00947935 0.00525288 0.07113728 0.9098922 NA NA "Heart_Atrial_Appendage" "I9_DISVEINLYMPH" "I9_DISVEINLYMPH_Heart_Atrial_Appendage_multismr.msmr"
"273" "AMOTL1" "ENSG00000166025" 1.71558901542768 2.36648609182225e-05 4.62589604359937 "yes" "AMOTL1" "GO:0016055" "Wnt signaling pathway" 11 "AMOTL1" 94439597 "rs143105784" 11 93897671 "G" "A" 0.00503663 0.00488215 0.00240832 0.04264181 0.45159 0.125209 0.0003101212 0.010811 0.00611765 0.07719696 0.7357841 NA NA "Heart_Left_Ventricle" "20003_1141194794" "20003_1141194794_Heart_Left_Ventricle_multismr.msmr"
"274" "ANKDD1A" "ENSG00000166839" 2.43861017246027 0.00140980302280398 2.85084156258239 "no" NA NA NA 15 "ANKDD1A" 65204101 "rs1916137" 15 65176633 "G" "C" 0.282967 -0.00810253 0.0023842 0.0006777451 -0.399805 0.0304505 2.226259e-39 0.0202662 0.00615993 0.001001855 0.2650847 0.4609885 20 "Artery_Tibial" "4079_irnt" "4079_irnt_Artery_Tibial_multismr.msmr"
"275" "ANKDD1A" "ENSG00000166839" 2.43861017246027 0.00140980302280398 2.85084156258239 "no" NA NA NA 15 "ANKDD1A" 65204101 "rs68176041" 15 65179134 "C" "CTCTT" 0.348443 -0.00810055 0.00238526 0.0006835668 -0.256132 0.0534245 1.632569e-06 0.0316265 0.0114123 0.005584102 0.1097064 0.5452858 20 "Artery_Coronary" "4079_irnt" "4079_irnt_Artery_Coronary_multismr.msmr"
"276" "ANKDD1A" "ENSG00000166839" 2.43861017246027 0.00140980302280398 2.85084156258239 "no" NA NA NA 15 "ANKDD1A" 65204101 "rs1546747" 15 65210828 "A" "G" 0.325549 0.011839 0.00412983 0.004147708 -0.457125 0.0460277 3.036035e-23 -0.0258988 0.00940319 0.005882491 0.1304775 0.2739815 20 "Artery_Aorta" "4194_irnt" "4194_irnt_Artery_Aorta_multismr.msmr"
"277" "ANKDD1A" "ENSG00000166839" 2.43861017246027 0.00140980302280398 2.85084156258239 "no" NA NA NA 15 "ANKDD1A" 65204101 "rs141404753" 15 64843793 "C" "G" 0.0151099 0.0814921 0.0275984 0.003149228 -0.419642 0.115749 0.0002884551 -0.194194 0.0848195 0.02205033 0.372716 0.9996609 6 "Heart_Atrial_Appendage" "93_irnt" "93_irnt_Heart_Atrial_Appendage_multismr.msmr"
"278" "ANKDD1A" "ENSG00000166839" 2.43861017246027 0.00140980302280398 2.85084156258239 "no" NA NA NA 15 "ANKDD1A" 65204101 "rs631215" 15 65721624 "T" "C" 0.0462454 -0.00241097 0.000923154 0.009010221 -0.24967 0.0636346 8.727321e-05 0.00965663 0.00444175 0.02970067 0.1494257 NA NA "Heart_Left_Ventricle" "I25" "I25_Heart_Left_Ventricle_multismr.msmr"
"279" "ANKRD29" "ENSG00000154065" 2.98328674409687 4.90230119967845e-05 4.30960000900811 "no" NA NA NA 18 "ANKRD29" 21178890 "rs2676106" 18 21265039 "A" "G" 0.475275 0.0011359 0.00039968 0.004482817 -0.29753 0.0320616 1.695379e-20 -0.00381777 0.00140491 0.00657885 0.3080895 0.7309491 20 "Heart_Left_Ventricle" "I9_CHD" "I9_CHD_Heart_Left_Ventricle_multismr.msmr"
"280" "ANKRD29" "ENSG00000154065" 2.98328674409687 4.90230119967845e-05 4.30960000900811 "no" NA NA NA 18 "ANKRD29" 21178890 "rs7238586" 18 21964302 "T" "C" 0.477106 0.00881331 0.00248258 0.0003851422 -0.142957 0.038742 0.000224278 -0.0616501 0.024098 0.01051838 0.04062468 NA NA "Artery_Aorta" "4080_irnt" "4080_irnt_Artery_Aorta_multismr.msmr"
"281" "ANKRD29" "ENSG00000154065" 2.98328674409687 4.90230119967845e-05 4.30960000900811 "no" NA NA NA 18 "ANKRD29" 21178890 "rs34595874" 18 21463104 "A" "G" 0.00412088 0.00372311 0.00132237 0.0048704 -0.37932 0.0838261 6.037241e-06 -0.00981522 0.00410587 0.01682392 0.4129306 0.7668637 4 "Artery_Tibial" "I20" "I20_Artery_Tibial_multismr.msmr"
"282" "ANKRD29" "ENSG00000154065" 2.98328674409687 4.90230119967845e-05 4.30960000900811 "no" NA NA NA 18 "ANKRD29" 21178890 "rs72877849" 18 21598092 "A" "G" 0.0169414 -0.0144982 0.00556952 0.009237617 0.458436 0.126479 0.0002894108 -0.0316254 0.0149575 0.03448541 0.1161951 NA NA "Artery_Coronary" "4079_irnt" "4079_irnt_Artery_Coronary_multismr.msmr"
"283" "ANKRD29" "ENSG00000154065" 2.98328674409687 4.90230119967845e-05 4.30960000900811 "no" NA NA NA 18 "ANKRD29" 21178890 "rs9944540" 18 21342707 "A" "G" 0.0879121 0.0201342 0.00903096 0.02578305 -0.383915 0.086262 8.564225e-06 -0.0524444 0.0263098 0.04622379 0.7471466 0.4867531 16 "Heart_Atrial_Appendage" "4079_irnt" "4079_irnt_Heart_Atrial_Appendage_multismr.msmr"
"284" "ANKRD65" "ENSG00000235098" 3.07939189788849 4.71782277479039e-07 6.32625837743436 "no" NA NA NA 1 "ANKRD65" 1353800 "rs3766165" 1 1354594 "G" "A" 0.220238 -0.0222574 0.00427642 1.943306e-07 -0.782307 0.0489816 2.020668e-57 0.028451 0.00574935 7.476635e-07 8.180921e-06 0.07820569 20 "Artery_Tibial" "4080_irnt" "4080_irnt_Artery_Tibial_multismr.msmr"
"285" "ANKRD65" "ENSG00000235098" 3.07939189788849 4.71782277479039e-07 6.32625837743436 "no" NA NA NA 1 "ANKRD65" 1353800 "rs4970449" 1 1353632 "G" "A" 0.203755 -0.0220365 0.00426675 2.408199e-07 -0.903474 0.0618742 2.736193e-48 0.0243909 0.00500932 1.121081e-06 2.918478e-05 0.05335199 20 "Heart_Atrial_Appendage" "4080_irnt" "4080_irnt_Heart_Atrial_Appendage_multismr.msmr"
"286" "ANKRD65" "ENSG00000235098" 3.07939189788849 4.71782277479039e-07 6.32625837743436 "no" NA NA NA 1 "ANKRD65" 1353800 "rs3766165" 1 1354594 "G" "A" 0.220238 -0.0222574 0.00427642 1.943306e-07 -0.750239 0.0590652 5.772642e-37 0.0296671 0.00616004 1.464266e-06 7.190843e-06 0.06613116 20 "Heart_Left_Ventricle" "4080_irnt" "4080_irnt_Heart_Left_Ventricle_multismr.msmr"
"287" "ANKRD65" "ENSG00000235098" 3.07939189788849 4.71782277479039e-07 6.32625837743436 "no" NA NA NA 1 "ANKRD65" 1353800 "rs4970449" 1 1353632 "G" "A" 0.203755 -0.0220365 0.00426675 2.408199e-07 -0.679174 0.0654346 3.075973e-25 0.032446 0.00701703 3.765914e-06 8.838122e-06 0.3623312 20 "Artery_Aorta" "4080_irnt" "4080_irnt_Artery_Aorta_multismr.msmr"
"288" "ANKRD65" "ENSG00000235098" 3.07939189788849 4.71782277479039e-07 6.32625837743436 "no" NA NA NA 1 "ANKRD65" 1353800 "rs3766165" 1 1354594 "G" "A" 0.220238 -0.0222574 0.00427642 1.943306e-07 -0.548699 0.0605167 1.224477e-19 0.040564 0.00898653 6.365828e-06 2.736856e-05 0.3771442 20 "Artery_Coronary" "4080_irnt" "4080_irnt_Artery_Coronary_multismr.msmr"
"289" "ANP32B" "ENSG00000136938" 0.441300313034796 0.022789390630369 1.64226728734294 "no" NA NA NA 9 "ANP32B" 100745643 "rs10986631" 9 101299910 "A" "G" 0.0856227 0.00206843 0.000727371 0.004459203 -0.159866 0.0477798 0.0008201804 -0.0129385 0.00597118 0.03024792 0.4713607 NA NA "Heart_Atrial_Appendage" "20003_1140879802" "20003_1140879802_Heart_Atrial_Appendage_multismr.msmr"
"290" "ANP32B" "ENSG00000136938" 0.441300313034796 0.022789390630369 1.64226728734294 "no" NA NA NA 9 "ANP32B" 100745643 "rs144894688" 9 100746854 "GCA" "G" 0.235806 0.0128143 0.00472259 0.006659563 -0.0691894 0.0212208 0.00111234 -0.185206 0.0888006 0.03701123 0.3177856 NA NA "Artery_Tibial" "4195_irnt" "4195_irnt_Artery_Tibial_multismr.msmr"
"291" "ANP32B" "ENSG00000136938" 0.441300313034796 0.022789390630369 1.64226728734294 "no" NA NA NA 9 "ANP32B" 100745643 "rs7868838" 9 100805025 "G" "A" 0.317308 -0.00102468 0.000475731 0.03124752 -0.153373 0.0313767 1.01805e-06 0.00668097 0.00338957 0.04871969 0.2345457 0.08392136 19 "Artery_Aorta" "I9_DISVEINLYMPH" "I9_DISVEINLYMPH_Artery_Aorta_multismr.msmr"
"292" "ANP32B" "ENSG00000136938" 0.441300313034796 0.022789390630369 1.64226728734294 "no" NA NA NA 9 "ANP32B" 100745643 "rs183342848" 9 101710773 "T" "G" 0.040293 0.0267094 0.0116957 0.02238952 0.221644 0.0711759 0.001845511 0.120506 0.0654368 0.06553927 0.4562923 NA NA "Heart_Left_Ventricle" "5984_irnt" "5984_irnt_Heart_Left_Ventricle_multismr.msmr"
"293" "ANP32B" "ENSG00000136938" 0.441300313034796 0.022789390630369 1.64226728734294 "no" NA NA NA 9 "ANP32B" 100745643 "rs72473639" 9 100093327 "A" "AGTT" 0.0902015 -0.00161885 0.000762577 0.03376495 -0.268248 0.0785486 0.0006376863 0.0060349 0.00334729 0.07140052 0.5755274 NA NA "Artery_Coronary" "20003_1140860696" "20003_1140860696_Artery_Coronary_multismr.msmr"
"294" "ANTXR2" "ENSG00000163297" -1.65277326941572 4.1377101402342e-08 7.38323993631553 "no" NA NA NA 4 "ANTXR2" 80822303 "rs78054636" 4 80873617 "T" "C" 0.0824176 -0.0020258 0.00076218 0.007862868 0.224182 0.0394497 1.325601e-08 -0.00903641 0.00375332 0.01605875 0.05306693 0.4808493 20 "Artery_Tibial" "20003_1141194794" "20003_1141194794_Artery_Tibial_multismr.msmr"
"295" "ANTXR2" "ENSG00000163297" -1.65277326941572 4.1377101402342e-08 7.38323993631553 "no" NA NA NA 4 "ANTXR2" 80822303 "rs10024167" 4 80931875 "T" "C" 0.682692 0.00154619 0.000500469 0.002005058 -0.172243 0.048974 0.0004364111 -0.00897679 0.00386745 0.02028061 0.6409252 NA NA "Artery_Coronary" "I25" "I25_Artery_Coronary_multismr.msmr"
"296" "ANTXR2" "ENSG00000163297" -1.65277326941572 4.1377101402342e-08 7.38323993631553 "no" NA NA NA 4 "ANTXR2" 80822303 "rs10024534" 4 80774104 "A" "G" 0.287088 0.000879052 0.000427194 0.03961559 -0.165893 0.0346974 1.743117e-06 -0.00529891 0.00280349 0.05874294 0.9199965 0.6833494 3 "Heart_Left_Ventricle" "I9_CHD" "I9_CHD_Heart_Left_Ventricle_multismr.msmr"
"297" "ANTXR2" "ENSG00000163297" -1.65277326941572 4.1377101402342e-08 7.38323993631553 "no" NA NA NA 4 "ANTXR2" 80822303 "rs13103290" 4 80743395 "G" "A" 0.54304 0.00415253 0.00230373 0.07146291 -0.194633 0.0364494 9.303867e-08 -0.0213352 0.0124925 0.08766498 0.129696 0.3241499 20 "Artery_Aorta" "4080_irnt" "4080_irnt_Artery_Aorta_multismr.msmr"
"298" "ANTXR2" "ENSG00000163297" -1.65277326941572 4.1377101402342e-08 7.38323993631553 "no" NA NA NA 4 "ANTXR2" 80822303 "rs6834136" 4 81108264 "G" "A" 0.854853 -0.0169298 0.00937461 0.07093076 -0.196903 0.0382231 2.585236e-07 0.0859804 0.0504511 0.08833789 0.6565986 0.8357313 14 "Heart_Atrial_Appendage" "94_irnt" "94_irnt_Heart_Atrial_Appendage_multismr.msmr"
"299" "ANXA2" "ENSG00000182718" 0.861113265344803 8.64732067875935e-12 11.0631184352729 "no" NA NA NA 15 "ANXA2" 60639333 "rs72746614" 15 60668133 "G" "T" 0.155678 0.00133888 0.000408021 0.001032932 -0.178466 0.0297792 2.060347e-09 -0.00750216 0.00260655 0.003999538 0.5163851 0.9772421 20 "Artery_Aorta" "20002_1075" "20002_1075_Artery_Aorta_multismr.msmr"
"300" "ANXA2" "ENSG00000182718" 0.861113265344803 8.64732067875935e-12 11.0631184352729 "no" NA NA NA 15 "ANXA2" 60639333 "rs72746614" 15 60668133 "G" "T" 0.155678 0.00133888 0.000408021 0.001032932 -0.0950769 0.0185195 2.838328e-07 -0.0140821 0.0050932 0.00569445 0.2407015 0.5711196 20 "Artery_Tibial" "20002_1075" "20002_1075_Artery_Tibial_multismr.msmr"
"301" "ANXA2" "ENSG00000182718" 0.861113265344803 8.64732067875935e-12 11.0631184352729 "no" NA NA NA 15 "ANXA2" 60639333 "rs3759910" 15 60768469 "T" "C" 0.135531 -0.00545621 0.00134479 4.964432e-05 -0.0865119 0.0237267 0.0002661609 0.0630689 0.0232557 0.00668834 0.3050294 0.835901 6 "Heart_Left_Ventricle" "6150_100" "6150_100_Heart_Left_Ventricle_multismr.msmr"
"302" "ANXA2" "ENSG00000182718" 0.861113265344803 8.64732067875935e-12 11.0631184352729 "no" NA NA NA 15 "ANXA2" 60639333 "rs11306345" 15 60612444 "A" "AT" 0.509615 -0.00212418 0.000728911 0.003566209 0.0889544 0.0211015 2.491704e-05 -0.0238794 0.00996157 0.01652291 0.5593534 0.8483951 13 "Heart_Atrial_Appendage" "20003_1140861958" "20003_1140861958_Heart_Atrial_Appendage_multismr.msmr"
"303" "ANXA2" "ENSG00000182718" 0.861113265344803 8.64732067875935e-12 11.0631184352729 "no" NA NA NA 15 "ANXA2" 60639333 "rs142788904" 15 60282523 "T" "C" 0.00778388 0.00516849 0.00213521 0.0154949 0.688784 0.168046 4.153088e-05 0.00750379 0.00360019 0.03713526 0.7633625 0.7615822 5 "Artery_Coronary" "20003_1141194794" "20003_1141194794_Artery_Coronary_multismr.msmr"
"304" "ANXA3" "ENSG00000138772" 1.21611803028317 1.49636161722727e-06 5.82496344030288 "no" NA NA NA 4 "ANXA3" 79472673 "rs62310505" 4 80124974 "T" "C" 0.0503663 -0.00205623 0.00074073 0.005504055 0.183729 0.0464375 7.606172e-05 -0.0111916 0.004925 0.02306142 0.1717257 NA NA "Heart_Left_Ventricle" "20003_1140860696" "20003_1140860696_Heart_Left_Ventricle_multismr.msmr"
"305" "ANXA3" "ENSG00000138772" 1.21611803028317 1.49636161722727e-06 5.82496344030288 "no" NA NA NA 4 "ANXA3" 79472673 "rs12509033" 4 79508975 "T" "C" 0.713828 -0.0113155 0.00424531 0.007689407 -0.141894 0.0370982 0.0001308659 0.0797461 0.0364671 0.02875717 0.6745961 0.9763407 6 "Heart_Atrial_Appendage" "4196_irnt" "4196_irnt_Heart_Atrial_Appendage_multismr.msmr"
"306" "ANXA3" "ENSG00000138772" 1.21611803028317 1.49636161722727e-06 5.82496344030288 "no" NA NA NA 4 "ANXA3" 79472673 "rs5859660" 4 79880787 "CT" "C" 0.79304 -0.0014965 0.00061512 0.01498015 -0.15814 0.0458788 0.0005670448 0.00946313 0.004761 0.04685199 0.8667537 NA NA "Artery_Aorta" "20003_1140866738" "20003_1140866738_Artery_Aorta_multismr.msmr"
"307" "ANXA3" "ENSG00000138772" 1.21611803028317 1.49636161722727e-06 5.82496344030288 "no" NA NA NA 4 "ANXA3" 79472673 "rs7672582" 4 79474886 "G" "T" 0.768773 0.00100345 0.000499462 0.04453059 0.264001 0.0420166 3.315468e-10 0.00380093 0.00198625 0.0556689 0.187109 0.9944766 20 "Artery_Tibial" "6150_2" "6150_2_Artery_Tibial_multismr.msmr"
"308" "ANXA3" "ENSG00000138772" 1.21611803028317 1.49636161722727e-06 5.82496344030288 "no" NA NA NA 4 "ANXA3" 79472673 "rs67280698" 4 79539696 "A" "G" 0.196886 0.00681125 0.00338264 0.0440526 -0.307648 0.0868776 0.000398361 -0.0221398 0.0126484 0.08004983 0.8060108 NA NA "Artery_Coronary" "4080_irnt" "4080_irnt_Artery_Coronary_multismr.msmr"
"309" "ANXA6" "ENSG00000197043" -2.32677042085382 2.30873549626397e-26 25.6366258198299 "no" NA NA NA 5 "ANXA6" 150480273 "rs990995" 5 150534953 "A" "G" 0.669872 0.00190819 0.000737209 0.009642361 0.276649 0.0249872 1.722434e-28 0.00689751 0.00273664 0.01172098 0.2930745 0.4660904 20 "Artery_Tibial" "20003_1140861958" "20003_1140861958_Artery_Tibial_multismr.msmr"
"310" "ANXA6" "ENSG00000197043" -2.32677042085382 2.30873549626397e-26 25.6366258198299 "no" NA NA NA 5 "ANXA6" 150480273 "rs454195" 5 150539524 "G" "C" 0.332418 -0.00193122 0.00073428 0.008536312 -0.234309 0.0366771 1.676092e-10 0.00824219 0.003389 0.01501395 0.2393366 0.4569769 20 "Artery_Aorta" "20003_1140861958" "20003_1140861958_Artery_Aorta_multismr.msmr"
"311" "ANXA6" "ENSG00000197043" -2.32677042085382 2.30873549626397e-26 25.6366258198299 "no" NA NA NA 5 "ANXA6" 150480273 "rs11750621" 5 150535262 "T" "C" 0.150183 0.00209112 0.000907112 0.02115257 0.310994 0.0370666 4.85606e-17 0.00672399 0.00302491 0.02622441 0.3255451 0.6763395 20 "Heart_Atrial_Appendage" "20002_1473" "20002_1473_Heart_Atrial_Appendage_multismr.msmr"
"312" "ANXA6" "ENSG00000197043" -2.32677042085382 2.30873549626397e-26 25.6366258198299 "no" NA NA NA 5 "ANXA6" 150480273 "rs1004736" 5 150612849 "G" "T" 0.11859 -0.0121758 0.00528651 0.02126855 -0.284827 0.0353153 7.308785e-16 0.0427481 0.0193024 0.02678405 0.6622646 0.847301 20 "Heart_Left_Ventricle" "4196_irnt" "4196_irnt_Heart_Left_Ventricle_multismr.msmr"
"313" "ANXA6" "ENSG00000197043" -2.32677042085382 2.30873549626397e-26 25.6366258198299 "no" NA NA NA 5 "ANXA6" 150480273 "rs1862362" 5 150530679 "G" "A" 0.52152 -0.00531806 0.0024296 0.02860685 0.162228 0.0446112 0.000276386 -0.0327814 0.0174802 0.06074517 0.3890578 0.5792472 3 "Artery_Coronary" "102_irnt" "102_irnt_Artery_Coronary_multismr.msmr"
"314" "AP001258.4" "ENSG00000245571" 2.88927247717169 0.00555600414423319 2.25523743899329 "no" NA NA NA 11 "AP001258.4" 58897606 "rs67378754" 11 58666801 "G" "T" 0.121795 -0.00420539 0.00126573 0.0008921415 0.136611 0.0378922 0.0003118458 -0.0307837 0.0125996 0.01455695 NA NA NA "Heart_Atrial_Appendage" "6150_100" "6150_100_Heart_Atrial_Appendage_multismr.msmr"
"315" "AP001258.4" "ENSG00000245571" 2.88927247717169 0.00555600414423319 2.25523743899329 "no" NA NA NA 11 "AP001258.4" 58897606 "rs58969255" 11 58822334 "T" "A" 0.227106 0.00765251 0.00254564 0.002646009 -0.125735 0.0381586 0.0009839884 -0.0608622 0.0274057 0.02636526 0.09817543 NA NA "Heart_Left_Ventricle" "102_irnt" "102_irnt_Heart_Left_Ventricle_multismr.msmr"
"316" "AP001258.4" "ENSG00000245571" 2.88927247717169 0.00555600414423319 2.25523743899329 "no" NA NA NA 11 "AP001258.4" 58897606 "rs487381" 11 58843745 "T" "C" 0.718864 -0.0071917 0.002476 0.003677652 0.169973 0.0539433 0.00162737 -0.0423108 0.0198118 0.03270894 0.1005952 NA NA "Artery_Coronary" "102_irnt" "102_irnt_Artery_Coronary_multismr.msmr"
"317" "AP001258.4" "ENSG00000245571" 2.88927247717169 0.00555600414423319 2.25523743899329 "no" NA NA NA 11 "AP001258.4" 58897606 "rs79009474" 11 58916695 "A" "G" 0.014652 -0.00247596 0.00103092 0.01631911 -0.324745 0.0998887 0.00114972 0.00762432 0.00394685 0.05339056 0.3136448 NA NA "Artery_Tibial" "I48" "I48_Artery_Tibial_multismr.msmr"
"318" "AP001258.4" "ENSG00000245571" 2.88927247717169 0.00555600414423319 2.25523743899329 "no" NA NA NA 11 "AP001258.4" 58897606 "rs111230447" 11 58661108 "G" "A" 0.00869963 -0.00322202 0.00137042 0.01871707 0.567325 0.194525 0.00354021 -0.00567932 0.00310276 0.06718891 0.5328807 NA NA "Artery_Aorta" "I9_CHD" "I9_CHD_Artery_Aorta_multismr.msmr"
"319" "AP1M2" "ENSG00000129354" 2.64027367240486 1.4700348828829e-18 17.8326723596302 "no" NA NA NA 19 "AP1M2" 10683347 "rs4804165" 19 11511422 "T" "C" 0.0434982 0.0139828 0.003603 0.0001040805 0.654629 0.221488 0.00312068 0.0213599 0.00908412 0.01870581 0.01611947 NA NA "Artery_Aorta" "20002_1473" "20002_1473_Artery_Aorta_multismr.msmr"
"320" "AP1M2" "ENSG00000129354" 2.64027367240486 1.4700348828829e-18 17.8326723596302 "no" NA NA NA 19 "AP1M2" 10683347 "rs116996466" 19 10366671 "G" "A" 0.0123626 -0.0898752 0.0283039 0.001496484 0.627012 0.184761 0.0006897045 -0.143339 0.06182 0.02041404 0.6409029 NA NA "Artery_Tibial" "93_irnt" "93_irnt_Artery_Tibial_multismr.msmr"
"321" "AP1M2" "ENSG00000129354" 2.64027367240486 1.4700348828829e-18 17.8326723596302 "no" NA NA NA 19 "AP1M2" 10683347 "rs3760756" 19 10216604 "G" "A" 0.216575 -0.00168488 0.000682162 0.01351464 -0.464682 0.13603 0.0006354011 0.00362588 0.00181155 0.04533487 0.543627 NA NA "Artery_Coronary" "I25" "I25_Artery_Coronary_multismr.msmr"
"322" "AP1M2" "ENSG00000129354" 2.64027367240486 1.4700348828829e-18 17.8326723596302 "no" NA NA NA 19 "AP1M2" 10683347 "rs10408110" 19 10145550 "G" "A" 0.6337 -0.00204815 0.00109961 0.06251646 -0.228239 0.0658206 0.0005251471 0.00897371 0.00546885 0.1008231 0.7754321 NA NA "Heart_Atrial_Appendage" "6150_100" "6150_100_Heart_Atrial_Appendage_multismr.msmr"
"323" "AP1S1" "ENSG00000106367" 0.956188793188942 3.66724258705821e-07 6.43566036063222 "no" NA NA NA 7 "AP1S1" 100797678 "rs2239537" 7 100798611 "G" "T" 0.641026 -0.00930039 0.00262081 0.0003871819 -0.201799 0.0247062 3.136882e-16 0.0460874 0.01416 0.001134885 0.02874438 0.4239409 20 "Artery_Tibial" "4080_irnt" "4080_irnt_Artery_Tibial_multismr.msmr"
"324" "AP1S1" "ENSG00000106367" 0.956188793188942 3.66724258705821e-07 6.43566036063222 "no" NA NA NA 7 "AP1S1" 100797678 "rs2239538" 7 100798728 "A" "G" 0.290751 -0.00105888 0.000460132 0.02137735 0.222847 0.0412293 6.478584e-08 -0.0047516 0.00224414 0.03423141 0.6245264 0.1575377 20 "Artery_Aorta" "I20" "I20_Artery_Aorta_multismr.msmr"
"325" "AP1S1" "ENSG00000106367" 0.956188793188942 3.66724258705821e-07 6.43566036063222 "no" NA NA NA 7 "AP1S1" 100797678 "rs2158739" 7 101161506 "T" "C" 0.504121 0.011615 0.00467378 0.01295003 -0.157726 0.0405087 9.875564e-05 -0.0736404 0.0351536 0.03618719 0.4825905 NA NA "Artery_Coronary" "5984_irnt" "5984_irnt_Artery_Coronary_multismr.msmr"
"326" "AP1S1" "ENSG00000106367" 0.956188793188942 3.66724258705821e-07 6.43566036063222 "no" NA NA NA 7 "AP1S1" 100797678 "rs4727498" 7 101233713 "A" "C" 0.200092 0.0108091 0.00535206 0.04342335 -0.133684 0.0383425 0.0004892501 -0.0808556 0.0462668 0.08053422 0.672661 NA NA "Heart_Atrial_Appendage" "5984_irnt" "5984_irnt_Heart_Atrial_Appendage_multismr.msmr"
"327" "AP1S1" "ENSG00000106367" 0.956188793188942 3.66724258705821e-07 6.43566036063222 "no" NA NA NA 7 "AP1S1" 100797678 "rs181350441" 7 101684018 "C" "T" 0.00228938 0.00533127 0.00263202 0.04281163 0.478969 0.147416 0.00115776 0.0111307 0.00647558 0.08563672 0.5987789 NA NA "Heart_Left_Ventricle" "20003_1141194794" "20003_1141194794_Heart_Left_Ventricle_multismr.msmr"
"328" "AP2M1" "ENSG00000161203" -0.568702923003094 1.37561863889755e-07 6.86150194835198 "no" NA NA NA 3 "AP2M1" 183892477 "rs4912474" 3 183866486 "A" "C" 0.384615 -0.00898929 0.00255424 0.0004325893 0.179726 0.0238854 5.291205e-14 -0.0500166 0.0156895 0.001433108 0.000885225 0.9124893 20 "Heart_Left_Ventricle" "102_irnt" "102_irnt_Heart_Left_Ventricle_multismr.msmr"
"329" "AP2M1" "ENSG00000161203" -0.568702923003094 1.37561863889755e-07 6.86150194835198 "no" NA NA NA 3 "AP2M1" 183892477 "rs1709642" 3 183881775 "G" "A" 0.427198 -0.00808771 0.00241661 0.0008177462 0.144608 0.0275657 1.554928e-07 -0.0559285 0.0198226 0.00478072 0.05291367 0.4732098 20 "Heart_Atrial_Appendage" "102_irnt" "102_irnt_Heart_Atrial_Appendage_multismr.msmr"
"330" "AP2M1" "ENSG00000161203" -0.568702923003094 1.37561863889755e-07 6.86150194835198 "no" NA NA NA 3 "AP2M1" 183892477 "rs1877359" 3 183921254 "A" "G" 0.341117 -0.00773981 0.00252825 0.002203554 0.109702 0.0183493 2.25158e-09 -0.070553 0.0258922 0.006432616 0.006119044 0.01811894 20 "Artery_Tibial" "102_irnt" "102_irnt_Artery_Tibial_multismr.msmr"
"331" "AP2M1" "ENSG00000161203" -0.568702923003094 1.37561863889755e-07 6.86150194835198 "no" NA NA NA 3 "AP2M1" 183892477 "rs57640320" 3 184463080 "G" "A" 0.142399 -0.00317614 0.00136703 0.02015836 0.204214 0.058628 0.0004954238 -0.015553 0.00804664 0.05325382 0.927559 NA NA "Artery_Coronary" "20003_1141194794" "20003_1141194794_Artery_Coronary_multismr.msmr"
"332" "AP2M1" "ENSG00000161203" -0.568702923003094 1.37561863889755e-07 6.86150194835198 "no" NA NA NA 3 "AP2M1" 183892477 "rs7432211" 3 183819155 "C" "T" 0.389652 0.000799878 0.000373842 0.03238588 -0.0850175 0.0258471 0.00100455 -0.00940839 0.00524569 0.07288548 0.6596357 NA NA "Artery_Aorta" "I83" "I83_Artery_Aorta_multismr.msmr"
"333" "APBB2" "ENSG00000163697" 2.89536260662031 1.19723889300243e-20 19.9218191832936 "no" NA NA NA 4 "APBB2" 40812044 "rs4600955" 4 41184230 "G" "A" 0.385073 0.00129713 0.00042631 0.002344722 -0.170539 0.0235685 4.624585e-13 -0.00760606 0.00271179 0.005034671 0.3614679 0.348253 20 "Artery_Tibial" "6150_2" "6150_2_Artery_Tibial_multismr.msmr"
"334" "APBB2" "ENSG00000163697" 2.89536260662031 1.19723889300243e-20 19.9218191832936 "no" NA NA NA 4 "APBB2" 40812044 "rs34701751" 4 41146994 "A" "G" 0.239011 -0.00811727 0.0028689 0.004663515 -0.242603 0.0430698 1.773218e-08 0.0334591 0.0132335 0.01145988 0.02098502 0.1964545 20 "Artery_Aorta" "102_irnt" "102_irnt_Artery_Aorta_multismr.msmr"
"335" "APBB2" "ENSG00000163697" 2.89536260662031 1.19723889300243e-20 19.9218191832936 "no" NA NA NA 4 "APBB2" 40812044 "rs13118733" 4 40938348 "G" "A" 0.455586 -0.00125542 0.000492513 0.01080296 -0.212735 0.0386034 3.572419e-08 0.00590133 0.00255082 0.02069484 0.8396853 0.9256132 20 "Heart_Atrial_Appendage" "20003_1140860806" "20003_1140860806_Heart_Atrial_Appendage_multismr.msmr"
"336" "APBB2" "ENSG00000163697" 2.89536260662031 1.19723889300243e-20 19.9218191832936 "no" NA NA NA 4 "APBB2" 40812044 "rs3924967" 4 40937353 "T" "A" 0.44185 -0.00127785 0.000492873 0.009523806 -0.161145 0.0330494 1.08323e-06 0.00792981 0.00346407 0.02207011 0.9646228 0.913673 13 "Heart_Left_Ventricle" "20003_1140860806" "20003_1140860806_Heart_Left_Ventricle_multismr.msmr"
"337" "APBB2" "ENSG00000163697" 2.89536260662031 1.19723889300243e-20 19.9218191832936 "no" NA NA NA 4 "APBB2" 40812044 "rs112604509" 4 41398670 "T" "C" 0.0274725 0.0211737 0.0106031 0.04583226 0.403598 0.095582 2.415757e-05 0.0524623 0.0290612 0.07103771 0.9561701 0.1294386 3 "Artery_Coronary" "6032_irnt" "6032_irnt_Artery_Coronary_multismr.msmr"
"338" "APLP2" "ENSG00000084234" 0.564287552132189 2.72118976440913e-05 4.56524117128085 "no" NA NA NA 11 "APLP2" 129939732 "rs34437830" 11 129479129 "A" "G" 0.0132784 -0.0234022 0.00727838 0.001303067 -0.188553 0.0560774 0.000772771 0.124115 0.0534099 0.02013543 0.3567179 NA NA "Heart_Left_Ventricle" "102_irnt" "102_irnt_Heart_Left_Ventricle_multismr.msmr"
"339" "APLP2" "ENSG00000084234" 0.564287552132189 2.72118976440913e-05 4.56524117128085 "no" NA NA NA 11 "APLP2" 129939732 "rs4937493" 11 129928414 "A" "G" 0.514652 0.000865035 0.000331607 0.009090945 -0.0973812 0.020501 2.033541e-06 -0.00888298 0.00388496 0.02222467 0.4598744 0.7070243 10 "Artery_Tibial" "I9_MI" "I9_MI_Artery_Tibial_multismr.msmr"
"340" "APLP2" "ENSG00000084234" 0.564287552132189 2.72118976440913e-05 4.56524117128085 "no" NA NA NA 11 "APLP2" 129939732 "rs57696727" 11 129985405 "A" "C" 0.177656 0.00210929 0.000831708 0.01120965 -0.196806 0.0441578 8.316212e-06 -0.0107176 0.00486231 0.02750881 0.5861568 0.9632698 19 "Heart_Atrial_Appendage" "20003_1140879802" "20003_1140879802_Heart_Atrial_Appendage_multismr.msmr"
"341" "APLP2" "ENSG00000084234" 0.564287552132189 2.72118976440913e-05 4.56524117128085 "no" NA NA NA 11 "APLP2" 129939732 "rs117603680" 11 129630547 "C" "G" 0.0201465 0.00527414 0.00212054 0.01287644 0.338707 0.0934189 0.000288203 0.0155714 0.00759218 0.04026902 0.9231278 NA NA "Artery_Aorta" "20003_1140861958" "20003_1140861958_Artery_Aorta_multismr.msmr"
"342" "APLP2" "ENSG00000084234" 0.564287552132189 2.72118976440913e-05 4.56524117128085 "no" NA NA NA 11 "APLP2" 129939732 "rs11822470" 11 130440826 "A" "G" 0.119048 -0.00130854 0.000677761 0.05352257 0.20785 0.0517854 5.977993e-05 -0.0062956 0.00361846 0.08188421 0.7309863 0.6059375 13 "Artery_Coronary" "20002_1094" "20002_1094_Artery_Coronary_multismr.msmr"
"343" "APMAP" "ENSG00000101474" 0.950808902356963 5.45774478315934e-06 5.26298677681143 "no" NA NA NA 20 "APMAP" 24943561 "rs11696314" 20 24027777 "C" "A" 0.0833333 0.00551529 0.00210825 0.008895321 0.371021 0.0997761 0.000200381 0.0148652 0.0069476 0.03238614 0.3569945 NA NA "Heart_Left_Ventricle" "I48" "I48_Heart_Left_Ventricle_multismr.msmr"
"344" "APMAP" "ENSG00000101474" 0.950808902356963 5.45774478315934e-06 5.26298677681143 "no" NA NA NA 20 "APMAP" 24943561 "rs138230644" 20 24982681 "AT" "A" 0.765568 -0.0152853 0.00612403 0.01256187 0.150789 0.041233 0.0002551851 -0.101369 0.049171 0.03924988 0.05858515 0.9578245 13 "Heart_Atrial_Appendage" "6033_irnt" "6033_irnt_Heart_Atrial_Appendage_multismr.msmr"
"345" "APMAP" "ENSG00000101474" 0.950808902356963 5.45774478315934e-06 5.26298677681143 "no" NA NA NA 20 "APMAP" 24943561 "rs227628" 20 24913502 "C" "T" 0.119048 0.00148489 0.000693636 0.03229551 0.184127 0.0358228 2.748328e-07 0.00806449 0.00408084 0.04813376 0.3685546 0.8239734 20 "Artery_Aorta" "20003_1140879802" "20003_1140879802_Artery_Aorta_multismr.msmr"
"346" "APMAP" "ENSG00000101474" 0.950808902356963 5.45774478315934e-06 5.26298677681143 "no" NA NA NA 20 "APMAP" 24943561 "rs73092979" 20 24073574 "G" "C" 0.00778388 -0.00259583 0.00130708 0.04703595 -0.474622 0.117428 5.303911e-05 0.00546926 0.00306843 0.07467908 0.4486713 NA NA "Artery_Coronary" "20003_1140860696" "20003_1140860696_Artery_Coronary_multismr.msmr"
"347" "APMAP" "ENSG00000101474" 0.950808902356963 5.45774478315934e-06 5.26298677681143 "no" NA NA NA 20 "APMAP" 24943561 "rs55821861" 20 24909859 "T" "C" 0.0860806 -0.00635028 0.00385594 0.09958221 -0.21969 0.0399836 3.918064e-08 0.0289056 0.0183232 0.1146706 0.510826 0.9999581 20 "Artery_Tibial" "4079_irnt" "4079_irnt_Artery_Tibial_multismr.msmr"
"348" "APOBEC2" "ENSG00000124701" -4.52540273322895 2.88192078625053e-11 10.5403179605682 "no" NA NA NA 6 "APOBEC2" 41021043 "rs62396719" 6 41647273 "C" "T" 0.0586081 0.0141718 0.00418136 0.000700764 -0.518993 0.156958 0.0009444498 -0.0273063 0.0115372 0.01794265 0.02543451 NA NA "Artery_Coronary" "102_irnt" "102_irnt_Artery_Coronary_multismr.msmr"
"349" "APOBEC2" "ENSG00000124701" -4.52540273322895 2.88192078625053e-11 10.5403179605682 "no" NA NA NA 6 "APOBEC2" 41021043 "rs114277617" 6 40978695 "G" "A" 0.0238095 -0.0106075 0.00387011 0.006127522 0.454593 0.103477 1.11712e-05 -0.0233341 0.0100344 0.02004988 0.9473321 0.02907954 9 "Heart_Left_Ventricle" "6150_2" "6150_2_Heart_Left_Ventricle_multismr.msmr"
"350" "APOBEC2" "ENSG00000124701" -4.52540273322895 2.88192078625053e-11 10.5403179605682 "no" NA NA NA 6 "APOBEC2" 41021043 "rs145381934" 6 41057805 "T" "C" 0.0173993 -0.156522 0.0632705 0.01336642 0.659431 0.153531 1.746052e-05 -0.237359 0.110724 0.03205685 0.4773754 0.01051104 8 "Heart_Atrial_Appendage" "5983_irnt" "5983_irnt_Heart_Atrial_Appendage_multismr.msmr"
"351" "APOBEC2" "ENSG00000124701" -4.52540273322895 2.88192078625053e-11 10.5403179605682 "no" NA NA NA 6 "APOBEC2" 41021043 "rs10947867" 6 40237576 "T" "C" 0.0934066 -0.0124918 0.00560087 0.02572541 0.472152 0.138083 0.0006277588 -0.0264572 0.0141629 0.06175287 0.6317737 NA NA "Artery_Tibial" "20003_1140879802" "20003_1140879802_Artery_Tibial_multismr.msmr"
"352" "APOBEC2" "ENSG00000124701" -4.52540273322895 2.88192078625053e-11 10.5403179605682 "no" NA NA NA 6 "APOBEC2" 41021043 "rs12111549" 6 40631704 "A" "C" 0.121795 0.00777491 0.0047889 0.1044767 0.777681 0.220959 0.0004322552 0.00999756 0.00678151 0.1404175 0.7607269 NA NA "Artery_Aorta" "CARDIAC_ARRHYTM" "CARDIAC_ARRHYTM_Artery_Aorta_multismr.msmr"
"353" "APOE" "ENSG00000130203" -0.565183901266181 4.25051628140195e-10 9.3715583159388 "no" NA NA NA 19 "APOE" 45409011 "rs1038026" 19 45405062 "G" "A" 0.45696 0.0127903 0.00412035 0.001908085 -0.227222 0.0520186 1.25337e-05 -0.0562899 0.0222462 0.01139589 0.1629649 0.3800403 8 "Heart_Atrial_Appendage" "4194_irnt" "4194_irnt_Heart_Atrial_Appendage_multismr.msmr"
"354" "APOE" "ENSG00000130203" -0.565183901266181 4.25051628140195e-10 9.3715583159388 "no" NA NA NA 19 "APOE" 45409011 "rs55840997" 19 44480979 "A" "G" 0.00549451 -0.00960729 0.0027532 0.000483926 0.689791 0.212831 0.00119097 -0.0139278 0.00586498 0.0175612 0.1761835 NA NA "Heart_Left_Ventricle" "20002_1473" "20002_1473_Heart_Left_Ventricle_multismr.msmr"
"355" "APOE" "ENSG00000130203" -0.565183901266181 4.25051628140195e-10 9.3715583159388 "no" NA NA NA 19 "APOE" 45409011 "rs11878597" 19 45470298 "C" "T" 0.548077 -0.000955125 0.000408696 0.01943887 0.180855 0.0461846 9.00613e-05 -0.00528116 0.00263164 0.04477132 0.5591414 0.9310463 18 "Artery_Aorta" "6150_2" "6150_2_Artery_Aorta_multismr.msmr"
"356" "APOE" "ENSG00000130203" -0.565183901266181 4.25051628140195e-10 9.3715583159388 "no" NA NA NA 19 "APOE" 45409011 "rs11878597" 19 45470298 "C" "T" 0.548077 -0.000955125 0.000408696 0.01943887 0.124005 0.0329523 0.000167774 -0.00770231 0.00387963 0.04710893 0.8163227 0.9961086 10 "Artery_Tibial" "6150_2" "6150_2_Artery_Tibial_multismr.msmr"
"357" "APOE" "ENSG00000130203" -0.565183901266181 4.25051628140195e-10 9.3715583159388 "no" NA NA NA 19 "APOE" 45409011 "rs2722757" 19 44889660 "G" "A" 0.28663 -0.0010474 0.000461719 0.02330001 -0.20662 0.0571205 0.0002977303 0.00506921 0.0026377 0.05462731 0.6960015 NA NA "Artery_Coronary" "20003_1140879802" "20003_1140879802_Artery_Coronary_multismr.msmr"
"358" "APP" "ENSG00000142192" 1.0458398848059 2.76816595986934e-17 16.5578078761752 "no" NA NA NA 21 "APP" 27252861 "rs79144222" 21 26958726 "G" "C" 0.021978 0.0164013 0.00497265 0.0009727155 0.491604 0.131265 0.000180311 0.0333628 0.0134787 0.01331515 0.2589097 0.7923267 3 "Artery_Coronary" "4080_irnt" "4080_irnt_Artery_Coronary_multismr.msmr"
"359" "APP" "ENSG00000142192" 1.0458398848059 2.76816595986934e-17 16.5578078761752 "no" NA NA NA 21 "APP" 27252861 "rs35025089" 21 28018093 "A" "G" 0.0260989 0.00383556 0.00157671 0.0149894 -0.239987 0.069551 0.0005595079 -0.0159824 0.00803859 0.04678893 0.4161597 NA NA "Heart_Atrial_Appendage" "20002_1473" "20002_1473_Heart_Atrial_Appendage_multismr.msmr"
"360" "APP" "ENSG00000142192" 1.0458398848059 2.76816595986934e-17 16.5578078761752 "no" NA NA NA 21 "APP" 27252861 "rs455047" 21 27523988 "C" "G" 0.544414 0.000649401 0.000318403 0.04139449 -0.138102 0.0286765 1.465682e-06 -0.00470233 0.0025038 0.06037103 0.7423737 0.5407265 20 "Heart_Left_Ventricle" "I48" "I48_Heart_Left_Ventricle_multismr.msmr"
"361" "APP" "ENSG00000142192" 1.0458398848059 2.76816595986934e-17 16.5578078761752 "no" NA NA NA 21 "APP" 27252861 "rs7282689" 21 27306379 "C" "G" 0.130495 0.00490393 0.0025751 0.05686268 -0.200933 0.0511485 8.550529e-05 -0.0244058 0.0142422 0.08659672 0.210136 0.7382921 5 "Artery_Tibial" "6150_100" "6150_100_Artery_Tibial_multismr.msmr"
"362" "APP" "ENSG00000142192" 1.0458398848059 2.76816595986934e-17 16.5578078761752 "no" NA NA NA 21 "APP" 27252861 "rs17536734" 21 27904447 "G" "C" 0.00869963 0.00285053 0.00162721 0.07980995 0.311446 0.0898232 0.0005256729 0.00915257 0.00585365 0.1179198 0.7936309 NA NA "Artery_Aorta" "20003_1140866738" "20003_1140866738_Artery_Aorta_multismr.msmr"
"363" "AR" "ENSG00000169083" 2.25164014809221 0.000124355382110505 3.90533541368869 "no" NA NA NA 23 "AR" 66764465 "rs12013576" 23 67296128 "C" "T" 0.199518 0.0159109 0.00379565 2.766553e-05 -0.0802842 0.0223676 0.000331547 -0.198182 0.0726899 0.006402789 0.3222653 0.988161 3 "Artery_Tibial" "4194_irnt" "4194_irnt_Artery_Tibial_multismr.msmr"
"364" "AR" "ENSG00000169083" 2.25164014809221 0.000124355382110505 3.90533541368869 "no" NA NA NA 23 "AR" 66764465 "rs111438363" 23 66729671 "G" "A" 0.0150693 0.00801122 0.00220759 0.0002845832 0.251429 0.0715514 0.0004414761 0.0318628 0.0126218 0.01158903 0.1039084 NA NA "Heart_Left_Ventricle" "20002_1473" "20002_1473_Heart_Left_Ventricle_multismr.msmr"
"365" "AR" "ENSG00000169083" 2.25164014809221 0.000124355382110505 3.90533541368869 "no" NA NA NA 23 "AR" 66764465 "rs144303954" 23 67343711 "A" "G" 0.0247137 0.0258722 0.00870659 0.002962859 0.166354 0.0499345 0.0008639752 0.155525 0.070133 0.02658396 0.6843248 NA NA "Heart_Atrial_Appendage" "4195_irnt" "4195_irnt_Heart_Atrial_Appendage_multismr.msmr"
"366" "AR" "ENSG00000169083" 2.25164014809221 0.000124355382110505 3.90533541368869 "no" NA NA NA 23 "AR" 66764465 "rs62603600" 23 66056766 "C" "T" 0.034358 0.00128544 0.000570758 0.02431198 0.156712 0.0432378 0.0002896071 0.00820256 0.00428795 0.0557568 0.1600148 NA NA "Artery_Aorta" "I83" "I83_Artery_Aorta_multismr.msmr"
"367" "AR" "ENSG00000169083" 2.25164014809221 0.000124355382110505 3.90533541368869 "no" NA NA NA 23 "AR" 66764465 "rs200414705" 23 67400801 "A" "AT" 0.138638 0.00226697 0.000953162 0.01738946 0.158946 0.05729 0.005530161 0.0142625 0.00789863 0.07096601 0.4160113 NA NA "Artery_Coronary" "20003_1140861958" "20003_1140861958_Artery_Coronary_multismr.msmr"
"368" "ARAP2" "ENSG00000047365" 2.54921609217578 0.00271684179624615 2.56593565014218 "no" NA NA NA 4 "ARAP2" 35949843 "rs34405197" 4 37223082 "G" "A" 0.0119048 0.00325874 0.00105791 0.002067529 -0.358701 0.109674 0.00107319 -0.00908484 0.00405142 0.02493669 0.2187901 NA NA "Artery_Coronary" "CARDIAC_ARRHYTM" "CARDIAC_ARRHYTM_Artery_Coronary_multismr.msmr"
"369" "ARAP2" "ENSG00000047365" 2.54921609217578 0.00271684179624615 2.56593565014218 "no" NA NA NA 4 "ARAP2" 35949843 "rs73119403" 4 35543853 "T" "C" 0.0247253 0.00600478 0.00226444 0.008007044 0.496633 0.146746 0.0007135674 0.012091 0.00579255 0.03685815 0.7971025 NA NA "Heart_Atrial_Appendage" "20002_1075" "20002_1075_Heart_Atrial_Appendage_multismr.msmr"
"370" "ARAP2" "ENSG00000047365" 2.54921609217578 0.00271684179624615 2.56593565014218 "no" NA NA NA 4 "ARAP2" 35949843 "rs77149567" 4 36731241 "A" "T" 0.0590659 0.00264471 0.00116928 0.02370805 0.244197 0.0762846 0.00136889 0.0108302 0.00586292 0.06471225 0.2718695 NA NA "Heart_Left_Ventricle" "20002_1473" "20002_1473_Heart_Left_Ventricle_multismr.msmr"
"371" "ARAP2" "ENSG00000047365" 2.54921609217578 0.00271684179624615 2.56593565014218 "no" NA NA NA 4 "ARAP2" 35949843 "rs16991482" 4 35785237 "C" "G" 0.104853 0.00128871 0.000649072 0.04709272 0.179429 0.0493906 0.0002803022 0.00718228 0.00412244 0.08146596 0.7464832 0.7753624 5 "Artery_Aorta" "20002_1075" "20002_1075_Artery_Aorta_multismr.msmr"
"372" "ARAP2" "ENSG00000047365" 2.54921609217578 0.00271684179624615 2.56593565014218 "no" NA NA NA 4 "ARAP2" 35949843 "rs1867476" 4 35801429 "T" "G" 0.898352 0.0102239 0.00508306 0.04428669 0.113033 0.0336502 0.0007820795 0.0904506 0.0524152 0.08440956 0.7548042 0.9821277 8 "Artery_Tibial" "4194_irnt" "4194_irnt_Artery_Tibial_multismr.msmr"
"373" "ARF3" "ENSG00000134287" -0.615969816296692 0.0298257790272093 1.52540820405998 "no" NA NA NA 12 "ARF3" 49329506 "rs117085524" 12 50067549 "C" "G" 0.0141941 -0.0321175 0.00798687 5.788092e-05 -0.270118 0.0711966 0.0001482561 0.118902 0.0430865 0.005787094 0.1447714 NA NA "Artery_Aorta" "4080_irnt" "4080_irnt_Artery_Aorta_multismr.msmr"
"374" "ARF3" "ENSG00000134287" -0.615969816296692 0.0298257790272093 1.52540820405998 "no" NA NA NA 12 "ARF3" 49329506 "rs833826" 12 49351572 "A" "C" 0.857143 -0.0199233 0.00841966 0.01796769 0.286171 0.0413385 4.433381e-12 -0.0696203 0.0310931 0.02515016 0.3749375 0.9876255 20 "Heart_Left_Ventricle" "6032_irnt" "6032_irnt_Heart_Left_Ventricle_multismr.msmr"
"375" "ARF3" "ENSG00000134287" -0.615969816296692 0.0298257790272093 1.52540820405998 "no" NA NA NA 12 "ARF3" 49329506 "rs833826" 12 49351572 "A" "C" 0.857143 -0.0199233 0.00841966 0.01796769 0.294019 0.0441654 2.79043e-11 -0.0677619 0.0303916 0.02577241 0.2870125 0.9902732 20 "Heart_Atrial_Appendage" "6032_irnt" "6032_irnt_Heart_Atrial_Appendage_multismr.msmr"
"376" "ARF3" "ENSG00000134287" -0.615969816296692 0.0298257790272093 1.52540820405998 "no" NA NA NA 12 "ARF3" 49329506 "rs112629288" 12 49357315 "T" "C" 0.0549451 0.0244897 0.0100694 0.01501192 -0.187712 0.0386109 1.164191e-06 -0.130464 0.0599808 0.02962257 0.3593433 0.8162484 8 "Artery_Tibial" "6032_irnt" "6032_irnt_Artery_Tibial_multismr.msmr"
"377" "ARF3" "ENSG00000134287" -0.615969816296692 0.0298257790272093 1.52540820405998 "no" NA NA NA 12 "ARF3" 49329506 "rs73107887" 12 49314880 "T" "A" 0.0228938 0.00299509 0.00107385 0.005285247 -0.336888 0.102999 0.00107242 -0.00889046 0.00418912 0.03381477 0.388802 NA NA "Artery_Coronary" "I9_CHD" "I9_CHD_Artery_Coronary_multismr.msmr"
"378" "ARGLU1" "ENSG00000134884" 0.853118612383611 5.23209195921415e-06 5.28132463145973 "no" NA NA NA 13 "ARGLU1" 107194021 "rs3832891" 13 107219669 "CTTAT" "C" 0.739927 0.00110428 0.00042976 0.01018374 -0.124624 0.0182007 7.530629e-12 -0.00886089 0.00368327 0.01614097 0.4913356 0.1060642 20 "Artery_Tibial" "I9_DISVEINLYMPH" "I9_DISVEINLYMPH_Artery_Tibial_multismr.msmr"
"379" "ARGLU1" "ENSG00000134884" 0.853118612383611 5.23209195921415e-06 5.28132463145973 "no" NA NA NA 13 "ARGLU1" 107194021 "rs3832891" 13 107219669 "CTTAT" "C" 0.739927 0.00110428 0.00042976 0.01018374 -0.151546 0.0256088 3.264236e-09 -0.00728676 0.00309163 0.01842668 0.5705646 0.1593704 11 "Heart_Atrial_Appendage" "I9_DISVEINLYMPH" "I9_DISVEINLYMPH_Heart_Atrial_Appendage_multismr.msmr"
"380" "ARGLU1" "ENSG00000134884" 0.853118612383611 5.23209195921415e-06 5.28132463145973 "no" NA NA NA 13 "ARGLU1" 107194021 "rs3832891" 13 107219669 "CTTAT" "C" 0.739927 0.00110428 0.00042976 0.01018374 -0.0889999 0.02205 5.430584e-05 -0.0124077 0.00572422 0.03019133 0.7347838 0.4204381 5 "Heart_Left_Ventricle" "I9_DISVEINLYMPH" "I9_DISVEINLYMPH_Heart_Left_Ventricle_multismr.msmr"
"381" "ARGLU1" "ENSG00000134884" 0.853118612383611 5.23209195921415e-06 5.28132463145973 "no" NA NA NA 13 "ARGLU1" 107194021 "rs77711963" 13 106571810 "T" "C" 0.0155678 0.00597212 0.002364 0.01152784 -0.261947 0.0664845 8.149091e-05 -0.022799 0.0107205 0.03344835 0.5172233 NA NA "Artery_Aorta" "20003_1140861958" "20003_1140861958_Artery_Aorta_multismr.msmr"
"382" "ARGLU1" "ENSG00000134884" 0.853118612383611 5.23209195921415e-06 5.28132463145973 "no" NA NA NA 13 "ARGLU1" 107194021 "rs145129109" 13 107064060 "C" "T" 0.00412088 -0.014201 0.00624011 0.02286031 -0.533946 0.144585 0.000221672 0.0265963 0.0137277 0.0526933 0.2339271 0.196041 4 "Artery_Coronary" "20003_1140861958" "20003_1140861958_Artery_Coronary_multismr.msmr"
"383" "ARHGAP1" "ENSG00000175220" -1.6238260309801 1.16178804897856e-06 5.93487309531491 "no" NA NA NA 11 "ARHGAP1" 46698630 "rs11039119" 11 47201924 "A" "G" 0.440476 0.00488029 0.00109977 9.098642e-06 -0.152057 0.02621 6.572622e-09 -0.0320951 0.00910583 0.0004239963 7.011468e-08 0.07678384 20 "Artery_Tibial" "6150_100" "6150_100_Artery_Tibial_multismr.msmr"
"384" "ARHGAP1" "ENSG00000175220" -1.6238260309801 1.16178804897856e-06 5.93487309531491 "no" NA NA NA 11 "ARHGAP1" 46698630 "rs4752951" 11 47013473 "G" "C" 0.666667 0.0155639 0.00266421 5.162605e-09 0.176809 0.0490461 0.0003122059 0.0880266 0.0286933 0.002156047 0.0004009911 0.4311601 12 "Artery_Coronary" "4080_irnt" "4080_irnt_Artery_Coronary_multismr.msmr"
"385" "ARHGAP1" "ENSG00000175220" -1.6238260309801 1.16178804897856e-06 5.93487309531491 "no" NA NA NA 11 "ARHGAP1" 46698630 "rs12274785" 11 46714279 "C" "T" 0.49359 0.00338841 0.00113329 0.002790799 -0.22939 0.0349539 5.286373e-11 -0.0147714 0.00542902 0.006512028 0.003538354 0.0001761404 20 "Heart_Atrial_Appendage" "6150_100" "6150_100_Heart_Atrial_Appendage_multismr.msmr"
"386" "ARHGAP1" "ENSG00000175220" -1.6238260309801 1.16178804897856e-06 5.93487309531491 "no" NA NA NA 11 "ARHGAP1" 46698630 "rs12274785" 11 46714279 "C" "T" 0.49359 0.00338841 0.00113329 0.002790799 -0.257617 0.0435312 3.259068e-09 -0.0131529 0.00492869 0.007615877 0.00307775 0.004176485 20 "Heart_Left_Ventricle" "6150_100" "6150_100_Heart_Left_Ventricle_multismr.msmr"
"387" "ARHGAP1" "ENSG00000175220" -1.6238260309801 1.16178804897856e-06 5.93487309531491 "no" NA NA NA 11 "ARHGAP1" 46698630 "rs12274785" 11 46714279 "C" "T" 0.49359 0.00338841 0.00113329 0.002790799 -0.191434 0.0337899 1.466679e-08 -0.0177001 0.00669383 0.008187255 3.094378e-05 0.0001286853 20 "Artery_Aorta" "6150_100" "6150_100_Artery_Aorta_multismr.msmr"
"388" "ARHGAP10" "ENSG00000071205" 1.50284675005005 6.16120846915755e-05 4.21033409627508 "no" NA NA NA 4 "ARHGAP10" 148653214 "rs7672500" 4 149400310 "A" "G" 0.862637 0.0126606 0.00324173 9.402794e-05 -0.130154 0.042299 0.00209097 -0.097274 0.0402461 0.01565002 0.01250133 NA NA "Artery_Coronary" "102_irnt" "102_irnt_Artery_Coronary_multismr.msmr"
"389" "ARHGAP10" "ENSG00000071205" 1.50284675005005 6.16120846915755e-05 4.21033409627508 "no" NA NA NA 4 "ARHGAP10" 148653214 "rs17024903" 4 149600559 "C" "T" 0.0160256 0.00420995 0.00138318 0.002337077 0.361627 0.10384 0.0004966777 0.0116417 0.00507981 0.02191974 0.7398633 NA NA "Heart_Atrial_Appendage" "I9_IHD" "I9_IHD_Heart_Atrial_Appendage_multismr.msmr"
"390" "ARHGAP10" "ENSG00000071205" 1.50284675005005 6.16120846915755e-05 4.21033409627508 "no" NA NA NA 4 "ARHGAP10" 148653214 "rs9724" 4 148993857 "G" "C" 0.0425824 -0.00352598 0.00151665 0.02008011 -0.205464 0.0387712 1.16188e-07 0.0171611 0.00806067 0.03325539 0.4118075 0.207113 7 "Artery_Tibial" "20002_1473" "20002_1473_Artery_Tibial_multismr.msmr"
"391" "ARHGAP10" "ENSG00000071205" 1.50284675005005 6.16120846915755e-05 4.21033409627508 "no" NA NA NA 4 "ARHGAP10" 148653214 "rs76726928" 4 148775014 "C" "T" 0.00320513 0.0039089 0.00151585 0.009917711 -0.439546 0.133183 0.0009657819 -0.00889304 0.00437656 0.04215652 0.8665378 NA NA "Artery_Aorta" "I20" "I20_Artery_Aorta_multismr.msmr"
"392" "ARHGAP10" "ENSG00000071205" 1.50284675005005 6.16120846915755e-05 4.21033409627508 "no" NA NA NA 4 "ARHGAP10" 148653214 "rs78210083" 4 149553180 "A" "C" 0.00686813 -0.0448416 0.0197915 0.02346976 -0.360068 0.112209 0.0013324 0.124536 0.0672863 0.06419198 0.5869347 NA NA "Heart_Left_Ventricle" "6032_irnt" "6032_irnt_Heart_Left_Ventricle_multismr.msmr"
"393" "ARHGAP29" "ENSG00000137962" 1.37542108091657 1.5168843758098e-05 4.81904752195654 "no" NA NA NA 1 "ARHGAP29" 94614544 "rs12096115" 1 94770355 "G" "A" 0.263278 -0.00527524 0.00123327 1.890538e-05 -0.194706 0.0308091 2.619627e-10 0.0270934 0.00764845 0.0003966037 0.004783382 0.6581752 12 "Artery_Tibial" "6150_100" "6150_100_Artery_Tibial_multismr.msmr"
"394" "ARHGAP29" "ENSG00000137962" 1.37542108091657 1.5168843758098e-05 4.81904752195654 "no" NA NA NA 1 "ARHGAP29" 94614544 "rs11577651" 1 94772167 "A" "G" 0.171703 -0.0060782 0.00135182 6.914334e-06 -0.237713 0.0524959 5.94816e-06 0.0255695 0.00801402 0.001419806 0.1730157 0.9444571 10 "Artery_Aorta" "6150_100" "6150_100_Artery_Aorta_multismr.msmr"
"395" "ARHGAP29" "ENSG00000137962" 1.37542108091657 1.5168843758098e-05 4.81904752195654 "no" NA NA NA 1 "ARHGAP29" 94614544 "rs11165231" 1 95202984 "T" "C" 0.257784 -0.0106064 0.00288994 0.0002424454 -0.170011 0.0392255 1.462969e-05 0.0623866 0.0222742 0.005096885 0.07586429 0.292094 4 "Heart_Atrial_Appendage" "4079_irnt" "4079_irnt_Heart_Atrial_Appendage_multismr.msmr"
"396" "ARHGAP29" "ENSG00000137962" 1.37542108091657 1.5168843758098e-05 4.81904752195654 "no" NA NA NA 1 "ARHGAP29" 94614544 "rs12724116" 1 94689734 "G" "A" 0.0782967 -0.00499089 0.00136939 0.0002677995 -0.309423 0.0711244 1.358599e-05 0.0161297 0.00577342 0.005209573 0.008065613 0.4403112 8 "Artery_Coronary" "6150_100" "6150_100_Artery_Coronary_multismr.msmr"
"397" "ARHGAP29" "ENSG00000137962" 1.37542108091657 1.5168843758098e-05 4.81904752195654 "no" NA NA NA 1 "ARHGAP29" 94614544 "rs34714272" 1 94159936 "C" "CTG" 0.0792125 -0.000985269 0.000466494 0.03468026 0.145127 0.038081 0.0001384011 -0.00678901 0.00367501 0.06469744 0.8013426 0.9878496 14 "Heart_Left_Ventricle" "I48" "I48_Heart_Left_Ventricle_multismr.msmr"
"398" "ARHGAP42" "ENSG00000165895" -2.2710588425071 1.87633438735766e-12 11.726689762096 "no" NA NA NA 11 "ARHGAP42" 100558384 "rs604723" 11 100610546 "C" "T" 0.711996 0.0335183 0.00253512 6.586287e-40 -0.612834 0.040802 5.454543e-51 -0.0546939 0.00551115 3.266062e-23 6.160563e-20 0.5305109 20 "Artery_Tibial" "4080_irnt" "4080_irnt_Artery_Tibial_multismr.msmr"
"399" "ARHGAP42" "ENSG00000165895" -2.2710588425071 1.87633438735766e-12 11.726689762096 "no" NA NA NA 11 "ARHGAP42" 100558384 "rs604723" 11 100610546 "C" "T" 0.711996 0.0335183 0.00253512 6.586287e-40 -0.564783 0.0512449 3.018002e-28 -0.0593472 0.00701028 2.545402e-17 5.809652e-16 0.253103 20 "Artery_Aorta" "4080_irnt" "4080_irnt_Artery_Aorta_multismr.msmr"
"400" "ARHGAP42" "ENSG00000165895" -2.2710588425071 1.87633438735766e-12 11.726689762096 "no" NA NA NA 11 "ARHGAP42" 100558384 "rs1216743" 11 100573120 "A" "G" 0.695971 0.0331234 0.00252072 1.930702e-39 -0.561656 0.0746037 5.131661e-14 -0.0589745 0.00902805 6.473761e-11 7.862578e-09 0.352379 20 "Artery_Coronary" "4080_irnt" "4080_irnt_Artery_Coronary_multismr.msmr"
"401" "ARHGAP42" "ENSG00000165895" -2.2710588425071 1.87633438735766e-12 11.726689762096 "no" NA NA NA 11 "ARHGAP42" 100558384 "rs7938601" 11 100555858 "T" "C" 0.536172 0.0213873 0.00225065 2.044753e-21 -0.241001 0.0413552 5.623585e-09 -0.0887436 0.0178637 6.770704e-07 2.358184e-07 0.2618352 20 "Heart_Atrial_Appendage" "4080_irnt" "4080_irnt_Heart_Atrial_Appendage_multismr.msmr"
"402" "ARHGAP42" "ENSG00000165895" -2.2710588425071 1.87633438735766e-12 11.726689762096 "no" NA NA NA 11 "ARHGAP42" 100558384 "rs667575" 11 100638255 "A" "G" 0.698718 0.0325266 0.0025422 1.756057e-37 -0.18031 0.0408141 9.969452e-06 -0.180393 0.0431984 2.967973e-05 0.000765084 0.6845165 5 "Heart_Left_Ventricle" "4080_irnt" "4080_irnt_Heart_Left_Ventricle_multismr.msmr"
"403" "ARHGAP8" "ENSG00000241484" 2.54429790383232 0.016730183424766 1.77649929753569 "no" NA NA NA 22 "ARHGAP8" 45098355 "rs743893" 22 45132323 "G" "A" 0.239927 0.00965189 0.00348427 0.005603347 -0.189653 0.0485766 9.453573e-05 -0.0508924 0.0225265 0.02386939 0.7637068 0.9142805 3 "Artery_Tibial" "4080_irnt" "4080_irnt_Artery_Tibial_multismr.msmr"
"404" "ARHGAP8" "ENSG00000241484" 2.54429790383232 0.016730183424766 1.77649929753569 "no" NA NA NA 22 "ARHGAP8" 45098355 "rs6007233" 22 45063743 "T" "C" 0.698718 0.00103089 0.00036799 0.00508802 -0.222375 0.0587629 0.0001541579 -0.00463582 0.00205891 0.0243481 0.9127019 0.09278226 3 "Artery_Aorta" "I20" "I20_Artery_Aorta_multismr.msmr"
"405" "ARHGAP8" "ENSG00000241484" 2.54429790383232 0.016730183424766 1.77649929753569 "no" NA NA NA 22 "ARHGAP8" 45098355 "rs191530097" 22 45129314 "G" "C" 0.00732601 0.00362025 0.00165553 0.02875991 0.749069 0.205014 0.0002584402 0.004833 0.00257571 0.06060383 0.9728957 NA NA "Artery_Coronary" "20003_1140860806" "20003_1140860806_Artery_Coronary_multismr.msmr"
"406" "ARHGAP8" "ENSG00000241484" 2.54429790383232 0.016730183424766 1.77649929753569 "no" NA NA NA 22 "ARHGAP8" 45098355 "rs129574" 22 45131555 "G" "T" 0.85119 -0.01616 0.00805604 0.04486176 -0.342233 0.0672798 3.643289e-07 0.0472193 0.0253039 0.06202889 0.8148622 0.1349023 14 "Heart_Atrial_Appendage" "5983_irnt" "5983_irnt_Heart_Atrial_Appendage_multismr.msmr"
"407" "ARHGAP8" "ENSG00000241484" 2.54429790383232 0.016730183424766 1.77649929753569 "no" NA NA NA 22 "ARHGAP8" 45098355 "rs129752" 22 45922466 "G" "A" 0.89011 0.00141391 0.000723745 0.05074825 0.299109 0.0918827 0.001132589 0.00472707 0.00282195 0.09391284 0.9070104 NA NA "Heart_Left_Ventricle" "I9_DISVEINLYMPH" "I9_DISVEINLYMPH_Heart_Left_Ventricle_multismr.msmr"
"408" "ARHGEF19" "ENSG00000142632" 2.89486948326572 5.4609714928325e-08 7.26273009054702 "no" NA NA NA 1 "ARHGEF19" 16524349 "rs221045" 1 16530049 "T" "C" 0.757326 0.00186557 0.000602103 0.001945533 -0.713396 0.0588738 8.545436e-34 -0.00261506 0.00087115 0.002683511 0.1619375 0.4419757 20 "Artery_Coronary" "20003_1141194794" "20003_1141194794_Artery_Coronary_multismr.msmr"
"409" "ARHGEF19" "ENSG00000142632" 2.89486948326572 5.4609714928325e-08 7.26273009054702 "no" NA NA NA 1 "ARHGEF19" 16524349 "rs221052" 1 16533022 "T" "C" 0.759615 0.00180467 0.000602247 0.002730434 -0.668421 0.0313788 1.095802e-100 -0.0026999 0.000909871 0.003003838 0.1636548 0.5216057 20 "Artery_Tibial" "20003_1141194794" "20003_1141194794_Artery_Tibial_multismr.msmr"
"410" "ARHGEF19" "ENSG00000142632" 2.89486948326572 5.4609714928325e-08 7.26273009054702 "no" NA NA NA 1 "ARHGEF19" 16524349 "rs221052" 1 16533022 "T" "C" 0.759615 0.00180467 0.000602247 0.002730434 -0.822594 0.0405875 2.506249e-91 -0.00219388 0.000740091 0.003033374 0.2624408 0.5153236 20 "Artery_Aorta" "20003_1141194794" "20003_1141194794_Artery_Aorta_multismr.msmr"
"411" "ARHGEF19" "ENSG00000142632" 2.89486948326572 5.4609714928325e-08 7.26273009054702 "no" NA NA NA 1 "ARHGEF19" 16524349 "rs221052" 1 16533022 "T" "C" 0.759615 0.00180467 0.000602247 0.002730434 -0.606025 0.0383541 3.072298e-56 -0.00297788 0.00101148 0.003239102 0.1336184 0.5463987 20 "Heart_Left_Ventricle" "20003_1141194794" "20003_1141194794_Heart_Left_Ventricle_multismr.msmr"
"412" "ARHGEF19" "ENSG00000142632" 2.89486948326572 5.4609714928325e-08 7.26273009054702 "no" NA NA NA 1 "ARHGEF19" 16524349 "rs221052" 1 16533022 "T" "C" 0.759615 0.00180467 0.000602247 0.002730434 -0.513015 0.0362978 2.360784e-45 -0.00351777 0.00120003 0.003374383 0.08491686 0.4480011 20 "Heart_Atrial_Appendage" "20003_1141194794" "20003_1141194794_Heart_Atrial_Appendage_multismr.msmr"
"413" "ARHGEF5" "ENSG00000050327" 2.2628575849081 9.31333839351874e-06 5.03089461697765 "no" NA NA NA 7 "ARHGEF5" 144052381 "rs1635862" 7 143953533 "T" "C" 0.128205 -0.000922727 0.000398337 0.02053381 -0.382246 0.078456 1.104162e-06 0.00241396 0.00115388 0.03643588 0.428721 0.04149476 20 "Heart_Atrial_Appendage" "I20" "I20_Heart_Atrial_Appendage_multismr.msmr"
"414" "ARHGEF5" "ENSG00000050327" 2.2628575849081 9.31333839351874e-06 5.03089461697765 "no" NA NA NA 7 "ARHGEF5" 144052381 "rs1635862" 7 143953533 "T" "C" 0.128205 -0.000922727 0.000398337 0.02053381 -0.181271 0.0395163 4.491223e-06 0.00509032 0.00246175 0.03866234 0.4816256 0.06125904 4 "Artery_Tibial" "I20" "I20_Artery_Tibial_multismr.msmr"
"415" "ARHGEF5" "ENSG00000050327" 2.2628575849081 9.31333839351874e-06 5.03089461697765 "no" NA NA NA 7 "ARHGEF5" 144052381 "rs149672269" 7 144154462 "A" "G" 0.0173993 -0.00195245 0.000885781 0.02750937 -0.52391 0.121222 1.547001e-05 0.00372669 0.0018979 0.04957861 0.8277941 0.1587717 6 "Heart_Left_Ventricle" "6150_2" "6150_2_Heart_Left_Ventricle_multismr.msmr"
"416" "ARHGEF5" "ENSG00000050327" 2.2628575849081 9.31333839351874e-06 5.03089461697765 "no" NA NA NA 7 "ARHGEF5" 144052381 "rs10272246" 7 143192996 "A" "C" 0.320971 -0.00127317 0.000586894 0.03005722 0.273577 0.0693094 7.907552e-05 -0.00465379 0.0024479 0.05728435 0.6925472 0.4616338 3 "Artery_Aorta" "I9_CORATHER" "I9_CORATHER_Artery_Aorta_multismr.msmr"
"417" "ARHGEF5" "ENSG00000050327" 2.2628575849081 9.31333839351874e-06 5.03089461697765 "no" NA NA NA 7 "ARHGEF5" 144052381 "rs717885" 7 144272402 "A" "C" 0.124542 0.0131404 0.00717879 0.06718301 -0.407448 0.0963046 2.32834e-05 -0.0322505 0.0191972 0.0929653 0.7702828 0.9967784 13 "Artery_Coronary" "6032_irnt" "6032_irnt_Artery_Coronary_multismr.msmr"
"418" "ARL2BP" "ENSG00000102931" -0.627851712713476 0.0184347591825787 1.73436253130768 "no" NA NA NA 16 "ARL2BP" 57279010 "rs8054311" 16 57212767 "C" "G" 0.0215201 0.0403754 0.0194211 0.0376224 0.76634 0.1687 5.555896e-06 0.052686 0.0278706 0.05870682 0.1753112 NA NA "Heart_Left_Ventricle" "20002_1075" "20002_1075_Heart_Left_Ventricle_multismr.msmr"
"419" "ARL2BP" "ENSG00000102931" -0.627851712713476 0.0184347591825787 1.73436253130768 "no" NA NA NA 16 "ARL2BP" 57279010 "rs2911348" 16 57857559 "T" "C" 0.473901 0.00111364 0.00050277 0.02675946 -0.142627 0.0405116 0.0004304981 -0.00780806 0.0041647 0.06081752 0.3082593 0.8711285 6 "Artery_Aorta" "20003_1140860806" "20003_1140860806_Artery_Aorta_multismr.msmr"
"420" "ARL2BP" "ENSG00000102931" -0.627851712713476 0.0184347591825787 1.73436253130768 "no" NA NA NA 16 "ARL2BP" 57279010 "rs12051442" 16 57617239 "C" "T" 0.194139 0.00276171 0.0013256 0.03721787 0.253179 0.0680907 0.0002005977 0.0109081 0.00600168 0.06913875 0.7987025 NA NA "Heart_Atrial_Appendage" "20002_1473" "20002_1473_Heart_Atrial_Appendage_multismr.msmr"
"421" "ARL2BP" "ENSG00000102931" -0.627851712713476 0.0184347591825787 1.73436253130768 "no" NA NA NA 16 "ARL2BP" 57279010 "rs291042" 16 57033607 "G" "A" 0.727106 -0.0172468 0.00905157 0.05672898 -0.291899 0.0765372 0.0001368369 0.0590848 0.0346639 0.08828654 0.9231818 0.05910501 3 "Artery_Coronary" "93_irnt" "93_irnt_Artery_Coronary_multismr.msmr"
"422" "ARL2BP" "ENSG00000102931" -0.627851712713476 0.0184347591825787 1.73436253130768 "no" NA NA NA 16 "ARL2BP" 57279010 "rs116990110" 16 57980704 "T" "G" 0.0471612 -0.00147365 0.000809554 0.06870979 -0.226032 0.0594201 0.000142399 0.00651965 0.00397055 0.1005896 0.8843705 NA NA "Artery_Tibial" "20003_1140866738" "20003_1140866738_Artery_Tibial_multismr.msmr"
"423" "ARL3" "ENSG00000138175" 0.629030910619634 1.84685695617446e-05 4.73356674048279 "no" NA NA NA 10 "ARL3" 104433488 "rs8354" 10 104436641 "T" "C" 0.18956 -0.0166946 0.00415454 5.859488e-05 -0.316395 0.0395393 1.223727e-15 0.0527651 0.0146935 0.0003293604 8.662587e-05 0.0005507884 20 "Artery_Tibial" "4080_irnt" "4080_irnt_Artery_Tibial_multismr.msmr"
"424" "ARL3" "ENSG00000138175" 0.629030910619634 1.84685695617446e-05 4.73356674048279 "no" NA NA NA 10 "ARL3" 104433488 "rs8354" 10 104436641 "T" "C" 0.18956 -0.0166946 0.00415454 5.859488e-05 -0.412713 0.0607212 1.06931e-11 0.0404509 0.0116941 0.0005420177 0.0002563868 0.0008905797 20 "Artery_Aorta" "4080_irnt" "4080_irnt_Artery_Aorta_multismr.msmr"
"425" "ARL3" "ENSG00000138175" 0.629030910619634 1.84685695617446e-05 4.73356674048279 "no" NA NA NA 10 "ARL3" 104433488 "rs11191368" 10 104449444 "T" "C" 0.185897 -0.0168663 0.00416492 5.130315e-05 -0.338794 0.0517512 5.886433e-11 0.0497834 0.0144553 0.0005732642 0.0004144058 0.007918383 19 "Heart_Atrial_Appendage" "4080_irnt" "4080_irnt_Heart_Atrial_Appendage_multismr.msmr"
"426" "ARL3" "ENSG00000138175" 0.629030910619634 1.84685695617446e-05 4.73356674048279 "no" NA NA NA 10 "ARL3" 104433488 "rs8354" 10 104436641 "T" "C" 0.18956 -0.0166946 0.00415454 5.859488e-05 -0.2796 0.048524 8.307565e-09 0.0597089 0.0181153 0.0009805627 0.002486281 0.01824436 14 "Heart_Left_Ventricle" "4080_irnt" "4080_irnt_Heart_Left_Ventricle_multismr.msmr"
"427" "ARL3" "ENSG00000138175" 0.629030910619634 1.84685695617446e-05 4.73356674048279 "no" NA NA NA 10 "ARL3" 104433488 "rs11191368" 10 104449444 "T" "C" 0.185897 -0.0168663 0.00416492 5.130315e-05 -0.41627 0.0735722 1.531653e-08 0.0405177 0.012304 0.0009910851 0.0002336506 0.000258075 20 "Artery_Coronary" "4080_irnt" "4080_irnt_Artery_Coronary_multismr.msmr"
"428" "ARL4A" "ENSG00000122644" 2.03349985017076 1.24717671030227e-13 12.9040720077307 "no" NA NA NA 7 "ARL4A" 12726481 "rs35689560" 7 12730362 "G" "A" 0.264652 -0.0101523 0.00227624 8.191437e-06 -0.173598 0.0517988 0.0008040715 0.0584817 0.0218273 0.007377765 0.1564913 NA NA "Heart_Atrial_Appendage" "4080_irnt" "4080_irnt_Heart_Atrial_Appendage_multismr.msmr"
"429" "ARL4A" "ENSG00000122644" 2.03349985017076 1.24717671030227e-13 12.9040720077307 "no" NA NA NA 7 "ARL4A" 12726481 "rs146596186" 7 12737980 "T" "TCTTTC" 0.0938645 -0.00927352 0.00376435 0.01375834 -0.303034 0.0646097 2.729037e-06 0.0306022 0.0140315 0.02918569 0.03488012 0.4365206 9 "Artery_Aorta" "4080_irnt" "4080_irnt_Artery_Aorta_multismr.msmr"
"430" "ARL4A" "ENSG00000122644" 2.03349985017076 1.24717671030227e-13 12.9040720077307 "no" NA NA NA 7 "ARL4A" 12726481 "rs6949071" 7 13655049 "G" "C" 0.58837 -0.000994804 0.000373046 0.007659865 0.0898944 0.0247567 0.0002821999 -0.0110664 0.00514871 0.03160692 0.6815156 0.8935209 4 "Artery_Tibial" "I83" "I83_Artery_Tibial_multismr.msmr"
"431" "ARL4A" "ENSG00000122644" 2.03349985017076 1.24717671030227e-13 12.9040720077307 "no" NA NA NA 7 "ARL4A" 12726481 "rs79904869" 7 12244265 "C" "T" 0.0141941 -0.00187742 0.000986607 0.05705286 -0.551984 0.167768 0.00100127 0.00340122 0.0020648 0.09950806 0.1507721 NA NA "Artery_Coronary" "I20" "I20_Artery_Coronary_multismr.msmr"
"432" "ARL4A" "ENSG00000122644" 2.03349985017076 1.24717671030227e-13 12.9040720077307 "no" NA NA NA 7 "ARL4A" 12726481 "rs6460980" 7 12872311 "G" "A" 0.325549 0.0101286 0.00671127 0.1312495 0.181981 0.0466676 9.638608e-05 0.0556575 0.0395446 0.1592907 0.4920174 0.9897591 20 "Heart_Left_Ventricle" "6033_irnt" "6033_irnt_Heart_Left_Ventricle_multismr.msmr"
"433" "ARL4C" "ENSG00000188042" 3.45182047133432 5.39055243775578e-30 29.2683667249107 "no" NA NA NA 2 "ARL4C" 235401685 "rs57479703" 2 235205438 "T" "C" 0.43956 0.00143913 0.000447614 0.001303928 0.333799 0.0525494 2.123936e-10 0.00431137 0.00150295 0.004123003 0.4143547 0.7219522 20 "Heart_Left_Ventricle" "I9_DISVEINLYMPH" "I9_DISVEINLYMPH_Heart_Left_Ventricle_multismr.msmr"
"434" "ARL4C" "ENSG00000188042" 3.45182047133432 5.39055243775578e-30 29.2683667249107 "no" NA NA NA 2 "ARL4C" 235401685 "rs57479703" 2 235205438 "T" "C" 0.43956 0.00143913 0.000447614 0.001303928 0.238218 0.0440939 6.571295e-08 0.00604123 0.00218657 0.005729473 0.380714 0.8336041 17 "Heart_Atrial_Appendage" "I9_DISVEINLYMPH" "I9_DISVEINLYMPH_Heart_Atrial_Appendage_multismr.msmr"
"435" "ARL4C" "ENSG00000188042" 3.45182047133432 5.39055243775578e-30 29.2683667249107 "no" NA NA NA 2 "ARL4C" 235401685 "rs62184403" 2 235393512 "G" "A" 0.210623 -0.00176351 0.000728094 0.01543148 0.11284 0.0338754 0.0008652547 -0.0156284 0.00797789 0.05011682 0.8409382 0.009831273 3 "Artery_Tibial" "20003_1141194794" "20003_1141194794_Artery_Tibial_multismr.msmr"
"436" "ARL4C" "ENSG00000188042" 3.45182047133432 5.39055243775578e-30 29.2683667249107 "no" NA NA NA 2 "ARL4C" 235401685 "rs75894560" 2 235053479 "T" "C" 0.00732601 -0.00432928 0.00209212 0.03851543 -0.548119 0.159578 0.0005929822 0.00789843 0.00445608 0.07631031 0.9900447 NA NA "Artery_Coronary" "20003_1141194794" "20003_1141194794_Artery_Coronary_multismr.msmr"
"437" "ARL4C" "ENSG00000188042" 3.45182047133432 5.39055243775578e-30 29.2683667249107 "no" NA NA NA 2 "ARL4C" 235401685 "rs17863753" 2 234505264 "A" "G" 0.0137363 0.0297875 0.0170859 0.08126436 -0.405243 0.110217 0.00023619 -0.0735053 0.0466617 0.1151915 0.7311044 0.491321 7 "Artery_Aorta" "4194_irnt" "4194_irnt_Artery_Aorta_multismr.msmr"
"438" "ARL5A" "ENSG00000162980" 0.853786237425888 8.11483529944252e-08 7.09072029028866 "no" NA NA NA 2 "ARL5A" 152645498 "rs143896863" 2 153448279 "G" "C" 0.00824176 -0.0615359 0.0211802 0.003668423 0.295308 0.0810957 0.0002710791 -0.208379 0.0917532 0.02314227 0.686472 NA NA "Heart_Atrial_Appendage" "5983_irnt" "5983_irnt_Heart_Atrial_Appendage_multismr.msmr"
"439" "ARL5A" "ENSG00000162980" 0.853786237425888 8.11483529944252e-08 7.09072029028866 "no" NA NA NA 2 "ARL5A" 152645498 "rs1916301" 2 152640498 "A" "G" 0.759615 0.00218027 0.000803335 0.006647147 -0.139692 0.0344839 5.101381e-05 -0.0156077 0.00692212 0.02414869 0.2765624 0.6076045 8 "Artery_Tibial" "20003_1140866738" "20003_1140866738_Artery_Tibial_multismr.msmr"
"440" "ARL5A" "ENSG00000162980" 0.853786237425888 8.11483529944252e-08 7.09072029028866 "no" NA NA NA 2 "ARL5A" 152645498 "rs6743872" 2 152788747 "A" "C" 0.285714 0.000980488 0.000460599 0.03327713 -0.129319 0.0332982 0.000102895 -0.00758193 0.00406168 0.06194359 0.2552967 0.3924111 20 "Artery_Aorta" "20003_1141146234" "20003_1141146234_Artery_Aorta_multismr.msmr"
"441" "ARL5A" "ENSG00000162980" 0.853786237425888 8.11483529944252e-08 7.09072029028866 "no" NA NA NA 2 "ARL5A" 152645498 "rs75158222" 2 151762639 "G" "A" 0.0815018 -0.00800196 0.00392189 0.04131721 0.129208 0.0298729 1.523501e-05 -0.0619308 0.033561 0.06499065 0.8263497 0.4802637 4 "Heart_Left_Ventricle" "4080_irnt" "4080_irnt_Heart_Left_Ventricle_multismr.msmr"
"442" "ARL5A" "ENSG00000162980" 0.853786237425888 8.11483529944252e-08 7.09072029028866 "no" NA NA NA 2 "ARL5A" 152645498 "rs140852774" 2 152323670 "A" "G" 0.00549451 -0.0558755 0.0277475 0.04403968 -0.50615 0.14691 0.0005704087 0.110393 0.0634978 0.08211665 0.8635872 NA NA "Artery_Coronary" "5983_irnt" "5983_irnt_Artery_Coronary_multismr.msmr"
"443" "ARL6IP6" "ENSG00000177917" 1.42540031126665 8.86166270565546e-07 6.0524847841916 "no" NA NA NA 2 "ARL6IP6" 153574407 "rs4664075" 2 152886676 "A" "T" 0.309066 -0.00950182 0.00354066 0.007282774 0.293473 0.0824223 0.000370007 -0.0323772 0.0151077 0.03210586 0.3609811 NA NA "Artery_Coronary" "4080_irnt" "4080_irnt_Artery_Coronary_multismr.msmr"
"444" "ARL6IP6" "ENSG00000177917" 1.42540031126665 8.86166270565546e-07 6.0524847841916 "no" NA NA NA 2 "ARL6IP6" 153574407 "rs9808301" 2 153769592 "G" "A" 0.192766 0.00263093 0.00110779 0.01755201 -0.156918 0.0317171 7.519923e-07 -0.0167663 0.00783093 0.03227155 0.1661714 0.6185619 20 "Artery_Tibial" "6150_100" "6150_100_Artery_Tibial_multismr.msmr"
"445" "ARL6IP6" "ENSG00000177917" 1.42540031126665 8.86166270565546e-07 6.0524847841916 "no" NA NA NA 2 "ARL6IP6" 153574407 "rs34995335" 2 153474177 "A" "AG" 0.104853 0.00749205 0.00341692 0.02833386 -0.335731 0.0521862 1.248392e-10 -0.0223156 0.0107524 0.0379492 0.5111882 0.9960961 20 "Artery_Aorta" "102_irnt" "102_irnt_Artery_Aorta_multismr.msmr"
"446" "ARL6IP6" "ENSG00000177917" 1.42540031126665 8.86166270565546e-07 6.0524847841916 "no" NA NA NA 2 "ARL6IP6" 153574407 "rs10179360" 2 154131039 "C" "A" 0.19826 0.0153941 0.00660374 0.01974712 -0.159655 0.0390159 4.275841e-05 -0.096421 0.0476033 0.04281506 0.7409277 0.2329039 4 "Heart_Left_Ventricle" "5983_irnt" "5983_irnt_Heart_Left_Ventricle_multismr.msmr"
"447" "ARL6IP6" "ENSG00000177917" 1.42540031126665 8.86166270565546e-07 6.0524847841916 "no" NA NA NA 2 "ARL6IP6" 153574407 "rs34995335" 2 153474177 "A" "AG" 0.104853 0.00749205 0.00341692 0.02833386 -0.237366 0.0487512 1.12205e-06 -0.0315633 0.0157875 0.04558017 0.7079903 0.9474511 20 "Heart_Atrial_Appendage" "102_irnt" "102_irnt_Heart_Atrial_Appendage_multismr.msmr"
"448" "ARMCX6" "ENSG00000198960" -0.903622725553398 1.21682125608541e-05 4.91477321240018 "no" NA NA NA 23 "ARMCX6" 100870110 "rs187227046" 23 100441109 "A" "G" 0.00482218 0.0056523 0.00139215 4.904691e-05 0.385723 0.116321 0.0009130723 0.0146538 0.00570566 0.0102202 0.4086051 0.1734267 3 "Artery_Aorta" "I9_MI" "I9_MI_Artery_Aorta_multismr.msmr"
"449" "ARMCX6" "ENSG00000198960" -0.903622725553398 1.21682125608541e-05 4.91477321240018 "no" NA NA NA 23 "ARMCX6" 100870110 "rs192596293" 23 100036770 "A" "G" 0.0216998 -0.0195176 0.00758907 0.01011702 -0.547927 0.150895 0.0002821169 0.0356208 0.0169725 0.03584037 0.3855323 NA NA "Artery_Coronary" "4196_irnt" "4196_irnt_Artery_Coronary_multismr.msmr"
"450" "ARMCX6" "ENSG00000198960" -0.903622725553398 1.21682125608541e-05 4.91477321240018 "no" NA NA NA 23 "ARMCX6" 100870110 "rs200378583" 23 101327438 "GTTTC" "G" 0.0433996 -0.00259778 0.00104586 0.01299633 0.149294 0.0450902 0.000929614 -0.0174004 0.0087575 0.04693144 0.4211178 NA NA "Heart_Atrial_Appendage" "20003_1140861958" "20003_1140861958_Heart_Atrial_Appendage_multismr.msmr"
"451" "ARMCX6" "ENSG00000198960" -0.903622725553398 1.21682125608541e-05 4.91477321240018 "no" NA NA NA 23 "ARMCX6" 100870110 "rs3027579" 23 100664289 "G" "T" 0.0693189 0.0158356 0.00718438 0.02751234 0.1199 0.0350047 0.0006142325 0.132073 0.0712542 0.06380309 0.584092 0.4554129 6 "Artery_Tibial" "4194_irnt" "4194_irnt_Artery_Tibial_multismr.msmr"
"452" "ARMCX6" "ENSG00000198960" -0.903622725553398 1.21682125608541e-05 4.91477321240018 "no" NA NA NA 23 "ARMCX6" 100870110 "rs6620961" 23 100199451 "C" "A" 0.098252 -0.00464935 0.00231308 0.04442848 -0.17462 0.05954 0.00335901 0.0266255 0.0160588 0.09731691 0.5247501 NA NA "Heart_Left_Ventricle" "I21" "I21_Heart_Left_Ventricle_multismr.msmr"
"453" "ARNTL2" "ENSG00000029153" 2.03586510962775 0.0358228178620252 1.44584025506446 "no" NA NA NA 12 "ARNTL2" 27485787 "rs11048655" 12 26843744 "C" "T" 0.0645604 0.00358369 0.00116834 0.002159768 -0.390032 0.107688 0.0002924851 -0.00918819 0.00392539 0.01924724 0.5094812 NA NA "Heart_Atrial_Appendage" "I83" "I83_Heart_Atrial_Appendage_multismr.msmr"
"454" "ARNTL2" "ENSG00000029153" 2.03586510962775 0.0358228178620252 1.44584025506446 "no" NA NA NA 12 "ARNTL2" 27485787 "rs10843074" 12 28193582 "G" "A" 0.130495 0.00159527 0.000605082 0.008377791 -0.168015 0.0495867 0.00070325 -0.00949481 0.00456314 0.0374557 0.3631007 NA NA "Heart_Left_Ventricle" "20003_1141194794" "20003_1141194794_Heart_Left_Ventricle_multismr.msmr"
"455" "ARNTL2" "ENSG00000029153" 2.03586510962775 0.0358228178620252 1.44584025506446 "no" NA NA NA 12 "ARNTL2" 27485787 "rs12423184" 12 27737058 "T" "A" 0.0357143 -0.00741223 0.00380706 0.05153838 0.857275 0.230949 0.000205661 -0.00864627 0.00501469 0.08467382 0.8361245 NA NA "Artery_Coronary" "20003_1141194794" "20003_1141194794_Artery_Coronary_multismr.msmr"
"456" "ARNTL2" "ENSG00000029153" 2.03586510962775 0.0358228178620252 1.44584025506446 "no" NA NA NA 12 "ARNTL2" 27485787 "rs35379392" 12 28233718 "C" "T" 0.0691392 0.0111216 0.00535542 0.03782927 -0.196383 0.0644849 0.00232364 -0.0566322 0.0330072 0.08620752 0.7123895 NA NA "Artery_Aorta" "4079_irnt" "4079_irnt_Artery_Aorta_multismr.msmr"
"457" "ARNTL2" "ENSG00000029153" 2.03586510962775 0.0358228178620252 1.44584025506446 "no" NA NA NA 12 "ARNTL2" 27485787 "rs117764618" 12 27722783 "T" "C" 0.0119048 0.0133563 0.00694311 0.0543951 -0.262951 0.0779484 0.0007424659 -0.0507939 0.0303961 0.09470831 0.818175 NA NA "Artery_Tibial" "4080_irnt" "4080_irnt_Artery_Tibial_multismr.msmr"
"458" "ARPC1A" "ENSG00000241685" -0.631073362614937 3.44638784251093e-06 5.46263585039805 "no" NA NA NA 7 "ARPC1A" 98923521 "rs17720576" 7 98616657 "A" "G" 0.145604 -0.0180817 0.00464599 9.946476e-05 -0.157867 0.0294732 8.495114e-08 0.114538 0.0363783 0.001641011 0.06280718 0.2874448 20 "Artery_Tibial" "102_irnt" "102_irnt_Artery_Tibial_multismr.msmr"
"459" "ARPC1A" "ENSG00000241685" -0.631073362614937 3.44638784251093e-06 5.46263585039805 "no" NA NA NA 7 "ARPC1A" 98923521 "rs10245517" 7 98407758 "T" "C" 0.340659 -0.0134993 0.00503186 0.007301619 0.192753 0.055188 0.0004782298 -0.0700342 0.0329174 0.03337264 0.4424737 NA NA "Artery_Coronary" "4195_irnt" "4195_irnt_Artery_Coronary_multismr.msmr"
"460" "ARPC1A" "ENSG00000241685" -0.631073362614937 3.44638784251093e-06 5.46263585039805 "no" NA NA NA 7 "ARPC1A" 98923521 "rs185492937" 7 98648183 "G" "A" 0.00686813 -0.0181946 0.00758464 0.01644555 0.298012 0.0884977 0.0007586503 -0.0610532 0.0312483 0.05072329 0.1036299 NA NA "Artery_Aorta" "4080_irnt" "4080_irnt_Artery_Aorta_multismr.msmr"
"461" "ARPC1A" "ENSG00000241685" -0.631073362614937 3.44638784251093e-06 5.46263585039805 "no" NA NA NA 7 "ARPC1A" 98923521 "rs7807059" 7 98454349 "T" "C" 0.0412088 0.00592215 0.00244941 0.01561524 -0.369888 0.117252 0.00160691 -0.0160107 0.00834323 0.05498443 0.6139726 NA NA "Heart_Left_Ventricle" "CARDIAC_ARRHYTM" "CARDIAC_ARRHYTM_Heart_Left_Ventricle_multismr.msmr"
"462" "ARPC1A" "ENSG00000241685" -0.631073362614937 3.44638784251093e-06 5.46263585039805 "no" NA NA NA 7 "ARPC1A" 98923521 "rs1203844" 7 98448494 "T" "C" 0.740842 0.00125775 0.000601588 0.03655348 0.099554 0.0343401 0.003742808 0.0126338 0.00745031 0.0899338 0.6990965 NA NA "Heart_Atrial_Appendage" "20003_1140860806" "20003_1140860806_Heart_Atrial_Appendage_multismr.msmr"
"463" "ASB2" "ENSG00000100628" -6.26067633456808 1.81373247539475e-25 24.7414267707643 "no" NA NA NA 14 "ASB2" 94400499 "rs11620660" 14 94460239 "G" "C" 0.407051 -0.00900482 0.00230105 9.102347e-05 -0.150378 0.026227 9.825524e-09 0.0598812 0.0185261 0.001228117 0.1020084 0.05530232 17 "Artery_Aorta" "4080_irnt" "4080_irnt_Artery_Aorta_multismr.msmr"
"464" "ASB2" "ENSG00000100628" -6.26067633456808 1.81373247539475e-25 24.7414267707643 "no" NA NA NA 14 "ASB2" 94400499 "rs11620660" 14 94460239 "G" "C" 0.407051 -0.00900482 0.00230105 9.102347e-05 -0.0995169 0.0190332 1.708031e-07 0.0904853 0.0288813 0.001730245 0.2919713 0.002630242 20 "Artery_Tibial" "4080_irnt" "4080_irnt_Artery_Tibial_multismr.msmr"
"465" "ASB2" "ENSG00000100628" -6.26067633456808 1.81373247539475e-25 24.7414267707643 "no" NA NA NA 14 "ASB2" 94400499 "rs146174637" 14 95225956 "T" "C" 0.00641026 0.00437956 0.00176288 0.01297987 0.46542 0.124298 0.000180842 0.00940991 0.00454559 0.03844118 0.9634791 NA NA "Heart_Left_Ventricle" "20003_1141146234" "20003_1141146234_Heart_Left_Ventricle_multismr.msmr"
"466" "ASB2" "ENSG00000100628" -6.26067633456808 1.81373247539475e-25 24.7414267707643 "no" NA NA NA 14 "ASB2" 94400499 "rs75723775" 14 95259407 "G" "C" 0.0636447 -0.00128614 0.00070387 0.06766357 0.313414 0.0817568 0.0001263369 -0.00410365 0.00248789 0.09905586 0.9450036 NA NA "Artery_Coronary" "6150_1" "6150_1_Artery_Coronary_multismr.msmr"
"467" "ASB2" "ENSG00000100628" -6.26067633456808 1.81373247539475e-25 24.7414267707643 "no" NA NA NA 14 "ASB2" 94400499 "rs2144305" 14 94532476 "T" "C" 0.529762 0.00533726 0.00395161 0.1768061 -0.159064 0.0312521 3.586083e-07 -0.0335542 0.0257027 0.1917328 0.5548213 0.3993741 20 "Heart_Atrial_Appendage" "4195_irnt" "4195_irnt_Heart_Atrial_Appendage_multismr.msmr"
"468" "ASPH" "ENSG00000198363" -1.25094946846867 1.83010590984402e-07 6.73752377653739 "no" NA NA NA 8 "ASPH" 62413116 "rs7009258" 8 62090534 "T" "A" 0.425366 -0.00154115 0.000420259 0.0002452753 -0.127358 0.0332475 0.0001278318 0.0121009 0.00456818 0.00807392 0.173907 0.3334137 11 "Heart_Atrial_Appendage" "6150_2" "6150_2_Heart_Atrial_Appendage_multismr.msmr"
"469" "ASPH" "ENSG00000198363" -1.25094946846867 1.83010590984402e-07 6.73752377653739 "no" NA NA NA 8 "ASPH" 62413116 "rs62505969" 8 62593664 "G" "T" 0.114011 0.00401249 0.00148218 0.00678627 0.162067 0.0343556 2.389504e-06 0.0247582 0.0105444 0.01887495 0.3991251 0.6657116 8 "Heart_Left_Ventricle" "6150_100" "6150_100_Heart_Left_Ventricle_multismr.msmr"
"470" "ASPH" "ENSG00000198363" -1.25094946846867 1.83010590984402e-07 6.73752377653739 "no" NA NA NA 8 "ASPH" 62413116 "rs117666125" 8 62288763 "C" "T" 0.0137363 0.00649046 0.00222083 0.003471913 0.343844 0.102103 0.0007582331 0.0188762 0.0085519 0.0272966 0.8958803 NA NA "Artery_Tibial" "20003_1141194794" "20003_1141194794_Artery_Tibial_multismr.msmr"
"471" "ASPH" "ENSG00000198363" -1.25094946846867 1.83010590984402e-07 6.73752377653739 "no" NA NA NA 8 "ASPH" 62413116 "rs4738921" 8 62698770 "C" "G" 0.651557 0.00108135 0.000458342 0.0183112 -0.179638 0.0377495 1.948531e-06 -0.00601961 0.00284784 0.03453696 0.5486408 0.5704138 12 "Artery_Aorta" "I9_DISVEINLYMPH" "I9_DISVEINLYMPH_Artery_Aorta_multismr.msmr"
"472" "ASPH" "ENSG00000198363" -1.25094946846867 1.83010590984402e-07 6.73752377653739 "no" NA NA NA 8 "ASPH" 62413116 "rs144981975" 8 62798319 "A" "C" 0.00961538 0.00587531 0.00289737 0.04257985 0.445977 0.133064 0.0008034331 0.013174 0.00759321 0.08274563 0.5866152 0.7829685 4 "Artery_Coronary" "20003_1140861958" "20003_1140861958_Artery_Coronary_multismr.msmr"
"473" "ATF5" "ENSG00000169136" -1.35512067871028 0.00675964012905459 2.17007642449121 "no" NA NA NA 19 "ATF5" 50431959 "rs142850573" 19 50415570 "T" "C" 0.239011 0.00155945 0.000744993 0.03632763 0.279995 0.0747609 0.000180245 0.00556956 0.00304812 0.06766784 0.8070746 0.2104229 5 "Artery_Coronary" "I9_IHD" "I9_IHD_Artery_Coronary_multismr.msmr"
"474" "ATF5" "ENSG00000169136" -1.35512067871028 0.00675964012905459 2.17007642449121 "no" NA NA NA 19 "ATF5" 50431959 "rs10420032" 19 50429526 "T" "C" 0.186355 0.00248321 0.00133152 0.06218928 0.42993 0.0575809 8.233402e-14 0.00577585 0.00319221 0.07039547 0.4775698 0.5688944 17 "Artery_Tibial" "20002_1473" "20002_1473_Artery_Tibial_multismr.msmr"
"475" "ATF5" "ENSG00000169136" -1.35512067871028 0.00675964012905459 2.17007642449121 "no" NA NA NA 19 "ATF5" 50431959 "rs2241702" 19 50432780 "T" "A" 0.187729 0.00243671 0.00133313 0.06757789 0.540573 0.0838242 1.126728e-10 0.00450764 0.00256329 0.07865546 0.7556925 0.9887404 17 "Heart_Left_Ventricle" "20002_1473" "20002_1473_Heart_Left_Ventricle_multismr.msmr"
"476" "ATF5" "ENSG00000169136" -1.35512067871028 0.00675964012905459 2.17007642449121 "no" NA NA NA 19 "ATF5" 50431959 "rs60706906" 19 50419634 "A" "G" 0.184524 0.00240763 0.00133289 0.07086789 0.599187 0.0861893 3.601668e-12 0.00401816 0.00229836 0.08041672 0.4581617 0.6620644 20 "Artery_Aorta" "20002_1473" "20002_1473_Artery_Aorta_multismr.msmr"
"477" "ATF5" "ENSG00000169136" -1.35512067871028 0.00675964012905459 2.17007642449121 "no" NA NA NA 19 "ATF5" 50431959 "rs2241702" 19 50432780 "T" "A" 0.187729 0.00243671 0.00133313 0.06757789 0.491827 0.0894633 3.85148e-08 0.0049544 0.00285646 0.08283681 0.6674043 0.7008654 13 "Heart_Atrial_Appendage" "20002_1473" "20002_1473_Heart_Atrial_Appendage_multismr.msmr"
"478" "ATF7IP2" "ENSG00000166669" -1.91698958060078 8.58392915528476e-13 12.066313875338 "no" NA NA NA 16 "ATF7IP2" 10420291 "rs12708701" 16 10584311 "G" "T" 0.246795 -0.0120181 0.00358415 0.0007990485 0.485547 0.0584578 9.902606e-17 -0.0247517 0.0079605 0.001875229 0.1037024 0.1639849 20 "Artery_Aorta" "4079_irnt" "4079_irnt_Artery_Aorta_multismr.msmr"
"479" "ATF7IP2" "ENSG00000166669" -1.91698958060078 8.58392915528476e-13 12.066313875338 "no" NA NA NA 16 "ATF7IP2" 10420291 "rs113158533" 16 9672509 "C" "CA" 0.0595238 -0.00718118 0.00213033 0.0007491659 -0.538511 0.164105 0.001032571 0.0133353 0.00567132 0.01870548 0.416077 NA NA "Heart_Atrial_Appendage" "I20" "I20_Heart_Atrial_Appendage_multismr.msmr"
"480" "ATF7IP2" "ENSG00000166669" -1.91698958060078 8.58392915528476e-13 12.066313875338 "no" NA NA NA 16 "ATF7IP2" 10420291 "rs13330099" 16 10583803 "A" "G" 0.174908 -0.00193304 0.000851737 0.02323631 0.504996 0.0762575 3.537894e-11 -0.00382783 0.00178292 0.03179767 0.974273 0.4629654 20 "Artery_Tibial" "20002_1094" "20002_1094_Artery_Tibial_multismr.msmr"
"481" "ATF7IP2" "ENSG00000166669" -1.91698958060078 8.58392915528476e-13 12.066313875338 "no" NA NA NA 16 "ATF7IP2" 10420291 "rs61560060" 16 10315611 "T" "A" 0.159799 -0.00122294 0.000529095 0.02081183 0.350027 0.0899389 9.948979e-05 -0.00349384 0.00175807 0.04688738 0.6896543 0.7460263 4 "Artery_Coronary" "I83" "I83_Artery_Coronary_multismr.msmr"
"482" "ATF7IP2" "ENSG00000166669" -1.91698958060078 8.58392915528476e-13 12.066313875338 "no" NA NA NA 16 "ATF7IP2" 10420291 "rs76682026" 16 10342606 "A" "G" 0.0160256 -0.00199613 0.000936189 0.03299148 0.498685 0.126941 8.548015e-05 -0.00400279 0.002136 0.06093533 0.9549995 NA NA "Heart_Left_Ventricle" "I21" "I21_Heart_Left_Ventricle_multismr.msmr"
"483" "ATG4D" "ENSG00000130734" -1.00239846386161 0.00601271230058619 2.22092957600766 "no" NA NA NA 19 "ATG4D" 10654571 "rs7246323" 19 10729492 "T" "C" 0.0499084 0.0191779 0.00592436 0.001207401 -0.200778 0.0577755 0.0005105911 -0.0955179 0.0403255 0.01785212 0.1016008 0.9792398 5 "Heart_Atrial_Appendage" "4079_irnt" "4079_irnt_Heart_Atrial_Appendage_multismr.msmr"
"484" "ATG4D" "ENSG00000130734" -1.00239846386161 0.00601271230058619 2.22092957600766 "no" NA NA NA 19 "ATG4D" 10654571 "rs7250778" 19 11306265 "A" "G" 0.316392 0.00116074 0.000357656 0.00117282 0.136113 0.0395669 0.00058156 0.00852777 0.00361244 0.01824196 0.116295 0.2467978 5 "Artery_Aorta" "6150_1" "6150_1_Artery_Aorta_multismr.msmr"
"485" "ATG4D" "ENSG00000130734" -1.00239846386161 0.00601271230058619 2.22092957600766 "no" NA NA NA 19 "ATG4D" 10654571 "rs112532469" 19 11558702 "C" "G" 0.00824176 -0.032825 0.0112173 0.003430382 0.21197 0.0615834 0.0005774301 -0.154857 0.0694592 0.02578305 0.6258168 NA NA "Artery_Tibial" "4195_irnt" "4195_irnt_Artery_Tibial_multismr.msmr"
"486" "ATG4D" "ENSG00000130734" -1.00239846386161 0.00601271230058619 2.22092957600766 "no" NA NA NA 19 "ATG4D" 10654571 "rs12984834" 19 10424510 "G" "A" 0.205586 -0.0136139 0.00498784 0.006344624 -0.175272 0.0545965 0.00132588 0.077673 0.0373528 0.03757657 0.5671576 NA NA "Artery_Coronary" "4195_irnt" "4195_irnt_Artery_Coronary_multismr.msmr"
"487" "ATG4D" "ENSG00000130734" -1.00239846386161 0.00601271230058619 2.22092957600766 "no" NA NA NA 19 "ATG4D" 10654571 "rs74179927" 19 10582961 "A" "G" 0.0398352 0.00921969 0.00410532 0.02471741 0.175196 0.0496238 0.0004147978 0.052625 0.0277719 0.05810545 0.145562 NA NA "Heart_Left_Ventricle" "4080_irnt" "4080_irnt_Heart_Left_Ventricle_multismr.msmr"
"488" "ATP10D" "ENSG00000145246" 2.52758493002689 0.000286604032731004 3.54271770305068 "no" NA NA NA 4 "ATP10D" 47487305 "rs13139804" 4 47544481 "G" "A" 0.341117 -0.000844251 0.000330055 0.01053033 0.230654 0.0299727 1.409861e-14 -0.00366025 0.00150793 0.01521037 0.9594093 0.2805612 20 "Artery_Tibial" "I20" "I20_Artery_Tibial_multismr.msmr"
"489" "ATP10D" "ENSG00000145246" 2.52758493002689 0.000286604032731004 3.54271770305068 "no" NA NA NA 4 "ATP10D" 47487305 "rs62302702" 4 46540095 "G" "A" 0.0137363 0.00248871 0.00108742 0.02210043 -0.299321 0.0790219 0.000151972 -0.00831452 0.00424461 0.0501311 0.5095201 0.6598606 3 "Heart_Atrial_Appendage" "I9_DISVEINLYMPH" "I9_DISVEINLYMPH_Heart_Atrial_Appendage_multismr.msmr"
"490" "ATP10D" "ENSG00000145246" 2.52758493002689 0.000286604032731004 3.54271770305068 "no" NA NA NA 4 "ATP10D" 47487305 "rs79302061" 4 47514114 "G" "A" 0.0989011 0.00678205 0.00337955 0.04477194 -0.217907 0.039375 3.127512e-08 -0.0311236 0.0164973 0.0592163 0.6348207 0.282142 19 "Artery_Aorta" "4079_irnt" "4079_irnt_Artery_Aorta_multismr.msmr"
"491" "ATP10D" "ENSG00000145246" 2.52758493002689 0.000286604032731004 3.54271770305068 "no" NA NA NA 4 "ATP10D" 47487305 "rs4391005" 4 47545128 "G" "A" 0.474817 -0.00939616 0.00485621 0.05300562 -0.162118 0.0358574 6.149492e-06 0.0579588 0.0325826 0.07526831 0.6618428 0.2564554 20 "Artery_Coronary" "5984_irnt" "5984_irnt_Artery_Coronary_multismr.msmr"
"492" "ATP10D" "ENSG00000145246" 2.52758493002689 0.000286604032731004 3.54271770305068 "no" NA NA NA 4 "ATP10D" 47487305 "rs4446283" 4 48142320 "T" "C" 0.160256 -0.00073634 0.000475051 0.121136 -0.159761 0.0511144 0.0017747 0.00460901 0.00331908 0.1649416 0.7552287 NA NA "Heart_Left_Ventricle" "I48" "I48_Heart_Left_Ventricle_multismr.msmr"
"493" "ATP13A3" "ENSG00000133657" -1.25082399925555 6.43875588641715e-05 4.19119804007198 "no" NA NA NA 3 "ATP13A3" 194123401 "rs789837" 3 194309528 "A" "G" 0.31456 0.0103446 0.00246344 2.678007e-05 -0.277118 0.0280812 5.704111e-23 -0.0373292 0.00966084 0.0001115581 0.05028792 0.09866253 20 "Heart_Left_Ventricle" "102_irnt" "102_irnt_Heart_Left_Ventricle_multismr.msmr"
"494" "ATP13A3" "ENSG00000133657" -1.25082399925555 6.43875588641715e-05 4.19119804007198 "no" NA NA NA 3 "ATP13A3" 194123401 "rs789837" 3 194309528 "A" "G" 0.31456 0.0103446 0.00246344 2.678007e-05 -0.207673 0.0297532 2.954731e-12 -0.049812 0.0138434 0.0003203695 0.08500459 0.05377954 20 "Artery_Aorta" "102_irnt" "102_irnt_Artery_Aorta_multismr.msmr"
"495" "ATP13A3" "ENSG00000133657" -1.25082399925555 6.43875588641715e-05 4.19119804007198 "no" NA NA NA 3 "ATP13A3" 194123401 "rs789837" 3 194309528 "A" "G" 0.31456 0.0103446 0.00246344 2.678007e-05 -0.172184 0.0247113 3.218812e-12 -0.0600788 0.0167043 0.0003224104 0.1840094 0.2237872 20 "Heart_Atrial_Appendage" "102_irnt" "102_irnt_Heart_Atrial_Appendage_multismr.msmr"
"496" "ATP13A3" "ENSG00000133657" -1.25082399925555 6.43875588641715e-05 4.19119804007198 "no" NA NA NA 3 "ATP13A3" 194123401 "rs938087" 3 194291805 "C" "T" 0.462454 0.00747712 0.00238466 0.001715569 -0.0947655 0.0199123 1.944272e-06 -0.0789013 0.0301343 0.008836403 0.4966877 0.3087671 14 "Artery_Tibial" "4079_irnt" "4079_irnt_Artery_Tibial_multismr.msmr"
"497" "ATP13A3" "ENSG00000133657" -1.25082399925555 6.43875588641715e-05 4.19119804007198 "no" NA NA NA 3 "ATP13A3" 194123401 "rs12489182" 3 194704266 "C" "A" 0.400641 -0.000786221 0.000330558 0.01738483 0.209252 0.0524152 6.546283e-05 -0.00375729 0.00183882 0.04102138 0.2894952 0.9907339 8 "Artery_Coronary" "I20" "I20_Artery_Coronary_multismr.msmr"
"498" "ATP1A1" "ENSG00000163399" -1.15613393628374 2.84713813361188e-15 14.5455914618274 "no" NA NA NA 1 "ATP1A1" 116915290 "rs141169705" 1 117568613 "CCTT" "C" 0.0210623 0.0167099 0.00654032 0.01062166 -0.403427 0.0881187 4.689425e-06 -0.0414199 0.0185655 0.02568001 0.9116639 NA NA "Heart_Atrial_Appendage" "20003_1141194794" "20003_1141194794_Heart_Atrial_Appendage_multismr.msmr"
"499" "ATP1A1" "ENSG00000163399" -1.15613393628374 2.84713813361188e-15 14.5455914618274 "no" NA NA NA 1 "ATP1A1" 116915290 "rs72689488" 1 116660593 "A" "C" 0.0480769 -0.00172976 0.000654943 0.008264103 -0.093279 0.0303586 0.00212222 0.0185439 0.00925873 0.0451924 0.1745742 NA NA "Artery_Tibial" "CARDIAC_ARRHYTM" "CARDIAC_ARRHYTM_Artery_Tibial_multismr.msmr"
"500" "ATP1A1" "ENSG00000163399" -1.15613393628374 2.84713813361188e-15 14.5455914618274 "no" NA NA NA 1 "ATP1A1" 116915290 "rs12049020" 1 116900385 "A" "C" 0.135073 0.00317166 0.00116548 0.006501909 0.129818 0.0445417 0.003562309 0.0244316 0.0122829 0.0466938 0.4453015 NA NA "Heart_Left_Ventricle" "20003_1140879802" "20003_1140879802_Heart_Left_Ventricle_multismr.msmr"
"501" "ATP1A1" "ENSG00000163399" -1.15613393628374 2.84713813361188e-15 14.5455914618274 "no" NA NA NA 1 "ATP1A1" 116915290 "rs4311884" 1 116082582 "T" "G" 0.525183 0.00144115 0.000590301 0.01463119 0.0814524 0.0240043 0.0006907102 0.0176932 0.00892805 0.04750724 0.2082107 NA NA "Artery_Aorta" "20003_1141194794" "20003_1141194794_Artery_Aorta_multismr.msmr"
"502" "ATP1A1" "ENSG00000163399" -1.15613393628374 2.84713813361188e-15 14.5455914618274 "no" NA NA NA 1 "ATP1A1" 116915290 "rs72695705" 1 117016080 "G" "A" 0.0467033 0.00215663 0.00137123 0.115772 0.47916 0.136978 0.0004686077 0.00450086 0.00313768 0.151443 0.4994291 NA NA "Artery_Coronary" "I48" "I48_Artery_Coronary_multismr.msmr"
"503" "ATP1B1" "ENSG00000143153" -1.83209942956337 6.59918994379178e-17 16.1805093712055 "no" NA NA NA 1 "ATP1B1" 169074935 "rs12138150" 1 169098738 "T" "C" 0.228022 0.00241358 0.000339791 1.219617e-12 -0.38237 0.0401794 1.789888e-21 -0.00631216 0.00110889 1.253125e-08 1.344183e-05 9.989076e-14 20 "Artery_Aorta" "6152_5" "6152_5_Artery_Aorta_multismr.msmr"
"504" "ATP1B1" "ENSG00000143153" -1.83209942956337 6.59918994379178e-17 16.1805093712055 "no" NA NA NA 1 "ATP1B1" 169074935 "rs12137282" 1 169098363 "T" "C" 0.228022 0.00240233 0.000339818 1.55537e-12 -0.333772 0.0385028 4.368154e-18 -0.00719752 0.00131374 4.286316e-08 4.113969e-07 7.683767e-13 20 "Artery_Tibial" "6152_5" "6152_5_Artery_Tibial_multismr.msmr"
"505" "ATP1B1" "ENSG00000143153" -1.83209942956337 6.59918994379178e-17 16.1805093712055 "no" NA NA NA 1 "ATP1B1" 169074935 "rs61803316" 1 169102313 "G" "C" 0.242674 0.00245199 0.000339291 4.944882e-13 -0.488807 0.0734917 2.907319e-11 -0.00501627 0.00102499 9.882509e-07 2.482585e-05 7.222505e-08 20 "Artery_Coronary" "6152_5" "6152_5_Artery_Coronary_multismr.msmr"
"506" "ATP1B1" "ENSG00000143153" -1.83209942956337 6.59918994379178e-17 16.1805093712055 "no" NA NA NA 1 "ATP1B1" 169074935 "rs1517742" 1 169412012 "G" "A" 0.0778388 -0.00262513 0.000681097 0.0001160767 0.262804 0.0433657 1.35965e-09 -0.00998893 0.0030714 0.001145013 0.1949351 0.08201863 18 "Heart_Atrial_Appendage" "20003_1141146234" "20003_1141146234_Heart_Atrial_Appendage_multismr.msmr"
"507" "ATP1B1" "ENSG00000143153" -1.83209942956337 6.59918994379178e-17 16.1805093712055 "no" NA NA NA 1 "ATP1B1" 169074935 "rs73043982" 1 168930200 "A" "T" 0.113553 0.0218965 0.00833045 0.008576501 0.166693 0.0461747 0.0003061398 0.131358 0.0618181 0.03359378 0.2808419 NA NA "Heart_Left_Ventricle" "4194_irnt" "4194_irnt_Heart_Left_Ventricle_multismr.msmr"
"508" "ATP1B2" "ENSG00000129244" -2.91541289145598 1.13925942347954e-14 13.9433773704275 "no" NA NA NA 17 "ATP1B2" 7549945 "rs41554719" 17 7401572 "T" "A" 0.16163 -0.00452991 0.00108599 3.029649e-05 -0.102434 0.0244681 2.83385e-05 0.0442227 0.0149661 0.003128104 0.03422859 0.1909212 20 "Heart_Left_Ventricle" "6150_100" "6150_100_Heart_Left_Ventricle_multismr.msmr"
"509" "ATP1B2" "ENSG00000129244" -2.91541289145598 1.13925942347954e-14 13.9433773704275 "no" NA NA NA 17 "ATP1B2" 7549945 "rs1642762" 17 7554772 "T" "C" 0.425366 0.000979483 0.000334529 0.003412088 -0.149122 0.0283772 1.480341e-07 -0.00656833 0.00256804 0.01053592 0.01288198 0.0004115834 20 "Artery_Tibial" "20002_1094" "20002_1094_Artery_Tibial_multismr.msmr"
"510" "ATP1B2" "ENSG00000129244" -2.91541289145598 1.13925942347954e-14 13.9433773704275 "no" NA NA NA 17 "ATP1B2" 7549945 "rs78496430" 17 7565681 "G" "A" 0.0306777 -0.00241784 0.000806155 0.002706676 -0.391066 0.0867805 6.594287e-06 0.00618269 0.00247625 0.01253228 0.5990831 0.9642254 7 "Artery_Aorta" "CARDIAC_ARRHYTM" "CARDIAC_ARRHYTM_Artery_Aorta_multismr.msmr"
"511" "ATP1B2" "ENSG00000129244" -2.91541289145598 1.13925942347954e-14 13.9433773704275 "no" NA NA NA 17 "ATP1B2" 7549945 "rs1642762" 17 7554772 "T" "C" 0.425366 0.000979483 0.000334529 0.003412088 -0.159599 0.0429796 0.0002045218 -0.00613715 0.00266926 0.02149383 0.5398168 0.01401151 5 "Artery_Coronary" "20002_1094" "20002_1094_Artery_Coronary_multismr.msmr"
"512" "ATP1B2" "ENSG00000129244" -2.91541289145598 1.13925942347954e-14 13.9433773704275 "no" NA NA NA 17 "ATP1B2" 7549945 "rs62059162" 17 7114856 "C" "T" 0.010989 0.0713733 0.03158 0.02381634 0.500841 0.130636 0.0001261488 0.142507 0.0731946 0.05153974 0.6678978 NA NA "Heart_Atrial_Appendage" "6033_irnt" "6033_irnt_Heart_Atrial_Appendage_multismr.msmr"
"513" "ATP1B3" "ENSG00000069849" -1.14882416645045 2.88984489310909e-14 13.5391254665426 "no" NA NA NA 3 "ATP1B3" 141594966 "rs2115937" 3 141605709 "G" "T" 0.53022 -0.0142417 0.00398128 0.0003473394 0.206333 0.0259945 2.062018e-15 -0.0690229 0.0211643 0.001109086 0.3032392 0.05878318 20 "Artery_Tibial" "4196_irnt" "4196_irnt_Artery_Tibial_multismr.msmr"
"514" "ATP1B3" "ENSG00000069849" -1.14882416645045 2.88984489310909e-14 13.5391254665426 "no" NA NA NA 3 "ATP1B3" 141594966 "rs1072982" 3 141612373 "G" "C" 0.53022 -0.014237 0.00398149 0.0003491625 0.193829 0.0345541 2.029807e-08 -0.0734513 0.0243598 0.002567562 0.3346352 0.5221995 10 "Artery_Aorta" "4196_irnt" "4196_irnt_Artery_Aorta_multismr.msmr"
"515" "ATP1B3" "ENSG00000069849" -1.14882416645045 2.88984489310909e-14 13.5391254665426 "no" NA NA NA 3 "ATP1B3" 141594966 "rs11569175" 3 141746458 "T" "C" 0.00732601 0.0036007 0.00102614 0.0004498365 0.801722 0.202797 7.707437e-05 0.00449121 0.00171138 0.008682297 0.5878359 NA NA "Artery_Coronary" "I20" "I20_Artery_Coronary_multismr.msmr"
"516" "ATP1B3" "ENSG00000069849" -1.14882416645045 2.88984489310909e-14 13.5391254665426 "no" NA NA NA 3 "ATP1B3" 141594966 "rs4683637" 3 141587740 "G" "C" 0.32326 -0.0131516 0.00513871 0.01048773 0.170449 0.0353377 1.411088e-06 -0.0771586 0.0341291 0.02377273 0.2740782 0.4438159 11 "Heart_Atrial_Appendage" "5984_irnt" "5984_irnt_Heart_Atrial_Appendage_multismr.msmr"
"517" "ATP1B3" "ENSG00000069849" -1.14882416645045 2.88984489310909e-14 13.5391254665426 "no" NA NA NA 3 "ATP1B3" 141594966 "rs6764955" 3 141577025 "G" "A" 0.148352 -0.013177 0.00492359 0.007444016 -0.116192 0.0331508 0.0004566891 0.113407 0.0533154 0.03341195 0.7967492 0.02426819 5 "Heart_Left_Ventricle" "4196_irnt" "4196_irnt_Heart_Left_Ventricle_multismr.msmr"
"518" "ATP2A2" "ENSG00000174437" -1.40491801524368 9.84953028372219e-08 7.00658448016753 "no" NA NA NA 12 "ATP2A2" 110718561 "rs11064896" 12 110502887 "T" "C" 0.0677656 -0.0280675 0.00631481 8.801045e-06 0.340732 0.0700821 1.162641e-06 -0.0823741 0.0251104 0.001036316 0.01574173 0.9965507 20 "Artery_Aorta" "4080_irnt" "4080_irnt_Artery_Aorta_multismr.msmr"
"519" "ATP2A2" "ENSG00000174437" -1.40491801524368 9.84953028372219e-08 7.00658448016753 "no" NA NA NA 12 "ATP2A2" 110718561 "rs68087637" 12 110619797 "C" "T" 0.146978 -0.00264981 0.000701723 0.0001592723 -0.234002 0.0371878 3.125119e-10 0.0113239 0.00349733 0.001204277 0.0002378509 0.9463645 20 "Artery_Tibial" "I9_DISVEINLYMPH" "I9_DISVEINLYMPH_Artery_Tibial_multismr.msmr"
"520" "ATP2A2" "ENSG00000174437" -1.40491801524368 9.84953028372219e-08 7.00658448016753 "no" NA NA NA 12 "ATP2A2" 110718561 "rs113040326" 12 111264360 "T" "C" 0.0169414 -0.00666279 0.00208477 0.001393784 0.196381 0.0478145 4.00586e-05 -0.0339279 0.0134513 0.01165987 0.2193615 NA NA "Heart_Atrial_Appendage" "20003_1140861958" "20003_1140861958_Heart_Atrial_Appendage_multismr.msmr"
"521" "ATP2A2" "ENSG00000174437" -1.40491801524368 9.84953028372219e-08 7.00658448016753 "no" NA NA NA 12 "ATP2A2" 110718561 "rs73421339" 12 111308745 "T" "C" 0.0892857 -0.0039123 0.00149365 0.008811344 -0.324374 0.0885441 0.0002488732 0.0120611 0.00566062 0.03311407 0.165829 NA NA "Artery_Coronary" "20003_1140861958" "20003_1140861958_Artery_Coronary_multismr.msmr"
"522" "ATP2A2" "ENSG00000174437" -1.40491801524368 9.84953028372219e-08 7.00658448016753 "no" NA NA NA 12 "ATP2A2" 110718561 "rs2879525" 12 111235721 "A" "G" 0.128205 0.0209751 0.00736373 0.004393494 -0.101136 0.0315057 0.00132697 -0.207395 0.0973418 0.03312342 0.3451358 NA NA "Heart_Left_Ventricle" "4196_irnt" "4196_irnt_Heart_Left_Ventricle_multismr.msmr"
"523" "ATP2C2" "ENSG00000064270" 3.29683451376076 0.00235148393738747 2.62865798350426 "no" NA NA NA 16 "ATP2C2" 84402133 "rs1105355" 16 84075563 "A" "C" 0.594322 -0.00136253 0.000455434 0.002774126 0.251439 0.0623526 5.517855e-05 -0.00541893 0.00225536 0.01627502 0.5294698 0.6669502 5 "Heart_Atrial_Appendage" "20003_1140866738" "20003_1140866738_Heart_Atrial_Appendage_multismr.msmr"
"524" "ATP2C2" "ENSG00000064270" 3.29683451376076 0.00235148393738747 2.62865798350426 "no" NA NA NA 16 "ATP2C2" 84402133 "rs141362605" 16 84519877 "T" "TG" 0.430403 0.0192837 0.00750823 0.01021864 0.264599 0.0611599 1.516001e-05 0.072879 0.0329993 0.02720965 0.8384008 0.9854095 20 "Artery_Aorta" "93_irnt" "93_irnt_Artery_Aorta_multismr.msmr"
"525" "ATP2C2" "ENSG00000064270" 3.29683451376076 0.00235148393738747 2.62865798350426 "no" NA NA NA 16 "ATP2C2" 84402133 "rs4557" 16 84363195 "G" "A" 0.742216 0.0104817 0.00492424 0.033288 -0.398994 0.046252 6.324625e-18 -0.0262703 0.0127118 0.03877104 0.8652454 0.4437028 13 "Artery_Tibial" "5984_irnt" "5984_irnt_Artery_Tibial_multismr.msmr"
"526" "ATP2C2" "ENSG00000064270" 3.29683451376076 0.00235148393738747 2.62865798350426 "no" NA NA NA 16 "ATP2C2" 84402133 "rs11149656" 16 84473874 "A" "G" 0.394689 -0.000643579 0.00033236 0.0528198 -0.323016 0.0791736 4.506576e-05 0.00199241 0.00113894 0.0802299 0.7120883 0.7256908 12 "Artery_Coronary" "I9_MI" "I9_MI_Artery_Coronary_multismr.msmr"
"527" "ATP5A1" "ENSG00000152234" -1.26781002211721 2.51504911038296e-32 31.5994535302263 "no" NA NA NA 18 "ATP5A1" 43664110 "rs8089150" 18 43674300 "G" "A" 0.278846 -0.00889992 0.00240475 0.0002147725 -0.131125 0.0203648 1.204257e-10 0.0678736 0.0211531 0.001333433 0.2578495 0.6527218 20 "Heart_Left_Ventricle" "4079_irnt" "4079_irnt_Heart_Left_Ventricle_multismr.msmr"
"528" "ATP5A1" "ENSG00000152234" -1.26781002211721 2.51504911038296e-32 31.5994535302263 "no" NA NA NA 18 "ATP5A1" 43664110 "rs12954742" 18 43703223 "G" "C" 0.475275 -0.0139102 0.00408716 0.0006655517 -0.131872 0.0151643 3.430665e-18 0.105483 0.0332824 0.001527966 0.3559562 0.8964668 20 "Heart_Atrial_Appendage" "4194_irnt" "4194_irnt_Heart_Atrial_Appendage_multismr.msmr"
"529" "ATP5A1" "ENSG00000152234" -1.26781002211721 2.51504911038296e-32 31.5994535302263 "no" NA NA NA 18 "ATP5A1" 43664110 "rs6507628" 18 43194593 "A" "C" 0.345696 -0.010605 0.00253433 2.857467e-05 0.157967 0.0357343 9.842904e-06 -0.0671343 0.0220913 0.002374109 0.7492208 0.001712825 4 "Artery_Coronary" "4079_irnt" "4079_irnt_Artery_Coronary_multismr.msmr"
"530" "ATP5A1" "ENSG00000152234" -1.26781002211721 2.51504911038296e-32 31.5994535302263 "no" NA NA NA 18 "ATP5A1" 43664110 "rs2578188" 18 43680074 "A" "C" 0.329212 -0.00125171 0.000586943 0.0329582 0.183944 0.0344072 8.987766e-08 -0.00680484 0.00343539 0.04761287 0.1516237 0.9942934 20 "Artery_Aorta" "6150_2" "6150_2_Artery_Aorta_multismr.msmr"
"531" "ATP5A1" "ENSG00000152234" -1.26781002211721 2.51504911038296e-32 31.5994535302263 "no" NA NA NA 18 "ATP5A1" 43664110 "rs68059007" 18 43616486 "A" "C" 0.0503663 0.0261304 0.0127947 0.04112345 0.174369 0.0370529 2.52694e-06 0.149857 0.0799891 0.061004 0.6103788 0.7936023 15 "Artery_Tibial" "6033_irnt" "6033_irnt_Artery_Tibial_multismr.msmr"
"532" "ATP5B" "ENSG00000110955" -1.55773265639713 2.01709724146405e-33 32.6952731645471 "no" NA NA NA 12 "ATP5B" 57031959 "rs74095026" 12 57011911 "A" "G" 0.0471612 -0.0169275 0.00459564 0.0002301594 -0.155895 0.0403713 0.000112679 0.108583 0.0407394 0.007691979 0.1190334 0.9081511 9 "Heart_Atrial_Appendage" "6150_100" "6150_100_Heart_Atrial_Appendage_multismr.msmr"
"533" "ATP5B" "ENSG00000110955" -1.55773265639713 2.01709724146405e-33 32.6952731645471 "no" NA NA NA 12 "ATP5B" 57031959 "rs116826519" 12 57088937 "A" "G" 0.0123626 -0.0150886 0.0043117 0.0004662103 -0.387261 0.107822 0.0003285819 0.0389624 0.0155448 0.012195 0.1520931 0.9128368 4 "Artery_Aorta" "6150_100" "6150_100_Artery_Aorta_multismr.msmr"
"534" "ATP5B" "ENSG00000110955" -1.55773265639713 2.01709724146405e-33 32.6952731645471 "no" NA NA NA 12 "ATP5B" 57031959 "rs139787790" 12 56877152 "T" "C" 0.0155678 0.00448391 0.00131422 0.0006452568 0.271273 0.0886439 0.002211471 0.0165291 0.0072556 0.02271938 0.4401261 NA NA "Artery_Tibial" "I48" "I48_Artery_Tibial_multismr.msmr"
"535" "ATP5B" "ENSG00000110955" -1.55773265639713 2.01709724146405e-33 32.6952731645471 "no" NA NA NA 12 "ATP5B" 57031959 "rs4759033" 12 57228317 "G" "A" 0.875 -0.0117317 0.00421295 0.005358126 0.182163 0.0506588 0.000323294 -0.0644022 0.0292514 0.02768779 0.3498858 0.8255365 4 "Artery_Coronary" "4079_irnt" "4079_irnt_Artery_Coronary_multismr.msmr"
"536" "ATP5B" "ENSG00000110955" -1.55773265639713 2.01709724146405e-33 32.6952731645471 "no" NA NA NA 12 "ATP5B" 57031959 "rs200069820" 12 56989220 "A" "ACTT" 0.010989 -0.00212309 0.00127374 0.09555103 0.255586 0.0765287 0.0008385639 -0.00830675 0.0055698 0.135859 0.8400687 NA NA "Heart_Left_Ventricle" "CARDIAC_ARRHYTM" "CARDIAC_ARRHYTM_Heart_Left_Ventricle_multismr.msmr"
"537" "ATP5C1" "ENSG00000165629" -1.36908806342454 3.85251827024546e-30 29.4142552929994 "no" NA NA NA 10 "ATP5C1" 7830092 "rs4617489" 10 7892593 "A" "G" 0.259158 0.0147879 0.00416735 0.0003874113 -0.134474 0.0195289 5.74239e-12 -0.109968 0.0348629 0.001608788 0.17422 0.9994752 20 "Heart_Left_Ventricle" "4194_irnt" "4194_irnt_Heart_Left_Ventricle_multismr.msmr"
"538" "ATP5C1" "ENSG00000165629" -1.36908806342454 3.85251827024546e-30 29.4142552929994 "no" NA NA NA 10 "ATP5C1" 7830092 "rs1244464" 10 7861999 "T" "C" 0.68956 0.00995366 0.00337637 0.003197999 -0.138956 0.0191885 4.433748e-13 -0.0716317 0.0262344 0.006324792 0.09194489 0.9577181 20 "Heart_Atrial_Appendage" "102_irnt" "102_irnt_Heart_Atrial_Appendage_multismr.msmr"
"539" "ATP5C1" "ENSG00000165629" -1.36908806342454 3.85251827024546e-30 29.4142552929994 "no" NA NA NA 10 "ATP5C1" 7830092 "rs2490304" 10 7900005 "A" "G" 0.329212 0.0156006 0.00617127 0.0114734 -0.103487 0.0179321 7.877892e-09 -0.150749 0.0651035 0.02058378 0.9599627 0.4491926 20 "Artery_Tibial" "6033_irnt" "6033_irnt_Artery_Tibial_multismr.msmr"
"540" "ATP5C1" "ENSG00000165629" -1.36908806342454 3.85251827024546e-30 29.4142552929994 "no" NA NA NA 10 "ATP5C1" 7830092 "rs7075203" 10 8367535 "A" "G" 0.818223 -0.00664759 0.00251761 0.008279924 -0.186122 0.0419441 9.105812e-06 0.0357163 0.0157403 0.02326208 0.5811533 NA NA "Artery_Coronary" "4080_irnt" "4080_irnt_Artery_Coronary_multismr.msmr"
"541" "ATP5C1" "ENSG00000165629" -1.36908806342454 3.85251827024546e-30 29.4142552929994 "no" NA NA NA 10 "ATP5C1" 7830092 "rs1244456" 10 7859107 "T" "C" 0.330586 0.0163507 0.00618044 0.008155679 -0.117832 0.0269839 1.261071e-05 -0.138763 0.0613264 0.02365453 0.5364837 0.2299393 8 "Artery_Aorta" "6033_irnt" "6033_irnt_Artery_Aorta_multismr.msmr"
"542" "ATP5D" "ENSG00000099624" -0.996433620463675 1.42700720721204e-18 17.8455738334414 "no" NA NA NA 19 "ATP5D" 1241749 "rs12977689" 19 1226004 "A" "C" 0.201007 -0.0114499 0.00293688 9.672601e-05 -0.195392 0.0313902 4.827412e-10 0.0585996 0.0177355 0.0009528798 0.0348761 0.02586467 20 "Artery_Aorta" "102_irnt" "102_irnt_Artery_Aorta_multismr.msmr"
"543" "ATP5D" "ENSG00000099624" -0.996433620463675 1.42700720721204e-18 17.8455738334414 "no" NA NA NA 19 "ATP5D" 1241749 "rs2074513" 19 1242048 "T" "C" 0.195513 -0.00960146 0.00307044 0.00176562 -0.167123 0.0236391 1.552041e-12 0.0574515 0.0200893 0.004239061 0.3358045 0.002513321 20 "Heart_Left_Ventricle" "102_irnt" "102_irnt_Heart_Left_Ventricle_multismr.msmr"
"544" "ATP5D" "ENSG00000099624" -0.996433620463675 1.42700720721204e-18 17.8455738334414 "no" NA NA NA 19 "ATP5D" 1241749 "rs2074513" 19 1242048 "T" "C" 0.195513 -0.00960146 0.00307044 0.00176562 -0.137618 0.0242581 1.402579e-08 0.0697689 0.0254763 0.006170507 0.4946222 0.00145198 20 "Heart_Atrial_Appendage" "102_irnt" "102_irnt_Heart_Atrial_Appendage_multismr.msmr"
"545" "ATP5D" "ENSG00000099624" -0.996433620463675 1.42700720721204e-18 17.8455738334414 "no" NA NA NA 19 "ATP5D" 1241749 "rs2074513" 19 1242048 "T" "C" 0.195513 -0.00960146 0.00307044 0.00176562 -0.104428 0.0195935 9.835511e-08 0.0919433 0.0340896 0.006994476 0.409816 0.01704192 16 "Artery_Tibial" "102_irnt" "102_irnt_Artery_Tibial_multismr.msmr"
"546" "ATP5D" "ENSG00000099624" -0.996433620463675 1.42700720721204e-18 17.8455738334414 "no" NA NA NA 19 "ATP5D" 1241749 "rs62129534" 19 2020567 "T" "C" 0.0201465 0.00221156 0.000803314 0.005904369 -0.352172 0.0856532 3.929215e-05 -0.00627977 0.00274515 0.02216128 0.7859473 NA NA "Artery_Coronary" "20003_1141146234" "20003_1141146234_Artery_Coronary_multismr.msmr"
"547" "ATP5E" "ENSG00000124172" -0.442733841369396 4.15091722016512e-13 12.3818559274704 "no" NA NA NA 20 "ATP5E" 57600522 "rs151356" 20 57607949 "A" "G" 0.142857 0.00720465 0.00129858 2.887929e-08 0.119095 0.0256675 3.485629e-06 0.060495 0.0169965 0.0003718906 0.07686938 0.08177857 20 "Heart_Left_Ventricle" "6150_100" "6150_100_Heart_Left_Ventricle_multismr.msmr"
"548" "ATP5E" "ENSG00000124172" -0.442733841369396 4.15091722016512e-13 12.3818559274704 "no" NA NA NA 20 "ATP5E" 57600522 "rs13043860" 20 57074629 "T" "C" 0.111722 0.00848886 0.0028095 0.002515387 -0.0829443 0.0187207 9.396583e-06 -0.102344 0.0409988 0.01255062 0.1976865 0.4381009 5 "Artery_Tibial" "4080_irnt" "4080_irnt_Artery_Tibial_multismr.msmr"
"549" "ATP5E" "ENSG00000124172" -0.442733841369396 4.15091722016512e-13 12.3818559274704 "no" NA NA NA 20 "ATP5E" 57600522 "rs73915891" 20 57061343 "C" "T" 0.0297619 0.00220555 0.000921762 0.01672243 -0.321937 0.0863747 0.000193608 -0.00685087 0.00340239 0.04405713 0.8951467 0.9552879 4 "Artery_Coronary" "I21" "I21_Artery_Coronary_multismr.msmr"
"550" "ATP5E" "ENSG00000124172" -0.442733841369396 4.15091722016512e-13 12.3818559274704 "no" NA NA NA 20 "ATP5E" 57600522 "rs235195" 20 57545765 "A" "G" 0.13141 0.00105511 0.000491433 0.03179274 -0.0933888 0.0266249 0.0004522147 -0.011298 0.00616978 0.06707208 0.8106402 NA NA "Heart_Atrial_Appendage" "I48" "I48_Heart_Atrial_Appendage_multismr.msmr"
"551" "ATP5E" "ENSG00000124172" -0.442733841369396 4.15091722016512e-13 12.3818559274704 "no" NA NA NA 20 "ATP5E" 57600522 "rs218471" 20 57227723 "G" "C" 0.327839 -0.000629515 0.000359144 0.07963281 0.085288 0.0238934 0.000357627 -0.00738105 0.00469126 0.1156351 0.9099568 NA NA "Artery_Aorta" "I48" "I48_Artery_Aorta_multismr.msmr"
"552" "ATP5F1" "ENSG00000116459" -0.959227279774116 2.0799034173188e-16 15.6819568315273 "no" NA NA NA 1 "ATP5F1" 111991486 "rs1264871" 1 111952247 "T" "A" 0.462454 0.00102219 0.000332581 0.002115588 0.102239 0.0159547 1.473523e-10 0.00999804 0.00360779 0.005584355 0.02286625 0.8941791 20 "Heart_Left_Ventricle" "I20" "I20_Heart_Left_Ventricle_multismr.msmr"
"553" "ATP5F1" "ENSG00000116459" -0.959227279774116 2.0799034173188e-16 15.6819568315273 "no" NA NA NA 1 "ATP5F1" 111991486 "rs7515371" 1 111968710 "G" "A" 0.296703 0.0012091 0.000409445 0.003146798 0.10035 0.0153848 6.905842e-11 0.0120488 0.00447884 0.007141606 0.2135901 0.6955635 20 "Heart_Atrial_Appendage" "I9_CHD" "I9_CHD_Heart_Atrial_Appendage_multismr.msmr"
"554" "ATP5F1" "ENSG00000116459" -0.959227279774116 2.0799034173188e-16 15.6819568315273 "no" NA NA NA 1 "ATP5F1" 111991486 "rs10857883" 1 112007942 "T" "C" 0.358516 0.00122955 0.00040844 0.002609412 -0.107335 0.0196733 4.873352e-08 -0.0114553 0.0043461 0.008395013 0.1539944 0.904611 20 "Artery_Aorta" "I9_CHD" "I9_CHD_Artery_Aorta_multismr.msmr"
"555" "ATP5F1" "ENSG00000116459" -0.959227279774116 2.0799034173188e-16 15.6819568315273 "no" NA NA NA 1 "ATP5F1" 111991486 "rs11286048" 1 112017798 "T" "TA" 0.354853 0.00122703 0.000409124 0.002707215 -0.0859104 0.0178414 1.470338e-06 -0.0142827 0.00561041 0.01090455 0.2360695 0.9363686 20 "Artery_Tibial" "I9_CHD" "I9_CHD_Artery_Tibial_multismr.msmr"
"556" "ATP5F1" "ENSG00000116459" -0.959227279774116 2.0799034173188e-16 15.6819568315273 "no" NA NA NA 1 "ATP5F1" 111991486 "rs2995781" 1 112865707 "T" "G" 0.244048 -0.00923633 0.00327422 0.004788535 0.128178 0.0326053 8.452234e-05 -0.0720586 0.0314404 0.02191071 0.3806039 NA NA "Artery_Coronary" "4079_irnt" "4079_irnt_Artery_Coronary_multismr.msmr"
"557" "ATP5G1" "ENSG00000159199" -2.27541610906161 2.31990828201905e-32 31.6345291846782 "no" NA NA NA 17 "ATP5G1" 46970127 "rs1962412" 17 46970259 "C" "T" 0.69185 -0.00639273 0.0011287 1.480578e-08 0.3237 0.0233431 1.003288e-43 -0.0197489 0.0037665 1.577173e-07 3.26558e-08 0.05852367 20 "Heart_Left_Ventricle" "6150_100" "6150_100_Heart_Left_Ventricle_multismr.msmr"
"558" "ATP5G1" "ENSG00000159199" -2.27541610906161 2.31990828201905e-32 31.6345291846782 "no" NA NA NA 17 "ATP5G1" 46970127 "rs28635466" 17 46983820 "A" "G" 0.27381 0.00642377 0.00112906 1.27423e-08 -0.260395 0.023254 4.177948e-29 -0.0246693 0.00486352 3.930053e-07 1.911368e-07 0.115163 20 "Heart_Atrial_Appendage" "6150_100" "6150_100_Heart_Atrial_Appendage_multismr.msmr"
"559" "ATP5G1" "ENSG00000159199" -2.27541610906161 2.31990828201905e-32 31.6345291846782 "no" NA NA NA 17 "ATP5G1" 46970127 "rs7221126" 17 47042162 "A" "C" 0.25 0.00751213 0.00117081 1.397344e-10 -0.0809918 0.0186225 1.366801e-05 -0.0927517 0.0257642 0.0003181862 0.007890505 0.09907867 20 "Artery_Tibial" "6150_100" "6150_100_Artery_Tibial_multismr.msmr"
"560" "ATP5G1" "ENSG00000159199" -2.27541610906161 2.31990828201905e-32 31.6345291846782 "no" NA NA NA 17 "ATP5G1" 46970127 "rs17711010" 17 47485962 "A" "C" 0.0549451 -0.0104432 0.00164779 2.332192e-10 -0.222692 0.0594038 0.0001776931 0.0468953 0.014534 0.001252768 0.2192928 NA NA "Artery_Coronary" "6150_100" "6150_100_Artery_Coronary_multismr.msmr"
"561" "ATP5G1" "ENSG00000159199" -2.27541610906161 2.31990828201905e-32 31.6345291846782 "no" NA NA NA 17 "ATP5G1" 46970127 "rs111611366" 17 47041306 "T" "G" 0.207418 -0.00210461 0.000616123 0.0006357331 0.138048 0.0325951 2.283084e-05 -0.0152455 0.00573385 0.007840561 0.2730245 0.07289633 11 "Artery_Aorta" "20003_1140879802" "20003_1140879802_Artery_Aorta_multismr.msmr"
"562" "ATP5G3" "ENSG00000154518" -1.54824222142363 5.75538201585505e-33 32.2399258446021 "no" NA NA NA 2 "ATP5G3" 176040986 "rs268241" 2 176054792 "T" "A" 0.731685 0.0087035 0.00313835 0.005549561 -0.353439 0.0230594 5.023522e-53 -0.0246252 0.00902364 0.006353406 0.004220069 0.9466387 20 "Artery_Tibial" "102_irnt" "102_irnt_Artery_Tibial_multismr.msmr"
"563" "ATP5G3" "ENSG00000154518" -1.54824222142363 5.75538201585505e-33 32.2399258446021 "no" NA NA NA 2 "ATP5G3" 176040986 "rs268232" 2 176048107 "T" "C" 0.736264 0.00879244 0.00312264 0.004867 -0.30961 0.0312451 3.801522e-23 -0.0283984 0.010485 0.006759155 0.1160855 0.6643116 20 "Artery_Aorta" "102_irnt" "102_irnt_Artery_Aorta_multismr.msmr"
"564" "ATP5G3" "ENSG00000154518" -1.54824222142363 5.75538201585505e-33 32.2399258446021 "no" NA NA NA 2 "ATP5G3" 176040986 "rs268172" 2 176071906 "G" "A" 0.753205 0.00935711 0.0031819 0.003274394 -0.282238 0.0413878 9.145358e-12 -0.0331533 0.0122774 0.00692669 0.008967021 0.9913428 20 "Artery_Coronary" "102_irnt" "102_irnt_Artery_Coronary_multismr.msmr"
"565" "ATP5G3" "ENSG00000154518" -1.54824222142363 5.75538201585505e-33 32.2399258446021 "no" NA NA NA 2 "ATP5G3" 176040986 "rs212376" 2 175924823 "C" "G" 0.238095 -0.00893844 0.00312012 0.004173064 0.114193 0.0187282 1.078128e-09 -0.0782749 0.0301887 0.009518361 0.1540788 0.8598827 20 "Heart_Left_Ventricle" "102_irnt" "102_irnt_Heart_Left_Ventricle_multismr.msmr"
"566" "ATP5G3" "ENSG00000154518" -1.54824222142363 5.75538201585505e-33 32.2399258446021 "no" NA NA NA 2 "ATP5G3" 176040986 "rs268232" 2 176048107 "T" "C" 0.736264 0.00879244 0.00312264 0.004867 -0.103765 0.0186713 2.73734e-08 -0.0847342 0.0337355 0.01201428 0.251067 0.9265827 20 "Heart_Atrial_Appendage" "102_irnt" "102_irnt_Heart_Atrial_Appendage_multismr.msmr"
"567" "ATP5H" "ENSG00000167863" -1.17473891056364 2.74565195072047e-19 18.5613545164298 "no" NA NA NA 17 "ATP5H" 73034958 "rs4435292" 17 73035793 "T" "C" 0.237179 -0.00938038 0.00259243 0.0002964604 -0.162033 0.0298596 5.747086e-08 0.0578918 0.01923 0.00260829 0.2007513 0.2335053 20 "Artery_Aorta" "102_irnt" "102_irnt_Artery_Aorta_multismr.msmr"
"568" "ATP5H" "ENSG00000167863" -1.17473891056364 2.74565195072047e-19 18.5613545164298 "no" NA NA NA 17 "ATP5H" 73034958 "rs35432821" 17 72965264 "A" "AGCCC" 0.96337 0.0351596 0.0114147 0.002068591 -0.182426 0.0399482 4.957898e-06 -0.192733 0.0754752 0.01066158 0.1622838 0.9863892 13 "Heart_Left_Ventricle" "5984_irnt" "5984_irnt_Heart_Left_Ventricle_multismr.msmr"
"569" "ATP5H" "ENSG00000167863" -1.17473891056364 2.74565195072047e-19 18.5613545164298 "no" NA NA NA 17 "ATP5H" 73034958 "rs80063482" 17 72992249 "C" "CA" 0.189103 -0.00321809 0.00125594 0.01039827 0.219704 0.0486172 6.211614e-06 -0.0146474 0.00657147 0.02581807 0.2054233 0.05327981 9 "Heart_Atrial_Appendage" "6150_2" "6150_2_Heart_Atrial_Appendage_multismr.msmr"
"570" "ATP5H" "ENSG00000167863" -1.17473891056364 2.74565195072047e-19 18.5613545164298 "no" NA NA NA 17 "ATP5H" 73034958 "rs35928207" 17 73033629 "G" "T" 0.265568 -0.001497 0.000657656 0.02283009 0.25513 0.0331458 1.390784e-14 -0.0058676 0.00268808 0.02904921 0.6208599 0.2135048 18 "Artery_Tibial" "CARDIAC_ARRHYTM" "CARDIAC_ARRHYTM_Artery_Tibial_multismr.msmr"
"571" "ATP5H" "ENSG00000167863" -1.17473891056364 2.74565195072047e-19 18.5613545164298 "no" NA NA NA 17 "ATP5H" 73034958 "rs3765123" 17 72997648 "A" "G" 0.177198 -0.00212601 0.00087811 0.01547275 0.341403 0.0843585 5.186754e-05 -0.00622727 0.00299719 0.03773682 0.2457761 0.9729024 9 "Artery_Coronary" "20003_1140860696" "20003_1140860696_Artery_Coronary_multismr.msmr"
"572" "ATP5I" "ENSG00000169020" -0.941301474805362 1.04172366152162e-25 24.9822474712407 "no" NA NA NA 4 "ATP5I" 666225 "rs4608872" 4 1561106 "A" "G" 0.0210623 0.0174384 0.0057144 0.002275805 -0.143106 0.037444 0.000132447 -0.121857 0.0510989 0.01709216 0.3989717 NA NA "Artery_Tibial" "102_irnt" "102_irnt_Artery_Tibial_multismr.msmr"
"573" "ATP5I" "ENSG00000169020" -0.941301474805362 1.04172366152162e-25 24.9822474712407 "no" NA NA NA 4 "ATP5I" 666225 "rs11730564" 4 514201 "T" "G" 0.0572344 0.00148423 0.000486064 0.002261367 -0.121294 0.0335296 0.0002974359 -0.0122366 0.0052441 0.01962671 0.2573107 NA NA "Artery_Aorta" "20002_1075" "20002_1075_Artery_Aorta_multismr.msmr"
"574" "ATP5I" "ENSG00000169020" -0.941301474805362 1.04172366152162e-25 24.9822474712407 "no" NA NA NA 4 "ATP5I" 666225 "rs4690182" 4 500631 "G" "A" 0.898352 0.0248219 0.00920823 0.007025751 -0.309487 0.0889489 0.0005025755 -0.0802034 0.0376378 0.03309525 0.5517372 NA NA "Artery_Coronary" "4195_irnt" "4195_irnt_Artery_Coronary_multismr.msmr"
"575" "ATP5I" "ENSG00000169020" -0.941301474805362 1.04172366152162e-25 24.9822474712407 "no" NA NA NA 4 "ATP5I" 666225 "rs186890821" 4 797750 "G" "C" 0.00228938 0.0261697 0.0114747 0.02256955 -0.30123 0.106363 0.004624588 -0.0868761 0.0489087 0.07568483 0.1425572 NA NA "Heart_Left_Ventricle" "102_irnt" "102_irnt_Heart_Left_Ventricle_multismr.msmr"
"576" "ATP5I" "ENSG00000169020" -0.941301474805362 1.04172366152162e-25 24.9822474712407 "no" NA NA NA 4 "ATP5I" 666225 "rs201354041" 4 766279 "G" "GTT" 0.0668498 0.00458121 0.00230226 0.04660469 0.180047 0.0464146 0.0001048429 0.0254445 0.0143712 0.07664124 0.6446376 0.3304387 7 "Heart_Atrial_Appendage" "IX_CIRCULATORY" "IX_CIRCULATORY_Heart_Atrial_Appendage_multismr.msmr"
"577" "ATP5J" "ENSG00000154723" -1.23218756239303 2.73454626624955e-26 25.5631147243256 "no" NA NA NA 21 "ATP5J" 27088815 "rs16997434" 21 26454898 "C" "T" 0.0471612 -0.0046317 0.00133874 0.0005406857 -0.304067 0.0810475 0.0001756292 0.0152325 0.00598909 0.01097879 0.2111065 0.5729412 3 "Artery_Aorta" "20003_1140860806" "20003_1140860806_Artery_Aorta_multismr.msmr"
"578" "ATP5J" "ENSG00000154723" -1.23218756239303 2.73454626624955e-26 25.5631147243256 "no" NA NA NA 21 "ATP5J" 27088815 "rs11702663" 21 27065750 "C" "T" 0.215659 0.00725331 0.00291199 0.01274404 -0.0826931 0.0169555 1.076799e-06 -0.0877136 0.0395413 0.02653584 0.815626 0.386479 16 "Artery_Tibial" "4080_irnt" "4080_irnt_Artery_Tibial_multismr.msmr"
"579" "ATP5J" "ENSG00000154723" -1.23218756239303 2.73454626624955e-26 25.5631147243256 "no" NA NA NA 21 "ATP5J" 27088815 "rs183387" 21 27812227 "G" "A" 0.751832 -0.0030422 0.00124051 0.01419153 -0.20453 0.0555016 0.0002285971 0.0148741 0.00728545 0.04118943 0.5972202 NA NA "Artery_Coronary" "20002_1473" "20002_1473_Artery_Coronary_multismr.msmr"
"580" "ATP5J" "ENSG00000154723" -1.23218756239303 2.73454626624955e-26 25.5631147243256 "no" NA NA NA 21 "ATP5J" 27088815 "rs2211761" 21 26766888 "A" "T" 0.237179 -0.00174874 0.000796542 0.02813387 -0.091394 0.0269699 0.0007021449 0.0191341 0.0103847 0.06539698 0.4715738 0.9688539 3 "Heart_Left_Ventricle" "I9_IHD" "I9_IHD_Heart_Left_Ventricle_multismr.msmr"
"581" "ATP5J" "ENSG00000154723" -1.23218756239303 2.73454626624955e-26 25.5631147243256 "no" NA NA NA 21 "ATP5J" 27088815 "rs71329850" 21 28024982 "CAT" "C" 0.268315 0.00102217 0.000690114 0.1385637 0.0731258 0.0195067 0.0001777099 0.0139782 0.0101473 0.1683467 0.7219923 NA NA "Heart_Atrial_Appendage" "20003_1141194794" "20003_1141194794_Heart_Atrial_Appendage_multismr.msmr"
"582" "ATP5J2" "ENSG00000241468" -1.01829374003331 2.72966758041354e-32 31.5638902382275 "no" NA NA NA 7 "ATP5J2" 99046098 "rs113036675" 7 99108303 "T" "G" 0.081044 -0.0258125 0.00617025 2.872068e-05 -0.265935 0.0327678 4.827848e-16 0.0970632 0.0261032 0.0002004531 1.355913e-05 0.8195134 20 "Artery_Tibial" "102_irnt" "102_irnt_Artery_Tibial_multismr.msmr"
"583" "ATP5J2" "ENSG00000241468" -1.01829374003331 2.72966758041354e-32 31.5638902382275 "no" NA NA NA 7 "ATP5J2" 99046098 "rs55927283" 7 99057191 "C" "G" 0.0934066 -0.0253141 0.00616813 4.060406e-05 -0.200888 0.0533655 0.000166965 0.126011 0.0454236 0.005534952 0.001155777 0.07781494 10 "Artery_Aorta" "102_irnt" "102_irnt_Artery_Aorta_multismr.msmr"
"584" "ATP5J2" "ENSG00000241468" -1.01829374003331 2.72966758041354e-32 31.5638902382275 "no" NA NA NA 7 "ATP5J2" 99046098 "rs28378107" 7 99016730 "G" "A" 0.0705128 0.0550316 0.0179658 0.002190341 -0.314567 0.0569775 3.37264e-08 -0.174944 0.0653144 0.00739551 0.000976664 2.921269e-05 20 "Heart_Atrial_Appendage" "102_irnt" "102_irnt_Heart_Atrial_Appendage_multismr.msmr"
"585" "ATP5J2" "ENSG00000241468" -1.01829374003331 2.72966758041354e-32 31.5638902382275 "no" NA NA NA 7 "ATP5J2" 99046098 "rs62482174" 7 99833851 "T" "C" 0.0430403 0.00422885 0.0011956 0.0004046833 0.2539 0.0705963 0.0003225229 0.0166556 0.0066046 0.01167511 0.07669866 0.5215177 3 "Artery_Coronary" "20003_1140861958" "20003_1140861958_Artery_Coronary_multismr.msmr"
"586" "ATP5J2" "ENSG00000241468" -1.01829374003331 2.72966758041354e-32 31.5638902382275 "no" NA NA NA 7 "ATP5J2" 99046098 "rs4727421" 7 98448498 "G" "A" 0.509615 0.00109281 0.000566698 0.05380768 0.0874721 0.0175281 6.02578e-07 0.0124932 0.00694548 0.07205709 0.5710364 0.6144513 14 "Heart_Left_Ventricle" "I9_IHD" "I9_IHD_Heart_Left_Ventricle_multismr.msmr"
"587" "ATP5L" "ENSG00000167283" -0.874249761104213 1.35993865372717e-24 23.8664806820332 "no" NA NA NA 11 "ATP5L" 118271869 "rs61902079" 11 118869833 "G" "A" 0.00686813 -0.00518261 0.00187383 0.005678604 -0.36065 0.104174 0.0005361872 0.0143702 0.00665017 0.03070501 0.2652925 NA NA "Artery_Aorta" "6150_2" "6150_2_Artery_Aorta_multismr.msmr"
"588" "ATP5L" "ENSG00000167283" -0.874249761104213 1.35993865372717e-24 23.8664806820332 "no" NA NA NA 11 "ATP5L" 118271869 "rs117422168" 11 118648297 "G" "A" 0.0196886 -0.015285 0.00606376 0.01171173 0.136991 0.0386181 0.0003891644 -0.111577 0.0543013 0.03990133 0.1228963 NA NA "Artery_Tibial" "4079_irnt" "4079_irnt_Artery_Tibial_multismr.msmr"
"589" "ATP5L" "ENSG00000167283" -0.874249761104213 1.35993865372717e-24 23.8664806820332 "no" NA NA NA 11 "ATP5L" 118271869 "rs11602570" 11 117350098 "A" "G" 0.0677656 -0.00158117 0.000777573 0.04200524 -0.159116 0.046534 0.0006277112 0.00993722 0.00568568 0.08050521 0.7320931 NA NA "Heart_Left_Ventricle" "6152_5" "6152_5_Heart_Left_Ventricle_multismr.msmr"
"590" "ATP5L" "ENSG00000167283" -0.874249761104213 1.35993865372717e-24 23.8664806820332 "no" NA NA NA 11 "ATP5L" 118271869 "rs11823335" 11 117350966 "T" "C" 0.24359 0.0107094 0.00552038 0.05238271 -0.0689167 0.0195832 0.0004329001 -0.155396 0.091467 0.08933184 0.7509178 NA NA "Heart_Atrial_Appendage" "6032_irnt" "6032_irnt_Heart_Atrial_Appendage_multismr.msmr"
"591" "ATP5L" "ENSG00000167283" -0.874249761104213 1.35993865372717e-24 23.8664806820332 "no" NA NA NA 11 "ATP5L" 118271869 "rs7937980" 11 118129968 "T" "C" 0.0586081 0.00417156 0.00257289 0.1049422 0.483682 0.121084 6.480036e-05 0.00862459 0.00574085 0.1330146 0.7532394 0.8404093 3 "Artery_Coronary" "20003_1141194794" "20003_1141194794_Artery_Coronary_multismr.msmr"
"592" "ATP5O" "ENSG00000241837" -0.937142848741431 1.77789093572031e-17 16.7500948842362 "no" NA NA NA 21 "ATP5O" 35275757 "rs915574" 21 35268336 "C" "T" 0.664835 -0.00935266 0.00252161 0.0002080767 0.141325 0.0219694 1.25274e-10 -0.0661784 0.020596 0.0013128 0.02398387 0.0001826158 20 "Artery_Aorta" "4079_irnt" "4079_irnt_Artery_Aorta_multismr.msmr"
"593" "ATP5O" "ENSG00000241837" -0.937142848741431 1.77789093572031e-17 16.7500948842362 "no" NA NA NA 21 "ATP5O" 35275757 "rs2834302" 21 35292665 "G" "A" 0.647436 -0.0070494 0.00250983 0.004973948 0.110084 0.0161349 8.933133e-12 -0.0640366 0.0246556 0.009397512 0.04622433 0.0008636635 20 "Artery_Tibial" "4079_irnt" "4079_irnt_Artery_Tibial_multismr.msmr"
"594" "ATP5O" "ENSG00000241837" -0.937142848741431 1.77789093572031e-17 16.7500948842362 "no" NA NA NA 21 "ATP5O" 35275757 "rs2834302" 21 35292665 "G" "A" 0.647436 -0.0070494 0.00250983 0.004973948 0.116661 0.0317259 0.00023585 -0.0604264 0.0270719 0.02561033 0.03711192 0.02355573 4 "Artery_Coronary" "4079_irnt" "4079_irnt_Artery_Coronary_multismr.msmr"
"595" "ATP5O" "ENSG00000241837" -0.937142848741431 1.77789093572031e-17 16.7500948842362 "no" NA NA NA 21 "ATP5O" 35275757 "rs2834295" 21 35281113 "T" "C" 0.605311 -0.000943751 0.000367645 0.01025776 0.0586598 0.0152843 0.000124091 -0.0160885 0.00754012 0.03286529 0.9206487 0.1509875 10 "Heart_Atrial_Appendage" "CARDIAC_ARRHYTM" "CARDIAC_ARRHYTM_Heart_Atrial_Appendage_multismr.msmr"
"596" "ATP5O" "ENSG00000241837" -0.937142848741431 1.77789093572031e-17 16.7500948842362 "no" NA NA NA 21 "ATP5O" 35275757 "rs9305536" 21 35295762 "C" "T" 0.671703 -0.000771394 0.000406112 0.05750386 0.0937627 0.0174315 7.493227e-08 -0.00822709 0.0045934 0.07328251 0.5455317 0.185189 20 "Heart_Left_Ventricle" "I83" "I83_Heart_Left_Ventricle_multismr.msmr"
"597" "ATP6V0B" "ENSG00000117410" -0.623421303800781 3.96592665806868e-07 6.40165532146974 "no" NA NA NA 1 "ATP6V0B" 44440159 "rs7524274" 1 44595708 "T" "C" 0.0544872 0.029489 0.0113385 0.009301074 0.594995 0.138635 1.772169e-05 0.0495618 0.0222824 0.02613107 0.5477071 0.006939224 4 "Artery_Coronary" "I25" "I25_Artery_Coronary_multismr.msmr"
"598" "ATP6V0B" "ENSG00000117410" -0.623421303800781 3.96592665806868e-07 6.40165532146974 "no" NA NA NA 1 "ATP6V0B" 44440159 "rs36061711" 1 44422367 "G" "A" 0.0306777 0.0684348 0.0450246 0.1285254 1.47705 0.162049 7.880387e-20 0.0463321 0.0309037 0.1338113 0.4410987 0.08812852 14 "Heart_Left_Ventricle" "20003_1141194794" "20003_1141194794_Heart_Left_Ventricle_multismr.msmr"
"599" "ATP6V0B" "ENSG00000117410" -0.623421303800781 3.96592665806868e-07 6.40165532146974 "no" NA NA NA 1 "ATP6V0B" 44440159 "rs36061711" 1 44422367 "G" "A" 0.0306777 0.0684348 0.0450246 0.1285254 1.01282 0.126635 1.26507e-15 0.0675686 0.0452503 0.1353803 0.7769351 0.1420746 8 "Artery_Tibial" "20003_1141194794" "20003_1141194794_Artery_Tibial_multismr.msmr"
"600" "ATP6V0B" "ENSG00000117410" -0.623421303800781 3.96592665806868e-07 6.40165532146974 "no" NA NA NA 1 "ATP6V0B" 44440159 "rs36061711" 1 44422367 "G" "A" 0.0306777 0.0684348 0.0450246 0.1285254 1.30752 0.172894 3.952699e-14 0.0523394 0.0351237 0.1361864 0.3075437 0.1221676 3 "Heart_Atrial_Appendage" "20003_1141194794" "20003_1141194794_Heart_Atrial_Appendage_multismr.msmr"
"601" "ATP6V0B" "ENSG00000117410" -0.623421303800781 3.96592665806868e-07 6.40165532146974 "no" NA NA NA 1 "ATP6V0B" 44440159 "rs36061711" 1 44422367 "G" "A" 0.0306777 0.0684348 0.0450246 0.1285254 1.19058 0.167635 1.227757e-12 0.0574802 0.0386737 0.1372031 0.6249004 0.05477636 5 "Artery_Aorta" "20003_1141194794" "20003_1141194794_Artery_Aorta_multismr.msmr"
"602" "ATP6V0E1" "ENSG00000113732" -0.41990707852064 0.0267477709681289 1.572712404169 "no" NA NA NA 5 "ATP6V0E1" 172410760 "rs487684" 5 172329027 "G" "C" 0.709249 -0.00126735 0.000464113 0.006320136 -0.0946932 0.0258132 0.000244068 0.0133837 0.00611005 0.0284918 0.486389 0.4652242 10 "Artery_Aorta" "I9_DISVEINLYMPH" "I9_DISVEINLYMPH_Artery_Aorta_multismr.msmr"
"603" "ATP6V0E1" "ENSG00000113732" -0.41990707852064 0.0267477709681289 1.572712404169 "no" NA NA NA 5 "ATP6V0E1" 172410760 "rs66476255" 5 172078262 "A" "G" 0.234432 -0.0221687 0.00844871 0.008692538 -0.0784572 0.019961 8.47628e-05 0.282558 0.129476 0.02908634 0.653175 0.696455 3 "Artery_Tibial" "94_irnt" "94_irnt_Artery_Tibial_multismr.msmr"
"604" "ATP6V0E1" "ENSG00000113732" -0.41990707852064 0.0267477709681289 1.572712404169 "no" NA NA NA 5 "ATP6V0E1" 172410760 "rs143973444" 5 172785612 "T" "C" 0.0141941 0.00242898 0.00112328 0.0305874 0.343509 0.0842913 4.596249e-05 0.00707108 0.00370185 0.05611385 0.2458711 NA NA "Heart_Atrial_Appendage" "I9_DISVEINLYMPH" "I9_DISVEINLYMPH_Heart_Atrial_Appendage_multismr.msmr"
"605" "ATP6V0E1" "ENSG00000113732" -0.41990707852064 0.0267477709681289 1.572712404169 "no" NA NA NA 5 "ATP6V0E1" 172410760 "rs72824210" 5 173057035 "T" "C" 0.0132784 0.0137444 0.00646141 0.03340747 0.266286 0.0711056 0.0001804382 0.0516152 0.0279061 0.06437053 0.7567586 NA NA "Heart_Left_Ventricle" "4080_irnt" "4080_irnt_Heart_Left_Ventricle_multismr.msmr"
"606" "ATP6V0E1" "ENSG00000113732" -0.41990707852064 0.0267477709681289 1.572712404169 "no" NA NA NA 5 "ATP6V0E1" 172410760 "rs79489803" 5 172621623 "A" "G" 0.0865385 0.00166497 0.000862976 0.05368926 -0.240087 0.0633873 0.0001520969 -0.00693486 0.00403388 0.08558671 0.8553249 NA NA "Artery_Coronary" "I83" "I83_Artery_Coronary_multismr.msmr"
"607" "ATP6V1E1" "ENSG00000131100" -0.94983113345924 1.37427199163201e-07 6.86192730455833 "no" NA NA NA 22 "ATP6V1E1" 18074902 "rs73163134" 22 18109334 "A" "G" 0.0828755 0.00813006 0.00310994 0.008943205 -0.223478 0.0244899 7.153612e-20 -0.0363797 0.0144759 0.01196673 0.6489998 0.9414181 20 "Heart_Atrial_Appendage" "4079_irnt" "4079_irnt_Heart_Atrial_Appendage_multismr.msmr"
"608" "ATP6V1E1" "ENSG00000131100" -0.94983113345924 1.37427199163201e-07 6.86192730455833 "no" NA NA NA 22 "ATP6V1E1" 18074902 "rs5746449" 22 18114956 "A" "G" 0.0851648 0.00785133 0.00306106 0.01032039 -0.185099 0.0268905 5.842196e-12 -0.0424169 0.0176482 0.01624022 0.2606717 0.9985203 20 "Heart_Left_Ventricle" "4079_irnt" "4079_irnt_Heart_Left_Ventricle_multismr.msmr"
"609" "ATP6V1E1" "ENSG00000131100" -0.94983113345924 1.37427199163201e-07 6.86192730455833 "no" NA NA NA 22 "ATP6V1E1" 18074902 "rs71328228" 22 18119773 "A" "G" 0.0677656 0.0132929 0.00532238 0.01250555 -0.116306 0.0179617 9.466354e-11 -0.114292 0.0490479 0.01979444 0.5522959 0.9227133 20 "Artery_Tibial" "4194_irnt" "4194_irnt_Artery_Tibial_multismr.msmr"
"610" "ATP6V1E1" "ENSG00000131100" -0.94983113345924 1.37427199163201e-07 6.86192730455833 "no" NA NA NA 22 "ATP6V1E1" 18074902 "rs5746439" 22 18068785 "G" "A" 0.2413 0.00740526 0.00298608 0.01314093 -0.14222 0.0248298 1.017378e-08 -0.052069 0.0228797 0.02285928 0.3922273 0.6821528 18 "Artery_Aorta" "102_irnt" "102_irnt_Artery_Aorta_multismr.msmr"
"611" "ATP6V1E1" "ENSG00000131100" -0.94983113345924 1.37427199163201e-07 6.86192730455833 "no" NA NA NA 22 "ATP6V1E1" 18074902 "rs73163134" 22 18109334 "A" "G" 0.0828755 0.00813006 0.00310994 0.008943205 -0.144829 0.0351117 3.710419e-05 -0.0561356 0.0254226 0.02723758 0.6554251 0.9487852 8 "Artery_Coronary" "4079_irnt" "4079_irnt_Artery_Coronary_multismr.msmr"
"612" "ATP8B1" "ENSG00000081923" 3.26256724611586 0.0109713165906804 1.95974125266614 "no" NA NA NA 18 "ATP8B1" 55313658 "rs2663853" 18 55459217 "G" "A" 0.302198 0.00162722 0.00041748 9.710274e-05 -0.115205 0.0337476 0.000640813 -0.0141246 0.00550014 0.01022759 0.5203546 NA NA "Heart_Left_Ventricle" "20003_1140860696" "20003_1140860696_Heart_Left_Ventricle_multismr.msmr"
"613" "ATP8B1" "ENSG00000081923" 3.26256724611586 0.0109713165906804 1.95974125266614 "no" NA NA NA 18 "ATP8B1" 55313658 "rs144390856" 18 55377163 "T" "C" 0.116758 0.00129512 0.000505228 0.01036416 0.237217 0.0604042 8.595425e-05 0.00545964 0.00254339 0.03182512 0.4258391 0.09789298 3 "Artery_Coronary" "I9_CHD" "I9_CHD_Artery_Coronary_multismr.msmr"
"614" "ATP8B1" "ENSG00000081923" 3.26256724611586 0.0109713165906804 1.95974125266614 "no" NA NA NA 18 "ATP8B1" 55313658 "rs529445" 18 55783497 "A" "C" 0.22848 0.00131994 0.000582111 0.02335935 0.128396 0.0391969 0.00105412 0.0102802 0.00551397 0.0622661 0.4507725 NA NA "Heart_Atrial_Appendage" "I9_CORATHER" "I9_CORATHER_Heart_Atrial_Appendage_multismr.msmr"
"615" "ATP8B1" "ENSG00000081923" 3.26256724611586 0.0109713165906804 1.95974125266614 "no" NA NA NA 18 "ATP8B1" 55313658 "rs1968274" 18 55314211 "C" "T" 0.324176 -0.00248971 0.00127173 0.05026115 0.189604 0.0328705 8.012132e-09 -0.0131311 0.00708309 0.06375805 0.7841324 0.6321856 10 "Artery_Tibial" "6150_100" "6150_100_Artery_Tibial_multismr.msmr"
"616" "ATP8B1" "ENSG00000081923" 3.26256724611586 0.0109713165906804 1.95974125266614 "no" NA NA NA 18 "ATP8B1" 55313658 "rs1968274" 18 55314211 "C" "T" 0.324176 -0.00248971 0.00127173 0.05026115 0.185515 0.033585 3.318409e-08 -0.0134205 0.00727295 0.06499884 0.4289861 0.6563386 13 "Artery_Aorta" "6150_100" "6150_100_Artery_Aorta_multismr.msmr"
"617" "AURKAIP1" "ENSG00000175756" -0.825958398688453 2.49488717361678e-17 16.6029490897134 "no" NA NA NA 1 "AURKAIP1" 1309110 "rs112533928" 1 1310181 "G" "A" 0.123626 -0.017149 0.00591578 0.003745257 -0.204679 0.0372126 3.792454e-08 0.0837849 0.0326712 0.01033291 0.05360993 NA NA "Heart_Atrial_Appendage" "4080_irnt" "4080_irnt_Heart_Atrial_Appendage_multismr.msmr"
"618" "AURKAIP1" "ENSG00000175756" -0.825958398688453 2.49488717361678e-17 16.6029490897134 "no" NA NA NA 1 "AURKAIP1" 1309110 "rs112533928" 1 1310181 "G" "A" 0.123626 -0.017149 0.00591578 0.003745257 -0.238715 0.0438045 5.049719e-08 0.0718388 0.0280698 0.01048863 0.01408072 0.03767015 11 "Heart_Left_Ventricle" "4080_irnt" "4080_irnt_Heart_Left_Ventricle_multismr.msmr"
"619" "AURKAIP1" "ENSG00000175756" -0.825958398688453 2.49488717361678e-17 16.6029490897134 "no" NA NA NA 1 "AURKAIP1" 1309110 "rs35035339" 1 1329421 "A" "G" 0.124542 0.0192233 0.0073053 0.008502931 0.0856403 0.0210182 4.609905e-05 0.224466 0.101545 0.02706952 0.4682659 0.5201344 10 "Artery_Tibial" "5984_irnt" "5984_irnt_Artery_Tibial_multismr.msmr"
"620" "AURKAIP1" "ENSG00000175756" -0.825958398688453 2.49488717361678e-17 16.6029490897134 "no" NA NA NA 1 "AURKAIP1" 1309110 "rs9697682" 1 942705 "G" "A" 0.0911172 0.238189 0.0862087 0.005728424 0.232611 0.0669117 0.0005082163 1.02398 0.473408 0.03054156 0.7994961 NA NA "Artery_Coronary" "5983_irnt" "5983_irnt_Artery_Coronary_multismr.msmr"
"621" "AURKAIP1" "ENSG00000175756" -0.825958398688453 2.49488717361678e-17 16.6029490897134 "no" NA NA NA 1 "AURKAIP1" 1309110 "rs113243246" 1 915264 "A" "G" 0.0563187 0.116946 0.0532014 0.02793662 -0.288287 0.0814607 0.0004016897 -0.405658 0.217245 0.06186164 0.3565279 NA NA "Artery_Aorta" "93_irnt" "93_irnt_Artery_Aorta_multismr.msmr"
"622" "AZIN1-AS1" "ENSG00000253320" 2.98397229962362 9.88740037459894e-07 6.00491787942144 "no" NA NA NA 8 "KB-1507C5.2" 103876528 "rs2570951" 8 103887097 "T" "C" 0.177198 -0.00211198 0.000689811 0.002200992 -0.528935 0.0565835 8.942881e-21 0.00399289 0.00137232 0.003619003 0.5140734 0.7576523 20 "Artery_Aorta" "20003_1141194794" "20003_1141194794_Artery_Aorta_multismr.msmr"
"623" "AZIN1-AS1" "ENSG00000253320" 2.98397229962362 9.88740037459894e-07 6.00491787942144 "no" NA NA NA 8 "KB-1507C5.2" 103876528 "rs2570951" 8 103887097 "T" "C" 0.177198 -0.00211198 0.000689811 0.002200992 -0.434736 0.0668757 7.996996e-11 0.00485807 0.00175391 0.005608273 0.5412629 0.4698374 20 "Heart_Atrial_Appendage" "20003_1141194794" "20003_1141194794_Heart_Atrial_Appendage_multismr.msmr"
"624" "AZIN1-AS1" "ENSG00000253320" 2.98397229962362 9.88740037459894e-07 6.00491787942144 "no" NA NA NA 8 "KB-1507C5.2" 103876528 "rs565720" 8 103914366 "C" "A" 0.260073 -0.00192882 0.000638618 0.002525217 -0.379431 0.0654438 6.718601e-09 0.00508345 0.00189778 0.007392314 0.3108501 0.5898155 20 "Heart_Left_Ventricle" "20003_1141194794" "20003_1141194794_Heart_Left_Ventricle_multismr.msmr"
"625" "AZIN1-AS1" "ENSG00000253320" 2.98397229962362 9.88740037459894e-07 6.00491787942144 "no" NA NA NA 8 "KB-1507C5.2" 103876528 "rs2247355" 8 103876780 "T" "C" 0.150183 -0.00222793 0.000693271 0.001310596 -0.366953 0.0812548 6.299623e-06 0.00607143 0.00231878 0.00883501 0.3320352 0.6231222 18 "Artery_Coronary" "20003_1141194794" "20003_1141194794_Artery_Coronary_multismr.msmr"
"626" "AZIN1-AS1" "ENSG00000253320" 2.98397229962362 9.88740037459894e-07 6.00491787942144 "no" NA NA NA 8 "KB-1507C5.2" 103876528 "rs642004" 8 103930817 "G" "C" 0.290751 0.00269606 0.00123853 0.02949381 -0.481073 0.04185 1.39518e-30 -0.00560426 0.00262027 0.03245098 0.7171709 0.5907346 20 "Artery_Tibial" "6150_100" "6150_100_Artery_Tibial_multismr.msmr"
"627" "B2M" "ENSG00000166710" -1.10971160057137 2.128233634055e-11 10.6719806976123 "no" NA NA NA 15 "B2M" 45003675 "rs144867549" 15 45006491 "T" "G" 0.00824176 -0.00931972 0.00257583 0.000296725 0.436283 0.122682 0.0003762311 -0.0213616 0.00842257 0.01120511 0.3016407 0.7760889 3 "Heart_Left_Ventricle" "20002_1473" "20002_1473_Heart_Left_Ventricle_multismr.msmr"
"628" "B2M" "ENSG00000166710" -1.10971160057137 2.128233634055e-11 10.6719806976123 "no" NA NA NA 15 "B2M" 45003675 "rs1288104" 15 45145604 "G" "T" 0.126832 0.00559943 0.00216166 0.009588174 0.195733 0.0499596 8.935004e-05 0.0286075 0.0132395 0.03071382 0.2487718 0.4999203 3 "Artery_Tibial" "I20" "I20_Artery_Tibial_multismr.msmr"
"629" "B2M" "ENSG00000166710" -1.10971160057137 2.128233634055e-11 10.6719806976123 "no" NA NA NA 15 "B2M" 45003675 "rs144691068" 15 44243372 "CT" "C" 0.0302198 0.00570929 0.00224206 0.01088253 0.398247 0.108698 0.0002485109 0.0143361 0.00685607 0.03652796 0.1377359 NA NA "Heart_Atrial_Appendage" "20002_1094" "20002_1094_Heart_Atrial_Appendage_multismr.msmr"
"630" "B2M" "ENSG00000166710" -1.10971160057137 2.128233634055e-11 10.6719806976123 "no" NA NA NA 15 "B2M" 45003675 "rs2412864" 15 44598642 "C" "T" 0.0947802 0.000984597 0.000464795 0.03414571 -0.137783 0.0402992 0.0006285199 -0.007146 0.0039684 0.07174601 0.3974365 NA NA "Artery_Aorta" "I83" "I83_Artery_Aorta_multismr.msmr"
"631" "B2M" "ENSG00000166710" -1.10971160057137 2.128233634055e-11 10.6719806976123 "no" NA NA NA 15 "B2M" 45003675 "rs2412949" 15 45128790 "C" "T" 0.160256 0.018919 0.00926522 0.04115773 0.182796 0.0506888 0.0003106611 0.103498 0.0582473 0.07558978 0.3330297 0.6560471 6 "Artery_Coronary" "93_irnt" "93_irnt_Artery_Coronary_multismr.msmr"
"632" "B4GALNT4" "ENSG00000182272" 1.59743047950394 0.00603388775176508 2.21940277325325 "no" NA NA NA 11 "B4GALNT4" 369796 "rs1134699" 11 379598 "G" "A" 0.515568 0.00656678 0.00246278 0.007666624 -0.285776 0.0418362 8.442896e-12 -0.0229788 0.00925116 0.01299602 0.7864374 0.3040991 20 "Heart_Atrial_Appendage" "102_irnt" "102_irnt_Heart_Atrial_Appendage_multismr.msmr"
"633" "B4GALNT4" "ENSG00000182272" 1.59743047950394 0.00603388775176508 2.21940277325325 "no" NA NA NA 11 "B4GALNT4" 369796 "rs7930566" 11 353861 "T" "G" 0.89652 -0.00402737 0.00125754 0.001362034 0.194816 0.0499031 9.466027e-05 -0.0206727 0.00834917 0.0132857 0.3468974 0.3929693 8 "Artery_Coronary" "6150_100" "6150_100_Artery_Coronary_multismr.msmr"
"634" "B4GALNT4" "ENSG00000182272" 1.59743047950394 0.00603388775176508 2.21940277325325 "no" NA NA NA 11 "B4GALNT4" 369796 "rs9736151" 11 631966 "C" "T" 0.223443 0.00114651 0.000481597 0.0172825 -0.175001 0.0405378 1.581792e-05 -0.00655145 0.00314268 0.0370993 0.7795321 0.4121622 20 "Artery_Tibial" "I9_DISVEINLYMPH" "I9_DISVEINLYMPH_Artery_Tibial_multismr.msmr"
"635" "B4GALNT4" "ENSG00000182272" 1.59743047950394 0.00603388775176508 2.21940277325325 "no" NA NA NA 11 "B4GALNT4" 369796 "rs10902208" 11 729570 "A" "G" 0.13141 -0.00671243 0.00304662 0.02757795 0.257392 0.0612148 2.613911e-05 -0.0260786 0.013363 0.05099128 0.1490904 0.5820783 20 "Heart_Left_Ventricle" "4080_irnt" "4080_irnt_Heart_Left_Ventricle_multismr.msmr"
"636" "B4GALNT4" "ENSG00000182272" 1.59743047950394 0.00603388775176508 2.21940277325325 "no" NA NA NA 11 "B4GALNT4" 369796 "rs117230113" 11 440601 "T" "C" 0.00503663 -0.00513949 0.00289161 0.07550573 1.49781 0.282545 1.15087e-07 -0.00343134 0.00203618 0.09195337 0.8508028 NA NA "Artery_Aorta" "20002_1473" "20002_1473_Artery_Aorta_multismr.msmr"
"637" "BAALC" "ENSG00000164929" 2.20903161222236 7.59426418849313e-06 5.11951429874099 "no" NA NA NA 8 "BAALC" 104152938 "rs117426443" 8 103193385 "T" "C" 0.0306777 0.00325206 0.0010179 0.00139893 0.461929 0.123348 0.000180443 0.00704017 0.00289653 0.01507577 0.3562927 NA NA "Artery_Coronary" "20003_1140860806" "20003_1140860806_Artery_Coronary_multismr.msmr"
"638" "BAALC" "ENSG00000164929" 2.20903161222236 7.59426418849313e-06 5.11951429874099 "no" NA NA NA 8 "BAALC" 104152938 "rs28489785" 8 104129424 "A" "C" 0.277473 -0.00178357 0.000662671 0.007113439 0.237496 0.0622468 0.000135967 -0.00750989 0.00341463 0.02785461 0.7606364 0.1927037 3 "Artery_Aorta" "20003_1141194794" "20003_1141194794_Artery_Aorta_multismr.msmr"
"639" "BAALC" "ENSG00000164929" 2.20903161222236 7.59426418849313e-06 5.11951429874099 "no" NA NA NA 8 "BAALC" 104152938 "rs78808937" 8 103209634 "G" "A" 0.0215201 -0.00963038 0.00388369 0.01314935 0.65349 0.171776 0.000142196 -0.0147368 0.007094 0.0377678 0.1566661 0.9160948 3 "Heart_Atrial_Appendage" "6150_100" "6150_100_Heart_Atrial_Appendage_multismr.msmr"
"640" "BAALC" "ENSG00000164929" 2.20903161222236 7.59426418849313e-06 5.11951429874099 "no" NA NA NA 8 "BAALC" 104152938 "rs7832497" 8 104126852 "T" "C" 0.396978 -0.00181306 0.00101739 0.07473785 -0.117827 0.0364967 0.00124473 0.0153875 0.00986274 0.1187214 0.755525 NA NA "Artery_Tibial" "IX_CIRCULATORY" "IX_CIRCULATORY_Artery_Tibial_multismr.msmr"
"641" "BAALC" "ENSG00000164929" 2.20903161222236 7.59426418849313e-06 5.11951429874099 "no" NA NA NA 8 "BAALC" 104152938 "rs192753992" 8 105085417 "A" "G" 0.00228938 0.00313788 0.00184832 0.08956571 0.621637 0.171223 0.000282797 0.00504777 0.00328232 0.1240819 0.1240819 NA NA "Heart_Left_Ventricle" "CARDIAC_ARRHYTM" "CARDIAC_ARRHYTM_Heart_Left_Ventricle_multismr.msmr"
"642" "BAG1" "ENSG00000107262" -1.34030280161677 1.94409207983495e-18 17.7112831690305 "no" NA NA NA 9 "BAG1" 33247818 "rs117621845" 9 33234325 "T" "C" 0.0100733 0.0037483 0.00117673 0.001445777 0.466923 0.140117 0.000861099 0.00802766 0.00348634 0.0213011 0.7025022 NA NA "Artery_Coronary" "20003_1141146234" "20003_1141146234_Artery_Coronary_multismr.msmr"
"643" "BAG1" "ENSG00000107262" -1.34030280161677 1.94409207983495e-18 17.7112831690305 "no" NA NA NA 9 "BAG1" 33247818 "rs62546680" 9 33243694 "C" "G" 0.0938645 -0.00240294 0.000921148 0.009090383 0.192929 0.0500859 0.000117175 -0.012455 0.0057664 0.03077763 0.6350357 0.5319147 8 "Artery_Aorta" "20003_1140879802" "20003_1140879802_Artery_Aorta_multismr.msmr"
"644" "BAG1" "ENSG00000107262" -1.34030280161677 1.94409207983495e-18 17.7112831690305 "no" NA NA NA 9 "BAG1" 33247818 "rs10970987" 9 32457189 "C" "T" 0.0489927 0.00326318 0.0013694 0.01717561 0.193777 0.0551183 0.000438667 0.0168399 0.00853725 0.04855059 0.7833345 NA NA "Heart_Atrial_Appendage" "20002_1473" "20002_1473_Heart_Atrial_Appendage_multismr.msmr"
"645" "BAG1" "ENSG00000107262" -1.34030280161677 1.94409207983495e-18 17.7112831690305 "no" NA NA NA 9 "BAG1" 33247818 "rs12377840" 9 32739952 "G" "C" 0.128663 0.000960681 0.000395026 0.01501804 0.108316 0.0327692 0.0009483285 0.00886924 0.00452772 0.0501271 0.7480708 NA NA "Heart_Left_Ventricle" "6152_5" "6152_5_Heart_Left_Ventricle_multismr.msmr"
"646" "BAG1" "ENSG00000107262" -1.34030280161677 1.94409207983495e-18 17.7112831690305 "no" NA NA NA 9 "BAG1" 33247818 "rs114175550" 9 33244322 "T" "C" 0.0393773 -0.0463506 0.0218161 0.03361957 -0.248249 0.061412 5.291754e-05 0.18671 0.0992787 0.06001723 0.7385908 0.02987901 4 "Artery_Tibial" "4194_irnt" "4194_irnt_Artery_Tibial_multismr.msmr"
"647" "BAK1" "ENSG00000030110" -1.21791075934298 0.00350763468356716 2.45498564426053 "no" NA NA NA 6 "BAK1" 33540329 "rs210143" 6 33546930 "C" "T" 0.745421 -0.00877506 0.00263434 0.0008652593 -0.309768 0.0295183 9.196164e-26 0.0283278 0.00892238 0.001498773 0.005080255 0.8811436 20 "Artery_Aorta" "102_irnt" "102_irnt_Artery_Aorta_multismr.msmr"
"648" "BAK1" "ENSG00000030110" -1.21791075934298 0.00350763468356716 2.45498564426053 "no" NA NA NA 6 "BAK1" 33540329 "rs511515" 6 33541507 "G" "A" 0.716575 -0.00880781 0.00262942 0.0008089448 -0.354987 0.0367565 4.555859e-22 0.0248116 0.00783997 0.001552097 0.00112951 0.6639052 20 "Heart_Left_Ventricle" "102_irnt" "102_irnt_Heart_Left_Ventricle_multismr.msmr"
"649" "BAK1" "ENSG00000030110" -1.21791075934298 0.00350763468356716 2.45498564426053 "no" NA NA NA 6 "BAK1" 33540329 "rs3216621" 6 33548089 "AG" "A" 0.751374 -0.00837798 0.00263573 0.001479787 -0.321632 0.0269283 6.97644e-33 0.0260483 0.00848009 0.002128399 0.001097315 0.08764181 20 "Artery_Tibial" "102_irnt" "102_irnt_Artery_Tibial_multismr.msmr"
"650" "BAK1" "ENSG00000030110" -1.21791075934298 0.00350763468356716 2.45498564426053 "no" NA NA NA 6 "BAK1" 33540329 "rs511515" 6 33541507 "G" "A" 0.716575 -0.00880781 0.00262942 0.0008089448 -0.248926 0.0324238 1.625201e-14 0.0353832 0.0115247 0.002139156 0.02566086 0.007489089 20 "Heart_Atrial_Appendage" "102_irnt" "102_irnt_Heart_Atrial_Appendage_multismr.msmr"
"651" "BAK1" "ENSG00000030110" -1.21791075934298 0.00350763468356716 2.45498564426053 "no" NA NA NA 6 "BAK1" 33540329 "rs511515" 6 33541507 "G" "A" 0.716575 -0.00880781 0.00262942 0.0008089448 -0.305875 0.0434945 2.028615e-12 0.0287955 0.00952176 0.002493121 0.006646517 0.2197127 16 "Artery_Coronary" "102_irnt" "102_irnt_Artery_Coronary_multismr.msmr"
"652" "BAMBI" "ENSG00000095739" -3.19581097664947 1.85959471113717e-40 39.7305816976617 "no" NA NA NA 10 "BAMBI" 28966271 "rs1539443" 10 29223932 "C" "T" 0.689103 -0.0130722 0.00244336 8.790969e-08 -0.163144 0.043873 0.0002003718 0.0801268 0.0262414 0.002262297 0.4782434 0.06041604 6 "Heart_Atrial_Appendage" "102_irnt" "102_irnt_Heart_Atrial_Appendage_multismr.msmr"
"653" "BAMBI" "ENSG00000095739" -3.19581097664947 1.85959471113717e-40 39.7305816976617 "no" NA NA NA 10 "BAMBI" 28966271 "rs628590" 10 28945223 "T" "C" 0.494505 -0.000814999 0.000310659 0.008704369 -0.150806 0.0342241 1.050891e-05 0.00540429 0.00239745 0.02418461 0.6254533 0.5335648 20 "Artery_Tibial" "I21" "I21_Artery_Tibial_multismr.msmr"
"654" "BAMBI" "ENSG00000095739" -3.19581097664947 1.85959471113717e-40 39.7305816976617 "no" NA NA NA 10 "BAMBI" 28966271 "rs2368367" 10 29895935 "T" "C" 0.479853 0.0168484 0.00613753 0.006048446 0.243644 0.066004 0.0002230652 0.0691517 0.0313928 0.0276095 0.09901851 NA NA "Artery_Coronary" "6033_irnt" "6033_irnt_Artery_Coronary_multismr.msmr"
"655" "BAMBI" "ENSG00000095739" -3.19581097664947 1.85959471113717e-40 39.7305816976617 "no" NA NA NA 10 "BAMBI" 28966271 "rs11814095" 10 29539647 "A" "G" 0.0554029 0.0477431 0.0233164 0.04059736 -0.432173 0.115547 0.0001838589 -0.110472 0.0615074 0.07248185 0.9954348 0.1623408 5 "Artery_Aorta" "93_irnt" "93_irnt_Artery_Aorta_multismr.msmr"
"656" "BAMBI" "ENSG00000095739" -3.19581097664947 1.85959471113717e-40 39.7305816976617 "no" NA NA NA 10 "BAMBI" 28966271 "rs71489628" 10 29080271 "T" "G" 0.0938645 -0.0317096 0.0147826 0.03194786 -0.27413 0.0842985 0.00114638 0.115674 0.0646008 0.07335908 0.6259271 NA NA "Heart_Left_Ventricle" "94_irnt" "94_irnt_Heart_Left_Ventricle_multismr.msmr"
"657" "BARD1" "ENSG00000138376" 0.888315140879112 0.0203920369643365 1.69053939029905 "no" NA NA NA 2 "BARD1" 215590370 "rs13026390" 2 215687075 "G" "A" 0.192766 0.0026104 0.000836721 0.001809755 -0.46233 0.0600761 1.406807e-14 -0.00564618 0.00195285 0.003837111 0.03899049 0.1942407 20 "Artery_Coronary" "20003_1140861958" "20003_1140861958_Artery_Coronary_multismr.msmr"
"658" "BARD1" "ENSG00000138376" 0.888315140879112 0.0203920369643365 1.69053939029905 "no" NA NA NA 2 "BARD1" 215590370 "rs17489363" 2 215674341 "G" "A" 0.77381 -0.0022181 0.000793607 0.00519061 0.466679 0.0333088 1.340814e-44 -0.00475295 0.00173405 0.006126113 0.2952537 0.3890052 20 "Artery_Tibial" "20003_1140861958" "20003_1140861958_Artery_Tibial_multismr.msmr"
"659" "BARD1" "ENSG00000138376" 0.888315140879112 0.0203920369643365 1.69053939029905 "no" NA NA NA 2 "BARD1" 215590370 "rs3768714" 2 215637319 "G" "A" 0.489927 -0.0227786 0.00807402 0.004784114 0.578104 0.0536459 4.455123e-27 -0.0394023 0.0144371 0.006348007 0.2003065 0.3793695 20 "Heart_Left_Ventricle" "94_irnt" "94_irnt_Heart_Left_Ventricle_multismr.msmr"
"660" "BARD1" "ENSG00000138376" 0.888315140879112 0.0203920369643365 1.69053939029905 "no" NA NA NA 2 "BARD1" 215590370 "rs17489363" 2 215674341 "G" "A" 0.77381 -0.0022181 0.000793607 0.00519061 0.473534 0.0398962 1.712032e-32 -0.00468414 0.00172176 0.006517365 0.1446092 0.3567565 20 "Artery_Aorta" "20003_1140861958" "20003_1140861958_Artery_Aorta_multismr.msmr"
"661" "BARD1" "ENSG00000138376" 0.888315140879112 0.0203920369643365 1.69053939029905 "no" NA NA NA 2 "BARD1" 215590370 "rs17489363" 2 215674341 "G" "A" 0.77381 -0.0022181 0.000793607 0.00519061 0.620936 0.0592133 9.972801e-26 -0.00357219 0.0013227 0.006919803 0.09335706 0.7091174 20 "Heart_Atrial_Appendage" "20003_1140861958" "20003_1140861958_Heart_Atrial_Appendage_multismr.msmr"
"662" "BCAM" "ENSG00000187244" 2.06696335794743 2.57352610877836e-23 22.5894714214139 "no" NA NA NA 19 "BCAM" 45312328 "rs8113311" 19 45325738 "G" "T" 0.724359 0.00673982 0.000828007 3.958973e-16 0.12437 0.0226433 3.961102e-08 0.0541917 0.0119025 5.289109e-06 1.286738e-07 0.0004990128 5 "Artery_Tibial" "20002_1473" "20002_1473_Artery_Tibial_multismr.msmr"
"663" "BCAM" "ENSG00000187244" 2.06696335794743 2.57352610877836e-23 22.5894714214139 "no" NA NA NA 19 "BCAM" 45312328 "rs4803759" 19 45327459 "C" "T" 0.713828 0.00679806 0.000817082 8.801986e-17 0.113976 0.0288274 7.693756e-05 0.0596447 0.0167024 0.0003555771 7.42114e-05 3.527228e-05 6 "Artery_Aorta" "20002_1473" "20002_1473_Artery_Aorta_multismr.msmr"
"664" "BCAM" "ENSG00000187244" 2.06696335794743 2.57352610877836e-23 22.5894714214139 "no" NA NA NA 19 "BCAM" 45312328 "rs62111692" 19 46099160 "T" "G" 0.0123626 0.017177 0.00631714 0.006545779 0.593598 0.16263 0.0002622509 0.0289371 0.0132706 0.02921686 0.3261538 NA NA "Artery_Coronary" "102_irnt" "102_irnt_Artery_Coronary_multismr.msmr"
"665" "BCAM" "ENSG00000187244" 2.06696335794743 2.57352610877836e-23 22.5894714214139 "no" NA NA NA 19 "BCAM" 45312328 "rs8106584" 19 46054287 "T" "C" 0.0975275 0.00566234 0.00215841 0.008706088 -0.288457 0.0809399 0.000365465 -0.0196298 0.00929127 0.03462574 0.77348 NA NA "Heart_Atrial_Appendage" "20003_1140879802" "20003_1140879802_Heart_Atrial_Appendage_multismr.msmr"
"666" "BCAM" "ENSG00000187244" 2.06696335794743 2.57352610877836e-23 22.5894714214139 "no" NA NA NA 19 "BCAM" 45312328 "rs148173609" 19 45714816 "T" "A" 0.00274725 -0.00339808 0.00164945 0.0393862 0.384872 0.100145 0.0001214571 -0.00882912 0.00486263 0.06941505 0.5023638 NA NA "Heart_Left_Ventricle" "I83" "I83_Heart_Left_Ventricle_multismr.msmr"
"667" "BEX1" "ENSG00000133169" -1.03324963335796 6.91595322585511e-11 10.1601479526193 "no" NA NA NA 23 "BEX1" 102317579 "rs5987708" 23 102468481 "A" "C" 0.761905 -0.0101431 0.0033281 0.002305886 0.293241 0.0380576 1.306452e-14 -0.0345896 0.0122049 0.004595933 0.01624722 0.3832487 20 "Heart_Left_Ventricle" "4195_irnt" "4195_irnt_Heart_Left_Ventricle_multismr.msmr"
"668" "BEX1" "ENSG00000133169" -1.03324963335796 6.91595322585511e-11 10.1601479526193 "no" NA NA NA 23 "BEX1" 102317579 "rs4907825" 23 102346055 "A" "G" 0.811935 -0.00191717 0.000654133 0.003380288 -0.401669 0.0410285 1.242985e-22 0.00477301 0.00169995 0.004989113 0.02611656 0.01586361 20 "Heart_Atrial_Appendage" "20003_1140861958" "20003_1140861958_Heart_Atrial_Appendage_multismr.msmr"
"669" "BEX1" "ENSG00000133169" -1.03324963335796 6.91595322585511e-11 10.1601479526193 "no" NA NA NA 23 "BEX1" 102317579 "rs5987668" 23 102329261 "G" "A" 0.812538 -0.00956707 0.00334325 0.004214982 0.540519 0.0457376 3.157553e-32 -0.0176998 0.00636401 0.005415293 0.02537016 0.0690741 20 "Artery_Aorta" "4195_irnt" "4195_irnt_Artery_Aorta_multismr.msmr"
"670" "BEX1" "ENSG00000133169" -1.03324963335796 6.91595322585511e-11 10.1601479526193 "no" NA NA NA 23 "BEX1" 102317579 "rs2382872" 23 102307223 "A" "G" 0.808921 -0.00930267 0.00334219 0.005379153 0.428559 0.037307 1.527277e-30 -0.0217069 0.00802434 0.006827792 0.009598459 0.281474 20 "Artery_Tibial" "4195_irnt" "4195_irnt_Artery_Tibial_multismr.msmr"
"671" "BEX1" "ENSG00000133169" -1.03324963335796 6.91595322585511e-11 10.1601479526193 "no" NA NA NA 23 "BEX1" 102317579 "rs2092039" 23 102324117 "C" "A" 0.811935 -0.00950491 0.00334255 0.004460555 0.389459 0.061894 3.126779e-10 -0.0244054 0.00941825 0.009561706 0.09926218 0.2780756 20 "Artery_Coronary" "4195_irnt" "4195_irnt_Artery_Coronary_multismr.msmr"
"672" "BICC1" "ENSG00000122870" -1.9536320051875 0.012545569286546 1.90150962670521 "no" NA NA NA 10 "BICC1" 60272900 "rs12258523" 10 60365975 "C" "T" 0.335623 -0.0104616 0.00234587 8.211959e-06 0.108879 0.0268093 4.881411e-05 -0.0960846 0.0319994 0.002675964 0.03003811 0.8878614 7 "Heart_Left_Ventricle" "4080_irnt" "4080_irnt_Heart_Left_Ventricle_multismr.msmr"
"673" "BICC1" "ENSG00000122870" -1.9536320051875 0.012545569286546 1.90150962670521 "no" NA NA NA 10 "BICC1" 60272900 "rs66495957" 10 60378779 "GT" "G" 0.609432 0.00644786 0.00245543 0.008640507 0.478659 0.0401113 7.940418e-33 0.0134707 0.00525254 0.01032948 0.6757525 0.01552577 20 "Artery_Tibial" "102_irnt" "102_irnt_Artery_Tibial_multismr.msmr"
"674" "BICC1" "ENSG00000122870" -1.9536320051875 0.012545569286546 1.90150962670521 "no" NA NA NA 10 "BICC1" 60272900 "rs2028205" 10 60389001 "G" "A" 0.598901 0.00648645 0.00244197 0.007901816 0.415306 0.0477377 3.326248e-18 0.0156185 0.00614789 0.01107065 0.4012187 0.03008 14 "Artery_Aorta" "102_irnt" "102_irnt_Artery_Aorta_multismr.msmr"
"675" "BICC1" "ENSG00000122870" -1.9536320051875 0.012545569286546 1.90150962670521 "no" NA NA NA 10 "BICC1" 60272900 "rs10740741" 10 60382605 "G" "A" 0.600275 0.00651039 0.0024444 0.007735775 0.517265 0.0791719 6.427466e-11 0.0125862 0.0051032 0.01365049 0.5130604 0.009164477 17 "Artery_Coronary" "102_irnt" "102_irnt_Artery_Coronary_multismr.msmr"
"676" "BICC1" "ENSG00000122870" -1.9536320051875 0.012545569286546 1.90150962670521 "no" NA NA NA 10 "BICC1" 60272900 "rs10740737" 10 60377898 "C" "G" 0.612637 -0.00116181 0.000464442 0.01236622 0.156197 0.0333162 2.754629e-06 -0.00743811 0.00337022 0.02731336 0.3296627 0.8019662 9 "Heart_Atrial_Appendage" "20003_1140879802" "20003_1140879802_Heart_Atrial_Appendage_multismr.msmr"
"677" "BID" "ENSG00000015475" 1.36072163287459 0.000341743762988508 3.46629940280079 "no" NA NA NA 22 "BID" 18216906 "rs1807468" 22 18204674 "C" "G" 0.217491 -0.0123936 0.00419129 0.003106588 -0.194078 0.0356528 5.222799e-08 0.0638589 0.0245764 0.009366575 0.2046273 0.9997473 20 "Heart_Atrial_Appendage" "4196_irnt" "4196_irnt_Heart_Atrial_Appendage_multismr.msmr"
"678" "BID" "ENSG00000015475" 1.36072163287459 0.000341743762988508 3.46629940280079 "no" NA NA NA 22 "BID" 18216906 "rs1807468" 22 18204674 "C" "G" 0.217491 -0.0123936 0.00419129 0.003106588 -0.177229 0.0344796 2.745699e-07 0.0699299 0.027283 0.01037344 0.2025445 0.9586785 20 "Heart_Left_Ventricle" "4196_irnt" "4196_irnt_Heart_Left_Ventricle_multismr.msmr"
"679" "BID" "ENSG00000015475" 1.36072163287459 0.000341743762988508 3.46629940280079 "no" NA NA NA 22 "BID" 18216906 "rs2587070" 22 18165995 "G" "T" 0.0947802 0.0126901 0.00503067 0.01165085 -0.279555 0.037349 7.157913e-14 -0.0453939 0.0189898 0.01682803 0.5303435 0.6087917 20 "Artery_Tibial" "4194_irnt" "4194_irnt_Artery_Tibial_multismr.msmr"
"680" "BID" "ENSG00000015475" 1.36072163287459 0.000341743762988508 3.46629940280079 "no" NA NA NA 22 "BID" 18216906 "rs181405" 22 18233000 "A" "G" 0.468864 -0.0107534 0.00394202 0.006374071 0.16947 0.0354411 1.73791e-06 -0.0634531 0.0267798 0.01781513 0.6322982 0.2711217 20 "Artery_Aorta" "4195_irnt" "4195_irnt_Artery_Aorta_multismr.msmr"
"681" "BID" "ENSG00000015475" 1.36072163287459 0.000341743762988508 3.46629940280079 "no" NA NA NA 22 "BID" 18216906 "rs2895948" 22 18114042 "A" "G" 0.886447 -0.00590837 0.00326582 0.07042714 -0.182486 0.0542801 0.0007740004 0.0323771 0.020323 0.1111315 0.9269656 0.301339 7 "Artery_Coronary" "4080_irnt" "4080_irnt_Artery_Coronary_multismr.msmr"
"682" "BLCAP" "ENSG00000166619" -1.18574973755491 0.000555012667523122 3.25569710449424 "no" NA NA NA 20 "BLCAP" 36120874 "rs2024794" 20 36169997 "C" "T" 0.850275 0.0221306 0.00902084 0.01415621 -0.206569 0.0331197 4.458992e-10 -0.107134 0.0469266 0.0224295 0.07361483 0.9991933 20 "Artery_Tibial" "93_irnt" "93_irnt_Artery_Tibial_multismr.msmr"
"683" "BLCAP" "ENSG00000166619" -1.18574973755491 0.000555012667523122 3.25569710449424 "no" NA NA NA 20 "BLCAP" 36120874 "rs6018728" 20 36097924 "C" "T" 0.868132 0.00140717 0.0005876 0.01663055 -0.188982 0.0477451 7.553553e-05 -0.00744605 0.00363409 0.04046736 0.5432187 0.7175767 8 "Artery_Aorta" "20003_1140860806" "20003_1140860806_Artery_Aorta_multismr.msmr"
"684" "BLCAP" "ENSG00000166619" -1.18574973755491 0.000555012667523122 3.25569710449424 "no" NA NA NA 20 "BLCAP" 36120874 "rs6066878" 20 36198591 "T" "C" 0.582418 0.0107027 0.00437799 0.01449885 0.10207 0.0310611 0.00101583 0.104856 0.0534595 0.04983 0.2255307 NA NA "Heart_Atrial_Appendage" "4194_irnt" "4194_irnt_Heart_Atrial_Appendage_multismr.msmr"
"685" "BLCAP" "ENSG00000166619" -1.18574973755491 0.000555012667523122 3.25569710449424 "no" NA NA NA 20 "BLCAP" 36120874 "rs143261245" 20 35880659 "A" "T" 0.00549451 0.00403125 0.00179036 0.0243449 0.420874 0.118457 0.0003809169 0.00957828 0.00503621 0.05718636 0.1852314 0.829628 4 "Heart_Left_Ventricle" "I25" "I25_Heart_Left_Ventricle_multismr.msmr"
"686" "BLCAP" "ENSG00000166619" -1.18574973755491 0.000555012667523122 3.25569710449424 "no" NA NA NA 20 "BLCAP" 36120874 "rs113719182" 20 35901826 "G" "A" 0.032967 0.00457737 0.00226692 0.0434662 -0.400001 0.145421 0.005947711 -0.0114434 0.00703035 0.1035856 0.1958798 NA NA "Artery_Coronary" "20003_1140861958" "20003_1140861958_Artery_Coronary_multismr.msmr"
"687" "BMP3" "ENSG00000152785" 5.37059710373254 4.2299850662699e-13 12.3736611658751 "no" NA NA NA 4 "BMP3" 81952119 "rs2125240" 4 81265363 "G" "A" 0.91804 -0.00259771 0.000987442 0.008519745 0.322205 0.0820234 8.558087e-05 -0.00806229 0.00368841 0.02882715 0.04679268 0.8453446 7 "Artery_Aorta" "20003_1140861958" "20003_1140861958_Artery_Aorta_multismr.msmr"
"688" "BMP3" "ENSG00000152785" 5.37059710373254 4.2299850662699e-13 12.3736611658751 "no" NA NA NA 4 "BMP3" 81952119 "rs17004853" 4 81177929 "G" "A" 0.136905 -0.0802388 0.0243362 0.0009768993 -0.304998 0.110178 0.005636098 0.26308 0.12409 0.03400011 0.5402338 NA NA "Artery_Coronary" "94_irnt" "94_irnt_Artery_Coronary_multismr.msmr"
"689" "BMP4" "ENSG00000125378" 2.53348837340027 7.78814472520249e-14 13.1085659866881 "no" NA NA NA 14 "BMP4" 54416454 "rs4901471" 14 54434560 "T" "C" 0.282051 -0.0093296 0.0024657 0.0001544811 0.166321 0.0382718 1.387782e-05 -0.0560939 0.0196567 0.004321649 0.385117 0.6783868 7 "Artery_Aorta" "4079_irnt" "4079_irnt_Artery_Aorta_multismr.msmr"
"690" "BMP4" "ENSG00000125378" 2.53348837340027 7.78814472520249e-14 13.1085659866881 "no" NA NA NA 14 "BMP4" 54416454 "rs17253124" 14 53763215 "G" "A" 0.0503663 0.0321351 0.0115954 0.00558216 -0.246067 0.0646896 0.000142488 -0.130595 0.0583035 0.02509652 0.3831326 NA NA "Heart_Atrial_Appendage" "93_irnt" "93_irnt_Heart_Atrial_Appendage_multismr.msmr"
"691" "BMP4" "ENSG00000125378" 2.53348837340027 7.78814472520249e-14 13.1085659866881 "no" NA NA NA 14 "BMP4" 54416454 "rs1957638" 14 54559657 "A" "C" 0.166209 -0.00735151 0.00260459 0.00476477 0.152341 0.0434914 0.0004604222 -0.0482569 0.021957 0.02796381 0.5965414 NA NA "Artery_Tibial" "4079_irnt" "4079_irnt_Artery_Tibial_multismr.msmr"
"692" "BMP4" "ENSG00000125378" 2.53348837340027 7.78814472520249e-14 13.1085659866881 "no" NA NA NA 14 "BMP4" 54416454 "rs11622391" 14 54149309 "T" "C" 0.010989 -0.0290507 0.0123519 0.01867671 0.954873 0.250568 0.0001384998 -0.0304236 0.0152009 0.04534508 0.8043138 NA NA "Artery_Coronary" "4195_irnt" "4195_irnt_Artery_Coronary_multismr.msmr"
"693" "BMP4" "ENSG00000125378" 2.53348837340027 7.78814472520249e-14 13.1085659866881 "no" NA NA NA 14 "BMP4" 54416454 "rs113872301" 14 54161783 "T" "C" 0.00412088 0.0036432 0.00176021 0.03847548 0.611415 0.158935 0.000119593 0.00595864 0.00326914 0.06835018 0.9251179 NA NA "Heart_Left_Ventricle" "6150_1" "6150_1_Heart_Left_Ventricle_multismr.msmr"
"694" "BMP5" "ENSG00000112175" -3.28420832019136 3.36248584754272e-05 4.47333953489944 "no" NA NA NA 6 "BMP5" 55618443 "rs142134303" 6 55481374 "T" "C" 0.003663 -0.00744493 0.00186993 6.851198e-05 0.817253 0.247639 0.0009662521 -0.0091097 0.00358537 0.01106005 0.3466865 NA NA "Artery_Aorta" "20003_1140860696" "20003_1140860696_Artery_Aorta_multismr.msmr"
"695" "BMP5" "ENSG00000112175" -3.28420832019136 3.36248584754272e-05 4.47333953489944 "no" NA NA NA 6 "BMP5" 55618443 "rs4504466" 6 55509428 "C" "T" 0.901557 0.00324169 0.00125145 0.009587918 -0.362767 0.100755 0.0003176067 -0.00893601 0.00424975 0.03549088 0.4060369 NA NA "Artery_Tibial" "20003_1140860696" "20003_1140860696_Artery_Tibial_multismr.msmr"
"696" "BMP5" "ENSG00000112175" -3.28420832019136 3.36248584754272e-05 4.47333953489944 "no" NA NA NA 6 "BMP5" 55618443 "rs113053491" 6 55786358 "T" "C" 0.0627289 0.00194662 0.000920916 0.03453349 -0.46341 0.11041 2.702512e-05 -0.00420064 0.00222505 0.05904115 0.8045035 0.8540518 13 "Heart_Atrial_Appendage" "20003_1141146234" "20003_1141146234_Heart_Atrial_Appendage_multismr.msmr"
"697" "BMP5" "ENSG00000112175" -3.28420832019136 3.36248584754272e-05 4.47333953489944 "no" NA NA NA 6 "BMP5" 55618443 "rs143594643" 6 55602567 "A" "G" 0.0119048 0.0051609 0.00252796 0.04119842 -0.44093 0.107733 4.26215e-05 -0.0117046 0.00640692 0.06771993 0.5739032 NA NA "Heart_Left_Ventricle" "20002_1473" "20002_1473_Heart_Left_Ventricle_multismr.msmr"
"698" "BMP5" "ENSG00000112175" -3.28420832019136 3.36248584754272e-05 4.47333953489944 "no" NA NA NA 6 "BMP5" 55618443 "rs3846915" 6 55257422 "G" "A" 0.231685 0.00086914 0.000420332 0.03866387 0.261138 0.0730722 0.0003519772 0.00332828 0.00185963 0.07349405 0.8870435 0.6211266 6 "Artery_Coronary" "I21" "I21_Artery_Coronary_multismr.msmr"
"699" "BMPER" "ENSG00000164619" -4.35697121654936 3.71003598920845e-10 9.43062187749039 "no" NA NA NA 7 "BMPER" 33944523 "rs17170489" 7 33953938 "T" "C" 0.369505 -0.00308864 0.00107715 0.004138352 -0.231233 0.0313599 1.661845e-13 0.0133573 0.00499812 0.007529849 0.2635677 0.862938 20 "Artery_Tibial" "6150_100" "6150_100_Artery_Tibial_multismr.msmr"
"700" "BMPER" "ENSG00000164619" -4.35697121654936 3.71003598920845e-10 9.43062187749039 "no" NA NA NA 7 "BMPER" 33944523 "rs73107623" 7 33567568 "G" "A" 0.00595238 0.110509 0.0420483 0.008585209 1.0954 0.297282 0.0002289582 0.100885 0.04715 0.03238299 0.8699209 NA NA "Artery_Coronary" "94_irnt" "94_irnt_Artery_Coronary_multismr.msmr"
"701" "BMPER" "ENSG00000164619" -4.35697121654936 3.71003598920845e-10 9.43062187749039 "no" NA NA NA 7 "BMPER" 33944523 "rs143200269" 7 34353024 "A" "G" 0.0114469 -0.0105382 0.00394743 0.007593359 -0.533922 0.165673 0.001269719 0.0197373 0.00960046 0.03979454 0.8142137 NA NA "Heart_Atrial_Appendage" "6150_100" "6150_100_Heart_Atrial_Appendage_multismr.msmr"
"702" "BMPER" "ENSG00000164619" -4.35697121654936 3.71003598920845e-10 9.43062187749039 "no" NA NA NA 7 "BMPER" 33944523 "rs74358794" 7 33721841 "A" "G" 0.0457875 0.0473835 0.0210187 0.02417418 0.427863 0.109462 9.275969e-05 0.110745 0.0567095 0.05083842 0.4034697 0.9881159 10 "Heart_Left_Ventricle" "93_irnt" "93_irnt_Heart_Left_Ventricle_multismr.msmr"
"703" "BMPER" "ENSG00000164619" -4.35697121654936 3.71003598920845e-10 9.43062187749039 "no" NA NA NA 7 "BMPER" 33944523 "rs2700683" 7 33632045 "C" "T" 0.337454 -0.0120957 0.00659237 0.06653489 0.276554 0.073362 0.0001634312 -0.0437372 0.0265111 0.09899065 0.7705015 0.2970137 6 "Artery_Aorta" "5984_irnt" "5984_irnt_Artery_Aorta_multismr.msmr"
"704" "BNIP3L" "ENSG00000104765" 0.682171871533058 0.0482050395132998 1.31690755681488 "no" NA NA NA 8 "BNIP3L" 26240414 "rs6990076" 8 25482766 "G" "A" 0.321886 -0.0285234 0.00790854 0.0003101659 0.0842254 0.0245496 0.0006017589 -0.338656 0.136236 0.01292623 0.1625531 NA NA "Artery_Tibial" "5983_irnt" "5983_irnt_Artery_Tibial_multismr.msmr"
"705" "BNIP3L" "ENSG00000104765" 0.682171871533058 0.0482050395132998 1.31690755681488 "no" NA NA NA 8 "BNIP3L" 26240414 "rs148726470" 8 26476431 "A" "G" 0.0686813 -0.0079766 0.00222091 0.0003286656 -0.188644 0.0670557 0.004904476 0.0422839 0.0190923 0.0267797 0.01882669 NA NA "Heart_Left_Ventricle" "6150_100" "6150_100_Heart_Left_Ventricle_multismr.msmr"
"706" "BNIP3L" "ENSG00000104765" 0.682171871533058 0.0482050395132998 1.31690755681488 "no" NA NA NA 8 "BNIP3L" 26240414 "rs59925999" 8 25847663 "A" "C" 0.0782967 -0.00830145 0.00342162 0.0152589 0.302141 0.0865831 0.0004837288 -0.0274754 0.0137927 0.04636791 0.8408449 NA NA "Artery_Aorta" "I9_IHD" "I9_IHD_Artery_Aorta_multismr.msmr"
"707" "BNIP3L" "ENSG00000104765" 0.682171871533058 0.0482050395132998 1.31690755681488 "no" NA NA NA 8 "BNIP3L" 26240414 "rs327227" 8 26483478 "A" "G" 0.961538 0.0136928 0.00545893 0.01213032 -0.764318 0.240139 0.00145848 -0.0179151 0.00909359 0.04882967 0.09757326 NA NA "Artery_Coronary" "6150_100" "6150_100_Artery_Coronary_multismr.msmr"
"708" "BNIP3L" "ENSG00000104765" 0.682171871533058 0.0482050395132998 1.31690755681488 "no" NA NA NA 8 "BNIP3L" 26240414 "rs7000072" 8 26180571 "T" "A" 0.989927 0.0608161 0.0233453 0.009185596 -0.24797 0.0853975 0.00368763 -0.245256 0.126481 0.05249189 0.3991196 NA NA "Heart_Atrial_Appendage" "5983_irnt" "5983_irnt_Heart_Atrial_Appendage_multismr.msmr"
"709" "BOLA3" "ENSG00000163170" -1.3691587214089 6.41281108787167e-15 14.1929515535809 "no" NA NA NA 2 "BOLA3" 74362525 "rs1667605" 2 74374884 "A" "G" 0.439103 0.000931785 0.000389025 0.0166122 0.209558 0.0241128 3.600651e-18 0.00444643 0.00192562 0.02093856 0.3717047 0.9656468 20 "Heart_Atrial_Appendage" "I9_CHD" "I9_CHD_Heart_Atrial_Appendage_multismr.msmr"
"710" "BOLA3" "ENSG00000163170" -1.3691587214089 6.41281108787167e-15 14.1929515535809 "no" NA NA NA 2 "BOLA3" 74362525 "rs3771826" 2 75361732 "G" "A" 0.143315 0.0234257 0.0083623 0.005088984 0.110158 0.0294879 0.0001871911 0.212655 0.0948846 0.02501304 0.3487317 0.206766 8 "Artery_Tibial" "6032_irnt" "6032_irnt_Artery_Tibial_multismr.msmr"
"711" "BOLA3" "ENSG00000163170" -1.3691587214089 6.41281108787167e-15 14.1929515535809 "no" NA NA NA 2 "BOLA3" 74362525 "rs828889" 2 74371995 "A" "G" 0.437271 0.000909107 0.000389148 0.01948357 0.228246 0.029324 7.049901e-15 0.00398301 0.00178009 0.02525118 0.3232537 0.6124378 20 "Heart_Left_Ventricle" "I9_CHD" "I9_CHD_Heart_Left_Ventricle_multismr.msmr"
"712" "BOLA3" "ENSG00000163170" -1.3691587214089 6.41281108787167e-15 14.1929515535809 "no" NA NA NA 2 "BOLA3" 74362525 "rs10201881" 2 74192046 "A" "G" 0.377747 0.00102115 0.000346974 0.003250317 -0.128608 0.0377596 0.000659297 -0.00794002 0.00356557 0.02595678 0.2840696 0.9795849 5 "Artery_Coronary" "20002_1075" "20002_1075_Artery_Coronary_multismr.msmr"
"713" "BOLA3" "ENSG00000163170" -1.3691587214089 6.41281108787167e-15 14.1929515535809 "no" NA NA NA 2 "BOLA3" 74362525 "rs1667618" 2 74347666 "G" "T" 0.537088 0.00126121 0.000770931 0.1018486 0.121641 0.0286971 2.247338e-05 0.0103683 0.0067934 0.1269526 0.5378762 0.7761356 18 "Artery_Aorta" "20002_1473" "20002_1473_Artery_Aorta_multismr.msmr"
"714" "BRCA1" "ENSG00000012048" 1.39039775951965 0.00980785953308704 2.00842576269128 "no" NA NA NA 17 "BRCA1" 41196312 "rs5820483" 17 41247121 "ACCT" "A" 0.348901 0.00198092 0.000447878 9.738443e-06 0.180626 0.0328704 3.904981e-08 0.010967 0.003183 0.0005700341 0.0002280072 0.9700029 20 "Artery_Tibial" "I9_DISVEINLYMPH" "I9_DISVEINLYMPH_Artery_Tibial_multismr.msmr"
"715" "BRCA1" "ENSG00000012048" 1.39039775951965 0.00980785953308704 2.00842576269128 "no" NA NA NA 17 "BRCA1" 41196312 "rs28678167" 17 41172481 "T" "G" 0.343864 0.0018698 0.000450426 3.307636e-05 0.105713 0.0320396 0.0009687553 0.0176875 0.0068478 0.009796024 0.0354058 NA NA "Heart_Left_Ventricle" "I9_DISVEINLYMPH" "I9_DISVEINLYMPH_Heart_Left_Ventricle_multismr.msmr"
"716" "BRCA1" "ENSG00000012048" 1.39039775951965 0.00980785953308704 2.00842576269128 "no" NA NA NA 17 "BRCA1" 41196312 "rs9915660" 17 41651166 "A" "G" 0.860806 -0.0133593 0.00647368 0.03905252 -0.428919 0.110306 0.000100893 0.0311464 0.0170868 0.06832853 0.04009112 0.6773077 3 "Heart_Atrial_Appendage" "I9_DISVEINLYMPH" "I9_DISVEINLYMPH_Heart_Atrial_Appendage_multismr.msmr"
"717" "BRCA1" "ENSG00000012048" 1.39039775951965 0.00980785953308704 2.00842576269128 "no" NA NA NA 17 "BRCA1" 41196312 "rs16940093" 17 41757610 "G" "C" 0.154762 0.00313835 0.00170986 0.06644013 0.280282 0.0875291 0.00136402 0.0111971 0.00703159 0.1112945 0.5130656 NA NA "Artery_Aorta" "20002_1473" "20002_1473_Artery_Aorta_multismr.msmr"
"718" "BRCA1" "ENSG00000012048" 1.39039775951965 0.00980785953308704 2.00842576269128 "no" NA NA NA 17 "BRCA1" 41196312 "rs145895047" 17 41046220 "C" "G" 0.00869963 0.00264365 0.001464 0.07095398 0.83803 0.281556 0.002916271 0.0031546 0.00204332 0.1226221 0.3424379 NA NA "Artery_Coronary" "20003_1141146234" "20003_1141146234_Artery_Coronary_multismr.msmr"
"719" "BRCA2" "ENSG00000139618" 1.48483344034783 0.030692223295625 1.51297165083019 "no" NA NA NA 13 "BRCA2" 32889611 "rs1799943" 13 32890572 "A" "G" 0.218407 -0.00487626 0.0011711 3.129547e-05 -0.514682 0.0495336 2.737043e-25 0.00947432 0.00245128 0.0001110699 0.07091345 0.04855853 20 "Artery_Aorta" "6150_100" "6150_100_Artery_Aorta_multismr.msmr"
"720" "BRCA2" "ENSG00000139618" 1.48483344034783 0.030692223295625 1.51297165083019 "no" NA NA NA 13 "BRCA2" 32889611 "rs9567552" 13 32890227 "T" "G" 0.22207 -0.00487365 0.00120057 4.918912e-05 -0.375793 0.041403 1.121617e-19 0.012969 0.00349974 0.0002108071 0.06265891 0.2328419 20 "Artery_Tibial" "6150_100" "6150_100_Artery_Tibial_multismr.msmr"
"721" "BRCA2" "ENSG00000139618" 1.48483344034783 0.030692223295625 1.51297165083019 "no" NA NA NA 13 "BRCA2" 32889611 "rs1799943" 13 32890572 "A" "G" 0.218407 -0.00487626 0.0011711 3.129547e-05 -0.328934 0.0611555 7.504757e-08 0.0148244 0.00450245 0.0009929288 0.1960481 0.2533049 13 "Artery_Coronary" "6150_100" "6150_100_Artery_Coronary_multismr.msmr"
"722" "BRCA2" "ENSG00000139618" 1.48483344034783 0.030692223295625 1.51297165083019 "no" NA NA NA 13 "BRCA2" 32889611 "rs138604155" 13 32848769 "T" "A" 0.0677656 0.0170252 0.00618535 0.005914144 -0.414102 0.133907 0.00198512 -0.0411135 0.0199965 0.03977882 0.38975 NA NA "Heart_Atrial_Appendage" "4080_irnt" "4080_irnt_Heart_Atrial_Appendage_multismr.msmr"
"723" "BRI3" "ENSG00000164713" 0.568189628178439 0.000102949396141483 3.98737619643003 "no" NA NA NA 7 "BRI3" 97881691 "rs6967457" 7 97912221 "G" "T" 0.330128 0.00101062 0.000346796 0.003566439 0.366607 0.0317662 8.217923e-31 0.00275668 0.000975653 0.004721034 0.2667173 0.8061426 20 "Artery_Aorta" "20002_1075" "20002_1075_Artery_Aorta_multismr.msmr"
"724" "BRI3" "ENSG00000164713" 0.568189628178439 0.000102949396141483 3.98737619643003 "no" NA NA NA 7 "BRI3" 97881691 "rs34695842" 7 97931062 "T" "G" 0.326923 0.000995475 0.000346691 0.004087085 0.303283 0.0232726 8.071307e-39 0.00328233 0.00117055 0.005045706 0.07362216 0.6662856 20 "Artery_Tibial" "20002_1075" "20002_1075_Artery_Tibial_multismr.msmr"
"725" "BRI3" "ENSG00000164713" 0.568189628178439 0.000102949396141483 3.98737619643003 "no" NA NA NA 7 "BRI3" 97881691 "rs7791314" 7 97906987 "T" "C" 0.135073 0.0166014 0.00418513 7.285675e-05 -0.193886 0.0531683 0.000265684 -0.0856245 0.0318945 0.00726134 0.3451722 0.1249038 10 "Heart_Atrial_Appendage" "102_irnt" "102_irnt_Heart_Atrial_Appendage_multismr.msmr"
"726" "BRI3" "ENSG00000164713" 0.568189628178439 0.000102949396141483 3.98737619643003 "no" NA NA NA 7 "BRI3" 97881691 "rs6465666" 7 97937258 "C" "T" 0.321429 0.000955351 0.000346791 0.005872225 0.260159 0.0547109 1.982871e-06 0.00367218 0.00154054 0.01713941 0.6188617 0.820756 20 "Artery_Coronary" "20002_1075" "20002_1075_Artery_Coronary_multismr.msmr"
"727" "BRI3" "ENSG00000164713" 0.568189628178439 0.000102949396141483 3.98737619643003 "no" NA NA NA 7 "BRI3" 97881691 "rs7806739" 7 98005332 "C" "A" 0.320971 0.00092946 0.000346873 0.007372344 0.145251 0.0309035 2.599747e-06 0.00639899 0.00274891 0.01992134 0.836239 0.2041405 20 "Heart_Left_Ventricle" "20002_1075" "20002_1075_Heart_Left_Ventricle_multismr.msmr"
"728" "BSPRY" "ENSG00000119411" 3.50710689851385 2.22770462491634e-07 6.6521423935131 "no" NA NA NA 9 "BSPRY" 116111821 "rs7850002" 9 116108220 "T" "C" 0.519231 0.00562025 0.00238512 0.01845401 0.869405 0.0502763 5.35293e-67 0.00646448 0.00276875 0.01955369 0.05449583 0.04888703 20 "Heart_Atrial_Appendage" "4079_irnt" "4079_irnt_Heart_Atrial_Appendage_multismr.msmr"
"729" "BSPRY" "ENSG00000119411" 3.50710689851385 2.22770462491634e-07 6.6521423935131 "no" NA NA NA 9 "BSPRY" 116111821 "rs7850002" 9 116108220 "T" "C" 0.519231 0.00562025 0.00238512 0.01845401 0.769411 0.0448575 6.0374e-66 0.00730461 0.00312905 0.01957196 0.2018491 0.01098154 20 "Heart_Left_Ventricle" "4079_irnt" "4079_irnt_Heart_Left_Ventricle_multismr.msmr"
"730" "BSPRY" "ENSG00000119411" 3.50710689851385 2.22770462491634e-07 6.6521423935131 "no" NA NA NA 9 "BSPRY" 116111821 "rs7850002" 9 116108220 "T" "C" 0.519231 0.00562025 0.00238512 0.01845401 0.513179 0.0432497 1.788639e-32 0.0109518 0.0047385 0.02081932 0.1446241 0.4121443 20 "Artery_Tibial" "4079_irnt" "4079_irnt_Artery_Tibial_multismr.msmr"
"731" "BSPRY" "ENSG00000119411" 3.50710689851385 2.22770462491634e-07 6.6521423935131 "no" NA NA NA 9 "BSPRY" 116111821 "rs10118275" 9 116110560 "A" "G" 0.547619 0.00556681 0.00239187 0.01994461 0.303274 0.0634505 1.755618e-06 0.0183557 0.00877214 0.03639364 0.03870709 0.3342784 20 "Artery_Aorta" "4079_irnt" "4079_irnt_Artery_Aorta_multismr.msmr"
"732" "BSPRY" "ENSG00000119411" 3.50710689851385 2.22770462491634e-07 6.6521423935131 "no" NA NA NA 9 "BSPRY" 116111821 "rs10817481" 9 116096944 "C" "A" 0.519231 0.00542461 0.00238014 0.0226603 0.370879 0.0770655 1.490421e-06 0.0146264 0.00710085 0.03941728 0.03394368 0.1704295 20 "Artery_Coronary" "4079_irnt" "4079_irnt_Artery_Coronary_multismr.msmr"
"733" "BTG1" "ENSG00000133639" -1.55895841614801 4.59181802461151e-18 17.3380153315145 "no" NA NA NA 12 "BTG1" 92536286 "rs117942711" 12 93489796 "T" "A" 0.00915751 0.00223395 0.000854747 0.0089599 -0.452373 0.114249 7.509031e-05 -0.00493829 0.00226397 0.02916501 0.05484335 NA NA "Heart_Left_Ventricle" "I21" "I21_Heart_Left_Ventricle_multismr.msmr"
"734" "BTG1" "ENSG00000133639" -1.55895841614801 4.59181802461151e-18 17.3380153315145 "no" NA NA NA 12 "BTG1" 92536286 "rs111832134" 12 92512354 "ATATTCT" "A" 0.809982 -0.00137102 0.000528984 0.009547564 -0.189068 0.051406 0.0002351299 0.00725146 0.00342275 0.03412369 0.549507 0.9780473 9 "Heart_Atrial_Appendage" "6150_2" "6150_2_Heart_Atrial_Appendage_multismr.msmr"
"735" "BTG1" "ENSG00000133639" -1.55895841614801 4.59181802461151e-18 17.3380153315145 "no" NA NA NA 12 "BTG1" 92536286 "rs10745590" 12 92664867 "C" "T" 0.372253 0.00111372 0.000441189 0.01159091 -0.204562 0.0538497 0.0001454241 -0.00544441 0.00258953 0.03551189 0.6034878 0.2595212 3 "Artery_Coronary" "CARDIAC_ARRHYTM" "CARDIAC_ARRHYTM_Artery_Coronary_multismr.msmr"
"736" "BTG1" "ENSG00000133639" -1.55895841614801 4.59181802461151e-18 17.3380153315145 "no" NA NA NA 12 "BTG1" 92536286 "rs10492342" 12 92919957 "G" "A" 0.201923 -0.00148757 0.000619007 0.01625428 0.114172 0.0308805 0.0002179772 -0.0130292 0.00646637 0.04391314 0.8628068 0.9911158 13 "Artery_Tibial" "I9_CORATHER" "I9_CORATHER_Artery_Tibial_multismr.msmr"
"737" "BTG1" "ENSG00000133639" -1.55895841614801 4.59181802461151e-18 17.3380153315145 "no" NA NA NA 12 "BTG1" 92536286 "rs76004088" 12 93120871 "G" "A" 0.0499084 0.00116923 0.000687182 0.08885192 0.19024 0.0609919 0.00181404 0.00614608 0.00411468 0.1352555 0.5296096 NA NA "Artery_Aorta" "I9_MI" "I9_MI_Artery_Aorta_multismr.msmr"
"738" "BTG2" "ENSG00000159388" 1.97277024907767 0.00954522718948513 2.0202137303436 "no" NA NA NA 1 "BTG2" 203274619 "rs10800872" 1 202833148 "T" "C" 0.836538 0.0595599 0.0188433 0.001573366 -0.255271 0.0689118 0.0002119613 -0.23332 0.097037 0.01619692 0.5750782 0.8036948 3 "Artery_Aorta" "94_irnt" "94_irnt_Artery_Aorta_multismr.msmr"
"739" "BTG2" "ENSG00000159388" 1.97277024907767 0.00954522718948513 2.0202137303436 "no" NA NA NA 1 "BTG2" 203274619 "rs78449289" 1 203393045 "A" "G" 0.145147 0.00299147 0.000935711 0.001388639 0.347961 0.0977044 0.0003689307 0.00859714 0.0036137 0.01735762 0.843259 0.6672539 4 "Artery_Coronary" "20003_1141194794" "20003_1141194794_Artery_Coronary_multismr.msmr"
"740" "BTG2" "ENSG00000159388" 1.97277024907767 0.00954522718948513 2.0202137303436 "no" NA NA NA 1 "BTG2" 203274619 "rs144236274" 1 204209742 "A" "G" 0.00778388 0.00547431 0.00224164 0.01460208 0.620655 0.162351 0.000131885 0.00882021 0.00428576 0.03958765 0.7553478 NA NA "Heart_Left_Ventricle" "I9_IHD" "I9_IHD_Heart_Left_Ventricle_multismr.msmr"
"741" "BTG2" "ENSG00000159388" 1.97277024907767 0.00954522718948513 2.0202137303436 "no" NA NA NA 1 "BTG2" 203274619 "rs7554814" 1 203643164 "A" "G" 0.766026 0.00139369 0.000665099 0.0361299 0.200771 0.0528397 0.000144916 0.00694169 0.0037831 0.06651751 0.6814865 0.09531197 4 "Heart_Atrial_Appendage" "20003_1140860806" "20003_1140860806_Heart_Atrial_Appendage_multismr.msmr"
"742" "BTG2" "ENSG00000159388" 1.97277024907767 0.00954522718948513 2.0202137303436 "no" NA NA NA 1 "BTG2" 203274619 "rs60108101" 1 202944130 "C" "T" 0.0860806 -0.00495638 0.00245801 0.0437561 -0.251636 0.0728232 0.0005494007 0.0196966 0.0113097 0.08158253 0.774992 NA NA "Artery_Tibial" "20002_1473" "20002_1473_Artery_Tibial_multismr.msmr"
"743" "BVES" "ENSG00000112276" -3.86921276080304 2.25441434578784e-16 15.6469662606273 "no" NA NA NA 6 "BVES" 105544697 "rs111783723" 6 105624870 "T" "TATA" 0.0595238 0.0213453 0.0047877 8.258832e-06 0.5331 0.0376556 1.684745e-45 0.04004 0.00941567 2.114158e-05 0.001002494 0.8258346 20 "Artery_Aorta" "102_irnt" "102_irnt_Artery_Aorta_multismr.msmr"
"744" "BVES" "ENSG00000112276" -3.86921276080304 2.25441434578784e-16 15.6469662606273 "no" NA NA NA 6 "BVES" 105544697 "rs61662540" 6 105580398 "C" "T" 0.100275 0.0203303 0.00469409 1.484055e-05 0.50347 0.0358403 7.968333e-45 0.0403804 0.00975654 3.491309e-05 0.0001649442 0.8057895 20 "Artery_Tibial" "102_irnt" "102_irnt_Artery_Tibial_multismr.msmr"
"745" "BVES" "ENSG00000112276" -3.86921276080304 2.25441434578784e-16 15.6469662606273 "no" NA NA NA 6 "BVES" 105544697 "rs17065553" 6 105605677 "T" "C" 0.0412088 0.0261279 0.00497488 1.504843e-07 0.240151 0.0414358 6.802453e-09 0.108798 0.0279558 9.95128e-05 0.0003025861 0.6519382 20 "Heart_Atrial_Appendage" "102_irnt" "102_irnt_Heart_Atrial_Appendage_multismr.msmr"
"746" "BVES" "ENSG00000112276" -3.86921276080304 2.25441434578784e-16 15.6469662606273 "no" NA NA NA 6 "BVES" 105544697 "rs56349010" 6 105547743 "T" "C" 0.047619 0.024984 0.00494406 4.341575e-07 0.122083 0.0337741 0.0003007029 0.204648 0.0696086 0.003282391 0.05134948 0.9982999 12 "Heart_Left_Ventricle" "102_irnt" "102_irnt_Heart_Left_Ventricle_multismr.msmr"
"747" "BVES" "ENSG00000112276" -3.86921276080304 2.25441434578784e-16 15.6469662606273 "no" NA NA NA 6 "BVES" 105544697 "rs5878840" 6 105615161 "GTC" "G" 0.191392 0.0100966 0.0039348 0.01028861 0.25803 0.0430778 2.10025e-09 0.0391296 0.0165897 0.01834099 0.04857665 0.02983175 20 "Artery_Coronary" "102_irnt" "102_irnt_Artery_Coronary_multismr.msmr"
"748" "BZW2" "ENSG00000136261" -1.72023574674653 5.20773997314051e-25 24.2833507085892 "no" NA NA NA 7 "BZW2" 16685756 "rs142950364" 7 16713587 "A" "AC" 0.240385 0.0076316 0.00263704 0.003803653 -0.182783 0.0339302 7.162863e-08 -0.0417522 0.0163772 0.01079054 0.2559625 0.09134567 20 "Artery_Tibial" "4079_irnt" "4079_irnt_Artery_Tibial_multismr.msmr"
"749" "BZW2" "ENSG00000136261" -1.72023574674653 5.20773997314051e-25 24.2833507085892 "no" NA NA NA 7 "BZW2" 16685756 "rs111921640" 7 17637563 "T" "C" 0.0160256 0.00560451 0.00173668 0.001250341 0.213842 0.0588056 0.0002764488 0.0262086 0.0108582 0.01579059 0.06479494 NA NA "Heart_Left_Ventricle" "20002_1473" "20002_1473_Heart_Left_Ventricle_multismr.msmr"
"750" "BZW2" "ENSG00000136261" -1.72023574674653 5.20773997314051e-25 24.2833507085892 "no" NA NA NA 7 "BZW2" 16685756 "rs147104089" 7 16269726 "G" "A" 0.00274725 0.00501024 0.00210766 0.01744663 -0.432606 0.100337 1.621429e-05 -0.0115815 0.00556346 0.03736858 0.7520664 0.1842423 5 "Heart_Atrial_Appendage" "20003_1141146234" "20003_1141146234_Heart_Atrial_Appendage_multismr.msmr"
"751" "BZW2" "ENSG00000136261" -1.72023574674653 5.20773997314051e-25 24.2833507085892 "no" NA NA NA 7 "BZW2" 16685756 "rs11773342" 7 16944070 "A" "G" 0.0128205 -0.00560916 0.00251324 0.02562526 -0.517818 0.133459 0.0001044671 0.0108323 0.0055992 0.05303758 0.8180191 NA NA "Artery_Coronary" "20003_1140861958" "20003_1140861958_Artery_Coronary_multismr.msmr"
"752" "BZW2" "ENSG00000136261" -1.72023574674653 5.20773997314051e-25 24.2833507085892 "no" NA NA NA 7 "BZW2" 16685756 "rs7802546" 7 17133853 "T" "C" 0.25641 0.00652907 0.00365862 0.0743308 -0.159337 0.0498588 0.00139461 -0.0409765 0.026299 0.1192097 0.6852134 NA NA "Artery_Aorta" "102_irnt" "102_irnt_Artery_Aorta_multismr.msmr"
"753" "C11orf96" "ENSG00000187479" -3.3277938954499 0.0043512888734239 2.36138208380232 "no" NA NA NA 11 "C11orf96" 43946892 "rs12798337" 11 43963967 "C" "T" 0.0856227 0.00265461 0.00100648 0.008351498 0.206361 0.036285 1.29114e-08 0.0128639 0.00537624 0.01672344 0.2822124 0.7728858 18 "Artery_Tibial" "20003_1140860806" "20003_1140860806_Artery_Tibial_multismr.msmr"
"754" "C11orf96" "ENSG00000187479" -3.3277938954499 0.0043512888734239 2.36138208380232 "no" NA NA NA 11 "C11orf96" 43946892 "rs11037854" 11 44108786 "T" "C" 0.139652 0.000850221 0.00041741 0.04166041 0.146525 0.0327626 7.737289e-06 0.00580257 0.00313027 0.06378294 0.94782 0.4728112 4 "Heart_Left_Ventricle" "I9_MI" "I9_MI_Heart_Left_Ventricle_multismr.msmr"
"755" "C11orf96" "ENSG00000187479" -3.3277938954499 0.0043512888734239 2.36138208380232 "no" NA NA NA 11 "C11orf96" 43946892 "rs77611733" 11 43171897 "A" "G" 0.00549451 0.0350075 0.019492 0.07249559 0.400362 0.111403 0.0003258639 0.0874396 0.054427 0.1081533 0.3155975 NA NA "Artery_Aorta" "4194_irnt" "4194_irnt_Artery_Aorta_multismr.msmr"
"756" "C11orf96" "ENSG00000187479" -3.3277938954499 0.0043512888734239 2.36138208380232 "no" NA NA NA 11 "C11orf96" 43946892 "rs12270380" 11 43286509 "A" "G" 0.141026 0.0107851 0.00621708 0.08278451 -0.171392 0.0444563 0.0001155901 -0.0629265 0.0397771 0.1136544 0.7839719 NA NA "Heart_Atrial_Appendage" "4195_irnt" "4195_irnt_Heart_Atrial_Appendage_multismr.msmr"
"757" "C11orf96" "ENSG00000187479" -3.3277938954499 0.0043512888734239 2.36138208380232 "no" NA NA NA 11 "C11orf96" 43946892 "rs11037921" 11 44287048 "T" "G" 0.321429 -0.000470863 0.000418415 0.2604411 0.169538 0.0484736 0.0004695787 -0.00277733 0.00259258 0.2840513 0.7840243 0.9703939 7 "Artery_Coronary" "20003_1140860696" "20003_1140860696_Artery_Coronary_multismr.msmr"
"758" "C14orf2" "ENSG00000156411" -0.81947045473783 6.48864518923982e-20 19.1878459731934 "no" NA NA NA 14 "C14orf2" 104378625 "rs10141157" 14 104018105 "C" "T" 0.510531 0.00942782 0.00225256 2.846892e-05 0.0683601 0.0170613 6.156588e-05 0.137914 0.0476505 0.00380027 0.07015671 0.02641646 20 "Heart_Left_Ventricle" "4080_irnt" "4080_irnt_Heart_Left_Ventricle_multismr.msmr"
"759" "C14orf2" "ENSG00000156411" -0.81947045473783 6.48864518923982e-20 19.1878459731934 "no" NA NA NA 14 "C14orf2" 104378625 "rs74477508" 14 104404472 "A" "G" 0.0384615 -0.00340838 0.00128442 0.007963025 -0.72248 0.0607418 1.26751e-32 0.00471761 0.0018215 0.009598725 0.4807912 0.5312604 20 "Artery_Tibial" "I9_CHD" "I9_CHD_Artery_Tibial_multismr.msmr"
"760" "C14orf2" "ENSG00000156411" -0.81947045473783 6.48864518923982e-20 19.1878459731934 "no" NA NA NA 14 "C14orf2" 104378625 "rs111902032" 14 104419872 "A" "G" 0.0384615 -0.00286913 0.00107488 0.007601946 -0.705678 0.0829953 1.853549e-17 0.00406578 0.00159648 0.01087437 0.3986344 0.9127364 20 "Artery_Aorta" "I9_MI" "I9_MI_Artery_Aorta_multismr.msmr"
"761" "C14orf2" "ENSG00000156411" -0.81947045473783 6.48864518923982e-20 19.1878459731934 "no" NA NA NA 14 "C14orf2" 104378625 "rs146176986" 14 104584312 "T" "C" 0.00961538 0.0549242 0.0198254 0.005598825 -0.339058 0.0770043 1.067129e-05 -0.161991 0.0690832 0.01903408 0.8018368 0.3059779 11 "Heart_Atrial_Appendage" "5984_irnt" "5984_irnt_Heart_Atrial_Appendage_multismr.msmr"
"762" "C14orf2" "ENSG00000156411" -0.81947045473783 6.48864518923982e-20 19.1878459731934 "no" NA NA NA 14 "C14orf2" 104378625 "rs113496080" 14 104394774 "C" "T" 0.0966117 -0.00302224 0.00107379 0.004884496 -0.473193 0.121837 0.0001028311 0.00638691 0.00280247 0.02266529 0.5236598 0.8728806 20 "Artery_Coronary" "I9_MI" "I9_MI_Artery_Coronary_multismr.msmr"
"763" "C16orf74" "ENSG00000154102" -2.06616299832568 0.000140082228067177 3.85361695923197 "no" NA NA NA 16 "C16orf74" 85723690 "rs301144" 16 85783903 "G" "A" 0.472527 0.00180568 0.00056996 0.001534482 -0.232442 0.0473576 9.190065e-07 -0.0077683 0.00291848 0.00777326 0.4589919 0.684357 5 "Heart_Atrial_Appendage" "20003_1141194794" "20003_1141194794_Heart_Atrial_Appendage_multismr.msmr"
"764" "C16orf74" "ENSG00000154102" -2.06616299832568 0.000140082228067177 3.85361695923197 "no" NA NA NA 16 "C16orf74" 85723690 "rs301144" 16 85783903 "G" "A" 0.472527 0.00180568 0.00056996 0.001534482 -0.242862 0.0505069 1.5207e-06 -0.007435 0.00281043 0.008156842 0.941117 NA NA "Heart_Left_Ventricle" "20003_1141194794" "20003_1141194794_Heart_Left_Ventricle_multismr.msmr"
"765" "C16orf74" "ENSG00000154102" -2.06616299832568 0.000140082228067177 3.85361695923197 "no" NA NA NA 16 "C16orf74" 85723690 "rs301153" 16 85806939 "G" "A" 0.601648 0.00130219 0.00048414 0.007151688 -0.250844 0.0497015 4.487729e-07 -0.00519123 0.00218702 0.01761271 0.391865 0.8261075 20 "Artery_Tibial" "I9_CHD" "I9_CHD_Artery_Tibial_multismr.msmr"
"766" "C16orf74" "ENSG00000154102" -2.06616299832568 0.000140082228067177 3.85361695923197 "no" NA NA NA 16 "C16orf74" 85723690 "rs62051295" 16 85843825 "A" "G" 0.179945 -0.0013779 0.000561831 0.01418607 0.511755 0.0789221 8.914159e-11 -0.0026925 0.00117375 0.02179493 0.8161959 0.9630907 20 "Artery_Aorta" "I9_CHD" "I9_CHD_Artery_Aorta_multismr.msmr"
"767" "C16orf74" "ENSG00000154102" -2.06616299832568 0.000140082228067177 3.85361695923197 "no" NA NA NA 16 "C16orf74" 85723690 "rs2034563" 16 85883462 "A" "C" 0.901099 -0.00200245 0.00109406 0.06720619 0.78066 0.188492 3.448893e-05 -0.00256507 0.00153221 0.09411057 0.7136687 0.6211872 8 "Artery_Coronary" "I21" "I21_Artery_Coronary_multismr.msmr"
"768" "C16orf87" "ENSG00000155330" -0.880458432404698 0.000475881117614781 3.32250152713736 "no" NA NA NA 16 "C16orf87" 46830519 "rs72800682" 16 47692412 "A" "G" 0.0210623 0.0158071 0.00498978 0.001535469 -0.210733 0.0590572 0.0003593221 -0.0750101 0.0316631 0.01783602 0.1955916 NA NA "Heart_Left_Ventricle" "4079_irnt" "4079_irnt_Heart_Left_Ventricle_multismr.msmr"
"769" "C16orf87" "ENSG00000155330" -0.880458432404698 0.000475881117614781 3.32250152713736 "no" NA NA NA 16 "C16orf87" 46830519 "rs6598792" 16 47109249 "A" "G" 0.750916 0.00104511 0.000392843 0.007805351 0.133431 0.0389156 0.0006064261 0.00783259 0.00372647 0.03556412 0.1635609 0.3323032 4 "Heart_Atrial_Appendage" "20002_1094" "20002_1094_Heart_Atrial_Appendage_multismr.msmr"
"770" "C16orf87" "ENSG00000155330" -0.880458432404698 0.000475881117614781 3.32250152713736 "no" NA NA NA 16 "C16orf87" 46830519 "rs55904937" 16 46798668 "G" "C" 0.189103 0.00977736 0.00434948 0.02458016 0.118585 0.031323 0.0001531691 0.0824502 0.0426566 0.0532506 0.4034891 0.175742 3 "Artery_Tibial" "4194_irnt" "4194_irnt_Artery_Tibial_multismr.msmr"
"771" "C16orf87" "ENSG00000155330" -0.880458432404698 0.000475881117614781 3.32250152713736 "no" NA NA NA 16 "C16orf87" 46830519 "rs117636530" 16 47144302 "G" "C" 0.00915751 -0.00210549 0.00111922 0.0599431 0.396368 0.135654 0.003478989 -0.00531196 0.00335831 0.1137103 0.69111 NA NA "Artery_Aorta" "I9_MI" "I9_MI_Artery_Aorta_multismr.msmr"
"772" "C16orf87" "ENSG00000155330" -0.880458432404698 0.000475881117614781 3.32250152713736 "no" NA NA NA 16 "C16orf87" 46830519 "rs1436434" 16 46584098 "C" "A" 0.197802 0.00114698 0.000828098 0.1660287 -0.276635 0.0855638 0.001224621 -0.00414619 0.0032566 0.2029603 0.4312059 0.9950498 3 "Artery_Coronary" "20003_1141194794" "20003_1141194794_Artery_Coronary_multismr.msmr"
"773" "C17orf89" "ENSG00000224877" -0.596487059211674 0.000604281195913042 3.21876091996347 "no" NA NA NA 17 "C17orf89" 79213039 "rs2255166" 17 79213562 "C" "T" 0.451923 0.00930809 0.00226596 3.994614e-05 0.394689 0.0342121 8.634786e-31 0.0235834 0.00609421 0.0001089273 0.03802013 0.02111561 20 "Heart_Left_Ventricle" "4080_irnt" "4080_irnt_Heart_Left_Ventricle_multismr.msmr"
"774" "C17orf89" "ENSG00000224877" -0.596487059211674 0.000604281195913042 3.21876091996347 "no" NA NA NA 17 "C17orf89" 79213039 "rs2255166" 17 79213562 "C" "T" 0.451923 0.00930809 0.00226596 3.994614e-05 0.29258 0.0319906 5.918929e-20 0.0318138 0.00849007 0.0001788331 0.000820732 0.0133147 20 "Heart_Atrial_Appendage" "4080_irnt" "4080_irnt_Heart_Atrial_Appendage_multismr.msmr"
"775" "C17orf89" "ENSG00000224877" -0.596487059211674 0.000604281195913042 3.21876091996347 "no" NA NA NA 17 "C17orf89" 79213039 "rs74778772" 17 79213141 "T" "C" 0.0760073 -0.0101233 0.00416712 0.01512685 0.385859 0.0415614 1.631073e-20 -0.0262357 0.0111632 0.01876324 0.1770242 0.1251431 20 "Artery_Tibial" "4080_irnt" "4080_irnt_Artery_Tibial_multismr.msmr"
"776" "C17orf89" "ENSG00000224877" -0.596487059211674 0.000604281195913042 3.21876091996347 "no" NA NA NA 17 "C17orf89" 79213039 "rs74778772" 17 79213141 "T" "C" 0.0760073 -0.0101233 0.00416712 0.01512685 0.330881 0.0596995 2.982812e-08 -0.030595 0.0137507 0.0260825 0.07502697 0.09476727 17 "Artery_Aorta" "4080_irnt" "4080_irnt_Artery_Aorta_multismr.msmr"
"777" "C17orf89" "ENSG00000224877" -0.596487059211674 0.000604281195913042 3.21876091996347 "no" NA NA NA 17 "C17orf89" 79213039 "rs72850659" 17 79271898 "C" "G" 0.099359 -0.00688896 0.00402496 0.08697781 0.376049 0.0718242 1.64374e-07 -0.0183193 0.0112607 0.1037712 0.1468314 0.08149309 20 "Artery_Coronary" "4080_irnt" "4080_irnt_Artery_Coronary_multismr.msmr"
"778" "C19orf48" "ENSG00000167747" 1.02558720597357 0.0027228331037552 2.56497897795475 "no" NA NA NA 19 "C19orf48" 51300961 "rs113543025" 19 51300691 "A" "G" 0.123626 0.00317373 0.00133552 0.01748249 0.274289 0.0534369 2.852397e-07 0.0115708 0.00536553 0.03104474 0.8713097 0.6405778 15 "Artery_Coronary" "6150_100" "6150_100_Artery_Coronary_multismr.msmr"
"779" "C19orf48" "ENSG00000167747" 1.02558720597357 0.0027228331037552 2.56497897795475 "no" NA NA NA 19 "C19orf48" 51300961 "rs62106945" 19 52192420 "C" "T" 0.918498 -0.00142822 0.000666786 0.03219778 0.194285 0.0421638 4.068299e-06 -0.00735116 0.00378468 0.05209488 0.8693195 0.7121631 6 "Heart_Left_Ventricle" "I9_CHD" "I9_CHD_Heart_Left_Ventricle_multismr.msmr"
"780" "C19orf48" "ENSG00000167747" 1.02558720597357 0.0027228331037552 2.56497897795475 "no" NA NA NA 19 "C19orf48" 51300961 "rs3865442" 19 51300819 "A" "G" 0.353022 -0.000680039 0.0003595 0.05854103 0.224752 0.0317035 1.349032e-12 -0.00302573 0.00165551 0.06759786 0.8362983 0.6862498 20 "Heart_Atrial_Appendage" "I20" "I20_Heart_Atrial_Appendage_multismr.msmr"
"781" "C19orf48" "ENSG00000167747" 1.02558720597357 0.0027228331037552 2.56497897795475 "no" NA NA NA 19 "C19orf48" 51300961 "rs3745526" 19 51302202 "A" "T" 0.352564 -0.000671748 0.000359526 0.06170261 0.285771 0.0362578 3.230951e-15 -0.00235065 0.00129296 0.06905799 0.978895 0.7049671 20 "Artery_Aorta" "I20" "I20_Artery_Aorta_multismr.msmr"
"782" "C19orf48" "ENSG00000167747" 1.02558720597357 0.0027228331037552 2.56497897795475 "no" NA NA NA 19 "C19orf48" 51300961 "rs10401588" 19 51305287 "G" "A" 0.347527 -0.000662045 0.00035968 0.06567286 0.238236 0.0224691 2.891581e-26 -0.00277895 0.00153234 0.06975077 0.9761648 0.800834 20 "Artery_Tibial" "I20" "I20_Artery_Tibial_multismr.msmr"
"783" "C19orf70" "ENSG00000174917" -0.921118948930789 3.19513265232557e-08 7.49551110652684 "no" NA NA NA 19 "C19orf70" 5678432 "rs6510863" 19 5937680 "C" "G" 0.223443 0.0017967 0.000579053 0.001916831 0.057225 0.0171442 0.0008442671 0.0313971 0.0138156 0.02305148 0.6081233 NA NA "Artery_Tibial" "20003_1140866738" "20003_1140866738_Artery_Tibial_multismr.msmr"
"784" "C19orf70" "ENSG00000174917" -0.921118948930789 3.19513265232557e-08 7.49551110652684 "no" NA NA NA 19 "C19orf70" 5678432 "rs12610329" 19 5203255 "A" "G" 0.26511 0.0032371 0.00146896 0.02754771 -0.110927 0.0320061 0.0005286468 -0.0291823 0.0156928 0.06294245 0.7468281 NA NA "Artery_Aorta" "6150_100" "6150_100_Artery_Aorta_multismr.msmr"
"785" "C19orf70" "ENSG00000174917" -0.921118948930789 3.19513265232557e-08 7.49551110652684 "no" NA NA NA 19 "C19orf70" 5678432 "rs197161" 19 4981097 "G" "C" 0.991758 0.0266634 0.0123289 0.03056621 -0.30669 0.0853707 0.0003275828 -0.0869393 0.0469222 0.06390573 0.3420332 NA NA "Artery_Coronary" "4194_irnt" "4194_irnt_Artery_Coronary_multismr.msmr"
"786" "C19orf70" "ENSG00000174917" -0.921118948930789 3.19513265232557e-08 7.49551110652684 "no" NA NA NA 19 "C19orf70" 5678432 "rs112089722" 19 5447587 "T" "C" 0.10348 0.00113469 0.000585937 0.05280169 0.0984813 0.0250731 8.57391e-05 0.0115219 0.00663358 0.08240431 0.8489576 0.7580396 4 "Heart_Atrial_Appendage" "20003_1140866738" "20003_1140866738_Heart_Atrial_Appendage_multismr.msmr"
"787" "C19orf70" "ENSG00000174917" -0.921118948930789 3.19513265232557e-08 7.49551110652684 "no" NA NA NA 19 "C19orf70" 5678432 "rs116909685" 19 5678497 "T" "C" 0.0201465 -0.0276145 0.0156359 0.07737975 -0.343615 0.0767517 7.570928e-06 0.0803647 0.0489168 0.1004067 0.9445791 0.9127731 20 "Heart_Left_Ventricle" "4196_irnt" "4196_irnt_Heart_Left_Ventricle_multismr.msmr"
"788" "C1GALT1" "ENSG00000106392" -1.00406389664785 1.01335990733272e-05 4.99423628217344 "no" NA NA NA 7 "C1GALT1" 7196565 "rs11771259" 7 7277215 "G" "C" 0.121337 -0.0114698 0.00161278 1.145231e-12 0.672524 0.0668597 8.407006e-24 -0.0170549 0.00293695 6.360635e-09 6.114192e-07 0.3911006 20 "Heart_Left_Ventricle" "6150_100" "6150_100_Heart_Left_Ventricle_multismr.msmr"
"789" "C1GALT1" "ENSG00000106392" -1.00406389664785 1.01335990733272e-05 4.99423628217344 "no" NA NA NA 7 "C1GALT1" 7196565 "rs11765592" 7 7250753 "C" "T" 0.114011 -0.0108779 0.00169241 1.297525e-10 0.577528 0.061819 9.431355e-21 -0.0188353 0.00355701 1.188459e-07 1.918954e-08 0.1410131 20 "Heart_Atrial_Appendage" "6150_100" "6150_100_Heart_Atrial_Appendage_multismr.msmr"
"790" "C1GALT1" "ENSG00000106392" -1.00406389664785 1.01335990733272e-05 4.99423628217344 "no" NA NA NA 7 "C1GALT1" 7196565 "rs4724960" 7 7241299 "G" "A" 0.523352 -0.00600205 0.00110239 5.192791e-08 0.394284 0.0295677 1.449217e-40 -0.0152227 0.00302 4.640226e-07 4.603472e-08 0.01111143 20 "Artery_Tibial" "6150_100" "6150_100_Artery_Tibial_multismr.msmr"
"791" "C1GALT1" "ENSG00000106392" -1.00406389664785 1.01335990733272e-05 4.99423628217344 "no" NA NA NA 7 "C1GALT1" 7196565 "rs11771259" 7 7277215 "G" "C" 0.121337 -0.0114698 0.00161278 1.145231e-12 0.562962 0.0884389 1.945932e-10 -0.020374 0.00429551 2.10479e-06 2.389976e-05 0.4927742 20 "Artery_Coronary" "6150_100" "6150_100_Artery_Coronary_multismr.msmr"
"792" "C1GALT1" "ENSG00000106392" -1.00406389664785 1.01335990733272e-05 4.99423628217344 "no" NA NA NA 7 "C1GALT1" 7196565 "rs4724960" 7 7241299 "G" "A" 0.523352 -0.00600205 0.00110239 5.192791e-08 0.308501 0.0384862 1.093479e-15 -0.0194555 0.00431971 6.672016e-06 3.948166e-06 0.05150009 20 "Artery_Aorta" "6150_100" "6150_100_Artery_Aorta_multismr.msmr"
"793" "C1QBP" "ENSG00000108561" -0.877105246636313 1.73729591725174e-17 16.7601262009635 "no" NA NA NA 17 "C1QBP" 5336097 "rs8703" 17 5286692 "C" "T" 0.648352 -0.00107532 0.000386705 0.005423777 0.0737904 0.016889 1.24743e-05 -0.0145726 0.00621196 0.01898119 0.7852076 0.9146448 3 "Artery_Tibial" "20003_1140860696" "20003_1140860696_Artery_Tibial_multismr.msmr"
"794" "C1QBP" "ENSG00000108561" -0.877105246636313 1.73729591725174e-17 16.7601262009635 "no" NA NA NA 17 "C1QBP" 5336097 "rs1805435" 17 5341749 "G" "A" 0.437271 0.0105963 0.00446468 0.017627 0.0694529 0.0201152 0.000554877 0.152568 0.0780057 0.05048182 0.9324778 NA NA "Heart_Left_Ventricle" "4195_irnt" "4195_irnt_Heart_Left_Ventricle_multismr.msmr"
"795" "C1QBP" "ENSG00000108561" -0.877105246636313 1.73729591725174e-17 16.7601262009635 "no" NA NA NA 17 "C1QBP" 5336097 "rs74603090" 17 5701119 "G" "A" 0.0581502 -0.00360448 0.00162081 0.02615681 0.252643 0.0731809 0.0005558162 -0.0142671 0.00763126 0.06154519 0.9976587 NA NA "Artery_Coronary" "CARDIAC_ARRHYTM" "CARDIAC_ARRHYTM_Artery_Coronary_multismr.msmr"
"796" "C1QBP" "ENSG00000108561" -0.877105246636313 1.73729591725174e-17 16.7601262009635 "no" NA NA NA 17 "C1QBP" 5336097 "rs7219183" 17 5770897 "G" "A" 0.33196 0.00515561 0.00282469 0.06797161 -0.0897028 0.0228187 8.455575e-05 -0.0574743 0.034718 0.09783081 0.5972667 0.3490543 3 "Artery_Aorta" "102_irnt" "102_irnt_Artery_Aorta_multismr.msmr"
"797" "C1QBP" "ENSG00000108561" -0.877105246636313 1.73729591725174e-17 16.7601262009635 "no" NA NA NA 17 "C1QBP" 5336097 "rs139181826" 17 5551267 "T" "C" 0.0137363 0.00362094 0.00203261 0.07484323 -0.322431 0.0758174 2.111812e-05 -0.0112301 0.00683475 0.100364 0.5933508 0.8574977 4 "Heart_Atrial_Appendage" "I9_IHD" "I9_IHD_Heart_Atrial_Appendage_multismr.msmr"
"798" "C1QL1" "ENSG00000131094" -4.08229501537773 1.36334982826926e-05 4.86539269222603 "no" NA NA NA 17 "C1QL1" 43037061 "rs8077267" 17 43055718 "C" "T" 0.605311 0.00118677 0.00034025 0.0004867658 -0.203407 0.0456525 8.367851e-06 -0.00583446 0.00212435 0.006023998 0.714841 0.1927207 6 "Heart_Left_Ventricle" "6152_5" "6152_5_Heart_Left_Ventricle_multismr.msmr"
"799" "C1QL1" "ENSG00000131094" -4.08229501537773 1.36334982826926e-05 4.86539269222603 "no" NA NA NA 17 "C1QL1" 43037061 "rs151314932" 17 43820128 "C" "T" 0.00641026 -0.00407292 0.00127244 0.001370115 -0.758425 0.21831 0.00051261 0.00537023 0.0022813 0.01857122 0.06423168 0.8890721 4 "Artery_Coronary" "I9_MI" "I9_MI_Artery_Coronary_multismr.msmr"
"800" "C1QL1" "ENSG00000131094" -4.08229501537773 1.36334982826926e-05 4.86539269222603 "no" NA NA NA 17 "C1QL1" 43037061 "rs74423485" 17 42669106 "C" "G" 0.0833333 -0.0212958 0.00800682 0.007820852 -0.393303 0.120165 0.00106408 0.054146 0.0262321 0.03900659 0.7925578 NA NA "Heart_Atrial_Appendage" "4194_irnt" "4194_irnt_Heart_Atrial_Appendage_multismr.msmr"
"801" "C1QL1" "ENSG00000131094" -4.08229501537773 1.36334982826926e-05 4.86539269222603 "no" NA NA NA 17 "C1QL1" 43037061 "rs8076164" 17 42616315 "T" "C" 0.85989 0.00162193 0.000605117 0.007354353 -0.209133 0.0674722 0.001938201 -0.0077555 0.00382528 0.04261848 0.5562367 NA NA "Artery_Tibial" "20002_1075" "20002_1075_Artery_Tibial_multismr.msmr"
"802" "C1QL1" "ENSG00000131094" -4.08229501537773 1.36334982826926e-05 4.86539269222603 "no" NA NA NA 17 "C1QL1" 43037061 "rs150596607" 17 42995964 "G" "C" 0.00595238 -0.00274968 0.00113803 0.01568451 -0.811086 0.227521 0.000364018 0.00339012 0.001695 0.04549272 0.8148892 NA NA "Artery_Aorta" "I20" "I20_Artery_Aorta_multismr.msmr"
"803" "C1orf105" "ENSG00000180999" -3.70988037574675 0.00189310058547086 2.72282631020186 "no" NA NA NA 1 "C1orf105" 172389828 "rs916365" 1 172453953 "G" "T" 0.912546 -0.00224233 0.000608661 0.0002295684 -0.336821 0.063476 1.118891e-07 0.00665733 0.00219991 0.002476554 0.3195342 0.1014107 20 "Heart_Atrial_Appendage" "20003_1140879802" "20003_1140879802_Heart_Atrial_Appendage_multismr.msmr"
"804" "C1orf105" "ENSG00000180999" -3.70988037574675 0.00189310058547086 2.72282631020186 "no" NA NA NA 1 "C1orf105" 172389828 "rs7515895" 1 172416860 "T" "C" 0.876832 -0.00235893 0.00103584 0.02276765 -0.330689 0.0461551 7.793732e-13 0.00713338 0.00328679 0.02998288 0.3608074 0.9797005 20 "Heart_Left_Ventricle" "IX_CIRCULATORY" "IX_CIRCULATORY_Heart_Left_Ventricle_multismr.msmr"
"805" "C1orf106" "ENSG00000163362" 1.89931122409816 8.54595615294868e-07 6.06823933976377 "no" NA NA NA 1 "C1orf106" 200860176 "rs905634" 1 200884985 "T" "C" 0.254579 -0.00118228 0.00045288 0.009038852 -0.36171 0.0827307 1.230349e-05 0.00326859 0.00145826 0.0249987 0.7091351 0.9988586 20 "Artery_Coronary" "I9_DISVEINLYMPH" "I9_DISVEINLYMPH_Artery_Coronary_multismr.msmr"
"806" "C1orf106" "ENSG00000163362" 1.89931122409816 8.54595615294868e-07 6.06823933976377 "no" NA NA NA 1 "C1orf106" 200860176 "rs370411" 1 200892263 "G" "C" 0.503663 0.000864404 0.000435188 0.04700255 0.477737 0.0404027 2.919934e-32 0.00180937 0.000923699 0.0501324 0.3123007 0.7479587 20 "Artery_Tibial" "I9_DISVEINLYMPH" "I9_DISVEINLYMPH_Artery_Tibial_multismr.msmr"
"807" "C1orf106" "ENSG00000163362" 1.89931122409816 8.54595615294868e-07 6.06823933976377 "no" NA NA NA 1 "C1orf106" 200860176 "rs370411" 1 200892263 "G" "C" 0.503663 0.000864404 0.000435188 0.04700255 0.393235 0.0536057 2.205864e-13 0.00219819 0.00114654 0.05520767 0.4243456 0.8595549 20 "Artery_Aorta" "I9_DISVEINLYMPH" "I9_DISVEINLYMPH_Artery_Aorta_multismr.msmr"
"808" "C1orf21" "ENSG00000116667" -1.49745853790098 0.00274028831334109 2.56220374144754 "no" NA NA NA 1 "C1orf21" 184356192 "rs6696816" 1 184576095 "T" "C" 0.695513 0.00220531 0.000770353 0.004200129 -0.415743 0.0338323 1.046116e-34 -0.0053045 0.00190257 0.005302313 0.5877155 0.05935847 20 "Artery_Tibial" "20002_1473" "20002_1473_Artery_Tibial_multismr.msmr"
"809" "C1orf21" "ENSG00000116667" -1.49745853790098 0.00274028831334109 2.56220374144754 "no" NA NA NA 1 "C1orf21" 184356192 "rs6696816" 1 184576095 "T" "C" 0.695513 0.00220531 0.000770353 0.004200129 -0.432499 0.0420579 8.369725e-25 -0.00509899 0.0018489 0.00581815 0.3120445 0.191767 20 "Artery_Aorta" "20002_1473" "20002_1473_Artery_Aorta_multismr.msmr"
"810" "C1orf21" "ENSG00000116667" -1.49745853790098 0.00274028831334109 2.56220374144754 "no" NA NA NA 1 "C1orf21" 184356192 "rs12134281" 1 184528579 "A" "G" 0.673535 0.00116091 0.000393121 0.003146405 -0.27074 0.0422095 1.415721e-10 -0.00428791 0.00159852 0.007309057 0.3076128 0.468099 20 "Artery_Coronary" "20003_1140860696" "20003_1140860696_Artery_Coronary_multismr.msmr"
"811" "C1orf21" "ENSG00000116667" -1.49745853790098 0.00274028831334109 2.56220374144754 "no" NA NA NA 1 "C1orf21" 184356192 "rs12736382" 1 183725668 "G" "A" 0.471154 0.00266835 0.000865923 0.002059539 0.114373 0.03243 0.000420678 0.0233302 0.0100539 0.0203134 0.3045007 0.9999729 17 "Heart_Atrial_Appendage" "IX_CIRCULATORY" "IX_CIRCULATORY_Heart_Atrial_Appendage_multismr.msmr"
"812" "C1orf21" "ENSG00000116667" -1.49745853790098 0.00274028831334109 2.56220374144754 "no" NA NA NA 1 "C1orf21" 184356192 "rs66930146" 1 184886737 "A" "C" 0.401099 -0.0119117 0.006267 0.05734104 0.115392 0.0344983 0.0008232506 -0.103228 0.0624666 0.0984261 0.6009523 NA NA "Heart_Left_Ventricle" "5983_irnt" "5983_irnt_Heart_Left_Ventricle_multismr.msmr"
"813" "C20orf166-AS1" "ENSG00000174403" -3.951172290839 1.6579234060629e-07 6.78043553717091 "no" NA NA NA 20 "C20orf166-AS1" 61141550 "rs7271454" 20 61143279 "C" "T" 0.561355 -0.0143271 0.00247002 6.615756e-09 -0.16714 0.0210499 2.018928e-15 0.0857192 0.0183013 2.816557e-06 0.0003686652 0.0004068298 20 "Artery_Tibial" "102_irnt" "102_irnt_Artery_Tibial_multismr.msmr"
"814" "C20orf166-AS1" "ENSG00000174403" -3.951172290839 1.6579234060629e-07 6.78043553717091 "no" NA NA NA 20 "C20orf166-AS1" 61141550 "rs6062277" 20 61145597 "G" "A" 0.570513 -0.0146146 0.00246373 2.99449e-09 -0.219674 0.0352237 4.473783e-10 0.0665286 0.0154784 1.722317e-05 0.003496092 0.1840754 20 "Artery_Aorta" "102_irnt" "102_irnt_Artery_Aorta_multismr.msmr"
"815" "C20orf166-AS1" "ENSG00000174403" -3.951172290839 1.6579234060629e-07 6.78043553717091 "no" NA NA NA 20 "C20orf166-AS1" 61141550 "rs7271454" 20 61143279 "C" "T" 0.561355 -0.0143271 0.00247002 6.615756e-09 -0.18446 0.0352381 1.652782e-07 0.0776705 0.0199866 0.0001018554 0.0001733716 0.2385019 20 "Heart_Atrial_Appendage" "102_irnt" "102_irnt_Heart_Atrial_Appendage_multismr.msmr"
"816" "C20orf166-AS1" "ENSG00000174403" -3.951172290839 1.6579234060629e-07 6.78043553717091 "no" NA NA NA 20 "C20orf166-AS1" 61141550 "rs28537421" 20 61206625 "A" "C" 0.194139 0.0201998 0.00323357 4.186693e-10 0.161709 0.0415982 0.0001013241 0.124915 0.0378469 0.0009650641 0.01313911 0.8534207 18 "Heart_Left_Ventricle" "102_irnt" "102_irnt_Heart_Left_Ventricle_multismr.msmr"
"817" "C20orf166-AS1" "ENSG00000174403" -3.951172290839 1.6579234060629e-07 6.78043553717091 "no" NA NA NA 20 "C20orf166-AS1" 61141550 "rs149937307" 20 61010296 "A" "C" 0.00228938 0.0275304 0.0101956 0.006929288 1.01643 0.20168 4.659608e-07 0.0270854 0.0113798 0.01730651 0.03357754 NA NA "Artery_Coronary" "102_irnt" "102_irnt_Artery_Coronary_multismr.msmr"
"818" "C2orf15" "ENSG00000273045" 2.79932210252774 1.51390101361042e-06 5.81990252024425 "no" NA NA NA 2 "C2ORF15" 99757948 "rs17426403" 2 98763159 "T" "C" 0.111722 0.00511639 0.00156465 0.001075513 -0.355879 0.101548 0.000457403 -0.0143768 0.00601324 0.01680927 0.03362886 NA NA "Artery_Coronary" "6150_100" "6150_100_Artery_Coronary_multismr.msmr"
"819" "C2orf15" "ENSG00000273045" 2.79932210252774 1.51390101361042e-06 5.81990252024425 "no" NA NA NA 2 "C2ORF15" 99757948 "rs2309723" 2 100346964 "C" "T" 0.591117 -0.0022011 0.000728614 0.002519903 0.232097 0.069189 0.0007949772 -0.00948353 0.00422461 0.02477906 0.4960639 0.1558504 4 "Heart_Left_Ventricle" "20003_1140861958" "20003_1140861958_Heart_Left_Ventricle_multismr.msmr"
"820" "C2orf15" "ENSG00000273045" 2.79932210252774 1.51390101361042e-06 5.81990252024425 "no" NA NA NA 2 "C2ORF15" 99757948 "rs11683060" 2 98760555 "C" "G" 0.134615 -0.00633979 0.0032202 0.04898105 -0.2401 0.0709366 0.00071253 0.0264048 0.0155157 0.08879148 0.4073187 NA NA "Artery_Tibial" "4080_irnt" "4080_irnt_Artery_Tibial_multismr.msmr"
"821" "C2orf15" "ENSG00000273045" 2.79932210252774 1.51390101361042e-06 5.81990252024425 "no" NA NA NA 2 "C2ORF15" 99757948 "rs76055449" 2 99836430 "C" "G" 0.0407509 0.0014998 0.000745935 0.04436445 -0.305461 0.10567 0.003843812 -0.00490996 0.00297462 0.09881705 0.7955009 NA NA "Heart_Atrial_Appendage" "I9_DISVEINLYMPH" "I9_DISVEINLYMPH_Heart_Atrial_Appendage_multismr.msmr"
"822" "C2orf15" "ENSG00000273045" 2.79932210252774 1.51390101361042e-06 5.81990252024425 "no" NA NA NA 2 "C2ORF15" 99757948 "rs2055593" 2 98992113 "A" "G" 0.339286 -0.000569404 0.00039538 0.1498268 0.213605 0.065533 0.00111607 -0.00266569 0.00202361 0.1877396 0.8923258 NA NA "Artery_Aorta" "20002_1094" "20002_1094_Artery_Aorta_multismr.msmr"
"823" "C2orf54" "ENSG00000172478" 4.84223420166445 9.79369293142176e-17 16.0090535168463 "no" NA NA NA 2 "C2orf54" 241825465 "rs12621642" 2 242133815 "T" "C" 0.327381 -0.00111011 0.000388095 0.004230964 -0.389482 0.103362 0.0001644731 0.00285022 0.00125101 0.02270688 0.2697679 0.8898012 4 "Artery_Coronary" "20002_1075" "20002_1075_Artery_Coronary_multismr.msmr"
"824" "C2orf54" "ENSG00000172478" 4.84223420166445 9.79369293142176e-17 16.0090535168463 "no" NA NA NA 2 "C2orf54" 241825465 "rs4387835" 2 242786356 "G" "A" 0.436355 -0.00100514 0.000370532 0.006673867 -0.234955 0.069089 0.000671994 0.00427801 0.0020173 0.03395019 0.7905928 0.6777271 5 "Artery_Aorta" "CARDIAC_ARRHYTM" "CARDIAC_ARRHYTM_Artery_Aorta_multismr.msmr"
"825" "C2orf54" "ENSG00000172478" 4.84223420166445 9.79369293142176e-17 16.0090535168463 "no" NA NA NA 2 "C2orf54" 241825465 "rs13399183" 2 241839185 "A" "G" 0.219322 -0.00127723 0.000604282 0.03454668 0.60058 0.111533 7.254076e-08 -0.00212666 0.0010809 0.04912658 0.8544081 0.988007 14 "Heart_Atrial_Appendage" "CARDIAC_ARRHYTM" "CARDIAC_ARRHYTM_Heart_Atrial_Appendage_multismr.msmr"
"826" "C4orf48" "ENSG00000243449" -0.63092660838765 3.52537046171575e-05 4.45279523866546 "no" NA NA NA 4 "C4orf48" 2043689 "rs13114014" 4 2956731 "T" "C" 0.245879 0.00455905 0.00111044 4.032235e-05 0.245157 0.0674444 0.0002780361 0.0185965 0.00683301 0.006497449 0.07915424 0.1650447 4 "Artery_Coronary" "6150_100" "6150_100_Artery_Coronary_multismr.msmr"
"827" "C4orf48" "ENSG00000243449" -0.63092660838765 3.52537046171575e-05 4.45279523866546 "no" NA NA NA 4 "C4orf48" 2043689 "rs10016557" 4 1363628 "C" "T" 0.777473 0.0011007 0.000376895 0.003495352 0.179845 0.0438815 4.159745e-05 0.00612027 0.00257329 0.0173888 0.1752124 0.9949743 20 "Heart_Atrial_Appendage" "6150_1" "6150_1_Heart_Atrial_Appendage_multismr.msmr"
"828" "C4orf48" "ENSG00000243449" -0.63092660838765 3.52537046171575e-05 4.45279523866546 "no" NA NA NA 4 "C4orf48" 2043689 "rs144263014" 4 1402107 "A" "C" 0.0141941 0.026984 0.0120876 0.02559049 -0.458157 0.140198 0.00108339 -0.0588968 0.0319513 0.0652806 0.6481055 NA NA "Heart_Left_Ventricle" "4195_irnt" "4195_irnt_Heart_Left_Ventricle_multismr.msmr"
"829" "C4orf48" "ENSG00000243449" -0.63092660838765 3.52537046171575e-05 4.45279523866546 "no" NA NA NA 4 "C4orf48" 2043689 "rs35254228" 4 1531227 "G" "A" 0.399725 0.000764562 0.00038563 0.04740866 0.119316 0.0316431 0.000162802 0.00640788 0.00365155 0.07928702 0.7031347 NA NA "Artery_Tibial" "20003_1140860696" "20003_1140860696_Artery_Tibial_multismr.msmr"
"830" "C4orf48" "ENSG00000243449" -0.63092660838765 3.52537046171575e-05 4.45279523866546 "no" NA NA NA 4 "C4orf48" 2043689 "rs28826994" 4 2325501 "G" "A" 0.10119 0.0102409 0.00542361 0.05899813 -0.195547 0.0521185 0.0001754529 -0.0523705 0.0310498 0.09166872 0.6128562 0.9216585 6 "Artery_Aorta" "4194_irnt" "4194_irnt_Artery_Aorta_multismr.msmr"
"831" "C6orf141" "ENSG00000197261" 2.12187630570402 0.000894197445118669 3.04856657532288 "no" NA NA NA 6 "C6orf141" 49518113 "rs72872387" 6 49538498 "A" "G" 0.00961538 0.00884867 0.0031207 0.004575745 0.745262 0.159727 3.073538e-06 0.0118732 0.00489998 0.01538782 0.1838678 0.5704789 5 "Heart_Left_Ventricle" "6150_100" "6150_100_Heart_Left_Ventricle_multismr.msmr"
"832" "C6orf141" "ENSG00000197261" 2.12187630570402 0.000894197445118669 3.04856657532288 "no" NA NA NA 6 "C6orf141" 49518113 "rs72855821" 6 49448209 "G" "A" 0.00824176 0.00943319 0.00332954 0.004608726 0.398873 0.0915834 1.328871e-05 0.0236496 0.00995813 0.01755348 0.398783 0.678922 3 "Artery_Tibial" "6150_100" "6150_100_Artery_Tibial_multismr.msmr"
"833" "C6orf141" "ENSG00000197261" 2.12187630570402 0.000894197445118669 3.04856657532288 "no" NA NA NA 6 "C6orf141" 49518113 "rs72872387" 6 49538498 "A" "G" 0.00961538 0.00884867 0.0031207 0.004575745 0.789958 0.185128 1.980291e-05 0.0112014 0.00474312 0.01819524 0.2812057 0.8789696 3 "Heart_Atrial_Appendage" "6150_100" "6150_100_Heart_Atrial_Appendage_multismr.msmr"
"834" "C6orf141" "ENSG00000197261" 2.12187630570402 0.000894197445118669 3.04856657532288 "no" NA NA NA 6 "C6orf141" 49518113 "rs11965588" 6 48984881 "T" "G" 0.112179 -0.0104541 0.00388929 0.007189864 -0.268245 0.0764087 0.0004469935 0.0389722 0.0182608 0.03282618 0.03201466 NA NA "Artery_Aorta" "4080_irnt" "4080_irnt_Artery_Aorta_multismr.msmr"
"835" "C6orf141" "ENSG00000197261" 2.12187630570402 0.000894197445118669 3.04856657532288 "no" NA NA NA 6 "C6orf141" 49518113 "rs1324524" 6 50081364 "A" "G" 0.943681 -0.0011799 0.000660596 0.07408074 0.253431 0.0847874 0.002798752 -0.00465571 0.00303654 0.1252194 0.3120766 NA NA "Artery_Coronary" "CARDIAC_ARRHYTM" "CARDIAC_ARRHYTM_Artery_Coronary_multismr.msmr"
"836" "C9orf3" "ENSG00000148120" 1.92528603447985 5.76539854126014e-10 9.23917066611645 "no" NA NA NA 9 "C9orf3" 97488983 "rs4744442" 9 97851816 "C" "T" 0.660256 -0.0131783 0.00443338 0.002953683 0.247243 0.0334921 1.557876e-13 -0.053301 0.0193304 0.005826791 0.3810579 0.9820962 20 "Heart_Left_Ventricle" "4196_irnt" "4196_irnt_Heart_Left_Ventricle_multismr.msmr"
"837" "C9orf3" "ENSG00000148120" 1.92528603447985 5.76539854126014e-10 9.23917066611645 "no" NA NA NA 9 "C9orf3" 97488983 "rs7046682" 9 97838148 "A" "G" 0.681319 -0.013156 0.00443026 0.002982097 0.185571 0.0285304 7.804668e-11 -0.0708947 0.0262441 0.006905754 0.529955 0.5232119 20 "Heart_Atrial_Appendage" "4196_irnt" "4196_irnt_Heart_Atrial_Appendage_multismr.msmr"
"838" "C9orf3" "ENSG00000148120" 1.92528603447985 5.76539854126014e-10 9.23917066611645 "no" NA NA NA 9 "C9orf3" 97488983 "rs7042320" 9 97833522 "T" "A" 0.686813 -0.013276 0.00447148 0.002987324 0.152433 0.0341119 7.872694e-06 -0.087094 0.0352187 0.01340025 0.6582071 0.183439 18 "Artery_Aorta" "4196_irnt" "4196_irnt_Artery_Aorta_multismr.msmr"
"839" "C9orf3" "ENSG00000148120" 1.92528603447985 5.76539854126014e-10 9.23917066611645 "no" NA NA NA 9 "C9orf3" 97488983 "rs1888944" 9 97822941 "C" "T" 0.886447 -0.00368683 0.00162143 0.02297718 0.265209 0.0538996 8.635627e-07 -0.0139016 0.00673503 0.03901053 0.4370548 0.9737511 14 "Artery_Tibial" "20003_1141194794" "20003_1141194794_Artery_Tibial_multismr.msmr"
"840" "C9orf3" "ENSG00000148120" 1.92528603447985 5.76539854126014e-10 9.23917066611645 "no" NA NA NA 9 "C9orf3" 97488983 "rs73534877" 9 97966476 "T" "C" 0.0169414 -0.00314339 0.00148721 0.03454813 -0.630081 0.170525 0.0002199321 0.00498887 0.00271924 0.06655641 0.2891664 NA NA "Artery_Coronary" "20003_1140879802" "20003_1140879802_Artery_Coronary_multismr.msmr"
"841" "CA8" "ENSG00000178538" -3.19682080668578 0.00291440123165431 2.53545065822903 "no" NA NA NA 8 "CA8" 61099906 "rs659118" 8 61546275 "G" "A" 0.428114 0.00110984 0.000378776 0.003388862 -0.164396 0.0409894 6.053899e-05 -0.00675102 0.00285341 0.01798415 0.116884 0.4640555 20 "Heart_Left_Ventricle" "I83" "I83_Heart_Left_Ventricle_multismr.msmr"
"842" "CA8" "ENSG00000178538" -3.19682080668578 0.00291440123165431 2.53545065822903 "no" NA NA NA 8 "CA8" 61099906 "rs2169818" 8 61859980 "C" "A" 0.2413 0.00172605 0.000535941 0.001279239 -0.173329 0.050469 0.0005939409 -0.00995823 0.00423891 0.0188115 0.2486938 NA NA "Artery_Tibial" "20003_1140860696" "20003_1140860696_Artery_Tibial_multismr.msmr"
"843" "CA8" "ENSG00000178538" -3.19682080668578 0.00291440123165431 2.53545065822903 "no" NA NA NA 8 "CA8" 61099906 "rs11780181" 8 61839298 "C" "T" 0.00457875 -0.00392508 0.00134478 0.003514351 0.670301 0.201594 0.0008841956 -0.0058557 0.00266955 0.02827025 0.7568371 NA NA "Artery_Coronary" "20002_1075" "20002_1075_Artery_Coronary_multismr.msmr"
"844" "CA8" "ENSG00000178538" -3.19682080668578 0.00291440123165431 2.53545065822903 "no" NA NA NA 8 "CA8" 61099906 "rs2681540" 8 61060525 "A" "G" 0.653388 -0.0134394 0.00481562 0.005257904 0.222405 0.0650856 0.0006328788 -0.0604276 0.0279562 0.0306557 0.2252192 0.9990924 6 "Artery_Aorta" "4195_irnt" "4195_irnt_Artery_Aorta_multismr.msmr"
"845" "CA8" "ENSG00000178538" -3.19682080668578 0.00291440123165431 2.53545065822903 "no" NA NA NA 8 "CA8" 61099906 "rs137926838" 8 61138868 "T" "TGATAAG" 0.275641 -0.00861942 0.00399048 0.030773 -0.191705 0.0426773 7.056884e-06 0.0449619 0.0230972 0.0515786 0.628575 0.9559681 13 "Heart_Atrial_Appendage" "4195_irnt" "4195_irnt_Heart_Atrial_Appendage_multismr.msmr"
"846" "CACNG4" "ENSG00000075461" 2.62881476660439 1.61210300750947e-07 6.79260721180903 "no" NA NA NA 17 "CACNG4" 64961026 "rs77706698" 17 65953348 "A" "G" 0.255952 0.0148053 0.00358372 3.607711e-05 -0.583396 0.134636 1.47e-05 -0.0253778 0.00848737 0.002789175 0.1302449 0.2420462 7 "Artery_Coronary" "102_irnt" "102_irnt_Artery_Coronary_multismr.msmr"
"847" "CACNG4" "ENSG00000075461" 2.62881476660439 1.61210300750947e-07 6.79260721180903 "no" NA NA NA 17 "CACNG4" 64961026 "rs9892096" 17 64370986 "T" "C" 0.0567766 -0.0141253 0.00509308 0.00554688 0.685968 0.202324 0.0006977972 -0.0205918 0.00959233 0.03181774 0.5918486 NA NA "Artery_Aorta" "6150_100" "6150_100_Artery_Aorta_multismr.msmr"
"848" "CACNG4" "ENSG00000075461" 2.62881476660439 1.61210300750947e-07 6.79260721180903 "no" NA NA NA 17 "CACNG4" 64961026 "rs76063471" 17 64082969 "A" "C" 0.00503663 -0.00517134 0.00193223 0.007442701 -0.858014 0.260674 0.0009964499 0.0060271 0.00290247 0.03784368 0.3669919 NA NA "Heart_Atrial_Appendage" "20003_1140860696" "20003_1140860696_Heart_Atrial_Appendage_multismr.msmr"
"849" "CADM1" "ENSG00000182985" 0.9810577713928 1.65262736450342e-05 4.7818250603933 "no" NA NA NA 11 "CADM1" 115039938 "rs2509354" 11 115493894 "C" "T" 0.423535 0.0012607 0.000400733 0.001655285 -0.282391 0.033137 1.569241e-17 -0.00446438 0.00151268 0.003164376 0.5547879 0.9983054 20 "Heart_Left_Ventricle" "20003_1141146234" "20003_1141146234_Heart_Left_Ventricle_multismr.msmr"
"850" "CADM1" "ENSG00000182985" 0.9810577713928 1.65262736450342e-05 4.7818250603933 "no" NA NA NA 11 "CADM1" 115039938 "rs4938222" 11 115786378 "C" "A" 0.490385 0.00117207 0.000356942 0.001024747 -0.178942 0.045279 7.750418e-05 -0.00655 0.00259344 0.01154994 0.4691832 0.5999143 6 "Artery_Aorta" "6150_1" "6150_1_Artery_Aorta_multismr.msmr"
"851" "CADM1" "ENSG00000182985" 0.9810577713928 1.65262736450342e-05 4.7818250603933 "no" NA NA NA 11 "CADM1" 115039938 "rs898613" 11 115478707 "A" "G" 0.110806 0.0250268 0.00915173 0.006244619 -0.333016 0.0593099 1.967387e-08 -0.0751519 0.0305675 0.01394954 0.3578123 0.6653611 20 "Heart_Atrial_Appendage" "93_irnt" "93_irnt_Heart_Atrial_Appendage_multismr.msmr"
"852" "CADM1" "ENSG00000182985" 0.9810577713928 1.65262736450342e-05 4.7818250603933 "no" NA NA NA 11 "CADM1" 115039938 "rs35941139" 11 115689375 "T" "C" 0.0306777 -0.00248951 0.00102258 0.01491081 -0.39977 0.0981887 4.67223e-05 0.00622736 0.00298033 0.03666429 0.385547 0.6448484 3 "Artery_Coronary" "20003_1140860806" "20003_1140860806_Artery_Coronary_multismr.msmr"
"853" "CADM1" "ENSG00000182985" 0.9810577713928 1.65262736450342e-05 4.7818250603933 "no" NA NA NA 11 "CADM1" 115039938 "rs11600249" 11 116182324 "A" "G" 0.626832 0.00554141 0.00229196 0.01561636 0.149484 0.0373213 6.193185e-05 0.0370703 0.0179093 0.03846317 0.449082 0.007335566 5 "Artery_Tibial" "4080_irnt" "4080_irnt_Artery_Tibial_multismr.msmr"
"854" "CADPS" "ENSG00000163618" -1.30462694245759 8.11837355822645e-07 6.09053096896554 "no" NA NA NA 3 "CADPS" 62384022 "rs139661379" 3 62862030 "A" "ACCAG" 0.543498 -0.0031795 0.00105942 0.00268944 0.165316 0.0349055 2.178629e-06 -0.0192329 0.00758678 0.01124312 0.2885756 0.05359097 20 "Heart_Left_Ventricle" "6150_100" "6150_100_Heart_Left_Ventricle_multismr.msmr"
"855" "CADPS" "ENSG00000163618" -1.30462694245759 8.11837355822645e-07 6.09053096896554 "no" NA NA NA 3 "CADPS" 62384022 "rs117046434" 3 62751769 "C" "T" 0.0233516 -0.00744317 0.00257834 0.003891729 1.32692 0.317414 2.909908e-05 -0.00560936 0.00236138 0.01752733 0.6441643 0.03852654 10 "Artery_Coronary" "20002_1473" "20002_1473_Artery_Coronary_multismr.msmr"
"856" "CADPS" "ENSG00000163618" -1.30462694245759 8.11837355822645e-07 6.09053096896554 "no" NA NA NA 3 "CADPS" 62384022 "rs2068758" 3 62839875 "A" "G" 0.0265568 0.0160997 0.00713319 0.02400728 0.92442 0.128692 6.809902e-13 0.017416 0.00808834 0.03130106 0.6739396 0.6492335 20 "Artery_Tibial" "4079_irnt" "4079_irnt_Artery_Tibial_multismr.msmr"
"857" "CADPS" "ENSG00000163618" -1.30462694245759 8.11837355822645e-07 6.09053096896554 "no" NA NA NA 3 "CADPS" 62384022 "rs114842802" 3 63132298 "G" "A" 0.0141941 0.00309291 0.00142718 0.03022359 -0.81353 0.197392 3.765898e-05 -0.00380184 0.00198205 0.05509412 0.657936 0.6109813 8 "Artery_Aorta" "I48" "I48_Artery_Aorta_multismr.msmr"
"858" "CADPS" "ENSG00000163618" -1.30462694245759 8.11837355822645e-07 6.09053096896554 "no" NA NA NA 3 "CADPS" 62384022 "rs34285157" 3 62784353 "ACC" "A" 0.146978 0.00228589 0.00125888 0.06939914 -0.259288 0.0801899 0.00122315 -0.00881603 0.00556833 0.1133661 0.898137 NA NA "Heart_Atrial_Appendage" "20002_1075" "20002_1075_Heart_Atrial_Appendage_multismr.msmr"
"859" "CALM1" "ENSG00000198668" 1.048833937637 1.19190839206031e-24 23.9237571224075 "no" NA NA NA 14 "CALM1" 90862846 "rs151181815" 14 90809608 "C" "T" 0.166667 0.00141156 0.000472446 0.002810209 -0.0963695 0.020886 3.948519e-06 -0.0146474 0.0058405 0.01214514 0.4863707 0.9806347 20 "Artery_Tibial" "CARDIAC_ARRHYTM" "CARDIAC_ARRHYTM_Artery_Tibial_multismr.msmr"
"860" "CALM1" "ENSG00000198668" 1.048833937637 1.19190839206031e-24 23.9237571224075 "no" NA NA NA 14 "CALM1" 90862846 "rs138576039" 14 90839150 "A" "ATAAAT" 0.144689 -0.00115166 0.000400046 0.003991674 -0.113166 0.0250321 6.159376e-06 0.0101767 0.00419092 0.01517055 0.516418 0.946033 12 "Artery_Aorta" "6152_5" "6152_5_Artery_Aorta_multismr.msmr"
"861" "CALM1" "ENSG00000198668" 1.048833937637 1.19190839206031e-24 23.9237571224075 "no" NA NA NA 14 "CALM1" 90862846 "rs149264634" 14 89876473 "T" "C" 0.0128205 -0.00357624 0.00146474 0.01462425 0.440453 0.106305 3.423333e-05 -0.00811946 0.00385998 0.03542206 0.3941508 NA NA "Artery_Coronary" "20003_1140860806" "20003_1140860806_Artery_Coronary_multismr.msmr"
"862" "CALM1" "ENSG00000198668" 1.048833937637 1.19190839206031e-24 23.9237571224075 "no" NA NA NA 14 "CALM1" 90862846 "rs942746" 14 91112078 "T" "C" 0.657967 -0.00115792 0.000471632 0.01408319 -0.118436 0.0302001 8.792439e-05 0.00977676 0.00469815 0.03743582 0.787739 NA NA "Heart_Atrial_Appendage" "20003_1140879802" "20003_1140879802_Heart_Atrial_Appendage_multismr.msmr"
"863" "CALM1" "ENSG00000198668" 1.048833937637 1.19190839206031e-24 23.9237571224075 "no" NA NA NA 14 "CALM1" 90862846 "rs141697424" 14 90876567 "G" "C" 0.0512821 0.0597438 0.0240273 0.01290078 0.349217 0.0976457 0.000348402 0.171079 0.0837985 0.04119564 0.8109963 NA NA "Heart_Left_Ventricle" "4079_irnt" "4079_irnt_Heart_Left_Ventricle_multismr.msmr"
"864" "CALM3" "ENSG00000160014" -0.405441056327261 0.00546954840868196 2.26204852955573 "no" NA NA NA 19 "CALM3" 47104331 "rs4803838" 19 46143067 "T" "C" 0.00412088 -0.0279177 0.00876624 0.001449124 -0.27566 0.0766561 0.0003230719 0.101276 0.0424788 0.01711873 0.1981552 NA NA "Artery_Aorta" "102_irnt" "102_irnt_Artery_Aorta_multismr.msmr"
"865" "CALM3" "ENSG00000160014" -0.405441056327261 0.00546954840868196 2.26204852955573 "no" NA NA NA 19 "CALM3" 47104331 "rs8105421" 19 46920572 "A" "G" 0.477106 0.000935544 0.000350869 0.007667693 0.10634 0.0301208 0.0004148581 0.00879767 0.00413479 0.03336043 0.7739024 NA NA "Heart_Atrial_Appendage" "6150_1" "6150_1_Heart_Atrial_Appendage_multismr.msmr"
"866" "CALM3" "ENSG00000160014" -0.405441056327261 0.00546954840868196 2.26204852955573 "no" NA NA NA 19 "CALM3" 47104331 "rs141577738" 19 47241968 "T" "C" 0.00915751 0.00398908 0.00149949 0.007807313 0.637213 0.180755 0.0004230239 0.0062602 0.00294805 0.0337117 0.7737813 0.174484 3 "Artery_Coronary" "20003_1140860696" "20003_1140860696_Artery_Coronary_multismr.msmr"
"867" "CALM3" "ENSG00000160014" -0.405441056327261 0.00546954840868196 2.26204852955573 "no" NA NA NA 19 "CALM3" 47104331 "rs12982451" 19 46425388 "C" "T" 0.0128205 -0.00288694 0.00121156 0.01718018 0.165183 0.0414399 6.717333e-05 -0.0174772 0.00854526 0.04082995 0.9402126 NA NA "Artery_Tibial" "6150_2" "6150_2_Artery_Tibial_multismr.msmr"
"868" "CALM3" "ENSG00000160014" -0.405441056327261 0.00546954840868196 2.26204852955573 "no" NA NA NA 19 "CALM3" 47104331 "rs7259810" 19 47103428 "C" "T" 0.656593 -0.0010414 0.00045639 0.02249995 -0.131134 0.0291939 7.061665e-06 0.00794149 0.00390365 0.04191378 0.7163756 0.844517 15 "Heart_Left_Ventricle" "20003_1140866738" "20003_1140866738_Heart_Left_Ventricle_multismr.msmr"
"869" "CALY" "ENSG00000130643" 2.03820375667269 0.0416441292460764 1.38044621432302 "no" NA NA NA 10 "CALY" 135138927 "rs4523616" 10 134286571 "C" "T" 0.417582 0.00167801 0.000548141 0.00220397 -0.173894 0.0492691 0.000416382 -0.00964961 0.00417263 0.02074492 0.2757952 NA NA "Artery_Tibial" "20003_1141194794" "20003_1141194794_Artery_Tibial_multismr.msmr"
"870" "CALY" "ENSG00000130643" 2.03820375667269 0.0416441292460764 1.38044621432302 "no" NA NA NA 10 "CALY" 135138927 "rs112071726" 10 135210657 "C" "T" 0.0769231 0.00246792 0.000988505 0.01253837 -0.43854 0.11018 6.885073e-05 -0.00562758 0.00266082 0.03443156 0.7178355 0.6070515 3 "Artery_Aorta" "I9_IHD" "I9_IHD_Artery_Aorta_multismr.msmr"
"871" "CALY" "ENSG00000130643" 2.03820375667269 0.0416441292460764 1.38044621432302 "no" NA NA NA 10 "CALY" 135138927 "rs73387502" 10 134280840 "G" "T" 0.19185 0.0170394 0.00762284 0.02539709 0.40074 0.128454 0.001810319 0.0425198 0.0234007 0.06921258 0.358846 NA NA "Artery_Coronary" "4196_irnt" "4196_irnt_Artery_Coronary_multismr.msmr"
"872" "CALY" "ENSG00000130643" 2.03820375667269 0.0416441292460764 1.38044621432302 "no" NA NA NA 10 "CALY" 135138927 "rs113890624" 10 135423366 "A" "G" 0.0485348 0.00420793 0.00200549 0.035887 -0.467344 0.146128 0.001382971 -0.00900392 0.00513234 0.07937029 0.8614071 NA NA "Heart_Atrial_Appendage" "6150_100" "6150_100_Heart_Atrial_Appendage_multismr.msmr"
"873" "CAMK2D" "ENSG00000145349" -1.52027919797277 4.27105785918818e-12 11.3694645452306 "no" NA NA NA 4 "CAMK2D" 114372188 "rs62313249" 4 114337376 "A" "G" 0.246795 -0.00101859 0.000378602 0.007136688 -0.131248 0.0264107 6.712636e-07 0.0077608 0.00328024 0.01798499 0.5599432 0.6935062 20 "Heart_Atrial_Appendage" "CARDIAC_ARRHYTM" "CARDIAC_ARRHYTM_Heart_Atrial_Appendage_multismr.msmr"
"874" "CAMK2D" "ENSG00000145349" -1.52027919797277 4.27105785918818e-12 11.3694645452306 "no" NA NA NA 4 "CAMK2D" 114372188 "rs11946291" 4 114439476 "C" "T" 0.180403 0.00101974 0.000361345 0.004771513 0.071307 0.0196488 0.0002844468 0.0143007 0.0064193 0.02589612 0.8768096 0.7976835 8 "Heart_Left_Ventricle" "I48" "I48_Heart_Left_Ventricle_multismr.msmr"
"875" "CAMK2D" "ENSG00000145349" -1.52027919797277 4.27105785918818e-12 11.3694645452306 "no" NA NA NA 4 "CAMK2D" 114372188 "rs74339210" 4 114597035 "A" "G" 0.0650183 -0.00333901 0.00122696 0.006501229 0.184054 0.0483068 0.000138909 -0.0181415 0.00819211 0.02679405 0.5709825 0.8733359 5 "Artery_Tibial" "I9_IHD" "I9_IHD_Artery_Tibial_multismr.msmr"
"876" "CAMK2D" "ENSG00000145349" -1.52027919797277 4.27105785918818e-12 11.3694645452306 "no" NA NA NA 4 "CAMK2D" 114372188 "rs895763" 4 113782926 "C" "T" 0.620421 0.00445547 0.00242276 0.06591431 -0.168957 0.0437263 0.000111561 -0.0263704 0.0158807 0.0968081 0.4558768 NA NA "Artery_Coronary" "4079_irnt" "4079_irnt_Artery_Coronary_multismr.msmr"
"877" "CAMK2D" "ENSG00000145349" -1.52027919797277 4.27105785918818e-12 11.3694645452306 "no" NA NA NA 4 "CAMK2D" 114372188 "rs75031334" 4 114475184 "T" "G" 0.0494505 -0.0490044 0.0310563 0.1145837 -0.344789 0.111347 0.001957961 0.142129 0.101094 0.1597511 0.8402532 NA NA "Artery_Aorta" "6033_irnt" "6033_irnt_Artery_Aorta_multismr.msmr"
"878" "CAND2" "ENSG00000144712" -2.28421811949692 0.00158372621993808 2.80031989310437 "no" NA NA NA 3 "CAND2" 12837971 "rs12629928" 3 12811796 "T" "C" 0.326465 0.00142388 0.000362279 8.482548e-05 -0.108434 0.02517 1.646889e-05 -0.0131313 0.00452251 0.003689661 0.404331 0.7704898 20 "Artery_Tibial" "CARDIAC_ARRHYTM" "CARDIAC_ARRHYTM_Artery_Tibial_multismr.msmr"
"879" "CAND2" "ENSG00000144712" -2.28421811949692 0.00158372621993808 2.80031989310437 "no" NA NA NA 3 "CAND2" 12837971 "rs145366854" 3 13102401 "AG" "A" 0.0370879 -0.00410701 0.00145364 0.004723222 0.145813 0.0407528 0.00034625 -0.0281663 0.0127026 0.02659781 0.159943 NA NA "Heart_Left_Ventricle" "20002_1473" "20002_1473_Heart_Left_Ventricle_multismr.msmr"
"880" "CAND2" "ENSG00000144712" -2.28421811949692 0.00158372621993808 2.80031989310437 "no" NA NA NA 3 "CAND2" 12837971 "rs185226316" 3 12854125 "A" "G" 0.00869963 -0.0376661 0.0146674 0.01022828 -0.448134 0.104644 1.84852e-05 0.084051 0.0381636 0.02763821 0.9526464 NA NA "Artery_Aorta" "4195_irnt" "4195_irnt_Artery_Aorta_multismr.msmr"
"881" "CAND2" "ENSG00000144712" -2.28421811949692 0.00158372621993808 2.80031989310437 "no" NA NA NA 3 "CAND2" 12837971 "rs185226316" 3 12854125 "A" "G" 0.00869963 -0.0376661 0.0146674 0.01022828 -0.278573 0.0661452 2.536358e-05 0.135211 0.061668 0.02833905 0.4880988 NA NA "Heart_Atrial_Appendage" "4195_irnt" "4195_irnt_Heart_Atrial_Appendage_multismr.msmr"
"882" "CAND2" "ENSG00000144712" -2.28421811949692 0.00158372621993808 2.80031989310437 "no" NA NA NA 3 "CAND2" 12837971 "rs140972453" 3 11917502 "C" "G" 0.00503663 -0.00311473 0.00135958 0.0219663 0.583389 0.136851 2.017401e-05 -0.00533903 0.0026457 0.0435911 0.06486498 NA NA "Artery_Coronary" "20003_1140860696" "20003_1140860696_Artery_Coronary_multismr.msmr"
"883" "CANX" "ENSG00000127022" -0.509767938702287 0.0296374818969204 1.52815869828815 "no" NA NA NA 5 "CANX" 179105629 "rs13164674" 5 179122774 "T" "C" 0.451923 -0.00254915 0.000864294 0.003183901 -0.145644 0.0185959 4.799692e-15 0.0175026 0.00634113 0.005777069 0.6219425 0.600008 20 "Heart_Left_Ventricle" "IX_CIRCULATORY" "IX_CIRCULATORY_Heart_Left_Ventricle_multismr.msmr"
"884" "CANX" "ENSG00000127022" -0.509767938702287 0.0296374818969204 1.52815869828815 "no" NA NA NA 5 "CANX" 179105629 "rs13182141" 5 179126632 "T" "C" 0.455586 -0.00240421 0.000861189 0.005242655 -0.243482 0.0237817 1.336784e-24 0.00987428 0.00366611 0.007072796 0.8809938 0.3331775 20 "Artery_Tibial" "IX_CIRCULATORY" "IX_CIRCULATORY_Artery_Tibial_multismr.msmr"
"885" "CANX" "ENSG00000127022" -0.509767938702287 0.0296374818969204 1.52815869828815 "no" NA NA NA 5 "CANX" 179105629 "rs13182141" 5 179126632 "T" "C" 0.455586 -0.00240421 0.000861189 0.005242655 -0.244963 0.0280569 2.525879e-18 0.00981458 0.00369093 0.007834843 0.4110839 0.5701939 20 "Artery_Aorta" "IX_CIRCULATORY" "IX_CIRCULATORY_Artery_Aorta_multismr.msmr"
"886" "CANX" "ENSG00000127022" -0.509767938702287 0.0296374818969204 1.52815869828815 "no" NA NA NA 5 "CANX" 179105629 "rs10447304" 5 179172098 "A" "G" 0.466575 -0.00112906 0.000406874 0.005520811 -0.146893 0.021396 6.628074e-12 0.00768628 0.00298757 0.01008935 0.7002678 0.9414677 20 "Heart_Atrial_Appendage" "6150_2" "6150_2_Heart_Atrial_Appendage_multismr.msmr"
"887" "CANX" "ENSG00000127022" -0.509767938702287 0.0296374818969204 1.52815869828815 "no" NA NA NA 5 "CANX" 179105629 "rs13182141" 5 179126632 "T" "C" 0.455586 -0.00240421 0.000861189 0.005242655 -0.151222 0.0374083 5.289053e-05 0.0158985 0.00692091 0.02160878 0.9297654 0.885561 6 "Artery_Coronary" "IX_CIRCULATORY" "IX_CIRCULATORY_Artery_Coronary_multismr.msmr"
"888" "CAP2" "ENSG00000112186" -1.72511699936532 8.14818352661374e-19 18.0889391976765 "no" NA NA NA 6 "CAP2" 17393447 "rs751504" 6 17493308 "T" "A" 0.300824 -0.00588321 0.00247655 0.01752202 0.0726944 0.0164767 1.02446e-05 -0.0809307 0.0386925 0.03647101 0.3673617 0.983339 12 "Artery_Tibial" "102_irnt" "102_irnt_Artery_Tibial_multismr.msmr"
"889" "CAP2" "ENSG00000112186" -1.72511699936532 8.14818352661374e-19 18.0889391976765 "no" NA NA NA 6 "CAP2" 17393447 "rs59558393" 6 17427166 "T" "A" 0.1163 -0.0562199 0.0269161 0.03673393 0.239884 0.0442458 5.906239e-08 -0.234363 0.120243 0.0512872 0.4435867 0.129559 7 "Heart_Left_Ventricle" "6032_irnt" "6032_irnt_Heart_Left_Ventricle_multismr.msmr"
"890" "CAP2" "ENSG00000112186" -1.72511699936532 8.14818352661374e-19 18.0889391976765 "no" NA NA NA 6 "CAP2" 17393447 "rs13220521" 6 17405351 "T" "C" 0.177198 -0.0011172 0.00054684 0.04105137 -0.147585 0.0231054 1.686689e-10 0.00756987 0.00389017 0.05166688 0.8771297 0.9262397 20 "Heart_Atrial_Appendage" "20003_1140860806" "20003_1140860806_Heart_Atrial_Appendage_multismr.msmr"
"891" "CAP2" "ENSG00000112186" -1.72511699936532 8.14818352661374e-19 18.0889391976765 "no" NA NA NA 6 "CAP2" 17393447 "rs72827833" 6 16748948 "G" "T" 0.0128205 -0.00252511 0.00107272 0.01857601 -0.347821 0.102958 0.0007293651 0.0072598 0.00375896 0.05344193 0.7490265 NA NA "Artery_Coronary" "I83" "I83_Artery_Coronary_multismr.msmr"
"892" "CAP2" "ENSG00000112186" -1.72511699936532 8.14818352661374e-19 18.0889391976765 "no" NA NA NA 6 "CAP2" 17393447 "rs62393825" 6 17397663 "T" "C" 0.220238 -0.00112387 0.000539226 0.03713942 -0.130246 0.0298222 1.25721e-05 0.00862883 0.00458733 0.05997004 0.8702083 0.9636924 15 "Artery_Aorta" "20003_1140860806" "20003_1140860806_Artery_Aorta_multismr.msmr"
"893" "CAPG" "ENSG00000042493" 2.01015402548579 8.791397069878e-06 5.05594210427472 "no" NA NA NA 2 "CAPG" 85621871 "rs111384899" 2 85620188 "C" "T" 0.129579 0.0129383 0.00316842 4.4359e-05 0.830501 0.0515386 2.029413e-58 0.0155789 0.00393566 7.545476e-05 0.005427531 0.7414583 20 "Artery_Tibial" "4079_irnt" "4079_irnt_Artery_Tibial_multismr.msmr"
"894" "CAPG" "ENSG00000042493" 2.01015402548579 8.791397069878e-06 5.05594210427472 "no" NA NA NA 2 "CAPG" 85621871 "rs7558094" 2 85606311 "G" "A" 0.10348 0.016789 0.00408043 3.879904e-05 0.719651 0.0651202 2.165172e-28 0.0233294 0.00605025 0.000115289 0.007918243 0.2668084 20 "Artery_Aorta" "4079_irnt" "4079_irnt_Artery_Aorta_multismr.msmr"
"895" "CAPG" "ENSG00000042493" 2.01015402548579 8.791397069878e-06 5.05594210427472 "no" NA NA NA 2 "CAPG" 85621871 "rs111384899" 2 85620188 "C" "T" 0.129579 0.0129383 0.00316842 4.4359e-05 0.51279 0.0602208 1.663486e-17 0.0252312 0.00685254 0.0002313932 0.01031635 0.9251279 20 "Artery_Coronary" "4079_irnt" "4079_irnt_Artery_Coronary_multismr.msmr"
"896" "CAPG" "ENSG00000042493" 2.01015402548579 8.791397069878e-06 5.05594210427472 "no" NA NA NA 2 "CAPG" 85621871 "rs9677267" 2 85641187 "T" "C" 0.248168 0.00170675 0.000774681 0.02758313 -0.670793 0.0752514 4.921234e-19 -0.00254438 0.00118962 0.03245131 0.730599 0.7783002 20 "Heart_Atrial_Appendage" "20003_1140860806" "20003_1140860806_Heart_Atrial_Appendage_multismr.msmr"
"897" "CAPG" "ENSG00000042493" 2.01015402548579 8.791397069878e-06 5.05594210427472 "no" NA NA NA 2 "CAPG" 85621871 "rs999939" 2 85569294 "C" "T" 0.190934 0.0011113 0.000549982 0.04331999 -0.343962 0.0552349 4.746738e-10 -0.00323088 0.00168103 0.05461019 0.7894313 0.4245042 20 "Heart_Left_Ventricle" "I83" "I83_Heart_Left_Ventricle_multismr.msmr"
"898" "CAPN2" "ENSG00000162909" 0.890634325010945 0.000980527073602708 3.00854041040626 "no" NA NA NA 1 "CAPN2" 223889295 "rs1779658" 1 223922254 "G" "A" 0.769689 -0.0134168 0.00568004 0.01817193 0.281711 0.0423386 2.85683e-11 -0.0476261 0.0213955 0.0260148 0.4983435 0.9638777 20 "Artery_Tibial" "4195_irnt" "4195_irnt_Artery_Tibial_multismr.msmr"
"899" "CAPN2" "ENSG00000162909" 0.890634325010945 0.000980527073602708 3.00854041040626 "no" NA NA NA 1 "CAPN2" 223889295 "rs1222154" 1 223953405 "C" "T" 0.602564 -0.00082112 0.00032992 0.01281585 -0.286966 0.0673647 2.0453e-05 0.00286138 0.00133152 0.03163811 0.3893463 0.3006748 20 "Artery_Coronary" "20002_1094" "20002_1094_Artery_Coronary_multismr.msmr"
"900" "CAPN2" "ENSG00000162909" 0.890634325010945 0.000980527073602708 3.00854041040626 "no" NA NA NA 1 "CAPN2" 223889295 "rs181067064" 1 224388471 "C" "T" 0.0173993 0.0132436 0.00574956 0.02125573 0.460936 0.0999492 3.99382e-06 0.028732 0.013943 0.03933458 0.5402166 0.1781592 5 "Heart_Atrial_Appendage" "102_irnt" "102_irnt_Heart_Atrial_Appendage_multismr.msmr"
"901" "CAPN2" "ENSG00000162909" 0.890634325010945 0.000980527073602708 3.00854041040626 "no" NA NA NA 1 "CAPN2" 223889295 "rs142113063" 1 223667446 "T" "C" 0.00686813 0.00421174 0.0021062 0.04553411 -0.854979 0.142754 2.108822e-09 -0.00492613 0.00259713 0.05786006 0.3526258 0.5054757 4 "Artery_Aorta" "6150_2" "6150_2_Artery_Aorta_multismr.msmr"
"902" "CAPN2" "ENSG00000162909" 0.890634325010945 0.000980527073602708 3.00854041040626 "no" NA NA NA 1 "CAPN2" 223889295 "rs142113063" 1 223667446 "T" "C" 0.00686813 0.00421174 0.0021062 0.04553411 -0.825089 0.140145 3.923068e-09 -0.00510459 0.00269592 0.05829834 0.6967671 0.5209202 10 "Heart_Left_Ventricle" "6150_2" "6150_2_Heart_Left_Ventricle_multismr.msmr"
"903" "CAPN3" "ENSG00000092529" -4.08192475864889 1.90911392758379e-06 5.7191681540345 "no" NA NA NA 15 "CAPN3" 42640301 "rs28364410" 15 42680301 "A" "T" 0.0160256 -0.00214269 0.000867397 0.01350175 -0.304996 0.0975663 0.001771789 0.0070253 0.00362474 0.05260412 0.5953111 NA NA "Heart_Atrial_Appendage" "I83" "I83_Heart_Atrial_Appendage_multismr.msmr"
"904" "CAPN3" "ENSG00000092529" -4.08192475864889 1.90911392758379e-06 5.7191681540345 "no" NA NA NA 15 "CAPN3" 42640301 "rs139360420" 15 42521388 "A" "G" 0.00641026 0.00891134 0.00400276 0.02599417 -0.604169 0.1674 0.00030722 -0.0147497 0.00778431 0.0581183 0.4110943 0.3466066 3 "Artery_Coronary" "IX_CIRCULATORY" "IX_CIRCULATORY_Artery_Coronary_multismr.msmr"
"905" "CAPN3" "ENSG00000092529" -4.08192475864889 1.90911392758379e-06 5.7191681540345 "no" NA NA NA 15 "CAPN3" 42640301 "rs1712407" 15 42487299 "C" "T" 0.139652 0.00201339 0.00133648 0.1319422 0.26069 0.0480559 5.804267e-08 0.00772331 0.00532072 0.1466257 0.3491982 0.9996896 20 "Artery_Aorta" "20003_1140861958" "20003_1140861958_Artery_Aorta_multismr.msmr"
"906" "CAPN3" "ENSG00000092529" -4.08192475864889 1.90911392758379e-06 5.7191681540345 "no" NA NA NA 15 "CAPN3" 42640301 "rs1712407" 15 42487299 "C" "T" 0.139652 0.00201339 0.00133648 0.1319422 0.253186 0.0505763 5.556729e-07 0.00795222 0.00551249 0.1491385 0.8767167 0.9998205 20 "Heart_Left_Ventricle" "20003_1140861958" "20003_1140861958_Heart_Left_Ventricle_multismr.msmr"
"907" "CAPN3" "ENSG00000092529" -4.08192475864889 1.90911392758379e-06 5.7191681540345 "no" NA NA NA 15 "CAPN3" 42640301 "rs1659215" 15 42619508 "T" "C" 0.912088 -0.0019876 0.00139537 0.1543235 -0.240985 0.0374602 1.250351e-10 0.00824782 0.00593052 0.1643041 0.2772454 0.9674604 20 "Artery_Tibial" "20002_1473" "20002_1473_Artery_Tibial_multismr.msmr"
"908" "CAPN6" "ENSG00000077274" 2.46141684195438 2.38106097594827e-15 14.6232294827225 "no" NA NA NA 23 "CAPN6" 110488331 "rs73541173" 23 110431936 "A" "G" 0.118746 0.00337299 0.00148937 0.02353053 -0.43878 0.0867425 4.227439e-07 -0.0076872 0.00371901 0.03873377 0.09799732 0.1047022 20 "Artery_Aorta" "20003_1140866738" "20003_1140866738_Artery_Aorta_multismr.msmr"
"909" "CAPN6" "ENSG00000077274" 2.46141684195438 2.38106097594827e-15 14.6232294827225 "no" NA NA NA 23 "CAPN6" 110488331 "rs145973491" 23 109885559 "T" "G" 0.00783605 0.00293206 0.00121059 0.01543496 -0.76848 0.254029 0.00248499 -0.0038154 0.00201799 0.0586646 0.2332938 NA NA "Artery_Coronary" "I9_CHD" "I9_CHD_Artery_Coronary_multismr.msmr"
"910" "CAPN6" "ENSG00000077274" 2.46141684195438 2.38106097594827e-15 14.6232294827225 "no" NA NA NA 23 "CAPN6" 110488331 "rs7879724" 23 110757014 "T" "C" 0.156721 0.0129453 0.00654075 0.04779612 -0.308322 0.0590611 1.785467e-07 -0.0419863 0.0226875 0.06422144 0.03349693 0.1493651 20 "Artery_Tibial" "6150_100" "6150_100_Artery_Tibial_multismr.msmr"
"911" "CAPN6" "ENSG00000077274" 2.46141684195438 2.38106097594827e-15 14.6232294827225 "no" NA NA NA 23 "CAPN6" 110488331 "rs17320812" 23 109811335 "G" "A" 0.0162749 0.0115204 0.00485615 0.0176762 0.293116 0.0997502 0.003298049 0.0393032 0.0212926 0.06491199 0.2967464 NA NA "Heart_Atrial_Appendage" "4079_irnt" "4079_irnt_Heart_Atrial_Appendage_multismr.msmr"
"912" "CAPN6" "ENSG00000077274" 2.46141684195438 2.38106097594827e-15 14.6232294827225 "no" NA NA NA 23 "CAPN6" 110488331 "rs201193087" 23 111420015 "GT" "G" 0.0174804 -0.00273036 0.00134039 0.04165112 -0.310558 0.104629 0.002995772 0.00879179 0.00523469 0.09305026 0.6494393 NA NA "Heart_Left_Ventricle" "20003_1141194794" "20003_1141194794_Heart_Left_Ventricle_multismr.msmr"
"913" "CAPZB" "ENSG00000077549" 0.566987627721777 6.81763892570377e-05 4.16636600350708 "no" NA NA NA 1 "CAPZB" 19665267 "rs6889" 1 19665497 "C" "A" 0.241758 0.00686408 0.00291429 0.01850686 -0.183251 0.0214607 1.355008e-17 -0.0374573 0.0164972 0.0231757 0.3699919 0.7136747 20 "Artery_Tibial" "102_irnt" "102_irnt_Artery_Tibial_multismr.msmr"
"914" "CAPZB" "ENSG00000077549" 0.566987627721777 6.81763892570377e-05 4.16636600350708 "no" NA NA NA 1 "CAPZB" 19665267 "rs2268805" 1 19679556 "G" "A" 0.240385 0.00106499 0.000457698 0.01997378 -0.213066 0.0397828 8.520786e-08 -0.0049984 0.00234213 0.03283222 0.2007755 0.8389981 20 "Artery_Coronary" "20003_1140860696" "20003_1140860696_Artery_Coronary_multismr.msmr"
"915" "CAPZB" "ENSG00000077549" 0.566987627721777 6.81763892570377e-05 4.16636600350708 "no" NA NA NA 1 "CAPZB" 19665267 "rs10753560" 1 19708577 "C" "T" 0.809982 0.000885336 0.000433808 0.04126598 0.228875 0.0286163 1.263982e-15 0.00386821 0.00195612 0.04798683 0.8628668 0.6597515 20 "Artery_Aorta" "I83" "I83_Artery_Aorta_multismr.msmr"
"916" "CAPZB" "ENSG00000077549" 0.566987627721777 6.81763892570377e-05 4.16636600350708 "no" NA NA NA 1 "CAPZB" 19665267 "rs12144487" 1 19798925 "A" "G" 0.470238 -0.00112678 0.000501419 0.02462837 -0.110549 0.0269977 4.226076e-05 0.0101926 0.00517385 0.04883622 0.6056564 0.9835725 15 "Heart_Atrial_Appendage" "20003_1140860806" "20003_1140860806_Heart_Atrial_Appendage_multismr.msmr"
"917" "CAPZB" "ENSG00000077549" 0.566987627721777 6.81763892570377e-05 4.16636600350708 "no" NA NA NA 1 "CAPZB" 19665267 "rs1266444" 1 20066133 "C" "T" 0.494048 0.00539097 0.0023047 0.01932922 -0.0727969 0.0202002 0.0003136298 -0.0740549 0.0377437 0.04975677 0.9193092 NA NA "Heart_Left_Ventricle" "4080_irnt" "4080_irnt_Heart_Left_Ventricle_multismr.msmr"
"918" "CARHSP1" "ENSG00000153048" 0.649435285680187 0.00013971425793937 3.85475927156352 "no" NA NA NA 16 "CARHSP1" 8946799 "rs62033463" 16 8926951 "C" "T" 0.150183 -0.00197786 0.000461741 1.839897e-05 -0.370099 0.0761307 1.165809e-06 0.00534414 0.00166284 0.00130959 0.7543055 0.02560813 20 "Artery_Coronary" "6152_5" "6152_5_Artery_Coronary_multismr.msmr"
"919" "CARHSP1" "ENSG00000153048" 0.649435285680187 0.00013971425793937 3.85475927156352 "no" NA NA NA 16 "CARHSP1" 8946799 "rs76368971" 16 8954940 "T" "C" 0.221154 -0.00118292 0.000408488 0.00378133 -0.152573 0.0334318 5.025696e-06 0.00775314 0.00317084 0.01447972 0.6156317 0.2112274 20 "Artery_Tibial" "6152_5" "6152_5_Artery_Tibial_multismr.msmr"
"920" "CARHSP1" "ENSG00000153048" 0.649435285680187 0.00013971425793937 3.85475927156352 "no" NA NA NA 16 "CARHSP1" 8946799 "rs3743804" 16 8953737 "A" "G" 0.425366 0.0023002 0.0010416 0.02722105 0.176776 0.0359485 8.76673e-07 0.0130119 0.00645908 0.0439549 0.8049466 0.6587333 20 "Heart_Atrial_Appendage" "6150_100" "6150_100_Heart_Atrial_Appendage_multismr.msmr"
"921" "CARHSP1" "ENSG00000153048" 0.649435285680187 0.00013971425793937 3.85475927156352 "no" NA NA NA 16 "CARHSP1" 8946799 "rs7198614" 16 8930473 "A" "C" 0.492674 0.000835259 0.000407854 0.04056624 -0.157409 0.0290107 5.766232e-08 -0.0053063 0.00276946 0.05536471 0.9937319 0.9081584 20 "Artery_Aorta" "6150_2" "6150_2_Artery_Aorta_multismr.msmr"
"922" "CARHSP1" "ENSG00000153048" 0.649435285680187 0.00013971425793937 3.85475927156352 "no" NA NA NA 16 "CARHSP1" 8946799 "rs8057024" 16 8908811 "A" "G" 0.497253 -0.00508217 0.0023955 0.03387565 -0.133186 0.0299097 8.470477e-06 0.0381584 0.0199232 0.05545703 0.8529527 0.5886412 20 "Heart_Left_Ventricle" "4079_irnt" "4079_irnt_Heart_Left_Ventricle_multismr.msmr"
"923" "CARMN" "ENSG00000249669" -4.07386150418431 8.24003200842194e-05 4.08407110128176 "no" NA NA NA 5 "MIR143HG" 148786252 "rs2010994" 5 149191652 "G" "A" 0.795788 -0.0137767 0.00432488 0.001445278 -0.20896 0.0517054 5.314221e-05 0.0659298 0.0263536 0.01235847 0.4475757 0.4032323 5 "Artery_Coronary" "4195_irnt" "4195_irnt_Artery_Coronary_multismr.msmr"
"924" "CARMN" "ENSG00000249669" -4.07386150418431 8.24003200842194e-05 4.08407110128176 "no" NA NA NA 5 "MIR143HG" 148786252 "rs114004152" 5 148883474 "A" "G" 0.0105311 0.027862 0.00958537 0.003652383 -0.538295 0.135503 7.109868e-05 -0.0517597 0.0220646 0.01898504 0.2670788 0.9331155 6 "Artery_Aorta" "4079_irnt" "4079_irnt_Artery_Aorta_multismr.msmr"
"925" "CARMN" "ENSG00000249669" -4.07386150418431 8.24003200842194e-05 4.08407110128176 "no" NA NA NA 5 "MIR143HG" 148786252 "rs12109815" 5 149325721 "G" "T" 0.445055 0.00138207 0.000412077 0.0007967769 -0.119457 0.0378982 0.00162127 -0.0115696 0.00503708 0.02162526 0.6922346 NA NA "Heart_Left_Ventricle" "20003_1140860696" "20003_1140860696_Heart_Left_Ventricle_multismr.msmr"
"926" "CARMN" "ENSG00000249669" -4.07386150418431 8.24003200842194e-05 4.08407110128176 "no" NA NA NA 5 "MIR143HG" 148786252 "rs15251" 5 149776232 "T" "C" 0.215659 0.00147147 0.000557905 0.008352158 -0.17909 0.0522752 0.0006127454 -0.00821637 0.00393147 0.03662702 0.4692582 NA NA "Heart_Atrial_Appendage" "20003_1140860806" "20003_1140860806_Heart_Atrial_Appendage_multismr.msmr"
"927" "CARMN" "ENSG00000249669" -4.07386150418431 8.24003200842194e-05 4.08407110128176 "no" NA NA NA 5 "MIR143HG" 148786252 "rs56848629" 5 148371832 "C" "T" 0.182692 -0.0175483 0.00731723 0.01647513 -0.106571 0.0297391 0.0003389842 0.164663 0.0826177 0.04625352 0.6867249 0.9271225 6 "Artery_Tibial" "6033_irnt" "6033_irnt_Artery_Tibial_multismr.msmr"
"928" "CASC15" "ENSG00000272168" 1.58012118806174 0.047686327956231 1.32160611874344 "no" NA NA NA 6 "CASC15" 21665003 "rs28619134" 6 21788919 "T" "C" 0.289377 0.00166154 0.000409646 4.991201e-05 -0.110269 0.0284554 0.000106556 -0.0150681 0.00537777 0.005080041 0.45999 0.809446 20 "Heart_Atrial_Appendage" "I9_CHD" "I9_CHD_Heart_Atrial_Appendage_multismr.msmr"
"929" "CASC15" "ENSG00000272168" 1.58012118806174 0.047686327956231 1.32160611874344 "no" NA NA NA 6 "CASC15" 21665003 "rs12216030" 6 22103237 "T" "G" 0.324634 0.00904932 0.0023798 0.0001432116 0.130679 0.0349362 0.0001836552 0.0692485 0.0259688 0.007662245 0.114173 0.6839261 7 "Artery_Aorta" "4079_irnt" "4079_irnt_Artery_Aorta_multismr.msmr"
"930" "CASC15" "ENSG00000272168" 1.58012118806174 0.047686327956231 1.32160611874344 "no" NA NA NA 6 "CASC15" 21665003 "rs76050954" 6 21914248 "T" "C" 0.00412088 0.0564411 0.0190644 0.003070908 -0.876408 0.191693 4.832571e-06 -0.0644005 0.0259153 0.01295395 0.5711755 NA NA "Artery_Tibial" "4195_irnt" "4195_irnt_Artery_Tibial_multismr.msmr"
"931" "CASC15" "ENSG00000272168" 1.58012118806174 0.047686327956231 1.32160611874344 "no" NA NA NA 6 "CASC15" 21665003 "rs9356768" 6 21150816 "C" "G" 0.111264 -0.0227757 0.00819008 0.005421034 0.233249 0.0675107 0.0005503042 -0.0976454 0.0450741 0.03028578 0.5076536 0.8314367 4 "Heart_Left_Ventricle" "4196_irnt" "4196_irnt_Heart_Left_Ventricle_multismr.msmr"
"932" "CASC15" "ENSG00000272168" 1.58012118806174 0.047686327956231 1.32160611874344 "no" NA NA NA 6 "CASC15" 21665003 "rs9350314" 6 21039284 "G" "A" 0.106685 -0.0642178 0.0335422 0.05555151 -0.884725 0.220144 5.848583e-05 0.072585 0.0419949 0.08391189 0.7921673 0.3075567 4 "Artery_Coronary" "4194_irnt" "4194_irnt_Artery_Coronary_multismr.msmr"
"933" "CAST" "ENSG00000153113" 0.944365782609943 0.000173955769472283 3.75956116272884 "no" NA NA NA 5 "CAST" 95860971 "rs2351245" 5 95995733 "T" "G" 0.277473 0.00602755 0.00143391 2.627306e-05 0.45555 0.0269787 5.746359e-64 0.0132314 0.00324372 4.521456e-05 0.01177782 0.1576688 20 "Artery_Tibial" "6150_100" "6150_100_Artery_Tibial_multismr.msmr"
"934" "CAST" "ENSG00000153113" 0.944365782609943 0.000173955769472283 3.75956116272884 "no" NA NA NA 5 "CAST" 95860971 "rs2351245" 5 95995733 "T" "G" 0.277473 0.00602755 0.00143391 2.627306e-05 0.473157 0.0385863 1.443345e-34 0.012739 0.00320364 6.996057e-05 0.065296 0.1902492 20 "Artery_Aorta" "6150_100" "6150_100_Artery_Aorta_multismr.msmr"
"935" "CAST" "ENSG00000153113" 0.944365782609943 0.000173955769472283 3.75956116272884 "no" NA NA NA 5 "CAST" 95860971 "rs2351245" 5 95995733 "T" "G" 0.277473 0.00602755 0.00143391 2.627306e-05 0.477473 0.0510609 8.678306e-21 0.0126239 0.0032926 0.0001260732 0.001954391 0.09450156 20 "Artery_Coronary" "6150_100" "6150_100_Artery_Coronary_multismr.msmr"
"936" "CAST" "ENSG00000153113" 0.944365782609943 0.000173955769472283 3.75956116272884 "no" NA NA NA 5 "CAST" 95860971 "rs75508776" 5 96062618 "A" "G" 0.0169414 0.00280613 0.000929248 0.002529534 -0.299151 0.0525687 1.265409e-08 -0.00938031 0.00351655 0.007642308 0.2023405 0.9517032 20 "Heart_Atrial_Appendage" "6150_2" "6150_2_Heart_Atrial_Appendage_multismr.msmr"
"937" "CAST" "ENSG00000153113" 0.944365782609943 0.000173955769472283 3.75956116272884 "no" NA NA NA 5 "CAST" 95860971 "rs6897588" 5 96003149 "G" "T" 0.309982 0.00405527 0.00126709 0.001372087 0.069168 0.0232532 0.0029341 0.0586293 0.0269087 0.02934509 0.2129314 NA NA "Heart_Left_Ventricle" "6150_100" "6150_100_Heart_Left_Ventricle_multismr.msmr"
"938" "CASZ1" "ENSG00000130940" -2.84851695046964 4.81974686190781e-13 12.3169757707577 "no" NA NA NA 1 "CASZ1" 10696661 "rs776907" 1 10845538 "A" "T" 0.688645 -0.00325517 0.000479423 1.123155e-11 -0.0879497 0.0308941 0.00441592 0.0370117 0.0140976 0.00865509 0.1639492 NA NA "Artery_Tibial" "I83" "I83_Artery_Tibial_multismr.msmr"
"939" "CASZ1" "ENSG00000130940" -2.84851695046964 4.81974686190781e-13 12.3169757707577 "no" NA NA NA 1 "CASZ1" 10696661 "rs71583889" 1 10738561 "G" "GC" 0.286172 0.00343477 0.00104846 0.001052832 0.0762487 0.021799 0.0004690923 0.0450469 0.0188397 0.0167998 0.5082706 0.9817048 3 "Heart_Left_Ventricle" "6150_100" "6150_100_Heart_Left_Ventricle_multismr.msmr"
"940" "CASZ1" "ENSG00000130940" -2.84851695046964 4.81974686190781e-13 12.3169757707577 "no" NA NA NA 1 "CASZ1" 10696661 "rs2744860" 1 11425031 "C" "T" 0.587454 0.0260454 0.00761865 0.0006293559 0.170218 0.0518294 0.00102274 0.153012 0.0646062 0.0178662 0.2976547 NA NA "Artery_Coronary" "93_irnt" "93_irnt_Artery_Coronary_multismr.msmr"
"941" "CASZ1" "ENSG00000130940" -2.84851695046964 4.81974686190781e-13 12.3169757707577 "no" NA NA NA 1 "CASZ1" 10696661 "rs79930610" 1 11567577 "A" "T" 0.0169414 -0.00362931 0.00140855 0.009976913 -0.341396 0.0991254 0.0005730019 0.0106308 0.0051527 0.03909828 0.6796983 NA NA "Heart_Atrial_Appendage" "20003_1140866738" "20003_1140866738_Heart_Atrial_Appendage_multismr.msmr"
"942" "CASZ1" "ENSG00000130940" -2.84851695046964 4.81974686190781e-13 12.3169757707577 "no" NA NA NA 1 "CASZ1" 10696661 "rs17875905" 1 11795368 "C" "T" 0.00732601 -0.0243154 0.0136521 0.07490037 -0.338726 0.0916305 0.0002184619 0.0717849 0.0447384 0.1085937 0.2704722 NA NA "Artery_Aorta" "4194_irnt" "4194_irnt_Artery_Aorta_multismr.msmr"
"943" "CBLN2" "ENSG00000141668" -4.00611340333867 0.0240037751449327 1.61972045013508 "no" NA NA NA 18 "CBLN2" 70203915 "rs9965583" 18 70692639 "A" "T" 0.848901 -0.0237479 0.00875766 0.006694483 0.2029 0.0585835 0.0005333259 -0.117042 0.054818 0.03275213 0.782506 NA NA "Artery_Tibial" "5983_irnt" "5983_irnt_Artery_Tibial_multismr.msmr"
"944" "CBLN2" "ENSG00000141668" -4.00611340333867 0.0240037751449327 1.61972045013508 "no" NA NA NA 18 "CBLN2" 70203915 "rs17084918" 18 69367723 "C" "G" 0.0283883 0.0103698 0.00535752 0.05292165 -0.955803 0.28277 0.0007244792 -0.0108493 0.00645919 0.09302172 0.9838644 NA NA "Artery_Aorta" "6150_100" "6150_100_Artery_Aorta_multismr.msmr"
"945" "CBX1" "ENSG00000108468" 0.623679237624938 0.00120461233904401 2.91915269259224 "no" NA NA NA 17 "CBX1" 46147414 "rs3744347" 17 46178674 "A" "G" 0.715659 0.0165742 0.00279823 3.159259e-09 0.220853 0.0273969 7.551874e-16 0.0750463 0.0157225 1.81354e-06 1.15758e-06 0.4445783 20 "Artery_Tibial" "4080_irnt" "4080_irnt_Artery_Tibial_multismr.msmr"
"946" "CBX1" "ENSG00000108468" 0.623679237624938 0.00120461233904401 2.91915269259224 "no" NA NA NA 17 "CBX1" 46147414 "rs137863717" 17 45831139 "A" "C" 0.0242674 -0.00840197 0.00220508 0.0001388101 -0.24103 0.0596805 5.375385e-05 0.0348586 0.0125775 0.00557984 0.005872485 0.2901588 3 "Heart_Atrial_Appendage" "6150_100" "6150_100_Heart_Atrial_Appendage_multismr.msmr"
"947" "CBX1" "ENSG00000108468" 0.623679237624938 0.00120461233904401 2.91915269259224 "no" NA NA NA 17 "CBX1" 46147414 "rs74543534" 17 45923019 "A" "G" 0.0641026 -0.0212507 0.00633476 0.0007947465 -0.27046 0.056836 1.949367e-06 0.0785724 0.0286572 0.006110204 0.0001153461 0.3768243 17 "Heart_Left_Ventricle" "4080_irnt" "4080_irnt_Heart_Left_Ventricle_multismr.msmr"
"948" "CBX1" "ENSG00000108468" 0.623679237624938 0.00120461233904401 2.91915269259224 "no" NA NA NA 17 "CBX1" 46147414 "rs4496206" 17 46831823 "A" "G" 0.258242 0.00408298 0.00124079 0.0009996353 0.113287 0.0306203 0.0002158199 0.036041 0.014658 0.01394036 0.01617148 NA NA "Artery_Aorta" "6150_100" "6150_100_Artery_Aorta_multismr.msmr"
"949" "CBX1" "ENSG00000108468" 0.623679237624938 0.00120461233904401 2.91915269259224 "no" NA NA NA 17 "CBX1" 46147414 "rs55824447" 17 45779168 "C" "T" 0.0114469 0.00345038 0.00117622 0.0033522 -0.363085 0.110697 0.0010381 -0.00950295 0.00434609 0.02877531 0.4347537 0.9964604 4 "Artery_Coronary" "CARDIAC_ARRHYTM" "CARDIAC_ARRHYTM_Artery_Coronary_multismr.msmr"
"950" "CCDC125" "ENSG00000183323" 1.64613257145301 0.0278050301207084 1.55587663012312 "no" NA NA NA 5 "CCDC125" 68576002 "rs13362324" 5 68580434 "T" "G" 0.303114 0.00696806 0.00240661 0.00378695 -0.459581 0.0513891 3.782113e-19 -0.0151618 0.00550413 0.005876109 0.1209605 0.9777358 20 "Heart_Left_Ventricle" "4079_irnt" "4079_irnt_Heart_Left_Ventricle_multismr.msmr"
"951" "CCDC125" "ENSG00000183323" 1.64613257145301 0.0278050301207084 1.55587663012312 "no" NA NA NA 5 "CCDC125" 68576002 "rs4478268" 5 68611964 "A" "C" 0.403388 -0.000993468 0.00035052 0.004593064 -0.340207 0.0435223 5.416106e-15 0.00292019 0.00109595 0.007709681 0.1977262 0.9836177 20 "Heart_Atrial_Appendage" "6150_1" "6150_1_Heart_Atrial_Appendage_multismr.msmr"
"952" "CCDC125" "ENSG00000183323" 1.64613257145301 0.0278050301207084 1.55587663012312 "no" NA NA NA 5 "CCDC125" 68576002 "rs4473723" 5 68629119 "C" "T" 0.376374 -0.00101015 0.0003526 0.004171923 -0.265393 0.0404292 5.224761e-11 0.00380624 0.00144961 0.008647123 0.3544961 0.9724411 20 "Artery_Aorta" "6150_1" "6150_1_Artery_Aorta_multismr.msmr"
"953" "CCDC125" "ENSG00000183323" 1.64613257145301 0.0278050301207084 1.55587663012312 "no" NA NA NA 5 "CCDC125" 68576002 "rs17325318" 5 67960149 "A" "G" 0.0169414 0.00419143 0.00125604 0.00084682 -0.499524 0.132058 0.0001552 -0.00839085 0.00335311 0.01233511 0.3486242 0.02090229 3 "Artery_Coronary" "20003_1140860806" "20003_1140860806_Artery_Coronary_multismr.msmr"
"954" "CCDC125" "ENSG00000183323" 1.64613257145301 0.0278050301207084 1.55587663012312 "no" NA NA NA 5 "CCDC125" 68576002 "rs10471773" 5 68616079 "A" "G" 0.0164835 -0.0323013 0.0136762 0.0181834 -0.514302 0.112421 4.766717e-06 0.0628061 0.0299266 0.0358457 0.4148791 0.4684263 9 "Artery_Tibial" "4195_irnt" "4195_irnt_Artery_Tibial_multismr.msmr"
"955" "CCDC141" "ENSG00000163492" -1.12747537556853 3.10846240044423e-15 14.5074543814335 "no" NA NA NA 2 "CCDC141" 179694484 "rs78169897" 2 179728647 "T" "C" 0.00961538 0.00761615 0.00286586 0.007871224 1.55347 0.162934 1.507967e-21 0.00490267 0.00191514 0.01046842 0.8488811 0.8021396 3 "Artery_Tibial" "20002_1473" "20002_1473_Artery_Tibial_multismr.msmr"
"956" "CCDC141" "ENSG00000163492" -1.12747537556853 3.10846240044423e-15 14.5074543814335 "no" NA NA NA 2 "CCDC141" 179694484 "rs147866521" 2 180070393 "C" "T" 0.00915751 -0.0706941 0.0230899 0.002200918 0.211412 0.0470816 7.111335e-06 -0.33439 0.13219 0.01141846 0.6598174 0.2106518 5 "Heart_Atrial_Appendage" "5983_irnt" "5983_irnt_Heart_Atrial_Appendage_multismr.msmr"
"957" "CCDC141" "ENSG00000163492" -1.12747537556853 3.10846240044423e-15 14.5074543814335 "no" NA NA NA 2 "CCDC141" 179694484 "rs1515305" 2 180439782 "C" "G" 0.205586 -0.00782017 0.00241927 0.001227335 0.0664654 0.0196902 0.0007366661 -0.117658 0.0503965 0.01956223 0.3441024 NA NA "Heart_Left_Ventricle" "4080_irnt" "4080_irnt_Heart_Left_Ventricle_multismr.msmr"
"958" "CCDC141" "ENSG00000163492" -1.12747537556853 3.10846240044423e-15 14.5074543814335 "no" NA NA NA 2 "CCDC141" 179694484 "rs78169897" 2 179728647 "T" "C" 0.00961538 0.00761615 0.00286586 0.007871224 0.924174 0.235529 8.715703e-05 0.00824103 0.0037453 0.02778084 0.7759812 NA NA "Artery_Aorta" "20002_1473" "20002_1473_Artery_Aorta_multismr.msmr"
"959" "CCDC141" "ENSG00000163492" -1.12747537556853 3.10846240044423e-15 14.5074543814335 "no" NA NA NA 2 "CCDC141" 179694484 "rs13421990" 2 179654313 "G" "A" 0.032967 0.00308358 0.00134696 0.0220626 -0.782755 0.240742 0.00114827 -0.00393939 0.00210454 0.0612264 0.3370002 NA NA "Artery_Coronary" "20003_1141146234" "20003_1141146234_Artery_Coronary_multismr.msmr"
"960" "CCDC151" "ENSG00000198003" 2.13052996195875 0.00175110341907016 2.75668820399927 "no" NA NA NA 19 "CCDC151" 11531272 "rs149600528" 19 11815159 "C" "T" 0.00457875 0.069234 0.0234459 0.003147777 -0.561216 0.138982 5.390038e-05 -0.123364 0.0517557 0.01714475 0.1444151 0.8890284 5 "Artery_Aorta" "93_irnt" "93_irnt_Artery_Aorta_multismr.msmr"
"961" "CCDC151" "ENSG00000198003" 2.13052996195875 0.00175110341907016 2.75668820399927 "no" NA NA NA 19 "CCDC151" 11531272 "rs279237" 19 12037683 "A" "G" 0.179029 0.00261387 0.000867982 0.002600174 -0.277855 0.0793728 0.0004641577 -0.00940732 0.00412071 0.02243407 0.477473 0.8178852 3 "Heart_Left_Ventricle" "20003_1140860696" "20003_1140860696_Heart_Left_Ventricle_multismr.msmr"
"962" "CCDC151" "ENSG00000198003" 2.13052996195875 0.00175110341907016 2.75668820399927 "no" NA NA NA 19 "CCDC151" 11531272 "rs34081" 19 11531272 "T" "G" 0.0430403 0.00850793 0.0030549 0.005352591 -0.464028 0.119477 0.000102825 -0.0183349 0.00810111 0.0236195 0.2557457 NA NA "Artery_Tibial" "6150_100" "6150_100_Artery_Tibial_multismr.msmr"
"963" "CCDC151" "ENSG00000198003" 2.13052996195875 0.00175110341907016 2.75668820399927 "no" NA NA NA 19 "CCDC151" 11531272 "rs35963942" 19 11682785 "T" "C" 0.166209 -0.00344138 0.00121157 0.004505273 -0.131774 0.0393804 0.0008193304 0.0261158 0.0120602 0.03035279 0.06610034 0.918769 3 "Heart_Atrial_Appendage" "6150_100" "6150_100_Heart_Atrial_Appendage_multismr.msmr"
"964" "CCDC151" "ENSG00000198003" 2.13052996195875 0.00175110341907016 2.75668820399927 "no" NA NA NA 19 "CCDC151" 11531272 "rs35452057" 19 10573816 "A" "G" 0.186813 0.0190202 0.00753489 0.01159343 0.246443 0.0679668 0.0002879181 0.0771789 0.0372541 0.03829435 0.620479 0.9295619 3 "Artery_Coronary" "6033_irnt" "6033_irnt_Artery_Coronary_multismr.msmr"
"965" "CCDC68" "ENSG00000166510" 2.96357807553022 7.76168503596943e-07 6.11004398462046 "no" NA NA NA 18 "CCDC68" 52568740 "rs2282585" 18 52625947 "T" "C" 0.461996 -0.0018452 0.000755966 0.01465272 -0.197737 0.0338675 5.265682e-09 0.00933159 0.00414373 0.02432359 0.4054653 0.2094364 20 "Heart_Atrial_Appendage" "20002_1473" "20002_1473_Heart_Atrial_Appendage_multismr.msmr"
"966" "CCDC68" "ENSG00000166510" 2.96357807553022 7.76168503596943e-07 6.11004398462046 "no" NA NA NA 18 "CCDC68" 52568740 "rs57897499" 18 52612911 "C" "T" 0.193223 0.000914834 0.000387647 0.01827658 -0.252157 0.0359682 2.373801e-12 -0.00362803 0.00162209 0.02530997 0.5657874 0.9756092 20 "Heart_Left_Ventricle" "I20" "I20_Heart_Left_Ventricle_multismr.msmr"
"967" "CCDC68" "ENSG00000166510" 2.96357807553022 7.76168503596943e-07 6.11004398462046 "no" NA NA NA 18 "CCDC68" 52568740 "rs2000835" 18 52590331 "G" "A" 0.250458 -0.00220789 0.000886217 0.01272533 -0.265574 0.0563134 2.405239e-06 0.00831365 0.00377401 0.02760397 0.5097339 0.04979082 15 "Artery_Aorta" "20002_1473" "20002_1473_Artery_Aorta_multismr.msmr"
"968" "CCDC68" "ENSG00000166510" 2.96357807553022 7.76168503596943e-07 6.11004398462046 "no" NA NA NA 18 "CCDC68" 52568740 "rs8097587" 18 52573070 "A" "G" 0.302198 0.00135889 0.000542905 0.01231463 -0.34633 0.0776644 8.222165e-06 -0.00392369 0.00179765 0.02905988 0.483488 0.5873193 11 "Artery_Coronary" "20003_1140860806" "20003_1140860806_Artery_Coronary_multismr.msmr"
"969" "CCDC68" "ENSG00000166510" 2.96357807553022 7.76168503596943e-07 6.11004398462046 "no" NA NA NA 18 "CCDC68" 52568740 "rs9966611" 18 52609725 "A" "G" 0.440476 0.00481961 0.00232421 0.03811135 0.14119 0.0306436 4.075698e-06 0.0341356 0.0180519 0.0586288 0.2014255 0.2203991 20 "Artery_Tibial" "4080_irnt" "4080_irnt_Artery_Tibial_multismr.msmr"
"970" "CCDC69" "ENSG00000198624" -2.89559891931587 3.14116251825245e-11 10.5029095933836 "no" NA NA NA 5 "CCDC69" 150560613 "rs1004736" 5 150612849 "G" "T" 0.11859 -0.0121758 0.00528651 0.02126855 -0.318971 0.0358211 5.359575e-19 0.0381721 0.0171191 0.02576055 0.3163812 0.9385166 20 "Heart_Left_Ventricle" "4196_irnt" "4196_irnt_Heart_Left_Ventricle_multismr.msmr"
"971" "CCDC69" "ENSG00000198624" -2.89559891931587 3.14116251825245e-11 10.5029095933836 "no" NA NA NA 5 "CCDC69" 150560613 "rs72794132" 5 150618993 "T" "C" 0.143773 -0.0125847 0.00533222 0.01826883 -0.243373 0.0395466 7.551249e-10 0.0517095 0.0234656 0.02755038 0.7800908 0.9838801 18 "Heart_Atrial_Appendage" "4196_irnt" "4196_irnt_Heart_Atrial_Appendage_multismr.msmr"
"972" "CCDC69" "ENSG00000198624" -2.89559891931587 3.14116251825245e-11 10.5029095933836 "no" NA NA NA 5 "CCDC69" 150560613 "rs151215081" 5 151399408 "T" "C" 0.0265568 -0.00233839 0.000947234 0.01356235 -0.333654 0.073493 5.626966e-06 0.00700843 0.00323154 0.03010104 0.7542041 NA NA "Artery_Aorta" "I9_DISVEINLYMPH" "I9_DISVEINLYMPH_Artery_Aorta_multismr.msmr"
"973" "CCDC69" "ENSG00000198624" -2.89559891931587 3.14116251825245e-11 10.5029095933836 "no" NA NA NA 5 "CCDC69" 150560613 "rs153472" 5 150598151 "T" "C" 0.710165 0.0179121 0.00753877 0.01750157 -0.134328 0.0272092 7.938835e-07 -0.133346 0.0622836 0.03227813 0.739387 0.4540269 20 "Artery_Tibial" "93_irnt" "93_irnt_Artery_Tibial_multismr.msmr"
"974" "CCDC69" "ENSG00000198624" -2.89559891931587 3.14116251825245e-11 10.5029095933836 "no" NA NA NA 5 "CCDC69" 150560613 "rs13358046" 5 150663774 "A" "G" 0.0494505 -0.0266319 0.0154269 0.0842883 -0.625006 0.172613 0.000293635 0.0426106 0.0273446 0.1191667 0.444858 NA NA "Artery_Coronary" "20003_1140879802" "20003_1140879802_Artery_Coronary_multismr.msmr"
"975" "CCDC80" "ENSG00000091986" -2.44420833692899 1.95914217512158e-15 14.7079340460725 "no" NA NA NA 3 "CCDC80" 112323407 "rs6807798" 3 112359926 "T" "G" 0.217949 0.00494165 0.00246103 0.04464753 0.21736 0.0249481 2.972509e-18 0.0227349 0.0116192 0.0503866 0.9489081 0.6466014 20 "Artery_Tibial" "4080_irnt" "4080_irnt_Artery_Tibial_multismr.msmr"
"976" "CCDC80" "ENSG00000091986" -2.44420833692899 1.95914217512158e-15 14.7079340460725 "no" NA NA NA 3 "CCDC80" 112323407 "rs9818848" 3 112394340 "T" "C" 0.209707 -0.012548 0.00641979 0.05063254 0.345407 0.0387788 5.238573e-19 -0.0363282 0.0190284 0.05624216 0.9280203 0.8060003 20 "Artery_Aorta" "5983_irnt" "5983_irnt_Artery_Aorta_multismr.msmr"
"977" "CCDC80" "ENSG00000091986" -2.44420833692899 1.95914217512158e-15 14.7079340460725 "no" NA NA NA 3 "CCDC80" 112323407 "rs9683135" 3 112372965 "G" "A" 0.681777 0.0136507 0.00669336 0.04140622 -0.159053 0.0319878 6.616145e-07 -0.0858249 0.0454848 0.05917524 0.7943392 0.8751409 20 "Heart_Left_Ventricle" "5983_irnt" "5983_irnt_Heart_Left_Ventricle_multismr.msmr"
"978" "CCDC80" "ENSG00000091986" -2.44420833692899 1.95914217512158e-15 14.7079340460725 "no" NA NA NA 3 "CCDC80" 112323407 "rs9864845" 3 112383847 "A" "G" 0.420788 -0.0126483 0.00645166 0.04994063 0.168783 0.0307605 4.088022e-08 -0.0749382 0.0405912 0.06486743 0.8325484 0.9388741 20 "Heart_Atrial_Appendage" "5983_irnt" "5983_irnt_Heart_Atrial_Appendage_multismr.msmr"
"979" "CCDC80" "ENSG00000091986" -2.44420833692899 1.95914217512158e-15 14.7079340460725 "no" NA NA NA 3 "CCDC80" 112323407 "rs56114706" 3 112351697 "A" "G" 0.211081 0.00477227 0.002442 0.05067207 0.242463 0.0630656 0.0001207421 0.0196825 0.0112981 0.08149027 0.3847377 0.9722866 6 "Artery_Coronary" "4080_irnt" "4080_irnt_Artery_Coronary_multismr.msmr"
"980" "CCDC85B" "ENSG00000175602" -1.09043156059076 5.92335267604994e-07 6.2274324087228 "no" NA NA NA 11 "CCDC85B" 65657875 "rs10088" 11 64895202 "G" "A" 0.849817 0.00218776 0.000776381 0.004833964 0.161043 0.0391123 3.830829e-05 0.0135849 0.00584186 0.02004805 0.7998967 NA NA "Artery_Tibial" "20003_1140860696" "20003_1140860696_Artery_Tibial_multismr.msmr"
"981" "CCDC85B" "ENSG00000175602" -1.09043156059076 5.92335267604994e-07 6.2274324087228 "no" NA NA NA 11 "CCDC85B" 65657875 "rs614520" 11 65664006 "A" "G" 0.602564 -0.00130981 0.000388759 0.0007538447 -0.0958204 0.0311404 0.002090641 0.0136694 0.00601626 0.02308165 0.1354395 NA NA "Artery_Aorta" "I83" "I83_Artery_Aorta_multismr.msmr"
"982" "CCDC85B" "ENSG00000175602" -1.09043156059076 5.92335267604994e-07 6.2274324087228 "no" NA NA NA 11 "CCDC85B" 65657875 "rs77320687" 11 64779612 "T" "A" 0.120879 -0.0154224 0.00551671 0.00518068 -0.459593 0.138578 0.0009115711 0.0335566 0.015699 0.03255761 0.05888859 0.7707108 3 "Artery_Coronary" "4079_irnt" "4079_irnt_Artery_Coronary_multismr.msmr"
"983" "CCDC85B" "ENSG00000175602" -1.09043156059076 5.92335267604994e-07 6.2274324087228 "no" NA NA NA 11 "CCDC85B" 65657875 "rs534281" 11 65535475 "A" "G" 0.0430403 0.00368025 0.00184509 0.04608454 -0.157899 0.0477044 0.0009331406 -0.0233076 0.013643 0.08756253 0.1316927 NA NA "Heart_Left_Ventricle" "6150_100" "6150_100_Heart_Left_Ventricle_multismr.msmr"
"984" "CCDC85B" "ENSG00000175602" -1.09043156059076 5.92335267604994e-07 6.2274324087228 "no" NA NA NA 11 "CCDC85B" 65657875 "rs59949886" 11 65755052 "T" "C" 0.0260989 0.0128006 0.00696652 0.06614417 0.703536 0.208734 0.0007503333 0.0181947 0.011278 0.106682 0.7903849 NA NA "Heart_Atrial_Appendage" "I25" "I25_Heart_Atrial_Appendage_multismr.msmr"
"985" "CCND1" "ENSG00000110092" 1.82244840590943 6.65264335993482e-19 18.1770057579253 "yes" "CCND1" "GO:0016055" "Wnt signaling pathway" 11 "CCND1" 69455855 "rs11606846" 11 69053659 "G" "C" 0.267399 -0.0149246 0.00359048 3.228571e-05 -0.241217 0.0499276 1.35623e-06 0.0618721 0.0196358 0.001627187 0.03471567 0.009922552 11 "Heart_Left_Ventricle" "4079_irnt" "4079_irnt_Heart_Left_Ventricle_multismr.msmr"
"986" "CCND1" "ENSG00000110092" 1.82244840590943 6.65264335993482e-19 18.1770057579253 "yes" "CCND1" "GO:0016055" "Wnt signaling pathway" 11 "CCND1" 69455855 "rs143521947" 11 69660703 "T" "C" 0.0155678 -0.0291025 0.00902233 0.001257054 0.179517 0.0443736 5.21926e-05 -0.162116 0.0642786 0.01166645 0.3103986 0.09199122 5 "Artery_Tibial" "4195_irnt" "4195_irnt_Artery_Tibial_multismr.msmr"
"987" "CCND1" "ENSG00000110092" 1.82244840590943 6.65264335993482e-19 18.1770057579253 "yes" "CCND1" "GO:0016055" "Wnt signaling pathway" 11 "CCND1" 69455855 "rs3808983" 11 69591023 "A" "G" 0.0879121 -0.0473897 0.0166543 0.004434268 0.395665 0.114012 0.000519735 -0.119772 0.0544322 0.02777891 0.4289074 NA NA "Heart_Atrial_Appendage" "4196_irnt" "4196_irnt_Heart_Atrial_Appendage_multismr.msmr"
"988" "CCND1" "ENSG00000110092" 1.82244840590943 6.65264335993482e-19 18.1770057579253 "yes" "CCND1" "GO:0016055" "Wnt signaling pathway" 11 "CCND1" 69455855 "rs61886394" 11 69859484 "A" "C" 0.167125 0.0234107 0.00787307 0.00294409 0.32764 0.104874 0.00178325 0.0714525 0.0331739 0.03124999 0.4841462 NA NA "Artery_Coronary" "6032_irnt" "6032_irnt_Artery_Coronary_multismr.msmr"
"989" "CCND1" "ENSG00000110092" 1.82244840590943 6.65264335993482e-19 18.1770057579253 "yes" "CCND1" "GO:0016055" "Wnt signaling pathway" 11 "CCND1" 69455855 "rs139368128" 11 70061023 "T" "C" 0.003663 -0.0341282 0.0157056 0.02978065 0.515022 0.168466 0.002234731 -0.0662655 0.0374137 0.07653469 0.5952337 NA NA "Artery_Aorta" "4195_irnt" "4195_irnt_Artery_Aorta_multismr.msmr"
"990" "CCND2" "ENSG00000118971" 0.855320792949347 0.00153270650566476 2.81454099920517 "no" NA NA NA 12 "CCND2" 4382938 "rs76895963" 12 4384844 "G" "T" 0.0141941 -0.0152055 0.00288565 1.369077e-07 0.880603 0.113511 8.634864e-15 -0.0172671 0.00396132 1.306954e-05 0.0775166 0.9879936 3 "Artery_Tibial" "20002_1473" "20002_1473_Artery_Tibial_multismr.msmr"
"991" "CCND2" "ENSG00000118971" 0.855320792949347 0.00153270650566476 2.81454099920517 "no" NA NA NA 12 "CCND2" 4382938 "rs11062701" 12 3635092 "T" "A" 0.207875 0.00136918 0.000508021 0.007036227 0.270759 0.0669625 5.267222e-05 0.00505682 0.00225488 0.02492209 0.8537507 0.1017915 7 "Heart_Atrial_Appendage" "6152_5" "6152_5_Heart_Atrial_Appendage_multismr.msmr"
"992" "CCND2" "ENSG00000118971" 0.855320792949347 0.00153270650566476 2.81454099920517 "no" NA NA NA 12 "CCND2" 4382938 "rs7965212" 12 4908911 "G" "A" 0.249084 0.00711453 0.00298173 0.01703085 0.319958 0.081663 8.927527e-05 0.0222358 0.0109112 0.04156129 0.3240703 0.3690545 6 "Artery_Coronary" "4080_irnt" "4080_irnt_Artery_Coronary_multismr.msmr"
"993" "CCND2" "ENSG00000118971" 0.855320792949347 0.00153270650566476 2.81454099920517 "no" NA NA NA 12 "CCND2" 4382938 "rs11062694" 12 3628473 "C" "T" 0.197802 -0.00642265 0.00280407 0.02199384 0.142435 0.0362689 8.59409e-05 -0.0450918 0.0227903 0.04786678 0.8228864 0.6475288 5 "Artery_Aorta" "102_irnt" "102_irnt_Artery_Aorta_multismr.msmr"
"994" "CCND2" "ENSG00000118971" 0.855320792949347 0.00153270650566476 2.81454099920517 "no" NA NA NA 12 "CCND2" 4382938 "rs4765751" 12 3868868 "C" "T" 0.722527 -0.0168589 0.00992264 0.08931283 -0.138322 0.0370831 0.0001914362 0.121882 0.0788271 0.1220592 0.9526953 NA NA "Heart_Left_Ventricle" "5983_irnt" "5983_irnt_Heart_Left_Ventricle_multismr.msmr"
"995" "CCNG2" "ENSG00000138764" 1.93372062006299 0.000703892619701067 3.15249358834115 "no" NA NA NA 4 "CCNG2" 78078304 "rs4443313" 4 79040704 "G" "A" 0.326465 0.00649144 0.00254978 0.01090019 -0.111855 0.0286112 9.249181e-05 -0.0580344 0.0272028 0.03289173 0.2166874 0.9999537 13 "Heart_Left_Ventricle" "4080_irnt" "4080_irnt_Heart_Left_Ventricle_multismr.msmr"
"996" "CCNG2" "ENSG00000138764" 1.93372062006299 0.000703892619701067 3.15249358834115 "no" NA NA NA 4 "CCNG2" 78078304 "rs58288213" 4 78108893 "T" "C" 0.142399 0.00157538 0.000737589 0.03269158 -0.139772 0.0329481 2.213502e-05 -0.0112711 0.00590819 0.05642984 0.4131958 0.9604693 12 "Artery_Tibial" "CARDIAC_ARRHYTM" "CARDIAC_ARRHYTM_Artery_Tibial_multismr.msmr"
"997" "CCNG2" "ENSG00000138764" 1.93372062006299 0.000703892619701067 3.15249358834115 "no" NA NA NA 4 "CCNG2" 78078304 "rs58507229" 4 78109214 "T" "A" 0.109432 -0.0282714 0.0145826 0.05253693 -0.212668 0.0560553 0.0001483001 0.132937 0.0770038 0.08428165 0.4536288 0.8908412 5 "Artery_Aorta" "93_irnt" "93_irnt_Artery_Aorta_multismr.msmr"
"998" "CCNG2" "ENSG00000138764" 1.93372062006299 0.000703892619701067 3.15249358834115 "no" NA NA NA 4 "CCNG2" 78078304 "rs74705163" 4 78287541 "G" "A" 0.0228938 -0.00121434 0.000658295 0.0650849 -0.172231 0.053196 0.001205119 0.00705065 0.00439901 0.1089831 0.9579806 NA NA "Heart_Atrial_Appendage" "I21" "I21_Heart_Atrial_Appendage_multismr.msmr"
"999" "CCNG2" "ENSG00000138764" 1.93372062006299 0.000703892619701067 3.15249358834115 "no" NA NA NA 4 "CCNG2" 78078304 "rs4282210" 4 77142346 "A" "C" 0.953297 -0.0033411 0.00189884 0.07848449 0.421656 0.146528 0.004006539 -0.00792376 0.00527842 0.1333138 0.7262898 NA NA "Artery_Coronary" "20003_1141146234" "20003_1141146234_Artery_Coronary_multismr.msmr"
"1000" "CCNI" "ENSG00000118816" 0.362321590278581 0.0184796013859179 1.73330740096025 "no" NA NA NA 4 "CCNI" 77968311 "rs4859688" 4 77439979 "T" "C" 0.755495 -0.0116722 0.00256478 5.340281e-06 -0.127353 0.0338186 0.0001660352 0.0916523 0.0315901 0.003716211 0.03918852 NA NA "Artery_Aorta" "4080_irnt" "4080_irnt_Artery_Aorta_multismr.msmr"
"1001" "CCNI" "ENSG00000118816" 0.362321590278581 0.0184796013859179 1.73330740096025 "no" NA NA NA 4 "CCNI" 77968311 "rs6842322" 4 78938516 "G" "A" 0.986264 -0.0192298 0.00584777 0.00100759 0.165113 0.0486536 0.0006896879 -0.116464 0.0493163 0.01819722 0.07159561 NA NA "Artery_Tibial" "102_irnt" "102_irnt_Artery_Tibial_multismr.msmr"
"1002" "CCNI" "ENSG00000118816" 0.362321590278581 0.0184796013859179 1.73330740096025 "no" NA NA NA 4 "CCNI" 77968311 "rs11729512" 4 78000863 "G" "A" 0.440018 0.000845817 0.000339092 0.0126185 0.0910628 0.0237152 0.00012311 0.00928828 0.00444041 0.03645972 0.3990305 0.9539083 14 "Heart_Left_Ventricle" "I20" "I20_Heart_Left_Ventricle_multismr.msmr"
"1003" "CCNI" "ENSG00000118816" 0.362321590278581 0.0184796013859179 1.73330740096025 "no" NA NA NA 4 "CCNI" 77968311 "rs11097670" 4 78016353 "C" "T" 0.48489 0.000854302 0.00033912 0.01176308 0.0942274 0.0257751 0.0002564318 0.00906639 0.0043707 0.03804639 0.3412452 0.9096384 5 "Heart_Atrial_Appendage" "I20" "I20_Heart_Atrial_Appendage_multismr.msmr"
"1004" "CCNI" "ENSG00000118816" 0.362321590278581 0.0184796013859179 1.73330740096025 "no" NA NA NA 4 "CCNI" 77968311 "rs12649202" 4 77748843 "A" "T" 0.172619 0.00235185 0.00112503 0.03657492 -0.273665 0.08375 0.00108447 -0.0085939 0.00488027 0.07824709 0.5687915 NA NA "Artery_Coronary" "20003_1141146234" "20003_1141146234_Artery_Coronary_multismr.msmr"
"1005" "CCSER1" "ENSG00000184305" 3.65693486769527 0.000557706296808964 3.25359445205865 "no" NA NA NA 4 "CCSER1" 91048686 "rs4693994" 4 90280761 "G" "A" 0.628663 -0.00189205 0.000573456 0.000968982 0.162832 0.0436825 0.0001932918 -0.0116196 0.00470315 0.01348823 0.365466 0.8540886 5 "Heart_Atrial_Appendage" "20003_1140879802" "20003_1140879802_Heart_Atrial_Appendage_multismr.msmr"
"1006" "CCSER1" "ENSG00000184305" 3.65693486769527 0.000557706296808964 3.25359445205865 "no" NA NA NA 4 "CCSER1" 91048686 "rs13103611" 4 91114142 "G" "T" 0.274725 0.00119617 0.000398392 0.002677763 0.141266 0.0384262 0.0002366471 0.0084675 0.0036412 0.02004682 0.2962222 0.9851093 11 "Artery_Tibial" "20003_1140860696" "20003_1140860696_Artery_Tibial_multismr.msmr"
"1007" "CCSER1" "ENSG00000184305" 3.65693486769527 0.000557706296808964 3.25359445205865 "no" NA NA NA 4 "CCSER1" 91048686 "rs7671248" 4 91011689 "A" "T" 0.763736 -0.00716677 0.00249382 0.004055502 0.141563 0.0401533 0.0004225852 -0.050626 0.0227274 0.02591191 0.5465711 0.1190504 8 "Heart_Left_Ventricle" "102_irnt" "102_irnt_Heart_Left_Ventricle_multismr.msmr"
"1008" "CCSER1" "ENSG00000184305" 3.65693486769527 0.000557706296808964 3.25359445205865 "no" NA NA NA 4 "CCSER1" 91048686 "rs10516864" 4 91027048 "G" "A" 0.294414 0.000956395 0.00038721 0.01351264 0.157734 0.0418622 0.0001646029 0.00606334 0.00293525 0.03885697 0.7676545 0.3258717 10 "Artery_Aorta" "20003_1140860696" "20003_1140860696_Artery_Aorta_multismr.msmr"
"1009" "CCSER1" "ENSG00000184305" 3.65693486769527 0.000557706296808964 3.25359445205865 "no" NA NA NA 4 "CCSER1" 91048686 "rs116112802" 4 90215320 "A" "G" 0.00641026 -0.00553428 0.00261098 0.03403828 -0.697464 0.220518 0.00156237 0.00793486 0.00450644 0.07827519 0.3871335 NA NA "Artery_Coronary" "20003_1140861958" "20003_1140861958_Artery_Coronary_multismr.msmr"
"1010" "CCT2" "ENSG00000166226" -0.788457278736253 5.92992952390179e-14 13.2269504681134 "no" NA NA NA 12 "CCT2" 69979114 "rs221080" 12 69872224 "C" "G" 0.690934 0.00826792 0.00246425 0.0007932294 -0.105089 0.0225766 3.24327e-06 -0.0786754 0.0289058 0.006492958 0.06563896 0.9972356 20 "Artery_Tibial" "4080_irnt" "4080_irnt_Artery_Tibial_multismr.msmr"
"1011" "CCT2" "ENSG00000166226" -0.788457278736253 5.92992952390179e-14 13.2269504681134 "no" NA NA NA 12 "CCT2" 69979114 "rs10878991" 12 69852485 "C" "A" 0.337454 -0.00875021 0.00275611 0.001499188 -0.0714749 0.0171959 3.231499e-05 0.122424 0.0485224 0.01163476 0.08364486 0.661317 6 "Heart_Left_Ventricle" "4079_irnt" "4079_irnt_Heart_Left_Ventricle_multismr.msmr"
"1012" "CCT2" "ENSG00000166226" -0.788457278736253 5.92992952390179e-14 13.2269504681134 "no" NA NA NA 12 "CCT2" 69979114 "rs7398132" 12 69528900 "T" "C" 0.132784 0.0267003 0.00737743 0.0002955298 -0.148271 0.0431801 0.0005952185 -0.180078 0.0722908 0.01273776 0.2127368 0.7014352 3 "Artery_Coronary" "6032_irnt" "6032_irnt_Artery_Coronary_multismr.msmr"
"1013" "CCT2" "ENSG00000166226" -0.788457278736253 5.92992952390179e-14 13.2269504681134 "no" NA NA NA 12 "CCT2" 69979114 "rs73133902" 12 69522007 "T" "A" 0.136447 0.0235127 0.00740713 0.001501811 -0.111837 0.0316102 0.0004031701 -0.210241 0.0889819 0.01814054 0.4404269 NA NA "Heart_Atrial_Appendage" "6032_irnt" "6032_irnt_Heart_Atrial_Appendage_multismr.msmr"
"1014" "CCT2" "ENSG00000166226" -0.788457278736253 5.92992952390179e-14 13.2269504681134 "no" NA NA NA 12 "CCT2" 69979114 "rs12812500" 12 69357231 "G" "C" 0.229396 -0.0121805 0.00469444 0.009468311 0.0859875 0.023928 0.000326141 -0.141654 0.0673377 0.03540995 0.3682398 NA NA "Artery_Aorta" "4196_irnt" "4196_irnt_Artery_Aorta_multismr.msmr"
"1015" "CCT7" "ENSG00000135624" -0.523317314292854 0.000456818118740434 3.34025667903336 "no" NA NA NA 2 "CCT7" 73460548 "rs2288631" 2 73455747 "T" "C" 0.278846 0.00763565 0.0024305 0.001680295 0.0829183 0.0211011 8.509853e-05 0.0920864 0.0375281 0.0141355 0.5798177 0.3390323 7 "Heart_Atrial_Appendage" "4080_irnt" "4080_irnt_Heart_Atrial_Appendage_multismr.msmr"
"1016" "CCT7" "ENSG00000135624" -0.523317314292854 0.000456818118740434 3.34025667903336 "no" NA NA NA 2 "CCT7" 73460548 "rs1046139" 2 73300661 "C" "A" 0.194597 -0.0102425 0.00419803 0.01469398 -0.0909449 0.016701 5.166355e-08 0.112623 0.0505816 0.02597655 0.4510968 NA NA "Artery_Tibial" "4195_irnt" "4195_irnt_Artery_Tibial_multismr.msmr"
"1017" "CCT7" "ENSG00000135624" -0.523317314292854 0.000456818118740434 3.34025667903336 "no" NA NA NA 2 "CCT7" 73460548 "rs7559039" 2 73180815 "A" "T" 0.0705128 0.0047579 0.00191386 0.01291796 -0.161909 0.0489952 0.0009511638 -0.0293863 0.014792 0.04696361 0.7113467 NA NA "Artery_Aorta" "I83" "I83_Artery_Aorta_multismr.msmr"
"1018" "CCT7" "ENSG00000135624" -0.523317314292854 0.000456818118740434 3.34025667903336 "no" NA NA NA 2 "CCT7" 73460548 "rs146521206" 2 73495406 "A" "AAGG" 0.0228938 -0.00381662 0.00168869 0.02381461 0.126932 0.0401277 0.00156043 -0.0300682 0.0163509 0.06592418 0.5801743 NA NA "Heart_Left_Ventricle" "20003_1140861958" "20003_1140861958_Heart_Left_Ventricle_multismr.msmr"
"1019" "CCT7" "ENSG00000135624" -0.523317314292854 0.000456818118740434 3.34025667903336 "no" NA NA NA 2 "CCT7" 73460548 "rs17434855" 2 74055697 "C" "T" 0.0215201 0.0102699 0.00530363 0.05281986 -0.18158 0.0518851 0.0004658568 -0.0565585 0.0333812 0.09020379 0.1139146 NA NA "Artery_Coronary" "4079_irnt" "4079_irnt_Artery_Coronary_multismr.msmr"
"1020" "CD302" "ENSG00000241399" 2.76161133440481 0.0165322350843094 1.7816684277859 "no" NA NA NA 2 "CD302" 160625364 "rs75306076" 2 160461164 "C" "T" 0.014652 0.0130564 0.00350881 0.000198409 0.500874 0.100793 6.718049e-07 0.0260672 0.00875167 0.00289621 0.007202044 0.7767413 20 "Heart_Left_Ventricle" "6150_100" "6150_100_Heart_Left_Ventricle_multismr.msmr"
"1021" "CD302" "ENSG00000241399" 2.76161133440481 0.0165322350843094 1.7816684277859 "no" NA NA NA 2 "CD302" 160625364 "rs2556106" 2 160654524 "T" "G" 0.763278 0.0118831 0.0033643 0.0004122475 -0.15232 0.0369604 3.76954e-05 -0.0780141 0.0290893 0.007320885 0.138815 0.940123 5 "Artery_Aorta" "4080_irnt" "4080_irnt_Artery_Aorta_multismr.msmr"
"1022" "CD302" "ENSG00000241399" 2.76161133440481 0.0165322350843094 1.7816684277859 "no" NA NA NA 2 "CD302" 160625364 "rs113736287" 2 159675766 "C" "T" 0.0114469 0.0115555 0.00376483 0.002145405 0.504175 0.108358 3.273858e-06 0.0229196 0.0089457 0.01040466 0.03405362 0.8060877 7 "Heart_Atrial_Appendage" "6150_100" "6150_100_Heart_Atrial_Appendage_multismr.msmr"
"1023" "CD302" "ENSG00000241399" 2.76161133440481 0.0165322350843094 1.7816684277859 "no" NA NA NA 2 "CD302" 160625364 "rs200401364" 2 160843747 "G" "GC" 0.0242674 -0.469698 0.243071 0.05331645 -0.453693 0.104051 1.298979e-05 1.03528 0.586016 0.0772891 0.1843097 0.03933131 3 "Artery_Tibial" "6033_irnt" "6033_irnt_Artery_Tibial_multismr.msmr"
"1024" "CD302" "ENSG00000241399" 2.76161133440481 0.0165322350843094 1.7816684277859 "no" NA NA NA 2 "CD302" 160625364 "rs12692542" 2 160065027 "A" "G" 0.35989 -0.000837042 0.000427564 0.05026524 -0.174851 0.0502379 0.0005005591 0.00478717 0.00280559 0.08795311 0.7705824 NA NA "Artery_Coronary" "20002_1075" "20002_1075_Artery_Coronary_multismr.msmr"
"1025" "CD47" "ENSG00000196776" 1.75738133684386 1.25406850924877e-07 6.90167873752764 "no" NA NA NA 3 "CD47" 107762145 "rs34709920" 3 107747924 "T" "G" 0.0828755 0.00227608 0.000477168 1.842477e-06 -0.19561 0.0523865 0.0001884769 -0.0116358 0.00395743 0.003279554 0.2896441 NA NA "Heart_Atrial_Appendage" "I20" "I20_Heart_Atrial_Appendage_multismr.msmr"
"1026" "CD47" "ENSG00000196776" 1.75738133684386 1.25406850924877e-07 6.90167873752764 "no" NA NA NA 3 "CD47" 107762145 "rs11707678" 3 107625207 "G" "A" 0.600275 -0.0184487 0.00809787 0.02271369 -0.260705 0.0337596 1.141559e-14 0.0707647 0.0323849 0.02888069 0.7216927 0.5606413 20 "Artery_Aorta" "94_irnt" "94_irnt_Artery_Aorta_multismr.msmr"
"1027" "CD47" "ENSG00000196776" 1.75738133684386 1.25406850924877e-07 6.90167873752764 "no" NA NA NA 3 "CD47" 107762145 "rs709520" 3 107613923 "C" "T" 0.64011 -0.0184058 0.00810734 0.02319159 -0.204882 0.0263655 7.7969e-15 0.0898361 0.0412249 0.02931913 0.7473859 0.4563909 20 "Artery_Tibial" "94_irnt" "94_irnt_Artery_Tibial_multismr.msmr"
"1028" "CD47" "ENSG00000196776" 1.75738133684386 1.25406850924877e-07 6.90167873752764 "no" NA NA NA 3 "CD47" 107762145 "rs696367" 3 107754954 "G" "C" 0.19185 -0.00607385 0.00210038 0.003830585 -0.36697 0.115293 0.00145787 0.0165514 0.00773301 0.0323265 0.3951386 NA NA "Artery_Coronary" "20003_1141194794" "20003_1141194794_Artery_Coronary_multismr.msmr"
"1029" "CD47" "ENSG00000196776" 1.75738133684386 1.25406850924877e-07 6.90167873752764 "no" NA NA NA 3 "CD47" 107762145 "rs9822449" 3 107698638 "A" "G" 0.0517399 -0.00312358 0.00171933 0.06925654 -0.232658 0.0761658 0.002253431 0.0134256 0.00859819 0.1184182 0.6446967 NA NA "Heart_Left_Ventricle" "6150_100" "6150_100_Heart_Left_Ventricle_multismr.msmr"
"1030" "CD74" "ENSG00000019582" 2.23356599703693 8.16364866773189e-06 5.08811569393007 "no" NA NA NA 5 "CD74" 149781200 "rs62378023" 5 149027768 "T" "C" 0.141941 -0.00330145 0.00120976 0.006352432 -0.311627 0.0842076 0.000215006 0.0105942 0.00482348 0.02806412 0.1906382 NA NA "Heart_Atrial_Appendage" "20002_1473" "20002_1473_Heart_Atrial_Appendage_multismr.msmr"
"1031" "CD74" "ENSG00000019582" 2.23356599703693 8.16364866773189e-06 5.08811569393007 "no" NA NA NA 5 "CD74" 149781200 "rs13188584" 5 149459574 "T" "C" 0.11859 -0.00097135 0.000482134 0.04393726 0.157613 0.0458389 0.0005851314 -0.00616288 0.0035454 0.08216258 0.5616195 0.9624467 5 "Artery_Aorta" "I48" "I48_Artery_Aorta_multismr.msmr"
"1032" "CD74" "ENSG00000019582" 2.23356599703693 8.16364866773189e-06 5.08811569393007 "no" NA NA NA 5 "CD74" 149781200 "rs6876869" 5 149596379 "C" "T" 0.131868 0.0246841 0.0127908 0.05362761 -0.236614 0.0637373 0.000205358 -0.104322 0.0609256 0.08684337 0.7774118 0.06332611 3 "Artery_Coronary" "4196_irnt" "4196_irnt_Artery_Coronary_multismr.msmr"
"1033" "CD74" "ENSG00000019582" 2.23356599703693 8.16364866773189e-06 5.08811569393007 "no" NA NA NA 5 "CD74" 149781200 "rs17111302" 5 150102244 "C" "T" 0.168956 0.0308665 0.0182099 0.09006793 -0.14769 0.0395752 0.0001900531 -0.208995 0.135421 0.1227568 0.5982006 0.8515403 5 "Artery_Tibial" "93_irnt" "93_irnt_Artery_Tibial_multismr.msmr"
"1034" "CD74" "ENSG00000019582" 2.23356599703693 8.16364866773189e-06 5.08811569393007 "no" NA NA NA 5 "CD74" 149781200 "rs17111637" 5 150381243 "A" "G" 0.520604 0.00411114 0.00247325 0.09646426 0.134384 0.0379543 0.0003991036 0.0305925 0.0203316 0.1324076 0.5526884 0.5690399 3 "Heart_Left_Ventricle" "4079_irnt" "4079_irnt_Heart_Left_Ventricle_multismr.msmr"
"1035" "CD81" "ENSG00000110651" -0.423422772079862 0.00441400130657846 2.35516754261983 "no" NA NA NA 11 "CD81" 2397407 "rs11824983" 11 1801823 "C" "T" 0.830128 0.0798255 0.0313095 0.01078584 0.379502 0.0987879 0.000122243 0.210343 0.0990178 0.0336457 0.917078 0.07787992 3 "Heart_Left_Ventricle" "94_irnt" "94_irnt_Heart_Left_Ventricle_multismr.msmr"
"1036" "CD81" "ENSG00000110651" -0.423422772079862 0.00441400130657846 2.35516754261983 "no" NA NA NA 11 "CD81" 2397407 "rs61744929" 11 2325427 "C" "T" 0.003663 0.00271375 0.00117188 0.02057337 -0.352107 0.0812897 1.480932e-05 -0.00770717 0.00377397 0.04113263 0.7441587 NA NA "Artery_Tibial" "I9_MI" "I9_MI_Artery_Tibial_multismr.msmr"
"1037" "CD81" "ENSG00000110651" -0.423422772079862 0.00441400130657846 2.35516754261983 "no" NA NA NA 11 "CD81" 2397407 "rs114925068" 11 2282255 "A" "G" 0.0297619 0.0339551 0.017554 0.05307347 0.543293 0.110692 9.193792e-07 0.0624987 0.034729 0.07192239 0.9578982 0.9272719 8 "Artery_Aorta" "4194_irnt" "4194_irnt_Artery_Aorta_multismr.msmr"
"1038" "CD81" "ENSG00000110651" -0.423422772079862 0.00441400130657846 2.35516754261983 "no" NA NA NA 11 "CD81" 2397407 "rs11026691" 11 3374745 "A" "G" 0.134615 0.00325749 0.00161112 0.04318883 0.367054 0.107345 0.0006276471 0.00887469 0.00509925 0.08179038 0.8432192 NA NA "Artery_Coronary" "20003_1140861958" "20003_1140861958_Artery_Coronary_multismr.msmr"
"1039" "CD81" "ENSG00000110651" -0.423422772079862 0.00441400130657846 2.35516754261983 "no" NA NA NA 11 "CD81" 2397407 "rs231910" 11 2751285 "G" "A" 0.530678 0.00760801 0.00396767 0.05517435 0.136896 0.0366318 0.0001861671 0.0555751 0.0325757 0.08800224 0.8442371 0.6844577 4 "Heart_Atrial_Appendage" "4195_irnt" "4195_irnt_Heart_Atrial_Appendage_multismr.msmr"
"1040" "CD9" "ENSG00000010278" 3.81465452929982 3.71815392344108e-35 34.4296726353502 "no" NA NA NA 12 "CD9" 6308881 "rs202115738" 12 7086295 "A" "AC" 0.0306777 0.0580495 0.018716 0.001924794 -0.753787 0.184202 4.27362e-05 -0.0770105 0.0311552 0.0134423 0.1103175 0.01791045 8 "Artery_Coronary" "20003_1140866738" "20003_1140866738_Artery_Coronary_multismr.msmr"
"1041" "CD9" "ENSG00000010278" 3.81465452929982 3.71815392344108e-35 34.4296726353502 "no" NA NA NA 12 "CD9" 6308881 "rs1061223" 12 7032253 "T" "C" 0.0952381 -0.0174402 0.00604076 0.003888266 0.111304 0.035197 0.00156522 -0.15669 0.073489 0.03299429 0.3250133 NA NA "Heart_Atrial_Appendage" "6032_irnt" "6032_irnt_Heart_Atrial_Appendage_multismr.msmr"
"1042" "CD9" "ENSG00000010278" 3.81465452929982 3.71815392344108e-35 34.4296726353502 "no" NA NA NA 12 "CD9" 6308881 "rs59104564" 12 5634429 "A" "G" 0.0412088 -0.0114309 0.00477339 0.01663337 0.391829 0.0967721 5.143948e-05 -0.0291732 0.0141535 0.03928423 0.9195916 NA NA "Artery_Aorta" "20002_1473" "20002_1473_Artery_Aorta_multismr.msmr"
"1043" "CD9" "ENSG00000010278" 3.81465452929982 3.71815392344108e-35 34.4296726353502 "no" NA NA NA 12 "CD9" 6308881 "rs1579229" 12 6223766 "T" "G" 0.0412088 0.00718326 0.0030284 0.01769375 -0.302374 0.0830138 0.0002700489 -0.0237562 0.0119518 0.04684829 0.4908006 NA NA "Heart_Left_Ventricle" "20003_1140860806" "20003_1140860806_Heart_Left_Ventricle_multismr.msmr"
"1044" "CD9" "ENSG00000010278" 3.81465452929982 3.71815392344108e-35 34.4296726353502 "no" NA NA NA 12 "CD9" 6308881 "rs7315822" 12 5402533 "G" "A" 0.404304 0.000724923 0.000361692 0.04504275 0.0784783 0.0215162 0.000264906 0.00923724 0.0052588 0.07899808 0.5095122 0.99025 4 "Artery_Tibial" "CARDIAC_ARRHYTM" "CARDIAC_ARRHYTM_Artery_Tibial_multismr.msmr"
"1045" "CD99" "ENSG00000002586" -1.30711931967604 4.50237048672063e-28 27.3465587710596 "no" NA NA NA 23 "CD99" 2609220 "rs181577285" 23 3432998 "A" "G" 0.00964436 0.00843637 0.00278765 0.002475358 -0.149866 0.0407459 0.0002350082 -0.0562928 0.0240881 0.01944177 0.1130551 NA NA "Artery_Tibial" "6150_100" "6150_100_Artery_Tibial_multismr.msmr"
"1046" "CD99" "ENSG00000002586" -1.30711931967604 4.50237048672063e-28 27.3465587710596 "no" NA NA NA 23 "CD99" 2609220 "rs35439455" 23 3381425 "T" "A" 0.00904159 -0.00240457 0.000900698 0.007592493 -0.238467 0.0882965 0.006918272 0.0100834 0.00531089 0.05761219 0.7947191 NA NA "Heart_Atrial_Appendage" "I21" "I21_Heart_Atrial_Appendage_multismr.msmr"
"1047" "CD99" "ENSG00000002586" -1.30711931967604 4.50237048672063e-28 27.3465587710596 "no" NA NA NA 23 "CD99" 2609220 "rs113672968" 23 3301817 "A" "G" 0.0494274 0.00251159 0.00107567 0.01954825 -0.214357 0.0694419 0.002022881 -0.0117169 0.00629199 0.06257685 0.6548602 NA NA "Artery_Coronary" "20003_1140860806" "20003_1140860806_Artery_Coronary_multismr.msmr"
"1048" "CD99" "ENSG00000002586" -1.30711931967604 4.50237048672063e-28 27.3465587710596 "no" NA NA NA 23 "CD99" 2609220 "rs7058332" 23 2771314 "T" "C" 0.626884 0.00087658 0.000353807 0.01322821 0.0713495 0.0271061 0.008482619 0.0122857 0.00680987 0.07121494 0.2157664 NA NA "Artery_Aorta" "I83" "I83_Artery_Aorta_multismr.msmr"
"1049" "CD99" "ENSG00000002586" -1.30711931967604 4.50237048672063e-28 27.3465587710596 "no" NA NA NA 23 "CD99" 2609220 "rs72622503" 23 3515879 "A" "G" 0.246534 0.00545203 0.00381533 0.15301 0.074884 0.0254869 0.00330186 0.0728063 0.0566562 0.1987729 0.4504094 NA NA "Heart_Left_Ventricle" "4195_irnt" "4195_irnt_Heart_Left_Ventricle_multismr.msmr"
"1050" "CDC42EP3" "ENSG00000163171" 1.03892218820718 0.00183696705217887 2.73589863312545 "no" NA NA NA 2 "CDC42EP3" 37869032 "rs7573717" 2 37220359 "A" "G" 0.145147 -0.00459438 0.00142805 0.001294301 -0.178057 0.0457378 9.901454e-05 0.0258029 0.0104045 0.01313949 0.02976976 0.8471416 9 "Artery_Aorta" "6150_100" "6150_100_Artery_Aorta_multismr.msmr"
"1051" "CDC42EP3" "ENSG00000163171" 1.03892218820718 0.00183696705217887 2.73589863312545 "no" NA NA NA 2 "CDC42EP3" 37869032 "rs6544130" 2 38226376 "T" "C" 0.651557 -0.00760975 0.0024167 0.001639319 -0.0905689 0.0255974 0.0004028641 0.0840217 0.0357202 0.01866186 0.280339 0.9637556 6 "Heart_Left_Ventricle" "102_irnt" "102_irnt_Heart_Left_Ventricle_multismr.msmr"
"1052" "CDC42EP3" "ENSG00000163171" 1.03892218820718 0.00183696705217887 2.73589863312545 "no" NA NA NA 2 "CDC42EP3" 37869032 "rs432252" 2 38404769 "C" "T" 0.471612 -0.000926635 0.000451045 0.03993525 0.127492 0.0324124 8.373948e-05 -0.00726818 0.00399131 0.06860685 0.63583 0.9573468 9 "Heart_Atrial_Appendage" "20003_1140866738" "20003_1140866738_Heart_Atrial_Appendage_multismr.msmr"
"1053" "CDC42EP3" "ENSG00000163171" 1.03892218820718 0.00183696705217887 2.73589863312545 "no" NA NA NA 2 "CDC42EP3" 37869032 "rs77741235" 2 37382738 "C" "T" 0.0201465 -0.0189863 0.00948217 0.04525076 0.478488 0.152619 0.00171743 -0.0396798 0.0235137 0.09150333 0.4152906 NA NA "Artery_Coronary" "4194_irnt" "4194_irnt_Artery_Coronary_multismr.msmr"
"1054" "CDC42EP3" "ENSG00000163171" 1.03892218820718 0.00183696705217887 2.73589863312545 "no" NA NA NA 2 "CDC42EP3" 37869032 "rs115080817" 2 37852550 "T" "G" 0.0151099 0.00301216 0.00201713 0.1353613 -0.379266 0.10328 0.0002404522 -0.00794208 0.00574143 0.1665752 0.2642293 NA NA "Artery_Tibial" "20003_1141194794" "20003_1141194794_Artery_Tibial_multismr.msmr"
"1055" "CDCA4" "ENSG00000170779" 1.02429518177906 0.00624837394129049 2.20423298748873 "no" NA NA NA 14 "CDCA4" 105475910 "rs57566178" 14 105507382 "T" "C" 0.250916 0.00216506 0.000745564 0.003685195 0.294048 0.0499542 3.948091e-09 0.00736295 0.00282727 0.009207374 0.1591886 0.3084706 20 "Artery_Tibial" "I25" "I25_Artery_Tibial_multismr.msmr"
"1056" "CDCA4" "ENSG00000170779" 1.02429518177906 0.00624837394129049 2.20423298748873 "no" NA NA NA 14 "CDCA4" 105475910 "rs6576067" 14 105473903 "T" "C" 0.244048 0.00209227 0.000737372 0.00454728 0.243885 0.0678061 0.0003221529 0.00857892 0.00385099 0.02589943 0.6303997 0.2044157 15 "Heart_Atrial_Appendage" "I25" "I25_Heart_Atrial_Appendage_multismr.msmr"
"1057" "CDCA4" "ENSG00000170779" 1.02429518177906 0.00624837394129049 2.20423298748873 "no" NA NA NA 14 "CDCA4" 105475910 "rs12717698" 14 105979015 "A" "G" 0.376832 -0.00758811 0.00284369 0.007621286 0.227678 0.0687242 0.0009232572 -0.0333283 0.0160376 0.03769702 0.1085787 NA NA "Artery_Coronary" "102_irnt" "102_irnt_Artery_Coronary_multismr.msmr"
"1058" "CDCA4" "ENSG00000170779" 1.02429518177906 0.00624837394129049 2.20423298748873 "no" NA NA NA 14 "CDCA4" 105475910 "rs202125751" 14 105535130 "A" "AGG" 0.0132784 0.00225758 0.00104463 0.03068539 -0.301839 0.100918 0.002781152 -0.00747942 0.0042698 0.07982475 0.4921132 NA NA "Heart_Left_Ventricle" "20003_1140860696" "20003_1140860696_Heart_Left_Ventricle_multismr.msmr"
"1059" "CDCA4" "ENSG00000170779" 1.02429518177906 0.00624837394129049 2.20423298748873 "no" NA NA NA 14 "CDCA4" 105475910 "rs56133700" 14 104739227 "G" "A" 0.173077 -0.00951193 0.00482293 0.04858329 -0.163803 0.0454467 0.000313006 0.0580693 0.0335632 0.08360366 0.3761789 NA NA "Artery_Aorta" "4194_irnt" "4194_irnt_Artery_Aorta_multismr.msmr"
"1060" "CDCP1" "ENSG00000163814" 2.89144944082194 0.00141300634761887 2.84985588717504 "no" NA NA NA 3 "CDCP1" 45123770 "rs7622796" 3 45186720 "T" "C" 0.39881 0.00658766 0.00241769 0.006434542 -0.173742 0.041363 2.664162e-05 -0.0379163 0.0165868 0.02225796 0.9280672 0.7037228 12 "Artery_Aorta" "102_irnt" "102_irnt_Artery_Aorta_multismr.msmr"
"1061" "CDCP1" "ENSG00000163814" 2.89144944082194 0.00141300634761887 2.84985588717504 "no" NA NA NA 3 "CDCP1" 45123770 "rs7622796" 3 45186720 "T" "C" 0.39881 0.00658766 0.00241769 0.006434542 -0.122004 0.031004 8.316011e-05 -0.0539954 0.0241034 0.02508035 0.2719622 0.9900771 8 "Artery_Tibial" "102_irnt" "102_irnt_Artery_Tibial_multismr.msmr"
"1062" "CDCP1" "ENSG00000163814" 2.89144944082194 0.00141300634761887 2.84985588717504 "no" NA NA NA 3 "CDCP1" 45123770 "rs6441921" 3 45618123 "A" "G" 0.0915751 0.00131524 0.000594544 0.02695404 0.250275 0.0661755 0.000155582 0.00525518 0.00275211 0.05619612 0.1672143 0.9998225 4 "Heart_Atrial_Appendage" "I20" "I20_Heart_Atrial_Appendage_multismr.msmr"
"1063" "CDCP1" "ENSG00000163814" 2.89144944082194 0.00141300634761887 2.84985588717504 "no" NA NA NA 3 "CDCP1" 45123770 "rs149290658" 3 45570953 "T" "A" 0.00824176 -0.060981 0.0325204 0.06077052 -0.682493 0.194505 0.0004500241 0.0893504 0.0540268 0.09816482 0.7211554 NA NA "Artery_Coronary" "94_irnt" "94_irnt_Artery_Coronary_multismr.msmr"
"1064" "CDCP1" "ENSG00000163814" 2.89144944082194 0.00141300634761887 2.84985588717504 "no" NA NA NA 3 "CDCP1" 45123770 "rs62244085" 3 45431674 "G" "T" 0.125458 -0.0152243 0.00793431 0.05501051 0.325277 0.101813 0.00139901 -0.0468041 0.0284537 0.0999854 0.8476539 NA NA "Heart_Left_Ventricle" "4196_irnt" "4196_irnt_Heart_Left_Ventricle_multismr.msmr"
"1065" "CDH1" "ENSG00000039068" 3.01775830472846 6.27331745759067e-26 25.2025027346863 "no" NA NA NA 16 "CDH1" 68771128 "rs78243262" 16 69644979 "C" "T" 0.029304 0.0176017 0.00513715 0.0006117401 -0.465768 0.139215 0.0008208426 -0.0377907 0.0157872 0.01667655 0.2792166 NA NA "Artery_Aorta" "102_irnt" "102_irnt_Artery_Aorta_multismr.msmr"
"1066" "CDH1" "ENSG00000039068" 3.01775830472846 6.27331745759067e-26 25.2025027346863 "no" NA NA NA 16 "CDH1" 68771128 "rs16958356" 16 68824965 "C" "T" 0.0654762 -0.0285191 0.0132429 0.03127635 -0.592476 0.162184 0.000259079 0.0481355 0.0259466 0.06357104 0.3450451 NA NA "Heart_Left_Ventricle" "4195_irnt" "4195_irnt_Heart_Left_Ventricle_multismr.msmr"
"1067" "CDH1" "ENSG00000039068" 3.01775830472846 6.27331745759067e-26 25.2025027346863 "no" NA NA NA 16 "CDH1" 68771128 "rs62055770" 16 68848113 "A" "G" 0.0210623 0.00525574 0.00238275 0.02740183 -0.458592 0.145363 0.001606019 -0.0114606 0.0063398 0.07064966 0.2424863 NA NA "Artery_Tibial" "20002_1473" "20002_1473_Artery_Tibial_multismr.msmr"
"1068" "CDH1" "ENSG00000039068" 3.01775830472846 6.27331745759067e-26 25.2025027346863 "no" NA NA NA 16 "CDH1" 68771128 "rs3114403" 16 68720897 "G" "A" 0.861264 0.0141612 0.0063722 0.02626028 -0.265347 0.101468 0.008920551 -0.0533686 0.0315149 0.09037129 0.6072318 NA NA "Heart_Atrial_Appendage" "4196_irnt" "4196_irnt_Heart_Atrial_Appendage_multismr.msmr"
"1069" "CDH1" "ENSG00000039068" 3.01775830472846 6.27331745759067e-26 25.2025027346863 "no" NA NA NA 16 "CDH1" 68771128 "rs117282189" 16 69540921 "G" "A" 0.0119048 -0.00198667 0.00136856 0.146599 1.15621 0.348735 0.0009149837 -0.00171826 0.00129215 0.1835937 0.8030214 NA NA "Artery_Coronary" "20003_1140860696" "20003_1140860696_Artery_Coronary_multismr.msmr"
"1070" "CDH13" "ENSG00000140945" -2.07508229855492 0.0305053010784596 1.51562468429007 "no" NA NA NA 16 "CDH13" 82660408 "rs7500448" 16 83045790 "G" "A" 0.193681 0.0206387 0.00275219 6.430168e-14 -0.494806 0.0446971 1.750219e-28 -0.0417107 0.0067182 5.345515e-10 8.685609e-07 0.2074861 20 "Artery_Aorta" "4079_irnt" "4079_irnt_Artery_Aorta_multismr.msmr"
"1071" "CDH13" "ENSG00000140945" -2.07508229855492 0.0305053010784596 1.51562468429007 "no" NA NA NA 16 "CDH13" 82660408 "rs6565060" 16 82750051 "G" "A" 0.0755495 -0.00220928 0.00064727 0.0006419824 -0.521044 0.0622322 5.637019e-17 0.0042401 0.00134152 0.001574029 0.3400185 0.09092011 20 "Heart_Atrial_Appendage" "CARDIAC_ARRHYTM" "CARDIAC_ARRHYTM_Heart_Atrial_Appendage_multismr.msmr"
"1072" "CDH13" "ENSG00000140945" -2.07508229855492 0.0305053010784596 1.51562468429007 "no" NA NA NA 16 "CDH13" 82660408 "rs8046873" 16 82751932 "T" "C" 0.0842491 -0.00210456 0.000646213 0.001126921 -0.535902 0.047781 3.41062e-29 0.00392714 0.00125565 0.001762551 0.05055187 0.8082999 20 "Heart_Left_Ventricle" "CARDIAC_ARRHYTM" "CARDIAC_ARRHYTM_Heart_Left_Ventricle_multismr.msmr"
"1073" "CDH13" "ENSG00000140945" -2.07508229855492 0.0305053010784596 1.51562468429007 "no" NA NA NA 16 "CDH13" 82660408 "rs6563901" 16 83422851 "C" "T" 0.474359 -0.00686595 0.00227162 0.002507039 -0.313965 0.0266138 4.04155e-32 0.0218685 0.00746896 0.003412372 0.01174432 0.4288707 20 "Artery_Tibial" "4080_irnt" "4080_irnt_Artery_Tibial_multismr.msmr"
"1074" "CDH13" "ENSG00000140945" -2.07508229855492 0.0305053010784596 1.51562468429007 "no" NA NA NA 16 "CDH13" 82660408 "rs3859081" 16 82555067 "T" "G" 0.0801282 -0.00426211 0.00229673 0.0634921 0.435472 0.112057 0.000101841 -0.00978733 0.00584459 0.09401307 0.8959982 NA NA "Artery_Coronary" "20003_1140879802" "20003_1140879802_Artery_Coronary_multismr.msmr"
"1075" "CDH2" "ENSG00000170558" -0.69933331962941 1.63127157551519e-09 8.78747373121636 "no" NA NA NA 18 "CDH2" 25530930 "rs1785803" 18 26283711 "T" "G" 0.639652 -0.0204748 0.00282591 4.312192e-13 0.265253 0.0433613 9.519065e-10 -0.0771897 0.0165143 2.952264e-06 9.927554e-07 0.7326244 20 "Artery_Aorta" "102_irnt" "102_irnt_Artery_Aorta_multismr.msmr"
"1076" "CDH2" "ENSG00000170558" -0.69933331962941 1.63127157551519e-09 8.78747373121636 "no" NA NA NA 18 "CDH2" 25530930 "rs4800842" 18 25696210 "C" "T" 0.165293 0.0104623 0.00260557 5.935527e-05 -0.206887 0.0490249 2.442568e-05 -0.0505701 0.0173843 0.003626365 0.0297763 0.1023995 6 "Artery_Coronary" "102_irnt" "102_irnt_Artery_Coronary_multismr.msmr"
"1077" "CDH2" "ENSG00000170558" -0.69933331962941 1.63127157551519e-09 8.78747373121636 "no" NA NA NA 18 "CDH2" 25530930 "rs28613016" 18 24878239 "G" "C" 0.189103 0.0201636 0.00838618 0.01619973 0.140566 0.0379443 0.0002117759 0.143446 0.0711245 0.04371354 0.536738 0.9889305 3 "Artery_Tibial" "93_irnt" "93_irnt_Artery_Tibial_multismr.msmr"
"1078" "CDH2" "ENSG00000170558" -0.69933331962941 1.63127157551519e-09 8.78747373121636 "no" NA NA NA 18 "CDH2" 25530930 "rs1519132" 18 25004680 "T" "G" 0.297619 -0.00630482 0.00267768 0.0185435 -0.0641221 0.0203492 0.001626679 0.0983252 0.0521295 0.05927193 0.1342054 NA NA "Heart_Atrial_Appendage" "102_irnt" "102_irnt_Heart_Atrial_Appendage_multismr.msmr"
"1079" "CDH2" "ENSG00000170558" -0.69933331962941 1.63127157551519e-09 8.78747373121636 "no" NA NA NA 18 "CDH2" 25530930 "rs77469938" 18 25550214 "C" "G" 0.0132784 -0.00263807 0.00131856 0.04542252 0.247974 0.0784837 0.00158007 -0.0106385 0.00629375 0.09096526 0.4494652 NA NA "Heart_Left_Ventricle" "I9_CHD" "I9_CHD_Heart_Left_Ventricle_multismr.msmr"
"1080" "CDK4" "ENSG00000135446" 0.645892079437052 0.00825056454522135 2.0835163338154 "no" NA NA NA 12 "CDK4" 58141510 "rs145106882" 12 57868132 "T" "C" 0.00549451 0.00402176 0.00135275 0.002948801 0.360763 0.0887592 4.813235e-05 0.0111479 0.00464573 0.01641273 0.4074787 0.8036047 3 "Artery_Tibial" "20002_1075" "20002_1075_Artery_Tibial_multismr.msmr"
"1081" "CDK4" "ENSG00000135446" 0.645892079437052 0.00825056454522135 2.0835163338154 "no" NA NA NA 12 "CDK4" 58141510 "rs703816" 12 57497005 "C" "T" 0.281593 -0.0132304 0.00396114 0.0008376374 0.130455 0.0425432 0.002166439 -0.101417 0.0448981 0.02389368 0.4352331 NA NA "Artery_Coronary" "4195_irnt" "4195_irnt_Artery_Coronary_multismr.msmr"
"1082" "CDK4" "ENSG00000135446" 0.645892079437052 0.00825056454522135 2.0835163338154 "no" NA NA NA 12 "CDK4" 58141510 "rs7974618" 12 57460694 "A" "T" 0.334707 0.016557 0.00598435 0.005662397 -0.108996 0.0315511 0.0005511313 -0.151905 0.0703421 0.03081033 0.1602088 0.998121 4 "Heart_Left_Ventricle" "6033_irnt" "6033_irnt_Heart_Left_Ventricle_multismr.msmr"
"1083" "CDK4" "ENSG00000135446" 0.645892079437052 0.00825056454522135 2.0835163338154 "no" NA NA NA 12 "CDK4" 58141510 "rs4760176" 12 58359547 "G" "T" 0.909799 -0.00175259 0.000757 0.02060317 0.237576 0.0753465 0.0016154 -0.00737697 0.00395303 0.06201989 0.6430602 NA NA "Heart_Atrial_Appendage" "I21" "I21_Heart_Atrial_Appendage_multismr.msmr"
"1084" "CDK4" "ENSG00000135446" 0.645892079437052 0.00825056454522135 2.0835163338154 "no" NA NA NA 12 "CDK4" 58141510 "rs77947411" 12 57322879 "T" "C" 0.040293 0.00205508 0.00100626 0.04112225 0.19289 0.0547755 0.0004291658 0.0106542 0.0060306 0.07728134 0.1766116 0.6011919 5 "Artery_Aorta" "20003_1141194794" "20003_1141194794_Artery_Aorta_multismr.msmr"
"1085" "CDK6" "ENSG00000105810" -1.20169731624414 2.80725442960897e-07 6.55171822421354 "no" NA NA NA 7 "CDK6" 92234235 "rs191777" 7 92250374 "A" "T" 0.700549 -0.0118176 0.00225142 1.529653e-07 -0.0900334 0.0186637 1.407271e-06 0.131258 0.0369551 0.0003825792 0.0001204078 0.1677444 5 "Artery_Tibial" "4080_irnt" "4080_irnt_Artery_Tibial_multismr.msmr"
"1086" "CDK6" "ENSG00000105810" -1.20169731624414 2.80725442960897e-07 6.55171822421354 "no" NA NA NA 7 "CDK6" 92234235 "rs11773884" 7 92285123 "G" "A" 0.319597 -0.0163819 0.00249423 5.102336e-11 0.150062 0.0406426 0.0002222892 -0.109168 0.0339185 0.001288502 0.01197456 NA NA "Heart_Atrial_Appendage" "4080_irnt" "4080_irnt_Heart_Atrial_Appendage_multismr.msmr"
"1087" "CDK6" "ENSG00000105810" -1.20169731624414 2.80725442960897e-07 6.55171822421354 "no" NA NA NA 7 "CDK6" 92234235 "rs17165374" 7 93042524 "T" "C" 0.0998168 0.0398786 0.0119611 0.0008559913 -0.271006 0.0967332 0.005085251 -0.14715 0.0686057 0.03196338 0.4805516 NA NA "Heart_Left_Ventricle" "5984_irnt" "5984_irnt_Heart_Left_Ventricle_multismr.msmr"
"1088" "CDK6" "ENSG00000105810" -1.20169731624414 2.80725442960897e-07 6.55171822421354 "no" NA NA NA 7 "CDK6" 92234235 "rs185130593" 7 92799147 "T" "C" 0.00320513 0.0546536 0.020586 0.007933388 0.465578 0.145585 0.001383921 0.117389 0.0574671 0.04108097 0.8031484 NA NA "Artery_Aorta" "4196_irnt" "4196_irnt_Artery_Aorta_multismr.msmr"
"1089" "CDK6" "ENSG00000105810" -1.20169731624414 2.80725442960897e-07 6.55171822421354 "no" NA NA NA 7 "CDK6" 92234235 "rs139008685" 7 93128149 "G" "A" 0.0169414 0.0101258 0.00597362 0.0900591 0.405656 0.126065 0.00129161 0.0249615 0.0166441 0.1336852 0.3692143 NA NA "Artery_Coronary" "102_irnt" "102_irnt_Artery_Coronary_multismr.msmr"
"1090" "CDS1" "ENSG00000163624" 2.83255922058002 1.60363146574058e-08 7.79489543080551 "no" NA NA NA 4 "CDS1" 85504132 "rs78168444" 4 85704977 "A" "G" 0.18315 0.00272 0.000848589 0.00134912 0.363383 0.0967098 0.000171649 0.00748522 0.0030695 0.01474515 0.1083685 0.3295691 17 "Heart_Atrial_Appendage" "I25" "I25_Heart_Atrial_Appendage_multismr.msmr"
"1091" "CDS1" "ENSG00000163624" 2.83255922058002 1.60363146574058e-08 7.79489543080551 "no" NA NA NA 4 "CDS1" 85504132 "rs1838038" 4 85570364 "G" "A" 0.342491 0.0012423 0.000406246 0.002228201 0.171241 0.0444714 0.0001178369 0.00725469 0.00302948 0.01663411 0.7202659 0.9999987 20 "Heart_Left_Ventricle" "I9_CHD" "I9_CHD_Heart_Left_Ventricle_multismr.msmr"
"1092" "CDS1" "ENSG00000163624" 2.83255922058002 1.60363146574058e-08 7.79489543080551 "no" NA NA NA 4 "CDS1" 85504132 "rs72654041" 4 86371444 "C" "T" 0.0686813 0.0225392 0.00744719 0.002473721 0.279104 0.0776414 0.0003246601 0.0807556 0.03488 0.02059988 0.2437776 NA NA "Artery_Tibial" "4194_irnt" "4194_irnt_Artery_Tibial_multismr.msmr"
"1093" "CDS1" "ENSG00000163624" 2.83255922058002 1.60363146574058e-08 7.79489543080551 "no" NA NA NA 4 "CDS1" 85504132 "rs116431344" 4 86308989 "G" "A" 0.00641026 0.00747869 0.00333294 0.02484065 -1.00694 0.309255 0.00112985 -0.00742715 0.00401984 0.06465672 0.5233567 NA NA "Artery_Coronary" "IX_CIRCULATORY" "IX_CIRCULATORY_Artery_Coronary_multismr.msmr"
"1094" "CDS1" "ENSG00000163624" 2.83255922058002 1.60363146574058e-08 7.79489543080551 "no" NA NA NA 4 "CDS1" 85504132 "rs62315574" 4 86342795 "G" "C" 0.0187729 0.00137165 0.000872201 0.1158044 0.658537 0.16474 6.403615e-05 0.00208287 0.00142326 0.1433437 0.6005394 NA NA "Artery_Aorta" "CARDIAC_ARRHYTM" "CARDIAC_ARRHYTM_Artery_Aorta_multismr.msmr"
"1095" "CDV3" "ENSG00000091527" 0.744470656214095 0.0172977431392828 1.76201055618296 "no" NA NA NA 3 "CDV3" 133292574 "rs74660833" 3 132409077 "T" "C" 0.0599817 0.0239642 0.00800657 0.002761892 -0.214991 0.0545847 8.193546e-05 -0.111466 0.0467743 0.01716939 0.05835842 NA NA "Heart_Atrial_Appendage" "102_irnt" "102_irnt_Heart_Atrial_Appendage_multismr.msmr"
"1096" "CDV3" "ENSG00000091527" 0.744470656214095 0.0172977431392828 1.76201055618296 "no" NA NA NA 3 "CDV3" 133292574 "rs74357662" 3 133439828 "C" "T" 0.141026 0.0141865 0.00582222 0.01482551 -0.117215 0.0267318 1.160651e-05 -0.12103 0.0568251 0.03318294 0.4113588 0.2855399 8 "Artery_Aorta" "4194_irnt" "4194_irnt_Artery_Aorta_multismr.msmr"
"1097" "CDV3" "ENSG00000091527" 0.744470656214095 0.0172977431392828 1.76201055618296 "no" NA NA NA 3 "CDV3" 133292574 "rs114356993" 3 133191776 "T" "C" 0.0137363 -0.00402186 0.00147 0.006219874 -0.353226 0.121092 0.00353415 0.0113861 0.00570574 0.04598292 0.8489043 NA NA "Artery_Coronary" "I9_CHD" "I9_CHD_Artery_Coronary_multismr.msmr"
"1098" "CDV3" "ENSG00000091527" 0.744470656214095 0.0172977431392828 1.76201055618296 "no" NA NA NA 3 "CDV3" 133292574 "rs139874467" 3 133447530 "A" "G" 0.00824176 0.0498778 0.0218431 0.02240341 0.294665 0.0748801 8.314139e-05 0.16927 0.0857048 0.04826472 0.2045011 0.9428035 6 "Artery_Tibial" "5984_irnt" "5984_irnt_Artery_Tibial_multismr.msmr"
"1099" "CDV3" "ENSG00000091527" 0.744470656214095 0.0172977431392828 1.76201055618296 "no" NA NA NA 3 "CDV3" 133292574 "rs28470931" 3 133386218 "T" "C" 0.950549 -0.00266493 0.00135526 0.04925696 -0.214236 0.0614834 0.0004931489 0.0124392 0.0072638 0.08680545 0.8260198 0.9992271 3 "Heart_Left_Ventricle" "I48" "I48_Heart_Left_Ventricle_multismr.msmr"
"1100" "CELF2" "ENSG00000048740" -1.13789436174222 3.39486691000996e-06 5.46917724682714 "no" NA NA NA 10 "CELF2" 11047259 "rs1291868" 10 11084630 "T" "C" 0.134615 0.00549065 0.00173131 0.001517141 0.215395 0.0373145 7.813715e-09 0.0254911 0.00917104 0.005443945 0.05917811 0.6195571 20 "Artery_Tibial" "IX_CIRCULATORY" "IX_CIRCULATORY_Artery_Tibial_multismr.msmr"
"1101" "CELF2" "ENSG00000048740" -1.13789436174222 3.39486691000996e-06 5.46917724682714 "no" NA NA NA 10 "CELF2" 11047259 "rs9329333" 10 10840162 "T" "A" 0.722527 -0.00109662 0.000368011 0.002883834 0.193967 0.0308844 3.376434e-10 -0.00565364 0.00210001 0.007098383 0.1973393 0.6956625 20 "Artery_Aorta" "6150_1" "6150_1_Artery_Aorta_multismr.msmr"
"1102" "CELF2" "ENSG00000048740" -1.13789436174222 3.39486691000996e-06 5.46917724682714 "no" NA NA NA 10 "CELF2" 11047259 "rs10466297" 10 10307372 "A" "T" 0.0151099 0.118823 0.0493903 0.01613726 0.540079 0.1257 1.734602e-05 0.22001 0.10481 0.03580537 0.5004925 0.6138136 4 "Heart_Atrial_Appendage" "6033_irnt" "6033_irnt_Heart_Atrial_Appendage_multismr.msmr"
"1103" "CELF2" "ENSG00000048740" -1.13789436174222 3.39486691000996e-06 5.46917724682714 "no" NA NA NA 10 "CELF2" 11047259 "rs1373119" 10 11487147 "T" "C" 0.0567766 -0.0061813 0.00264088 0.01925168 -0.404568 0.116834 0.0005346552 0.0152788 0.007879 0.05248001 0.342698 NA NA "Artery_Coronary" "6150_100" "6150_100_Artery_Coronary_multismr.msmr"
"1104" "CELF2" "ENSG00000048740" -1.13789436174222 3.39486691000996e-06 5.46917724682714 "no" NA NA NA 10 "CELF2" 11047259 "rs112769665" 10 11740407 "A" "G" 0.00824176 -0.00979588 0.00444393 0.02750127 -0.510931 0.131829 0.000106319 0.0191726 0.0100061 0.05535305 0.07895091 NA NA "Heart_Left_Ventricle" "6150_100" "6150_100_Heart_Left_Ventricle_multismr.msmr"
"1105" "CELF4" "ENSG00000101489" 2.83397579767646 4.36878434207498e-06 5.35963939300122 "no" NA NA NA 18 "CELF4" 34823010 "rs11661840" 18 34828475 "C" "T" 0.401099 0.00860002 0.00255204 0.0007520612 -0.26846 0.0694237 0.0001101929 -0.0320346 0.0126093 0.01106788 0.0610506 0.1462703 9 "Heart_Atrial_Appendage" "102_irnt" "102_irnt_Heart_Atrial_Appendage_multismr.msmr"
"1106" "CELF4" "ENSG00000101489" 2.83397579767646 4.36878434207498e-06 5.35963939300122 "no" NA NA NA 18 "CELF4" 34823010 "rs67140000" 18 34841703 "T" "G" 0.147894 0.0106099 0.00350237 0.002450816 -0.485519 0.10627 4.90685e-06 -0.0218527 0.00865534 0.0115776 0.04480512 0.9999611 20 "Artery_Coronary" "4079_irnt" "4079_irnt_Artery_Coronary_multismr.msmr"
"1107" "CELF4" "ENSG00000101489" 2.83397579767646 4.36878434207498e-06 5.35963939300122 "no" NA NA NA 18 "CELF4" 34823010 "rs66884960" 18 34838207 "T" "C" 0.152015 0.0096946 0.00340932 0.004461285 -0.366023 0.0743103 8.409937e-07 -0.0264863 0.0107552 0.0137916 0.2795898 0.9994668 20 "Artery_Aorta" "4079_irnt" "4079_irnt_Artery_Aorta_multismr.msmr"
"1108" "CELF4" "ENSG00000101489" 2.83397579767646 4.36878434207498e-06 5.35963939300122 "no" NA NA NA 18 "CELF4" 34823010 "rs58683356" 18 34389391 "C" "T" 0.120421 0.0098627 0.0031974 0.002038261 -0.287597 0.080113 0.0003308149 -0.0342935 0.014658 0.01930595 0.04910344 0.02828262 6 "Heart_Left_Ventricle" "4079_irnt" "4079_irnt_Heart_Left_Ventricle_multismr.msmr"
"1109" "CELF4" "ENSG00000101489" 2.83397579767646 4.36878434207498e-06 5.35963939300122 "no" NA NA NA 18 "CELF4" 34823010 "rs66638212" 18 34745837 "C" "T" 0.130952 0.00852627 0.00345535 0.01360389 -0.458767 0.0657742 3.061274e-12 -0.0185852 0.00798926 0.02000413 0.1975041 0.9525133 20 "Artery_Tibial" "4079_irnt" "4079_irnt_Artery_Tibial_multismr.msmr"
"1110" "CELSR1" "ENSG00000075275" 2.31079829957139 0.00959247460294169 2.01806934196722 "no" NA NA NA 22 "CELSR1" 46756731 "rs45604542" 22 46794475 "C" "T" 0.0238095 -0.00277498 0.000960869 0.003877123 0.447977 0.0942241 1.990601e-06 -0.00619447 0.00250962 0.01357587 0.8839772 0.9172407 20 "Heart_Atrial_Appendage" "I9_CORATHER" "I9_CORATHER_Heart_Atrial_Appendage_multismr.msmr"
"1111" "CELSR1" "ENSG00000075275" 2.31079829957139 0.00959247460294169 2.01806934196722 "no" NA NA NA 22 "CELSR1" 46756731 "rs12160230" 22 46781431 "A" "C" 0.0572344 -0.0019215 0.000652641 0.003237997 0.340719 0.0807738 2.462768e-05 -0.00563954 0.00233592 0.01576681 0.8081953 0.9273734 20 "Artery_Aorta" "6150_1" "6150_1_Artery_Aorta_multismr.msmr"
"1112" "CELSR1" "ENSG00000075275" 2.31079829957139 0.00959247460294169 2.01806934196722 "no" NA NA NA 22 "CELSR1" 46756731 "rs45604542" 22 46794475 "C" "T" 0.0238095 -0.00277498 0.000960869 0.003877123 0.303516 0.0718793 2.415201e-05 -0.00914278 0.00383541 0.01713583 0.7074007 0.6637368 5 "Heart_Left_Ventricle" "I9_CORATHER" "I9_CORATHER_Heart_Left_Ventricle_multismr.msmr"
"1113" "CELSR1" "ENSG00000075275" 2.31079829957139 0.00959247460294169 2.01806934196722 "no" NA NA NA 22 "CELSR1" 46756731 "rs74390272" 22 46782989 "C" "A" 0.0123626 -0.00547233 0.00233331 0.01901138 0.579079 0.161863 0.0003467882 -0.00945006 0.00481798 0.04983085 0.5428123 0.5238689 3 "Artery_Coronary" "20002_1473" "20002_1473_Artery_Coronary_multismr.msmr"
"1114" "CELSR1" "ENSG00000075275" 2.31079829957139 0.00959247460294169 2.01806934196722 "no" NA NA NA 22 "CELSR1" 46756731 "rs2337055" 22 46910630 "G" "T" 0.665751 0.0048553 0.00248266 0.05050232 -0.115495 0.0283278 4.560255e-05 -0.0420391 0.0238409 0.07784699 0.4804465 0.5220867 11 "Artery_Tibial" "4079_irnt" "4079_irnt_Artery_Tibial_multismr.msmr"
[truncated: 2,259,619 more chars]
