# Supplementary material for: Atlas of multilineage stem cell differentiation reveals TMEM88 as a developmental regulator of blood pressure
Source: Nat Commun. 2025 Feb 4;16:1356. doi: 10.1038/s41467-025-56533-2 (PMC11794859; doi:10.1038/s41467-025-56533-2)
Supplement: Supplementary file 14 — Source Data [file 41467_2025_56533_MOESM14_ESM.zip › SourceData/SF4b_d9DE_chirxav_go.txt]

ID	Description	p.adjust	qvalue	upcond	comparison
GO:0002181	cytoplasmic translation	2.46530838706817e-11	2.22149215200001e-11	CHIR	CHIR_XAV
GO:0030855	epithelial cell differentiation	4.15569641327399e-05	3.74470269788908e-05	CHIR	CHIR_XAV
GO:0052547	regulation of peptidase activity	5.65038711144435e-05	5.09157016204501e-05	CHIR	CHIR_XAV
GO:0034329	cell junction assembly	7.38100380099886e-05	6.65103080158701e-05	CHIR	CHIR_XAV
GO:0040017	positive regulation of locomotion	7.78775452822653e-05	7.01755433799178e-05	CHIR	CHIR_XAV
GO:2000147	positive regulation of cell motility	8.2725443968804e-05	7.45439903224297e-05	CHIR	CHIR_XAV
GO:0060670	branching involved in labyrinthine layer morphogenesis	0.000209556491652746	0.000188831589609304	CHIR	CHIR_XAV
GO:0060706	cell differentiation involved in embryonic placenta development	0.000209556491652746	0.000188831589609304	CHIR	CHIR_XAV
GO:0030155	regulation of cell adhesion	0.000227557801878482	0.00020505259043904	CHIR	CHIR_XAV
GO:0034330	cell junction organization	0.000327236910281577	0.000294873546793784	CHIR	CHIR_XAV
GO:0002009	morphogenesis of an epithelium	0.000859706735321004	0.000774682703208744	CHIR	CHIR_XAV
GO:0008544	epidermis development	0.00188983940904448	0.00170293641061489	CHIR	CHIR_XAV
GO:0009611	response to wounding	0.00480024896767729	0.00432550972741503	CHIR	CHIR_XAV
GO:0050678	regulation of epithelial cell proliferation	0.00481109014350848	0.004335278723113	CHIR	CHIR_XAV
GO:0001667	ameboidal-type cell migration	0.00555795627887963	0.0050082806351759	CHIR	CHIR_XAV
GO:0043588	skin development	0.00555795627887963	0.0050082806351759	CHIR	CHIR_XAV
GO:0009617	response to bacterium	0.00574279544127574	0.00517483941167589	CHIR	CHIR_XAV
GO:0010952	positive regulation of peptidase activity	0.00633496341138481	0.00570844263355415	CHIR	CHIR_XAV
GO:0045104	intermediate filament cytoskeleton organization	0.00633496341138481	0.00570844263355415	CHIR	CHIR_XAV
GO:0042104	positive regulation of activated T cell proliferation	0.00670155823568938	0.00603878164080708	CHIR	CHIR_XAV
GO:0042129	regulation of T cell proliferation	0.0068416840032972	0.00616504912712506	CHIR	CHIR_XAV
GO:0050878	regulation of body fluid levels	0.00709394225379549	0.00639235931951266	CHIR	CHIR_XAV
GO:0045103	intermediate filament-based process	0.00709394225379549	0.00639235931951266	CHIR	CHIR_XAV
GO:0042110	T cell activation	0.00751041889247308	0.00676764688563086	CHIR	CHIR_XAV
GO:0007565	female pregnancy	0.00854441262415913	0.00769937979669658	CHIR	CHIR_XAV
GO:0001763	morphogenesis of a branching structure	0.0087346838050937	0.00787083337119262	CHIR	CHIR_XAV
GO:0009060	aerobic respiration	5.65774184012665e-56	4.6934300250246e-56	XAV	CHIR_XAV
GO:0006119	oxidative phosphorylation	7.46769763991796e-51	6.19489494420122e-51	XAV	CHIR_XAV
GO:0015986	proton motive force-driven ATP synthesis	1.36416633484418e-41	1.13165630670453e-41	XAV	CHIR_XAV
GO:0046034	ATP metabolic process	3.62110508174968e-38	3.00391990209166e-38	XAV	CHIR_XAV
GO:0019693	ribose phosphate metabolic process	2.00113700111208e-31	1.66006098380001e-31	XAV	CHIR_XAV
GO:0048738	cardiac muscle tissue development	1.50768192152923e-24	1.25071093709247e-24	XAV	CHIR_XAV
GO:0003012	muscle system process	1.8553582412999e-24	1.53912891803117e-24	XAV	CHIR_XAV
GO:0061061	muscle structure development	3.1052331255062e-24	2.57597373612677e-24	XAV	CHIR_XAV
GO:0014706	striated muscle tissue development	7.50879828270468e-24	6.22899034769505e-24	XAV	CHIR_XAV
GO:0042692	muscle cell differentiation	1.14924441189491e-22	9.53365915465412e-23	XAV	CHIR_XAV
GO:1902600	proton transmembrane transport	1.32334379009766e-21	1.09779160191148e-21	XAV	CHIR_XAV
GO:0060047	heart contraction	1.15341051817153e-20	9.56821945952248e-21	XAV	CHIR_XAV
GO:0010257	NADH dehydrogenase complex assembly	1.65341372662697e-20	1.37160405116065e-20	XAV	CHIR_XAV
GO:0032981	mitochondrial respiratory chain complex I assembly	1.65341372662697e-20	1.37160405116065e-20	XAV	CHIR_XAV
GO:0030239	myofibril assembly	3.34191017820695e-18	2.77231128859367e-18	XAV	CHIR_XAV
GO:0007005	mitochondrion organization	3.82820497231466e-18	3.17572145685033e-18	XAV	CHIR_XAV
GO:0044057	regulation of system process	7.60042799244061e-17	6.30500258773908e-17	XAV	CHIR_XAV
GO:0055008	cardiac muscle tissue morphogenesis	3.12848041603954e-13	2.59525873259229e-13	XAV	CHIR_XAV
GO:0010927	cellular component assembly involved in morphogenesis	5.97955513681548e-13	4.9603931053156e-13	XAV	CHIR_XAV
GO:0055013	cardiac muscle cell development	1.16556738139553e-12	9.66906779880333e-13	XAV	CHIR_XAV
GO:0031032	actomyosin structure organization	1.13741013805267e-10	9.43548688425891e-11	XAV	CHIR_XAV
GO:0070252	actin-mediated cell contraction	8.32722692628625e-09	6.90792510252647e-09	XAV	CHIR_XAV
GO:0001568	blood vessel development	1.6935619719193e-08	1.40490938484885e-08	XAV	CHIR_XAV
GO:0032787	monocarboxylic acid metabolic process	1.78274099178917e-08	1.47888863333469e-08	XAV	CHIR_XAV
GO:0035637	multicellular organismal signaling	1.56003259885137e-07	1.29413890671658e-07	XAV	CHIR_XAV
GO:0055117	regulation of cardiac muscle contraction	2.01364402092335e-07	1.67043629323698e-07	XAV	CHIR_XAV
GO:1904062	regulation of cation transmembrane transport	2.80186937544334e-07	2.32431564120436e-07	XAV	CHIR_XAV
GO:0042391	regulation of membrane potential	3.72403680809734e-07	3.08930783045936e-07	XAV	CHIR_XAV
GO:0048729	tissue morphogenesis	5.92461364604578e-07	4.91481590337096e-07	XAV	CHIR_XAV
GO:0070296	sarcoplasmic reticulum calcium ion transport	8.00812227518961e-07	6.64320900325878e-07	XAV	CHIR_XAV
GO:0010644	cell communication by electrical coupling	2.78065006938321e-06	2.30671297728172e-06	XAV	CHIR_XAV
GO:0086009	membrane repolarization	4.76680205472944e-06	3.95434300807817e-06	XAV	CHIR_XAV
GO:0010959	regulation of metal ion transport	5.15934813608422e-06	4.27998309850601e-06	XAV	CHIR_XAV
GO:1903115	regulation of actin filament-based movement	8.63923975593629e-06	7.16675811828663e-06	XAV	CHIR_XAV
GO:0010880	regulation of release of sequestered calcium ion into cytosol by sarcoplasmic reticulum	9.88117816493835e-06	8.19701916284342e-06	XAV	CHIR_XAV
GO:0006734	NADH metabolic process	1.83122496767978e-05	1.51910894642209e-05	XAV	CHIR_XAV
GO:0043462	regulation of ATP-dependent activity	1.99577418714595e-05	1.65561221381394e-05	XAV	CHIR_XAV
GO:0044282	small molecule catabolic process	2.20393975425106e-05	1.82829781001739e-05	XAV	CHIR_XAV
GO:0006839	mitochondrial transport	2.22030159158112e-05	1.84187091758564e-05	XAV	CHIR_XAV
GO:0003228	atrial cardiac muscle tissue development	6.56776649166145e-05	5.44834906228671e-05	XAV	CHIR_XAV
GO:0032411	positive regulation of transporter activity	6.60017824379091e-05	5.4752365193158e-05	XAV	CHIR_XAV
GO:0035383	thioester metabolic process	7.6193075471234e-05	6.32066429011279e-05	XAV	CHIR_XAV
GO:0032970	regulation of actin filament-based process	0.000116100557259632	9.63122490849187e-05	XAV	CHIR_XAV
GO:0006735	NADH regeneration	0.000122213059085107	0.000101382929297338	XAV	CHIR_XAV
GO:0061621	canonical glycolysis	0.000122213059085107	0.000101382929297338	XAV	CHIR_XAV
GO:0061718	glucose catabolic process to pyruvate	0.000122213059085107	0.000101382929297338	XAV	CHIR_XAV
GO:0001667	ameboidal-type cell migration	0.000128074466167172	0.000106245311633828	XAV	CHIR_XAV
GO:0032409	regulation of transporter activity	0.000141556479587334	0.000117429435684026	XAV	CHIR_XAV
GO:0019725	cellular homeostasis	0.000143239571055362	0.000118825659169318	XAV	CHIR_XAV
GO:0097237	cellular response to toxic substance	0.000167421668684331	0.000138886133168842	XAV	CHIR_XAV
GO:0055065	metal ion homeostasis	0.00017396680901849	0.000144315712501089	XAV	CHIR_XAV
GO:0090130	tissue migration	0.000198583177252534	0.000164736439540508	XAV	CHIR_XAV
GO:0140053	mitochondrial gene expression	0.000238646278930746	0.000197971141586921	XAV	CHIR_XAV
GO:0003143	embryonic heart tube morphogenesis	0.000272665278060495	0.000226191904649039	XAV	CHIR_XAV
GO:0032543	mitochondrial translation	0.000286052222595012	0.000237297163460254	XAV	CHIR_XAV
GO:0045661	regulation of myoblast differentiation	0.00030917369127633	0.00025647778329022	XAV	CHIR_XAV
GO:0050673	epithelial cell proliferation	0.000315673712592383	0.000261869933740015	XAV	CHIR_XAV
GO:0035265	organ growth	0.000322303860342157	0.000267370031729365	XAV	CHIR_XAV
GO:0008637	apoptotic mitochondrial changes	0.00032324760317789	0.000268152921985989	XAV	CHIR_XAV
GO:0046939	nucleotide phosphorylation	0.0003282620675904	0.000272312715503991	XAV	CHIR_XAV
GO:0010632	regulation of epithelial cell migration	0.000334528497393246	0.000277511088038029	XAV	CHIR_XAV
GO:0098754	detoxification	0.000538955307638837	0.000447095165261529	XAV	CHIR_XAV
GO:0006874	cellular calcium ion homeostasis	0.00056899491390107	0.000472014787604693	XAV	CHIR_XAV
GO:0070585	protein localization to mitochondrion	0.000581197309587724	0.000482137393391827	XAV	CHIR_XAV
GO:0036376	sodium ion export across plasma membrane	0.000670175733709041	0.000555950235891727	XAV	CHIR_XAV
GO:0010665	regulation of cardiac muscle cell apoptotic process	0.000701128448724155	0.000581627335715835	XAV	CHIR_XAV
GO:0006626	protein targeting to mitochondrion	0.000783898665058721	0.000650290104272582	XAV	CHIR_XAV
GO:1901879	regulation of protein depolymerization	0.00078698806378848	0.000652852942444992	XAV	CHIR_XAV
GO:0050678	regulation of epithelial cell proliferation	0.000886470244965505	0.000735379269959564	XAV	CHIR_XAV
GO:0051261	protein depolymerization	0.000900086071929607	0.000746674400224367	XAV	CHIR_XAV
GO:0033002	muscle cell proliferation	0.000985522105522475	0.000817548621179418	XAV	CHIR_XAV
GO:0044283	small molecule biosynthetic process	0.00124752137688542	0.00103489244518145	XAV	CHIR_XAV
GO:0030837	negative regulation of actin filament polymerization	0.00127364625783265	0.00105656457234856	XAV	CHIR_XAV
GO:0048598	embryonic morphogenesis	0.00168581301089728	0.00139848116536638	XAV	CHIR_XAV
GO:0035050	embryonic heart tube development	0.00172316882175867	0.00142947001025543	XAV	CHIR_XAV
GO:0019395	fatty acid oxidation	0.00185864344325049	0.00154185418650556	XAV	CHIR_XAV
GO:0086004	regulation of cardiac muscle cell contraction	0.00200116616077426	0.00166008517345692	XAV	CHIR_XAV
GO:0010659	cardiac muscle cell apoptotic process	0.00206130617179991	0.00170997485408024	XAV	CHIR_XAV
GO:0010649	regulation of cell communication by electrical coupling	0.00210256903199846	0.0017442048264697	XAV	CHIR_XAV
GO:0008037	cell recognition	0.00210256903199846	0.0017442048264697	XAV	CHIR_XAV
GO:1990573	potassium ion import across plasma membrane	0.00231706303971501	0.00192214023682455	XAV	CHIR_XAV
GO:0006694	steroid biosynthetic process	0.00266929414724864	0.00221433668243137	XAV	CHIR_XAV
GO:0022612	gland morphogenesis	0.00274194800252533	0.00227460733376632	XAV	CHIR_XAV
GO:0032272	negative regulation of protein polymerization	0.00300665320649204	0.002494195888208	XAV	CHIR_XAV
GO:0043524	negative regulation of neuron apoptotic process	0.00304200441534764	0.00252352179768782	XAV	CHIR_XAV
GO:0060562	epithelial tube morphogenesis	0.0031054394828694	0.00257614492171135	XAV	CHIR_XAV
GO:0090066	regulation of anatomical structure size	0.00318862957472812	0.00264515600174068	XAV	CHIR_XAV
GO:0071604	transforming growth factor beta production	0.00326991226472583	0.00271258477960473	XAV	CHIR_XAV
GO:0007368	determination of left/right symmetry	0.00342980607918273	0.00284522611439758	XAV	CHIR_XAV
GO:1901617	organic hydroxy compound biosynthetic process	0.00367443711064039	0.00304816196063096	XAV	CHIR_XAV
GO:0140115	export across plasma membrane	0.00388208373342645	0.00322041706196256	XAV	CHIR_XAV
GO:0050879	multicellular organismal movement	0.00413707227908884	0.00343194507615389	XAV	CHIR_XAV
GO:0050881	musculoskeletal movement	0.00413707227908884	0.00343194507615389	XAV	CHIR_XAV
GO:0030855	epithelial cell differentiation	0.00431037529782993	0.00357571013553112	XAV	CHIR_XAV
GO:1902904	negative regulation of supramolecular fiber organization	0.00431037529782993	0.00357571013553112	XAV	CHIR_XAV
GO:0090559	regulation of membrane permeability	0.00492133292227283	0.00408253546259727	XAV	CHIR_XAV
GO:0010811	positive regulation of cell-substrate adhesion	0.00498045369913377	0.0041315796284611	XAV	CHIR_XAV
GO:1990845	adaptive thermogenesis	0.00533592013998032	0.00442645997357074	XAV	CHIR_XAV
GO:0030042	actin filament depolymerization	0.00613175664947018	0.00508665322278532	XAV	CHIR_XAV
GO:0008285	negative regulation of cell population proliferation	0.00680511146941801	0.00564524069791965	XAV	CHIR_XAV
GO:0140694	non-membrane-bounded organelle assembly	0.00685190471844881	0.00568405845351464	XAV	CHIR_XAV
GO:0005976	polysaccharide metabolic process	0.00706934495004152	0.00586443793006968	XAV	CHIR_XAV
GO:0045596	negative regulation of cell differentiation	0.00712447033707083	0.0059101676847908	XAV	CHIR_XAV
GO:0031589	cell-substrate adhesion	0.00755146166173624	0.00626438213292914	XAV	CHIR_XAV
GO:0061077	chaperone-mediated protein folding	0.00755146166173624	0.00626438213292914	XAV	CHIR_XAV
GO:0006813	potassium ion transport	0.00787225929859147	0.0065305026635788	XAV	CHIR_XAV
GO:0030834	regulation of actin filament depolymerization	0.00843906954511937	0.00700070514094848	XAV	CHIR_XAV
GO:0032781	positive regulation of ATP-dependent activity	0.00843906954511937	0.00700070514094848	XAV	CHIR_XAV
GO:0061383	trabecula morphogenesis	0.00843906954511937	0.00700070514094848	XAV	CHIR_XAV
GO:0042026	protein refolding	0.00854507640413299	0.00708864407294859	XAV	CHIR_XAV
GO:1901615	organic hydroxy compound metabolic process	0.00882478182219211	0.0073206761883007	XAV	CHIR_XAV
GO:0008202	steroid metabolic process	0.0088639055162955	0.00735313159644471	XAV	CHIR_XAV
GO:0045766	positive regulation of angiogenesis	0.00902963030751138	0.00749061006982909	XAV	CHIR_XAV
GO:1904018	positive regulation of vasculature development	0.00902963030751138	0.00749061006982909	XAV	CHIR_XAV
