# Supplementary material for: Atlas of multilineage stem cell differentiation reveals TMEM88 as a developmental regulator of blood pressure
Source: Nat Commun. 2025 Feb 4;16:1356. doi: 10.1038/s41467-025-56533-2 (PMC11794859; doi:10.1038/s41467-025-56533-2)
Supplement: Supplementary file 14 — Source Data [file 41467_2025_56533_MOESM14_ESM.zip › SourceData/F3g_SD7_ParseR_GO.txt]

GO_term	ParseR_geneset	pvalue	nlogpval	filtering
Anatomical_structure_development	peak_0_cluster3	1	0	nonspec_term
Anatomical_structure_morphogenesis	peak_0_cluster3	1	0	nonspec_term
Cell_differentiation	peak_0_cluster3	2.19e-09	8.65955588515988	nonspec_term
Cell_fate_commitment	peak_0_cluster3	1.7e-09	8.76955107862173	nonspec_term
Cell_fate_specification	peak_0_cluster3	2.08e-08	7.68193666503724	nonspec_term
Central_nervous_system_development	peak_0_cluster3	5.42e-09	8.26600071346161	nonspec_term
Embryonic_morphogenesis	peak_0_cluster3	1	0	nonspec_term
Embryonic_organ_development	peak_0_cluster3	1	0	nonspec_term
Embryonic_organ_morphogenesis	peak_0_cluster3	1	0	nonspec_term
Epithelial_tube_morphogenesis	peak_0_cluster3	1	0	pvalue=1
Generation_of_neurons	peak_0_cluster3	6.59e-09	8.18111458540599	keep
Heart_morphogenesis	peak_0_cluster3	1	0	nonspec_term
Nervous_system_development	peak_0_cluster3	3.23e-10	9.4907974776689	nonspec_term
Neural_tube_development	peak_0_cluster3	1	0	pvalue=1
Nucleus	peak_0_cluster3	0.00042	3.3767507096021	nonspec_term
Positive_regulation_of_transcription,_dna-templated	peak_0_cluster3	1.65e-09	8.78251605578609	nonspec_term
Positive_regulation_of_transcription_by_rna_polymerase_ii	peak_0_cluster3	5.8e-09	8.23657200643706	nonspec_term
Regionalization	peak_0_cluster3	4.81e-11	10.3178549236262	nonspec_term
Skeletal_system_morphogenesis	peak_0_cluster3	1	0	pvalue=1
Anatomical_structure_development	peak_0_cluster4	0.00021	3.67778070526608	nonspec_term
Anatomical_structure_morphogenesis	peak_0_cluster4	0.00027	3.56863623584101	nonspec_term
Cell_differentiation	peak_0_cluster4	1	0	nonspec_term
Cell_fate_commitment	peak_0_cluster4	1	0	nonspec_term
Cell_fate_specification	peak_0_cluster4	1	0	nonspec_term
Central_nervous_system_development	peak_0_cluster4	1	0	nonspec_term
Embryonic_morphogenesis	peak_0_cluster4	0.00026	3.58502665202918	nonspec_term
Embryonic_organ_development	peak_0_cluster4	0.00026	3.58502665202918	nonspec_term
Embryonic_organ_morphogenesis	peak_0_cluster4	0.00021	3.67778070526608	nonspec_term
Epithelial_tube_morphogenesis	peak_0_cluster4	0.00021	3.67778070526608	keep
Generation_of_neurons	peak_0_cluster4	1	0	pvalue=1
Heart_morphogenesis	peak_0_cluster4	0.00014	3.85387196432176	nonspec_term
Nervous_system_development	peak_0_cluster4	0.00026	3.58502665202918	nonspec_term
Neural_tube_development	peak_0_cluster4	0.00026	3.58502665202918	keep
Nucleus	peak_0_cluster4	1	0	nonspec_term
Positive_regulation_of_transcription,_dna-templated	peak_0_cluster4	1	0	nonspec_term
Positive_regulation_of_transcription_by_rna_polymerase_ii	peak_0_cluster4	1	0	nonspec_term
Regionalization	peak_0_cluster4	1	0	nonspec_term
Skeletal_system_morphogenesis	peak_0_cluster4	0.00026	3.58502665202918	keep
(2011)_The_Lin28let-7_axis_regulates_glucose_metabolism.	peak_10_cluster1	0.0353	1.45222529461218	nonspec_term
(2013)_Multi-disciplinary_methods_to_define_RNA-protein_interactions_and_regulatory_networks.	peak_10_cluster1	0.0325	1.48811663902113	nonspec_term
(2015)_Overexpression_of_the_RNA-binding_proteins_Lin28B_and_IGF2BP3_(IMP3)_is_associated_with_chemoresistance_and_poor_disease_outcome_in_ovarian_cancer.	peak_10_cluster1	0.0325	1.48811663902113	nonspec_term
(2017)_POSTAR:_a_platform_for_exploring_post-transcriptional_regulation_coordinated_by_RNA-binding_proteins.	peak_10_cluster1	0.0325	1.48811663902113	nonspec_term
(2018)_IGF2BP1_enhances_an_aggressive_tumor_cell_phenotype_by_impairing_miRNA-directed_downregulation_of_oncogenic_factors.	peak_10_cluster1	0.041	1.38721614328026	nonspec_term
(2018)_Methylation_in_MIRLET7A3_Gene_Induces_the_Expression_of_IGF-II_and_Its_mRNA_Binding_Proteins_IGF2BP-2_and_3_in_Hepatocellular_Carcinoma.	peak_10_cluster1	0.0325	1.48811663902113	nonspec_term
(2018)_Recognition_of_RNA_N6-methyladenosine_by_IGF2BP_proteins_enhances_mRNA_stability_and_translation.	peak_10_cluster1	0.041	1.38721614328026	nonspec_term
(2020)_The_Aberrant_Expression_of_MicroRNA-125a-5pIGF2BP3_Axis_in_Advanced_Gastric_Cancer_and_Its_Clinical_Relevance.	peak_10_cluster1	0.0325	1.48811663902113	nonspec_term
Animal_organ_morphogenesis	peak_10_cluster1	1	0	nonspec_term
Anterior/posterior_pattern_specification	peak_10_cluster1	1	0	nonspec_term
Axis_specification	peak_10_cluster1	1	0	nonspec_term
Cell_differentiation	peak_10_cluster1	1	0	nonspec_term
Central_nervous_system_development	peak_10_cluster1	1	0	nonspec_term
Chordate_embryonic_development	peak_10_cluster1	1	0	nonspec_term
Embryo_development	peak_10_cluster1	1	0	nonspec_term
Embryonic_morphogenesis	peak_10_cluster1	1	0	nonspec_term
Embryonic_organ_development	peak_10_cluster1	1	0	nonspec_term
Insulin-like_Growth_Factor-2_mRNA_Binding_Proteins_(IGF2BPs/IMPs/VICKZs)_bind_RNA	peak_10_cluster1	0.0136	1.86646109162978	nonspec_term
Negative_regulation_of_cellular_macromolecule_biosynthetic_process	peak_10_cluster1	1	0	nonspec_term
Negative_regulation_of_rna_metabolic_process	peak_10_cluster1	1	0	nonspec_term
Negative_regulation_of_transcription,_dna-templated	peak_10_cluster1	1	0	nonspec_term
Nervous_system_development	peak_10_cluster1	1	0	nonspec_term
Pattern_specification_process	peak_10_cluster1	1	0	nonspec_term
Positive_regulation_of_transcription,_dna-templated	peak_10_cluster1	1	0	nonspec_term
Regionalization	peak_10_cluster1	1	0	nonspec_term
(2011)_The_Lin28let-7_axis_regulates_glucose_metabolism.	peak_10_cluster2	1	0	nonspec_term
(2013)_Multi-disciplinary_methods_to_define_RNA-protein_interactions_and_regulatory_networks.	peak_10_cluster2	1	0	nonspec_term
(2015)_Overexpression_of_the_RNA-binding_proteins_Lin28B_and_IGF2BP3_(IMP3)_is_associated_with_chemoresistance_and_poor_disease_outcome_in_ovarian_cancer.	peak_10_cluster2	1	0	nonspec_term
(2017)_POSTAR:_a_platform_for_exploring_post-transcriptional_regulation_coordinated_by_RNA-binding_proteins.	peak_10_cluster2	1	0	nonspec_term
(2018)_IGF2BP1_enhances_an_aggressive_tumor_cell_phenotype_by_impairing_miRNA-directed_downregulation_of_oncogenic_factors.	peak_10_cluster2	1	0	nonspec_term
(2018)_Methylation_in_MIRLET7A3_Gene_Induces_the_Expression_of_IGF-II_and_Its_mRNA_Binding_Proteins_IGF2BP-2_and_3_in_Hepatocellular_Carcinoma.	peak_10_cluster2	1	0	nonspec_term
(2018)_Recognition_of_RNA_N6-methyladenosine_by_IGF2BP_proteins_enhances_mRNA_stability_and_translation.	peak_10_cluster2	1	0	nonspec_term
(2020)_The_Aberrant_Expression_of_MicroRNA-125a-5pIGF2BP3_Axis_in_Advanced_Gastric_Cancer_and_Its_Clinical_Relevance.	peak_10_cluster2	1	0	nonspec_term
Animal_organ_morphogenesis	peak_10_cluster2	2.62e-11	10.5816987086803	nonspec_term
Anterior/posterior_pattern_specification	peak_10_cluster2	1	0	nonspec_term
Axis_specification	peak_10_cluster2	1	0	nonspec_term
Cell_differentiation	peak_10_cluster2	1	0	nonspec_term
Central_nervous_system_development	peak_10_cluster2	2.94e-10	9.53165266958784	nonspec_term
Chordate_embryonic_development	peak_10_cluster2	2.62e-11	10.5816987086803	nonspec_term
Embryo_development	peak_10_cluster2	1.63e-11	10.787812395596	nonspec_term
Embryonic_morphogenesis	peak_10_cluster2	1	0	nonspec_term
Embryonic_organ_development	peak_10_cluster2	2.94e-10	9.53165266958784	nonspec_term
Insulin-like_Growth_Factor-2_mRNA_Binding_Proteins_(IGF2BPs/IMPs/VICKZs)_bind_RNA	peak_10_cluster2	1	0	nonspec_term
Negative_regulation_of_cellular_macromolecule_biosynthetic_process	peak_10_cluster2	1.78e-10	9.74957999769111	nonspec_term
Negative_regulation_of_rna_metabolic_process	peak_10_cluster2	1.17e-10	9.93181413825384	nonspec_term
Negative_regulation_of_transcription,_dna-templated	peak_10_cluster2	1.78e-10	9.74957999769111	nonspec_term
Nervous_system_development	peak_10_cluster2	2.62e-11	10.5816987086803	nonspec_term
Pattern_specification_process	peak_10_cluster2	2.62e-11	10.5816987086803	nonspec_term
Positive_regulation_of_transcription,_dna-templated	peak_10_cluster2	1	0	nonspec_term
Regionalization	peak_10_cluster2	1	0	nonspec_term
(2011)_The_Lin28let-7_axis_regulates_glucose_metabolism.	peak_10_cluster4	1	0	nonspec_term
(2013)_Multi-disciplinary_methods_to_define_RNA-protein_interactions_and_regulatory_networks.	peak_10_cluster4	1	0	nonspec_term
(2015)_Overexpression_of_the_RNA-binding_proteins_Lin28B_and_IGF2BP3_(IMP3)_is_associated_with_chemoresistance_and_poor_disease_outcome_in_ovarian_cancer.	peak_10_cluster4	1	0	nonspec_term
(2017)_POSTAR:_a_platform_for_exploring_post-transcriptional_regulation_coordinated_by_RNA-binding_proteins.	peak_10_cluster4	1	0	nonspec_term
(2018)_IGF2BP1_enhances_an_aggressive_tumor_cell_phenotype_by_impairing_miRNA-directed_downregulation_of_oncogenic_factors.	peak_10_cluster4	1	0	nonspec_term
(2018)_Methylation_in_MIRLET7A3_Gene_Induces_the_Expression_of_IGF-II_and_Its_mRNA_Binding_Proteins_IGF2BP-2_and_3_in_Hepatocellular_Carcinoma.	peak_10_cluster4	1	0	nonspec_term
(2018)_Recognition_of_RNA_N6-methyladenosine_by_IGF2BP_proteins_enhances_mRNA_stability_and_translation.	peak_10_cluster4	1	0	nonspec_term
(2020)_The_Aberrant_Expression_of_MicroRNA-125a-5pIGF2BP3_Axis_in_Advanced_Gastric_Cancer_and_Its_Clinical_Relevance.	peak_10_cluster4	1	0	nonspec_term
Animal_organ_morphogenesis	peak_10_cluster4	1	0	nonspec_term
Anterior/posterior_pattern_specification	peak_10_cluster4	3.78e-05	4.42250820016277	nonspec_term
Axis_specification	peak_10_cluster4	0.00051	3.29242982390206	nonspec_term
Cell_differentiation	peak_10_cluster4	5e-04	3.30102999566398	nonspec_term
Central_nervous_system_development	peak_10_cluster4	0.00027	3.56863623584101	nonspec_term
Chordate_embryonic_development	peak_10_cluster4	1	0	nonspec_term
Embryo_development	peak_10_cluster4	3.78e-05	4.42250820016277	nonspec_term
Embryonic_morphogenesis	peak_10_cluster4	0.00017	3.76955107862173	nonspec_term
Embryonic_organ_development	peak_10_cluster4	0.00051	3.29242982390206	nonspec_term
Insulin-like_Growth_Factor-2_mRNA_Binding_Proteins_(IGF2BPs/IMPs/VICKZs)_bind_RNA	peak_10_cluster4	1	0	nonspec_term
Negative_regulation_of_cellular_macromolecule_biosynthetic_process	peak_10_cluster4	1	0	nonspec_term
Negative_regulation_of_rna_metabolic_process	peak_10_cluster4	1	0	nonspec_term
Negative_regulation_of_transcription,_dna-templated	peak_10_cluster4	1	0	nonspec_term
Nervous_system_development	peak_10_cluster4	0.00079	3.10237290870956	nonspec_term
Pattern_specification_process	peak_10_cluster4	1	0	nonspec_term
Positive_regulation_of_transcription,_dna-templated	peak_10_cluster4	7.59e-05	4.11975822410452	nonspec_term
Regionalization	peak_10_cluster4	7.72e-07	6.11238269966426	nonspec_term
Anatomical_structure_development	peak_11_cluster1	3.07e-09	8.51286162452281	nonspec_term
Anatomical_structure_formation_involved_in_morphogenesis	peak_11_cluster1	5.8e-07	6.23657200643706	nonspec_term
Anterior/posterior_pattern_specification	peak_11_cluster1	1	0	nonspec_term
Cell_differentiation	peak_11_cluster1	1	0	nonspec_term
Cell_fate_commitment	peak_11_cluster1	1	0	nonspec_term
Central_nervous_system_development	peak_11_cluster1	1	0	nonspec_term
Chordate_embryonic_development	peak_11_cluster1	1.28e-06	5.89279003035213	nonspec_term
Dorsal/ventral_pattern_formation	peak_11_cluster1	1	0	pvalue=1
Embryo_development	peak_11_cluster1	3.91e-08	7.40782324260413	nonspec_term
Embryonic_morphogenesis	peak_11_cluster1	3.91e-08	7.40782324260413	nonspec_term
Gastrulation	peak_11_cluster1	1.93e-07	6.71444269099223	keep
Multicellular_organism_development	peak_11_cluster1	2.23e-08	7.65169513695184	nonspec_term
Nervous_system_development	peak_11_cluster1	1.01e-11	10.9956786262174	nonspec_term
Pattern_specification_process	peak_11_cluster1	2.48e-07	6.60554831917378	nonspec_term
Positive_regulation_of_transcription,_dna-templated	peak_11_cluster1	1	0	nonspec_term
Positive_regulation_of_transcription_by_rna_polymerase_ii	peak_11_cluster1	1	0	nonspec_term
Regionalization	peak_11_cluster1	1	0	nonspec_term
System_development	peak_11_cluster1	2.9e-08	7.53760200210104	nonspec_term
Anatomical_structure_development	peak_11_cluster3	1	0	nonspec_term
Anatomical_structure_formation_involved_in_morphogenesis	peak_11_cluster3	1	0	nonspec_term
Anterior/posterior_pattern_specification	peak_11_cluster3	0.00014	3.85387196432176	nonspec_term
Cell_differentiation	peak_11_cluster3	0.00014	3.85387196432176	nonspec_term
Cell_fate_commitment	peak_11_cluster3	0.00018	3.74472749489669	nonspec_term
Central_nervous_system_development	peak_11_cluster3	2.04e-06	5.6903698325741	nonspec_term
Chordate_embryonic_development	peak_11_cluster3	1	0	nonspec_term
Dorsal/ventral_pattern_formation	peak_11_cluster3	0.00015	3.82390874094432	keep
Embryo_development	peak_11_cluster3	7.03e-05	4.15304467498018	nonspec_term
Embryonic_morphogenesis	peak_11_cluster3	1	0	nonspec_term
Gastrulation	peak_11_cluster3	1	0	pvalue=1
Multicellular_organism_development	peak_11_cluster3	1	0	nonspec_term
Nervous_system_development	peak_11_cluster3	9.1e-05	4.04095860767891	nonspec_term
Pattern_specification_process	peak_11_cluster3	1	0	nonspec_term
Positive_regulation_of_transcription,_dna-templated	peak_11_cluster3	7.97e-05	4.09854167860389	nonspec_term
Positive_regulation_of_transcription_by_rna_polymerase_ii	peak_11_cluster3	0.00014	3.85387196432176	nonspec_term
Regionalization	peak_11_cluster3	6.22e-08	7.20620961530918	nonspec_term
System_development	peak_11_cluster3	1	0	nonspec_term
Anatomical_structure_development	peak_12_cluster1	6.35e-08	7.19722627470802	nonspec_term
Anatomical_structure_formation_involved_in_morphogenesis	peak_12_cluster1	1	0	nonspec_term
Anatomical_structure_morphogenesis	peak_12_cluster1	2.31e-07	6.63638802010786	nonspec_term
Animal_organ_morphogenesis	peak_12_cluster1	6.35e-08	7.19722627470802	nonspec_term
Anterior/posterior_pattern_specification	peak_12_cluster1	1	0	nonspec_term
Developmental_process	peak_12_cluster1	6.35e-08	7.19722627470802	nonspec_term
Embryo_development	peak_12_cluster1	3.34e-08	7.47625353318844	nonspec_term
Endocrine_system_development	peak_12_cluster1	1	0	pvalue=1
Epithelium_development	peak_12_cluster1	1	0	pvalue=1
Heart_morphogenesis	peak_12_cluster1	1	0	nonspec_term
Multicellular_organism_development	peak_12_cluster1	1.46e-07	6.83564714421556	nonspec_term
Negative_regulation_of_cellular_macromolecule_biosynthetic_process	peak_12_cluster1	6.35e-08	7.19722627470802	nonspec_term
Negative_regulation_of_rna_metabolic_process	peak_12_cluster1	5.24e-08	7.28066871301627	nonspec_term
Nervous_system_development	peak_12_cluster1	1.99e-07	6.70114692359029	nonspec_term
Nucleus	peak_12_cluster1	1	0	nonspec_term
Pattern_specification_process	peak_12_cluster1	2.31e-07	6.63638802010786	nonspec_term
Regionalization	peak_12_cluster1	1	0	nonspec_term
Regulation_of_transcription_by_rna_polymerase_ii	peak_12_cluster1	1	0	nonspec_term
Anatomical_structure_development	peak_12_cluster2	1	0	nonspec_term
Anatomical_structure_formation_involved_in_morphogenesis	peak_12_cluster2	2.99e-09	8.52432881167557	nonspec_term
Anatomical_structure_morphogenesis	peak_12_cluster2	1	0	nonspec_term
Animal_organ_morphogenesis	peak_12_cluster2	1	0	nonspec_term
Anterior/posterior_pattern_specification	peak_12_cluster2	2.99e-09	8.52432881167557	nonspec_term
Developmental_process	peak_12_cluster2	1	0	nonspec_term
Embryo_development	peak_12_cluster2	1	0	nonspec_term
Endocrine_system_development	peak_12_cluster2	2.76e-09	8.55909091793478	keep
Epithelium_development	peak_12_cluster2	2.76e-09	8.55909091793478	keep
Heart_morphogenesis	peak_12_cluster2	3.65e-10	9.43770713554352	nonspec_term
Multicellular_organism_development	peak_12_cluster2	1	0	nonspec_term
Negative_regulation_of_cellular_macromolecule_biosynthetic_process	peak_12_cluster2	1	0	nonspec_term
Negative_regulation_of_rna_metabolic_process	peak_12_cluster2	1	0	nonspec_term
Nervous_system_development	peak_12_cluster2	7.23e-09	8.14086170270547	nonspec_term
Nucleus	peak_12_cluster2	5e-04	3.30102999566398	nonspec_term
Pattern_specification_process	peak_12_cluster2	3.9e-14	13.4089353929735	nonspec_term
Regionalization	peak_12_cluster2	4.73e-14	13.3251388592622	nonspec_term
Regulation_of_transcription_by_rna_polymerase_ii	peak_12_cluster2	1.92e-10	9.71669877129645	nonspec_term
Anatomical_structure_development	peak_13_cluster1	0.00039	3.4089353929735	nonspec_term
Anatomical_structure_morphogenesis	peak_13_cluster1	5.61e-05	4.25103713874384	nonspec_term
Animal_organ_morphogenesis	peak_13_cluster1	0.00041	3.38721614328026	nonspec_term
Brain_development	peak_13_cluster1	1	0	pvalue=1
Cell_differentiation	peak_13_cluster1	0.00039	3.4089353929735	nonspec_term
Cellular_developmental_process	peak_13_cluster1	1	0	nonspec_term
Central_nervous_system_development	peak_13_cluster1	1	0	nonspec_term
Embryo_development	peak_13_cluster1	8.96e-05	4.04769199033788	nonspec_term
Embryonic_epithelial_tube_formation	peak_13_cluster1	0.00039	3.4089353929735	keep
Embryonic_limb_morphogenesis	peak_13_cluster1	0.00041	3.38721614328026	keep
Embryonic_morphogenesis	peak_13_cluster1	0.00016	3.79588001734407	nonspec_term
Forebrain_development	peak_13_cluster1	1	0	pvalue=1
Generation_of_neurons	peak_13_cluster1	1	0	pvalue=1
Head_development	peak_13_cluster1	1	0	pvalue=1
Nervous_system_development	peak_13_cluster1	0.00036	3.44369749923271	nonspec_term
Nucleus	peak_13_cluster1	1	0	nonspec_term
Regulation_of_transcription_by_rna_polymerase_ii	peak_13_cluster1	1	0	nonspec_term
Skeletal_system_morphogenesis	peak_13_cluster1	0.00036	3.44369749923271	keep
Anatomical_structure_development	peak_13_cluster3	1	0	nonspec_term
Anatomical_structure_morphogenesis	peak_13_cluster3	1	0	nonspec_term
Animal_organ_morphogenesis	peak_13_cluster3	1	0	nonspec_term
Brain_development	peak_13_cluster3	2.48e-10	9.60554831917378	keep
Cell_differentiation	peak_13_cluster3	4.32e-10	9.36451625318509	nonspec_term
Cellular_developmental_process	peak_13_cluster3	4.45e-11	10.3516399890191	nonspec_term
Central_nervous_system_development	peak_13_cluster3	3.38e-12	11.4710832997223	nonspec_term
Embryo_development	peak_13_cluster3	1	0	nonspec_term
Embryonic_epithelial_tube_formation	peak_13_cluster3	1	0	pvalue=1
Embryonic_limb_morphogenesis	peak_13_cluster3	1	0	pvalue=1
Embryonic_morphogenesis	peak_13_cluster3	1	0	nonspec_term
Forebrain_development	peak_13_cluster3	3.05e-12	11.5157001606532	keep
Generation_of_neurons	peak_13_cluster3	2.43e-09	8.61439372640169	keep
Head_development	peak_13_cluster3	3.51e-11	10.4546928835342	keep
Nervous_system_development	peak_13_cluster3	8.36e-14	13.077793722561	nonspec_term
Nucleus	peak_13_cluster3	0.0252	1.59859945921846	nonspec_term
Regulation_of_transcription_by_rna_polymerase_ii	peak_13_cluster3	3.51e-11	10.4546928835342	nonspec_term
Skeletal_system_morphogenesis	peak_13_cluster3	1	0	pvalue=1
Anatomical_structure_development	peak_14_cluster2	1	0	nonspec_term
Anatomical_structure_morphogenesis	peak_14_cluster2	1	0	nonspec_term
Cell_differentiation	peak_14_cluster2	1	0	nonspec_term
Cell_fate_specification	peak_14_cluster2	1.76e-12	11.7544873321858	nonspec_term
Central_nervous_system_development	peak_14_cluster2	2.93e-15	14.5331323796459	nonspec_term
Chordate_embryonic_development	peak_14_cluster2	1	0	nonspec_term
Developmental_process	peak_14_cluster2	1	0	nonspec_term
Embryo_development	peak_14_cluster2	1.47e-12	11.8326826652518	nonspec_term
Embryonic_epithelial_tube_formation	peak_14_cluster2	1	0	pvalue=1
Embryonic_morphogenesis	peak_14_cluster2	1	0	nonspec_term
Epithelial_tube_formation	peak_14_cluster2	1	0	pvalue=1
Epithelial_tube_morphogenesis	peak_14_cluster2	1	0	pvalue=1
Head_development	peak_14_cluster2	6.43e-13	12.1917890270758	keep
Nervous_system_development	peak_14_cluster2	4.12e-17	16.3851027839669	nonspec_term
Nucleus	peak_14_cluster2	0.00046	3.33724216831843	nonspec_term
Pattern_specification_process	peak_14_cluster2	6.22e-17	16.2062096153092	nonspec_term
Positive_regulation_of_transcription,_dna-templated	peak_14_cluster2	1.47e-12	11.8326826652518	nonspec_term
Regionalization	peak_14_cluster2	1.08e-15	14.966576244513	nonspec_term
Regulation_of_transcription_by_rna_polymerase_ii	peak_14_cluster2	1.08e-15	14.966576244513	nonspec_term
Anatomical_structure_development	peak_14_cluster3	3.69e-05	4.43297363384094	nonspec_term
Anatomical_structure_morphogenesis	peak_14_cluster3	1.01e-05	4.99567862621736	nonspec_term
Cell_differentiation	peak_14_cluster3	2.82e-05	4.54975089168064	nonspec_term
Cell_fate_specification	peak_14_cluster3	1	0	nonspec_term
Central_nervous_system_development	peak_14_cluster3	1	0	nonspec_term
Chordate_embryonic_development	peak_14_cluster3	4.67e-05	4.33068311943389	nonspec_term
Developmental_process	peak_14_cluster3	2.81e-05	4.55129368009492	nonspec_term
Embryo_development	peak_14_cluster3	1.01e-05	4.99567862621736	nonspec_term
Embryonic_epithelial_tube_formation	peak_14_cluster3	1.17e-05	4.93181413825384	keep
Embryonic_morphogenesis	peak_14_cluster3	5.72e-06	5.24260397120698	nonspec_term
Epithelial_tube_formation	peak_14_cluster3	4.35e-06	5.36151074304536	keep
Epithelial_tube_morphogenesis	peak_14_cluster3	3.69e-05	4.43297363384094	keep
Head_development	peak_14_cluster3	1	0	pvalue=1
Nervous_system_development	peak_14_cluster3	1	0	nonspec_term
Nucleus	peak_14_cluster3	1	0	nonspec_term
Pattern_specification_process	peak_14_cluster3	1	0	nonspec_term
Positive_regulation_of_transcription,_dna-templated	peak_14_cluster3	1	0	nonspec_term
Regionalization	peak_14_cluster3	1	0	nonspec_term
Regulation_of_transcription_by_rna_polymerase_ii	peak_14_cluster3	1	0	nonspec_term
Anatomical_structure_development	peak_16_cluster1	0.0199	1.70114692359029	nonspec_term
Anatomical_structure_formation_involved_in_morphogenesis	peak_16_cluster1	0.0199	1.70114692359029	nonspec_term
Anatomical_structure_morphogenesis	peak_16_cluster1	0.0199	1.70114692359029	nonspec_term
Axis_specification	peak_16_cluster1	1	0	nonspec_term
Axon	peak_16_cluster1	1	0	pvalue=1
Cell_development	peak_16_cluster1	1	0	nonspec_term
Cell_differentiation	peak_16_cluster1	1	0	nonspec_term
Central_nervous_system_development	peak_16_cluster1	1	0	nonspec_term
Developmental_process	peak_16_cluster1	0.0199	1.70114692359029	nonspec_term
Embryo_development	peak_16_cluster1	1	0	nonspec_term
Embryonic_morphogenesis	peak_16_cluster1	1	0	nonspec_term
Endocrine_system_development	peak_16_cluster1	1	0	pvalue=1
Epithelial_cell_differentiation	peak_16_cluster1	1	0	pvalue=1
Epithelial_tube_formation	peak_16_cluster1	0.0199	1.70114692359029	keep
Hindlimb_morphogenesis	peak_16_cluster1	0.0199	1.70114692359029	keep
Multicellular_organism_development	peak_16_cluster1	0.0203	1.69250396208679	nonspec_term
Multicellular_organismal_process	peak_16_cluster1	0.0199	1.70114692359029	nonspec_term
Nervous_system_development	peak_16_cluster1	0.0199	1.70114692359029	nonspec_term
Neuron_projection	peak_16_cluster1	1	0	pvalue=1
Pattern_specification_process	peak_16_cluster1	1	0	nonspec_term
Positive_regulation_of_transcription,_dna-templated	peak_16_cluster1	1	0	nonspec_term
Positive_regulation_of_transcription_by_rna_polymerase_ii	peak_16_cluster1	1	0	nonspec_term
Regionalization	peak_16_cluster1	1	0	nonspec_term
Regulation_of_transcription_by_rna_polymerase_ii	peak_16_cluster1	1	0	nonspec_term
System_development	peak_16_cluster1	0.0218	1.6615435063954	nonspec_term
Anatomical_structure_development	peak_16_cluster2	1	0	nonspec_term
Anatomical_structure_formation_involved_in_morphogenesis	peak_16_cluster2	1	0	nonspec_term
Anatomical_structure_morphogenesis	peak_16_cluster2	1	0	nonspec_term
Axis_specification	peak_16_cluster2	0.0119	1.92445303860747	nonspec_term
Axon	peak_16_cluster2	1	0	pvalue=1
Cell_development	peak_16_cluster2	0.0075	2.1249387366083	nonspec_term
Cell_differentiation	peak_16_cluster2	0.01	2	nonspec_term
Central_nervous_system_development	peak_16_cluster2	0.002	2.69897000433602	nonspec_term
Developmental_process	peak_16_cluster2	1	0	nonspec_term
Embryo_development	peak_16_cluster2	1	0	nonspec_term
Embryonic_morphogenesis	peak_16_cluster2	1	0	nonspec_term
Endocrine_system_development	peak_16_cluster2	0.002	2.69897000433602	keep
Epithelial_cell_differentiation	peak_16_cluster2	0.0139	1.85698519974591	keep
Epithelial_tube_formation	peak_16_cluster2	1	0	pvalue=1
Hindlimb_morphogenesis	peak_16_cluster2	1	0	pvalue=1
Multicellular_organism_development	peak_16_cluster2	1	0	nonspec_term
Multicellular_organismal_process	peak_16_cluster2	1	0	nonspec_term
Nervous_system_development	peak_16_cluster2	1	0	nonspec_term
Neuron_projection	peak_16_cluster2	1	0	pvalue=1
Pattern_specification_process	peak_16_cluster2	1	0	nonspec_term
Positive_regulation_of_transcription,_dna-templated	peak_16_cluster2	0.0067	2.17392519729917	nonspec_term
Positive_regulation_of_transcription_by_rna_polymerase_ii	peak_16_cluster2	0.0158	1.80134291304558	nonspec_term
Regionalization	peak_16_cluster2	0.002	2.69897000433602	nonspec_term
Regulation_of_transcription_by_rna_polymerase_ii	peak_16_cluster2	5.03e-05	4.29843201494407	nonspec_term
System_development	peak_16_cluster2	1	0	nonspec_term
Anatomical_structure_development	peak_16_cluster3	3.68e-07	6.43415218132648	nonspec_term
Anatomical_structure_formation_involved_in_morphogenesis	peak_16_cluster3	1	0	nonspec_term
Anatomical_structure_morphogenesis	peak_16_cluster3	4.38e-06	5.3585258894959	nonspec_term
Axis_specification	peak_16_cluster3	1	0	nonspec_term
Axon	peak_16_cluster3	0.0259	1.58670023591875	keep
Cell_development	peak_16_cluster3	1	0	nonspec_term
Cell_differentiation	peak_16_cluster3	1	0	nonspec_term
Central_nervous_system_development	peak_16_cluster3	1	0	nonspec_term
Developmental_process	peak_16_cluster3	1	0	nonspec_term
Embryo_development	peak_16_cluster3	6.7e-07	6.17392519729917	nonspec_term
Embryonic_morphogenesis	peak_16_cluster3	1.33e-05	4.87614835903291	nonspec_term
Endocrine_system_development	peak_16_cluster3	1	0	pvalue=1
Epithelial_cell_differentiation	peak_16_cluster3	1	0	pvalue=1
Epithelial_tube_formation	peak_16_cluster3	1	0	pvalue=1
Hindlimb_morphogenesis	peak_16_cluster3	1	0	pvalue=1
Multicellular_organism_development	peak_16_cluster3	3.68e-07	6.43415218132648	nonspec_term
Multicellular_organismal_process	peak_16_cluster3	1	0	nonspec_term
Nervous_system_development	peak_16_cluster3	6.39e-07	6.1944991418416	nonspec_term
Neuron_projection	peak_16_cluster3	0.0259	1.58670023591875	keep
Pattern_specification_process	peak_16_cluster3	1.33e-05	4.87614835903291	nonspec_term
Positive_regulation_of_transcription,_dna-templated	peak_16_cluster3	1	0	nonspec_term
Positive_regulation_of_transcription_by_rna_polymerase_ii	peak_16_cluster3	1	0	nonspec_term
Regionalization	peak_16_cluster3	1	0	nonspec_term
Regulation_of_transcription_by_rna_polymerase_ii	peak_16_cluster3	1	0	nonspec_term
System_development	peak_16_cluster3	2.91e-06	5.53610701101409	nonspec_term
Anatomical_structure_development	peak_17_cluster1	2.06e-05	4.68613277963085	nonspec_term
Anatomical_structure_morphogenesis	peak_17_cluster1	1e-07	7	nonspec_term
Animal_organ_morphogenesis	peak_17_cluster1	2.58e-05	4.58838029403677	nonspec_term
Brain_development	peak_17_cluster1	1	0	pvalue=1
Cell_differentiation	peak_17_cluster1	3.36e-05	4.47366072261016	nonspec_term
Cell_fate_specification	peak_17_cluster1	1	0	nonspec_term
Central_nervous_system_development	peak_17_cluster1	1	0	nonspec_term
Embryo_development	peak_17_cluster1	3.36e-05	4.47366072261016	nonspec_term
Embryonic_morphogenesis	peak_17_cluster1	1.98e-05	4.70333480973847	nonspec_term
Epithelial_tube_morphogenesis	peak_17_cluster1	2.06e-05	4.68613277963085	keep
Epithelium_development	peak_17_cluster1	1.49e-05	4.82681373158773	keep
Forebrain_development	peak_17_cluster1	1	0	pvalue=1
Head_development	peak_17_cluster1	1	0	pvalue=1
Heart_morphogenesis	peak_17_cluster1	2.58e-05	4.58838029403677	nonspec_term
Multicellular_organism_development	peak_17_cluster1	1	0	nonspec_term
Nervous_system_development	peak_17_cluster1	1.49e-05	4.82681373158773	nonspec_term
Pattern_specification_process	peak_17_cluster1	1	0	nonspec_term
Regionalization	peak_17_cluster1	1	0	nonspec_term
Anatomical_structure_development	peak_17_cluster3	1.77e-05	4.75202673363819	nonspec_term
Anatomical_structure_morphogenesis	peak_17_cluster3	1	0	nonspec_term
Animal_organ_morphogenesis	peak_17_cluster3	1	0	nonspec_term
Brain_development	peak_17_cluster3	4.26e-06	5.37059040089728	keep
Cell_differentiation	peak_17_cluster3	1	0	nonspec_term
Cell_fate_specification	peak_17_cluster3	2.23e-07	6.65169513695184	nonspec_term
Central_nervous_system_development	peak_17_cluster3	7.2e-08	7.14266750356873	nonspec_term
Embryo_development	peak_17_cluster3	1	0	nonspec_term
Embryonic_morphogenesis	peak_17_cluster3	1	0	nonspec_term
Epithelial_tube_morphogenesis	peak_17_cluster3	1	0	pvalue=1
Epithelium_development	peak_17_cluster3	1	0	pvalue=1
Forebrain_development	peak_17_cluster3	2.83e-07	6.54821356447571	keep
Head_development	peak_17_cluster3	6.47e-07	6.1890957193313	keep
Heart_morphogenesis	peak_17_cluster3	1	0	nonspec_term
Multicellular_organism_development	peak_17_cluster3	3.62e-05	4.44129142946683	nonspec_term
Nervous_system_development	peak_17_cluster3	5.99e-08	7.22257317761069	nonspec_term
Pattern_specification_process	peak_17_cluster3	6.47e-07	6.1890957193313	nonspec_term
Regionalization	peak_17_cluster3	1.17e-06	5.93181413825384	nonspec_term
Central_nervous_system_development	peak_19_cluster2	4.71e-09	8.3269790928711	nonspec_term
Chordate_embryonic_development	peak_19_cluster2	2.22e-09	8.65364702554936	nonspec_term
Embryo_development	peak_19_cluster2	6.43e-10	9.19178902707578	nonspec_term
Embryonic_morphogenesis	peak_19_cluster2	6.3e-09	8.20065945054642	nonspec_term
Head_development	peak_19_cluster2	2.8e-08	7.55284196865778	keep
Multicellular_organism_development	peak_19_cluster2	3.87e-11	10.4122890349811	nonspec_term
Nervous_system_development	peak_19_cluster2	3.12e-14	13.5058454059816	nonspec_term
Pattern_specification_process	peak_19_cluster2	3.87e-11	10.4122890349811	nonspec_term
Regionalization	peak_19_cluster2	2.83e-10	9.54821356447571	nonspec_term
System_development	peak_19_cluster2	1.11e-10	9.95467702121334	nonspec_term
Anatomical_structure_development	peak_2_cluster1	3.07e-09	8.51286162452281	nonspec_term
Anterior/posterior_pattern_specification	peak_2_cluster1	1	0	nonspec_term
Cell_differentiation	peak_2_cluster1	1	0	nonspec_term
Cell_fate_commitment	peak_2_cluster1	1	0	nonspec_term
Central_nervous_system_development	peak_2_cluster1	1	0	nonspec_term
Chordate_embryonic_development	peak_2_cluster1	1.14e-07	6.94309514866353	nonspec_term
Dorsal/ventral_pattern_formation	peak_2_cluster1	1	0	pvalue=1
Embryo_development	peak_2_cluster1	6.92e-09	8.15989390554324	nonspec_term
Embryonic_morphogenesis	peak_2_cluster1	2.93e-08	7.53313237964589	nonspec_term
Gastrulation	peak_2_cluster1	1.31e-07	6.88272870434424	keep
Multicellular_organism_development	peak_2_cluster1	1.67e-08	7.77728352885242	nonspec_term
Nervous_system_development	peak_2_cluster1	1.01e-11	10.9956786262174	nonspec_term
Pattern_specification_process	peak_2_cluster1	2.05e-08	7.68824613894425	nonspec_term
Positive_regulation_of_transcription,_dna-templated	peak_2_cluster1	1	0	nonspec_term
Positive_regulation_of_transcription_by_rna_polymerase_ii	peak_2_cluster1	1	0	nonspec_term
Regionalization	peak_2_cluster1	1	0	nonspec_term
System_development	peak_2_cluster1	2.07e-08	7.68402965454308	nonspec_term
Urogenital_system_development	peak_2_cluster1	1.31e-07	6.88272870434424	keep
Anatomical_structure_development	peak_2_cluster3	1	0	nonspec_term
Anterior/posterior_pattern_specification	peak_2_cluster3	0.00014	3.85387196432176	nonspec_term
Cell_differentiation	peak_2_cluster3	0.00014	3.85387196432176	nonspec_term
Cell_fate_commitment	peak_2_cluster3	0.00018	3.74472749489669	nonspec_term
Central_nervous_system_development	peak_2_cluster3	2.04e-06	5.6903698325741	nonspec_term
Chordate_embryonic_development	peak_2_cluster3	1	0	nonspec_term
Dorsal/ventral_pattern_formation	peak_2_cluster3	0.00015	3.82390874094432	keep
Embryo_development	peak_2_cluster3	7.03e-05	4.15304467498018	nonspec_term
Embryonic_morphogenesis	peak_2_cluster3	1	0	nonspec_term
Gastrulation	peak_2_cluster3	1	0	pvalue=1
Multicellular_organism_development	peak_2_cluster3	1	0	nonspec_term
Nervous_system_development	peak_2_cluster3	9.1e-05	4.04095860767891	nonspec_term
Pattern_specification_process	peak_2_cluster3	1	0	nonspec_term
Positive_regulation_of_transcription,_dna-templated	peak_2_cluster3	7.97e-05	4.09854167860389	nonspec_term
Positive_regulation_of_transcription_by_rna_polymerase_ii	peak_2_cluster3	0.00014	3.85387196432176	nonspec_term
Regionalization	peak_2_cluster3	6.22e-08	7.20620961530918	nonspec_term
System_development	peak_2_cluster3	1	0	nonspec_term
Urogenital_system_development	peak_2_cluster3	1	0	pvalue=1
Anatomical_structure_development	peak_20_cluster1	0.00059	3.22914798835786	nonspec_term
Anatomical_structure_formation_involved_in_morphogenesis	peak_20_cluster1	0.0013	2.88605664769316	nonspec_term
Anatomical_structure_morphogenesis	peak_20_cluster1	6.46e-06	5.18976748200492	nonspec_term
Animal_organ_morphogenesis	peak_20_cluster1	0.00059	3.22914798835786	nonspec_term
Basement_membrane	peak_20_cluster1	0.0222	1.65364702554936	nonspec_term
Cell_differentiation	peak_20_cluster1	1	0	nonspec_term
Cell_fate_commitment	peak_20_cluster1	1	0	nonspec_term
Central_nervous_system_development	peak_20_cluster1	1	0	nonspec_term
Chordate_embryonic_development	peak_20_cluster1	1	0	nonspec_term
Embryo_development	peak_20_cluster1	1.62e-05	4.79048498545737	nonspec_term
Embryonic_morphogenesis	peak_20_cluster1	6.46e-06	5.18976748200492	nonspec_term
Embryonic_organ_development	peak_20_cluster1	0.00059	3.22914798835786	nonspec_term
Embryonic_organ_morphogenesis	peak_20_cluster1	0.00049	3.30980391997149	nonspec_term
Negative_regulation_of_cellular_macromolecule_biosynthetic_process	peak_20_cluster1	1	0	nonspec_term
Negative_regulation_of_rna_metabolic_process	peak_20_cluster1	1	0	nonspec_term
Nervous_system_development	peak_20_cluster1	1	0	nonspec_term
Nucleus	peak_20_cluster1	1	0	nonspec_term
Pattern_specification_process	peak_20_cluster1	1	0	nonspec_term
Positive_regulation_of_transcription,_dna-templated	peak_20_cluster1	1	0	nonspec_term
Positive_regulation_of_transcription_by_rna_polymerase_ii	peak_20_cluster1	1	0	nonspec_term
Regionalization	peak_20_cluster1	1	0	nonspec_term
Tissue_development	peak_20_cluster1	0.00096	3.01772876696043	nonspec_term
Anatomical_structure_development	peak_20_cluster2	1	0	nonspec_term
Anatomical_structure_formation_involved_in_morphogenesis	peak_20_cluster2	1	0	nonspec_term
Anatomical_structure_morphogenesis	peak_20_cluster2	5.63e-08	7.24949160514865	nonspec_term
Animal_organ_morphogenesis	peak_20_cluster2	3.94e-08	7.40450377817443	nonspec_term
Basement_membrane	peak_20_cluster2	1	0	nonspec_term
Cell_differentiation	peak_20_cluster2	1	0	nonspec_term
Cell_fate_commitment	peak_20_cluster2	6.5e-08	7.18708664335714	nonspec_term
Central_nervous_system_development	peak_20_cluster2	1	0	nonspec_term
Chordate_embryonic_development	peak_20_cluster2	1.38e-07	6.86012091359876	nonspec_term
Embryo_development	peak_20_cluster2	8.16e-10	9.08830984124614	nonspec_term
Embryonic_morphogenesis	peak_20_cluster2	1.08e-08	7.96657624451305	nonspec_term
Embryonic_organ_development	peak_20_cluster2	1	0	nonspec_term
Embryonic_organ_morphogenesis	peak_20_cluster2	1	0	nonspec_term
Negative_regulation_of_cellular_macromolecule_biosynthetic_process	peak_20_cluster2	6.07e-08	7.21681130892474	nonspec_term
Negative_regulation_of_rna_metabolic_process	peak_20_cluster2	5.63e-08	7.24949160514865	nonspec_term
Nervous_system_development	peak_20_cluster2	4.79e-08	7.31966448658544	nonspec_term
Nucleus	peak_20_cluster2	1	0	nonspec_term
Pattern_specification_process	peak_20_cluster2	5.63e-08	7.24949160514865	nonspec_term
Positive_regulation_of_transcription,_dna-templated	peak_20_cluster2	1	0	nonspec_term
Positive_regulation_of_transcription_by_rna_polymerase_ii	peak_20_cluster2	1	0	nonspec_term
Regionalization	peak_20_cluster2	1	0	nonspec_term
Tissue_development	peak_20_cluster2	1	0	nonspec_term
Anatomical_structure_development	peak_20_cluster3	1	0	nonspec_term
Anatomical_structure_formation_involved_in_morphogenesis	peak_20_cluster3	1	0	nonspec_term
Anatomical_structure_morphogenesis	peak_20_cluster3	1	0	nonspec_term
Animal_organ_morphogenesis	peak_20_cluster3	1	0	nonspec_term
Basement_membrane	peak_20_cluster3	1	0	nonspec_term
Cell_differentiation	peak_20_cluster3	6.41e-11	10.1931419704812	nonspec_term
Cell_fate_commitment	peak_20_cluster3	1.61e-09	8.79317412396815	nonspec_term
Central_nervous_system_development	peak_20_cluster3	1.41e-09	8.85078088734462	nonspec_term
Chordate_embryonic_development	peak_20_cluster3	1	0	nonspec_term
Embryo_development	peak_20_cluster3	1.61e-09	8.79317412396815	nonspec_term
Embryonic_morphogenesis	peak_20_cluster3	1	0	nonspec_term
Embryonic_organ_development	peak_20_cluster3	1	0	nonspec_term
Embryonic_organ_morphogenesis	peak_20_cluster3	1	0	nonspec_term
Negative_regulation_of_cellular_macromolecule_biosynthetic_process	peak_20_cluster3	1	0	nonspec_term
Negative_regulation_of_rna_metabolic_process	peak_20_cluster3	1	0	nonspec_term
Nervous_system_development	peak_20_cluster3	7.12e-10	9.14752000636314	nonspec_term
Nucleus	peak_20_cluster3	0.00015	3.82390874094432	nonspec_term
Pattern_specification_process	peak_20_cluster3	2.73e-13	12.5638373529592	nonspec_term
Positive_regulation_of_transcription,_dna-templated	peak_20_cluster3	2.33e-13	12.632644078974	nonspec_term
Positive_regulation_of_transcription_by_rna_polymerase_ii	peak_20_cluster3	2.33e-13	12.632644078974	nonspec_term
Regionalization	peak_20_cluster3	4.08e-13	12.3893398369101	nonspec_term
Tissue_development	peak_20_cluster3	1	0	nonspec_term
Anatomical_structure_morphogenesis	peak_21_cluster1	1	0	nonspec_term
Animal_organ_morphogenesis	peak_21_cluster1	1	0	nonspec_term
Basement_membrane	peak_21_cluster1	1	0	nonspec_term
Cardiac_right_ventricle_morphogenesis	peak_21_cluster1	1	0	pvalue=1
Collagen-containing_extracellular_matrix	peak_21_cluster1	1	0	nonspec_term
Collagen_trimer	peak_21_cluster1	1	0	nonspec_term
Complex_of_collagen_trimers	peak_21_cluster1	1	0	nonspec_term
Embryo_development	peak_21_cluster1	1.23e-12	11.9100948885606	nonspec_term
Embryonic_morphogenesis	peak_21_cluster1	1	0	nonspec_term
Embryonic_organ_development	peak_21_cluster1	1	0	nonspec_term
Embryonic_organ_morphogenesis	peak_21_cluster1	1	0	nonspec_term
Endocrine_system_development	peak_21_cluster1	1	0	pvalue=1
Extracellular_region	peak_21_cluster1	1	0	nonspec_term
Extracellular_space	peak_21_cluster1	1	0	nonspec_term
Heart_morphogenesis	peak_21_cluster1	2.68e-13	12.5718652059712	nonspec_term
Intracellular	peak_21_cluster1	0.0419	1.3777859770337	nonspec_term
Intracellular_membrane-bounded_organelle	peak_21_cluster1	0.0065	2.18708664335714	nonspec_term
Intracellular_organelle	peak_21_cluster1	0.0202	1.69464863055338	nonspec_term
Membrane-bounded_organelle	peak_21_cluster1	0.0419	1.3777859770337	nonspec_term
Nucleus	peak_21_cluster1	0.0046	2.33724216831843	nonspec_term
Organelle	peak_21_cluster1	0.0419	1.3777859770337	nonspec_term
Pattern_specification_process	peak_21_cluster1	1.23e-12	11.9100948885606	nonspec_term
Positive_regulation_of_transcription,_dna-templated	peak_21_cluster1	1	0	nonspec_term
Regionalization	peak_21_cluster1	1.72e-12	11.7644715530925	nonspec_term
Tissue_morphogenesis	peak_21_cluster1	1	0	nonspec_term
Anatomical_structure_morphogenesis	peak_21_cluster2	6.53e-09	8.18508681872493	nonspec_term
Animal_organ_morphogenesis	peak_21_cluster2	7.81e-11	10.1073489661227	nonspec_term
Basement_membrane	peak_21_cluster2	0.0258	1.58838029403677	nonspec_term
Cardiac_right_ventricle_morphogenesis	peak_21_cluster2	1	0	pvalue=1
Collagen-containing_extracellular_matrix	peak_21_cluster2	0.025	1.60205999132796	nonspec_term
Collagen_trimer	peak_21_cluster2	0.0168	1.77469071827414	nonspec_term
Complex_of_collagen_trimers	peak_21_cluster2	0.0258	1.58838029403677	nonspec_term
Embryo_development	peak_21_cluster2	6.53e-09	8.18508681872493	nonspec_term
Embryonic_morphogenesis	peak_21_cluster2	6.48e-08	7.18842499412941	nonspec_term
Embryonic_organ_development	peak_21_cluster2	1	0	nonspec_term
Embryonic_organ_morphogenesis	peak_21_cluster2	1	0	nonspec_term
Endocrine_system_development	peak_21_cluster2	1	0	pvalue=1
Extracellular_region	peak_21_cluster2	0.0168	1.77469071827414	nonspec_term
Extracellular_space	peak_21_cluster2	0.0168	1.77469071827414	nonspec_term
Heart_morphogenesis	peak_21_cluster2	1	0	nonspec_term
Intracellular	peak_21_cluster2	1	0	nonspec_term
Intracellular_membrane-bounded_organelle	peak_21_cluster2	1	0	nonspec_term
Intracellular_organelle	peak_21_cluster2	1	0	nonspec_term
Membrane-bounded_organelle	peak_21_cluster2	1	0	nonspec_term
Nucleus	peak_21_cluster2	1	0	nonspec_term
Organelle	peak_21_cluster2	1	0	nonspec_term
Pattern_specification_process	peak_21_cluster2	1	0	nonspec_term
Positive_regulation_of_transcription,_dna-templated	peak_21_cluster2	1	0	nonspec_term
Regionalization	peak_21_cluster2	1	0	nonspec_term
Tissue_morphogenesis	peak_21_cluster2	1	0	nonspec_term
Anatomical_structure_morphogenesis	peak_21_cluster3	1	0	nonspec_term
Animal_organ_morphogenesis	peak_21_cluster3	0.00018	3.74472749489669	nonspec_term
Basement_membrane	peak_21_cluster3	1	0	nonspec_term
Cardiac_right_ventricle_morphogenesis	peak_21_cluster3	8.57e-06	5.0670191780768	keep
Collagen-containing_extracellular_matrix	peak_21_cluster3	1	0	nonspec_term
Collagen_trimer	peak_21_cluster3	1	0	nonspec_term
Complex_of_collagen_trimers	peak_21_cluster3	1	0	nonspec_term
Embryo_development	peak_21_cluster3	2.77e-05	4.55752023093555	nonspec_term
Embryonic_morphogenesis	peak_21_cluster3	1	0	nonspec_term
Embryonic_organ_development	peak_21_cluster3	5.99e-06	5.22257317761069	nonspec_term
Embryonic_organ_morphogenesis	peak_21_cluster3	7.5e-06	5.1249387366083	nonspec_term
Endocrine_system_development	peak_21_cluster3	6.5e-05	4.18708664335714	keep
Extracellular_region	peak_21_cluster3	1	0	nonspec_term
Extracellular_space	peak_21_cluster3	1	0	nonspec_term
Heart_morphogenesis	peak_21_cluster3	1	0	nonspec_term
Intracellular	peak_21_cluster3	1	0	nonspec_term
Intracellular_membrane-bounded_organelle	peak_21_cluster3	1	0	nonspec_term
Intracellular_organelle	peak_21_cluster3	1	0	nonspec_term
Membrane-bounded_organelle	peak_21_cluster3	1	0	nonspec_term
Nucleus	peak_21_cluster3	1	0	nonspec_term
Organelle	peak_21_cluster3	1	0	nonspec_term
Pattern_specification_process	peak_21_cluster3	5.99e-06	5.22257317761069	nonspec_term
Positive_regulation_of_transcription,_dna-templated	peak_21_cluster3	6.5e-05	4.18708664335714	nonspec_term
Regionalization	peak_21_cluster3	8.77e-06	5.05700040663396	nonspec_term
Tissue_morphogenesis	peak_21_cluster3	0.00012	3.92081875395238	nonspec_term
Anatomical_structure_formation_involved_in_morphogenesis	peak_22_cluster1	2.21e-05	4.65560772631489	nonspec_term
Anatomical_structure_morphogenesis	peak_22_cluster1	1.25e-05	4.90308998699194	nonspec_term
Animal_organ_morphogenesis	peak_22_cluster1	1	0	nonspec_term
Brain_development	peak_22_cluster1	1	0	pvalue=1
Cell_differentiation	peak_22_cluster1	2.08e-05	4.68193666503724	nonspec_term
Cell_fate_commitment	peak_22_cluster1	1	0	nonspec_term
Cell_fate_specification	peak_22_cluster1	1	0	nonspec_term
Central_nervous_system_development	peak_22_cluster1	1	0	nonspec_term
Developmental_process	peak_22_cluster1	1	0	nonspec_term
Embryo_development	peak_22_cluster1	6.13e-06	5.21253952548158	nonspec_term
Embryonic_morphogenesis	peak_22_cluster1	4.31e-07	6.36552272983927	nonspec_term
Embryonic_organ_morphogenesis	peak_22_cluster1	1	0	nonspec_term
Endocrine_system_development	peak_22_cluster1	1	0	pvalue=1
Forebrain_development	peak_22_cluster1	1	0	pvalue=1
Head_development	peak_22_cluster1	1	0	pvalue=1
Nervous_system_development	peak_22_cluster1	2.43e-05	4.61439372640169	nonspec_term
Neurogenesis	peak_22_cluster1	4.29e-05	4.36754270781528	keep
Pattern_specification_process	peak_22_cluster1	1	0	nonspec_term
Positive_regulation_of_transcription,_dna-templated	peak_22_cluster1	1	0	nonspec_term
Positive_regulation_of_transcription_by_rna_polymerase_ii	peak_22_cluster1	1	0	nonspec_term
Regionalization	peak_22_cluster1	1	0	nonspec_term
Regulation_of_neurogenesis	peak_22_cluster1	1.32e-05	4.87942606879415	keep
Regulation_of_neuron_differentiation	peak_22_cluster1	1.25e-05	4.90308998699194	keep
Regulation_of_transcription_by_rna_polymerase_ii	peak_22_cluster1	1	0	nonspec_term
Segmentation	peak_22_cluster1	2.35e-05	4.62893213772826	keep
Sensory_organ_morphogenesis	peak_22_cluster1	1	0	pvalue=1
Anatomical_structure_formation_involved_in_morphogenesis	peak_22_cluster2	1	0	nonspec_term
Anatomical_structure_morphogenesis	peak_22_cluster2	1	0	nonspec_term
Animal_organ_morphogenesis	peak_22_cluster2	0.0058	2.23657200643706	nonspec_term
Brain_development	peak_22_cluster2	1	0	pvalue=1
Cell_differentiation	peak_22_cluster2	0.0017	2.76955107862173	nonspec_term
Cell_fate_commitment	peak_22_cluster2	1	0	nonspec_term
Cell_fate_specification	peak_22_cluster2	1	0	nonspec_term
Central_nervous_system_development	peak_22_cluster2	1	0	nonspec_term
Developmental_process	peak_22_cluster2	0.0074	2.13076828026902	nonspec_term
Embryo_development	peak_22_cluster2	0.0069	2.16115090926274	nonspec_term
Embryonic_morphogenesis	peak_22_cluster2	1	0	nonspec_term
Embryonic_organ_morphogenesis	peak_22_cluster2	0.00054	3.26760624017703	nonspec_term
Endocrine_system_development	peak_22_cluster2	0.00058	3.23657200643706	keep
Forebrain_development	peak_22_cluster2	1	0	pvalue=1
Head_development	peak_22_cluster2	1	0	pvalue=1
Nervous_system_development	peak_22_cluster2	0.0074	2.13076828026902	nonspec_term
Neurogenesis	peak_22_cluster2	1	0	pvalue=1
Pattern_specification_process	peak_22_cluster2	1	0	nonspec_term
Positive_regulation_of_transcription,_dna-templated	peak_22_cluster2	6.3e-06	5.20065945054642	nonspec_term
Positive_regulation_of_transcription_by_rna_polymerase_ii	peak_22_cluster2	1.01e-05	4.99567862621736	nonspec_term
Regionalization	peak_22_cluster2	1	0	nonspec_term
Regulation_of_neurogenesis	peak_22_cluster2	1	0	pvalue=1
Regulation_of_neuron_differentiation	peak_22_cluster2	1	0	pvalue=1
Regulation_of_transcription_by_rna_polymerase_ii	peak_22_cluster2	1	0	nonspec_term
Segmentation	peak_22_cluster2	1	0	pvalue=1
Sensory_organ_morphogenesis	peak_22_cluster2	0.0074	2.13076828026902	keep
Anatomical_structure_formation_involved_in_morphogenesis	peak_22_cluster3	1	0	nonspec_term
Anatomical_structure_morphogenesis	peak_22_cluster3	1	0	nonspec_term
Animal_organ_morphogenesis	peak_22_cluster3	1	0	nonspec_term
Brain_development	peak_22_cluster3	7.77e-12	11.1095789811991	keep
Cell_differentiation	peak_22_cluster3	1	0	nonspec_term
Cell_fate_commitment	peak_22_cluster3	5.7e-12	11.2441251443275	nonspec_term
Cell_fate_specification	peak_22_cluster3	9.76e-13	12.0105501823333	nonspec_term
Central_nervous_system_development	peak_22_cluster3	1.25e-13	12.9030899869919	nonspec_term
Developmental_process	peak_22_cluster3	1	0	nonspec_term
Embryo_development	peak_22_cluster3	1	0	nonspec_term
Embryonic_morphogenesis	peak_22_cluster3	1	0	nonspec_term
Embryonic_organ_morphogenesis	peak_22_cluster3	1	0	nonspec_term
Endocrine_system_development	peak_22_cluster3	1	0	pvalue=1
Forebrain_development	peak_22_cluster3	8.36e-14	13.077793722561	keep
Head_development	peak_22_cluster3	1.24e-12	11.9065783148378	keep
Nervous_system_development	peak_22_cluster3	8.36e-14	13.077793722561	nonspec_term
Neurogenesis	peak_22_cluster3	1	0	pvalue=1
Pattern_specification_process	peak_22_cluster3	4.44e-12	11.3526170298854	nonspec_term
Positive_regulation_of_transcription,_dna-templated	peak_22_cluster3	1	0	nonspec_term
Positive_regulation_of_transcription_by_rna_polymerase_ii	peak_22_cluster3	1	0	nonspec_term
Regionalization	peak_22_cluster3	4.83e-12	11.3160528692485	nonspec_term
Regulation_of_neurogenesis	peak_22_cluster3	1	0	pvalue=1
Regulation_of_neuron_differentiation	peak_22_cluster3	1	0	pvalue=1
Regulation_of_transcription_by_rna_polymerase_ii	peak_22_cluster3	1.41e-11	10.8507808873446	nonspec_term
Segmentation	peak_22_cluster3	1	0	pvalue=1
Sensory_organ_morphogenesis	peak_22_cluster3	1	0	pvalue=1
(2005)_Expression_analysis_onto_microarrays_of_randomly_selected_cDNA_clones_highlights_HOXB13_as_a_marker_of_human_prostate_cancer.	peak_23_cluster1	1	0	nonspec_term
(2014)_Distinct_patterns_of_DNA_methylation_in_conventional_adenomas_involving_the_right_and_left_colon.	peak_23_cluster1	1	0	nonspec_term
Anatomical_structure_development	peak_23_cluster1	1	0	nonspec_term
Anatomical_structure_formation_involved_in_morphogenesis	peak_23_cluster1	1	0	nonspec_term
Anatomical_structure_morphogenesis	peak_23_cluster1	1	0	nonspec_term
Animal_organ_morphogenesis	peak_23_cluster1	9.87e-14	13.0056828473304	nonspec_term
Cardiac_chamber_morphogenesis	peak_23_cluster1	1	0	pvalue=1
Cardiac_muscle_tissue_development	peak_23_cluster1	1	0	pvalue=1
Cardiac_ventricle_morphogenesis	peak_23_cluster1	1	0	pvalue=1
Cardiocyte_differentiation	peak_23_cluster1	1	0	pvalue=1
Cell_differentiation	peak_23_cluster1	2.48e-13	12.6055483191738	nonspec_term
Developmental_process	peak_23_cluster1	1	0	nonspec_term
Embryo_development	peak_23_cluster1	1	0	nonspec_term
Embryonic_morphogenesis	peak_23_cluster1	2.57e-13	12.5900668766687	nonspec_term
Epithelium_development	peak_23_cluster1	1.49e-16	15.8268137315877	keep
Heart_development	peak_23_cluster1	1	0	pvalue=1
Heart_morphogenesis	peak_23_cluster1	2.48e-13	12.6055483191738	nonspec_term
Intracellular_membrane-bounded_organelle	peak_23_cluster1	0.0368	1.43415218132648	nonspec_term
Mixed,_incl._ankyrin_repeat_domain-containing_protein_53,_and_epithelial_cell_maturation_involved_in_prostate_gland_development	peak_23_cluster1	1	0	nonspec_term
Multicellular_organism_development	peak_23_cluster1	1	0	nonspec_term
Muscle_structure_development	peak_23_cluster1	1	0	pvalue=1
Nervous_system_development	peak_23_cluster1	1	0	nonspec_term
Nucleus	peak_23_cluster1	3.33e-05	4.47755576649368	nonspec_term
Pattern_specification_process	peak_23_cluster1	1.38e-17	16.8601209135988	nonspec_term
Positive_regulation_of_transcription_by_rna_polymerase_ii	peak_23_cluster1	1	0	nonspec_term
Regionalization	peak_23_cluster1	1.88e-16	15.7258421507363	nonspec_term
Striated_muscle_tissue_development	peak_23_cluster1	1	0	pvalue=1
System_development	peak_23_cluster1	1	0	nonspec_term
Tissue_development	peak_23_cluster1	4.36e-14	13.3605135107314	nonspec_term
(2005)_Expression_analysis_onto_microarrays_of_randomly_selected_cDNA_clones_highlights_HOXB13_as_a_marker_of_human_prostate_cancer.	peak_23_cluster2	0.0302	1.51999305704285	nonspec_term
(2014)_Distinct_patterns_of_DNA_methylation_in_conventional_adenomas_involving_the_right_and_left_colon.	peak_23_cluster2	0.0302	1.51999305704285	nonspec_term
Anatomical_structure_development	peak_23_cluster2	1	0	nonspec_term
Anatomical_structure_formation_involved_in_morphogenesis	peak_23_cluster2	1	0	nonspec_term
Anatomical_structure_morphogenesis	peak_23_cluster2	1	0	nonspec_term
Animal_organ_morphogenesis	peak_23_cluster2	1	0	nonspec_term
Cardiac_chamber_morphogenesis	peak_23_cluster2	1	0	pvalue=1
Cardiac_muscle_tissue_development	peak_23_cluster2	1	0	pvalue=1
Cardiac_ventricle_morphogenesis	peak_23_cluster2	1	0	pvalue=1
Cardiocyte_differentiation	peak_23_cluster2	1	0	pvalue=1
Cell_differentiation	peak_23_cluster2	1	0	nonspec_term
Developmental_process	peak_23_cluster2	1	0	nonspec_term
Embryo_development	peak_23_cluster2	1	0	nonspec_term
Embryonic_morphogenesis	peak_23_cluster2	1	0	nonspec_term
Epithelium_development	peak_23_cluster2	1	0	pvalue=1
Heart_development	peak_23_cluster2	1	0	pvalue=1
Heart_morphogenesis	peak_23_cluster2	1	0	nonspec_term
Intracellular_membrane-bounded_organelle	peak_23_cluster2	1	0	nonspec_term
Mixed,_incl._ankyrin_repeat_domain-containing_protein_53,_and_epithelial_cell_maturation_involved_in_prostate_gland_development	peak_23_cluster2	0.0019	2.72124639904717	nonspec_term
Multicellular_organism_development	peak_23_cluster2	1	0	nonspec_term
Muscle_structure_development	peak_23_cluster2	1	0	pvalue=1
Nervous_system_development	peak_23_cluster2	1	0	nonspec_term
Nucleus	peak_23_cluster2	1	0	nonspec_term
Pattern_specification_process	peak_23_cluster2	1	0	nonspec_term
Positive_regulation_of_transcription_by_rna_polymerase_ii	peak_23_cluster2	1	0	nonspec_term
Regionalization	peak_23_cluster2	1	0	nonspec_term
Striated_muscle_tissue_development	peak_23_cluster2	1	0	pvalue=1
System_development	peak_23_cluster2	1	0	nonspec_term
Tissue_development	peak_23_cluster2	1	0	nonspec_term
(2005)_Expression_analysis_onto_microarrays_of_randomly_selected_cDNA_clones_highlights_HOXB13_as_a_marker_of_human_prostate_cancer.	peak_23_cluster3	1	0	nonspec_term
(2014)_Distinct_patterns_of_DNA_methylation_in_conventional_adenomas_involving_the_right_and_left_colon.	peak_23_cluster3	1	0	nonspec_term
Anatomical_structure_development	peak_23_cluster3	1	0	nonspec_term
Anatomical_structure_formation_involved_in_morphogenesis	peak_23_cluster3	1	0	nonspec_term
Anatomical_structure_morphogenesis	peak_23_cluster3	1	0	nonspec_term
Animal_organ_morphogenesis	peak_23_cluster3	1	0	nonspec_term
Cardiac_chamber_morphogenesis	peak_23_cluster3	1.06e-09	8.97469413473523	keep
Cardiac_muscle_tissue_development	peak_23_cluster3	2.03e-09	8.69250396208679	keep
Cardiac_ventricle_morphogenesis	peak_23_cluster3	2.56e-09	8.59176003468815	keep
Cardiocyte_differentiation	peak_23_cluster3	1.58e-08	7.80134291304558	keep
Cell_differentiation	peak_23_cluster3	1	0	nonspec_term
Developmental_process	peak_23_cluster3	1	0	nonspec_term
Embryo_development	peak_23_cluster3	1	0	nonspec_term
Embryonic_morphogenesis	peak_23_cluster3	1	0	nonspec_term
Epithelium_development	peak_23_cluster3	1	0	pvalue=1
Heart_development	peak_23_cluster3	3.8e-11	10.4202164033832	keep
Heart_morphogenesis	peak_23_cluster3	1	0	nonspec_term
Intracellular_membrane-bounded_organelle	peak_23_cluster3	0.0356	1.44855000202712	nonspec_term
Mixed,_incl._ankyrin_repeat_domain-containing_protein_53,_and_epithelial_cell_maturation_involved_in_prostate_gland_development	peak_23_cluster3	1	0	nonspec_term
Multicellular_organism_development	peak_23_cluster3	1	0	nonspec_term
Muscle_structure_development	peak_23_cluster3	1.06e-09	8.97469413473523	keep
Nervous_system_development	peak_23_cluster3	1	0	nonspec_term
Nucleus	peak_23_cluster3	0.00037	3.43179827593301	nonspec_term
Pattern_specification_process	peak_23_cluster3	1	0	nonspec_term
Positive_regulation_of_transcription_by_rna_polymerase_ii	peak_23_cluster3	6.83e-10	9.16557929631847	nonspec_term
Regionalization	peak_23_cluster3	1	0	nonspec_term
Striated_muscle_tissue_development	peak_23_cluster3	1.11e-09	8.95467702121334	keep
System_development	peak_23_cluster3	1	0	nonspec_term
Tissue_development	peak_23_cluster3	1	0	nonspec_term
(2005)_Expression_analysis_onto_microarrays_of_randomly_selected_cDNA_clones_highlights_HOXB13_as_a_marker_of_human_prostate_cancer.	peak_23_cluster4	1	0	nonspec_term
(2014)_Distinct_patterns_of_DNA_methylation_in_conventional_adenomas_involving_the_right_and_left_colon.	peak_23_cluster4	1	0	nonspec_term
Anatomical_structure_development	peak_23_cluster4	5.81e-12	11.2358238676097	nonspec_term
Anatomical_structure_formation_involved_in_morphogenesis	peak_23_cluster4	2.43e-11	10.6143937264017	nonspec_term
Anatomical_structure_morphogenesis	peak_23_cluster4	4.3e-15	14.3665315444204	nonspec_term
Animal_organ_morphogenesis	peak_23_cluster4	2.87e-14	13.542118103266	nonspec_term
Cardiac_chamber_morphogenesis	peak_23_cluster4	1	0	pvalue=1
Cardiac_muscle_tissue_development	peak_23_cluster4	1	0	pvalue=1
Cardiac_ventricle_morphogenesis	peak_23_cluster4	1	0	pvalue=1
Cardiocyte_differentiation	peak_23_cluster4	1	0	pvalue=1
Cell_differentiation	peak_23_cluster4	1	0	nonspec_term
Developmental_process	peak_23_cluster4	1.3e-11	10.8860566476932	nonspec_term
Embryo_development	peak_23_cluster4	5.88e-13	12.2306226739239	nonspec_term
Embryonic_morphogenesis	peak_23_cluster4	1.82e-11	10.7399286120149	nonspec_term
Epithelium_development	peak_23_cluster4	1	0	pvalue=1
Heart_development	peak_23_cluster4	1	0	pvalue=1
Heart_morphogenesis	peak_23_cluster4	1	0	nonspec_term
Intracellular_membrane-bounded_organelle	peak_23_cluster4	1	0	nonspec_term
Mixed,_incl._ankyrin_repeat_domain-containing_protein_53,_and_epithelial_cell_maturation_involved_in_prostate_gland_development	peak_23_cluster4	1	0	nonspec_term
Multicellular_organism_development	peak_23_cluster4	3.14e-12	11.5030703519268	nonspec_term
Muscle_structure_development	peak_23_cluster4	1	0	pvalue=1
Nervous_system_development	peak_23_cluster4	5.57e-11	10.2541448048263	nonspec_term
Nucleus	peak_23_cluster4	1	0	nonspec_term
Pattern_specification_process	peak_23_cluster4	1	0	nonspec_term
Positive_regulation_of_transcription_by_rna_polymerase_ii	peak_23_cluster4	1	0	nonspec_term
Regionalization	peak_23_cluster4	1	0	nonspec_term
Striated_muscle_tissue_development	peak_23_cluster4	1	0	pvalue=1
System_development	peak_23_cluster4	8.56e-12	11.0675262353228	nonspec_term
Tissue_development	peak_23_cluster4	1	0	nonspec_term
Anatomical_structure_morphogenesis	peak_24_cluster1	1	0	nonspec_term
Animal_organ_morphogenesis	peak_24_cluster1	5.25e-13	12.279840696594	nonspec_term
Axon	peak_24_cluster1	0.0119	1.92445303860747	keep
Blood_vessel_development	peak_24_cluster1	1	0	pvalue=1
Cardiac_right_ventricle_morphogenesis	peak_24_cluster1	1	0	pvalue=1
Distal_axon	peak_24_cluster1	0.0119	1.92445303860747	keep
Embryo_development	peak_24_cluster1	4.39e-15	14.3575354797579	nonspec_term
Embryonic_morphogenesis	peak_24_cluster1	9.93e-17	16.0030507515046	nonspec_term
Embryonic_organ_morphogenesis	peak_24_cluster1	1	0	nonspec_term
Endocrine_system_development	peak_24_cluster1	1	0	pvalue=1
Gland_development	peak_24_cluster1	1	0	nonspec_term
Glutamate_decarboxylase_complex	peak_24_cluster1	0.0255	1.59345981956604	nonspec_term
Multicellular_organism_development	peak_24_cluster1	6.19e-13	12.2083093509799	nonspec_term
Negative_regulation_of_transcription,_dna-templated	peak_24_cluster1	1	0	nonspec_term
Nucleus	peak_24_cluster1	0.0039	2.4089353929735	nonspec_term
Pattern_specification_process	peak_24_cluster1	1	0	nonspec_term
Positive_regulation_of_gene_expression	peak_24_cluster1	1	0	nonspec_term
Positive_regulation_of_rna_metabolic_process	peak_24_cluster1	1	0	nonspec_term
Positive_regulation_of_transcription,_dna-templated	peak_24_cluster1	1	0	nonspec_term
Positive_regulation_of_transcription_by_rna_polymerase_ii	peak_24_cluster1	1	0	nonspec_term
Regulation_of_multicellular_organismal_process	peak_24_cluster1	1	0	nonspec_term
Regulation_of_rna_metabolic_process	peak_24_cluster1	1	0	nonspec_term
Regulation_of_transcription_by_rna_polymerase_ii	peak_24_cluster1	5.25e-13	12.279840696594	nonspec_term
Regulation_of_vasculature_development	peak_24_cluster1	1	0	pvalue=1
System_development	peak_24_cluster1	4.64e-13	12.3334820194451	nonspec_term
Anatomical_structure_morphogenesis	peak_24_cluster2	5.86e-05	4.23210238398191	nonspec_term
Animal_organ_morphogenesis	peak_24_cluster2	1	0	nonspec_term
Axon	peak_24_cluster2	1	0	pvalue=1
Blood_vessel_development	peak_24_cluster2	0.00028	3.55284196865778	keep
Cardiac_right_ventricle_morphogenesis	peak_24_cluster2	1	0	pvalue=1
Distal_axon	peak_24_cluster2	1	0	pvalue=1
Embryo_development	peak_24_cluster2	1	0	nonspec_term
Embryonic_morphogenesis	peak_24_cluster2	1	0	nonspec_term
Embryonic_organ_morphogenesis	peak_24_cluster2	1	0	nonspec_term
Endocrine_system_development	peak_24_cluster2	1	0	pvalue=1
Gland_development	peak_24_cluster2	1	0	nonspec_term
Glutamate_decarboxylase_complex	peak_24_cluster2	1	0	nonspec_term
Multicellular_organism_development	peak_24_cluster2	1	0	nonspec_term
Negative_regulation_of_transcription,_dna-templated	peak_24_cluster2	1	0	nonspec_term
Nucleus	peak_24_cluster2	1	0	nonspec_term
Pattern_specification_process	peak_24_cluster2	1	0	nonspec_term
Positive_regulation_of_gene_expression	peak_24_cluster2	5.86e-05	4.23210238398191	nonspec_term
Positive_regulation_of_rna_metabolic_process	peak_24_cluster2	4.69e-05	4.32882715728492	nonspec_term
Positive_regulation_of_transcription,_dna-templated	peak_24_cluster2	4.69e-05	4.32882715728492	nonspec_term
Positive_regulation_of_transcription_by_rna_polymerase_ii	peak_24_cluster2	5.86e-05	4.23210238398191	nonspec_term
Regulation_of_multicellular_organismal_process	peak_24_cluster2	0.00022	3.65757731917779	nonspec_term
Regulation_of_rna_metabolic_process	peak_24_cluster2	0.00016	3.79588001734407	nonspec_term
Regulation_of_transcription_by_rna_polymerase_ii	peak_24_cluster2	1.32e-06	5.87942606879415	nonspec_term
Regulation_of_vasculature_development	peak_24_cluster2	0.00016	3.79588001734407	keep
System_development	peak_24_cluster2	1	0	nonspec_term
Anatomical_structure_morphogenesis	peak_24_cluster3	1	0	nonspec_term
Animal_organ_morphogenesis	peak_24_cluster3	1.5e-06	5.82390874094432	nonspec_term
Axon	peak_24_cluster3	1	0	pvalue=1
Blood_vessel_development	peak_24_cluster3	1	0	pvalue=1
Cardiac_right_ventricle_morphogenesis	peak_24_cluster3	1.5e-06	5.82390874094432	keep
Distal_axon	peak_24_cluster3	1	0	pvalue=1
Embryo_development	peak_24_cluster3	1.63e-06	5.78781239559604	nonspec_term
Embryonic_morphogenesis	peak_24_cluster3	1	0	nonspec_term
Embryonic_organ_morphogenesis	peak_24_cluster3	3.7e-08	7.43179827593301	nonspec_term
Endocrine_system_development	peak_24_cluster3	5.52e-07	6.2580609222708	keep
Gland_development	peak_24_cluster3	2.66e-06	5.57511836336893	nonspec_term
Glutamate_decarboxylase_complex	peak_24_cluster3	1	0	nonspec_term
Multicellular_organism_development	peak_24_cluster3	1	0	nonspec_term
Negative_regulation_of_transcription,_dna-templated	peak_24_cluster3	8.48e-06	5.07160414774329	nonspec_term
Nucleus	peak_24_cluster3	1	0	nonspec_term
Pattern_specification_process	peak_24_cluster3	3.46e-06	5.46092390120722	nonspec_term
Positive_regulation_of_gene_expression	peak_24_cluster3	1	0	nonspec_term
Positive_regulation_of_rna_metabolic_process	peak_24_cluster3	1	0	nonspec_term
Positive_regulation_of_transcription,_dna-templated	peak_24_cluster3	1	0	nonspec_term
Positive_regulation_of_transcription_by_rna_polymerase_ii	peak_24_cluster3	6.31e-07	6.19997064075587	nonspec_term
Regulation_of_multicellular_organismal_process	peak_24_cluster3	1	0	nonspec_term
Regulation_of_rna_metabolic_process	peak_24_cluster3	1	0	nonspec_term
Regulation_of_transcription_by_rna_polymerase_ii	peak_24_cluster3	7.06e-09	8.1511952989482	nonspec_term
Regulation_of_vasculature_development	peak_24_cluster3	1	0	pvalue=1
System_development	peak_24_cluster3	1	0	nonspec_term
(2012)_Brn3aPou4f1_regulates_dorsal_root_ganglion_sensory_neuron_specification_and_axonal_projection_into_the_spinal_cord.	peak_25_cluster1	1	0	nonspec_term
(2012)_The_transcription_factor,_Lmx1b,_promotes_a_neuronal_glutamate_phenotype_and_suppresses_a_GABA_one_in_the_embryonic_trigeminal_brainstem_complex.	peak_25_cluster1	1	0	nonspec_term
(2013)_Birthdate_study_of_GABAergic_neurons_in_the_lumbar_spinal_cord_of_the_glutamic_acid_decarboxylase_67-green_fluorescent_protein_knock-in_mouse.	peak_25_cluster1	1	0	nonspec_term
(2014)_Dynamic_regulation_of_neurotransmitter_specification:_relevance_to_nervous_system_homeostasis.	peak_25_cluster1	1	0	nonspec_term
Anatomical_structure_formation_involved_in_morphogenesis	peak_25_cluster1	7.72e-08	7.11238269966426	nonspec_term
Anatomical_structure_morphogenesis	peak_25_cluster1	6.03e-10	9.21968268785985	nonspec_term
Animal_organ_morphogenesis	peak_25_cluster1	1.28e-10	9.89279003035213	nonspec_term
Anterior/posterior_pattern_specification	peak_25_cluster1	1	0	nonspec_term
Chordate_embryonic_development	peak_25_cluster1	9.55e-09	8.01999662841625	nonspec_term
Embryo_development	peak_25_cluster1	3.38e-12	11.4710832997223	nonspec_term
Embryonic_morphogenesis	peak_25_cluster1	1.85e-10	9.73282827159699	nonspec_term
Embryonic_organ_development	peak_25_cluster1	9.55e-09	8.01999662841625	nonspec_term
Embryonic_organ_morphogenesis	peak_25_cluster1	1.1e-08	7.95860731484177	nonspec_term
Embryonic_skeletal_system_development	peak_25_cluster1	1	0	pvalue=1
Embryonic_skeletal_system_morphogenesis	peak_25_cluster1	1	0	pvalue=1
Epithelium_development	peak_25_cluster1	1	0	pvalue=1
Multicellular_organism_development	peak_25_cluster1	1.69e-07	6.77211329538633	nonspec_term
Nucleus	peak_25_cluster1	1	0	nonspec_term
Pattern_specification_process	peak_25_cluster1	1	0	nonspec_term
Positive_regulation_of_transcription_by_rna_polymerase_ii	peak_25_cluster1	1	0	nonspec_term
Regionalization	peak_25_cluster1	1	0	nonspec_term
Regulation_of_transcription_by_rna_polymerase_ii	peak_25_cluster1	1	0	nonspec_term
Skeletal_system_development	peak_25_cluster1	1	0	pvalue=1
System_development	peak_25_cluster1	1.28e-07	6.89279003035213	nonspec_term
(2012)_Brn3aPou4f1_regulates_dorsal_root_ganglion_sensory_neuron_specification_and_axonal_projection_into_the_spinal_cord.	peak_25_cluster2	1	0	nonspec_term
(2012)_The_transcription_factor,_Lmx1b,_promotes_a_neuronal_glutamate_phenotype_and_suppresses_a_GABA_one_in_the_embryonic_trigeminal_brainstem_complex.	peak_25_cluster2	1	0	nonspec_term
(2013)_Birthdate_study_of_GABAergic_neurons_in_the_lumbar_spinal_cord_of_the_glutamic_acid_decarboxylase_67-green_fluorescent_protein_knock-in_mouse.	peak_25_cluster2	1	0	nonspec_term
(2014)_Dynamic_regulation_of_neurotransmitter_specification:_relevance_to_nervous_system_homeostasis.	peak_25_cluster2	1	0	nonspec_term
Anatomical_structure_formation_involved_in_morphogenesis	peak_25_cluster2	1	0	nonspec_term
Anatomical_structure_morphogenesis	peak_25_cluster2	4.74e-14	13.3242216583259	nonspec_term
Animal_organ_morphogenesis	peak_25_cluster2	8.01e-16	15.0963674839158	nonspec_term
Anterior/posterior_pattern_specification	peak_25_cluster2	1	0	nonspec_term
Chordate_embryonic_development	peak_25_cluster2	1	0	nonspec_term
Embryo_development	peak_25_cluster2	1.17e-15	14.9318141382538	nonspec_term
Embryonic_morphogenesis	peak_25_cluster2	2.31e-18	17.6363880201079	nonspec_term
Embryonic_organ_development	peak_25_cluster2	8.41e-16	15.0752040042021	nonspec_term
Embryonic_organ_morphogenesis	peak_25_cluster2	2.86e-15	14.543633966871	nonspec_term
Embryonic_skeletal_system_development	peak_25_cluster2	1	0	pvalue=1
Embryonic_skeletal_system_morphogenesis	peak_25_cluster2	1	0	pvalue=1
Epithelium_development	peak_25_cluster2	6.98e-15	14.1561445773768	keep
Multicellular_organism_development	peak_25_cluster2	1	0	nonspec_term
Nucleus	peak_25_cluster2	0.0071	2.14874165128092	nonspec_term
Pattern_specification_process	peak_25_cluster2	1.22e-18	17.9136401693253	nonspec_term
Positive_regulation_of_transcription_by_rna_polymerase_ii	peak_25_cluster2	1	0	nonspec_term
Regionalization	peak_25_cluster2	1.28e-17	16.8927900303521	nonspec_term
Regulation_of_transcription_by_rna_polymerase_ii	peak_25_cluster2	1	0	nonspec_term
Skeletal_system_development	peak_25_cluster2	1	0	pvalue=1
System_development	peak_25_cluster2	1	0	nonspec_term
(2012)_Brn3aPou4f1_regulates_dorsal_root_ganglion_sensory_neuron_specification_and_axonal_projection_into_the_spinal_cord.	peak_25_cluster3	0.0376	1.42481215507234	nonspec_term
(2012)_The_transcription_factor,_Lmx1b,_promotes_a_neuronal_glutamate_phenotype_and_suppresses_a_GABA_one_in_the_embryonic_trigeminal_brainstem_complex.	peak_25_cluster3	0.0197	1.70553377383841	nonspec_term
(2013)_Birthdate_study_of_GABAergic_neurons_in_the_lumbar_spinal_cord_of_the_glutamic_acid_decarboxylase_67-green_fluorescent_protein_knock-in_mouse.	peak_25_cluster3	0.0032	2.49485002168009	nonspec_term
(2014)_Dynamic_regulation_of_neurotransmitter_specification:_relevance_to_nervous_system_homeostasis.	peak_25_cluster3	0.0197	1.70553377383841	nonspec_term
Anatomical_structure_formation_involved_in_morphogenesis	peak_25_cluster3	1	0	nonspec_term
Anatomical_structure_morphogenesis	peak_25_cluster3	1	0	nonspec_term
Animal_organ_morphogenesis	peak_25_cluster3	1	0	nonspec_term
Anterior/posterior_pattern_specification	peak_25_cluster3	1	0	nonspec_term
Chordate_embryonic_development	peak_25_cluster3	1	0	nonspec_term
Embryo_development	peak_25_cluster3	1	0	nonspec_term
Embryonic_morphogenesis	peak_25_cluster3	1	0	nonspec_term
Embryonic_organ_development	peak_25_cluster3	1	0	nonspec_term
Embryonic_organ_morphogenesis	peak_25_cluster3	1	0	nonspec_term
Embryonic_skeletal_system_development	peak_25_cluster3	1	0	pvalue=1
Embryonic_skeletal_system_morphogenesis	peak_25_cluster3	1	0	pvalue=1
Epithelium_development	peak_25_cluster3	1	0	pvalue=1
Multicellular_organism_development	peak_25_cluster3	1	0	nonspec_term
Nucleus	peak_25_cluster3	1	0	nonspec_term
Pattern_specification_process	peak_25_cluster3	1	0	nonspec_term
Positive_regulation_of_transcription_by_rna_polymerase_ii	peak_25_cluster3	1	0	nonspec_term
Regionalization	peak_25_cluster3	1	0	nonspec_term
Regulation_of_transcription_by_rna_polymerase_ii	peak_25_cluster3	1	0	nonspec_term
Skeletal_system_development	peak_25_cluster3	1	0	pvalue=1
System_development	peak_25_cluster3	1	0	nonspec_term
(2012)_Brn3aPou4f1_regulates_dorsal_root_ganglion_sensory_neuron_specification_and_axonal_projection_into_the_spinal_cord.	peak_25_cluster4	1	0	nonspec_term
(2012)_The_transcription_factor,_Lmx1b,_promotes_a_neuronal_glutamate_phenotype_and_suppresses_a_GABA_one_in_the_embryonic_trigeminal_brainstem_complex.	peak_25_cluster4	1	0	nonspec_term
(2013)_Birthdate_study_of_GABAergic_neurons_in_the_lumbar_spinal_cord_of_the_glutamic_acid_decarboxylase_67-green_fluorescent_protein_knock-in_mouse.	peak_25_cluster4	1	0	nonspec_term
(2014)_Dynamic_regulation_of_neurotransmitter_specification:_relevance_to_nervous_system_homeostasis.	peak_25_cluster4	1	0	nonspec_term
Anatomical_structure_formation_involved_in_morphogenesis	peak_25_cluster4	1	0	nonspec_term
Anatomical_structure_morphogenesis	peak_25_cluster4	1	0	nonspec_term
Animal_organ_morphogenesis	peak_25_cluster4	4.04e-07	6.3936186348894	nonspec_term
Anterior/posterior_pattern_specification	peak_25_cluster4	5.91e-08	7.22841251911874	nonspec_term
Chordate_embryonic_development	peak_25_cluster4	1	0	nonspec_term
Embryo_development	peak_25_cluster4	4.43e-07	6.35359627377693	nonspec_term
Embryonic_morphogenesis	peak_25_cluster4	1	0	nonspec_term
Embryonic_organ_development	peak_25_cluster4	2.33e-06	5.63264407897398	nonspec_term
Embryonic_organ_morphogenesis	peak_25_cluster4	1	0	nonspec_term
Embryonic_skeletal_system_development	peak_25_cluster4	2.64e-07	6.57839607313017	keep
Embryonic_skeletal_system_morphogenesis	peak_25_cluster4	3.05e-06	5.51570016065321	keep
Epithelium_development	peak_25_cluster4	1	0	pvalue=1
Multicellular_organism_development	peak_25_cluster4	1	0	nonspec_term
Nucleus	peak_25_cluster4	1	0	nonspec_term
Pattern_specification_process	peak_25_cluster4	1.28e-09	8.89279003035213	nonspec_term
Positive_regulation_of_transcription_by_rna_polymerase_ii	peak_25_cluster4	2.29e-06	5.64016451766011	nonspec_term
Regionalization	peak_25_cluster4	1	0	nonspec_term
Regulation_of_transcription_by_rna_polymerase_ii	peak_25_cluster4	4.43e-06	5.35359627377693	nonspec_term
Skeletal_system_development	peak_25_cluster4	3.91e-06	5.40782324260413	keep
System_development	peak_25_cluster4	1	0	nonspec_term
Anatomical_structure_formation_involved_in_morphogenesis	peak_26_cluster1	0.00019	3.72124639904717	nonspec_term
Anatomical_structure_morphogenesis	peak_26_cluster1	9.31e-05	4.03105031901866	nonspec_term
Animal_organ_morphogenesis	peak_26_cluster1	0.00017	3.76955107862173	nonspec_term
Cardiac_right_ventricle_morphogenesis	peak_26_cluster1	1	0	pvalue=1
Cell_fate_commitment	peak_26_cluster1	1	0	nonspec_term
Developmental_process	peak_26_cluster1	0.00096	3.01772876696043	nonspec_term
Digestive_tract_development	peak_26_cluster1	0.00046	3.33724216831843	keep
Digestive_tract_morphogenesis	peak_26_cluster1	0.00077	3.11350927482752	keep
Embryo_development	peak_26_cluster1	0.00019	3.72124639904717	nonspec_term
Embryonic_morphogenesis	peak_26_cluster1	0.00046	3.33724216831843	nonspec_term
Embryonic_organ_development	peak_26_cluster1	1	0	nonspec_term
Embryonic_organ_morphogenesis	peak_26_cluster1	1	0	nonspec_term
Endocrine_system_development	peak_26_cluster1	1	0	pvalue=1
Epithelium_development	peak_26_cluster1	1	0	pvalue=1
Heart_morphogenesis	peak_26_cluster1	1	0	nonspec_term
Multicellular_organism_development	peak_26_cluster1	1	0	nonspec_term
Negative_regulation_of_transcription,_dna-templated	peak_26_cluster1	1	0	nonspec_term
Pattern_specification_process	peak_26_cluster1	0.00096	3.01772876696043	nonspec_term
Regionalization	peak_26_cluster1	1	0	nonspec_term
Regulation_of_stem_cell_differentiation	peak_26_cluster1	1	0	pvalue=1
Tube_development	peak_26_cluster1	1	0	nonspec_term
Ureteric_bud_development	peak_26_cluster1	0.00073	3.13667713987954	keep
Anatomical_structure_formation_involved_in_morphogenesis	peak_26_cluster2	1	0	nonspec_term
Anatomical_structure_morphogenesis	peak_26_cluster2	1	0	nonspec_term
Animal_organ_morphogenesis	peak_26_cluster2	0.001	3	nonspec_term
Cardiac_right_ventricle_morphogenesis	peak_26_cluster2	0.00082	3.08618614761628	keep
Cell_fate_commitment	peak_26_cluster2	0.00082	3.08618614761628	nonspec_term
Developmental_process	peak_26_cluster2	1	0	nonspec_term
Digestive_tract_development	peak_26_cluster2	1	0	pvalue=1
Digestive_tract_morphogenesis	peak_26_cluster2	1	0	pvalue=1
Embryo_development	peak_26_cluster2	1	0	nonspec_term
Embryonic_morphogenesis	peak_26_cluster2	1	0	nonspec_term
Embryonic_organ_development	peak_26_cluster2	3.1e-05	4.50863830616573	nonspec_term
Embryonic_organ_morphogenesis	peak_26_cluster2	9.69e-05	4.01367622294923	nonspec_term
Endocrine_system_development	peak_26_cluster2	1.82e-06	5.73992861201492	keep
Epithelium_development	peak_26_cluster2	1	0	pvalue=1
Heart_morphogenesis	peak_26_cluster2	1	0	nonspec_term
Multicellular_organism_development	peak_26_cluster2	0.00096	3.01772876696043	nonspec_term
Negative_regulation_of_transcription,_dna-templated	peak_26_cluster2	0.00082	3.08618614761628	nonspec_term
Pattern_specification_process	peak_26_cluster2	1	0	nonspec_term
Regionalization	peak_26_cluster2	0.0011	2.95860731484178	nonspec_term
Regulation_of_stem_cell_differentiation	peak_26_cluster2	0.001	3	keep
Tube_development	peak_26_cluster2	1	0	nonspec_term
Ureteric_bud_development	peak_26_cluster2	1	0	pvalue=1
Anatomical_structure_formation_involved_in_morphogenesis	peak_26_cluster3	4.51e-12	11.345823458122	nonspec_term
Anatomical_structure_morphogenesis	peak_26_cluster3	3.65e-13	12.4377071355435	nonspec_term
Animal_organ_morphogenesis	peak_26_cluster3	7.17e-13	12.1444808443322	nonspec_term
Cardiac_right_ventricle_morphogenesis	peak_26_cluster3	1	0	pvalue=1
Cell_fate_commitment	peak_26_cluster3	1	0	nonspec_term
Developmental_process	peak_26_cluster3	1	0	nonspec_term
Digestive_tract_development	peak_26_cluster3	1	0	pvalue=1
Digestive_tract_morphogenesis	peak_26_cluster3	1	0	pvalue=1
Embryo_development	peak_26_cluster3	5.76e-14	13.2395775165768	nonspec_term
Embryonic_morphogenesis	peak_26_cluster3	7.17e-13	12.1444808443322	nonspec_term
Embryonic_organ_development	peak_26_cluster3	1	0	nonspec_term
Embryonic_organ_morphogenesis	peak_26_cluster3	1	0	nonspec_term
Endocrine_system_development	peak_26_cluster3	1	0	pvalue=1
Epithelium_development	peak_26_cluster3	4.11e-12	11.3861581781239	keep
Heart_morphogenesis	peak_26_cluster3	3.2e-15	14.4948500216801	nonspec_term
Multicellular_organism_development	peak_26_cluster3	1	0	nonspec_term
Negative_regulation_of_transcription,_dna-templated	peak_26_cluster3	1	0	nonspec_term
Pattern_specification_process	peak_26_cluster3	1.36e-15	14.8664610916298	nonspec_term
Regionalization	peak_26_cluster3	5.76e-14	13.2395775165768	nonspec_term
Regulation_of_stem_cell_differentiation	peak_26_cluster3	1	0	pvalue=1
Tube_development	peak_26_cluster3	3.3e-12	11.4814860601221	nonspec_term
Ureteric_bud_development	peak_26_cluster3	1	0	pvalue=1
Anatomical_structure_development	peak_27_cluster1	3.65e-06	5.43770713554353	nonspec_term
Animal_organ_morphogenesis	peak_27_cluster1	3.65e-06	5.43770713554353	nonspec_term
Anterior/posterior_pattern_specification	peak_27_cluster1	1	0	nonspec_term
Cellular_developmental_process	peak_27_cluster1	1	0	nonspec_term
Developmental_process	peak_27_cluster1	3.65e-06	5.43770713554353	nonspec_term
Embryo_development	peak_27_cluster1	3.65e-06	5.43770713554353	nonspec_term
Embryonic_morphogenesis	peak_27_cluster1	8.21e-06	5.08565684288056	nonspec_term
Endoplasmic_reticulum_lumen	peak_27_cluster1	1	0	nonspec_term
Epithelial_tube_formation	peak_27_cluster1	8.21e-06	5.08565684288056	keep
Negative_regulation_of_cellular_macromolecule_biosynthetic_process	peak_27_cluster1	2.69e-06	5.57024771999759	nonspec_term
Negative_regulation_of_rna_metabolic_process	peak_27_cluster1	3.65e-06	5.43770713554353	nonspec_term
Negative_regulation_of_transcription,_dna-templated	peak_27_cluster1	1	0	nonspec_term
Nervous_system_development	peak_27_cluster1	1.92e-06	5.71669877129645	nonspec_term
Nucleus	peak_27_cluster1	1	0	nonspec_term
Pattern_specification_process	peak_27_cluster1	1	0	nonspec_term
Positive_regulation_of_transcription,_dna-templated	peak_27_cluster1	1	0	nonspec_term
Positive_regulation_of_transcription_by_rna_polymerase_ii	peak_27_cluster1	1	0	nonspec_term
Regionalization	peak_27_cluster1	1	0	nonspec_term
Regulation_of_transcription_by_rna_polymerase_ii	peak_27_cluster1	1	0	nonspec_term
Tube_formation	peak_27_cluster1	2.69e-06	5.57024771999759	nonspec_term
Anatomical_structure_development	peak_27_cluster2	1	0	nonspec_term
Animal_organ_morphogenesis	peak_27_cluster2	1	0	nonspec_term
Anterior/posterior_pattern_specification	peak_27_cluster2	1	0	nonspec_term
Cellular_developmental_process	peak_27_cluster2	1	0	nonspec_term
Developmental_process	peak_27_cluster2	1	0	nonspec_term
Embryo_development	peak_27_cluster2	1	0	nonspec_term
Embryonic_morphogenesis	peak_27_cluster2	1	0	nonspec_term
Endoplasmic_reticulum_lumen	peak_27_cluster2	0.0434	1.36251027048749	nonspec_term
Epithelial_tube_formation	peak_27_cluster2	1	0	pvalue=1
Negative_regulation_of_cellular_macromolecule_biosynthetic_process	peak_27_cluster2	1	0	nonspec_term
Negative_regulation_of_rna_metabolic_process	peak_27_cluster2	1	0	nonspec_term
Negative_regulation_of_transcription,_dna-templated	peak_27_cluster2	1	0	nonspec_term
Nervous_system_development	peak_27_cluster2	1	0	nonspec_term
Nucleus	peak_27_cluster2	1	0	nonspec_term
Pattern_specification_process	peak_27_cluster2	1	0	nonspec_term
Positive_regulation_of_transcription,_dna-templated	peak_27_cluster2	1	0	nonspec_term
Positive_regulation_of_transcription_by_rna_polymerase_ii	peak_27_cluster2	1	0	nonspec_term
Regionalization	peak_27_cluster2	1	0	nonspec_term
Regulation_of_transcription_by_rna_polymerase_ii	peak_27_cluster2	1	0	nonspec_term
Tube_formation	peak_27_cluster2	1	0	nonspec_term
Anatomical_structure_development	peak_27_cluster3	1	0	nonspec_term
Animal_organ_morphogenesis	peak_27_cluster3	1	0	nonspec_term
Anterior/posterior_pattern_specification	peak_27_cluster3	1.89e-06	5.72353819582676	nonspec_term
Cellular_developmental_process	peak_27_cluster3	3.4e-07	6.46852108295774	nonspec_term
Developmental_process	peak_27_cluster3	1	0	nonspec_term
Embryo_development	peak_27_cluster3	1	0	nonspec_term
Embryonic_morphogenesis	peak_27_cluster3	1	0	nonspec_term
Endoplasmic_reticulum_lumen	peak_27_cluster3	1	0	nonspec_term
Epithelial_tube_formation	peak_27_cluster3	1	0	pvalue=1
Negative_regulation_of_cellular_macromolecule_biosynthetic_process	peak_27_cluster3	1	0	nonspec_term
Negative_regulation_of_rna_metabolic_process	peak_27_cluster3	1	0	nonspec_term
Negative_regulation_of_transcription,_dna-templated	peak_27_cluster3	1.98e-08	7.70333480973847	nonspec_term
Nervous_system_development	peak_27_cluster3	8.42e-08	7.07468790850035	nonspec_term
Nucleus	peak_27_cluster3	5e-04	3.30102999566398	nonspec_term
Pattern_specification_process	peak_27_cluster3	6.91e-09	8.1605219526258	nonspec_term
Positive_regulation_of_transcription,_dna-templated	peak_27_cluster3	1.98e-08	7.70333480973847	nonspec_term
Positive_regulation_of_transcription_by_rna_polymerase_ii	peak_27_cluster3	1.16e-06	5.93554201077308	nonspec_term
Regionalization	peak_27_cluster3	8.29e-09	8.08144546944973	nonspec_term
Regulation_of_transcription_by_rna_polymerase_ii	peak_27_cluster3	8.29e-09	8.08144546944973	nonspec_term
Tube_formation	peak_27_cluster3	1	0	nonspec_term
Anatomical_structure_development	peak_28_cluster1	1	0	nonspec_term
Anatomical_structure_formation_involved_in_morphogenesis	peak_28_cluster1	1	0	nonspec_term
Anatomical_structure_morphogenesis	peak_28_cluster1	1	0	nonspec_term
Animal_organ_morphogenesis	peak_28_cluster1	1	0	nonspec_term
Cell_fate_commitment	peak_28_cluster1	1	0	nonspec_term
Dendritic_shaft	peak_28_cluster1	0.031	1.50863830616573	keep
Developmental_process	peak_28_cluster1	1	0	nonspec_term
Embryo_development	peak_28_cluster1	1	0	nonspec_term
Embryonic_morphogenesis	peak_28_cluster1	1	0	nonspec_term
Generation_of_neurons	peak_28_cluster1	8.61e-08	7.06499684854635	keep
Heart_morphogenesis	peak_28_cluster1	1	0	nonspec_term
Integral_component_of_membrane	peak_28_cluster1	0.0091	2.04095860767891	nonspec_term
Intracellular_membrane-bounded_organelle	peak_28_cluster1	1	0	nonspec_term
Intrinsic_component_of_membrane	peak_28_cluster1	0.0091	2.04095860767891	nonspec_term
Membrane	peak_28_cluster1	0.031	1.50863830616573	nonspec_term
Multicellular_organism_development	peak_28_cluster1	1	0	nonspec_term
Negative_regulation_of_animal_organ_morphogenesis	peak_28_cluster1	1	0	nonspec_term
Negative_regulation_of_axonogenesis	peak_28_cluster1	1.26e-13	12.8996294548824	nonspec_term
Negative_regulation_of_cellular_component_organization	peak_28_cluster1	7.74e-09	8.11125903931711	nonspec_term
Negative_regulation_of_neuron_differentiation	peak_28_cluster1	1.19e-12	11.9244530386075	nonspec_term
Nucleus	peak_28_cluster1	1	0	nonspec_term
Pattern_specification_process	peak_28_cluster1	1	0	nonspec_term
Regionalization	peak_28_cluster1	1	0	nonspec_term
Regulation_of_anatomical_structure_morphogenesis	peak_28_cluster1	2.02e-07	6.69464863055338	nonspec_term
Regulation_of_branching_involved_in_prostate_gland_morphogenesis	peak_28_cluster1	1	0	pvalue=1
Regulation_of_plasma_membrane_bounded_cell_projection_organization	peak_28_cluster1	6.49e-09	8.18775530319963	nonspec_term
Regulation_of_transcription_by_rna_polymerase_ii	peak_28_cluster1	1	0	nonspec_term
Ureteric_bud_development	peak_28_cluster1	1	0	pvalue=1
Anatomical_structure_development	peak_28_cluster2	0.00093	3.03151705144606	nonspec_term
Anatomical_structure_formation_involved_in_morphogenesis	peak_28_cluster2	0.0025	2.60205999132796	nonspec_term
Anatomical_structure_morphogenesis	peak_28_cluster2	0.00023	3.63827216398241	nonspec_term
Animal_organ_morphogenesis	peak_28_cluster2	0.0051	2.29242982390206	nonspec_term
Cell_fate_commitment	peak_28_cluster2	1	0	nonspec_term
Dendritic_shaft	peak_28_cluster2	1	0	pvalue=1
Developmental_process	peak_28_cluster2	0.0013	2.88605664769316	nonspec_term
Embryo_development	peak_28_cluster2	0.0019	2.72124639904717	nonspec_term
Embryonic_morphogenesis	peak_28_cluster2	1	0	nonspec_term
Generation_of_neurons	peak_28_cluster2	1	0	pvalue=1
Heart_morphogenesis	peak_28_cluster2	1	0	nonspec_term
Integral_component_of_membrane	peak_28_cluster2	1	0	nonspec_term
Intracellular_membrane-bounded_organelle	peak_28_cluster2	1	0	nonspec_term
Intrinsic_component_of_membrane	peak_28_cluster2	1	0	nonspec_term
Membrane	peak_28_cluster2	1	0	nonspec_term
Multicellular_organism_development	peak_28_cluster2	0.0052	2.2839966563652	nonspec_term
Negative_regulation_of_animal_organ_morphogenesis	peak_28_cluster2	0.0055	2.25963731050576	nonspec_term
Negative_regulation_of_axonogenesis	peak_28_cluster2	1	0	nonspec_term
Negative_regulation_of_cellular_component_organization	peak_28_cluster2	1	0	nonspec_term
Negative_regulation_of_neuron_differentiation	peak_28_cluster2	1	0	nonspec_term
Nucleus	peak_28_cluster2	1	0	nonspec_term
Pattern_specification_process	peak_28_cluster2	1	0	nonspec_term
Regionalization	peak_28_cluster2	1	0	nonspec_term
Regulation_of_anatomical_structure_morphogenesis	peak_28_cluster2	1	0	nonspec_term
Regulation_of_branching_involved_in_prostate_gland_morphogenesis	peak_28_cluster2	0.0034	2.46852108295775	keep
Regulation_of_plasma_membrane_bounded_cell_projection_organization	peak_28_cluster2	1	0	nonspec_term
Regulation_of_transcription_by_rna_polymerase_ii	peak_28_cluster2	1	0	nonspec_term
Ureteric_bud_development	peak_28_cluster2	0.0013	2.88605664769316	keep
Anatomical_structure_development	peak_28_cluster3	1	0	nonspec_term
Anatomical_structure_formation_involved_in_morphogenesis	peak_28_cluster3	1	0	nonspec_term
Anatomical_structure_morphogenesis	peak_28_cluster3	1	0	nonspec_term
Animal_organ_morphogenesis	peak_28_cluster3	3.82e-18	17.4179366370883	nonspec_term
Cell_fate_commitment	peak_28_cluster3	9.33e-18	17.0301183562535	nonspec_term
Dendritic_shaft	peak_28_cluster3	1	0	pvalue=1
Developmental_process	peak_28_cluster3	1	0	nonspec_term
Embryo_development	peak_28_cluster3	4.87e-19	18.3124710387854	nonspec_term
Embryonic_morphogenesis	peak_28_cluster3	3.82e-18	17.4179366370883	nonspec_term
Generation_of_neurons	peak_28_cluster3	1	0	pvalue=1
Heart_morphogenesis	peak_28_cluster3	4.87e-19	18.3124710387854	nonspec_term
Integral_component_of_membrane	peak_28_cluster3	1	0	nonspec_term
Intracellular_membrane-bounded_organelle	peak_28_cluster3	0.0114	1.94309514866353	nonspec_term
Intrinsic_component_of_membrane	peak_28_cluster3	1	0	nonspec_term
Membrane	peak_28_cluster3	1	0	nonspec_term
Multicellular_organism_development	peak_28_cluster3	1	0	nonspec_term
Negative_regulation_of_animal_organ_morphogenesis	peak_28_cluster3	1	0	nonspec_term
Negative_regulation_of_axonogenesis	peak_28_cluster3	1	0	nonspec_term
Negative_regulation_of_cellular_component_organization	peak_28_cluster3	1	0	nonspec_term
Negative_regulation_of_neuron_differentiation	peak_28_cluster3	1	0	nonspec_term
Nucleus	peak_28_cluster3	2.38e-05	4.62342304294349	nonspec_term
Pattern_specification_process	peak_28_cluster3	1.95e-21	20.7099653886375	nonspec_term
Regionalization	peak_28_cluster3	5.22e-19	18.2823294969977	nonspec_term
Regulation_of_anatomical_structure_morphogenesis	peak_28_cluster3	1	0	nonspec_term
Regulation_of_branching_involved_in_prostate_gland_morphogenesis	peak_28_cluster3	1	0	pvalue=1
Regulation_of_plasma_membrane_bounded_cell_projection_organization	peak_28_cluster3	1	0	nonspec_term
Regulation_of_transcription_by_rna_polymerase_ii	peak_28_cluster3	2.37e-19	18.6252516539899	nonspec_term
Ureteric_bud_development	peak_28_cluster3	1	0	pvalue=1
Actomyosin_structure_organization	peak_29_cluster1	1	0	pvalue=1
Anatomical_structure_formation_involved_in_morphogenesis	peak_29_cluster1	1	0	nonspec_term
Anatomical_structure_morphogenesis	peak_29_cluster1	1	0	nonspec_term
Animal_organ_morphogenesis	peak_29_cluster1	2.69e-06	5.57024771999759	nonspec_term
Anterior/posterior_pattern_specification	peak_29_cluster1	1	0	nonspec_term
Cell_fate_commitment	peak_29_cluster1	2.43e-05	4.61439372640169	nonspec_term
Digestive_system_development	peak_29_cluster1	2.35e-06	5.62893213772826	keep
Digestive_tract_development	peak_29_cluster1	1.27e-05	4.89619627904404	keep
Embryo_development	peak_29_cluster1	1.75e-05	4.75696195131371	nonspec_term
Embryo_development_ending_in_birth_or_egg_hatching	peak_29_cluster1	2.43e-05	4.61439372640169	nonspec_term
Embryonic_hindlimb_morphogenesis	peak_29_cluster1	1	0	pvalue=1
Embryonic_morphogenesis	peak_29_cluster1	1	0	nonspec_term
Epithelium_development	peak_29_cluster1	1	0	pvalue=1
Gland_development	peak_29_cluster1	8.87e-06	5.05207638016827	nonspec_term
Heart_morphogenesis	peak_29_cluster1	2.43e-05	4.61439372640169	nonspec_term
Nucleus	peak_29_cluster1	1	0	nonspec_term
Pancreas_development	peak_29_cluster1	1.52e-05	4.81815641205523	keep
Pattern_specification_process	peak_29_cluster1	1	0	nonspec_term
Positive_regulation_of_transcription,_dna-templated	peak_29_cluster1	1	0	nonspec_term
Positive_regulation_of_transcription_by_rna_polymerase_ii	peak_29_cluster1	1	0	nonspec_term
Regionalization	peak_29_cluster1	1	0	nonspec_term
Regulation_of_animal_organ_morphogenesis	peak_29_cluster1	2.43e-05	4.61439372640169	nonspec_term
Regulation_of_multicellular_organismal_process	peak_29_cluster1	1	0	nonspec_term
Actomyosin_structure_organization	peak_29_cluster2	0.0082	2.08618614761628	keep
Anatomical_structure_formation_involved_in_morphogenesis	peak_29_cluster2	0.0052	2.2839966563652	nonspec_term
Anatomical_structure_morphogenesis	peak_29_cluster2	0.0018	2.74472749489669	nonspec_term
Animal_organ_morphogenesis	peak_29_cluster2	0.0078	2.10790539730952	nonspec_term
Anterior/posterior_pattern_specification	peak_29_cluster2	1	0	nonspec_term
Cell_fate_commitment	peak_29_cluster2	1	0	nonspec_term
Digestive_system_development	peak_29_cluster2	1	0	pvalue=1
Digestive_tract_development	peak_29_cluster2	1	0	pvalue=1
Embryo_development	peak_29_cluster2	0.0038	2.42021640338319	nonspec_term
Embryo_development_ending_in_birth_or_egg_hatching	peak_29_cluster2	1	0	nonspec_term
Embryonic_hindlimb_morphogenesis	peak_29_cluster2	0.0038	2.42021640338319	keep
Embryonic_morphogenesis	peak_29_cluster2	0.0061	2.21467016498923	nonspec_term
Epithelium_development	peak_29_cluster2	1	0	pvalue=1
Gland_development	peak_29_cluster2	1	0	nonspec_term
Heart_morphogenesis	peak_29_cluster2	1	0	nonspec_term
Nucleus	peak_29_cluster2	1	0	nonspec_term
Pancreas_development	peak_29_cluster2	1	0	pvalue=1
Pattern_specification_process	peak_29_cluster2	0.0022	2.65757731917779	nonspec_term
Positive_regulation_of_transcription,_dna-templated	peak_29_cluster2	1	0	nonspec_term
Positive_regulation_of_transcription_by_rna_polymerase_ii	peak_29_cluster2	1	0	nonspec_term
Regionalization	peak_29_cluster2	0.0103	1.98716277529483	nonspec_term
Regulation_of_animal_organ_morphogenesis	peak_29_cluster2	1	0	nonspec_term
Regulation_of_multicellular_organismal_process	peak_29_cluster2	0.013	1.88605664769316	nonspec_term
Actomyosin_structure_organization	peak_29_cluster3	1	0	pvalue=1
Anatomical_structure_formation_involved_in_morphogenesis	peak_29_cluster3	1	0	nonspec_term
Anatomical_structure_morphogenesis	peak_29_cluster3	1.16e-09	8.93554201077308	nonspec_term
Animal_organ_morphogenesis	peak_29_cluster3	1	0	nonspec_term
Anterior/posterior_pattern_specification	peak_29_cluster3	1.4e-09	8.85387196432176	nonspec_term
Cell_fate_commitment	peak_29_cluster3	3.42e-09	8.46597389394386	nonspec_term
Digestive_system_development	peak_29_cluster3	1	0	pvalue=1
Digestive_tract_development	peak_29_cluster3	1	0	pvalue=1
Embryo_development	peak_29_cluster3	4.23e-09	8.37365963262496	nonspec_term
Embryo_development_ending_in_birth_or_egg_hatching	peak_29_cluster3	1	0	nonspec_term
Embryonic_hindlimb_morphogenesis	peak_29_cluster3	1	0	pvalue=1
Embryonic_morphogenesis	peak_29_cluster3	1	0	nonspec_term
Epithelium_development	peak_29_cluster3	1.16e-09	8.93554201077308	keep
Gland_development	peak_29_cluster3	4.96e-10	9.3045183235098	nonspec_term
Heart_morphogenesis	peak_29_cluster3	1	0	nonspec_term
Nucleus	peak_29_cluster3	5e-04	3.30102999566398	nonspec_term
Pancreas_development	peak_29_cluster3	1	0	pvalue=1
Pattern_specification_process	peak_29_cluster3	1	0	nonspec_term
Positive_regulation_of_transcription,_dna-templated	peak_29_cluster3	4.88e-10	9.31158017799729	nonspec_term
Positive_regulation_of_transcription_by_rna_polymerase_ii	peak_29_cluster3	3.42e-09	8.46597389394386	nonspec_term
Regionalization	peak_29_cluster3	3.44e-12	11.4634415574285	nonspec_term
Regulation_of_animal_organ_morphogenesis	peak_29_cluster3	1	0	nonspec_term
Regulation_of_multicellular_organismal_process	peak_29_cluster3	1	0	nonspec_term
Anatomical_structure_development	peak_3_cluster1	0.00079	3.10237290870956	nonspec_term
Anatomical_structure_morphogenesis	peak_3_cluster1	0.0072	2.14266750356873	nonspec_term
Central_nervous_system_development	peak_3_cluster1	1	0	nonspec_term
DNA-binding	peak_3_cluster1	1	0	nonspec_term
DNA-binding_transcription_factor_activity,_RNA_polymerase_II-specific	peak_3_cluster1	1	0	nonspec_term
Embryo_development	peak_3_cluster1	1	0	nonspec_term
Embryonic_morphogenesis	peak_3_cluster1	1	0	nonspec_term
Forebrain_development	peak_3_cluster1	1	0	pvalue=1
Generation_of_neurons	peak_3_cluster1	0.0329	1.48280410205003	keep
Head_development	peak_3_cluster1	1	0	pvalue=1
Homeobox	peak_3_cluster1	1	0	nonspec_term
Multicellular_organism_development	peak_3_cluster1	0.00099	3.00436480540245	nonspec_term
Multicellular_organismal_process	peak_3_cluster1	0.0142	1.84771165561694	nonspec_term
Negative_regulation_of_developmental_growth	peak_3_cluster1	0.0181	1.74232142513082	nonspec_term
Nervous_system_development	peak_3_cluster1	0.00079	3.10237290870956	nonspec_term
Neurogenesis	peak_3_cluster1	0.0181	1.74232142513082	keep
RNA_polymerase_II_transcription_regulatory_region_sequence-specific_DNA_binding	peak_3_cluster1	1	0	nonspec_term
Regionalization	peak_3_cluster1	1	0	nonspec_term
Regulation_of_developmental_growth	peak_3_cluster1	0.0329	1.48280410205003	nonspec_term
Sequence-specific_dna_binding	peak_3_cluster1	1	0	nonspec_term
Stem_cell_population_maintenance	peak_3_cluster1	1	0	pvalue=1
System_development	peak_3_cluster1	0.0031	2.50863830616573	nonspec_term
Anatomical_structure_development	peak_3_cluster2	1	0	nonspec_term
Anatomical_structure_morphogenesis	peak_3_cluster2	1	0	nonspec_term
Central_nervous_system_development	peak_3_cluster2	1	0	nonspec_term
DNA-binding	peak_3_cluster2	0.0439	1.35753547975788	nonspec_term
DNA-binding_transcription_factor_activity,_RNA_polymerase_II-specific	peak_3_cluster2	0.0074	2.13076828026902	nonspec_term
Embryo_development	peak_3_cluster2	1	0	nonspec_term
Embryonic_morphogenesis	peak_3_cluster2	1	0	nonspec_term
Forebrain_development	peak_3_cluster2	1	0	pvalue=1
Generation_of_neurons	peak_3_cluster2	1	0	pvalue=1
Head_development	peak_3_cluster2	1	0	pvalue=1
Homeobox	peak_3_cluster2	0.0127	1.89619627904404	nonspec_term
Multicellular_organism_development	peak_3_cluster2	1	0	nonspec_term
Multicellular_organismal_process	peak_3_cluster2	1	0	nonspec_term
Negative_regulation_of_developmental_growth	peak_3_cluster2	1	0	nonspec_term
Nervous_system_development	peak_3_cluster2	1	0	nonspec_term
Neurogenesis	peak_3_cluster2	1	0	pvalue=1
RNA_polymerase_II_transcription_regulatory_region_sequence-specific_DNA_binding	peak_3_cluster2	0.0142	1.84771165561694	nonspec_term
Regionalization	peak_3_cluster2	1	0	nonspec_term
Regulation_of_developmental_growth	peak_3_cluster2	1	0	nonspec_term
Sequence-specific_dna_binding	peak_3_cluster2	0.0142	1.84771165561694	nonspec_term
Stem_cell_population_maintenance	peak_3_cluster2	1	0	pvalue=1
System_development	peak_3_cluster2	1	0	nonspec_term
Anatomical_structure_development	peak_3_cluster3	0.0019	2.72124639904717	nonspec_term
Anatomical_structure_morphogenesis	peak_3_cluster3	2.4e-05	4.61978875828839	nonspec_term
Central_nervous_system_development	peak_3_cluster3	8.04e-05	4.09474395125155	nonspec_term
DNA-binding	peak_3_cluster3	1	0	nonspec_term
DNA-binding_transcription_factor_activity,_RNA_polymerase_II-specific	peak_3_cluster3	1	0	nonspec_term
Embryo_development	peak_3_cluster3	8.04e-05	4.09474395125155	nonspec_term
Embryonic_morphogenesis	peak_3_cluster3	0.0058	2.23657200643706	nonspec_term
Forebrain_development	peak_3_cluster3	5e-06	5.30102999566398	keep
Generation_of_neurons	peak_3_cluster3	1	0	pvalue=1
Head_development	peak_3_cluster3	2.27e-05	4.64397414280688	keep
Homeobox	peak_3_cluster3	1	0	nonspec_term
Multicellular_organism_development	peak_3_cluster3	1	0	nonspec_term
Multicellular_organismal_process	peak_3_cluster3	1	0	nonspec_term
Negative_regulation_of_developmental_growth	peak_3_cluster3	1	0	nonspec_term
Nervous_system_development	peak_3_cluster3	0.0048	2.31875876262441	nonspec_term
Neurogenesis	peak_3_cluster3	1	0	pvalue=1
RNA_polymerase_II_transcription_regulatory_region_sequence-specific_DNA_binding	peak_3_cluster3	1	0	nonspec_term
Regionalization	peak_3_cluster3	0.00044	3.35654732351381	nonspec_term
Regulation_of_developmental_growth	peak_3_cluster3	1	0	nonspec_term
Sequence-specific_dna_binding	peak_3_cluster3	1	0	nonspec_term
Stem_cell_population_maintenance	peak_3_cluster3	0.0058	2.23657200643706	keep
System_development	peak_3_cluster3	1	0	nonspec_term
Anatomical_structure_morphogenesis	peak_30_cluster1	1	0	nonspec_term
Animal_organ_morphogenesis	peak_30_cluster1	6.5e-09	8.18708664335714	nonspec_term
Basement_membrane	peak_30_cluster1	1	0	nonspec_term
Cell_differentiation	peak_30_cluster1	1	0	nonspec_term
Cell_fate_commitment	peak_30_cluster1	1	0	nonspec_term
Developmental_protein	peak_30_cluster1	1	0	nonspec_term
Embryo_development	peak_30_cluster1	1.21e-09	8.91721462968355	nonspec_term
Embryo_development_ending_in_birth_or_egg_hatching	peak_30_cluster1	1.1e-07	6.95860731484177	nonspec_term
Embryonic_hindlimb_morphogenesis	peak_30_cluster1	1	0	pvalue=1
Embryonic_morphogenesis	peak_30_cluster1	1.75e-07	6.75696195131371	nonspec_term
Embryonic_organ_development	peak_30_cluster1	1	0	nonspec_term
Endocrine_system_development	peak_30_cluster1	1	0	pvalue=1
Epithelium_development	peak_30_cluster1	1.75e-07	6.75696195131371	keep
Gland_development	peak_30_cluster1	1.75e-07	6.75696195131371	nonspec_term
Intracellular_membrane-bounded_organelle	peak_30_cluster1	1	0	nonspec_term
Nucleus	peak_30_cluster1	1	0	nonspec_term
Pancreas_development	peak_30_cluster1	1.75e-07	6.75696195131371	keep
Pattern_specification_process	peak_30_cluster1	2.12e-08	7.67366413907125	nonspec_term
Positive_regulation_of_transcription,_dna-templated	peak_30_cluster1	1	0	nonspec_term
Regionalization	peak_30_cluster1	1	0	nonspec_term
Regulation_of_mesenchymal_cell_apoptotic_process	peak_30_cluster1	1.75e-07	6.75696195131371	keep
Tissue_morphogenesis	peak_30_cluster1	1.75e-07	6.75696195131371	nonspec_term
Anatomical_structure_morphogenesis	peak_30_cluster2	0.0099	2.00436480540245	nonspec_term
Animal_organ_morphogenesis	peak_30_cluster2	1	0	nonspec_term
Basement_membrane	peak_30_cluster2	0.0439	1.35753547975788	nonspec_term
Cell_differentiation	peak_30_cluster2	1	0	nonspec_term
Cell_fate_commitment	peak_30_cluster2	1	0	nonspec_term
Developmental_protein	peak_30_cluster2	0.0011	2.95860731484178	nonspec_term
Embryo_development	peak_30_cluster2	0.0118	1.92811799269387	nonspec_term
Embryo_development_ending_in_birth_or_egg_hatching	peak_30_cluster2	1	0	nonspec_term
Embryonic_hindlimb_morphogenesis	peak_30_cluster2	0.0099	2.00436480540245	keep
Embryonic_morphogenesis	peak_30_cluster2	0.0195	1.70996538863748	nonspec_term
Embryonic_organ_development	peak_30_cluster2	1	0	nonspec_term
Endocrine_system_development	peak_30_cluster2	1	0	pvalue=1
Epithelium_development	peak_30_cluster2	1	0	pvalue=1
Gland_development	peak_30_cluster2	1	0	nonspec_term
Intracellular_membrane-bounded_organelle	peak_30_cluster2	1	0	nonspec_term
Nucleus	peak_30_cluster2	1	0	nonspec_term
Pancreas_development	peak_30_cluster2	1	0	pvalue=1
Pattern_specification_process	peak_30_cluster2	0.0195	1.70996538863748	nonspec_term
Positive_regulation_of_transcription,_dna-templated	peak_30_cluster2	1	0	nonspec_term
Regionalization	peak_30_cluster2	1	0	nonspec_term
Regulation_of_mesenchymal_cell_apoptotic_process	peak_30_cluster2	1	0	pvalue=1
Tissue_morphogenesis	peak_30_cluster2	1	0	nonspec_term
Anatomical_structure_morphogenesis	peak_30_cluster3	1	0	nonspec_term
Animal_organ_morphogenesis	peak_30_cluster3	1	0	nonspec_term
Basement_membrane	peak_30_cluster3	1	0	nonspec_term
Cell_differentiation	peak_30_cluster3	2.24e-07	6.64975198166584	nonspec_term
Cell_fate_commitment	peak_30_cluster3	7.35e-08	7.1337126609158	nonspec_term
Developmental_protein	peak_30_cluster3	1	0	nonspec_term
Embryo_development	peak_30_cluster3	1	0	nonspec_term
Embryo_development_ending_in_birth_or_egg_hatching	peak_30_cluster3	1	0	nonspec_term
Embryonic_hindlimb_morphogenesis	peak_30_cluster3	1	0	pvalue=1
Embryonic_morphogenesis	peak_30_cluster3	1	0	nonspec_term
Embryonic_organ_development	peak_30_cluster3	1.78e-07	6.74957999769111	nonspec_term
Endocrine_system_development	peak_30_cluster3	3.16e-08	7.5003129173816	keep
Epithelium_development	peak_30_cluster3	7.63e-08	7.11747546204512	keep
Gland_development	peak_30_cluster3	1	0	nonspec_term
Intracellular_membrane-bounded_organelle	peak_30_cluster3	0.0332	1.47886191629596	nonspec_term
Nucleus	peak_30_cluster3	5e-04	3.30102999566398	nonspec_term
Pancreas_development	peak_30_cluster3	1	0	pvalue=1
Pattern_specification_process	peak_30_cluster3	9.17e-09	8.03763066432998	nonspec_term
Positive_regulation_of_transcription,_dna-templated	peak_30_cluster3	4.22e-09	8.37468754903833	nonspec_term
Regionalization	peak_30_cluster3	2.28e-08	7.64206515299955	nonspec_term
Regulation_of_mesenchymal_cell_apoptotic_process	peak_30_cluster3	1	0	pvalue=1
Tissue_morphogenesis	peak_30_cluster3	1	0	nonspec_term
Anatomical_structure_development	peak_31_cluster1	1	0	nonspec_term
Anatomical_structure_morphogenesis	peak_31_cluster1	0.0085	2.07058107428571	nonspec_term
Animal_organ_morphogenesis	peak_31_cluster1	0.0377	1.42365864979421	nonspec_term
Cell_fate_commitment	peak_31_cluster1	1	0	nonspec_term
Developmental_protein	peak_31_cluster1	0.0034	2.46852108295775	nonspec_term
Embryo_development	peak_31_cluster1	1	0	nonspec_term
Epithelial_to_mesenchymal_transition_in_colorectal_cancer	peak_31_cluster1	0.0165	1.78251605578609	nonspec_term
Gland_development	peak_31_cluster1	1	0	nonspec_term
Pancreas_development	peak_31_cluster1	1	0	pvalue=1
Pattern_specification_process	peak_31_cluster1	0.0377	1.42365864979421	nonspec_term
Positive_regulation_of_gene_expression	peak_31_cluster1	1	0	nonspec_term
Positive_regulation_of_rna_metabolic_process	peak_31_cluster1	1	0	nonspec_term
Positive_regulation_of_transcription,_dna-templated	peak_31_cluster1	1	0	nonspec_term
Positive_regulation_of_transcription_by_rna_polymerase_ii	peak_31_cluster1	1	0	nonspec_term
Regulation_of_multicellular_organismal_process	peak_31_cluster1	0.0377	1.42365864979421	nonspec_term
Anatomical_structure_development	peak_31_cluster3	3.25e-10	9.48811663902113	nonspec_term
Anatomical_structure_morphogenesis	peak_31_cluster3	1	0	nonspec_term
Animal_organ_morphogenesis	peak_31_cluster3	1.3e-10	9.88605664769316	nonspec_term
Cell_fate_commitment	peak_31_cluster3	4.75e-10	9.32330639037513	nonspec_term
Developmental_protein	peak_31_cluster3	1	0	nonspec_term
Embryo_development	peak_31_cluster3	2.09e-10	9.67985371388895	nonspec_term
Epithelial_to_mesenchymal_transition_in_colorectal_cancer	peak_31_cluster3	1	0	nonspec_term
Gland_development	peak_31_cluster3	2.18e-11	10.6615435063954	nonspec_term
Pancreas_development	peak_31_cluster3	4.21e-11	10.3757179041643	keep
Pattern_specification_process	peak_31_cluster3	1	0	nonspec_term
Positive_regulation_of_gene_expression	peak_31_cluster3	9.54e-11	10.0204516252959	nonspec_term
Positive_regulation_of_rna_metabolic_process	peak_31_cluster3	1.77e-11	10.7520267336382	nonspec_term
Positive_regulation_of_transcription,_dna-templated	peak_31_cluster3	2.18e-11	10.6615435063954	nonspec_term
Positive_regulation_of_transcription_by_rna_polymerase_ii	peak_31_cluster3	1.57e-11	10.8041003475908	nonspec_term
Regulation_of_multicellular_organismal_process	peak_31_cluster3	1	0	nonspec_term
Anatomical_structure_formation_involved_in_morphogenesis	peak_32_cluster1	2.09e-09	8.67985371388895	nonspec_term
Anatomical_structure_morphogenesis	peak_32_cluster1	4.03e-09	8.39469495385889	nonspec_term
Animal_organ_morphogenesis	peak_32_cluster1	5.48e-11	10.2612194415156	nonspec_term
Cardiac_chamber_development	peak_32_cluster1	3.26e-08	7.48678239993206	keep
Cardiac_chamber_morphogenesis	peak_32_cluster1	4.35e-08	7.36151074304536	keep
Cardiac_muscle_cell_differentiation	peak_32_cluster1	1	0	pvalue=1
Cardiac_ventricle_formation	peak_32_cluster1	1	0	pvalue=1
Cardiac_ventricle_morphogenesis	peak_32_cluster1	1	0	pvalue=1
Cardiocyte_differentiation	peak_32_cluster1	1	0	pvalue=1
Cell_differentiation	peak_32_cluster1	5.6e-09	8.2518119729938	nonspec_term
Cell_fate_commitment	peak_32_cluster1	1	0	nonspec_term
Circulatory_system_development	peak_32_cluster1	1.96e-10	9.70774392864352	keep
Embryo_development	peak_32_cluster1	5.91e-11	10.2284125191187	nonspec_term
Embryonic_heart_tube_development	peak_32_cluster1	1	0	pvalue=1
Embryonic_morphogenesis	peak_32_cluster1	1	0	nonspec_term
Heart_development	peak_32_cluster1	2.96e-08	7.52870828894106	keep
Heart_morphogenesis	peak_32_cluster1	1	0	nonspec_term
Negative_regulation_of_transcription_by_rna_polymerase_ii	peak_32_cluster1	1	0	nonspec_term
Nucleus	peak_32_cluster1	1	0	nonspec_term
Pattern_specification_process	peak_32_cluster1	1	0	nonspec_term
Pericardium_development	peak_32_cluster1	1	0	pvalue=1
Positive_regulation_of_cardioblast_differentiation	peak_32_cluster1	1	0	pvalue=1
Regulation_of_multicellular_organismal_process	peak_32_cluster1	1.57e-10	9.80410034759077	nonspec_term
Regulation_of_secondary_heart_field_cardioblast_proliferation	peak_32_cluster1	1	0	pvalue=1
Regulation_of_transcription_by_rna_polymerase_ii	peak_32_cluster1	1	0	nonspec_term
Anatomical_structure_formation_involved_in_morphogenesis	peak_32_cluster2	1	0	nonspec_term
Anatomical_structure_morphogenesis	peak_32_cluster2	1	0	nonspec_term
Animal_organ_morphogenesis	peak_32_cluster2	1	0	nonspec_term
Cardiac_chamber_development	peak_32_cluster2	1	0	pvalue=1
Cardiac_chamber_morphogenesis	peak_32_cluster2	1	0	pvalue=1
Cardiac_muscle_cell_differentiation	peak_32_cluster2	0.0064	2.19382002601611	keep
Cardiac_ventricle_formation	peak_32_cluster2	0.0074	2.13076828026902	keep
Cardiac_ventricle_morphogenesis	peak_32_cluster2	0.0063	2.20065945054642	keep
Cardiocyte_differentiation	peak_32_cluster2	0.00027	3.56863623584101	keep
Cell_differentiation	peak_32_cluster2	1	0	nonspec_term
Cell_fate_commitment	peak_32_cluster2	1	0	nonspec_term
Circulatory_system_development	peak_32_cluster2	1	0	pvalue=1
Embryo_development	peak_32_cluster2	0.0064	2.19382002601611	nonspec_term
Embryonic_heart_tube_development	peak_32_cluster2	0.0064	2.19382002601611	keep
Embryonic_morphogenesis	peak_32_cluster2	1	0	nonspec_term
Heart_development	peak_32_cluster2	1	0	pvalue=1
Heart_morphogenesis	peak_32_cluster2	1	0	nonspec_term
Negative_regulation_of_transcription_by_rna_polymerase_ii	peak_32_cluster2	1	0	nonspec_term
Nucleus	peak_32_cluster2	1	0	nonspec_term
Pattern_specification_process	peak_32_cluster2	0.0074	2.13076828026902	nonspec_term
Pericardium_development	peak_32_cluster2	0.00027	3.56863623584101	keep
Positive_regulation_of_cardioblast_differentiation	peak_32_cluster2	0.0064	2.19382002601611	keep
Regulation_of_multicellular_organismal_process	peak_32_cluster2	1	0	nonspec_term
Regulation_of_secondary_heart_field_cardioblast_proliferation	peak_32_cluster2	0.0074	2.13076828026902	keep
Regulation_of_transcription_by_rna_polymerase_ii	peak_32_cluster2	1	0	nonspec_term
Anatomical_structure_formation_involved_in_morphogenesis	peak_32_cluster3	1	0	nonspec_term
Anatomical_structure_morphogenesis	peak_32_cluster3	1	0	nonspec_term
Animal_organ_morphogenesis	peak_32_cluster3	9.83e-13	12.0074464821679	nonspec_term
Cardiac_chamber_development	peak_32_cluster3	1	0	pvalue=1
Cardiac_chamber_morphogenesis	peak_32_cluster3	1	0	pvalue=1
Cardiac_muscle_cell_differentiation	peak_32_cluster3	1	0	pvalue=1
Cardiac_ventricle_formation	peak_32_cluster3	1	0	pvalue=1
Cardiac_ventricle_morphogenesis	peak_32_cluster3	1	0	pvalue=1
Cardiocyte_differentiation	peak_32_cluster3	1	0	pvalue=1
Cell_differentiation	peak_32_cluster3	1	0	nonspec_term
Cell_fate_commitment	peak_32_cluster3	9.83e-13	12.0074464821679	nonspec_term
Circulatory_system_development	peak_32_cluster3	1.07e-14	13.9706162223148	keep
Embryo_development	peak_32_cluster3	1	0	nonspec_term
Embryonic_heart_tube_development	peak_32_cluster3	1	0	pvalue=1
Embryonic_morphogenesis	peak_32_cluster3	1.05e-11	10.9788107009301	nonspec_term
Heart_development	peak_32_cluster3	7.24e-15	14.1402614338029	keep
Heart_morphogenesis	peak_32_cluster3	1.74e-17	16.7594507517174	nonspec_term
Negative_regulation_of_transcription_by_rna_polymerase_ii	peak_32_cluster3	4.65e-13	12.33254704711	nonspec_term
Nucleus	peak_32_cluster3	0.0076	2.11918640771921	nonspec_term
Pattern_specification_process	peak_32_cluster3	4.65e-13	12.33254704711	nonspec_term
Pericardium_development	peak_32_cluster3	1	0	pvalue=1
Positive_regulation_of_cardioblast_differentiation	peak_32_cluster3	1	0	pvalue=1
Regulation_of_multicellular_organismal_process	peak_32_cluster3	1	0	nonspec_term
Regulation_of_secondary_heart_field_cardioblast_proliferation	peak_32_cluster3	1	0	pvalue=1
Regulation_of_transcription_by_rna_polymerase_ii	peak_32_cluster3	3.24e-12	11.4894549897934	nonspec_term
Anatomical_structure_morphogenesis	peak_33_cluster1	8.4e-08	7.07572071393812	nonspec_term
Basement_membrane	peak_33_cluster1	0.0113	1.94692155651658	nonspec_term
Collagen-containing_extracellular_matrix	peak_33_cluster1	0.0113	1.94692155651658	nonspec_term
Collagen_trimer	peak_33_cluster1	0.0113	1.94692155651658	nonspec_term
Complex_of_collagen_trimers	peak_33_cluster1	0.0405	1.39254497678533	nonspec_term
Embryo_development	peak_33_cluster1	3.3e-08	7.48148606012211	nonspec_term
Embryonic_morphogenesis	peak_33_cluster1	2.85e-08	7.54515513999149	nonspec_term
Extracellular_matrix	peak_33_cluster1	0.0271	1.56703070912559	nonspec_term
Extracellular_region	peak_33_cluster1	0.0405	1.39254497678533	nonspec_term
Growth_factor_complex	peak_33_cluster1	0.0477	1.32148162095989	nonspec_term
Heart_morphogenesis	peak_33_cluster1	1	0	nonspec_term
Intracellular	peak_33_cluster1	1	0	nonspec_term
Intracellular_membrane-bounded_organelle	peak_33_cluster1	1	0	nonspec_term
Intracellular_organelle	peak_33_cluster1	1	0	nonspec_term
Membrane-bounded_organelle	peak_33_cluster1	1	0	nonspec_term
Nucleus	peak_33_cluster1	1	0	nonspec_term
Organelle	peak_33_cluster1	1	0	nonspec_term
Regionalization	peak_33_cluster1	1	0	nonspec_term
Regulation_of_transcription_by_rna_polymerase_ii	peak_33_cluster1	1	0	nonspec_term
Anatomical_structure_morphogenesis	peak_33_cluster3	1	0	nonspec_term
Basement_membrane	peak_33_cluster3	1	0	nonspec_term
Collagen-containing_extracellular_matrix	peak_33_cluster3	1	0	nonspec_term
Collagen_trimer	peak_33_cluster3	1	0	nonspec_term
Complex_of_collagen_trimers	peak_33_cluster3	1	0	nonspec_term
Embryo_development	peak_33_cluster3	4.19e-14	13.3777859770337	nonspec_term
Embryonic_morphogenesis	peak_33_cluster3	1	0	nonspec_term
Extracellular_matrix	peak_33_cluster3	1	0	nonspec_term
Extracellular_region	peak_33_cluster3	1	0	nonspec_term
Growth_factor_complex	peak_33_cluster3	1	0	nonspec_term
Heart_morphogenesis	peak_33_cluster3	9.53e-13	12.0209070993617	nonspec_term
Intracellular	peak_33_cluster3	0.0478	1.32057210338788	nonspec_term
Intracellular_membrane-bounded_organelle	peak_33_cluster3	0.00023	3.63827216398241	nonspec_term
Intracellular_organelle	peak_33_cluster3	0.0098	2.0087739243075	nonspec_term
Membrane-bounded_organelle	peak_33_cluster3	0.0036	2.44369749923271	nonspec_term
Nucleus	peak_33_cluster3	4.46e-05	4.35066514128786	nonspec_term
Organelle	peak_33_cluster3	0.0284	1.54668165995296	nonspec_term
Regionalization	peak_33_cluster3	5.51e-18	17.2588484011482	nonspec_term
Regulation_of_transcription_by_rna_polymerase_ii	peak_33_cluster3	1.29e-12	11.8894102897008	nonspec_term
Anatomical_structure_formation_involved_in_morphogenesis	peak_34_cluster1	1	0	nonspec_term
Anatomical_structure_morphogenesis	peak_34_cluster1	1	0	nonspec_term
Animal_organ_morphogenesis	peak_34_cluster1	1.23e-09	8.9100948885606	nonspec_term
Cardiac_right_ventricle_morphogenesis	peak_34_cluster1	1	0	pvalue=1
Cardiac_troponin_complex	peak_34_cluster1	1	0	pvalue=1
Complex_of_collagen_trimers	peak_34_cluster1	1	0	nonspec_term
Embryo_development	peak_34_cluster1	2.15e-08	7.6675615400844	nonspec_term
Embryonic_morphogenesis	peak_34_cluster1	1.25e-08	7.90308998699194	nonspec_term
Embryonic_organ_morphogenesis	peak_34_cluster1	1	0	nonspec_term
Endocrine_system_development	peak_34_cluster1	1	0	pvalue=1
Gland_development	peak_34_cluster1	1	0	nonspec_term
Heart_looping	peak_34_cluster1	1	0	pvalue=1
Heart_morphogenesis	peak_34_cluster1	6.78e-12	11.1687703061329	nonspec_term
Mesenchyme_development	peak_34_cluster1	3.15e-11	10.5016894462104	keep
Myofilament	peak_34_cluster1	1	0	pvalue=1
Outflow_tract_morphogenesis	peak_34_cluster1	7.27e-10	9.13846558914096	keep
Pattern_specification_process	peak_34_cluster1	1	0	nonspec_term
Positive_regulation_of_transcription,_dna-templated	peak_34_cluster1	3.1e-08	7.50863830616573	nonspec_term
Positive_regulation_of_transcription_by_rna_polymerase_ii	peak_34_cluster1	2.15e-08	7.6675615400844	nonspec_term
Regulation_of_heart_morphogenesis	peak_34_cluster1	1.23e-09	8.9100948885606	keep
Regulation_of_multicellular_organismal_process	peak_34_cluster1	1	0	nonspec_term
Regulation_of_transcription_regulatory_region_dna_binding	peak_34_cluster1	1	0	nonspec_term
Striated_muscle_thin_filament	peak_34_cluster1	1	0	pvalue=1
System_development	peak_34_cluster1	2.15e-08	7.6675615400844	nonspec_term
Tissue_morphogenesis	peak_34_cluster1	1	0	nonspec_term
Troponin_complex	peak_34_cluster1	1	0	pvalue=1
Anatomical_structure_formation_involved_in_morphogenesis	peak_34_cluster2	1.89e-07	6.72353819582676	nonspec_term
Anatomical_structure_morphogenesis	peak_34_cluster2	1.89e-07	6.72353819582676	nonspec_term
Animal_organ_morphogenesis	peak_34_cluster2	1.6e-07	6.79588001734407	nonspec_term
Cardiac_right_ventricle_morphogenesis	peak_34_cluster2	1	0	pvalue=1
Cardiac_troponin_complex	peak_34_cluster2	0.0077	2.11350927482752	keep
Complex_of_collagen_trimers	peak_34_cluster2	0.0368	1.43415218132648	nonspec_term
Embryo_development	peak_34_cluster2	1.89e-07	6.72353819582676	nonspec_term
Embryonic_morphogenesis	peak_34_cluster2	1	0	nonspec_term
Embryonic_organ_morphogenesis	peak_34_cluster2	1	0	nonspec_term
Endocrine_system_development	peak_34_cluster2	1	0	pvalue=1
Gland_development	peak_34_cluster2	1	0	nonspec_term
Heart_looping	peak_34_cluster2	1	0	pvalue=1
Heart_morphogenesis	peak_34_cluster2	1	0	nonspec_term
Mesenchyme_development	peak_34_cluster2	1	0	pvalue=1
Myofilament	peak_34_cluster2	0.0499	1.30189945437661	keep
Outflow_tract_morphogenesis	peak_34_cluster2	1	0	pvalue=1
Pattern_specification_process	peak_34_cluster2	1	0	nonspec_term
Positive_regulation_of_transcription,_dna-templated	peak_34_cluster2	1	0	nonspec_term
Positive_regulation_of_transcription_by_rna_polymerase_ii	peak_34_cluster2	1	0	nonspec_term
Regulation_of_heart_morphogenesis	peak_34_cluster2	1	0	pvalue=1
Regulation_of_multicellular_organismal_process	peak_34_cluster2	3.33e-08	7.47755576649368	nonspec_term
Regulation_of_transcription_regulatory_region_dna_binding	peak_34_cluster2	1	0	nonspec_term
Striated_muscle_thin_filament	peak_34_cluster2	0.0452	1.34486156518862	keep
System_development	peak_34_cluster2	1	0	nonspec_term
Tissue_morphogenesis	peak_34_cluster2	1	0	nonspec_term
Troponin_complex	peak_34_cluster2	0.0177	1.75202673363819	keep
Anatomical_structure_formation_involved_in_morphogenesis	peak_34_cluster3	1	0	nonspec_term
Anatomical_structure_morphogenesis	peak_34_cluster3	1	0	nonspec_term
Animal_organ_morphogenesis	peak_34_cluster3	1	0	nonspec_term
Cardiac_right_ventricle_morphogenesis	peak_34_cluster3	3.9e-09	8.4089353929735	keep
Cardiac_troponin_complex	peak_34_cluster3	1	0	pvalue=1
Complex_of_collagen_trimers	peak_34_cluster3	1	0	nonspec_term
Embryo_development	peak_34_cluster3	1	0	nonspec_term
Embryonic_morphogenesis	peak_34_cluster3	1	0	nonspec_term
Embryonic_organ_morphogenesis	peak_34_cluster3	2.7e-09	8.56863623584101	nonspec_term
Endocrine_system_development	peak_34_cluster3	4.21e-06	5.37571790416433	keep
Gland_development	peak_34_cluster3	1.93e-05	4.71444269099223	nonspec_term
Heart_looping	peak_34_cluster3	2.52e-05	4.59859945921846	keep
Heart_morphogenesis	peak_34_cluster3	2.83e-06	5.54821356447571	nonspec_term
Mesenchyme_development	peak_34_cluster3	1	0	pvalue=1
Myofilament	peak_34_cluster3	1	0	pvalue=1
Outflow_tract_morphogenesis	peak_34_cluster3	1	0	pvalue=1
Pattern_specification_process	peak_34_cluster3	2.42e-05	4.61618463401957	nonspec_term
Positive_regulation_of_transcription,_dna-templated	peak_34_cluster3	1	0	nonspec_term
Positive_regulation_of_transcription_by_rna_polymerase_ii	peak_34_cluster3	1.56e-05	4.80687540164554	nonspec_term
Regulation_of_heart_morphogenesis	peak_34_cluster3	1	0	pvalue=1
Regulation_of_multicellular_organismal_process	peak_34_cluster3	1	0	nonspec_term
Regulation_of_transcription_regulatory_region_dna_binding	peak_34_cluster3	1.93e-05	4.71444269099223	nonspec_term
Striated_muscle_thin_filament	peak_34_cluster3	1	0	pvalue=1
System_development	peak_34_cluster3	1	0	nonspec_term
Tissue_morphogenesis	peak_34_cluster3	4.06e-06	5.39147396642281	nonspec_term
Troponin_complex	peak_34_cluster3	1	0	pvalue=1
Anatomical_structure_development	peak_35_cluster1	1	0	nonspec_term
Anatomical_structure_formation_involved_in_morphogenesis	peak_35_cluster1	1	0	nonspec_term
Anatomical_structure_morphogenesis	peak_35_cluster1	1.71e-06	5.76700388960785	nonspec_term
Animal_organ_morphogenesis	peak_35_cluster1	1	0	nonspec_term
Anterior/posterior_pattern_specification	peak_35_cluster1	6.25e-07	6.20411998265593	nonspec_term
Basement_membrane	peak_35_cluster1	1	0	nonspec_term
Cell_fate_commitment	peak_35_cluster1	1.6e-06	5.79588001734407	nonspec_term
Developmental_process	peak_35_cluster1	1	0	nonspec_term
Digestive_system_development	peak_35_cluster1	1	0	pvalue=1
Digestive_tract_development	peak_35_cluster1	1	0	pvalue=1
Embryo_development	peak_35_cluster1	1.92e-07	6.71669877129645	nonspec_term
Embryonic_hindlimb_morphogenesis	peak_35_cluster1	1	0	pvalue=1
Embryonic_morphogenesis	peak_35_cluster1	1	0	nonspec_term
Epithelial_cell_differentiation	peak_35_cluster1	1.14e-07	6.94309514866353	keep
Epithelium_development	peak_35_cluster1	4.9e-07	6.30980391997149	keep
Gland_development	peak_35_cluster1	1	0	nonspec_term
Nervous_system_development	peak_35_cluster1	1	0	nonspec_term
Nucleus	peak_35_cluster1	0.0056	2.2518119729938	nonspec_term
Pancreas_development	peak_35_cluster1	1	0	pvalue=1
Pattern_specification_process	peak_35_cluster1	1	0	nonspec_term
Positive_regulation_of_transcription,_dna-templated	peak_35_cluster1	1.01e-08	7.99567862621736	nonspec_term
Positive_regulation_of_transcription_by_rna_polymerase_ii	peak_35_cluster1	9.44e-08	7.02502800570193	nonspec_term
Regionalization	peak_35_cluster1	1.57e-09	8.80410034759077	nonspec_term
Regulation_of_multicellular_organismal_development	peak_35_cluster1	1	0	nonspec_term
Regulation_of_multicellular_organismal_process	peak_35_cluster1	1	0	nonspec_term
Anatomical_structure_development	peak_35_cluster2	1	0	nonspec_term
Anatomical_structure_formation_involved_in_morphogenesis	peak_35_cluster2	0.0099	2.00436480540245	nonspec_term
Anatomical_structure_morphogenesis	peak_35_cluster2	0.0027	2.56863623584101	nonspec_term
Animal_organ_morphogenesis	peak_35_cluster2	0.0079	2.10237290870956	nonspec_term
Anterior/posterior_pattern_specification	peak_35_cluster2	1	0	nonspec_term
Basement_membrane	peak_35_cluster2	0.048	1.31875876262441	nonspec_term
Cell_fate_commitment	peak_35_cluster2	1	0	nonspec_term
Developmental_process	peak_35_cluster2	1	0	nonspec_term
Digestive_system_development	peak_35_cluster2	1	0	pvalue=1
Digestive_tract_development	peak_35_cluster2	1	0	pvalue=1
Embryo_development	peak_35_cluster2	0.0088	2.05551732784983	nonspec_term
Embryonic_hindlimb_morphogenesis	peak_35_cluster2	0.0062	2.20760831050175	keep
Embryonic_morphogenesis	peak_35_cluster2	0.0118	1.92811799269387	nonspec_term
Epithelial_cell_differentiation	peak_35_cluster2	1	0	pvalue=1
Epithelium_development	peak_35_cluster2	1	0	pvalue=1
Gland_development	peak_35_cluster2	1	0	nonspec_term
Nervous_system_development	peak_35_cluster2	1	0	nonspec_term
Nucleus	peak_35_cluster2	1	0	nonspec_term
Pancreas_development	peak_35_cluster2	1	0	pvalue=1
Pattern_specification_process	peak_35_cluster2	0.0062	2.20760831050175	nonspec_term
Positive_regulation_of_transcription,_dna-templated	peak_35_cluster2	1	0	nonspec_term
Positive_regulation_of_transcription_by_rna_polymerase_ii	peak_35_cluster2	1	0	nonspec_term
Regionalization	peak_35_cluster2	1	0	nonspec_term
Regulation_of_multicellular_organismal_development	peak_35_cluster2	0.0088	2.05551732784983	nonspec_term
Regulation_of_multicellular_organismal_process	peak_35_cluster2	0.0088	2.05551732784983	nonspec_term
Anatomical_structure_development	peak_35_cluster3	4.4e-06	5.35654732351381	nonspec_term
Anatomical_structure_formation_involved_in_morphogenesis	peak_35_cluster3	1	0	nonspec_term
Anatomical_structure_morphogenesis	peak_35_cluster3	1	0	nonspec_term
Animal_organ_morphogenesis	peak_35_cluster3	2.2e-07	6.65757731917779	nonspec_term
Anterior/posterior_pattern_specification	peak_35_cluster3	1	0	nonspec_term
Basement_membrane	peak_35_cluster3	1	0	nonspec_term
Cell_fate_commitment	peak_35_cluster3	1.39e-05	4.85698519974591	nonspec_term
Developmental_process	peak_35_cluster3	4.4e-06	5.35654732351381	nonspec_term
Digestive_system_development	peak_35_cluster3	6.04e-07	6.21896306137887	keep
Digestive_tract_development	peak_35_cluster3	5.79e-06	5.23732143627256	keep
Embryo_development	peak_35_cluster3	8.51e-06	5.07007043991541	nonspec_term
Embryonic_hindlimb_morphogenesis	peak_35_cluster3	1	0	pvalue=1
Embryonic_morphogenesis	peak_35_cluster3	1	0	nonspec_term
Epithelial_cell_differentiation	peak_35_cluster3	1	0	pvalue=1
Epithelium_development	peak_35_cluster3	1	0	pvalue=1
Gland_development	peak_35_cluster3	4.4e-06	5.35654732351381	nonspec_term
Nervous_system_development	peak_35_cluster3	1.09e-05	4.96257350205938	nonspec_term
Nucleus	peak_35_cluster3	1	0	nonspec_term
Pancreas_development	peak_35_cluster3	4.96e-07	6.3045183235098	keep
Pattern_specification_process	peak_35_cluster3	1	0	nonspec_term
Positive_regulation_of_transcription,_dna-templated	peak_35_cluster3	1	0	nonspec_term
Positive_regulation_of_transcription_by_rna_polymerase_ii	peak_35_cluster3	1	0	nonspec_term
Regionalization	peak_35_cluster3	1	0	nonspec_term
Regulation_of_multicellular_organismal_development	peak_35_cluster3	1	0	nonspec_term
Regulation_of_multicellular_organismal_process	peak_35_cluster3	1	0	nonspec_term
Anatomical_structure_morphogenesis	peak_36_cluster1	3.72e-07	6.4294570601181	nonspec_term
Animal_organ_development	peak_36_cluster1	1.11e-06	5.95467702121334	nonspec_term
Animal_organ_morphogenesis	peak_36_cluster1	1	0	nonspec_term
Axis_specification	peak_36_cluster1	1	0	nonspec_term
Basement_membrane	peak_36_cluster1	1	0	nonspec_term
Basement_membrane_collagen_trimer	peak_36_cluster1	1	0	nonspec_term
Cell_fate_commitment	peak_36_cluster1	7.71e-09	8.11294562194904	nonspec_term
Cell_fate_specification	peak_36_cluster1	5.36e-07	6.27083521030723	nonspec_term
Cellular_developmental_process	peak_36_cluster1	1	0	nonspec_term
Collagen-containing_extracellular_matrix	peak_36_cluster1	1	0	nonspec_term
Collagen_network	peak_36_cluster1	1	0	pvalue=1
Collagen_trimer	peak_36_cluster1	1	0	nonspec_term
Collagen_type_iv_trimer	peak_36_cluster1	1	0	nonspec_term
Complex_of_collagen_trimers	peak_36_cluster1	1	0	nonspec_term
Embryo_development	peak_36_cluster1	5.36e-07	6.27083521030723	nonspec_term
Embryonic_morphogenesis	peak_36_cluster1	1	0	nonspec_term
Embryonic_organ_development	peak_36_cluster1	1	0	nonspec_term
Endocrine_system_development	peak_36_cluster1	1.07e-07	6.97061622231479	keep
Endoplasmic_reticulum_lumen	peak_36_cluster1	1	0	nonspec_term
Extracellular_matrix	peak_36_cluster1	1	0	nonspec_term
Forebrain_development	peak_36_cluster1	1	0	pvalue=1
Negative_regulation_of_cell_differentiation	peak_36_cluster1	1	0	nonspec_term
Negative_regulation_of_cellular_macromolecule_biosynthetic_process	peak_36_cluster1	7.94e-07	6.1001794975729	nonspec_term
Negative_regulation_of_rna_metabolic_process	peak_36_cluster1	6.97e-07	6.15676722190199	nonspec_term
Negative_regulation_of_transcription,_dna-templated	peak_36_cluster1	1	0	nonspec_term
Negative_regulation_of_transcription_by_rna_polymerase_ii	peak_36_cluster1	2.7e-07	6.56863623584101	nonspec_term
Nervous_system_development	peak_36_cluster1	6.97e-07	6.15676722190199	nonspec_term
Network-forming_collagen_trimer	peak_36_cluster1	1	0	nonspec_term
Pattern_specification_process	peak_36_cluster1	1	0	nonspec_term
Positive_regulation_of_transcription,_dna-templated	peak_36_cluster1	1	0	nonspec_term
Positive_regulation_of_transcription_by_rna_polymerase_ii	peak_36_cluster1	1	0	nonspec_term
Regionalization	peak_36_cluster1	1	0	nonspec_term
Regulation_of_branching_involved_in_prostate_gland_morphogenesis	peak_36_cluster1	1	0	pvalue=1
Regulation_of_multicellular_organismal_process	peak_36_cluster1	1	0	nonspec_term
Regulation_of_transcription_by_rna_polymerase_ii	peak_36_cluster1	1	0	nonspec_term
Reproductive_structure_development	peak_36_cluster1	1	0	pvalue=1
Anatomical_structure_morphogenesis	peak_36_cluster2	1	0	nonspec_term
Animal_organ_development	peak_36_cluster2	1	0	nonspec_term
Animal_organ_morphogenesis	peak_36_cluster2	1	0	nonspec_term
Axis_specification	peak_36_cluster2	1	0	nonspec_term
Basement_membrane	peak_36_cluster2	0.0032	2.49485002168009	nonspec_term
Basement_membrane_collagen_trimer	peak_36_cluster2	0.0308	1.51144928349956	nonspec_term
Cell_fate_commitment	peak_36_cluster2	1	0	nonspec_term
Cell_fate_specification	peak_36_cluster2	1	0	nonspec_term
Cellular_developmental_process	peak_36_cluster2	1	0	nonspec_term
Collagen-containing_extracellular_matrix	peak_36_cluster2	0.0063	2.20065945054642	nonspec_term
Collagen_network	peak_36_cluster2	0.0308	1.51144928349956	keep
Collagen_trimer	peak_36_cluster2	0.00074	3.13076828026902	nonspec_term
Collagen_type_iv_trimer	peak_36_cluster2	0.0302	1.51999305704285	nonspec_term
Complex_of_collagen_trimers	peak_36_cluster2	0.0042	2.3767507096021	nonspec_term
Embryo_development	peak_36_cluster2	1	0	nonspec_term
Embryonic_morphogenesis	peak_36_cluster2	1	0	nonspec_term
Embryonic_organ_development	peak_36_cluster2	1	0	nonspec_term
Endocrine_system_development	peak_36_cluster2	1	0	pvalue=1
Endoplasmic_reticulum_lumen	peak_36_cluster2	0.0302	1.51999305704285	nonspec_term
Extracellular_matrix	peak_36_cluster2	0.0163	1.78781239559604	nonspec_term
Forebrain_development	peak_36_cluster2	1	0	pvalue=1
Negative_regulation_of_cell_differentiation	peak_36_cluster2	1	0	nonspec_term
Negative_regulation_of_cellular_macromolecule_biosynthetic_process	peak_36_cluster2	1	0	nonspec_term
Negative_regulation_of_rna_metabolic_process	peak_36_cluster2	1	0	nonspec_term
Negative_regulation_of_transcription,_dna-templated	peak_36_cluster2	1	0	nonspec_term
Negative_regulation_of_transcription_by_rna_polymerase_ii	peak_36_cluster2	1	0	nonspec_term
Nervous_system_development	peak_36_cluster2	1	0	nonspec_term
Network-forming_collagen_trimer	peak_36_cluster2	0.0308	1.51144928349956	nonspec_term
Pattern_specification_process	peak_36_cluster2	1	0	nonspec_term
Positive_regulation_of_transcription,_dna-templated	peak_36_cluster2	1	0	nonspec_term
Positive_regulation_of_transcription_by_rna_polymerase_ii	peak_36_cluster2	1	0	nonspec_term
Regionalization	peak_36_cluster2	1	0	nonspec_term
Regulation_of_branching_involved_in_prostate_gland_morphogenesis	peak_36_cluster2	1	0	pvalue=1
Regulation_of_multicellular_organismal_process	peak_36_cluster2	1	0	nonspec_term
Regulation_of_transcription_by_rna_polymerase_ii	peak_36_cluster2	1	0	nonspec_term
Reproductive_structure_development	peak_36_cluster2	1	0	pvalue=1
Anatomical_structure_morphogenesis	peak_36_cluster3	1	0	nonspec_term
Animal_organ_development	peak_36_cluster3	1	0	nonspec_term
Animal_organ_morphogenesis	peak_36_cluster3	1	0	nonspec_term
Axis_specification	peak_36_cluster3	0.00015	3.82390874094432	nonspec_term
Basement_membrane	peak_36_cluster3	1	0	nonspec_term
Basement_membrane_collagen_trimer	peak_36_cluster3	1	0	nonspec_term
Cell_fate_commitment	peak_36_cluster3	1	0	nonspec_term
Cell_fate_specification	peak_36_cluster3	1	0	nonspec_term
Cellular_developmental_process	peak_36_cluster3	0.0013	2.88605664769316	nonspec_term
Collagen-containing_extracellular_matrix	peak_36_cluster3	1	0	nonspec_term
Collagen_network	peak_36_cluster3	1	0	pvalue=1
Collagen_trimer	peak_36_cluster3	1	0	nonspec_term
Collagen_type_iv_trimer	peak_36_cluster3	1	0	nonspec_term
Complex_of_collagen_trimers	peak_36_cluster3	1	0	nonspec_term
Embryo_development	peak_36_cluster3	1	0	nonspec_term
Embryonic_morphogenesis	peak_36_cluster3	1	0	nonspec_term
Embryonic_organ_development	peak_36_cluster3	1	0	nonspec_term
Endocrine_system_development	peak_36_cluster3	1	0	pvalue=1
Endoplasmic_reticulum_lumen	peak_36_cluster3	1	0	nonspec_term
Extracellular_matrix	peak_36_cluster3	1	0	nonspec_term
Forebrain_development	peak_36_cluster3	0.00099	3.00436480540245	keep
Negative_regulation_of_cell_differentiation	peak_36_cluster3	1	0	nonspec_term
Negative_regulation_of_cellular_macromolecule_biosynthetic_process	peak_36_cluster3	1	0	nonspec_term
Negative_regulation_of_rna_metabolic_process	peak_36_cluster3	1	0	nonspec_term
Negative_regulation_of_transcription,_dna-templated	peak_36_cluster3	0.00011	3.95860731484178	nonspec_term
Negative_regulation_of_transcription_by_rna_polymerase_ii	peak_36_cluster3	1	0	nonspec_term
Nervous_system_development	peak_36_cluster3	0.00042	3.3767507096021	nonspec_term
Network-forming_collagen_trimer	peak_36_cluster3	1	0	nonspec_term
Pattern_specification_process	peak_36_cluster3	2.85e-06	5.54515513999149	nonspec_term
Positive_regulation_of_transcription,_dna-templated	peak_36_cluster3	2.02e-07	6.69464863055338	nonspec_term
Positive_regulation_of_transcription_by_rna_polymerase_ii	peak_36_cluster3	2.47e-07	6.60730304674033	nonspec_term
Regionalization	peak_36_cluster3	2.89e-05	4.53910215724345	nonspec_term
Regulation_of_branching_involved_in_prostate_gland_morphogenesis	peak_36_cluster3	1	0	pvalue=1
Regulation_of_multicellular_organismal_process	peak_36_cluster3	1	0	nonspec_term
Regulation_of_transcription_by_rna_polymerase_ii	peak_36_cluster3	6.11e-07	6.21395878975745	nonspec_term
Reproductive_structure_development	peak_36_cluster3	1	0	pvalue=1
Anatomical_structure_morphogenesis	peak_36_cluster4	0.0217	1.66354026615147	nonspec_term
Animal_organ_development	peak_36_cluster4	1	0	nonspec_term
Animal_organ_morphogenesis	peak_36_cluster4	0.0091	2.04095860767891	nonspec_term
Axis_specification	peak_36_cluster4	1	0	nonspec_term
Basement_membrane	peak_36_cluster4	1	0	nonspec_term
Basement_membrane_collagen_trimer	peak_36_cluster4	1	0	nonspec_term
Cell_fate_commitment	peak_36_cluster4	1	0	nonspec_term
Cell_fate_specification	peak_36_cluster4	1	0	nonspec_term
Cellular_developmental_process	peak_36_cluster4	1	0	nonspec_term
Collagen-containing_extracellular_matrix	peak_36_cluster4	1	0	nonspec_term
Collagen_network	peak_36_cluster4	1	0	pvalue=1
Collagen_trimer	peak_36_cluster4	1	0	nonspec_term
Collagen_type_iv_trimer	peak_36_cluster4	1	0	nonspec_term
Complex_of_collagen_trimers	peak_36_cluster4	1	0	nonspec_term
Embryo_development	peak_36_cluster4	0.0064	2.19382002601611	nonspec_term
Embryonic_morphogenesis	peak_36_cluster4	0.0091	2.04095860767891	nonspec_term
Embryonic_organ_development	peak_36_cluster4	0.0092	2.03621217265444	nonspec_term
Endocrine_system_development	peak_36_cluster4	1	0	pvalue=1
Endoplasmic_reticulum_lumen	peak_36_cluster4	1	0	nonspec_term
Extracellular_matrix	peak_36_cluster4	1	0	nonspec_term
Forebrain_development	peak_36_cluster4	1	0	pvalue=1
Negative_regulation_of_cell_differentiation	peak_36_cluster4	0.024	1.61978875828839	nonspec_term
Negative_regulation_of_cellular_macromolecule_biosynthetic_process	peak_36_cluster4	1	0	nonspec_term
Negative_regulation_of_rna_metabolic_process	peak_36_cluster4	1	0	nonspec_term
Negative_regulation_of_transcription,_dna-templated	peak_36_cluster4	1	0	nonspec_term
Negative_regulation_of_transcription_by_rna_polymerase_ii	peak_36_cluster4	1	0	nonspec_term
Nervous_system_development	peak_36_cluster4	1	0	nonspec_term
Network-forming_collagen_trimer	peak_36_cluster4	1	0	nonspec_term
Pattern_specification_process	peak_36_cluster4	0.0363	1.44009337496389	nonspec_term
Positive_regulation_of_transcription,_dna-templated	peak_36_cluster4	1	0	nonspec_term
Positive_regulation_of_transcription_by_rna_polymerase_ii	peak_36_cluster4	1	0	nonspec_term
Regionalization	peak_36_cluster4	1	0	nonspec_term
Regulation_of_branching_involved_in_prostate_gland_morphogenesis	peak_36_cluster4	0.0064	2.19382002601611	keep
Regulation_of_multicellular_organismal_process	peak_36_cluster4	0.0094	2.0268721464003	nonspec_term
Regulation_of_transcription_by_rna_polymerase_ii	peak_36_cluster4	1	0	nonspec_term
Reproductive_structure_development	peak_36_cluster4	0.0363	1.44009337496389	keep
Anatomical_structure_formation_involved_in_morphogenesis	peak_37_cluster1	1	0	nonspec_term
Anatomical_structure_morphogenesis	peak_37_cluster1	1	0	nonspec_term
Animal_organ_morphogenesis	peak_37_cluster1	1	0	nonspec_term
Cardiac_chamber_development	peak_37_cluster1	1	0	pvalue=1
Cardiac_chamber_morphogenesis	peak_37_cluster1	1	0	pvalue=1
Cardiac_septum_morphogenesis	peak_37_cluster1	1	0	pvalue=1
Cardiac_troponin_complex	peak_37_cluster1	1	0	pvalue=1
Cardiac_ventricle_development	peak_37_cluster1	1	0	pvalue=1
Cardiac_ventricle_morphogenesis	peak_37_cluster1	1	0	pvalue=1
Cell_fate_commitment	peak_37_cluster1	1	0	nonspec_term
Circulatory_system_development	peak_37_cluster1	1	0	pvalue=1
Dendritic_shaft	peak_37_cluster1	0.031	1.50863830616573	keep
Embryo_development	peak_37_cluster1	1	0	nonspec_term
Embryonic_morphogenesis	peak_37_cluster1	1	0	nonspec_term
Embryonic_organ_development	peak_37_cluster1	1	0	nonspec_term
Endocardial_cushion_morphogenesis	peak_37_cluster1	1	0	pvalue=1
Generation_of_neurons	peak_37_cluster1	8.61e-08	7.06499684854635	keep
Heart_development	peak_37_cluster1	1	0	pvalue=1
Heart_morphogenesis	peak_37_cluster1	1	0	nonspec_term
Integral_component_of_membrane	peak_37_cluster1	0.0091	2.04095860767891	nonspec_term
Intrinsic_component_of_membrane	peak_37_cluster1	0.0091	2.04095860767891	nonspec_term
Membrane	peak_37_cluster1	0.031	1.50863830616573	nonspec_term
Mesenchyme_development	peak_37_cluster1	1	0	pvalue=1
Negative_regulation_of_axonogenesis	peak_37_cluster1	1.26e-13	12.8996294548824	nonspec_term
Negative_regulation_of_cellular_component_organization	peak_37_cluster1	7.74e-09	8.11125903931711	nonspec_term
Negative_regulation_of_neuron_differentiation	peak_37_cluster1	1.19e-12	11.9244530386075	nonspec_term
Negative_regulation_of_transcription_by_rna_polymerase_ii	peak_37_cluster1	1	0	nonspec_term
Outflow_tract_morphogenesis	peak_37_cluster1	1	0	pvalue=1
Outflow_tract_septum_morphogenesis	peak_37_cluster1	1	0	pvalue=1
Pattern_specification_process	peak_37_cluster1	1	0	nonspec_term
Regulation_of_anatomical_structure_morphogenesis	peak_37_cluster1	2.02e-07	6.69464863055338	nonspec_term
Regulation_of_plasma_membrane_bounded_cell_projection_organization	peak_37_cluster1	6.49e-09	8.18775530319963	nonspec_term
Tissue_development	peak_37_cluster1	1	0	nonspec_term
Tissue_morphogenesis	peak_37_cluster1	1	0	nonspec_term
Troponin_complex	peak_37_cluster1	1	0	pvalue=1
Anatomical_structure_formation_involved_in_morphogenesis	peak_37_cluster2	7.56e-09	8.12147820449879	nonspec_term
Anatomical_structure_morphogenesis	peak_37_cluster2	7.69e-09	8.11407366019857	nonspec_term
Animal_organ_morphogenesis	peak_37_cluster2	5.76e-10	9.23957751657679	nonspec_term
Cardiac_chamber_development	peak_37_cluster2	1.14e-10	9.94309514866353	keep
Cardiac_chamber_morphogenesis	peak_37_cluster2	1.14e-10	9.94309514866353	keep
Cardiac_septum_morphogenesis	peak_37_cluster2	1	0	pvalue=1
Cardiac_troponin_complex	peak_37_cluster2	0.0104	1.98296666070122	keep
Cardiac_ventricle_development	peak_37_cluster2	2.14e-09	8.66958622665081	keep
Cardiac_ventricle_morphogenesis	peak_37_cluster2	1	0	pvalue=1
Cell_fate_commitment	peak_37_cluster2	1	0	nonspec_term
Circulatory_system_development	peak_37_cluster2	2.49e-12	11.6038006529043	keep
Dendritic_shaft	peak_37_cluster2	1	0	pvalue=1
Embryo_development	peak_37_cluster2	1	0	nonspec_term
Embryonic_morphogenesis	peak_37_cluster2	1	0	nonspec_term
Embryonic_organ_development	peak_37_cluster2	1	0	nonspec_term
Endocardial_cushion_morphogenesis	peak_37_cluster2	1	0	pvalue=1
Generation_of_neurons	peak_37_cluster2	1	0	pvalue=1
Heart_development	peak_37_cluster2	2.96e-11	10.5287082889411	keep
Heart_morphogenesis	peak_37_cluster2	1	0	nonspec_term
Integral_component_of_membrane	peak_37_cluster2	1	0	nonspec_term
Intrinsic_component_of_membrane	peak_37_cluster2	1	0	nonspec_term
Membrane	peak_37_cluster2	1	0	nonspec_term
Mesenchyme_development	peak_37_cluster2	1	0	pvalue=1
Negative_regulation_of_axonogenesis	peak_37_cluster2	1	0	nonspec_term
Negative_regulation_of_cellular_component_organization	peak_37_cluster2	1	0	nonspec_term
Negative_regulation_of_neuron_differentiation	peak_37_cluster2	1	0	nonspec_term
Negative_regulation_of_transcription_by_rna_polymerase_ii	peak_37_cluster2	1	0	nonspec_term
Outflow_tract_morphogenesis	peak_37_cluster2	1	0	pvalue=1
Outflow_tract_septum_morphogenesis	peak_37_cluster2	1	0	pvalue=1
Pattern_specification_process	peak_37_cluster2	1	0	nonspec_term
Regulation_of_anatomical_structure_morphogenesis	peak_37_cluster2	1	0	nonspec_term
Regulation_of_plasma_membrane_bounded_cell_projection_organization	peak_37_cluster2	1	0	nonspec_term
Tissue_development	peak_37_cluster2	1	0	nonspec_term
Tissue_morphogenesis	peak_37_cluster2	1	0	nonspec_term
Troponin_complex	peak_37_cluster2	0.0239	1.62160209905186	keep
Anatomical_structure_formation_involved_in_morphogenesis	peak_37_cluster3	1	0	nonspec_term
Anatomical_structure_morphogenesis	peak_37_cluster3	1	0	nonspec_term
Animal_organ_morphogenesis	peak_37_cluster3	1	0	nonspec_term
Cardiac_chamber_development	peak_37_cluster3	1	0	pvalue=1
Cardiac_chamber_morphogenesis	peak_37_cluster3	1	0	pvalue=1
Cardiac_septum_morphogenesis	peak_37_cluster3	4.27e-10	9.36957212497498	keep
Cardiac_troponin_complex	peak_37_cluster3	1	0	pvalue=1
Cardiac_ventricle_development	peak_37_cluster3	1	0	pvalue=1
Cardiac_ventricle_morphogenesis	peak_37_cluster3	1	0	pvalue=1
Cell_fate_commitment	peak_37_cluster3	3.62e-08	7.44129142946683	nonspec_term
Circulatory_system_development	peak_37_cluster3	2.76e-09	8.55909091793478	keep
Dendritic_shaft	peak_37_cluster3	1	0	pvalue=1
Embryo_development	peak_37_cluster3	1	0	nonspec_term
Embryonic_morphogenesis	peak_37_cluster3	1	0	nonspec_term
Embryonic_organ_development	peak_37_cluster3	1	0	nonspec_term
Endocardial_cushion_morphogenesis	peak_37_cluster3	1.74e-08	7.7594507517174	keep
Generation_of_neurons	peak_37_cluster3	1	0	pvalue=1
Heart_development	peak_37_cluster3	1	0	pvalue=1
Heart_morphogenesis	peak_37_cluster3	5.6e-14	13.2518119729938	nonspec_term
Integral_component_of_membrane	peak_37_cluster3	1	0	nonspec_term
Intrinsic_component_of_membrane	peak_37_cluster3	1	0	nonspec_term
Membrane	peak_37_cluster3	1	0	nonspec_term
Mesenchyme_development	peak_37_cluster3	1.2e-08	7.92081875395237	keep
Negative_regulation_of_axonogenesis	peak_37_cluster3	1	0	nonspec_term
Negative_regulation_of_cellular_component_organization	peak_37_cluster3	1	0	nonspec_term
Negative_regulation_of_neuron_differentiation	peak_37_cluster3	1	0	nonspec_term
Negative_regulation_of_transcription_by_rna_polymerase_ii	peak_37_cluster3	3.62e-08	7.44129142946683	nonspec_term
Outflow_tract_morphogenesis	peak_37_cluster3	6.47e-12	11.1890957193313	keep
Outflow_tract_septum_morphogenesis	peak_37_cluster3	7.94e-09	8.1001794975729	keep
Pattern_specification_process	peak_37_cluster3	8.7e-09	8.06048074738138	nonspec_term
Regulation_of_anatomical_structure_morphogenesis	peak_37_cluster3	1	0	nonspec_term
Regulation_of_plasma_membrane_bounded_cell_projection_organization	peak_37_cluster3	1	0	nonspec_term
Tissue_development	peak_37_cluster3	1	0	nonspec_term
Tissue_morphogenesis	peak_37_cluster3	1	0	nonspec_term
Troponin_complex	peak_37_cluster3	1	0	pvalue=1
Anatomical_structure_formation_involved_in_morphogenesis	peak_37_cluster4	1	0	nonspec_term
Anatomical_structure_morphogenesis	peak_37_cluster4	1	0	nonspec_term
Animal_organ_morphogenesis	peak_37_cluster4	5.73e-05	4.24184537803261	nonspec_term
Cardiac_chamber_development	peak_37_cluster4	1	0	pvalue=1
Cardiac_chamber_morphogenesis	peak_37_cluster4	1	0	pvalue=1
Cardiac_septum_morphogenesis	peak_37_cluster4	1	0	pvalue=1
Cardiac_troponin_complex	peak_37_cluster4	1	0	pvalue=1
Cardiac_ventricle_development	peak_37_cluster4	1	0	pvalue=1
Cardiac_ventricle_morphogenesis	peak_37_cluster4	5.73e-05	4.24184537803261	keep
Cell_fate_commitment	peak_37_cluster4	1	0	nonspec_term
Circulatory_system_development	peak_37_cluster4	1	0	pvalue=1
Dendritic_shaft	peak_37_cluster4	1	0	pvalue=1
Embryo_development	peak_37_cluster4	5.73e-05	4.24184537803261	nonspec_term
Embryonic_morphogenesis	peak_37_cluster4	5.73e-05	4.24184537803261	nonspec_term
Embryonic_organ_development	peak_37_cluster4	5.73e-05	4.24184537803261	nonspec_term
Endocardial_cushion_morphogenesis	peak_37_cluster4	1	0	pvalue=1
Generation_of_neurons	peak_37_cluster4	1	0	pvalue=1
Heart_development	peak_37_cluster4	5.73e-05	4.24184537803261	keep
Heart_morphogenesis	peak_37_cluster4	5.73e-05	4.24184537803261	nonspec_term
Integral_component_of_membrane	peak_37_cluster4	1	0	nonspec_term
Intrinsic_component_of_membrane	peak_37_cluster4	1	0	nonspec_term
Membrane	peak_37_cluster4	1	0	nonspec_term
Mesenchyme_development	peak_37_cluster4	1	0	pvalue=1
Negative_regulation_of_axonogenesis	peak_37_cluster4	1	0	nonspec_term
Negative_regulation_of_cellular_component_organization	peak_37_cluster4	1	0	nonspec_term
Negative_regulation_of_neuron_differentiation	peak_37_cluster4	1	0	nonspec_term
Negative_regulation_of_transcription_by_rna_polymerase_ii	peak_37_cluster4	1	0	nonspec_term
Outflow_tract_morphogenesis	peak_37_cluster4	1	0	pvalue=1
Outflow_tract_septum_morphogenesis	peak_37_cluster4	1	0	pvalue=1
Pattern_specification_process	peak_37_cluster4	5.73e-05	4.24184537803261	nonspec_term
Regulation_of_anatomical_structure_morphogenesis	peak_37_cluster4	1	0	nonspec_term
Regulation_of_plasma_membrane_bounded_cell_projection_organization	peak_37_cluster4	1	0	nonspec_term
Tissue_development	peak_37_cluster4	5.73e-05	4.24184537803261	nonspec_term
Tissue_morphogenesis	peak_37_cluster4	5.73e-05	4.24184537803261	nonspec_term
Troponin_complex	peak_37_cluster4	1	0	pvalue=1
Anatomical_structure_formation_involved_in_morphogenesis	peak_38_cluster2	0.00013	3.88605664769316	nonspec_term
Anatomical_structure_morphogenesis	peak_38_cluster2	6.34e-05	4.19791074211827	nonspec_term
Animal_organ_development	peak_38_cluster2	1	0	nonspec_term
Brain_development	peak_38_cluster2	1	0	pvalue=1
Cell_differentiation	peak_38_cluster2	0.00013	3.88605664769316	nonspec_term
Cell_proliferation_involved_in_kidney_development	peak_38_cluster2	0.00012	3.92081875395238	keep
Central_nervous_system_development	peak_38_cluster2	1	0	nonspec_term
Dorsal/ventral_pattern_formation	peak_38_cluster2	1	0	pvalue=1
Embryonic_camera-type_eye_morphogenesis	peak_38_cluster2	1	0	pvalue=1
Embryonic_limb_morphogenesis	peak_38_cluster2	0.00013	3.88605664769316	keep
Forebrain_development	peak_38_cluster2	1	0	pvalue=1
Generation_of_neurons	peak_38_cluster2	6.91e-05	4.1605219526258	keep
Limb_development	peak_38_cluster2	1	0	pvalue=1
Nervous_system_development	peak_38_cluster2	6.34e-05	4.19791074211827	nonspec_term
Nucleus	peak_38_cluster2	1	0	nonspec_term
Pattern_specification_process	peak_38_cluster2	1	0	nonspec_term
Positive_regulation_of_transcription,_dna-templated	peak_38_cluster2	1	0	nonspec_term
Positive_regulation_of_transcription_by_rna_polymerase_ii	peak_38_cluster2	1	0	nonspec_term
Primary_neural_tube_formation	peak_38_cluster2	6.91e-05	4.1605219526258	keep
Regionalization	peak_38_cluster2	1	0	nonspec_term
Regulation_of_neural_precursor_cell_proliferation	peak_38_cluster2	1	0	pvalue=1
Regulation_of_neuron_differentiation	peak_38_cluster2	6.34e-05	4.19791074211827	keep
Regulation_of_neuron_projection_development	peak_38_cluster2	6.91e-05	4.1605219526258	keep
Regulation_of_transcription_by_rna_polymerase_ii	peak_38_cluster2	1	0	nonspec_term
System_development	peak_38_cluster2	1	0	nonspec_term
Telencephalon_regionalization	peak_38_cluster2	1	0	pvalue=1
Anatomical_structure_formation_involved_in_morphogenesis	peak_38_cluster3	1	0	nonspec_term
Anatomical_structure_morphogenesis	peak_38_cluster3	1	0	nonspec_term
Animal_organ_development	peak_38_cluster3	1	0	nonspec_term
Brain_development	peak_38_cluster3	0.00033	3.48148606012211	keep
Cell_differentiation	peak_38_cluster3	1	0	nonspec_term
Cell_proliferation_involved_in_kidney_development	peak_38_cluster3	1	0	pvalue=1
Central_nervous_system_development	peak_38_cluster3	1.85e-05	4.73282827159699	nonspec_term
Dorsal/ventral_pattern_formation	peak_38_cluster3	1.85e-05	4.73282827159699	keep
Embryonic_camera-type_eye_morphogenesis	peak_38_cluster3	0.00087	3.06048074738138	keep
Embryonic_limb_morphogenesis	peak_38_cluster3	1	0	pvalue=1
Forebrain_development	peak_38_cluster3	1	0	pvalue=1
Generation_of_neurons	peak_38_cluster3	1	0	pvalue=1
Limb_development	peak_38_cluster3	1	0	pvalue=1
Nervous_system_development	peak_38_cluster3	1.3e-05	4.88605664769316	nonspec_term
Nucleus	peak_38_cluster3	1	0	nonspec_term
Pattern_specification_process	peak_38_cluster3	1	0	nonspec_term
Positive_regulation_of_transcription,_dna-templated	peak_38_cluster3	2.85e-05	4.54515513999149	nonspec_term
Positive_regulation_of_transcription_by_rna_polymerase_ii	peak_38_cluster3	4.43e-05	4.35359627377693	nonspec_term
Primary_neural_tube_formation	peak_38_cluster3	1	0	pvalue=1
Regionalization	peak_38_cluster3	1.3e-05	4.88605664769316	nonspec_term
Regulation_of_neural_precursor_cell_proliferation	peak_38_cluster3	0.00041	3.38721614328026	keep
Regulation_of_neuron_differentiation	peak_38_cluster3	1	0	pvalue=1
Regulation_of_neuron_projection_development	peak_38_cluster3	1	0	pvalue=1
Regulation_of_transcription_by_rna_polymerase_ii	peak_38_cluster3	1	0	nonspec_term
System_development	peak_38_cluster3	1	0	nonspec_term
Telencephalon_regionalization	peak_38_cluster3	0.00018	3.74472749489669	keep
Anatomical_structure_formation_involved_in_morphogenesis	peak_38_cluster4	1	0	nonspec_term
Anatomical_structure_morphogenesis	peak_38_cluster4	2.41e-07	6.61798295742513	nonspec_term
Animal_organ_development	peak_38_cluster4	1.02e-07	6.99139982823808	nonspec_term
Brain_development	peak_38_cluster4	1	0	pvalue=1
Cell_differentiation	peak_38_cluster4	1	0	nonspec_term
Cell_proliferation_involved_in_kidney_development	peak_38_cluster4	1	0	pvalue=1
Central_nervous_system_development	peak_38_cluster4	2.1e-09	8.67778070526608	nonspec_term
Dorsal/ventral_pattern_formation	peak_38_cluster4	1	0	pvalue=1
Embryonic_camera-type_eye_morphogenesis	peak_38_cluster4	1	0	pvalue=1
Embryonic_limb_morphogenesis	peak_38_cluster4	1	0	pvalue=1
Forebrain_development	peak_38_cluster4	7.22e-09	8.14146280243036	keep
Generation_of_neurons	peak_38_cluster4	1	0	pvalue=1
Limb_development	peak_38_cluster4	2.15e-07	6.6675615400844	keep
Nervous_system_development	peak_38_cluster4	1.72e-13	12.7644715530925	nonspec_term
Nucleus	peak_38_cluster4	0.0451	1.34582345812204	nonspec_term
Pattern_specification_process	peak_38_cluster4	2.49e-07	6.60380065290426	nonspec_term
Positive_regulation_of_transcription,_dna-templated	peak_38_cluster4	1	0	nonspec_term
Positive_regulation_of_transcription_by_rna_polymerase_ii	peak_38_cluster4	1	0	nonspec_term
Primary_neural_tube_formation	peak_38_cluster4	1	0	pvalue=1
Regionalization	peak_38_cluster4	1	0	nonspec_term
Regulation_of_neural_precursor_cell_proliferation	peak_38_cluster4	1	0	pvalue=1
Regulation_of_neuron_differentiation	peak_38_cluster4	1	0	pvalue=1
Regulation_of_neuron_projection_development	peak_38_cluster4	1	0	pvalue=1
Regulation_of_transcription_by_rna_polymerase_ii	peak_38_cluster4	3.01e-08	7.52143350440616	nonspec_term
System_development	peak_38_cluster4	1.45e-10	9.83863199776503	nonspec_term
Telencephalon_regionalization	peak_38_cluster4	1	0	pvalue=1
Anatomical_structure_morphogenesis	peak_39_cluster1	0.0038	2.42021640338319	nonspec_term
Animal_organ_morphogenesis	peak_39_cluster1	0.0024	2.61978875828839	nonspec_term
Basement_membrane	peak_39_cluster1	0.0048	2.31875876262441	nonspec_term
Cell_differentiation	peak_39_cluster1	0.0038	2.42021640338319	nonspec_term
Collagen-containing_extracellular_matrix	peak_39_cluster1	0.0048	2.31875876262441	nonspec_term
Collagen_trimer	peak_39_cluster1	0.0052	2.2839966563652	nonspec_term
Complex_of_collagen_trimers	peak_39_cluster1	0.0245	1.61083391563547	nonspec_term
Embryo_development	peak_39_cluster1	1	0	nonspec_term
[truncated: 827 more rows]
