# Supplementary material for: Atlas of multilineage stem cell differentiation reveals TMEM88 as a developmental regulator of blood pressure
Source: Nat Commun. 2025 Feb 4;16:1356. doi: 10.1038/s41467-025-56533-2 (PMC11794859; doi:10.1038/s41467-025-56533-2)
Supplement: Supplementary file 14 — Source Data [file 41467_2025_56533_MOESM14_ESM.zip › SourceData/F5kl_SF5gi_echo.txt]

MouseID	Sex	Genotype	gt	DOB	Exclude	Note	Echo_BodyWeight_g	Harvest_BodyWeight_g	HeartWeight_mg	PSLAXB__Area_d_bw	PSLAXB__Area_s_bw	PSLAXB__CardiacOutput_bw	PSLAXB__EjectionFraction	PSLAXB__FractionalShortening	PSLAXB__HeartRate	PSLAXB__StrokeVolume_bw	PSLAXB__Volume_d_bw	PSLAXB__Volume_s_bw	PW_Dopp__IVCT	PW_Dopp__IVRT	PW_Dopp__MVRatio_EA	PW_Dopp__MVRatio_EE	PW_Dopp__MV_A	PW_Dopp__MV_Decel	PW_Dopp__MV_E	SAXM__CardiacOutput_bw	SAXM__Diameter_d_bw	SAXM__Diameter_s_bw	SAXM__EjectionFraction	SAXM__FractionalShortening	SAXM__HeartRate	SAXM__LVAW_d_bw	SAXM__LVAW_s_bw	SAXM__LVMassCor_bw	SAXM__LVMass_bw	SAXM__LVPW_d_bw	SAXM__LVPW_s_bw	SAXM__StrokeVolume_bw	SAXM__Volume_d_bw	SAXM__Volume_s_bw	Tissue_Dopp__A	Tissue_Dopp__E	Echo_BodyWeight_g_flag	Harvest_BodyWeight_g_flag	HeartWeight_mg_flag	PSLAXB__Area_d_bw_flag	PSLAXB__Area_s_bw_flag	PSLAXB__CardiacOutput_bw_flag	PSLAXB__EjectionFraction_flag
194707	F	wt/wt, Cre+	wt/wt	211012	PSLAX		21.97	21.53	109.1	NA	NA	NA	NA	NA	NA	NA	NA	NA	10.333333	16.5	1.60769230753886	-18.7423345780639	300.783034	-11364.6095385	483.56657	0.581611060537096	0.149342057350933	0.0863250796540737	74.46605	42.203946	393.702213	0.0540548930359581	0.0812854346836595	4.16586467910787	5.207330860264	0.0345398270368685	0.0485196631770596	1.47756781975421	1.98480810195721	0.507240282203004	-21.149983	-25.800765	TRUE	TRUE	TRUE	NA	NA	NA	NA
194708	M	wt/wt, Cre-	wt/wt	211012	PSAX		27	28.58	142	0.820633518518519	0.582866666666667	0.292578592592593	43.542784	11.815177	338.769044	0.863747074074074	2.01063588888889	1.14688877777778	12.833333	20.666667	1.38554216862431	-51.7865870725535	478.190416	-11023.892563	662.552986	NA	NA	NA	NA	NA	NA	NA	NA	NA	NA	NA	NA	NA	NA	NA	-18.935329	-12.793911	FALSE	FALSE	FALSE	FALSE	TRUE	TRUE	TRUE
194689	F	wt/wt, Cre+	wt/wt	211012	PSLAX		19.09	19.81	117.6	NA	NA	NA	NA	NA	NA	NA	NA	NA	18.166667	23.833333	1.9212962923685	-23.6494757835636	249.881252	-16280.395257	480.095923	0.401514929282347	0.14226066003143	0.0775657936092195	78.443495	45.73716	358.058229	0.0378299633315872	0.0689914614981666	3.31570880041907	4.14463598742797	0.0591765322158198	0.0763611314824515	1.12177213200629	1.44235578837087	0.320583708748036	-22.325132	-20.300489	TRUE	TRUE	TRUE	NA	NA	NA	NA
194690	M	wt/wt, Cre-	wt/wt	211012	PSLAX		23.55	23.63	114.1	NA	NA	NA	NA	NA	NA	NA	NA	NA	15.666667	16.5	1.70212765840053	-21.1145182201161	326.234089	-10178.753667	555.292066	0.627955498938429	0.144525817409766	0.0829695966029724	74.655791	42.591766	414.407239	0.0323884076433121	0.0543820382165605	3.80604407643312	4.75755507430998	0.0465701910828025	0.0649338853503185	1.51365312101911	2.02725197452229	0.513598853503185	-27.221839	-26.299064	TRUE	TRUE	TRUE	NA	NA	NA	NA
211228	F	KO/KO, Cre+	KO/KO	211119			20.56	21.47	107.3	1.15863808365759	0.682044844357977	0.732413424124514	58.699211	17.013151	419.311376	1.74548720817121	2.97037811284047	1.22489090466926	12.380952	17.424242	1.2747235546556	-25.138191441429	507.448137	-17706.7057385	646.856093	0.6444703307393	0.147818628404669	0.0819084630350195	76.963099	44.556056	475.341102	0.0574374027237354	0.0824580252918288	4.08637611867704	5.10797013618677	0.0396324902723735	0.0695112354085603	1.35600097276265	1.76003385214008	0.404032879377432	-36.58651	-25.732006	TRUE	TRUE	TRUE	TRUE	TRUE	FALSE	TRUE
211231	M	KO/KO, Cre+	KO/KO	211119	ALL	High HR	24.62	24.86	145.3	NA	NA	NA	NA	NA	NA	NA	NA	NA	NA	NA	NA	NA	NA	NA	NA	NA	NA	NA	NA	NA	NA	NA	NA	NA	NA	NA	NA	NA	NA	NA	NA	NA	TRUE	TRUE	TRUE	NA	NA	NA	NA
211232	M	wt/wt, Cre-	wt/wt	211119			24.53	24.62	122.7	1.07398022829189	0.681907419486343	0.579539054219323	53.018772	15.479765	366.407908	1.6152201793722	3.05970611496127	1.44448589482267	14.166667	22.5	1.22269807617719	-31.9748959941448	485.79214	-11664.895855	593.977115	0.564623644516918	0.149432246229107	0.0985337138198125	63.741039	34.188634	391.593102	0.0392596004891969	0.0599576844679984	3.74837174887892	4.68546469629026	0.0318860986547085	0.0471491235222177	1.49422474520995	2.36573155320016	0.871506767223807	-22.424023	-18.576358	TRUE	TRUE	TRUE	TRUE	TRUE	TRUE	TRUE
214454	F	KO/KO, Cre+	KO/KO	211126			21.06	21.06	100	1.03576728395062	0.630396438746439	0.413631433998101	54.449026	13.294129	300.32376	1.37898209876543	2.51743542260209	1.13845332383666	11.111111	23.75	1.4254796044255	-33.4210364690189	433.806829	-17146.211211	618.382787	0.597247293447293	0.159915811965812	0.0940722222222222	73.170938	41.167764	370.106161	0.042089648622982	0.0733609686609687	3.45589396961064	4.31986747388414	0.0351374643874644	0.0564960113960114	1.61411595441595	2.20543338081671	0.59131742640076	-28.116214	-18.502801	TRUE	TRUE	TRUE	TRUE	TRUE	TRUE	TRUE
221871	M	wt/wt, Cre+	wt/wt	211215			20.85	21.82	102.6	0.988660047961631	0.608303405275779	0.413631462829736	53.133167	18.449941	354.587875	1.16552139088729	2.19037117505995	1.02484978417266	12.916667	21.583333	1.81903643447193	-32.0782157472994	366.30804	-11845.2698085	666.327671	0.483061199040767	0.157321247002398	0.105852805755396	62.508168	32.74225	370.262867	0.045949928057554	0.0669622541966427	4.01221400479616	5.01526748201439	0.0425856115107914	0.0598643165467626	1.3059528057554	2.0925703117506	0.786617458033573	-17.260798	-20.771968	TRUE	TRUE	TRUE	TRUE	TRUE	TRUE	TRUE
221872	M	KO/KO, Cre+	KO/KO	211215			23.45	23.66	124.8	0.948539189765458	0.61331091684435	0.390510021321962	50.217515	12.648041	328.904911	1.18629893390192	2.36187573560768	1.17557680170576	11.111111	17.666667	1.4208719958747	-41.5944082632995	473.871462	-15791.3888925	673.31069	0.732612579957356	0.156968059701493	0.0890701918976546	75.249793	43.315702	397.719885	0.0428936886993603	0.0641605543710021	4.30396686567164	5.37995859275053	0.0363057569296375	0.0577695095948827	1.8424533901919	2.45388362473347	0.611430234541578	-20.690828	-16.187529	TRUE	TRUE	TRUE	TRUE	TRUE	TRUE	TRUE
221873	M	KO/KO, Cre-	KO/KO	211215			18.38	18.57	87.9	1.14072616974973	0.732906855277475	0.390620729053319	51.426953	14.549861	279.558601	1.39772638737758	2.72656213275299	1.32883574537541	13.269231	18.208791	1.48055045366424	-35.4667798902066	409.155456	-18524.2305975	605.775296	0.679742437431991	0.178392763873776	0.11400930359086	66.629117	35.97824	427.946563	0.0501480413492927	0.0753620783460283	4.22377763873776	5.27972203482046	0.0453003264417846	0.0638709466811752	1.58791490750816	2.3710415125136	0.783126605005441	-32.415632	-17.080076	TRUE	TRUE	TRUE	TRUE	TRUE	TRUE	TRUE
226884	F	KO/KO, Cre+	KO/KO	211228			19.65	19.65	96.3	1.0624368956743	0.611545547073791	0.426079745547074	60.623822	13.703746	286.492415	1.48582152671756	2.44445236641221	0.958630839694656	13.240741	23.888889	1.36997475425804	-38.9106755673315	492.523849	-11200.215261	674.745239	0.579367989821883	0.1643168956743	0.0928666157760814	75.848673	43.434935	357.628747	0.0528248854961832	0.0742234096692112	3.96897338422392	4.96121674300255	0.0382165394402036	0.064690534351145	1.62170493638677	2.13472534351145	0.513020407124682	-26.892269	-17.340877	TRUE	TRUE	TRUE	TRUE	TRUE	TRUE	TRUE
226885	M	KO/KO, Cre-	KO/KO	211228			22.25	22.25	97.2	0.930924359550562	0.560989033707865	0.44025806741573	54.017761	15.766042	393.791986	1.11725793258427	2.05598660674157	0.938728674157303	17.5	21.203704	1.48338062809586	-39.892451796134	471.958179	-17127.9351095	700.09362	0.508358876404494	0.145941258426966	0.0950887640449438	65.317729	34.812667	406.903796	0.035931011235955	0.0562981573033708	3.20294013483146	4.00367514606742	0.0390249438202247	0.0525588764044944	1.25191784269663	1.91394053932584	0.662022696629214	-17.503159	-17.549526	TRUE	TRUE	TRUE	TRUE	TRUE	TRUE	TRUE
230755	F	KO/KO, Cre-	KO/KO	220107	PWD		17.17	18.18	90.6	1.20987198602213	0.8004105416424	0.605077227722772	48.729304	13.446505	464.532125	1.30100122306348	2.71418823529412	1.41318701223063	NA	NA	NA	NA	NA	NA	NA	0.591691555037857	0.165982061735585	0.0952822947000582	75.278359	42.652931	436.441485	0.0581316249271986	0.0832795573675014	3.79948171228888	4.74935212580081	0.0467782178217822	0.0727754222481072	1.35531077460687	1.80415503785673	0.448844263249854	-29.499077	-22.827526	TRUE	TRUE	TRUE	TRUE	TRUE	TRUE	TRUE
230756	F	KO/KO, Cre-	KO/KO	220107			20.74	21.62	110.4	1.15514151398264	0.642692285438766	0.593855978784957	62.460845	16.564187	327.740431	1.81667521697203	2.90630520732883	1.08962994214079	12.202381	21.428571	1.39578428095962	-38.0599394139264	523.715736	-13362.4489585	730.994192	0.719604243008679	0.173145949855352	0.102724204435873	72.405266	40.686216	380.884673	0.0420196239151398	0.0672595949855352	3.96999050144648	4.9624881388621	0.0376363548698168	0.0566572324011572	1.89425863066538	2.61779956605593	0.72354093539055	-21.612713	-19.206394	TRUE	TRUE	TRUE	TRUE	TRUE	TRUE	TRUE
230757	F	wt/wt, Cre-	wt/wt	220107			21.05	21.13	116.9	1.13162741092637	0.70926513064133	0.743779524940617	52.275844	13.865773	464.658294	1.60106270783848	3.06263491686461	1.46157216152019	11.666667	20.9375	1.73297650544332	-24.5995933181516	361.896039	-13528.3873095	627.157333	0.811168218527316	0.178692114014252	0.110909976247031	68.534328	38.087611	414.513395	0.0433940142517815	0.0720834679334917	4.50908080760095	5.63635102137767	0.0388672684085511	0.0623033729216152	1.95773311163895	2.87620038004751	0.918467268408551	-25.450741	-25.494622	TRUE	TRUE	TRUE	TRUE	TRUE	FALSE	TRUE
230761	M	wt/wt, Cre+	wt/wt	220107			23.3	24.12	127.3	1.06373180257511	0.706621502145923	0.567871416309013	48.756365	13.431187	443.630638	1.28688124463519	2.64315540772532	1.35627416309013	12.474747	23.844697	1.24720784524391	-28.8667238853127	497.295233	-17077.6591925	620.230516	0.711724635193133	0.148597253218884	0.0880299141630901	72.456617	40.715249	460.985577	0.0412235193133047	0.0650481115879828	3.97282510729614	4.96603137339056	0.0388812017167382	0.0593314163090129	1.54531330472103	2.1292913304721	0.583978025751073	-20.577229	-21.486003	TRUE	TRUE	TRUE	TRUE	TRUE	TRUE	TRUE
230797	F	KO/KO, Cre+	KO/KO	220108			20.25	20.38	87.7	0.980848	0.631439802469136	0.373553728395062	49.586901	14.961415	336.568141	1.10156355555556	2.21754716049383	1.11598360493827	19.469697	25.454545	1.48946121836495	-35.0547146167443	422.670253	-13377.35441	629.55095	0.519388148148148	0.158062814814815	0.0955396543209876	71.365379	39.564556	356.006668	0.0391728888888889	0.0590687407407407	3.07737022222222	3.84671279012346	0.0370729382716049	0.0598066666666667	1.4569962962963	2.04399017283951	0.58699387654321	-19.473717	-17.959095	TRUE	TRUE	TRUE	TRUE	TRUE	TRUE	TRUE
230802	M	wt/wt, Cre-	wt/wt	220108			23.35	22.96	137.2	1.05324942184154	0.70049130620985	0.60989374732334	50.230932	12.156422	471.643763	1.29466899357602	2.59910419700214	1.30443520342612	12.275641	16.041667	1.37899117169814	-32.7959278317218	567.339912	-24900.4722465	782.35673	0.719528137044968	0.147621241970021	0.0845409850107066	74.537392	42.638208	455.379841	0.0409528479657388	0.0616428265524625	3.7042887366167	4.63036094218415	0.0357557601713062	0.0584388436830835	1.58220976445396	2.11617053533191	0.533960770877944	-29.237619	-23.855301	TRUE	TRUE	TRUE	TRUE	TRUE	TRUE	TRUE
240615	F	wt/wt, Cre-	wt/wt	220202	PSAX		19.09	19.2	114.4	1.26214232582504	0.879309952854898	0.606652173913043	45.055683	12.766688	421.951052	1.43872022001048	3.19566993190152	1.75694971189104	21.818182	21.287879	1.89891526847129	-24.3565627653022	391.323649	-17314.0304695	743.090452	NA	NA	NA	NA	NA	NA	NA	NA	NA	NA	NA	NA	NA	NA	NA	-32.239838	-30.508839	TRUE	TRUE	TRUE	TRUE	TRUE	TRUE	TRUE
240616	F	KO/KO, Cre-	KO/KO	220202	PSAX		19.4	19.18	104	1.01964567010309	0.715757731958763	0.45892587628866	44.571716	10.162698	437.406751	1.03846572164948	2.31153654639175	1.27307082474227	19.375	22.361111	1.32005371830063	-27.237416195988	471.60092	-15327.147182	622.538548	NA	NA	NA	NA	NA	NA	NA	NA	NA	NA	NA	NA	NA	NA	NA	-29.637646	-22.856006	TRUE	TRUE	TRUE	TRUE	TRUE	TRUE	TRUE
240619	M	KO/KO, Cre-	KO/KO	220202	PSLAX		25.19	25.06	134.9	NA	NA	NA	NA	NA	NA	NA	NA	NA	24.679487	25.576923	1.2297118038706	-31.7672331425606	549.180207	-13687.586075	675.333383	0.721781937276697	0.172115045653037	0.128558237395792	50.210187	25.316531	427.226804	0.0382987693529178	0.0524465660976578	4.76081238586741	5.95101548233426	0.0306422389837237	0.0394162763001191	1.68999678443827	3.36914080984518	1.6791440651052	-20.14602	-21.258804	TRUE	TRUE	TRUE	NA	NA	NA	NA
247463	M	wt/wt, Cre-	wt/wt	220218	ALL	High HR	20.1	19.46	100.6	NA	NA	NA	NA	NA	NA	NA	NA	NA	NA	NA	NA	NA	NA	NA	NA	NA	NA	NA	NA	NA	NA	NA	NA	NA	NA	NA	NA	NA	NA	NA	NA	NA	TRUE	TRUE	TRUE	NA	NA	NA	NA
247465	M	KO/KO, Cre-	KO/KO	220218			20.85	20.66	96.3	0.975153717026379	0.63697654676259	0.531056642685851	49.439678	13.622523	497.745877	1.07388340527578	2.16442191846523	1.09053851318945	14.577778	18.222222	1.78852156378124	-35.6822791913537	434.303585	-24785.103004	776.761327	0.744028441247002	0.158560047961631	0.0906587529976019	75.104807	42.830214	465.760133	0.0381164988009592	0.0545239808153477	3.15597611510791	3.94497016786571	0.0360381294964029	0.060817314148681	1.59919069544364	2.129971558753	0.530780815347722	-28.260065	-21.768826	TRUE	TRUE	TRUE	TRUE	TRUE	TRUE	TRUE
252482	F	wt/wt, Cre+	wt/wt	220221			19.65	19.49	91.9	1.03103984732824	0.740260916030534	0.420811399491094	41.645488	9.489687	431.791578	0.974650636132316	2.3433737913486	1.3687231043257	19.930556	18.525641	1.42617281881282	-43.675599173525	506.204299	-24809.838737	721.934812	0.733431806615776	0.172419694656489	0.106445394402036	69.655446	38.297253	439.834246	0.0369852417302799	0.0566728244274809	3.71934162849873	4.64917704834606	0.0454657506361323	0.0631403053435114	1.66722407124682	2.39698763358779	0.729763562340967	-24.689892	-16.529477	TRUE	TRUE	TRUE	TRUE	TRUE	TRUE	TRUE
252484	F	wt/wt, Cre+	wt/wt	220221	PWD		17.75	18.18	87	1.14079876056338	0.909011887323944	0.37392	31.320604	8.443072	461.899404	0.814257126760563	2.58825988732394	1.77400276056338	NA	NA	NA	NA	NA	NA	NA	0.675386591549296	0.209985014084507	0.151121633802817	55.015863	28.006882	367.385444	0.0306674366197183	0.0440522253521127	2.99634529577465	3.74543166197183	0.0332972394366197	0.0470957183098592	1.84160507042254	3.34263352112676	1.5010283943662	-15.926718	-20.377852	TRUE	TRUE	TRUE	TRUE	TRUE	TRUE	FALSE
256307	M	KO/KO, Cre-	KO/KO	220313	PWD		24.92	24.89	175.1	1.11781300160514	0.761020505617978	0.629814446227929	49.007394	10.073118	418.870704	1.50369052969502	3.06620666131621	1.56251609149278	NA	NA	NA	NA	NA	NA	NA	0.930554614767255	0.170386476725522	0.104513242375602	69.38355	38.677008	414.287769	0.0437343900481541	0.0612964285714286	5.93933571428571	7.42416962279294	0.0392296548956661	0.0640057784911717	2.24758832263242	3.2416577046549	0.994069382022472	-27.825775	-20.03629	TRUE	TRUE	FALSE	TRUE	TRUE	TRUE	TRUE
256308	M	KO/KO, Cre-	KO/KO	220313			24.8	25.87	104.4	0.870121532258065	0.599192217741935	0.403127137096774	44.959509	13.949887	461.287386	0.892705806451613	2.01329665322581	1.12059084677419	12.348485	13.333333	1.82640433675507	-27.0570865857597	364.354079	-28378.5651135	665.45787	0.620592822580645	0.150623790322581	0.100688669354839	62.504482	33.111488	412.563091	0.0302540725806452	0.0349843951612903	3.47227350806452	4.34034189516129	0.035295	0.0484942741935484	1.50584625	2.40435616935484	0.898509919354839	-25.856772	-24.594587	TRUE	TRUE	TRUE	TRUE	TRUE	TRUE	TRUE
256309	M	KO/KO, Cre-	KO/KO	220313			21.35	21.51	101.9	0.888137611241218	0.537635128805621	0.543674051522248	55.802973	12.654129	512.686651	1.05566117096019	1.88995227166276	0.834291100702576	13.263889	16.180556	1.78978712143161	-29.8863204662916	450.4305	-38102.420064	806.174708	0.556075128805621	0.143253348946136	0.0868453395784543	71.233777	39.372284	454.035566	0.0446005152224824	0.0606848711943794	3.30032299765808	4.1254037470726	0.0380726932084309	0.0543683840749414	1.22467049180328	1.71899096018735	0.494320468384075	-24.414273	-26.974706	TRUE	TRUE	TRUE	TRUE	TRUE	TRUE	TRUE
257589	F	KO/KO, Cre-	KO/KO	220316			17.85	18.01	102.4	1.01565137254902	0.60628106442577	0.609421736694678	57.695118	16.09071	491.029848	1.24232263305322	2.14465966386555	0.902337030812325	15.888889	6.111111	1.74822007956826	-26.1632596169344	416.431115	-40551.0384675	728.013237	0.937052100840336	0.207367170868347	0.13801299719888	63.06083	33.607868	457.543735	0.036240056022409	0.0515499719887955	3.54794717086835	4.43493400560224	0.0373496358543417	0.0583114285714286	2.04601086834734	3.27282207282913	1.22681114845938	-25.618763	-27.825785	TRUE	TRUE	TRUE	TRUE	TRUE	TRUE	TRUE
257591	F	KO/KO, Cre+	KO/KO	220316			19.25	19.85	99.1	1.05651335064935	0.642805922077922	0.589890077922078	55.188754	14.023267	444.953901	1.32622301298701	2.40569174025974	1.07946872727273	13.888889	27.5	1.92644556814157	-20.7334762348544	344.654161	-28297.7539495	663.957481	0.658757662337662	0.170671012987013	0.107736675324675	67.734443	36.846124	427.158173	0.0465812467532467	0.0597409350649351	3.41752872727273	4.27191090909091	0.0343523636363636	0.0605547012987013	1.54247844155844	2.27465620779221	0.732177766233766	-28.092645	-32.023452	TRUE	TRUE	TRUE	TRUE	TRUE	TRUE	TRUE
257592	M	wt/wt, Cre-	wt/wt	220316			23.15	24.1	115	1.02410950323974	0.73483192224622	0.470067688984881	39.2115	13.949148	461.409618	1.02054812095032	2.62385580993521	1.60330768898488	13.653846	18.461538	1.365009074218	-39.2499249696181	583.284973	-22010.007511	796.189281	0.682406997840173	0.164876501079914	0.110172613390929	62.39616	33.192937	404.051187	0.0369391360691145	0.0503415118790497	3.70759701943845	4.63449628509719	0.0314204319654428	0.047851403887689	1.68689827213823	2.70561671706264	1.01871844492441	-23.924846	-20.285116	TRUE	TRUE	TRUE	TRUE	TRUE	TRUE	TRUE
257594	M	wt/wt, Cre-	wt/wt	220316			18.2	18.78	91.1	1.02757758241758	0.605073076923077	0.514300659340659	58.772516	14.367658	403.366299	1.2833356043956	2.1929767032967	0.909641098901099	16.538462	21.474359	1.65013465228089	-46.8434574778393	436.876001	-17253.186188	720.904228	0.378222857142857	0.15487978021978	0.0977211538461538	68.67074	36.90409	333.067773	0.0434271428571429	0.0672413736263736	3.87891615384615	4.84864521978022	0.0618523626373626	0.0712819230769231	1.13552082417582	1.65352335164835	0.518002527472528	-18.229563	-15.389646	TRUE	TRUE	TRUE	TRUE	TRUE	TRUE	TRUE
264977	F	KO/KO, Cre+	KO/KO	220331			19.42	19.75	103.7	1.10923280123584	0.760449176107106	0.468744799176107	44.12212	13.757491	400.188967	1.17676452111226	2.65106374871267	1.47429922760041	17.348485	19.69697	1.53464580445583	-31.5496566968079	405.478534	-12327.2683125	622.265931	0.640490782698249	0.18488429454171	0.122013233779609	63.893534	34.009323	359.779245	0.0411238928939238	0.0581590628218332	3.59537142121524	4.49421431513903	0.0342582904222451	0.0540365602471679	1.78127265705458	2.78863625128733	1.00736359423275	-20.796933	-19.723382	TRUE	TRUE	TRUE	TRUE	TRUE	TRUE	TRUE
264978	F	wt/wt, Cre+	wt/wt	220331			20	19.82	109.5	1.04809955	0.7283915	0.38025645	43.094429	11.793266	375.726822	1.0110958	2.34873325	1.33763745	14.84375	24.010417	1.45272524280951	-22.6503006207428	436.534479	-24171.0407605	634.164657	0.79722225	0.18442745	0.11346385	69.621207	38.495956	396.943752	0.04381105	0.0577396	3.87292895	4.84116115	0.03256985	0.0580769	2.00824475	2.8868026	0.87855785	-23.690673	-27.998068	TRUE	TRUE	TRUE	TRUE	TRUE	TRUE	TRUE
265676	F	wt/wt, Cre+	wt/wt	220407			18.27	19.41	90.4	1.04689009304871	0.770805199781062	0.342910344827586	39.468162	9.469129	381.263299	0.897693814997263	2.2722337164751	1.37453990147783	17.666667	21.25	1.61326529593858	-24.5890341669547	421.83567	-20808.3644885	680.532847	0.578868308702791	0.183556923918993	0.121953968253968	63.483179	33.610163	363.646404	0.0362373836891078	0.0587840722495895	3.01145035577449	3.76431291735085	0.0368379310344828	0.0540375478927203	1.59441877394636	2.51806075533662	0.923641981390257	-15.106879	-27.676274	TRUE	TRUE	TRUE	TRUE	TRUE	TRUE	TRUE
265679	M	wt/wt, Cre+	wt/wt	220407			20.91	21.69	104.3	1.06188216164515	0.678301099952176	0.440431468197035	52.569301	12.557077	331.373239	1.34459641319943	2.54855346724055	1.20395705404113	16.833333	20.583333	1.60594061300741	-25.5076747975606	434.748905	-19549.6883205	698.180923	0.533081970349115	0.162779292204687	0.104178287900526	66.702237	36.367986	358.017026	0.0345110473457676	0.0471616929698709	3.44166111908178	4.30207642276423	0.0416082257293161	0.0572800573888092	1.50021592539455	2.29029043519847	0.790074509803922	-24.904734	-27.371406	TRUE	TRUE	TRUE	TRUE	TRUE	TRUE	TRUE
265681	M	KO/KO, Cre-	KO/KO	220407	PWD		22.9	23.34	105.2	0.896550131004367	0.575545676855895	0.416455283842795	48.512777	12.332831	421.399549	0.988932969432314	2.03829973799127	1.04936676855895	NA	NA	NA	NA	NA	NA	NA	0.655844585152838	0.164475371179039	0.111128689956332	61.634521	32.67487	405.473043	0.0349349781659389	0.0468322270742358	3.00401886462882	3.75502358078603	0.0248244978165939	0.0428164192139738	1.62100013100437	2.66408327510917	1.0430831441048	-24.904736	-20.771978	TRUE	TRUE	TRUE	TRUE	TRUE	TRUE	TRUE
288024	F	KO/KO, Cre-	KO/KO	220527	PWD		20	19.62	93.5	1.08168125	0.74169505	0.4534071	47.666611	8.80123	361.195518	1.25131595	2.6207969	1.36948095	NA	NA	NA	NA	NA	NA	NA	0.7331938	0.17636435	0.1047211	72.246151	40.728007	392.479323	0.0336647	0.05659775	2.8037135	3.5046419	0.0296318	0.0587118	1.86745415	2.59597685	0.72852275	-32.688033	-12.704285	TRUE	TRUE	TRUE	TRUE	TRUE	TRUE	TRUE
288025	F	wt/wt, Cre-	wt/wt	220527			18.93	18.8	111.1	1.27607696777602	0.902379503433703	0.649381510829371	43.084444	9.809503	455.670464	1.42200443740095	3.34796524035922	1.92596080295827	11.333333	20.833333	1.78301888189246	-23.4665710037897	410.644008	-21394.322961	732.18602	0.684233861595351	0.19164352879028	0.130862017960909	60.555564	31.684339	383.666796	0.0489406233491812	0.068727205493925	4.97519825673534	6.21899783412573	0.0459215530903328	0.0604556259904913	1.78038864236661	2.93551637612256	1.15512773375594	-23.97432	-31.201236	TRUE	TRUE	TRUE	TRUE	TRUE	TRUE	TRUE
288026	F	KO/KO, Cre-	KO/KO	220527	TD		17.65	17.89	89.1	1.20134079320113	0.854980679886686	0.54257507082153	41.975262	8.533845	468.770306	1.16539864022663	2.79525354107649	1.62985484419263	11.5	16.916667	1.89701492408967	NA	288.397758	-32544.307651	547.094851	0.791495864022663	0.193591728045326	0.119042152974504	69.950599	38.593924	416.536362	0.0450290651558074	0.0764926345609065	3.61614203966006	4.52017750708215	0.0373643626062323	0.0638323512747875	1.89919365439093	2.72498985835694	0.825796203966006	NA	NA	TRUE	TRUE	TRUE	TRUE	FALSE	TRUE	TRUE
288030	M	KO/KO, Cre+	KO/KO	220527			22.75	22.37	99.1	1.01396421978022	0.722823076923077	0.386132483516483	42.087047	14.58571	367.168085	1.05399151648352	2.50184	1.44784843956044	16.75	22.6	1.36256156716997	-37.129105250999	436.901071	-13804.0835685	595.304608	0.634646241758242	0.160927208791209	0.0977943736263736	70.636747	39.327581	360.902856	0.0341478681318681	0.053122989010989	3.20710707692308	4.00888386813187	0.0304658901098901	0.0555296263736264	1.7621236043956	2.50610364835165	0.743980043956044	-27.263216	-16.033368	TRUE	TRUE	TRUE	TRUE	TRUE	TRUE	TRUE
301817	M	wt/wt, Cre-	wt/wt	220629			23	23	129	1.11651691304348	0.689525434782609	0.619542043478261	54.041272	12.358959	400.692809	1.54979530434783	2.86066226086957	1.31086695652174	18.863636	19.166667	1.6254367507164	-27.1486771555302	528.543781	-25935.679455	859.114486	0.867665782608696	0.179994695652174	0.109783695652174	69.887429	39.084344	376.436627	0.0402921304347826	0.0575653043478261	4.49330439130435	5.61663052173913	0.0313072608695652	0.0532346086956522	2.30440926086957	3.30875017391304	1.00434091304348	-23.098	-31.644801	TRUE	TRUE	TRUE	TRUE	TRUE	TRUE	TRUE
301818	M	wt/wt, Cre+	wt/wt	220629			24.1	24.76	110.5	0.995958589211618	0.702181576763485	0.353886265560166	40.052418	11.58953	367.946873	0.963197219917012	2.4131143153527	1.44991705394191	14.444444	18.518519	1.45190587388023	-23.2400699407379	413.301771	-12420.5984455	600.075269	0.75064643153527	0.144954190871369	0.0760958921161826	79.725496	47.422478	436.089869	0.0390015767634855	0.0654316182572614	3.28493165975104	4.10616456431535	0.0298818257261411	0.0572999170124481	1.68824763485477	2.11340004149378	0.425152406639004	-18.572164	-25.820717	TRUE	TRUE	TRUE	TRUE	TRUE	TRUE	TRUE
312058	F	wt/wt, Cre+	wt/wt	220725			17.3	17.5	94.1	1.27028861271676	0.817951560693642	0.566687225433526	48.241449	12.451648	392.387347	1.43563664739884	2.98670815028902	1.5510714450867	17.407407	19.074074	1.92402533547478	-20.5369638570043	365.33596	-27703.3628555	702.915643	0.887026647398844	0.225983468208092	0.148270751445087	64.125804	34.58798	362.400712	0.0403461271676301	0.0590843930635838	4.21879393063584	5.27349242774566	0.037381676300578	0.0603368786127167	2.44411716763006	3.85079884393064	1.40668167630058	-23.037305	-34.226853	TRUE	TRUE	TRUE	TRUE	TRUE	TRUE	TRUE
312060	M	KO/KO, Cre-	KO/KO	220725			26.3	25.8	126.3	0.90983247148289	0.664192319391635	0.415208060836502	42.068583	8.557222	439.538839	0.945313460076046	2.25493015209125	1.30961669201521	19	22.166667	1.98717957670621	-36.1008236553842	369.321035	-20164.28304	733.907218	0.528304106463878	0.136995627376426	0.0942424714828897	59.95368	31.220395	425.013159	0.0331634600760456	0.0473664258555133	3.30921406844106	4.13651756653992	0.0319569581749049	0.0479792015209125	1.2447511026616	2.07792608365019	0.833174980988593	-21.804658	-20.329376	TRUE	TRUE	TRUE	TRUE	TRUE	TRUE	TRUE
319540	F	wt/wt, Cre-	wt/wt	220809	ALL	Not analysed (numbers?)	15.67	17.01	84.1	NA	NA	NA	NA	NA	NA	NA	NA	NA	NA	NA	NA	NA	NA	NA	NA	NA	NA	NA	NA	NA	NA	NA	NA	NA	NA	NA	NA	NA	NA	NA	NA	NA	TRUE	TRUE	TRUE	NA	NA	NA	NA
319548	M	wt/wt, Cre+	wt/wt	220810			23.96	24.13	107.7	0.993500041736227	0.758333597662771	0.373616110183639	37.901758	7.309961	385.588144	0.972155467445743	2.56114778797997	1.58899232053422	13.892473	20.879032	2.05570615208231	-25.4528562858607	352.831658	-15142.1599295	725.31821	0.709258305509182	0.177033305509182	0.10915112687813	68.110413	38.182732	311.940742	0.0299244156928214	0.0505417362270451	3.6319168196995	4.53989603505843	0.0283849332220367	0.0507412353923205	2.30562232888147	3.36134111018364	1.05571873956594	-16.747394	-28.496535	TRUE	TRUE	TRUE	TRUE	TRUE	TRUE	TRUE
328173	F	wt/wt, Cre+	wt/wt	220901	ALL	Small BW	13.74	13.15	80	NA	NA	NA	NA	NA	NA	NA	NA	NA	NA	NA	NA	NA	NA	NA	NA	NA	NA	NA	NA	NA	NA	NA	NA	NA	NA	NA	NA	NA	NA	NA	NA	NA	FALSE	FALSE	TRUE	NA	NA	NA	NA
[truncated: 29 more columns]
